# Supplementary material for: ECE vs DISP Mechanisms in Anodic Electrolysis of Benzyl Alcohols: Computational Prediction of Microscopic Rate Constants
Source: J Phys Chem C Nanomater Interfaces. 2025 Aug 28;129(36):16076–96. doi: 10.1021/acs.jpcc.5c04347 (PMC12434723; doi:10.1021/acs.jpcc.5c04347)
Supplement: Supplementary file 2 [file jp5c04347_si_002.zip]

Archive with 112 entries (107 files):
- example_simulation_inputs/
- example_simulation_inputs/MM_simulation_NaOAc_electrode/
- example_simulation_inputs/MM_simulation_NaOAc_electrode/graphene_anode_ff.xml
- example_simulation_inputs/MM_simulation_NaOAc_electrode/forcefield_PMBA_oxidized.xml
- example_simulation_inputs/MM_simulation_NaOAc_electrode/charge_14.pdb
- example_simulation_inputs/MM_simulation_NaOAc_electrode/README
- example_simulation_inputs/MM_simulation_NaOAc_electrode/run_openMM.py
- example_simulation_inputs/MM_simulation_NaOAc_electrode/graphene_cathode_ff.xml
- example_simulation_inputs/MM_simulation_NaOAc_electrode/forcefield_PMBA_neutral.xml
- example_simulation_inputs/MM_simulation_NaOAc_electrode/residues.xml
- example_simulation_inputs/MM_simulation_NaOAc_electrode/OPLS_LJ.py
- example_simulation_inputs/MM_simulation_NaOAc_electrode/electrode_classes.py
- example_simulation_inputs/QMMM_simulation_bulk_H2O_base_OAc/
- example_simulation_inputs/QMMM_simulation_bulk_H2O_base_OAc/forcefield_PMBA_oxidized.xml
- example_simulation_inputs/QMMM_simulation_bulk_H2O_base_OAc/start_01_-2.095_coords.pdb
- example_simulation_inputs/QMMM_simulation_bulk_H2O_base_OAc/start_14_-0.078_coords.pdb
- example_simulation_inputs/QMMM_simulation_bulk_H2O_base_OAc/start_03_-1.784_coords.pdb
- example_simulation_inputs/QMMM_simulation_bulk_H2O_base_OAc/start_15_0.078_coords.pdb
- example_simulation_inputs/QMMM_simulation_bulk_H2O_base_OAc/start_16_0.233_coords.pdb
- example_simulation_inputs/QMMM_simulation_bulk_H2O_base_OAc/start_09_-0.853_coords.pdb
- example_simulation_inputs/QMMM_simulation_bulk_H2O_base_OAc/start_26_1.784_coords.pdb
- example_simulation_inputs/QMMM_simulation_bulk_H2O_base_OAc/start_28_2.095_coords.pdb
- example_simulation_inputs/QMMM_simulation_bulk_H2O_base_OAc/start_24_1.474_coords.pdb
- example_simulation_inputs/QMMM_simulation_bulk_H2O_base_OAc/start_27_1.940_coords.pdb
- example_simulation_inputs/QMMM_simulation_bulk_H2O_base_OAc/start_20_0.853_coords.pdb
- example_simulation_inputs/QMMM_simulation_bulk_H2O_base_OAc/start_21_1.009_coords.pdb
- example_simulation_inputs/QMMM_simulation_bulk_H2O_base_OAc/start_04_-1.629_coords.pdb
- example_simulation_inputs/QMMM_simulation_bulk_H2O_base_OAc/start_25_1.629_coords.pdb
- example_simulation_inputs/QMMM_simulation_bulk_H2O_base_OAc/start_07_-1.164_coords.pdb
- example_simulation_inputs/QMMM_simulation_bulk_H2O_base_OAc/start_06_-1.319_coords.pdb
- example_simulation_inputs/QMMM_simulation_bulk_H2O_base_OAc/start_22_1.164_coords.pdb
- example_simulation_inputs/QMMM_simulation_bulk_H2O_base_OAc/start_11_-0.543_coords.pdb
- example_simulation_inputs/QMMM_simulation_bulk_H2O_base_OAc/run_pydft_qmmm.py
- example_simulation_inputs/QMMM_simulation_bulk_H2O_base_OAc/start_00_-2.250_coords.pdb
- example_simulation_inputs/QMMM_simulation_bulk_H2O_base_OAc/start_05_-1.474_coords.pdb
- example_simulation_inputs/QMMM_simulation_bulk_H2O_base_OAc/start_19_0.698_coords.pdb
- example_simulation_inputs/QMMM_simulation_bulk_H2O_base_OAc/start_18_0.543_coords.pdb
- example_simulation_inputs/QMMM_simulation_bulk_H2O_base_OAc/start_02_-1.940_coords.pdb
- example_simulation_inputs/QMMM_simulation_bulk_H2O_base_OAc/start_13_-0.233_coords.pdb
- example_simulation_inputs/QMMM_simulation_bulk_H2O_base_OAc/start_17_0.388_coords.pdb
- example_simulation_inputs/QMMM_simulation_bulk_H2O_base_OAc/start_29_2.250_coords.pdb
- example_simulation_inputs/QMMM_simulation_bulk_H2O_base_OAc/README
- example_simulation_inputs/QMMM_simulation_bulk_H2O_base_OAc/start_10_-0.698_coords.pdb
- example_simulation_inputs/QMMM_simulation_bulk_H2O_base_OAc/residues.xml
- example_simulation_inputs/QMMM_simulation_bulk_H2O_base_OAc/start_08_-1.009_coords.pdb
- example_simulation_inputs/QMMM_simulation_bulk_H2O_base_OAc/start_12_-0.388_coords.pdb
- example_simulation_inputs/QMMM_simulation_bulk_H2O_base_OAc/start_23_1.319_coords.pdb
- example_simulation_inputs/MM_simulation_LiClO4_electrode/
- example_simulation_inputs/MM_simulation_LiClO4_electrode/graphene_anode_ff.xml
- example_simulation_inputs/MM_simulation_LiClO4_electrode/forcefield_PMBA_oxidized.xml
- example_simulation_inputs/MM_simulation_LiClO4_electrode/charge_16.pdb
- example_simulation_inputs/MM_simulation_LiClO4_electrode/charge_26.pdb
- example_simulation_inputs/MM_simulation_LiClO4_electrode/charge_06.pdb
- example_simulation_inputs/MM_simulation_LiClO4_electrode/charge_08.pdb
- example_simulation_inputs/MM_simulation_LiClO4_electrode/charge_14.pdb
- example_simulation_inputs/MM_simulation_LiClO4_electrode/charge_02.pdb
- example_simulation_inputs/MM_simulation_LiClO4_electrode/charge_20.pdb
- example_simulation_inputs/MM_simulation_LiClO4_electrode/charge_30.pdb
- example_simulation_inputs/MM_simulation_LiClO4_electrode/charge_00.pdb
- example_simulation_inputs/MM_simulation_LiClO4_electrode/charge_10.pdb
- example_simulation_inputs/MM_simulation_LiClO4_electrode/README
- example_simulation_inputs/MM_simulation_LiClO4_electrode/run_openMM.py
- example_simulation_inputs/MM_simulation_LiClO4_electrode/charge_28.pdb
- example_simulation_inputs/MM_simulation_LiClO4_electrode/graphene_cathode_ff.xml
- example_simulation_inputs/MM_simulation_LiClO4_electrode/charge_04.pdb
- example_simulation_inputs/MM_simulation_LiClO4_electrode/charge_18.pdb
- example_simulation_inputs/MM_simulation_LiClO4_electrode/forcefield_PMBA_neutral.xml
- example_simulation_inputs/MM_simulation_LiClO4_electrode/residues.xml
- example_simulation_inputs/MM_simulation_LiClO4_electrode/charge_24.pdb
- example_simulation_inputs/MM_simulation_LiClO4_electrode/electrode_classes.py
- example_simulation_inputs/MM_simulation_LiClO4_electrode/charge_22.pdb
- example_simulation_inputs/README
- example_simulation_inputs/QMMM_simulation_bulk_H2O_base_H2O/
- example_simulation_inputs/QMMM_simulation_bulk_H2O_base_H2O/forcefield_PMBA_oxidized.xml
- example_simulation_inputs/QMMM_simulation_bulk_H2O_base_H2O/start_05_-1.412_coords.pdb
- example_simulation_inputs/QMMM_simulation_bulk_H2O_base_H2O/start_32_1.765_coords.pdb
- example_simulation_inputs/QMMM_simulation_bulk_H2O_base_H2O/start_15_-0.235_coords.pdb
- example_simulation_inputs/QMMM_simulation_bulk_H2O_base_H2O/start_31_1.647_coords.pdb
- example_simulation_inputs/QMMM_simulation_bulk_H2O_base_H2O/start_26_1.059_coords.pdb
- example_simulation_inputs/QMMM_simulation_bulk_H2O_base_H2O/start_19_0.235_coords.pdb
- example_simulation_inputs/QMMM_simulation_bulk_H2O_base_H2O/start_03_-1.647_coords.pdb
- example_simulation_inputs/QMMM_simulation_bulk_H2O_base_H2O/start_06_-1.294_coords.pdb
- example_simulation_inputs/QMMM_simulation_bulk_H2O_base_H2O/start_00_-2.000_coords.pdb
- example_simulation_inputs/QMMM_simulation_bulk_H2O_base_H2O/start_25_0.941_coords.pdb
- example_simulation_inputs/QMMM_simulation_bulk_H2O_base_H2O/start_23_0.706_coords.pdb
- example_simulation_inputs/QMMM_simulation_bulk_H2O_base_H2O/start_22_0.588_coords.pdb
- example_simulation_inputs/QMMM_simulation_bulk_H2O_base_H2O/start_18_0.118_coords.pdb
- example_simulation_inputs/QMMM_simulation_bulk_H2O_base_H2O/start_04_-1.529_coords.pdb
- example_simulation_inputs/QMMM_simulation_bulk_H2O_base_H2O/start_13_-0.471_coords.pdb
- example_simulation_inputs/QMMM_simulation_bulk_H2O_base_H2O/start_16_-0.118_coords.pdb
- example_simulation_inputs/QMMM_simulation_bulk_H2O_base_H2O/start_11_-0.706_coords.pdb
- example_simulation_inputs/QMMM_simulation_bulk_H2O_base_H2O/run_pydft_qmmm.py
- example_simulation_inputs/QMMM_simulation_bulk_H2O_base_H2O/start_12_-0.588_coords.pdb
- example_simulation_inputs/QMMM_simulation_bulk_H2O_base_H2O/start_07_-1.176_coords.pdb
- example_simulation_inputs/QMMM_simulation_bulk_H2O_base_H2O/start_17_0.000_coords.pdb
- example_simulation_inputs/QMMM_simulation_bulk_H2O_base_H2O/start_27_1.176_coords.pdb
- example_simulation_inputs/QMMM_simulation_bulk_H2O_base_H2O/start_24_0.824_coords.pdb
- example_simulation_inputs/QMMM_simulation_bulk_H2O_base_H2O/start_08_-1.059_coords.pdb
- example_simulation_inputs/QMMM_simulation_bulk_H2O_base_H2O/start_29_1.412_coords.pdb
- example_simulation_inputs/QMMM_simulation_bulk_H2O_base_H2O/README
- example_simulation_inputs/QMMM_simulation_bulk_H2O_base_H2O/start_34_2.000_coords.pdb
- example_simulation_inputs/QMMM_simulation_bulk_H2O_base_H2O/start_30_1.529_coords.pdb
- example_simulation_inputs/QMMM_simulation_bulk_H2O_base_H2O/start_14_-0.353_coords.pdb
- example_simulation_inputs/QMMM_simulation_bulk_H2O_base_H2O/start_21_0.471_coords.pdb
- example_simulation_inputs/QMMM_simulation_bulk_H2O_base_H2O/residues.xml
- example_simulation_inputs/QMMM_simulation_bulk_H2O_base_H2O/start_20_0.353_coords.pdb
- example_simulation_inputs/QMMM_simulation_bulk_H2O_base_H2O/start_10_-0.824_coords.pdb
- example_simulation_inputs/QMMM_simulation_bulk_H2O_base_H2O/start_33_1.882_coords.pdb
- example_simulation_inputs/QMMM_simulation_bulk_H2O_base_H2O/start_28_1.294_coords.pdb
- example_simulation_inputs/QMMM_simulation_bulk_H2O_base_H2O/start_09_-0.941_coords.pdb
- example_simulation_inputs/QMMM_simulation_bulk_H2O_base_H2O/start_01_-1.882_coords.pdb
- example_simulation_inputs/QMMM_simulation_bulk_H2O_base_H2O/start_02_-1.765_coords.pdb
