# Supplementary material for: ECE vs DISP Mechanisms in Anodic Electrolysis of Benzyl Alcohols: Computational Prediction of Microscopic Rate Constants
Source: J Phys Chem C Nanomater Interfaces. 2025 Aug 28;129(36):16076–96. doi: 10.1021/acs.jpcc.5c04347 (PMC12434723; doi:10.1021/acs.jpcc.5c04347)
Supplement: Supplementary file 2 [file jp5c04347_si_002.zip › example_simulation_inputs/MM_simulation_NaOAc_electrode/graphene_anode_ff.xml]

<ForceField>
 <AtomTypes>
  <Type name="Anode-C000" class="AnoC" element="C" mass="0.0"/>
  <Type name="Anode-C001" class="AnoC" element="C" mass="0.0"/>
  <Type name="Anode-C002" class="AnoC" element="C" mass="0.0"/>
  <Type name="Anode-C003" class="AnoC" element="C" mass="0.0"/>
  <Type name="Anode-C004" class="AnoC" element="C" mass="0.0"/>
  <Type name="Anode-C005" class="AnoC" element="C" mass="0.0"/>
  <Type name="Anode-C006" class="AnoC" element="C" mass="0.0"/>
  <Type name="Anode-C007" class="AnoC" element="C" mass="0.0"/>
  <Type name="Anode-C008" class="AnoC" element="C" mass="0.0"/>
  <Type name="Anode-C009" class="AnoC" element="C" mass="0.0"/>
  <Type name="Anode-C010" class="AnoC" element="C" mass="0.0"/>
  <Type name="Anode-C011" class="AnoC" element="C" mass="0.0"/>
  <Type name="Anode-C012" class="AnoC" element="C" mass="0.0"/>
  <Type name="Anode-C013" class="AnoC" element="C" mass="0.0"/>
  <Type name="Anode-C014" class="AnoC" element="C" mass="0.0"/>
  <Type name="Anode-C015" class="AnoC" element="C" mass="0.0"/>
  <Type name="Anode-C016" class="AnoC" element="C" mass="0.0"/>
  <Type name="Anode-C017" class="AnoC" element="C" mass="0.0"/>
  <Type name="Anode-C018" class="AnoC" element="C" mass="0.0"/>
  <Type name="Anode-C019" class="AnoC" element="C" mass="0.0"/>
  <Type name="Anode-C020" class="AnoC" element="C" mass="0.0"/>
  <Type name="Anode-C021" class="AnoC" element="C" mass="0.0"/>
  <Type name="Anode-C022" class="AnoC" element="C" mass="0.0"/>
  <Type name="Anode-C023" class="AnoC" element="C" mass="0.0"/>
  <Type name="Anode-C024" class="AnoC" element="C" mass="0.0"/>
  <Type name="Anode-C025" class="AnoC" element="C" mass="0.0"/>
  <Type name="Anode-C026" class="AnoC" element="C" mass="0.0"/>
  <Type name="Anode-C027" class="AnoC" element="C" mass="0.0"/>
  <Type name="Anode-C028" class="AnoC" element="C" mass="0.0"/>
  <Type name="Anode-C029" class="AnoC" element="C" mass="0.0"/>
  <Type name="Anode-C030" class="AnoC" element="C" mass="0.0"/>
  <Type name="Anode-C031" class="AnoC" element="C" mass="0.0"/>
  <Type name="Anode-C032" class="AnoC" element="C" mass="0.0"/>
  <Type name="Anode-C033" class="AnoC" element="C" mass="0.0"/>
  <Type name="Anode-C034" class="AnoC" element="C" mass="0.0"/>
  <Type name="Anode-C035" class="AnoC" element="C" mass="0.0"/>
  <Type name="Anode-C036" class="AnoC" element="C" mass="0.0"/>
  <Type name="Anode-C037" class="AnoC" element="C" mass="0.0"/>
  <Type name="Anode-C038" class="AnoC" element="C" mass="0.0"/>
  <Type name="Anode-C039" class="AnoC" element="C" mass="0.0"/>
  <Type name="Anode-C040" class="AnoC" element="C" mass="0.0"/>
  <Type name="Anode-C041" class="AnoC" element="C" mass="0.0"/>
  <Type name="Anode-C042" class="AnoC" element="C" mass="0.0"/>
  <Type name="Anode-C043" class="AnoC" element="C" mass="0.0"/>
  <Type name="Anode-C044" class="AnoC" element="C" mass="0.0"/>
  <Type name="Anode-C045" class="AnoC" element="C" mass="0.0"/>
  <Type name="Anode-C046" class="AnoC" element="C" mass="0.0"/>
  <Type name="Anode-C047" class="AnoC" element="C" mass="0.0"/>
  <Type name="Anode-C048" class="AnoC" element="C" mass="0.0"/>
  <Type name="Anode-C049" class="AnoC" element="C" mass="0.0"/>
  <Type name="Anode-C050" class="AnoC" element="C" mass="0.0"/>
  <Type name="Anode-C051" class="AnoC" element="C" mass="0.0"/>
  <Type name="Anode-C052" class="AnoC" element="C" mass="0.0"/>
  <Type name="Anode-C053" class="AnoC" element="C" mass="0.0"/>
  <Type name="Anode-C054" class="AnoC" element="C" mass="0.0"/>
  <Type name="Anode-C055" class="AnoC" element="C" mass="0.0"/>
  <Type name="Anode-C056" class="AnoC" element="C" mass="0.0"/>
  <Type name="Anode-C057" class="AnoC" element="C" mass="0.0"/>
  <Type name="Anode-C058" class="AnoC" element="C" mass="0.0"/>
  <Type name="Anode-C059" class="AnoC" element="C" mass="0.0"/>
  <Type name="Anode-C060" class="AnoC" element="C" mass="0.0"/>
  <Type name="Anode-C061" class="AnoC" element="C" mass="0.0"/>
  <Type name="Anode-C062" class="AnoC" element="C" mass="0.0"/>
  <Type name="Anode-C063" class="AnoC" element="C" mass="0.0"/>
  <Type name="Anode-C064" class="AnoC" element="C" mass="0.0"/>
  <Type name="Anode-C065" class="AnoC" element="C" mass="0.0"/>
  <Type name="Anode-C066" class="AnoC" element="C" mass="0.0"/>
  <Type name="Anode-C067" class="AnoC" element="C" mass="0.0"/>
  <Type name="Anode-C068" class="AnoC" element="C" mass="0.0"/>
  <Type name="Anode-C069" class="AnoC" element="C" mass="0.0"/>
  <Type name="Anode-C070" class="AnoC" element="C" mass="0.0"/>
  <Type name="Anode-C071" class="AnoC" element="C" mass="0.0"/>
  <Type name="Anode-C072" class="AnoC" element="C" mass="0.0"/>
  <Type name="Anode-C073" class="AnoC" element="C" mass="0.0"/>
  <Type name="Anode-C074" class="AnoC" element="C" mass="0.0"/>
  <Type name="Anode-C075" class="AnoC" element="C" mass="0.0"/>
  <Type name="Anode-C076" class="AnoC" element="C" mass="0.0"/>
  <Type name="Anode-C077" class="AnoC" element="C" mass="0.0"/>
  <Type name="Anode-C078" class="AnoC" element="C" mass="0.0"/>
  <Type name="Anode-C079" class="AnoC" element="C" mass="0.0"/>
  <Type name="Anode-C080" class="AnoC" element="C" mass="0.0"/>
  <Type name="Anode-C081" class="AnoC" element="C" mass="0.0"/>
  <Type name="Anode-C082" class="AnoC" element="C" mass="0.0"/>
  <Type name="Anode-C083" class="AnoC" element="C" mass="0.0"/>
  <Type name="Anode-C084" class="AnoC" element="C" mass="0.0"/>
  <Type name="Anode-C085" class="AnoC" element="C" mass="0.0"/>
  <Type name="Anode-C086" class="AnoC" element="C" mass="0.0"/>
  <Type name="Anode-C087" class="AnoC" element="C" mass="0.0"/>
  <Type name="Anode-C088" class="AnoC" element="C" mass="0.0"/>
  <Type name="Anode-C089" class="AnoC" element="C" mass="0.0"/>
  <Type name="Anode-C090" class="AnoC" element="C" mass="0.0"/>
  <Type name="Anode-C091" class="AnoC" element="C" mass="0.0"/>
  <Type name="Anode-C092" class="AnoC" element="C" mass="0.0"/>
  <Type name="Anode-C093" class="AnoC" element="C" mass="0.0"/>
  <Type name="Anode-C094" class="AnoC" element="C" mass="0.0"/>
  <Type name="Anode-C095" class="AnoC" element="C" mass="0.0"/>
  <Type name="Anode-C096" class="AnoC" element="C" mass="0.0"/>
  <Type name="Anode-C097" class="AnoC" element="C" mass="0.0"/>
  <Type name="Anode-C098" class="AnoC" element="C" mass="0.0"/>
  <Type name="Anode-C099" class="AnoC" element="C" mass="0.0"/>
  <Type name="Anode-C100" class="AnoC" element="C" mass="0.0"/>
  <Type name="Anode-C101" class="AnoC" element="C" mass="0.0"/>
  <Type name="Anode-C102" class="AnoC" element="C" mass="0.0"/>
  <Type name="Anode-C103" class="AnoC" element="C" mass="0.0"/>
  <Type name="Anode-C104" class="AnoC" element="C" mass="0.0"/>
  <Type name="Anode-C105" class="AnoC" element="C" mass="0.0"/>
  <Type name="Anode-C106" class="AnoC" element="C" mass="0.0"/>
  <Type name="Anode-C107" class="AnoC" element="C" mass="0.0"/>
  <Type name="Anode-C108" class="AnoC" element="C" mass="0.0"/>
  <Type name="Anode-C109" class="AnoC" element="C" mass="0.0"/>
  <Type name="Anode-C110" class="AnoC" element="C" mass="0.0"/>
  <Type name="Anode-C111" class="AnoC" element="C" mass="0.0"/>
  <Type name="Anode-C112" class="AnoC" element="C" mass="0.0"/>
  <Type name="Anode-C113" class="AnoC" element="C" mass="0.0"/>
  <Type name="Anode-C114" class="AnoC" element="C" mass="0.0"/>
  <Type name="Anode-C115" class="AnoC" element="C" mass="0.0"/>
  <Type name="Anode-C116" class="AnoC" element="C" mass="0.0"/>
  <Type name="Anode-C117" class="AnoC" element="C" mass="0.0"/>
  <Type name="Anode-C118" class="AnoC" element="C" mass="0.0"/>
  <Type name="Anode-C119" class="AnoC" element="C" mass="0.0"/>
  <Type name="Anode-C120" class="AnoC" element="C" mass="0.0"/>
  <Type name="Anode-C121" class="AnoC" element="C" mass="0.0"/>
  <Type name="Anode-C122" class="AnoC" element="C" mass="0.0"/>
  <Type name="Anode-C123" class="AnoC" element="C" mass="0.0"/>
  <Type name="Anode-C124" class="AnoC" element="C" mass="0.0"/>
  <Type name="Anode-C125" class="AnoC" element="C" mass="0.0"/>
  <Type name="Anode-C126" class="AnoC" element="C" mass="0.0"/>
  <Type name="Anode-C127" class="AnoC" element="C" mass="0.0"/>
  <Type name="Anode-C128" class="AnoC" element="C" mass="0.0"/>
  <Type name="Anode-C129" class="AnoC" element="C" mass="0.0"/>
  <Type name="Anode-C130" class="AnoC" element="C" mass="0.0"/>
  <Type name="Anode-C131" class="AnoC" element="C" mass="0.0"/>
  <Type name="Anode-C132" class="AnoC" element="C" mass="0.0"/>
  <Type name="Anode-C133" class="AnoC" element="C" mass="0.0"/>
  <Type name="Anode-C134" class="AnoC" element="C" mass="0.0"/>
  <Type name="Anode-C135" class="AnoC" element="C" mass="0.0"/>
  <Type name="Anode-C136" class="AnoC" element="C" mass="0.0"/>
  <Type name="Anode-C137" class="AnoC" element="C" mass="0.0"/>
  <Type name="Anode-C138" class="AnoC" element="C" mass="0.0"/>
  <Type name="Anode-C139" class="AnoC" element="C" mass="0.0"/>
  <Type name="Anode-C140" class="AnoC" element="C" mass="0.0"/>
  <Type name="Anode-C141" class="AnoC" element="C" mass="0.0"/>
  <Type name="Anode-C142" class="AnoC" element="C" mass="0.0"/>
  <Type name="Anode-C143" class="AnoC" element="C" mass="0.0"/>
  <Type name="Anode-C144" class="AnoC" element="C" mass="0.0"/>
  <Type name="Anode-C145" class="AnoC" element="C" mass="0.0"/>
  <Type name="Anode-C146" class="AnoC" element="C" mass="0.0"/>
  <Type name="Anode-C147" class="AnoC" element="C" mass="0.0"/>
  <Type name="Anode-C148" class="AnoC" element="C" mass="0.0"/>
  <Type name="Anode-C149" class="AnoC" element="C" mass="0.0"/>
  <Type name="Anode-C150" class="AnoC" element="C" mass="0.0"/>
  <Type name="Anode-C151" class="AnoC" element="C" mass="0.0"/>
  <Type name="Anode-C152" class="AnoC" element="C" mass="0.0"/>
  <Type name="Anode-C153" class="AnoC" element="C" mass="0.0"/>
  <Type name="Anode-C154" class="AnoC" element="C" mass="0.0"/>
  <Type name="Anode-C155" class="AnoC" element="C" mass="0.0"/>
  <Type name="Anode-C156" class="AnoC" element="C" mass="0.0"/>
  <Type name="Anode-C157" class="AnoC" element="C" mass="0.0"/>
  <Type name="Anode-C158" class="AnoC" element="C" mass="0.0"/>
  <Type name="Anode-C159" class="AnoC" element="C" mass="0.0"/>
  <Type name="Anode-C160" class="AnoC" element="C" mass="0.0"/>
  <Type name="Anode-C161" class="AnoC" element="C" mass="0.0"/>
  <Type name="Anode-C162" class="AnoC" element="C" mass="0.0"/>
  <Type name="Anode-C163" class="AnoC" element="C" mass="0.0"/>
  <Type name="Anode-C164" class="AnoC" element="C" mass="0.0"/>
  <Type name="Anode-C165" class="AnoC" element="C" mass="0.0"/>
  <Type name="Anode-C166" class="AnoC" element="C" mass="0.0"/>
  <Type name="Anode-C167" class="AnoC" element="C" mass="0.0"/>
  <Type name="Anode-C168" class="AnoC" element="C" mass="0.0"/>
  <Type name="Anode-C169" class="AnoC" element="C" mass="0.0"/>
  <Type name="Anode-C170" class="AnoC" element="C" mass="0.0"/>
  <Type name="Anode-C171" class="AnoC" element="C" mass="0.0"/>
  <Type name="Anode-C172" class="AnoC" element="C" mass="0.0"/>
  <Type name="Anode-C173" class="AnoC" element="C" mass="0.0"/>
  <Type name="Anode-C174" class="AnoC" element="C" mass="0.0"/>
  <Type name="Anode-C175" class="AnoC" element="C" mass="0.0"/>
  <Type name="Anode-C176" class="AnoC" element="C" mass="0.0"/>
  <Type name="Anode-C177" class="AnoC" element="C" mass="0.0"/>
  <Type name="Anode-C178" class="AnoC" element="C" mass="0.0"/>
  <Type name="Anode-C179" class="AnoC" element="C" mass="0.0"/>
  <Type name="Anode-C180" class="AnoC" element="C" mass="0.0"/>
  <Type name="Anode-C181" class="AnoC" element="C" mass="0.0"/>
  <Type name="Anode-C182" class="AnoC" element="C" mass="0.0"/>
  <Type name="Anode-C183" class="AnoC" element="C" mass="0.0"/>
  <Type name="Anode-C184" class="AnoC" element="C" mass="0.0"/>
  <Type name="Anode-C185" class="AnoC" element="C" mass="0.0"/>
  <Type name="Anode-C186" class="AnoC" element="C" mass="0.0"/>
  <Type name="Anode-C187" class="AnoC" element="C" mass="0.0"/>
  <Type name="Anode-C188" class="AnoC" element="C" mass="0.0"/>
  <Type name="Anode-C189" class="AnoC" element="C" mass="0.0"/>
  <Type name="Anode-C190" class="AnoC" element="C" mass="0.0"/>
  <Type name="Anode-C191" class="AnoC" element="C" mass="0.0"/>
  <Type name="Anode-C192" class="AnoC" element="C" mass="0.0"/>
  <Type name="Anode-C193" class="AnoC" element="C" mass="0.0"/>
  <Type name="Anode-C194" class="AnoC" element="C" mass="0.0"/>
  <Type name="Anode-C195" class="AnoC" element="C" mass="0.0"/>
  <Type name="Anode-C196" class="AnoC" element="C" mass="0.0"/>
  <Type name="Anode-C197" class="AnoC" element="C" mass="0.0"/>
  <Type name="Anode-C198" class="AnoC" element="C" mass="0.0"/>
  <Type name="Anode-C199" class="AnoC" element="C" mass="0.0"/>
  <Type name="Anode-C200" class="AnoC" element="C" mass="0.0"/>
  <Type name="Anode-C201" class="AnoC" element="C" mass="0.0"/>
  <Type name="Anode-C202" class="AnoC" element="C" mass="0.0"/>
  <Type name="Anode-C203" class="AnoC" element="C" mass="0.0"/>
  <Type name="Anode-C204" class="AnoC" element="C" mass="0.0"/>
  <Type name="Anode-C205" class="AnoC" element="C" mass="0.0"/>
  <Type name="Anode-C206" class="AnoC" element="C" mass="0.0"/>
  <Type name="Anode-C207" class="AnoC" element="C" mass="0.0"/>
  <Type name="Anode-C208" class="AnoC" element="C" mass="0.0"/>
  <Type name="Anode-C209" class="AnoC" element="C" mass="0.0"/>
  <Type name="Anode-C210" class="AnoC" element="C" mass="0.0"/>
  <Type name="Anode-C211" class="AnoC" element="C" mass="0.0"/>
  <Type name="Anode-C212" class="AnoC" element="C" mass="0.0"/>
  <Type name="Anode-C213" class="AnoC" element="C" mass="0.0"/>
  <Type name="Anode-C214" class="AnoC" element="C" mass="0.0"/>
  <Type name="Anode-C215" class="AnoC" element="C" mass="0.0"/>
  <Type name="Anode-C216" class="AnoC" element="C" mass="0.0"/>
  <Type name="Anode-C217" class="AnoC" element="C" mass="0.0"/>
  <Type name="Anode-C218" class="AnoC" element="C" mass="0.0"/>
  <Type name="Anode-C219" class="AnoC" element="C" mass="0.0"/>
  <Type name="Anode-C220" class="AnoC" element="C" mass="0.0"/>
  <Type name="Anode-C221" class="AnoC" element="C" mass="0.0"/>
  <Type name="Anode-C222" class="AnoC" element="C" mass="0.0"/>
  <Type name="Anode-C223" class="AnoC" element="C" mass="0.0"/>
  <Type name="Anode-C224" class="AnoC" element="C" mass="0.0"/>
  <Type name="Anode-C225" class="AnoC" element="C" mass="0.0"/>
  <Type name="Anode-C226" class="AnoC" element="C" mass="0.0"/>
  <Type name="Anode-C227" class="AnoC" element="C" mass="0.0"/>
  <Type name="Anode-C228" class="AnoC" element="C" mass="0.0"/>
  <Type name="Anode-C229" class="AnoC" element="C" mass="0.0"/>
  <Type name="Anode-C230" class="AnoC" element="C" mass="0.0"/>
  <Type name="Anode-C231" class="AnoC" element="C" mass="0.0"/>
  <Type name="Anode-C232" class="AnoC" element="C" mass="0.0"/>
  <Type name="Anode-C233" class="AnoC" element="C" mass="0.0"/>
  <Type name="Anode-C234" class="AnoC" element="C" mass="0.0"/>
  <Type name="Anode-C235" class="AnoC" element="C" mass="0.0"/>
  <Type name="Anode-C236" class="AnoC" element="C" mass="0.0"/>
  <Type name="Anode-C237" class="AnoC" element="C" mass="0.0"/>
  <Type name="Anode-C238" class="AnoC" element="C" mass="0.0"/>
  <Type name="Anode-C239" class="AnoC" element="C" mass="0.0"/>
  <Type name="Anode-C240" class="AnoC" element="C" mass="0.0"/>
  <Type name="Anode-C241" class="AnoC" element="C" mass="0.0"/>
  <Type name="Anode-C242" class="AnoC" element="C" mass="0.0"/>
  <Type name="Anode-C243" class="AnoC" element="C" mass="0.0"/>
  <Type name="Anode-C244" class="AnoC" element="C" mass="0.0"/>
  <Type name="Anode-C245" class="AnoC" element="C" mass="0.0"/>
  <Type name="Anode-C246" class="AnoC" element="C" mass="0.0"/>
  <Type name="Anode-C247" class="AnoC" element="C" mass="0.0"/>
  <Type name="Anode-C248" class="AnoC" element="C" mass="0.0"/>
  <Type name="Anode-C249" class="AnoC" element="C" mass="0.0"/>
  <Type name="Anode-C250" class="AnoC" element="C" mass="0.0"/>
  <Type name="Anode-C251" class="AnoC" element="C" mass="0.0"/>
  <Type name="Anode-C252" class="AnoC" element="C" mass="0.0"/>
  <Type name="Anode-C253" class="AnoC" element="C" mass="0.0"/>
  <Type name="Anode-C254" class="AnoC" element="C" mass="0.0"/>
  <Type name="Anode-C255" class="AnoC" element="C" mass="0.0"/>
  <Type name="Anode-C256" class="AnoC" element="C" mass="0.0"/>
  <Type name="Anode-C257" class="AnoC" element="C" mass="0.0"/>
  <Type name="Anode-C258" class="AnoC" element="C" mass="0.0"/>
  <Type name="Anode-C259" class="AnoC" element="C" mass="0.0"/>
  <Type name="Anode-C260" class="AnoC" element="C" mass="0.0"/>
  <Type name="Anode-C261" class="AnoC" element="C" mass="0.0"/>
  <Type name="Anode-C262" class="AnoC" element="C" mass="0.0"/>
  <Type name="Anode-C263" class="AnoC" element="C" mass="0.0"/>
  <Type name="Anode-C264" class="AnoC" element="C" mass="0.0"/>
  <Type name="Anode-C265" class="AnoC" element="C" mass="0.0"/>
  <Type name="Anode-C266" class="AnoC" element="C" mass="0.0"/>
  <Type name="Anode-C267" class="AnoC" element="C" mass="0.0"/>
  <Type name="Anode-C268" class="AnoC" element="C" mass="0.0"/>
  <Type name="Anode-C269" class="AnoC" element="C" mass="0.0"/>
  <Type name="Anode-C270" class="AnoC" element="C" mass="0.0"/>
  <Type name="Anode-C271" class="AnoC" element="C" mass="0.0"/>
  <Type name="Anode-C272" class="AnoC" element="C" mass="0.0"/>
  <Type name="Anode-C273" class="AnoC" element="C" mass="0.0"/>
  <Type name="Anode-C274" class="AnoC" element="C" mass="0.0"/>
  <Type name="Anode-C275" class="AnoC" element="C" mass="0.0"/>
  <Type name="Anode-C276" class="AnoC" element="C" mass="0.0"/>
  <Type name="Anode-C277" class="AnoC" element="C" mass="0.0"/>
  <Type name="Anode-C278" class="AnoC" element="C" mass="0.0"/>
  <Type name="Anode-C279" class="AnoC" element="C" mass="0.0"/>
  <Type name="Anode-C280" class="AnoC" element="C" mass="0.0"/>
  <Type name="Anode-C281" class="AnoC" element="C" mass="0.0"/>
  <Type name="Anode-C282" class="AnoC" element="C" mass="0.0"/>
  <Type name="Anode-C283" class="AnoC" element="C" mass="0.0"/>
  <Type name="Anode-C284" class="AnoC" element="C" mass="0.0"/>
  <Type name="Anode-C285" class="AnoC" element="C" mass="0.0"/>
  <Type name="Anode-C286" class="AnoC" element="C" mass="0.0"/>
  <Type name="Anode-C287" class="AnoC" element="C" mass="0.0"/>
  <Type name="Anode-C288" class="AnoC" element="C" mass="0.0"/>
  <Type name="Anode-C289" class="AnoC" element="C" mass="0.0"/>
  <Type name="Anode-C290" class="AnoC" element="C" mass="0.0"/>
  <Type name="Anode-C291" class="AnoC" element="C" mass="0.0"/>
  <Type name="Anode-C292" class="AnoC" element="C" mass="0.0"/>
  <Type name="Anode-C293" class="AnoC" element="C" mass="0.0"/>
  <Type name="Anode-C294" class="AnoC" element="C" mass="0.0"/>
  <Type name="Anode-C295" class="AnoC" element="C" mass="0.0"/>
  <Type name="Anode-C296" class="AnoC" element="C" mass="0.0"/>
  <Type name="Anode-C297" class="AnoC" element="C" mass="0.0"/>
  <Type name="Anode-C298" class="AnoC" element="C" mass="0.0"/>
  <Type name="Anode-C299" class="AnoC" element="C" mass="0.0"/>
  <Type name="Anode-C300" class="AnoC" element="C" mass="0.0"/>
  <Type name="Anode-C301" class="AnoC" element="C" mass="0.0"/>
  <Type name="Anode-C302" class="AnoC" element="C" mass="0.0"/>
  <Type name="Anode-C303" class="AnoC" element="C" mass="0.0"/>
  <Type name="Anode-C304" class="AnoC" element="C" mass="0.0"/>
  <Type name="Anode-C305" class="AnoC" element="C" mass="0.0"/>
  <Type name="Anode-C306" class="AnoC" element="C" mass="0.0"/>
  <Type name="Anode-C307" class="AnoC" element="C" mass="0.0"/>
  <Type name="Anode-C308" class="AnoC" element="C" mass="0.0"/>
  <Type name="Anode-C309" class="AnoC" element="C" mass="0.0"/>
  <Type name="Anode-C310" class="AnoC" element="C" mass="0.0"/>
  <Type name="Anode-C311" class="AnoC" element="C" mass="0.0"/>
  <Type name="Anode-C312" class="AnoC" element="C" mass="0.0"/>
  <Type name="Anode-C313" class="AnoC" element="C" mass="0.0"/>
  <Type name="Anode-C314" class="AnoC" element="C" mass="0.0"/>
  <Type name="Anode-C315" class="AnoC" element="C" mass="0.0"/>
  <Type name="Anode-C316" class="AnoC" element="C" mass="0.0"/>
  <Type name="Anode-C317" class="AnoC" element="C" mass="0.0"/>
  <Type name="Anode-C318" class="AnoC" element="C" mass="0.0"/>
  <Type name="Anode-C319" class="AnoC" element="C" mass="0.0"/>
  <Type name="Anode-C320" class="AnoC" element="C" mass="0.0"/>
  <Type name="Anode-C321" class="AnoC" element="C" mass="0.0"/>
  <Type name="Anode-C322" class="AnoC" element="C" mass="0.0"/>
  <Type name="Anode-C323" class="AnoC" element="C" mass="0.0"/>
  <Type name="Anode-C324" class="AnoC" element="C" mass="0.0"/>
  <Type name="Anode-C325" class="AnoC" element="C" mass="0.0"/>
  <Type name="Anode-C326" class="AnoC" element="C" mass="0.0"/>
  <Type name="Anode-C327" class="AnoC" element="C" mass="0.0"/>
  <Type name="Anode-C328" class="AnoC" element="C" mass="0.0"/>
  <Type name="Anode-C329" class="AnoC" element="C" mass="0.0"/>
  <Type name="Anode-C330" class="AnoC" element="C" mass="0.0"/>
  <Type name="Anode-C331" class="AnoC" element="C" mass="0.0"/>
  <Type name="Anode-C332" class="AnoC" element="C" mass="0.0"/>
  <Type name="Anode-C333" class="AnoC" element="C" mass="0.0"/>
  <Type name="Anode-C334" class="AnoC" element="C" mass="0.0"/>
  <Type name="Anode-C335" class="AnoC" element="C" mass="0.0"/>
  <Type name="Anode-C336" class="AnoC" element="C" mass="0.0"/>
  <Type name="Anode-C337" class="AnoC" element="C" mass="0.0"/>
  <Type name="Anode-C338" class="AnoC" element="C" mass="0.0"/>
  <Type name="Anode-C339" class="AnoC" element="C" mass="0.0"/>
  <Type name="Anode-C340" class="AnoC" element="C" mass="0.0"/>
  <Type name="Anode-C341" class="AnoC" element="C" mass="0.0"/>
  <Type name="Anode-C342" class="AnoC" element="C" mass="0.0"/>
  <Type name="Anode-C343" class="AnoC" element="C" mass="0.0"/>
  <Type name="Anode-C344" class="AnoC" element="C" mass="0.0"/>
  <Type name="Anode-C345" class="AnoC" element="C" mass="0.0"/>
  <Type name="Anode-C346" class="AnoC" element="C" mass="0.0"/>
  <Type name="Anode-C347" class="AnoC" element="C" mass="0.0"/>
  <Type name="Anode-C348" class="AnoC" element="C" mass="0.0"/>
  <Type name="Anode-C349" class="AnoC" element="C" mass="0.0"/>
  <Type name="Anode-C350" class="AnoC" element="C" mass="0.0"/>
  <Type name="Anode-C351" class="AnoC" element="C" mass="0.0"/>
  <Type name="Anode-C352" class="AnoC" element="C" mass="0.0"/>
  <Type name="Anode-C353" class="AnoC" element="C" mass="0.0"/>
  <Type name="Anode-C354" class="AnoC" element="C" mass="0.0"/>
  <Type name="Anode-C355" class="AnoC" element="C" mass="0.0"/>
  <Type name="Anode-C356" class="AnoC" element="C" mass="0.0"/>
  <Type name="Anode-C357" class="AnoC" element="C" mass="0.0"/>
  <Type name="Anode-C358" class="AnoC" element="C" mass="0.0"/>
  <Type name="Anode-C359" class="AnoC" element="C" mass="0.0"/>
  <Type name="Anode-C360" class="AnoC" element="C" mass="0.0"/>
  <Type name="Anode-C361" class="AnoC" element="C" mass="0.0"/>
  <Type name="Anode-C362" class="AnoC" element="C" mass="0.0"/>
  <Type name="Anode-C363" class="AnoC" element="C" mass="0.0"/>
  <Type name="Anode-C364" class="AnoC" element="C" mass="0.0"/>
  <Type name="Anode-C365" class="AnoC" element="C" mass="0.0"/>
  <Type name="Anode-C366" class="AnoC" element="C" mass="0.0"/>
  <Type name="Anode-C367" class="AnoC" element="C" mass="0.0"/>
  <Type name="Anode-C368" class="AnoC" element="C" mass="0.0"/>
  <Type name="Anode-C369" class="AnoC" element="C" mass="0.0"/>
  <Type name="Anode-C370" class="AnoC" element="C" mass="0.0"/>
  <Type name="Anode-C371" class="AnoC" element="C" mass="0.0"/>
  <Type name="Anode-C372" class="AnoC" element="C" mass="0.0"/>
  <Type name="Anode-C373" class="AnoC" element="C" mass="0.0"/>
  <Type name="Anode-C374" class="AnoC" element="C" mass="0.0"/>
  <Type name="Anode-C375" class="AnoC" element="C" mass="0.0"/>
  <Type name="Anode-C376" class="AnoC" element="C" mass="0.0"/>
  <Type name="Anode-C377" class="AnoC" element="C" mass="0.0"/>
  <Type name="Anode-C378" class="AnoC" element="C" mass="0.0"/>
  <Type name="Anode-C379" class="AnoC" element="C" mass="0.0"/>
  <Type name="Anode-C380" class="AnoC" element="C" mass="0.0"/>
  <Type name="Anode-C381" class="AnoC" element="C" mass="0.0"/>
  <Type name="Anode-C382" class="AnoC" element="C" mass="0.0"/>
  <Type name="Anode-C383" class="AnoC" element="C" mass="0.0"/>
  <Type name="Anode-C384" class="AnoC" element="C" mass="0.0"/>
  <Type name="Anode-C385" class="AnoC" element="C" mass="0.0"/>
  <Type name="Anode-C386" class="AnoC" element="C" mass="0.0"/>
  <Type name="Anode-C387" class="AnoC" element="C" mass="0.0"/>
  <Type name="Anode-C388" class="AnoC" element="C" mass="0.0"/>
  <Type name="Anode-C389" class="AnoC" element="C" mass="0.0"/>
  <Type name="Anode-C390" class="AnoC" element="C" mass="0.0"/>
  <Type name="Anode-C391" class="AnoC" element="C" mass="0.0"/>
  <Type name="Anode-C392" class="AnoC" element="C" mass="0.0"/>
  <Type name="Anode-C393" class="AnoC" element="C" mass="0.0"/>
  <Type name="Anode-C394" class="AnoC" element="C" mass="0.0"/>
  <Type name="Anode-C395" class="AnoC" element="C" mass="0.0"/>
  <Type name="Anode-C396" class="AnoC" element="C" mass="0.0"/>
  <Type name="Anode-C397" class="AnoC" element="C" mass="0.0"/>
  <Type name="Anode-C398" class="AnoC" element="C" mass="0.0"/>
  <Type name="Anode-C399" class="AnoC" element="C" mass="0.0"/>
  <Type name="Anode-C400" class="AnoC" element="C" mass="0.0"/>
  <Type name="Anode-C401" class="AnoC" element="C" mass="0.0"/>
  <Type name="Anode-C402" class="AnoC" element="C" mass="0.0"/>
  <Type name="Anode-C403" class="AnoC" element="C" mass="0.0"/>
  <Type name="Anode-C404" class="AnoC" element="C" mass="0.0"/>
  <Type name="Anode-C405" class="AnoC" element="C" mass="0.0"/>
  <Type name="Anode-C406" class="AnoC" element="C" mass="0.0"/>
  <Type name="Anode-C407" class="AnoC" element="C" mass="0.0"/>
  <Type name="Anode-C408" class="AnoC" element="C" mass="0.0"/>
  <Type name="Anode-C409" class="AnoC" element="C" mass="0.0"/>
  <Type name="Anode-C410" class="AnoC" element="C" mass="0.0"/>
  <Type name="Anode-C411" class="AnoC" element="C" mass="0.0"/>
  <Type name="Anode-C412" class="AnoC" element="C" mass="0.0"/>
  <Type name="Anode-C413" class="AnoC" element="C" mass="0.0"/>
  <Type name="Anode-C414" class="AnoC" element="C" mass="0.0"/>
  <Type name="Anode-C415" class="AnoC" element="C" mass="0.0"/>
  <Type name="Anode-C416" class="AnoC" element="C" mass="0.0"/>
  <Type name="Anode-C417" class="AnoC" element="C" mass="0.0"/>
  <Type name="Anode-C418" class="AnoC" element="C" mass="0.0"/>
  <Type name="Anode-C419" class="AnoC" element="C" mass="0.0"/>
  <Type name="Anode-C420" class="AnoC" element="C" mass="0.0"/>
  <Type name="Anode-C421" class="AnoC" element="C" mass="0.0"/>
  <Type name="Anode-C422" class="AnoC" element="C" mass="0.0"/>
  <Type name="Anode-C423" class="AnoC" element="C" mass="0.0"/>
  <Type name="Anode-C424" class="AnoC" element="C" mass="0.0"/>
  <Type name="Anode-C425" class="AnoC" element="C" mass="0.0"/>
  <Type name="Anode-C426" class="AnoC" element="C" mass="0.0"/>
  <Type name="Anode-C427" class="AnoC" element="C" mass="0.0"/>
  <Type name="Anode-C428" class="AnoC" element="C" mass="0.0"/>
  <Type name="Anode-C429" class="AnoC" element="C" mass="0.0"/>
  <Type name="Anode-C430" class="AnoC" element="C" mass="0.0"/>
  <Type name="Anode-C431" class="AnoC" element="C" mass="0.0"/>
  <Type name="Anode-C432" class="AnoC" element="C" mass="0.0"/>
  <Type name="Anode-C433" class="AnoC" element="C" mass="0.0"/>
  <Type name="Anode-C434" class="AnoC" element="C" mass="0.0"/>
  <Type name="Anode-C435" class="AnoC" element="C" mass="0.0"/>
  <Type name="Anode-C436" class="AnoC" element="C" mass="0.0"/>
  <Type name="Anode-C437" class="AnoC" element="C" mass="0.0"/>
  <Type name="Anode-C438" class="AnoC" element="C" mass="0.0"/>
  <Type name="Anode-C439" class="AnoC" element="C" mass="0.0"/>
  <Type name="Anode-C440" class="AnoC" element="C" mass="0.0"/>
  <Type name="Anode-C441" class="AnoC" element="C" mass="0.0"/>
  <Type name="Anode-C442" class="AnoC" element="C" mass="0.0"/>
  <Type name="Anode-C443" class="AnoC" element="C" mass="0.0"/>
  <Type name="Anode-C444" class="AnoC" element="C" mass="0.0"/>
  <Type name="Anode-C445" class="AnoC" element="C" mass="0.0"/>
  <Type name="Anode-C446" class="AnoC" element="C" mass="0.0"/>
  <Type name="Anode-C447" class="AnoC" element="C" mass="0.0"/>
  <Type name="Anode-C448" class="AnoC" element="C" mass="0.0"/>
  <Type name="Anode-C449" class="AnoC" element="C" mass="0.0"/>
  <Type name="Anode-C450" class="AnoC" element="C" mass="0.0"/>
  <Type name="Anode-C451" class="AnoC" element="C" mass="0.0"/>
  <Type name="Anode-C452" class="AnoC" element="C" mass="0.0"/>
  <Type name="Anode-C453" class="AnoC" element="C" mass="0.0"/>
  <Type name="Anode-C454" class="AnoC" element="C" mass="0.0"/>
  <Type name="Anode-C455" class="AnoC" element="C" mass="0.0"/>
  <Type name="Anode-C456" class="AnoC" element="C" mass="0.0"/>
  <Type name="Anode-C457" class="AnoC" element="C" mass="0.0"/>
  <Type name="Anode-C458" class="AnoC" element="C" mass="0.0"/>
  <Type name="Anode-C459" class="AnoC" element="C" mass="0.0"/>
  <Type name="Anode-C460" class="AnoC" element="C" mass="0.0"/>
  <Type name="Anode-C461" class="AnoC" element="C" mass="0.0"/>
  <Type name="Anode-C462" class="AnoC" element="C" mass="0.0"/>
  <Type name="Anode-C463" class="AnoC" element="C" mass="0.0"/>
  <Type name="Anode-C464" class="AnoC" element="C" mass="0.0"/>
  <Type name="Anode-C465" class="AnoC" element="C" mass="0.0"/>
  <Type name="Anode-C466" class="AnoC" element="C" mass="0.0"/>
  <Type name="Anode-C467" class="AnoC" element="C" mass="0.0"/>
  <Type name="Anode-C468" class="AnoC" element="C" mass="0.0"/>
  <Type name="Anode-C469" class="AnoC" element="C" mass="0.0"/>
  <Type name="Anode-C470" class="AnoC" element="C" mass="0.0"/>
  <Type name="Anode-C471" class="AnoC" element="C" mass="0.0"/>
  <Type name="Anode-C472" class="AnoC" element="C" mass="0.0"/>
  <Type name="Anode-C473" class="AnoC" element="C" mass="0.0"/>
  <Type name="Anode-C474" class="AnoC" element="C" mass="0.0"/>
  <Type name="Anode-C475" class="AnoC" element="C" mass="0.0"/>
  <Type name="Anode-C476" class="AnoC" element="C" mass="0.0"/>
  <Type name="Anode-C477" class="AnoC" element="C" mass="0.0"/>
  <Type name="Anode-C478" class="AnoC" element="C" mass="0.0"/>
  <Type name="Anode-C479" class="AnoC" element="C" mass="0.0"/>
  <Type name="Anode-C480" class="AnoC" element="C" mass="0.0"/>
  <Type name="Anode-C481" class="AnoC" element="C" mass="0.0"/>
  <Type name="Anode-C482" class="AnoC" element="C" mass="0.0"/>
  <Type name="Anode-C483" class="AnoC" element="C" mass="0.0"/>
  <Type name="Anode-C484" class="AnoC" element="C" mass="0.0"/>
  <Type name="Anode-C485" class="AnoC" element="C" mass="0.0"/>
  <Type name="Anode-C486" class="AnoC" element="C" mass="0.0"/>
  <Type name="Anode-C487" class="AnoC" element="C" mass="0.0"/>
  <Type name="Anode-C488" class="AnoC" element="C" mass="0.0"/>
  <Type name="Anode-C489" class="AnoC" element="C" mass="0.0"/>
  <Type name="Anode-C490" class="AnoC" element="C" mass="0.0"/>
  <Type name="Anode-C491" class="AnoC" element="C" mass="0.0"/>
  <Type name="Anode-C492" class="AnoC" element="C" mass="0.0"/>
  <Type name="Anode-C493" class="AnoC" element="C" mass="0.0"/>
  <Type name="Anode-C494" class="AnoC" element="C" mass="0.0"/>
  <Type name="Anode-C495" class="AnoC" element="C" mass="0.0"/>
  <Type name="Anode-C496" class="AnoC" element="C" mass="0.0"/>
  <Type name="Anode-C497" class="AnoC" element="C" mass="0.0"/>
  <Type name="Anode-C498" class="AnoC" element="C" mass="0.0"/>
  <Type name="Anode-C499" class="AnoC" element="C" mass="0.0"/>
  <Type name="Anode-C500" class="AnoC" element="C" mass="0.0"/>
  <Type name="Anode-C501" class="AnoC" element="C" mass="0.0"/>
  <Type name="Anode-C502" class="AnoC" element="C" mass="0.0"/>
  <Type name="Anode-C503" class="AnoC" element="C" mass="0.0"/>
  <Type name="Anode-C504" class="AnoC" element="C" mass="0.0"/>
  <Type name="Anode-C505" class="AnoC" element="C" mass="0.0"/>
  <Type name="Anode-C506" class="AnoC" element="C" mass="0.0"/>
  <Type name="Anode-C507" class="AnoC" element="C" mass="0.0"/>
  <Type name="Anode-C508" class="AnoC" element="C" mass="0.0"/>
  <Type name="Anode-C509" class="AnoC" element="C" mass="0.0"/>
  <Type name="Anode-C510" class="AnoC" element="C" mass="0.0"/>
  <Type name="Anode-C511" class="AnoC" element="C" mass="0.0"/>
  <Type name="Anode-C512" class="AnoC" element="C" mass="0.0"/>
  <Type name="Anode-C513" class="AnoC" element="C" mass="0.0"/>
  <Type name="Anode-C514" class="AnoC" element="C" mass="0.0"/>
  <Type name="Anode-C515" class="AnoC" element="C" mass="0.0"/>
  <Type name="Anode-C516" class="AnoC" element="C" mass="0.0"/>
  <Type name="Anode-C517" class="AnoC" element="C" mass="0.0"/>
  <Type name="Anode-C518" class="AnoC" element="C" mass="0.0"/>
  <Type name="Anode-C519" class="AnoC" element="C" mass="0.0"/>
  <Type name="Anode-C520" class="AnoC" element="C" mass="0.0"/>
  <Type name="Anode-C521" class="AnoC" element="C" mass="0.0"/>
  <Type name="Anode-C522" class="AnoC" element="C" mass="0.0"/>
  <Type name="Anode-C523" class="AnoC" element="C" mass="0.0"/>
  <Type name="Anode-C524" class="AnoC" element="C" mass="0.0"/>
  <Type name="Anode-C525" class="AnoC" element="C" mass="0.0"/>
  <Type name="Anode-C526" class="AnoC" element="C" mass="0.0"/>
  <Type name="Anode-C527" class="AnoC" element="C" mass="0.0"/>
  <Type name="Anode-C528" class="AnoC" element="C" mass="0.0"/>
  <Type name="Anode-C529" class="AnoC" element="C" mass="0.0"/>
  <Type name="Anode-C530" class="AnoC" element="C" mass="0.0"/>
  <Type name="Anode-C531" class="AnoC" element="C" mass="0.0"/>
  <Type name="Anode-C532" class="AnoC" element="C" mass="0.0"/>
  <Type name="Anode-C533" class="AnoC" element="C" mass="0.0"/>
  <Type name="Anode-C534" class="AnoC" element="C" mass="0.0"/>
  <Type name="Anode-C535" class="AnoC" element="C" mass="0.0"/>
  <Type name="Anode-C536" class="AnoC" element="C" mass="0.0"/>
  <Type name="Anode-C537" class="AnoC" element="C" mass="0.0"/>
  <Type name="Anode-C538" class="AnoC" element="C" mass="0.0"/>
  <Type name="Anode-C539" class="AnoC" element="C" mass="0.0"/>
  <Type name="Anode-C540" class="AnoC" element="C" mass="0.0"/>
  <Type name="Anode-C541" class="AnoC" element="C" mass="0.0"/>
  <Type name="Anode-C542" class="AnoC" element="C" mass="0.0"/>
  <Type name="Anode-C543" class="AnoC" element="C" mass="0.0"/>
  <Type name="Anode-C544" class="AnoC" element="C" mass="0.0"/>
  <Type name="Anode-C545" class="AnoC" element="C" mass="0.0"/>
  <Type name="Anode-C546" class="AnoC" element="C" mass="0.0"/>
  <Type name="Anode-C547" class="AnoC" element="C" mass="0.0"/>
  <Type name="Anode-C548" class="AnoC" element="C" mass="0.0"/>
  <Type name="Anode-C549" class="AnoC" element="C" mass="0.0"/>
  <Type name="Anode-C550" class="AnoC" element="C" mass="0.0"/>
  <Type name="Anode-C551" class="AnoC" element="C" mass="0.0"/>
  <Type name="Anode-C552" class="AnoC" element="C" mass="0.0"/>
  <Type name="Anode-C553" class="AnoC" element="C" mass="0.0"/>
  <Type name="Anode-C554" class="AnoC" element="C" mass="0.0"/>
  <Type name="Anode-C555" class="AnoC" element="C" mass="0.0"/>
  <Type name="Anode-C556" class="AnoC" element="C" mass="0.0"/>
  <Type name="Anode-C557" class="AnoC" element="C" mass="0.0"/>
  <Type name="Anode-C558" class="AnoC" element="C" mass="0.0"/>
  <Type name="Anode-C559" class="AnoC" element="C" mass="0.0"/>
  <Type name="Anode-C560" class="AnoC" element="C" mass="0.0"/>
  <Type name="Anode-C561" class="AnoC" element="C" mass="0.0"/>
  <Type name="Anode-C562" class="AnoC" element="C" mass="0.0"/>
  <Type name="Anode-C563" class="AnoC" element="C" mass="0.0"/>
  <Type name="Anode-C564" class="AnoC" element="C" mass="0.0"/>
  <Type name="Anode-C565" class="AnoC" element="C" mass="0.0"/>
  <Type name="Anode-C566" class="AnoC" element="C" mass="0.0"/>
  <Type name="Anode-C567" class="AnoC" element="C" mass="0.0"/>
  <Type name="Anode-C568" class="AnoC" element="C" mass="0.0"/>
  <Type name="Anode-C569" class="AnoC" element="C" mass="0.0"/>
  <Type name="Anode-C570" class="AnoC" element="C" mass="0.0"/>
  <Type name="Anode-C571" class="AnoC" element="C" mass="0.0"/>
  <Type name="Anode-C572" class="AnoC" element="C" mass="0.0"/>
  <Type name="Anode-C573" class="AnoC" element="C" mass="0.0"/>
  <Type name="Anode-C574" class="AnoC" element="C" mass="0.0"/>
  <Type name="Anode-C575" class="AnoC" element="C" mass="0.0"/>
  <Type name="Anode-C576" class="AnoC" element="C" mass="0.0"/>
  <Type name="Anode-C577" class="AnoC" element="C" mass="0.0"/>
  <Type name="Anode-C578" class="AnoC" element="C" mass="0.0"/>
  <Type name="Anode-C579" class="AnoC" element="C" mass="0.0"/>
  <Type name="Anode-C580" class="AnoC" element="C" mass="0.0"/>
  <Type name="Anode-C581" class="AnoC" element="C" mass="0.0"/>
  <Type name="Anode-C582" class="AnoC" element="C" mass="0.0"/>
  <Type name="Anode-C583" class="AnoC" element="C" mass="0.0"/>
  <Type name="Anode-C584" class="AnoC" element="C" mass="0.0"/>
  <Type name="Anode-C585" class="AnoC" element="C" mass="0.0"/>
  <Type name="Anode-C586" class="AnoC" element="C" mass="0.0"/>
  <Type name="Anode-C587" class="AnoC" element="C" mass="0.0"/>
  <Type name="Anode-C588" class="AnoC" element="C" mass="0.0"/>
  <Type name="Anode-C589" class="AnoC" element="C" mass="0.0"/>
  <Type name="Anode-C590" class="AnoC" element="C" mass="0.0"/>
  <Type name="Anode-C591" class="AnoC" element="C" mass="0.0"/>
  <Type name="Anode-C592" class="AnoC" element="C" mass="0.0"/>
  <Type name="Anode-C593" class="AnoC" element="C" mass="0.0"/>
  <Type name="Anode-C594" class="AnoC" element="C" mass="0.0"/>
  <Type name="Anode-C595" class="AnoC" element="C" mass="0.0"/>
  <Type name="Anode-C596" class="AnoC" element="C" mass="0.0"/>
  <Type name="Anode-C597" class="AnoC" element="C" mass="0.0"/>
  <Type name="Anode-C598" class="AnoC" element="C" mass="0.0"/>
  <Type name="Anode-C599" class="AnoC" element="C" mass="0.0"/>
  <Type name="Anode-C600" class="AnoC" element="C" mass="0.0"/>
  <Type name="Anode-C601" class="AnoC" element="C" mass="0.0"/>
  <Type name="Anode-C602" class="AnoC" element="C" mass="0.0"/>
  <Type name="Anode-C603" class="AnoC" element="C" mass="0.0"/>
  <Type name="Anode-C604" class="AnoC" element="C" mass="0.0"/>
  <Type name="Anode-C605" class="AnoC" element="C" mass="0.0"/>
  <Type name="Anode-C606" class="AnoC" element="C" mass="0.0"/>
  <Type name="Anode-C607" class="AnoC" element="C" mass="0.0"/>
  <Type name="Anode-C608" class="AnoC" element="C" mass="0.0"/>
  <Type name="Anode-C609" class="AnoC" element="C" mass="0.0"/>
  <Type name="Anode-C610" class="AnoC" element="C" mass="0.0"/>
  <Type name="Anode-C611" class="AnoC" element="C" mass="0.0"/>
  <Type name="Anode-C612" class="AnoC" element="C" mass="0.0"/>
  <Type name="Anode-C613" class="AnoC" element="C" mass="0.0"/>
  <Type name="Anode-C614" class="AnoC" element="C" mass="0.0"/>
  <Type name="Anode-C615" class="AnoC" element="C" mass="0.0"/>
  <Type name="Anode-C616" class="AnoC" element="C" mass="0.0"/>
  <Type name="Anode-C617" class="AnoC" element="C" mass="0.0"/>
  <Type name="Anode-C618" class="AnoC" element="C" mass="0.0"/>
  <Type name="Anode-C619" class="AnoC" element="C" mass="0.0"/>
  <Type name="Anode-C620" class="AnoC" element="C" mass="0.0"/>
  <Type name="Anode-C621" class="AnoC" element="C" mass="0.0"/>
  <Type name="Anode-C622" class="AnoC" element="C" mass="0.0"/>
  <Type name="Anode-C623" class="AnoC" element="C" mass="0.0"/>
  <Type name="Anode-C624" class="AnoC" element="C" mass="0.0"/>
  <Type name="Anode-C625" class="AnoC" element="C" mass="0.0"/>
  <Type name="Anode-C626" class="AnoC" element="C" mass="0.0"/>
  <Type name="Anode-C627" class="AnoC" element="C" mass="0.0"/>
  <Type name="Anode-C628" class="AnoC" element="C" mass="0.0"/>
  <Type name="Anode-C629" class="AnoC" element="C" mass="0.0"/>
  <Type name="Anode-C630" class="AnoC" element="C" mass="0.0"/>
  <Type name="Anode-C631" class="AnoC" element="C" mass="0.0"/>
  <Type name="Anode-C632" class="AnoC" element="C" mass="0.0"/>
  <Type name="Anode-C633" class="AnoC" element="C" mass="0.0"/>
  <Type name="Anode-C634" class="AnoC" element="C" mass="0.0"/>
  <Type name="Anode-C635" class="AnoC" element="C" mass="0.0"/>
  <Type name="Anode-C636" class="AnoC" element="C" mass="0.0"/>
  <Type name="Anode-C637" class="AnoC" element="C" mass="0.0"/>
  <Type name="Anode-C638" class="AnoC" element="C" mass="0.0"/>
  <Type name="Anode-C639" class="AnoC" element="C" mass="0.0"/>
  <Type name="Anode-C640" class="AnoC" element="C" mass="0.0"/>
  <Type name="Anode-C641" class="AnoC" element="C" mass="0.0"/>
  <Type name="Anode-C642" class="AnoC" element="C" mass="0.0"/>
  <Type name="Anode-C643" class="AnoC" element="C" mass="0.0"/>
  <Type name="Anode-C644" class="AnoC" element="C" mass="0.0"/>
  <Type name="Anode-C645" class="AnoC" element="C" mass="0.0"/>
  <Type name="Anode-C646" class="AnoC" element="C" mass="0.0"/>
  <Type name="Anode-C647" class="AnoC" element="C" mass="0.0"/>
  <Type name="Anode-C648" class="AnoC" element="C" mass="0.0"/>
  <Type name="Anode-C649" class="AnoC" element="C" mass="0.0"/>
  <Type name="Anode-C650" class="AnoC" element="C" mass="0.0"/>
  <Type name="Anode-C651" class="AnoC" element="C" mass="0.0"/>
  <Type name="Anode-C652" class="AnoC" element="C" mass="0.0"/>
  <Type name="Anode-C653" class="AnoC" element="C" mass="0.0"/>
  <Type name="Anode-C654" class="AnoC" element="C" mass="0.0"/>
  <Type name="Anode-C655" class="AnoC" element="C" mass="0.0"/>
  <Type name="Anode-C656" class="AnoC" element="C" mass="0.0"/>
  <Type name="Anode-C657" class="AnoC" element="C" mass="0.0"/>
  <Type name="Anode-C658" class="AnoC" element="C" mass="0.0"/>
  <Type name="Anode-C659" class="AnoC" element="C" mass="0.0"/>
  <Type name="Anode-C660" class="AnoC" element="C" mass="0.0"/>
  <Type name="Anode-C661" class="AnoC" element="C" mass="0.0"/>
  <Type name="Anode-C662" class="AnoC" element="C" mass="0.0"/>
  <Type name="Anode-C663" class="AnoC" element="C" mass="0.0"/>
  <Type name="Anode-C664" class="AnoC" element="C" mass="0.0"/>
  <Type name="Anode-C665" class="AnoC" element="C" mass="0.0"/>
  <Type name="Anode-C666" class="AnoC" element="C" mass="0.0"/>
  <Type name="Anode-C667" class="AnoC" element="C" mass="0.0"/>
  <Type name="Anode-C668" class="AnoC" element="C" mass="0.0"/>
  <Type name="Anode-C669" class="AnoC" element="C" mass="0.0"/>
  <Type name="Anode-C670" class="AnoC" element="C" mass="0.0"/>
  <Type name="Anode-C671" class="AnoC" element="C" mass="0.0"/>
  <Type name="Anode-C672" class="AnoC" element="C" mass="0.0"/>
  <Type name="Anode-C673" class="AnoC" element="C" mass="0.0"/>
  <Type name="Anode-C674" class="AnoC" element="C" mass="0.0"/>
  <Type name="Anode-C675" class="AnoC" element="C" mass="0.0"/>
  <Type name="Anode-C676" class="AnoC" element="C" mass="0.0"/>
  <Type name="Anode-C677" class="AnoC" element="C" mass="0.0"/>
  <Type name="Anode-C678" class="AnoC" element="C" mass="0.0"/>
  <Type name="Anode-C679" class="AnoC" element="C" mass="0.0"/>
  <Type name="Anode-C680" class="AnoC" element="C" mass="0.0"/>
  <Type name="Anode-C681" class="AnoC" element="C" mass="0.0"/>
  <Type name="Anode-C682" class="AnoC" element="C" mass="0.0"/>
  <Type name="Anode-C683" class="AnoC" element="C" mass="0.0"/>
  <Type name="Anode-C684" class="AnoC" element="C" mass="0.0"/>
  <Type name="Anode-C685" class="AnoC" element="C" mass="0.0"/>
  <Type name="Anode-C686" class="AnoC" element="C" mass="0.0"/>
  <Type name="Anode-C687" class="AnoC" element="C" mass="0.0"/>
  <Type name="Anode-C688" class="AnoC" element="C" mass="0.0"/>
  <Type name="Anode-C689" class="AnoC" element="C" mass="0.0"/>
  <Type name="Anode-C690" class="AnoC" element="C" mass="0.0"/>
  <Type name="Anode-C691" class="AnoC" element="C" mass="0.0"/>
  <Type name="Anode-C692" class="AnoC" element="C" mass="0.0"/>
  <Type name="Anode-C693" class="AnoC" element="C" mass="0.0"/>
  <Type name="Anode-C694" class="AnoC" element="C" mass="0.0"/>
  <Type name="Anode-C695" class="AnoC" element="C" mass="0.0"/>
  <Type name="Anode-C696" class="AnoC" element="C" mass="0.0"/>
  <Type name="Anode-C697" class="AnoC" element="C" mass="0.0"/>
  <Type name="Anode-C698" class="AnoC" element="C" mass="0.0"/>
  <Type name="Anode-C699" class="AnoC" element="C" mass="0.0"/>
  <Type name="Anode-C700" class="AnoC" element="C" mass="0.0"/>
  <Type name="Anode-C701" class="AnoC" element="C" mass="0.0"/>
  <Type name="Anode-C702" class="AnoC" element="C" mass="0.0"/>
  <Type name="Anode-C703" class="AnoC" element="C" mass="0.0"/>
  <Type name="Anode-C704" class="AnoC" element="C" mass="0.0"/>
  <Type name="Anode-C705" class="AnoC" element="C" mass="0.0"/>
  <Type name="Anode-C706" class="AnoC" element="C" mass="0.0"/>
  <Type name="Anode-C707" class="AnoC" element="C" mass="0.0"/>
  <Type name="Anode-C708" class="AnoC" element="C" mass="0.0"/>
  <Type name="Anode-C709" class="AnoC" element="C" mass="0.0"/>
  <Type name="Anode-C710" class="AnoC" element="C" mass="0.0"/>
  <Type name="Anode-C711" class="AnoC" element="C" mass="0.0"/>
  <Type name="Anode-C712" class="AnoC" element="C" mass="0.0"/>
  <Type name="Anode-C713" class="AnoC" element="C" mass="0.0"/>
  <Type name="Anode-C714" class="AnoC" element="C" mass="0.0"/>
  <Type name="Anode-C715" class="AnoC" element="C" mass="0.0"/>
  <Type name="Anode-C716" class="AnoC" element="C" mass="0.0"/>
  <Type name="Anode-C717" class="AnoC" element="C" mass="0.0"/>
  <Type name="Anode-C718" class="AnoC" element="C" mass="0.0"/>
  <Type name="Anode-C719" class="AnoC" element="C" mass="0.0"/>
  <Type name="Anode-C720" class="AnoC" element="C" mass="0.0"/>
  <Type name="Anode-C721" class="AnoC" element="C" mass="0.0"/>
  <Type name="Anode-C722" class="AnoC" element="C" mass="0.0"/>
  <Type name="Anode-C723" class="AnoC" element="C" mass="0.0"/>
  <Type name="Anode-C724" class="AnoC" element="C" mass="0.0"/>
  <Type name="Anode-C725" class="AnoC" element="C" mass="0.0"/>
  <Type name="Anode-C726" class="AnoC" element="C" mass="0.0"/>
  <Type name="Anode-C727" class="AnoC" element="C" mass="0.0"/>
  <Type name="Anode-C728" class="AnoC" element="C" mass="0.0"/>
  <Type name="Anode-C729" class="AnoC" element="C" mass="0.0"/>
  <Type name="Anode-C730" class="AnoC" element="C" mass="0.0"/>
  <Type name="Anode-C731" class="AnoC" element="C" mass="0.0"/>
  <Type name="Anode-C732" class="AnoC" element="C" mass="0.0"/>
  <Type name="Anode-C733" class="AnoC" element="C" mass="0.0"/>
  <Type name="Anode-C734" class="AnoC" element="C" mass="0.0"/>
  <Type name="Anode-C735" class="AnoC" element="C" mass="0.0"/>
  <Type name="Anode-C736" class="AnoC" element="C" mass="0.0"/>
  <Type name="Anode-C737" class="AnoC" element="C" mass="0.0"/>
  <Type name="Anode-C738" class="AnoC" element="C" mass="0.0"/>
  <Type name="Anode-C739" class="AnoC" element="C" mass="0.0"/>
  <Type name="Anode-C740" class="AnoC" element="C" mass="0.0"/>
  <Type name="Anode-C741" class="AnoC" element="C" mass="0.0"/>
  <Type name="Anode-C742" class="AnoC" element="C" mass="0.0"/>
  <Type name="Anode-C743" class="AnoC" element="C" mass="0.0"/>
  <Type name="Anode-C744" class="AnoC" element="C" mass="0.0"/>
  <Type name="Anode-C745" class="AnoC" element="C" mass="0.0"/>
  <Type name="Anode-C746" class="AnoC" element="C" mass="0.0"/>
  <Type name="Anode-C747" class="AnoC" element="C" mass="0.0"/>
  <Type name="Anode-C748" class="AnoC" element="C" mass="0.0"/>
  <Type name="Anode-C749" class="AnoC" element="C" mass="0.0"/>
  <Type name="Anode-C750" class="AnoC" element="C" mass="0.0"/>
  <Type name="Anode-C751" class="AnoC" element="C" mass="0.0"/>
  <Type name="Anode-C752" class="AnoC" element="C" mass="0.0"/>
  <Type name="Anode-C753" class="AnoC" element="C" mass="0.0"/>
  <Type name="Anode-C754" class="AnoC" element="C" mass="0.0"/>
  <Type name="Anode-C755" class="AnoC" element="C" mass="0.0"/>
  <Type name="Anode-C756" class="AnoC" element="C" mass="0.0"/>
  <Type name="Anode-C757" class="AnoC" element="C" mass="0.0"/>
  <Type name="Anode-C758" class="AnoC" element="C" mass="0.0"/>
  <Type name="Anode-C759" class="AnoC" element="C" mass="0.0"/>
  <Type name="Anode-C760" class="AnoC" element="C" mass="0.0"/>
  <Type name="Anode-C761" class="AnoC" element="C" mass="0.0"/>
  <Type name="Anode-C762" class="AnoC" element="C" mass="0.0"/>
  <Type name="Anode-C763" class="AnoC" element="C" mass="0.0"/>
  <Type name="Anode-C764" class="AnoC" element="C" mass="0.0"/>
  <Type name="Anode-C765" class="AnoC" element="C" mass="0.0"/>
  <Type name="Anode-C766" class="AnoC" element="C" mass="0.0"/>
  <Type name="Anode-C767" class="AnoC" element="C" mass="0.0"/>
  <Type name="Anode-C768" class="AnoC" element="C" mass="0.0"/>
  <Type name="Anode-C769" class="AnoC" element="C" mass="0.0"/>
  <Type name="Anode-C770" class="AnoC" element="C" mass="0.0"/>
  <Type name="Anode-C771" class="AnoC" element="C" mass="0.0"/>
  <Type name="Anode-C772" class="AnoC" element="C" mass="0.0"/>
  <Type name="Anode-C773" class="AnoC" element="C" mass="0.0"/>
  <Type name="Anode-C774" class="AnoC" element="C" mass="0.0"/>
  <Type name="Anode-C775" class="AnoC" element="C" mass="0.0"/>
  <Type name="Anode-C776" class="AnoC" element="C" mass="0.0"/>
  <Type name="Anode-C777" class="AnoC" element="C" mass="0.0"/>
  <Type name="Anode-C778" class="AnoC" element="C" mass="0.0"/>
  <Type name="Anode-C779" class="AnoC" element="C" mass="0.0"/>
  <Type name="Anode-C780" class="AnoC" element="C" mass="0.0"/>
  <Type name="Anode-C781" class="AnoC" element="C" mass="0.0"/>
  <Type name="Anode-C782" class="AnoC" element="C" mass="0.0"/>
  <Type name="Anode-C783" class="AnoC" element="C" mass="0.0"/>
  <Type name="Anode-C784" class="AnoC" element="C" mass="0.0"/>
  <Type name="Anode-C785" class="AnoC" element="C" mass="0.0"/>
  <Type name="Anode-C786" class="AnoC" element="C" mass="0.0"/>
  <Type name="Anode-C787" class="AnoC" element="C" mass="0.0"/>
  <Type name="Anode-C788" class="AnoC" element="C" mass="0.0"/>
  <Type name="Anode-C789" class="AnoC" element="C" mass="0.0"/>
  <Type name="Anode-C790" class="AnoC" element="C" mass="0.0"/>
  <Type name="Anode-C791" class="AnoC" element="C" mass="0.0"/>
  <Type name="Anode-C792" class="AnoC" element="C" mass="0.0"/>
  <Type name="Anode-C793" class="AnoC" element="C" mass="0.0"/>
  <Type name="Anode-C794" class="AnoC" element="C" mass="0.0"/>
  <Type name="Anode-C795" class="AnoC" element="C" mass="0.0"/>
  <Type name="Anode-C796" class="AnoC" element="C" mass="0.0"/>
  <Type name="Anode-C797" class="AnoC" element="C" mass="0.0"/>
  <Type name="Anode-C798" class="AnoC" element="C" mass="0.0"/>
  <Type name="Anode-C799" class="AnoC" element="C" mass="0.0"/>
  <Type name="Anode-H"    class="AnoH" element="H" mass="0.0"/>
 </AtomTypes>
 <Residues>
  <Residue name="ANO">
   <Atom name="A000" type="Anode-C000"/> 
   <Atom name="A001" type="Anode-C001"/> 
   <Atom name="A002" type="Anode-C002"/> 
   <Atom name="A003" type="Anode-C003"/> 
   <Atom name="A004" type="Anode-C004"/> 
   <Atom name="A005" type="Anode-C005"/> 
   <Atom name="A006" type="Anode-C006"/> 
   <Atom name="A007" type="Anode-C007"/> 
   <Atom name="A008" type="Anode-C008"/> 
   <Atom name="A009" type="Anode-C009"/> 
   <Atom name="A010" type="Anode-C010"/> 
   <Atom name="A011" type="Anode-C011"/> 
   <Atom name="A012" type="Anode-C012"/> 
   <Atom name="A013" type="Anode-C013"/> 
   <Atom name="A014" type="Anode-C014"/> 
   <Atom name="A015" type="Anode-C015"/> 
   <Atom name="A016" type="Anode-C016"/> 
   <Atom name="A017" type="Anode-C017"/> 
   <Atom name="A018" type="Anode-C018"/> 
   <Atom name="A019" type="Anode-C019"/> 
   <Atom name="A020" type="Anode-C020"/> 
   <Atom name="A021" type="Anode-C021"/> 
   <Atom name="A022" type="Anode-C022"/> 
   <Atom name="A023" type="Anode-C023"/> 
   <Atom name="A024" type="Anode-C024"/> 
   <Atom name="A025" type="Anode-C025"/> 
   <Atom name="A026" type="Anode-C026"/> 
   <Atom name="A027" type="Anode-C027"/> 
   <Atom name="A028" type="Anode-C028"/> 
   <Atom name="A029" type="Anode-C029"/> 
   <Atom name="A030" type="Anode-C030"/> 
   <Atom name="A031" type="Anode-C031"/> 
   <Atom name="A032" type="Anode-C032"/> 
   <Atom name="A033" type="Anode-C033"/> 
   <Atom name="A034" type="Anode-C034"/> 
   <Atom name="A035" type="Anode-C035"/> 
   <Atom name="A036" type="Anode-C036"/> 
   <Atom name="A037" type="Anode-C037"/> 
   <Atom name="A038" type="Anode-C038"/> 
   <Atom name="A039" type="Anode-C039"/> 
   <Atom name="A040" type="Anode-C040"/> 
   <Atom name="A041" type="Anode-C041"/> 
   <Atom name="A042" type="Anode-C042"/> 
   <Atom name="A043" type="Anode-C043"/> 
   <Atom name="A044" type="Anode-C044"/> 
   <Atom name="A045" type="Anode-C045"/> 
   <Atom name="A046" type="Anode-C046"/> 
   <Atom name="A047" type="Anode-C047"/> 
   <Atom name="A048" type="Anode-C048"/> 
   <Atom name="A049" type="Anode-C049"/> 
   <Atom name="A050" type="Anode-C050"/> 
   <Atom name="A051" type="Anode-C051"/> 
   <Atom name="A052" type="Anode-C052"/> 
   <Atom name="A053" type="Anode-C053"/> 
   <Atom name="A054" type="Anode-C054"/> 
   <Atom name="A055" type="Anode-C055"/> 
   <Atom name="A056" type="Anode-C056"/> 
   <Atom name="A057" type="Anode-C057"/> 
   <Atom name="A058" type="Anode-C058"/> 
   <Atom name="A059" type="Anode-C059"/> 
   <Atom name="A060" type="Anode-C060"/> 
   <Atom name="A061" type="Anode-C061"/> 
   <Atom name="A062" type="Anode-C062"/> 
   <Atom name="A063" type="Anode-C063"/> 
   <Atom name="A064" type="Anode-C064"/> 
   <Atom name="A065" type="Anode-C065"/> 
   <Atom name="A066" type="Anode-C066"/> 
   <Atom name="A067" type="Anode-C067"/> 
   <Atom name="A068" type="Anode-C068"/> 
   <Atom name="A069" type="Anode-C069"/> 
   <Atom name="A070" type="Anode-C070"/> 
   <Atom name="A071" type="Anode-C071"/> 
   <Atom name="A072" type="Anode-C072"/> 
   <Atom name="A073" type="Anode-C073"/> 
   <Atom name="A074" type="Anode-C074"/> 
   <Atom name="A075" type="Anode-C075"/> 
   <Atom name="A076" type="Anode-C076"/> 
   <Atom name="A077" type="Anode-C077"/> 
   <Atom name="A078" type="Anode-C078"/> 
   <Atom name="A079" type="Anode-C079"/> 
   <Atom name="A080" type="Anode-C080"/> 
   <Atom name="A081" type="Anode-C081"/> 
   <Atom name="A082" type="Anode-C082"/> 
   <Atom name="A083" type="Anode-C083"/> 
   <Atom name="A084" type="Anode-C084"/> 
   <Atom name="A085" type="Anode-C085"/> 
   <Atom name="A086" type="Anode-C086"/> 
   <Atom name="A087" type="Anode-C087"/> 
   <Atom name="A088" type="Anode-C088"/> 
   <Atom name="A089" type="Anode-C089"/> 
   <Atom name="A090" type="Anode-C090"/> 
   <Atom name="A091" type="Anode-C091"/> 
   <Atom name="A092" type="Anode-C092"/> 
   <Atom name="A093" type="Anode-C093"/> 
   <Atom name="A094" type="Anode-C094"/> 
   <Atom name="A095" type="Anode-C095"/> 
   <Atom name="A096" type="Anode-C096"/> 
   <Atom name="A097" type="Anode-C097"/> 
   <Atom name="A098" type="Anode-C098"/> 
   <Atom name="A099" type="Anode-C099"/> 
   <Atom name="A100" type="Anode-C100"/> 
   <Atom name="A101" type="Anode-C101"/> 
   <Atom name="A102" type="Anode-C102"/> 
   <Atom name="A103" type="Anode-C103"/> 
   <Atom name="A104" type="Anode-C104"/> 
   <Atom name="A105" type="Anode-C105"/> 
   <Atom name="A106" type="Anode-C106"/> 
   <Atom name="A107" type="Anode-C107"/> 
   <Atom name="A108" type="Anode-C108"/> 
   <Atom name="A109" type="Anode-C109"/> 
   <Atom name="A110" type="Anode-C110"/> 
   <Atom name="A111" type="Anode-C111"/> 
   <Atom name="A112" type="Anode-C112"/> 
   <Atom name="A113" type="Anode-C113"/> 
   <Atom name="A114" type="Anode-C114"/> 
   <Atom name="A115" type="Anode-C115"/> 
   <Atom name="A116" type="Anode-C116"/> 
   <Atom name="A117" type="Anode-C117"/> 
   <Atom name="A118" type="Anode-C118"/> 
   <Atom name="A119" type="Anode-C119"/> 
   <Atom name="A120" type="Anode-C120"/> 
   <Atom name="A121" type="Anode-C121"/> 
   <Atom name="A122" type="Anode-C122"/> 
   <Atom name="A123" type="Anode-C123"/> 
   <Atom name="A124" type="Anode-C124"/> 
   <Atom name="A125" type="Anode-C125"/> 
   <Atom name="A126" type="Anode-C126"/> 
   <Atom name="A127" type="Anode-C127"/> 
   <Atom name="A128" type="Anode-C128"/> 
   <Atom name="A129" type="Anode-C129"/> 
   <Atom name="A130" type="Anode-C130"/> 
   <Atom name="A131" type="Anode-C131"/> 
   <Atom name="A132" type="Anode-C132"/> 
   <Atom name="A133" type="Anode-C133"/> 
   <Atom name="A134" type="Anode-C134"/> 
   <Atom name="A135" type="Anode-C135"/> 
   <Atom name="A136" type="Anode-C136"/> 
   <Atom name="A137" type="Anode-C137"/> 
   <Atom name="A138" type="Anode-C138"/> 
   <Atom name="A139" type="Anode-C139"/> 
   <Atom name="A140" type="Anode-C140"/> 
   <Atom name="A141" type="Anode-C141"/> 
   <Atom name="A142" type="Anode-C142"/> 
   <Atom name="A143" type="Anode-C143"/> 
   <Atom name="A144" type="Anode-C144"/> 
   <Atom name="A145" type="Anode-C145"/> 
   <Atom name="A146" type="Anode-C146"/> 
   <Atom name="A147" type="Anode-C147"/> 
   <Atom name="A148" type="Anode-C148"/> 
   <Atom name="A149" type="Anode-C149"/> 
   <Atom name="A150" type="Anode-C150"/> 
   <Atom name="A151" type="Anode-C151"/> 
   <Atom name="A152" type="Anode-C152"/> 
   <Atom name="A153" type="Anode-C153"/> 
   <Atom name="A154" type="Anode-C154"/> 
   <Atom name="A155" type="Anode-C155"/> 
   <Atom name="A156" type="Anode-C156"/> 
   <Atom name="A157" type="Anode-C157"/> 
   <Atom name="A158" type="Anode-C158"/> 
   <Atom name="A159" type="Anode-C159"/> 
   <Atom name="A160" type="Anode-C160"/> 
   <Atom name="A161" type="Anode-C161"/> 
   <Atom name="A162" type="Anode-C162"/> 
   <Atom name="A163" type="Anode-C163"/> 
   <Atom name="A164" type="Anode-C164"/> 
   <Atom name="A165" type="Anode-C165"/> 
   <Atom name="A166" type="Anode-C166"/> 
   <Atom name="A167" type="Anode-C167"/> 
   <Atom name="A168" type="Anode-C168"/> 
   <Atom name="A169" type="Anode-C169"/> 
   <Atom name="A170" type="Anode-C170"/> 
   <Atom name="A171" type="Anode-C171"/> 
   <Atom name="A172" type="Anode-C172"/> 
   <Atom name="A173" type="Anode-C173"/> 
   <Atom name="A174" type="Anode-C174"/> 
   <Atom name="A175" type="Anode-C175"/> 
   <Atom name="A176" type="Anode-C176"/> 
   <Atom name="A177" type="Anode-C177"/> 
   <Atom name="A178" type="Anode-C178"/> 
   <Atom name="A179" type="Anode-C179"/> 
   <Atom name="A180" type="Anode-C180"/> 
   <Atom name="A181" type="Anode-C181"/> 
   <Atom name="A182" type="Anode-C182"/> 
   <Atom name="A183" type="Anode-C183"/> 
   <Atom name="A184" type="Anode-C184"/> 
   <Atom name="A185" type="Anode-C185"/> 
   <Atom name="A186" type="Anode-C186"/> 
   <Atom name="A187" type="Anode-C187"/> 
   <Atom name="A188" type="Anode-C188"/> 
   <Atom name="A189" type="Anode-C189"/> 
   <Atom name="A190" type="Anode-C190"/> 
   <Atom name="A191" type="Anode-C191"/> 
   <Atom name="A192" type="Anode-C192"/> 
   <Atom name="A193" type="Anode-C193"/> 
   <Atom name="A194" type="Anode-C194"/> 
   <Atom name="A195" type="Anode-C195"/> 
   <Atom name="A196" type="Anode-C196"/> 
   <Atom name="A197" type="Anode-C197"/> 
   <Atom name="A198" type="Anode-C198"/> 
   <Atom name="A199" type="Anode-C199"/> 
   <Atom name="A200" type="Anode-C200"/> 
   <Atom name="A201" type="Anode-C201"/> 
   <Atom name="A202" type="Anode-C202"/> 
   <Atom name="A203" type="Anode-C203"/> 
   <Atom name="A204" type="Anode-C204"/> 
   <Atom name="A205" type="Anode-C205"/> 
   <Atom name="A206" type="Anode-C206"/> 
   <Atom name="A207" type="Anode-C207"/> 
   <Atom name="A208" type="Anode-C208"/> 
   <Atom name="A209" type="Anode-C209"/> 
   <Atom name="A210" type="Anode-C210"/> 
   <Atom name="A211" type="Anode-C211"/> 
   <Atom name="A212" type="Anode-C212"/> 
   <Atom name="A213" type="Anode-C213"/> 
   <Atom name="A214" type="Anode-C214"/> 
   <Atom name="A215" type="Anode-C215"/> 
   <Atom name="A216" type="Anode-C216"/> 
   <Atom name="A217" type="Anode-C217"/> 
   <Atom name="A218" type="Anode-C218"/> 
   <Atom name="A219" type="Anode-C219"/> 
   <Atom name="A220" type="Anode-C220"/> 
   <Atom name="A221" type="Anode-C221"/> 
   <Atom name="A222" type="Anode-C222"/> 
   <Atom name="A223" type="Anode-C223"/> 
   <Atom name="A224" type="Anode-C224"/> 
   <Atom name="A225" type="Anode-C225"/> 
   <Atom name="A226" type="Anode-C226"/> 
   <Atom name="A227" type="Anode-C227"/> 
   <Atom name="A228" type="Anode-C228"/> 
   <Atom name="A229" type="Anode-C229"/> 
   <Atom name="A230" type="Anode-C230"/> 
   <Atom name="A231" type="Anode-C231"/> 
   <Atom name="A232" type="Anode-C232"/> 
   <Atom name="A233" type="Anode-C233"/> 
   <Atom name="A234" type="Anode-C234"/> 
   <Atom name="A235" type="Anode-C235"/> 
   <Atom name="A236" type="Anode-C236"/> 
   <Atom name="A237" type="Anode-C237"/> 
   <Atom name="A238" type="Anode-C238"/> 
   <Atom name="A239" type="Anode-C239"/> 
   <Atom name="A240" type="Anode-C240"/> 
   <Atom name="A241" type="Anode-C241"/> 
   <Atom name="A242" type="Anode-C242"/> 
   <Atom name="A243" type="Anode-C243"/> 
   <Atom name="A244" type="Anode-C244"/> 
   <Atom name="A245" type="Anode-C245"/> 
   <Atom name="A246" type="Anode-C246"/> 
   <Atom name="A247" type="Anode-C247"/> 
   <Atom name="A248" type="Anode-C248"/> 
   <Atom name="A249" type="Anode-C249"/> 
   <Atom name="A250" type="Anode-C250"/> 
   <Atom name="A251" type="Anode-C251"/> 
   <Atom name="A252" type="Anode-C252"/> 
   <Atom name="A253" type="Anode-C253"/> 
   <Atom name="A254" type="Anode-C254"/> 
   <Atom name="A255" type="Anode-C255"/> 
   <Atom name="A256" type="Anode-C256"/> 
   <Atom name="A257" type="Anode-C257"/> 
   <Atom name="A258" type="Anode-C258"/> 
   <Atom name="A259" type="Anode-C259"/> 
   <Atom name="A260" type="Anode-C260"/> 
   <Atom name="A261" type="Anode-C261"/> 
   <Atom name="A262" type="Anode-C262"/> 
   <Atom name="A263" type="Anode-C263"/> 
   <Atom name="A264" type="Anode-C264"/> 
   <Atom name="A265" type="Anode-C265"/> 
   <Atom name="A266" type="Anode-C266"/> 
   <Atom name="A267" type="Anode-C267"/> 
   <Atom name="A268" type="Anode-C268"/> 
   <Atom name="A269" type="Anode-C269"/> 
   <Atom name="A270" type="Anode-C270"/> 
   <Atom name="A271" type="Anode-C271"/> 
   <Atom name="A272" type="Anode-C272"/> 
   <Atom name="A273" type="Anode-C273"/> 
   <Atom name="A274" type="Anode-C274"/> 
   <Atom name="A275" type="Anode-C275"/> 
   <Atom name="A276" type="Anode-C276"/> 
   <Atom name="A277" type="Anode-C277"/> 
   <Atom name="A278" type="Anode-C278"/> 
   <Atom name="A279" type="Anode-C279"/> 
   <Atom name="A280" type="Anode-C280"/> 
   <Atom name="A281" type="Anode-C281"/> 
   <Atom name="A282" type="Anode-C282"/> 
   <Atom name="A283" type="Anode-C283"/> 
   <Atom name="A284" type="Anode-C284"/> 
   <Atom name="A285" type="Anode-C285"/> 
   <Atom name="A286" type="Anode-C286"/> 
   <Atom name="A287" type="Anode-C287"/> 
   <Atom name="A288" type="Anode-C288"/> 
   <Atom name="A289" type="Anode-C289"/> 
   <Atom name="A290" type="Anode-C290"/> 
   <Atom name="A291" type="Anode-C291"/> 
   <Atom name="A292" type="Anode-C292"/> 
   <Atom name="A293" type="Anode-C293"/> 
   <Atom name="A294" type="Anode-C294"/> 
   <Atom name="A295" type="Anode-C295"/> 
   <Atom name="A296" type="Anode-C296"/> 
   <Atom name="A297" type="Anode-C297"/> 
   <Atom name="A298" type="Anode-C298"/> 
   <Atom name="A299" type="Anode-C299"/> 
   <Atom name="A300" type="Anode-C300"/> 
   <Atom name="A301" type="Anode-C301"/> 
   <Atom name="A302" type="Anode-C302"/> 
   <Atom name="A303" type="Anode-C303"/> 
   <Atom name="A304" type="Anode-C304"/> 
   <Atom name="A305" type="Anode-C305"/> 
   <Atom name="A306" type="Anode-C306"/> 
   <Atom name="A307" type="Anode-C307"/> 
   <Atom name="A308" type="Anode-C308"/> 
   <Atom name="A309" type="Anode-C309"/> 
   <Atom name="A310" type="Anode-C310"/> 
   <Atom name="A311" type="Anode-C311"/> 
   <Atom name="A312" type="Anode-C312"/> 
   <Atom name="A313" type="Anode-C313"/> 
   <Atom name="A314" type="Anode-C314"/> 
   <Atom name="A315" type="Anode-C315"/> 
   <Atom name="A316" type="Anode-C316"/> 
   <Atom name="A317" type="Anode-C317"/> 
   <Atom name="A318" type="Anode-C318"/> 
   <Atom name="A319" type="Anode-C319"/> 
   <Atom name="A320" type="Anode-C320"/> 
   <Atom name="A321" type="Anode-C321"/> 
   <Atom name="A322" type="Anode-C322"/> 
   <Atom name="A323" type="Anode-C323"/> 
   <Atom name="A324" type="Anode-C324"/> 
   <Atom name="A325" type="Anode-C325"/> 
   <Atom name="A326" type="Anode-C326"/> 
   <Atom name="A327" type="Anode-C327"/> 
   <Atom name="A328" type="Anode-C328"/> 
   <Atom name="A329" type="Anode-C329"/> 
   <Atom name="A330" type="Anode-C330"/> 
   <Atom name="A331" type="Anode-C331"/> 
   <Atom name="A332" type="Anode-C332"/> 
   <Atom name="A333" type="Anode-C333"/> 
   <Atom name="A334" type="Anode-C334"/> 
   <Atom name="A335" type="Anode-C335"/> 
   <Atom name="A336" type="Anode-C336"/> 
   <Atom name="A337" type="Anode-C337"/> 
   <Atom name="A338" type="Anode-C338"/> 
   <Atom name="A339" type="Anode-C339"/> 
   <Atom name="A340" type="Anode-C340"/> 
   <Atom name="A341" type="Anode-C341"/> 
   <Atom name="A342" type="Anode-C342"/> 
   <Atom name="A343" type="Anode-C343"/> 
   <Atom name="A344" type="Anode-C344"/> 
   <Atom name="A345" type="Anode-C345"/> 
   <Atom name="A346" type="Anode-C346"/> 
   <Atom name="A347" type="Anode-C347"/> 
   <Atom name="A348" type="Anode-C348"/> 
   <Atom name="A349" type="Anode-C349"/> 
   <Atom name="A350" type="Anode-C350"/> 
   <Atom name="A351" type="Anode-C351"/> 
   <Atom name="A352" type="Anode-C352"/> 
   <Atom name="A353" type="Anode-C353"/> 
   <Atom name="A354" type="Anode-C354"/> 
   <Atom name="A355" type="Anode-C355"/> 
   <Atom name="A356" type="Anode-C356"/> 
   <Atom name="A357" type="Anode-C357"/> 
   <Atom name="A358" type="Anode-C358"/> 
   <Atom name="A359" type="Anode-C359"/> 
   <Atom name="A360" type="Anode-C360"/> 
   <Atom name="A361" type="Anode-C361"/> 
   <Atom name="A362" type="Anode-C362"/> 
   <Atom name="A363" type="Anode-C363"/> 
   <Atom name="A364" type="Anode-C364"/> 
   <Atom name="A365" type="Anode-C365"/> 
   <Atom name="A366" type="Anode-C366"/> 
   <Atom name="A367" type="Anode-C367"/> 
   <Atom name="A368" type="Anode-C368"/> 
   <Atom name="A369" type="Anode-C369"/> 
   <Atom name="A370" type="Anode-C370"/> 
   <Atom name="A371" type="Anode-C371"/> 
   <Atom name="A372" type="Anode-C372"/> 
   <Atom name="A373" type="Anode-C373"/> 
   <Atom name="A374" type="Anode-C374"/> 
   <Atom name="A375" type="Anode-C375"/> 
   <Atom name="A376" type="Anode-C376"/> 
   <Atom name="A377" type="Anode-C377"/> 
   <Atom name="A378" type="Anode-C378"/> 
   <Atom name="A379" type="Anode-C379"/> 
   <Atom name="A380" type="Anode-C380"/> 
   <Atom name="A381" type="Anode-C381"/> 
   <Atom name="A382" type="Anode-C382"/> 
   <Atom name="A383" type="Anode-C383"/> 
   <Atom name="A384" type="Anode-C384"/> 
   <Atom name="A385" type="Anode-C385"/> 
   <Atom name="A386" type="Anode-C386"/> 
   <Atom name="A387" type="Anode-C387"/> 
   <Atom name="A388" type="Anode-C388"/> 
   <Atom name="A389" type="Anode-C389"/> 
   <Atom name="A390" type="Anode-C390"/> 
   <Atom name="A391" type="Anode-C391"/> 
   <Atom name="A392" type="Anode-C392"/> 
   <Atom name="A393" type="Anode-C393"/> 
   <Atom name="A394" type="Anode-C394"/> 
   <Atom name="A395" type="Anode-C395"/> 
   <Atom name="A396" type="Anode-C396"/> 
   <Atom name="A397" type="Anode-C397"/> 
   <Atom name="A398" type="Anode-C398"/> 
   <Atom name="A399" type="Anode-C399"/> 
   <Atom name="A400" type="Anode-C400"/> 
   <Atom name="A401" type="Anode-C401"/> 
   <Atom name="A402" type="Anode-C402"/> 
   <Atom name="A403" type="Anode-C403"/> 
   <Atom name="A404" type="Anode-C404"/> 
   <Atom name="A405" type="Anode-C405"/> 
   <Atom name="A406" type="Anode-C406"/> 
   <Atom name="A407" type="Anode-C407"/> 
   <Atom name="A408" type="Anode-C408"/> 
   <Atom name="A409" type="Anode-C409"/> 
   <Atom name="A410" type="Anode-C410"/> 
   <Atom name="A411" type="Anode-C411"/> 
   <Atom name="A412" type="Anode-C412"/> 
   <Atom name="A413" type="Anode-C413"/> 
   <Atom name="A414" type="Anode-C414"/> 
   <Atom name="A415" type="Anode-C415"/> 
   <Atom name="A416" type="Anode-C416"/> 
   <Atom name="A417" type="Anode-C417"/> 
   <Atom name="A418" type="Anode-C418"/> 
   <Atom name="A419" type="Anode-C419"/> 
   <Atom name="A420" type="Anode-C420"/> 
   <Atom name="A421" type="Anode-C421"/> 
   <Atom name="A422" type="Anode-C422"/> 
   <Atom name="A423" type="Anode-C423"/> 
   <Atom name="A424" type="Anode-C424"/> 
   <Atom name="A425" type="Anode-C425"/> 
   <Atom name="A426" type="Anode-C426"/> 
   <Atom name="A427" type="Anode-C427"/> 
   <Atom name="A428" type="Anode-C428"/> 
   <Atom name="A429" type="Anode-C429"/> 
   <Atom name="A430" type="Anode-C430"/> 
   <Atom name="A431" type="Anode-C431"/> 
   <Atom name="A432" type="Anode-C432"/> 
   <Atom name="A433" type="Anode-C433"/> 
   <Atom name="A434" type="Anode-C434"/> 
   <Atom name="A435" type="Anode-C435"/> 
   <Atom name="A436" type="Anode-C436"/> 
   <Atom name="A437" type="Anode-C437"/> 
   <Atom name="A438" type="Anode-C438"/> 
   <Atom name="A439" type="Anode-C439"/> 
   <Atom name="A440" type="Anode-C440"/> 
   <Atom name="A441" type="Anode-C441"/> 
   <Atom name="A442" type="Anode-C442"/> 
   <Atom name="A443" type="Anode-C443"/> 
   <Atom name="A444" type="Anode-C444"/> 
   <Atom name="A445" type="Anode-C445"/> 
   <Atom name="A446" type="Anode-C446"/> 
   <Atom name="A447" type="Anode-C447"/> 
   <Atom name="A448" type="Anode-C448"/> 
   <Atom name="A449" type="Anode-C449"/> 
   <Atom name="A450" type="Anode-C450"/> 
   <Atom name="A451" type="Anode-C451"/> 
   <Atom name="A452" type="Anode-C452"/> 
   <Atom name="A453" type="Anode-C453"/> 
   <Atom name="A454" type="Anode-C454"/> 
   <Atom name="A455" type="Anode-C455"/> 
   <Atom name="A456" type="Anode-C456"/> 
   <Atom name="A457" type="Anode-C457"/> 
   <Atom name="A458" type="Anode-C458"/> 
   <Atom name="A459" type="Anode-C459"/> 
   <Atom name="A460" type="Anode-C460"/> 
   <Atom name="A461" type="Anode-C461"/> 
   <Atom name="A462" type="Anode-C462"/> 
   <Atom name="A463" type="Anode-C463"/> 
   <Atom name="A464" type="Anode-C464"/> 
   <Atom name="A465" type="Anode-C465"/> 
   <Atom name="A466" type="Anode-C466"/> 
   <Atom name="A467" type="Anode-C467"/> 
   <Atom name="A468" type="Anode-C468"/> 
   <Atom name="A469" type="Anode-C469"/> 
   <Atom name="A470" type="Anode-C470"/> 
   <Atom name="A471" type="Anode-C471"/> 
   <Atom name="A472" type="Anode-C472"/> 
   <Atom name="A473" type="Anode-C473"/> 
   <Atom name="A474" type="Anode-C474"/> 
   <Atom name="A475" type="Anode-C475"/> 
   <Atom name="A476" type="Anode-C476"/> 
   <Atom name="A477" type="Anode-C477"/> 
   <Atom name="A478" type="Anode-C478"/> 
   <Atom name="A479" type="Anode-C479"/> 
   <Atom name="A480" type="Anode-C480"/> 
   <Atom name="A481" type="Anode-C481"/> 
   <Atom name="A482" type="Anode-C482"/> 
   <Atom name="A483" type="Anode-C483"/> 
   <Atom name="A484" type="Anode-C484"/> 
   <Atom name="A485" type="Anode-C485"/> 
   <Atom name="A486" type="Anode-C486"/> 
   <Atom name="A487" type="Anode-C487"/> 
   <Atom name="A488" type="Anode-C488"/> 
   <Atom name="A489" type="Anode-C489"/> 
   <Atom name="A490" type="Anode-C490"/> 
   <Atom name="A491" type="Anode-C491"/> 
   <Atom name="A492" type="Anode-C492"/> 
   <Atom name="A493" type="Anode-C493"/> 
   <Atom name="A494" type="Anode-C494"/> 
   <Atom name="A495" type="Anode-C495"/> 
   <Atom name="A496" type="Anode-C496"/> 
   <Atom name="A497" type="Anode-C497"/> 
   <Atom name="A498" type="Anode-C498"/> 
   <Atom name="A499" type="Anode-C499"/> 
   <Atom name="A500" type="Anode-C500"/> 
   <Atom name="A501" type="Anode-C501"/> 
   <Atom name="A502" type="Anode-C502"/> 
   <Atom name="A503" type="Anode-C503"/> 
   <Atom name="A504" type="Anode-C504"/> 
   <Atom name="A505" type="Anode-C505"/> 
   <Atom name="A506" type="Anode-C506"/> 
   <Atom name="A507" type="Anode-C507"/> 
   <Atom name="A508" type="Anode-C508"/> 
   <Atom name="A509" type="Anode-C509"/> 
   <Atom name="A510" type="Anode-C510"/> 
   <Atom name="A511" type="Anode-C511"/> 
   <Atom name="A512" type="Anode-C512"/> 
   <Atom name="A513" type="Anode-C513"/> 
   <Atom name="A514" type="Anode-C514"/> 
   <Atom name="A515" type="Anode-C515"/> 
   <Atom name="A516" type="Anode-C516"/> 
   <Atom name="A517" type="Anode-C517"/> 
   <Atom name="A518" type="Anode-C518"/> 
   <Atom name="A519" type="Anode-C519"/> 
   <Atom name="A520" type="Anode-C520"/> 
   <Atom name="A521" type="Anode-C521"/> 
   <Atom name="A522" type="Anode-C522"/> 
   <Atom name="A523" type="Anode-C523"/> 
   <Atom name="A524" type="Anode-C524"/> 
   <Atom name="A525" type="Anode-C525"/> 
   <Atom name="A526" type="Anode-C526"/> 
   <Atom name="A527" type="Anode-C527"/> 
   <Atom name="A528" type="Anode-C528"/> 
   <Atom name="A529" type="Anode-C529"/> 
   <Atom name="A530" type="Anode-C530"/> 
   <Atom name="A531" type="Anode-C531"/> 
   <Atom name="A532" type="Anode-C532"/> 
   <Atom name="A533" type="Anode-C533"/> 
   <Atom name="A534" type="Anode-C534"/> 
   <Atom name="A535" type="Anode-C535"/> 
   <Atom name="A536" type="Anode-C536"/> 
   <Atom name="A537" type="Anode-C537"/> 
   <Atom name="A538" type="Anode-C538"/> 
   <Atom name="A539" type="Anode-C539"/> 
   <Atom name="A540" type="Anode-C540"/> 
   <Atom name="A541" type="Anode-C541"/> 
   <Atom name="A542" type="Anode-C542"/> 
   <Atom name="A543" type="Anode-C543"/> 
   <Atom name="A544" type="Anode-C544"/> 
   <Atom name="A545" type="Anode-C545"/> 
   <Atom name="A546" type="Anode-C546"/> 
   <Atom name="A547" type="Anode-C547"/> 
   <Atom name="A548" type="Anode-C548"/> 
   <Atom name="A549" type="Anode-C549"/> 
   <Atom name="A550" type="Anode-C550"/> 
   <Atom name="A551" type="Anode-C551"/> 
   <Atom name="A552" type="Anode-C552"/> 
   <Atom name="A553" type="Anode-C553"/> 
   <Atom name="A554" type="Anode-C554"/> 
   <Atom name="A555" type="Anode-C555"/> 
   <Atom name="A556" type="Anode-C556"/> 
   <Atom name="A557" type="Anode-C557"/> 
   <Atom name="A558" type="Anode-C558"/> 
   <Atom name="A559" type="Anode-C559"/> 
   <Atom name="A560" type="Anode-C560"/> 
   <Atom name="A561" type="Anode-C561"/> 
   <Atom name="A562" type="Anode-C562"/> 
   <Atom name="A563" type="Anode-C563"/> 
   <Atom name="A564" type="Anode-C564"/> 
   <Atom name="A565" type="Anode-C565"/> 
   <Atom name="A566" type="Anode-C566"/> 
   <Atom name="A567" type="Anode-C567"/> 
   <Atom name="A568" type="Anode-C568"/> 
   <Atom name="A569" type="Anode-C569"/> 
   <Atom name="A570" type="Anode-C570"/> 
   <Atom name="A571" type="Anode-C571"/> 
   <Atom name="A572" type="Anode-C572"/> 
   <Atom name="A573" type="Anode-C573"/> 
   <Atom name="A574" type="Anode-C574"/> 
   <Atom name="A575" type="Anode-C575"/> 
   <Atom name="A576" type="Anode-C576"/> 
   <Atom name="A577" type="Anode-C577"/> 
   <Atom name="A578" type="Anode-C578"/> 
   <Atom name="A579" type="Anode-C579"/> 
   <Atom name="A580" type="Anode-C580"/> 
   <Atom name="A581" type="Anode-C581"/> 
   <Atom name="A582" type="Anode-C582"/> 
   <Atom name="A583" type="Anode-C583"/> 
   <Atom name="A584" type="Anode-C584"/> 
   <Atom name="A585" type="Anode-C585"/> 
   <Atom name="A586" type="Anode-C586"/> 
   <Atom name="A587" type="Anode-C587"/> 
   <Atom name="A588" type="Anode-C588"/> 
   <Atom name="A589" type="Anode-C589"/> 
   <Atom name="A590" type="Anode-C590"/> 
   <Atom name="A591" type="Anode-C591"/> 
   <Atom name="A592" type="Anode-C592"/> 
   <Atom name="A593" type="Anode-C593"/> 
   <Atom name="A594" type="Anode-C594"/> 
   <Atom name="A595" type="Anode-C595"/> 
   <Atom name="A596" type="Anode-C596"/> 
   <Atom name="A597" type="Anode-C597"/> 
   <Atom name="A598" type="Anode-C598"/> 
   <Atom name="A599" type="Anode-C599"/> 
   <Atom name="A600" type="Anode-C600"/> 
   <Atom name="A601" type="Anode-C601"/> 
   <Atom name="A602" type="Anode-C602"/> 
   <Atom name="A603" type="Anode-C603"/> 
   <Atom name="A604" type="Anode-C604"/> 
   <Atom name="A605" type="Anode-C605"/> 
   <Atom name="A606" type="Anode-C606"/> 
   <Atom name="A607" type="Anode-C607"/> 
   <Atom name="A608" type="Anode-C608"/> 
   <Atom name="A609" type="Anode-C609"/> 
   <Atom name="A610" type="Anode-C610"/> 
   <Atom name="A611" type="Anode-C611"/> 
   <Atom name="A612" type="Anode-C612"/> 
   <Atom name="A613" type="Anode-C613"/> 
   <Atom name="A614" type="Anode-C614"/> 
   <Atom name="A615" type="Anode-C615"/> 
   <Atom name="A616" type="Anode-C616"/> 
   <Atom name="A617" type="Anode-C617"/> 
   <Atom name="A618" type="Anode-C618"/> 
   <Atom name="A619" type="Anode-C619"/> 
   <Atom name="A620" type="Anode-C620"/> 
   <Atom name="A621" type="Anode-C621"/> 
   <Atom name="A622" type="Anode-C622"/> 
   <Atom name="A623" type="Anode-C623"/> 
   <Atom name="A624" type="Anode-C624"/> 
   <Atom name="A625" type="Anode-C625"/> 
   <Atom name="A626" type="Anode-C626"/> 
   <Atom name="A627" type="Anode-C627"/> 
   <Atom name="A628" type="Anode-C628"/> 
   <Atom name="A629" type="Anode-C629"/> 
   <Atom name="A630" type="Anode-C630"/> 
   <Atom name="A631" type="Anode-C631"/> 
   <Atom name="A632" type="Anode-C632"/> 
   <Atom name="A633" type="Anode-C633"/> 
   <Atom name="A634" type="Anode-C634"/> 
   <Atom name="A635" type="Anode-C635"/> 
   <Atom name="A636" type="Anode-C636"/> 
   <Atom name="A637" type="Anode-C637"/> 
   <Atom name="A638" type="Anode-C638"/> 
   <Atom name="A639" type="Anode-C639"/> 
   <Atom name="A640" type="Anode-C640"/> 
   <Atom name="A641" type="Anode-C641"/> 
   <Atom name="A642" type="Anode-C642"/> 
   <Atom name="A643" type="Anode-C643"/> 
   <Atom name="A644" type="Anode-C644"/> 
   <Atom name="A645" type="Anode-C645"/> 
   <Atom name="A646" type="Anode-C646"/> 
   <Atom name="A647" type="Anode-C647"/> 
   <Atom name="A648" type="Anode-C648"/> 
   <Atom name="A649" type="Anode-C649"/> 
   <Atom name="A650" type="Anode-C650"/> 
   <Atom name="A651" type="Anode-C651"/> 
   <Atom name="A652" type="Anode-C652"/> 
   <Atom name="A653" type="Anode-C653"/> 
   <Atom name="A654" type="Anode-C654"/> 
   <Atom name="A655" type="Anode-C655"/> 
   <Atom name="A656" type="Anode-C656"/> 
   <Atom name="A657" type="Anode-C657"/> 
   <Atom name="A658" type="Anode-C658"/> 
   <Atom name="A659" type="Anode-C659"/> 
   <Atom name="A660" type="Anode-C660"/> 
   <Atom name="A661" type="Anode-C661"/> 
   <Atom name="A662" type="Anode-C662"/> 
   <Atom name="A663" type="Anode-C663"/> 
   <Atom name="A664" type="Anode-C664"/> 
   <Atom name="A665" type="Anode-C665"/> 
   <Atom name="A666" type="Anode-C666"/> 
   <Atom name="A667" type="Anode-C667"/> 
   <Atom name="A668" type="Anode-C668"/> 
   <Atom name="A669" type="Anode-C669"/> 
   <Atom name="A670" type="Anode-C670"/> 
   <Atom name="A671" type="Anode-C671"/> 
   <Atom name="A672" type="Anode-C672"/> 
   <Atom name="A673" type="Anode-C673"/> 
   <Atom name="A674" type="Anode-C674"/> 
   <Atom name="A675" type="Anode-C675"/> 
   <Atom name="A676" type="Anode-C676"/> 
   <Atom name="A677" type="Anode-C677"/> 
   <Atom name="A678" type="Anode-C678"/> 
   <Atom name="A679" type="Anode-C679"/> 
   <Atom name="A680" type="Anode-C680"/> 
   <Atom name="A681" type="Anode-C681"/> 
   <Atom name="A682" type="Anode-C682"/> 
   <Atom name="A683" type="Anode-C683"/> 
   <Atom name="A684" type="Anode-C684"/> 
   <Atom name="A685" type="Anode-C685"/> 
   <Atom name="A686" type="Anode-C686"/> 
   <Atom name="A687" type="Anode-C687"/> 
   <Atom name="A688" type="Anode-C688"/> 
   <Atom name="A689" type="Anode-C689"/> 
   <Atom name="A690" type="Anode-C690"/> 
   <Atom name="A691" type="Anode-C691"/> 
   <Atom name="A692" type="Anode-C692"/> 
   <Atom name="A693" type="Anode-C693"/> 
   <Atom name="A694" type="Anode-C694"/> 
   <Atom name="A695" type="Anode-C695"/> 
   <Atom name="A696" type="Anode-C696"/> 
   <Atom name="A697" type="Anode-C697"/> 
   <Atom name="A698" type="Anode-C698"/> 
   <Atom name="A699" type="Anode-C699"/> 
   <Atom name="A700" type="Anode-C700"/> 
   <Atom name="A701" type="Anode-C701"/> 
   <Atom name="A702" type="Anode-C702"/> 
   <Atom name="A703" type="Anode-C703"/> 
   <Atom name="A704" type="Anode-C704"/> 
   <Atom name="A705" type="Anode-C705"/> 
   <Atom name="A706" type="Anode-C706"/> 
   <Atom name="A707" type="Anode-C707"/> 
   <Atom name="A708" type="Anode-C708"/> 
   <Atom name="A709" type="Anode-C709"/> 
   <Atom name="A710" type="Anode-C710"/> 
   <Atom name="A711" type="Anode-C711"/> 
   <Atom name="A712" type="Anode-C712"/> 
   <Atom name="A713" type="Anode-C713"/> 
   <Atom name="A714" type="Anode-C714"/> 
   <Atom name="A715" type="Anode-C715"/> 
   <Atom name="A716" type="Anode-C716"/> 
   <Atom name="A717" type="Anode-C717"/> 
   <Atom name="A718" type="Anode-C718"/> 
   <Atom name="A719" type="Anode-C719"/> 
   <Atom name="A720" type="Anode-C720"/> 
   <Atom name="A721" type="Anode-C721"/> 
   <Atom name="A722" type="Anode-C722"/> 
   <Atom name="A723" type="Anode-C723"/> 
   <Atom name="A724" type="Anode-C724"/> 
   <Atom name="A725" type="Anode-C725"/> 
   <Atom name="A726" type="Anode-C726"/> 
   <Atom name="A727" type="Anode-C727"/> 
   <Atom name="A728" type="Anode-C728"/> 
   <Atom name="A729" type="Anode-C729"/> 
   <Atom name="A730" type="Anode-C730"/> 
   <Atom name="A731" type="Anode-C731"/> 
   <Atom name="A732" type="Anode-C732"/> 
   <Atom name="A733" type="Anode-C733"/> 
   <Atom name="A734" type="Anode-C734"/> 
   <Atom name="A735" type="Anode-C735"/> 
   <Atom name="A736" type="Anode-C736"/> 
   <Atom name="A737" type="Anode-C737"/> 
   <Atom name="A738" type="Anode-C738"/> 
   <Atom name="A739" type="Anode-C739"/> 
   <Atom name="A740" type="Anode-C740"/> 
   <Atom name="A741" type="Anode-C741"/> 
   <Atom name="A742" type="Anode-C742"/> 
   <Atom name="A743" type="Anode-C743"/> 
   <Atom name="A744" type="Anode-C744"/> 
   <Atom name="A745" type="Anode-C745"/> 
   <Atom name="A746" type="Anode-C746"/> 
   <Atom name="A747" type="Anode-C747"/> 
   <Atom name="A748" type="Anode-C748"/> 
   <Atom name="A749" type="Anode-C749"/> 
   <Atom name="A750" type="Anode-C750"/> 
   <Atom name="A751" type="Anode-C751"/> 
   <Atom name="A752" type="Anode-C752"/> 
   <Atom name="A753" type="Anode-C753"/> 
   <Atom name="A754" type="Anode-C754"/> 
   <Atom name="A755" type="Anode-C755"/> 
   <Atom name="A756" type="Anode-C756"/> 
   <Atom name="A757" type="Anode-C757"/> 
   <Atom name="A758" type="Anode-C758"/> 
   <Atom name="A759" type="Anode-C759"/> 
   <Atom name="A760" type="Anode-C760"/> 
   <Atom name="A761" type="Anode-C761"/> 
   <Atom name="A762" type="Anode-C762"/> 
   <Atom name="A763" type="Anode-C763"/> 
   <Atom name="A764" type="Anode-C764"/> 
   <Atom name="A765" type="Anode-C765"/> 
   <Atom name="A766" type="Anode-C766"/> 
   <Atom name="A767" type="Anode-C767"/> 
   <Atom name="A768" type="Anode-C768"/> 
   <Atom name="A769" type="Anode-C769"/> 
   <Atom name="A770" type="Anode-C770"/> 
   <Atom name="A771" type="Anode-C771"/> 
   <Atom name="A772" type="Anode-C772"/> 
   <Atom name="A773" type="Anode-C773"/> 
   <Atom name="A774" type="Anode-C774"/> 
   <Atom name="A775" type="Anode-C775"/> 
   <Atom name="A776" type="Anode-C776"/> 
   <Atom name="A777" type="Anode-C777"/> 
   <Atom name="A778" type="Anode-C778"/> 
   <Atom name="A779" type="Anode-C779"/> 
   <Atom name="A780" type="Anode-C780"/> 
   <Atom name="A781" type="Anode-C781"/> 
   <Atom name="A782" type="Anode-C782"/> 
   <Atom name="A783" type="Anode-C783"/> 
   <Atom name="A784" type="Anode-C784"/> 
   <Atom name="A785" type="Anode-C785"/> 
   <Atom name="A786" type="Anode-C786"/> 
   <Atom name="A787" type="Anode-C787"/> 
   <Atom name="A788" type="Anode-C788"/> 
   <Atom name="A789" type="Anode-C789"/> 
   <Atom name="A790" type="Anode-C790"/> 
   <Atom name="A791" type="Anode-C791"/> 
   <Atom name="A792" type="Anode-C792"/> 
   <Atom name="A793" type="Anode-C793"/> 
   <Atom name="A794" type="Anode-C794"/> 
   <Atom name="A795" type="Anode-C795"/> 
   <Atom name="A796" type="Anode-C796"/> 
   <Atom name="A797" type="Anode-C797"/> 
   <Atom name="A798" type="Anode-C798"/> 
   <Atom name="A799" type="Anode-C799"/> 
   <Atom name="H000" type="Anode-H"/> 
  </Residue>
 </Residues>
</ForceField>
