# Supplementary material for: ECE vs DISP Mechanisms in Anodic Electrolysis of Benzyl Alcohols: Computational Prediction of Microscopic Rate Constants
Source: J Phys Chem C Nanomater Interfaces. 2025 Aug 28;129(36):16076–96. doi: 10.1021/acs.jpcc.5c04347 (PMC12434723; doi:10.1021/acs.jpcc.5c04347)
Supplement: Supplementary file 2 [file jp5c04347_si_002.zip › example_simulation_inputs/MM_simulation_NaOAc_electrode/charge_14.pdb]

TITLE     MDANALYSIS FRAME 0: Created by PDBWriter
CRYST1   49.280   49.280  370.422  90.00  90.00 120.00 P 1           1
ATOM      1  C00 2ag A   1       1.951  12.150  21.147  1.00  0.00      A    C  
ATOM      2  O01 2ag A   1       1.301  13.122  21.929  1.00  0.00      A    O  
ATOM      3  C02 2ag A   1       0.916  12.789  23.201  1.00  0.00      A    C  
ATOM      4  C03 2ag A   1       0.408  13.766  24.066  1.00  0.00      A    C  
ATOM      5  C04 2ag A   1       0.168  13.468  25.435  1.00  0.00      A    C  
ATOM      6  C05 2ag A   1       0.103  12.078  25.862  1.00  0.00      A    C  
ATOM      7  C06 2ag A   1      -0.644  11.752  27.179  1.00  0.00      A    C  
ATOM      8  O07 2ag A   1      -1.656  10.777  26.884  1.00  0.00      A    O  
ATOM      9  C08 2ag A   1       0.701  11.167  25.003  1.00  0.00      A    C  
ATOM     10  C09 2ag A   1       1.068  11.506  23.712  1.00  0.00      A    C  
ATOM     11  H0A 2ag A   1       2.809  11.680  21.629  1.00  0.00      A    H  
ATOM     12  H0B 2ag A   1       1.291  11.342  20.832  1.00  0.00      A    H  
ATOM     13  H0C 2ag A   1       2.266  12.749  20.292  1.00  0.00      A    H  
ATOM     14  H0D 2ag A   1       0.253  14.779  23.724  1.00  0.00      A    H  
ATOM     15  H0E 2ag A   1      -0.277  14.204  26.089  1.00  0.00      A    H  
ATOM     16  H0F 2ag A   1      -1.086  12.676  27.551  1.00  0.00      A    H  
ATOM     17  H0G 2ag A   1       0.073  11.285  27.855  1.00  0.00      A    H  
ATOM     18  H0H 2ag A   1      -1.987  10.527  27.733  1.00  0.00      A    H  
ATOM     19  H0I 2ag A   1       0.611  10.109  25.205  1.00  0.00      A    H  
ATOM     20  H0J 2ag A   1       1.537  10.753  23.097  1.00  0.00      A    H  
ATOM     21 Na   Na  A   2      42.970  14.307  61.531  1.00  0.00      A   NA  
ATOM     22 Na   Na  A   3      34.849  38.338 112.888  1.00  0.00      A   NA  
ATOM     23 Na   Na  A   4      18.940  39.784  28.531  1.00  0.00      A   NA  
ATOM     24 Na   Na  A   5       1.814  18.250  92.058  1.00  0.00      A   NA  
ATOM     25 Na   Na  A   6      29.408  22.859 115.906  1.00  0.00      A   NA  
ATOM     26 Na   Na  A   7       3.891  39.312  15.641  1.00  0.00      A   NA  
ATOM     27 Na   Na  A   8      15.000  31.228 115.906  1.00  0.00      A   NA  
ATOM     28 Na   Na  A   9       7.006  29.481 115.903  1.00  0.00      A   NA  
ATOM     29 Na   Na  A  10       1.504  20.702  73.603  1.00  0.00      A   NA  
ATOM     30 Na   Na  A  11      45.168  37.676  48.148  1.00  0.00      A   NA  
ATOM     31 Na   Na  A  12       0.541  11.382  52.621  1.00  0.00      A   NA  
ATOM     32 Na   Na  A  13      28.594  27.678  47.995  1.00  0.00      A   NA  
ATOM     33 Na   Na  A  14      27.593  17.052  96.847  1.00  0.00      A   NA  
ATOM     34 Na   Na  A  15      41.107   4.819 114.953  1.00  0.00      A   NA  
ATOM     35 Na   Na  A  16      13.901   4.044  63.511  1.00  0.00      A   NA  
ATOM     36 Na   Na  A  17      33.333  24.650  81.210  1.00  0.00      A   NA  
ATOM     37 Na   Na  A  18      43.659   4.671  74.483  1.00  0.00      A   NA  
ATOM     38 Na   Na  A  19       2.171  30.793  13.285  1.00  0.00      A   NA  
ATOM     39 Na   Na  A  20      46.068  25.296 113.237  1.00  0.00      A   NA  
ATOM     40 Na   Na  A  21      25.773  22.356  82.532  1.00  0.00      A   NA  
ATOM     41 Na   Na  A  22       8.858  21.630 111.704  1.00  0.00      A   NA  
ATOM     42 Na   Na  A  23      21.805  21.000  25.065  1.00  0.00      A   NA  
ATOM     43 Na   Na  A  24      40.108   1.264  19.411  1.00  0.00      A   NA  
ATOM     44 Na   Na  A  25       7.119  29.945  71.429  1.00  0.00      A   NA  
ATOM     45 Na   Na  A  26      17.023   3.154  45.472  1.00  0.00      A   NA  
ATOM     46 Na   Na  A  27      31.233  37.485  95.814  1.00  0.00      A   NA  
ATOM     47 Na   Na  A  28      31.625  32.065  11.147  1.00  0.00      A   NA  
ATOM     48 Na   Na  A  29      11.575   3.223 116.395  1.00  0.00      A   NA  
ATOM     49 Na   Na  A  30      35.270  34.736 104.630  1.00  0.00      A   NA  
ATOM     50 Na   Na  A  31      15.493   6.095  14.076  1.00  0.00      A   NA  
ATOM     51 Na   Na  A  32      40.490  33.888  15.877  1.00  0.00      A   NA  
ATOM     52 Na   Na  A  33      21.987  40.795  55.202  1.00  0.00      A   NA  
ATOM     53 Na   Na  A  34      27.874  26.757  32.929  1.00  0.00      A   NA  
ATOM     54 Na   Na  A  35      37.848  18.574 106.938  1.00  0.00      A   NA  
ATOM     55 Na   Na  A  36      10.415   8.134 102.062  1.00  0.00      A   NA  
ATOM     56 Na   Na  A  37      28.405  10.030  26.605  1.00  0.00      A   NA  
ATOM     57 Na   Na  A  38      16.565   4.024 108.586  1.00  0.00      A   NA  
ATOM     58 Na   Na  A  39      33.984  22.722  12.234  1.00  0.00      A   NA  
ATOM     59 Na   Na  A  40      43.827  36.350 112.283  1.00  0.00      A   NA  
ATOM     60 Na   Na  A  41      33.767  40.203   4.659  1.00  0.00      A   NA  
ATOM     61 Na   Na  A  42      31.675  18.821  48.575  1.00  0.00      A   NA  
ATOM     62 Na   Na  A  43      15.140   7.378  71.572  1.00  0.00      A   NA  
ATOM     63 Na   Na  A  44      28.618  28.332  71.714  1.00  0.00      A   NA  
ATOM     64 Na   Na  A  45       4.263  14.049  43.042  1.00  0.00      A   NA  
ATOM     65 Na   Na  A  46      48.224  37.496 115.460  1.00  0.00      A   NA  
ATOM     66 Na   Na  A  47       2.403   2.530 115.881  1.00  0.00      A   NA  
ATOM     67 Na   Na  A  48      36.971  22.536 115.064  1.00  0.00      A   NA  
ATOM     68 Na   Na  A  49      12.122  39.042  82.435  1.00  0.00      A   NA  
ATOM     69 Na   Na  A  50      46.264  11.503 111.112  1.00  0.00      A   NA  
ATOM     70 Na   Na  A  51      21.185  20.338  75.990  1.00  0.00      A   NA  
ATOM     71 Na   Na  A  52      28.195  37.149 115.029  1.00  0.00      A   NA  
ATOM     72 Na   Na  A  53      40.120  12.426 115.940  1.00  0.00      A   NA  
ATOM     73 Na   Na  A  54      34.627  28.512  88.192  1.00  0.00      A   NA  
ATOM     74 Na   Na  A  55      47.852  25.137  43.312  1.00  0.00      A   NA  
ATOM     75 Na   Na  A  56       8.237  23.961  94.341  1.00  0.00      A   NA  
ATOM     76 Na   Na  A  57       9.035  26.682 115.389  1.00  0.00      A   NA  
ATOM     77 Na   Na  A  58      39.842  12.618  26.786  1.00  0.00      A   NA  
ATOM     78 Na   Na  A  59      48.859   9.535  70.605  1.00  0.00      A   NA  
ATOM     79 Na   Na  A  60      10.828  33.991  89.385  1.00  0.00      A   NA  
ATOM     80 Na   Na  A  61      17.467  37.408  92.655  1.00  0.00      A   NA  
ATOM     81 Na   Na  A  62       9.138  31.801  59.043  1.00  0.00      A   NA  
ATOM     82 Na   Na  A  63       5.378   2.370  21.840  1.00  0.00      A   NA  
ATOM     83 Na   Na  A  64      10.992  25.005 100.769  1.00  0.00      A   NA  
ATOM     84 Na   Na  A  65      10.398  21.002  61.327  1.00  0.00      A   NA  
ATOM     85 Na   Na  A  66      26.699   1.408  46.454  1.00  0.00      A   NA  
ATOM     86 Na   Na  A  67      38.846  27.935  69.126  1.00  0.00      A   NA  
ATOM     87 Na   Na  A  68      25.872   5.891  20.768  1.00  0.00      A   NA  
ATOM     88 Na   Na  A  69      34.515  31.155 115.428  1.00  0.00      A   NA  
ATOM     89 Na   Na  A  70      21.424  27.059 115.828  1.00  0.00      A   NA  
ATOM     90 Na   Na  A  71      43.784  39.198  31.162  1.00  0.00      A   NA  
ATOM     91 Na   Na  A  72      18.091  34.487  10.679  1.00  0.00      A   NA  
ATOM     92 Na   Na  A  73      18.089  35.965 116.009  1.00  0.00      A   NA  
ATOM     93 Na   Na  A  74      32.984  39.692  12.165  1.00  0.00      A   NA  
ATOM     94 Na   Na  A  75      18.429  25.993  32.399  1.00  0.00      A   NA  
ATOM     95 Na   Na  A  76      16.433   7.963 115.729  1.00  0.00      A   NA  
ATOM     96 Na   Na  A  77      47.059  19.656  37.991  1.00  0.00      A   NA  
ATOM     97 Na   Na  A  78      17.263  13.403 115.705  1.00  0.00      A   NA  
ATOM     98 Na   Na  A  79      22.856  40.565  78.049  1.00  0.00      A   NA  
ATOM     99 Na   Na  A  80      24.493  16.895 111.325  1.00  0.00      A   NA  
ATOM    100 Na   Na  A  81      33.262   3.534  91.971  1.00  0.00      A   NA  
ATOM    101  C00 ACA B   1       9.410  38.165  33.271  1.00  0.00      B    C  
ATOM    102  C01 ACA B   1      10.006  36.873  33.841  1.00  0.00      B    C  
ATOM    103  O02 ACA B   1       8.568  38.016  32.381  1.00  0.00      B    O  
ATOM    104  O03 ACA B   1       9.475  39.226  33.994  1.00  0.00      B    O  
ATOM    105  H04 ACA B   1      11.029  36.740  33.490  1.00  0.00      B    H  
ATOM    106  H05 ACA B   1       9.447  36.030  33.433  1.00  0.00      B    H  
ATOM    107  H06 ACA B   1       9.840  36.778  34.914  1.00  0.00      B    H  
ATOM    108  C00 ACA B   2      21.096  37.365  81.600  1.00  0.00      B    C  
ATOM    109  C01 ACA B   2      21.791  36.003  81.822  1.00  0.00      B    C  
ATOM    110  O02 ACA B   2      21.802  38.268  81.084  1.00  0.00      B    O  
ATOM    111  O03 ACA B   2      19.985  37.608  82.118  1.00  0.00      B    O  
ATOM    112  H04 ACA B   2      21.394  35.530  82.720  1.00  0.00      B    H  
ATOM    113  H05 ACA B   2      22.859  36.185  81.938  1.00  0.00      B    H  
ATOM    114  H06 ACA B   2      21.540  35.378  80.965  1.00  0.00      B    H  
ATOM    115  C00 ACA B   3      16.260  23.592  64.124  1.00  0.00      B    C  
ATOM    116  C01 ACA B   3      17.535  23.012  64.597  1.00  0.00      B    C  
ATOM    117  O02 ACA B   3      16.122  23.665  62.933  1.00  0.00      B    O  
ATOM    118  O03 ACA B   3      15.265  23.612  64.872  1.00  0.00      B    O  
ATOM    119  H04 ACA B   3      18.413  23.522  64.201  1.00  0.00      B    H  
ATOM    120  H05 ACA B   3      17.388  22.007  64.203  1.00  0.00      B    H  
ATOM    121  H06 ACA B   3      17.564  22.855  65.676  1.00  0.00      B    H  
ATOM    122  C00 ACA B   4      35.482  40.122  49.115  1.00  0.00      B    C  
ATOM    123  C01 ACA B   4      36.835  39.795  48.632  1.00  0.00      B    C  
ATOM    124  O02 ACA B   4      34.683  40.854  48.449  1.00  0.00      B    O  
ATOM    125  O03 ACA B   4      35.337  40.062  50.338  1.00  0.00      B    O  
ATOM    126  H04 ACA B   4      36.728  39.377  47.631  1.00  0.00      B    H  
ATOM    127  H05 ACA B   4      37.380  39.023  49.177  1.00  0.00      B    H  
ATOM    128  H06 ACA B   4      37.564  40.604  48.583  1.00  0.00      B    H  
ATOM    129  C00 ACA B   5       3.581  12.084  64.557  1.00  0.00      B    C  
ATOM    130  C01 ACA B   5       4.487  13.125  65.166  1.00  0.00      B    C  
ATOM    131  O02 ACA B   5       3.328  12.070  63.297  1.00  0.00      B    O  
ATOM    132  O03 ACA B   5       3.287  11.166  65.275  1.00  0.00      B    O  
ATOM    133  H04 ACA B   5       4.347  13.159  66.246  1.00  0.00      B    H  
ATOM    134  H05 ACA B   5       4.193  14.118  64.825  1.00  0.00      B    H  
ATOM    135  H06 ACA B   5       5.439  12.749  64.791  1.00  0.00      B    H  
ATOM    136  C00 ACA B   6      43.582  28.296   3.660  1.00  0.00      B    C  
ATOM    137  C01 ACA B   6      44.975  28.944   3.723  1.00  0.00      B    C  
ATOM    138  O02 ACA B   6      42.748  28.987   3.058  1.00  0.00      B    O  
ATOM    139  O03 ACA B   6      43.409  27.162   4.174  1.00  0.00      B    O  
ATOM    140  H04 ACA B   6      44.823  29.898   4.228  1.00  0.00      B    H  
ATOM    141  H05 ACA B   6      45.552  29.147   2.821  1.00  0.00      B    H  
ATOM    142  H06 ACA B   6      45.704  28.292   4.204  1.00  0.00      B    H  
ATOM    143  C00 ACA B   7       8.844   4.132   3.273  1.00  0.00      B    C  
ATOM    144  C01 ACA B   7      10.211   3.360   3.277  1.00  0.00      B    C  
ATOM    145  O02 ACA B   7       8.905   5.306   3.555  1.00  0.00      B    O  
ATOM    146  O03 ACA B   7       7.778   3.405   3.304  1.00  0.00      B    O  
ATOM    147  H04 ACA B   7       9.991   2.336   2.977  1.00  0.00      B    H  
ATOM    148  H05 ACA B   7      10.588   3.388   4.300  1.00  0.00      B    H  
ATOM    149  H06 ACA B   7      10.956   3.844   2.646  1.00  0.00      B    H  
ATOM    150  C00 ACA B   8      20.134  35.334   3.802  1.00  0.00      B    C  
ATOM    151  C01 ACA B   8      19.955  36.824   3.513  1.00  0.00      B    C  
ATOM    152  O02 ACA B   8      19.902  34.951   4.973  1.00  0.00      B    O  
ATOM    153  O03 ACA B   8      21.019  34.790   3.132  1.00  0.00      B    O  
ATOM    154  H04 ACA B   8      20.433  36.999   2.549  1.00  0.00      B    H  
ATOM    155  H05 ACA B   8      20.316  37.519   4.272  1.00  0.00      B    H  
ATOM    156  H06 ACA B   8      18.906  36.903   3.227  1.00  0.00      B    H  
ATOM    157  C00 ACA B   9      28.306  40.670 103.748  1.00  0.00      B    C  
ATOM    158  C01 ACA B   9      28.080  41.538 102.551  1.00  0.00      B    C  
ATOM    159  O02 ACA B   9      29.399  40.735 104.338  1.00  0.00      B    O  
ATOM    160  O03 ACA B   9      27.671  39.570 103.601  1.00  0.00      B    O  
ATOM    161  H04 ACA B   9      28.006  40.965 101.627  1.00  0.00      B    H  
ATOM    162  H05 ACA B   9      29.047  42.025 102.425  1.00  0.00      B    H  
ATOM    163  H06 ACA B   9      27.255  42.226 102.732  1.00  0.00      B    H  
ATOM    164  C00 ACA B  10      22.472  36.136  66.652  1.00  0.00      B    C  
ATOM    165  C01 ACA B  10      22.213  36.180  65.131  1.00  0.00      B    C  
ATOM    166  O02 ACA B  10      23.489  35.516  67.145  1.00  0.00      B    O  
ATOM    167  O03 ACA B  10      21.884  36.993  67.362  1.00  0.00      B    O  
ATOM    168  H04 ACA B  10      23.122  36.314  64.544  1.00  0.00      B    H  
ATOM    169  H05 ACA B  10      21.495  36.973  64.926  1.00  0.00      B    H  
ATOM    170  H06 ACA B  10      21.690  35.268  64.845  1.00  0.00      B    H  
ATOM    171  C00 ACA B  11      49.340  20.792   4.067  1.00  0.00      B    C  
ATOM    172  C01 ACA B  11      49.356  22.253   3.495  1.00  0.00      B    C  
ATOM    173  O02 ACA B  11      49.681  19.924   3.212  1.00  0.00      B    O  
ATOM    174  O03 ACA B  11      48.352  20.394   4.799  1.00  0.00      B    O  
ATOM    175  H04 ACA B  11      49.763  22.952   4.225  1.00  0.00      B    H  
ATOM    176  H05 ACA B  11      48.388  22.629   3.162  1.00  0.00      B    H  
ATOM    177  H06 ACA B  11      49.990  22.303   2.610  1.00  0.00      B    H  
ATOM    178  C00 ACA B  12       3.534  35.087 114.789  1.00  0.00      B    C  
ATOM    179  C01 ACA B  12       3.146  36.300 113.988  1.00  0.00      B    C  
ATOM    180  O02 ACA B  12       4.668  35.162 115.383  1.00  0.00      B    O  
ATOM    181  O03 ACA B  12       2.616  34.243 114.963  1.00  0.00      B    O  
ATOM    182  H04 ACA B  12       4.036  36.791 113.595  1.00  0.00      B    H  
ATOM    183  H05 ACA B  12       2.608  36.986 114.642  1.00  0.00      B    H  
ATOM    184  H06 ACA B  12       2.533  36.010 113.134  1.00  0.00      B    H  
ATOM    185  C00 ACA B  13       3.822  22.030  88.318  1.00  0.00      B    C  
ATOM    186  C01 ACA B  13       2.554  21.893  87.538  1.00  0.00      B    C  
ATOM    187  O02 ACA B  13       3.981  21.132  89.210  1.00  0.00      B    O  
ATOM    188  O03 ACA B  13       4.467  23.111  88.393  1.00  0.00      B    O  
ATOM    189  H04 ACA B  13       1.890  21.303  88.169  1.00  0.00      B    H  
ATOM    190  H05 ACA B  13       2.687  21.410  86.570  1.00  0.00      B    H  
ATOM    191  H06 ACA B  13       2.050  22.830  87.299  1.00  0.00      B    H  
ATOM    192  C00 ACA B  14      39.058  31.744  82.163  1.00  0.00      B    C  
ATOM    193  C01 ACA B  14      39.553  32.755  81.108  1.00  0.00      B    C  
ATOM    194  O02 ACA B  14      38.276  30.901  81.735  1.00  0.00      B    O  
ATOM    195  O03 ACA B  14      39.463  31.811  83.364  1.00  0.00      B    O  
ATOM    196  H04 ACA B  14      39.542  32.267  80.134  1.00  0.00      B    H  
ATOM    197  H05 ACA B  14      40.620  32.945  81.227  1.00  0.00      B    H  
ATOM    198  H06 ACA B  14      39.090  33.735  81.226  1.00  0.00      B    H  
ATOM    199  C00 ACA B  15      41.181   6.090  15.771  1.00  0.00      B    C  
ATOM    200  C01 ACA B  15      40.056   6.671  16.595  1.00  0.00      B    C  
ATOM    201  O02 ACA B  15      40.973   5.110  15.024  1.00  0.00      B    O  
ATOM    202  O03 ACA B  15      42.329   6.525  16.001  1.00  0.00      B    O  
ATOM    203  H04 ACA B  15      39.516   5.918  17.170  1.00  0.00      B    H  
ATOM    204  H05 ACA B  15      39.361   7.197  15.940  1.00  0.00      B    H  
ATOM    205  H06 ACA B  15      40.529   7.410  17.242  1.00  0.00      B    H  
ATOM    206  C00 ACA B  16      28.676  14.840  47.113  1.00  0.00      B    C  
ATOM    207  C01 ACA B  16      28.407  13.515  47.834  1.00  0.00      B    C  
ATOM    208  O02 ACA B  16      29.814  15.310  47.227  1.00  0.00      B    O  
ATOM    209  O03 ACA B  16      27.674  15.565  47.091  1.00  0.00      B    O  
ATOM    210  H04 ACA B  16      29.048  12.765  47.371  1.00  0.00      B    H  
ATOM    211  H05 ACA B  16      27.414  13.126  47.608  1.00  0.00      B    H  
ATOM    212  H06 ACA B  16      28.604  13.519  48.906  1.00  0.00      B    H  
ATOM    213  C00 ACA B  17      28.161  14.043  80.243  1.00  0.00      B    C  
ATOM    214  C01 ACA B  17      28.342  13.119  81.444  1.00  0.00      B    C  
ATOM    215  O02 ACA B  17      28.749  13.716  79.218  1.00  0.00      B    O  
ATOM    216  O03 ACA B  17      27.585  15.153  80.356  1.00  0.00      B    O  
ATOM    217  H04 ACA B  17      29.243  13.387  81.997  1.00  0.00      B    H  
ATOM    218  H05 ACA B  17      28.300  12.048  81.249  1.00  0.00      B    H  
ATOM    219  H06 ACA B  17      27.483  13.268  82.099  1.00  0.00      B    H  
ATOM    220  C00 ACA B  18      23.564   4.987  16.374  1.00  0.00      B    C  
ATOM    221  C01 ACA B  18      22.059   4.786  16.254  1.00  0.00      B    C  
ATOM    222  O02 ACA B  18      24.156   6.054  16.052  1.00  0.00      B    O  
ATOM    223  O03 ACA B  18      24.080   4.281  17.265  1.00  0.00      B    O  
ATOM    224  H04 ACA B  18      21.619   5.627  15.718  1.00  0.00      B    H  
ATOM    225  H05 ACA B  18      21.668   4.876  17.267  1.00  0.00      B    H  
ATOM    226  H06 ACA B  18      21.806   3.838  15.779  1.00  0.00      B    H  
ATOM    227  C00 ACA B  19      35.311  38.128 115.558  1.00  0.00      B    C  
ATOM    228  C01 ACA B  19      35.560  37.906 117.027  1.00  0.00      B    C  
ATOM    229  O02 ACA B  19      34.156  37.790 115.203  1.00  0.00      B    O  
ATOM    230  O03 ACA B  19      36.017  38.917 114.894  1.00  0.00      B    O  
ATOM    231  H04 ACA B  19      35.464  38.755 117.704  1.00  0.00      B    H  
ATOM    232  H05 ACA B  19      36.591  37.554 117.079  1.00  0.00      B    H  
ATOM    233  H06 ACA B  19      34.933  37.154 117.507  1.00  0.00      B    H  
ATOM    234  C00 ACA B  20       0.030  17.166  76.253  1.00  0.00      B    C  
ATOM    235  C01 ACA B  20       0.145  16.974  77.751  1.00  0.00      B    C  
ATOM    236  O02 ACA B  20       1.138  17.281  75.666  1.00  0.00      B    O  
ATOM    237  O03 ACA B  20      -0.914  17.919  76.043  1.00  0.00      B    O  
ATOM    238  H04 ACA B  20       0.805  16.138  77.986  1.00  0.00      B    H  
ATOM    239  H05 ACA B  20      -0.863  16.778  78.117  1.00  0.00      B    H  
ATOM    240  H06 ACA B  20       0.569  17.851  78.240  1.00  0.00      B    H  
ATOM    241  C00 ACA B  21       9.007  32.053  89.933  1.00  0.00      B    C  
ATOM    242  C01 ACA B  21       7.678  31.332  89.769  1.00  0.00      B    C  
ATOM    243  O02 ACA B  21       9.176  32.939  90.766  1.00  0.00      B    O  
ATOM    244  O03 ACA B  21       9.794  31.982  89.006  1.00  0.00      B    O  
ATOM    245  H04 ACA B  21       7.079  31.589  90.642  1.00  0.00      B    H  
ATOM    246  H05 ACA B  21       7.720  30.243  89.780  1.00  0.00      B    H  
ATOM    247  H06 ACA B  21       7.179  31.616  88.842  1.00  0.00      B    H  
ATOM    248  C00 ACA B  22      33.075  32.364   8.315  1.00  0.00      B    C  
ATOM    249  C01 ACA B  22      33.759  33.719   8.336  1.00  0.00      B    C  
ATOM    250  O02 ACA B  22      32.494  31.916   7.369  1.00  0.00      B    O  
ATOM    251  O03 ACA B  22      33.353  31.679   9.342  1.00  0.00      B    O  
ATOM    252  H04 ACA B  22      33.051  34.457   8.711  1.00  0.00      B    H  
ATOM    253  H05 ACA B  22      34.072  33.946   7.316  1.00  0.00      B    H  
ATOM    254  H06 ACA B  22      34.622  33.729   9.002  1.00  0.00      B    H  
ATOM    255  C00 ACA B  23      44.882  18.301  43.187  1.00  0.00      B    C  
ATOM    256  C01 ACA B  23      44.717  17.221  44.165  1.00  0.00      B    C  
ATOM    257  O02 ACA B  23      45.071  19.413  43.717  1.00  0.00      B    O  
ATOM    258  O03 ACA B  23      44.124  18.157  42.145  1.00  0.00      B    O  
ATOM    259  H04 ACA B  23      44.473  16.351  43.555  1.00  0.00      B    H  
ATOM    260  H05 ACA B  23      44.078  17.432  45.022  1.00  0.00      B    H  
ATOM    261  H06 ACA B  23      45.667  16.990  44.646  1.00  0.00      B    H  
ATOM    262  C00 ACA B  24      30.653   7.657  22.762  1.00  0.00      B    C  
ATOM    263  C01 ACA B  24      31.859   8.553  22.654  1.00  0.00      B    C  
ATOM    264  O02 ACA B  24      30.411   6.954  23.785  1.00  0.00      B    O  
ATOM    265  O03 ACA B  24      30.049   7.498  21.668  1.00  0.00      B    O  
ATOM    266  H04 ACA B  24      32.450   8.440  21.745  1.00  0.00      B    H  
ATOM    267  H05 ACA B  24      32.494   8.292  23.501  1.00  0.00      B    H  
ATOM    268  H06 ACA B  24      31.491   9.578  22.634  1.00  0.00      B    H  
ATOM    269  C00 ACA B  25      11.890  29.263  86.236  1.00  0.00      B    C  
ATOM    270  C01 ACA B  25      10.697  29.187  85.342  1.00  0.00      B    C  
ATOM    271  O02 ACA B  25      12.065  28.216  86.960  1.00  0.00      B    O  
ATOM    272  O03 ACA B  25      12.934  29.743  85.761  1.00  0.00      B    O  
ATOM    273  H04 ACA B  25      10.949  28.513  84.523  1.00  0.00      B    H  
ATOM    274  H05 ACA B  25      10.339  30.108  84.882  1.00  0.00      B    H  
ATOM    275  H06 ACA B  25       9.860  28.814  85.932  1.00  0.00      B    H  
ATOM    276  C00 ACA B  26      44.203  28.927  10.284  1.00  0.00      B    C  
ATOM    277  C01 ACA B  26      43.486  30.127  10.813  1.00  0.00      B    C  
ATOM    278  O02 ACA B  26      44.037  27.859  10.911  1.00  0.00      B    O  
ATOM    279  O03 ACA B  26      44.419  28.991   9.053  1.00  0.00      B    O  
ATOM    280  H04 ACA B  26      44.115  30.974  10.540  1.00  0.00      B    H  
ATOM    281  H05 ACA B  26      43.318  30.302  11.876  1.00  0.00      B    H  
ATOM    282  H06 ACA B  26      42.515  30.216  10.325  1.00  0.00      B    H  
ATOM    283  C00 ACA B  27      13.765  34.010  53.847  1.00  0.00      B    C  
ATOM    284  C01 ACA B  27      14.802  33.182  53.140  1.00  0.00      B    C  
ATOM    285  O02 ACA B  27      14.232  34.893  54.608  1.00  0.00      B    O  
ATOM    286  O03 ACA B  27      12.680  34.369  53.306  1.00  0.00      B    O  
ATOM    287  H04 ACA B  27      15.191  32.305  53.658  1.00  0.00      B    H  
ATOM    288  H05 ACA B  27      15.698  33.767  52.935  1.00  0.00      B    H  
ATOM    289  H06 ACA B  27      14.343  32.658  52.302  1.00  0.00      B    H  
ATOM    290  C00 ACA B  28       1.108  34.869   3.196  1.00  0.00      B    C  
ATOM    291  C01 ACA B  28       0.041  35.917   3.399  1.00  0.00      B    C  
ATOM    292  O02 ACA B  28       0.607  33.700   3.081  1.00  0.00      B    O  
ATOM    293  O03 ACA B  28       2.331  35.144   3.112  1.00  0.00      B    O  
ATOM    294  H04 ACA B  28      -0.801  35.321   3.750  1.00  0.00      B    H  
ATOM    295  H05 ACA B  28      -0.304  36.474   2.528  1.00  0.00      B    H  
ATOM    296  H06 ACA B  28       0.199  36.454   4.334  1.00  0.00      B    H  
ATOM    297  C00 ACA B  29      37.965   0.774  54.866  1.00  0.00      B    C  
ATOM    298  C01 ACA B  29      36.820   1.001  55.887  1.00  0.00      B    C  
ATOM    299  O02 ACA B  29      39.039   1.342  55.182  1.00  0.00      B    O  
ATOM    300  O03 ACA B  29      37.620   0.331  53.714  1.00  0.00      B    O  
ATOM    301  H04 ACA B  29      35.868   0.715  55.439  1.00  0.00      B    H  
ATOM    302  H05 ACA B  29      36.795   2.049  56.185  1.00  0.00      B    H  
ATOM    303  H06 ACA B  29      37.022   0.342  56.731  1.00  0.00      B    H  
ATOM    304  C00 ACA B  30      48.561  27.495 103.023  1.00  0.00      B    C  
ATOM    305  C01 ACA B  30      49.242  26.309 103.689  1.00  0.00      B    C  
ATOM    306  O02 ACA B  30      49.140  28.606 103.025  1.00  0.00      B    O  
ATOM    307  O03 ACA B  30      47.997  27.159 101.951  1.00  0.00      B    O  
ATOM    308  H04 ACA B  30      48.714  26.062 104.610  1.00  0.00      B    H  
ATOM    309  H05 ACA B  30      50.256  26.534 104.017  1.00  0.00      B    H  
ATOM    310  H06 ACA B  30      49.163  25.402 103.090  1.00  0.00      B    H  
ATOM    311  C00 ACA B  31      46.308   5.205  69.101  1.00  0.00      B    C  
ATOM    312  C01 ACA B  31      45.629   6.348  68.384  1.00  0.00      B    C  
ATOM    313  O02 ACA B  31      47.523   5.290  69.346  1.00  0.00      B    O  
ATOM    314  O03 ACA B  31      45.781   4.097  68.944  1.00  0.00      B    O  
ATOM    315  H04 ACA B  31      45.844   6.270  67.318  1.00  0.00      B    H  
ATOM    316  H05 ACA B  31      46.128   7.209  68.828  1.00  0.00      B    H  
ATOM    317  H06 ACA B  31      44.557   6.352  68.580  1.00  0.00      B    H  
ATOM    318  C00 ACA B  32      21.106  24.479   4.521  1.00  0.00      B    C  
ATOM    319  C01 ACA B  32      21.208  24.767   3.054  1.00  0.00      B    C  
ATOM    320  O02 ACA B  32      21.661  23.444   4.973  1.00  0.00      B    O  
ATOM    321  O03 ACA B  32      20.144  25.002   5.139  1.00  0.00      B    O  
ATOM    322  H04 ACA B  32      21.434  25.805   2.810  1.00  0.00      B    H  
ATOM    323  H05 ACA B  32      20.230  24.544   2.627  1.00  0.00      B    H  
ATOM    324  H06 ACA B  32      21.918  24.058   2.628  1.00  0.00      B    H  
ATOM    325  C00 ACA B  33      31.290  27.170  71.685  1.00  0.00      B    C  
ATOM    326  C01 ACA B  33      31.748  26.980  70.298  1.00  0.00      B    C  
ATOM    327  O02 ACA B  33      30.951  28.288  72.132  1.00  0.00      B    O  
ATOM    328  O03 ACA B  33      31.033  26.186  72.376  1.00  0.00      B    O  
ATOM    329  H04 ACA B  33      31.136  27.559  69.606  1.00  0.00      B    H  
ATOM    330  H05 ACA B  33      31.796  25.930  70.011  1.00  0.00      B    H  
ATOM    331  H06 ACA B  33      32.790  27.293  70.222  1.00  0.00      B    H  
ATOM    332  C00 ACA B  34      15.438  37.961  11.652  1.00  0.00      B    C  
ATOM    333  C01 ACA B  34      14.699  38.103  12.977  1.00  0.00      B    C  
ATOM    334  O02 ACA B  34      15.349  36.891  11.023  1.00  0.00      B    O  
ATOM    335  O03 ACA B  34      16.269  38.842  11.391  1.00  0.00      B    O  
ATOM    336  H04 ACA B  34      14.326  39.124  13.059  1.00  0.00      B    H  
ATOM    337  H05 ACA B  34      15.351  37.967  13.841  1.00  0.00      B    H  
ATOM    338  H06 ACA B  34      13.981  37.285  12.934  1.00  0.00      B    H  
ATOM    339  C00 ACA B  35      43.728   9.584   3.343  1.00  0.00      B    C  
ATOM    340  C01 ACA B  35      44.546  10.890   3.542  1.00  0.00      B    C  
ATOM    341  O02 ACA B  35      42.528   9.726   2.993  1.00  0.00      B    O  
ATOM    342  O03 ACA B  35      44.354   8.497   3.605  1.00  0.00      B    O  
ATOM    343  H04 ACA B  35      45.622  10.839   3.378  1.00  0.00      B    H  
ATOM    344  H05 ACA B  35      44.379  11.118   4.595  1.00  0.00      B    H  
ATOM    345  H06 ACA B  35      44.190  11.609   2.804  1.00  0.00      B    H  
ATOM    346  C00 ACA B  36      41.615  32.477  17.830  1.00  0.00      B    C  
ATOM    347  C01 ACA B  36      42.493  31.718  18.828  1.00  0.00      B    C  
ATOM    348  O02 ACA B  36      40.538  31.972  17.497  1.00  0.00      B    O  
ATOM    349  O03 ACA B  36      42.028  33.693  17.602  1.00  0.00      B    O  
ATOM    350  H04 ACA B  36      43.072  32.393  19.458  1.00  0.00      B    H  
ATOM    351  H05 ACA B  36      43.052  30.953  18.289  1.00  0.00      B    H  
ATOM    352  H06 ACA B  36      41.874  31.268  19.604  1.00  0.00      B    H  
ATOM    353  C00 ACA B  37      15.376   0.182  54.607  1.00  0.00      B    C  
ATOM    354  C01 ACA B  37      14.447   1.384  54.590  1.00  0.00      B    C  
ATOM    355  O02 ACA B  37      16.600   0.377  54.732  1.00  0.00      B    O  
ATOM    356  O03 ACA B  37      14.860  -0.937  54.510  1.00  0.00      B    O  
ATOM    357  H04 ACA B  37      13.481   1.090  54.179  1.00  0.00      B    H  
ATOM    358  H05 ACA B  37      14.858   2.159  53.944  1.00  0.00      B    H  
ATOM    359  H06 ACA B  37      14.208   1.855  55.544  1.00  0.00      B    H  
ATOM    360  C00 ACA B  38       5.175   8.284  97.410  1.00  0.00      B    C  
ATOM    361  C01 ACA B  38       4.826   6.970  96.827  1.00  0.00      B    C  
ATOM    362  O02 ACA B  38       4.481   8.527  98.447  1.00  0.00      B    O  
ATOM    363  O03 ACA B  38       6.344   8.576  97.378  1.00  0.00      B    O  
ATOM    364  H04 ACA B  38       5.368   6.692  95.924  1.00  0.00      B    H  
ATOM    365  H05 ACA B  38       3.763   6.956  96.588  1.00  0.00      B    H  
ATOM    366  H06 ACA B  38       4.994   6.253  97.630  1.00  0.00      B    H  
ATOM    367  C00 ACA B  39      15.913   1.243  13.094  1.00  0.00      B    C  
ATOM    368  C01 ACA B  39      14.855   0.090  13.251  1.00  0.00      B    C  
ATOM    369  O02 ACA B  39      16.159   1.655  11.940  1.00  0.00      B    O  
ATOM    370  O03 ACA B  39      16.616   1.557  14.074  1.00  0.00      B    O  
ATOM    371  H04 ACA B  39      14.135   0.321  12.466  1.00  0.00      B    H  
ATOM    372  H05 ACA B  39      14.284   0.112  14.179  1.00  0.00      B    H  
ATOM    373  H06 ACA B  39      15.266  -0.887  12.996  1.00  0.00      B    H  
ATOM    374  C00 ACA B  40      23.160  30.162  33.927  1.00  0.00      B    C  
ATOM    375  C01 ACA B  40      24.448  29.409  34.211  1.00  0.00      B    C  
ATOM    376  O02 ACA B  40      22.145  29.486  33.973  1.00  0.00      B    O  
ATOM    377  O03 ACA B  40      23.203  31.274  34.522  1.00  0.00      B    O  
ATOM    378  H04 ACA B  40      24.620  29.099  35.242  1.00  0.00      B    H  
ATOM    379  H05 ACA B  40      25.349  29.934  33.891  1.00  0.00      B    H  
ATOM    380  H06 ACA B  40      24.463  28.496  33.617  1.00  0.00      B    H  
ATOM    381  C00 ACA B  41      29.510   0.495  95.213  1.00  0.00      B    C  
ATOM    382  C01 ACA B  41      28.151   1.170  95.414  1.00  0.00      B    C  
ATOM    383  O02 ACA B  41      30.005   0.569  94.050  1.00  0.00      B    O  
ATOM    384  O03 ACA B  41      30.286   0.569  96.171  1.00  0.00      B    O  
ATOM    385  H04 ACA B  41      28.021   2.175  95.013  1.00  0.00      B    H  
ATOM    386  H05 ACA B  41      27.869   1.115  96.466  1.00  0.00      B    H  
ATOM    387  H06 ACA B  41      27.398   0.655  94.819  1.00  0.00      B    H  
ATOM    388  C00 ACA B  42       6.928  26.082  47.396  1.00  0.00      B    C  
ATOM    389  C01 ACA B  42       5.544  25.520  46.989  1.00  0.00      B    C  
ATOM    390  O02 ACA B  42       7.937  25.365  47.234  1.00  0.00      B    O  
ATOM    391  O03 ACA B  42       7.003  27.327  47.615  1.00  0.00      B    O  
ATOM    392  H04 ACA B  42       4.952  26.169  46.345  1.00  0.00      B    H  
ATOM    393  H05 ACA B  42       4.916  25.311  47.855  1.00  0.00      B    H  
ATOM    394  H06 ACA B  42       5.796  24.614  46.437  1.00  0.00      B    H  
ATOM    395  C00 ACA B  43      48.773  12.857  50.757  1.00  0.00      B    C  
ATOM    396  C01 ACA B  43      47.898  13.729  49.908  1.00  0.00      B    C  
ATOM    397  O02 ACA B  43      49.655  12.205  50.138  1.00  0.00      B    O  
ATOM    398  O03 ACA B  43      49.182  13.366  51.829  1.00  0.00      B    O  
ATOM    399  H04 ACA B  43      47.258  13.241  49.174  1.00  0.00      B    H  
ATOM    400  H05 ACA B  43      48.427  14.504  49.353  1.00  0.00      B    H  
ATOM    401  H06 ACA B  43      47.180  14.295  50.500  1.00  0.00      B    H  
ATOM    402  C00 ACA B  44      13.540  31.533   3.490  1.00  0.00      B    C  
ATOM    403  C01 ACA B  44      12.246  30.671   3.254  1.00  0.00      B    C  
ATOM    404  O02 ACA B  44      14.608  30.883   3.427  1.00  0.00      B    O  
ATOM    405  O03 ACA B  44      13.419  32.762   3.460  1.00  0.00      B    O  
ATOM    406  H04 ACA B  44      11.615  31.304   2.631  1.00  0.00      B    H  
ATOM    407  H05 ACA B  44      11.686  30.485   4.170  1.00  0.00      B    H  
ATOM    408  H06 ACA B  44      12.467  29.692   2.827  1.00  0.00      B    H  
ATOM    409  C00 ACA B  45      41.594  15.205  30.811  1.00  0.00      B    C  
ATOM    410  C01 ACA B  45      41.665  16.335  31.828  1.00  0.00      B    C  
ATOM    411  O02 ACA B  45      41.206  15.367  29.651  1.00  0.00      B    O  
ATOM    412  O03 ACA B  45      41.527  14.113  31.352  1.00  0.00      B    O  
ATOM    413  H04 ACA B  45      42.032  16.036  32.810  1.00  0.00      B    H  
ATOM    414  H05 ACA B  45      40.691  16.743  32.096  1.00  0.00      B    H  
ATOM    415  H06 ACA B  45      42.321  17.147  31.514  1.00  0.00      B    H  
ATOM    416  C00 ACA B  46      35.220  36.259  27.836  1.00  0.00      B    C  
ATOM    417  C01 ACA B  46      36.386  35.421  27.431  1.00  0.00      B    C  
ATOM    418  O02 ACA B  46      34.185  35.828  28.414  1.00  0.00      B    O  
ATOM    419  O03 ACA B  46      35.299  37.477  27.724  1.00  0.00      B    O  
ATOM    420  H04 ACA B  46      36.625  35.636  26.389  1.00  0.00      B    H  
ATOM    421  H05 ACA B  46      36.100  34.387  27.622  1.00  0.00      B    H  
ATOM    422  H06 ACA B  46      37.135  35.687  28.176  1.00  0.00      B    H  
ATOM    423  C00 ACA B  47      15.951  14.399   3.195  1.00  0.00      B    C  
ATOM    424  C01 ACA B  47      17.468  14.570   3.483  1.00  0.00      B    C  
ATOM    425  O02 ACA B  47      15.566  13.259   3.487  1.00  0.00      B    O  
ATOM    426  O03 ACA B  47      15.270  15.316   3.718  1.00  0.00      B    O  
ATOM    427  H04 ACA B  47      17.704  15.607   3.243  1.00  0.00      B    H  
ATOM    428  H05 ACA B  47      18.087  13.878   2.910  1.00  0.00      B    H  
ATOM    429  H06 ACA B  47      17.642  14.483   4.556  1.00  0.00      B    H  
ATOM    430  C00 ACA B  48      30.565  26.739 104.785  1.00  0.00      B    C  
ATOM    431  C01 ACA B  48      31.332  26.336 103.608  1.00  0.00      B    C  
ATOM    432  O02 ACA B  48      31.114  27.509 105.482  1.00  0.00      B    O  
ATOM    433  O03 ACA B  48      29.545  26.108 105.117  1.00  0.00      B    O  
ATOM    434  H04 ACA B  48      31.484  25.257 103.630  1.00  0.00      B    H  
ATOM    435  H05 ACA B  48      32.294  26.786 103.364  1.00  0.00      B    H  
ATOM    436  H06 ACA B  48      30.637  26.647 102.828  1.00  0.00      B    H  
ATOM    437  C00 ACA B  49       8.781  28.646 113.339  1.00  0.00      B    C  
ATOM    438  C01 ACA B  49       8.504  29.688 112.206  1.00  0.00      B    C  
ATOM    439  O02 ACA B  49       9.836  28.026 113.383  1.00  0.00      B    O  
ATOM    440  O03 ACA B  49       7.828  28.264 114.003  1.00  0.00      B    O  
ATOM    441  H04 ACA B  49       7.446  29.953 112.210  1.00  0.00      B    H  
ATOM    442  H05 ACA B  49       8.782  29.435 111.182  1.00  0.00      B    H  
ATOM    443  H06 ACA B  49       9.062  30.615 112.334  1.00  0.00      B    H  
ATOM    444  C00 ACA B  50      32.034  26.693  12.511  1.00  0.00      B    C  
ATOM    445  C01 ACA B  50      30.693  27.137  11.973  1.00  0.00      B    C  
ATOM    446  O02 ACA B  50      32.083  26.377  13.718  1.00  0.00      B    O  
ATOM    447  O03 ACA B  50      33.078  27.130  11.984  1.00  0.00      B    O  
ATOM    448  H04 ACA B  50      30.159  27.842  12.611  1.00  0.00      B    H  
ATOM    449  H05 ACA B  50      30.080  26.236  11.941  1.00  0.00      B    H  
ATOM    450  H06 ACA B  50      30.776  27.437  10.929  1.00  0.00      B    H  
ATOM    451  C00 ACA B  51      18.174   6.867  15.042  1.00  0.00      B    C  
ATOM    452  C01 ACA B  51      18.681   7.846  14.106  1.00  0.00      B    C  
ATOM    453  O02 ACA B  51      18.354   5.686  14.746  1.00  0.00      B    O  
ATOM    454  O03 ACA B  51      17.062   7.166  15.545  1.00  0.00      B    O  
ATOM    455  H04 ACA B  51      19.757   7.989  14.203  1.00  0.00      B    H  
ATOM    456  H05 ACA B  51      18.185   8.813  14.192  1.00  0.00      B    H  
ATOM    457  H06 ACA B  51      18.556   7.620  13.047  1.00  0.00      B    H  
ATOM    458  C00 ACA B  52      32.837  33.547  79.508  1.00  0.00      B    C  
ATOM    459  C01 ACA B  52      31.355  33.653  79.887  1.00  0.00      B    C  
ATOM    460  O02 ACA B  52      33.013  33.691  78.262  1.00  0.00      B    O  
ATOM    461  O03 ACA B  52      33.529  32.808  80.104  1.00  0.00      B    O  
ATOM    462  H04 ACA B  52      31.091  33.338  80.897  1.00  0.00      B    H  
ATOM    463  H05 ACA B  52      30.616  33.286  79.175  1.00  0.00      B    H  
ATOM    464  H06 ACA B  52      31.047  34.698  79.850  1.00  0.00      B    H  
ATOM    465  C00 ACA B  53      38.504   8.171  20.894  1.00  0.00      B    C  
ATOM    466  C01 ACA B  53      37.296   7.648  20.138  1.00  0.00      B    C  
ATOM    467  O02 ACA B  53      39.530   7.537  20.985  1.00  0.00      B    O  
ATOM    468  O03 ACA B  53      38.153   9.090  21.679  1.00  0.00      B    O  
ATOM    469  H04 ACA B  53      37.289   6.558  20.119  1.00  0.00      B    H  
ATOM    470  H05 ACA B  53      37.137   7.994  19.117  1.00  0.00      B    H  
ATOM    471  H06 ACA B  53      36.377   7.951  20.640  1.00  0.00      B    H  
ATOM    472  C00 ACA B  54      17.307   3.594  96.583  1.00  0.00      B    C  
ATOM    473  C01 ACA B  54      16.359   2.749  97.443  1.00  0.00      B    C  
ATOM    474  O02 ACA B  54      17.186   4.832  96.839  1.00  0.00      B    O  
ATOM    475  O03 ACA B  54      17.308   3.259  95.381  1.00  0.00      B    O  
ATOM    476  H04 ACA B  54      15.622   2.293  96.783  1.00  0.00      B    H  
ATOM    477  H05 ACA B  54      15.838   3.541  97.980  1.00  0.00      B    H  
ATOM    478  H06 ACA B  54      16.825   2.008  98.093  1.00  0.00      B    H  
ATOM    479  C00 ACA B  55      20.737  41.409   3.602  1.00  0.00      B    C  
ATOM    480  C01 ACA B  55      19.305  40.791   3.598  1.00  0.00      B    C  
ATOM    481  O02 ACA B  55      21.526  40.803   4.374  1.00  0.00      B    O  
ATOM    482  O03 ACA B  55      20.870  42.651   3.417  1.00  0.00      B    O  
ATOM    483  H04 ACA B  55      18.770  41.169   2.727  1.00  0.00      B    H  
ATOM    484  H05 ACA B  55      18.823  41.321   4.419  1.00  0.00      B    H  
ATOM    485  H06 ACA B  55      19.246  39.707   3.701  1.00  0.00      B    H  
ATOM    486  C00 ACA B  56       7.387   9.095   9.261  1.00  0.00      B    C  
ATOM    487  C01 ACA B  56       6.898   7.988  10.221  1.00  0.00      B    C  
ATOM    488  O02 ACA B  56       6.633  10.080   9.241  1.00  0.00      B    O  
ATOM    489  O03 ACA B  56       8.586   9.270   9.039  1.00  0.00      B    O  
ATOM    490  H04 ACA B  56       7.351   7.049   9.902  1.00  0.00      B    H  
ATOM    491  H05 ACA B  56       5.845   7.707  10.228  1.00  0.00      B    H  
ATOM    492  H06 ACA B  56       7.270   8.225  11.218  1.00  0.00      B    H  
ATOM    493  C00 ACA B  57      35.794  23.824  81.886  1.00  0.00      B    C  
ATOM    494  C01 ACA B  57      37.284  23.467  81.848  1.00  0.00      B    C  
ATOM    495  O02 ACA B  57      35.095  23.095  81.118  1.00  0.00      B    O  
ATOM    496  O03 ACA B  57      35.333  24.863  82.416  1.00  0.00      B    O  
ATOM    497  H04 ACA B  57      37.669  23.687  80.852  1.00  0.00      B    H  
ATOM    498  H05 ACA B  57      37.574  22.421  81.946  1.00  0.00      B    H  
ATOM    499  H06 ACA B  57      37.961  23.929  82.567  1.00  0.00      B    H  
ATOM    500  C00 ACA B  58      17.104   3.871  38.881  1.00  0.00      B    C  
ATOM    501  C01 ACA B  58      17.620   4.727  40.062  1.00  0.00      B    C  
ATOM    502  O02 ACA B  58      15.860   3.673  38.910  1.00  0.00      B    O  
ATOM    503  O03 ACA B  58      17.833   3.148  38.172  1.00  0.00      B    O  
ATOM    504  H04 ACA B  58      17.094   4.608  41.010  1.00  0.00      B    H  
ATOM    505  H05 ACA B  58      17.431   5.753  39.747  1.00  0.00      B    H  
ATOM    506  H06 ACA B  58      18.663   4.456  40.224  1.00  0.00      B    H  
ATOM    507  C00 ACA B  59      47.906  13.493 110.184  1.00  0.00      B    C  
ATOM    508  C01 ACA B  59      48.659  14.811 110.538  1.00  0.00      B    C  
ATOM    509  O02 ACA B  59      48.504  12.375 110.277  1.00  0.00      B    O  
ATOM    510  O03 ACA B  59      46.668  13.498 109.897  1.00  0.00      B    O  
ATOM    511  H04 ACA B  59      47.933  15.615 110.658  1.00  0.00      B    H  
ATOM    512  H05 ACA B  59      49.296  15.110 109.706  1.00  0.00      B    H  
ATOM    513  H06 ACA B  59      49.288  14.739 111.425  1.00  0.00      B    H  
ATOM    514  C00 ACA B  60      38.222  40.564   5.853  1.00  0.00      B    C  
ATOM    515  C01 ACA B  60      39.704  40.587   5.997  1.00  0.00      B    C  
ATOM    516  O02 ACA B  60      37.719  40.437   4.715  1.00  0.00      B    O  
ATOM    517  O03 ACA B  60      37.579  40.802   6.874  1.00  0.00      B    O  
ATOM    518  H04 ACA B  60      40.159  40.302   5.048  1.00  0.00      B    H  
ATOM    519  H05 ACA B  60      40.056  39.849   6.718  1.00  0.00      B    H  
ATOM    520  H06 ACA B  60      39.962  41.618   6.238  1.00  0.00      B    H  
ATOM    521  C00 ACA B  61      26.385  24.090   4.156  1.00  0.00      B    C  
ATOM    522  C01 ACA B  61      27.151  23.011   3.411  1.00  0.00      B    C  
ATOM    523  O02 ACA B  61      27.081  24.848   4.900  1.00  0.00      B    O  
ATOM    524  O03 ACA B  61      25.250  23.831   4.437  1.00  0.00      B    O  
ATOM    525  H04 ACA B  61      26.478  22.423   2.787  1.00  0.00      B    H  
ATOM    526  H05 ACA B  61      27.710  22.389   4.109  1.00  0.00      B    H  
ATOM    527  H06 ACA B  61      27.882  23.560   2.817  1.00  0.00      B    H  
ATOM    528  C00 ACA B  62      30.849   6.160   3.479  1.00  0.00      B    C  
ATOM    529  C01 ACA B  62      29.473   5.503   3.778  1.00  0.00      B    C  
ATOM    530  O02 ACA B  62      31.784   5.370   3.211  1.00  0.00      B    O  
ATOM    531  O03 ACA B  62      30.856   7.402   3.788  1.00  0.00      B    O  
ATOM    532  H04 ACA B  62      28.946   4.979   2.981  1.00  0.00      B    H  
ATOM    533  H05 ACA B  62      28.910   6.262   4.322  1.00  0.00      B    H  
ATOM    534  H06 ACA B  62      29.669   4.767   4.557  1.00  0.00      B    H  
ATOM    535  C00 ACA B  63      32.072   2.062  17.421  1.00  0.00      B    C  
ATOM    536  C01 ACA B  63      33.454   2.767  17.312  1.00  0.00      B    C  
ATOM    537  O02 ACA B  63      31.066   2.655  17.027  1.00  0.00      B    O  
ATOM    538  O03 ACA B  63      32.009   0.857  17.616  1.00  0.00      B    O  
ATOM    539  H04 ACA B  63      33.809   2.754  18.343  1.00  0.00      B    H  
ATOM    540  H05 ACA B  63      33.403   3.839  17.126  1.00  0.00      B    H  
ATOM    541  H06 ACA B  63      34.100   2.217  16.628  1.00  0.00      B    H  
ATOM    542  C00 ACA B  64      39.214  17.791 113.102  1.00  0.00      B    C  
ATOM    543  C01 ACA B  64      38.804  17.212 111.734  1.00  0.00      B    C  
ATOM    544  O02 ACA B  64      39.085  17.111 114.096  1.00  0.00      B    O  
ATOM    545  O03 ACA B  64      39.788  18.862 113.165  1.00  0.00      B    O  
ATOM    546  H04 ACA B  64      39.429  17.792 111.055  1.00  0.00      B    H  
ATOM    547  H05 ACA B  64      37.759  17.376 111.471  1.00  0.00      B    H  
ATOM    548  H06 ACA B  64      39.060  16.152 111.738  1.00  0.00      B    H  
ATOM    549  C00 ACA B  65      36.466  10.402  55.148  1.00  0.00      B    C  
ATOM    550  C01 ACA B  65      35.980   9.959  56.537  1.00  0.00      B    C  
ATOM    551  O02 ACA B  65      36.531  11.620  54.890  1.00  0.00      B    O  
ATOM    552  O03 ACA B  65      36.103   9.685  54.170  1.00  0.00      B    O  
ATOM    553  H04 ACA B  65      34.914   9.743  56.465  1.00  0.00      B    H  
ATOM    554  H05 ACA B  65      36.208  10.692  57.310  1.00  0.00      B    H  
ATOM    555  H06 ACA B  65      36.409   8.975  56.726  1.00  0.00      B    H  
ATOM    556  C00 ACA B  66      21.178  19.132  88.412  1.00  0.00      B    C  
ATOM    557  C01 ACA B  66      19.649  18.935  88.277  1.00  0.00      B    C  
ATOM    558  O02 ACA B  66      21.871  18.165  88.807  1.00  0.00      B    O  
ATOM    559  O03 ACA B  66      21.611  19.902  87.600  1.00  0.00      B    O  
ATOM    560  H04 ACA B  66      19.036  19.709  88.739  1.00  0.00      B    H  
ATOM    561  H05 ACA B  66      19.329  18.055  88.835  1.00  0.00      B    H  
ATOM    562  H06 ACA B  66      19.360  18.796  87.236  1.00  0.00      B    H  
ATOM    563  C00 ACA B  67      21.528   2.345  80.697  1.00  0.00      B    C  
ATOM    564  C01 ACA B  67      21.112   0.879  80.961  1.00  0.00      B    C  
ATOM    565  O02 ACA B  67      21.801   2.526  79.510  1.00  0.00      B    O  
ATOM    566  O03 ACA B  67      21.974   3.016  81.654  1.00  0.00      B    O  
ATOM    567  H04 ACA B  67      20.677   0.690  81.943  1.00  0.00      B    H  
ATOM    568  H05 ACA B  67      21.917   0.145  80.927  1.00  0.00      B    H  
ATOM    569  H06 ACA B  67      20.402   0.663  80.163  1.00  0.00      B    H  
ATOM    570  C00 ACA B  68      32.488  37.947  23.106  1.00  0.00      B    C  
ATOM    571  C01 ACA B  68      33.373  37.628  21.939  1.00  0.00      B    C  
ATOM    572  O02 ACA B  68      32.444  39.160  23.377  1.00  0.00      B    O  
ATOM    573  O03 ACA B  68      32.376  37.106  24.002  1.00  0.00      B    O  
ATOM    574  H04 ACA B  68      33.841  36.644  21.987  1.00  0.00      B    H  
ATOM    575  H05 ACA B  68      34.160  38.373  21.821  1.00  0.00      B    H  
ATOM    576  H06 ACA B  68      32.856  37.662  20.980  1.00  0.00      B    H  
ATOM    577  C00 ACA B  69      17.924   7.874  71.923  1.00  0.00      B    C  
ATOM    578  C01 ACA B  69      18.460   7.886  73.327  1.00  0.00      B    C  
ATOM    579  O02 ACA B  69      17.132   8.813  71.723  1.00  0.00      B    O  
ATOM    580  O03 ACA B  69      17.829   6.776  71.351  1.00  0.00      B    O  
ATOM    581  H04 ACA B  69      19.408   8.423  73.367  1.00  0.00      B    H  
ATOM    582  H05 ACA B  69      18.732   6.875  73.631  1.00  0.00      B    H  
ATOM    583  H06 ACA B  69      17.744   8.273  74.052  1.00  0.00      B    H  
ATOM    584  C00 ACA B  70      13.338   7.616  68.526  1.00  0.00      B    C  
ATOM    585  C01 ACA B  70      12.853   9.051  68.699  1.00  0.00      B    C  
ATOM    586  O02 ACA B  70      12.459   6.752  68.395  1.00  0.00      B    O  
ATOM    587  O03 ACA B  70      14.462   7.342  69.071  1.00  0.00      B    O  
ATOM    588  H04 ACA B  70      11.783   9.087  68.900  1.00  0.00      B    H  
ATOM    589  H05 ACA B  70      13.087   9.596  67.784  1.00  0.00      B    H  
ATOM    590  H06 ACA B  70      13.437   9.473  69.517  1.00  0.00      B    H  
ATOM    591  C00 ACA B  71      33.791  37.730   3.663  1.00  0.00      B    C  
ATOM    592  C01 ACA B  71      34.234  36.300   3.500  1.00  0.00      B    C  
ATOM    593  O02 ACA B  71      32.713  37.950   4.258  1.00  0.00      B    O  
ATOM    594  O03 ACA B  71      34.549  38.577   3.140  1.00  0.00      B    O  
ATOM    595  H04 ACA B  71      35.234  36.208   3.076  1.00  0.00      B    H  
ATOM    596  H05 ACA B  71      33.534  35.757   2.865  1.00  0.00      B    H  
ATOM    597  H06 ACA B  71      34.196  35.825   4.480  1.00  0.00      B    H  
ATOM    598  C00 ACA B  72      17.703   6.201   3.201  1.00  0.00      B    C  
ATOM    599  C01 ACA B  72      18.642   7.231   3.791  1.00  0.00      B    C  
ATOM    600  O02 ACA B  72      18.093   4.991   3.037  1.00  0.00      B    O  
ATOM    601  O03 ACA B  72      16.461   6.432   3.207  1.00  0.00      B    O  
ATOM    602  H04 ACA B  72      18.056   8.142   3.908  1.00  0.00      B    H  
ATOM    603  H05 ACA B  72      19.602   7.545   3.381  1.00  0.00      B    H  
ATOM    604  H06 ACA B  72      18.854   6.947   4.822  1.00  0.00      B    H  
ATOM    605  C00 ACA B  73      41.500  11.084  24.528  1.00  0.00      B    C  
ATOM    606  C01 ACA B  73      42.379  11.124  23.229  1.00  0.00      B    C  
ATOM    607  O02 ACA B  73      41.090  12.224  24.930  1.00  0.00      B    O  
ATOM    608  O03 ACA B  73      40.781  10.076  24.637  1.00  0.00      B    O  
ATOM    609  H04 ACA B  73      41.779  11.653  22.489  1.00  0.00      B    H  
ATOM    610  H05 ACA B  73      42.637  10.134  22.852  1.00  0.00      B    H  
ATOM    611  H06 ACA B  73      43.320  11.667  23.319  1.00  0.00      B    H  
ATOM    612  C00 ACA B  74      26.281  29.135  85.512  1.00  0.00      B    C  
ATOM    613  C01 ACA B  74      26.701  30.539  85.218  1.00  0.00      B    C  
ATOM    614  O02 ACA B  74      26.962  28.430  86.245  1.00  0.00      B    O  
ATOM    615  O03 ACA B  74      25.660  28.677  84.525  1.00  0.00      B    O  
ATOM    616  H04 ACA B  74      26.047  30.938  84.443  1.00  0.00      B    H  
ATOM    617  H05 ACA B  74      27.690  30.672  84.780  1.00  0.00      B    H  
ATOM    618  H06 ACA B  74      26.678  31.232  86.059  1.00  0.00      B    H  
ATOM    619  C00 ACA B  75      15.523  15.757  25.806  1.00  0.00      B    C  
ATOM    620  C01 ACA B  75      15.043  14.663  26.759  1.00  0.00      B    C  
ATOM    621  O02 ACA B  75      15.437  15.694  24.536  1.00  0.00      B    O  
ATOM    622  O03 ACA B  75      16.479  16.347  26.264  1.00  0.00      B    O  
ATOM    623  H04 ACA B  75      14.279  14.903  27.499  1.00  0.00      B    H  
ATOM    624  H05 ACA B  75      15.859  14.314  27.392  1.00  0.00      B    H  
ATOM    625  H06 ACA B  75      14.711  13.772  26.226  1.00  0.00      B    H  
ATOM    626  C00 ACA B  76      39.547  40.071 110.678  1.00  0.00      B    C  
ATOM    627  C01 ACA B  76      40.413  41.338 110.922  1.00  0.00      B    C  
ATOM    628  O02 ACA B  76      40.158  38.997 110.543  1.00  0.00      B    O  
ATOM    629  O03 ACA B  76      38.381  40.148 111.002  1.00  0.00      B    O  
ATOM    630  H04 ACA B  76      40.228  41.965 110.049  1.00  0.00      B    H  
ATOM    631  H05 ACA B  76      41.485  41.148 110.869  1.00  0.00      B    H  
ATOM    632  H06 ACA B  76      40.165  41.950 111.790  1.00  0.00      B    H  
ATOM    633  C00 ACA B  77       5.471  33.417  35.768  1.00  0.00      B    C  
ATOM    634  C01 ACA B  77       4.676  32.693  36.841  1.00  0.00      B    C  
ATOM    635  O02 ACA B  77       5.342  33.237  34.585  1.00  0.00      B    O  
ATOM    636  O03 ACA B  77       6.212  34.335  36.226  1.00  0.00      B    O  
ATOM    637  H04 ACA B  77       5.192  31.784  37.151  1.00  0.00      B    H  
ATOM    638  H05 ACA B  77       3.735  32.431  36.358  1.00  0.00      B    H  
ATOM    639  H06 ACA B  77       4.365  33.319  37.678  1.00  0.00      B    H  
ATOM    640  C00 ACA B  78      29.851  22.787   8.702  1.00  0.00      B    C  
ATOM    641  C01 ACA B  78      29.956  24.288   8.759  1.00  0.00      B    C  
ATOM    642  O02 ACA B  78      29.378  22.279   7.623  1.00  0.00      B    O  
ATOM    643  O03 ACA B  78      30.263  22.150   9.728  1.00  0.00      B    O  
ATOM    644  H04 ACA B  78      31.003  24.552   8.605  1.00  0.00      B    H  
ATOM    645  H05 ACA B  78      29.724  24.665   9.755  1.00  0.00      B    H  
ATOM    646  H06 ACA B  78      29.344  24.763   7.993  1.00  0.00      B    H  
ATOM    647  C00 ACA B  79      27.885  13.899   3.283  1.00  0.00      B    C  
ATOM    648  C01 ACA B  79      26.984  12.696   3.572  1.00  0.00      B    C  
ATOM    649  O02 ACA B  79      28.902  13.995   3.992  1.00  0.00      B    O  
ATOM    650  O03 ACA B  79      27.286  14.904   2.899  1.00  0.00      B    O  
ATOM    651  H04 ACA B  79      26.006  12.933   3.153  1.00  0.00      B    H  
ATOM    652  H05 ACA B  79      26.960  12.520   4.648  1.00  0.00      B    H  
ATOM    653  H06 ACA B  79      27.229  11.777   3.039  1.00  0.00      B    H  
ATOM    654  C00 ACA B  80      32.221  12.128  41.843  1.00  0.00      B    C  
ATOM    655  C01 ACA B  80      32.184  10.874  42.780  1.00  0.00      B    C  
ATOM    656  O02 ACA B  80      33.283  12.248  41.239  1.00  0.00      B    O  
ATOM    657  O03 ACA B  80      31.173  12.767  41.533  1.00  0.00      B    O  
ATOM    658  H04 ACA B  80      31.278  10.591  43.315  1.00  0.00      B    H  
ATOM    659  H05 ACA B  80      32.923  11.173  43.523  1.00  0.00      B    H  
ATOM    660  H06 ACA B  80      32.587  10.056  42.183  1.00  0.00      B    H  
ATOM    661  O   HOH C   1      43.758   4.069   5.396  1.00  0.00      C    O  
ATOM    662  H1  HOH C   1      43.349   3.526   6.129  1.00  0.00      C    H  
ATOM    663  H2  HOH C   1      44.001   4.974   5.747  1.00  0.00      C    H  
ATOM    664  O   HOH C   2      35.497   4.946 107.568  1.00  0.00      C    O  
ATOM    665  H1  HOH C   2      35.617   5.142 106.595  1.00  0.00      C    H  
ATOM    666  H2  HOH C   2      34.935   5.660 107.985  1.00  0.00      C    H  
ATOM    667  O   HOH C   3       0.919  22.083 112.788  1.00  0.00      C    O  
ATOM    668  H1  HOH C   3       1.536  22.083 113.575  1.00  0.00      C    H  
ATOM    669  H2  HOH C   3       1.144  21.314 112.189  1.00  0.00      C    H  
ATOM    670  O   HOH C   4      23.577  34.717 109.674  1.00  0.00      C    O  
ATOM    671  H1  HOH C   4      24.367  35.307 109.840  1.00  0.00      C    H  
ATOM    672  H2  HOH C   4      23.856  33.933 109.119  1.00  0.00      C    H  
ATOM    673  O   HOH C   5       5.377  40.536  76.696  1.00  0.00      C    O  
ATOM    674  H1  HOH C   5       5.307  41.459  76.320  1.00  0.00      C    H  
ATOM    675  H2  HOH C   5       4.788  40.457  77.500  1.00  0.00      C    H  
ATOM    676  O   HOH C   6      18.523  11.302  75.735  1.00  0.00      C    O  
ATOM    677  H1  HOH C   6      17.743  10.687  75.613  1.00  0.00      C    H  
ATOM    678  H2  HOH C   6      18.607  11.895  74.934  1.00  0.00      C    H  
ATOM    679  O   HOH C   7       2.345  33.572  82.122  1.00  0.00      C    O  
ATOM    680  H1  HOH C   7       1.534  33.933  82.582  1.00  0.00      C    H  
ATOM    681  H2  HOH C   7       2.891  33.047  82.775  1.00  0.00      C    H  
ATOM    682  O   HOH C   8       2.321  17.454   6.193  1.00  0.00      C    O  
ATOM    683  H1  HOH C   8       1.329  17.443   6.319  1.00  0.00      C    H  
ATOM    684  H2  HOH C   8       2.725  16.670   6.664  1.00  0.00      C    H  
ATOM    685  O   HOH C   9      10.246  34.335  10.944  1.00  0.00      C    O  
ATOM    686  H1  HOH C   9      10.277  34.716  10.020  1.00  0.00      C    H  
ATOM    687  H2  HOH C   9      10.622  34.999  11.591  1.00  0.00      C    H  
ATOM    688  O   HOH C  10      14.743  11.531 114.415  1.00  0.00      C    O  
ATOM    689  H1  HOH C  10      14.256  12.386 114.237  1.00  0.00      C    H  
ATOM    690  H2  HOH C  10      14.266  10.776 113.965  1.00  0.00      C    H  
ATOM    691  O   HOH C  11      36.139  24.498  96.366  1.00  0.00      C    O  
ATOM    692  H1  HOH C  11      35.285  24.075  96.064  1.00  0.00      C    H  
ATOM    693  H2  HOH C  11      36.439  24.072  97.219  1.00  0.00      C    H  
ATOM    694  O   HOH C  12       2.430  19.376  50.291  1.00  0.00      C    O  
ATOM    695  H1  HOH C  12       1.792  18.687  50.634  1.00  0.00      C    H  
ATOM    696  H2  HOH C  12       1.934  20.221  50.093  1.00  0.00      C    H  
ATOM    697  O   HOH C  13      34.510   5.578   3.631  1.00  0.00      C    O  
ATOM    698  H1  HOH C  13      33.560   5.511   3.326  1.00  0.00      C    H  
ATOM    699  H2  HOH C  13      34.537   5.953   4.558  1.00  0.00      C    H  
ATOM    700  O   HOH C  14      19.897  19.324   9.282  1.00  0.00      C    O  
ATOM    701  H1  HOH C  14      19.313  19.112   8.499  1.00  0.00      C    H  
ATOM    702  H2  HOH C  14      20.731  19.775   8.964  1.00  0.00      C    H  
ATOM    703  O   HOH C  15      18.485  20.087  81.692  1.00  0.00      C    O  
ATOM    704  H1  HOH C  15      19.266  20.702  81.583  1.00  0.00      C    H  
ATOM    705  H2  HOH C  15      18.406  19.816  82.652  1.00  0.00      C    H  
ATOM    706  O   HOH C  16      43.788   4.490  39.024  1.00  0.00      C    O  
ATOM    707  H1  HOH C  16      44.017   3.551  39.280  1.00  0.00      C    H  
ATOM    708  H2  HOH C  16      43.129   4.862  39.678  1.00  0.00      C    H  
ATOM    709  O   HOH C  17       6.366   2.293  93.627  1.00  0.00      C    O  
ATOM    710  H1  HOH C  17       6.932   3.035  93.988  1.00  0.00      C    H  
ATOM    711  H2  HOH C  17       6.118   2.494  92.680  1.00  0.00      C    H  
ATOM    712  O   HOH C  18      33.950  12.805  96.793  1.00  0.00      C    O  
ATOM    713  H1  HOH C  18      34.403  13.140  95.967  1.00  0.00      C    H  
ATOM    714  H2  HOH C  18      34.226  13.363  97.575  1.00  0.00      C    H  
ATOM    715  O   HOH C  19      48.946  17.150  97.714  1.00  0.00      C    O  
ATOM    716  H1  HOH C  19      48.343  17.947  97.690  1.00  0.00      C    H  
ATOM    717  H2  HOH C  19      49.369  17.079  98.618  1.00  0.00      C    H  
ATOM    718  O   HOH C  20      28.764   6.464  64.992  1.00  0.00      C    O  
ATOM    719  H1  HOH C  20      29.211   6.109  65.813  1.00  0.00      C    H  
ATOM    720  H2  HOH C  20      27.773   6.461  65.125  1.00  0.00      C    H  
ATOM    721  O   HOH C  21      20.380  13.037  59.694  1.00  0.00      C    O  
ATOM    722  H1  HOH C  21      19.448  13.380  59.581  1.00  0.00      C    H  
ATOM    723  H2  HOH C  21      20.897  13.190  58.851  1.00  0.00      C    H  
ATOM    724  O   HOH C  22       7.612  17.544  96.767  1.00  0.00      C    O  
ATOM    725  H1  HOH C  22       6.969  18.172  96.329  1.00  0.00      C    H  
ATOM    726  H2  HOH C  22       7.135  17.012  97.466  1.00  0.00      C    H  
ATOM    727  O   HOH C  23      26.145  23.032  31.932  1.00  0.00      C    O  
ATOM    728  H1  HOH C  23      26.253  22.889  30.949  1.00  0.00      C    H  
ATOM    729  H2  HOH C  23      26.283  24.000  32.145  1.00  0.00      C    H  
ATOM    730  O   HOH C  24      26.516  38.123  53.870  1.00  0.00      C    O  
ATOM    731  H1  HOH C  24      27.151  38.713  54.368  1.00  0.00      C    H  
ATOM    732  H2  HOH C  24      26.158  38.613  53.076  1.00  0.00      C    H  
ATOM    733  O   HOH C  25       8.094  15.177 105.612  1.00  0.00      C    O  
ATOM    734  H1  HOH C  25       7.722  15.376 104.705  1.00  0.00      C    H  
ATOM    735  H2  HOH C  25       7.952  15.966 106.210  1.00  0.00      C    H  
ATOM    736  O   HOH C  26      15.135  23.344  73.848  1.00  0.00      C    O  
ATOM    737  H1  HOH C  26      14.511  22.998  74.549  1.00  0.00      C    H  
ATOM    738  H2  HOH C  26      16.023  22.893  73.941  1.00  0.00      C    H  
ATOM    739  O   HOH C  27      24.611  15.699  99.975  1.00  0.00      C    O  
ATOM    740  H1  HOH C  27      24.018  16.496  99.862  1.00  0.00      C    H  
ATOM    741  H2  HOH C  27      24.304  15.164 100.762  1.00  0.00      C    H  
ATOM    742  O   HOH C  28      11.147   5.249  18.085  1.00  0.00      C    O  
ATOM    743  H1  HOH C  28      10.728   4.574  17.477  1.00  0.00      C    H  
ATOM    744  H2  HOH C  28      11.782   4.788  18.706  1.00  0.00      C    H  
ATOM    745  O   HOH C  29      22.377  30.783  17.556  1.00  0.00      C    O  
ATOM    746  H1  HOH C  29      22.387  29.787  17.645  1.00  0.00      C    H  
ATOM    747  H2  HOH C  29      22.672  31.197  18.417  1.00  0.00      C    H  
ATOM    748  O   HOH C  30      41.523   4.130  52.884  1.00  0.00      C    O  
ATOM    749  H1  HOH C  30      41.620   3.316  53.456  1.00  0.00      C    H  
ATOM    750  H2  HOH C  30      40.644   4.569  53.074  1.00  0.00      C    H  
ATOM    751  O   HOH C  31      39.667   7.888  68.139  1.00  0.00      C    O  
ATOM    752  H1  HOH C  31      39.996   8.742  68.543  1.00  0.00      C    H  
ATOM    753  H2  HOH C  31      40.447   7.319  67.881  1.00  0.00      C    H  
ATOM    754  O   HOH C  32      25.101  20.104  75.866  1.00  0.00      C    O  
ATOM    755  H1  HOH C  32      25.329  20.269  74.906  1.00  0.00      C    H  
ATOM    756  H2  HOH C  32      25.276  19.146  76.090  1.00  0.00      C    H  
ATOM    757  O   HOH C  33      28.119  27.761  95.284  1.00  0.00      C    O  
ATOM    758  H1  HOH C  33      29.035  27.365  95.215  1.00  0.00      C    H  
ATOM    759  H2  HOH C  33      28.154  28.727  95.029  1.00  0.00      C    H  
ATOM    760  O   HOH C  34      19.661  35.950  16.245  1.00  0.00      C    O  
ATOM    761  H1  HOH C  34      20.525  35.663  16.659  1.00  0.00      C    H  
ATOM    762  H2  HOH C  34      19.039  36.270  16.959  1.00  0.00      C    H  
ATOM    763  O   HOH C  35      38.392  35.614  66.006  1.00  0.00      C    O  
ATOM    764  H1  HOH C  35      38.798  36.418  65.572  1.00  0.00      C    H  
ATOM    765  H2  HOH C  35      38.864  34.790  65.691  1.00  0.00      C    H  
ATOM    766  O   HOH C  36      35.577  11.453  76.122  1.00  0.00      C    O  
ATOM    767  H1  HOH C  36      35.866  12.393  75.939  1.00  0.00      C    H  
ATOM    768  H2  HOH C  36      35.459  11.327  77.107  1.00  0.00      C    H  
ATOM    769  O   HOH C  37      22.426  16.216  74.891  1.00  0.00      C    O  
ATOM    770  H1  HOH C  37      23.383  15.958  75.028  1.00  0.00      C    H  
ATOM    771  H2  HOH C  37      21.861  15.785  75.594  1.00  0.00      C    H  
ATOM    772  O   HOH C  38      14.923  27.468  77.330  1.00  0.00      C    O  
ATOM    773  H1  HOH C  38      14.699  27.469  76.355  1.00  0.00      C    H  
ATOM    774  H2  HOH C  38      14.080  27.516  77.866  1.00  0.00      C    H  
ATOM    775  O   HOH C  39      33.456  32.847  90.668  1.00  0.00      C    O  
ATOM    776  H1  HOH C  39      34.332  33.031  90.222  1.00  0.00      C    H  
ATOM    777  H2  HOH C  39      32.829  32.429  90.011  1.00  0.00      C    H  
ATOM    778  O   HOH C  40      33.633  11.053  74.373  1.00  0.00      C    O  
ATOM    779  H1  HOH C  40      32.684  11.139  74.676  1.00  0.00      C    H  
ATOM    780  H2  HOH C  40      34.244  11.167  75.157  1.00  0.00      C    H  
ATOM    781  O   HOH C  41      37.948  41.064 102.248  1.00  0.00      C    O  
ATOM    782  H1  HOH C  41      38.347  41.439 103.084  1.00  0.00      C    H  
ATOM    783  H2  HOH C  41      36.963  41.237 102.243  1.00  0.00      C    H  
ATOM    784  O   HOH C  42      34.537  19.121  93.475  1.00  0.00      C    O  
ATOM    785  H1  HOH C  42      35.412  19.027  93.950  1.00  0.00      C    H  
ATOM    786  H2  HOH C  42      33.825  18.644  93.990  1.00  0.00      C    H  
ATOM    787  O   HOH C  43      20.343   2.129  69.733  1.00  0.00      C    O  
ATOM    788  H1  HOH C  43      19.637   2.116  70.442  1.00  0.00      C    H  
ATOM    789  H2  HOH C  43      19.988   2.586  68.918  1.00  0.00      C    H  
ATOM    790  O   HOH C  44      37.176   5.201   3.651  1.00  0.00      C    O  
ATOM    791  H1  HOH C  44      36.219   5.471   3.547  1.00  0.00      C    H  
ATOM    792  H2  HOH C  44      37.669   5.907   4.158  1.00  0.00      C    H  
ATOM    793  O   HOH C  45      19.856  33.141  85.241  1.00  0.00      C    O  
ATOM    794  H1  HOH C  45      20.443  32.487  85.718  1.00  0.00      C    H  
ATOM    795  H2  HOH C  45      19.197  32.647  84.675  1.00  0.00      C    H  
ATOM    796  O   HOH C  46       1.092   6.684 101.680  1.00  0.00      C    O  
ATOM    797  H1  HOH C  46       1.398   5.976 102.317  1.00  0.00      C    H  
ATOM    798  H2  HOH C  46       1.660   6.660 100.857  1.00  0.00      C    H  
ATOM    799  O   HOH C  47      41.226  31.779 108.048  1.00  0.00      C    O  
ATOM    800  H1  HOH C  47      41.349  30.813 107.820  1.00  0.00      C    H  
ATOM    801  H2  HOH C  47      41.937  32.063 108.691  1.00  0.00      C    H  
ATOM    802  O   HOH C  48      31.038  35.786  25.950  1.00  0.00      C    O  
ATOM    803  H1  HOH C  48      31.631  36.224  25.275  1.00  0.00      C    H  
ATOM    804  H2  HOH C  48      30.121  36.182  25.895  1.00  0.00      C    H  
ATOM    805  O   HOH C  49      12.863  36.115  99.874  1.00  0.00      C    O  
ATOM    806  H1  HOH C  49      13.258  35.488 100.545  1.00  0.00      C    H  
ATOM    807  H2  HOH C  49      12.102  35.666  99.406  1.00  0.00      C    H  
ATOM    808  O   HOH C  50      24.826  36.730  73.334  1.00  0.00      C    O  
ATOM    809  H1  HOH C  50      24.424  35.835  73.142  1.00  0.00      C    H  
ATOM    810  H2  HOH C  50      25.509  36.945  72.635  1.00  0.00      C    H  
ATOM    811  O   HOH C  51      23.963  23.229  91.012  1.00  0.00      C    O  
ATOM    812  H1  HOH C  51      23.336  23.272  91.789  1.00  0.00      C    H  
ATOM    813  H2  HOH C  51      24.173  22.274  90.804  1.00  0.00      C    H  
ATOM    814  O   HOH C  52       9.418  33.987  45.893  1.00  0.00      C    O  
ATOM    815  H1  HOH C  52       9.187  34.769  46.473  1.00  0.00      C    H  
ATOM    816  H2  HOH C  52       9.207  33.139  46.379  1.00  0.00      C    H  
ATOM    817  O   HOH C  53      23.295  14.689  50.447  1.00  0.00      C    O  
ATOM    818  H1  HOH C  53      22.697  14.076  50.964  1.00  0.00      C    H  
ATOM    819  H2  HOH C  53      24.202  14.278  50.363  1.00  0.00      C    H  
ATOM    820  O   HOH C  54      12.954  12.935  22.843  1.00  0.00      C    O  
ATOM    821  H1  HOH C  54      11.978  13.149  22.879  1.00  0.00      C    H  
ATOM    822  H2  HOH C  54      13.362  13.084  23.744  1.00  0.00      C    H  
ATOM    823  O   HOH C  55      45.755  32.093  24.488  1.00  0.00      C    O  
ATOM    824  H1  HOH C  55      46.399  32.817  24.245  1.00  0.00      C    H  
ATOM    825  H2  HOH C  55      45.343  32.296  25.377  1.00  0.00      C    H  
ATOM    826  O   HOH C  56      39.911  24.423  53.137  1.00  0.00      C    O  
ATOM    827  H1  HOH C  56      40.771  24.586  52.655  1.00  0.00      C    H  
ATOM    828  H2  HOH C  56      39.196  25.006  52.751  1.00  0.00      C    H  
ATOM    829  O   HOH C  57      12.247  40.017  34.719  1.00  0.00      C    O  
ATOM    830  H1  HOH C  57      11.391  39.531  34.898  1.00  0.00      C    H  
ATOM    831  H2  HOH C  57      12.960  39.358  34.481  1.00  0.00      C    H  
ATOM    832  O   HOH C  58      20.714  23.705  12.005  1.00  0.00      C    O  
ATOM    833  H1  HOH C  58      20.186  22.927  11.664  1.00  0.00      C    H  
ATOM    834  H2  HOH C  58      21.586  23.755  11.517  1.00  0.00      C    H  
ATOM    835  O   HOH C  59      24.771  38.692  32.611  1.00  0.00      C    O  
ATOM    836  H1  HOH C  59      24.938  39.471  32.008  1.00  0.00      C    H  
ATOM    837  H2  HOH C  59      24.043  38.920  33.257  1.00  0.00      C    H  
ATOM    838  O   HOH C  60      17.273   0.192  19.329  1.00  0.00      C    O  
ATOM    839  H1  HOH C  60      18.258   0.318  19.446  1.00  0.00      C    H  
ATOM    840  H2  HOH C  60      17.004   0.503  18.417  1.00  0.00      C    H  
ATOM    841  O   HOH C  61      25.464  39.494 102.222  1.00  0.00      C    O  
ATOM    842  H1  HOH C  61      26.394  39.671 102.542  1.00  0.00      C    H  
ATOM    843  H2  HOH C  61      24.893  39.213 102.993  1.00  0.00      C    H  
ATOM    844  O   HOH C  62      28.290  36.258  44.218  1.00  0.00      C    O  
ATOM    845  H1  HOH C  62      29.245  36.235  43.921  1.00  0.00      C    H  
ATOM    846  H2  HOH C  62      28.075  35.414  44.711  1.00  0.00      C    H  
ATOM    847  O   HOH C  63      -0.111  31.700  46.232  1.00  0.00      C    O  
ATOM    848  H1  HOH C  63       0.421  32.100  45.485  1.00  0.00      C    H  
ATOM    849  H2  HOH C  63       0.375  31.836  47.096  1.00  0.00      C    H  
ATOM    850  O   HOH C  64      35.732  19.495  89.863  1.00  0.00      C    O  
ATOM    851  H1  HOH C  64      35.821  20.458  90.117  1.00  0.00      C    H  
ATOM    852  H2  HOH C  64      35.236  19.422  88.998  1.00  0.00      C    H  
ATOM    853  O   HOH C  65      22.356  27.891  31.828  1.00  0.00      C    O  
ATOM    854  H1  HOH C  65      22.985  28.384  31.227  1.00  0.00      C    H  
ATOM    855  H2  HOH C  65      22.231  28.407  32.675  1.00  0.00      C    H  
ATOM    856  O   HOH C  66      36.532  13.828  93.007  1.00  0.00      C    O  
ATOM    857  H1  HOH C  66      37.434  13.478  92.752  1.00  0.00      C    H  
ATOM    858  H2  HOH C  66      36.073  14.189  92.196  1.00  0.00      C    H  
ATOM    859  O   HOH C  67       5.345  32.521  53.198  1.00  0.00      C    O  
ATOM    860  H1  HOH C  67       4.841  32.603  54.057  1.00  0.00      C    H  
ATOM    861  H2  HOH C  67       4.776  32.055  52.520  1.00  0.00      C    H  
ATOM    862  O   HOH C  68       4.056  16.258  67.770  1.00  0.00      C    O  
ATOM    863  H1  HOH C  68       4.201  16.878  68.541  1.00  0.00      C    H  
ATOM    864  H2  HOH C  68       4.289  16.726  66.917  1.00  0.00      C    H  
ATOM    865  O   HOH C  69      36.237  25.445  26.511  1.00  0.00      C    O  
ATOM    866  H1  HOH C  69      37.077  25.535  25.976  1.00  0.00      C    H  
ATOM    867  H2  HOH C  69      35.470  25.826  25.995  1.00  0.00      C    H  
ATOM    868  O   HOH C  70      26.387  26.659  43.709  1.00  0.00      C    O  
ATOM    869  H1  HOH C  70      25.571  27.071  44.115  1.00  0.00      C    H  
ATOM    870  H2  HOH C  70      26.984  27.380  43.357  1.00  0.00      C    H  
ATOM    871  O   HOH C  71      19.925  42.605  20.218  1.00  0.00      C    O  
ATOM    872  H1  HOH C  71      19.848  43.453  19.693  1.00  0.00      C    H  
ATOM    873  H2  HOH C  71      20.102  41.842  19.596  1.00  0.00      C    H  
ATOM    874  O   HOH C  72       1.101  21.486  64.235  1.00  0.00      C    O  
ATOM    875  H1  HOH C  72       1.249  20.613  63.771  1.00  0.00      C    H  
ATOM    876  H2  HOH C  72       0.532  21.342  65.044  1.00  0.00      C    H  
ATOM    877  O   HOH C  73      34.281  24.250 117.055  1.00  0.00      C    O  
ATOM    878  H1  HOH C  73      34.230  24.359 118.048  1.00  0.00      C    H  
ATOM    879  H2  HOH C  73      34.987  23.579 116.829  1.00  0.00      C    H  
ATOM    880  O   HOH C  74      19.900  22.860  34.257  1.00  0.00      C    O  
ATOM    881  H1  HOH C  74      20.305  22.111  33.732  1.00  0.00      C    H  
ATOM    882  H2  HOH C  74      20.077  22.719  35.231  1.00  0.00      C    H  
ATOM    883  O   HOH C  75       9.781  13.532  40.319  1.00  0.00      C    O  
ATOM    884  H1  HOH C  75      10.207  14.314  39.864  1.00  0.00      C    H  
ATOM    885  H2  HOH C  75       8.963  13.837  40.808  1.00  0.00      C    H  
ATOM    886  O   HOH C  76      22.481  40.758  29.542  1.00  0.00      C    O  
ATOM    887  H1  HOH C  76      22.228  41.285  28.730  1.00  0.00      C    H  
ATOM    888  H2  HOH C  76      22.132  39.825  29.456  1.00  0.00      C    H  
ATOM    889  O   HOH C  77       3.703   1.161  33.469  1.00  0.00      C    O  
ATOM    890  H1  HOH C  77       4.687   0.994  33.404  1.00  0.00      C    H  
ATOM    891  H2  HOH C  77       3.425   1.148  34.429  1.00  0.00      C    H  
ATOM    892  O   HOH C  78      35.346  33.171  77.154  1.00  0.00      C    O  
ATOM    893  H1  HOH C  78      34.419  33.241  77.521  1.00  0.00      C    H  
ATOM    894  H2  HOH C  78      35.920  32.658  77.792  1.00  0.00      C    H  
ATOM    895  O   HOH C  79      19.431  10.892  71.966  1.00  0.00      C    O  
ATOM    896  H1  HOH C  79      18.863  10.071  72.018  1.00  0.00      C    H  
ATOM    897  H2  HOH C  79      20.365  10.635  71.714  1.00  0.00      C    H  
ATOM    898  O   HOH C  80      34.323   5.760  51.887  1.00  0.00      C    O  
ATOM    899  H1  HOH C  80      34.713   5.121  51.225  1.00  0.00      C    H  
ATOM    900  H2  HOH C  80      35.058   6.181  52.418  1.00  0.00      C    H  
ATOM    901  O   HOH C  81      25.070  38.397 106.024  1.00  0.00      C    O  
ATOM    902  H1  HOH C  81      24.741  38.371 105.080  1.00  0.00      C    H  
ATOM    903  H2  HOH C  81      25.729  39.142 106.127  1.00  0.00      C    H  
ATOM    904  O   HOH C  82      19.435   2.257  20.321  1.00  0.00      C    O  
ATOM    905  H1  HOH C  82      19.666   1.501  20.933  1.00  0.00      C    H  
ATOM    906  H2  HOH C  82      19.209   3.067  20.862  1.00  0.00      C    H  
ATOM    907  O   HOH C  83      26.538   4.159  22.244  1.00  0.00      C    O  
ATOM    908  H1  HOH C  83      26.287   3.221  22.482  1.00  0.00      C    H  
ATOM    909  H2  HOH C  83      27.472   4.342  22.551  1.00  0.00      C    H  
ATOM    910  O   HOH C  84      30.721  14.276  44.930  1.00  0.00      C    O  
ATOM    911  H1  HOH C  84      30.299  14.687  45.739  1.00  0.00      C    H  
ATOM    912  H2  HOH C  84      30.020  14.113  44.235  1.00  0.00      C    H  
ATOM    913  O   HOH C  85      24.471  36.647  42.562  1.00  0.00      C    O  
ATOM    914  H1  HOH C  85      24.325  36.748  43.546  1.00  0.00      C    H  
ATOM    915  H2  HOH C  85      24.358  37.535  42.115  1.00  0.00      C    H  
ATOM    916  O   HOH C  86      25.710   3.664   7.093  1.00  0.00      C    O  
ATOM    917  H1  HOH C  86      24.821   3.455   7.500  1.00  0.00      C    H  
ATOM    918  H2  HOH C  86      26.342   3.962   7.809  1.00  0.00      C    H  
ATOM    919  O   HOH C  87      17.965  40.329  71.428  1.00  0.00      C    O  
ATOM    920  H1  HOH C  87      18.447  41.151  71.731  1.00  0.00      C    H  
ATOM    921  H2  HOH C  87      18.542  39.528  71.583  1.00  0.00      C    H  
ATOM    922  O   HOH C  88      21.242   5.378  40.597  1.00  0.00      C    O  
ATOM    923  H1  HOH C  88      21.046   5.626  39.648  1.00  0.00      C    H  
ATOM    924  H2  HOH C  88      22.228   5.422  40.756  1.00  0.00      C    H  
ATOM    925  O   HOH C  89      47.319  10.611 104.772  1.00  0.00      C    O  
ATOM    926  H1  HOH C  89      46.584  10.755 105.434  1.00  0.00      C    H  
ATOM    927  H2  HOH C  89      47.877   9.832 105.057  1.00  0.00      C    H  
ATOM    928  O   HOH C  90      28.148  40.360  18.342  1.00  0.00      C    O  
ATOM    929  H1  HOH C  90      29.001  40.226  18.845  1.00  0.00      C    H  
ATOM    930  H2  HOH C  90      28.000  39.587  17.725  1.00  0.00      C    H  
ATOM    931  O   HOH C  91      10.454  18.550 103.522  1.00  0.00      C    O  
ATOM    932  H1  HOH C  91      10.751  17.866 102.856  1.00  0.00      C    H  
ATOM    933  H2  HOH C  91       9.459  18.508 103.621  1.00  0.00      C    H  
ATOM    934  O   HOH C  92      44.577  34.061  17.390  1.00  0.00      C    O  
ATOM    935  H1  HOH C  92      43.612  33.803  17.432  1.00  0.00      C    H  
ATOM    936  H2  HOH C  92      45.049  33.720  18.203  1.00  0.00      C    H  
ATOM    937  O   HOH C  93      19.444  13.367  55.492  1.00  0.00      C    O  
ATOM    938  H1  HOH C  93      18.661  12.822  55.791  1.00  0.00      C    H  
ATOM    939  H2  HOH C  93      19.334  14.310  55.807  1.00  0.00      C    H  
ATOM    940  O   HOH C  94      10.080  40.622  29.467  1.00  0.00      C    O  
ATOM    941  H1  HOH C  94       9.460  41.377  29.257  1.00  0.00      C    H  
ATOM    942  H2  HOH C  94      10.743  40.519  28.725  1.00  0.00      C    H  
ATOM    943  O   HOH C  95       9.164  25.330  52.303  1.00  0.00      C    O  
ATOM    944  H1  HOH C  95       9.915  24.733  52.584  1.00  0.00      C    H  
ATOM    945  H2  HOH C  95       9.531  26.120  51.813  1.00  0.00      C    H  
ATOM    946  O   HOH C  96       6.613  36.964  98.615  1.00  0.00      C    O  
ATOM    947  H1  HOH C  96       5.988  36.295  99.017  1.00  0.00      C    H  
ATOM    948  H2  HOH C  96       6.210  37.877  98.679  1.00  0.00      C    H  
ATOM    949  O   HOH C  97      40.887  26.450  17.141  1.00  0.00      C    O  
ATOM    950  H1  HOH C  97      40.902  26.585  16.150  1.00  0.00      C    H  
ATOM    951  H2  HOH C  97      41.337  25.586  17.367  1.00  0.00      C    H  
ATOM    952  O   HOH C  98      43.955  10.669 111.177  1.00  0.00      C    O  
ATOM    953  H1  HOH C  98      44.000  10.236 112.077  1.00  0.00      C    H  
ATOM    954  H2  HOH C  98      43.791  11.650 111.287  1.00  0.00      C    H  
ATOM    955  O   HOH C  99       9.330  26.824  60.650  1.00  0.00      C    O  
ATOM    956  H1  HOH C  99       9.256  26.286  59.811  1.00  0.00      C    H  
ATOM    957  H2  HOH C  99       9.948  26.364  61.288  1.00  0.00      C    H  
ATOM    958  O   HOH C 100      45.813   4.465  26.873  1.00  0.00      C    O  
ATOM    959  H1  HOH C 100      45.035   4.206  27.446  1.00  0.00      C    H  
ATOM    960  H2  HOH C 100      46.078   3.690  26.300  1.00  0.00      C    H  
ATOM    961  O   HOH C 101      26.331  15.786  85.094  1.00  0.00      C    O  
ATOM    962  H1  HOH C 101      26.707  16.600  85.535  1.00  0.00      C    H  
ATOM    963  H2  HOH C 101      26.903  15.535  84.314  1.00  0.00      C    H  
ATOM    964  O   HOH C 102      16.269  35.940 117.535  1.00  0.00      C    O  
ATOM    965  H1  HOH C 102      15.316  35.908 117.237  1.00  0.00      C    H  
ATOM    966  H2  HOH C 102      16.322  36.370 118.437  1.00  0.00      C    H  
ATOM    967  O   HOH C 103      15.540  34.766 112.473  1.00  0.00      C    O  
ATOM    968  H1  HOH C 103      14.618  35.018 112.178  1.00  0.00      C    H  
ATOM    969  H2  HOH C 103      16.121  34.633 111.670  1.00  0.00      C    H  
ATOM    970  O   HOH C 104      40.631  30.917  62.859  1.00  0.00      C    O  
ATOM    971  H1  HOH C 104      40.617  31.507  62.051  1.00  0.00      C    H  
ATOM    972  H2  HOH C 104      40.137  30.070  62.662  1.00  0.00      C    H  
ATOM    973  O   HOH C 105      46.332   4.748  78.212  1.00  0.00      C    O  
ATOM    974  H1  HOH C 105      45.959   4.054  78.828  1.00  0.00      C    H  
ATOM    975  H2  HOH C 105      46.872   5.405  78.739  1.00  0.00      C    H  
ATOM    976  O   HOH C 106       4.342  10.212 102.213  1.00  0.00      C    O  
ATOM    977  H1  HOH C 106       4.125  10.379 101.251  1.00  0.00      C    H  
ATOM    978  H2  HOH C 106       3.752  10.777 102.790  1.00  0.00      C    H  
ATOM    979  O   HOH C 107      36.007  10.032  85.904  1.00  0.00      C    O  
ATOM    980  H1  HOH C 107      35.474  10.778  86.304  1.00  0.00      C    H  
ATOM    981  H2  HOH C 107      35.393   9.288  85.640  1.00  0.00      C    H  
ATOM    982  O   HOH C 108       1.834  12.473  32.675  1.00  0.00      C    O  
ATOM    983  H1  HOH C 108       1.086  13.029  33.038  1.00  0.00      C    H  
ATOM    984  H2  HOH C 108       1.590  12.139  31.765  1.00  0.00      C    H  
ATOM    985  O   HOH C 109       0.941  40.795  97.011  1.00  0.00      C    O  
ATOM    986  H1  HOH C 109       0.447  41.185  96.233  1.00  0.00      C    H  
ATOM    987  H2  HOH C 109       1.728  40.276  96.679  1.00  0.00      C    H  
ATOM    988  O   HOH C 110       2.109  35.734  41.781  1.00  0.00      C    O  
ATOM    989  H1  HOH C 110       2.250  34.758  41.947  1.00  0.00      C    H  
ATOM    990  H2  HOH C 110       2.776  36.262  42.307  1.00  0.00      C    H  
ATOM    991  O   HOH C 111      28.512  17.756  24.141  1.00  0.00      C    O  
ATOM    992  H1  HOH C 111      29.447  17.402  24.141  1.00  0.00      C    H  
ATOM    993  H2  HOH C 111      27.869  17.001  24.275  1.00  0.00      C    H  
ATOM    994  O   HOH C 112      29.535  18.507  56.418  1.00  0.00      C    O  
ATOM    995  H1  HOH C 112      29.444  19.409  55.996  1.00  0.00      C    H  
ATOM    996  H2  HOH C 112      28.873  17.879  56.009  1.00  0.00      C    H  
ATOM    997  O   HOH C 113      32.020   2.711  69.062  1.00  0.00      C    O  
ATOM    998  H1  HOH C 113      32.850   3.267  69.108  1.00  0.00      C    H  
ATOM    999  H2  HOH C 113      31.328   3.095  69.673  1.00  0.00      C    H  
ATOM   1000  O   HOH C 114       8.727  34.623  92.667  1.00  0.00      C    O  
ATOM   1001  H1  HOH C 114       9.016  34.002  91.939  1.00  0.00      C    H  
ATOM   1002  H2  HOH C 114       9.473  35.251  92.886  1.00  0.00      C    H  
ATOM   1003  O   HOH C 115       8.605  40.902  56.234  1.00  0.00      C    O  
ATOM   1004  H1  HOH C 115       9.297  40.311  55.818  1.00  0.00      C    H  
ATOM   1005  H2  HOH C 115       8.214  40.446  57.033  1.00  0.00      C    H  
ATOM   1006  O   HOH C 116       7.313  25.562  54.710  1.00  0.00      C    O  
ATOM   1007  H1  HOH C 116       7.893  24.816  54.382  1.00  0.00      C    H  
ATOM   1008  H2  HOH C 116       7.509  26.391  54.186  1.00  0.00      C    H  
ATOM   1009  O   HOH C 117      18.938  35.529  59.195  1.00  0.00      C    O  
ATOM   1010  H1  HOH C 117      18.744  35.171  60.108  1.00  0.00      C    H  
ATOM   1011  H2  HOH C 117      19.521  34.884  58.701  1.00  0.00      C    H  
ATOM   1012  O   HOH C 118      36.047   6.010   7.461  1.00  0.00      C    O  
ATOM   1013  H1  HOH C 118      35.101   5.810   7.714  1.00  0.00      C    H  
ATOM   1014  H2  HOH C 118      36.607   5.191   7.590  1.00  0.00      C    H  
ATOM   1015  O   HOH C 119       7.657  17.193  22.252  1.00  0.00      C    O  
ATOM   1016  H1  HOH C 119       8.467  17.751  22.071  1.00  0.00      C    H  
ATOM   1017  H2  HOH C 119       7.136  17.078  21.406  1.00  0.00      C    H  
ATOM   1018  O   HOH C 120      40.769  24.115  39.664  1.00  0.00      C    O  
ATOM   1019  H1  HOH C 120      40.069  23.625  40.185  1.00  0.00      C    H  
ATOM   1020  H2  HOH C 120      41.222  24.780  40.257  1.00  0.00      C    H  
ATOM   1021  O   HOH C 121      36.277  15.549  54.889  1.00  0.00      C    O  
ATOM   1022  H1  HOH C 121      37.124  15.068  54.661  1.00  0.00      C    H  
ATOM   1023  H2  HOH C 121      35.512  14.905  54.866  1.00  0.00      C    H  
ATOM   1024  O   HOH C 122      11.229  32.407  86.913  1.00  0.00      C    O  
ATOM   1025  H1  HOH C 122      10.491  32.086  87.505  1.00  0.00      C    H  
ATOM   1026  H2  HOH C 122      11.834  31.643  86.690  1.00  0.00      C    H  
ATOM   1027  O   HOH C 123       2.823  35.778  32.524  1.00  0.00      C    O  
ATOM   1028  H1  HOH C 123       3.257  36.679  32.517  1.00  0.00      C    H  
ATOM   1029  H2  HOH C 123       2.654  35.497  33.469  1.00  0.00      C    H  
ATOM   1030  O   HOH C 124      29.269  17.754  48.875  1.00  0.00      C    O  
ATOM   1031  H1  HOH C 124      29.145  17.716  49.867  1.00  0.00      C    H  
ATOM   1032  H2  HOH C 124      29.097  16.850  48.483  1.00  0.00      C    H  
ATOM   1033  O   HOH C 125      26.588  20.337  84.898  1.00  0.00      C    O  
ATOM   1034  H1  HOH C 125      25.684  20.168  85.290  1.00  0.00      C    H  
ATOM   1035  H2  HOH C 125      27.049  21.053  85.422  1.00  0.00      C    H  
ATOM   1036  O   HOH C 126      38.075  32.153 117.101  1.00  0.00      C    O  
ATOM   1037  H1  HOH C 126      38.020  33.146 117.206  1.00  0.00      C    H  
ATOM   1038  H2  HOH C 126      37.660  31.886 116.231  1.00  0.00      C    H  
ATOM   1039  O   HOH C 127      17.885  13.215 110.605  1.00  0.00      C    O  
ATOM   1040  H1  HOH C 127      17.488  14.125 110.724  1.00  0.00      C    H  
ATOM   1041  H2  HOH C 127      18.779  13.296 110.165  1.00  0.00      C    H  
ATOM   1042  O   HOH C 128      14.906  18.778  69.756  1.00  0.00      C    O  
ATOM   1043  H1  HOH C 128      14.742  18.472  70.694  1.00  0.00      C    H  
ATOM   1044  H2  HOH C 128      15.222  18.006  69.204  1.00  0.00      C    H  
ATOM   1045  O   HOH C 129      31.709  34.347  40.571  1.00  0.00      C    O  
ATOM   1046  H1  HOH C 129      30.786  34.476  40.208  1.00  0.00      C    H  
ATOM   1047  H2  HOH C 129      31.994  35.173  41.056  1.00  0.00      C    H  
ATOM   1048  O   HOH C 130       4.208   9.469  80.799  1.00  0.00      C    O  
ATOM   1049  H1  HOH C 130       4.074   9.920  79.917  1.00  0.00      C    H  
ATOM   1050  H2  HOH C 130       5.093   9.736  81.180  1.00  0.00      C    H  
ATOM   1051  O   HOH C 131       6.551  26.737  17.166  1.00  0.00      C    O  
ATOM   1052  H1  HOH C 131       7.505  26.903  17.416  1.00  0.00      C    H  
ATOM   1053  H2  HOH C 131       6.351  25.760  17.243  1.00  0.00      C    H  
ATOM   1054  O   HOH C 132      17.255  41.636  32.104  1.00  0.00      C    O  
ATOM   1055  H1  HOH C 132      16.696  42.411  32.397  1.00  0.00      C    H  
ATOM   1056  H2  HOH C 132      16.708  40.799  32.136  1.00  0.00      C    H  
ATOM   1057  O   HOH C 133       9.693  15.247   3.173  1.00  0.00      C    O  
ATOM   1058  H1  HOH C 133       9.516  16.223   3.045  1.00  0.00      C    H  
ATOM   1059  H2  HOH C 133      10.605  15.121   3.562  1.00  0.00      C    H  
ATOM   1060  O   HOH C 134      23.375  13.392  33.602  1.00  0.00      C    O  
ATOM   1061  H1  HOH C 134      23.050  14.239  34.022  1.00  0.00      C    H  
ATOM   1062  H2  HOH C 134      22.650  13.003  33.033  1.00  0.00      C    H  
ATOM   1063  O   HOH C 135      13.087  20.662  53.181  1.00  0.00      C    O  
ATOM   1064  H1  HOH C 135      13.593  19.890  52.795  1.00  0.00      C    H  
ATOM   1065  H2  HOH C 135      12.172  20.695  52.780  1.00  0.00      C    H  
ATOM   1066  O   HOH C 136      46.828  28.404  53.614  1.00  0.00      C    O  
ATOM   1067  H1  HOH C 136      46.397  28.839  54.405  1.00  0.00      C    H  
ATOM   1068  H2  HOH C 136      47.047  27.453  53.835  1.00  0.00      C    H  
ATOM   1069  O   HOH C 137      17.218  18.692  42.143  1.00  0.00      C    O  
ATOM   1070  H1  HOH C 137      17.955  19.217  42.568  1.00  0.00      C    H  
ATOM   1071  H2  HOH C 137      16.340  18.979  42.526  1.00  0.00      C    H  
ATOM   1072  O   HOH C 138      14.091   5.850  33.140  1.00  0.00      C    O  
ATOM   1073  H1  HOH C 138      14.860   6.357  33.529  1.00  0.00      C    H  
ATOM   1074  H2  HOH C 138      13.974   4.989  33.636  1.00  0.00      C    H  
ATOM   1075  O   HOH C 139       2.799   3.007  81.490  1.00  0.00      C    O  
ATOM   1076  H1  HOH C 139       2.736   2.109  81.924  1.00  0.00      C    H  
ATOM   1077  H2  HOH C 139       3.387   3.602  82.038  1.00  0.00      C    H  
ATOM   1078  O   HOH C 140      37.262  27.108  97.349  1.00  0.00      C    O  
ATOM   1079  H1  HOH C 140      36.868  26.372  96.799  1.00  0.00      C    H  
ATOM   1080  H2  HOH C 140      38.255  27.116  97.232  1.00  0.00      C    H  
ATOM   1081  O   HOH C 141       3.118  40.885  65.575  1.00  0.00      C    O  
ATOM   1082  H1  HOH C 141       3.403  40.064  66.070  1.00  0.00      C    H  
ATOM   1083  H2  HOH C 141       3.020  40.671  64.603  1.00  0.00      C    H  
ATOM   1084  O   HOH C 142       1.159  18.584 106.188  1.00  0.00      C    O  
ATOM   1085  H1  HOH C 142       1.563  19.477 106.391  1.00  0.00      C    H  
ATOM   1086  H2  HOH C 142       0.442  18.384 106.856  1.00  0.00      C    H  
ATOM   1087  O   HOH C 143      12.082  15.863 117.463  1.00  0.00      C    O  
ATOM   1088  H1  HOH C 143      11.494  16.530 117.005  1.00  0.00      C    H  
ATOM   1089  H2  HOH C 143      12.009  15.979 118.454  1.00  0.00      C    H  
ATOM   1090  O   HOH C 144       3.600  21.211  94.015  1.00  0.00      C    O  
ATOM   1091  H1  HOH C 144       4.133  21.428  93.198  1.00  0.00      C    H  
ATOM   1092  H2  HOH C 144       3.017  20.420  93.833  1.00  0.00      C    H  
ATOM   1093  O   HOH C 145      39.788  23.380  26.170  1.00  0.00      C    O  
ATOM   1094  H1  HOH C 145      40.571  22.781  26.001  1.00  0.00      C    H  
ATOM   1095  H2  HOH C 145      39.507  23.300  27.126  1.00  0.00      C    H  
ATOM   1096  O   HOH C 146      32.341  17.168  50.440  1.00  0.00      C    O  
ATOM   1097  H1  HOH C 146      31.984  17.141  51.374  1.00  0.00      C    H  
ATOM   1098  H2  HOH C 146      32.251  16.263  50.023  1.00  0.00      C    H  
ATOM   1099  O   HOH C 147      43.829  32.491  88.294  1.00  0.00      C    O  
ATOM   1100  H1  HOH C 147      43.336  32.404  89.159  1.00  0.00      C    H  
ATOM   1101  H2  HOH C 147      44.364  31.662  88.130  1.00  0.00      C    H  
ATOM   1102  O   HOH C 148      22.181  23.655 109.620  1.00  0.00      C    O  
ATOM   1103  H1  HOH C 148      22.528  23.504 108.694  1.00  0.00      C    H  
ATOM   1104  H2  HOH C 148      21.578  24.452 109.624  1.00  0.00      C    H  
ATOM   1105  O   HOH C 149      34.799   7.168  22.450  1.00  0.00      C    O  
ATOM   1106  H1  HOH C 149      35.469   7.657  23.009  1.00  0.00      C    H  
ATOM   1107  H2  HOH C 149      34.937   7.399  21.487  1.00  0.00      C    H  
ATOM   1108  O   HOH C 150      19.261  34.697  62.358  1.00  0.00      C    O  
ATOM   1109  H1  HOH C 150      19.120  34.228  63.230  1.00  0.00      C    H  
ATOM   1110  H2  HOH C 150      19.217  35.685  62.500  1.00  0.00      C    H  
ATOM   1111  O   HOH C 151      26.165  20.250 113.784  1.00  0.00      C    O  
ATOM   1112  H1  HOH C 151      25.667  20.648 114.555  1.00  0.00      C    H  
ATOM   1113  H2  HOH C 151      26.737  19.498 114.110  1.00  0.00      C    H  
ATOM   1114  O   HOH C 152       1.988   6.574  73.805  1.00  0.00      C    O  
ATOM   1115  H1  HOH C 152       1.855   7.474  73.390  1.00  0.00      C    H  
ATOM   1116  H2  HOH C 152       1.561   6.557  74.709  1.00  0.00      C    H  
ATOM   1117  O   HOH C 153      28.487  40.942  90.813  1.00  0.00      C    O  
ATOM   1118  H1  HOH C 153      27.771  40.625  91.435  1.00  0.00      C    H  
ATOM   1119  H2  HOH C 153      29.067  40.170  90.552  1.00  0.00      C    H  
ATOM   1120  O   HOH C 154      25.306   0.383  13.753  1.00  0.00      C    O  
ATOM   1121  H1  HOH C 154      24.429   0.520  14.213  1.00  0.00      C    H  
ATOM   1122  H2  HOH C 154      26.035   0.803  14.293  1.00  0.00      C    H  
ATOM   1123  O   HOH C 155      12.418  33.118  90.946  1.00  0.00      C    O  
ATOM   1124  H1  HOH C 155      12.281  33.138  91.936  1.00  0.00      C    H  
ATOM   1125  H2  HOH C 155      13.071  32.397  90.715  1.00  0.00      C    H  
ATOM   1126  O   HOH C 156      22.862  26.397  20.396  1.00  0.00      C    O  
ATOM   1127  H1  HOH C 156      21.957  26.023  20.602  1.00  0.00      C    H  
ATOM   1128  H2  HOH C 156      23.546  25.671  20.463  1.00  0.00      C    H  
ATOM   1129  O   HOH C 157      13.896   8.414  36.674  1.00  0.00      C    O  
ATOM   1130  H1  HOH C 157      14.414   7.759  36.123  1.00  0.00      C    H  
ATOM   1131  H2  HOH C 157      14.497   9.164  36.951  1.00  0.00      C    H  
ATOM   1132  O   HOH C 158       6.795   2.559 107.041  1.00  0.00      C    O  
ATOM   1133  H1  HOH C 158       5.987   2.418 106.468  1.00  0.00      C    H  
ATOM   1134  H2  HOH C 158       7.455   3.129 106.551  1.00  0.00      C    H  
ATOM   1135  O   HOH C 159      47.324  42.225  23.487  1.00  0.00      C    O  
ATOM   1136  H1  HOH C 159      46.773  41.897  24.254  1.00  0.00      C    H  
ATOM   1137  H2  HOH C 159      48.158  41.677  23.417  1.00  0.00      C    H  
ATOM   1138  O   HOH C 160      16.482  32.374 117.497  1.00  0.00      C    O  
ATOM   1139  H1  HOH C 160      16.270  32.449 118.472  1.00  0.00      C    H  
ATOM   1140  H2  HOH C 160      17.135  33.087 117.243  1.00  0.00      C    H  
ATOM   1141  O   HOH C 161      37.196  27.169 103.437  1.00  0.00      C    O  
ATOM   1142  H1  HOH C 161      38.092  26.804 103.185  1.00  0.00      C    H  
ATOM   1143  H2  HOH C 161      36.594  26.418 103.709  1.00  0.00      C    H  
ATOM   1144  O   HOH C 162      41.238  11.857  54.420  1.00  0.00      C    O  
ATOM   1145  H1  HOH C 162      41.351  11.167  53.704  1.00  0.00      C    H  
ATOM   1146  H2  HOH C 162      41.247  12.768  54.008  1.00  0.00      C    H  
ATOM   1147  O   HOH C 163      18.463  10.430  29.555  1.00  0.00      C    O  
ATOM   1148  H1  HOH C 163      18.235   9.953  30.404  1.00  0.00      C    H  
ATOM   1149  H2  HOH C 163      18.963   9.811  28.949  1.00  0.00      C    H  
ATOM   1150  O   HOH C 164      45.922  11.314 102.326  1.00  0.00      C    O  
ATOM   1151  H1  HOH C 164      46.793  11.304 102.818  1.00  0.00      C    H  
ATOM   1152  H2  HOH C 164      45.175  11.462 102.974  1.00  0.00      C    H  
ATOM   1153  O   HOH C 165       4.065  21.363  13.651  1.00  0.00      C    O  
ATOM   1154  H1  HOH C 165       3.280  21.202  13.053  1.00  0.00      C    H  
ATOM   1155  H2  HOH C 165       4.857  21.622  13.098  1.00  0.00      C    H  
ATOM   1156  O   HOH C 166      46.053   8.449 101.426  1.00  0.00      C    O  
ATOM   1157  H1  HOH C 166      47.038   8.307 101.328  1.00  0.00      C    H  
ATOM   1158  H2  HOH C 166      45.884   9.368 101.783  1.00  0.00      C    H  
ATOM   1159  O   HOH C 167      34.284  34.141 111.704  1.00  0.00      C    O  
ATOM   1160  H1  HOH C 167      34.075  34.235 110.730  1.00  0.00      C    H  
ATOM   1161  H2  HOH C 167      35.274  34.168 111.836  1.00  0.00      C    H  
ATOM   1162  O   HOH C 168       6.988  17.039 107.223  1.00  0.00      C    O  
ATOM   1163  H1  HOH C 168       6.599  16.965 108.141  1.00  0.00      C    H  
ATOM   1164  H2  HOH C 168       6.283  17.351 106.586  1.00  0.00      C    H  
ATOM   1165  O   HOH C 169       7.209  13.739   6.167  1.00  0.00      C    O  
ATOM   1166  H1  HOH C 169       6.821  14.197   6.966  1.00  0.00      C    H  
ATOM   1167  H2  HOH C 169       7.371  12.775   6.380  1.00  0.00      C    H  
ATOM   1168  O   HOH C 170      31.010  20.384  81.547  1.00  0.00      C    O  
ATOM   1169  H1  HOH C 170      30.600  21.074  80.950  1.00  0.00      C    H  
ATOM   1170  H2  HOH C 170      32.002  20.381  81.419  1.00  0.00      C    H  
ATOM   1171  O   HOH C 171      13.470   5.622  93.136  1.00  0.00      C    O  
ATOM   1172  H1  HOH C 171      13.693   5.085  92.322  1.00  0.00      C    H  
ATOM   1173  H2  HOH C 171      13.989   5.274  93.917  1.00  0.00      C    H  
ATOM   1174  O   HOH C 172      26.729  13.918  87.861  1.00  0.00      C    O  
ATOM   1175  H1  HOH C 172      26.947  14.870  88.078  1.00  0.00      C    H  
ATOM   1176  H2  HOH C 172      26.528  13.421  88.705  1.00  0.00      C    H  
ATOM   1177  O   HOH C 173      46.548  15.939  13.740  1.00  0.00      C    O  
ATOM   1178  H1  HOH C 173      46.662  14.956  13.885  1.00  0.00      C    H  
ATOM   1179  H2  HOH C 173      46.908  16.437  14.528  1.00  0.00      C    H  
ATOM   1180  O   HOH C 174       7.944  42.468  94.069  1.00  0.00      C    O  
ATOM   1181  H1  HOH C 174       7.006  42.806  94.138  1.00  0.00      C    H  
ATOM   1182  H2  HOH C 174       8.309  42.306  94.986  1.00  0.00      C    H  
ATOM   1183  O   HOH C 175      44.679  15.789   8.969  1.00  0.00      C    O  
ATOM   1184  H1  HOH C 175      45.550  15.657   9.442  1.00  0.00      C    H  
ATOM   1185  H2  HOH C 175      43.976  15.225   9.402  1.00  0.00      C    H  
ATOM   1186  O   HOH C 176      27.112   1.962  18.923  1.00  0.00      C    O  
ATOM   1187  H1  HOH C 176      26.312   2.554  19.021  1.00  0.00      C    H  
ATOM   1188  H2  HOH C 176      27.888   2.502  18.598  1.00  0.00      C    H  
ATOM   1189  O   HOH C 177      43.997  11.681 114.751  1.00  0.00      C    O  
ATOM   1190  H1  HOH C 177      44.191  11.512 115.717  1.00  0.00      C    H  
ATOM   1191  H2  HOH C 177      43.644  10.845 114.331  1.00  0.00      C    H  
ATOM   1192  O   HOH C 178       3.138  21.144   3.365  1.00  0.00      C    O  
ATOM   1193  H1  HOH C 178       2.254  20.681   3.299  1.00  0.00      C    H  
ATOM   1194  H2  HOH C 178       3.016  22.120   3.184  1.00  0.00      C    H  
ATOM   1195  O   HOH C 179      28.570  26.316  30.595  1.00  0.00      C    O  
ATOM   1196  H1  HOH C 179      29.257  26.618  29.934  1.00  0.00      C    H  
ATOM   1197  H2  HOH C 179      27.664  26.352  30.173  1.00  0.00      C    H  
ATOM   1198  O   HOH C 180      13.450  37.854   9.125  1.00  0.00      C    O  
ATOM   1199  H1  HOH C 180      12.583  38.076   9.571  1.00  0.00      C    H  
ATOM   1200  H2  HOH C 180      14.130  37.614   9.819  1.00  0.00      C    H  
ATOM   1201  O   HOH C 181      22.046   7.778  82.450  1.00  0.00      C    O  
ATOM   1202  H1  HOH C 181      21.983   8.738  82.723  1.00  0.00      C    H  
ATOM   1203  H2  HOH C 181      21.135   7.367  82.465  1.00  0.00      C    H  
ATOM   1204  O   HOH C 182      16.535   6.652  98.874  1.00  0.00      C    O  
ATOM   1205  H1  HOH C 182      17.242   7.355  98.956  1.00  0.00      C    H  
ATOM   1206  H2  HOH C 182      16.826   5.961  98.213  1.00  0.00      C    H  
ATOM   1207  O   HOH C 183      38.817  33.221   6.090  1.00  0.00      C    O  
ATOM   1208  H1  HOH C 183      39.650  33.737   6.289  1.00  0.00      C    H  
ATOM   1209  H2  HOH C 183      38.757  32.435   6.706  1.00  0.00      C    H  
ATOM   1210  O   HOH C 184      15.224  22.934  34.182  1.00  0.00      C    O  
ATOM   1211  H1  HOH C 184      14.798  22.427  33.433  1.00  0.00      C    H  
ATOM   1212  H2  HOH C 184      14.567  23.586  34.560  1.00  0.00      C    H  
ATOM   1213  O   HOH C 185      42.400   1.212  89.021  1.00  0.00      C    O  
ATOM   1214  H1  HOH C 185      42.996   0.573  88.535  1.00  0.00      C    H  
ATOM   1215  H2  HOH C 185      41.451   1.061  88.743  1.00  0.00      C    H  
ATOM   1216  O   HOH C 186       6.100   7.102  39.585  1.00  0.00      C    O  
ATOM   1217  H1  HOH C 186       5.280   7.222  40.145  1.00  0.00      C    H  
ATOM   1218  H2  HOH C 186       5.864   7.219  38.620  1.00  0.00      C    H  
ATOM   1219  O   HOH C 187      23.053  26.466  73.558  1.00  0.00      C    O  
ATOM   1220  H1  HOH C 187      23.623  25.698  73.265  1.00  0.00      C    H  
ATOM   1221  H2  HOH C 187      23.575  27.316  73.484  1.00  0.00      C    H  
ATOM   1222  O   HOH C 188      15.108   1.768  84.801  1.00  0.00      C    O  
ATOM   1223  H1  HOH C 188      14.647   2.597  84.484  1.00  0.00      C    H  
ATOM   1224  H2  HOH C 188      16.070   1.799  84.533  1.00  0.00      C    H  
ATOM   1225  O   HOH C 189      42.720  10.525  97.834  1.00  0.00      C    O  
ATOM   1226  H1  HOH C 189      43.427  11.194  97.605  1.00  0.00      C    H  
ATOM   1227  H2  HOH C 189      42.073  10.932  98.480  1.00  0.00      C    H  
ATOM   1228  O   HOH C 190      26.094   7.884  33.807  1.00  0.00      C    O  
ATOM   1229  H1  HOH C 190      25.525   8.337  34.492  1.00  0.00      C    H  
ATOM   1230  H2  HOH C 190      25.617   7.078  33.457  1.00  0.00      C    H  
ATOM   1231  O   HOH C 191      28.825  26.459 100.229  1.00  0.00      C    O  
ATOM   1232  H1  HOH C 191      28.196  25.699 100.068  1.00  0.00      C    H  
ATOM   1233  H2  HOH C 191      28.605  26.895 101.101  1.00  0.00      C    H  
ATOM   1234  O   HOH C 192      37.399  35.678  68.461  1.00  0.00      C    O  
ATOM   1235  H1  HOH C 192      37.897  36.302  69.064  1.00  0.00      C    H  
ATOM   1236  H2  HOH C 192      37.838  35.662  67.563  1.00  0.00      C    H  
ATOM   1237  O   HOH C 193      43.096  34.695  93.210  1.00  0.00      C    O  
ATOM   1238  H1  HOH C 193      43.856  35.137  92.733  1.00  0.00      C    H  
ATOM   1239  H2  HOH C 193      43.433  34.274  94.053  1.00  0.00      C    H  
ATOM   1240  O   HOH C 194      47.577  15.914 106.846  1.00  0.00      C    O  
ATOM   1241  H1  HOH C 194      48.419  15.411 106.652  1.00  0.00      C    H  
ATOM   1242  H2  HOH C 194      46.934  15.316 107.324  1.00  0.00      C    H  
ATOM   1243  O   HOH C 195      30.386  22.835   2.939  1.00  0.00      C    O  
ATOM   1244  H1  HOH C 195      30.272  21.847   3.039  1.00  0.00      C    H  
ATOM   1245  H2  HOH C 195      29.924  23.302   3.694  1.00  0.00      C    H  
ATOM   1246  O   HOH C 196      42.599   1.574  71.790  1.00  0.00      C    O  
ATOM   1247  H1  HOH C 196      42.536   2.445  72.276  1.00  0.00      C    H  
ATOM   1248  H2  HOH C 196      42.231   0.844  72.366  1.00  0.00      C    H  
ATOM   1249  O   HOH C 197      41.509   2.510  48.236  1.00  0.00      C    O  
ATOM   1250  H1  HOH C 197      42.444   2.789  48.456  1.00  0.00      C    H  
ATOM   1251  H2  HOH C 197      40.926   2.637  49.038  1.00  0.00      C    H  
ATOM   1252  O   HOH C 198      16.703  19.482 113.826  1.00  0.00      C    O  
ATOM   1253  H1  HOH C 198      16.975  19.316 112.878  1.00  0.00      C    H  
ATOM   1254  H2  HOH C 198      17.115  18.788 114.417  1.00  0.00      C    H  
ATOM   1255  O   HOH C 199      42.247  35.555 110.534  1.00  0.00      C    O  
ATOM   1256  H1  HOH C 199      41.343  35.135 110.612  1.00  0.00      C    H  
ATOM   1257  H2  HOH C 199      42.455  35.723 109.570  1.00  0.00      C    H  
ATOM   1258  O   HOH C 200      45.123  10.435  15.130  1.00  0.00      C    O  
ATOM   1259  H1  HOH C 200      45.031  11.071  15.896  1.00  0.00      C    H  
ATOM   1260  H2  HOH C 200      44.340   9.813  15.116  1.00  0.00      C    H  
ATOM   1261  O   HOH C 201      37.826   0.914 100.989  1.00  0.00      C    O  
ATOM   1262  H1  HOH C 201      38.152   1.124 101.911  1.00  0.00      C    H  
ATOM   1263  H2  HOH C 201      36.833   0.794 101.007  1.00  0.00      C    H  
ATOM   1264  O   HOH C 202      26.020  15.527  49.336  1.00  0.00      C    O  
ATOM   1265  H1  HOH C 202      25.531  16.400  49.338  1.00  0.00      C    H  
ATOM   1266  H2  HOH C 202      26.713  15.535  48.615  1.00  0.00      C    H  
ATOM   1267  O   HOH C 203      21.433   8.822  87.853  1.00  0.00      C    O  
ATOM   1268  H1  HOH C 203      21.970   8.070  87.471  1.00  0.00      C    H  
ATOM   1269  H2  HOH C 203      21.744   9.687  87.461  1.00  0.00      C    H  
ATOM   1270  O   HOH C 204       8.570  12.628  88.567  1.00  0.00      C    O  
ATOM   1271  H1  HOH C 204       8.716  11.686  88.267  1.00  0.00      C    H  
ATOM   1272  H2  HOH C 204       7.774  12.666  89.171  1.00  0.00      C    H  
ATOM   1273  O   HOH C 205      33.236  13.621  82.914  1.00  0.00      C    O  
ATOM   1274  H1  HOH C 205      32.859  12.698  82.838  1.00  0.00      C    H  
ATOM   1275  H2  HOH C 205      33.735  13.847  82.077  1.00  0.00      C    H  
ATOM   1276  O   HOH C 206      19.419  33.142  32.480  1.00  0.00      C    O  
ATOM   1277  H1  HOH C 206      20.054  32.487  32.072  1.00  0.00      C    H  
ATOM   1278  H2  HOH C 206      19.878  33.638  33.217  1.00  0.00      C    H  
ATOM   1279  O   HOH C 207      47.864   4.653  53.492  1.00  0.00      C    O  
ATOM   1280  H1  HOH C 207      47.148   4.094  53.910  1.00  0.00      C    H  
ATOM   1281  H2  HOH C 207      47.480   5.534  53.215  1.00  0.00      C    H  
ATOM   1282  O   HOH C 208      40.030  15.257  41.484  1.00  0.00      C    O  
ATOM   1283  H1  HOH C 208      39.800  14.319  41.740  1.00  0.00      C    H  
ATOM   1284  H2  HOH C 208      41.006  15.415  41.636  1.00  0.00      C    H  
ATOM   1285  O   HOH C 209      42.685  15.301   6.801  1.00  0.00      C    O  
ATOM   1286  H1  HOH C 209      43.321  15.903   6.319  1.00  0.00      C    H  
ATOM   1287  H2  HOH C 209      43.169  14.482   7.109  1.00  0.00      C    H  
ATOM   1288  O   HOH C 210      13.641  18.165  25.579  1.00  0.00      C    O  
ATOM   1289  H1  HOH C 210      14.485  17.655  25.747  1.00  0.00      C    H  
ATOM   1290  H2  HOH C 210      13.285  18.516  26.445  1.00  0.00      C    H  
ATOM   1291  O   HOH C 211      23.642  26.241 109.837  1.00  0.00      C    O  
ATOM   1292  H1  HOH C 211      24.061  26.862 109.174  1.00  0.00      C    H  
ATOM   1293  H2  HOH C 211      22.757  26.607 110.124  1.00  0.00      C    H  
ATOM   1294  O   HOH C 212       2.378  26.103  27.150  1.00  0.00      C    O  
ATOM   1295  H1  HOH C 212       2.876  25.262  27.362  1.00  0.00      C    H  
ATOM   1296  H2  HOH C 212       2.591  26.798  27.837  1.00  0.00      C    H  
ATOM   1297  O   HOH C 213      26.199  16.444   6.644  1.00  0.00      C    O  
ATOM   1298  H1  HOH C 213      26.495  17.370   6.876  1.00  0.00      C    H  
ATOM   1299  H2  HOH C 213      26.996  15.842   6.590  1.00  0.00      C    H  
ATOM   1300  O   HOH C 214      28.225  26.940 102.890  1.00  0.00      C    O  
ATOM   1301  H1  HOH C 214      27.360  26.494 103.117  1.00  0.00      C    H  
ATOM   1302  H2  HOH C 214      28.930  26.652 103.538  1.00  0.00      C    H  
ATOM   1303  O   HOH C 215      37.898  23.944  70.220  1.00  0.00      C    O  
ATOM   1304  H1  HOH C 215      37.696  23.426  71.051  1.00  0.00      C    H  
ATOM   1305  H2  HOH C 215      37.246  23.693  69.504  1.00  0.00      C    H  
ATOM   1306  O   HOH C 216      43.939  24.844   9.700  1.00  0.00      C    O  
ATOM   1307  H1  HOH C 216      43.782  23.983   9.214  1.00  0.00      C    H  
ATOM   1308  H2  HOH C 216      43.505  25.592   9.199  1.00  0.00      C    H  
ATOM   1309  O   HOH C 217      21.657  13.319  57.237  1.00  0.00      C    O  
ATOM   1310  H1  HOH C 217      22.014  14.240  57.394  1.00  0.00      C    H  
ATOM   1311  H2  HOH C 217      20.926  13.357  56.555  1.00  0.00      C    H  
ATOM   1312  O   HOH C 218      12.610  23.328  29.135  1.00  0.00      C    O  
ATOM   1313  H1  HOH C 218      12.319  23.859  28.339  1.00  0.00      C    H  
ATOM   1314  H2  HOH C 218      11.811  22.909  29.566  1.00  0.00      C    H  
ATOM   1315  O   HOH C 219      10.742  40.912  32.286  1.00  0.00      C    O  
ATOM   1316  H1  HOH C 219      10.612  40.655  31.328  1.00  0.00      C    H  
ATOM   1317  H2  HOH C 219      10.240  40.277  32.873  1.00  0.00      C    H  
ATOM   1318  O   HOH C 220      41.695   5.950 101.577  1.00  0.00      C    O  
ATOM   1319  H1  HOH C 220      42.627   5.697 101.317  1.00  0.00      C    H  
ATOM   1320  H2  HOH C 220      41.066   5.707 100.839  1.00  0.00      C    H  
ATOM   1321  O   HOH C 221      16.698   0.453  16.719  1.00  0.00      C    O  
ATOM   1322  H1  HOH C 221      16.633   0.597  15.732  1.00  0.00      C    H  
ATOM   1323  H2  HOH C 221      15.801   0.197  17.079  1.00  0.00      C    H  
ATOM   1324  O   HOH C 222      19.969   0.393  22.335  1.00  0.00      C    O  
ATOM   1325  H1  HOH C 222      19.837  -0.592  22.224  1.00  0.00      C    H  
ATOM   1326  H2  HOH C 222      20.489   0.568  23.171  1.00  0.00      C    H  
ATOM   1327  O   HOH C 223      16.840   6.895  31.287  1.00  0.00      C    O  
ATOM   1328  H1  HOH C 223      17.435   6.441  31.950  1.00  0.00      C    H  
ATOM   1329  H2  HOH C 223      16.751   7.862  31.526  1.00  0.00      C    H  
ATOM   1330  O   HOH C 224      30.398  28.662  49.293  1.00  0.00      C    O  
ATOM   1331  H1  HOH C 224      30.241  29.568  48.899  1.00  0.00      C    H  
ATOM   1332  H2  HOH C 224      30.401  28.729  50.291  1.00  0.00      C    H  
ATOM   1333  O   HOH C 225      48.240   3.241 105.620  1.00  0.00      C    O  
ATOM   1334  H1  HOH C 225      48.230   2.309 105.256  1.00  0.00      C    H  
ATOM   1335  H2  HOH C 225      48.789   3.267 106.455  1.00  0.00      C    H  
ATOM   1336  O   HOH C 226      32.718  41.181   6.737  1.00  0.00      C    O  
ATOM   1337  H1  HOH C 226      32.358  42.114   6.756  1.00  0.00      C    H  
ATOM   1338  H2  HOH C 226      31.977  40.542   6.532  1.00  0.00      C    H  
ATOM   1339  O   HOH C 227      45.383   5.850  82.037  1.00  0.00      C    O  
ATOM   1340  H1  HOH C 227      46.205   5.839  81.469  1.00  0.00      C    H  
ATOM   1341  H2  HOH C 227      45.637   6.027  82.988  1.00  0.00      C    H  
ATOM   1342  O   HOH C 228      13.895  40.231  81.456  1.00  0.00      C    O  
ATOM   1343  H1  HOH C 228      14.312  41.139  81.421  1.00  0.00      C    H  
ATOM   1344  H2  HOH C 228      14.610  39.541  81.573  1.00  0.00      C    H  
ATOM   1345  O   HOH C 229      45.877   1.783  32.482  1.00  0.00      C    O  
ATOM   1346  H1  HOH C 229      45.205   1.535  33.180  1.00  0.00      C    H  
ATOM   1347  H2  HOH C 229      46.800   1.649  32.845  1.00  0.00      C    H  
ATOM   1348  O   HOH C 230      23.831   2.294  89.729  1.00  0.00      C    O  
ATOM   1349  H1  HOH C 230      23.669   1.339  89.479  1.00  0.00      C    H  
ATOM   1350  H2  HOH C 230      24.311   2.757  88.984  1.00  0.00      C    H  
ATOM   1351  O   HOH C 231      36.246  38.053  52.074  1.00  0.00      C    O  
ATOM   1352  H1  HOH C 231      35.801  38.632  51.391  1.00  0.00      C    H  
ATOM   1353  H2  HOH C 231      37.028  38.539  52.464  1.00  0.00      C    H  
ATOM   1354  O   HOH C 232      17.478  38.902  88.156  1.00  0.00      C    O  
ATOM   1355  H1  HOH C 232      17.965  39.492  87.512  1.00  0.00      C    H  
ATOM   1356  H2  HOH C 232      17.770  37.954  88.027  1.00  0.00      C    H  
ATOM   1357  O   HOH C 233      16.166  -0.130  91.903  1.00  0.00      C    O  
ATOM   1358  H1  HOH C 233      16.719   0.379  91.244  1.00  0.00      C    H  
ATOM   1359  H2  HOH C 233      16.269   0.278  92.810  1.00  0.00      C    H  
ATOM   1360  O   HOH C 234      29.800  31.137   7.356  1.00  0.00      C    O  
ATOM   1361  H1  HOH C 234      29.696  30.178   7.622  1.00  0.00      C    H  
ATOM   1362  H2  HOH C 234      30.738  31.432   7.533  1.00  0.00      C    H  
ATOM   1363  O   HOH C 235      40.862  16.426  96.477  1.00  0.00      C    O  
ATOM   1364  H1  HOH C 235      40.829  15.642  97.096  1.00  0.00      C    H  
ATOM   1365  H2  HOH C 235      40.556  17.246  96.962  1.00  0.00      C    H  
ATOM   1366  O   HOH C 236       8.271  34.821  26.392  1.00  0.00      C    O  
ATOM   1367  H1  HOH C 236       9.263  34.706  26.340  1.00  0.00      C    H  
ATOM   1368  H2  HOH C 236       8.032  35.762  26.155  1.00  0.00      C    H  
ATOM   1369  O   HOH C 237      15.051  20.642   7.200  1.00  0.00      C    O  
ATOM   1370  H1  HOH C 237      15.855  20.184   7.580  1.00  0.00      C    H  
ATOM   1371  H2  HOH C 237      14.270  20.504   7.809  1.00  0.00      C    H  
ATOM   1372  O   HOH C 238      25.402  13.199  61.496  1.00  0.00      C    O  
ATOM   1373  H1  HOH C 238      24.754  13.958  61.561  1.00  0.00      C    H  
ATOM   1374  H2  HOH C 238      26.335  13.551  61.571  1.00  0.00      C    H  
ATOM   1375  O   HOH C 239      40.316   1.239  96.642  1.00  0.00      C    O  
ATOM   1376  H1  HOH C 239      39.858   1.330  97.527  1.00  0.00      C    H  
ATOM   1377  H2  HOH C 239      39.645   0.987  95.944  1.00  0.00      C    H  
ATOM   1378  O   HOH C 240      45.061  11.985  94.104  1.00  0.00      C    O  
ATOM   1379  H1  HOH C 240      44.263  12.508  94.402  1.00  0.00      C    H  
ATOM   1380  H2  HOH C 240      45.891  12.513  94.285  1.00  0.00      C    H  
ATOM   1381  O   HOH C 241       0.510  21.998  80.581  1.00  0.00      C    O  
ATOM   1382  H1  HOH C 241      -0.317  22.388  80.986  1.00  0.00      C    H  
ATOM   1383  H2  HOH C 241       0.705  21.115  81.008  1.00  0.00      C    H  
ATOM   1384  O   HOH C 242      33.894  26.283  30.491  1.00  0.00      C    O  
ATOM   1385  H1  HOH C 242      34.572  26.966  30.218  1.00  0.00      C    H  
ATOM   1386  H2  HOH C 242      33.262  26.687  31.152  1.00  0.00      C    H  
ATOM   1387  O   HOH C 243      27.162  24.886  73.672  1.00  0.00      C    O  
ATOM   1388  H1  HOH C 243      26.323  25.074  73.161  1.00  0.00      C    H  
ATOM   1389  H2  HOH C 243      27.226  23.905  73.859  1.00  0.00      C    H  
ATOM   1390  O   HOH C 244      24.582  26.959  77.105  1.00  0.00      C    O  
ATOM   1391  H1  HOH C 244      25.388  27.181  77.654  1.00  0.00      C    H  
ATOM   1392  H2  HOH C 244      24.000  26.322  77.610  1.00  0.00      C    H  
ATOM   1393  O   HOH C 245      20.878   8.655  55.098  1.00  0.00      C    O  
ATOM   1394  H1  HOH C 245      20.261   7.945  54.757  1.00  0.00      C    H  
ATOM   1395  H2  HOH C 245      20.773   8.740  56.088  1.00  0.00      C    H  
ATOM   1396  O   HOH C 246      15.302  17.343  77.527  1.00  0.00      C    O  
ATOM   1397  H1  HOH C 246      14.734  16.763  76.942  1.00  0.00      C    H  
ATOM   1398  H2  HOH C 246      16.023  17.766  76.978  1.00  0.00      C    H  
ATOM   1399  O   HOH C 247      16.550  13.554  73.305  1.00  0.00      C    O  
ATOM   1400  H1  HOH C 247      17.543  13.437  73.297  1.00  0.00      C    H  
ATOM   1401  H2  HOH C 247      16.109  12.657  73.324  1.00  0.00      C    H  
ATOM   1402  O   HOH C 248      25.608  30.571  66.058  1.00  0.00      C    O  
ATOM   1403  H1  HOH C 248      25.840  30.774  67.010  1.00  0.00      C    H  
ATOM   1404  H2  HOH C 248      25.503  29.583  65.945  1.00  0.00      C    H  
ATOM   1405  O   HOH C 249      18.303   7.840 117.435  1.00  0.00      C    O  
ATOM   1406  H1  HOH C 249      18.447   8.182 118.364  1.00  0.00      C    H  
ATOM   1407  H2  HOH C 249      19.185   7.614 117.023  1.00  0.00      C    H  
ATOM   1408  O   HOH C 250      35.418   7.350 113.033  1.00  0.00      C    O  
ATOM   1409  H1  HOH C 250      34.735   7.631 113.708  1.00  0.00      C    H  
ATOM   1410  H2  HOH C 250      35.429   8.007 112.279  1.00  0.00      C    H  
ATOM   1411  O   HOH C 251       7.219   9.373  40.853  1.00  0.00      C    O  
ATOM   1412  H1  HOH C 251       7.125   8.412  40.591  1.00  0.00      C    H  
ATOM   1413  H2  HOH C 251       7.679   9.875  40.119  1.00  0.00      C    H  
ATOM   1414  O   HOH C 252      27.352  18.688  61.193  1.00  0.00      C    O  
ATOM   1415  H1  HOH C 252      28.010  18.032  60.824  1.00  0.00      C    H  
ATOM   1416  H2  HOH C 252      27.259  18.549  62.179  1.00  0.00      C    H  
ATOM   1417  O   HOH C 253      15.095  41.482   3.343  1.00  0.00      C    O  
ATOM   1418  H1  HOH C 253      15.659  42.278   3.123  1.00  0.00      C    H  
ATOM   1419  H2  HOH C 253      15.685  40.694   3.516  1.00  0.00      C    H  
ATOM   1420  O   HOH C 254      23.455  27.973  47.617  1.00  0.00      C    O  
ATOM   1421  H1  HOH C 254      23.702  27.905  48.583  1.00  0.00      C    H  
ATOM   1422  H2  HOH C 254      22.571  28.432  47.530  1.00  0.00      C    H  
ATOM   1423  O   HOH C 255      28.840  17.606  28.558  1.00  0.00      C    O  
ATOM   1424  H1  HOH C 255      29.357  16.879  28.106  1.00  0.00      C    H  
ATOM   1425  H2  HOH C 255      29.433  18.400  28.696  1.00  0.00      C    H  
ATOM   1426  O   HOH C 256      48.637  35.105  28.492  1.00  0.00      C    O  
ATOM   1427  H1  HOH C 256      48.954  34.223  28.840  1.00  0.00      C    H  
ATOM   1428  H2  HOH C 256      49.223  35.834  28.845  1.00  0.00      C    H  
ATOM   1429  O   HOH C 257       6.955  24.763  74.474  1.00  0.00      C    O  
ATOM   1430  H1  HOH C 257       6.778  25.137  75.385  1.00  0.00      C    H  
ATOM   1431  H2  HOH C 257       7.156  23.786  74.548  1.00  0.00      C    H  
ATOM   1432  O   HOH C 258      30.780  41.325 106.653  1.00  0.00      C    O  
ATOM   1433  H1  HOH C 258      30.277  40.897 105.902  1.00  0.00      C    H  
ATOM   1434  H2  HOH C 258      31.014  40.632 107.335  1.00  0.00      C    H  
ATOM   1435  O   HOH C 259      18.047  34.645  78.728  1.00  0.00      C    O  
ATOM   1436  H1  HOH C 259      18.471  34.000  78.092  1.00  0.00      C    H  
ATOM   1437  H2  HOH C 259      18.516  34.599  79.610  1.00  0.00      C    H  
ATOM   1438  O   HOH C 260      16.805  32.358  30.242  1.00  0.00      C    O  
ATOM   1439  H1  HOH C 260      16.610  32.829  31.102  1.00  0.00      C    H  
ATOM   1440  H2  HOH C 260      16.489  31.412  30.301  1.00  0.00      C    H  
ATOM   1441  O   HOH C 261       8.906  37.513  59.490  1.00  0.00      C    O  
ATOM   1442  H1  HOH C 261       9.741  37.597  58.946  1.00  0.00      C    H  
ATOM   1443  H2  HOH C 261       8.557  36.579  59.424  1.00  0.00      C    H  
ATOM   1444  O   HOH C 262       8.495  40.018  51.387  1.00  0.00      C    O  
ATOM   1445  H1  HOH C 262       8.553  40.112  52.381  1.00  0.00      C    H  
ATOM   1446  H2  HOH C 262       8.353  39.057  51.151  1.00  0.00      C    H  
ATOM   1447  O   HOH C 263       1.909  10.732  76.389  1.00  0.00      C    O  
ATOM   1448  H1  HOH C 263       1.597  11.499  76.949  1.00  0.00      C    H  
ATOM   1449  H2  HOH C 263       1.900  10.997  75.425  1.00  0.00      C    H  
ATOM   1450  O   HOH C 264      12.774   9.699   3.080  1.00  0.00      C    O  
ATOM   1451  H1  HOH C 264      13.644   9.207   3.108  1.00  0.00      C    H  
ATOM   1452  H2  HOH C 264      12.039   9.094   3.384  1.00  0.00      C    H  
ATOM   1453  O   HOH C 265      21.283  25.007  44.129  1.00  0.00      C    O  
ATOM   1454  H1  HOH C 265      21.314  25.862  43.610  1.00  0.00      C    H  
ATOM   1455  H2  HOH C 265      22.018  25.002  44.807  1.00  0.00      C    H  
ATOM   1456  O   HOH C 266      20.874  34.568  35.329  1.00  0.00      C    O  
ATOM   1457  H1  HOH C 266      21.591  34.426  34.647  1.00  0.00      C    H  
ATOM   1458  H2  HOH C 266      21.135  35.320  35.935  1.00  0.00      C    H  
ATOM   1459  O   HOH C 267      27.196  23.263  12.973  1.00  0.00      C    O  
ATOM   1460  H1  HOH C 267      28.175  23.080  12.877  1.00  0.00      C    H  
ATOM   1461  H2  HOH C 267      26.989  23.477  13.927  1.00  0.00      C    H  
ATOM   1462  O   HOH C 268      20.846   7.212   7.499  1.00  0.00      C    O  
ATOM   1463  H1  HOH C 268      20.070   6.663   7.811  1.00  0.00      C    H  
ATOM   1464  H2  HOH C 268      20.519   7.942   6.898  1.00  0.00      C    H  
ATOM   1465  O   HOH C 269      46.801  27.344  58.515  1.00  0.00      C    O  
ATOM   1466  H1  HOH C 269      45.947  27.508  59.009  1.00  0.00      C    H  
ATOM   1467  H2  HOH C 269      46.892  26.367  58.322  1.00  0.00      C    H  
ATOM   1468  O   HOH C 270      11.507   2.318  23.097  1.00  0.00      C    O  
ATOM   1469  H1  HOH C 270      11.125   2.134  24.003  1.00  0.00      C    H  
ATOM   1470  H2  HOH C 270      12.500   2.407  23.166  1.00  0.00      C    H  
ATOM   1471  O   HOH C 271       0.479  41.693  38.352  1.00  0.00      C    O  
ATOM   1472  H1  HOH C 271       0.385  42.394  37.645  1.00  0.00      C    H  
ATOM   1473  H2  HOH C 271       1.393  41.746  38.755  1.00  0.00      C    H  
ATOM   1474  O   HOH C 272      11.724  38.443  43.945  1.00  0.00      C    O  
ATOM   1475  H1  HOH C 272      12.147  38.220  44.823  1.00  0.00      C    H  
ATOM   1476  H2  HOH C 272      11.368  37.607  43.525  1.00  0.00      C    H  
ATOM   1477  O   HOH C 273      23.797   1.655 112.673  1.00  0.00      C    O  
ATOM   1478  H1  HOH C 273      24.326   1.385 111.869  1.00  0.00      C    H  
ATOM   1479  H2  HOH C 273      23.290   2.494 112.473  1.00  0.00      C    H  
ATOM   1480  O   HOH C 274      19.531   3.954  31.799  1.00  0.00      C    O  
ATOM   1481  H1  HOH C 274      20.360   4.176  31.286  1.00  0.00      C    H  
ATOM   1482  H2  HOH C 274      19.775   3.426  32.613  1.00  0.00      C    H  
ATOM   1483  O   HOH C 275      31.972  14.839  58.597  1.00  0.00      C    O  
ATOM   1484  H1  HOH C 275      32.289  15.568  57.990  1.00  0.00      C    H  
ATOM   1485  H2  HOH C 275      32.340  13.963  58.286  1.00  0.00      C    H  
ATOM   1486  O   HOH C 276      21.041  19.621  21.384  1.00  0.00      C    O  
ATOM   1487  H1  HOH C 276      21.142  20.570  21.084  1.00  0.00      C    H  
ATOM   1488  H2  HOH C 276      21.419  19.010  20.689  1.00  0.00      C    H  
ATOM   1489  O   HOH C 277      31.441  33.505 112.720  1.00  0.00      C    O  
ATOM   1490  H1  HOH C 277      30.715  33.011 113.200  1.00  0.00      C    H  
ATOM   1491  H2  HOH C 277      32.313  33.037 112.862  1.00  0.00      C    H  
ATOM   1492  O   HOH C 278      30.007  34.658  23.273  1.00  0.00      C    O  
ATOM   1493  H1  HOH C 278      30.893  34.194  23.296  1.00  0.00      C    H  
ATOM   1494  H2  HOH C 278      29.538  34.525  24.146  1.00  0.00      C    H  
ATOM   1495  O   HOH C 279      27.623  20.395  87.951  1.00  0.00      C    O  
ATOM   1496  H1  HOH C 279      27.377  19.483  87.622  1.00  0.00      C    H  
ATOM   1497  H2  HOH C 279      26.907  21.045  87.698  1.00  0.00      C    H  
ATOM   1498  O   HOH C 280      30.852  36.142  64.241  1.00  0.00      C    O  
ATOM   1499  H1  HOH C 280      30.116  35.502  64.461  1.00  0.00      C    H  
ATOM   1500  H2  HOH C 280      31.579  36.060  64.923  1.00  0.00      C    H  
ATOM   1501  O   HOH C 281      16.128   1.414  32.416  1.00  0.00      C    O  
ATOM   1502  H1  HOH C 281      16.493   2.145  31.840  1.00  0.00      C    H  
ATOM   1503  H2  HOH C 281      15.313   1.025  31.985  1.00  0.00      C    H  
ATOM   1504  O   HOH C 282       7.019  36.865  23.792  1.00  0.00      C    O  
ATOM   1505  H1  HOH C 282       7.775  36.560  23.212  1.00  0.00      C    H  
ATOM   1506  H2  HOH C 282       6.384  36.106  23.938  1.00  0.00      C    H  
ATOM   1507  O   HOH C 283      18.632  26.458   9.188  1.00  0.00      C    O  
ATOM   1508  H1  HOH C 283      19.555  26.797   9.005  1.00  0.00      C    H  
ATOM   1509  H2  HOH C 283      17.998  27.230   9.242  1.00  0.00      C    H  
ATOM   1510  O   HOH C 284       9.802  16.470  48.940  1.00  0.00      C    O  
ATOM   1511  H1  HOH C 284       9.873  15.865  48.147  1.00  0.00      C    H  
ATOM   1512  H2  HOH C 284      10.543  17.141  48.916  1.00  0.00      C    H  
ATOM   1513  O   HOH C 285      14.696  41.813  62.312  1.00  0.00      C    O  
ATOM   1514  H1  HOH C 285      14.690  40.906  62.734  1.00  0.00      C    H  
ATOM   1515  H2  HOH C 285      14.569  41.721  61.324  1.00  0.00      C    H  
ATOM   1516  O   HOH C 286      29.051  25.538  68.190  1.00  0.00      C    O  
ATOM   1517  H1  HOH C 286      29.204  25.615  69.176  1.00  0.00      C    H  
ATOM   1518  H2  HOH C 286      29.927  25.394  67.728  1.00  0.00      C    H  
ATOM   1519  O   HOH C 287      21.511  42.435  75.006  1.00  0.00      C    O  
ATOM   1520  H1  HOH C 287      21.005  42.933  74.302  1.00  0.00      C    H  
ATOM   1521  H2  HOH C 287      22.493  42.528  74.839  1.00  0.00      C    H  
ATOM   1522  O   HOH C 288      25.750  33.134  55.181  1.00  0.00      C    O  
ATOM   1523  H1  HOH C 288      26.166  32.985  56.078  1.00  0.00      C    H  
ATOM   1524  H2  HOH C 288      26.117  33.973  54.779  1.00  0.00      C    H  
ATOM   1525  O   HOH C 289      40.570  31.648  27.694  1.00  0.00      C    O  
ATOM   1526  H1  HOH C 289      39.994  32.368  27.308  1.00  0.00      C    H  
ATOM   1527  H2  HOH C 289      39.993  30.898  28.018  1.00  0.00      C    H  
ATOM   1528  O   HOH C 290      45.877  36.250  19.629  1.00  0.00      C    O  
ATOM   1529  H1  HOH C 290      45.121  36.832  19.930  1.00  0.00      C    H  
ATOM   1530  H2  HOH C 290      45.730  35.317  19.960  1.00  0.00      C    H  
ATOM   1531  O   HOH C 291       1.265  41.497  85.914  1.00  0.00      C    O  
ATOM   1532  H1  HOH C 291       0.571  41.243  85.241  1.00  0.00      C    H  
ATOM   1533  H2  HOH C 291       2.152  41.128  85.633  1.00  0.00      C    H  
ATOM   1534  O   HOH C 292       3.701   2.710 113.863  1.00  0.00      C    O  
ATOM   1535  H1  HOH C 292       3.628   2.204 113.004  1.00  0.00      C    H  
ATOM   1536  H2  HOH C 292       3.471   3.670 113.705  1.00  0.00      C    H  
ATOM   1537  O   HOH C 293      38.706  24.488  76.132  1.00  0.00      C    O  
ATOM   1538  H1  HOH C 293      38.112  24.804  76.871  1.00  0.00      C    H  
ATOM   1539  H2  HOH C 293      39.581  24.970  76.178  1.00  0.00      C    H  
ATOM   1540  O   HOH C 294      45.065  38.083 100.577  1.00  0.00      C    O  
ATOM   1541  H1  HOH C 294      46.004  38.422 100.640  1.00  0.00      C    H  
ATOM   1542  H2  HOH C 294      44.668  38.028 101.493  1.00  0.00      C    H  
ATOM   1543  O   HOH C 295       2.297  10.446  45.682  1.00  0.00      C    O  
ATOM   1544  H1  HOH C 295       1.626  11.178  45.568  1.00  0.00      C    H  
ATOM   1545  H2  HOH C 295       2.876  10.644  46.472  1.00  0.00      C    H  
ATOM   1546  O   HOH C 296       2.764  23.955  65.225  1.00  0.00      C    O  
ATOM   1547  H1  HOH C 296       2.752  23.886  64.227  1.00  0.00      C    H  
ATOM   1548  H2  HOH C 296       1.979  23.464  65.603  1.00  0.00      C    H  
ATOM   1549  O   HOH C 297      30.559  29.124  41.531  1.00  0.00      C    O  
ATOM   1550  H1  HOH C 297      30.453  29.747  40.756  1.00  0.00      C    H  
ATOM   1551  H2  HOH C 297      31.525  28.886  41.638  1.00  0.00      C    H  
ATOM   1552  O   HOH C 298       5.520  28.136 111.943  1.00  0.00      C    O  
ATOM   1553  H1  HOH C 298       6.335  28.262 112.509  1.00  0.00      C    H  
ATOM   1554  H2  HOH C 298       5.786  27.770 111.051  1.00  0.00      C    H  
ATOM   1555  O   HOH C 299      34.575  35.284  68.257  1.00  0.00      C    O  
ATOM   1556  H1  HOH C 299      35.566  35.402  68.198  1.00  0.00      C    H  
ATOM   1557  H2  HOH C 299      34.358  34.663  69.011  1.00  0.00      C    H  
ATOM   1558  O   HOH C 300      13.476  24.916   5.992  1.00  0.00      C    O  
ATOM   1559  H1  HOH C 300      14.162  24.200   6.125  1.00  0.00      C    H  
ATOM   1560  H2  HOH C 300      13.624  25.358   5.107  1.00  0.00      C    H  
ATOM   1561  O   HOH C 301      35.298  40.794  18.632  1.00  0.00      C    O  
ATOM   1562  H1  HOH C 301      34.680  40.089  18.284  1.00  0.00      C    H  
ATOM   1563  H2  HOH C 301      35.952  41.045  17.918  1.00  0.00      C    H  
ATOM   1564  O   HOH C 302      16.383  19.488  63.201  1.00  0.00      C    O  
ATOM   1565  H1  HOH C 302      16.652  19.793  64.115  1.00  0.00      C    H  
ATOM   1566  H2  HOH C 302      15.496  19.030  63.250  1.00  0.00      C    H  
ATOM   1567  O   HOH C 303      29.972  30.426  99.496  1.00  0.00      C    O  
ATOM   1568  H1  HOH C 303      29.421  30.436 100.330  1.00  0.00      C    H  
ATOM   1569  H2  HOH C 303      30.818  30.937  99.649  1.00  0.00      C    H  
ATOM   1570  O   HOH C 304      44.983  40.757  79.097  1.00  0.00      C    O  
ATOM   1571  H1  HOH C 304      44.322  41.418  78.744  1.00  0.00      C    H  
ATOM   1572  H2  HOH C 304      45.747  41.243  79.521  1.00  0.00      C    H  
ATOM   1573  O   HOH C 305      47.355  11.599  13.860  1.00  0.00      C    O  
ATOM   1574  H1  HOH C 305      46.641  10.978  14.181  1.00  0.00      C    H  
ATOM   1575  H2  HOH C 305      47.559  12.270  14.573  1.00  0.00      C    H  
ATOM   1576  O   HOH C 306      23.164   5.570  22.516  1.00  0.00      C    O  
ATOM   1577  H1  HOH C 306      23.381   4.595  22.562  1.00  0.00      C    H  
ATOM   1578  H2  HOH C 306      23.983   6.082  22.255  1.00  0.00      C    H  
ATOM   1579  O   HOH C 307      38.878  28.034  85.905  1.00  0.00      C    O  
ATOM   1580  H1  HOH C 307      38.816  28.451  84.998  1.00  0.00      C    H  
ATOM   1581  H2  HOH C 307      39.707  27.478  85.961  1.00  0.00      C    H  
ATOM   1582  O   HOH C 308       9.998  10.409  13.226  1.00  0.00      C    O  
ATOM   1583  H1  HOH C 308       9.473  10.727  12.437  1.00  0.00      C    H  
ATOM   1584  H2  HOH C 308      10.876  10.887  13.258  1.00  0.00      C    H  
ATOM   1585  O   HOH C 309       7.248  42.092  37.332  1.00  0.00      C    O  
ATOM   1586  H1  HOH C 309       7.850  41.747  36.612  1.00  0.00      C    H  
ATOM   1587  H2  HOH C 309       7.635  42.930  37.717  1.00  0.00      C    H  
ATOM   1588  O   HOH C 310      10.343  25.085 114.031  1.00  0.00      C    O  
ATOM   1589  H1  HOH C 310       9.885  25.207 113.151  1.00  0.00      C    H  
ATOM   1590  H2  HOH C 310      10.444  24.108 114.222  1.00  0.00      C    H  
ATOM   1591  O   HOH C 311      22.651  41.426  42.519  1.00  0.00      C    O  
ATOM   1592  H1  HOH C 311      22.873  42.344  42.189  1.00  0.00      C    H  
ATOM   1593  H2  HOH C 311      23.288  40.765  42.122  1.00  0.00      C    H  
ATOM   1594  O   HOH C 312      36.886  18.986  98.484  1.00  0.00      C    O  
ATOM   1595  H1  HOH C 312      37.232  18.709  99.381  1.00  0.00      C    H  
ATOM   1596  H2  HOH C 312      36.928  19.982  98.404  1.00  0.00      C    H  
ATOM   1597  O   HOH C 313      13.242  16.256  30.298  1.00  0.00      C    O  
ATOM   1598  H1  HOH C 313      12.271  16.485  30.232  1.00  0.00      C    H  
ATOM   1599  H2  HOH C 313      13.411  15.764  31.152  1.00  0.00      C    H  
ATOM   1600  O   HOH C 314      19.299  10.302  81.124  1.00  0.00      C    O  
ATOM   1601  H1  HOH C 314      19.365   9.498  80.533  1.00  0.00      C    H  
ATOM   1602  H2  HOH C 314      19.556  11.118  80.606  1.00  0.00      C    H  
ATOM   1603  O   HOH C 315      42.323  30.470  67.087  1.00  0.00      C    O  
ATOM   1604  H1  HOH C 315      42.107  29.530  67.348  1.00  0.00      C    H  
ATOM   1605  H2  HOH C 315      42.296  31.056  67.897  1.00  0.00      C    H  
ATOM   1606  O   HOH C 316      34.536  41.594 116.045  1.00  0.00      C    O  
ATOM   1607  H1  HOH C 316      33.693  41.598 116.582  1.00  0.00      C    H  
ATOM   1608  H2  HOH C 316      34.932  40.676 116.055  1.00  0.00      C    H  
ATOM   1609  O   HOH C 317      28.008  23.614  18.026  1.00  0.00      C    O  
ATOM   1610  H1  HOH C 317      28.044  22.993  18.810  1.00  0.00      C    H  
ATOM   1611  H2  HOH C 317      28.901  24.047  17.903  1.00  0.00      C    H  
ATOM   1612  O   HOH C 318       7.017  18.075  89.605  1.00  0.00      C    O  
ATOM   1613  H1  HOH C 318       6.228  18.314  89.038  1.00  0.00      C    H  
ATOM   1614  H2  HOH C 318       7.204  17.096  89.521  1.00  0.00      C    H  
ATOM   1615  O   HOH C 319      11.360  28.944  64.203  1.00  0.00      C    O  
ATOM   1616  H1  HOH C 319      10.476  28.866  63.741  1.00  0.00      C    H  
ATOM   1617  H2  HOH C 319      11.360  28.372  65.023  1.00  0.00      C    H  
ATOM   1618  O   HOH C 320      11.789  27.663 111.730  1.00  0.00      C    O  
ATOM   1619  H1  HOH C 320      10.983  27.927 112.259  1.00  0.00      C    H  
ATOM   1620  H2  HOH C 320      11.932  28.319 110.989  1.00  0.00      C    H  
ATOM   1621  O   HOH C 321      22.300  42.824  83.648  1.00  0.00      C    O  
ATOM   1622  H1  HOH C 321      23.226  43.064  83.941  1.00  0.00      C    H  
ATOM   1623  H2  HOH C 321      22.307  41.914  83.233  1.00  0.00      C    H  
ATOM   1624  O   HOH C 322       1.476   3.918 103.115  1.00  0.00      C    O  
ATOM   1625  H1  HOH C 322       0.642   3.850 102.567  1.00  0.00      C    H  
ATOM   1626  H2  HOH C 322       1.236   4.131 104.062  1.00  0.00      C    H  
ATOM   1627  O   HOH C 323       8.970  29.484 117.046  1.00  0.00      C    O  
ATOM   1628  H1  HOH C 323       9.272  28.810 117.721  1.00  0.00      C    H  
ATOM   1629  H2  HOH C 323       9.765  29.972 116.685  1.00  0.00      C    H  
ATOM   1630  O   HOH C 324      15.357  18.343 117.661  1.00  0.00      C    O  
ATOM   1631  H1  HOH C 324      16.261  18.764 117.737  1.00  0.00      C    H  
ATOM   1632  H2  HOH C 324      14.756  18.715 118.368  1.00  0.00      C    H  
ATOM   1633  O   HOH C 325      25.636  20.549 107.832  1.00  0.00      C    O  
ATOM   1634  H1  HOH C 325      25.043  19.860 108.249  1.00  0.00      C    H  
ATOM   1635  H2  HOH C 325      25.263  20.815 106.943  1.00  0.00      C    H  
ATOM   1636  O   HOH C 326      31.056  41.485  24.109  1.00  0.00      C    O  
ATOM   1637  H1  HOH C 326      31.723  41.985  24.661  1.00  0.00      C    H  
ATOM   1638  H2  HOH C 326      31.452  40.615  23.814  1.00  0.00      C    H  
ATOM   1639  O   HOH C 327      48.315   3.958 101.540  1.00  0.00      C    O  
ATOM   1640  H1  HOH C 327      47.664   4.123 102.281  1.00  0.00      C    H  
ATOM   1641  H2  HOH C 327      48.136   4.597 100.791  1.00  0.00      C    H  
ATOM   1642  O   HOH C 328       7.595  37.320 117.523  1.00  0.00      C    O  
ATOM   1643  H1  HOH C 328       7.090  38.098 117.148  1.00  0.00      C    H  
ATOM   1644  H2  HOH C 328       7.408  37.243 118.502  1.00  0.00      C    H  
ATOM   1645  O   HOH C 329      17.959  19.961 117.587  1.00  0.00      C    O  
ATOM   1646  H1  HOH C 329      18.176  19.210 116.964  1.00  0.00      C    H  
ATOM   1647  H2  HOH C 329      18.547  19.905 118.394  1.00  0.00      C    H  
ATOM   1648  O   HOH C 330      25.679  26.505  15.605  1.00  0.00      C    O  
ATOM   1649  H1  HOH C 330      25.538  27.492  15.685  1.00  0.00      C    H  
ATOM   1650  H2  HOH C 330      25.016  26.026  16.181  1.00  0.00      C    H  
ATOM   1651  O   HOH C 331      39.584   2.356  89.670  1.00  0.00      C    O  
ATOM   1652  H1  HOH C 331      40.218   2.204  90.429  1.00  0.00      C    H  
ATOM   1653  H2  HOH C 331      39.151   1.490  89.419  1.00  0.00      C    H  
ATOM   1654  O   HOH C 332      14.032  42.736  88.416  1.00  0.00      C    O  
ATOM   1655  H1  HOH C 332      13.190  42.669  87.880  1.00  0.00      C    H  
ATOM   1656  H2  HOH C 332      14.361  41.818  88.636  1.00  0.00      C    H  
ATOM   1657  O   HOH C 333      30.027   8.213  58.587  1.00  0.00      C    O  
ATOM   1658  H1  HOH C 333      30.736   7.783  59.146  1.00  0.00      C    H  
ATOM   1659  H2  HOH C 333      29.153   8.177  59.072  1.00  0.00      C    H  
ATOM   1660  O   HOH C 334      27.009  22.958  43.628  1.00  0.00      C    O  
ATOM   1661  H1  HOH C 334      26.750  23.642  44.310  1.00  0.00      C    H  
ATOM   1662  H2  HOH C 334      27.966  22.701  43.760  1.00  0.00      C    H  
ATOM   1663  O   HOH C 335      45.797  23.389  51.535  1.00  0.00      C    O  
ATOM   1664  H1  HOH C 335      45.228  22.584  51.368  1.00  0.00      C    H  
ATOM   1665  H2  HOH C 335      45.445  24.162  51.007  1.00  0.00      C    H  
ATOM   1666  O   HOH C 336      20.232  27.740  92.956  1.00  0.00      C    O  
ATOM   1667  H1  HOH C 336      20.615  27.387  93.810  1.00  0.00      C    H  
ATOM   1668  H2  HOH C 336      20.517  27.156  92.196  1.00  0.00      C    H  
ATOM   1669  O   HOH C 337      37.126  27.381  48.759  1.00  0.00      C    O  
ATOM   1670  H1  HOH C 337      37.465  28.307  48.588  1.00  0.00      C    H  
ATOM   1671  H2  HOH C 337      37.757  26.904  49.371  1.00  0.00      C    H  
ATOM   1672  O   HOH C 338      25.802  13.444  65.365  1.00  0.00      C    O  
ATOM   1673  H1  HOH C 338      26.304  12.647  65.702  1.00  0.00      C    H  
ATOM   1674  H2  HOH C 338      25.761  14.140  66.082  1.00  0.00      C    H  
ATOM   1675  O   HOH C 339       7.272  42.348 116.890  1.00  0.00      C    O  
ATOM   1676  H1  HOH C 339       7.004  41.397 117.041  1.00  0.00      C    H  
ATOM   1677  H2  HOH C 339       6.474  42.941 116.997  1.00  0.00      C    H  
ATOM   1678  O   HOH C 340      39.919  23.702  21.594  1.00  0.00      C    O  
ATOM   1679  H1  HOH C 340      39.866  23.556  20.606  1.00  0.00      C    H  
ATOM   1680  H2  HOH C 340      40.765  23.300  21.945  1.00  0.00      C    H  
ATOM   1681  O   HOH C 341      29.036  36.048  29.804  1.00  0.00      C    O  
ATOM   1682  H1  HOH C 341      29.912  36.271  29.376  1.00  0.00      C    H  
ATOM   1683  H2  HOH C 341      28.579  36.891  30.087  1.00  0.00      C    H  
ATOM   1684  O   HOH C 342      44.385  39.122  37.545  1.00  0.00      C    O  
ATOM   1685  H1  HOH C 342      44.851  38.605  38.262  1.00  0.00      C    H  
ATOM   1686  H2  HOH C 342      43.848  38.497  36.978  1.00  0.00      C    H  
ATOM   1687  O   HOH C 343       5.461   5.150  85.394  1.00  0.00      C    O  
ATOM   1688  H1  HOH C 343       5.919   4.496  85.995  1.00  0.00      C    H  
ATOM   1689  H2  HOH C 343       6.100   5.880  85.148  1.00  0.00      C    H  
ATOM   1690  O   HOH C 344      27.145  33.366 117.340  1.00  0.00      C    O  
ATOM   1691  H1  HOH C 344      27.530  33.679 118.208  1.00  0.00      C    H  
ATOM   1692  H2  HOH C 344      26.224  33.009 117.493  1.00  0.00      C    H  
ATOM   1693  O   HOH C 345      37.727  11.088  79.464  1.00  0.00      C    O  
ATOM   1694  H1  HOH C 345      38.143  10.178  79.465  1.00  0.00      C    H  
ATOM   1695  H2  HOH C 345      36.845  11.049  78.996  1.00  0.00      C    H  
ATOM   1696  O   HOH C 346      31.996  31.817  45.952  1.00  0.00      C    O  
ATOM   1697  H1  HOH C 346      32.895  32.252  46.004  1.00  0.00      C    H  
ATOM   1698  H2  HOH C 346      31.804  31.561  45.004  1.00  0.00      C    H  
ATOM   1699  O   HOH C 347      43.089  25.252  58.720  1.00  0.00      C    O  
ATOM   1700  H1  HOH C 347      42.411  24.528  58.594  1.00  0.00      C    H  
ATOM   1701  H2  HOH C 347      43.498  25.482  57.836  1.00  0.00      C    H  
ATOM   1702  O   HOH C 348      47.496   8.420  44.978  1.00  0.00      C    O  
ATOM   1703  H1  HOH C 348      47.595   9.235  44.407  1.00  0.00      C    H  
ATOM   1704  H2  HOH C 348      48.262   7.799  44.809  1.00  0.00      C    H  
ATOM   1705  O   HOH C 349      49.258  15.399  19.344  1.00  0.00      C    O  
ATOM   1706  H1  HOH C 349      49.913  15.397  18.588  1.00  0.00      C    H  
ATOM   1707  H2  HOH C 349      48.649  16.187  19.254  1.00  0.00      C    H  
ATOM   1708  O   HOH C 350      10.144  25.919  73.426  1.00  0.00      C    O  
ATOM   1709  H1  HOH C 350       9.636  25.346  72.783  1.00  0.00      C    H  
ATOM   1710  H2  HOH C 350      10.840  25.368  73.886  1.00  0.00      C    H  
ATOM   1711  O   HOH C 351      46.727  36.767  90.367  1.00  0.00      C    O  
ATOM   1712  H1  HOH C 351      47.555  37.278  90.135  1.00  0.00      C    H  
ATOM   1713  H2  HOH C 351      46.487  36.938  91.323  1.00  0.00      C    H  
ATOM   1714  O   HOH C 352       4.445  28.924  35.304  1.00  0.00      C    O  
ATOM   1715  H1  HOH C 352       4.456  29.897  35.074  1.00  0.00      C    H  
ATOM   1716  H2  HOH C 352       5.233  28.473  34.886  1.00  0.00      C    H  
ATOM   1717  O   HOH C 353       3.689  17.927  24.578  1.00  0.00      C    O  
ATOM   1718  H1  HOH C 353       3.449  18.149  25.523  1.00  0.00      C    H  
ATOM   1719  H2  HOH C 353       4.119  17.025  24.546  1.00  0.00      C    H  
ATOM   1720  O   HOH C 354      10.264  10.428  46.007  1.00  0.00      C    O  
ATOM   1721  H1  HOH C 354       9.315  10.204  46.230  1.00  0.00      C    H  
ATOM   1722  H2  HOH C 354      10.864  10.099  46.736  1.00  0.00      C    H  
ATOM   1723  O   HOH C 355      27.063  10.636  85.428  1.00  0.00      C    O  
ATOM   1724  H1  HOH C 355      26.800  11.594  85.315  1.00  0.00      C    H  
ATOM   1725  H2  HOH C 355      26.970  10.376  86.389  1.00  0.00      C    H  
ATOM   1726  O   HOH C 356      20.279  34.095 103.768  1.00  0.00      C    O  
ATOM   1727  H1  HOH C 356      19.626  34.762 103.408  1.00  0.00      C    H  
ATOM   1728  H2  HOH C 356      20.950  33.871 103.061  1.00  0.00      C    H  
ATOM   1729  O   HOH C 357      41.499  12.171   3.302  1.00  0.00      C    O  
ATOM   1730  H1  HOH C 357      40.500  12.129   3.269  1.00  0.00      C    H  
ATOM   1731  H2  HOH C 357      41.876  11.261   3.131  1.00  0.00      C    H  
ATOM   1732  O   HOH C 358      16.301  28.972  90.997  1.00  0.00      C    O  
ATOM   1733  H1  HOH C 358      15.413  28.531  90.865  1.00  0.00      C    H  
ATOM   1734  H2  HOH C 358      16.387  29.743  90.367  1.00  0.00      C    H  
ATOM   1735  O   HOH C 359      23.061   1.884  51.076  1.00  0.00      C    O  
ATOM   1736  H1  HOH C 359      23.465   2.590  50.495  1.00  0.00      C    H  
ATOM   1737  H2  HOH C 359      22.304   1.446  50.592  1.00  0.00      C    H  
ATOM   1738  O   HOH C 360      32.142   1.183  98.028  1.00  0.00      C    O  
ATOM   1739  H1  HOH C 360      31.950   2.089  98.404  1.00  0.00      C    H  
ATOM   1740  H2  HOH C 360      31.488   0.979  97.299  1.00  0.00      C    H  
ATOM   1741  O   HOH C 361       7.398   9.815  73.646  1.00  0.00      C    O  
ATOM   1742  H1  HOH C 361       7.837   9.992  74.527  1.00  0.00      C    H  
ATOM   1743  H2  HOH C 361       7.342   8.828  73.494  1.00  0.00      C    H  
ATOM   1744  O   HOH C 362      43.377  25.835  25.290  1.00  0.00      C    O  
ATOM   1745  H1  HOH C 362      43.627  26.735  25.648  1.00  0.00      C    H  
ATOM   1746  H2  HOH C 362      42.695  25.942  24.566  1.00  0.00      C    H  
ATOM   1747  O   HOH C 363      46.609  31.104 116.584  1.00  0.00      C    O  
ATOM   1748  H1  HOH C 363      45.765  30.707 116.943  1.00  0.00      C    H  
ATOM   1749  H2  HOH C 363      46.660  32.069 116.842  1.00  0.00      C    H  
ATOM   1750  O   HOH C 364      20.839  12.198  80.071  1.00  0.00      C    O  
ATOM   1751  H1  HOH C 364      20.904  12.349  79.085  1.00  0.00      C    H  
ATOM   1752  H2  HOH C 364      21.572  11.583  80.363  1.00  0.00      C    H  
ATOM   1753  O   HOH C 365       8.014  14.119  59.414  1.00  0.00      C    O  
ATOM   1754  H1  HOH C 365       7.846  13.660  60.287  1.00  0.00      C    H  
ATOM   1755  H2  HOH C 365       7.309  13.852  58.757  1.00  0.00      C    H  
ATOM   1756  O   HOH C 366       1.784  15.180  57.367  1.00  0.00      C    O  
ATOM   1757  H1  HOH C 366       1.167  14.555  56.888  1.00  0.00      C    H  
ATOM   1758  H2  HOH C 366       1.253  15.916  57.786  1.00  0.00      C    H  
ATOM   1759  O   HOH C 367      34.382  28.607  73.691  1.00  0.00      C    O  
ATOM   1760  H1  HOH C 367      34.258  27.699  73.290  1.00  0.00      C    H  
ATOM   1761  H2  HOH C 367      33.637  28.792  74.333  1.00  0.00      C    H  
ATOM   1762  O   HOH C 368       0.117  19.543  38.477  1.00  0.00      C    O  
ATOM   1763  H1  HOH C 368       0.763  20.228  38.139  1.00  0.00      C    H  
ATOM   1764  H2  HOH C 368       0.343  19.311  39.423  1.00  0.00      C    H  
ATOM   1765  O   HOH C 369      22.712   1.528  31.939  1.00  0.00      C    O  
ATOM   1766  H1  HOH C 369      22.172   1.374  32.767  1.00  0.00      C    H  
ATOM   1767  H2  HOH C 369      23.648   1.208  32.087  1.00  0.00      C    H  
ATOM   1768  O   HOH C 370      33.370  23.606  31.432  1.00  0.00      C    O  
ATOM   1769  H1  HOH C 370      32.511  23.449  31.920  1.00  0.00      C    H  
ATOM   1770  H2  HOH C 370      33.404  24.553  31.113  1.00  0.00      C    H  
ATOM   1771  O   HOH C 371      44.770  34.131  52.941  1.00  0.00      C    O  
ATOM   1772  H1  HOH C 371      43.826  34.317  53.214  1.00  0.00      C    H  
ATOM   1773  H2  HOH C 371      45.107  34.880  52.371  1.00  0.00      C    H  
ATOM   1774  O   HOH C 372      31.607   6.257  48.046  1.00  0.00      C    O  
ATOM   1775  H1  HOH C 372      32.501   5.934  47.737  1.00  0.00      C    H  
ATOM   1776  H2  HOH C 372      31.331   7.047  47.498  1.00  0.00      C    H  
ATOM   1777  O   HOH C 373      42.281  24.258  65.379  1.00  0.00      C    O  
ATOM   1778  H1  HOH C 373      41.886  24.119  64.470  1.00  0.00      C    H  
ATOM   1779  H2  HOH C 373      43.014  24.935  65.324  1.00  0.00      C    H  
ATOM   1780  O   HOH C 374      22.105  33.942  98.401  1.00  0.00      C    O  
ATOM   1781  H1  HOH C 374      22.833  34.611  98.250  1.00  0.00      C    H  
ATOM   1782  H2  HOH C 374      22.387  33.054  98.039  1.00  0.00      C    H  
ATOM   1783  O   HOH C 375       7.315  21.906  22.584  1.00  0.00      C    O  
ATOM   1784  H1  HOH C 375       6.811  21.063  22.774  1.00  0.00      C    H  
ATOM   1785  H2  HOH C 375       7.528  22.369  23.444  1.00  0.00      C    H  
ATOM   1786  O   HOH C 376      39.285  17.806  41.972  1.00  0.00      C    O  
ATOM   1787  H1  HOH C 376      40.027  18.223  42.497  1.00  0.00      C    H  
ATOM   1788  H2  HOH C 376      39.505  16.849  41.786  1.00  0.00      C    H  
ATOM   1789  O   HOH C 377       4.534   0.149  46.886  1.00  0.00      C    O  
ATOM   1790  H1  HOH C 377       5.097   0.971  46.802  1.00  0.00      C    H  
ATOM   1791  H2  HOH C 377       4.852  -0.542  46.237  1.00  0.00      C    H  
ATOM   1792  O   HOH C 378       7.326   3.056  73.885  1.00  0.00      C    O  
ATOM   1793  H1  HOH C 378       6.737   3.631  73.318  1.00  0.00      C    H  
ATOM   1794  H2  HOH C 378       8.282   3.311  73.737  1.00  0.00      C    H  
ATOM   1795  O   HOH C 379      27.695  42.389  39.455  1.00  0.00      C    O  
ATOM   1796  H1  HOH C 379      28.651  42.672  39.374  1.00  0.00      C    H  
ATOM   1797  H2  HOH C 379      27.288  42.818  40.261  1.00  0.00      C    H  
ATOM   1798  O   HOH C 380      34.828   3.058  10.843  1.00  0.00      C    O  
ATOM   1799  H1  HOH C 380      35.782   2.847  11.056  1.00  0.00      C    H  
ATOM   1800  H2  HOH C 380      34.761   3.376   9.897  1.00  0.00      C    H  
ATOM   1801  O   HOH C 381       6.972  37.346  54.780  1.00  0.00      C    O  
ATOM   1802  H1  HOH C 381       6.503  36.652  54.233  1.00  0.00      C    H  
ATOM   1803  H2  HOH C 381       6.433  38.188  54.785  1.00  0.00      C    H  
ATOM   1804  O   HOH C 382      16.492  15.707 102.258  1.00  0.00      C    O  
ATOM   1805  H1  HOH C 382      17.285  15.136 102.470  1.00  0.00      C    H  
ATOM   1806  H2  HOH C 382      16.560  16.035 101.315  1.00  0.00      C    H  
ATOM   1807  O   HOH C 383       7.958   4.629  83.088  1.00  0.00      C    O  
ATOM   1808  H1  HOH C 383       7.538   5.333  83.660  1.00  0.00      C    H  
ATOM   1809  H2  HOH C 383       7.444   3.776  83.177  1.00  0.00      C    H  
ATOM   1810  O   HOH C 384      11.214   7.511  15.960  1.00  0.00      C    O  
ATOM   1811  H1  HOH C 384      11.387   6.837  16.679  1.00  0.00      C    H  
ATOM   1812  H2  HOH C 384      11.938   8.201  15.969  1.00  0.00      C    H  
ATOM   1813  O   HOH C 385      28.539  24.309  76.245  1.00  0.00      C    O  
ATOM   1814  H1  HOH C 385      27.992  23.496  76.446  1.00  0.00      C    H  
ATOM   1815  H2  HOH C 385      29.065  24.157  75.408  1.00  0.00      C    H  
ATOM   1816  O   HOH C 386      38.333  26.381  57.558  1.00  0.00      C    O  
ATOM   1817  H1  HOH C 386      39.182  26.721  57.961  1.00  0.00      C    H  
ATOM   1818  H2  HOH C 386      38.366  26.494  56.565  1.00  0.00      C    H  
ATOM   1819  O   HOH C 387      25.015  33.742  19.142  1.00  0.00      C    O  
ATOM   1820  H1  HOH C 387      25.286  33.070  18.454  1.00  0.00      C    H  
ATOM   1821  H2  HOH C 387      24.186  33.428  19.606  1.00  0.00      C    H  
ATOM   1822  O   HOH C 388      14.962   4.781  94.960  1.00  0.00      C    O  
ATOM   1823  H1  HOH C 388      14.442   5.016  95.781  1.00  0.00      C    H  
ATOM   1824  H2  HOH C 388      15.840   4.382  95.223  1.00  0.00      C    H  
ATOM   1825  O   HOH C 389       5.508  19.199 102.366  1.00  0.00      C    O  
ATOM   1826  H1  HOH C 389       4.688  19.213 102.939  1.00  0.00      C    H  
ATOM   1827  H2  HOH C 389       5.280  18.824 101.467  1.00  0.00      C    H  
ATOM   1828  O   HOH C 390      39.115   9.946  57.201  1.00  0.00      C    O  
ATOM   1829  H1  HOH C 390      40.033   9.722  56.874  1.00  0.00      C    H  
ATOM   1830  H2  HOH C 390      38.882  10.879  56.928  1.00  0.00      C    H  
ATOM   1831  O   HOH C 391       8.718  14.672 113.421  1.00  0.00      C    O  
ATOM   1832  H1  HOH C 391       8.755  15.093 114.328  1.00  0.00      C    H  
ATOM   1833  H2  HOH C 391       8.182  13.829 113.467  1.00  0.00      C    H  
ATOM   1834  O   HOH C 392      41.535  12.462  91.653  1.00  0.00      C    O  
ATOM   1835  H1  HOH C 392      41.286  11.808  90.938  1.00  0.00      C    H  
ATOM   1836  H2  HOH C 392      42.092  12.004  92.345  1.00  0.00      C    H  
ATOM   1837  O   HOH C 393      36.594   3.375 103.844  1.00  0.00      C    O  
ATOM   1838  H1  HOH C 393      35.779   2.811 103.712  1.00  0.00      C    H  
ATOM   1839  H2  HOH C 393      36.342   4.222 104.313  1.00  0.00      C    H  
ATOM   1840  O   HOH C 394      40.371  34.556  11.979  1.00  0.00      C    O  
ATOM   1841  H1  HOH C 394      40.261  33.562  11.995  1.00  0.00      C    H  
ATOM   1842  H2  HOH C 394      41.065  34.804  11.304  1.00  0.00      C    H  
ATOM   1843  O   HOH C 395       7.708  13.929  47.462  1.00  0.00      C    O  
ATOM   1844  H1  HOH C 395       8.540  14.450  47.272  1.00  0.00      C    H  
ATOM   1845  H2  HOH C 395       7.510  13.325  46.690  1.00  0.00      C    H  
ATOM   1846  O   HOH C 396      10.769   8.850  72.432  1.00  0.00      C    O  
ATOM   1847  H1  HOH C 396       9.952   8.360  72.129  1.00  0.00      C    H  
ATOM   1848  H2  HOH C 396      10.730   9.796  72.110  1.00  0.00      C    H  
ATOM   1849  O   HOH C 397       5.313   0.318  36.928  1.00  0.00      C    O  
ATOM   1850  H1  HOH C 397       4.366   0.182  36.639  1.00  0.00      C    H  
ATOM   1851  H2  HOH C 397       5.642   1.199  36.587  1.00  0.00      C    H  
ATOM   1852  O   HOH C 398      44.649  29.895  44.533  1.00  0.00      C    O  
ATOM   1853  H1  HOH C 398      44.893  29.774  43.571  1.00  0.00      C    H  
ATOM   1854  H2  HOH C 398      43.818  30.448  44.600  1.00  0.00      C    H  
ATOM   1855  O   HOH C 399      33.240  38.461  70.279  1.00  0.00      C    O  
ATOM   1856  H1  HOH C 399      32.668  37.743  69.881  1.00  0.00      C    H  
ATOM   1857  H2  HOH C 399      32.934  39.353  69.946  1.00  0.00      C    H  
ATOM   1858  O   HOH C 400      46.473  14.312  75.637  1.00  0.00      C    O  
ATOM   1859  H1  HOH C 400      46.949  14.790  74.899  1.00  0.00      C    H  
ATOM   1860  H2  HOH C 400      45.748  13.742  75.252  1.00  0.00      C    H  
ATOM   1861  O   HOH C 401      13.668  37.332  83.335  1.00  0.00      C    O  
ATOM   1862  H1  HOH C 401      13.240  36.519  82.939  1.00  0.00      C    H  
ATOM   1863  H2  HOH C 401      14.647  37.323  83.135  1.00  0.00      C    H  
ATOM   1864  O   HOH C 402      27.740  27.253   3.604  1.00  0.00      C    O  
ATOM   1865  H1  HOH C 402      26.993  27.887   3.402  1.00  0.00      C    H  
ATOM   1866  H2  HOH C 402      27.423  26.558   4.249  1.00  0.00      C    H  
ATOM   1867  O   HOH C 403       7.445  41.842  91.028  1.00  0.00      C    O  
ATOM   1868  H1  HOH C 403       6.535  41.888  91.439  1.00  0.00      C    H  
ATOM   1869  H2  HOH C 403       8.089  41.453  91.687  1.00  0.00      C    H  
ATOM   1870  O   HOH C 404       9.938  15.830  34.341  1.00  0.00      C    O  
ATOM   1871  H1  HOH C 404      10.151  15.334  33.499  1.00  0.00      C    H  
ATOM   1872  H2  HOH C 404       9.284  16.560  34.142  1.00  0.00      C    H  
ATOM   1873  O   HOH C 405      27.860  27.612  35.417  1.00  0.00      C    O  
ATOM   1874  H1  HOH C 405      27.401  27.181  36.194  1.00  0.00      C    H  
ATOM   1875  H2  HOH C 405      28.480  28.323  35.749  1.00  0.00      C    H  
ATOM   1876  O   HOH C 406      41.368  29.336  87.961  1.00  0.00      C    O  
ATOM   1877  H1  HOH C 406      40.705  30.063  87.781  1.00  0.00      C    H  
ATOM   1878  H2  HOH C 406      41.497  28.790  87.133  1.00  0.00      C    H  
ATOM   1879  O   HOH C 407      24.336   0.837  53.401  1.00  0.00      C    O  
ATOM   1880  H1  HOH C 407      23.755   1.208  52.676  1.00  0.00      C    H  
ATOM   1881  H2  HOH C 407      24.999   0.203  53.004  1.00  0.00      C    H  
ATOM   1882  O   HOH C 408      49.223  16.922  84.449  1.00  0.00      C    O  
ATOM   1883  H1  HOH C 408      49.276  15.925  84.502  1.00  0.00      C    H  
ATOM   1884  H2  HOH C 408      48.432  17.242  84.970  1.00  0.00      C    H  
ATOM   1885  O   HOH C 409      13.104  31.692  67.578  1.00  0.00      C    O  
ATOM   1886  H1  HOH C 409      13.913  31.748  66.992  1.00  0.00      C    H  
ATOM   1887  H2  HOH C 409      12.464  32.420  67.333  1.00  0.00      C    H  
ATOM   1888  O   HOH C 410      31.858  17.062  47.093  1.00  0.00      C    O  
ATOM   1889  H1  HOH C 410      32.641  16.757  46.551  1.00  0.00      C    H  
ATOM   1890  H2  HOH C 410      31.127  16.382  47.036  1.00  0.00      C    H  
ATOM   1891  O   HOH C 411      10.579  40.962  59.783  1.00  0.00      C    O  
ATOM   1892  H1  HOH C 411      10.454  40.387  58.974  1.00  0.00      C    H  
ATOM   1893  H2  HOH C 411      10.548  41.925  59.515  1.00  0.00      C    H  
ATOM   1894  O   HOH C 412       4.836  25.786  19.973  1.00  0.00      C    O  
ATOM   1895  H1  HOH C 412       5.292  24.899  20.046  1.00  0.00      C    H  
ATOM   1896  H2  HOH C 412       3.879  25.648  19.718  1.00  0.00      C    H  
ATOM   1897  O   HOH C 413      31.596   5.078 117.406  1.00  0.00      C    O  
ATOM   1898  H1  HOH C 413      31.909   4.918 118.342  1.00  0.00      C    H  
ATOM   1899  H2  HOH C 413      30.819   5.707 117.417  1.00  0.00      C    H  
ATOM   1900  O   HOH C 414       8.087  22.250  71.948  1.00  0.00      C    O  
ATOM   1901  H1  HOH C 414       9.046  22.490  72.098  1.00  0.00      C    H  
ATOM   1902  H2  HOH C 414       7.870  21.413  72.449  1.00  0.00      C    H  
ATOM   1903  O   HOH C 415       3.458  17.990  27.332  1.00  0.00      C    O  
ATOM   1904  H1  HOH C 415       2.673  18.201  27.915  1.00  0.00      C    H  
ATOM   1905  H2  HOH C 415       3.831  17.097  27.586  1.00  0.00      C    H  
ATOM   1906  O   HOH C 416      13.158   0.600  94.829  1.00  0.00      C    O  
ATOM   1907  H1  HOH C 416      13.175   1.599  94.836  1.00  0.00      C    H  
ATOM   1908  H2  HOH C 416      12.275   0.279  95.173  1.00  0.00      C    H  
ATOM   1909  O   HOH C 417      29.558  23.979   5.560  1.00  0.00      C    O  
ATOM   1910  H1  HOH C 417      29.456  23.370   6.346  1.00  0.00      C    H  
ATOM   1911  H2  HOH C 417      28.680  24.414   5.359  1.00  0.00      C    H  
ATOM   1912  O   HOH C 418      18.810  15.915  63.323  1.00  0.00      C    O  
ATOM   1913  H1  HOH C 418      19.659  15.624  62.882  1.00  0.00      C    H  
ATOM   1914  H2  HOH C 418      18.431  15.156  63.851  1.00  0.00      C    H  
ATOM   1915  O   HOH C 419      23.696  30.657  78.756  1.00  0.00      C    O  
ATOM   1916  H1  HOH C 419      23.185  31.415  79.161  1.00  0.00      C    H  
ATOM   1917  H2  HOH C 419      23.448  29.804  79.215  1.00  0.00      C    H  
ATOM   1918  O   HOH C 420      45.511  17.617  11.703  1.00  0.00      C    O  
ATOM   1919  H1  HOH C 420      45.949  18.512  11.792  1.00  0.00      C    H  
ATOM   1920  H2  HOH C 420      45.901  16.987  12.375  1.00  0.00      C    H  
ATOM   1921  O   HOH C 421      23.898  39.585  24.592  1.00  0.00      C    O  
ATOM   1922  H1  HOH C 421      23.202  39.886  23.941  1.00  0.00      C    H  
ATOM   1923  H2  HOH C 421      24.069  40.313  25.256  1.00  0.00      C    H  
ATOM   1924  O   HOH C 422       1.615  39.148   3.301  1.00  0.00      C    O  
ATOM   1925  H1  HOH C 422       1.460  40.117   3.494  1.00  0.00      C    H  
ATOM   1926  H2  HOH C 422       2.594  38.985   3.182  1.00  0.00      C    H  
ATOM   1927  O   HOH C 423      42.141  24.559  47.351  1.00  0.00      C    O  
ATOM   1928  H1  HOH C 423      41.302  24.748  47.862  1.00  0.00      C    H  
ATOM   1929  H2  HOH C 423      42.258  23.570  47.257  1.00  0.00      C    H  
ATOM   1930  O   HOH C 424       4.142  11.317  33.607  1.00  0.00      C    O  
ATOM   1931  H1  HOH C 424       3.945  10.389  33.291  1.00  0.00      C    H  
ATOM   1932  H2  HOH C 424       3.360  11.908  33.411  1.00  0.00      C    H  
ATOM   1933  O   HOH C 425      16.861   1.642   7.212  1.00  0.00      C    O  
ATOM   1934  H1  HOH C 425      15.943   1.757   7.593  1.00  0.00      C    H  
ATOM   1935  H2  HOH C 425      17.452   2.380   7.536  1.00  0.00      C    H  
ATOM   1936  O   HOH C 426      44.212  21.960  54.093  1.00  0.00      C    O  
ATOM   1937  H1  HOH C 426      43.642  21.486  54.765  1.00  0.00      C    H  
ATOM   1938  H2  HOH C 426      44.971  21.368  53.822  1.00  0.00      C    H  
ATOM   1939  O   HOH C 427      40.071  39.924  51.293  1.00  0.00      C    O  
ATOM   1940  H1  HOH C 427      39.355  40.622  51.288  1.00  0.00      C    H  
ATOM   1941  H2  HOH C 427      39.743  39.113  51.777  1.00  0.00      C    H  
ATOM   1942  O   HOH C 428       0.584   2.036 117.441  1.00  0.00      C    O  
ATOM   1943  H1  HOH C 428       0.767   2.011 118.424  1.00  0.00      C    H  
ATOM   1944  H2  HOH C 428       0.506   1.101 117.093  1.00  0.00      C    H  
ATOM   1945  O   HOH C 429      12.067   9.657  32.602  1.00  0.00      C    O  
ATOM   1946  H1  HOH C 429      12.695   9.698  33.380  1.00  0.00      C    H  
ATOM   1947  H2  HOH C 429      12.517  10.031  31.791  1.00  0.00      C    H  
ATOM   1948  O   HOH C 430       8.880  10.613  38.806  1.00  0.00      C    O  
ATOM   1949  H1  HOH C 430       8.517  10.363  37.908  1.00  0.00      C    H  
ATOM   1950  H2  HOH C 430       8.740  11.590  38.962  1.00  0.00      C    H  
ATOM   1951  O   HOH C 431      36.681  15.439  87.435  1.00  0.00      C    O  
ATOM   1952  H1  HOH C 431      36.894  14.762  88.139  1.00  0.00      C    H  
ATOM   1953  H2  HOH C 431      36.500  14.973  86.569  1.00  0.00      C    H  
ATOM   1954  O   HOH C 432       7.374   3.472  86.691  1.00  0.00      C    O  
ATOM   1955  H1  HOH C 432       7.884   4.075  87.305  1.00  0.00      C    H  
ATOM   1956  H2  HOH C 432       8.003   2.820  86.266  1.00  0.00      C    H  
ATOM   1957  O   HOH C 433      46.028  28.994  75.006  1.00  0.00      C    O  
ATOM   1958  H1  HOH C 433      46.241  28.089  75.373  1.00  0.00      C    H  
ATOM   1959  H2  HOH C 433      45.928  29.645  75.759  1.00  0.00      C    H  
ATOM   1960  O   HOH C 434       9.033  11.905  97.354  1.00  0.00      C    O  
ATOM   1961  H1  HOH C 434       9.776  11.813  96.691  1.00  0.00      C    H  
ATOM   1962  H2  HOH C 434       8.384  12.595  97.034  1.00  0.00      C    H  
ATOM   1963  O   HOH C 435      13.388  41.671  13.455  1.00  0.00      C    O  
ATOM   1964  H1  HOH C 435      12.715  41.112  12.970  1.00  0.00      C    H  
ATOM   1965  H2  HOH C 435      14.146  41.889  12.839  1.00  0.00      C    H  
ATOM   1966  O   HOH C 436      49.038   7.537  68.960  1.00  0.00      C    O  
ATOM   1967  H1  HOH C 436      48.983   7.923  68.039  1.00  0.00      C    H  
ATOM   1968  H2  HOH C 436      48.279   6.900  69.100  1.00  0.00      C    H  
ATOM   1969  O   HOH C 437      27.011  30.942  75.037  1.00  0.00      C    O  
ATOM   1970  H1  HOH C 437      26.643  30.021  75.166  1.00  0.00      C    H  
ATOM   1971  H2  HOH C 437      26.787  31.504  75.833  1.00  0.00      C    H  
ATOM   1972  O   HOH C 438      30.739   9.655  62.017  1.00  0.00      C    O  
ATOM   1973  H1  HOH C 438      31.551   9.072  62.055  1.00  0.00      C    H  
ATOM   1974  H2  HOH C 438      30.131   9.430  62.778  1.00  0.00      C    H  
ATOM   1975  O   HOH C 439      16.411  15.941  56.465  1.00  0.00      C    O  
ATOM   1976  H1  HOH C 439      16.068  15.041  56.195  1.00  0.00      C    H  
ATOM   1977  H2  HOH C 439      15.663  16.479  56.853  1.00  0.00      C    H  
ATOM   1978  O   HOH C 440      13.359  22.622  46.609  1.00  0.00      C    O  
ATOM   1979  H1  HOH C 440      12.370  22.765  46.589  1.00  0.00      C    H  
ATOM   1980  H2  HOH C 440      13.683  22.665  47.554  1.00  0.00      C    H  
ATOM   1981  O   HOH C 441       9.006   6.086  59.221  1.00  0.00      C    O  
ATOM   1982  H1  HOH C 441       8.750   6.957  59.640  1.00  0.00      C    H  
ATOM   1983  H2  HOH C 441       9.852   6.203  58.700  1.00  0.00      C    H  
ATOM   1984  O   HOH C 442       6.286  16.431  81.137  1.00  0.00      C    O  
ATOM   1985  H1  HOH C 442       6.329  16.697  80.174  1.00  0.00      C    H  
ATOM   1986  H2  HOH C 442       7.076  16.805  81.622  1.00  0.00      C    H  
ATOM   1987  O   HOH C 443      38.331  32.724  99.103  1.00  0.00      C    O  
ATOM   1988  H1  HOH C 443      38.498  31.758  99.300  1.00  0.00      C    H  
ATOM   1989  H2  HOH C 443      37.907  33.157  99.899  1.00  0.00      C    H  
ATOM   1990  O   HOH C 444       5.870  16.225 109.837  1.00  0.00      C    O  
ATOM   1991  H1  HOH C 444       6.651  15.601 109.814  1.00  0.00      C    H  
ATOM   1992  H2  HOH C 444       5.296  16.012 110.628  1.00  0.00      C    H  
ATOM   1993  O   HOH C 445      18.894  40.075  34.445  1.00  0.00      C    O  
ATOM   1994  H1  HOH C 445      18.252  40.643  33.931  1.00  0.00      C    H  
ATOM   1995  H2  HOH C 445      19.823  40.240  34.113  1.00  0.00      C    H  
ATOM   1996  O   HOH C 446       9.895  38.291  26.813  1.00  0.00      C    O  
ATOM   1997  H1  HOH C 446      10.259  38.525  27.714  1.00  0.00      C    H  
ATOM   1998  H2  HOH C 446      10.650  38.069  26.196  1.00  0.00      C    H  
ATOM   1999  O   HOH C 447      31.796  22.606  15.960  1.00  0.00      C    O  
ATOM   2000  H1  HOH C 447      31.084  21.918  15.822  1.00  0.00      C    H  
ATOM   2001  H2  HOH C 447      32.655  22.153  16.201  1.00  0.00      C    H  
ATOM   2002  O   HOH C 448      43.464  37.199  20.413  1.00  0.00      C    O  
ATOM   2003  H1  HOH C 448      42.960  37.947  20.845  1.00  0.00      C    H  
ATOM   2004  H2  HOH C 448      42.858  36.412  20.297  1.00  0.00      C    H  
ATOM   2005  O   HOH C 449      23.545  22.708  28.384  1.00  0.00      C    O  
ATOM   2006  H1  HOH C 449      22.983  22.150  28.995  1.00  0.00      C    H  
ATOM   2007  H2  HOH C 449      24.289  22.151  28.015  1.00  0.00      C    H  
ATOM   2008  O   HOH C 450      46.675  30.732   5.904  1.00  0.00      C    O  
ATOM   2009  H1  HOH C 450      46.904  29.759   5.895  1.00  0.00      C    H  
ATOM   2010  H2  HOH C 450      47.071  31.176   5.101  1.00  0.00      C    H  
ATOM   2011  O   HOH C 451      20.537  31.719  35.323  1.00  0.00      C    O  
ATOM   2012  H1  HOH C 451      21.288  31.241  34.867  1.00  0.00      C    H  
ATOM   2013  H2  HOH C 451      20.753  32.693  35.390  1.00  0.00      C    H  
ATOM   2014  O   HOH C 452      18.214  40.538  77.755  1.00  0.00      C    O  
ATOM   2015  H1  HOH C 452      18.202  39.581  78.046  1.00  0.00      C    H  
ATOM   2016  H2  HOH C 452      18.961  41.017  78.216  1.00  0.00      C    H  
ATOM   2017  O   HOH C 453      33.121   0.989  57.104  1.00  0.00      C    O  
ATOM   2018  H1  HOH C 453      33.103   0.085  56.677  1.00  0.00      C    H  
ATOM   2019  H2  HOH C 453      33.195   1.691  56.396  1.00  0.00      C    H  
ATOM   2020  O   HOH C 454      27.025   1.906  15.235  1.00  0.00      C    O  
ATOM   2021  H1  HOH C 454      27.881   1.441  15.463  1.00  0.00      C    H  
ATOM   2022  H2  HOH C 454      26.895   2.685  15.848  1.00  0.00      C    H  
ATOM   2023  O   HOH C 455      40.509  20.442   3.002  1.00  0.00      C    O  
ATOM   2024  H1  HOH C 455      40.964  21.229   3.419  1.00  0.00      C    H  
ATOM   2025  H2  HOH C 455      39.521  20.516   3.142  1.00  0.00      C    H  
ATOM   2026  O   HOH C 456      28.499  14.537  10.129  1.00  0.00      C    O  
ATOM   2027  H1  HOH C 456      28.988  14.457   9.261  1.00  0.00      C    H  
ATOM   2028  H2  HOH C 456      27.794  15.243  10.050  1.00  0.00      C    H  
ATOM   2029  O   HOH C 457      17.432   7.369  95.752  1.00  0.00      C    O  
ATOM   2030  H1  HOH C 457      16.596   7.916  95.794  1.00  0.00      C    H  
ATOM   2031  H2  HOH C 457      17.278   6.490  96.202  1.00  0.00      C    H  
ATOM   2032  O   HOH C 458      36.922  24.884 115.222  1.00  0.00      C    O  
ATOM   2033  H1  HOH C 458      36.948  25.541 114.469  1.00  0.00      C    H  
ATOM   2034  H2  HOH C 458      36.888  25.375 116.092  1.00  0.00      C    H  
ATOM   2035  O   HOH C 459       5.599   9.804  64.578  1.00  0.00      C    O  
ATOM   2036  H1  HOH C 459       4.777  10.350  64.736  1.00  0.00      C    H  
ATOM   2037  H2  HOH C 459       6.235   9.931  65.339  1.00  0.00      C    H  
ATOM   2038  O   HOH C 460      43.553  37.975  64.747  1.00  0.00      C    O  
ATOM   2039  H1  HOH C 460      44.510  37.897  64.470  1.00  0.00      C    H  
ATOM   2040  H2  HOH C 460      43.357  37.304  65.462  1.00  0.00      C    H  
ATOM   2041  O   HOH C 461      14.264  38.442  55.310  1.00  0.00      C    O  
ATOM   2042  H1  HOH C 461      13.365  38.045  55.124  1.00  0.00      C    H  
ATOM   2043  H2  HOH C 461      14.191  39.097  56.062  1.00  0.00      C    H  
ATOM   2044  O   HOH C 462      30.430  28.641  83.242  1.00  0.00      C    O  
ATOM   2045  H1  HOH C 462      31.320  28.744  83.687  1.00  0.00      C    H  
ATOM   2046  H2  HOH C 462      30.564  28.354  82.293  1.00  0.00      C    H  
ATOM   2047  O   HOH C 463      25.966  12.885  53.377  1.00  0.00      C    O  
ATOM   2048  H1  HOH C 463      26.622  13.622  53.214  1.00  0.00      C    H  
ATOM   2049  H2  HOH C 463      25.066  13.277  53.571  1.00  0.00      C    H  
ATOM   2050  O   HOH C 464      12.361  25.469  79.741  1.00  0.00      C    O  
ATOM   2051  H1  HOH C 464      13.175  24.890  79.701  1.00  0.00      C    H  
ATOM   2052  H2  HOH C 464      12.506  26.287  79.185  1.00  0.00      C    H  
ATOM   2053  O   HOH C 465      19.814  32.290  92.093  1.00  0.00      C    O  
ATOM   2054  H1  HOH C 465      20.408  31.496  91.964  1.00  0.00      C    H  
ATOM   2055  H2  HOH C 465      19.025  32.030  92.650  1.00  0.00      C    H  
ATOM   2056  O   HOH C 466       9.747  35.233  38.019  1.00  0.00      C    O  
ATOM   2057  H1  HOH C 466       8.840  35.654  38.038  1.00  0.00      C    H  
ATOM   2058  H2  HOH C 466       9.946  34.829  38.912  1.00  0.00      C    H  
ATOM   2059  O   HOH C 467      15.602  35.440  15.957  1.00  0.00      C    O  
ATOM   2060  H1  HOH C 467      15.357  34.770  16.658  1.00  0.00      C    H  
ATOM   2061  H2  HOH C 467      14.921  36.172  15.943  1.00  0.00      C    H  
ATOM   2062  O   HOH C 468      39.678   0.666  85.827  1.00  0.00      C    O  
ATOM   2063  H1  HOH C 468      39.598   0.380  86.782  1.00  0.00      C    H  
ATOM   2064  H2  HOH C 468      39.880  -0.130  85.257  1.00  0.00      C    H  
ATOM   2065  O   HOH C 469      39.461   3.451  23.480  1.00  0.00      C    O  
ATOM   2066  H1  HOH C 469      38.476   3.598  23.573  1.00  0.00      C    H  
ATOM   2067  H2  HOH C 469      39.784   3.883  22.638  1.00  0.00      C    H  
ATOM   2068  O   HOH C 470      38.938  35.723 101.436  1.00  0.00      C    O  
ATOM   2069  H1  HOH C 470      38.638  36.578 101.860  1.00  0.00      C    H  
ATOM   2070  H2  HOH C 470      39.886  35.817 101.132  1.00  0.00      C    H  
ATOM   2071  O   HOH C 471      16.334  28.523  60.865  1.00  0.00      C    O  
ATOM   2072  H1  HOH C 471      15.447  28.639  60.418  1.00  0.00      C    H  
ATOM   2073  H2  HOH C 471      16.966  28.065  60.240  1.00  0.00      C    H  
ATOM   2074  O   HOH C 472       0.894  27.012  97.698  1.00  0.00      C    O  
ATOM   2075  H1  HOH C 472       0.743  26.778  98.658  1.00  0.00      C    H  
ATOM   2076  H2  HOH C 472       1.133  27.980  97.624  1.00  0.00      C    H  
ATOM   2077  O   HOH C 473      38.752  10.697  45.830  1.00  0.00      C    O  
ATOM   2078  H1  HOH C 473      37.994  11.297  45.574  1.00  0.00      C    H  
ATOM   2079  H2  HOH C 473      38.930  10.052  45.087  1.00  0.00      C    H  
ATOM   2080  O   HOH C 474      15.737  27.149  80.850  1.00  0.00      C    O  
ATOM   2081  H1  HOH C 474      16.633  27.592  80.881  1.00  0.00      C    H  
ATOM   2082  H2  HOH C 474      15.811  26.222  81.218  1.00  0.00      C    H  
ATOM   2083  O   HOH C 475      34.468  32.617  46.027  1.00  0.00      C    O  
ATOM   2084  H1  HOH C 475      34.950  32.318  45.204  1.00  0.00      C    H  
ATOM   2085  H2  HOH C 475      35.010  33.315  46.496  1.00  0.00      C    H  
ATOM   2086  O   HOH C 476      17.330   3.019  30.556  1.00  0.00      C    O  
ATOM   2087  H1  HOH C 476      18.150   3.474  30.904  1.00  0.00      C    H  
ATOM   2088  H2  HOH C 476      16.565   3.663  30.560  1.00  0.00      C    H  
ATOM   2089  O   HOH C 477      28.220   6.322  41.796  1.00  0.00      C    O  
ATOM   2090  H1  HOH C 477      27.502   5.865  42.319  1.00  0.00      C    H  
ATOM   2091  H2  HOH C 477      27.862   6.589  40.901  1.00  0.00      C    H  
ATOM   2092  O   HOH C 478      43.143  19.156   6.366  1.00  0.00      C    O  
ATOM   2093  H1  HOH C 478      44.141  19.110   6.319  1.00  0.00      C    H  
ATOM   2094  H2  HOH C 478      42.847  19.009   7.310  1.00  0.00      C    H  
ATOM   2095  O   HOH C 479      24.051   4.741  77.110  1.00  0.00      C    O  
ATOM   2096  H1  HOH C 479      23.067   4.586  77.013  1.00  0.00      C    H  
ATOM   2097  H2  HOH C 479      24.231   5.723  77.153  1.00  0.00      C    H  
ATOM   2098  O   HOH C 480      37.975  40.862 113.638  1.00  0.00      C    O  
ATOM   2099  H1  HOH C 480      38.133  40.710 112.663  1.00  0.00      C    H  
ATOM   2100  H2  HOH C 480      37.487  40.079 114.024  1.00  0.00      C    H  
ATOM   2101  O   HOH C 481      23.183   6.022  50.442  1.00  0.00      C    O  
ATOM   2102  H1  HOH C 481      23.677   5.223  50.101  1.00  0.00      C    H  
ATOM   2103  H2  HOH C 481      23.453   6.201  51.389  1.00  0.00      C    H  
ATOM   2104  O   HOH C 482      37.857  24.754  66.720  1.00  0.00      C    O  
ATOM   2105  H1  HOH C 482      37.764  23.859  67.158  1.00  0.00      C    H  
ATOM   2106  H2  HOH C 482      37.778  24.649  65.729  1.00  0.00      C    H  
ATOM   2107  O   HOH C 483      10.819  22.867 112.174  1.00  0.00      C    O  
ATOM   2108  H1  HOH C 483      11.198  23.733 111.845  1.00  0.00      C    H  
ATOM   2109  H2  HOH C 483      11.453  22.124 111.959  1.00  0.00      C    H  
ATOM   2110  O   HOH C 484      46.081  33.539 117.326  1.00  0.00      C    O  
ATOM   2111  H1  HOH C 484      45.202  34.006 117.231  1.00  0.00      C    H  
ATOM   2112  H2  HOH C 484      46.323  33.478 118.294  1.00  0.00      C    H  
ATOM   2113  O   HOH C 485      43.152  28.695  26.393  1.00  0.00      C    O  
ATOM   2114  H1  HOH C 485      42.772  28.713  27.318  1.00  0.00      C    H  
ATOM   2115  H2  HOH C 485      42.430  28.897  25.731  1.00  0.00      C    H  
ATOM   2116  O   HOH C 486      21.941  19.865  92.766  1.00  0.00      C    O  
ATOM   2117  H1  HOH C 486      21.615  19.055  92.279  1.00  0.00      C    H  
ATOM   2118  H2  HOH C 486      22.128  20.596  92.109  1.00  0.00      C    H  
ATOM   2119  O   HOH C 487      45.488  14.127  46.553  1.00  0.00      C    O  
ATOM   2120  H1  HOH C 487      45.306  14.818  47.253  1.00  0.00      C    H  
ATOM   2121  H2  HOH C 487      44.815  14.212  45.818  1.00  0.00      C    H  
ATOM   2122  O   HOH C 488      10.700   5.818  92.733  1.00  0.00      C    O  
ATOM   2123  H1  HOH C 488      10.548   5.186  91.973  1.00  0.00      C    H  
ATOM   2124  H2  HOH C 488      11.648   5.743  93.044  1.00  0.00      C    H  
ATOM   2125  O   HOH C 489      30.720  18.197  40.595  1.00  0.00      C    O  
ATOM   2126  H1  HOH C 489      31.208  17.330  40.699  1.00  0.00      C    H  
ATOM   2127  H2  HOH C 489      30.252  18.212  39.712  1.00  0.00      C    H  
ATOM   2128  O   HOH C 490      12.518  37.428  25.045  1.00  0.00      C    O  
ATOM   2129  H1  HOH C 490      12.463  36.680  25.706  1.00  0.00      C    H  
ATOM   2130  H2  HOH C 490      13.069  37.140  24.262  1.00  0.00      C    H  
ATOM   2131  O   HOH C 491      44.283  23.970  76.985  1.00  0.00      C    O  
ATOM   2132  H1  HOH C 491      44.199  24.710  76.318  1.00  0.00      C    H  
ATOM   2133  H2  HOH C 491      44.352  23.095  76.505  1.00  0.00      C    H  
ATOM   2134  O   HOH C 492      37.144  35.050  20.345  1.00  0.00      C    O  
ATOM   2135  H1  HOH C 492      36.727  35.004  21.253  1.00  0.00      C    H  
ATOM   2136  H2  HOH C 492      38.139  35.047  20.435  1.00  0.00      C    H  
ATOM   2137  O   HOH C 493      44.508  31.758  14.029  1.00  0.00      C    O  
ATOM   2138  H1  HOH C 493      45.238  31.454  13.417  1.00  0.00      C    H  
ATOM   2139  H2  HOH C 493      44.282  31.022  14.668  1.00  0.00      C    H  
ATOM   2140  O   HOH C 494      28.349   9.345 100.142  1.00  0.00      C    O  
ATOM   2141  H1  HOH C 494      27.602  10.009 100.186  1.00  0.00      C    H  
ATOM   2142  H2  HOH C 494      28.160   8.589 100.768  1.00  0.00      C    H  
ATOM   2143  O   HOH C 495      36.306  42.190  16.354  1.00  0.00      C    O  
ATOM   2144  H1  HOH C 495      36.515  41.705  15.505  1.00  0.00      C    H  
ATOM   2145  H2  HOH C 495      35.335  42.432  16.369  1.00  0.00      C    H  
ATOM   2146  O   HOH C 496      15.777  21.298  51.999  1.00  0.00      C    O  
ATOM   2147  H1  HOH C 496      14.811  21.099  52.164  1.00  0.00      C    H  
ATOM   2148  H2  HOH C 496      16.296  21.148  52.841  1.00  0.00      C    H  
ATOM   2149  O   HOH C 497      15.974   5.384  44.306  1.00  0.00      C    O  
ATOM   2150  H1  HOH C 497      15.523   4.633  43.824  1.00  0.00      C    H  
ATOM   2151  H2  HOH C 497      15.371   6.181  44.321  1.00  0.00      C    H  
ATOM   2152  O   HOH C 498      22.923  15.575  20.181  1.00  0.00      C    O  
ATOM   2153  H1  HOH C 498      21.985  15.605  20.527  1.00  0.00      C    H  
ATOM   2154  H2  HOH C 498      23.116  14.662  19.822  1.00  0.00      C    H  
ATOM   2155  O   HOH C 499      48.180  28.481   6.195  1.00  0.00      C    O  
ATOM   2156  H1  HOH C 499      47.672  27.992   6.905  1.00  0.00      C    H  
ATOM   2157  H2  HOH C 499      49.136  28.191   6.210  1.00  0.00      C    H  
ATOM   2158  O   HOH C 500      23.522  29.666 104.430  1.00  0.00      C    O  
ATOM   2159  H1  HOH C 500      23.945  28.765 104.534  1.00  0.00      C    H  
ATOM   2160  H2  HOH C 500      24.235  30.367 104.403  1.00  0.00      C    H  
ATOM   2161  O   HOH C 501      32.876  32.024  73.063  1.00  0.00      C    O  
ATOM   2162  H1  HOH C 501      32.704  31.845  74.032  1.00  0.00      C    H  
ATOM   2163  H2  HOH C 501      33.399  32.871  72.968  1.00  0.00      C    H  
ATOM   2164  O   HOH C 502      27.439   8.017  29.619  1.00  0.00      C    O  
ATOM   2165  H1  HOH C 502      28.095   8.488  29.029  1.00  0.00      C    H  
ATOM   2166  H2  HOH C 502      27.192   7.140  29.209  1.00  0.00      C    H  
ATOM   2167  O   HOH C 503      36.603  22.029  84.568  1.00  0.00      C    O  
ATOM   2168  H1  HOH C 503      35.652  21.763  84.721  1.00  0.00      C    H  
ATOM   2169  H2  HOH C 503      36.687  22.470  83.674  1.00  0.00      C    H  
ATOM   2170  O   HOH C 504      20.948  14.414  14.964  1.00  0.00      C    O  
ATOM   2171  H1  HOH C 504      20.351  13.693  14.613  1.00  0.00      C    H  
ATOM   2172  H2  HOH C 504      21.287  14.966  14.202  1.00  0.00      C    H  
ATOM   2173  O   HOH C 505       7.056  42.859 109.776  1.00  0.00      C    O  
ATOM   2174  H1  HOH C 505       6.685  41.970 109.509  1.00  0.00      C    H  
ATOM   2175  H2  HOH C 505       7.476  42.787 110.680  1.00  0.00      C    H  
ATOM   2176  O   HOH C 506      31.059  12.118  49.453  1.00  0.00      C    O  
ATOM   2177  H1  HOH C 506      30.183  12.010  48.984  1.00  0.00      C    H  
ATOM   2178  H2  HOH C 506      31.732  11.497  49.049  1.00  0.00      C    H  
ATOM   2179  O   HOH C 507      36.125   3.664  20.574  1.00  0.00      C    O  
ATOM   2180  H1  HOH C 507      35.184   3.325  20.597  1.00  0.00      C    H  
ATOM   2181  H2  HOH C 507      36.303   4.092  19.688  1.00  0.00      C    H  
ATOM   2182  O   HOH C 508      46.960   8.455   3.122  1.00  0.00      C    O  
ATOM   2183  H1  HOH C 508      47.477   9.273   3.374  1.00  0.00      C    H  
ATOM   2184  H2  HOH C 508      45.983   8.628   3.245  1.00  0.00      C    H  
ATOM   2185  O   HOH C 509      12.649   3.914  99.526  1.00  0.00      C    O  
ATOM   2186  H1  HOH C 509      13.445   4.340  99.957  1.00  0.00      C    H  
ATOM   2187  H2  HOH C 509      12.572   2.965  99.831  1.00  0.00      C    H  
ATOM   2188  O   HOH C 510      30.773  38.589 104.345  1.00  0.00      C    O  
ATOM   2189  H1  HOH C 510      31.541  38.882 103.775  1.00  0.00      C    H  
ATOM   2190  H2  HOH C 510      30.058  39.289 104.326  1.00  0.00      C    H  
ATOM   2191  O   HOH C 511      11.730  20.826  97.679  1.00  0.00      C    O  
ATOM   2192  H1  HOH C 511      10.783  21.134  97.583  1.00  0.00      C    H  
ATOM   2193  H2  HOH C 511      12.164  20.797  96.779  1.00  0.00      C    H  
ATOM   2194  O   HOH C 512      30.463  37.339   3.180  1.00  0.00      C    O  
ATOM   2195  H1  HOH C 512      30.183  36.443   2.836  1.00  0.00      C    H  
ATOM   2196  H2  HOH C 512      31.361  37.264   3.613  1.00  0.00      C    H  
ATOM   2197  O   HOH C 513      30.316  23.506  48.433  1.00  0.00      C    O  
ATOM   2198  H1  HOH C 513      29.564  22.967  48.811  1.00  0.00      C    H  
ATOM   2199  H2  HOH C 513      30.724  24.064  49.156  1.00  0.00      C    H  
ATOM   2200  O   HOH C 514      29.082  28.758  32.397  1.00  0.00      C    O  
ATOM   2201  H1  HOH C 514      29.758  28.988  31.697  1.00  0.00      C    H  
ATOM   2202  H2  HOH C 514      28.636  29.594  32.717  1.00  0.00      C    H  
ATOM   2203  O   HOH C 515      17.878   6.911  42.863  1.00  0.00      C    O  
ATOM   2204  H1  HOH C 515      17.104   6.518  43.360  1.00  0.00      C    H  
ATOM   2205  H2  HOH C 515      18.673   6.312  42.957  1.00  0.00      C    H  
ATOM   2206  O   HOH C 516       5.620  29.194  16.052  1.00  0.00      C    O  
ATOM   2207  H1  HOH C 516       5.776  29.059  15.073  1.00  0.00      C    H  
ATOM   2208  H2  HOH C 516       5.896  28.372  16.550  1.00  0.00      C    H  
ATOM   2209  O   HOH C 517       8.870  11.467  10.830  1.00  0.00      C    O  
ATOM   2210  H1  HOH C 517       9.485  11.053  10.159  1.00  0.00      C    H  
ATOM   2211  H2  HOH C 517       7.925  11.221  10.613  1.00  0.00      C    H  
ATOM   2212  O   HOH C 518      24.641   9.571  56.814  1.00  0.00      C    O  
ATOM   2213  H1  HOH C 518      25.102  10.328  56.352  1.00  0.00      C    H  
ATOM   2214  H2  HOH C 518      23.844   9.918  57.309  1.00  0.00      C    H  
ATOM   2215  O   HOH C 519      18.560  23.946  86.621  1.00  0.00      C    O  
ATOM   2216  H1  HOH C 519      18.996  23.170  87.078  1.00  0.00      C    H  
ATOM   2217  H2  HOH C 519      19.083  24.188  85.804  1.00  0.00      C    H  
ATOM   2218  O   HOH C 520      45.066   3.624  46.397  1.00  0.00      C    O  
ATOM   2219  H1  HOH C 520      45.015   2.630  46.300  1.00  0.00      C    H  
ATOM   2220  H2  HOH C 520      44.938   3.873  47.357  1.00  0.00      C    H  
ATOM   2221  O   HOH C 521       5.437   9.577  85.144  1.00  0.00      C    O  
ATOM   2222  H1  HOH C 521       4.845   9.215  85.863  1.00  0.00      C    H  
ATOM   2223  H2  HOH C 521       6.207  10.062  85.559  1.00  0.00      C    H  
ATOM   2224  O   HOH C 522      30.722  39.308   5.912  1.00  0.00      C    O  
ATOM   2225  H1  HOH C 522      29.946  39.576   5.340  1.00  0.00      C    H  
ATOM   2226  H2  HOH C 522      31.267  38.620   5.432  1.00  0.00      C    H  
ATOM   2227  O   HOH C 523      10.317  40.822  80.472  1.00  0.00      C    O  
ATOM   2228  H1  HOH C 523       9.751  41.496  79.996  1.00  0.00      C    H  
ATOM   2229  H2  HOH C 523      10.118  39.909  80.116  1.00  0.00      C    H  
ATOM   2230  O   HOH C 524       5.394   4.251   8.325  1.00  0.00      C    O  
ATOM   2231  H1  HOH C 524       4.672   3.900   7.728  1.00  0.00      C    H  
ATOM   2232  H2  HOH C 524       5.789   5.076   7.921  1.00  0.00      C    H  
ATOM   2233  O   HOH C 525      12.466  22.670  61.430  1.00  0.00      C    O  
ATOM   2234  H1  HOH C 525      12.777  22.725  62.379  1.00  0.00      C    H  
ATOM   2235  H2  HOH C 525      13.232  22.861  60.816  1.00  0.00      C    H  
ATOM   2236  O   HOH C 526      47.449   8.729  95.671  1.00  0.00      C    O  
ATOM   2237  H1  HOH C 526      47.786   8.241  96.477  1.00  0.00      C    H  
ATOM   2238  H2  HOH C 526      46.458   8.840  95.738  1.00  0.00      C    H  
ATOM   2239  O   HOH C 527      32.587  16.399 113.208  1.00  0.00      C    O  
ATOM   2240  H1  HOH C 527      33.537  16.104 113.105  1.00  0.00      C    H  
ATOM   2241  H2  HOH C 527      32.552  17.208 113.796  1.00  0.00      C    H  
ATOM   2242  O   HOH C 528      20.293  17.720   3.501  1.00  0.00      C    O  
ATOM   2243  H1  HOH C 528      20.815  18.526   3.779  1.00  0.00      C    H  
ATOM   2244  H2  HOH C 528      20.369  17.014   4.205  1.00  0.00      C    H  
ATOM   2245  O   HOH C 529      37.767   7.692  28.683  1.00  0.00      C    O  
ATOM   2246  H1  HOH C 529      37.528   7.095  27.917  1.00  0.00      C    H  
ATOM   2247  H2  HOH C 529      38.742   7.909  28.644  1.00  0.00      C    H  
ATOM   2248  O   HOH C 530       8.029   0.001  59.935  1.00  0.00      C    O  
ATOM   2249  H1  HOH C 530       8.697   0.558  60.429  1.00  0.00      C    H  
ATOM   2250  H2  HOH C 530       7.476   0.589  59.345  1.00  0.00      C    H  
ATOM   2251  O   HOH C 531      13.348   8.341  93.692  1.00  0.00      C    O  
ATOM   2252  H1  HOH C 531      12.555   8.792  93.284  1.00  0.00      C    H  
ATOM   2253  H2  HOH C 531      13.281   7.353  93.550  1.00  0.00      C    H  
ATOM   2254  O   HOH C 532      19.951  -0.111  88.740  1.00  0.00      C    O  
ATOM   2255  H1  HOH C 532      19.465   0.745  88.560  1.00  0.00      C    H  
ATOM   2256  H2  HOH C 532      20.120  -0.198  89.721  1.00  0.00      C    H  
ATOM   2257  O   HOH C 533      25.683   1.721   5.279  1.00  0.00      C    O  
ATOM   2258  H1  HOH C 533      25.598   2.550   5.830  1.00  0.00      C    H  
ATOM   2259  H2  HOH C 533      25.536   0.919   5.858  1.00  0.00      C    H  
ATOM   2260  O   HOH C 534      48.507  19.971  53.400  1.00  0.00      C    O  
ATOM   2261  H1  HOH C 534      49.311  20.537  53.582  1.00  0.00      C    H  
ATOM   2262  H2  HOH C 534      48.743  19.007  53.525  1.00  0.00      C    H  
ATOM   2263  O   HOH C 535      41.698  -0.083  38.299  1.00  0.00      C    O  
ATOM   2264  H1  HOH C 535      40.894  -0.534  38.687  1.00  0.00      C    H  
ATOM   2265  H2  HOH C 535      41.891   0.753  38.812  1.00  0.00      C    H  
ATOM   2266  O   HOH C 536      24.491  24.110  75.639  1.00  0.00      C    O  
ATOM   2267  H1  HOH C 536      24.636  24.041  74.652  1.00  0.00      C    H  
ATOM   2268  H2  HOH C 536      24.699  25.041  75.941  1.00  0.00      C    H  
ATOM   2269  O   HOH C 537      17.661  32.073  22.592  1.00  0.00      C    O  
ATOM   2270  H1  HOH C 537      17.763  31.503  21.777  1.00  0.00      C    H  
ATOM   2271  H2  HOH C 537      18.564  32.348  22.922  1.00  0.00      C    H  
ATOM   2272  O   HOH C 538      42.630  34.105  86.617  1.00  0.00      C    O  
ATOM   2273  H1  HOH C 538      42.851  33.474  87.361  1.00  0.00      C    H  
ATOM   2274  H2  HOH C 538      41.741  33.864  86.229  1.00  0.00      C    H  
ATOM   2275  O   HOH C 539      20.258  16.809 105.856  1.00  0.00      C    O  
ATOM   2276  H1  HOH C 539      20.363  16.375 104.961  1.00  0.00      C    H  
ATOM   2277  H2  HOH C 539      19.322  16.679 106.182  1.00  0.00      C    H  
ATOM   2278  O   HOH C 540      49.141  29.862  52.962  1.00  0.00      C    O  
ATOM   2279  H1  HOH C 540      48.377  29.337  53.338  1.00  0.00      C    H  
ATOM   2280  H2  HOH C 540      49.934  29.263  52.852  1.00  0.00      C    H  
ATOM   2281  O   HOH C 541      29.938  31.301  76.022  1.00  0.00      C    O  
ATOM   2282  H1  HOH C 541      30.327  31.093  76.919  1.00  0.00      C    H  
ATOM   2283  H2  HOH C 541      29.314  30.569  75.751  1.00  0.00      C    H  
ATOM   2284  O   HOH C 542      22.893  26.369 117.519  1.00  0.00      C    O  
ATOM   2285  H1  HOH C 542      22.701  26.486 118.494  1.00  0.00      C    H  
ATOM   2286  H2  HOH C 542      23.674  26.938 117.262  1.00  0.00      C    H  
ATOM   2287  O   HOH C 543       6.557   4.992  93.226  1.00  0.00      C    O  
ATOM   2288  H1  HOH C 543       6.466   4.688  92.277  1.00  0.00      C    H  
ATOM   2289  H2  HOH C 543       5.693   5.393  93.531  1.00  0.00      C    H  
ATOM   2290  O   HOH C 544      44.708   8.408 109.068  1.00  0.00      C    O  
ATOM   2291  H1  HOH C 544      44.664   9.240 108.515  1.00  0.00      C    H  
ATOM   2292  H2  HOH C 544      43.968   7.790 108.801  1.00  0.00      C    H  
ATOM   2293  O   HOH C 545      17.768  18.948 111.033  1.00  0.00      C    O  
ATOM   2294  H1  HOH C 545      17.215  19.671 110.619  1.00  0.00      C    H  
ATOM   2295  H2  HOH C 545      18.735  19.199 110.985  1.00  0.00      C    H  
ATOM   2296  O   HOH C 546      17.063   1.999  28.110  1.00  0.00      C    O  
ATOM   2297  H1  HOH C 546      16.476   2.645  27.623  1.00  0.00      C    H  
ATOM   2298  H2  HOH C 546      17.272   2.358  29.019  1.00  0.00      C    H  
ATOM   2299  O   HOH C 547      42.076  14.584   4.115  1.00  0.00      C    O  
ATOM   2300  H1  HOH C 547      42.290  14.766   5.075  1.00  0.00      C    H  
ATOM   2301  H2  HOH C 547      42.035  13.596   3.964  1.00  0.00      C    H  
ATOM   2302  O   HOH C 548      37.253   7.628  67.007  1.00  0.00      C    O  
ATOM   2303  H1  HOH C 548      38.193   7.831  67.283  1.00  0.00      C    H  
ATOM   2304  H2  HOH C 548      37.236   7.392  66.035  1.00  0.00      C    H  
ATOM   2305  O   HOH C 549      46.409  21.037  91.974  1.00  0.00      C    O  
ATOM   2306  H1  HOH C 549      46.626  21.315  91.038  1.00  0.00      C    H  
ATOM   2307  H2  HOH C 549      46.289  21.850  92.543  1.00  0.00      C    H  
ATOM   2308  O   HOH C 550      23.168  25.939 114.455  1.00  0.00      C    O  
ATOM   2309  H1  HOH C 550      23.722  25.554 115.193  1.00  0.00      C    H  
ATOM   2310  H2  HOH C 550      23.108  25.280 113.705  1.00  0.00      C    H  
ATOM   2311  O   HOH C 551      13.764  41.128 109.869  1.00  0.00      C    O  
ATOM   2312  H1  HOH C 551      13.760  40.135 109.746  1.00  0.00      C    H  
ATOM   2313  H2  HOH C 551      14.443  41.536 109.259  1.00  0.00      C    H  
ATOM   2314  O   HOH C 552       4.710  17.580  30.344  1.00  0.00      C    O  
ATOM   2315  H1  HOH C 552       4.583  17.001  29.539  1.00  0.00      C    H  
ATOM   2316  H2  HOH C 552       5.508  18.168  30.209  1.00  0.00      C    H  
ATOM   2317  O   HOH C 553      36.824  14.344  97.419  1.00  0.00      C    O  
ATOM   2318  H1  HOH C 553      37.598  14.084  97.995  1.00  0.00      C    H  
ATOM   2319  H2  HOH C 553      37.156  14.610  96.514  1.00  0.00      C    H  
ATOM   2320  O   HOH C 554      38.515  19.055  71.630  1.00  0.00      C    O  
ATOM   2321  H1  HOH C 554      39.297  18.682  72.129  1.00  0.00      C    H  
ATOM   2322  H2  HOH C 554      37.668  18.689  72.016  1.00  0.00      C    H  
ATOM   2323  O   HOH C 555      13.371   2.959  38.000  1.00  0.00      C    O  
ATOM   2324  H1  HOH C 555      14.342   3.195  37.946  1.00  0.00      C    H  
ATOM   2325  H2  HOH C 555      13.214   2.377  38.798  1.00  0.00      C    H  
ATOM   2326  O   HOH C 556      18.980   8.222  18.688  1.00  0.00      C    O  
ATOM   2327  H1  HOH C 556      18.518   7.337  18.623  1.00  0.00      C    H  
ATOM   2328  H2  HOH C 556      19.712   8.267  18.008  1.00  0.00      C    H  
ATOM   2329  O   HOH C 557      15.295   4.174  77.748  1.00  0.00      C    O  
ATOM   2330  H1  HOH C 557      15.690   3.435  77.202  1.00  0.00      C    H  
ATOM   2331  H2  HOH C 557      15.580   4.072  78.701  1.00  0.00      C    H  
ATOM   2332  O   HOH C 558      43.008   4.875  63.942  1.00  0.00      C    O  
ATOM   2333  H1  HOH C 558      42.613   4.018  64.275  1.00  0.00      C    H  
ATOM   2334  H2  HOH C 558      42.418   5.260  63.232  1.00  0.00      C    H  
ATOM   2335  O   HOH C 559      30.109  29.040  36.646  1.00  0.00      C    O  
ATOM   2336  H1  HOH C 559      30.146  29.635  35.843  1.00  0.00      C    H  
ATOM   2337  H2  HOH C 559      30.967  28.532  36.725  1.00  0.00      C    H  
ATOM   2338  O   HOH C 560      25.832  41.901  89.442  1.00  0.00      C    O  
ATOM   2339  H1  HOH C 560      26.021  41.247  90.174  1.00  0.00      C    H  
ATOM   2340  H2  HOH C 560      26.641  41.992  88.860  1.00  0.00      C    H  
ATOM   2341  O   HOH C 561       4.080  39.199  38.425  1.00  0.00      C    O  
ATOM   2342  H1  HOH C 561       5.075  39.177  38.529  1.00  0.00      C    H  
ATOM   2343  H2  HOH C 561       3.826  38.763  37.562  1.00  0.00      C    H  
ATOM   2344  O   HOH C 562      12.071  26.220  92.542  1.00  0.00      C    O  
ATOM   2345  H1  HOH C 562      11.478  25.612  92.014  1.00  0.00      C    H  
ATOM   2346  H2  HOH C 562      11.582  27.068  92.745  1.00  0.00      C    H  
ATOM   2347  O   HOH C 563      44.524  37.383  98.206  1.00  0.00      C    O  
ATOM   2348  H1  HOH C 563      44.803  37.745  99.095  1.00  0.00      C    H  
ATOM   2349  H2  HOH C 563      43.632  37.761  97.957  1.00  0.00      C    H  
ATOM   2350  O   HOH C 564      25.075  24.114  47.917  1.00  0.00      C    O  
ATOM   2351  H1  HOH C 564      25.811  23.444  47.820  1.00  0.00      C    H  
ATOM   2352  H2  HOH C 564      24.791  24.160  48.875  1.00  0.00      C    H  
ATOM   2353  O   HOH C 565       5.663  15.416  38.662  1.00  0.00      C    O  
ATOM   2354  H1  HOH C 565       6.456  16.007  38.810  1.00  0.00      C    H  
ATOM   2355  H2  HOH C 565       5.711  15.016  37.747  1.00  0.00      C    H  
ATOM   2356  O   HOH C 566      30.671   7.623  41.373  1.00  0.00      C    O  
ATOM   2357  H1  HOH C 566      29.849   7.088  41.570  1.00  0.00      C    H  
ATOM   2358  H2  HOH C 566      31.479   7.113  41.669  1.00  0.00      C    H  
ATOM   2359  O   HOH C 567       4.460  36.775  64.095  1.00  0.00      C    O  
ATOM   2360  H1  HOH C 567       4.828  37.691  63.938  1.00  0.00      C    H  
ATOM   2361  H2  HOH C 567       3.505  36.845  64.386  1.00  0.00      C    H  
ATOM   2362  O   HOH C 568      12.703  31.069  43.778  1.00  0.00      C    O  
ATOM   2363  H1  HOH C 568      13.426  30.448  43.476  1.00  0.00      C    H  
ATOM   2364  H2  HOH C 568      13.103  31.809  44.318  1.00  0.00      C    H  
ATOM   2365  O   HOH C 569      39.437  21.123  98.576  1.00  0.00      C    O  
ATOM   2366  H1  HOH C 569      38.988  21.430  99.415  1.00  0.00      C    H  
ATOM   2367  H2  HOH C 569      40.123  21.796  98.299  1.00  0.00      C    H  
ATOM   2368  O   HOH C 570      21.881   1.759  58.750  1.00  0.00      C    O  
ATOM   2369  H1  HOH C 570      20.918   2.025  58.757  1.00  0.00      C    H  
ATOM   2370  H2  HOH C 570      22.249   1.859  57.826  1.00  0.00      C    H  
ATOM   2371  O   HOH C 571       4.148  17.065  20.160  1.00  0.00      C    O  
ATOM   2372  H1  HOH C 571       4.037  16.499  20.977  1.00  0.00      C    H  
ATOM   2373  H2  HOH C 571       4.135  16.483  19.347  1.00  0.00      C    H  
ATOM   2374  O   HOH C 572      34.317   1.508  87.682  1.00  0.00      C    O  
ATOM   2375  H1  HOH C 572      34.429   2.107  88.475  1.00  0.00      C    H  
ATOM   2376  H2  HOH C 572      33.369   1.194  87.632  1.00  0.00      C    H  
ATOM   2377  O   HOH C 573      43.998   8.577   8.520  1.00  0.00      C    O  
ATOM   2378  H1  HOH C 573      43.060   8.247   8.627  1.00  0.00      C    H  
ATOM   2379  H2  HOH C 573      44.151   9.352   9.133  1.00  0.00      C    H  
ATOM   2380  O   HOH C 574      16.043  21.439  61.470  1.00  0.00      C    O  
ATOM   2381  H1  HOH C 574      16.158  20.566  61.944  1.00  0.00      C    H  
ATOM   2382  H2  HOH C 574      16.123  22.188  62.128  1.00  0.00      C    H  
ATOM   2383  O   HOH C 575       6.147  33.688 113.355  1.00  0.00      C    O  
ATOM   2384  H1  HOH C 575       5.541  33.884 112.583  1.00  0.00      C    H  
ATOM   2385  H2  HOH C 575       5.742  34.046 114.196  1.00  0.00      C    H  
ATOM   2386  O   HOH C 576      37.761  11.985  83.046  1.00  0.00      C    O  
ATOM   2387  H1  HOH C 576      37.605  11.019  83.250  1.00  0.00      C    H  
ATOM   2388  H2  HOH C 576      38.525  12.072  82.407  1.00  0.00      C    H  
ATOM   2389  O   HOH C 577      13.683   6.001  26.622  1.00  0.00      C    O  
ATOM   2390  H1  HOH C 577      14.482   5.968  26.022  1.00  0.00      C    H  
ATOM   2391  H2  HOH C 577      12.945   5.454  26.225  1.00  0.00      C    H  
ATOM   2392  O   HOH C 578      38.554  31.404  53.909  1.00  0.00      C    O  
ATOM   2393  H1  HOH C 578      38.062  30.593  54.226  1.00  0.00      C    H  
ATOM   2394  H2  HOH C 578      38.460  32.136  54.583  1.00  0.00      C    H  
ATOM   2395  O   HOH C 579      44.597  21.214 112.047  1.00  0.00      C    O  
ATOM   2396  H1  HOH C 579      44.018  21.457 112.825  1.00  0.00      C    H  
ATOM   2397  H2  HOH C 579      45.458  20.830 112.380  1.00  0.00      C    H  
ATOM   2398  O   HOH C 580       7.635   2.419 102.166  1.00  0.00      C    O  
ATOM   2399  H1  HOH C 580       7.030   1.732 102.566  1.00  0.00      C    H  
ATOM   2400  H2  HOH C 580       7.154   2.902 101.434  1.00  0.00      C    H  
ATOM   2401  O   HOH C 581       0.372  33.113 115.598  1.00  0.00      C    O  
ATOM   2402  H1  HOH C 581       0.310  32.472 116.362  1.00  0.00      C    H  
ATOM   2403  H2  HOH C 581       1.158  33.716 115.731  1.00  0.00      C    H  
ATOM   2404  O   HOH C 582      27.471  24.279  41.165  1.00  0.00      C    O  
ATOM   2405  H1  HOH C 582      27.087  23.897  42.005  1.00  0.00      C    H  
ATOM   2406  H2  HOH C 582      28.420  23.980  41.067  1.00  0.00      C    H  
ATOM   2407  O   HOH C 583      43.057   8.476  27.040  1.00  0.00      C    O  
ATOM   2408  H1  HOH C 583      42.512   9.122  27.574  1.00  0.00      C    H  
ATOM   2409  H2  HOH C 583      42.449   7.850  26.551  1.00  0.00      C    H  
ATOM   2410  O   HOH C 584      16.036  37.073  61.516  1.00  0.00      C    O  
ATOM   2411  H1  HOH C 584      16.838  36.887  62.084  1.00  0.00      C    H  
ATOM   2412  H2  HOH C 584      15.602  36.209  61.259  1.00  0.00      C    H  
ATOM   2413  O   HOH C 585       2.149  10.746  88.088  1.00  0.00      C    O  
ATOM   2414  H1  HOH C 585       2.060   9.823  87.714  1.00  0.00      C    H  
ATOM   2415  H2  HOH C 585       2.218  10.697  89.084  1.00  0.00      C    H  
ATOM   2416  O   HOH C 586      25.930  17.247  38.665  1.00  0.00      C    O  
ATOM   2417  H1  HOH C 586      26.716  16.676  38.901  1.00  0.00      C    H  
ATOM   2418  H2  HOH C 586      26.240  18.178  38.471  1.00  0.00      C    H  
ATOM   2419  O   HOH C 587      31.644   0.105  46.399  1.00  0.00      C    O  
ATOM   2420  H1  HOH C 587      31.597  -0.338  45.504  1.00  0.00      C    H  
ATOM   2421  H2  HOH C 587      31.525   1.091  46.290  1.00  0.00      C    H  
ATOM   2422  O   HOH C 588      44.473  25.974  81.906  1.00  0.00      C    O  
ATOM   2423  H1  HOH C 588      45.439  25.870  81.668  1.00  0.00      C    H  
ATOM   2424  H2  HOH C 588      44.028  25.078  81.888  1.00  0.00      C    H  
ATOM   2425  O   HOH C 589      42.518  10.941  40.949  1.00  0.00      C    O  
ATOM   2426  H1  HOH C 589      42.553  11.074  41.940  1.00  0.00      C    H  
ATOM   2427  H2  HOH C 589      41.657  10.495  40.704  1.00  0.00      C    H  
ATOM   2428  O   HOH C 590      31.163  16.018  35.333  1.00  0.00      C    O  
ATOM   2429  H1  HOH C 590      30.933  16.971  35.139  1.00  0.00      C    H  
ATOM   2430  H2  HOH C 590      30.704  15.729  36.174  1.00  0.00      C    H  
ATOM   2431  O   HOH C 591       8.391  12.395  19.179  1.00  0.00      C    O  
ATOM   2432  H1  HOH C 591       8.601  12.810  18.294  1.00  0.00      C    H  
ATOM   2433  H2  HOH C 591       8.417  13.097  19.891  1.00  0.00      C    H  
ATOM   2434  O   HOH C 592      40.523  37.342   5.855  1.00  0.00      C    O  
ATOM   2435  H1  HOH C 592      39.525  37.377   5.910  1.00  0.00      C    H  
ATOM   2436  H2  HOH C 592      40.897  37.090   6.747  1.00  0.00      C    H  
ATOM   2437  O   HOH C 593       1.010  10.088  63.470  1.00  0.00      C    O  
ATOM   2438  H1  HOH C 593       1.713  10.780  63.635  1.00  0.00      C    H  
ATOM   2439  H2  HOH C 593       1.425   9.290  63.033  1.00  0.00      C    H  
ATOM   2440  O   HOH C 594      20.506  18.027  41.361  1.00  0.00      C    O  
ATOM   2441  H1  HOH C 594      19.935  18.727  41.790  1.00  0.00      C    H  
ATOM   2442  H2  HOH C 594      21.133  18.459  40.713  1.00  0.00      C    H  
ATOM   2443  O   HOH C 595      20.506  40.636  69.715  1.00  0.00      C    O  
ATOM   2444  H1  HOH C 595      21.286  40.016  69.627  1.00  0.00      C    H  
ATOM   2445  H2  HOH C 595      20.076  40.758  68.821  1.00  0.00      C    H  
ATOM   2446  O   HOH C 596      16.386   9.003  69.103  1.00  0.00      C    O  
ATOM   2447  H1  HOH C 596      15.632   8.385  68.883  1.00  0.00      C    H  
ATOM   2448  H2  HOH C 596      16.619   8.912  70.072  1.00  0.00      C    H  
ATOM   2449  O   HOH C 597       6.394  32.766 110.148  1.00  0.00      C    O  
ATOM   2450  H1  HOH C 597       5.725  33.377 110.572  1.00  0.00      C    H  
ATOM   2451  H2  HOH C 597       7.246  32.790 110.670  1.00  0.00      C    H  
ATOM   2452  O   HOH C 598      34.379  25.128   3.005  1.00  0.00      C    O  
ATOM   2453  H1  HOH C 598      34.669  25.993   3.415  1.00  0.00      C    H  
ATOM   2454  H2  HOH C 598      33.805  24.628   3.653  1.00  0.00      C    H  
ATOM   2455  O   HOH C 599       7.670  38.525  74.268  1.00  0.00      C    O  
ATOM   2456  H1  HOH C 599       7.849  38.028  73.419  1.00  0.00      C    H  
ATOM   2457  H2  HOH C 599       7.325  37.891  74.960  1.00  0.00      C    H  
ATOM   2458  O   HOH C 600      25.211   0.288  77.334  1.00  0.00      C    O  
ATOM   2459  H1  HOH C 600      25.082   0.697  78.237  1.00  0.00      C    H  
ATOM   2460  H2  HOH C 600      25.597  -0.629  77.434  1.00  0.00      C    H  
ATOM   2461  O   HOH C 601      16.654  12.929  41.346  1.00  0.00      C    O  
ATOM   2462  H1  HOH C 601      17.627  13.084  41.523  1.00  0.00      C    H  
ATOM   2463  H2  HOH C 601      16.471  11.947  41.329  1.00  0.00      C    H  
ATOM   2464  O   HOH C 602      44.769  29.702  95.566  1.00  0.00      C    O  
ATOM   2465  H1  HOH C 602      43.996  30.317  95.414  1.00  0.00      C    H  
ATOM   2466  H2  HOH C 602      44.473  28.927  96.125  1.00  0.00      C    H  
ATOM   2467  O   HOH C 603      13.421  26.222  14.069  1.00  0.00      C    O  
ATOM   2468  H1  HOH C 603      13.004  25.591  14.723  1.00  0.00      C    H  
ATOM   2469  H2  HOH C 603      14.378  25.970  13.927  1.00  0.00      C    H  
ATOM   2470  O   HOH C 604      45.607  12.224  56.280  1.00  0.00      C    O  
ATOM   2471  H1  HOH C 604      45.453  12.926  55.585  1.00  0.00      C    H  
ATOM   2472  H2  HOH C 604      44.726  11.893  56.619  1.00  0.00      C    H  
ATOM   2473  O   HOH C 605      36.753   4.019  23.198  1.00  0.00      C    O  
ATOM   2474  H1  HOH C 605      36.643   4.140  22.211  1.00  0.00      C    H  
ATOM   2475  H2  HOH C 605      36.799   4.915  23.640  1.00  0.00      C    H  
ATOM   2476  O   HOH C 606      25.292  41.347   6.456  1.00  0.00      C    O  
ATOM   2477  H1  HOH C 606      25.160  42.076   7.127  1.00  0.00      C    H  
ATOM   2478  H2  HOH C 606      24.648  40.605   6.640  1.00  0.00      C    H  
ATOM   2479  O   HOH C 607      39.622  34.506  20.809  1.00  0.00      C    O  
ATOM   2480  H1  HOH C 607      40.552  34.745  20.530  1.00  0.00      C    H  
ATOM   2481  H2  HOH C 607      39.597  33.551  21.103  1.00  0.00      C    H  
ATOM   2482  O   HOH C 608      39.316   0.262  81.830  1.00  0.00      C    O  
ATOM   2483  H1  HOH C 608      40.260   0.132  81.526  1.00  0.00      C    H  
ATOM   2484  H2  HOH C 608      39.241   1.132  82.318  1.00  0.00      C    H  
ATOM   2485  O   HOH C 609      49.124  31.610 117.590  1.00  0.00      C    O  
ATOM   2486  H1  HOH C 609      48.220  31.221 117.414  1.00  0.00      C    H  
ATOM   2487  H2  HOH C 609      49.430  31.343 118.504  1.00  0.00      C    H  
ATOM   2488  O   HOH C 610       2.244   1.542 105.762  1.00  0.00      C    O  
ATOM   2489  H1  HOH C 610       1.535   1.167 105.165  1.00  0.00      C    H  
ATOM   2490  H2  HOH C 610       2.355   2.518 105.576  1.00  0.00      C    H  
ATOM   2491  O   HOH C 611      21.893   5.573 114.805  1.00  0.00      C    O  
ATOM   2492  H1  HOH C 611      22.208   5.623 115.753  1.00  0.00      C    H  
ATOM   2493  H2  HOH C 611      21.311   4.768 114.689  1.00  0.00      C    H  
ATOM   2494  O   HOH C 612      40.835   4.129  10.300  1.00  0.00      C    O  
ATOM   2495  H1  HOH C 612      41.162   3.215  10.058  1.00  0.00      C    H  
ATOM   2496  H2  HOH C 612      41.436   4.526  10.992  1.00  0.00      C    H  
ATOM   2497  O   HOH C 613      25.511  28.021 105.765  1.00  0.00      C    O  
ATOM   2498  H1  HOH C 613      24.927  27.891 106.565  1.00  0.00      C    H  
ATOM   2499  H2  HOH C 613      26.443  28.228 106.063  1.00  0.00      C    H  
ATOM   2500  O   HOH C 614      41.345   2.758  65.451  1.00  0.00      C    O  
ATOM   2501  H1  HOH C 614      40.469   3.166  65.194  1.00  0.00      C    H  
ATOM   2502  H2  HOH C 614      41.260   2.324  66.348  1.00  0.00      C    H  
ATOM   2503  O   HOH C 615      24.595  41.061   9.706  1.00  0.00      C    O  
ATOM   2504  H1  HOH C 615      25.540  40.743   9.780  1.00  0.00      C    H  
ATOM   2505  H2  HOH C 615      24.551  41.831   9.069  1.00  0.00      C    H  
ATOM   2506  O   HOH C 616      39.458  29.796 117.348  1.00  0.00      C    O  
ATOM   2507  H1  HOH C 616      38.868  30.595 117.238  1.00  0.00      C    H  
ATOM   2508  H2  HOH C 616      39.548  29.581 118.321  1.00  0.00      C    H  
ATOM   2509  O   HOH C 617      40.287  14.623  71.993  1.00  0.00      C    O  
ATOM   2510  H1  HOH C 617      39.540  14.706  72.652  1.00  0.00      C    H  
ATOM   2511  H2  HOH C 617      39.924  14.712  71.065  1.00  0.00      C    H  
ATOM   2512  O   HOH C 618      33.486  17.714  95.601  1.00  0.00      C    O  
ATOM   2513  H1  HOH C 618      34.362  17.449  96.004  1.00  0.00      C    H  
ATOM   2514  H2  HOH C 618      33.098  18.477  96.119  1.00  0.00      C    H  
ATOM   2515  O   HOH C 619      21.539  22.146  20.454  1.00  0.00      C    O  
ATOM   2516  H1  HOH C 619      22.341  22.452  19.942  1.00  0.00      C    H  
ATOM   2517  H2  HOH C 619      20.769  22.025  19.827  1.00  0.00      C    H  
ATOM   2518  O   HOH C 620      19.768  40.268  11.918  1.00  0.00      C    O  
ATOM   2519  H1  HOH C 620      20.747  40.214  12.118  1.00  0.00      C    H  
ATOM   2520  H2  HOH C 620      19.560  39.705  11.118  1.00  0.00      C    H  
ATOM   2521  O   HOH C 621      14.987  27.832  25.153  1.00  0.00      C    O  
ATOM   2522  H1  HOH C 621      14.213  28.186  25.679  1.00  0.00      C    H  
ATOM   2523  H2  HOH C 621      15.112  26.861  25.357  1.00  0.00      C    H  
ATOM   2524  O   HOH C 622      41.383  21.509  29.224  1.00  0.00      C    O  
ATOM   2525  H1  HOH C 622      40.476  21.860  29.461  1.00  0.00      C    H  
ATOM   2526  H2  HOH C 622      42.068  22.218  29.392  1.00  0.00      C    H  
ATOM   2527  O   HOH C 623      35.450  39.606  80.224  1.00  0.00      C    O  
ATOM   2528  H1  HOH C 623      34.604  40.119  80.076  1.00  0.00      C    H  
ATOM   2529  H2  HOH C 623      35.515  38.870  79.550  1.00  0.00      C    H  
ATOM   2530  O   HOH C 624       0.425  -0.098  49.834  1.00  0.00      C    O  
ATOM   2531  H1  HOH C 624      -0.348   0.453  49.520  1.00  0.00      C    H  
ATOM   2532  H2  HOH C 624       1.095  -0.184  49.096  1.00  0.00      C    H  
ATOM   2533  O   HOH C 625      15.841  14.885  75.560  1.00  0.00      C    O  
ATOM   2534  H1  HOH C 625      15.037  15.444  75.358  1.00  0.00      C    H  
ATOM   2535  H2  HOH C 625      16.054  14.309  74.771  1.00  0.00      C    H  
ATOM   2536  O   HOH C 626      41.442   9.062 109.700  1.00  0.00      C    O  
ATOM   2537  H1  HOH C 626      42.247   9.191 110.280  1.00  0.00      C    H  
ATOM   2538  H2  HOH C 626      40.736   8.576 110.214  1.00  0.00      C    H  
ATOM   2539  O   HOH C 627       5.468  31.933  19.915  1.00  0.00      C    O  
ATOM   2540  H1  HOH C 627       5.644  32.452  19.078  1.00  0.00      C    H  
ATOM   2541  H2  HOH C 627       4.482  31.815  20.032  1.00  0.00      C    H  
ATOM   2542  O   HOH C 628      17.841  40.304  98.165  1.00  0.00      C    O  
ATOM   2543  H1  HOH C 628      17.944  40.975  97.430  1.00  0.00      C    H  
ATOM   2544  H2  HOH C 628      18.018  39.387  97.807  1.00  0.00      C    H  
ATOM   2545  O   HOH C 629       5.878  14.782  54.802  1.00  0.00      C    O  
ATOM   2546  H1  HOH C 629       6.152  15.124  53.903  1.00  0.00      C    H  
ATOM   2547  H2  HOH C 629       4.883  14.688  54.834  1.00  0.00      C    H  
ATOM   2548  O   HOH C 630      40.611  17.706  73.009  1.00  0.00      C    O  
ATOM   2549  H1  HOH C 630      41.478  17.404  73.405  1.00  0.00      C    H  
ATOM   2550  H2  HOH C 630      40.007  16.918  72.888  1.00  0.00      C    H  
ATOM   2551  O   HOH C 631      34.012  12.436  20.643  1.00  0.00      C    O  
ATOM   2552  H1  HOH C 631      34.701  11.898  21.128  1.00  0.00      C    H  
ATOM   2553  H2  HOH C 631      33.365  11.822  20.191  1.00  0.00      C    H  
ATOM   2554  O   HOH C 632      19.265  21.890  40.880  1.00  0.00      C    O  
ATOM   2555  H1  HOH C 632      19.583  22.040  41.817  1.00  0.00      C    H  
ATOM   2556  H2  HOH C 632      18.962  22.759  40.489  1.00  0.00      C    H  
ATOM   2557  O   HOH C 633       4.865  11.299  83.145  1.00  0.00      C    O  
ATOM   2558  H1  HOH C 633       4.936  10.725  83.961  1.00  0.00      C    H  
ATOM   2559  H2  HOH C 633       5.495  12.071  83.225  1.00  0.00      C    H  
ATOM   2560  O   HOH C 634      36.004  12.838  42.652  1.00  0.00      C    O  
ATOM   2561  H1  HOH C 634      35.758  13.778  42.416  1.00  0.00      C    H  
ATOM   2562  H2  HOH C 634      35.503  12.204  42.063  1.00  0.00      C    H  
ATOM   2563  O   HOH C 635      12.454  18.026  48.012  1.00  0.00      C    O  
ATOM   2564  H1  HOH C 635      13.328  17.561  47.867  1.00  0.00      C    H  
ATOM   2565  H2  HOH C 635      12.496  18.557  48.859  1.00  0.00      C    H  
ATOM   2566  O   HOH C 636      16.663  30.491 102.111  1.00  0.00      C    O  
ATOM   2567  H1  HOH C 636      16.327  29.824 101.446  1.00  0.00      C    H  
ATOM   2568  H2  HOH C 636      17.458  30.115 102.587  1.00  0.00      C    H  
ATOM   2569  O   HOH C 637       9.598  14.229  36.688  1.00  0.00      C    O  
ATOM   2570  H1  HOH C 637       8.663  13.888  36.594  1.00  0.00      C    H  
ATOM   2571  H2  HOH C 637       9.834  14.781  35.889  1.00  0.00      C    H  
ATOM   2572  O   HOH C 638      22.438  26.876  89.828  1.00  0.00      C    O  
ATOM   2573  H1  HOH C 638      22.847  27.319  89.030  1.00  0.00      C    H  
ATOM   2574  H2  HOH C 638      22.774  27.315  90.662  1.00  0.00      C    H  
ATOM   2575  O   HOH C 639      24.729  36.456  30.777  1.00  0.00      C    O  
ATOM   2576  H1  HOH C 639      24.903  37.269  31.332  1.00  0.00      C    H  
ATOM   2577  H2  HOH C 639      25.090  36.597  29.855  1.00  0.00      C    H  
ATOM   2578  O   HOH C 640      30.181  39.368  33.852  1.00  0.00      C    O  
ATOM   2579  H1  HOH C 640      30.688  38.744  33.256  1.00  0.00      C    H  
ATOM   2580  H2  HOH C 640      29.225  39.405  33.561  1.00  0.00      C    H  
ATOM   2581  O   HOH C 641      17.168  31.010  77.498  1.00  0.00      C    O  
ATOM   2582  H1  HOH C 641      16.793  31.750  78.056  1.00  0.00      C    H  
ATOM   2583  H2  HOH C 641      16.513  30.767  76.783  1.00  0.00      C    H  
ATOM   2584  O   HOH C 642      41.538   9.551  75.479  1.00  0.00      C    O  
ATOM   2585  H1  HOH C 642      41.490   9.934  76.402  1.00  0.00      C    H  
ATOM   2586  H2  HOH C 642      40.617   9.319  75.166  1.00  0.00      C    H  
ATOM   2587  O   HOH C 643       9.862   9.889  18.127  1.00  0.00      C    O  
ATOM   2588  H1  HOH C 643       9.576   9.034  18.559  1.00  0.00      C    H  
ATOM   2589  H2  HOH C 643       9.745   9.817  17.137  1.00  0.00      C    H  
ATOM   2590  O   HOH C 644      16.642  22.150 114.561  1.00  0.00      C    O  
ATOM   2591  H1  HOH C 644      16.790  22.403 115.517  1.00  0.00      C    H  
ATOM   2592  H2  HOH C 644      16.452  21.170 114.501  1.00  0.00      C    H  
ATOM   2593  O   HOH C 645      41.311  30.443  76.720  1.00  0.00      C    O  
ATOM   2594  H1  HOH C 645      41.857  30.689  77.521  1.00  0.00      C    H  
ATOM   2595  H2  HOH C 645      41.911  30.086  76.004  1.00  0.00      C    H  
ATOM   2596  O   HOH C 646      14.917   1.956 111.871  1.00  0.00      C    O  
ATOM   2597  H1  HOH C 646      14.898   1.074 112.341  1.00  0.00      C    H  
ATOM   2598  H2  HOH C 646      13.988   2.215 111.608  1.00  0.00      C    H  
ATOM   2599  O   HOH C 647      43.589   6.564 105.014  1.00  0.00      C    O  
ATOM   2600  H1  HOH C 647      43.299   5.611 104.931  1.00  0.00      C    H  
ATOM   2601  H2  HOH C 647      44.446   6.608 105.527  1.00  0.00      C    H  
ATOM   2602  O   HOH C 648      22.523  23.146  26.017  1.00  0.00      C    O  
ATOM   2603  H1  HOH C 648      22.384  24.126  25.873  1.00  0.00      C    H  
ATOM   2604  H2  HOH C 648      22.667  22.969  26.991  1.00  0.00      C    H  
ATOM   2605  O   HOH C 649      26.879   1.566  74.036  1.00  0.00      C    O  
ATOM   2606  H1  HOH C 649      25.916   1.296  74.033  1.00  0.00      C    H  
ATOM   2607  H2  HOH C 649      27.246   1.503  73.108  1.00  0.00      C    H  
ATOM   2608  O   HOH C 650       1.589  31.083   7.434  1.00  0.00      C    O  
ATOM   2609  H1  HOH C 650       2.118  30.579   8.116  1.00  0.00      C    H  
ATOM   2610  H2  HOH C 650       0.616  31.020   7.653  1.00  0.00      C    H  
ATOM   2611  O   HOH C 651      41.269  23.654  11.282  1.00  0.00      C    O  
ATOM   2612  H1  HOH C 651      41.597  22.725  11.111  1.00  0.00      C    H  
ATOM   2613  H2  HOH C 651      40.945  24.056  10.426  1.00  0.00      C    H  
ATOM   2614  O   HOH C 652      33.121  20.527   7.241  1.00  0.00      C    O  
ATOM   2615  H1  HOH C 652      33.788  21.146   7.654  1.00  0.00      C    H  
ATOM   2616  H2  HOH C 652      33.534  20.069   6.453  1.00  0.00      C    H  
ATOM   2617  O   HOH C 653      34.907   3.172  84.342  1.00  0.00      C    O  
ATOM   2618  H1  HOH C 653      35.526   3.415  85.089  1.00  0.00      C    H  
ATOM   2619  H2  HOH C 653      35.084   3.765  83.556  1.00  0.00      C    H  
ATOM   2620  O   HOH C 654      23.549   9.615   9.861  1.00  0.00      C    O  
ATOM   2621  H1  HOH C 654      24.198   9.220   9.211  1.00  0.00      C    H  
ATOM   2622  H2  HOH C 654      23.553  10.611   9.773  1.00  0.00      C    H  
ATOM   2623  O   HOH C 655      40.766  41.266 117.108  1.00  0.00      C    O  
ATOM   2624  H1  HOH C 655      41.164  41.458 118.005  1.00  0.00      C    H  
ATOM   2625  H2  HOH C 655      39.865  40.848 117.225  1.00  0.00      C    H  
ATOM   2626  O   HOH C 656       8.586   4.821  80.045  1.00  0.00      C    O  
ATOM   2627  H1  HOH C 656       7.698   5.273  79.961  1.00  0.00      C    H  
ATOM   2628  H2  HOH C 656       8.848   4.775  81.009  1.00  0.00      C    H  
ATOM   2629  O   HOH C 657      25.047  14.221  81.265  1.00  0.00      C    O  
ATOM   2630  H1  HOH C 657      25.965  14.610  81.192  1.00  0.00      C    H  
ATOM   2631  H2  HOH C 657      24.652  14.123  80.351  1.00  0.00      C    H  
ATOM   2632  O   HOH C 658      47.579  11.917  30.937  1.00  0.00      C    O  
ATOM   2633  H1  HOH C 658      46.897  12.074  31.651  1.00  0.00      C    H  
ATOM   2634  H2  HOH C 658      47.119  11.666  30.086  1.00  0.00      C    H  
ATOM   2635  O   HOH C 659      25.170  15.889  42.870  1.00  0.00      C    O  
ATOM   2636  H1  HOH C 659      25.970  15.902  42.270  1.00  0.00      C    H  
ATOM   2637  H2  HOH C 659      24.689  16.763  42.803  1.00  0.00      C    H  
ATOM   2638  O   HOH C 660      33.908  18.985  77.731  1.00  0.00      C    O  
ATOM   2639  H1  HOH C 660      33.988  19.410  76.829  1.00  0.00      C    H  
ATOM   2640  H2  HOH C 660      33.350  18.158  77.662  1.00  0.00      C    H  
ATOM   2641  O   HOH C 661       7.779  37.202  43.942  1.00  0.00      C    O  
ATOM   2642  H1  HOH C 661       6.802  37.083  43.767  1.00  0.00      C    H  
ATOM   2643  H2  HOH C 661       8.297  36.532  43.410  1.00  0.00      C    H  
ATOM   2644  O   HOH C 662      19.798  29.279  85.048  1.00  0.00      C    O  
ATOM   2645  H1  HOH C 662      19.261  28.724  85.683  1.00  0.00      C    H  
ATOM   2646  H2  HOH C 662      20.447  29.840  85.561  1.00  0.00      C    H  
ATOM   2647  O   HOH C 663      24.518   3.651  69.764  1.00  0.00      C    O  
ATOM   2648  H1  HOH C 663      23.634   3.607  70.229  1.00  0.00      C    H  
ATOM   2649  H2  HOH C 663      25.001   2.783  69.884  1.00  0.00      C    H  
ATOM   2650  O   HOH C 664      32.623  29.949 111.530  1.00  0.00      C    O  
ATOM   2651  H1  HOH C 664      32.158  29.860 110.650  1.00  0.00      C    H  
ATOM   2652  H2  HOH C 664      32.343  29.201 112.132  1.00  0.00      C    H  
ATOM   2653  O   HOH C 665      29.897  16.168 101.386  1.00  0.00      C    O  
ATOM   2654  H1  HOH C 665      29.417  16.796 101.998  1.00  0.00      C    H  
ATOM   2655  H2  HOH C 665      29.965  15.268 101.817  1.00  0.00      C    H  
ATOM   2656  O   HOH C 666      11.281  28.383  54.491  1.00  0.00      C    O  
ATOM   2657  H1  HOH C 666      12.177  28.235  54.072  1.00  0.00      C    H  
ATOM   2658  H2  HOH C 666      11.093  27.650  55.145  1.00  0.00      C    H  
ATOM   2659  O   HOH C 667      13.006   3.937 114.536  1.00  0.00      C    O  
ATOM   2660  H1  HOH C 667      12.875   2.981 114.272  1.00  0.00      C    H  
ATOM   2661  H2  HOH C 667      13.935   4.222 114.304  1.00  0.00      C    H  
ATOM   2662  O   HOH C 668       5.012  27.534  43.460  1.00  0.00      C    O  
ATOM   2663  H1  HOH C 668       5.240  27.912  44.358  1.00  0.00      C    H  
ATOM   2664  H2  HOH C 668       4.947  28.276  42.793  1.00  0.00      C    H  
ATOM   2665  O   HOH C 669      23.388   1.245  35.308  1.00  0.00      C    O  
ATOM   2666  H1  HOH C 669      22.907   1.826  35.965  1.00  0.00      C    H  
ATOM   2667  H2  HOH C 669      23.039   0.310  35.371  1.00  0.00      C    H  
ATOM   2668  O   HOH C 670      13.371  12.870  46.334  1.00  0.00      C    O  
ATOM   2669  H1  HOH C 670      14.032  13.200  45.660  1.00  0.00      C    H  
ATOM   2670  H2  HOH C 670      12.632  12.385  45.866  1.00  0.00      C    H  
ATOM   2671  O   HOH C 671      46.699   7.788 116.423  1.00  0.00      C    O  
ATOM   2672  H1  HOH C 671      47.415   7.330 116.950  1.00  0.00      C    H  
ATOM   2673  H2  HOH C 671      46.580   7.321 115.547  1.00  0.00      C    H  
ATOM   2674  O   HOH C 672       6.293  32.082  13.455  1.00  0.00      C    O  
ATOM   2675  H1  HOH C 672       6.737  31.844  14.320  1.00  0.00      C    H  
ATOM   2676  H2  HOH C 672       6.892  32.685  12.928  1.00  0.00      C    H  
ATOM   2677  O   HOH C 673      33.228   5.637  32.758  1.00  0.00      C    O  
ATOM   2678  H1  HOH C 673      32.994   5.719  31.789  1.00  0.00      C    H  
ATOM   2679  H2  HOH C 673      32.402   5.743  33.311  1.00  0.00      C    H  
ATOM   2680  O   HOH C 674      22.817  32.732 116.950  1.00  0.00      C    O  
ATOM   2681  H1  HOH C 674      21.862  32.691 117.243  1.00  0.00      C    H  
ATOM   2682  H2  HOH C 674      23.261  33.525 117.368  1.00  0.00      C    H  
ATOM   2683  O   HOH C 675      47.028  33.419  96.533  1.00  0.00      C    O  
ATOM   2684  H1  HOH C 675      47.896  33.905  96.431  1.00  0.00      C    H  
ATOM   2685  H2  HOH C 675      47.201  32.435  96.578  1.00  0.00      C    H  
ATOM   2686  O   HOH C 676       7.266  25.946  41.784  1.00  0.00      C    O  
ATOM   2687  H1  HOH C 676       7.816  26.672  42.195  1.00  0.00      C    H  
ATOM   2688  H2  HOH C 676       6.451  25.788  42.342  1.00  0.00      C    H  
ATOM   2689  O   HOH C 677       9.747  26.495  31.993  1.00  0.00      C    O  
ATOM   2690  H1  HOH C 677       9.514  25.829  32.701  1.00  0.00      C    H  
ATOM   2691  H2  HOH C 677      10.553  26.180  31.492  1.00  0.00      C    H  
ATOM   2692  O   HOH C 678      25.362  28.857   3.106  1.00  0.00      C    O  
ATOM   2693  H1  HOH C 678      24.998  27.971   3.395  1.00  0.00      C    H  
ATOM   2694  H2  HOH C 678      24.633  29.541   3.129  1.00  0.00      C    H  
ATOM   2695  O   HOH C 679      14.220  35.135  34.663  1.00  0.00      C    O  
ATOM   2696  H1  HOH C 679      14.414  34.419  33.993  1.00  0.00      C    H  
ATOM   2697  H2  HOH C 679      14.491  34.821  35.573  1.00  0.00      C    H  
ATOM   2698  O   HOH C 680      41.983  27.323  95.103  1.00  0.00      C    O  
ATOM   2699  H1  HOH C 680      42.354  27.178  94.186  1.00  0.00      C    H  
ATOM   2700  H2  HOH C 680      42.734  27.406  95.758  1.00  0.00      C    H  
ATOM   2701  O   HOH C 681      44.092  18.571  21.989  1.00  0.00      C    O  
ATOM   2702  H1  HOH C 681      44.914  18.982  22.382  1.00  0.00      C    H  
ATOM   2703  H2  HOH C 681      43.283  18.940  22.446  1.00  0.00      C    H  
ATOM   2704  O   HOH C 682      44.711  25.244  87.846  1.00  0.00      C    O  
ATOM   2705  H1  HOH C 682      45.226  25.683  88.583  1.00  0.00      C    H  
ATOM   2706  H2  HOH C 682      43.731  25.351  88.015  1.00  0.00      C    H  
ATOM   2707  O   HOH C 683       5.758   7.194  60.137  1.00  0.00      C    O  
ATOM   2708  H1  HOH C 683       5.227   6.535  60.670  1.00  0.00      C    H  
ATOM   2709  H2  HOH C 683       6.391   7.678  60.742  1.00  0.00      C    H  
ATOM   2710  O   HOH C 684      44.925  16.842 116.735  1.00  0.00      C    O  
ATOM   2711  H1  HOH C 684      45.262  17.343 117.533  1.00  0.00      C    H  
ATOM   2712  H2  HOH C 684      44.023  16.461 116.937  1.00  0.00      C    H  
ATOM   2713  O   HOH C 685      11.819  25.090 111.149  1.00  0.00      C    O  
ATOM   2714  H1  HOH C 685      11.835  26.070 111.349  1.00  0.00      C    H  
ATOM   2715  H2  HOH C 685      11.350  24.935 110.280  1.00  0.00      C    H  
ATOM   2716  O   HOH C 686      19.094  20.271  52.384  1.00  0.00      C    O  
ATOM   2717  H1  HOH C 686      18.186  19.882  52.227  1.00  0.00      C    H  
ATOM   2718  H2  HOH C 686      19.117  21.211  52.043  1.00  0.00      C    H  
ATOM   2719  O   HOH C 687      16.154  38.956   3.950  1.00  0.00      C    O  
ATOM   2720  H1  HOH C 687      15.991  38.706   4.905  1.00  0.00      C    H  
ATOM   2721  H2  HOH C 687      15.822  38.226   3.353  1.00  0.00      C    H  
ATOM   2722  O   HOH C 688      24.380  22.740  23.039  1.00  0.00      C    O  
ATOM   2723  H1  HOH C 688      24.421  23.175  22.139  1.00  0.00      C    H  
ATOM   2724  H2  HOH C 688      23.438  22.756  23.374  1.00  0.00      C    H  
ATOM   2725  O   HOH C 689       7.091  24.198  64.497  1.00  0.00      C    O  
ATOM   2726  H1  HOH C 689       7.081  25.157  64.782  1.00  0.00      C    H  
ATOM   2727  H2  HOH C 689       7.465  23.636  65.235  1.00  0.00      C    H  
ATOM   2728  O   HOH C 690      22.411  21.659  61.011  1.00  0.00      C    O  
ATOM   2729  H1  HOH C 690      22.634  20.706  60.808  1.00  0.00      C    H  
ATOM   2730  H2  HOH C 690      21.436  21.815  60.851  1.00  0.00      C    H  
ATOM   2731  O   HOH C 691      28.102   2.464  68.423  1.00  0.00      C    O  
ATOM   2732  H1  HOH C 691      28.137   1.490  68.198  1.00  0.00      C    H  
ATOM   2733  H2  HOH C 691      28.042   2.574  69.416  1.00  0.00      C    H  
ATOM   2734  O   HOH C 692      27.638  41.746  87.497  1.00  0.00      C    O  
ATOM   2735  H1  HOH C 692      28.437  42.017  88.033  1.00  0.00      C    H  
ATOM   2736  H2  HOH C 692      27.884  40.989  86.891  1.00  0.00      C    H  
ATOM   2737  O   HOH C 693      17.846  13.955  59.772  1.00  0.00      C    O  
ATOM   2738  H1  HOH C 693      17.385  14.727  60.208  1.00  0.00      C    H  
ATOM   2739  H2  HOH C 693      17.163  13.335  59.384  1.00  0.00      C    H  
ATOM   2740  O   HOH C 694      37.110  20.519  76.906  1.00  0.00      C    O  
ATOM   2741  H1  HOH C 694      36.710  21.091  77.623  1.00  0.00      C    H  
ATOM   2742  H2  HOH C 694      38.001  20.180  77.208  1.00  0.00      C    H  
ATOM   2743  O   HOH C 695      35.869  24.958  61.644  1.00  0.00      C    O  
ATOM   2744  H1  HOH C 695      35.257  24.371  61.113  1.00  0.00      C    H  
ATOM   2745  H2  HOH C 695      36.585  25.319  61.047  1.00  0.00      C    H  
ATOM   2746  O   HOH C 696      18.030  36.560  12.055  1.00  0.00      C    O  
ATOM   2747  H1  HOH C 696      17.096  36.889  11.912  1.00  0.00      C    H  
ATOM   2748  H2  HOH C 696      18.090  36.103  12.942  1.00  0.00      C    H  
ATOM   2749  O   HOH C 697      39.945  29.162   2.952  1.00  0.00      C    O  
ATOM   2750  H1  HOH C 697      39.575  30.081   3.086  1.00  0.00      C    H  
ATOM   2751  H2  HOH C 697      40.943  29.193   3.009  1.00  0.00      C    H  
ATOM   2752  O   HOH C 698      28.861  20.929  32.262  1.00  0.00      C    O  
ATOM   2753  H1  HOH C 698      29.070  20.302  31.512  1.00  0.00      C    H  
ATOM   2754  H2  HOH C 698      27.921  21.258  32.169  1.00  0.00      C    H  
ATOM   2755  O   HOH C 699      43.229   6.354  18.593  1.00  0.00      C    O  
ATOM   2756  H1  HOH C 699      44.143   6.746  18.692  1.00  0.00      C    H  
ATOM   2757  H2  HOH C 699      42.969   6.355  17.627  1.00  0.00      C    H  
ATOM   2758  O   HOH C 700      42.274  36.963  28.140  1.00  0.00      C    O  
ATOM   2759  H1  HOH C 700      41.585  36.318  28.471  1.00  0.00      C    H  
ATOM   2760  H2  HOH C 700      42.834  36.522  27.439  1.00  0.00      C    H  
ATOM   2761  O   HOH C 701      25.135  32.152  29.454  1.00  0.00      C    O  
ATOM   2762  H1  HOH C 701      24.380  32.766  29.686  1.00  0.00      C    H  
ATOM   2763  H2  HOH C 701      24.940  31.698  28.585  1.00  0.00      C    H  
ATOM   2764  O   HOH C 702      42.385  29.714  73.924  1.00  0.00      C    O  
ATOM   2765  H1  HOH C 702      42.746  28.911  73.449  1.00  0.00      C    H  
ATOM   2766  H2  HOH C 702      42.941  30.514  73.696  1.00  0.00      C    H  
ATOM   2767  O   HOH C 703      48.841  12.097  71.778  1.00  0.00      C    O  
ATOM   2768  H1  HOH C 703      48.128  12.774  71.593  1.00  0.00      C    H  
ATOM   2769  H2  HOH C 703      49.691  12.379  71.333  1.00  0.00      C    H  
ATOM   2770  O   HOH C 704      10.691   6.709  80.617  1.00  0.00      C    O  
ATOM   2771  H1  HOH C 704      10.422   7.672  80.588  1.00  0.00      C    H  
ATOM   2772  H2  HOH C 704       9.954   6.146  80.244  1.00  0.00      C    H  
ATOM   2773  O   HOH C 705      15.811  31.919  92.582  1.00  0.00      C    O  
ATOM   2774  H1  HOH C 705      15.626  31.815  91.604  1.00  0.00      C    H  
ATOM   2775  H2  HOH C 705      15.051  32.404  93.015  1.00  0.00      C    H  
ATOM   2776  O   HOH C 706       1.133  20.674  20.144  1.00  0.00      C    O  
ATOM   2777  H1  HOH C 706       0.917  21.604  19.844  1.00  0.00      C    H  
ATOM   2778  H2  HOH C 706       1.879  20.703  20.810  1.00  0.00      C    H  
ATOM   2779  O   HOH C 707      20.080  11.020  66.193  1.00  0.00      C    O  
ATOM   2780  H1  HOH C 707      20.372  10.918  65.242  1.00  0.00      C    H  
ATOM   2781  H2  HOH C 707      19.606  10.190  66.487  1.00  0.00      C    H  
ATOM   2782  O   HOH C 708      39.824  34.497  49.076  1.00  0.00      C    O  
ATOM   2783  H1  HOH C 708      40.276  33.625  48.890  1.00  0.00      C    H  
ATOM   2784  H2  HOH C 708      39.220  34.398  49.867  1.00  0.00      C    H  
ATOM   2785  O   HOH C 709      18.367  20.155  56.287  1.00  0.00      C    O  
ATOM   2786  H1  HOH C 709      18.727  19.421  55.711  1.00  0.00      C    H  
ATOM   2787  H2  HOH C 709      17.464  19.895  56.631  1.00  0.00      C    H  
ATOM   2788  O   HOH C 710      15.039   8.092  44.742  1.00  0.00      C    O  
ATOM   2789  H1  HOH C 710      14.549   7.506  45.387  1.00  0.00      C    H  
ATOM   2790  H2  HOH C 710      15.704   8.651  45.238  1.00  0.00      C    H  
ATOM   2791  O   HOH C 711      40.190   2.485  50.791  1.00  0.00      C    O  
ATOM   2792  H1  HOH C 711      40.698   3.107  51.386  1.00  0.00      C    H  
ATOM   2793  H2  HOH C 711      40.027   1.623  51.271  1.00  0.00      C    H  
ATOM   2794  O   HOH C 712      29.043  30.196  59.740  1.00  0.00      C    O  
ATOM   2795  H1  HOH C 712      29.987  30.094  60.052  1.00  0.00      C    H  
ATOM   2796  H2  HOH C 712      28.555  29.332  59.866  1.00  0.00      C    H  
ATOM   2797  O   HOH C 713       0.821  26.708  65.662  1.00  0.00      C    O  
ATOM   2798  H1  HOH C 713       1.472  26.581  64.914  1.00  0.00      C    H  
ATOM   2799  H2  HOH C 713       0.009  26.150  65.495  1.00  0.00      C    H  
ATOM   2800  O   HOH C 714      45.075  30.512  48.763  1.00  0.00      C    O  
ATOM   2801  H1  HOH C 714      45.831  30.111  49.280  1.00  0.00      C    H  
ATOM   2802  H2  HOH C 714      45.441  31.066  48.015  1.00  0.00      C    H  
ATOM   2803  O   HOH C 715      34.539  20.828  63.899  1.00  0.00      C    O  
ATOM   2804  H1  HOH C 715      33.656  20.810  63.430  1.00  0.00      C    H  
ATOM   2805  H2  HOH C 715      35.262  21.037  63.241  1.00  0.00      C    H  
ATOM   2806  O   HOH C 716      21.342  39.718  92.745  1.00  0.00      C    O  
ATOM   2807  H1  HOH C 716      21.346  39.797  93.742  1.00  0.00      C    H  
ATOM   2808  H2  HOH C 716      20.541  39.193  92.456  1.00  0.00      C    H  
ATOM   2809  O   HOH C 717      22.227  10.553 109.384  1.00  0.00      C    O  
ATOM   2810  H1  HOH C 717      21.872  10.060 110.178  1.00  0.00      C    H  
ATOM   2811  H2  HOH C 717      22.543   9.897 108.698  1.00  0.00      C    H  
ATOM   2812  O   HOH C 718      48.730  33.962 112.251  1.00  0.00      C    O  
ATOM   2813  H1  HOH C 718      49.485  33.563 112.772  1.00  0.00      C    H  
ATOM   2814  H2  HOH C 718      47.972  33.311 112.212  1.00  0.00      C    H  
ATOM   2815  O   HOH C 719       3.672  15.881  55.821  1.00  0.00      C    O  
ATOM   2816  H1  HOH C 719       2.848  15.475  56.217  1.00  0.00      C    H  
ATOM   2817  H2  HOH C 719       4.230  16.279  56.549  1.00  0.00      C    H  
ATOM   2818  O   HOH C 720      46.600  23.292  54.068  1.00  0.00      C    O  
ATOM   2819  H1  HOH C 720      45.797  22.814  54.424  1.00  0.00      C    H  
ATOM   2820  H2  HOH C 720      46.463  23.499  53.100  1.00  0.00      C    H  
ATOM   2821  O   HOH C 721       3.573  22.118  69.883  1.00  0.00      C    O  
ATOM   2822  H1  HOH C 721       3.996  21.600  69.140  1.00  0.00      C    H  
ATOM   2823  H2  HOH C 721       4.224  22.791  70.234  1.00  0.00      C    H  
ATOM   2824  O   HOH C 722      27.405  26.263  78.316  1.00  0.00      C    O  
ATOM   2825  H1  HOH C 722      26.730  25.806  78.896  1.00  0.00      C    H  
ATOM   2826  H2  HOH C 722      27.744  25.621  77.629  1.00  0.00      C    H  
ATOM   2827  O   HOH C 723      27.679  19.760   3.867  1.00  0.00      C    O  
ATOM   2828  H1  HOH C 723      27.686  18.762   3.803  1.00  0.00      C    H  
ATOM   2829  H2  HOH C 723      26.785  20.106   3.582  1.00  0.00      C    H  
ATOM   2830  O   HOH C 724      42.982  11.057  43.677  1.00  0.00      C    O  
ATOM   2831  H1  HOH C 724      43.547  10.378  44.146  1.00  0.00      C    H  
ATOM   2832  H2  HOH C 724      43.166  11.964  44.057  1.00  0.00      C    H  
ATOM   2833  O   HOH C 725      44.605  42.451  97.008  1.00  0.00      C    O  
ATOM   2834  H1  HOH C 725      44.882  41.724  97.636  1.00  0.00      C    H  
ATOM   2835  H2  HOH C 725      43.701  42.242  96.634  1.00  0.00      C    H  
ATOM   2836  O   HOH C 726      39.436  42.098  82.346  1.00  0.00      C    O  
ATOM   2837  H1  HOH C 726      38.515  42.057  81.958  1.00  0.00      C    H  
ATOM   2838  H2  HOH C 726      39.484  42.844  83.010  1.00  0.00      C    H  
ATOM   2839  O   HOH C 727      40.816  29.014  24.705  1.00  0.00      C    O  
ATOM   2840  H1  HOH C 727      41.031  28.433  23.920  1.00  0.00      C    H  
ATOM   2841  H2  HOH C 727      40.806  29.972  24.418  1.00  0.00      C    H  
ATOM   2842  O   HOH C 728      28.350   9.550  72.544  1.00  0.00      C    O  
ATOM   2843  H1  HOH C 728      27.642  10.212  72.298  1.00  0.00      C    H  
ATOM   2844  H2  HOH C 728      29.243   9.999  72.536  1.00  0.00      C    H  
ATOM   2845  O   HOH C 729      21.084  22.492 114.185  1.00  0.00      C    O  
ATOM   2846  H1  HOH C 729      20.703  22.614 115.102  1.00  0.00      C    H  
ATOM   2847  H2  HOH C 729      20.341  22.464 113.516  1.00  0.00      C    H  
ATOM   2848  O   HOH C 730      15.662  23.156   6.327  1.00  0.00      C    O  
ATOM   2849  H1  HOH C 730      16.257  23.751   6.868  1.00  0.00      C    H  
ATOM   2850  H2  HOH C 730      15.508  22.301   6.822  1.00  0.00      C    H  
ATOM   2851  O   HOH C 731      13.157   1.749 107.691  1.00  0.00      C    O  
ATOM   2852  H1  HOH C 731      12.447   1.064 107.524  1.00  0.00      C    H  
ATOM   2853  H2  HOH C 731      12.975   2.213 108.557  1.00  0.00      C    H  
ATOM   2854  O   HOH C 732      31.228  26.701 111.416  1.00  0.00      C    O  
ATOM   2855  H1  HOH C 732      31.852  26.568 110.647  1.00  0.00      C    H  
ATOM   2856  H2  HOH C 732      31.663  27.286 112.101  1.00  0.00      C    H  
ATOM   2857  O   HOH C 733       5.670   4.237  69.308  1.00  0.00      C    O  
ATOM   2858  H1  HOH C 733       5.506   3.616  70.074  1.00  0.00      C    H  
ATOM   2859  H2  HOH C 733       5.470   3.766  68.449  1.00  0.00      C    H  
ATOM   2860  O   HOH C 734       4.262   3.901 103.156  1.00  0.00      C    O  
ATOM   2861  H1  HOH C 734       3.265   3.899 103.082  1.00  0.00      C    H  
ATOM   2862  H2  HOH C 734       4.549   4.626 103.782  1.00  0.00      C    H  
ATOM   2863  O   HOH C 735      27.328  40.168 106.749  1.00  0.00      C    O  
ATOM   2864  H1  HOH C 735      27.743  39.990 105.856  1.00  0.00      C    H  
ATOM   2865  H2  HOH C 735      27.851  39.697 107.459  1.00  0.00      C    H  
ATOM   2866  O   HOH C 736       6.519  32.818  32.162  1.00  0.00      C    O  
ATOM   2867  H1  HOH C 736       7.088  33.591  31.882  1.00  0.00      C    H  
ATOM   2868  H2  HOH C 736       6.267  32.920  33.124  1.00  0.00      C    H  
ATOM   2869  O   HOH C 737      42.639  41.661  13.511  1.00  0.00      C    O  
ATOM   2870  H1  HOH C 737      42.351  41.177  14.338  1.00  0.00      C    H  
ATOM   2871  H2  HOH C 737      42.223  42.570  13.496  1.00  0.00      C    H  
ATOM   2872  O   HOH C 738      21.091  11.430  54.316  1.00  0.00      C    O  
ATOM   2873  H1  HOH C 738      20.259  11.785  54.742  1.00  0.00      C    H  
ATOM   2874  H2  HOH C 738      21.140  10.441  54.455  1.00  0.00      C    H  
ATOM   2875  O   HOH C 739      19.288   1.862  15.754  1.00  0.00      C    O  
ATOM   2876  H1  HOH C 739      18.680   1.342  15.154  1.00  0.00      C    H  
ATOM   2877  H2  HOH C 739      19.258   2.829  15.502  1.00  0.00      C    H  
ATOM   2878  O   HOH C 740      41.832  21.944  37.915  1.00  0.00      C    O  
ATOM   2879  H1  HOH C 740      41.297  22.491  38.558  1.00  0.00      C    H  
ATOM   2880  H2  HOH C 740      42.489  22.532  37.443  1.00  0.00      C    H  
ATOM   2881  O   HOH C 741      19.445  22.147  57.620  1.00  0.00      C    O  
ATOM   2882  H1  HOH C 741      19.130  21.359  57.091  1.00  0.00      C    H  
ATOM   2883  H2  HOH C 741      19.928  21.829  58.436  1.00  0.00      C    H  
ATOM   2884  O   HOH C 742      46.852  36.639  80.751  1.00  0.00      C    O  
ATOM   2885  H1  HOH C 742      47.735  36.171  80.764  1.00  0.00      C    H  
ATOM   2886  H2  HOH C 742      46.231  36.197  81.399  1.00  0.00      C    H  
ATOM   2887  O   HOH C 743      34.189   0.748  52.862  1.00  0.00      C    O  
ATOM   2888  H1  HOH C 743      34.908   1.440  52.790  1.00  0.00      C    H  
ATOM   2889  H2  HOH C 743      33.302   1.198  52.964  1.00  0.00      C    H  
ATOM   2890  O   HOH C 744      45.769  20.568  71.327  1.00  0.00      C    O  
ATOM   2891  H1  HOH C 744      45.492  20.721  70.378  1.00  0.00      C    H  
ATOM   2892  H2  HOH C 744      46.542  19.934  71.350  1.00  0.00      C    H  
ATOM   2893  O   HOH C 745       1.936  27.550  82.165  1.00  0.00      C    O  
ATOM   2894  H1  HOH C 745       2.121  26.570  82.084  1.00  0.00      C    H  
ATOM   2895  H2  HOH C 745       1.973  27.972  81.259  1.00  0.00      C    H  
ATOM   2896  O   HOH C 746      39.548  41.626 104.533  1.00  0.00      C    O  
ATOM   2897  H1  HOH C 746      40.115  41.062 103.933  1.00  0.00      C    H  
ATOM   2898  H2  HOH C 746      39.993  41.718 105.424  1.00  0.00      C    H  
ATOM   2899  O   HOH C 747      37.127  30.894 114.660  1.00  0.00      C    O  
ATOM   2900  H1  HOH C 747      37.237  29.905 114.565  1.00  0.00      C    H  
ATOM   2901  H2  HOH C 747      37.448  31.347 113.829  1.00  0.00      C    H  
ATOM   2902  O   HOH C 748      16.526  25.098   3.904  1.00  0.00      C    O  
ATOM   2903  H1  HOH C 748      16.762  24.537   4.697  1.00  0.00      C    H  
ATOM   2904  H2  HOH C 748      17.316  25.653   3.641  1.00  0.00      C    H  
ATOM   2905  O   HOH C 749      18.549  23.139  20.785  1.00  0.00      C    O  
ATOM   2906  H1  HOH C 749      18.722  22.449  20.083  1.00  0.00      C    H  
ATOM   2907  H2  HOH C 749      18.307  22.688  21.644  1.00  0.00      C    H  
ATOM   2908  O   HOH C 750      22.366  31.383 114.627  1.00  0.00      C    O  
ATOM   2909  H1  HOH C 750      21.548  31.802 114.235  1.00  0.00      C    H  
ATOM   2910  H2  HOH C 750      22.572  31.811 115.507  1.00  0.00      C    H  
ATOM   2911  O   HOH C 751       9.218  11.652 101.748  1.00  0.00      C    O  
ATOM   2912  H1  HOH C 751       9.312  12.520 101.260  1.00  0.00      C    H  
ATOM   2913  H2  HOH C 751      10.124  11.263 101.914  1.00  0.00      C    H  
ATOM   2914  O   HOH C 752       1.970   3.361 108.956  1.00  0.00      C    O  
ATOM   2915  H1  HOH C 752       1.322   2.706 108.569  1.00  0.00      C    H  
ATOM   2916  H2  HOH C 752       2.887   2.962 108.956  1.00  0.00      C    H  
ATOM   2917  O   HOH C 753      45.076  34.994  86.542  1.00  0.00      C    O  
ATOM   2918  H1  HOH C 753      44.105  34.755  86.504  1.00  0.00      C    H  
ATOM   2919  H2  HOH C 753      45.254  35.763  85.929  1.00  0.00      C    H  
ATOM   2920  O   HOH C 754      25.535  33.491  48.144  1.00  0.00      C    O  
ATOM   2921  H1  HOH C 754      24.716  33.679  47.602  1.00  0.00      C    H  
ATOM   2922  H2  HOH C 754      25.297  32.897  48.912  1.00  0.00      C    H  
ATOM   2923  O   HOH C 755       4.691  38.228  11.226  1.00  0.00      C    O  
ATOM   2924  H1  HOH C 755       5.297  38.948  11.568  1.00  0.00      C    H  
ATOM   2925  H2  HOH C 755       3.739  38.499  11.368  1.00  0.00      C    H  
ATOM   2926  O   HOH C 756       1.797   7.843  37.593  1.00  0.00      C    O  
ATOM   2927  H1  HOH C 756       1.863   8.658  37.018  1.00  0.00      C    H  
ATOM   2928  H2  HOH C 756       2.642   7.313  37.519  1.00  0.00      C    H  
ATOM   2929  O   HOH C 757      40.463  27.973  80.542  1.00  0.00      C    O  
ATOM   2930  H1  HOH C 757      39.500  28.230  80.469  1.00  0.00      C    H  
ATOM   2931  H2  HOH C 757      40.991  28.750  80.885  1.00  0.00      C    H  
ATOM   2932  O   HOH C 758       6.179   2.345  46.809  1.00  0.00      C    O  
ATOM   2933  H1  HOH C 758       6.278   3.126  47.426  1.00  0.00      C    H  
ATOM   2934  H2  HOH C 758       6.799   1.614  47.094  1.00  0.00      C    H  
ATOM   2935  O   HOH C 759      41.534   2.468  86.333  1.00  0.00      C    O  
ATOM   2936  H1  HOH C 759      40.628   2.046  86.306  1.00  0.00      C    H  
ATOM   2937  H2  HOH C 759      41.533   3.217  86.996  1.00  0.00      C    H  
ATOM   2938  O   HOH C 760       7.687  28.064 107.708  1.00  0.00      C    O  
ATOM   2939  H1  HOH C 760       7.934  28.668 106.950  1.00  0.00      C    H  
ATOM   2940  H2  HOH C 760       8.364  28.152 108.438  1.00  0.00      C    H  
ATOM   2941  O   HOH C 761      45.214  32.432   3.046  1.00  0.00      C    O  
ATOM   2942  H1  HOH C 761      44.311  32.019   2.930  1.00  0.00      C    H  
ATOM   2943  H2  HOH C 761      45.122  33.426   3.097  1.00  0.00      C    H  
ATOM   2944  O   HOH C 762       4.543   2.333 108.992  1.00  0.00      C    O  
ATOM   2945  H1  HOH C 762       5.455   2.637 108.717  1.00  0.00      C    H  
ATOM   2946  H2  HOH C 762       4.264   1.558 108.424  1.00  0.00      C    H  
ATOM   2947  O   HOH C 763      38.754  20.264 105.571  1.00  0.00      C    O  
ATOM   2948  H1  HOH C 763      38.419  21.204 105.635  1.00  0.00      C    H  
ATOM   2949  H2  HOH C 763      39.344  20.175 104.770  1.00  0.00      C    H  
ATOM   2950  O   HOH C 764      40.404  22.491  77.270  1.00  0.00      C    O  
ATOM   2951  H1  HOH C 764      40.970  23.118  77.806  1.00  0.00      C    H  
ATOM   2952  H2  HOH C 764      39.817  23.015  76.653  1.00  0.00      C    H  
ATOM   2953  O   HOH C 765      17.787  19.899  79.052  1.00  0.00      C    O  
ATOM   2954  H1  HOH C 765      17.287  20.754  78.916  1.00  0.00      C    H  
ATOM   2955  H2  HOH C 765      17.920  19.742  80.031  1.00  0.00      C    H  
ATOM   2956  O   HOH C 766       7.996   3.815  63.387  1.00  0.00      C    O  
ATOM   2957  H1  HOH C 766       8.766   4.229  63.873  1.00  0.00      C    H  
ATOM   2958  H2  HOH C 766       7.942   2.843  63.615  1.00  0.00      C    H  
ATOM   2959  O   HOH C 767      42.519  20.661 105.599  1.00  0.00      C    O  
ATOM   2960  H1  HOH C 767      43.105  19.865 105.755  1.00  0.00      C    H  
ATOM   2961  H2  HOH C 767      41.992  20.527 104.760  1.00  0.00      C    H  
ATOM   2962  O   HOH C 768      12.099  37.042  53.948  1.00  0.00      C    O  
ATOM   2963  H1  HOH C 768      11.154  36.724  53.882  1.00  0.00      C    H  
ATOM   2964  H2  HOH C 768      12.692  36.275  54.193  1.00  0.00      C    H  
ATOM   2965  O   HOH C 769      30.182  33.912  46.832  1.00  0.00      C    O  
ATOM   2966  H1  HOH C 769      30.710  33.144  46.468  1.00  0.00      C    H  
ATOM   2967  H2  HOH C 769      30.651  34.769  46.619  1.00  0.00      C    H  
ATOM   2968  O   HOH C 770      33.640  21.518  18.209  1.00  0.00      C    O  
ATOM   2969  H1  HOH C 770      33.299  21.002  18.994  1.00  0.00      C    H  
ATOM   2970  H2  HOH C 770      34.301  22.200  18.520  1.00  0.00      C    H  
ATOM   2971  O   HOH C 771      13.412   5.215 103.899  1.00  0.00      C    O  
ATOM   2972  H1  HOH C 771      13.224   4.384 103.375  1.00  0.00      C    H  
ATOM   2973  H2  HOH C 771      14.401   5.353 103.960  1.00  0.00      C    H  
ATOM   2974  O   HOH C 772      27.776  39.767 112.948  1.00  0.00      C    O  
ATOM   2975  H1  HOH C 772      27.722  40.208 112.052  1.00  0.00      C    H  
ATOM   2976  H2  HOH C 772      28.375  38.968 112.891  1.00  0.00      C    H  
ATOM   2977  O   HOH C 773      30.315  20.230  28.916  1.00  0.00      C    O  
ATOM   2978  H1  HOH C 773      29.924  20.604  28.074  1.00  0.00      C    H  
ATOM   2979  H2  HOH C 773      31.191  20.675  29.103  1.00  0.00      C    H  
ATOM   2980  O   HOH C 774      25.922  35.855   2.796  1.00  0.00      C    O  
ATOM   2981  H1  HOH C 774      26.488  36.528   3.273  1.00  0.00      C    H  
ATOM   2982  H2  HOH C 774      24.962  35.997   3.037  1.00  0.00      C    H  
ATOM   2983  O   HOH C 775      35.924  13.459 111.309  1.00  0.00      C    O  
ATOM   2984  H1  HOH C 775      35.765  14.363 111.706  1.00  0.00      C    H  
ATOM   2985  H2  HOH C 775      35.234  12.820 111.650  1.00  0.00      C    H  
ATOM   2986  O   HOH C 776      45.123  26.514  93.191  1.00  0.00      C    O  
ATOM   2987  H1  HOH C 776      45.622  26.233  92.371  1.00  0.00      C    H  
ATOM   2988  H2  HOH C 776      45.691  27.134  93.731  1.00  0.00      C    H  
ATOM   2989  O   HOH C 777      22.427  13.929 103.912  1.00  0.00      C    O  
ATOM   2990  H1  HOH C 777      22.533  13.539 102.997  1.00  0.00      C    H  
ATOM   2991  H2  HOH C 777      23.330  14.090 104.311  1.00  0.00      C    H  
ATOM   2992  O   HOH C 778       6.899  24.466   3.087  1.00  0.00      C    O  
ATOM   2993  H1  HOH C 778       6.401  25.333   3.103  1.00  0.00      C    H  
ATOM   2994  H2  HOH C 778       7.872  24.638   3.238  1.00  0.00      C    H  
ATOM   2995  O   HOH C 779      31.261  33.381  36.396  1.00  0.00      C    O  
ATOM   2996  H1  HOH C 779      30.597  33.382  35.649  1.00  0.00      C    H  
ATOM   2997  H2  HOH C 779      31.840  34.194  36.330  1.00  0.00      C    H  
ATOM   2998  O   HOH C 780      46.586   8.530  79.788  1.00  0.00      C    O  
ATOM   2999  H1  HOH C 780      47.343   9.184  79.778  1.00  0.00      C    H  
ATOM   3000  H2  HOH C 780      46.043   8.635  78.956  1.00  0.00      C    H  
ATOM   3001  O   HOH C 781      42.590  12.482  18.466  1.00  0.00      C    O  
ATOM   3002  H1  HOH C 781      41.778  11.971  18.184  1.00  0.00      C    H  
ATOM   3003  H2  HOH C 781      42.317  13.249  19.045  1.00  0.00      C    H  
ATOM   3004  O   HOH C 782      45.097  20.066  66.601  1.00  0.00      C    O  
ATOM   3005  H1  HOH C 782      44.688  20.644  65.895  1.00  0.00      C    H  
ATOM   3006  H2  HOH C 782      45.814  20.576  67.075  1.00  0.00      C    H  
ATOM   3007  O   HOH C 783      27.442  41.793 110.308  1.00  0.00      C    O  
ATOM   3008  H1  HOH C 783      26.602  42.153 110.714  1.00  0.00      C    H  
ATOM   3009  H2  HOH C 783      27.660  42.308 109.479  1.00  0.00      C    H  
ATOM   3010  O   HOH C 784      43.084  35.994 107.893  1.00  0.00      C    O  
ATOM   3011  H1  HOH C 784      43.338  36.960 107.938  1.00  0.00      C    H  
ATOM   3012  H2  HOH C 784      43.905  35.439 107.758  1.00  0.00      C    H  
ATOM   3013  O   HOH C 785      35.937   1.316  40.321  1.00  0.00      C    O  
ATOM   3014  H1  HOH C 785      35.217   0.864  40.847  1.00  0.00      C    H  
ATOM   3015  H2  HOH C 785      36.745   0.728  40.287  1.00  0.00      C    H  
ATOM   3016  O   HOH C 786      44.254  41.041 117.341  1.00  0.00      C    O  
ATOM   3017  H1  HOH C 786      44.230  41.209 118.327  1.00  0.00      C    H  
ATOM   3018  H2  HOH C 786      45.177  40.762 117.074  1.00  0.00      C    H  
ATOM   3019  O   HOH C 787      15.290  30.257  43.027  1.00  0.00      C    O  
ATOM   3020  H1  HOH C 787      15.568  29.354  43.356  1.00  0.00      C    H  
ATOM   3021  H2  HOH C 787      15.893  30.954  43.416  1.00  0.00      C    H  
ATOM   3022  O   HOH C 788      26.353  26.092  96.579  1.00  0.00      C    O  
ATOM   3023  H1  HOH C 788      26.963  26.653  96.019  1.00  0.00      C    H  
ATOM   3024  H2  HOH C 788      25.870  26.674  97.232  1.00  0.00      C    H  
ATOM   3025  O   HOH C 789      38.440  37.796 103.636  1.00  0.00      C    O  
ATOM   3026  H1  HOH C 789      38.284  36.946 104.138  1.00  0.00      C    H  
ATOM   3027  H2  HOH C 789      39.386  38.093 103.768  1.00  0.00      C    H  
ATOM   3028  O   HOH C 790       7.316  38.523  13.912  1.00  0.00      C    O  
ATOM   3029  H1  HOH C 790       7.738  39.418  13.770  1.00  0.00      C    H  
ATOM   3030  H2  HOH C 790       7.841  38.010  14.591  1.00  0.00      C    H  
ATOM   3031  O   HOH C 791      13.115   0.948 104.527  1.00  0.00      C    O  
ATOM   3032  H1  HOH C 791      12.321   0.664 105.064  1.00  0.00      C    H  
ATOM   3033  H2  HOH C 791      13.887   0.345 104.729  1.00  0.00      C    H  
ATOM   3034  O   HOH C 792      21.543  35.058 107.757  1.00  0.00      C    O  
ATOM   3035  H1  HOH C 792      22.367  34.980 108.318  1.00  0.00      C    H  
ATOM   3036  H2  HOH C 792      21.273  36.019 107.694  1.00  0.00      C    H  
ATOM   3037  O   HOH C 793      36.514  18.087  41.241  1.00  0.00      C    O  
ATOM   3038  H1  HOH C 793      36.873  18.616  40.472  1.00  0.00      C    H  
ATOM   3039  H2  HOH C 793      37.269  17.803  41.832  1.00  0.00      C    H  
ATOM   3040  O   HOH C 794      29.083  11.813  56.182  1.00  0.00      C    O  
ATOM   3041  H1  HOH C 794      29.691  11.435  55.484  1.00  0.00      C    H  
ATOM   3042  H2  HOH C 794      28.133  11.719  55.884  1.00  0.00      C    H  
ATOM   3043  O   HOH C 795      13.974  17.700  89.556  1.00  0.00      C    O  
ATOM   3044  H1  HOH C 795      13.172  17.509  88.991  1.00  0.00      C    H  
ATOM   3045  H2  HOH C 795      14.782  17.781  88.972  1.00  0.00      C    H  
ATOM   3046  O   HOH C 796      23.408  12.698  54.824  1.00  0.00      C    O  
ATOM   3047  H1  HOH C 796      22.561  12.209  54.617  1.00  0.00      C    H  
ATOM   3048  H2  HOH C 796      23.469  12.856  55.809  1.00  0.00      C    H  
ATOM   3049  O   HOH C 797      40.750  26.598   3.555  1.00  0.00      C    O  
ATOM   3050  H1  HOH C 797      40.139  27.374   3.403  1.00  0.00      C    H  
ATOM   3051  H2  HOH C 797      41.613  26.924   3.942  1.00  0.00      C    H  
ATOM   3052  O   HOH C 798       7.290  19.875  32.669  1.00  0.00      C    O  
ATOM   3053  H1  HOH C 798       7.629  19.869  31.728  1.00  0.00      C    H  
ATOM   3054  H2  HOH C 798       6.412  20.351  32.704  1.00  0.00      C    H  
ATOM   3055  O   HOH C 799      19.452  20.699  68.629  1.00  0.00      C    O  
ATOM   3056  H1  HOH C 799      19.702  21.599  68.273  1.00  0.00      C    H  
ATOM   3057  H2  HOH C 799      20.202  20.057  68.467  1.00  0.00      C    H  
ATOM   3058  O   HOH C 800      27.753  -0.224  12.566  1.00  0.00      C    O  
ATOM   3059  H1  HOH C 800      26.818  -0.224  12.921  1.00  0.00      C    H  
ATOM   3060  H2  HOH C 800      27.832   0.453  11.834  1.00  0.00      C    H  
ATOM   3061  O   HOH C 801      24.238  29.244  10.991  1.00  0.00      C    O  
ATOM   3062  H1  HOH C 801      23.396  28.707  11.028  1.00  0.00      C    H  
ATOM   3063  H2  HOH C 801      24.889  28.892  11.663  1.00  0.00      C    H  
ATOM   3064  O   HOH C 802      45.810  19.752   9.217  1.00  0.00      C    O  
ATOM   3065  H1  HOH C 802      46.509  19.999   9.888  1.00  0.00      C    H  
ATOM   3066  H2  HOH C 802      45.944  18.803   8.931  1.00  0.00      C    H  
ATOM   3067  O   HOH C 803      22.409  33.078 105.867  1.00  0.00      C    O  
ATOM   3068  H1  HOH C 803      22.686  33.148 104.908  1.00  0.00      C    H  
ATOM   3069  H2  HOH C 803      22.358  33.993 106.266  1.00  0.00      C    H  
ATOM   3070  O   HOH C 804      29.040  42.325  60.805  1.00  0.00      C    O  
ATOM   3071  H1  HOH C 804      28.504  43.167  60.751  1.00  0.00      C    H  
ATOM   3072  H2  HOH C 804      28.567  41.596  60.311  1.00  0.00      C    H  
ATOM   3073  O   HOH C 805      28.621  20.463  54.896  1.00  0.00      C    O  
ATOM   3074  H1  HOH C 805      29.155  20.537  54.054  1.00  0.00      C    H  
ATOM   3075  H2  HOH C 805      27.839  19.859  54.743  1.00  0.00      C    H  
ATOM   3076  O   HOH C 806      37.588  21.991  22.417  1.00  0.00      C    O  
ATOM   3077  H1  HOH C 806      38.401  22.421  22.023  1.00  0.00      C    H  
ATOM   3078  H2  HOH C 806      36.945  21.763  21.686  1.00  0.00      C    H  
ATOM   3079  O   HOH C 807      25.201  19.131   9.463  1.00  0.00      C    O  
ATOM   3080  H1  HOH C 807      25.824  19.912   9.511  1.00  0.00      C    H  
ATOM   3081  H2  HOH C 807      24.268  19.458   9.311  1.00  0.00      C    H  
ATOM   3082  O   HOH C 808      31.998  11.551  55.374  1.00  0.00      C    O  
ATOM   3083  H1  HOH C 808      32.300  11.116  54.526  1.00  0.00      C    H  
ATOM   3084  H2  HOH C 808      31.642  12.464  55.172  1.00  0.00      C    H  
ATOM   3085  O   HOH C 809       7.946  22.845  69.134  1.00  0.00      C    O  
ATOM   3086  H1  HOH C 809       6.962  22.786  69.302  1.00  0.00      C    H  
ATOM   3087  H2  HOH C 809       8.442  22.497  69.930  1.00  0.00      C    H  
ATOM   3088  O   HOH C 810      15.818   2.740 104.086  1.00  0.00      C    O  
ATOM   3089  H1  HOH C 810      15.698   2.695 103.094  1.00  0.00      C    H  
ATOM   3090  H2  HOH C 810      15.926   3.694 104.366  1.00  0.00      C    H  
ATOM   3091  O   HOH C 811       4.473  30.251  89.889  1.00  0.00      C    O  
ATOM   3092  H1  HOH C 811       4.517  30.826  89.072  1.00  0.00      C    H  
ATOM   3093  H2  HOH C 811       4.681  30.802  90.696  1.00  0.00      C    H  
ATOM   3094  O   HOH C 812      36.925  18.456  94.662  1.00  0.00      C    O  
ATOM   3095  H1  HOH C 812      37.726  18.004  94.268  1.00  0.00      C    H  
ATOM   3096  H2  HOH C 812      36.543  17.883  95.386  1.00  0.00      C    H  
ATOM   3097  O   HOH C 813      33.234   5.475  93.522  1.00  0.00      C    O  
ATOM   3098  H1  HOH C 813      32.435   6.070  93.433  1.00  0.00      C    H  
ATOM   3099  H2  HOH C 813      33.232   5.048  94.427  1.00  0.00      C    H  
ATOM   3100  O   HOH C 814      29.438  31.830   4.821  1.00  0.00      C    O  
ATOM   3101  H1  HOH C 814      30.131  31.442   4.214  1.00  0.00      C    H  
ATOM   3102  H2  HOH C 814      29.629  31.557   5.763  1.00  0.00      C    H  
ATOM   3103  O   HOH C 815      23.529  31.754  15.333  1.00  0.00      C    O  
ATOM   3104  H1  HOH C 815      23.149  31.487  16.218  1.00  0.00      C    H  
ATOM   3105  H2  HOH C 815      23.147  32.636  15.059  1.00  0.00      C    H  
ATOM   3106  O   HOH C 816      23.137  19.495  23.848  1.00  0.00      C    O  
ATOM   3107  H1  HOH C 816      24.110  19.689  23.981  1.00  0.00      C    H  
ATOM   3108  H2  HOH C 816      23.028  18.571  23.482  1.00  0.00      C    H  
ATOM   3109  O   HOH C 817      31.781   3.417  63.083  1.00  0.00      C    O  
ATOM   3110  H1  HOH C 817      31.875   2.920  62.220  1.00  0.00      C    H  
ATOM   3111  H2  HOH C 817      30.864   3.271  63.453  1.00  0.00      C    H  
ATOM   3112  O   HOH C 818      43.514   5.833  33.402  1.00  0.00      C    O  
ATOM   3113  H1  HOH C 818      43.995   5.897  34.276  1.00  0.00      C    H  
ATOM   3114  H2  HOH C 818      42.849   6.576  33.332  1.00  0.00      C    H  
ATOM   3115  O   HOH C 819      22.498  22.336  79.465  1.00  0.00      C    O  
ATOM   3116  H1  HOH C 819      22.682  21.985  78.547  1.00  0.00      C    H  
ATOM   3117  H2  HOH C 819      22.398  23.331  79.427  1.00  0.00      C    H  
ATOM   3118  O   HOH C 820       6.736   2.991  15.212  1.00  0.00      C    O  
ATOM   3119  H1  HOH C 820       7.650   3.081  15.609  1.00  0.00      C    H  
ATOM   3120  H2  HOH C 820       6.049   3.086  15.933  1.00  0.00      C    H  
ATOM   3121  O   HOH C 821      27.858  23.159  68.259  1.00  0.00      C    O  
ATOM   3122  H1  HOH C 821      26.868  23.298  68.238  1.00  0.00      C    H  
ATOM   3123  H2  HOH C 821      28.316  24.042  68.361  1.00  0.00      C    H  
ATOM   3124  O   HOH C 822      21.394  24.790  18.084  1.00  0.00      C    O  
ATOM   3125  H1  HOH C 822      21.090  24.911  19.029  1.00  0.00      C    H  
ATOM   3126  H2  HOH C 822      20.947  23.987  17.690  1.00  0.00      C    H  
ATOM   3127  O   HOH C 823       3.996   3.378  55.517  1.00  0.00      C    O  
ATOM   3128  H1  HOH C 823       3.795   3.788  54.627  1.00  0.00      C    H  
ATOM   3129  H2  HOH C 823       3.627   2.449  55.547  1.00  0.00      C    H  
ATOM   3130  O   HOH C 824      34.048  40.152  90.133  1.00  0.00      C    O  
ATOM   3131  H1  HOH C 824      34.801  40.024  90.778  1.00  0.00      C    H  
ATOM   3132  H2  HOH C 824      34.093  39.449  89.424  1.00  0.00      C    H  
ATOM   3133  O   HOH C 825       6.110  30.945 114.154  1.00  0.00      C    O  
ATOM   3134  H1  HOH C 825       6.405  31.893 114.036  1.00  0.00      C    H  
ATOM   3135  H2  HOH C 825       5.315  30.769 113.573  1.00  0.00      C    H  
ATOM   3136  O   HOH C 826      12.201  25.288  16.564  1.00  0.00      C    O  
ATOM   3137  H1  HOH C 826      12.253  26.238  16.871  1.00  0.00      C    H  
ATOM   3138  H2  HOH C 826      12.691  24.701  17.208  1.00  0.00      C    H  
ATOM   3139  O   HOH C 827      13.138  11.519  20.503  1.00  0.00      C    O  
ATOM   3140  H1  HOH C 827      14.131  11.397  20.516  1.00  0.00      C    H  
ATOM   3141  H2  HOH C 827      12.883  12.247  21.139  1.00  0.00      C    H  
ATOM   3142  O   HOH C 828      12.977  27.008 116.809  1.00  0.00      C    O  
ATOM   3143  H1  HOH C 828      12.647  26.988 115.865  1.00  0.00      C    H  
ATOM   3144  H2  HOH C 828      13.664  26.294 116.937  1.00  0.00      C    H  
ATOM   3145  O   HOH C 829       6.505   6.573  21.110  1.00  0.00      C    O  
ATOM   3146  H1  HOH C 829       6.034   5.696  21.019  1.00  0.00      C    H  
ATOM   3147  H2  HOH C 829       6.747   6.724  22.068  1.00  0.00      C    H  
ATOM   3148  O   HOH C 830      20.708  41.220  99.965  1.00  0.00      C    O  
ATOM   3149  H1  HOH C 830      19.997  40.603  99.626  1.00  0.00      C    H  
ATOM   3150  H2  HOH C 830      21.490  41.202  99.342  1.00  0.00      C    H  
ATOM   3151  O   HOH C 831      26.301  40.348  45.725  1.00  0.00      C    O  
ATOM   3152  H1  HOH C 831      26.587  40.583  44.796  1.00  0.00      C    H  
ATOM   3153  H2  HOH C 831      26.478  39.378  45.894  1.00  0.00      C    H  
ATOM   3154  O   HOH C 832       1.079  11.494  30.312  1.00  0.00      C    O  
ATOM   3155  H1  HOH C 832       1.534  10.908  29.642  1.00  0.00      C    H  
ATOM   3156  H2  HOH C 832       0.217  11.071  30.594  1.00  0.00      C    H  
ATOM   3157  O   HOH C 833      35.445  27.810 107.882  1.00  0.00      C    O  
ATOM   3158  H1  HOH C 833      34.820  27.255 107.333  1.00  0.00      C    H  
ATOM   3159  H2  HOH C 833      36.072  27.212 108.380  1.00  0.00      C    H  
ATOM   3160  O   HOH C 834      35.593  35.959 109.162  1.00  0.00      C    O  
ATOM   3161  H1  HOH C 834      36.351  36.271 108.589  1.00  0.00      C    H  
ATOM   3162  H2  HOH C 834      34.871  36.651 109.165  1.00  0.00      C    H  
ATOM   3163  O   HOH C 835      35.869   9.897  68.384  1.00  0.00      C    O  
ATOM   3164  H1  HOH C 835      36.018   9.702  69.353  1.00  0.00      C    H  
ATOM   3165  H2  HOH C 835      36.307   9.188  67.831  1.00  0.00      C    H  
ATOM   3166  O   HOH C 836      36.855   2.242  74.438  1.00  0.00      C    O  
ATOM   3167  H1  HOH C 836      36.387   1.373  74.276  1.00  0.00      C    H  
ATOM   3168  H2  HOH C 836      36.701   2.853  73.662  1.00  0.00      C    H  
ATOM   3169  O   HOH C 837       7.326  28.324  50.042  1.00  0.00      C    O  
ATOM   3170  H1  HOH C 837       7.997  29.066  50.042  1.00  0.00      C    H  
ATOM   3171  H2  HOH C 837       7.193  27.996  49.107  1.00  0.00      C    H  
ATOM   3172  O   HOH C 838      27.469  26.081  12.802  1.00  0.00      C    O  
ATOM   3173  H1  HOH C 838      26.846  25.301  12.754  1.00  0.00      C    H  
ATOM   3174  H2  HOH C 838      27.968  26.058  13.668  1.00  0.00      C    H  
ATOM   3175  O   HOH C 839      49.341  41.437  19.571  1.00  0.00      C    O  
ATOM   3176  H1  HOH C 839      48.480  41.913  19.746  1.00  0.00      C    H  
ATOM   3177  H2  HOH C 839      49.814  41.875  18.806  1.00  0.00      C    H  
ATOM   3178  O   HOH C 840      47.386  19.864  78.058  1.00  0.00      C    O  
ATOM   3179  H1  HOH C 840      47.630  20.794  77.782  1.00  0.00      C    H  
ATOM   3180  H2  HOH C 840      47.861  19.207  77.471  1.00  0.00      C    H  
ATOM   3181  O   HOH C 841      35.203  25.449 104.206  1.00  0.00      C    O  
ATOM   3182  H1  HOH C 841      34.446  25.488 104.859  1.00  0.00      C    H  
ATOM   3183  H2  HOH C 841      34.848  25.239 103.296  1.00  0.00      C    H  
ATOM   3184  O   HOH C 842      25.679  26.883  53.887  1.00  0.00      C    O  
ATOM   3185  H1  HOH C 842      24.758  27.253  54.005  1.00  0.00      C    H  
ATOM   3186  H2  HOH C 842      25.860  26.742  52.914  1.00  0.00      C    H  
ATOM   3187  O   HOH C 843      47.048   2.090  67.270  1.00  0.00      C    O  
ATOM   3188  H1  HOH C 843      46.157   1.637  67.303  1.00  0.00      C    H  
ATOM   3189  H2  HOH C 843      46.988   2.977  67.727  1.00  0.00      C    H  
ATOM   3190  O   HOH C 844       6.911  40.935  73.336  1.00  0.00      C    O  
ATOM   3191  H1  HOH C 844       7.321  40.095  73.690  1.00  0.00      C    H  
ATOM   3192  H2  HOH C 844       7.415  41.725  73.685  1.00  0.00      C    H  
ATOM   3193  O   HOH C 845      28.207  32.575  49.239  1.00  0.00      C    O  
ATOM   3194  H1  HOH C 845      27.516  32.926  48.607  1.00  0.00      C    H  
ATOM   3195  H2  HOH C 845      28.369  33.246  49.963  1.00  0.00      C    H  
ATOM   3196  O   HOH C 846      35.191  30.665  27.591  1.00  0.00      C    O  
ATOM   3197  H1  HOH C 846      34.918  31.608  27.785  1.00  0.00      C    H  
ATOM   3198  H2  HOH C 846      35.625  30.271  28.401  1.00  0.00      C    H  
ATOM   3199  O   HOH C 847      11.071   1.138  55.109  1.00  0.00      C    O  
ATOM   3200  H1  HOH C 847      11.676   0.409  55.430  1.00  0.00      C    H  
ATOM   3201  H2  HOH C 847      11.619   1.911  54.792  1.00  0.00      C    H  
ATOM   3202  O   HOH C 848      19.334  33.713  12.621  1.00  0.00      C    O  
ATOM   3203  H1  HOH C 848      18.653  33.997  13.296  1.00  0.00      C    H  
ATOM   3204  H2  HOH C 848      19.625  32.776  12.816  1.00  0.00      C    H  
ATOM   3205  O   HOH C 849      16.164  40.518  54.076  1.00  0.00      C    O  
ATOM   3206  H1  HOH C 849      15.680  39.734  54.466  1.00  0.00      C    H  
ATOM   3207  H2  HOH C 849      15.596  40.942  53.370  1.00  0.00      C    H  
ATOM   3208  O   HOH C 850       5.451  28.856  45.892  1.00  0.00      C    O  
ATOM   3209  H1  HOH C 850       6.013  28.475  46.626  1.00  0.00      C    H  
ATOM   3210  H2  HOH C 850       5.927  29.630  45.475  1.00  0.00      C    H  
ATOM   3211  O   HOH C 851      30.742  18.532  31.192  1.00  0.00      C    O  
ATOM   3212  H1  HOH C 851      31.718  18.339  31.094  1.00  0.00      C    H  
ATOM   3213  H2  HOH C 851      30.449  19.150  30.463  1.00  0.00      C    H  
ATOM   3214  O   HOH C 852       4.472   2.578 117.269  1.00  0.00      C    O  
ATOM   3215  H1  HOH C 852       4.397   2.697 118.259  1.00  0.00      C    H  
ATOM   3216  H2  HOH C 852       5.333   2.974 116.950  1.00  0.00      C    H  
ATOM   3217  O   HOH C 853      28.277   1.959  44.902  1.00  0.00      C    O  
ATOM   3218  H1  HOH C 853      28.281   1.121  44.357  1.00  0.00      C    H  
ATOM   3219  H2  HOH C 853      29.218   2.265  45.049  1.00  0.00      C    H  
ATOM   3220  O   HOH C 854      47.467   5.863  99.685  1.00  0.00      C    O  
ATOM   3221  H1  HOH C 854      47.966   6.722  99.574  1.00  0.00      C    H  
ATOM   3222  H2  HOH C 854      46.491   6.023  99.536  1.00  0.00      C    H  
ATOM   3223  O   HOH C 855      23.837  38.583   6.609  1.00  0.00      C    O  
ATOM   3224  H1  HOH C 855      23.469  38.497   7.535  1.00  0.00      C    H  
ATOM   3225  H2  HOH C 855      24.378  37.771   6.388  1.00  0.00      C    H  
ATOM   3226  O   HOH C 856      31.623  18.251  98.069  1.00  0.00      C    O  
ATOM   3227  H1  HOH C 856      31.698  17.259  98.172  1.00  0.00      C    H  
ATOM   3228  H2  HOH C 856      32.509  18.674  98.263  1.00  0.00      C    H  
ATOM   3229  O   HOH C 857       3.619  20.919  65.759  1.00  0.00      C    O  
ATOM   3230  H1  HOH C 857       3.082  21.695  65.428  1.00  0.00      C    H  
ATOM   3231  H2  HOH C 857       3.111  20.072  65.602  1.00  0.00      C    H  
ATOM   3232  O   HOH C 858      46.591   1.674  39.077  1.00  0.00      C    O  
ATOM   3233  H1  HOH C 858      46.020   1.323  38.334  1.00  0.00      C    H  
ATOM   3234  H2  HOH C 858      47.253   2.327  38.709  1.00  0.00      C    H  
ATOM   3235  O   HOH C 859      44.123  23.891  37.664  1.00  0.00      C    O  
ATOM   3236  H1  HOH C 859      44.307  24.870  37.578  1.00  0.00      C    H  
ATOM   3237  H2  HOH C 859      43.585  23.582  36.880  1.00  0.00      C    H  
ATOM   3238  O   HOH C 860      43.592  10.118  73.789  1.00  0.00      C    O  
ATOM   3239  H1  HOH C 860      43.286  10.198  72.841  1.00  0.00      C    H  
ATOM   3240  H2  HOH C 860      42.809   9.910  74.375  1.00  0.00      C    H  
ATOM   3241  O   HOH C 861       4.807  21.151  32.639  1.00  0.00      C    O  
ATOM   3242  H1  HOH C 861       4.198  20.358  32.647  1.00  0.00      C    H  
ATOM   3243  H2  HOH C 861       4.337  21.937  33.040  1.00  0.00      C    H  
ATOM   3244  O   HOH C 862      23.788  36.633  34.932  1.00  0.00      C    O  
ATOM   3245  H1  HOH C 862      23.113  36.592  35.668  1.00  0.00      C    H  
ATOM   3246  H2  HOH C 862      24.458  37.347  35.132  1.00  0.00      C    H  
ATOM   3247  O   HOH C 863      38.203  14.720   8.574  1.00  0.00      C    O  
ATOM   3248  H1  HOH C 863      38.567  15.378   9.232  1.00  0.00      C    H  
ATOM   3249  H2  HOH C 863      38.959  14.238   8.131  1.00  0.00      C    H  
ATOM   3250  O   HOH C 864      14.375  18.817  51.616  1.00  0.00      C    O  
ATOM   3251  H1  HOH C 864      14.144  17.845  51.661  1.00  0.00      C    H  
ATOM   3252  H2  HOH C 864      15.186  18.941  51.043  1.00  0.00      C    H  
ATOM   3253  O   HOH C 865       3.372  22.375  73.519  1.00  0.00      C    O  
ATOM   3254  H1  HOH C 865       3.433  23.335  73.244  1.00  0.00      C    H  
ATOM   3255  H2  HOH C 865       3.767  22.265  74.432  1.00  0.00      C    H  
ATOM   3256  O   HOH C 866      20.641  19.426 116.242  1.00  0.00      C    O  
ATOM   3257  H1  HOH C 866      20.949  18.644 116.784  1.00  0.00      C    H  
ATOM   3258  H2  HOH C 866      20.993  19.345 115.309  1.00  0.00      C    H  
ATOM   3259  O   HOH C 867      34.925  21.591 107.961  1.00  0.00      C    O  
ATOM   3260  H1  HOH C 867      35.385  20.781 107.596  1.00  0.00      C    H  
ATOM   3261  H2  HOH C 867      34.070  21.318 108.401  1.00  0.00      C    H  
ATOM   3262  O   HOH C 868      38.656  37.546  92.167  1.00  0.00      C    O  
ATOM   3263  H1  HOH C 868      38.874  36.701  92.654  1.00  0.00      C    H  
ATOM   3264  H2  HOH C 868      37.681  37.560  91.942  1.00  0.00      C    H  
ATOM   3265  O   HOH C 869      33.918  30.597  66.309  1.00  0.00      C    O  
ATOM   3266  H1  HOH C 869      34.245  30.395  67.232  1.00  0.00      C    H  
ATOM   3267  H2  HOH C 869      33.798  31.584  66.206  1.00  0.00      C    H  
ATOM   3268  O   HOH C 870      25.275  24.996 115.712  1.00  0.00      C    O  
ATOM   3269  H1  HOH C 870      25.423  25.907 116.096  1.00  0.00      C    H  
ATOM   3270  H2  HOH C 870      26.097  24.441 115.842  1.00  0.00      C    H  
ATOM   3271  O   HOH C 871      27.931   2.398  86.177  1.00  0.00      C    O  
ATOM   3272  H1  HOH C 871      27.221   2.288  85.481  1.00  0.00      C    H  
ATOM   3273  H2  HOH C 871      27.854   3.305  86.590  1.00  0.00      C    H  
ATOM   3274  O   HOH C 872       2.025  37.893 107.673  1.00  0.00      C    O  
ATOM   3275  H1  HOH C 872       2.333  36.979 107.939  1.00  0.00      C    H  
ATOM   3276  H2  HOH C 872       1.239  37.813 107.059  1.00  0.00      C    H  
ATOM   3277  O   HOH C 873      43.673  29.601  15.489  1.00  0.00      C    O  
ATOM   3278  H1  HOH C 873      44.028  28.956  14.813  1.00  0.00      C    H  
ATOM   3279  H2  HOH C 873      43.245  29.097  16.239  1.00  0.00      C    H  
ATOM   3280  O   HOH C 874      18.349  17.476  81.161  1.00  0.00      C    O  
ATOM   3281  H1  HOH C 874      18.362  18.433  81.452  1.00  0.00      C    H  
ATOM   3282  H2  HOH C 874      19.282  17.175  80.965  1.00  0.00      C    H  
ATOM   3283  O   HOH C 875      34.312  33.327  50.423  1.00  0.00      C    O  
ATOM   3284  H1  HOH C 875      33.469  32.996  50.847  1.00  0.00      C    H  
ATOM   3285  H2  HOH C 875      34.086  33.943  49.669  1.00  0.00      C    H  
ATOM   3286  O   HOH C 876      33.660   2.708 113.794  1.00  0.00      C    O  
ATOM   3287  H1  HOH C 876      34.343   3.436 113.753  1.00  0.00      C    H  
ATOM   3288  H2  HOH C 876      33.847   2.034 113.079  1.00  0.00      C    H  
ATOM   3289  O   HOH C 877      36.016  38.779  99.723  1.00  0.00      C    O  
ATOM   3290  H1  HOH C 877      35.436  38.589  98.932  1.00  0.00      C    H  
ATOM   3291  H2  HOH C 877      36.403  39.698  99.640  1.00  0.00      C    H  
ATOM   3292  O   HOH C 878      41.642   4.029  36.384  1.00  0.00      C    O  
ATOM   3293  H1  HOH C 878      42.520   4.494  36.497  1.00  0.00      C    H  
ATOM   3294  H2  HOH C 878      41.476   3.861  35.412  1.00  0.00      C    H  
ATOM   3295  O   HOH C 879      13.094  30.208  92.719  1.00  0.00      C    O  
ATOM   3296  H1  HOH C 879      13.810  30.659  93.251  1.00  0.00      C    H  
ATOM   3297  H2  HOH C 879      13.513  29.632  92.017  1.00  0.00      C    H  
ATOM   3298  O   HOH C 880       5.109  13.125  18.630  1.00  0.00      C    O  
ATOM   3299  H1  HOH C 880       5.914  13.477  18.152  1.00  0.00      C    H  
ATOM   3300  H2  HOH C 880       5.248  12.159  18.849  1.00  0.00      C    H  
ATOM   3301  O   HOH C 881      48.788  42.047  61.498  1.00  0.00      C    O  
ATOM   3302  H1  HOH C 881      48.360  42.470  62.296  1.00  0.00      C    H  
ATOM   3303  H2  HOH C 881      49.668  42.488  61.319  1.00  0.00      C    H  
ATOM   3304  O   HOH C 882      39.278   5.582  96.078  1.00  0.00      C    O  
ATOM   3305  H1  HOH C 882      40.134   6.072  95.915  1.00  0.00      C    H  
ATOM   3306  H2  HOH C 882      39.198   5.368  97.051  1.00  0.00      C    H  
ATOM   3307  O   HOH C 883      36.798  35.945  14.521  1.00  0.00      C    O  
ATOM   3308  H1  HOH C 883      36.439  35.013  14.574  1.00  0.00      C    H  
ATOM   3309  H2  HOH C 883      36.432  36.486  15.279  1.00  0.00      C    H  
ATOM   3310  O   HOH C 884       0.010  27.415 116.684  1.00  0.00      C    O  
ATOM   3311  H1  HOH C 884       0.894  27.877 116.613  1.00  0.00      C    H  
ATOM   3312  H2  HOH C 884       0.150  26.425 116.667  1.00  0.00      C    H  
ATOM   3313  O   HOH C 885      25.210  26.058  41.178  1.00  0.00      C    O  
ATOM   3314  H1  HOH C 885      25.476  26.326  42.103  1.00  0.00      C    H  
ATOM   3315  H2  HOH C 885      25.992  25.641  40.714  1.00  0.00      C    H  
ATOM   3316  O   HOH C 886      34.002  28.839 116.075  1.00  0.00      C    O  
ATOM   3317  H1  HOH C 886      34.282  28.148 115.408  1.00  0.00      C    H  
ATOM   3318  H2  HOH C 886      33.248  28.483 116.627  1.00  0.00      C    H  
ATOM   3319  O   HOH C 887       4.888  30.481  56.986  1.00  0.00      C    O  
ATOM   3320  H1  HOH C 887       5.644  29.973  56.574  1.00  0.00      C    H  
ATOM   3321  H2  HOH C 887       4.105  30.476  56.365  1.00  0.00      C    H  
ATOM   3322  O   HOH C 888      48.717   7.998  66.054  1.00  0.00      C    O  
ATOM   3323  H1  HOH C 888      48.033   8.283  65.382  1.00  0.00      C    H  
ATOM   3324  H2  HOH C 888      49.317   7.309  65.647  1.00  0.00      C    H  
ATOM   3325  O   HOH C 889      17.829   8.474  10.830  1.00  0.00      C    O  
ATOM   3326  H1  HOH C 889      18.616   8.005  11.231  1.00  0.00      C    H  
ATOM   3327  H2  HOH C 889      18.113   8.943   9.993  1.00  0.00      C    H  
ATOM   3328  O   HOH C 890      30.118   9.075  78.434  1.00  0.00      C    O  
ATOM   3329  H1  HOH C 890      29.843   8.154  78.162  1.00  0.00      C    H  
ATOM   3330  H2  HOH C 890      30.858   9.391  77.840  1.00  0.00      C    H  
ATOM   3331  O   HOH C 891      28.111   7.740  24.656  1.00  0.00      C    O  
ATOM   3332  H1  HOH C 891      27.462   7.032  24.379  1.00  0.00      C    H  
ATOM   3333  H2  HOH C 891      29.029   7.489  24.350  1.00  0.00      C    H  
ATOM   3334  O   HOH C 892      10.025  14.403 111.051  1.00  0.00      C    O  
ATOM   3335  H1  HOH C 892       9.230  14.316 110.451  1.00  0.00      C    H  
ATOM   3336  H2  HOH C 892       9.739  14.786 111.929  1.00  0.00      C    H  
ATOM   3337  O   HOH C 893      16.851  17.518  65.958  1.00  0.00      C    O  
ATOM   3338  H1  HOH C 893      17.690  16.998  66.120  1.00  0.00      C    H  
ATOM   3339  H2  HOH C 893      16.661  17.545  64.976  1.00  0.00      C    H  
ATOM   3340  O   HOH C 894       4.895  11.757  40.401  1.00  0.00      C    O  
ATOM   3341  H1  HOH C 894       5.402  11.166  41.028  1.00  0.00      C    H  
ATOM   3342  H2  HOH C 894       5.049  11.455  39.460  1.00  0.00      C    H  
ATOM   3343  O   HOH C 895      11.274  32.591 111.872  1.00  0.00      C    O  
ATOM   3344  H1  HOH C 895      10.312  32.683 111.616  1.00  0.00      C    H  
ATOM   3345  H2  HOH C 895      11.370  31.859 112.547  1.00  0.00      C    H  
ATOM   3346  O   HOH C 896      41.799  36.589 113.581  1.00  0.00      C    O  
ATOM   3347  H1  HOH C 896      41.502  35.914 114.257  1.00  0.00      C    H  
ATOM   3348  H2  HOH C 896      41.140  37.340 113.549  1.00  0.00      C    H  
ATOM   3349  O   HOH C 897      19.262   6.999  50.161  1.00  0.00      C    O  
ATOM   3350  H1  HOH C 897      18.899   6.251  50.716  1.00  0.00      C    H  
ATOM   3351  H2  HOH C 897      19.945   6.640  49.525  1.00  0.00      C    H  
ATOM   3352  O   HOH C 898      14.315   2.874  16.951  1.00  0.00      C    O  
ATOM   3353  H1  HOH C 898      14.884   3.501  16.419  1.00  0.00      C    H  
ATOM   3354  H2  HOH C 898      14.645   2.843  17.895  1.00  0.00      C    H  
ATOM   3355  O   HOH C 899      27.896   4.797 108.496  1.00  0.00      C    O  
ATOM   3356  H1  HOH C 899      28.279   5.378 107.779  1.00  0.00      C    H  
ATOM   3357  H2  HOH C 899      28.546   4.069 108.718  1.00  0.00      C    H  
ATOM   3358  O   HOH C 900      19.083   8.829  68.058  1.00  0.00      C    O  
ATOM   3359  H1  HOH C 900      18.108   8.988  68.216  1.00  0.00      C    H  
ATOM   3360  H2  HOH C 900      19.577   8.901  68.925  1.00  0.00      C    H  
ATOM   3361  O   HOH C 901      22.849  27.670  62.208  1.00  0.00      C    O  
ATOM   3362  H1  HOH C 901      23.261  27.275  63.029  1.00  0.00      C    H  
ATOM   3363  H2  HOH C 901      23.566  27.874  61.541  1.00  0.00      C    H  
ATOM   3364  O   HOH C 902      40.506  35.328  97.470  1.00  0.00      C    O  
ATOM   3365  H1  HOH C 902      40.965  34.605  97.986  1.00  0.00      C    H  
ATOM   3366  H2  HOH C 902      39.606  35.502  97.869  1.00  0.00      C    H  
ATOM   3367  O   HOH C 903      32.968  19.965  20.483  1.00  0.00      C    O  
ATOM   3368  H1  HOH C 903      32.452  19.159  20.193  1.00  0.00      C    H  
ATOM   3369  H2  HOH C 903      33.573  19.718  21.240  1.00  0.00      C    H  
ATOM   3370  O   HOH C 904      23.604  12.130  12.569  1.00  0.00      C    O  
ATOM   3371  H1  HOH C 904      23.636  12.241  11.576  1.00  0.00      C    H  
ATOM   3372  H2  HOH C 904      22.654  12.037  12.864  1.00  0.00      C    H  
ATOM   3373  O   HOH C 905      10.207  40.473  20.404  1.00  0.00      C    O  
ATOM   3374  H1  HOH C 905       9.296  40.663  20.769  1.00  0.00      C    H  
ATOM   3375  H2  HOH C 905      10.554  41.283  19.932  1.00  0.00      C    H  
ATOM   3376  O   HOH C 906      24.239   4.194  80.932  1.00  0.00      C    O  
ATOM   3377  H1  HOH C 906      23.546   3.544  81.246  1.00  0.00      C    H  
ATOM   3378  H2  HOH C 906      24.071   4.421  79.973  1.00  0.00      C    H  
ATOM   3379  O   HOH C 907      17.396  39.050 112.206  1.00  0.00      C    O  
ATOM   3380  H1  HOH C 907      17.572  38.906 111.232  1.00  0.00      C    H  
ATOM   3381  H2  HOH C 907      16.937  39.930 112.334  1.00  0.00      C    H  
ATOM   3382  O   HOH C 908      11.631  10.448 101.346  1.00  0.00      C    O  
ATOM   3383  H1  HOH C 908      12.078   9.709 100.841  1.00  0.00      C    H  
ATOM   3384  H2  HOH C 908      12.236  11.243 101.377  1.00  0.00      C    H  
ATOM   3385  O   HOH C 909      10.325  21.581  70.139  1.00  0.00      C    O  
ATOM   3386  H1  HOH C 909      10.159  22.538  70.376  1.00  0.00      C    H  
ATOM   3387  H2  HOH C 909      11.227  21.307  70.472  1.00  0.00      C    H  
ATOM   3388  O   HOH C 910      23.552   1.600  16.900  1.00  0.00      C    O  
ATOM   3389  H1  HOH C 910      24.059   2.442  16.712  1.00  0.00      C    H  
ATOM   3390  H2  HOH C 910      23.145   1.260  16.052  1.00  0.00      C    H  
ATOM   3391  O   HOH C 911      12.731  30.337  38.360  1.00  0.00      C    O  
ATOM   3392  H1  HOH C 911      13.066  29.529  37.875  1.00  0.00      C    H  
ATOM   3393  H2  HOH C 911      12.729  30.157  39.344  1.00  0.00      C    H  
ATOM   3394  O   HOH C 912      38.826  12.885 108.039  1.00  0.00      C    O  
ATOM   3395  H1  HOH C 912      38.120  12.178 107.991  1.00  0.00      C    H  
ATOM   3396  H2  HOH C 912      39.671  12.488 108.398  1.00  0.00      C    H  
ATOM   3397  O   HOH C 913       0.097  14.175  65.409  1.00  0.00      C    O  
ATOM   3398  H1  HOH C 913       0.685  14.888  65.791  1.00  0.00      C    H  
ATOM   3399  H2  HOH C 913      -0.234  13.586  66.146  1.00  0.00      C    H  
ATOM   3400  O   HOH C 914      35.531  12.855  65.831  1.00  0.00      C    O  
ATOM   3401  H1  HOH C 914      35.647  11.928  65.475  1.00  0.00      C    H  
ATOM   3402  H2  HOH C 914      35.046  13.413  65.157  1.00  0.00      C    H  
ATOM   3403  O   HOH C 915      15.994   9.642  15.712  1.00  0.00      C    O  
ATOM   3404  H1  HOH C 915      16.485   8.790  15.533  1.00  0.00      C    H  
ATOM   3405  H2  HOH C 915      16.107   9.896  16.673  1.00  0.00      C    H  
ATOM   3406  O   HOH C 916      31.498  22.731  70.338  1.00  0.00      C    O  
ATOM   3407  H1  HOH C 916      32.086  22.616  71.138  1.00  0.00      C    H  
ATOM   3408  H2  HOH C 916      32.060  22.942  69.538  1.00  0.00      C    H  
ATOM   3409  O   HOH C 917      36.817   6.596  64.602  1.00  0.00      C    O  
ATOM   3410  H1  HOH C 917      36.172   6.282  63.905  1.00  0.00      C    H  
ATOM   3411  H2  HOH C 917      37.684   6.840  64.168  1.00  0.00      C    H  
ATOM   3412  O   HOH C 918      45.343  25.510  84.709  1.00  0.00      C    O  
ATOM   3413  H1  HOH C 918      44.651  25.422  85.425  1.00  0.00      C    H  
ATOM   3414  H2  HOH C 918      44.893  25.638  83.825  1.00  0.00      C    H  
ATOM   3415  O   HOH C 919      32.041  18.879 111.437  1.00  0.00      C    O  
ATOM   3416  H1  HOH C 919      31.132  18.702 111.059  1.00  0.00      C    H  
ATOM   3417  H2  HOH C 919      32.353  18.076 111.945  1.00  0.00      C    H  
ATOM   3418  O   HOH C 920      14.690  42.472  65.699  1.00  0.00      C    O  
ATOM   3419  H1  HOH C 920      13.764  42.139  65.878  1.00  0.00      C    H  
ATOM   3420  H2  HOH C 920      14.877  43.264  66.281  1.00  0.00      C    H  
ATOM   3421  O   HOH C 921      40.681  14.079  22.516  1.00  0.00      C    O  
ATOM   3422  H1  HOH C 921      39.936  13.709  21.961  1.00  0.00      C    H  
ATOM   3423  H2  HOH C 921      40.931  13.418  23.223  1.00  0.00      C    H  
ATOM   3424  O   HOH C 922      39.470  17.091  26.454  1.00  0.00      C    O  
ATOM   3425  H1  HOH C 922      38.481  17.234  26.415  1.00  0.00      C    H  
ATOM   3426  H2  HOH C 922      39.818  16.913  25.534  1.00  0.00      C    H  
ATOM   3427  O   HOH C 923      15.145  17.941  80.289  1.00  0.00      C    O  
ATOM   3428  H1  HOH C 923      16.051  17.594  80.532  1.00  0.00      C    H  
ATOM   3429  H2  HOH C 923      15.086  18.051  79.297  1.00  0.00      C    H  
ATOM   3430  O   HOH C 924      22.832  32.665  83.175  1.00  0.00      C    O  
ATOM   3431  H1  HOH C 924      21.854  32.779  82.997  1.00  0.00      C    H  
ATOM   3432  H2  HOH C 924      22.992  31.772  83.595  1.00  0.00      C    H  
ATOM   3433  O   HOH C 925      35.443  27.581   9.623  1.00  0.00      C    O  
ATOM   3434  H1  HOH C 925      34.620  27.025   9.514  1.00  0.00      C    H  
ATOM   3435  H2  HOH C 925      35.462  27.972  10.543  1.00  0.00      C    H  
ATOM   3436  O   HOH C 926      22.204  25.374  99.741  1.00  0.00      C    O  
ATOM   3437  H1  HOH C 926      21.258  25.641  99.920  1.00  0.00      C    H  
ATOM   3438  H2  HOH C 926      22.823  26.014 100.196  1.00  0.00      C    H  
ATOM   3439  O   HOH C 927      34.545   1.013  59.543  1.00  0.00      C    O  
ATOM   3440  H1  HOH C 927      35.321   1.644  59.547  1.00  0.00      C    H  
ATOM   3441  H2  HOH C 927      33.983   1.181  58.733  1.00  0.00      C    H  
ATOM   3442  O   HOH C 928      28.293  28.422 106.447  1.00  0.00      C    O  
ATOM   3443  H1  HOH C 928      28.848  27.644 106.150  1.00  0.00      C    H  
ATOM   3444  H2  HOH C 928      28.694  28.821 107.272  1.00  0.00      C    H  
ATOM   3445  O   HOH C 929      41.518  30.359  84.261  1.00  0.00      C    O  
ATOM   3446  H1  HOH C 929      41.438  30.648  85.215  1.00  0.00      C    H  
ATOM   3447  H2  HOH C 929      40.753  30.731  83.735  1.00  0.00      C    H  
ATOM   3448  O   HOH C 930      13.536   6.794  49.709  1.00  0.00      C    O  
ATOM   3449  H1  HOH C 930      14.210   6.079  49.895  1.00  0.00      C    H  
ATOM   3450  H2  HOH C 930      12.615   6.419  49.811  1.00  0.00      C    H  
ATOM   3451  O   HOH C 931      32.421  12.294  90.676  1.00  0.00      C    O  
ATOM   3452  H1  HOH C 931      31.928  13.060  91.088  1.00  0.00      C    H  
ATOM   3453  H2  HOH C 931      32.493  11.549  91.340  1.00  0.00      C    H  
ATOM   3454  O   HOH C 932      36.119   6.520  92.951  1.00  0.00      C    O  
ATOM   3455  H1  HOH C 932      36.487   6.477  92.022  1.00  0.00      C    H  
ATOM   3456  H2  HOH C 932      35.166   6.216  92.946  1.00  0.00      C    H  
ATOM   3457  O   HOH C 933      19.949  10.954  44.997  1.00  0.00      C    O  
ATOM   3458  H1  HOH C 933      19.672  10.435  45.805  1.00  0.00      C    H  
ATOM   3459  H2  HOH C 933      20.171  11.892  45.262  1.00  0.00      C    H  
ATOM   3460  O   HOH C 934       4.111   0.309  92.615  1.00  0.00      C    O  
ATOM   3461  H1  HOH C 934       4.212  -0.471  91.998  1.00  0.00      C    H  
ATOM   3462  H2  HOH C 934       5.012   0.699  92.809  1.00  0.00      C    H  
ATOM   3463  O   HOH C 935      38.270  13.613 101.595  1.00  0.00      C    O  
ATOM   3464  H1  HOH C 935      38.197  12.704 101.186  1.00  0.00      C    H  
ATOM   3465  H2  HOH C 935      37.538  14.197 101.243  1.00  0.00      C    H  
ATOM   3466  O   HOH C 936      48.335  40.085  63.132  1.00  0.00      C    O  
ATOM   3467  H1  HOH C 936      48.454  40.642  62.310  1.00  0.00      C    H  
ATOM   3468  H2  HOH C 936      48.417  40.665  63.943  1.00  0.00      C    H  
ATOM   3469  O   HOH C 937      29.447  10.082  45.724  1.00  0.00      C    O  
ATOM   3470  H1  HOH C 937      28.959  10.905  45.434  1.00  0.00      C    H  
ATOM   3471  H2  HOH C 937      29.595   9.487  44.934  1.00  0.00      C    H  
ATOM   3472  O   HOH C 938      24.750  41.283 100.328  1.00  0.00      C    O  
ATOM   3473  H1  HOH C 938      25.464  41.231  99.630  1.00  0.00      C    H  
ATOM   3474  H2  HOH C 938      24.895  40.565 101.009  1.00  0.00      C    H  
ATOM   3475  O   HOH C 939      20.039   4.572  79.164  1.00  0.00      C    O  
ATOM   3476  H1  HOH C 939      19.730   4.267  78.263  1.00  0.00      C    H  
ATOM   3477  H2  HOH C 939      20.585   3.851  79.590  1.00  0.00      C    H  
ATOM   3478  O   HOH C 940      14.512  15.289  72.187  1.00  0.00      C    O  
ATOM   3479  H1  HOH C 940      13.679  15.000  72.658  1.00  0.00      C    H  
ATOM   3480  H2  HOH C 940      15.148  14.519  72.133  1.00  0.00      C    H  
ATOM   3481  O   HOH C 941       1.225   9.092  72.417  1.00  0.00      C    O  
ATOM   3482  H1  HOH C 941       1.966   9.755  72.305  1.00  0.00      C    H  
ATOM   3483  H2  HOH C 941       0.565   9.440  73.083  1.00  0.00      C    H  
ATOM   3484  O   HOH C 942       8.615   8.359  70.771  1.00  0.00      C    O  
ATOM   3485  H1  HOH C 942       8.256   9.199  70.363  1.00  0.00      C    H  
ATOM   3486  H2  HOH C 942       7.973   7.609  70.608  1.00  0.00      C    H  
ATOM   3487  O   HOH C 943      14.965   9.377  90.170  1.00  0.00      C    O  
ATOM   3488  H1  HOH C 943      15.735   9.441  90.806  1.00  0.00      C    H  
ATOM   3489  H2  HOH C 943      14.151   9.776  90.592  1.00  0.00      C    H  
ATOM   3490  O   HOH C 944       3.734  10.849  99.754  1.00  0.00      C    O  
ATOM   3491  H1  HOH C 944       3.976   9.998  99.287  1.00  0.00      C    H  
ATOM   3492  H2  HOH C 944       4.464  11.520  99.623  1.00  0.00      C    H  
ATOM   3493  O   HOH C 945      24.974   9.124 104.478  1.00  0.00      C    O  
ATOM   3494  H1  HOH C 945      24.989   9.772 105.240  1.00  0.00      C    H  
ATOM   3495  H2  HOH C 945      25.828   9.196 103.963  1.00  0.00      C    H  
ATOM   3496  O   HOH C 946      30.623  38.584  38.653  1.00  0.00      C    O  
ATOM   3497  H1  HOH C 946      30.398  39.051  37.797  1.00  0.00      C    H  
ATOM   3498  H2  HOH C 946      30.039  37.779  38.755  1.00  0.00      C    H  
ATOM   3499  O   HOH C 947       0.878  42.519  44.961  1.00  0.00      C    O  
ATOM   3500  H1  HOH C 947       0.840  42.663  43.972  1.00  0.00      C    H  
ATOM   3501  H2  HOH C 947       0.487  41.626  45.183  1.00  0.00      C    H  
ATOM   3502  O   HOH C 948      11.877   1.615 114.455  1.00  0.00      C    O  
ATOM   3503  H1  HOH C 948      12.460   0.957 114.932  1.00  0.00      C    H  
ATOM   3504  H2  HOH C 948      11.092   1.139 114.059  1.00  0.00      C    H  
ATOM   3505  O   HOH C 949      16.337  38.164  40.343  1.00  0.00      C    O  
ATOM   3506  H1  HOH C 949      16.034  37.341  39.862  1.00  0.00      C    H  
ATOM   3507  H2  HOH C 949      17.193  38.489  39.941  1.00  0.00      C    H  
ATOM   3508  O   HOH C 950      41.133   0.661  78.767  1.00  0.00      C    O  
ATOM   3509  H1  HOH C 950      41.291   0.047  79.540  1.00  0.00      C    H  
ATOM   3510  H2  HOH C 950      40.236   0.470  78.368  1.00  0.00      C    H  
ATOM   3511  O   HOH C 951      15.239  23.676  69.251  1.00  0.00      C    O  
ATOM   3512  H1  HOH C 951      15.342  24.223  70.082  1.00  0.00      C    H  
ATOM   3513  H2  HOH C 951      15.916  22.940  69.251  1.00  0.00      C    H  
ATOM   3514  O   HOH C 952      19.999  38.523  51.655  1.00  0.00      C    O  
ATOM   3515  H1  HOH C 952      19.466  39.347  51.465  1.00  0.00      C    H  
ATOM   3516  H2  HOH C 952      19.523  37.969  52.340  1.00  0.00      C    H  
ATOM   3517  O   HOH C 953      10.427   1.951 101.494  1.00  0.00      C    O  
ATOM   3518  H1  HOH C 953       9.561   2.294 101.857  1.00  0.00      C    H  
ATOM   3519  H2  HOH C 953      11.187   2.390 101.973  1.00  0.00      C    H  
ATOM   3520  O   HOH C 954      10.542  12.682  78.260  1.00  0.00      C    O  
ATOM   3521  H1  HOH C 954       9.946  12.775  79.057  1.00  0.00      C    H  
ATOM   3522  H2  HOH C 954      11.380  13.207  78.407  1.00  0.00      C    H  
ATOM   3523  O   HOH C 955      48.175  21.346 107.817  1.00  0.00      C    O  
ATOM   3524  H1  HOH C 955      48.693  20.495 107.720  1.00  0.00      C    H  
ATOM   3525  H2  HOH C 955      47.717  21.357 108.706  1.00  0.00      C    H  
ATOM   3526  O   HOH C 956      17.949   6.951  56.639  1.00  0.00      C    O  
ATOM   3527  H1  HOH C 956      17.519   7.849  56.727  1.00  0.00      C    H  
ATOM   3528  H2  HOH C 956      18.378   6.874  55.739  1.00  0.00      C    H  
ATOM   3529  O   HOH C 957      40.482  38.083  79.354  1.00  0.00      C    O  
ATOM   3530  H1  HOH C 957      40.226  37.521  80.141  1.00  0.00      C    H  
ATOM   3531  H2  HOH C 957      41.435  38.372  79.446  1.00  0.00      C    H  
ATOM   3532  O   HOH C 958      18.614   4.620  72.641  1.00  0.00      C    O  
ATOM   3533  H1  HOH C 958      18.335   5.290  71.953  1.00  0.00      C    H  
ATOM   3534  H2  HOH C 958      18.502   5.012  73.554  1.00  0.00      C    H  
ATOM   3535  O   HOH C 959      48.506   7.861  41.370  1.00  0.00      C    O  
ATOM   3536  H1  HOH C 959      48.273   8.598  42.005  1.00  0.00      C    H  
ATOM   3537  H2  HOH C 959      48.060   7.015  41.662  1.00  0.00      C    H  
ATOM   3538  O   HOH C 960      26.166  29.091  90.053  1.00  0.00      C    O  
ATOM   3539  H1  HOH C 960      26.127  28.166  89.675  1.00  0.00      C    H  
ATOM   3540  H2  HOH C 960      26.825  29.636  89.534  1.00  0.00      C    H  
ATOM   3541  O   HOH C 961      45.356  30.302  87.879  1.00  0.00      C    O  
ATOM   3542  H1  HOH C 961      46.238  30.433  88.332  1.00  0.00      C    H  
ATOM   3543  H2  HOH C 961      45.504  29.936  86.960  1.00  0.00      C    H  
ATOM   3544  O   HOH C 962      20.626  12.467  77.438  1.00  0.00      C    O  
ATOM   3545  H1  HOH C 962      21.476  12.399  76.915  1.00  0.00      C    H  
ATOM   3546  H2  HOH C 962      19.900  11.972  76.961  1.00  0.00      C    H  
ATOM   3547  O   HOH C 963       6.375   2.531  28.085  1.00  0.00      C    O  
ATOM   3548  H1  HOH C 963       5.758   3.305  28.230  1.00  0.00      C    H  
ATOM   3549  H2  HOH C 963       6.004   1.720  28.536  1.00  0.00      C    H  
ATOM   3550  O   HOH C 964      25.213  38.847  65.620  1.00  0.00      C    O  
ATOM   3551  H1  HOH C 964      24.720  38.731  66.483  1.00  0.00      C    H  
ATOM   3552  H2  HOH C 964      25.953  38.177  65.566  1.00  0.00      C    H  
ATOM   3553  O   HOH C 965      14.931  33.799 108.017  1.00  0.00      C    O  
ATOM   3554  H1  HOH C 965      15.914  33.690 107.866  1.00  0.00      C    H  
ATOM   3555  H2  HOH C 965      14.717  34.769 108.135  1.00  0.00      C    H  
ATOM   3556  O   HOH C 966      20.687  25.446  33.397  1.00  0.00      C    O  
ATOM   3557  H1  HOH C 966      20.819  26.264  33.958  1.00  0.00      C    H  
ATOM   3558  H2  HOH C 966      20.581  24.648  33.990  1.00  0.00      C    H  
ATOM   3559  O   HOH C 967       5.203  32.846  68.803  1.00  0.00      C    O  
ATOM   3560  H1  HOH C 967       5.160  32.129  69.499  1.00  0.00      C    H  
ATOM   3561  H2  HOH C 967       5.335  32.430  67.903  1.00  0.00      C    H  
ATOM   3562  O   HOH C 968      17.874  15.138  12.795  1.00  0.00      C    O  
ATOM   3563  H1  HOH C 968      17.977  14.198  13.120  1.00  0.00      C    H  
ATOM   3564  H2  HOH C 968      17.967  15.158  11.799  1.00  0.00      C    H  
ATOM   3565  O   HOH C 969      27.734  20.105  45.217  1.00  0.00      C    O  
ATOM   3566  H1  HOH C 969      28.202  19.359  45.690  1.00  0.00      C    H  
ATOM   3567  H2  HOH C 969      28.368  20.547  44.582  1.00  0.00      C    H  
ATOM   3568  O   HOH C 970       1.183  30.445  98.795  1.00  0.00      C    O  
ATOM   3569  H1  HOH C 970       0.379  30.899  99.179  1.00  0.00      C    H  
ATOM   3570  H2  HOH C 970       1.130  30.461  97.797  1.00  0.00      C    H  
ATOM   3571  O   HOH C 971      22.109  12.195  31.533  1.00  0.00      C    O  
ATOM   3572  H1  HOH C 971      22.711  11.495  31.148  1.00  0.00      C    H  
ATOM   3573  H2  HOH C 971      21.225  11.786  31.758  1.00  0.00      C    H  
ATOM   3574  O   HOH C 972      26.922   2.714  52.959  1.00  0.00      C    O  
ATOM   3575  H1  HOH C 972      26.012   2.452  53.280  1.00  0.00      C    H  
ATOM   3576  H2  HOH C 972      27.377   3.263  53.660  1.00  0.00      C    H  
ATOM   3577  O   HOH C 973       1.081   1.410  41.060  1.00  0.00      C    O  
ATOM   3578  H1  HOH C 973       0.126   1.497  41.344  1.00  0.00      C    H  
ATOM   3579  H2  HOH C 973       1.670   1.407  41.869  1.00  0.00      C    H  
ATOM   3580  O   HOH C 974      14.235  16.243  52.351  1.00  0.00      C    O  
ATOM   3581  H1  HOH C 974      14.002  16.229  53.324  1.00  0.00      C    H  
ATOM   3582  H2  HOH C 974      14.023  15.355  51.945  1.00  0.00      C    H  
ATOM   3583  O   HOH C 975      44.245  13.246 111.604  1.00  0.00      C    O  
ATOM   3584  H1  HOH C 975      44.902  13.711 112.196  1.00  0.00      C    H  
ATOM   3585  H2  HOH C 975      43.691  13.925 111.122  1.00  0.00      C    H  
ATOM   3586  O   HOH C 976      28.665  15.499   6.043  1.00  0.00      C    O  
ATOM   3587  H1  HOH C 976      28.733  14.879   5.261  1.00  0.00      C    H  
ATOM   3588  H2  HOH C 976      28.798  16.441   5.734  1.00  0.00      C    H  
ATOM   3589  O   HOH C 977      24.525  38.285  80.730  1.00  0.00      C    O  
ATOM   3590  H1  HOH C 977      24.842  37.404  81.080  1.00  0.00      C    H  
ATOM   3591  H2  HOH C 977      23.533  38.350  80.839  1.00  0.00      C    H  
ATOM   3592  O   HOH C 978      26.576  35.317  20.754  1.00  0.00      C    O  
ATOM   3593  H1  HOH C 978      26.192  34.740  20.033  1.00  0.00      C    H  
ATOM   3594  H2  HOH C 978      26.063  36.175  20.802  1.00  0.00      C    H  
ATOM   3595  O   HOH C 979      47.858  36.856 110.077  1.00  0.00      C    O  
ATOM   3596  H1  HOH C 979      47.492  36.815 109.147  1.00  0.00      C    H  
ATOM   3597  H2  HOH C 979      48.819  37.129 110.045  1.00  0.00      C    H  
ATOM   3598  O   HOH C 980       9.638  16.919  77.585  1.00  0.00      C    O  
ATOM   3599  H1  HOH C 980       9.626  16.065  77.064  1.00  0.00      C    H  
ATOM   3600  H2  HOH C 980      10.293  16.841  78.337  1.00  0.00      C    H  
ATOM   3601  O   HOH C 981      29.619  31.167  92.263  1.00  0.00      C    O  
ATOM   3602  H1  HOH C 981      29.553  31.499  91.322  1.00  0.00      C    H  
ATOM   3603  H2  HOH C 981      30.371  30.512  92.333  1.00  0.00      C    H  
ATOM   3604  O   HOH C 982      12.544  11.330  13.245  1.00  0.00      C    O  
ATOM   3605  H1  HOH C 982      12.800  12.247  13.550  1.00  0.00      C    H  
ATOM   3606  H2  HOH C 982      12.800  10.663  13.945  1.00  0.00      C    H  
ATOM   3607  O   HOH C 983      16.682  15.702  85.585  1.00  0.00      C    O  
ATOM   3608  H1  HOH C 983      16.916  15.884  84.630  1.00  0.00      C    H  
ATOM   3609  H2  HOH C 983      16.079  14.905  85.634  1.00  0.00      C    H  
ATOM   3610  O   HOH C 984       5.900  23.481  94.258  1.00  0.00      C    O  
ATOM   3611  H1  HOH C 984       5.220  24.212  94.193  1.00  0.00      C    H  
ATOM   3612  H2  HOH C 984       5.462  22.648  94.596  1.00  0.00      C    H  
ATOM   3613  O   HOH C 985      34.355   0.535  66.390  1.00  0.00      C    O  
ATOM   3614  H1  HOH C 985      35.272   0.234  66.129  1.00  0.00      C    H  
ATOM   3615  H2  HOH C 985      34.206   1.469  66.067  1.00  0.00      C    H  
ATOM   3616  O   HOH C 986      41.668  13.188  37.329  1.00  0.00      C    O  
ATOM   3617  H1  HOH C 986      41.670  14.143  37.626  1.00  0.00      C    H  
ATOM   3618  H2  HOH C 986      41.026  13.076  36.571  1.00  0.00      C    H  
ATOM   3619  O   HOH C 987      34.694  41.147  23.906  1.00  0.00      C    O  
ATOM   3620  H1  HOH C 987      34.453  40.176  23.912  1.00  0.00      C    H  
ATOM   3621  H2  HOH C 987      34.702  41.482  22.964  1.00  0.00      C    H  
ATOM   3622  O   HOH C 988      21.452  36.679  33.110  1.00  0.00      C    O  
ATOM   3623  H1  HOH C 988      22.276  36.659  33.676  1.00  0.00      C    H  
ATOM   3624  H2  HOH C 988      20.657  36.871  33.685  1.00  0.00      C    H  
ATOM   3625  O   HOH C 989      32.991  15.824  31.591  1.00  0.00      C    O  
ATOM   3626  H1  HOH C 989      33.484  15.409  30.827  1.00  0.00      C    H  
ATOM   3627  H2  HOH C 989      32.755  16.769  31.361  1.00  0.00      C    H  
ATOM   3628  O   HOH C 990       4.406  22.089  75.939  1.00  0.00      C    O  
ATOM   3629  H1  HOH C 990       4.289  22.983  76.372  1.00  0.00      C    H  
ATOM   3630  H2  HOH C 990       4.011  21.381  76.523  1.00  0.00      C    H  
ATOM   3631  O   HOH C 991      33.257   4.021  20.633  1.00  0.00      C    O  
ATOM   3632  H1  HOH C 991      32.958   4.328  21.536  1.00  0.00      C    H  
ATOM   3633  H2  HOH C 991      33.658   4.790  20.136  1.00  0.00      C    H  
ATOM   3634  O   HOH C 992       4.216   8.622  68.425  1.00  0.00      C    O  
ATOM   3635  H1  HOH C 992       3.600   7.996  68.904  1.00  0.00      C    H  
ATOM   3636  H2  HOH C 992       4.975   8.105  68.028  1.00  0.00      C    H  
ATOM   3637  O   HOH C 993       8.827  32.059  77.017  1.00  0.00      C    O  
ATOM   3638  H1  HOH C 993       9.354  32.194  77.856  1.00  0.00      C    H  
ATOM   3639  H2  HOH C 993       8.145  32.786  76.931  1.00  0.00      C    H  
ATOM   3640  O   HOH C 994      46.881   7.341  53.853  1.00  0.00      C    O  
ATOM   3641  H1  HOH C 994      45.990   7.523  54.270  1.00  0.00      C    H  
ATOM   3642  H2  HOH C 994      47.335   8.207  53.645  1.00  0.00      C    H  
ATOM   3643  O   HOH C 995      14.658  33.640  77.100  1.00  0.00      C    O  
ATOM   3644  H1  HOH C 995      13.823  33.232  76.733  1.00  0.00      C    H  
ATOM   3645  H2  HOH C 995      14.493  33.951  78.036  1.00  0.00      C    H  
ATOM   3646  O   HOH C 996      22.418   3.850 112.174  1.00  0.00      C    O  
ATOM   3647  H1  HOH C 996      22.938   4.564 112.642  1.00  0.00      C    H  
ATOM   3648  H2  HOH C 996      21.589   3.645 112.695  1.00  0.00      C    H  
ATOM   3649  O   HOH C 997       8.555  18.036  43.850  1.00  0.00      C    O  
ATOM   3650  H1  HOH C 997       8.047  17.980  42.990  1.00  0.00      C    H  
ATOM   3651  H2  HOH C 997       8.693  17.116  44.216  1.00  0.00      C    H  
ATOM   3652  O   HOH C 998      20.904  31.973  50.691  1.00  0.00      C    O  
ATOM   3653  H1  HOH C 998      20.218  32.579  50.289  1.00  0.00      C    H  
ATOM   3654  H2  HOH C 998      20.448  31.256  51.219  1.00  0.00      C    H  
ATOM   3655  O   HOH C 999      28.133  28.702  16.116  1.00  0.00      C    O  
ATOM   3656  H1  HOH C 999      28.947  29.204  15.825  1.00  0.00      C    H  
ATOM   3657  H2  HOH C 999      28.219  27.742  15.847  1.00  0.00      C    H  
ATOM   3658  O   HOH C1000      13.387  33.137 115.817  1.00  0.00      C    O  
ATOM   3659  H1  HOH C1000      13.574  33.910 116.425  1.00  0.00      C    H  
ATOM   3660  H2  HOH C1000      12.585  33.341 115.255  1.00  0.00      C    H  
ATOM   3661  O   HOH C1001      26.319  25.345 113.033  1.00  0.00      C    O  
ATOM   3662  H1  HOH C1001      26.280  24.947 112.116  1.00  0.00      C    H  
ATOM   3663  H2  HOH C1001      25.472  25.136 113.523  1.00  0.00      C    H  
ATOM   3664  O   HOH C1002       2.850  19.262 115.953  1.00  0.00      C    O  
ATOM   3665  H1  HOH C1002       2.133  18.807 116.481  1.00  0.00      C    H  
ATOM   3666  H2  HOH C1002       2.628  20.233 115.856  1.00  0.00      C    H  
ATOM   3667  O   HOH C1003       1.384   6.319  18.394  1.00  0.00      C    O  
ATOM   3668  H1  HOH C1003       0.631   6.131  17.764  1.00  0.00      C    H  
ATOM   3669  H2  HOH C1003       1.558   7.304  18.421  1.00  0.00      C    H  
ATOM   3670  O   HOH C1004      40.910  27.247  58.976  1.00  0.00      C    O  
ATOM   3671  H1  HOH C1004      41.121  28.044  59.542  1.00  0.00      C    H  
ATOM   3672  H2  HOH C1004      41.754  26.889  58.577  1.00  0.00      C    H  
ATOM   3673  O   HOH C1005       7.586   6.303  23.807  1.00  0.00      C    O  
ATOM   3674  H1  HOH C1005       7.478   5.316  23.691  1.00  0.00      C    H  
ATOM   3675  H2  HOH C1005       8.170   6.483  24.599  1.00  0.00      C    H  
ATOM   3676  O   HOH C1006       3.523  23.086  44.758  1.00  0.00      C    O  
ATOM   3677  H1  HOH C1006       3.732  22.733  45.670  1.00  0.00      C    H  
ATOM   3678  H2  HOH C1006       2.656  23.584  44.785  1.00  0.00      C    H  
ATOM   3679  O   HOH C1007      19.710  22.182  25.826  1.00  0.00      C    O  
ATOM   3680  H1  HOH C1007      18.743  21.975  25.680  1.00  0.00      C    H  
ATOM   3681  H2  HOH C1007      19.924  23.074  25.428  1.00  0.00      C    H  
ATOM   3682  O   HOH C1008      25.854   8.652  43.399  1.00  0.00      C    O  
ATOM   3683  H1  HOH C1008      25.257   9.217  43.968  1.00  0.00      C    H  
ATOM   3684  H2  HOH C1008      26.748   8.562  43.839  1.00  0.00      C    H  
ATOM   3685  O   HOH C1009      18.112  15.003  92.389  1.00  0.00      C    O  
ATOM   3686  H1  HOH C1009      17.469  14.254  92.232  1.00  0.00      C    H  
ATOM   3687  H2  HOH C1009      18.972  14.807  91.917  1.00  0.00      C    H  
ATOM   3688  O   HOH C1010       1.751  25.989  31.018  1.00  0.00      C    O  
ATOM   3689  H1  HOH C1010       1.984  26.377  31.910  1.00  0.00      C    H  
ATOM   3690  H2  HOH C1010       2.054  26.610  30.295  1.00  0.00      C    H  
ATOM   3691  O   HOH C1011      39.061  39.149  98.178  1.00  0.00      C    O  
ATOM   3692  H1  HOH C1011      39.915  38.658  98.009  1.00  0.00      C    H  
ATOM   3693  H2  HOH C1011      39.064  39.511  99.110  1.00  0.00      C    H  
ATOM   3694  O   HOH C1012      35.127  27.469   4.523  1.00  0.00      C    O  
ATOM   3695  H1  HOH C1012      35.961  27.600   3.988  1.00  0.00      C    H  
ATOM   3696  H2  HOH C1012      34.722  28.360   4.732  1.00  0.00      C    H  
ATOM   3697  O   HOH C1013      18.441  17.519  59.649  1.00  0.00      C    O  
ATOM   3698  H1  HOH C1013      18.631  17.121  58.751  1.00  0.00      C    H  
ATOM   3699  H2  HOH C1013      17.707  17.005  60.093  1.00  0.00      C    H  
ATOM   3700  O   HOH C1014      12.263  34.913 110.651  1.00  0.00      C    O  
ATOM   3701  H1  HOH C1014      11.734  35.755 110.759  1.00  0.00      C    H  
ATOM   3702  H2  HOH C1014      11.889  34.205 111.250  1.00  0.00      C    H  
ATOM   3703  O   HOH C1015      41.532  23.726 109.555  1.00  0.00      C    O  
ATOM   3704  H1  HOH C1015      41.930  23.075 110.202  1.00  0.00      C    H  
ATOM   3705  H2  HOH C1015      41.756  23.447 108.621  1.00  0.00      C    H  
ATOM   3706  O   HOH C1016      41.441  13.013 103.388  1.00  0.00      C    O  
ATOM   3707  H1  HOH C1016      40.639  12.610 103.830  1.00  0.00      C    H  
ATOM   3708  H2  HOH C1016      42.256  12.489 103.636  1.00  0.00      C    H  
ATOM   3709  O   HOH C1017      22.937  38.744  17.382  1.00  0.00      C    O  
ATOM   3710  H1  HOH C1017      23.447  37.891  17.270  1.00  0.00      C    H  
ATOM   3711  H2  HOH C1017      22.102  38.567  17.904  1.00  0.00      C    H  
ATOM   3712  O   HOH C1018      13.262   5.752  15.009  1.00  0.00      C    O  
ATOM   3713  H1  HOH C1018      12.462   6.308  15.235  1.00  0.00      C    H  
ATOM   3714  H2  HOH C1018      13.050   5.164  14.229  1.00  0.00      C    H  
ATOM   3715  O   HOH C1019      20.175  22.765  67.002  1.00  0.00      C    O  
ATOM   3716  H1  HOH C1019      19.631  22.437  66.229  1.00  0.00      C    H  
ATOM   3717  H2  HOH C1019      20.194  23.764  66.996  1.00  0.00      C    H  
ATOM   3718  O   HOH C1020      -0.064   9.354  13.732  1.00  0.00      C    O  
ATOM   3719  H1  HOH C1020       0.831   9.687  14.027  1.00  0.00      C    H  
ATOM   3720  H2  HOH C1020      -0.719  10.109  13.737  1.00  0.00      C    H  
ATOM   3721  O   HOH C1021      10.473   1.800  60.338  1.00  0.00      C    O  
ATOM   3722  H1  HOH C1021      11.167   1.786  59.618  1.00  0.00      C    H  
ATOM   3723  H2  HOH C1021      10.037   2.700  60.363  1.00  0.00      C    H  
ATOM   3724  O   HOH C1022       0.796   3.016  46.984  1.00  0.00      C    O  
ATOM   3725  H1  HOH C1022      -0.045   3.405  47.361  1.00  0.00      C    H  
ATOM   3726  H2  HOH C1022       1.573   3.293  47.548  1.00  0.00      C    H  
ATOM   3727  O   HOH C1023      36.989  25.538  46.425  1.00  0.00      C    O  
ATOM   3728  H1  HOH C1023      36.041  25.821  46.281  1.00  0.00      C    H  
ATOM   3729  H2  HOH C1023      37.564  26.348  46.546  1.00  0.00      C    H  
ATOM   3730  O   HOH C1024      29.136   9.532 111.818  1.00  0.00      C    O  
ATOM   3731  H1  HOH C1024      28.307   9.772 111.312  1.00  0.00      C    H  
ATOM   3732  H2  HOH C1024      29.115   8.560 112.051  1.00  0.00      C    H  
ATOM   3733  O   HOH C1025      18.974  26.709   3.490  1.00  0.00      C    O  
ATOM   3734  H1  HOH C1025      19.277  27.636   3.714  1.00  0.00      C    H  
ATOM   3735  H2  HOH C1025      19.491  26.049   4.036  1.00  0.00      C    H  
ATOM   3736  O   HOH C1026      19.063  25.409 114.554  1.00  0.00      C    O  
ATOM   3737  H1  HOH C1026      19.029  25.042 115.484  1.00  0.00      C    H  
ATOM   3738  H2  HOH C1026      18.141  25.667 114.264  1.00  0.00      C    H  
ATOM   3739  O   HOH C1027      44.240  12.009  20.635  1.00  0.00      C    O  
ATOM   3740  H1  HOH C1027      44.217  12.274  19.671  1.00  0.00      C    H  
ATOM   3741  H2  HOH C1027      43.414  11.492  20.858  1.00  0.00      C    H  
ATOM   3742  O   HOH C1028      47.961  16.741  94.978  1.00  0.00      C    O  
ATOM   3743  H1  HOH C1028      48.411  16.770  95.871  1.00  0.00      C    H  
ATOM   3744  H2  HOH C1028      48.073  17.621  94.518  1.00  0.00      C    H  
ATOM   3745  O   HOH C1029      32.795  24.779  38.901  1.00  0.00      C    O  
ATOM   3746  H1  HOH C1029      31.895  24.908  38.483  1.00  0.00      C    H  
ATOM   3747  H2  HOH C1029      32.854  25.322  39.738  1.00  0.00      C    H  
ATOM   3748  O   HOH C1030       3.538  12.157  97.038  1.00  0.00      C    O  
ATOM   3749  H1  HOH C1030       2.925  11.871  96.301  1.00  0.00      C    H  
ATOM   3750  H2  HOH C1030       3.535  11.467  97.761  1.00  0.00      C    H  
ATOM   3751  O   HOH C1031      18.912  41.500  15.478  1.00  0.00      C    O  
ATOM   3752  H1  HOH C1031      18.109  42.094  15.527  1.00  0.00      C    H  
ATOM   3753  H2  HOH C1031      18.738  40.757  14.831  1.00  0.00      C    H  
ATOM   3754  O   HOH C1032      43.824  39.065  85.609  1.00  0.00      C    O  
ATOM   3755  H1  HOH C1032      43.932  39.606  84.775  1.00  0.00      C    H  
ATOM   3756  H2  HOH C1032      43.472  39.649  86.341  1.00  0.00      C    H  
ATOM   3757  O   HOH C1033      48.302  24.145  16.005  1.00  0.00      C    O  
ATOM   3758  H1  HOH C1033      48.305  25.139  15.896  1.00  0.00      C    H  
ATOM   3759  H2  HOH C1033      47.787  23.901  16.828  1.00  0.00      C    H  
ATOM   3760  O   HOH C1034      36.728  41.150  41.935  1.00  0.00      C    O  
ATOM   3761  H1  HOH C1034      37.612  40.726  41.737  1.00  0.00      C    H  
ATOM   3762  H2  HOH C1034      36.873  42.065  42.311  1.00  0.00      C    H  
ATOM   3763  O   HOH C1035      15.373  32.166  13.928  1.00  0.00      C    O  
ATOM   3764  H1  HOH C1035      15.590  32.860  14.614  1.00  0.00      C    H  
ATOM   3765  H2  HOH C1035      15.552  31.257  14.305  1.00  0.00      C    H  
ATOM   3766  O   HOH C1036      30.779  32.381  57.040  1.00  0.00      C    O  
ATOM   3767  H1  HOH C1036      30.227  33.111  56.636  1.00  0.00      C    H  
ATOM   3768  H2  HOH C1036      30.660  32.384  58.032  1.00  0.00      C    H  
ATOM   3769  O   HOH C1037       3.990  13.815  69.040  1.00  0.00      C    O  
ATOM   3770  H1  HOH C1037       3.956  13.013  68.443  1.00  0.00      C    H  
ATOM   3771  H2  HOH C1037       4.272  14.614  68.509  1.00  0.00      C    H  
ATOM   3772  O   HOH C1038       8.195   1.320  71.538  1.00  0.00      C    O  
ATOM   3773  H1  HOH C1038       8.343   0.359  71.774  1.00  0.00      C    H  
ATOM   3774  H2  HOH C1038       7.931   1.827  72.359  1.00  0.00      C    H  
ATOM   3775  O   HOH C1039      19.832  11.724   3.051  1.00  0.00      C    O  
ATOM   3776  H1  HOH C1039      20.483  10.965   3.039  1.00  0.00      C    H  
ATOM   3777  H2  HOH C1039      20.256  12.518   3.486  1.00  0.00      C    H  
ATOM   3778  O   HOH C1040      45.764  34.661  98.656  1.00  0.00      C    O  
ATOM   3779  H1  HOH C1040      46.326  34.243  97.942  1.00  0.00      C    H  
ATOM   3780  H2  HOH C1040      45.478  35.574  98.365  1.00  0.00      C    H  
ATOM   3781  O   HOH C1041      43.219  26.945 108.851  1.00  0.00      C    O  
ATOM   3782  H1  HOH C1041      44.213  26.932 108.739  1.00  0.00      C    H  
ATOM   3783  H2  HOH C1041      42.985  26.668 109.782  1.00  0.00      C    H  
ATOM   3784  O   HOH C1042      15.239  37.362  93.890  1.00  0.00      C    O  
ATOM   3785  H1  HOH C1042      14.648  36.660  94.287  1.00  0.00      C    H  
ATOM   3786  H2  HOH C1042      15.242  38.168  94.483  1.00  0.00      C    H  
ATOM   3787  O   HOH C1043       6.496  21.215  96.487  1.00  0.00      C    O  
ATOM   3788  H1  HOH C1043       6.235  20.346  96.067  1.00  0.00      C    H  
ATOM   3789  H2  HOH C1043       5.762  21.528  97.089  1.00  0.00      C    H  
ATOM   3790  O   HOH C1044      33.031   5.923  71.547  1.00  0.00      C    O  
ATOM   3791  H1  HOH C1044      32.787   5.717  72.494  1.00  0.00      C    H  
ATOM   3792  H2  HOH C1044      33.081   5.073  71.023  1.00  0.00      C    H  
ATOM   3793  O   HOH C1045      18.206   4.071 117.024  1.00  0.00      C    O  
ATOM   3794  H1  HOH C1045      18.723   3.341 116.578  1.00  0.00      C    H  
ATOM   3795  H2  HOH C1045      18.771   4.494 117.733  1.00  0.00      C    H  
ATOM   3796  O   HOH C1046      22.534  33.877   7.798  1.00  0.00      C    O  
ATOM   3797  H1  HOH C1046      22.692  34.663   8.394  1.00  0.00      C    H  
ATOM   3798  H2  HOH C1046      23.408  33.445   7.576  1.00  0.00      C    H  
ATOM   3799  O   HOH C1047      14.123   8.114  13.460  1.00  0.00      C    O  
ATOM   3800  H1  HOH C1047      14.283   8.749  12.705  1.00  0.00      C    H  
ATOM   3801  H2  HOH C1047      13.697   8.602  14.222  1.00  0.00      C    H  
ATOM   3802  O   HOH C1048      20.181  18.590  15.128  1.00  0.00      C    O  
ATOM   3803  H1  HOH C1048      19.733  17.995  14.461  1.00  0.00      C    H  
ATOM   3804  H2  HOH C1048      20.475  19.433  14.678  1.00  0.00      C    H  
ATOM   3805  O   HOH C1049      23.917   3.803 117.093  1.00  0.00      C    O  
ATOM   3806  H1  HOH C1049      24.372   3.542 117.945  1.00  0.00      C    H  
ATOM   3807  H2  HOH C1049      24.266   3.240 116.343  1.00  0.00      C    H  
ATOM   3808  O   HOH C1050      21.074  15.880  45.996  1.00  0.00      C    O  
ATOM   3809  H1  HOH C1050      20.935  16.651  45.375  1.00  0.00      C    H  
ATOM   3810  H2  HOH C1050      21.858  16.065  46.588  1.00  0.00      C    H  
ATOM   3811  O   HOH C1051       2.280  22.780  31.294  1.00  0.00      C    O  
ATOM   3812  H1  HOH C1051       2.305  23.040  32.260  1.00  0.00      C    H  
ATOM   3813  H2  HOH C1051       2.572  23.555  30.733  1.00  0.00      C    H  
ATOM   3814  O   HOH C1052      31.566  33.868  54.754  1.00  0.00      C    O  
ATOM   3815  H1  HOH C1052      32.348  34.466  54.932  1.00  0.00      C    H  
ATOM   3816  H2  HOH C1052      30.873  34.370  54.236  1.00  0.00      C    H  
ATOM   3817  O   HOH C1053      32.674  42.265  37.257  1.00  0.00      C    O  
ATOM   3818  H1  HOH C1053      31.701  42.468  37.145  1.00  0.00      C    H  
ATOM   3819  H2  HOH C1053      33.195  43.118  37.258  1.00  0.00      C    H  
ATOM   3820  O   HOH C1054      44.425  40.243  68.228  1.00  0.00      C    O  
ATOM   3821  H1  HOH C1054      45.081  40.989  68.334  1.00  0.00      C    H  
ATOM   3822  H2  HOH C1054      44.916  39.389  68.054  1.00  0.00      C    H  
ATOM   3823  O   HOH C1055       6.586   3.420  55.572  1.00  0.00      C    O  
ATOM   3824  H1  HOH C1055       5.665   3.703  55.843  1.00  0.00      C    H  
ATOM   3825  H2  HOH C1055       6.524   2.713  54.868  1.00  0.00      C    H  
ATOM   3826  O   HOH C1056      24.209  42.358  67.676  1.00  0.00      C    O  
ATOM   3827  H1  HOH C1056      24.720  42.198  66.832  1.00  0.00      C    H  
ATOM   3828  H2  HOH C1056      23.766  43.253  67.633  1.00  0.00      C    H  
ATOM   3829  O   HOH C1057      28.314  10.555  97.459  1.00  0.00      C    O  
ATOM   3830  H1  HOH C1057      28.675  10.172  98.309  1.00  0.00      C    H  
ATOM   3831  H2  HOH C1057      28.850  10.215  96.686  1.00  0.00      C    H  
ATOM   3832  O   HOH C1058      19.851   4.430  12.915  1.00  0.00      C    O  
ATOM   3833  H1  HOH C1058      19.351   4.971  13.591  1.00  0.00      C    H  
ATOM   3834  H2  HOH C1058      19.255   4.238  12.135  1.00  0.00      C    H  
ATOM   3835  O   HOH C1059      10.824  12.937  92.101  1.00  0.00      C    O  
ATOM   3836  H1  HOH C1059      10.578  13.719  91.528  1.00  0.00      C    H  
ATOM   3837  H2  HOH C1059       9.992  12.490  92.429  1.00  0.00      C    H  
ATOM   3838  O   HOH C1060      11.487  30.440  58.220  1.00  0.00      C    O  
ATOM   3839  H1  HOH C1060      12.172  31.106  57.927  1.00  0.00      C    H  
ATOM   3840  H2  HOH C1060      11.944  29.612  58.543  1.00  0.00      C    H  
ATOM   3841  O   HOH C1061      23.371  37.493  59.856  1.00  0.00      C    O  
ATOM   3842  H1  HOH C1061      23.705  38.377  59.529  1.00  0.00      C    H  
ATOM   3843  H2  HOH C1061      22.641  37.640  60.524  1.00  0.00      C    H  
ATOM   3844  O   HOH C1062      40.130  16.480   9.674  1.00  0.00      C    O  
ATOM   3845  H1  HOH C1062      40.242  17.415   9.338  1.00  0.00      C    H  
ATOM   3846  H2  HOH C1062      41.027  16.045   9.752  1.00  0.00      C    H  
ATOM   3847  O   HOH C1063       0.967   1.467  58.386  1.00  0.00      C    O  
ATOM   3848  H1  HOH C1063       1.130   2.452  58.326  1.00  0.00      C    H  
ATOM   3849  H2  HOH C1063       0.056   1.302  58.765  1.00  0.00      C    H  
ATOM   3850  O   HOH C1064      41.336  25.910  23.435  1.00  0.00      C    O  
ATOM   3851  H1  HOH C1064      41.718  26.635  22.862  1.00  0.00      C    H  
ATOM   3852  H2  HOH C1064      40.346  25.865  23.300  1.00  0.00      C    H  
ATOM   3853  O   HOH C1065      29.212  12.073 101.092  1.00  0.00      C    O  
ATOM   3854  H1  HOH C1065      29.122  12.705 101.862  1.00  0.00      C    H  
ATOM   3855  H2  HOH C1065      28.709  12.432 100.306  1.00  0.00      C    H  
ATOM   3856  O   HOH C1066      25.991  11.813  56.098  1.00  0.00      C    O  
ATOM   3857  H1  HOH C1066      25.872  11.856  55.107  1.00  0.00      C    H  
ATOM   3858  H2  HOH C1066      25.724  12.688  56.504  1.00  0.00      C    H  
ATOM   3859  O   HOH C1067       9.798  30.381  98.317  1.00  0.00      C    O  
ATOM   3860  H1  HOH C1067       9.215  31.175  98.145  1.00  0.00      C    H  
ATOM   3861  H2  HOH C1067      10.732  30.687  98.500  1.00  0.00      C    H  
ATOM   3862  O   HOH C1068      33.160  41.341  69.256  1.00  0.00      C    O  
ATOM   3863  H1  HOH C1068      33.947  41.938  69.098  1.00  0.00      C    H  
ATOM   3864  H2  HOH C1068      32.490  41.472  68.525  1.00  0.00      C    H  
ATOM   3865  O   HOH C1069       0.379  35.682  16.369  1.00  0.00      C    O  
ATOM   3866  H1  HOH C1069       0.655  35.118  17.148  1.00  0.00      C    H  
ATOM   3867  H2  HOH C1069      -0.556  36.009  16.509  1.00  0.00      C    H  
ATOM   3868  O   HOH C1070      47.820  27.867  29.005  1.00  0.00      C    O  
ATOM   3869  H1  HOH C1070      48.108  28.108  29.932  1.00  0.00      C    H  
ATOM   3870  H2  HOH C1070      47.013  28.403  28.757  1.00  0.00      C    H  
ATOM   3871  O   HOH C1071       5.976  10.689  54.030  1.00  0.00      C    O  
ATOM   3872  H1  HOH C1071       5.225  10.422  54.634  1.00  0.00      C    H  
ATOM   3873  H2  HOH C1071       6.655  11.206  54.551  1.00  0.00      C    H  
ATOM   3874  O   HOH C1072      17.502  14.215 113.548  1.00  0.00      C    O  
ATOM   3875  H1  HOH C1072      18.004  13.401 113.257  1.00  0.00      C    H  
ATOM   3876  H2  HOH C1072      17.243  14.751 112.745  1.00  0.00      C    H  
ATOM   3877  O   HOH C1073      17.309  33.537   8.126  1.00  0.00      C    O  
ATOM   3878  H1  HOH C1073      17.241  34.477   8.461  1.00  0.00      C    H  
ATOM   3879  H2  HOH C1073      17.975  33.034   8.677  1.00  0.00      C    H  
ATOM   3880  O   HOH C1074      25.131  17.546 106.861  1.00  0.00      C    O  
ATOM   3881  H1  HOH C1074      26.115  17.683 106.745  1.00  0.00      C    H  
ATOM   3882  H2  HOH C1074      24.935  17.337 107.819  1.00  0.00      C    H  
ATOM   3883  O   HOH C1075      45.441  42.219  13.322  1.00  0.00      C    O  
ATOM   3884  H1  HOH C1075      45.898  41.333  13.408  1.00  0.00      C    H  
ATOM   3885  H2  HOH C1075      44.457  42.100  13.451  1.00  0.00      C    H  
ATOM   3886  O   HOH C1076      20.481  11.414  38.089  1.00  0.00      C    O  
ATOM   3887  H1  HOH C1076      20.883  11.477  39.002  1.00  0.00      C    H  
ATOM   3888  H2  HOH C1076      21.076  11.874  37.430  1.00  0.00      C    H  
ATOM   3889  O   HOH C1077      39.101  27.573  46.281  1.00  0.00      C    O  
ATOM   3890  H1  HOH C1077      40.015  27.432  45.902  1.00  0.00      C    H  
ATOM   3891  H2  HOH C1077      39.153  28.212  47.048  1.00  0.00      C    H  
ATOM   3892  O   HOH C1078      30.012   2.117  84.674  1.00  0.00      C    O  
ATOM   3893  H1  HOH C1078      29.591   1.934  83.785  1.00  0.00      C    H  
ATOM   3894  H2  HOH C1078      29.324   2.482  85.300  1.00  0.00      C    H  
ATOM   3895  O   HOH C1079       5.754  34.134  87.201  1.00  0.00      C    O  
ATOM   3896  H1  HOH C1079       6.432  33.646  86.651  1.00  0.00      C    H  
ATOM   3897  H2  HOH C1079       6.169  34.417  88.065  1.00  0.00      C    H  
ATOM   3898  O   HOH C1080      31.269  23.149  92.283  1.00  0.00      C    O  
ATOM   3899  H1  HOH C1080      30.876  23.683  93.031  1.00  0.00      C    H  
ATOM   3900  H2  HOH C1080      30.761  23.330  91.441  1.00  0.00      C    H  
ATOM   3901  O   HOH C1081      10.970  17.065 101.456  1.00  0.00      C    O  
ATOM   3902  H1  HOH C1081      11.425  16.347 100.929  1.00  0.00      C    H  
ATOM   3903  H2  HOH C1081      10.780  17.846 100.860  1.00  0.00      C    H  
ATOM   3904  O   HOH C1082      32.961  34.108  97.532  1.00  0.00      C    O  
ATOM   3905  H1  HOH C1082      33.874  33.740  97.707  1.00  0.00      C    H  
ATOM   3906  H2  HOH C1082      33.033  34.907  96.936  1.00  0.00      C    H  
ATOM   3907  O   HOH C1083       5.534  15.050 113.637  1.00  0.00      C    O  
ATOM   3908  H1  HOH C1083       4.776  15.477 114.130  1.00  0.00      C    H  
ATOM   3909  H2  HOH C1083       5.753  14.171 114.060  1.00  0.00      C    H  
ATOM   3910  O   HOH C1084      36.414  26.305  39.986  1.00  0.00      C    O  
ATOM   3911  H1  HOH C1084      35.709  26.934  40.315  1.00  0.00      C    H  
ATOM   3912  H2  HOH C1084      36.761  25.762  40.751  1.00  0.00      C    H  
ATOM   3913  O   HOH C1085      15.947  23.038 104.175  1.00  0.00      C    O  
ATOM   3914  H1  HOH C1085      16.204  23.544 103.351  1.00  0.00      C    H  
ATOM   3915  H2  HOH C1085      15.825  22.072 103.949  1.00  0.00      C    H  
ATOM   3916  O   HOH C1086      29.404  32.094 113.713  1.00  0.00      C    O  
ATOM   3917  H1  HOH C1086      28.611  31.632 113.316  1.00  0.00      C    H  
ATOM   3918  H2  HOH C1086      29.555  31.757 114.643  1.00  0.00      C    H  
ATOM   3919  O   HOH C1087       2.104  14.904  51.253  1.00  0.00      C    O  
ATOM   3920  H1  HOH C1087       1.389  14.212  51.151  1.00  0.00      C    H  
ATOM   3921  H2  HOH C1087       2.989  14.505  51.015  1.00  0.00      C    H  
ATOM   3922  O   HOH C1088      14.287  34.946  48.286  1.00  0.00      C    O  
ATOM   3923  H1  HOH C1088      14.106  35.909  48.488  1.00  0.00      C    H  
ATOM   3924  H2  HOH C1088      13.432  34.430  48.328  1.00  0.00      C    H  
ATOM   3925  O   HOH C1089      25.236  38.694  96.987  1.00  0.00      C    O  
ATOM   3926  H1  HOH C1089      25.677  39.589  97.057  1.00  0.00      C    H  
ATOM   3927  H2  HOH C1089      24.972  38.525  96.038  1.00  0.00      C    H  
ATOM   3928  O   HOH C1090      26.227  39.724  12.251  1.00  0.00      C    O  
ATOM   3929  H1  HOH C1090      25.884  40.484  12.803  1.00  0.00      C    H  
ATOM   3930  H2  HOH C1090      25.680  38.907  12.432  1.00  0.00      C    H  
ATOM   3931  O   HOH C1091      30.683   5.117  89.783  1.00  0.00      C    O  
ATOM   3932  H1  HOH C1091      30.889   6.071  90.002  1.00  0.00      C    H  
ATOM   3933  H2  HOH C1091      29.718   4.933  89.971  1.00  0.00      C    H  
ATOM   3934  O   HOH C1092      15.238  17.720   3.110  1.00  0.00      C    O  
ATOM   3935  H1  HOH C1092      15.267  16.749   3.347  1.00  0.00      C    H  
ATOM   3936  H2  HOH C1092      16.090  18.158   3.396  1.00  0.00      C    H  
ATOM   3937  O   HOH C1093      10.001  13.454  99.689  1.00  0.00      C    O  
ATOM   3938  H1  HOH C1093       9.712  12.944  98.880  1.00  0.00      C    H  
ATOM   3939  H2  HOH C1093      10.905  13.851  99.528  1.00  0.00      C    H  
ATOM   3940  O   HOH C1094      47.789  29.627  18.573  1.00  0.00      C    O  
ATOM   3941  H1  HOH C1094      48.123  30.447  18.109  1.00  0.00      C    H  
ATOM   3942  H2  HOH C1094      47.016  29.247  18.065  1.00  0.00      C    H  
ATOM   3943  O   HOH C1095      34.677  13.919  18.455  1.00  0.00      C    O  
ATOM   3944  H1  HOH C1095      34.531  14.884  18.672  1.00  0.00      C    H  
ATOM   3945  H2  HOH C1095      34.292  13.352  19.183  1.00  0.00      C    H  
ATOM   3946  O   HOH C1096      36.181  14.114  75.562  1.00  0.00      C    O  
ATOM   3947  H1  HOH C1096      35.212  14.359  75.593  1.00  0.00      C    H  
ATOM   3948  H2  HOH C1096      36.694  14.841  75.105  1.00  0.00      C    H  
ATOM   3949  O   HOH C1097      21.160  13.266  45.499  1.00  0.00      C    O  
ATOM   3950  H1  HOH C1097      21.103  14.253  45.351  1.00  0.00      C    H  
ATOM   3951  H2  HOH C1097      22.110  13.009  45.674  1.00  0.00      C    H  
ATOM   3952  O   HOH C1098       7.426  16.747  66.795  1.00  0.00      C    O  
ATOM   3953  H1  HOH C1098       8.059  16.034  67.095  1.00  0.00      C    H  
ATOM   3954  H2  HOH C1098       7.403  17.480  67.475  1.00  0.00      C    H  
ATOM   3955  O   HOH C1099       0.782  30.994  92.674  1.00  0.00      C    O  
ATOM   3956  H1  HOH C1099       0.685  31.541  91.843  1.00  0.00      C    H  
ATOM   3957  H2  HOH C1099       1.126  31.572  93.414  1.00  0.00      C    H  
ATOM   3958  O   HOH C1100      37.683  10.291 107.369  1.00  0.00      C    O  
ATOM   3959  H1  HOH C1100      38.433   9.632 107.324  1.00  0.00      C    H  
ATOM   3960  H2  HOH C1100      37.042  10.119 106.621  1.00  0.00      C    H  
ATOM   3961  O   HOH C1101      45.566   3.799  16.684  1.00  0.00      C    O  
ATOM   3962  H1  HOH C1101      46.365   3.336  16.301  1.00  0.00      C    H  
ATOM   3963  H2  HOH C1101      45.318   4.574  16.102  1.00  0.00      C    H  
ATOM   3964  O   HOH C1102       9.590  25.455 102.950  1.00  0.00      C    O  
ATOM   3965  H1  HOH C1102      10.139  25.627 103.767  1.00  0.00      C    H  
ATOM   3966  H2  HOH C1102       9.045  26.266 102.738  1.00  0.00      C    H  
ATOM   3967  O   HOH C1103      32.098  10.838  19.246  1.00  0.00      C    O  
ATOM   3968  H1  HOH C1103      32.073  10.808  18.246  1.00  0.00      C    H  
ATOM   3969  H2  HOH C1103      31.174  10.714  19.606  1.00  0.00      C    H  
ATOM   3970  O   HOH C1104       4.695   8.355  92.334  1.00  0.00      C    O  
ATOM   3971  H1  HOH C1104       4.287   8.220  91.431  1.00  0.00      C    H  
ATOM   3972  H2  HOH C1104       4.526   7.548  92.900  1.00  0.00      C    H  
ATOM   3973  O   HOH C1105      19.079   9.541  42.756  1.00  0.00      C    O  
ATOM   3974  H1  HOH C1105      18.617   8.666  42.903  1.00  0.00      C    H  
ATOM   3975  H2  HOH C1105      19.158  10.026  43.626  1.00  0.00      C    H  
ATOM   3976  O   HOH C1106      20.469   2.898  40.867  1.00  0.00      C    O  
ATOM   3977  H1  HOH C1106      20.472   2.456  39.971  1.00  0.00      C    H  
ATOM   3978  H2  HOH C1106      20.707   3.864  40.763  1.00  0.00      C    H  
ATOM   3979  O   HOH C1107      36.938   7.555 104.100  1.00  0.00      C    O  
ATOM   3980  H1  HOH C1107      37.828   7.204 104.392  1.00  0.00      C    H  
ATOM   3981  H2  HOH C1107      36.839   7.430 103.113  1.00  0.00      C    H  
ATOM   3982  O   HOH C1108      24.894  41.827  70.249  1.00  0.00      C    O  
ATOM   3983  H1  HOH C1108      25.809  41.442  70.131  1.00  0.00      C    H  
ATOM   3984  H2  HOH C1108      24.556  42.160  69.369  1.00  0.00      C    H  
ATOM   3985  O   HOH C1109       1.416  14.060  63.066  1.00  0.00      C    O  
ATOM   3986  H1  HOH C1109       2.270  13.546  63.152  1.00  0.00      C    H  
ATOM   3987  H2  HOH C1109       0.954  14.088  63.952  1.00  0.00      C    H  
ATOM   3988  O   HOH C1110      14.073  12.934  17.054  1.00  0.00      C    O  
ATOM   3989  H1  HOH C1110      13.201  12.484  17.246  1.00  0.00      C    H  
ATOM   3990  H2  HOH C1110      14.114  13.181  16.086  1.00  0.00      C    H  
ATOM   3991  O   HOH C1111      31.925  40.879  80.853  1.00  0.00      C    O  
ATOM   3992  H1  HOH C1111      31.530  41.762  81.106  1.00  0.00      C    H  
ATOM   3993  H2  HOH C1111      32.455  40.979  80.011  1.00  0.00      C    H  
ATOM   3994  O   HOH C1112      31.875  19.117 104.630  1.00  0.00      C    O  
ATOM   3995  H1  HOH C1112      32.417  19.938 104.805  1.00  0.00      C    H  
ATOM   3996  H2  HOH C1112      31.892  18.527 105.437  1.00  0.00      C    H  
ATOM   3997  O   HOH C1113      46.097  32.721  85.146  1.00  0.00      C    O  
ATOM   3998  H1  HOH C1113      45.800  33.508  85.687  1.00  0.00      C    H  
ATOM   3999  H2  HOH C1113      45.299  32.179  84.880  1.00  0.00      C    H  
ATOM   4000  O   HOH C1114      26.277  22.633  76.882  1.00  0.00      C    O  
ATOM   4001  H1  HOH C1114      25.934  21.713  76.692  1.00  0.00      C    H  
ATOM   4002  H2  HOH C1114      25.609  23.309  76.570  1.00  0.00      C    H  
ATOM   4003  O   HOH C1115       8.601  34.848  43.062  1.00  0.00      C    O  
ATOM   4004  H1  HOH C1115       8.847  34.312  43.869  1.00  0.00      C    H  
ATOM   4005  H2  HOH C1115       8.392  34.232  42.303  1.00  0.00      C    H  
ATOM   4006  O   HOH C1116      16.430   1.914  76.480  1.00  0.00      C    O  
ATOM   4007  H1  HOH C1116      16.592   1.982  75.496  1.00  0.00      C    H  
ATOM   4008  H2  HOH C1116      16.177   0.975  76.712  1.00  0.00      C    H  
ATOM   4009  O   HOH C1117       5.502  37.685  29.453  1.00  0.00      C    O  
ATOM   4010  H1  HOH C1117       6.102  37.686  28.653  1.00  0.00      C    H  
ATOM   4011  H2  HOH C1117       5.786  36.961  30.082  1.00  0.00      C    H  
ATOM   4012  O   HOH C1118      36.954  39.056  23.312  1.00  0.00      C    O  
ATOM   4013  H1  HOH C1118      36.682  40.011  23.429  1.00  0.00      C    H  
ATOM   4014  H2  HOH C1118      36.388  38.474  23.895  1.00  0.00      C    H  
ATOM   4015  O   HOH C1119      15.423  17.168 107.006  1.00  0.00      C    O  
ATOM   4016  H1  HOH C1119      15.288  17.296 107.989  1.00  0.00      C    H  
ATOM   4017  H2  HOH C1119      14.554  16.917 106.580  1.00  0.00      C    H  
ATOM   4018  O   HOH C1120      29.720   8.544  13.610  1.00  0.00      C    O  
ATOM   4019  H1  HOH C1120      29.321   8.901  12.766  1.00  0.00      C    H  
ATOM   4020  H2  HOH C1120      30.718   8.592  13.554  1.00  0.00      C    H  
ATOM   4021  O   HOH C1121       3.482  39.950  51.757  1.00  0.00      C    O  
ATOM   4022  H1  HOH C1121       3.108  40.674  52.337  1.00  0.00      C    H  
ATOM   4023  H2  HOH C1121       4.230  40.318  51.206  1.00  0.00      C    H  
ATOM   4024  O   HOH C1122      40.976  15.820  54.802  1.00  0.00      C    O  
ATOM   4025  H1  HOH C1122      40.420  16.588  55.120  1.00  0.00      C    H  
ATOM   4026  H2  HOH C1122      40.509  15.363  54.045  1.00  0.00      C    H  
ATOM   4027  O   HOH C1123      33.261   6.469 109.052  1.00  0.00      C    O  
ATOM   4028  H1  HOH C1123      32.527   7.069 109.371  1.00  0.00      C    H  
ATOM   4029  H2  HOH C1123      33.034   5.520 109.269  1.00  0.00      C    H  
ATOM   4030  O   HOH C1124      27.157  37.214  93.885  1.00  0.00      C    O  
ATOM   4031  H1  HOH C1124      27.996  37.315  94.420  1.00  0.00      C    H  
ATOM   4032  H2  HOH C1124      27.203  36.370  93.350  1.00  0.00      C    H  
ATOM   4033  O   HOH C1125      10.437   3.564 108.786  1.00  0.00      C    O  
ATOM   4034  H1  HOH C1125       9.888   2.729 108.822  1.00  0.00      C    H  
ATOM   4035  H2  HOH C1125      11.061   3.520 108.006  1.00  0.00      C    H  
ATOM   4036  O   HOH C1126      37.614   8.660  59.334  1.00  0.00      C    O  
ATOM   4037  H1  HOH C1126      38.277   7.976  59.638  1.00  0.00      C    H  
ATOM   4038  H2  HOH C1126      37.991   9.170  58.561  1.00  0.00      C    H  
ATOM   4039  O   HOH C1127      30.406  19.555  88.860  1.00  0.00      C    O  
ATOM   4040  H1  HOH C1127      30.825  19.155  88.044  1.00  0.00      C    H  
ATOM   4041  H2  HOH C1127      29.774  20.280  88.588  1.00  0.00      C    H  
ATOM   4042  O   HOH C1128      42.960   9.322 105.110  1.00  0.00      C    O  
ATOM   4043  H1  HOH C1128      43.322   8.450 104.780  1.00  0.00      C    H  
ATOM   4044  H2  HOH C1128      42.218   9.150 105.758  1.00  0.00      C    H  
ATOM   4045  O   HOH C1129      14.762  25.625  55.174  1.00  0.00      C    O  
ATOM   4046  H1  HOH C1129      14.511  26.402  55.752  1.00  0.00      C    H  
ATOM   4047  H2  HOH C1129      15.503  25.893  54.558  1.00  0.00      C    H  
ATOM   4048  O   HOH C1130      29.903  21.092  18.582  1.00  0.00      C    O  
ATOM   4049  H1  HOH C1130      30.497  20.496  19.122  1.00  0.00      C    H  
ATOM   4050  H2  HOH C1130      28.980  21.080  18.966  1.00  0.00      C    H  
ATOM   4051  O   HOH C1131       0.238  38.464  86.366  1.00  0.00      C    O  
ATOM   4052  H1  HOH C1131       1.165  38.125  86.525  1.00  0.00      C    H  
ATOM   4053  H2  HOH C1131       0.282  39.387  85.984  1.00  0.00      C    H  
ATOM   4054  O   HOH C1132      27.425  15.485  41.533  1.00  0.00      C    O  
ATOM   4055  H1  HOH C1132      27.504  15.552  40.539  1.00  0.00      C    H  
ATOM   4056  H2  HOH C1132      28.258  15.840  41.958  1.00  0.00      C    H  
ATOM   4057  O   HOH C1133      19.746   9.120  93.145  1.00  0.00      C    O  
ATOM   4058  H1  HOH C1133      19.784  10.028  93.562  1.00  0.00      C    H  
ATOM   4059  H2  HOH C1133      19.016   9.097  92.462  1.00  0.00      C    H  
ATOM   4060  O   HOH C1134      47.459  38.098 103.586  1.00  0.00      C    O  
ATOM   4061  H1  HOH C1134      46.769  37.563 103.098  1.00  0.00      C    H  
ATOM   4062  H2  HOH C1134      47.165  39.053 103.638  1.00  0.00      C    H  
ATOM   4063  O   HOH C1135      27.888  41.695   5.903  1.00  0.00      C    O  
ATOM   4064  H1  HOH C1135      28.450  41.436   6.689  1.00  0.00      C    H  
ATOM   4065  H2  HOH C1135      26.922  41.581   6.131  1.00  0.00      C    H  
ATOM   4066  O   HOH C1136      21.985  15.993  37.040  1.00  0.00      C    O  
ATOM   4067  H1  HOH C1136      22.966  15.956  36.848  1.00  0.00      C    H  
ATOM   4068  H2  HOH C1136      21.841  16.080  38.025  1.00  0.00      C    H  
ATOM   4069  O   HOH C1137      44.802  19.919 101.575  1.00  0.00      C    O  
ATOM   4070  H1  HOH C1137      45.164  19.051 101.236  1.00  0.00      C    H  
ATOM   4071  H2  HOH C1137      45.324  20.675 101.180  1.00  0.00      C    H  
ATOM   4072  O   HOH C1138      42.137  13.168  87.642  1.00  0.00      C    O  
ATOM   4073  H1  HOH C1138      42.360  12.995  86.682  1.00  0.00      C    H  
ATOM   4074  H2  HOH C1138      41.250  13.625  87.700  1.00  0.00      C    H  
ATOM   4075  O   HOH C1139       8.373  29.214  37.764  1.00  0.00      C    O  
ATOM   4076  H1  HOH C1139       8.746  30.139  37.836  1.00  0.00      C    H  
ATOM   4077  H2  HOH C1139       7.785  29.030  38.552  1.00  0.00      C    H  
ATOM   4078  O   HOH C1140      25.909  10.028  80.488  1.00  0.00      C    O  
ATOM   4079  H1  HOH C1140      26.389   9.946  81.361  1.00  0.00      C    H  
ATOM   4080  H2  HOH C1140      26.522  10.430  79.807  1.00  0.00      C    H  
ATOM   4081  O   HOH C1141      48.155  29.128   3.243  1.00  0.00      C    O  
ATOM   4082  H1  HOH C1141      47.907  30.090   3.134  1.00  0.00      C    H  
ATOM   4083  H2  HOH C1141      48.231  28.911   4.217  1.00  0.00      C    H  
ATOM   4084  O   HOH C1142      36.524  21.406  87.839  1.00  0.00      C    O  
ATOM   4085  H1  HOH C1142      35.684  20.905  87.629  1.00  0.00      C    H  
ATOM   4086  H2  HOH C1142      37.303  20.943  87.416  1.00  0.00      C    H  
ATOM   4087  O   HOH C1143      37.012  26.195  86.472  1.00  0.00      C    O  
ATOM   4088  H1  HOH C1143      37.311  25.260  86.282  1.00  0.00      C    H  
ATOM   4089  H2  HOH C1143      37.797  26.813  86.425  1.00  0.00      C    H  
ATOM   4090  O   HOH C1144      44.502   8.801  24.666  1.00  0.00      C    O  
ATOM   4091  H1  HOH C1144      43.818   8.878  25.392  1.00  0.00      C    H  
ATOM   4092  H2  HOH C1144      45.125   8.047  24.874  1.00  0.00      C    H  
ATOM   4093  O   HOH C1145      48.204  35.695  31.886  1.00  0.00      C    O  
ATOM   4094  H1  HOH C1145      48.999  35.767  31.284  1.00  0.00      C    H  
ATOM   4095  H2  HOH C1145      47.368  35.714  31.339  1.00  0.00      C    H  
ATOM   4096  O   HOH C1146      38.153   3.772   7.457  1.00  0.00      C    O  
ATOM   4097  H1  HOH C1146      38.321   3.795   8.442  1.00  0.00      C    H  
ATOM   4098  H2  HOH C1146      38.983   3.477   6.984  1.00  0.00      C    H  
ATOM   4099  O   HOH C1147       5.297  20.660  72.611  1.00  0.00      C    O  
ATOM   4100  H1  HOH C1147       4.434  21.060  72.921  1.00  0.00      C    H  
ATOM   4101  H2  HOH C1147       5.606  21.133  71.786  1.00  0.00      C    H  
ATOM   4102  O   HOH C1148      32.229  26.820  26.776  1.00  0.00      C    O  
ATOM   4103  H1  HOH C1148      32.796  27.578  26.456  1.00  0.00      C    H  
ATOM   4104  H2  HOH C1148      31.700  26.453  26.011  1.00  0.00      C    H  
ATOM   4105  O   HOH C1149      26.899  16.371  35.341  1.00  0.00      C    O  
ATOM   4106  H1  HOH C1149      27.278  15.478  35.099  1.00  0.00      C    H  
ATOM   4107  H2  HOH C1149      26.081  16.245  35.901  1.00  0.00      C    H  
ATOM   4108  O   HOH C1150      14.892   8.868   6.310  1.00  0.00      C    O  
ATOM   4109  H1  HOH C1150      15.023   9.496   5.543  1.00  0.00      C    H  
ATOM   4110  H2  HOH C1150      14.942   7.925   5.981  1.00  0.00      C    H  
ATOM   4111  O   HOH C1151      29.335  -0.201  60.601  1.00  0.00      C    O  
ATOM   4112  H1  HOH C1151      29.582   0.657  60.151  1.00  0.00      C    H  
ATOM   4113  H2  HOH C1151      29.655  -0.185  61.548  1.00  0.00      C    H  
ATOM   4114  O   HOH C1152      28.929  21.518  58.101  1.00  0.00      C    O  
ATOM   4115  H1  HOH C1152      29.918  21.481  58.249  1.00  0.00      C    H  
ATOM   4116  H2  HOH C1152      28.728  21.307  57.144  1.00  0.00      C    H  
ATOM   4117  O   HOH C1153      21.210  17.791  31.689  1.00  0.00      C    O  
ATOM   4118  H1  HOH C1153      20.346  17.421  31.348  1.00  0.00      C    H  
ATOM   4119  H2  HOH C1153      21.689  17.089  32.215  1.00  0.00      C    H  
ATOM   4120  O   HOH C1154      12.823  22.927  64.026  1.00  0.00      C    O  
ATOM   4121  H1  HOH C1154      13.691  23.155  64.467  1.00  0.00      C    H  
ATOM   4122  H2  HOH C1154      12.640  21.950  64.135  1.00  0.00      C    H  
ATOM   4123  O   HOH C1155       7.960   8.059  49.568  1.00  0.00      C    O  
ATOM   4124  H1  HOH C1155       8.759   8.271  49.005  1.00  0.00      C    H  
ATOM   4125  H2  HOH C1155       7.425   7.338  49.128  1.00  0.00      C    H  
ATOM   4126  O   HOH C1156       0.359  26.436  91.822  1.00  0.00      C    O  
ATOM   4127  H1  HOH C1156       1.152  26.124  91.298  1.00  0.00      C    H  
ATOM   4128  H2  HOH C1156       0.477  26.190  92.784  1.00  0.00      C    H  
ATOM   4129  O   HOH C1157      26.998  21.210  60.248  1.00  0.00      C    O  
ATOM   4130  H1  HOH C1157      27.550  21.377  59.431  1.00  0.00      C    H  
ATOM   4131  H2  HOH C1157      26.991  20.231  60.452  1.00  0.00      C    H  
ATOM   4132  O   HOH C1158       3.743  15.187  22.368  1.00  0.00      C    O  
ATOM   4133  H1  HOH C1158       2.794  15.390  22.127  1.00  0.00      C    H  
ATOM   4134  H2  HOH C1158       3.890  15.385  23.338  1.00  0.00      C    H  
ATOM   4135  O   HOH C1159      27.481  12.701  14.668  1.00  0.00      C    O  
ATOM   4136  H1  HOH C1159      26.898  11.940  14.382  1.00  0.00      C    H  
ATOM   4137  H2  HOH C1159      26.988  13.562  14.546  1.00  0.00      C    H  
ATOM   4138  O   HOH C1160      35.331  20.105  59.406  1.00  0.00      C    O  
ATOM   4139  H1  HOH C1160      34.623  19.435  59.628  1.00  0.00      C    H  
ATOM   4140  H2  HOH C1160      35.727  20.464  60.252  1.00  0.00      C    H  
ATOM   4141  O   HOH C1161      12.532  39.530  51.858  1.00  0.00      C    O  
ATOM   4142  H1  HOH C1161      12.592  38.607  52.238  1.00  0.00      C    H  
ATOM   4143  H2  HOH C1161      11.947  40.094  52.440  1.00  0.00      C    H  
ATOM   4144  O   HOH C1162      14.629  33.975  20.670  1.00  0.00      C    O  
ATOM   4145  H1  HOH C1162      13.675  34.276  20.635  1.00  0.00      C    H  
ATOM   4146  H2  HOH C1162      15.020  34.210  21.559  1.00  0.00      C    H  
ATOM   4147  O   HOH C1163      21.013   1.051  38.574  1.00  0.00      C    O  
ATOM   4148  H1  HOH C1163      21.503   0.322  39.051  1.00  0.00      C    H  
ATOM   4149  H2  HOH C1163      21.672   1.690  38.176  1.00  0.00      C    H  
ATOM   4150  O   HOH C1164      47.024  16.311  80.944  1.00  0.00      C    O  
ATOM   4151  H1  HOH C1164      47.174  16.099  81.910  1.00  0.00      C    H  
ATOM   4152  H2  HOH C1164      47.133  17.294  80.798  1.00  0.00      C    H  
ATOM   4153  O   HOH C1165      25.074  15.326  46.285  1.00  0.00      C    O  
ATOM   4154  H1  HOH C1165      26.039  15.281  46.545  1.00  0.00      C    H  
ATOM   4155  H2  HOH C1165      24.994  15.278  45.290  1.00  0.00      C    H  
ATOM   4156  O   HOH C1166      14.238  25.109  61.955  1.00  0.00      C    O  
ATOM   4157  H1  HOH C1166      13.834  25.501  62.782  1.00  0.00      C    H  
ATOM   4158  H2  HOH C1166      15.017  24.534  62.205  1.00  0.00      C    H  
ATOM   4159  O   HOH C1167      21.591  17.638 101.132  1.00  0.00      C    O  
ATOM   4160  H1  HOH C1167      21.668  17.093 100.297  1.00  0.00      C    H  
ATOM   4161  H2  HOH C1167      20.910  17.225 101.737  1.00  0.00      C    H  
ATOM   4162  O   HOH C1168      12.567  18.673  74.747  1.00  0.00      C    O  
ATOM   4163  H1  HOH C1168      12.179  18.998  73.884  1.00  0.00      C    H  
ATOM   4164  H2  HOH C1168      12.068  19.081  75.511  1.00  0.00      C    H  
ATOM   4165  O   HOH C1169      21.707   3.453 109.287  1.00  0.00      C    O  
ATOM   4166  H1  HOH C1169      22.071   3.444 110.219  1.00  0.00      C    H  
ATOM   4167  H2  HOH C1169      22.351   3.921 108.682  1.00  0.00      C    H  
ATOM   4168  O   HOH C1170       2.054  17.621   3.090  1.00  0.00      C    O  
ATOM   4169  H1  HOH C1170       1.359  18.308   2.876  1.00  0.00      C    H  
ATOM   4170  H2  HOH C1170       2.097  17.488   4.080  1.00  0.00      C    H  
ATOM   4171  O   HOH C1171      43.430   4.740 115.966  1.00  0.00      C    O  
ATOM   4172  H1  HOH C1171      44.106   4.043 116.205  1.00  0.00      C    H  
ATOM   4173  H2  HOH C1171      43.668   5.602 116.413  1.00  0.00      C    H  
ATOM   4174  O   HOH C1172      17.965  16.692   6.011  1.00  0.00      C    O  
ATOM   4175  H1  HOH C1172      17.573  17.136   5.206  1.00  0.00      C    H  
ATOM   4176  H2  HOH C1172      17.282  16.093   6.428  1.00  0.00      C    H  
ATOM   4177  O   HOH C1173      28.910   6.608  53.362  1.00  0.00      C    O  
ATOM   4178  H1  HOH C1173      29.486   6.913  54.120  1.00  0.00      C    H  
ATOM   4179  H2  HOH C1173      29.483   6.199  52.652  1.00  0.00      C    H  
ATOM   4180  O   HOH C1174       5.358  30.163 117.505  1.00  0.00      C    O  
ATOM   4181  H1  HOH C1174       5.061  29.608 118.283  1.00  0.00      C    H  
ATOM   4182  H2  HOH C1174       4.678  30.874 117.325  1.00  0.00      C    H  
ATOM   4183  O   HOH C1175      22.137  29.807   6.559  1.00  0.00      C    O  
ATOM   4184  H1  HOH C1175      23.069  30.027   6.847  1.00  0.00      C    H  
ATOM   4185  H2  HOH C1175      21.656  30.649   6.315  1.00  0.00      C    H  
ATOM   4186  O   HOH C1176      32.406  17.709  90.371  1.00  0.00      C    O  
ATOM   4187  H1  HOH C1176      32.441  17.131  89.555  1.00  0.00      C    H  
ATOM   4188  H2  HOH C1176      33.128  17.433  91.006  1.00  0.00      C    H  
ATOM   4189  O   HOH C1177       3.808   0.573  26.073  1.00  0.00      C    O  
ATOM   4190  H1  HOH C1177       4.051   1.053  25.230  1.00  0.00      C    H  
ATOM   4191  H2  HOH C1177       3.307   1.193  26.677  1.00  0.00      C    H  
ATOM   4192  O   HOH C1178      20.547  42.363  71.730  1.00  0.00      C    O  
ATOM   4193  H1  HOH C1178      20.405  41.891  70.861  1.00  0.00      C    H  
ATOM   4194  H2  HOH C1178      20.561  43.351  71.574  1.00  0.00      C    H  
ATOM   4195  O   HOH C1179      45.787  33.205  32.603  1.00  0.00      C    O  
ATOM   4196  H1  HOH C1179      45.994  32.234  32.484  1.00  0.00      C    H  
ATOM   4197  H2  HOH C1179      46.159  33.722  31.832  1.00  0.00      C    H  
ATOM   4198  O   HOH C1180      21.864  25.885  68.776  1.00  0.00      C    O  
ATOM   4199  H1  HOH C1180      21.208  25.889  68.021  1.00  0.00      C    H  
ATOM   4200  H2  HOH C1180      22.449  26.694  68.714  1.00  0.00      C    H  
ATOM   4201  O   HOH C1181      48.972  13.764  33.882  1.00  0.00      C    O  
ATOM   4202  H1  HOH C1181      48.779  14.156  32.982  1.00  0.00      C    H  
ATOM   4203  H2  HOH C1181      48.133  13.750  34.427  1.00  0.00      C    H  
ATOM   4204  O   HOH C1182      23.528  16.613  40.344  1.00  0.00      C    O  
ATOM   4205  H1  HOH C1182      22.913  15.858  40.116  1.00  0.00      C    H  
ATOM   4206  H2  HOH C1182      24.382  16.513  39.832  1.00  0.00      C    H  
ATOM   4207  O   HOH C1183      32.959  40.281  42.529  1.00  0.00      C    O  
ATOM   4208  H1  HOH C1183      33.084  40.837  41.708  1.00  0.00      C    H  
ATOM   4209  H2  HOH C1183      33.840  39.902  42.813  1.00  0.00      C    H  
ATOM   4210  O   HOH C1184      39.598  38.207  25.512  1.00  0.00      C    O  
ATOM   4211  H1  HOH C1184      40.568  38.250  25.273  1.00  0.00      C    H  
ATOM   4212  H2  HOH C1184      39.080  37.843  24.738  1.00  0.00      C    H  
ATOM   4213  O   HOH C1185      35.020  26.352  75.705  1.00  0.00      C    O  
ATOM   4214  H1  HOH C1185      34.520  26.333  74.839  1.00  0.00      C    H  
ATOM   4215  H2  HOH C1185      35.932  26.734  75.555  1.00  0.00      C    H  
ATOM   4216  O   HOH C1186      17.288  22.309 110.501  1.00  0.00      C    O  
ATOM   4217  H1  HOH C1186      17.114  22.874 111.307  1.00  0.00      C    H  
ATOM   4218  H2  HOH C1186      18.271  22.145 110.414  1.00  0.00      C    H  
ATOM   4219  O   HOH C1187      43.237  38.628  73.575  1.00  0.00      C    O  
ATOM   4220  H1  HOH C1187      42.526  39.048  73.010  1.00  0.00      C    H  
ATOM   4221  H2  HOH C1187      42.843  37.874  74.100  1.00  0.00      C    H  
ATOM   4222  O   HOH C1188       8.845  10.657   3.301  1.00  0.00      C    O  
ATOM   4223  H1  HOH C1188       9.382  11.067   4.037  1.00  0.00      C    H  
ATOM   4224  H2  HOH C1188       8.694   9.688   3.498  1.00  0.00      C    H  
ATOM   4225  O   HOH C1189      26.628  22.752  93.709  1.00  0.00      C    O  
ATOM   4226  H1  HOH C1189      27.099  23.339  93.051  1.00  0.00      C    H  
ATOM   4227  H2  HOH C1189      26.275  23.309  94.460  1.00  0.00      C    H  
ATOM   4228  O   HOH C1190      44.768   9.565  68.583  1.00  0.00      C    O  
ATOM   4229  H1  HOH C1190      44.703   9.064  69.446  1.00  0.00      C    H  
ATOM   4230  H2  HOH C1190      44.219   9.103  67.887  1.00  0.00      C    H  
ATOM   4231  O   HOH C1191      35.129  24.560 110.950  1.00  0.00      C    O  
ATOM   4232  H1  HOH C1191      35.727  23.961 110.417  1.00  0.00      C    H  
ATOM   4233  H2  HOH C1191      34.236  24.125 111.063  1.00  0.00      C    H  
ATOM   4234  O   HOH C1192      26.155  21.123  50.293  1.00  0.00      C    O  
ATOM   4235  H1  HOH C1192      26.396  20.338  49.722  1.00  0.00      C    H  
ATOM   4236  H2  HOH C1192      25.996  20.816  51.231  1.00  0.00      C    H  
ATOM   4237  O   HOH C1193      25.867  29.304  28.076  1.00  0.00      C    O  
ATOM   4238  H1  HOH C1193      26.277  28.924  28.905  1.00  0.00      C    H  
ATOM   4239  H2  HOH C1193      25.105  28.725  27.785  1.00  0.00      C    H  
ATOM   4240  O   HOH C1194      43.208  19.526  38.426  1.00  0.00      C    O  
ATOM   4241  H1  HOH C1194      42.921  18.616  38.727  1.00  0.00      C    H  
ATOM   4242  H2  HOH C1194      42.463  20.177  38.576  1.00  0.00      C    H  
ATOM   4243  O   HOH C1195      42.534  21.673  91.701  1.00  0.00      C    O  
ATOM   4244  H1  HOH C1195      42.564  20.757  92.101  1.00  0.00      C    H  
ATOM   4245  H2  HOH C1195      41.660  21.805  91.235  1.00  0.00      C    H  
ATOM   4246  O   HOH C1196      42.195   7.931  88.822  1.00  0.00      C    O  
ATOM   4247  H1  HOH C1196      41.824   8.859  88.818  1.00  0.00      C    H  
ATOM   4248  H2  HOH C1196      42.522   7.698  87.906  1.00  0.00      C    H  
ATOM   4249  O   HOH C1197       7.721  36.214 106.448  1.00  0.00      C    O  
ATOM   4250  H1  HOH C1197       8.000  37.155 106.256  1.00  0.00      C    H  
ATOM   4251  H2  HOH C1197       6.794  36.211 106.822  1.00  0.00      C    H  
ATOM   4252  O   HOH C1198      10.869  31.297  31.389  1.00  0.00      C    O  
ATOM   4253  H1  HOH C1198      10.223  31.325  32.151  1.00  0.00      C    H  
ATOM   4254  H2  HOH C1198      10.366  31.312  30.525  1.00  0.00      C    H  
ATOM   4255  O   HOH C1199      33.126  39.453  46.717  1.00  0.00      C    O  
ATOM   4256  H1  HOH C1199      33.692  39.991  47.342  1.00  0.00      C    H  
ATOM   4257  H2  HOH C1199      32.286  39.955  46.512  1.00  0.00      C    H  
ATOM   4258  O   HOH C1200      13.819  22.799  98.135  1.00  0.00      C    O  
ATOM   4259  H1  HOH C1200      13.227  23.560  98.400  1.00  0.00      C    H  
ATOM   4260  H2  HOH C1200      13.256  22.009  97.890  1.00  0.00      C    H  
ATOM   4261  O   HOH C1201      17.330  11.531  62.384  1.00  0.00      C    O  
ATOM   4262  H1  HOH C1201      17.809  12.402  62.274  1.00  0.00      C    H  
ATOM   4263  H2  HOH C1201      17.173  11.358  63.357  1.00  0.00      C    H  
ATOM   4264  O   HOH C1202      31.845  23.536 115.308  1.00  0.00      C    O  
ATOM   4265  H1  HOH C1202      32.337  24.360 115.588  1.00  0.00      C    H  
ATOM   4266  H2  HOH C1202      31.752  23.525 114.313  1.00  0.00      C    H  
ATOM   4267  O   HOH C1203      29.065  35.353  77.770  1.00  0.00      C    O  
ATOM   4268  H1  HOH C1203      28.880  34.722  78.524  1.00  0.00      C    H  
ATOM   4269  H2  HOH C1203      28.289  35.972  77.655  1.00  0.00      C    H  
ATOM   4270  O   HOH C1204      27.599  37.213  65.324  1.00  0.00      C    O  
ATOM   4271  H1  HOH C1204      27.224  36.287  65.365  1.00  0.00      C    H  
ATOM   4272  H2  HOH C1204      28.008  37.368  64.424  1.00  0.00      C    H  
ATOM   4273  O   HOH C1205      20.361  15.756 103.421  1.00  0.00      C    O  
ATOM   4274  H1  HOH C1205      19.675  15.076 103.161  1.00  0.00      C    H  
ATOM   4275  H2  HOH C1205      21.207  15.293 103.683  1.00  0.00      C    H  
ATOM   4276  O   HOH C1206       8.458  29.971  19.676  1.00  0.00      C    O  
ATOM   4277  H1  HOH C1206       7.508  30.251  19.817  1.00  0.00      C    H  
ATOM   4278  H2  HOH C1206       9.069  30.713  19.951  1.00  0.00      C    H  
ATOM   4279  O   HOH C1207      39.456  22.598  18.960  1.00  0.00      C    O  
ATOM   4280  H1  HOH C1207      39.548  21.746  19.475  1.00  0.00      C    H  
ATOM   4281  H2  HOH C1207      39.965  22.526  18.103  1.00  0.00      C    H  
ATOM   4282  O   HOH C1208       6.139  25.812  38.468  1.00  0.00      C    O  
ATOM   4283  H1  HOH C1208       6.693  26.357  37.838  1.00  0.00      C    H  
ATOM   4284  H2  HOH C1208       6.703  25.089  38.868  1.00  0.00      C    H  
ATOM   4285  O   HOH C1209       4.924  32.344  43.349  1.00  0.00      C    O  
ATOM   4286  H1  HOH C1209       5.729  32.175  43.919  1.00  0.00      C    H  
ATOM   4287  H2  HOH C1209       4.275  31.591  43.457  1.00  0.00      C    H  
ATOM   4288  O   HOH C1210      39.209   9.418 104.933  1.00  0.00      C    O  
ATOM   4289  H1  HOH C1210      39.235  10.418 104.945  1.00  0.00      C    H  
ATOM   4290  H2  HOH C1210      39.613   9.085 104.081  1.00  0.00      C    H  
ATOM   4291  O   HOH C1211       2.725  38.538  29.312  1.00  0.00      C    O  
ATOM   4292  H1  HOH C1211       3.696  38.299  29.312  1.00  0.00      C    H  
ATOM   4293  H2  HOH C1211       2.616  39.492  29.590  1.00  0.00      C    H  
ATOM   4294  O   HOH C1212      11.212  35.008  51.134  1.00  0.00      C    O  
ATOM   4295  H1  HOH C1212      11.784  34.855  51.940  1.00  0.00      C    H  
ATOM   4296  H2  HOH C1212      11.102  35.991  50.985  1.00  0.00      C    H  
ATOM   4297  O   HOH C1213      47.253   1.603  16.185  1.00  0.00      C    O  
ATOM   4298  H1  HOH C1213      47.840   1.712  15.383  1.00  0.00      C    H  
ATOM   4299  H2  HOH C1213      47.525   0.784  16.689  1.00  0.00      C    H  
ATOM   4300  O   HOH C1214      29.363  21.071  74.625  1.00  0.00      C    O  
ATOM   4301  H1  HOH C1214      29.651  21.982  74.332  1.00  0.00      C    H  
ATOM   4302  H2  HOH C1214      29.841  20.380  74.084  1.00  0.00      C    H  
ATOM   4303  O   HOH C1215      37.712  32.566  60.466  1.00  0.00      C    O  
ATOM   4304  H1  HOH C1215      36.824  32.245  60.794  1.00  0.00      C    H  
ATOM   4305  H2  HOH C1215      37.672  33.552  60.305  1.00  0.00      C    H  
ATOM   4306  O   HOH C1216      31.786  38.814  57.501  1.00  0.00      C    O  
ATOM   4307  H1  HOH C1216      32.133  38.094  58.102  1.00  0.00      C    H  
ATOM   4308  H2  HOH C1216      31.399  39.552  58.054  1.00  0.00      C    H  
ATOM   4309  O   HOH C1217      26.441  24.435  35.212  1.00  0.00      C    O  
ATOM   4310  H1  HOH C1217      26.512  25.291  35.724  1.00  0.00      C    H  
ATOM   4311  H2  HOH C1217      25.499  24.311  34.899  1.00  0.00      C    H  
ATOM   4312  O   HOH C1218       7.975   5.275 112.441  1.00  0.00      C    O  
ATOM   4313  H1  HOH C1218       6.985   5.150 112.381  1.00  0.00      C    H  
ATOM   4314  H2  HOH C1218       8.275   5.116 113.381  1.00  0.00      C    H  
ATOM   4315  O   HOH C1219      15.799  18.718  83.742  1.00  0.00      C    O  
ATOM   4316  H1  HOH C1219      15.263  19.461  83.343  1.00  0.00      C    H  
ATOM   4317  H2  HOH C1219      16.322  19.065  84.521  1.00  0.00      C    H  
ATOM   4318  O   HOH C1220      17.718  26.331  57.096  1.00  0.00      C    O  
ATOM   4319  H1  HOH C1220      18.445  26.265  56.414  1.00  0.00      C    H  
ATOM   4320  H2  HOH C1220      18.042  26.862  57.879  1.00  0.00      C    H  
ATOM   4321  O   HOH C1221      36.864   5.841  50.941  1.00  0.00      C    O  
ATOM   4322  H1  HOH C1221      37.021   4.955  50.503  1.00  0.00      C    H  
ATOM   4323  H2  HOH C1221      37.665   6.092  51.483  1.00  0.00      C    H  
ATOM   4324  O   HOH C1222      10.810  42.557 110.146  1.00  0.00      C    O  
ATOM   4325  H1  HOH C1222      11.234  42.285 109.283  1.00  0.00      C    H  
ATOM   4326  H2  HOH C1222      11.187  42.006 110.891  1.00  0.00      C    H  
ATOM   4327  O   HOH C1223      27.097  37.786  46.044  1.00  0.00      C    O  
ATOM   4328  H1  HOH C1223      27.462  37.222  45.304  1.00  0.00      C    H  
ATOM   4329  H2  HOH C1223      26.641  37.202  46.715  1.00  0.00      C    H  
ATOM   4330  O   HOH C1224      25.490  38.651  35.713  1.00  0.00      C    O  
ATOM   4331  H1  HOH C1224      26.408  38.714  36.105  1.00  0.00      C    H  
ATOM   4332  H2  HOH C1224      24.831  39.067  36.340  1.00  0.00      C    H  
ATOM   4333  O   HOH C1225      30.638  23.879  89.747  1.00  0.00      C    O  
ATOM   4334  H1  HOH C1225      30.690  24.863  89.920  1.00  0.00      C    H  
ATOM   4335  H2  HOH C1225      29.841  23.683  89.176  1.00  0.00      C    H  
ATOM   4336  O   HOH C1226       4.985  22.699  85.739  1.00  0.00      C    O  
ATOM   4337  H1  HOH C1226       4.054  22.804  85.389  1.00  0.00      C    H  
ATOM   4338  H2  HOH C1226       4.996  22.889  86.721  1.00  0.00      C    H  
ATOM   4339  O   HOH C1227       0.193   1.883  52.953  1.00  0.00      C    O  
ATOM   4340  H1  HOH C1227       0.630   2.473  53.632  1.00  0.00      C    H  
ATOM   4341  H2  HOH C1227       0.602   0.971  52.990  1.00  0.00      C    H  
ATOM   4342  O   HOH C1228      48.255  33.223  86.431  1.00  0.00      C    O  
ATOM   4343  H1  HOH C1228      47.629  32.936  85.706  1.00  0.00      C    H  
ATOM   4344  H2  HOH C1228      47.747  33.728  87.129  1.00  0.00      C    H  
ATOM   4345  O   HOH C1229      27.966  16.574  55.261  1.00  0.00      C    O  
ATOM   4346  H1  HOH C1229      28.698  16.239  54.668  1.00  0.00      C    H  
ATOM   4347  H2  HOH C1229      27.196  16.878  54.701  1.00  0.00      C    H  
ATOM   4348  O   HOH C1230      25.641  38.704  75.181  1.00  0.00      C    O  
ATOM   4349  H1  HOH C1230      24.898  39.142  75.687  1.00  0.00      C    H  
ATOM   4350  H2  HOH C1230      25.260  38.051  74.526  1.00  0.00      C    H  
ATOM   4351  O   HOH C1231      16.504  35.740  25.774  1.00  0.00      C    O  
ATOM   4352  H1  HOH C1231      16.142  35.490  26.672  1.00  0.00      C    H  
ATOM   4353  H2  HOH C1231      17.281  35.151  25.552  1.00  0.00      C    H  
ATOM   4354  O   HOH C1232      42.448  22.458  26.186  1.00  0.00      C    O  
ATOM   4355  H1  HOH C1232      43.247  21.857  26.199  1.00  0.00      C    H  
ATOM   4356  H2  HOH C1232      42.534  23.141  26.911  1.00  0.00      C    H  
ATOM   4357  O   HOH C1233      18.844  14.032  39.278  1.00  0.00      C    O  
ATOM   4358  H1  HOH C1233      19.053  13.269  39.890  1.00  0.00      C    H  
ATOM   4359  H2  HOH C1233      17.960  13.874  38.839  1.00  0.00      C    H  
ATOM   4360  O   HOH C1234      25.102  35.672  58.772  1.00  0.00      C    O  
ATOM   4361  H1  HOH C1234      25.305  36.092  57.888  1.00  0.00      C    H  
ATOM   4362  H2  HOH C1234      24.728  36.362  59.392  1.00  0.00      C    H  
ATOM   4363  O   HOH C1235       2.131  12.939  43.007  1.00  0.00      C    O  
ATOM   4364  H1  HOH C1235       1.391  12.905  43.678  1.00  0.00      C    H  
ATOM   4365  H2  HOH C1235       1.772  12.703  42.103  1.00  0.00      C    H  
ATOM   4366  O   HOH C1236      16.111  13.286  55.630  1.00  0.00      C    O  
ATOM   4367  H1  HOH C1236      15.329  13.232  55.009  1.00  0.00      C    H  
ATOM   4368  H2  HOH C1236      16.686  12.476  55.512  1.00  0.00      C    H  
ATOM   4369  O   HOH C1237      31.352  17.699  52.860  1.00  0.00      C    O  
ATOM   4370  H1  HOH C1237      31.674  17.631  53.805  1.00  0.00      C    H  
ATOM   4371  H2  HOH C1237      30.514  18.245  52.832  1.00  0.00      C    H  
ATOM   4372  O   HOH C1238      26.167   7.624  36.992  1.00  0.00      C    O  
ATOM   4373  H1  HOH C1238      25.194   7.732  37.192  1.00  0.00      C    H  
ATOM   4374  H2  HOH C1238      26.325   6.726  36.581  1.00  0.00      C    H  
ATOM   4375  O   HOH C1239       8.749   8.511 108.359  1.00  0.00      C    O  
ATOM   4376  H1  HOH C1239       9.264   9.321 108.642  1.00  0.00      C    H  
ATOM   4377  H2  HOH C1239       9.270   7.689 108.587  1.00  0.00      C    H  
ATOM   4378  O   HOH C1240      25.377  19.821  52.403  1.00  0.00      C    O  
ATOM   4379  H1  HOH C1240      25.262  19.923  53.391  1.00  0.00      C    H  
ATOM   4380  H2  HOH C1240      25.068  18.912  52.124  1.00  0.00      C    H  
ATOM   4381  O   HOH C1241      20.986   5.133  56.674  1.00  0.00      C    O  
ATOM   4382  H1  HOH C1241      21.425   4.346  57.108  1.00  0.00      C    H  
ATOM   4383  H2  HOH C1241      20.606   5.733  57.379  1.00  0.00      C    H  
ATOM   4384  O   HOH C1242      44.528  18.326  17.787  1.00  0.00      C    O  
ATOM   4385  H1  HOH C1242      45.199  18.249  17.049  1.00  0.00      C    H  
ATOM   4386  H2  HOH C1242      44.398  17.431  18.213  1.00  0.00      C    H  
ATOM   4387  O   HOH C1243      18.689  22.066  48.779  1.00  0.00      C    O  
ATOM   4388  H1  HOH C1243      18.170  22.633  48.139  1.00  0.00      C    H  
ATOM   4389  H2  HOH C1243      19.658  22.086  48.532  1.00  0.00      C    H  
ATOM   4390  O   HOH C1244       7.245  41.079  21.181  1.00  0.00      C    O  
ATOM   4391  H1  HOH C1244       7.463  41.995  21.517  1.00  0.00      C    H  
ATOM   4392  H2  HOH C1244       6.601  41.148  20.420  1.00  0.00      C    H  
ATOM   4393  O   HOH C1245       1.112  35.729  75.001  1.00  0.00      C    O  
ATOM   4394  H1  HOH C1245       1.918  35.912  74.438  1.00  0.00      C    H  
ATOM   4395  H2  HOH C1245       0.299  35.700  74.420  1.00  0.00      C    H  
ATOM   4396  O   HOH C1246      44.692  13.264  41.977  1.00  0.00      C    O  
ATOM   4397  H1  HOH C1246      45.630  12.997  42.200  1.00  0.00      C    H  
ATOM   4398  H2  HOH C1246      44.592  13.334  40.985  1.00  0.00      C    H  
ATOM   4399  O   HOH C1247       7.479  10.388  69.400  1.00  0.00      C    O  
ATOM   4400  H1  HOH C1247       6.692  10.476  70.011  1.00  0.00      C    H  
ATOM   4401  H2  HOH C1247       8.165  11.074  69.640  1.00  0.00      C    H  
ATOM   4402  O   HOH C1248      47.008  17.017  47.608  1.00  0.00      C    O  
ATOM   4403  H1  HOH C1248      46.588  17.795  47.141  1.00  0.00      C    H  
ATOM   4404  H2  HOH C1248      46.296  16.467  48.046  1.00  0.00      C    H  
ATOM   4405  O   HOH C1249      25.754  13.560 117.420  1.00  0.00      C    O  
ATOM   4406  H1  HOH C1249      25.549  13.537 118.399  1.00  0.00      C    H  
ATOM   4407  H2  HOH C1249      26.615  14.046 117.271  1.00  0.00      C    H  
ATOM   4408  O   HOH C1250       0.701   7.773  76.049  1.00  0.00      C    O  
ATOM   4409  H1  HOH C1250       0.686   8.769  75.970  1.00  0.00      C    H  
ATOM   4410  H2  HOH C1250      -0.109   7.391  75.603  1.00  0.00      C    H  
ATOM   4411  O   HOH C1251      38.271   9.583  16.196  1.00  0.00      C    O  
ATOM   4412  H1  HOH C1251      38.466   9.077  15.356  1.00  0.00      C    H  
ATOM   4413  H2  HOH C1251      37.966  10.507  15.966  1.00  0.00      C    H  
ATOM   4414  O   HOH C1252       8.350  14.763 108.910  1.00  0.00      C    O  
ATOM   4415  H1  HOH C1252       8.738  15.458 108.305  1.00  0.00      C    H  
ATOM   4416  H2  HOH C1252       7.656  14.239 108.416  1.00  0.00      C    H  
ATOM   4417  O   HOH C1253      35.854  37.335  85.931  1.00  0.00      C    O  
ATOM   4418  H1  HOH C1253      36.704  37.075  85.472  1.00  0.00      C    H  
ATOM   4419  H2  HOH C1253      35.892  38.303  86.180  1.00  0.00      C    H  
ATOM   4420  O   HOH C1254      33.230  42.219 105.986  1.00  0.00      C    O  
ATOM   4421  H1  HOH C1254      32.301  42.016 106.294  1.00  0.00      C    H  
ATOM   4422  H2  HOH C1254      33.321  41.978 105.020  1.00  0.00      C    H  
ATOM   4423  O   HOH C1255      47.655   9.969  22.001  1.00  0.00      C    O  
ATOM   4424  H1  HOH C1255      47.745  10.962  21.916  1.00  0.00      C    H  
ATOM   4425  H2  HOH C1255      46.732   9.694  21.733  1.00  0.00      C    H  
ATOM   4426  O   HOH C1256      38.120   4.111  67.563  1.00  0.00      C    O  
ATOM   4427  H1  HOH C1256      38.356   4.574  68.418  1.00  0.00      C    H  
ATOM   4428  H2  HOH C1256      37.177   4.330  67.314  1.00  0.00      C    H  
ATOM   4429  O   HOH C1257       9.052  16.037  61.351  1.00  0.00      C    O  
ATOM   4430  H1  HOH C1257       8.810  15.367  60.649  1.00  0.00      C    H  
ATOM   4431  H2  HOH C1257       8.641  16.920  61.124  1.00  0.00      C    H  
ATOM   4432  O   HOH C1258      16.600  41.469 112.639  1.00  0.00      C    O  
ATOM   4433  H1  HOH C1258      17.226  41.810 113.340  1.00  0.00      C    H  
ATOM   4434  H2  HOH C1258      15.656  41.601 112.942  1.00  0.00      C    H  
ATOM   4435  O   HOH C1259      40.992  12.646  28.995  1.00  0.00      C    O  
ATOM   4436  H1  HOH C1259      40.726  11.899  29.604  1.00  0.00      C    H  
ATOM   4437  H2  HOH C1259      41.101  13.486  29.526  1.00  0.00      C    H  
ATOM   4438  O   HOH C1260      20.074   3.416 103.285  1.00  0.00      C    O  
ATOM   4439  H1  HOH C1260      20.417   3.923 104.076  1.00  0.00      C    H  
ATOM   4440  H2  HOH C1260      20.814   2.870 102.893  1.00  0.00      C    H  
ATOM   4441  O   HOH C1261       0.729  21.596  27.426  1.00  0.00      C    O  
ATOM   4442  H1  HOH C1261       1.596  21.699  27.913  1.00  0.00      C    H  
ATOM   4443  H2  HOH C1261       0.125  20.992  27.946  1.00  0.00      C    H  
ATOM   4444  O   HOH C1262      48.109  26.544  24.105  1.00  0.00      C    O  
ATOM   4445  H1  HOH C1262      47.561  25.711  24.180  1.00  0.00      C    H  
ATOM   4446  H2  HOH C1262      48.535  26.743  24.988  1.00  0.00      C    H  
ATOM   4447  O   HOH C1263       1.751  40.101  35.834  1.00  0.00      C    O  
ATOM   4448  H1  HOH C1263       2.220  39.225  35.947  1.00  0.00      C    H  
ATOM   4449  H2  HOH C1263       2.062  40.739  36.538  1.00  0.00      C    H  
ATOM   4450  O   HOH C1264      13.044   2.764 102.529  1.00  0.00      C    O  
ATOM   4451  H1  HOH C1264      13.310   2.125 103.252  1.00  0.00      C    H  
ATOM   4452  H2  HOH C1264      13.413   2.449 101.655  1.00  0.00      C    H  
ATOM   4453  O   HOH C1265      44.050  39.108 108.569  1.00  0.00      C    O  
ATOM   4454  H1  HOH C1265      43.454  39.530 107.886  1.00  0.00      C    H  
ATOM   4455  H2  HOH C1265      45.003  39.192 108.277  1.00  0.00      C    H  
ATOM   4456  O   HOH C1266       0.315  25.986 100.145  1.00  0.00      C    O  
ATOM   4457  H1  HOH C1266       0.631  25.152 100.597  1.00  0.00      C    H  
ATOM   4458  H2  HOH C1266      -0.152  26.570 100.809  1.00  0.00      C    H  
ATOM   4459  O   HOH C1267      27.537  34.055  45.981  1.00  0.00      C    O  
ATOM   4460  H1  HOH C1267      28.495  34.080  46.265  1.00  0.00      C    H  
ATOM   4461  H2  HOH C1267      26.949  34.159  46.782  1.00  0.00      C    H  
ATOM   4462  O   HOH C1268       1.545   9.478  35.482  1.00  0.00      C    O  
ATOM   4463  H1  HOH C1268       2.175   9.191  34.760  1.00  0.00      C    H  
ATOM   4464  H2  HOH C1268       0.617   9.528  35.113  1.00  0.00      C    H  
ATOM   4465  O   HOH C1269      21.204   5.323  45.888  1.00  0.00      C    O  
ATOM   4466  H1  HOH C1269      21.233   6.301  45.679  1.00  0.00      C    H  
ATOM   4467  H2  HOH C1269      21.042   5.196  46.867  1.00  0.00      C    H  
ATOM   4468  O   HOH C1270      22.333   6.745   3.140  1.00  0.00      C    O  
ATOM   4469  H1  HOH C1270      21.775   5.920   3.058  1.00  0.00      C    H  
ATOM   4470  H2  HOH C1270      23.197   6.520   3.589  1.00  0.00      C    H  
ATOM   4471  O   HOH C1271      33.595  32.795  56.872  1.00  0.00      C    O  
ATOM   4472  H1  HOH C1271      32.647  32.631  57.146  1.00  0.00      C    H  
ATOM   4473  H2  HOH C1271      33.615  33.459  56.125  1.00  0.00      C    H  
ATOM   4474  O   HOH C1272      11.251  20.428  16.607  1.00  0.00      C    O  
ATOM   4475  H1  HOH C1272      11.127  19.605  16.053  1.00  0.00      C    H  
ATOM   4476  H2  HOH C1272      12.129  20.851  16.386  1.00  0.00      C    H  
ATOM   4477  O   HOH C1273      23.796   2.227  75.857  1.00  0.00      C    O  
ATOM   4478  H1  HOH C1273      24.153   3.132  76.090  1.00  0.00      C    H  
ATOM   4479  H2  HOH C1273      24.361   1.525  76.289  1.00  0.00      C    H  
ATOM   4480  O   HOH C1274       6.881  27.510  71.364  1.00  0.00      C    O  
ATOM   4481  H1  HOH C1274       6.287  26.915  71.905  1.00  0.00      C    H  
ATOM   4482  H2  HOH C1274       7.219  27.008  70.568  1.00  0.00      C    H  
ATOM   4483  O   HOH C1275      28.681  17.477 117.614  1.00  0.00      C    O  
ATOM   4484  H1  HOH C1275      29.395  17.548 118.310  1.00  0.00      C    H  
ATOM   4485  H2  HOH C1275      28.620  16.531 117.294  1.00  0.00      C    H  
ATOM   4486  O   HOH C1276      19.209  23.386 101.195  1.00  0.00      C    O  
ATOM   4487  H1  HOH C1276      19.679  24.155 100.761  1.00  0.00      C    H  
ATOM   4488  H2  HOH C1276      19.743  23.069 101.979  1.00  0.00      C    H  
ATOM   4489  O   HOH C1277      42.093   1.606  69.105  1.00  0.00      C    O  
ATOM   4490  H1  HOH C1277      41.268   1.103  68.849  1.00  0.00      C    H  
ATOM   4491  H2  HOH C1277      42.127   1.707  70.100  1.00  0.00      C    H  
ATOM   4492  O   HOH C1278      31.532  23.652  97.856  1.00  0.00      C    O  
ATOM   4493  H1  HOH C1278      31.384  24.216  98.669  1.00  0.00      C    H  
ATOM   4494  H2  HOH C1278      30.663  23.255  97.562  1.00  0.00      C    H  
ATOM   4495  O   HOH C1279       4.258  14.021  74.274  1.00  0.00      C    O  
ATOM   4496  H1  HOH C1279       4.071  14.388  73.363  1.00  0.00      C    H  
ATOM   4497  H2  HOH C1279       4.683  13.120  74.190  1.00  0.00      C    H  
ATOM   4498  O   HOH C1280      47.456  13.375  15.687  1.00  0.00      C    O  
ATOM   4499  H1  HOH C1280      46.668  13.824  16.109  1.00  0.00      C    H  
ATOM   4500  H2  HOH C1280      48.044  12.995  16.400  1.00  0.00      C    H  
ATOM   4501  O   HOH C1281       5.313   5.706  57.757  1.00  0.00      C    O  
ATOM   4502  H1  HOH C1281       5.289   4.759  58.077  1.00  0.00      C    H  
ATOM   4503  H2  HOH C1281       5.531   6.311  58.522  1.00  0.00      C    H  
ATOM   4504  O   HOH C1282      38.394   8.651  13.779  1.00  0.00      C    O  
ATOM   4505  H1  HOH C1282      39.114   8.154  13.293  1.00  0.00      C    H  
ATOM   4506  H2  HOH C1282      37.532   8.560  13.281  1.00  0.00      C    H  
ATOM   4507  O   HOH C1283      11.128   5.123   9.897  1.00  0.00      C    O  
ATOM   4508  H1  HOH C1283      11.991   5.469   9.529  1.00  0.00      C    H  
ATOM   4509  H2  HOH C1283      10.591   4.714   9.159  1.00  0.00      C    H  
ATOM   4510  O   HOH C1284      37.545   7.901  24.378  1.00  0.00      C    O  
ATOM   4511  H1  HOH C1284      38.322   7.901  23.749  1.00  0.00      C    H  
ATOM   4512  H2  HOH C1284      37.203   8.835  24.485  1.00  0.00      C    H  
ATOM   4513  O   HOH C1285      43.557  38.800  14.951  1.00  0.00      C    O  
ATOM   4514  H1  HOH C1285      43.822  37.960  15.424  1.00  0.00      C    H  
ATOM   4515  H2  HOH C1285      44.375  39.261  14.607  1.00  0.00      C    H  
ATOM   4516  O   HOH C1286      36.381  34.415  23.020  1.00  0.00      C    O  
ATOM   4517  H1  HOH C1286      35.528  34.511  23.532  1.00  0.00      C    H  
ATOM   4518  H2  HOH C1286      36.615  33.446  22.941  1.00  0.00      C    H  
ATOM   4519  O   HOH C1287      31.226  13.215  28.961  1.00  0.00      C    O  
ATOM   4520  H1  HOH C1287      31.031  13.612  29.858  1.00  0.00      C    H  
ATOM   4521  H2  HOH C1287      31.364  12.229  29.055  1.00  0.00      C    H  
ATOM   4522  O   HOH C1288      42.013  26.423  11.835  1.00  0.00      C    O  
ATOM   4523  H1  HOH C1288      42.835  26.932  11.583  1.00  0.00      C    H  
ATOM   4524  H2  HOH C1288      42.124  25.463  11.579  1.00  0.00      C    H  
ATOM   4525  O   HOH C1289      38.302   3.816  54.128  1.00  0.00      C    O  
ATOM   4526  H1  HOH C1289      38.576   2.955  54.556  1.00  0.00      C    H  
ATOM   4527  H2  HOH C1289      37.304   3.869  54.093  1.00  0.00      C    H  
ATOM   4528  O   HOH C1290      36.336  24.257  31.756  1.00  0.00      C    O  
ATOM   4529  H1  HOH C1290      35.491  24.784  31.840  1.00  0.00      C    H  
ATOM   4530  H2  HOH C1290      36.689  24.339  30.823  1.00  0.00      C    H  
ATOM   4531  O   HOH C1291      17.915   8.009  24.356  1.00  0.00      C    O  
ATOM   4532  H1  HOH C1291      18.552   7.910  23.591  1.00  0.00      C    H  
ATOM   4533  H2  HOH C1291      17.420   8.873  24.266  1.00  0.00      C    H  
ATOM   4534  O   HOH C1292      14.958  20.266   4.226  1.00  0.00      C    O  
ATOM   4535  H1  HOH C1292      14.869  20.304   5.221  1.00  0.00      C    H  
ATOM   4536  H2  HOH C1292      14.857  19.319   3.918  1.00  0.00      C    H  
ATOM   4537  O   HOH C1293       3.541  41.140 101.342  1.00  0.00      C    O  
ATOM   4538  H1  HOH C1293       4.374  41.184 100.790  1.00  0.00      C    H  
ATOM   4539  H2  HOH C1293       2.959  41.926 101.130  1.00  0.00      C    H  
ATOM   4540  O   HOH C1294      21.150  14.104  24.696  1.00  0.00      C    O  
ATOM   4541  H1  HOH C1294      20.919  15.076  24.743  1.00  0.00      C    H  
ATOM   4542  H2  HOH C1294      22.023  13.991  24.222  1.00  0.00      C    H  
ATOM   4543  O   HOH C1295      26.509   3.949  77.872  1.00  0.00      C    O  
ATOM   4544  H1  HOH C1295      25.559   4.138  77.625  1.00  0.00      C    H  
ATOM   4545  H2  HOH C1295      26.877   4.717  78.396  1.00  0.00      C    H  
ATOM   4546  O   HOH C1296      32.257   2.647 105.288  1.00  0.00      C    O  
ATOM   4547  H1  HOH C1296      32.897   2.323 104.591  1.00  0.00      C    H  
ATOM   4548  H2  HOH C1296      32.691   2.598 106.188  1.00  0.00      C    H  
ATOM   4549  O   HOH C1297      20.706   9.920  40.675  1.00  0.00      C    O  
ATOM   4550  H1  HOH C1297      20.381   9.343  39.926  1.00  0.00      C    H  
ATOM   4551  H2  HOH C1297      20.154   9.750  41.491  1.00  0.00      C    H  
ATOM   4552  O   HOH C1298      41.327  23.645  69.899  1.00  0.00      C    O  
ATOM   4553  H1  HOH C1298      40.719  23.175  70.539  1.00  0.00      C    H  
ATOM   4554  H2  HOH C1298      41.840  24.352  70.385  1.00  0.00      C    H  
ATOM   4555  O   HOH C1299      41.973  38.954  21.739  1.00  0.00      C    O  
ATOM   4556  H1  HOH C1299      41.092  39.232  22.122  1.00  0.00      C    H  
ATOM   4557  H2  HOH C1299      42.614  39.720  21.786  1.00  0.00      C    H  
ATOM   4558  O   HOH C1300       3.850   4.043  33.562  1.00  0.00      C    O  
ATOM   4559  H1  HOH C1300       4.682   4.148  34.106  1.00  0.00      C    H  
ATOM   4560  H2  HOH C1300       3.651   3.070  33.441  1.00  0.00      C    H  
ATOM   4561  O   HOH C1301      48.795   9.286  56.690  1.00  0.00      C    O  
ATOM   4562  H1  HOH C1301      49.378   9.854  56.109  1.00  0.00      C    H  
ATOM   4563  H2  HOH C1301      47.836   9.448  56.459  1.00  0.00      C    H  
ATOM   4564  O   HOH C1302      39.751   2.667  25.863  1.00  0.00      C    O  
ATOM   4565  H1  HOH C1302      39.147   1.881  25.995  1.00  0.00      C    H  
ATOM   4566  H2  HOH C1302      39.752   2.929  24.898  1.00  0.00      C    H  
ATOM   4567  O   HOH C1303      38.070  31.728  10.254  1.00  0.00      C    O  
ATOM   4568  H1  HOH C1303      37.125  31.475  10.464  1.00  0.00      C    H  
ATOM   4569  H2  HOH C1303      38.599  31.772  11.102  1.00  0.00      C    H  
ATOM   4570  O   HOH C1304       9.011  19.468  93.694  1.00  0.00      C    O  
ATOM   4571  H1  HOH C1304       9.774  19.154  93.128  1.00  0.00      C    H  
ATOM   4572  H2  HOH C1304       9.236  19.337  94.659  1.00  0.00      C    H  
ATOM   4573  O   HOH C1305       0.751  20.213  84.419  1.00  0.00      C    O  
ATOM   4574  H1  HOH C1305       0.480  20.226  85.382  1.00  0.00      C    H  
ATOM   4575  H2  HOH C1305       0.081  20.722  83.878  1.00  0.00      C    H  
ATOM   4576  O   HOH C1306      20.262  39.975  63.052  1.00  0.00      C    O  
ATOM   4577  H1  HOH C1306      19.374  39.996  63.510  1.00  0.00      C    H  
ATOM   4578  H2  HOH C1306      20.674  40.886  63.081  1.00  0.00      C    H  
ATOM   4579  O   HOH C1307      30.578  27.027   3.311  1.00  0.00      C    O  
ATOM   4580  H1  HOH C1307      29.682  27.000   3.754  1.00  0.00      C    H  
ATOM   4581  H2  HOH C1307      31.222  26.463   3.827  1.00  0.00      C    H  
ATOM   4582  O   HOH C1308      12.649  13.087  40.977  1.00  0.00      C    O  
ATOM   4583  H1  HOH C1308      11.760  12.911  40.552  1.00  0.00      C    H  
ATOM   4584  H2  HOH C1308      13.028  12.228  41.322  1.00  0.00      C    H  
ATOM   4585  O   HOH C1309       4.761  12.015 106.198  1.00  0.00      C    O  
ATOM   4586  H1  HOH C1309       5.568  12.281 105.670  1.00  0.00      C    H  
ATOM   4587  H2  HOH C1309       4.281  11.277 105.723  1.00  0.00      C    H  
ATOM   4588  O   HOH C1310      10.784  23.513  48.008  1.00  0.00      C    O  
ATOM   4589  H1  HOH C1310      10.716  22.585  48.375  1.00  0.00      C    H  
ATOM   4590  H2  HOH C1310      10.627  23.493  47.021  1.00  0.00      C    H  
ATOM   4591  O   HOH C1311      23.730  18.472  42.443  1.00  0.00      C    O  
ATOM   4592  H1  HOH C1311      23.498  17.956  41.618  1.00  0.00      C    H  
ATOM   4593  H2  HOH C1311      23.067  19.210  42.571  1.00  0.00      C    H  
ATOM   4594  O   HOH C1312      24.711  38.620 112.287  1.00  0.00      C    O  
ATOM   4595  H1  HOH C1312      25.094  37.893 111.717  1.00  0.00      C    H  
ATOM   4596  H2  HOH C1312      25.124  38.583 113.197  1.00  0.00      C    H  
ATOM   4597  O   HOH C1313      49.183  34.841  52.225  1.00  0.00      C    O  
ATOM   4598  H1  HOH C1313      48.603  35.129  52.987  1.00  0.00      C    H  
ATOM   4599  H2  HOH C1313      49.620  33.970  52.449  1.00  0.00      C    H  
ATOM   4600  O   HOH C1314      38.434  33.515  55.640  1.00  0.00      C    O  
ATOM   4601  H1  HOH C1314      37.628  33.093  56.056  1.00  0.00      C    H  
ATOM   4602  H2  HOH C1314      38.630  34.382  56.099  1.00  0.00      C    H  
ATOM   4603  O   HOH C1315       5.964  24.121  30.172  1.00  0.00      C    O  
ATOM   4604  H1  HOH C1315       5.990  24.855  29.495  1.00  0.00      C    H  
ATOM   4605  H2  HOH C1315       5.574  23.298  29.758  1.00  0.00      C    H  
ATOM   4606  O   HOH C1316       3.425  33.695 117.548  1.00  0.00      C    O  
ATOM   4607  H1  HOH C1316       3.371  34.232 116.706  1.00  0.00      C    H  
ATOM   4608  H2  HOH C1316       2.936  34.172 118.278  1.00  0.00      C    H  
ATOM   4609  O   HOH C1317      39.595  31.689  12.460  1.00  0.00      C    O  
ATOM   4610  H1  HOH C1317      39.240  31.796  13.389  1.00  0.00      C    H  
ATOM   4611  H2  HOH C1317      39.784  30.723  12.284  1.00  0.00      C    H  
ATOM   4612  O   HOH C1318      41.947  31.928 112.634  1.00  0.00      C    O  
ATOM   4613  H1  HOH C1318      41.847  31.161 113.267  1.00  0.00      C    H  
ATOM   4614  H2  HOH C1318      42.488  32.649 113.066  1.00  0.00      C    H  
ATOM   4615  O   HOH C1319      31.854   3.833  99.386  1.00  0.00      C    O  
ATOM   4616  H1  HOH C1319      30.949   4.192  99.158  1.00  0.00      C    H  
ATOM   4617  H2  HOH C1319      32.328   4.478  99.985  1.00  0.00      C    H  
ATOM   4618  O   HOH C1320      11.178  11.809  71.765  1.00  0.00      C    O  
ATOM   4619  H1  HOH C1320      10.754  12.552  72.284  1.00  0.00      C    H  
ATOM   4620  H2  HOH C1320      12.161  11.976  71.687  1.00  0.00      C    H  
ATOM   4621  O   HOH C1321      36.399   2.110  52.239  1.00  0.00      C    O  
ATOM   4622  H1  HOH C1321      36.946   1.619  52.916  1.00  0.00      C    H  
ATOM   4623  H2  HOH C1321      36.993   2.440  51.505  1.00  0.00      C    H  
ATOM   4624  O   HOH C1322       6.899  10.260 115.374  1.00  0.00      C    O  
ATOM   4625  H1  HOH C1322       6.339  10.378 116.194  1.00  0.00      C    H  
ATOM   4626  H2  HOH C1322       7.746   9.786 115.615  1.00  0.00      C    H  
ATOM   4627  O   HOH C1323      17.190  41.522  29.250  1.00  0.00      C    O  
ATOM   4628  H1  HOH C1323      17.203  42.376  28.730  1.00  0.00      C    H  
ATOM   4629  H2  HOH C1323      16.980  41.718  30.207  1.00  0.00      C    H  
ATOM   4630  O   HOH C1324       4.329   6.264  37.278  1.00  0.00      C    O  
ATOM   4631  H1  HOH C1324       4.705   5.509  37.816  1.00  0.00      C    H  
ATOM   4632  H2  HOH C1324       4.931   6.454  36.503  1.00  0.00      C    H  
ATOM   4633  O   HOH C1325      48.380  33.633  76.013  1.00  0.00      C    O  
ATOM   4634  H1  HOH C1325      49.153  34.262  75.931  1.00  0.00      C    H  
ATOM   4635  H2  HOH C1325      48.000  33.690  76.936  1.00  0.00      C    H  
ATOM   4636  O   HOH C1326      21.411  15.674  65.770  1.00  0.00      C    O  
ATOM   4637  H1  HOH C1326      22.034  15.007  65.362  1.00  0.00      C    H  
ATOM   4638  H2  HOH C1326      21.939  16.364  66.265  1.00  0.00      C    H  
ATOM   4639  O   HOH C1327      36.697  39.832  87.341  1.00  0.00      C    O  
ATOM   4640  H1  HOH C1327      36.712  39.255  88.157  1.00  0.00      C    H  
ATOM   4641  H2  HOH C1327      36.890  40.779  87.598  1.00  0.00      C    H  
ATOM   4642  O   HOH C1328      18.497  33.518  26.697  1.00  0.00      C    O  
ATOM   4643  H1  HOH C1328      17.830  33.991  27.272  1.00  0.00      C    H  
ATOM   4644  H2  HOH C1328      18.492  32.542  26.914  1.00  0.00      C    H  
ATOM   4645  O   HOH C1329      29.980  25.510  33.332  1.00  0.00      C    O  
ATOM   4646  H1  HOH C1329      30.563  25.119  34.045  1.00  0.00      C    H  
ATOM   4647  H2  HOH C1329      30.033  24.942  32.511  1.00  0.00      C    H  
ATOM   4648  O   HOH C1330       4.570  18.303  69.602  1.00  0.00      C    O  
ATOM   4649  H1  HOH C1330       3.952  18.383  70.384  1.00  0.00      C    H  
ATOM   4650  H2  HOH C1330       4.346  19.005  68.926  1.00  0.00      C    H  
ATOM   4651  O   HOH C1331      21.187  14.935  72.752  1.00  0.00      C    O  
ATOM   4652  H1  HOH C1331      20.936  15.736  72.208  1.00  0.00      C    H  
ATOM   4653  H2  HOH C1331      21.534  15.232  73.641  1.00  0.00      C    H  
ATOM   4654  O   HOH C1332      30.490  11.348  67.713  1.00  0.00      C    O  
ATOM   4655  H1  HOH C1332      30.990  12.166  67.996  1.00  0.00      C    H  
ATOM   4656  H2  HOH C1332      30.853  11.021  66.841  1.00  0.00      C    H  
ATOM   4657  O   HOH C1333      10.072  13.722  43.098  1.00  0.00      C    O  
ATOM   4658  H1  HOH C1333      10.787  13.186  43.546  1.00  0.00      C    H  
ATOM   4659  H2  HOH C1333      10.100  13.557  42.112  1.00  0.00      C    H  
ATOM   4660  O   HOH C1334      27.928   4.391  82.957  1.00  0.00      C    O  
ATOM   4661  H1  HOH C1334      28.131   3.600  82.379  1.00  0.00      C    H  
ATOM   4662  H2  HOH C1334      28.757   4.674  83.439  1.00  0.00      C    H  
ATOM   4663  O   HOH C1335       1.935  20.484  97.819  1.00  0.00      C    O  
ATOM   4664  H1  HOH C1335       1.935  20.596  98.813  1.00  0.00      C    H  
ATOM   4665  H2  HOH C1335       1.020  20.222  97.513  1.00  0.00      C    H  
ATOM   4666  O   HOH C1336      21.736  28.845   3.125  1.00  0.00      C    O  
ATOM   4667  H1  HOH C1336      20.875  29.343   3.227  1.00  0.00      C    H  
ATOM   4668  H2  HOH C1336      21.886  28.270   3.929  1.00  0.00      C    H  
ATOM   4669  O   HOH C1337      27.567  22.765  99.274  1.00  0.00      C    O  
ATOM   4670  H1  HOH C1337      26.823  23.411  99.448  1.00  0.00      C    H  
ATOM   4671  H2  HOH C1337      28.236  23.184  98.660  1.00  0.00      C    H  
ATOM   4672  O   HOH C1338      42.026  35.564  81.124  1.00  0.00      C    O  
ATOM   4673  H1  HOH C1338      41.583  36.386  81.481  1.00  0.00      C    H  
ATOM   4674  H2  HOH C1338      41.485  35.193  80.369  1.00  0.00      C    H  
ATOM   4675  O   HOH C1339      27.190   9.660  88.045  1.00  0.00      C    O  
ATOM   4676  H1  HOH C1339      27.857  10.025  88.695  1.00  0.00      C    H  
ATOM   4677  H2  HOH C1339      26.277   9.692  88.452  1.00  0.00      C    H  
ATOM   4678  O   HOH C1340      13.157  31.586  83.989  1.00  0.00      C    O  
ATOM   4679  H1  HOH C1340      12.965  30.865  84.655  1.00  0.00      C    H  
ATOM   4680  H2  HOH C1340      13.264  31.181  83.081  1.00  0.00      C    H  
ATOM   4681  O   HOH C1341      33.707  28.310  97.982  1.00  0.00      C    O  
ATOM   4682  H1  HOH C1341      33.963  29.137  97.481  1.00  0.00      C    H  
ATOM   4683  H2  HOH C1341      32.725  28.152  97.885  1.00  0.00      C    H  
ATOM   4684  O   HOH C1342      39.581  21.711   7.663  1.00  0.00      C    O  
ATOM   4685  H1  HOH C1342      40.271  22.155   7.092  1.00  0.00      C    H  
ATOM   4686  H2  HOH C1342      38.851  22.363   7.871  1.00  0.00      C    H  
ATOM   4687  O   HOH C1343      23.835  39.098  68.210  1.00  0.00      C    O  
ATOM   4688  H1  HOH C1343      23.082  38.441  68.168  1.00  0.00      C    H  
ATOM   4689  H2  HOH C1343      23.504  40.002  67.940  1.00  0.00      C    H  
ATOM   4690  O   HOH C1344      38.512  19.314  33.437  1.00  0.00      C    O  
ATOM   4691  H1  HOH C1344      37.889  19.987  33.837  1.00  0.00      C    H  
ATOM   4692  H2  HOH C1344      39.332  19.778  33.101  1.00  0.00      C    H  
ATOM   4693  O   HOH C1345      49.116   0.486 104.373  1.00  0.00      C    O  
ATOM   4694  H1  HOH C1345      48.326   0.206 103.829  1.00  0.00      C    H  
ATOM   4695  H2  HOH C1345      49.356  -0.244 105.013  1.00  0.00      C    H  
ATOM   4696  O   HOH C1346      34.162   9.630  59.453  1.00  0.00      C    O  
ATOM   4697  H1  HOH C1346      33.871  10.399  58.884  1.00  0.00      C    H  
ATOM   4698  H2  HOH C1346      33.615   8.823  59.229  1.00  0.00      C    H  
ATOM   4699  O   HOH C1347      25.843   9.468 108.580  1.00  0.00      C    O  
ATOM   4700  H1  HOH C1347      26.620   9.266 107.984  1.00  0.00      C    H  
ATOM   4701  H2  HOH C1347      26.178   9.786 109.467  1.00  0.00      C    H  
ATOM   4702  O   HOH C1348      36.570  39.319  76.985  1.00  0.00      C    O  
ATOM   4703  H1  HOH C1348      36.193  40.244  77.028  1.00  0.00      C    H  
ATOM   4704  H2  HOH C1348      35.901  38.705  76.565  1.00  0.00      C    H  
ATOM   4705  O   HOH C1349      47.207   8.770  28.946  1.00  0.00      C    O  
ATOM   4706  H1  HOH C1349      46.332   8.286  28.922  1.00  0.00      C    H  
ATOM   4707  H2  HOH C1349      47.401   9.063  29.882  1.00  0.00      C    H  
ATOM   4708  O   HOH C1350      30.653   5.552  34.068  1.00  0.00      C    O  
ATOM   4709  H1  HOH C1350      30.622   4.725  34.630  1.00  0.00      C    H  
ATOM   4710  H2  HOH C1350      30.197   6.300  34.550  1.00  0.00      C    H  
ATOM   4711  O   HOH C1351      18.234  34.090  96.539  1.00  0.00      C    O  
ATOM   4712  H1  HOH C1351      18.118  34.974  96.085  1.00  0.00      C    H  
ATOM   4713  H2  HOH C1351      19.014  33.609  96.138  1.00  0.00      C    H  
ATOM   4714  O   HOH C1352      39.331   3.268   3.942  1.00  0.00      C    O  
ATOM   4715  H1  HOH C1352      38.833   4.067   3.606  1.00  0.00      C    H  
ATOM   4716  H2  HOH C1352      39.666   3.447   4.867  1.00  0.00      C    H  
ATOM   4717  O   HOH C1353      22.706  42.190  87.003  1.00  0.00      C    O  
ATOM   4718  H1  HOH C1353      22.624  42.328  87.990  1.00  0.00      C    H  
ATOM   4719  H2  HOH C1353      21.996  42.715  86.533  1.00  0.00      C    H  
ATOM   4720  O   HOH C1354       2.310   3.229  12.199  1.00  0.00      C    O  
ATOM   4721  H1  HOH C1354       2.177   2.317  11.810  1.00  0.00      C    H  
ATOM   4722  H2  HOH C1354       2.311   3.169  13.197  1.00  0.00      C    H  
ATOM   4723  O   HOH C1355      34.812  27.028  24.893  1.00  0.00      C    O  
ATOM   4724  H1  HOH C1355      34.308  27.859  25.128  1.00  0.00      C    H  
ATOM   4725  H2  HOH C1355      35.685  27.275  24.471  1.00  0.00      C    H  
ATOM   4726  O   HOH C1356      15.998   5.335  49.202  1.00  0.00      C    O  
ATOM   4727  H1  HOH C1356      16.476   6.160  48.902  1.00  0.00      C    H  
ATOM   4728  H2  HOH C1356      15.686   4.821  48.403  1.00  0.00      C    H  
ATOM   4729  O   HOH C1357       6.759  28.553  85.411  1.00  0.00      C    O  
ATOM   4730  H1  HOH C1357       5.876  28.479  84.947  1.00  0.00      C    H  
ATOM   4731  H2  HOH C1357       7.017  27.661  85.783  1.00  0.00      C    H  
ATOM   4732  O   HOH C1358      26.774   4.019  16.675  1.00  0.00      C    O  
ATOM   4733  H1  HOH C1358      25.774   3.989  16.675  1.00  0.00      C    H  
ATOM   4734  H2  HOH C1358      27.078   4.964  16.796  1.00  0.00      C    H  
ATOM   4735  O   HOH C1359      27.046   5.022 111.199  1.00  0.00      C    O  
ATOM   4736  H1  HOH C1359      27.328   5.073 110.241  1.00  0.00      C    H  
ATOM   4737  H2  HOH C1359      27.393   4.176 111.604  1.00  0.00      C    H  
ATOM   4738  O   HOH C1360      47.052  27.087  42.249  1.00  0.00      C    O  
ATOM   4739  H1  HOH C1360      47.328  27.969  42.629  1.00  0.00      C    H  
ATOM   4740  H2  HOH C1360      46.067  26.966  42.368  1.00  0.00      C    H  
ATOM   4741  O   HOH C1361       8.240  22.590  66.373  1.00  0.00      C    O  
ATOM   4742  H1  HOH C1361       8.197  22.722  67.363  1.00  0.00      C    H  
ATOM   4743  H2  HOH C1361       9.184  22.698  66.063  1.00  0.00      C    H  
ATOM   4744  O   HOH C1362      38.539  10.321  87.153  1.00  0.00      C    O  
ATOM   4745  H1  HOH C1362      38.959  11.018  86.572  1.00  0.00      C    H  
ATOM   4746  H2  HOH C1362      37.646  10.070  86.780  1.00  0.00      C    H  
ATOM   4747  O   HOH C1363      33.841   1.375 117.551  1.00  0.00      C    O  
ATOM   4748  H1  HOH C1363      33.127   0.810 117.138  1.00  0.00      C    H  
ATOM   4749  H2  HOH C1363      33.626   1.534 118.514  1.00  0.00      C    H  
ATOM   4750  O   HOH C1364       0.125   4.964  67.501  1.00  0.00      C    O  
ATOM   4751  H1  HOH C1364      -0.639   5.230  68.089  1.00  0.00      C    H  
ATOM   4752  H2  HOH C1364       0.876   5.614  67.615  1.00  0.00      C    H  
ATOM   4753  O   HOH C1365      19.399  20.782   6.279  1.00  0.00      C    O  
ATOM   4754  H1  HOH C1365      20.057  20.405   5.628  1.00  0.00      C    H  
ATOM   4755  H2  HOH C1365      19.869  21.403   6.906  1.00  0.00      C    H  
ATOM   4756  O   HOH C1366      15.976  24.661  82.084  1.00  0.00      C    O  
ATOM   4757  H1  HOH C1366      15.937  24.813  83.072  1.00  0.00      C    H  
ATOM   4758  H2  HOH C1366      16.047  23.680  81.901  1.00  0.00      C    H  
ATOM   4759  O   HOH C1367      17.414  30.741  88.715  1.00  0.00      C    O  
ATOM   4760  H1  HOH C1367      18.376  31.013  88.687  1.00  0.00      C    H  
ATOM   4761  H2  HOH C1367      16.907  31.237  88.010  1.00  0.00      C    H  
ATOM   4762  O   HOH C1368      48.572   6.721  37.076  1.00  0.00      C    O  
ATOM   4763  H1  HOH C1368      48.037   7.344  37.647  1.00  0.00      C    H  
ATOM   4764  H2  HOH C1368      49.540   6.968  37.131  1.00  0.00      C    H  
ATOM   4765  O   HOH C1369       1.291  29.982  88.673  1.00  0.00      C    O  
ATOM   4766  H1  HOH C1369       1.680  29.088  88.450  1.00  0.00      C    H  
ATOM   4767  H2  HOH C1369       1.771  30.369  89.460  1.00  0.00      C    H  
ATOM   4768  O   HOH C1370      16.023  14.067  38.948  1.00  0.00      C    O  
ATOM   4769  H1  HOH C1370      15.905  13.683  39.864  1.00  0.00      C    H  
ATOM   4770  H2  HOH C1370      15.174  14.508  38.660  1.00  0.00      C    H  
ATOM   4771  O   HOH C1371      27.959  28.331  42.049  1.00  0.00      C    O  
ATOM   4772  H1  HOH C1371      28.933  28.523  42.169  1.00  0.00      C    H  
ATOM   4773  H2  HOH C1371      27.725  28.386  41.078  1.00  0.00      C    H  
ATOM   4774  O   HOH C1372      18.031   2.697  84.760  1.00  0.00      C    O  
ATOM   4775  H1  HOH C1372      18.826   3.135  84.341  1.00  0.00      C    H  
ATOM   4776  H2  HOH C1372      17.630   3.312  85.439  1.00  0.00      C    H  
ATOM   4777  O   HOH C1373      46.080  19.643  89.060  1.00  0.00      C    O  
ATOM   4778  H1  HOH C1373      45.112  19.502  89.267  1.00  0.00      C    H  
ATOM   4779  H2  HOH C1373      46.345  19.058  88.293  1.00  0.00      C    H  
ATOM   4780  O   HOH C1374      47.415  38.625  35.760  1.00  0.00      C    O  
ATOM   4781  H1  HOH C1374      46.556  38.115  35.790  1.00  0.00      C    H  
ATOM   4782  H2  HOH C1374      48.077  38.130  35.197  1.00  0.00      C    H  
ATOM   4783  O   HOH C1375      42.281  41.116  83.167  1.00  0.00      C    O  
ATOM   4784  H1  HOH C1375      43.252  40.905  83.051  1.00  0.00      C    H  
ATOM   4785  H2  HOH C1375      41.994  41.764  82.462  1.00  0.00      C    H  
ATOM   4786  O   HOH C1376       7.283  42.144  80.508  1.00  0.00      C    O  
ATOM   4787  H1  HOH C1376       6.849  41.312  80.853  1.00  0.00      C    H  
ATOM   4788  H2  HOH C1376       7.310  42.831  81.233  1.00  0.00      C    H  
ATOM   4789  O   HOH C1377      33.847   7.944  36.917  1.00  0.00      C    O  
ATOM   4790  H1  HOH C1377      33.325   8.200  37.730  1.00  0.00      C    H  
ATOM   4791  H2  HOH C1377      33.678   6.982  36.702  1.00  0.00      C    H  
ATOM   4792  O   HOH C1378      24.876  36.653  47.954  1.00  0.00      C    O  
ATOM   4793  H1  HOH C1378      24.137  37.325  47.888  1.00  0.00      C    H  
ATOM   4794  H2  HOH C1378      24.817  36.179  48.833  1.00  0.00      C    H  
ATOM   4795  O   HOH C1379      39.157   0.716  75.043  1.00  0.00      C    O  
ATOM   4796  H1  HOH C1379      38.430   1.296  74.675  1.00  0.00      C    H  
ATOM   4797  H2  HOH C1379      39.785   0.461  74.308  1.00  0.00      C    H  
ATOM   4798  O   HOH C1380      39.246  32.064  76.768  1.00  0.00      C    O  
ATOM   4799  H1  HOH C1380      40.020  31.432  76.766  1.00  0.00      C    H  
ATOM   4800  H2  HOH C1380      39.498  32.902  76.284  1.00  0.00      C    H  
ATOM   4801  O   HOH C1381      24.243  34.170  91.407  1.00  0.00      C    O  
ATOM   4802  H1  HOH C1381      23.285  33.963  91.604  1.00  0.00      C    H  
ATOM   4803  H2  HOH C1381      24.301  34.716  90.572  1.00  0.00      C    H  
ATOM   4804  O   HOH C1382      21.200  21.032  48.105  1.00  0.00      C    O  
ATOM   4805  H1  HOH C1382      21.595  21.339  48.971  1.00  0.00      C    H  
ATOM   4806  H2  HOH C1382      21.865  21.163  47.370  1.00  0.00      C    H  
ATOM   4807  O   HOH C1383       1.238  21.835  77.812  1.00  0.00      C    O  
ATOM   4808  H1  HOH C1383       2.154  21.441  77.734  1.00  0.00      C    H  
ATOM   4809  H2  HOH C1383       1.116  22.216  78.728  1.00  0.00      C    H  
ATOM   4810  O   HOH C1384      19.406   4.406  60.813  1.00  0.00      C    O  
ATOM   4811  H1  HOH C1384      20.316   4.816  60.872  1.00  0.00      C    H  
ATOM   4812  H2  HOH C1384      19.268   3.786  61.585  1.00  0.00      C    H  
ATOM   4813  O   HOH C1385      17.291   2.779  70.965  1.00  0.00      C    O  
ATOM   4814  H1  HOH C1385      18.004   3.375  71.334  1.00  0.00      C    H  
ATOM   4815  H2  HOH C1385      16.414   3.259  70.983  1.00  0.00      C    H  
ATOM   4816  O   HOH C1386      17.175  11.794 117.524  1.00  0.00      C    O  
ATOM   4817  H1  HOH C1386      18.159  11.624 117.562  1.00  0.00      C    H  
ATOM   4818  H2  HOH C1386      16.808  11.837 118.454  1.00  0.00      C    H  
ATOM   4819  O   HOH C1387       2.512  29.472  37.501  1.00  0.00      C    O  
ATOM   4820  H1  HOH C1387       3.029  29.488  38.356  1.00  0.00      C    H  
ATOM   4821  H2  HOH C1387       3.146  29.426  36.729  1.00  0.00      C    H  
ATOM   4822  O   HOH C1388      27.497  21.913  25.410  1.00  0.00      C    O  
ATOM   4823  H1  HOH C1388      27.795  21.547  24.529  1.00  0.00      C    H  
ATOM   4824  H2  HOH C1388      27.842  22.846  25.517  1.00  0.00      C    H  
ATOM   4825  O   HOH C1389      15.539  10.342  21.048  1.00  0.00      C    O  
ATOM   4826  H1  HOH C1389      15.228   9.421  20.813  1.00  0.00      C    H  
ATOM   4827  H2  HOH C1389      15.668  10.408  22.037  1.00  0.00      C    H  
ATOM   4828  O   HOH C1390      26.808   1.136  28.530  1.00  0.00      C    O  
ATOM   4829  H1  HOH C1390      25.882   1.512  28.568  1.00  0.00      C    H  
ATOM   4830  H2  HOH C1390      27.452   1.862  28.290  1.00  0.00      C    H  
ATOM   4831  O   HOH C1391      11.911  17.272  87.946  1.00  0.00      C    O  
ATOM   4832  H1  HOH C1391      11.295  17.928  88.383  1.00  0.00      C    H  
ATOM   4833  H2  HOH C1391      11.446  16.393  87.847  1.00  0.00      C    H  
ATOM   4834  O   HOH C1392      21.382  13.024 117.648  1.00  0.00      C    O  
ATOM   4835  H1  HOH C1392      21.432  13.255 118.620  1.00  0.00      C    H  
ATOM   4836  H2  HOH C1392      22.207  12.526 117.381  1.00  0.00      C    H  
ATOM   4837  O   HOH C1393       6.019  35.781  11.127  1.00  0.00      C    O  
ATOM   4838  H1  HOH C1393       5.438  34.971  11.049  1.00  0.00      C    H  
ATOM   4839  H2  HOH C1393       5.448  36.602  11.121  1.00  0.00      C    H  
ATOM   4840  O   HOH C1394      17.544  33.443   5.396  1.00  0.00      C    O  
ATOM   4841  H1  HOH C1394      18.365  33.867   5.014  1.00  0.00      C    H  
ATOM   4842  H2  HOH C1394      17.594  33.459   6.395  1.00  0.00      C    H  
ATOM   4843  O   HOH C1395      34.938  41.981  29.563  1.00  0.00      C    O  
ATOM   4844  H1  HOH C1395      34.919  42.951  29.319  1.00  0.00      C    H  
ATOM   4845  H2  HOH C1395      35.680  41.527  29.068  1.00  0.00      C    H  
ATOM   4846  O   HOH C1396      28.100  17.733 104.004  1.00  0.00      C    O  
ATOM   4847  H1  HOH C1396      28.791  17.130 104.404  1.00  0.00      C    H  
ATOM   4848  H2  HOH C1396      28.326  18.684 104.216  1.00  0.00      C    H  
ATOM   4849  O   HOH C1397      20.927  31.151  31.525  1.00  0.00      C    O  
ATOM   4850  H1  HOH C1397      21.381  30.576  32.205  1.00  0.00      C    H  
ATOM   4851  H2  HOH C1397      20.278  30.600  31.000  1.00  0.00      C    H  
ATOM   4852  O   HOH C1398      41.512  20.719  75.707  1.00  0.00      C    O  
ATOM   4853  H1  HOH C1398      41.070  21.297  76.393  1.00  0.00      C    H  
ATOM   4854  H2  HOH C1398      41.186  19.779  75.803  1.00  0.00      C    H  
ATOM   4855  O   HOH C1399      18.883  37.306  34.407  1.00  0.00      C    O  
ATOM   4856  H1  HOH C1399      19.122  38.273  34.488  1.00  0.00      C    H  
ATOM   4857  H2  HOH C1399      18.254  37.055  35.142  1.00  0.00      C    H  
ATOM   4858  O   HOH C1400      43.667  14.983  81.943  1.00  0.00      C    O  
ATOM   4859  H1  HOH C1400      44.521  15.475  82.112  1.00  0.00      C    H  
ATOM   4860  H2  HOH C1400      43.836  13.998  81.982  1.00  0.00      C    H  
ATOM   4861  O   HOH C1401      43.222  16.872  74.359  1.00  0.00      C    O  
ATOM   4862  H1  HOH C1401      44.079  17.265  74.695  1.00  0.00      C    H  
ATOM   4863  H2  HOH C1401      43.011  16.043  74.876  1.00  0.00      C    H  
ATOM   4864  O   HOH C1402      18.701  13.232 106.744  1.00  0.00      C    O  
ATOM   4865  H1  HOH C1402      19.416  13.134 106.052  1.00  0.00      C    H  
ATOM   4866  H2  HOH C1402      17.987  12.551 106.584  1.00  0.00      C    H  
ATOM   4867  O   HOH C1403      44.597  28.676  82.840  1.00  0.00      C    O  
ATOM   4868  H1  HOH C1403      45.286  28.727  83.564  1.00  0.00      C    H  
ATOM   4869  H2  HOH C1403      44.491  27.725  82.548  1.00  0.00      C    H  
ATOM   4870  O   HOH C1404      22.873  40.948  98.246  1.00  0.00      C    O  
ATOM   4871  H1  HOH C1404      23.211  41.493  97.479  1.00  0.00      C    H  
ATOM   4872  H2  HOH C1404      23.391  41.176  99.071  1.00  0.00      C    H  
ATOM   4873  O   HOH C1405      16.667   1.833  73.835  1.00  0.00      C    O  
ATOM   4874  H1  HOH C1405      16.607   0.897  73.487  1.00  0.00      C    H  
ATOM   4875  H2  HOH C1405      17.044   2.429  73.126  1.00  0.00      C    H  
ATOM   4876  O   HOH C1406       8.897  36.453  22.051  1.00  0.00      C    O  
ATOM   4877  H1  HOH C1406       8.547  36.725  21.154  1.00  0.00      C    H  
ATOM   4878  H2  HOH C1406       9.677  37.030  22.293  1.00  0.00      C    H  
ATOM   4879  O   HOH C1407       4.159   3.321  96.068  1.00  0.00      C    O  
ATOM   4880  H1  HOH C1407       4.179   3.134  95.086  1.00  0.00      C    H  
ATOM   4881  H2  HOH C1407       3.267   3.695  96.318  1.00  0.00      C    H  
ATOM   4882  O   HOH C1408       0.040  13.551  68.244  1.00  0.00      C    O  
ATOM   4883  H1  HOH C1408       0.340  14.504  68.197  1.00  0.00      C    H  
ATOM   4884  H2  HOH C1408       0.648  13.040  68.851  1.00  0.00      C    H  
ATOM   4885  O   HOH C1409      31.464  12.052 105.057  1.00  0.00      C    O  
ATOM   4886  H1  HOH C1409      31.730  12.990 105.276  1.00  0.00      C    H  
ATOM   4887  H2  HOH C1409      32.064  11.413 105.538  1.00  0.00      C    H  
ATOM   4888  O   HOH C1410      18.134  15.374  46.367  1.00  0.00      C    O  
ATOM   4889  H1  HOH C1410      18.370  14.403  46.415  1.00  0.00      C    H  
ATOM   4890  H2  HOH C1410      18.948  15.924  46.555  1.00  0.00      C    H  
ATOM   4891  O   HOH C1411      42.933  -0.216 114.561  1.00  0.00      C    O  
ATOM   4892  H1  HOH C1411      43.452   0.445 114.018  1.00  0.00      C    H  
ATOM   4893  H2  HOH C1411      43.263  -0.204 115.505  1.00  0.00      C    H  
ATOM   4894  O   HOH C1412       8.159  11.094  82.668  1.00  0.00      C    O  
ATOM   4895  H1  HOH C1412       8.158  11.514  81.761  1.00  0.00      C    H  
ATOM   4896  H2  HOH C1412       8.003  11.798  83.361  1.00  0.00      C    H  
ATOM   4897  O   HOH C1413       1.771   4.018  91.915  1.00  0.00      C    O  
ATOM   4898  H1  HOH C1413       0.785   4.170  91.980  1.00  0.00      C    H  
ATOM   4899  H2  HOH C1413       1.972   3.484  91.093  1.00  0.00      C    H  
ATOM   4900  O   HOH C1414      20.722  25.702  28.632  1.00  0.00      C    O  
ATOM   4901  H1  HOH C1414      20.322  24.793  28.748  1.00  0.00      C    H  
ATOM   4902  H2  HOH C1414      21.702  25.615  28.452  1.00  0.00      C    H  
ATOM   4903  O   HOH C1415      36.921  10.545  38.939  1.00  0.00      C    O  
ATOM   4904  H1  HOH C1415      36.945   9.701  38.403  1.00  0.00      C    H  
ATOM   4905  H2  HOH C1415      36.010  10.664  39.333  1.00  0.00      C    H  
ATOM   4906  O   HOH C1416      20.393  11.716  50.053  1.00  0.00      C    O  
ATOM   4907  H1  HOH C1416      20.352  10.773  50.385  1.00  0.00      C    H  
ATOM   4908  H2  HOH C1416      21.074  12.225  50.580  1.00  0.00      C    H  
ATOM   4909  O   HOH C1417      35.829  28.473  78.087  1.00  0.00      C    O  
ATOM   4910  H1  HOH C1417      36.386  28.676  77.282  1.00  0.00      C    H  
ATOM   4911  H2  HOH C1417      35.128  29.178  78.194  1.00  0.00      C    H  
ATOM   4912  O   HOH C1418      41.502  11.830  14.282  1.00  0.00      C    O  
ATOM   4913  H1  HOH C1418      41.220  11.308  15.087  1.00  0.00      C    H  
ATOM   4914  H2  HOH C1418      42.226  11.335  13.801  1.00  0.00      C    H  
ATOM   4915  O   HOH C1419       3.622  15.835 100.572  1.00  0.00      C    O  
ATOM   4916  H1  HOH C1419       4.120  15.281 101.240  1.00  0.00      C    H  
ATOM   4917  H2  HOH C1419       3.422  15.282  99.763  1.00  0.00      C    H  
ATOM   4918  O   HOH C1420      42.536  40.680  92.867  1.00  0.00      C    O  
ATOM   4919  H1  HOH C1420      41.712  41.099  92.486  1.00  0.00      C    H  
ATOM   4920  H2  HOH C1420      43.301  40.818  92.238  1.00  0.00      C    H  
ATOM   4921  O   HOH C1421      45.394  25.452  11.938  1.00  0.00      C    O  
ATOM   4922  H1  HOH C1421      44.641  25.127  11.366  1.00  0.00      C    H  
ATOM   4923  H2  HOH C1421      45.476  26.444  11.850  1.00  0.00      C    H  
ATOM   4924  O   HOH C1422      14.644   2.786  50.157  1.00  0.00      C    O  
ATOM   4925  H1  HOH C1422      15.369   2.118  50.325  1.00  0.00      C    H  
ATOM   4926  H2  HOH C1422      15.017   3.710  50.239  1.00  0.00      C    H  
ATOM   4927  O   HOH C1423      46.304  12.798  22.041  1.00  0.00      C    O  
ATOM   4928  H1  HOH C1423      45.535  12.379  21.559  1.00  0.00      C    H  
ATOM   4929  H2  HOH C1423      46.393  12.387  22.949  1.00  0.00      C    H  
ATOM   4930  O   HOH C1424      18.448   6.845  54.114  1.00  0.00      C    O  
ATOM   4931  H1  HOH C1424      17.841   7.322  53.478  1.00  0.00      C    H  
ATOM   4932  H2  HOH C1424      18.873   6.068  53.649  1.00  0.00      C    H  
ATOM   4933  O   HOH C1425      10.846  24.839  10.340  1.00  0.00      C    O  
ATOM   4934  H1  HOH C1425      10.347  25.672  10.098  1.00  0.00      C    H  
ATOM   4935  H2  HOH C1425      11.788  24.909  10.014  1.00  0.00      C    H  
ATOM   4936  O   HOH C1426       8.971  19.786  59.714  1.00  0.00      C    O
[truncated: 1,727,249 more chars]
