# Supplementary material for: ECE vs DISP Mechanisms in Anodic Electrolysis of Benzyl Alcohols: Computational Prediction of Microscopic Rate Constants
Source: J Phys Chem C Nanomater Interfaces. 2025 Aug 28;129(36):16076–96. doi: 10.1021/acs.jpcc.5c04347 (PMC12434723; doi:10.1021/acs.jpcc.5c04347)
Supplement: Supplementary file 2 [file jp5c04347_si_002.zip › example_simulation_inputs/MM_simulation_NaOAc_electrode/README]

Example input files for running NVT molecular mechanics simulations of an electrochemical cell containing 80 NaOAc ion pairs and 8000 HOH
between two graphite electrodes and a single para-methoxybenzyl alcohol molecule.

Requirements:
Python >= 3.9
Numpy
OpenMM >= 8.0
Plumed2 >= 2.9
Py-Plumed >= 2.9
OpenMM-Plumed >= 2.0

This example shows how to run a simulation PMBA in the oxidized state and the electrode charged to 14 microC/cm^2 (the only charge 
examined for the NaOAc electrolyte).
A restraint may be used on the z-coordinate of PMBA in order to facilitate umbrella sampling simulations along the electrode-distance coordinate.
In order to change between neutral and oxidized PMBA, simply switch between using forcefield_PMBA_neutral.xml and forcefield_PMBA_oxidized.xml in run_openMM.py.
The file, OPLS_LJ.py, comes from the LigParGen web server's tutorial on how to implement the appropriate OPLS combination rules in OpenMM: 
https://zarbi.chem.yale.edu/ligpargen/openMM_tutorial.html

Run using the following command:
python run_openMM.py
