# Supplementary material for: ECE vs DISP Mechanisms in Anodic Electrolysis of Benzyl Alcohols: Computational Prediction of Microscopic Rate Constants
Source: J Phys Chem C Nanomater Interfaces. 2025 Aug 28;129(36):16076–96. doi: 10.1021/acs.jpcc.5c04347 (PMC12434723; doi:10.1021/acs.jpcc.5c04347)
Supplement: Supplementary file 2 [file jp5c04347_si_002.zip › example_simulation_inputs/MM_simulation_NaOAc_electrode/run_openMM.py]

import os, sys
from simtk.openmm.app import *
from simtk.openmm import *
from simtk.unit import *
from electrode_classes import *
from openmmplumed import PlumedForce
sys.setrecursionlimit(2000)

# Simulation Parameters:
sim_length = 20 # ns
write_frequency = 100000
checkpoint_frequency = 100000
platform = 'CUDA'
surface_charge_density = 14 # microCoulomb / cm^2
total_charge_per_electrode = surface_charge_density*1.3127 # conversion to total charge per electrode (in elementary charge units), based on electrode surface area

# Forcefield Files:
pdb_files = ['charge_14.pdb']
residue_files = ['residues.xml']
#ff_files = ['forcefield_PMBA_neutral.xml', 'graphene_cathode_ff.xml', 'graphene_anode_ff.xml']
ff_files = ['forcefield_PMBA_oxidized.xml', 'graphene_cathode_ff.xml', 'graphene_anode_ff.xml']

# Input for biasing:
plumed_input = '''
    UNITS LENGTH=A TIME=fs
    C05: POSITION ATOM=6
    restraint: MOVINGRESTRAINT ARG=C05.z STEP0=0 AT0=3.0 KAPPA0=0.0 STEP1=5000 AT1=REPLACE KAPPA1=20.0
    PRINT ARG=C05.z,restraint.bias STRIDE=1000 FILE=COLVAR
'''

out_dir = 'output_files'
if not os.path.isdir(out_dir): os.mkdir(out_dir)
home = os.getcwd()
ffdir_path = os.path.join(home, 'ffdir')
pdb_path = ffdir_path

MMsys = MM_base(pdb_list = [os.path.join(home, ffdir_path, f) for f in pdb_files], residue_xml_list = [os.path.join(ffdir_path, f) for f in residue_files], ff_xml_list = [os.path.join(ffdir_path, f) for f in ff_files])
MMsys.updateForceGroups()

MMsys.initialize_electrodes(MMsys.pdb, MMsys.nbondedForce)
MMsys.updateForceGroups()

MMsys.system.addForce(PlumedForce(plumed_input))
MMsys.updateForceGroups()

MMsys.set_platform(platform)
MMsys.set_trajectory_output(os.path.join(home,out_dir,'md_output.dcd'), write_frequency=write_frequency, checkpointfile=os.path.join(home,out_dir,'md_output.chk'), write_checkpoint_frequency=checkpoint_frequency)

MMsys.writePDBFile(filename = 'start_drudes.pdb', filepath = os.path.join(home,out_dir))
MMsys.set_electrode_charges(total_charge_per_electrode=total_charge_per_electrode, context=MMsys.simmd.context)

print ('Starting minimzation...')
MMsys.simmd.minimizeEnergy()
print ('Minimzation done!')

MMsys.simmd.step(int(sim_length * 1000000))

print ('Done!')
sys.exit()
