# Supplementary material for: ECE vs DISP Mechanisms in Anodic Electrolysis of Benzyl Alcohols: Computational Prediction of Microscopic Rate Constants
Source: J Phys Chem C Nanomater Interfaces. 2025 Aug 28;129(36):16076–96. doi: 10.1021/acs.jpcc.5c04347 (PMC12434723; doi:10.1021/acs.jpcc.5c04347)
Supplement: Supplementary file 2 [file jp5c04347_si_002.zip › example_simulation_inputs/MM_simulation_NaOAc_electrode/graphene_cathode_ff.xml]

<ForceField>
 <AtomTypes>
  <Type name="Cathode-C000" class="CatC" element="C" mass="0.0"/>
  <Type name="Cathode-C001" class="CatC" element="C" mass="0.0"/>
  <Type name="Cathode-C002" class="CatC" element="C" mass="0.0"/>
  <Type name="Cathode-C003" class="CatC" element="C" mass="0.0"/>
  <Type name="Cathode-C004" class="CatC" element="C" mass="0.0"/>
  <Type name="Cathode-C005" class="CatC" element="C" mass="0.0"/>
  <Type name="Cathode-C006" class="CatC" element="C" mass="0.0"/>
  <Type name="Cathode-C007" class="CatC" element="C" mass="0.0"/>
  <Type name="Cathode-C008" class="CatC" element="C" mass="0.0"/>
  <Type name="Cathode-C009" class="CatC" element="C" mass="0.0"/>
  <Type name="Cathode-C010" class="CatC" element="C" mass="0.0"/>
  <Type name="Cathode-C011" class="CatC" element="C" mass="0.0"/>
  <Type name="Cathode-C012" class="CatC" element="C" mass="0.0"/>
  <Type name="Cathode-C013" class="CatC" element="C" mass="0.0"/>
  <Type name="Cathode-C014" class="CatC" element="C" mass="0.0"/>
  <Type name="Cathode-C015" class="CatC" element="C" mass="0.0"/>
  <Type name="Cathode-C016" class="CatC" element="C" mass="0.0"/>
  <Type name="Cathode-C017" class="CatC" element="C" mass="0.0"/>
  <Type name="Cathode-C018" class="CatC" element="C" mass="0.0"/>
  <Type name="Cathode-C019" class="CatC" element="C" mass="0.0"/>
  <Type name="Cathode-C020" class="CatC" element="C" mass="0.0"/>
  <Type name="Cathode-C021" class="CatC" element="C" mass="0.0"/>
  <Type name="Cathode-C022" class="CatC" element="C" mass="0.0"/>
  <Type name="Cathode-C023" class="CatC" element="C" mass="0.0"/>
  <Type name="Cathode-C024" class="CatC" element="C" mass="0.0"/>
  <Type name="Cathode-C025" class="CatC" element="C" mass="0.0"/>
  <Type name="Cathode-C026" class="CatC" element="C" mass="0.0"/>
  <Type name="Cathode-C027" class="CatC" element="C" mass="0.0"/>
  <Type name="Cathode-C028" class="CatC" element="C" mass="0.0"/>
  <Type name="Cathode-C029" class="CatC" element="C" mass="0.0"/>
  <Type name="Cathode-C030" class="CatC" element="C" mass="0.0"/>
  <Type name="Cathode-C031" class="CatC" element="C" mass="0.0"/>
  <Type name="Cathode-C032" class="CatC" element="C" mass="0.0"/>
  <Type name="Cathode-C033" class="CatC" element="C" mass="0.0"/>
  <Type name="Cathode-C034" class="CatC" element="C" mass="0.0"/>
  <Type name="Cathode-C035" class="CatC" element="C" mass="0.0"/>
  <Type name="Cathode-C036" class="CatC" element="C" mass="0.0"/>
  <Type name="Cathode-C037" class="CatC" element="C" mass="0.0"/>
  <Type name="Cathode-C038" class="CatC" element="C" mass="0.0"/>
  <Type name="Cathode-C039" class="CatC" element="C" mass="0.0"/>
  <Type name="Cathode-C040" class="CatC" element="C" mass="0.0"/>
  <Type name="Cathode-C041" class="CatC" element="C" mass="0.0"/>
  <Type name="Cathode-C042" class="CatC" element="C" mass="0.0"/>
  <Type name="Cathode-C043" class="CatC" element="C" mass="0.0"/>
  <Type name="Cathode-C044" class="CatC" element="C" mass="0.0"/>
  <Type name="Cathode-C045" class="CatC" element="C" mass="0.0"/>
  <Type name="Cathode-C046" class="CatC" element="C" mass="0.0"/>
  <Type name="Cathode-C047" class="CatC" element="C" mass="0.0"/>
  <Type name="Cathode-C048" class="CatC" element="C" mass="0.0"/>
  <Type name="Cathode-C049" class="CatC" element="C" mass="0.0"/>
  <Type name="Cathode-C050" class="CatC" element="C" mass="0.0"/>
  <Type name="Cathode-C051" class="CatC" element="C" mass="0.0"/>
  <Type name="Cathode-C052" class="CatC" element="C" mass="0.0"/>
  <Type name="Cathode-C053" class="CatC" element="C" mass="0.0"/>
  <Type name="Cathode-C054" class="CatC" element="C" mass="0.0"/>
  <Type name="Cathode-C055" class="CatC" element="C" mass="0.0"/>
  <Type name="Cathode-C056" class="CatC" element="C" mass="0.0"/>
  <Type name="Cathode-C057" class="CatC" element="C" mass="0.0"/>
  <Type name="Cathode-C058" class="CatC" element="C" mass="0.0"/>
  <Type name="Cathode-C059" class="CatC" element="C" mass="0.0"/>
  <Type name="Cathode-C060" class="CatC" element="C" mass="0.0"/>
  <Type name="Cathode-C061" class="CatC" element="C" mass="0.0"/>
  <Type name="Cathode-C062" class="CatC" element="C" mass="0.0"/>
  <Type name="Cathode-C063" class="CatC" element="C" mass="0.0"/>
  <Type name="Cathode-C064" class="CatC" element="C" mass="0.0"/>
  <Type name="Cathode-C065" class="CatC" element="C" mass="0.0"/>
  <Type name="Cathode-C066" class="CatC" element="C" mass="0.0"/>
  <Type name="Cathode-C067" class="CatC" element="C" mass="0.0"/>
  <Type name="Cathode-C068" class="CatC" element="C" mass="0.0"/>
  <Type name="Cathode-C069" class="CatC" element="C" mass="0.0"/>
  <Type name="Cathode-C070" class="CatC" element="C" mass="0.0"/>
  <Type name="Cathode-C071" class="CatC" element="C" mass="0.0"/>
  <Type name="Cathode-C072" class="CatC" element="C" mass="0.0"/>
  <Type name="Cathode-C073" class="CatC" element="C" mass="0.0"/>
  <Type name="Cathode-C074" class="CatC" element="C" mass="0.0"/>
  <Type name="Cathode-C075" class="CatC" element="C" mass="0.0"/>
  <Type name="Cathode-C076" class="CatC" element="C" mass="0.0"/>
  <Type name="Cathode-C077" class="CatC" element="C" mass="0.0"/>
  <Type name="Cathode-C078" class="CatC" element="C" mass="0.0"/>
  <Type name="Cathode-C079" class="CatC" element="C" mass="0.0"/>
  <Type name="Cathode-C080" class="CatC" element="C" mass="0.0"/>
  <Type name="Cathode-C081" class="CatC" element="C" mass="0.0"/>
  <Type name="Cathode-C082" class="CatC" element="C" mass="0.0"/>
  <Type name="Cathode-C083" class="CatC" element="C" mass="0.0"/>
  <Type name="Cathode-C084" class="CatC" element="C" mass="0.0"/>
  <Type name="Cathode-C085" class="CatC" element="C" mass="0.0"/>
  <Type name="Cathode-C086" class="CatC" element="C" mass="0.0"/>
  <Type name="Cathode-C087" class="CatC" element="C" mass="0.0"/>
  <Type name="Cathode-C088" class="CatC" element="C" mass="0.0"/>
  <Type name="Cathode-C089" class="CatC" element="C" mass="0.0"/>
  <Type name="Cathode-C090" class="CatC" element="C" mass="0.0"/>
  <Type name="Cathode-C091" class="CatC" element="C" mass="0.0"/>
  <Type name="Cathode-C092" class="CatC" element="C" mass="0.0"/>
  <Type name="Cathode-C093" class="CatC" element="C" mass="0.0"/>
  <Type name="Cathode-C094" class="CatC" element="C" mass="0.0"/>
  <Type name="Cathode-C095" class="CatC" element="C" mass="0.0"/>
  <Type name="Cathode-C096" class="CatC" element="C" mass="0.0"/>
  <Type name="Cathode-C097" class="CatC" element="C" mass="0.0"/>
  <Type name="Cathode-C098" class="CatC" element="C" mass="0.0"/>
  <Type name="Cathode-C099" class="CatC" element="C" mass="0.0"/>
  <Type name="Cathode-C100" class="CatC" element="C" mass="0.0"/>
  <Type name="Cathode-C101" class="CatC" element="C" mass="0.0"/>
  <Type name="Cathode-C102" class="CatC" element="C" mass="0.0"/>
  <Type name="Cathode-C103" class="CatC" element="C" mass="0.0"/>
  <Type name="Cathode-C104" class="CatC" element="C" mass="0.0"/>
  <Type name="Cathode-C105" class="CatC" element="C" mass="0.0"/>
  <Type name="Cathode-C106" class="CatC" element="C" mass="0.0"/>
  <Type name="Cathode-C107" class="CatC" element="C" mass="0.0"/>
  <Type name="Cathode-C108" class="CatC" element="C" mass="0.0"/>
  <Type name="Cathode-C109" class="CatC" element="C" mass="0.0"/>
  <Type name="Cathode-C110" class="CatC" element="C" mass="0.0"/>
  <Type name="Cathode-C111" class="CatC" element="C" mass="0.0"/>
  <Type name="Cathode-C112" class="CatC" element="C" mass="0.0"/>
  <Type name="Cathode-C113" class="CatC" element="C" mass="0.0"/>
  <Type name="Cathode-C114" class="CatC" element="C" mass="0.0"/>
  <Type name="Cathode-C115" class="CatC" element="C" mass="0.0"/>
  <Type name="Cathode-C116" class="CatC" element="C" mass="0.0"/>
  <Type name="Cathode-C117" class="CatC" element="C" mass="0.0"/>
  <Type name="Cathode-C118" class="CatC" element="C" mass="0.0"/>
  <Type name="Cathode-C119" class="CatC" element="C" mass="0.0"/>
  <Type name="Cathode-C120" class="CatC" element="C" mass="0.0"/>
  <Type name="Cathode-C121" class="CatC" element="C" mass="0.0"/>
  <Type name="Cathode-C122" class="CatC" element="C" mass="0.0"/>
  <Type name="Cathode-C123" class="CatC" element="C" mass="0.0"/>
  <Type name="Cathode-C124" class="CatC" element="C" mass="0.0"/>
  <Type name="Cathode-C125" class="CatC" element="C" mass="0.0"/>
  <Type name="Cathode-C126" class="CatC" element="C" mass="0.0"/>
  <Type name="Cathode-C127" class="CatC" element="C" mass="0.0"/>
  <Type name="Cathode-C128" class="CatC" element="C" mass="0.0"/>
  <Type name="Cathode-C129" class="CatC" element="C" mass="0.0"/>
  <Type name="Cathode-C130" class="CatC" element="C" mass="0.0"/>
  <Type name="Cathode-C131" class="CatC" element="C" mass="0.0"/>
  <Type name="Cathode-C132" class="CatC" element="C" mass="0.0"/>
  <Type name="Cathode-C133" class="CatC" element="C" mass="0.0"/>
  <Type name="Cathode-C134" class="CatC" element="C" mass="0.0"/>
  <Type name="Cathode-C135" class="CatC" element="C" mass="0.0"/>
  <Type name="Cathode-C136" class="CatC" element="C" mass="0.0"/>
  <Type name="Cathode-C137" class="CatC" element="C" mass="0.0"/>
  <Type name="Cathode-C138" class="CatC" element="C" mass="0.0"/>
  <Type name="Cathode-C139" class="CatC" element="C" mass="0.0"/>
  <Type name="Cathode-C140" class="CatC" element="C" mass="0.0"/>
  <Type name="Cathode-C141" class="CatC" element="C" mass="0.0"/>
  <Type name="Cathode-C142" class="CatC" element="C" mass="0.0"/>
  <Type name="Cathode-C143" class="CatC" element="C" mass="0.0"/>
  <Type name="Cathode-C144" class="CatC" element="C" mass="0.0"/>
  <Type name="Cathode-C145" class="CatC" element="C" mass="0.0"/>
  <Type name="Cathode-C146" class="CatC" element="C" mass="0.0"/>
  <Type name="Cathode-C147" class="CatC" element="C" mass="0.0"/>
  <Type name="Cathode-C148" class="CatC" element="C" mass="0.0"/>
  <Type name="Cathode-C149" class="CatC" element="C" mass="0.0"/>
  <Type name="Cathode-C150" class="CatC" element="C" mass="0.0"/>
  <Type name="Cathode-C151" class="CatC" element="C" mass="0.0"/>
  <Type name="Cathode-C152" class="CatC" element="C" mass="0.0"/>
  <Type name="Cathode-C153" class="CatC" element="C" mass="0.0"/>
  <Type name="Cathode-C154" class="CatC" element="C" mass="0.0"/>
  <Type name="Cathode-C155" class="CatC" element="C" mass="0.0"/>
  <Type name="Cathode-C156" class="CatC" element="C" mass="0.0"/>
  <Type name="Cathode-C157" class="CatC" element="C" mass="0.0"/>
  <Type name="Cathode-C158" class="CatC" element="C" mass="0.0"/>
  <Type name="Cathode-C159" class="CatC" element="C" mass="0.0"/>
  <Type name="Cathode-C160" class="CatC" element="C" mass="0.0"/>
  <Type name="Cathode-C161" class="CatC" element="C" mass="0.0"/>
  <Type name="Cathode-C162" class="CatC" element="C" mass="0.0"/>
  <Type name="Cathode-C163" class="CatC" element="C" mass="0.0"/>
  <Type name="Cathode-C164" class="CatC" element="C" mass="0.0"/>
  <Type name="Cathode-C165" class="CatC" element="C" mass="0.0"/>
  <Type name="Cathode-C166" class="CatC" element="C" mass="0.0"/>
  <Type name="Cathode-C167" class="CatC" element="C" mass="0.0"/>
  <Type name="Cathode-C168" class="CatC" element="C" mass="0.0"/>
  <Type name="Cathode-C169" class="CatC" element="C" mass="0.0"/>
  <Type name="Cathode-C170" class="CatC" element="C" mass="0.0"/>
  <Type name="Cathode-C171" class="CatC" element="C" mass="0.0"/>
  <Type name="Cathode-C172" class="CatC" element="C" mass="0.0"/>
  <Type name="Cathode-C173" class="CatC" element="C" mass="0.0"/>
  <Type name="Cathode-C174" class="CatC" element="C" mass="0.0"/>
  <Type name="Cathode-C175" class="CatC" element="C" mass="0.0"/>
  <Type name="Cathode-C176" class="CatC" element="C" mass="0.0"/>
  <Type name="Cathode-C177" class="CatC" element="C" mass="0.0"/>
  <Type name="Cathode-C178" class="CatC" element="C" mass="0.0"/>
  <Type name="Cathode-C179" class="CatC" element="C" mass="0.0"/>
  <Type name="Cathode-C180" class="CatC" element="C" mass="0.0"/>
  <Type name="Cathode-C181" class="CatC" element="C" mass="0.0"/>
  <Type name="Cathode-C182" class="CatC" element="C" mass="0.0"/>
  <Type name="Cathode-C183" class="CatC" element="C" mass="0.0"/>
  <Type name="Cathode-C184" class="CatC" element="C" mass="0.0"/>
  <Type name="Cathode-C185" class="CatC" element="C" mass="0.0"/>
  <Type name="Cathode-C186" class="CatC" element="C" mass="0.0"/>
  <Type name="Cathode-C187" class="CatC" element="C" mass="0.0"/>
  <Type name="Cathode-C188" class="CatC" element="C" mass="0.0"/>
  <Type name="Cathode-C189" class="CatC" element="C" mass="0.0"/>
  <Type name="Cathode-C190" class="CatC" element="C" mass="0.0"/>
  <Type name="Cathode-C191" class="CatC" element="C" mass="0.0"/>
  <Type name="Cathode-C192" class="CatC" element="C" mass="0.0"/>
  <Type name="Cathode-C193" class="CatC" element="C" mass="0.0"/>
  <Type name="Cathode-C194" class="CatC" element="C" mass="0.0"/>
  <Type name="Cathode-C195" class="CatC" element="C" mass="0.0"/>
  <Type name="Cathode-C196" class="CatC" element="C" mass="0.0"/>
  <Type name="Cathode-C197" class="CatC" element="C" mass="0.0"/>
  <Type name="Cathode-C198" class="CatC" element="C" mass="0.0"/>
  <Type name="Cathode-C199" class="CatC" element="C" mass="0.0"/>
  <Type name="Cathode-C200" class="CatC" element="C" mass="0.0"/>
  <Type name="Cathode-C201" class="CatC" element="C" mass="0.0"/>
  <Type name="Cathode-C202" class="CatC" element="C" mass="0.0"/>
  <Type name="Cathode-C203" class="CatC" element="C" mass="0.0"/>
  <Type name="Cathode-C204" class="CatC" element="C" mass="0.0"/>
  <Type name="Cathode-C205" class="CatC" element="C" mass="0.0"/>
  <Type name="Cathode-C206" class="CatC" element="C" mass="0.0"/>
  <Type name="Cathode-C207" class="CatC" element="C" mass="0.0"/>
  <Type name="Cathode-C208" class="CatC" element="C" mass="0.0"/>
  <Type name="Cathode-C209" class="CatC" element="C" mass="0.0"/>
  <Type name="Cathode-C210" class="CatC" element="C" mass="0.0"/>
  <Type name="Cathode-C211" class="CatC" element="C" mass="0.0"/>
  <Type name="Cathode-C212" class="CatC" element="C" mass="0.0"/>
  <Type name="Cathode-C213" class="CatC" element="C" mass="0.0"/>
  <Type name="Cathode-C214" class="CatC" element="C" mass="0.0"/>
  <Type name="Cathode-C215" class="CatC" element="C" mass="0.0"/>
  <Type name="Cathode-C216" class="CatC" element="C" mass="0.0"/>
  <Type name="Cathode-C217" class="CatC" element="C" mass="0.0"/>
  <Type name="Cathode-C218" class="CatC" element="C" mass="0.0"/>
  <Type name="Cathode-C219" class="CatC" element="C" mass="0.0"/>
  <Type name="Cathode-C220" class="CatC" element="C" mass="0.0"/>
  <Type name="Cathode-C221" class="CatC" element="C" mass="0.0"/>
  <Type name="Cathode-C222" class="CatC" element="C" mass="0.0"/>
  <Type name="Cathode-C223" class="CatC" element="C" mass="0.0"/>
  <Type name="Cathode-C224" class="CatC" element="C" mass="0.0"/>
  <Type name="Cathode-C225" class="CatC" element="C" mass="0.0"/>
  <Type name="Cathode-C226" class="CatC" element="C" mass="0.0"/>
  <Type name="Cathode-C227" class="CatC" element="C" mass="0.0"/>
  <Type name="Cathode-C228" class="CatC" element="C" mass="0.0"/>
  <Type name="Cathode-C229" class="CatC" element="C" mass="0.0"/>
  <Type name="Cathode-C230" class="CatC" element="C" mass="0.0"/>
  <Type name="Cathode-C231" class="CatC" element="C" mass="0.0"/>
  <Type name="Cathode-C232" class="CatC" element="C" mass="0.0"/>
  <Type name="Cathode-C233" class="CatC" element="C" mass="0.0"/>
  <Type name="Cathode-C234" class="CatC" element="C" mass="0.0"/>
  <Type name="Cathode-C235" class="CatC" element="C" mass="0.0"/>
  <Type name="Cathode-C236" class="CatC" element="C" mass="0.0"/>
  <Type name="Cathode-C237" class="CatC" element="C" mass="0.0"/>
  <Type name="Cathode-C238" class="CatC" element="C" mass="0.0"/>
  <Type name="Cathode-C239" class="CatC" element="C" mass="0.0"/>
  <Type name="Cathode-C240" class="CatC" element="C" mass="0.0"/>
  <Type name="Cathode-C241" class="CatC" element="C" mass="0.0"/>
  <Type name="Cathode-C242" class="CatC" element="C" mass="0.0"/>
  <Type name="Cathode-C243" class="CatC" element="C" mass="0.0"/>
  <Type name="Cathode-C244" class="CatC" element="C" mass="0.0"/>
  <Type name="Cathode-C245" class="CatC" element="C" mass="0.0"/>
  <Type name="Cathode-C246" class="CatC" element="C" mass="0.0"/>
  <Type name="Cathode-C247" class="CatC" element="C" mass="0.0"/>
  <Type name="Cathode-C248" class="CatC" element="C" mass="0.0"/>
  <Type name="Cathode-C249" class="CatC" element="C" mass="0.0"/>
  <Type name="Cathode-C250" class="CatC" element="C" mass="0.0"/>
  <Type name="Cathode-C251" class="CatC" element="C" mass="0.0"/>
  <Type name="Cathode-C252" class="CatC" element="C" mass="0.0"/>
  <Type name="Cathode-C253" class="CatC" element="C" mass="0.0"/>
  <Type name="Cathode-C254" class="CatC" element="C" mass="0.0"/>
  <Type name="Cathode-C255" class="CatC" element="C" mass="0.0"/>
  <Type name="Cathode-C256" class="CatC" element="C" mass="0.0"/>
  <Type name="Cathode-C257" class="CatC" element="C" mass="0.0"/>
  <Type name="Cathode-C258" class="CatC" element="C" mass="0.0"/>
  <Type name="Cathode-C259" class="CatC" element="C" mass="0.0"/>
  <Type name="Cathode-C260" class="CatC" element="C" mass="0.0"/>
  <Type name="Cathode-C261" class="CatC" element="C" mass="0.0"/>
  <Type name="Cathode-C262" class="CatC" element="C" mass="0.0"/>
  <Type name="Cathode-C263" class="CatC" element="C" mass="0.0"/>
  <Type name="Cathode-C264" class="CatC" element="C" mass="0.0"/>
  <Type name="Cathode-C265" class="CatC" element="C" mass="0.0"/>
  <Type name="Cathode-C266" class="CatC" element="C" mass="0.0"/>
  <Type name="Cathode-C267" class="CatC" element="C" mass="0.0"/>
  <Type name="Cathode-C268" class="CatC" element="C" mass="0.0"/>
  <Type name="Cathode-C269" class="CatC" element="C" mass="0.0"/>
  <Type name="Cathode-C270" class="CatC" element="C" mass="0.0"/>
  <Type name="Cathode-C271" class="CatC" element="C" mass="0.0"/>
  <Type name="Cathode-C272" class="CatC" element="C" mass="0.0"/>
  <Type name="Cathode-C273" class="CatC" element="C" mass="0.0"/>
  <Type name="Cathode-C274" class="CatC" element="C" mass="0.0"/>
  <Type name="Cathode-C275" class="CatC" element="C" mass="0.0"/>
  <Type name="Cathode-C276" class="CatC" element="C" mass="0.0"/>
  <Type name="Cathode-C277" class="CatC" element="C" mass="0.0"/>
  <Type name="Cathode-C278" class="CatC" element="C" mass="0.0"/>
  <Type name="Cathode-C279" class="CatC" element="C" mass="0.0"/>
  <Type name="Cathode-C280" class="CatC" element="C" mass="0.0"/>
  <Type name="Cathode-C281" class="CatC" element="C" mass="0.0"/>
  <Type name="Cathode-C282" class="CatC" element="C" mass="0.0"/>
  <Type name="Cathode-C283" class="CatC" element="C" mass="0.0"/>
  <Type name="Cathode-C284" class="CatC" element="C" mass="0.0"/>
  <Type name="Cathode-C285" class="CatC" element="C" mass="0.0"/>
  <Type name="Cathode-C286" class="CatC" element="C" mass="0.0"/>
  <Type name="Cathode-C287" class="CatC" element="C" mass="0.0"/>
  <Type name="Cathode-C288" class="CatC" element="C" mass="0.0"/>
  <Type name="Cathode-C289" class="CatC" element="C" mass="0.0"/>
  <Type name="Cathode-C290" class="CatC" element="C" mass="0.0"/>
  <Type name="Cathode-C291" class="CatC" element="C" mass="0.0"/>
  <Type name="Cathode-C292" class="CatC" element="C" mass="0.0"/>
  <Type name="Cathode-C293" class="CatC" element="C" mass="0.0"/>
  <Type name="Cathode-C294" class="CatC" element="C" mass="0.0"/>
  <Type name="Cathode-C295" class="CatC" element="C" mass="0.0"/>
  <Type name="Cathode-C296" class="CatC" element="C" mass="0.0"/>
  <Type name="Cathode-C297" class="CatC" element="C" mass="0.0"/>
  <Type name="Cathode-C298" class="CatC" element="C" mass="0.0"/>
  <Type name="Cathode-C299" class="CatC" element="C" mass="0.0"/>
  <Type name="Cathode-C300" class="CatC" element="C" mass="0.0"/>
  <Type name="Cathode-C301" class="CatC" element="C" mass="0.0"/>
  <Type name="Cathode-C302" class="CatC" element="C" mass="0.0"/>
  <Type name="Cathode-C303" class="CatC" element="C" mass="0.0"/>
  <Type name="Cathode-C304" class="CatC" element="C" mass="0.0"/>
  <Type name="Cathode-C305" class="CatC" element="C" mass="0.0"/>
  <Type name="Cathode-C306" class="CatC" element="C" mass="0.0"/>
  <Type name="Cathode-C307" class="CatC" element="C" mass="0.0"/>
  <Type name="Cathode-C308" class="CatC" element="C" mass="0.0"/>
  <Type name="Cathode-C309" class="CatC" element="C" mass="0.0"/>
  <Type name="Cathode-C310" class="CatC" element="C" mass="0.0"/>
  <Type name="Cathode-C311" class="CatC" element="C" mass="0.0"/>
  <Type name="Cathode-C312" class="CatC" element="C" mass="0.0"/>
  <Type name="Cathode-C313" class="CatC" element="C" mass="0.0"/>
  <Type name="Cathode-C314" class="CatC" element="C" mass="0.0"/>
  <Type name="Cathode-C315" class="CatC" element="C" mass="0.0"/>
  <Type name="Cathode-C316" class="CatC" element="C" mass="0.0"/>
  <Type name="Cathode-C317" class="CatC" element="C" mass="0.0"/>
  <Type name="Cathode-C318" class="CatC" element="C" mass="0.0"/>
  <Type name="Cathode-C319" class="CatC" element="C" mass="0.0"/>
  <Type name="Cathode-C320" class="CatC" element="C" mass="0.0"/>
  <Type name="Cathode-C321" class="CatC" element="C" mass="0.0"/>
  <Type name="Cathode-C322" class="CatC" element="C" mass="0.0"/>
  <Type name="Cathode-C323" class="CatC" element="C" mass="0.0"/>
  <Type name="Cathode-C324" class="CatC" element="C" mass="0.0"/>
  <Type name="Cathode-C325" class="CatC" element="C" mass="0.0"/>
  <Type name="Cathode-C326" class="CatC" element="C" mass="0.0"/>
  <Type name="Cathode-C327" class="CatC" element="C" mass="0.0"/>
  <Type name="Cathode-C328" class="CatC" element="C" mass="0.0"/>
  <Type name="Cathode-C329" class="CatC" element="C" mass="0.0"/>
  <Type name="Cathode-C330" class="CatC" element="C" mass="0.0"/>
  <Type name="Cathode-C331" class="CatC" element="C" mass="0.0"/>
  <Type name="Cathode-C332" class="CatC" element="C" mass="0.0"/>
  <Type name="Cathode-C333" class="CatC" element="C" mass="0.0"/>
  <Type name="Cathode-C334" class="CatC" element="C" mass="0.0"/>
  <Type name="Cathode-C335" class="CatC" element="C" mass="0.0"/>
  <Type name="Cathode-C336" class="CatC" element="C" mass="0.0"/>
  <Type name="Cathode-C337" class="CatC" element="C" mass="0.0"/>
  <Type name="Cathode-C338" class="CatC" element="C" mass="0.0"/>
  <Type name="Cathode-C339" class="CatC" element="C" mass="0.0"/>
  <Type name="Cathode-C340" class="CatC" element="C" mass="0.0"/>
  <Type name="Cathode-C341" class="CatC" element="C" mass="0.0"/>
  <Type name="Cathode-C342" class="CatC" element="C" mass="0.0"/>
  <Type name="Cathode-C343" class="CatC" element="C" mass="0.0"/>
  <Type name="Cathode-C344" class="CatC" element="C" mass="0.0"/>
  <Type name="Cathode-C345" class="CatC" element="C" mass="0.0"/>
  <Type name="Cathode-C346" class="CatC" element="C" mass="0.0"/>
  <Type name="Cathode-C347" class="CatC" element="C" mass="0.0"/>
  <Type name="Cathode-C348" class="CatC" element="C" mass="0.0"/>
  <Type name="Cathode-C349" class="CatC" element="C" mass="0.0"/>
  <Type name="Cathode-C350" class="CatC" element="C" mass="0.0"/>
  <Type name="Cathode-C351" class="CatC" element="C" mass="0.0"/>
  <Type name="Cathode-C352" class="CatC" element="C" mass="0.0"/>
  <Type name="Cathode-C353" class="CatC" element="C" mass="0.0"/>
  <Type name="Cathode-C354" class="CatC" element="C" mass="0.0"/>
  <Type name="Cathode-C355" class="CatC" element="C" mass="0.0"/>
  <Type name="Cathode-C356" class="CatC" element="C" mass="0.0"/>
  <Type name="Cathode-C357" class="CatC" element="C" mass="0.0"/>
  <Type name="Cathode-C358" class="CatC" element="C" mass="0.0"/>
  <Type name="Cathode-C359" class="CatC" element="C" mass="0.0"/>
  <Type name="Cathode-C360" class="CatC" element="C" mass="0.0"/>
  <Type name="Cathode-C361" class="CatC" element="C" mass="0.0"/>
  <Type name="Cathode-C362" class="CatC" element="C" mass="0.0"/>
  <Type name="Cathode-C363" class="CatC" element="C" mass="0.0"/>
  <Type name="Cathode-C364" class="CatC" element="C" mass="0.0"/>
  <Type name="Cathode-C365" class="CatC" element="C" mass="0.0"/>
  <Type name="Cathode-C366" class="CatC" element="C" mass="0.0"/>
  <Type name="Cathode-C367" class="CatC" element="C" mass="0.0"/>
  <Type name="Cathode-C368" class="CatC" element="C" mass="0.0"/>
  <Type name="Cathode-C369" class="CatC" element="C" mass="0.0"/>
  <Type name="Cathode-C370" class="CatC" element="C" mass="0.0"/>
  <Type name="Cathode-C371" class="CatC" element="C" mass="0.0"/>
  <Type name="Cathode-C372" class="CatC" element="C" mass="0.0"/>
  <Type name="Cathode-C373" class="CatC" element="C" mass="0.0"/>
  <Type name="Cathode-C374" class="CatC" element="C" mass="0.0"/>
  <Type name="Cathode-C375" class="CatC" element="C" mass="0.0"/>
  <Type name="Cathode-C376" class="CatC" element="C" mass="0.0"/>
  <Type name="Cathode-C377" class="CatC" element="C" mass="0.0"/>
  <Type name="Cathode-C378" class="CatC" element="C" mass="0.0"/>
  <Type name="Cathode-C379" class="CatC" element="C" mass="0.0"/>
  <Type name="Cathode-C380" class="CatC" element="C" mass="0.0"/>
  <Type name="Cathode-C381" class="CatC" element="C" mass="0.0"/>
  <Type name="Cathode-C382" class="CatC" element="C" mass="0.0"/>
  <Type name="Cathode-C383" class="CatC" element="C" mass="0.0"/>
  <Type name="Cathode-C384" class="CatC" element="C" mass="0.0"/>
  <Type name="Cathode-C385" class="CatC" element="C" mass="0.0"/>
  <Type name="Cathode-C386" class="CatC" element="C" mass="0.0"/>
  <Type name="Cathode-C387" class="CatC" element="C" mass="0.0"/>
  <Type name="Cathode-C388" class="CatC" element="C" mass="0.0"/>
  <Type name="Cathode-C389" class="CatC" element="C" mass="0.0"/>
  <Type name="Cathode-C390" class="CatC" element="C" mass="0.0"/>
  <Type name="Cathode-C391" class="CatC" element="C" mass="0.0"/>
  <Type name="Cathode-C392" class="CatC" element="C" mass="0.0"/>
  <Type name="Cathode-C393" class="CatC" element="C" mass="0.0"/>
  <Type name="Cathode-C394" class="CatC" element="C" mass="0.0"/>
  <Type name="Cathode-C395" class="CatC" element="C" mass="0.0"/>
  <Type name="Cathode-C396" class="CatC" element="C" mass="0.0"/>
  <Type name="Cathode-C397" class="CatC" element="C" mass="0.0"/>
  <Type name="Cathode-C398" class="CatC" element="C" mass="0.0"/>
  <Type name="Cathode-C399" class="CatC" element="C" mass="0.0"/>
  <Type name="Cathode-C400" class="CatC" element="C" mass="0.0"/>
  <Type name="Cathode-C401" class="CatC" element="C" mass="0.0"/>
  <Type name="Cathode-C402" class="CatC" element="C" mass="0.0"/>
  <Type name="Cathode-C403" class="CatC" element="C" mass="0.0"/>
  <Type name="Cathode-C404" class="CatC" element="C" mass="0.0"/>
  <Type name="Cathode-C405" class="CatC" element="C" mass="0.0"/>
  <Type name="Cathode-C406" class="CatC" element="C" mass="0.0"/>
  <Type name="Cathode-C407" class="CatC" element="C" mass="0.0"/>
  <Type name="Cathode-C408" class="CatC" element="C" mass="0.0"/>
  <Type name="Cathode-C409" class="CatC" element="C" mass="0.0"/>
  <Type name="Cathode-C410" class="CatC" element="C" mass="0.0"/>
  <Type name="Cathode-C411" class="CatC" element="C" mass="0.0"/>
  <Type name="Cathode-C412" class="CatC" element="C" mass="0.0"/>
  <Type name="Cathode-C413" class="CatC" element="C" mass="0.0"/>
  <Type name="Cathode-C414" class="CatC" element="C" mass="0.0"/>
  <Type name="Cathode-C415" class="CatC" element="C" mass="0.0"/>
  <Type name="Cathode-C416" class="CatC" element="C" mass="0.0"/>
  <Type name="Cathode-C417" class="CatC" element="C" mass="0.0"/>
  <Type name="Cathode-C418" class="CatC" element="C" mass="0.0"/>
  <Type name="Cathode-C419" class="CatC" element="C" mass="0.0"/>
  <Type name="Cathode-C420" class="CatC" element="C" mass="0.0"/>
  <Type name="Cathode-C421" class="CatC" element="C" mass="0.0"/>
  <Type name="Cathode-C422" class="CatC" element="C" mass="0.0"/>
  <Type name="Cathode-C423" class="CatC" element="C" mass="0.0"/>
  <Type name="Cathode-C424" class="CatC" element="C" mass="0.0"/>
  <Type name="Cathode-C425" class="CatC" element="C" mass="0.0"/>
  <Type name="Cathode-C426" class="CatC" element="C" mass="0.0"/>
  <Type name="Cathode-C427" class="CatC" element="C" mass="0.0"/>
  <Type name="Cathode-C428" class="CatC" element="C" mass="0.0"/>
  <Type name="Cathode-C429" class="CatC" element="C" mass="0.0"/>
  <Type name="Cathode-C430" class="CatC" element="C" mass="0.0"/>
  <Type name="Cathode-C431" class="CatC" element="C" mass="0.0"/>
  <Type name="Cathode-C432" class="CatC" element="C" mass="0.0"/>
  <Type name="Cathode-C433" class="CatC" element="C" mass="0.0"/>
  <Type name="Cathode-C434" class="CatC" element="C" mass="0.0"/>
  <Type name="Cathode-C435" class="CatC" element="C" mass="0.0"/>
  <Type name="Cathode-C436" class="CatC" element="C" mass="0.0"/>
  <Type name="Cathode-C437" class="CatC" element="C" mass="0.0"/>
  <Type name="Cathode-C438" class="CatC" element="C" mass="0.0"/>
  <Type name="Cathode-C439" class="CatC" element="C" mass="0.0"/>
  <Type name="Cathode-C440" class="CatC" element="C" mass="0.0"/>
  <Type name="Cathode-C441" class="CatC" element="C" mass="0.0"/>
  <Type name="Cathode-C442" class="CatC" element="C" mass="0.0"/>
  <Type name="Cathode-C443" class="CatC" element="C" mass="0.0"/>
  <Type name="Cathode-C444" class="CatC" element="C" mass="0.0"/>
  <Type name="Cathode-C445" class="CatC" element="C" mass="0.0"/>
  <Type name="Cathode-C446" class="CatC" element="C" mass="0.0"/>
  <Type name="Cathode-C447" class="CatC" element="C" mass="0.0"/>
  <Type name="Cathode-C448" class="CatC" element="C" mass="0.0"/>
  <Type name="Cathode-C449" class="CatC" element="C" mass="0.0"/>
  <Type name="Cathode-C450" class="CatC" element="C" mass="0.0"/>
  <Type name="Cathode-C451" class="CatC" element="C" mass="0.0"/>
  <Type name="Cathode-C452" class="CatC" element="C" mass="0.0"/>
  <Type name="Cathode-C453" class="CatC" element="C" mass="0.0"/>
  <Type name="Cathode-C454" class="CatC" element="C" mass="0.0"/>
  <Type name="Cathode-C455" class="CatC" element="C" mass="0.0"/>
  <Type name="Cathode-C456" class="CatC" element="C" mass="0.0"/>
  <Type name="Cathode-C457" class="CatC" element="C" mass="0.0"/>
  <Type name="Cathode-C458" class="CatC" element="C" mass="0.0"/>
  <Type name="Cathode-C459" class="CatC" element="C" mass="0.0"/>
  <Type name="Cathode-C460" class="CatC" element="C" mass="0.0"/>
  <Type name="Cathode-C461" class="CatC" element="C" mass="0.0"/>
  <Type name="Cathode-C462" class="CatC" element="C" mass="0.0"/>
  <Type name="Cathode-C463" class="CatC" element="C" mass="0.0"/>
  <Type name="Cathode-C464" class="CatC" element="C" mass="0.0"/>
  <Type name="Cathode-C465" class="CatC" element="C" mass="0.0"/>
  <Type name="Cathode-C466" class="CatC" element="C" mass="0.0"/>
  <Type name="Cathode-C467" class="CatC" element="C" mass="0.0"/>
  <Type name="Cathode-C468" class="CatC" element="C" mass="0.0"/>
  <Type name="Cathode-C469" class="CatC" element="C" mass="0.0"/>
  <Type name="Cathode-C470" class="CatC" element="C" mass="0.0"/>
  <Type name="Cathode-C471" class="CatC" element="C" mass="0.0"/>
  <Type name="Cathode-C472" class="CatC" element="C" mass="0.0"/>
  <Type name="Cathode-C473" class="CatC" element="C" mass="0.0"/>
  <Type name="Cathode-C474" class="CatC" element="C" mass="0.0"/>
  <Type name="Cathode-C475" class="CatC" element="C" mass="0.0"/>
  <Type name="Cathode-C476" class="CatC" element="C" mass="0.0"/>
  <Type name="Cathode-C477" class="CatC" element="C" mass="0.0"/>
  <Type name="Cathode-C478" class="CatC" element="C" mass="0.0"/>
  <Type name="Cathode-C479" class="CatC" element="C" mass="0.0"/>
  <Type name="Cathode-C480" class="CatC" element="C" mass="0.0"/>
  <Type name="Cathode-C481" class="CatC" element="C" mass="0.0"/>
  <Type name="Cathode-C482" class="CatC" element="C" mass="0.0"/>
  <Type name="Cathode-C483" class="CatC" element="C" mass="0.0"/>
  <Type name="Cathode-C484" class="CatC" element="C" mass="0.0"/>
  <Type name="Cathode-C485" class="CatC" element="C" mass="0.0"/>
  <Type name="Cathode-C486" class="CatC" element="C" mass="0.0"/>
  <Type name="Cathode-C487" class="CatC" element="C" mass="0.0"/>
  <Type name="Cathode-C488" class="CatC" element="C" mass="0.0"/>
  <Type name="Cathode-C489" class="CatC" element="C" mass="0.0"/>
  <Type name="Cathode-C490" class="CatC" element="C" mass="0.0"/>
  <Type name="Cathode-C491" class="CatC" element="C" mass="0.0"/>
  <Type name="Cathode-C492" class="CatC" element="C" mass="0.0"/>
  <Type name="Cathode-C493" class="CatC" element="C" mass="0.0"/>
  <Type name="Cathode-C494" class="CatC" element="C" mass="0.0"/>
  <Type name="Cathode-C495" class="CatC" element="C" mass="0.0"/>
  <Type name="Cathode-C496" class="CatC" element="C" mass="0.0"/>
  <Type name="Cathode-C497" class="CatC" element="C" mass="0.0"/>
  <Type name="Cathode-C498" class="CatC" element="C" mass="0.0"/>
  <Type name="Cathode-C499" class="CatC" element="C" mass="0.0"/>
  <Type name="Cathode-C500" class="CatC" element="C" mass="0.0"/>
  <Type name="Cathode-C501" class="CatC" element="C" mass="0.0"/>
  <Type name="Cathode-C502" class="CatC" element="C" mass="0.0"/>
  <Type name="Cathode-C503" class="CatC" element="C" mass="0.0"/>
  <Type name="Cathode-C504" class="CatC" element="C" mass="0.0"/>
  <Type name="Cathode-C505" class="CatC" element="C" mass="0.0"/>
  <Type name="Cathode-C506" class="CatC" element="C" mass="0.0"/>
  <Type name="Cathode-C507" class="CatC" element="C" mass="0.0"/>
  <Type name="Cathode-C508" class="CatC" element="C" mass="0.0"/>
  <Type name="Cathode-C509" class="CatC" element="C" mass="0.0"/>
  <Type name="Cathode-C510" class="CatC" element="C" mass="0.0"/>
  <Type name="Cathode-C511" class="CatC" element="C" mass="0.0"/>
  <Type name="Cathode-C512" class="CatC" element="C" mass="0.0"/>
  <Type name="Cathode-C513" class="CatC" element="C" mass="0.0"/>
  <Type name="Cathode-C514" class="CatC" element="C" mass="0.0"/>
  <Type name="Cathode-C515" class="CatC" element="C" mass="0.0"/>
  <Type name="Cathode-C516" class="CatC" element="C" mass="0.0"/>
  <Type name="Cathode-C517" class="CatC" element="C" mass="0.0"/>
  <Type name="Cathode-C518" class="CatC" element="C" mass="0.0"/>
  <Type name="Cathode-C519" class="CatC" element="C" mass="0.0"/>
  <Type name="Cathode-C520" class="CatC" element="C" mass="0.0"/>
  <Type name="Cathode-C521" class="CatC" element="C" mass="0.0"/>
  <Type name="Cathode-C522" class="CatC" element="C" mass="0.0"/>
  <Type name="Cathode-C523" class="CatC" element="C" mass="0.0"/>
  <Type name="Cathode-C524" class="CatC" element="C" mass="0.0"/>
  <Type name="Cathode-C525" class="CatC" element="C" mass="0.0"/>
  <Type name="Cathode-C526" class="CatC" element="C" mass="0.0"/>
  <Type name="Cathode-C527" class="CatC" element="C" mass="0.0"/>
  <Type name="Cathode-C528" class="CatC" element="C" mass="0.0"/>
  <Type name="Cathode-C529" class="CatC" element="C" mass="0.0"/>
  <Type name="Cathode-C530" class="CatC" element="C" mass="0.0"/>
  <Type name="Cathode-C531" class="CatC" element="C" mass="0.0"/>
  <Type name="Cathode-C532" class="CatC" element="C" mass="0.0"/>
  <Type name="Cathode-C533" class="CatC" element="C" mass="0.0"/>
  <Type name="Cathode-C534" class="CatC" element="C" mass="0.0"/>
  <Type name="Cathode-C535" class="CatC" element="C" mass="0.0"/>
  <Type name="Cathode-C536" class="CatC" element="C" mass="0.0"/>
  <Type name="Cathode-C537" class="CatC" element="C" mass="0.0"/>
  <Type name="Cathode-C538" class="CatC" element="C" mass="0.0"/>
  <Type name="Cathode-C539" class="CatC" element="C" mass="0.0"/>
  <Type name="Cathode-C540" class="CatC" element="C" mass="0.0"/>
  <Type name="Cathode-C541" class="CatC" element="C" mass="0.0"/>
  <Type name="Cathode-C542" class="CatC" element="C" mass="0.0"/>
  <Type name="Cathode-C543" class="CatC" element="C" mass="0.0"/>
  <Type name="Cathode-C544" class="CatC" element="C" mass="0.0"/>
  <Type name="Cathode-C545" class="CatC" element="C" mass="0.0"/>
  <Type name="Cathode-C546" class="CatC" element="C" mass="0.0"/>
  <Type name="Cathode-C547" class="CatC" element="C" mass="0.0"/>
  <Type name="Cathode-C548" class="CatC" element="C" mass="0.0"/>
  <Type name="Cathode-C549" class="CatC" element="C" mass="0.0"/>
  <Type name="Cathode-C550" class="CatC" element="C" mass="0.0"/>
  <Type name="Cathode-C551" class="CatC" element="C" mass="0.0"/>
  <Type name="Cathode-C552" class="CatC" element="C" mass="0.0"/>
  <Type name="Cathode-C553" class="CatC" element="C" mass="0.0"/>
  <Type name="Cathode-C554" class="CatC" element="C" mass="0.0"/>
  <Type name="Cathode-C555" class="CatC" element="C" mass="0.0"/>
  <Type name="Cathode-C556" class="CatC" element="C" mass="0.0"/>
  <Type name="Cathode-C557" class="CatC" element="C" mass="0.0"/>
  <Type name="Cathode-C558" class="CatC" element="C" mass="0.0"/>
  <Type name="Cathode-C559" class="CatC" element="C" mass="0.0"/>
  <Type name="Cathode-C560" class="CatC" element="C" mass="0.0"/>
  <Type name="Cathode-C561" class="CatC" element="C" mass="0.0"/>
  <Type name="Cathode-C562" class="CatC" element="C" mass="0.0"/>
  <Type name="Cathode-C563" class="CatC" element="C" mass="0.0"/>
  <Type name="Cathode-C564" class="CatC" element="C" mass="0.0"/>
  <Type name="Cathode-C565" class="CatC" element="C" mass="0.0"/>
  <Type name="Cathode-C566" class="CatC" element="C" mass="0.0"/>
  <Type name="Cathode-C567" class="CatC" element="C" mass="0.0"/>
  <Type name="Cathode-C568" class="CatC" element="C" mass="0.0"/>
  <Type name="Cathode-C569" class="CatC" element="C" mass="0.0"/>
  <Type name="Cathode-C570" class="CatC" element="C" mass="0.0"/>
  <Type name="Cathode-C571" class="CatC" element="C" mass="0.0"/>
  <Type name="Cathode-C572" class="CatC" element="C" mass="0.0"/>
  <Type name="Cathode-C573" class="CatC" element="C" mass="0.0"/>
  <Type name="Cathode-C574" class="CatC" element="C" mass="0.0"/>
  <Type name="Cathode-C575" class="CatC" element="C" mass="0.0"/>
  <Type name="Cathode-C576" class="CatC" element="C" mass="0.0"/>
  <Type name="Cathode-C577" class="CatC" element="C" mass="0.0"/>
  <Type name="Cathode-C578" class="CatC" element="C" mass="0.0"/>
  <Type name="Cathode-C579" class="CatC" element="C" mass="0.0"/>
  <Type name="Cathode-C580" class="CatC" element="C" mass="0.0"/>
  <Type name="Cathode-C581" class="CatC" element="C" mass="0.0"/>
  <Type name="Cathode-C582" class="CatC" element="C" mass="0.0"/>
  <Type name="Cathode-C583" class="CatC" element="C" mass="0.0"/>
  <Type name="Cathode-C584" class="CatC" element="C" mass="0.0"/>
  <Type name="Cathode-C585" class="CatC" element="C" mass="0.0"/>
  <Type name="Cathode-C586" class="CatC" element="C" mass="0.0"/>
  <Type name="Cathode-C587" class="CatC" element="C" mass="0.0"/>
  <Type name="Cathode-C588" class="CatC" element="C" mass="0.0"/>
  <Type name="Cathode-C589" class="CatC" element="C" mass="0.0"/>
  <Type name="Cathode-C590" class="CatC" element="C" mass="0.0"/>
  <Type name="Cathode-C591" class="CatC" element="C" mass="0.0"/>
  <Type name="Cathode-C592" class="CatC" element="C" mass="0.0"/>
  <Type name="Cathode-C593" class="CatC" element="C" mass="0.0"/>
  <Type name="Cathode-C594" class="CatC" element="C" mass="0.0"/>
  <Type name="Cathode-C595" class="CatC" element="C" mass="0.0"/>
  <Type name="Cathode-C596" class="CatC" element="C" mass="0.0"/>
  <Type name="Cathode-C597" class="CatC" element="C" mass="0.0"/>
  <Type name="Cathode-C598" class="CatC" element="C" mass="0.0"/>
  <Type name="Cathode-C599" class="CatC" element="C" mass="0.0"/>
  <Type name="Cathode-C600" class="CatC" element="C" mass="0.0"/>
  <Type name="Cathode-C601" class="CatC" element="C" mass="0.0"/>
  <Type name="Cathode-C602" class="CatC" element="C" mass="0.0"/>
  <Type name="Cathode-C603" class="CatC" element="C" mass="0.0"/>
  <Type name="Cathode-C604" class="CatC" element="C" mass="0.0"/>
  <Type name="Cathode-C605" class="CatC" element="C" mass="0.0"/>
  <Type name="Cathode-C606" class="CatC" element="C" mass="0.0"/>
  <Type name="Cathode-C607" class="CatC" element="C" mass="0.0"/>
  <Type name="Cathode-C608" class="CatC" element="C" mass="0.0"/>
  <Type name="Cathode-C609" class="CatC" element="C" mass="0.0"/>
  <Type name="Cathode-C610" class="CatC" element="C" mass="0.0"/>
  <Type name="Cathode-C611" class="CatC" element="C" mass="0.0"/>
  <Type name="Cathode-C612" class="CatC" element="C" mass="0.0"/>
  <Type name="Cathode-C613" class="CatC" element="C" mass="0.0"/>
  <Type name="Cathode-C614" class="CatC" element="C" mass="0.0"/>
  <Type name="Cathode-C615" class="CatC" element="C" mass="0.0"/>
  <Type name="Cathode-C616" class="CatC" element="C" mass="0.0"/>
  <Type name="Cathode-C617" class="CatC" element="C" mass="0.0"/>
  <Type name="Cathode-C618" class="CatC" element="C" mass="0.0"/>
  <Type name="Cathode-C619" class="CatC" element="C" mass="0.0"/>
  <Type name="Cathode-C620" class="CatC" element="C" mass="0.0"/>
  <Type name="Cathode-C621" class="CatC" element="C" mass="0.0"/>
  <Type name="Cathode-C622" class="CatC" element="C" mass="0.0"/>
  <Type name="Cathode-C623" class="CatC" element="C" mass="0.0"/>
  <Type name="Cathode-C624" class="CatC" element="C" mass="0.0"/>
  <Type name="Cathode-C625" class="CatC" element="C" mass="0.0"/>
  <Type name="Cathode-C626" class="CatC" element="C" mass="0.0"/>
  <Type name="Cathode-C627" class="CatC" element="C" mass="0.0"/>
  <Type name="Cathode-C628" class="CatC" element="C" mass="0.0"/>
  <Type name="Cathode-C629" class="CatC" element="C" mass="0.0"/>
  <Type name="Cathode-C630" class="CatC" element="C" mass="0.0"/>
  <Type name="Cathode-C631" class="CatC" element="C" mass="0.0"/>
  <Type name="Cathode-C632" class="CatC" element="C" mass="0.0"/>
  <Type name="Cathode-C633" class="CatC" element="C" mass="0.0"/>
  <Type name="Cathode-C634" class="CatC" element="C" mass="0.0"/>
  <Type name="Cathode-C635" class="CatC" element="C" mass="0.0"/>
  <Type name="Cathode-C636" class="CatC" element="C" mass="0.0"/>
  <Type name="Cathode-C637" class="CatC" element="C" mass="0.0"/>
  <Type name="Cathode-C638" class="CatC" element="C" mass="0.0"/>
  <Type name="Cathode-C639" class="CatC" element="C" mass="0.0"/>
  <Type name="Cathode-C640" class="CatC" element="C" mass="0.0"/>
  <Type name="Cathode-C641" class="CatC" element="C" mass="0.0"/>
  <Type name="Cathode-C642" class="CatC" element="C" mass="0.0"/>
  <Type name="Cathode-C643" class="CatC" element="C" mass="0.0"/>
  <Type name="Cathode-C644" class="CatC" element="C" mass="0.0"/>
  <Type name="Cathode-C645" class="CatC" element="C" mass="0.0"/>
  <Type name="Cathode-C646" class="CatC" element="C" mass="0.0"/>
  <Type name="Cathode-C647" class="CatC" element="C" mass="0.0"/>
  <Type name="Cathode-C648" class="CatC" element="C" mass="0.0"/>
  <Type name="Cathode-C649" class="CatC" element="C" mass="0.0"/>
  <Type name="Cathode-C650" class="CatC" element="C" mass="0.0"/>
  <Type name="Cathode-C651" class="CatC" element="C" mass="0.0"/>
  <Type name="Cathode-C652" class="CatC" element="C" mass="0.0"/>
  <Type name="Cathode-C653" class="CatC" element="C" mass="0.0"/>
  <Type name="Cathode-C654" class="CatC" element="C" mass="0.0"/>
  <Type name="Cathode-C655" class="CatC" element="C" mass="0.0"/>
  <Type name="Cathode-C656" class="CatC" element="C" mass="0.0"/>
  <Type name="Cathode-C657" class="CatC" element="C" mass="0.0"/>
  <Type name="Cathode-C658" class="CatC" element="C" mass="0.0"/>
  <Type name="Cathode-C659" class="CatC" element="C" mass="0.0"/>
  <Type name="Cathode-C660" class="CatC" element="C" mass="0.0"/>
  <Type name="Cathode-C661" class="CatC" element="C" mass="0.0"/>
  <Type name="Cathode-C662" class="CatC" element="C" mass="0.0"/>
  <Type name="Cathode-C663" class="CatC" element="C" mass="0.0"/>
  <Type name="Cathode-C664" class="CatC" element="C" mass="0.0"/>
  <Type name="Cathode-C665" class="CatC" element="C" mass="0.0"/>
  <Type name="Cathode-C666" class="CatC" element="C" mass="0.0"/>
  <Type name="Cathode-C667" class="CatC" element="C" mass="0.0"/>
  <Type name="Cathode-C668" class="CatC" element="C" mass="0.0"/>
  <Type name="Cathode-C669" class="CatC" element="C" mass="0.0"/>
  <Type name="Cathode-C670" class="CatC" element="C" mass="0.0"/>
  <Type name="Cathode-C671" class="CatC" element="C" mass="0.0"/>
  <Type name="Cathode-C672" class="CatC" element="C" mass="0.0"/>
  <Type name="Cathode-C673" class="CatC" element="C" mass="0.0"/>
  <Type name="Cathode-C674" class="CatC" element="C" mass="0.0"/>
  <Type name="Cathode-C675" class="CatC" element="C" mass="0.0"/>
  <Type name="Cathode-C676" class="CatC" element="C" mass="0.0"/>
  <Type name="Cathode-C677" class="CatC" element="C" mass="0.0"/>
  <Type name="Cathode-C678" class="CatC" element="C" mass="0.0"/>
  <Type name="Cathode-C679" class="CatC" element="C" mass="0.0"/>
  <Type name="Cathode-C680" class="CatC" element="C" mass="0.0"/>
  <Type name="Cathode-C681" class="CatC" element="C" mass="0.0"/>
  <Type name="Cathode-C682" class="CatC" element="C" mass="0.0"/>
  <Type name="Cathode-C683" class="CatC" element="C" mass="0.0"/>
  <Type name="Cathode-C684" class="CatC" element="C" mass="0.0"/>
  <Type name="Cathode-C685" class="CatC" element="C" mass="0.0"/>
  <Type name="Cathode-C686" class="CatC" element="C" mass="0.0"/>
  <Type name="Cathode-C687" class="CatC" element="C" mass="0.0"/>
  <Type name="Cathode-C688" class="CatC" element="C" mass="0.0"/>
  <Type name="Cathode-C689" class="CatC" element="C" mass="0.0"/>
  <Type name="Cathode-C690" class="CatC" element="C" mass="0.0"/>
  <Type name="Cathode-C691" class="CatC" element="C" mass="0.0"/>
  <Type name="Cathode-C692" class="CatC" element="C" mass="0.0"/>
  <Type name="Cathode-C693" class="CatC" element="C" mass="0.0"/>
  <Type name="Cathode-C694" class="CatC" element="C" mass="0.0"/>
  <Type name="Cathode-C695" class="CatC" element="C" mass="0.0"/>
  <Type name="Cathode-C696" class="CatC" element="C" mass="0.0"/>
  <Type name="Cathode-C697" class="CatC" element="C" mass="0.0"/>
  <Type name="Cathode-C698" class="CatC" element="C" mass="0.0"/>
  <Type name="Cathode-C699" class="CatC" element="C" mass="0.0"/>
  <Type name="Cathode-C700" class="CatC" element="C" mass="0.0"/>
  <Type name="Cathode-C701" class="CatC" element="C" mass="0.0"/>
  <Type name="Cathode-C702" class="CatC" element="C" mass="0.0"/>
  <Type name="Cathode-C703" class="CatC" element="C" mass="0.0"/>
  <Type name="Cathode-C704" class="CatC" element="C" mass="0.0"/>
  <Type name="Cathode-C705" class="CatC" element="C" mass="0.0"/>
  <Type name="Cathode-C706" class="CatC" element="C" mass="0.0"/>
  <Type name="Cathode-C707" class="CatC" element="C" mass="0.0"/>
  <Type name="Cathode-C708" class="CatC" element="C" mass="0.0"/>
  <Type name="Cathode-C709" class="CatC" element="C" mass="0.0"/>
  <Type name="Cathode-C710" class="CatC" element="C" mass="0.0"/>
  <Type name="Cathode-C711" class="CatC" element="C" mass="0.0"/>
  <Type name="Cathode-C712" class="CatC" element="C" mass="0.0"/>
  <Type name="Cathode-C713" class="CatC" element="C" mass="0.0"/>
  <Type name="Cathode-C714" class="CatC" element="C" mass="0.0"/>
  <Type name="Cathode-C715" class="CatC" element="C" mass="0.0"/>
  <Type name="Cathode-C716" class="CatC" element="C" mass="0.0"/>
  <Type name="Cathode-C717" class="CatC" element="C" mass="0.0"/>
  <Type name="Cathode-C718" class="CatC" element="C" mass="0.0"/>
  <Type name="Cathode-C719" class="CatC" element="C" mass="0.0"/>
  <Type name="Cathode-C720" class="CatC" element="C" mass="0.0"/>
  <Type name="Cathode-C721" class="CatC" element="C" mass="0.0"/>
  <Type name="Cathode-C722" class="CatC" element="C" mass="0.0"/>
  <Type name="Cathode-C723" class="CatC" element="C" mass="0.0"/>
  <Type name="Cathode-C724" class="CatC" element="C" mass="0.0"/>
  <Type name="Cathode-C725" class="CatC" element="C" mass="0.0"/>
  <Type name="Cathode-C726" class="CatC" element="C" mass="0.0"/>
  <Type name="Cathode-C727" class="CatC" element="C" mass="0.0"/>
  <Type name="Cathode-C728" class="CatC" element="C" mass="0.0"/>
  <Type name="Cathode-C729" class="CatC" element="C" mass="0.0"/>
  <Type name="Cathode-C730" class="CatC" element="C" mass="0.0"/>
  <Type name="Cathode-C731" class="CatC" element="C" mass="0.0"/>
  <Type name="Cathode-C732" class="CatC" element="C" mass="0.0"/>
  <Type name="Cathode-C733" class="CatC" element="C" mass="0.0"/>
  <Type name="Cathode-C734" class="CatC" element="C" mass="0.0"/>
  <Type name="Cathode-C735" class="CatC" element="C" mass="0.0"/>
  <Type name="Cathode-C736" class="CatC" element="C" mass="0.0"/>
  <Type name="Cathode-C737" class="CatC" element="C" mass="0.0"/>
  <Type name="Cathode-C738" class="CatC" element="C" mass="0.0"/>
  <Type name="Cathode-C739" class="CatC" element="C" mass="0.0"/>
  <Type name="Cathode-C740" class="CatC" element="C" mass="0.0"/>
  <Type name="Cathode-C741" class="CatC" element="C" mass="0.0"/>
  <Type name="Cathode-C742" class="CatC" element="C" mass="0.0"/>
  <Type name="Cathode-C743" class="CatC" element="C" mass="0.0"/>
  <Type name="Cathode-C744" class="CatC" element="C" mass="0.0"/>
  <Type name="Cathode-C745" class="CatC" element="C" mass="0.0"/>
  <Type name="Cathode-C746" class="CatC" element="C" mass="0.0"/>
  <Type name="Cathode-C747" class="CatC" element="C" mass="0.0"/>
  <Type name="Cathode-C748" class="CatC" element="C" mass="0.0"/>
  <Type name="Cathode-C749" class="CatC" element="C" mass="0.0"/>
  <Type name="Cathode-C750" class="CatC" element="C" mass="0.0"/>
  <Type name="Cathode-C751" class="CatC" element="C" mass="0.0"/>
  <Type name="Cathode-C752" class="CatC" element="C" mass="0.0"/>
  <Type name="Cathode-C753" class="CatC" element="C" mass="0.0"/>
  <Type name="Cathode-C754" class="CatC" element="C" mass="0.0"/>
  <Type name="Cathode-C755" class="CatC" element="C" mass="0.0"/>
  <Type name="Cathode-C756" class="CatC" element="C" mass="0.0"/>
  <Type name="Cathode-C757" class="CatC" element="C" mass="0.0"/>
  <Type name="Cathode-C758" class="CatC" element="C" mass="0.0"/>
  <Type name="Cathode-C759" class="CatC" element="C" mass="0.0"/>
  <Type name="Cathode-C760" class="CatC" element="C" mass="0.0"/>
  <Type name="Cathode-C761" class="CatC" element="C" mass="0.0"/>
  <Type name="Cathode-C762" class="CatC" element="C" mass="0.0"/>
  <Type name="Cathode-C763" class="CatC" element="C" mass="0.0"/>
  <Type name="Cathode-C764" class="CatC" element="C" mass="0.0"/>
  <Type name="Cathode-C765" class="CatC" element="C" mass="0.0"/>
  <Type name="Cathode-C766" class="CatC" element="C" mass="0.0"/>
  <Type name="Cathode-C767" class="CatC" element="C" mass="0.0"/>
  <Type name="Cathode-C768" class="CatC" element="C" mass="0.0"/>
  <Type name="Cathode-C769" class="CatC" element="C" mass="0.0"/>
  <Type name="Cathode-C770" class="CatC" element="C" mass="0.0"/>
  <Type name="Cathode-C771" class="CatC" element="C" mass="0.0"/>
  <Type name="Cathode-C772" class="CatC" element="C" mass="0.0"/>
  <Type name="Cathode-C773" class="CatC" element="C" mass="0.0"/>
  <Type name="Cathode-C774" class="CatC" element="C" mass="0.0"/>
  <Type name="Cathode-C775" class="CatC" element="C" mass="0.0"/>
  <Type name="Cathode-C776" class="CatC" element="C" mass="0.0"/>
  <Type name="Cathode-C777" class="CatC" element="C" mass="0.0"/>
  <Type name="Cathode-C778" class="CatC" element="C" mass="0.0"/>
  <Type name="Cathode-C779" class="CatC" element="C" mass="0.0"/>
  <Type name="Cathode-C780" class="CatC" element="C" mass="0.0"/>
  <Type name="Cathode-C781" class="CatC" element="C" mass="0.0"/>
  <Type name="Cathode-C782" class="CatC" element="C" mass="0.0"/>
  <Type name="Cathode-C783" class="CatC" element="C" mass="0.0"/>
  <Type name="Cathode-C784" class="CatC" element="C" mass="0.0"/>
  <Type name="Cathode-C785" class="CatC" element="C" mass="0.0"/>
  <Type name="Cathode-C786" class="CatC" element="C" mass="0.0"/>
  <Type name="Cathode-C787" class="CatC" element="C" mass="0.0"/>
  <Type name="Cathode-C788" class="CatC" element="C" mass="0.0"/>
  <Type name="Cathode-C789" class="CatC" element="C" mass="0.0"/>
  <Type name="Cathode-C790" class="CatC" element="C" mass="0.0"/>
  <Type name="Cathode-C791" class="CatC" element="C" mass="0.0"/>
  <Type name="Cathode-C792" class="CatC" element="C" mass="0.0"/>
  <Type name="Cathode-C793" class="CatC" element="C" mass="0.0"/>
  <Type name="Cathode-C794" class="CatC" element="C" mass="0.0"/>
  <Type name="Cathode-C795" class="CatC" element="C" mass="0.0"/>
  <Type name="Cathode-C796" class="CatC" element="C" mass="0.0"/>
  <Type name="Cathode-C797" class="CatC" element="C" mass="0.0"/>
  <Type name="Cathode-C798" class="CatC" element="C" mass="0.0"/>
  <Type name="Cathode-C799" class="CatC" element="C" mass="0.0"/>
 </AtomTypes>
 <Residues>
  <Residue name="CAT">
   <Atom name="C000" type="Cathode-C000"/> 
   <Atom name="C001" type="Cathode-C001"/> 
   <Atom name="C002" type="Cathode-C002"/> 
   <Atom name="C003" type="Cathode-C003"/> 
   <Atom name="C004" type="Cathode-C004"/> 
   <Atom name="C005" type="Cathode-C005"/> 
   <Atom name="C006" type="Cathode-C006"/> 
   <Atom name="C007" type="Cathode-C007"/> 
   <Atom name="C008" type="Cathode-C008"/> 
   <Atom name="C009" type="Cathode-C009"/> 
   <Atom name="C010" type="Cathode-C010"/> 
   <Atom name="C011" type="Cathode-C011"/> 
   <Atom name="C012" type="Cathode-C012"/> 
   <Atom name="C013" type="Cathode-C013"/> 
   <Atom name="C014" type="Cathode-C014"/> 
   <Atom name="C015" type="Cathode-C015"/> 
   <Atom name="C016" type="Cathode-C016"/> 
   <Atom name="C017" type="Cathode-C017"/> 
   <Atom name="C018" type="Cathode-C018"/> 
   <Atom name="C019" type="Cathode-C019"/> 
   <Atom name="C020" type="Cathode-C020"/> 
   <Atom name="C021" type="Cathode-C021"/> 
   <Atom name="C022" type="Cathode-C022"/> 
   <Atom name="C023" type="Cathode-C023"/> 
   <Atom name="C024" type="Cathode-C024"/> 
   <Atom name="C025" type="Cathode-C025"/> 
   <Atom name="C026" type="Cathode-C026"/> 
   <Atom name="C027" type="Cathode-C027"/> 
   <Atom name="C028" type="Cathode-C028"/> 
   <Atom name="C029" type="Cathode-C029"/> 
   <Atom name="C030" type="Cathode-C030"/> 
   <Atom name="C031" type="Cathode-C031"/> 
   <Atom name="C032" type="Cathode-C032"/> 
   <Atom name="C033" type="Cathode-C033"/> 
   <Atom name="C034" type="Cathode-C034"/> 
   <Atom name="C035" type="Cathode-C035"/> 
   <Atom name="C036" type="Cathode-C036"/> 
   <Atom name="C037" type="Cathode-C037"/> 
   <Atom name="C038" type="Cathode-C038"/> 
   <Atom name="C039" type="Cathode-C039"/> 
   <Atom name="C040" type="Cathode-C040"/> 
   <Atom name="C041" type="Cathode-C041"/> 
   <Atom name="C042" type="Cathode-C042"/> 
   <Atom name="C043" type="Cathode-C043"/> 
   <Atom name="C044" type="Cathode-C044"/> 
   <Atom name="C045" type="Cathode-C045"/> 
   <Atom name="C046" type="Cathode-C046"/> 
   <Atom name="C047" type="Cathode-C047"/> 
   <Atom name="C048" type="Cathode-C048"/> 
   <Atom name="C049" type="Cathode-C049"/> 
   <Atom name="C050" type="Cathode-C050"/> 
   <Atom name="C051" type="Cathode-C051"/> 
   <Atom name="C052" type="Cathode-C052"/> 
   <Atom name="C053" type="Cathode-C053"/> 
   <Atom name="C054" type="Cathode-C054"/> 
   <Atom name="C055" type="Cathode-C055"/> 
   <Atom name="C056" type="Cathode-C056"/> 
   <Atom name="C057" type="Cathode-C057"/> 
   <Atom name="C058" type="Cathode-C058"/> 
   <Atom name="C059" type="Cathode-C059"/> 
   <Atom name="C060" type="Cathode-C060"/> 
   <Atom name="C061" type="Cathode-C061"/> 
   <Atom name="C062" type="Cathode-C062"/> 
   <Atom name="C063" type="Cathode-C063"/> 
   <Atom name="C064" type="Cathode-C064"/> 
   <Atom name="C065" type="Cathode-C065"/> 
   <Atom name="C066" type="Cathode-C066"/> 
   <Atom name="C067" type="Cathode-C067"/> 
   <Atom name="C068" type="Cathode-C068"/> 
   <Atom name="C069" type="Cathode-C069"/> 
   <Atom name="C070" type="Cathode-C070"/> 
   <Atom name="C071" type="Cathode-C071"/> 
   <Atom name="C072" type="Cathode-C072"/> 
   <Atom name="C073" type="Cathode-C073"/> 
   <Atom name="C074" type="Cathode-C074"/> 
   <Atom name="C075" type="Cathode-C075"/> 
   <Atom name="C076" type="Cathode-C076"/> 
   <Atom name="C077" type="Cathode-C077"/> 
   <Atom name="C078" type="Cathode-C078"/> 
   <Atom name="C079" type="Cathode-C079"/> 
   <Atom name="C080" type="Cathode-C080"/> 
   <Atom name="C081" type="Cathode-C081"/> 
   <Atom name="C082" type="Cathode-C082"/> 
   <Atom name="C083" type="Cathode-C083"/> 
   <Atom name="C084" type="Cathode-C084"/> 
   <Atom name="C085" type="Cathode-C085"/> 
   <Atom name="C086" type="Cathode-C086"/> 
   <Atom name="C087" type="Cathode-C087"/> 
   <Atom name="C088" type="Cathode-C088"/> 
   <Atom name="C089" type="Cathode-C089"/> 
   <Atom name="C090" type="Cathode-C090"/> 
   <Atom name="C091" type="Cathode-C091"/> 
   <Atom name="C092" type="Cathode-C092"/> 
   <Atom name="C093" type="Cathode-C093"/> 
   <Atom name="C094" type="Cathode-C094"/> 
   <Atom name="C095" type="Cathode-C095"/> 
   <Atom name="C096" type="Cathode-C096"/> 
   <Atom name="C097" type="Cathode-C097"/> 
   <Atom name="C098" type="Cathode-C098"/> 
   <Atom name="C099" type="Cathode-C099"/> 
   <Atom name="C100" type="Cathode-C100"/> 
   <Atom name="C101" type="Cathode-C101"/> 
   <Atom name="C102" type="Cathode-C102"/> 
   <Atom name="C103" type="Cathode-C103"/> 
   <Atom name="C104" type="Cathode-C104"/> 
   <Atom name="C105" type="Cathode-C105"/> 
   <Atom name="C106" type="Cathode-C106"/> 
   <Atom name="C107" type="Cathode-C107"/> 
   <Atom name="C108" type="Cathode-C108"/> 
   <Atom name="C109" type="Cathode-C109"/> 
   <Atom name="C110" type="Cathode-C110"/> 
   <Atom name="C111" type="Cathode-C111"/> 
   <Atom name="C112" type="Cathode-C112"/> 
   <Atom name="C113" type="Cathode-C113"/> 
   <Atom name="C114" type="Cathode-C114"/> 
   <Atom name="C115" type="Cathode-C115"/> 
   <Atom name="C116" type="Cathode-C116"/> 
   <Atom name="C117" type="Cathode-C117"/> 
   <Atom name="C118" type="Cathode-C118"/> 
   <Atom name="C119" type="Cathode-C119"/> 
   <Atom name="C120" type="Cathode-C120"/> 
   <Atom name="C121" type="Cathode-C121"/> 
   <Atom name="C122" type="Cathode-C122"/> 
   <Atom name="C123" type="Cathode-C123"/> 
   <Atom name="C124" type="Cathode-C124"/> 
   <Atom name="C125" type="Cathode-C125"/> 
   <Atom name="C126" type="Cathode-C126"/> 
   <Atom name="C127" type="Cathode-C127"/> 
   <Atom name="C128" type="Cathode-C128"/> 
   <Atom name="C129" type="Cathode-C129"/> 
   <Atom name="C130" type="Cathode-C130"/> 
   <Atom name="C131" type="Cathode-C131"/> 
   <Atom name="C132" type="Cathode-C132"/> 
   <Atom name="C133" type="Cathode-C133"/> 
   <Atom name="C134" type="Cathode-C134"/> 
   <Atom name="C135" type="Cathode-C135"/> 
   <Atom name="C136" type="Cathode-C136"/> 
   <Atom name="C137" type="Cathode-C137"/> 
   <Atom name="C138" type="Cathode-C138"/> 
   <Atom name="C139" type="Cathode-C139"/> 
   <Atom name="C140" type="Cathode-C140"/> 
   <Atom name="C141" type="Cathode-C141"/> 
   <Atom name="C142" type="Cathode-C142"/> 
   <Atom name="C143" type="Cathode-C143"/> 
   <Atom name="C144" type="Cathode-C144"/> 
   <Atom name="C145" type="Cathode-C145"/> 
   <Atom name="C146" type="Cathode-C146"/> 
   <Atom name="C147" type="Cathode-C147"/> 
   <Atom name="C148" type="Cathode-C148"/> 
   <Atom name="C149" type="Cathode-C149"/> 
   <Atom name="C150" type="Cathode-C150"/> 
   <Atom name="C151" type="Cathode-C151"/> 
   <Atom name="C152" type="Cathode-C152"/> 
   <Atom name="C153" type="Cathode-C153"/> 
   <Atom name="C154" type="Cathode-C154"/> 
   <Atom name="C155" type="Cathode-C155"/> 
   <Atom name="C156" type="Cathode-C156"/> 
   <Atom name="C157" type="Cathode-C157"/> 
   <Atom name="C158" type="Cathode-C158"/> 
   <Atom name="C159" type="Cathode-C159"/> 
   <Atom name="C160" type="Cathode-C160"/> 
   <Atom name="C161" type="Cathode-C161"/> 
   <Atom name="C162" type="Cathode-C162"/> 
   <Atom name="C163" type="Cathode-C163"/> 
   <Atom name="C164" type="Cathode-C164"/> 
   <Atom name="C165" type="Cathode-C165"/> 
   <Atom name="C166" type="Cathode-C166"/> 
   <Atom name="C167" type="Cathode-C167"/> 
   <Atom name="C168" type="Cathode-C168"/> 
   <Atom name="C169" type="Cathode-C169"/> 
   <Atom name="C170" type="Cathode-C170"/> 
   <Atom name="C171" type="Cathode-C171"/> 
   <Atom name="C172" type="Cathode-C172"/> 
   <Atom name="C173" type="Cathode-C173"/> 
   <Atom name="C174" type="Cathode-C174"/> 
   <Atom name="C175" type="Cathode-C175"/> 
   <Atom name="C176" type="Cathode-C176"/> 
   <Atom name="C177" type="Cathode-C177"/> 
   <Atom name="C178" type="Cathode-C178"/> 
   <Atom name="C179" type="Cathode-C179"/> 
   <Atom name="C180" type="Cathode-C180"/> 
   <Atom name="C181" type="Cathode-C181"/> 
   <Atom name="C182" type="Cathode-C182"/> 
   <Atom name="C183" type="Cathode-C183"/> 
   <Atom name="C184" type="Cathode-C184"/> 
   <Atom name="C185" type="Cathode-C185"/> 
   <Atom name="C186" type="Cathode-C186"/> 
   <Atom name="C187" type="Cathode-C187"/> 
   <Atom name="C188" type="Cathode-C188"/> 
   <Atom name="C189" type="Cathode-C189"/> 
   <Atom name="C190" type="Cathode-C190"/> 
   <Atom name="C191" type="Cathode-C191"/> 
   <Atom name="C192" type="Cathode-C192"/> 
   <Atom name="C193" type="Cathode-C193"/> 
   <Atom name="C194" type="Cathode-C194"/> 
   <Atom name="C195" type="Cathode-C195"/> 
   <Atom name="C196" type="Cathode-C196"/> 
   <Atom name="C197" type="Cathode-C197"/> 
   <Atom name="C198" type="Cathode-C198"/> 
   <Atom name="C199" type="Cathode-C199"/> 
   <Atom name="C200" type="Cathode-C200"/> 
   <Atom name="C201" type="Cathode-C201"/> 
   <Atom name="C202" type="Cathode-C202"/> 
   <Atom name="C203" type="Cathode-C203"/> 
   <Atom name="C204" type="Cathode-C204"/> 
   <Atom name="C205" type="Cathode-C205"/> 
   <Atom name="C206" type="Cathode-C206"/> 
   <Atom name="C207" type="Cathode-C207"/> 
   <Atom name="C208" type="Cathode-C208"/> 
   <Atom name="C209" type="Cathode-C209"/> 
   <Atom name="C210" type="Cathode-C210"/> 
   <Atom name="C211" type="Cathode-C211"/> 
   <Atom name="C212" type="Cathode-C212"/> 
   <Atom name="C213" type="Cathode-C213"/> 
   <Atom name="C214" type="Cathode-C214"/> 
   <Atom name="C215" type="Cathode-C215"/> 
   <Atom name="C216" type="Cathode-C216"/> 
   <Atom name="C217" type="Cathode-C217"/> 
   <Atom name="C218" type="Cathode-C218"/> 
   <Atom name="C219" type="Cathode-C219"/> 
   <Atom name="C220" type="Cathode-C220"/> 
   <Atom name="C221" type="Cathode-C221"/> 
   <Atom name="C222" type="Cathode-C222"/> 
   <Atom name="C223" type="Cathode-C223"/> 
   <Atom name="C224" type="Cathode-C224"/> 
   <Atom name="C225" type="Cathode-C225"/> 
   <Atom name="C226" type="Cathode-C226"/> 
   <Atom name="C227" type="Cathode-C227"/> 
   <Atom name="C228" type="Cathode-C228"/> 
   <Atom name="C229" type="Cathode-C229"/> 
   <Atom name="C230" type="Cathode-C230"/> 
   <Atom name="C231" type="Cathode-C231"/> 
   <Atom name="C232" type="Cathode-C232"/> 
   <Atom name="C233" type="Cathode-C233"/> 
   <Atom name="C234" type="Cathode-C234"/> 
   <Atom name="C235" type="Cathode-C235"/> 
   <Atom name="C236" type="Cathode-C236"/> 
   <Atom name="C237" type="Cathode-C237"/> 
   <Atom name="C238" type="Cathode-C238"/> 
   <Atom name="C239" type="Cathode-C239"/> 
   <Atom name="C240" type="Cathode-C240"/> 
   <Atom name="C241" type="Cathode-C241"/> 
   <Atom name="C242" type="Cathode-C242"/> 
   <Atom name="C243" type="Cathode-C243"/> 
   <Atom name="C244" type="Cathode-C244"/> 
   <Atom name="C245" type="Cathode-C245"/> 
   <Atom name="C246" type="Cathode-C246"/> 
   <Atom name="C247" type="Cathode-C247"/> 
   <Atom name="C248" type="Cathode-C248"/> 
   <Atom name="C249" type="Cathode-C249"/> 
   <Atom name="C250" type="Cathode-C250"/> 
   <Atom name="C251" type="Cathode-C251"/> 
   <Atom name="C252" type="Cathode-C252"/> 
   <Atom name="C253" type="Cathode-C253"/> 
   <Atom name="C254" type="Cathode-C254"/> 
   <Atom name="C255" type="Cathode-C255"/> 
   <Atom name="C256" type="Cathode-C256"/> 
   <Atom name="C257" type="Cathode-C257"/> 
   <Atom name="C258" type="Cathode-C258"/> 
   <Atom name="C259" type="Cathode-C259"/> 
   <Atom name="C260" type="Cathode-C260"/> 
   <Atom name="C261" type="Cathode-C261"/> 
   <Atom name="C262" type="Cathode-C262"/> 
   <Atom name="C263" type="Cathode-C263"/> 
   <Atom name="C264" type="Cathode-C264"/> 
   <Atom name="C265" type="Cathode-C265"/> 
   <Atom name="C266" type="Cathode-C266"/> 
   <Atom name="C267" type="Cathode-C267"/> 
   <Atom name="C268" type="Cathode-C268"/> 
   <Atom name="C269" type="Cathode-C269"/> 
   <Atom name="C270" type="Cathode-C270"/> 
   <Atom name="C271" type="Cathode-C271"/> 
   <Atom name="C272" type="Cathode-C272"/> 
   <Atom name="C273" type="Cathode-C273"/> 
   <Atom name="C274" type="Cathode-C274"/> 
   <Atom name="C275" type="Cathode-C275"/> 
   <Atom name="C276" type="Cathode-C276"/> 
   <Atom name="C277" type="Cathode-C277"/> 
   <Atom name="C278" type="Cathode-C278"/> 
   <Atom name="C279" type="Cathode-C279"/> 
   <Atom name="C280" type="Cathode-C280"/> 
   <Atom name="C281" type="Cathode-C281"/> 
   <Atom name="C282" type="Cathode-C282"/> 
   <Atom name="C283" type="Cathode-C283"/> 
   <Atom name="C284" type="Cathode-C284"/> 
   <Atom name="C285" type="Cathode-C285"/> 
   <Atom name="C286" type="Cathode-C286"/> 
   <Atom name="C287" type="Cathode-C287"/> 
   <Atom name="C288" type="Cathode-C288"/> 
   <Atom name="C289" type="Cathode-C289"/> 
   <Atom name="C290" type="Cathode-C290"/> 
   <Atom name="C291" type="Cathode-C291"/> 
   <Atom name="C292" type="Cathode-C292"/> 
   <Atom name="C293" type="Cathode-C293"/> 
   <Atom name="C294" type="Cathode-C294"/> 
   <Atom name="C295" type="Cathode-C295"/> 
   <Atom name="C296" type="Cathode-C296"/> 
   <Atom name="C297" type="Cathode-C297"/> 
   <Atom name="C298" type="Cathode-C298"/> 
   <Atom name="C299" type="Cathode-C299"/> 
   <Atom name="C300" type="Cathode-C300"/> 
   <Atom name="C301" type="Cathode-C301"/> 
   <Atom name="C302" type="Cathode-C302"/> 
   <Atom name="C303" type="Cathode-C303"/> 
   <Atom name="C304" type="Cathode-C304"/> 
   <Atom name="C305" type="Cathode-C305"/> 
   <Atom name="C306" type="Cathode-C306"/> 
   <Atom name="C307" type="Cathode-C307"/> 
   <Atom name="C308" type="Cathode-C308"/> 
   <Atom name="C309" type="Cathode-C309"/> 
   <Atom name="C310" type="Cathode-C310"/> 
   <Atom name="C311" type="Cathode-C311"/> 
   <Atom name="C312" type="Cathode-C312"/> 
   <Atom name="C313" type="Cathode-C313"/> 
   <Atom name="C314" type="Cathode-C314"/> 
   <Atom name="C315" type="Cathode-C315"/> 
   <Atom name="C316" type="Cathode-C316"/> 
   <Atom name="C317" type="Cathode-C317"/> 
   <Atom name="C318" type="Cathode-C318"/> 
   <Atom name="C319" type="Cathode-C319"/> 
   <Atom name="C320" type="Cathode-C320"/> 
   <Atom name="C321" type="Cathode-C321"/> 
   <Atom name="C322" type="Cathode-C322"/> 
   <Atom name="C323" type="Cathode-C323"/> 
   <Atom name="C324" type="Cathode-C324"/> 
   <Atom name="C325" type="Cathode-C325"/> 
   <Atom name="C326" type="Cathode-C326"/> 
   <Atom name="C327" type="Cathode-C327"/> 
   <Atom name="C328" type="Cathode-C328"/> 
   <Atom name="C329" type="Cathode-C329"/> 
   <Atom name="C330" type="Cathode-C330"/> 
   <Atom name="C331" type="Cathode-C331"/> 
   <Atom name="C332" type="Cathode-C332"/> 
   <Atom name="C333" type="Cathode-C333"/> 
   <Atom name="C334" type="Cathode-C334"/> 
   <Atom name="C335" type="Cathode-C335"/> 
   <Atom name="C336" type="Cathode-C336"/> 
   <Atom name="C337" type="Cathode-C337"/> 
   <Atom name="C338" type="Cathode-C338"/> 
   <Atom name="C339" type="Cathode-C339"/> 
   <Atom name="C340" type="Cathode-C340"/> 
   <Atom name="C341" type="Cathode-C341"/> 
   <Atom name="C342" type="Cathode-C342"/> 
   <Atom name="C343" type="Cathode-C343"/> 
   <Atom name="C344" type="Cathode-C344"/> 
   <Atom name="C345" type="Cathode-C345"/> 
   <Atom name="C346" type="Cathode-C346"/> 
   <Atom name="C347" type="Cathode-C347"/> 
   <Atom name="C348" type="Cathode-C348"/> 
   <Atom name="C349" type="Cathode-C349"/> 
   <Atom name="C350" type="Cathode-C350"/> 
   <Atom name="C351" type="Cathode-C351"/> 
   <Atom name="C352" type="Cathode-C352"/> 
   <Atom name="C353" type="Cathode-C353"/> 
   <Atom name="C354" type="Cathode-C354"/> 
   <Atom name="C355" type="Cathode-C355"/> 
   <Atom name="C356" type="Cathode-C356"/> 
   <Atom name="C357" type="Cathode-C357"/> 
   <Atom name="C358" type="Cathode-C358"/> 
   <Atom name="C359" type="Cathode-C359"/> 
   <Atom name="C360" type="Cathode-C360"/> 
   <Atom name="C361" type="Cathode-C361"/> 
   <Atom name="C362" type="Cathode-C362"/> 
   <Atom name="C363" type="Cathode-C363"/> 
   <Atom name="C364" type="Cathode-C364"/> 
   <Atom name="C365" type="Cathode-C365"/> 
   <Atom name="C366" type="Cathode-C366"/> 
   <Atom name="C367" type="Cathode-C367"/> 
   <Atom name="C368" type="Cathode-C368"/> 
   <Atom name="C369" type="Cathode-C369"/> 
   <Atom name="C370" type="Cathode-C370"/> 
   <Atom name="C371" type="Cathode-C371"/> 
   <Atom name="C372" type="Cathode-C372"/> 
   <Atom name="C373" type="Cathode-C373"/> 
   <Atom name="C374" type="Cathode-C374"/> 
   <Atom name="C375" type="Cathode-C375"/> 
   <Atom name="C376" type="Cathode-C376"/> 
   <Atom name="C377" type="Cathode-C377"/> 
   <Atom name="C378" type="Cathode-C378"/> 
   <Atom name="C379" type="Cathode-C379"/> 
   <Atom name="C380" type="Cathode-C380"/> 
   <Atom name="C381" type="Cathode-C381"/> 
   <Atom name="C382" type="Cathode-C382"/> 
   <Atom name="C383" type="Cathode-C383"/> 
   <Atom name="C384" type="Cathode-C384"/> 
   <Atom name="C385" type="Cathode-C385"/> 
   <Atom name="C386" type="Cathode-C386"/> 
   <Atom name="C387" type="Cathode-C387"/> 
   <Atom name="C388" type="Cathode-C388"/> 
   <Atom name="C389" type="Cathode-C389"/> 
   <Atom name="C390" type="Cathode-C390"/> 
   <Atom name="C391" type="Cathode-C391"/> 
   <Atom name="C392" type="Cathode-C392"/> 
   <Atom name="C393" type="Cathode-C393"/> 
   <Atom name="C394" type="Cathode-C394"/> 
   <Atom name="C395" type="Cathode-C395"/> 
   <Atom name="C396" type="Cathode-C396"/> 
   <Atom name="C397" type="Cathode-C397"/> 
   <Atom name="C398" type="Cathode-C398"/> 
   <Atom name="C399" type="Cathode-C399"/> 
   <Atom name="C400" type="Cathode-C400"/> 
   <Atom name="C401" type="Cathode-C401"/> 
   <Atom name="C402" type="Cathode-C402"/> 
   <Atom name="C403" type="Cathode-C403"/> 
   <Atom name="C404" type="Cathode-C404"/> 
   <Atom name="C405" type="Cathode-C405"/> 
   <Atom name="C406" type="Cathode-C406"/> 
   <Atom name="C407" type="Cathode-C407"/> 
   <Atom name="C408" type="Cathode-C408"/> 
   <Atom name="C409" type="Cathode-C409"/> 
   <Atom name="C410" type="Cathode-C410"/> 
   <Atom name="C411" type="Cathode-C411"/> 
   <Atom name="C412" type="Cathode-C412"/> 
   <Atom name="C413" type="Cathode-C413"/> 
   <Atom name="C414" type="Cathode-C414"/> 
   <Atom name="C415" type="Cathode-C415"/> 
   <Atom name="C416" type="Cathode-C416"/> 
   <Atom name="C417" type="Cathode-C417"/> 
   <Atom name="C418" type="Cathode-C418"/> 
   <Atom name="C419" type="Cathode-C419"/> 
   <Atom name="C420" type="Cathode-C420"/> 
   <Atom name="C421" type="Cathode-C421"/> 
   <Atom name="C422" type="Cathode-C422"/> 
   <Atom name="C423" type="Cathode-C423"/> 
   <Atom name="C424" type="Cathode-C424"/> 
   <Atom name="C425" type="Cathode-C425"/> 
   <Atom name="C426" type="Cathode-C426"/> 
   <Atom name="C427" type="Cathode-C427"/> 
   <Atom name="C428" type="Cathode-C428"/> 
   <Atom name="C429" type="Cathode-C429"/> 
   <Atom name="C430" type="Cathode-C430"/> 
   <Atom name="C431" type="Cathode-C431"/> 
   <Atom name="C432" type="Cathode-C432"/> 
   <Atom name="C433" type="Cathode-C433"/> 
   <Atom name="C434" type="Cathode-C434"/> 
   <Atom name="C435" type="Cathode-C435"/> 
   <Atom name="C436" type="Cathode-C436"/> 
   <Atom name="C437" type="Cathode-C437"/> 
   <Atom name="C438" type="Cathode-C438"/> 
   <Atom name="C439" type="Cathode-C439"/> 
   <Atom name="C440" type="Cathode-C440"/> 
   <Atom name="C441" type="Cathode-C441"/> 
   <Atom name="C442" type="Cathode-C442"/> 
   <Atom name="C443" type="Cathode-C443"/> 
   <Atom name="C444" type="Cathode-C444"/> 
   <Atom name="C445" type="Cathode-C445"/> 
   <Atom name="C446" type="Cathode-C446"/> 
   <Atom name="C447" type="Cathode-C447"/> 
   <Atom name="C448" type="Cathode-C448"/> 
   <Atom name="C449" type="Cathode-C449"/> 
   <Atom name="C450" type="Cathode-C450"/> 
   <Atom name="C451" type="Cathode-C451"/> 
   <Atom name="C452" type="Cathode-C452"/> 
   <Atom name="C453" type="Cathode-C453"/> 
   <Atom name="C454" type="Cathode-C454"/> 
   <Atom name="C455" type="Cathode-C455"/> 
   <Atom name="C456" type="Cathode-C456"/> 
   <Atom name="C457" type="Cathode-C457"/> 
   <Atom name="C458" type="Cathode-C458"/> 
   <Atom name="C459" type="Cathode-C459"/> 
   <Atom name="C460" type="Cathode-C460"/> 
   <Atom name="C461" type="Cathode-C461"/> 
   <Atom name="C462" type="Cathode-C462"/> 
   <Atom name="C463" type="Cathode-C463"/> 
   <Atom name="C464" type="Cathode-C464"/> 
   <Atom name="C465" type="Cathode-C465"/> 
   <Atom name="C466" type="Cathode-C466"/> 
   <Atom name="C467" type="Cathode-C467"/> 
   <Atom name="C468" type="Cathode-C468"/> 
   <Atom name="C469" type="Cathode-C469"/> 
   <Atom name="C470" type="Cathode-C470"/> 
   <Atom name="C471" type="Cathode-C471"/> 
   <Atom name="C472" type="Cathode-C472"/> 
   <Atom name="C473" type="Cathode-C473"/> 
   <Atom name="C474" type="Cathode-C474"/> 
   <Atom name="C475" type="Cathode-C475"/> 
   <Atom name="C476" type="Cathode-C476"/> 
   <Atom name="C477" type="Cathode-C477"/> 
   <Atom name="C478" type="Cathode-C478"/> 
   <Atom name="C479" type="Cathode-C479"/> 
   <Atom name="C480" type="Cathode-C480"/> 
   <Atom name="C481" type="Cathode-C481"/> 
   <Atom name="C482" type="Cathode-C482"/> 
   <Atom name="C483" type="Cathode-C483"/> 
   <Atom name="C484" type="Cathode-C484"/> 
   <Atom name="C485" type="Cathode-C485"/> 
   <Atom name="C486" type="Cathode-C486"/> 
   <Atom name="C487" type="Cathode-C487"/> 
   <Atom name="C488" type="Cathode-C488"/> 
   <Atom name="C489" type="Cathode-C489"/> 
   <Atom name="C490" type="Cathode-C490"/> 
   <Atom name="C491" type="Cathode-C491"/> 
   <Atom name="C492" type="Cathode-C492"/> 
   <Atom name="C493" type="Cathode-C493"/> 
   <Atom name="C494" type="Cathode-C494"/> 
   <Atom name="C495" type="Cathode-C495"/> 
   <Atom name="C496" type="Cathode-C496"/> 
   <Atom name="C497" type="Cathode-C497"/> 
   <Atom name="C498" type="Cathode-C498"/> 
   <Atom name="C499" type="Cathode-C499"/> 
   <Atom name="C500" type="Cathode-C500"/> 
   <Atom name="C501" type="Cathode-C501"/> 
   <Atom name="C502" type="Cathode-C502"/> 
   <Atom name="C503" type="Cathode-C503"/> 
   <Atom name="C504" type="Cathode-C504"/> 
   <Atom name="C505" type="Cathode-C505"/> 
   <Atom name="C506" type="Cathode-C506"/> 
   <Atom name="C507" type="Cathode-C507"/> 
   <Atom name="C508" type="Cathode-C508"/> 
   <Atom name="C509" type="Cathode-C509"/> 
   <Atom name="C510" type="Cathode-C510"/> 
   <Atom name="C511" type="Cathode-C511"/> 
   <Atom name="C512" type="Cathode-C512"/> 
   <Atom name="C513" type="Cathode-C513"/> 
   <Atom name="C514" type="Cathode-C514"/> 
   <Atom name="C515" type="Cathode-C515"/> 
   <Atom name="C516" type="Cathode-C516"/> 
   <Atom name="C517" type="Cathode-C517"/> 
   <Atom name="C518" type="Cathode-C518"/> 
   <Atom name="C519" type="Cathode-C519"/> 
   <Atom name="C520" type="Cathode-C520"/> 
   <Atom name="C521" type="Cathode-C521"/> 
   <Atom name="C522" type="Cathode-C522"/> 
   <Atom name="C523" type="Cathode-C523"/> 
   <Atom name="C524" type="Cathode-C524"/> 
   <Atom name="C525" type="Cathode-C525"/> 
   <Atom name="C526" type="Cathode-C526"/> 
   <Atom name="C527" type="Cathode-C527"/> 
   <Atom name="C528" type="Cathode-C528"/> 
   <Atom name="C529" type="Cathode-C529"/> 
   <Atom name="C530" type="Cathode-C530"/> 
   <Atom name="C531" type="Cathode-C531"/> 
   <Atom name="C532" type="Cathode-C532"/> 
   <Atom name="C533" type="Cathode-C533"/> 
   <Atom name="C534" type="Cathode-C534"/> 
   <Atom name="C535" type="Cathode-C535"/> 
   <Atom name="C536" type="Cathode-C536"/> 
   <Atom name="C537" type="Cathode-C537"/> 
   <Atom name="C538" type="Cathode-C538"/> 
   <Atom name="C539" type="Cathode-C539"/> 
   <Atom name="C540" type="Cathode-C540"/> 
   <Atom name="C541" type="Cathode-C541"/> 
   <Atom name="C542" type="Cathode-C542"/> 
   <Atom name="C543" type="Cathode-C543"/> 
   <Atom name="C544" type="Cathode-C544"/> 
   <Atom name="C545" type="Cathode-C545"/> 
   <Atom name="C546" type="Cathode-C546"/> 
   <Atom name="C547" type="Cathode-C547"/> 
   <Atom name="C548" type="Cathode-C548"/> 
   <Atom name="C549" type="Cathode-C549"/> 
   <Atom name="C550" type="Cathode-C550"/> 
   <Atom name="C551" type="Cathode-C551"/> 
   <Atom name="C552" type="Cathode-C552"/> 
   <Atom name="C553" type="Cathode-C553"/> 
   <Atom name="C554" type="Cathode-C554"/> 
   <Atom name="C555" type="Cathode-C555"/> 
   <Atom name="C556" type="Cathode-C556"/> 
   <Atom name="C557" type="Cathode-C557"/> 
   <Atom name="C558" type="Cathode-C558"/> 
   <Atom name="C559" type="Cathode-C559"/> 
   <Atom name="C560" type="Cathode-C560"/> 
   <Atom name="C561" type="Cathode-C561"/> 
   <Atom name="C562" type="Cathode-C562"/> 
   <Atom name="C563" type="Cathode-C563"/> 
   <Atom name="C564" type="Cathode-C564"/> 
   <Atom name="C565" type="Cathode-C565"/> 
   <Atom name="C566" type="Cathode-C566"/> 
   <Atom name="C567" type="Cathode-C567"/> 
   <Atom name="C568" type="Cathode-C568"/> 
   <Atom name="C569" type="Cathode-C569"/> 
   <Atom name="C570" type="Cathode-C570"/> 
   <Atom name="C571" type="Cathode-C571"/> 
   <Atom name="C572" type="Cathode-C572"/> 
   <Atom name="C573" type="Cathode-C573"/> 
   <Atom name="C574" type="Cathode-C574"/> 
   <Atom name="C575" type="Cathode-C575"/> 
   <Atom name="C576" type="Cathode-C576"/> 
   <Atom name="C577" type="Cathode-C577"/> 
   <Atom name="C578" type="Cathode-C578"/> 
   <Atom name="C579" type="Cathode-C579"/> 
   <Atom name="C580" type="Cathode-C580"/> 
   <Atom name="C581" type="Cathode-C581"/> 
   <Atom name="C582" type="Cathode-C582"/> 
   <Atom name="C583" type="Cathode-C583"/> 
   <Atom name="C584" type="Cathode-C584"/> 
   <Atom name="C585" type="Cathode-C585"/> 
   <Atom name="C586" type="Cathode-C586"/> 
   <Atom name="C587" type="Cathode-C587"/> 
   <Atom name="C588" type="Cathode-C588"/> 
   <Atom name="C589" type="Cathode-C589"/> 
   <Atom name="C590" type="Cathode-C590"/> 
   <Atom name="C591" type="Cathode-C591"/> 
   <Atom name="C592" type="Cathode-C592"/> 
   <Atom name="C593" type="Cathode-C593"/> 
   <Atom name="C594" type="Cathode-C594"/> 
   <Atom name="C595" type="Cathode-C595"/> 
   <Atom name="C596" type="Cathode-C596"/> 
   <Atom name="C597" type="Cathode-C597"/> 
   <Atom name="C598" type="Cathode-C598"/> 
   <Atom name="C599" type="Cathode-C599"/> 
   <Atom name="C600" type="Cathode-C600"/> 
   <Atom name="C601" type="Cathode-C601"/> 
   <Atom name="C602" type="Cathode-C602"/> 
   <Atom name="C603" type="Cathode-C603"/> 
   <Atom name="C604" type="Cathode-C604"/> 
   <Atom name="C605" type="Cathode-C605"/> 
   <Atom name="C606" type="Cathode-C606"/> 
   <Atom name="C607" type="Cathode-C607"/> 
   <Atom name="C608" type="Cathode-C608"/> 
   <Atom name="C609" type="Cathode-C609"/> 
   <Atom name="C610" type="Cathode-C610"/> 
   <Atom name="C611" type="Cathode-C611"/> 
   <Atom name="C612" type="Cathode-C612"/> 
   <Atom name="C613" type="Cathode-C613"/> 
   <Atom name="C614" type="Cathode-C614"/> 
   <Atom name="C615" type="Cathode-C615"/> 
   <Atom name="C616" type="Cathode-C616"/> 
   <Atom name="C617" type="Cathode-C617"/> 
   <Atom name="C618" type="Cathode-C618"/> 
   <Atom name="C619" type="Cathode-C619"/> 
   <Atom name="C620" type="Cathode-C620"/> 
   <Atom name="C621" type="Cathode-C621"/> 
   <Atom name="C622" type="Cathode-C622"/> 
   <Atom name="C623" type="Cathode-C623"/> 
   <Atom name="C624" type="Cathode-C624"/> 
   <Atom name="C625" type="Cathode-C625"/> 
   <Atom name="C626" type="Cathode-C626"/> 
   <Atom name="C627" type="Cathode-C627"/> 
   <Atom name="C628" type="Cathode-C628"/> 
   <Atom name="C629" type="Cathode-C629"/> 
   <Atom name="C630" type="Cathode-C630"/> 
   <Atom name="C631" type="Cathode-C631"/> 
   <Atom name="C632" type="Cathode-C632"/> 
   <Atom name="C633" type="Cathode-C633"/> 
   <Atom name="C634" type="Cathode-C634"/> 
   <Atom name="C635" type="Cathode-C635"/> 
   <Atom name="C636" type="Cathode-C636"/> 
   <Atom name="C637" type="Cathode-C637"/> 
   <Atom name="C638" type="Cathode-C638"/> 
   <Atom name="C639" type="Cathode-C639"/> 
   <Atom name="C640" type="Cathode-C640"/> 
   <Atom name="C641" type="Cathode-C641"/> 
   <Atom name="C642" type="Cathode-C642"/> 
   <Atom name="C643" type="Cathode-C643"/> 
   <Atom name="C644" type="Cathode-C644"/> 
   <Atom name="C645" type="Cathode-C645"/> 
   <Atom name="C646" type="Cathode-C646"/> 
   <Atom name="C647" type="Cathode-C647"/> 
   <Atom name="C648" type="Cathode-C648"/> 
   <Atom name="C649" type="Cathode-C649"/> 
   <Atom name="C650" type="Cathode-C650"/> 
   <Atom name="C651" type="Cathode-C651"/> 
   <Atom name="C652" type="Cathode-C652"/> 
   <Atom name="C653" type="Cathode-C653"/> 
   <Atom name="C654" type="Cathode-C654"/> 
   <Atom name="C655" type="Cathode-C655"/> 
   <Atom name="C656" type="Cathode-C656"/> 
   <Atom name="C657" type="Cathode-C657"/> 
   <Atom name="C658" type="Cathode-C658"/> 
   <Atom name="C659" type="Cathode-C659"/> 
   <Atom name="C660" type="Cathode-C660"/> 
   <Atom name="C661" type="Cathode-C661"/> 
   <Atom name="C662" type="Cathode-C662"/> 
   <Atom name="C663" type="Cathode-C663"/> 
   <Atom name="C664" type="Cathode-C664"/> 
   <Atom name="C665" type="Cathode-C665"/> 
   <Atom name="C666" type="Cathode-C666"/> 
   <Atom name="C667" type="Cathode-C667"/> 
   <Atom name="C668" type="Cathode-C668"/> 
   <Atom name="C669" type="Cathode-C669"/> 
   <Atom name="C670" type="Cathode-C670"/> 
   <Atom name="C671" type="Cathode-C671"/> 
   <Atom name="C672" type="Cathode-C672"/> 
   <Atom name="C673" type="Cathode-C673"/> 
   <Atom name="C674" type="Cathode-C674"/> 
   <Atom name="C675" type="Cathode-C675"/> 
   <Atom name="C676" type="Cathode-C676"/> 
   <Atom name="C677" type="Cathode-C677"/> 
   <Atom name="C678" type="Cathode-C678"/> 
   <Atom name="C679" type="Cathode-C679"/> 
   <Atom name="C680" type="Cathode-C680"/> 
   <Atom name="C681" type="Cathode-C681"/> 
   <Atom name="C682" type="Cathode-C682"/> 
   <Atom name="C683" type="Cathode-C683"/> 
   <Atom name="C684" type="Cathode-C684"/> 
   <Atom name="C685" type="Cathode-C685"/> 
   <Atom name="C686" type="Cathode-C686"/> 
   <Atom name="C687" type="Cathode-C687"/> 
   <Atom name="C688" type="Cathode-C688"/> 
   <Atom name="C689" type="Cathode-C689"/> 
   <Atom name="C690" type="Cathode-C690"/> 
   <Atom name="C691" type="Cathode-C691"/> 
   <Atom name="C692" type="Cathode-C692"/> 
   <Atom name="C693" type="Cathode-C693"/> 
   <Atom name="C694" type="Cathode-C694"/> 
   <Atom name="C695" type="Cathode-C695"/> 
   <Atom name="C696" type="Cathode-C696"/> 
   <Atom name="C697" type="Cathode-C697"/> 
   <Atom name="C698" type="Cathode-C698"/> 
   <Atom name="C699" type="Cathode-C699"/> 
   <Atom name="C700" type="Cathode-C700"/> 
   <Atom name="C701" type="Cathode-C701"/> 
   <Atom name="C702" type="Cathode-C702"/> 
   <Atom name="C703" type="Cathode-C703"/> 
   <Atom name="C704" type="Cathode-C704"/> 
   <Atom name="C705" type="Cathode-C705"/> 
   <Atom name="C706" type="Cathode-C706"/> 
   <Atom name="C707" type="Cathode-C707"/> 
   <Atom name="C708" type="Cathode-C708"/> 
   <Atom name="C709" type="Cathode-C709"/> 
   <Atom name="C710" type="Cathode-C710"/> 
   <Atom name="C711" type="Cathode-C711"/> 
   <Atom name="C712" type="Cathode-C712"/> 
   <Atom name="C713" type="Cathode-C713"/> 
   <Atom name="C714" type="Cathode-C714"/> 
   <Atom name="C715" type="Cathode-C715"/> 
   <Atom name="C716" type="Cathode-C716"/> 
   <Atom name="C717" type="Cathode-C717"/> 
   <Atom name="C718" type="Cathode-C718"/> 
   <Atom name="C719" type="Cathode-C719"/> 
   <Atom name="C720" type="Cathode-C720"/> 
   <Atom name="C721" type="Cathode-C721"/> 
   <Atom name="C722" type="Cathode-C722"/> 
   <Atom name="C723" type="Cathode-C723"/> 
   <Atom name="C724" type="Cathode-C724"/> 
   <Atom name="C725" type="Cathode-C725"/> 
   <Atom name="C726" type="Cathode-C726"/> 
   <Atom name="C727" type="Cathode-C727"/> 
   <Atom name="C728" type="Cathode-C728"/> 
   <Atom name="C729" type="Cathode-C729"/> 
   <Atom name="C730" type="Cathode-C730"/> 
   <Atom name="C731" type="Cathode-C731"/> 
   <Atom name="C732" type="Cathode-C732"/> 
   <Atom name="C733" type="Cathode-C733"/> 
   <Atom name="C734" type="Cathode-C734"/> 
   <Atom name="C735" type="Cathode-C735"/> 
   <Atom name="C736" type="Cathode-C736"/> 
   <Atom name="C737" type="Cathode-C737"/> 
   <Atom name="C738" type="Cathode-C738"/> 
   <Atom name="C739" type="Cathode-C739"/> 
   <Atom name="C740" type="Cathode-C740"/> 
   <Atom name="C741" type="Cathode-C741"/> 
   <Atom name="C742" type="Cathode-C742"/> 
   <Atom name="C743" type="Cathode-C743"/> 
   <Atom name="C744" type="Cathode-C744"/> 
   <Atom name="C745" type="Cathode-C745"/> 
   <Atom name="C746" type="Cathode-C746"/> 
   <Atom name="C747" type="Cathode-C747"/> 
   <Atom name="C748" type="Cathode-C748"/> 
   <Atom name="C749" type="Cathode-C749"/> 
   <Atom name="C750" type="Cathode-C750"/> 
   <Atom name="C751" type="Cathode-C751"/> 
   <Atom name="C752" type="Cathode-C752"/> 
   <Atom name="C753" type="Cathode-C753"/> 
   <Atom name="C754" type="Cathode-C754"/> 
   <Atom name="C755" type="Cathode-C755"/> 
   <Atom name="C756" type="Cathode-C756"/> 
   <Atom name="C757" type="Cathode-C757"/> 
   <Atom name="C758" type="Cathode-C758"/> 
   <Atom name="C759" type="Cathode-C759"/> 
   <Atom name="C760" type="Cathode-C760"/> 
   <Atom name="C761" type="Cathode-C761"/> 
   <Atom name="C762" type="Cathode-C762"/> 
   <Atom name="C763" type="Cathode-C763"/> 
   <Atom name="C764" type="Cathode-C764"/> 
   <Atom name="C765" type="Cathode-C765"/> 
   <Atom name="C766" type="Cathode-C766"/> 
   <Atom name="C767" type="Cathode-C767"/> 
   <Atom name="C768" type="Cathode-C768"/> 
   <Atom name="C769" type="Cathode-C769"/> 
   <Atom name="C770" type="Cathode-C770"/> 
   <Atom name="C771" type="Cathode-C771"/> 
   <Atom name="C772" type="Cathode-C772"/> 
   <Atom name="C773" type="Cathode-C773"/> 
   <Atom name="C774" type="Cathode-C774"/> 
   <Atom name="C775" type="Cathode-C775"/> 
   <Atom name="C776" type="Cathode-C776"/> 
   <Atom name="C777" type="Cathode-C777"/> 
   <Atom name="C778" type="Cathode-C778"/> 
   <Atom name="C779" type="Cathode-C779"/> 
   <Atom name="C780" type="Cathode-C780"/> 
   <Atom name="C781" type="Cathode-C781"/> 
   <Atom name="C782" type="Cathode-C782"/> 
   <Atom name="C783" type="Cathode-C783"/> 
   <Atom name="C784" type="Cathode-C784"/> 
   <Atom name="C785" type="Cathode-C785"/> 
   <Atom name="C786" type="Cathode-C786"/> 
   <Atom name="C787" type="Cathode-C787"/> 
   <Atom name="C788" type="Cathode-C788"/> 
   <Atom name="C789" type="Cathode-C789"/> 
   <Atom name="C790" type="Cathode-C790"/> 
   <Atom name="C791" type="Cathode-C791"/> 
   <Atom name="C792" type="Cathode-C792"/> 
   <Atom name="C793" type="Cathode-C793"/> 
   <Atom name="C794" type="Cathode-C794"/> 
   <Atom name="C795" type="Cathode-C795"/> 
   <Atom name="C796" type="Cathode-C796"/> 
   <Atom name="C797" type="Cathode-C797"/> 
   <Atom name="C798" type="Cathode-C798"/> 
   <Atom name="C799" type="Cathode-C799"/> 
  </Residue>
 </Residues>
</ForceField>
