# Supplementary material for: ECE vs DISP Mechanisms in Anodic Electrolysis of Benzyl Alcohols: Computational Prediction of Microscopic Rate Constants
Source: J Phys Chem C Nanomater Interfaces. 2025 Aug 28;129(36):16076–96. doi: 10.1021/acs.jpcc.5c04347 (PMC12434723; doi:10.1021/acs.jpcc.5c04347)
Supplement: Supplementary file 2 [file jp5c04347_si_002.zip › example_simulation_inputs/MM_simulation_NaOAc_electrode/forcefield_PMBA_neutral.xml]

<?xml version='1.0' encoding='utf-8'?>
<ForceField>
  <AtomTypes>
    <Type name="CT"       class="CT"       element="C"  mass="12.011"   />
    <Type name="Ox"       class="Ox"       element="O"  mass="15.99"    />
    <Type name="Hc"       class="Hc"       element="H"  mass="1.008"    />
    <Type name="Ho"       class="Ho"       element="H"  mass="1.008"    />
    <Type name="spce-O"   class="OW"       element="O"  mass="15.99943" />
    <Type name="spce-H"   class="HW"       element="H"  mass="1.007947" />
    <Type name="Clc"      class="Clc"      element="Cl" mass="35.45"    />
    <Type name="Oc"       class="Oc"       element="O"  mass="15.99"    />
    <Type name="Li"       class="Li"       element="Li" mass="6.941"    />
    <Type name="acnt-CT"  class="CT"       element="C"  mass="12.011"   />
    <Type name="acnt-CZ"  class="CZ"       element="C"  mass="12.011"   />
    <Type name="acnt-NZ"  class="NZ"       element="N"  mass="14.0067"  />
    <Type name="acnt-HC"  class="HC"       element="H"  mass="1.0080"   />
    <Type name="acnt-HC1" class="HC"       element="H"  mass="1.0080"   />
    <Type name="acnt-HC2" class="HC"       element="H"  mass="1.0080"   />
    <Type name="Na"       class="Na"       element="Na" mass="22.9897"  />
    <Type name="ACE_800" class="C800_ACE" element="C" mass="12.011" />
    <Type name="ACE_801" class="C801_ACE" element="C" mass="12.011" />
    <Type name="ACE_802" class="O802_ACE" element="O" mass="15.999" />
    <Type name="ACE_803" class="O803_ACE" element="O" mass="15.999" />
    <Type name="ACE_804" class="H804_ACE" element="H" mass="1.008" />
    <Type name="ACE_805" class="H805_ACE" element="H" mass="1.008" />
    <Type name="ACE_806" class="H806_ACE" element="H" mass="1.008" />
    <Type name="2ag_800" class="C800_2ag" element="C"  mass="12.011000" />
    <Type name="2ag_801" class="O801_2ag" element="O"  mass="15.999000" />
    <Type name="2ag_802" class="C802_2ag" element="C"  mass="12.011000" />
    <Type name="2ag_803" class="C803_2ag" element="C"  mass="12.011000" />
    <Type name="2ag_804" class="C804_2ag" element="C"  mass="12.011000" />
    <Type name="2ag_805" class="C805_2ag" element="C"  mass="12.011000" />
    <Type name="2ag_806" class="C806_2ag" element="C"  mass="12.011000" />
    <Type name="2ag_807" class="O807_2ag" element="O"  mass="15.999000" />
    <Type name="2ag_808" class="C808_2ag" element="C"  mass="12.011000" />
    <Type name="2ag_809" class="C809_2ag" element="C"  mass="12.011000" />
    <Type name="2ag_810" class="H810_2ag" element="H"  mass="1.008000" />
    <Type name="2ag_811" class="H811_2ag" element="H"  mass="1.008000" />
    <Type name="2ag_812" class="H812_2ag" element="H"  mass="1.008000" />
    <Type name="2ag_813" class="H813_2ag" element="H"  mass="1.008000" />
    <Type name="2ag_814" class="H814_2ag" element="H"  mass="1.008000" />
    <Type name="2ag_815" class="H815_2ag" element="H"  mass="1.008000" />
    <Type name="2ag_816" class="H816_2ag" element="H"  mass="1.008000" />
    <Type name="2ag_817" class="H817_2ag" element="H"  mass="1.008000" />
    <Type name="2ag_818" class="H818_2ag" element="H"  mass="1.008000" />
    <Type name="2ag_819" class="H819_2ag" element="H"  mass="1.008000" />
  </AtomTypes>
  <Residues>
    <Residue name="2ag">
      <Atom name="C00" type="2ag_800" />
      <Atom name="O01" type="2ag_801" />
      <Atom name="C02" type="2ag_802" />
      <Atom name="C03" type="2ag_803" />
      <Atom name="C04" type="2ag_804" />
      <Atom name="C05" type="2ag_805" />
      <Atom name="C06" type="2ag_806" />
      <Atom name="O07" type="2ag_807" />
      <Atom name="C08" type="2ag_808" />
      <Atom name="C09" type="2ag_809" />
      <Atom name="H0A" type="2ag_810" />
      <Atom name="H0B" type="2ag_811" />
      <Atom name="H0C" type="2ag_812" />
      <Atom name="H0D" type="2ag_813" />
      <Atom name="H0E" type="2ag_814" />
      <Atom name="H0F" type="2ag_815" />
      <Atom name="H0G" type="2ag_816" />
      <Atom name="H0H" type="2ag_817" />
      <Atom name="H0I" type="2ag_818" />
      <Atom name="H0J" type="2ag_819" />
      <Bond from="0" to="1" />
      <Bond from="1" to="2" />
      <Bond from="2" to="3" />
      <Bond from="3" to="4" />
      <Bond from="4" to="5" />
      <Bond from="5" to="6" />
      <Bond from="6" to="7" />
      <Bond from="5" to="8" />
      <Bond from="2" to="9" />
      <Bond from="0" to="10" />
      <Bond from="0" to="11" />
      <Bond from="0" to="12" />
      <Bond from="3" to="13" />
      <Bond from="4" to="14" />
      <Bond from="6" to="15" />
      <Bond from="6" to="16" />
      <Bond from="7" to="17" />
      <Bond from="8" to="18" />
      <Bond from="9" to="19" />
      <Bond from="8" to="9" />
    </Residue>
    <Residue name="MOH">
      <Atom name="C"  type="CT" />
      <Atom name="H1" type="Hc" />
      <Atom name="H2" type="Hc" />
      <Atom name="H3" type="Hc" />
      <Atom name="O"  type="Ox" />
      <Atom name="Ho" type="Ho" />
      <Bond from="0" to="1"/>
      <Bond from="0" to="2"/>
      <Bond from="0" to="3"/>
      <Bond from="0" to="4"/>
      <Bond from="4" to="5"/>
    </Residue>
    <Residue name="HOH">
      <Atom name="O"  type="spce-O"/>
      <Atom name="H1" type="spce-H"/>
      <Atom name="H2" type="spce-H"/>
      <Bond from="0" to="1"/>
      <Bond from="0" to="2"/>
    </Residue>
    <Residue name="ACN">
      <Atom name="CT"  type="acnt-CT" />
      <Atom name="CZ"  type="acnt-CZ" />
      <Atom name="NZ"  type="acnt-NZ" />
      <Atom name="HC"  type="acnt-HC" />
      <Atom name="HC1" type="acnt-HC1"/>
      <Atom name="HC2" type="acnt-HC2"/>
      <Bond from="0"   to="1" />
      <Bond from="1"   to="2" />
      <Bond from="0"   to="3" />
      <Bond from="0"   to="4" />
      <Bond from="0"   to="5" />
    </Residue>
    <Residue name="CLO">
      <Atom name="Clc" type="Clc"/>
      <Atom name="Oc1" type="Oc" />
      <Atom name="Oc2" type="Oc" />
      <Atom name="Oc3" type="Oc" />
      <Atom name="Oc4" type="Oc" />
      <Bond from="0"   to="1"/>
      <Bond from="0"   to="2"/>
      <Bond from="0"   to="3"/>
      <Bond from="0"   to="4"/>
    </Residue>
    <Residue name="Li">
      <Atom name="Li" type="Li" />
    </Residue>
    <Residue name="ACA">
      <Atom name="C00" type="ACE_800" />
      <Atom name="C01" type="ACE_801" />
      <Atom name="O02" type="ACE_802" />
      <Atom name="O03" type="ACE_803" />
      <Atom name="H04" type="ACE_804" />
      <Atom name="H05" type="ACE_805" />
      <Atom name="H06" type="ACE_806" />
      <Bond from="1" to="0" />
      <Bond from="2" to="0" />
      <Bond from="3" to="0" />
      <Bond from="4" to="1" />
      <Bond from="5" to="1" />
      <Bond from="6" to="1" />
    </Residue>
    <Residue name="Na">
      <Atom name="Na" type="Na" />
    </Residue>
  </Residues>
  <HarmonicBondForce>
    <Bond class1="CT"       class2="Hc"       length="0.1090"   k="284512.00"     />
    <Bond class1="Ox"       class2="Ho"       length="0.0945"   k="462750.40"     />
    <Bond class1="CT"       class2="Ox"       length="0.1410"   k="267776.00"     />
    <Bond class1="OW"       class2="HW"       length="0.1"      k="462750.4"      />
    <Bond class1="Oc"       class2="Clc"      length="0.1506"   k="633959.68"     />
    <Bond class1="CT"       class2="CZ"       length="0.14700"  k="326352"        />
    <Bond class1="CZ"       class2="NZ"       length="0.11570"  k="543920"        />
    <Bond class1="CT"       class2="HZ"       length="0.1087"   k="284512"        />
    <Bond class1="CT"       class2="HC"       length="0.10900"  k="284512"        />
    <Bond class1="C801_ACE" class2="C800_ACE" length="0.152200" k="265265.600000" />
    <Bond class1="H804_ACE" class2="C801_ACE" length="0.109000" k="284512.000000" />
    <Bond class1="H805_ACE" class2="C801_ACE" length="0.109000" k="284512.000000" />
    <Bond class1="H806_ACE" class2="C801_ACE" length="0.109000" k="284512.000000" />
    <Bond class1="O802_ACE" class2="C800_ACE" length="0.125000" k="548940.800000" />
    <Bond class1="O803_ACE" class2="C800_ACE" length="0.125000" k="548940.800000" />
    <Bond class1="C802_2ag" class2="O801_2ag" length="0.136400" k="376560.000000" />
    <Bond class1="C803_2ag" class2="C802_2ag" length="0.140000" k="392459.200000" />
    <Bond class1="C804_2ag" class2="C803_2ag" length="0.140000" k="392459.200000" />
    <Bond class1="C805_2ag" class2="C804_2ag" length="0.140000" k="392459.200000" />
    <Bond class1="C806_2ag" class2="C805_2ag" length="0.151000" k="265265.600000" />
    <Bond class1="C808_2ag" class2="C805_2ag" length="0.140000" k="392459.200000" />
    <Bond class1="C809_2ag" class2="C802_2ag" length="0.140000" k="392459.200000" />
    <Bond class1="C809_2ag" class2="C808_2ag" length="0.140000" k="392459.200000" />
    <Bond class1="H810_2ag" class2="C800_2ag" length="0.109000" k="284512.000000" />
    <Bond class1="H811_2ag" class2="C800_2ag" length="0.109000" k="284512.000000" />
    <Bond class1="H812_2ag" class2="C800_2ag" length="0.109000" k="284512.000000" />
    <Bond class1="H813_2ag" class2="C803_2ag" length="0.108000" k="307105.600000" />
    <Bond class1="H814_2ag" class2="C804_2ag" length="0.108000" k="307105.600000" />
    <Bond class1="H815_2ag" class2="C806_2ag" length="0.109000" k="284512.000000" />
    <Bond class1="H816_2ag" class2="C806_2ag" length="0.109000" k="284512.000000" />
    <Bond class1="H817_2ag" class2="O807_2ag" length="0.094500" k="462750.400000" />
    <Bond class1="H818_2ag" class2="C808_2ag" length="0.108000" k="307105.600000" />
    <Bond class1="H819_2ag" class2="C809_2ag" length="0.108000" k="307105.600000" />
    <Bond class1="O801_2ag" class2="C800_2ag" length="0.141000" k="267776.000000" />
    <Bond class1="O807_2ag" class2="C806_2ag" length="0.141000" k="267776.000000" />
  </HarmonicBondForce>
  <HarmonicAngleForce>
    <Angle class1="Hc"       class2="CT"       class3="Hc"       angle="1.881465" k="276.144"    />
    <Angle class1="Hc"       class2="CT"       class3="Ox"       angle="1.911136" k="292.880"    />
    <Angle class1="CT"       class2="Ox"       class3="Ho"       angle="1.893682" k="460.240"    />
    <Angle class1="HW"       class2="OW"       class3="HW"       angle="1.910611" k="836.8"      />
    <Angle class1="Oc"       class2="Clc"      class3="Oc"       angle="1.911135" k="1739.707"   />
    <Angle class1="CT"       class2="CZ"       class3="NZ"       angle="3.141592" k="1255.200"   />
    <Angle class1="HC"       class2="CT"       class3="HC"       angle="1.914626" k="276.144"    />
    <Angle class1="HC"       class2="CT"       class3="CZ"       angle="1.893682" k="292.880"    />
    <Angle class1="H804_ACE" class2="C801_ACE" class3="C800_ACE" angle="1.911136" k="292.880000" />
    <Angle class1="H805_ACE" class2="C801_ACE" class3="C800_ACE" angle="1.911136" k="292.880000" />
    <Angle class1="H805_ACE" class2="C801_ACE" class3="H804_ACE" angle="1.881465" k="276.144000" />
    <Angle class1="H806_ACE" class2="C801_ACE" class3="C800_ACE" angle="1.911136" k="292.880000" />
    <Angle class1="H806_ACE" class2="C801_ACE" class3="H804_ACE" angle="1.881465" k="276.144000" />
    <Angle class1="H806_ACE" class2="C801_ACE" class3="H805_ACE" angle="1.881465" k="276.144000" />
    <Angle class1="O802_ACE" class2="C800_ACE" class3="C801_ACE" angle="2.042035" k="585.760000" />
    <Angle class1="O803_ACE" class2="C800_ACE" class3="C801_ACE" angle="2.042035" k="585.760000" />
    <Angle class1="O803_ACE" class2="C800_ACE" class3="O802_ACE" angle="2.199115" k="669.440000" />
    <Angle class1="C800_2ag" class2="O801_2ag" class3="C802_2ag" angle="1.937315" k="627.600000" />
    <Angle class1="C802_2ag" class2="C803_2ag" class3="C804_2ag" angle="2.094395" k="527.184000" />
    <Angle class1="C802_2ag" class2="C803_2ag" class3="H813_2ag" angle="2.094395" k="292.880000" />
    <Angle class1="C802_2ag" class2="C809_2ag" class3="H819_2ag" angle="2.094395" k="292.880000" />
    <Angle class1="C802_2ag" class2="C809_2ag" class3="C808_2ag" angle="2.094395" k="527.184000" />
    <Angle class1="C803_2ag" class2="C804_2ag" class3="C805_2ag" angle="2.094395" k="527.184000" />
    <Angle class1="C803_2ag" class2="C804_2ag" class3="H814_2ag" angle="2.094395" k="292.880000" />
    <Angle class1="C803_2ag" class2="C802_2ag" class3="C809_2ag" angle="2.094395" k="527.184000" />
    <Angle class1="C804_2ag" class2="C805_2ag" class3="C806_2ag" angle="2.094395" k="585.760000" />
    <Angle class1="C804_2ag" class2="C805_2ag" class3="C808_2ag" angle="2.094395" k="527.184000" />
    <Angle class1="C804_2ag" class2="C803_2ag" class3="H813_2ag" angle="2.094395" k="292.880000" />
    <Angle class1="C805_2ag" class2="C806_2ag" class3="O807_2ag" angle="1.911136" k="418.400000" />
    <Angle class1="C805_2ag" class2="C806_2ag" class3="H815_2ag" angle="1.911136" k="292.880000" />
    <Angle class1="C805_2ag" class2="C806_2ag" class3="H816_2ag" angle="1.911136" k="292.880000" />
    <Angle class1="C805_2ag" class2="C808_2ag" class3="H818_2ag" angle="2.094395" k="292.880000" />
    <Angle class1="C805_2ag" class2="C804_2ag" class3="H814_2ag" angle="2.094395" k="292.880000" />
    <Angle class1="C805_2ag" class2="C808_2ag" class3="C809_2ag" angle="2.094395" k="527.184000" />
    <Angle class1="C806_2ag" class2="O807_2ag" class3="H817_2ag" angle="1.893682" k="460.240000" />
    <Angle class1="C806_2ag" class2="C805_2ag" class3="C808_2ag" angle="2.094395" k="585.760000" />
    <Angle class1="C808_2ag" class2="C809_2ag" class3="H819_2ag" angle="2.094395" k="292.880000" />
    <Angle class1="C809_2ag" class2="C808_2ag" class3="H818_2ag" angle="2.094395" k="292.880000" />
    <Angle class1="H810_2ag" class2="C800_2ag" class3="H812_2ag" angle="1.881465" k="276.144000" />
    <Angle class1="H810_2ag" class2="C800_2ag" class3="H811_2ag" angle="1.881465" k="276.144000" />
    <Angle class1="H811_2ag" class2="C800_2ag" class3="H812_2ag" angle="1.881465" k="276.144000" />
    <Angle class1="H815_2ag" class2="C806_2ag" class3="H816_2ag" angle="1.881465" k="276.144000" />
    <Angle class1="O801_2ag" class2="C802_2ag" class3="C803_2ag" angle="2.094395" k="585.760000" />
    <Angle class1="O801_2ag" class2="C802_2ag" class3="C809_2ag" angle="2.094395" k="585.760000" />
    <Angle class1="O801_2ag" class2="C800_2ag" class3="H810_2ag" angle="1.911136" k="292.880000" />
    <Angle class1="O801_2ag" class2="C800_2ag" class3="H811_2ag" angle="1.911136" k="292.880000" />
    <Angle class1="O801_2ag" class2="C800_2ag" class3="H812_2ag" angle="1.911136" k="292.880000" />
    <Angle class1="O807_2ag" class2="C806_2ag" class3="H816_2ag" angle="1.911136" k="292.880000" />
    <Angle class1="O807_2ag" class2="C806_2ag" class3="H815_2ag" angle="1.911136" k="292.880000" />
  </HarmonicAngleForce>
  <PeriodicTorsionForce>
    <Proper class1="Ho" class2="Ox" class3="CT" class4="Hc" k1="0.000000" k2="0.000000" k3="0.736384" k4="0.000000" periodicity1="1" periodicity2="2" periodicity3="3" periodicity4="4" phase1="0.00" phase2="3.141592653589793" phase3="0.00" phase4="3.141592653589793"/>
    <Proper class1="C801_ACE" class2="C800_ACE" class3="O802_ACE" class4="O803_ACE" k1="0.000000" k2="43.932000" k3="0.000000" k4="0.000000" periodicity1="1" periodicity2="2" periodicity3="3" periodicity4="4" phase1="0.00" phase2="3.141592653589793" phase3="0.00" phase4="3.141592653589793" />
    <Proper class1="C800_2ag" class2="O801_2ag" class3="H810_2ag" class4="H811_2ag" k1="0.000000" k2="0.000000" k3="0.000000" k4="0.000000" periodicity1="1" periodicity2="2" periodicity3="3" periodicity4="4" phase1="0.00" phase2="3.141592653589793" phase3="0.00" phase4="3.141592653589793" />
    <Proper class1="C800_2ag" class2="O801_2ag" class3="H810_2ag" class4="H812_2ag" k1="0.000000" k2="0.000000" k3="0.000000" k4="0.000000" periodicity1="1" periodicity2="2" periodicity3="3" periodicity4="4" phase1="0.00" phase2="3.141592653589793" phase3="0.00" phase4="3.141592653589793" />
    <Proper class1="C802_2ag" class2="C809_2ag" class3="C803_2ag" class4="O801_2ag" k1="0.000000" k2="10.460000" k3="0.000000" k4="0.000000" periodicity1="1" periodicity2="2" periodicity3="3" periodicity4="4" phase1="0.00" phase2="3.141592653589793" phase3="0.00" phase4="3.141592653589793" />
    <Proper class1="C803_2ag" class2="C802_2ag" class3="O801_2ag" class4="C800_2ag" k1="0.000000" k2="6.276000" k3="0.000000" k4="0.000000" periodicity1="1" periodicity2="2" periodicity3="3" periodicity4="4" phase1="0.00" phase2="3.141592653589793" phase3="0.00" phase4="3.141592653589793" />
    <Proper class1="C803_2ag" class2="C802_2ag" class3="C804_2ag" class4="H813_2ag" k1="0.000000" k2="10.460000" k3="0.000000" k4="0.000000" periodicity1="1" periodicity2="2" periodicity3="3" periodicity4="4" phase1="0.00" phase2="3.141592653589793" phase3="0.00" phase4="3.141592653589793" />
    <Proper class1="C804_2ag" class2="C803_2ag" class3="C802_2ag" class4="O801_2ag" k1="0.000000" k2="15.167000" k3="0.000000" k4="0.000000" periodicity1="1" periodicity2="2" periodicity3="3" periodicity4="4" phase1="0.00" phase2="3.141592653589793" phase3="0.00" phase4="3.141592653589793" />
    <Proper class1="C804_2ag" class2="C803_2ag" class3="C805_2ag" class4="H814_2ag" k1="0.000000" k2="10.460000" k3="0.000000" k4="0.000000" periodicity1="1" periodicity2="2" periodicity3="3" periodicity4="4" phase1="0.00" phase2="3.141592653589793" phase3="0.00" phase4="3.141592653589793" />
    <Proper class1="C805_2ag" class2="C804_2ag" class3="C803_2ag" class4="C802_2ag" k1="0.000000" k2="15.167000" k3="0.000000" k4="0.000000" periodicity1="1" periodicity2="2" periodicity3="3" periodicity4="4" phase1="0.00" phase2="3.141592653589793" phase3="0.00" phase4="3.141592653589793" />
    <Proper class1="C805_2ag" class2="C808_2ag" class3="C809_2ag" class4="C802_2ag" k1="0.000000" k2="15.167000" k3="0.000000" k4="0.000000" periodicity1="1" periodicity2="2" periodicity3="3" periodicity4="4" phase1="0.00" phase2="3.141592653589793" phase3="0.00" phase4="3.141592653589793" />
    <Proper class1="C805_2ag" class2="C808_2ag" class3="C804_2ag" class4="C806_2ag" k1="0.000000" k2="10.460000" k3="0.000000" k4="0.000000" periodicity1="1" periodicity2="2" periodicity3="3" periodicity4="4" phase1="0.00" phase2="3.141592653589793" phase3="0.00" phase4="3.141592653589793" />
    <Proper class1="C806_2ag" class2="C805_2ag" class3="C804_2ag" class4="C803_2ag" k1="0.000000" k2="15.167000" k3="0.000000" k4="0.000000" periodicity1="1" periodicity2="2" periodicity3="3" periodicity4="4" phase1="0.00" phase2="3.141592653589793" phase3="0.00" phase4="3.141592653589793" />
    <Proper class1="C806_2ag" class2="O807_2ag" class3="C805_2ag" class4="H815_2ag" k1="0.000000" k2="0.000000" k3="0.000000" k4="0.000000" periodicity1="1" periodicity2="2" periodicity3="3" periodicity4="4" phase1="0.00" phase2="3.141592653589793" phase3="0.00" phase4="3.141592653589793" />
    <Proper class1="C806_2ag" class2="H816_2ag" class3="C805_2ag" class4="O807_2ag" k1="0.000000" k2="0.000000" k3="0.000000" k4="0.000000" periodicity1="1" periodicity2="2" periodicity3="3" periodicity4="4" phase1="0.00" phase2="3.141592653589793" phase3="0.00" phase4="3.141592653589793" />
    <Proper class1="C808_2ag" class2="C805_2ag" class3="C804_2ag" class4="C803_2ag" k1="0.000000" k2="15.167000" k3="0.000000" k4="0.000000" periodicity1="1" periodicity2="2" periodicity3="3" periodicity4="4" phase1="0.00" phase2="3.141592653589793" phase3="0.00" phase4="3.141592653589793" />
    <Proper class1="C808_2ag" class2="C805_2ag" class3="C806_2ag" class4="O807_2ag" k1="0.000000" k2="0.000000" k3="0.000000" k4="0.000000" periodicity1="1" periodicity2="2" periodicity3="3" periodicity4="4" phase1="0.00" phase2="3.141592653589793" phase3="0.00" phase4="3.141592653589793" />
    <Proper class1="C808_2ag" class2="C809_2ag" class3="C802_2ag" class4="C803_2ag" k1="0.000000" k2="15.167000" k3="0.000000" k4="0.000000" periodicity1="1" periodicity2="2" periodicity3="3" periodicity4="4" phase1="0.00" phase2="3.141592653589793" phase3="0.00" phase4="3.141592653589793" />
    <Proper class1="C808_2ag" class2="C809_2ag" class3="C802_2ag" class4="O801_2ag" k1="0.000000" k2="15.167000" k3="0.000000" k4="0.000000" periodicity1="1" periodicity2="2" periodicity3="3" periodicity4="4" phase1="0.00" phase2="3.141592653589793" phase3="0.00" phase4="3.141592653589793" />
    <Proper class1="C808_2ag" class2="C809_2ag" class3="H818_2ag" class4="C805_2ag" k1="0.000000" k2="10.460000" k3="0.000000" k4="0.000000" periodicity1="1" periodicity2="2" periodicity3="3" periodicity4="4" phase1="0.00" phase2="3.141592653589793" phase3="0.00" phase4="3.141592653589793" />
    <Proper class1="C809_2ag" class2="C802_2ag" class3="C803_2ag" class4="C804_2ag" k1="0.000000" k2="15.167000" k3="0.000000" k4="0.000000" periodicity1="1" periodicity2="2" periodicity3="3" periodicity4="4" phase1="0.00" phase2="3.141592653589793" phase3="0.00" phase4="3.141592653589793" />
    <Proper class1="C809_2ag" class2="C802_2ag" class3="O801_2ag" class4="C800_2ag" k1="0.000000" k2="6.276000" k3="0.000000" k4="0.000000" periodicity1="1" periodicity2="2" periodicity3="3" periodicity4="4" phase1="0.00" phase2="3.141592653589793" phase3="0.00" phase4="3.141592653589793" />
    <Proper class1="C809_2ag" class2="C808_2ag" class3="C805_2ag" class4="C804_2ag" k1="0.000000" k2="15.167000" k3="0.000000" k4="0.000000" periodicity1="1" periodicity2="2" periodicity3="3" periodicity4="4" phase1="0.00" phase2="3.141592653589793" phase3="0.00" phase4="3.141592653589793" />
    <Proper class1="C809_2ag" class2="C808_2ag" class3="C805_2ag" class4="C806_2ag" k1="0.000000" k2="15.167000" k3="0.000000" k4="0.000000" periodicity1="1" periodicity2="2" periodicity3="3" periodicity4="4" phase1="0.00" phase2="3.141592653589793" phase3="0.00" phase4="3.141592653589793" />
    <Proper class1="C809_2ag" class2="C808_2ag" class3="C802_2ag" class4="H819_2ag" k1="0.000000" k2="10.460000" k3="0.000000" k4="0.000000" periodicity1="1" periodicity2="2" periodicity3="3" periodicity4="4" phase1="0.00" phase2="3.141592653589793" phase3="0.00" phase4="3.141592653589793" />
    <Proper class1="H810_2ag" class2="C800_2ag" class3="O801_2ag" class4="C802_2ag" k1="0.000000" k2="0.000000" k3="1.589920" k4="0.000000" periodicity1="1" periodicity2="2" periodicity3="3" periodicity4="4" phase1="0.00" phase2="3.141592653589793" phase3="0.00" phase4="3.141592653589793" />
    <Proper class1="H811_2ag" class2="C800_2ag" class3="O801_2ag" class4="C802_2ag" k1="0.000000" k2="0.000000" k3="1.589920" k4="0.000000" periodicity1="1" periodicity2="2" periodicity3="3" periodicity4="4" phase1="0.00" phase2="3.141592653589793" phase3="0.00" phase4="3.141592653589793" />
    <Proper class1="H812_2ag" class2="C800_2ag" class3="O801_2ag" class4="C802_2ag" k1="0.000000" k2="0.000000" k3="1.589920" k4="0.000000" periodicity1="1" periodicity2="2" periodicity3="3" periodicity4="4" phase1="0.00" phase2="3.141592653589793" phase3="0.00" phase4="3.141592653589793" />
    <Proper class1="H813_2ag" class2="C803_2ag" class3="C802_2ag" class4="C809_2ag" k1="0.000000" k2="15.167000" k3="0.000000" k4="0.000000" periodicity1="1" periodicity2="2" periodicity3="3" periodicity4="4" phase1="0.00" phase2="3.141592653589793" phase3="0.00" phase4="3.141592653589793" />
    <Proper class1="H813_2ag" class2="C803_2ag" class3="C802_2ag" class4="O801_2ag" k1="0.000000" k2="15.167000" k3="0.000000" k4="0.000000" periodicity1="1" periodicity2="2" periodicity3="3" periodicity4="4" phase1="0.00" phase2="3.141592653589793" phase3="0.00" phase4="3.141592653589793" />
    <Proper class1="H813_2ag" class2="C803_2ag" class3="C804_2ag" class4="C805_2ag" k1="0.000000" k2="15.167000" k3="0.000000" k4="0.000000" periodicity1="1" periodicity2="2" periodicity3="3" periodicity4="4" phase1="0.00" phase2="3.141592653589793" phase3="0.00" phase4="3.141592653589793" />
    <Proper class1="H814_2ag" class2="C804_2ag" class3="C803_2ag" class4="C802_2ag" k1="0.000000" k2="15.167000" k3="0.000000" k4="0.000000" periodicity1="1" periodicity2="2" periodicity3="3" periodicity4="4" phase1="0.00" phase2="3.141592653589793" phase3="0.00" phase4="3.141592653589793" />
    <Proper class1="H814_2ag" class2="C804_2ag" class3="C803_2ag" class4="H813_2ag" k1="0.000000" k2="15.167000" k3="0.000000" k4="0.000000" periodicity1="1" periodicity2="2" periodicity3="3" periodicity4="4" phase1="0.00" phase2="3.141592653589793" phase3="0.00" phase4="3.141592653589793" />
    <Proper class1="H814_2ag" class2="C804_2ag" class3="C805_2ag" class4="C806_2ag" k1="0.000000" k2="15.167000" k3="0.000000" k4="0.000000" periodicity1="1" periodicity2="2" periodicity3="3" periodicity4="4" phase1="0.00" phase2="3.141592653589793" phase3="0.00" phase4="3.141592653589793" />
    <Proper class1="H814_2ag" class2="C804_2ag" class3="C805_2ag" class4="C808_2ag" k1="0.000000" k2="15.167000" k3="0.000000" k4="0.000000" periodicity1="1" periodicity2="2" periodicity3="3" periodicity4="4" phase1="0.00" phase2="3.141592653589793" phase3="0.00" phase4="3.141592653589793" />
    <Proper class1="H815_2ag" class2="C806_2ag" class3="C805_2ag" class4="C804_2ag" k1="0.000000" k2="0.000000" k3="0.000000" k4="0.000000" periodicity1="1" periodicity2="2" periodicity3="3" periodicity4="4" phase1="0.00" phase2="3.141592653589793" phase3="0.00" phase4="3.141592653589793" />
    <Proper class1="H815_2ag" class2="C806_2ag" class3="C805_2ag" class4="C808_2ag" k1="0.000000" k2="0.000000" k3="0.000000" k4="0.000000" periodicity1="1" periodicity2="2" periodicity3="3" periodicity4="4" phase1="0.00" phase2="3.141592653589793" phase3="0.00" phase4="3.141592653589793" />
    <Proper class1="H816_2ag" class2="C806_2ag" class3="C805_2ag" class4="C804_2ag" k1="0.000000" k2="0.000000" k3="0.000000" k4="0.000000" periodicity1="1" periodicity2="2" periodicity3="3" periodicity4="4" phase1="0.00" phase2="3.141592653589793" phase3="0.00" phase4="3.141592653589793" />
    <Proper class1="H816_2ag" class2="C806_2ag" class3="C805_2ag" class4="C808_2ag" k1="0.000000" k2="0.000000" k3="0.000000" k4="0.000000" periodicity1="1" periodicity2="2" periodicity3="3" periodicity4="4" phase1="0.00" phase2="3.141592653589793" phase3="0.00" phase4="3.141592653589793" />
    <Proper class1="H817_2ag" class2="O807_2ag" class3="C806_2ag" class4="C805_2ag" k1="-1.882800" k2="0.000000" k3="0.000000" k4="0.000000" periodicity1="1" periodicity2="2" periodicity3="3" periodicity4="4" phase1="0.00" phase2="3.141592653589793" phase3="0.00" phase4="3.141592653589793" />
    <Improper class1="H817_2ag" class2="O807_2ag" class3="C806_2ag" class4="H815_2ag" k1="0.000000" k2="0.000000" k3="0.736384" k4="0.000000" periodicity1="1" periodicity2="2" periodicity3="3" periodicity4="4" phase1="0.00" phase2="3.141592653589793" phase3="0.00" phase4="3.141592653589793" />
    <Improper class1="H817_2ag" class2="O807_2ag" class3="C806_2ag" class4="H816_2ag" k1="0.000000" k2="0.000000" k3="0.736384" k4="0.000000" periodicity1="1" periodicity2="2" periodicity3="3" periodicity4="4" phase1="0.00" phase2="3.141592653589793" phase3="0.00" phase4="3.141592653589793" />
    <Improper class1="H818_2ag" class2="C808_2ag" class3="C805_2ag" class4="C804_2ag" k1="0.000000" k2="15.167000" k3="0.000000" k4="0.000000" periodicity1="1" periodicity2="2" periodicity3="3" periodicity4="4" phase1="0.00" phase2="3.141592653589793" phase3="0.00" phase4="3.141592653589793" />
    <Improper class1="H818_2ag" class2="C808_2ag" class3="C805_2ag" class4="C806_2ag" k1="0.000000" k2="15.167000" k3="0.000000" k4="0.000000" periodicity1="1" periodicity2="2" periodicity3="3" periodicity4="4" phase1="0.00" phase2="3.141592653589793" phase3="0.00" phase4="3.141592653589793" />
    <Improper class1="H818_2ag" class2="C808_2ag" class3="C809_2ag" class4="C802_2ag" k1="0.000000" k2="15.167000" k3="0.000000" k4="0.000000" periodicity1="1" periodicity2="2" periodicity3="3" periodicity4="4" phase1="0.00" phase2="3.141592653589793" phase3="0.00" phase4="3.141592653589793" />
    <Improper class1="H819_2ag" class2="C809_2ag" class3="C802_2ag" class4="C803_2ag" k1="0.000000" k2="15.167000" k3="0.000000" k4="0.000000" periodicity1="1" periodicity2="2" periodicity3="3" periodicity4="4" phase1="0.00" phase2="3.141592653589793" phase3="0.00" phase4="3.141592653589793" />
    <Improper class1="H819_2ag" class2="C809_2ag" class3="C802_2ag" class4="O801_2ag" k1="0.000000" k2="15.167000" k3="0.000000" k4="0.000000" periodicity1="1" periodicity2="2" periodicity3="3" periodicity4="4" phase1="0.00" phase2="3.141592653589793" phase3="0.00" phase4="3.141592653589793" />
    <Improper class1="H819_2ag" class2="C809_2ag" class3="C808_2ag" class4="C805_2ag" k1="0.000000" k2="15.167000" k3="0.000000" k4="0.000000" periodicity1="1" periodicity2="2" periodicity3="3" periodicity4="4" phase1="0.00" phase2="3.141592653589793" phase3="0.00" phase4="3.141592653589793" />
    <Improper class1="H819_2ag" class2="C809_2ag" class3="C808_2ag" class4="H818_2ag" k1="0.000000" k2="15.167000" k3="0.000000" k4="0.000000" periodicity1="1" periodicity2="2" periodicity3="3" periodicity4="4" phase1="0.00" phase2="3.141592653589793" phase3="0.00" phase4="3.141592653589793" />
    <Improper class1="O807_2ag" class2="C806_2ag" class3="C805_2ag" class4="C804_2ag" k1="0.000000" k2="0.000000" k3="0.000000" k4="0.000000" periodicity1="1" periodicity2="2" periodicity3="3" periodicity4="4" phase1="0.00" phase2="3.141592653589793" phase3="0.00" phase4="3.141592653589793" />
  </PeriodicTorsionForce>
  <NonbondedForce coulomb14scale="0.5" lj14scale="0.5">
    <Atom type="CT"       charge="0.145"     sigma="0.350"    epsilon="0.27614"  />
    <Atom type="Ox"       charge="-0.683"    sigma="0.312"    epsilon="0.71128"  />
    <Atom type="Hc"       charge="0.040"     sigma="0.250"    epsilon="0.12552"  />
    <Atom type="Ho"       charge="0.418"     sigma="0.000"    epsilon="0.00000"  />
    <Atom type="spce-O"   charge="-0.8476"   sigma="0.316572" epsilon="0.649775" />
    <Atom type="spce-H"   charge="0.4238"    sigma="1.0"      epsilon="0.00000"  />
    <Atom type="Clc"      charge="1.176"     sigma="0.350"    epsilon="0.49283"  />
    <Atom type="Oc"       charge="-0.544"    sigma="0.290"    epsilon="0.87864"  />
    <Atom type="Li"       charge="1.000"     sigma="0.287"    epsilon="0.00209"  />
    <Atom type="Na"       charge="1.000"     sigma="0.2586"   epsilon="0.35757"  />
    <Atom type="acnt-CT"  charge="-0.08"     sigma="0.33"     epsilon="0.276144" />
    <Atom type="acnt-CZ"  charge="0.46"      sigma="0.33"     epsilon="0.276144" />
    <Atom type="acnt-NZ"  charge="-0.56"     sigma="0.32"     epsilon="0.71128"  />
    <Atom type="acnt-HC"  charge="0.06"      sigma="0.25"     epsilon="0.06276"  />
    <Atom type="acnt-HC1" charge="0.06"      sigma="0.25"     epsilon="0.06276"  />
    <Atom type="acnt-HC2" charge="0.06"      sigma="0.25"     epsilon="0.06276"  />
    <Atom class="CatC"    charge="0.0"       sigma="0.355"    epsilon="0.29288"  />
    <Atom class="AnoC"    charge="0.0"       sigma="0.355"    epsilon="0.29288"  />
    <Atom class="AnoH"    charge="0.0"       sigma="0.0"      epsilon="0.0"      />
    <Atom type="ACE_800"  charge="0.360298"  sigma="0.355"    epsilon="0.292880" />
    <Atom type="ACE_801"  charge="-0.218500" sigma="0.350"    epsilon="0.276144" />
    <Atom type="ACE_802"  charge="-0.648054" sigma="0.296"    epsilon="0.878640" />
    <Atom type="ACE_803"  charge="-0.648054" sigma="0.296"    epsilon="0.878640" />
    <Atom type="ACE_804"  charge="0.051436"  sigma="0.250"    epsilon="0.125520" />
    <Atom type="ACE_805"  charge="0.051436"  sigma="0.250"    epsilon="0.125520" />
    <Atom type="ACE_806"  charge="0.051438"  sigma="0.250"    epsilon="0.125520" />
    <Atom type="2ag_800"  charge="-0.055200" sigma="0.350"    epsilon="0.276144" />
    <Atom type="2ag_801"  charge="-0.304300" sigma="0.290"    epsilon="0.585760" />
    <Atom type="2ag_802"  charge="0.128000"  sigma="0.355"    epsilon="0.292880" />
    <Atom type="2ag_803"  charge="-0.221100" sigma="0.355"    epsilon="0.292880" />
    <Atom type="2ag_804"  charge="-0.104300" sigma="0.355"    epsilon="0.292880" />
    <Atom type="2ag_805"  charge="-0.180400" sigma="0.355"    epsilon="0.292880" />
    <Atom type="2ag_806"  charge="0.060300"  sigma="0.350"    epsilon="0.276144" />
    <Atom type="2ag_807"  charge="-0.583100" sigma="0.312"    epsilon="0.711280" />
    <Atom type="2ag_808"  charge="-0.100100" sigma="0.355"    epsilon="0.292880" />
    <Atom type="2ag_809"  charge="-0.176900" sigma="0.355"    epsilon="0.292880" />
    <Atom type="2ag_810"  charge="0.093200"  sigma="0.250"    epsilon="0.125520" />
    <Atom type="2ag_811"  charge="0.093200"  sigma="0.250"    epsilon="0.125520" />
    <Atom type="2ag_812"  charge="0.093200"  sigma="0.250"    epsilon="0.125520" />
    <Atom type="2ag_813"  charge="0.154900"  sigma="0.242"    epsilon="0.125520" />
    <Atom type="2ag_814"  charge="0.150500"  sigma="0.242"    epsilon="0.125520" />
    <Atom type="2ag_815"  charge="0.102900"  sigma="0.250"    epsilon="0.125520" />
    <Atom type="2ag_816"  charge="0.102900"  sigma="0.250"    epsilon="0.125520" />
    <Atom type="2ag_817"  charge="0.412600"  sigma="0.000"    epsilon="0.000000" />
    <Atom type="2ag_818"  charge="0.165600"  sigma="0.242"    epsilon="0.125520" />
    <Atom type="2ag_819"  charge="0.167900"  sigma="0.242"    epsilon="0.125520" />
  </NonbondedForce>
</ForceField>
