# Supplementary material for: ECE vs DISP Mechanisms in Anodic Electrolysis of Benzyl Alcohols: Computational Prediction of Microscopic Rate Constants
Source: J Phys Chem C Nanomater Interfaces. 2025 Aug 28;129(36):16076–96. doi: 10.1021/acs.jpcc.5c04347 (PMC12434723; doi:10.1021/acs.jpcc.5c04347)
Supplement: Supplementary file 2 [file jp5c04347_si_002.zip › example_simulation_inputs/MM_simulation_NaOAc_electrode/residues.xml]

<?xml version='1.0' encoding='utf-8'?>
<Residues>
  <Residue name="MOH">
    <Atom name="C"  type="CT" />
    <Atom name="H1" type="Hc" />
    <Atom name="H2" type="Hc" />
    <Atom name="H3" type="Hc" />
    <Atom name="O"  type="Ox" />
    <Atom name="Ho" type="Ho" />
    <Bond from="C" to="H1"/>
    <Bond from="C" to="H2"/>
    <Bond from="C" to="H3"/>
    <Bond from="C" to="O"/>
    <Bond from="O" to="Ho"/>
  </Residue>
  <Residue name="HOH">
    <Atom name="O"  type="spce-O"/>
    <Atom name="H1" type="spce-H"/>
    <Atom name="H2" type="spce-H"/>
    <Bond from="O" to="H1"/>
    <Bond from="O" to="H2"/>
  </Residue>
  <Residue name="ACN">
    <Atom name="CT"  type="acnt-CT"  />
    <Atom name="CZ"  type="acnt-CZ"  />
    <Atom name="NZ"  type="acnt-NZ"  />
    <Atom name="HC"  type="acnt-HC"  />
    <Atom name="HC1" type="acnt-HC1" />
    <Atom name="HC2" type="acnt-HC2" />
    <Bond from="CT"  to="CZ"  />
    <Bond from="CZ"  to="NZ"  />
    <Bond from="CT"  to="HC"  />
    <Bond from="CT"  to="HC1" />
    <Bond from="CT"  to="HC2" />
  </Residue>
  <Residue name="CLO">
    <Atom name="Clc"   type="Clc"/>
    <Atom name="Oc1"   type="Oc" />
    <Atom name="Oc2"   type="Oc" />
    <Atom name="Oc3"   type="Oc" />
    <Atom name="Oc4"   type="Oc" />
    <Bond from="Clc"   to="Oc1"/>
    <Bond from="Clc"   to="Oc2"/>
    <Bond from="Clc"   to="Oc3"/>
    <Bond from="Clc"   to="Oc4"/>
  </Residue>
  <Residue name="Li">
    <Atom name="Li" type="Li" />
  </Residue>
  <Residue name="ACA">
    <Atom name="C00" type="ACE_800" />
    <Atom name="C01" type="ACE_801" />
    <Atom name="O02" type="ACE_802" />
    <Atom name="O03" type="ACE_803" />
    <Atom name="H04" type="ACE_804" />
    <Atom name="H05" type="ACE_805" />
    <Atom name="H06" type="ACE_806" />
    <Bond from="C00" to="C01" />
    <Bond from="C00" to="O02" />
    <Bond from="C00" to="O03" />
    <Bond from="C01" to="H04" />
    <Bond from="C01" to="H05" />
    <Bond from="C01" to="H06" />
  </Residue>
  <Residue name="Na">
    <Atom name="Na" type="Na" />
  </Residue>
  <Residue name="2ag">
    <Atom name="C00" type="2ag_800" />
    <Atom name="O01" type="2ag_801" />
    <Atom name="C02" type="2ag_802" />
    <Atom name="C03" type="2ag_803" />
    <Atom name="C04" type="2ag_804" />
    <Atom name="C05" type="2ag_805" />
    <Atom name="C06" type="2ag_806" />
    <Atom name="O07" type="2ag_807" />
    <Atom name="C08" type="2ag_808" />
    <Atom name="C09" type="2ag_809" />
    <Atom name="H0A" type="2ag_810" />
    <Atom name="H0B" type="2ag_811" />
    <Atom name="H0C" type="2ag_812" />
    <Atom name="H0D" type="2ag_813" />
    <Atom name="H0E" type="2ag_814" />
    <Atom name="H0F" type="2ag_815" />
    <Atom name="H0G" type="2ag_816" />
    <Atom name="H0H" type="2ag_817" />
    <Atom name="H0I" type="2ag_818" />
    <Atom name="H0J" type="2ag_819" />
    <Bond from="C00" to="O01" />
    <Bond from="O01" to="C02" />
    <Bond from="C02" to="C03" />
    <Bond from="C03" to="C04" />
    <Bond from="C04" to="C05" />
    <Bond from="C05" to="C06" />
    <Bond from="C06" to="O07" />
    <Bond from="C05" to="C08" />
    <Bond from="C02" to="C09" />
    <Bond from="C00" to="H0A" />
    <Bond from="C00" to="H0B" />
    <Bond from="C00" to="H0C" />
    <Bond from="C03" to="H0D" />
    <Bond from="C04" to="H0E" />
    <Bond from="C06" to="H0F" />
    <Bond from="C06" to="H0G" />
    <Bond from="O07" to="H0H" />
    <Bond from="C08" to="H0I" />
    <Bond from="C09" to="H0J" />
    <Bond from="C08" to="C09" />
  </Residue>
</Residues>
  
