# Supplementary material for: ECE vs DISP Mechanisms in Anodic Electrolysis of Benzyl Alcohols: Computational Prediction of Microscopic Rate Constants
Source: J Phys Chem C Nanomater Interfaces. 2025 Aug 28;129(36):16076–96. doi: 10.1021/acs.jpcc.5c04347 (PMC12434723; doi:10.1021/acs.jpcc.5c04347)
Supplement: Supplementary file 2 [file jp5c04347_si_002.zip › example_simulation_inputs/MM_simulation_NaOAc_electrode/OPLS_LJ.py]

from simtk.openmm.app import *
from simtk.openmm import *
from simtk.unit import *

def OPLS_LJ(system):
    forces = {system.getForce(index).__class__.__name__: system.getForce(
        index) for index in range(system.getNumForces())}
    nonbonded_force = forces['NonbondedForce']
    lorentz = CustomNonbondedForce(
        '4*epsilon*((sigma/r)^12-(sigma/r)^6); sigma=sqrt(sigma1*sigma2); epsilon=sqrt(epsilon1*epsilon2)')
    lorentz.setNonbondedMethod(nonbonded_force.getNonbondedMethod())
    lorentz.addPerParticleParameter('sigma')
    lorentz.addPerParticleParameter('epsilon')
    lorentz.setCutoffDistance(nonbonded_force.getCutoffDistance())
    system.addForce(lorentz)
    LJset = {}
    for index in range(nonbonded_force.getNumParticles()):
        charge, sigma, epsilon = nonbonded_force.getParticleParameters(index)
        LJset[index] = (sigma, epsilon)
        lorentz.addParticle([sigma, epsilon])
        nonbonded_force.setParticleParameters(
            index, charge, sigma, epsilon * 0)
    for i in range(nonbonded_force.getNumExceptions()):
        (p1, p2, q, sig, eps) = nonbonded_force.getExceptionParameters(i)
        # ALL THE 12,13 and 14 interactions are EXCLUDED FROM CUSTOM NONBONDED
        # FORCE
        lorentz.addExclusion(p1, p2)
        if eps._value != 0.0:
            #print p1,p2,sig,eps
            sig14 = sqrt(LJset[p1][0] * LJset[p2][0])
            eps14 = sqrt(LJset[p1][1] * LJset[p2][1])
            nonbonded_force.setExceptionParameters(i, p1, p2, q, sig14, eps)
    return system
