# Supplementary material for: ECE vs DISP Mechanisms in Anodic Electrolysis of Benzyl Alcohols: Computational Prediction of Microscopic Rate Constants
Source: J Phys Chem C Nanomater Interfaces. 2025 Aug 28;129(36):16076–96. doi: 10.1021/acs.jpcc.5c04347 (PMC12434723; doi:10.1021/acs.jpcc.5c04347)
Supplement: Supplementary file 2 [file jp5c04347_si_002.zip › example_simulation_inputs/MM_simulation_NaOAc_electrode/electrode_classes.py]

from simtk.openmm.app import *
from simtk.openmm import *
from simtk.unit import *
from sys import stdout
import random
import numpy
import subprocess
import sys
from OPLS_LJ import OPLS_LJ

class MM_base(object):
    def __init__(self, pdb_list, residue_xml_list, ff_xml_list, **kwargs):
        self.temperature=300*kelvin
        self.friction = 1/picosecond
        self.timestep = 0.001*picosecond
        self.cutoff = 1.4*nanometer
        self.nonbonded_method = 'PME'

        self.pressure = 1.0*atmosphere
        self.barofreq = 100
        self.NPT = False

        if 'temperature' in kwargs :
            self.temperature = int(kwargs['temperature'])*kelvin
        if 'friction' in kwargs :
            self.friction = int(kwargs['friction'])/picosecond
        if 'timestep' in kwargs :
            self.timestep = float(kwargs['timestep'])*picosecond
        if 'cutoff' in kwargs :
            self.cutoff = float(kwargs['cutoff'])*nanometer
        if 'nonbonded_method' in kwargs :
            self.nonbonded_method = kwargs['nonbonded_method']

        for residue_file in residue_xml_list:
            Topology().loadBondDefinitions(residue_file)

        self.pdb = PDBFile( pdb_list[0] )
        # create modeller
        self.modeller = Modeller(self.pdb.topology, self.pdb.positions)
        # create force field
        self.forcefield = ForceField(*ff_xml_list)
        
        # create openMM system object
        self.system = self.forcefield.createSystem(self.modeller.topology, nonbondedCutoff=self.cutoff, constraints=HBonds, rigidWater=True)
        self.system = OPLS_LJ(self.system)

        # get force types and set method
        self.nbondedForce = [f for f in [self.system.getForce(i) for i in range(self.system.getNumForces())] if type(f) == NonbondedForce][0]
        self.customNonbondedForce = [f for f in [self.system.getForce(i) for i in range(self.system.getNumForces())] if type(f) == CustomNonbondedForce][0]

        self.integrator = LangevinIntegrator(self.temperature, self.friction, self.timestep)

        # set long-range interaction method
        if self.nonbonded_method == 'NoCutoff':
            print( "setting NonbondedForce method to NoCutoff" )
            self.nbondedForce.setNonbondedMethod(NonbondedForce.NoCutoff)
        elif self.nonbonded_method == 'PME':
            print( "setting NonbondedForce method to PME" )
            self.nbondedForce.setNonbondedMethod(NonbondedForce.PME)
        else:
            print ('No such method for nbondedForce (long range interaction method not set correctly in MM_base)')
            sys.exit()

        if self.customNonbondedForce :
            print( "setting CustomNonbondedForce method to CutoffPeriodic" )
            self.customNonbondedForce.setNonbondedMethod(min(self.nbondedForce.getNonbondedMethod(),NonbondedForce.CutoffPeriodic))

    def set_trajectory_output( self, filename , write_frequency , append_trajectory=False, checkpointfile = None , write_checkpoint_frequency = 10000 ):
        self.simmd.reporters = []
        self.simmd.reporters.append(DCDReporter(filename, write_frequency, append=append_trajectory))
        # add checkpointing reporter if input
        if checkpointfile :
            self.simmd.reporters.append(CheckpointReporter(checkpointfile, write_checkpoint_frequency))

    def set_platform( self, platformname ):
        if platformname == 'Reference':
            self.platform = Platform.getPlatformByName('Reference')
            self.simmd = Simulation(self.modeller.topology, self.system, self.integrator, self.platform)
        elif platformname == 'CPU':
            self.platform = Platform.getPlatformByName('CPU')
            self.simmd = Simulation(self.modeller.topology, self.system, self.integrator, self.platform)
        elif platformname == 'OpenCL':
            self.platform = Platform.getPlatformByName('OpenCL')
            self.simmd = Simulation(self.modeller.topology, self.system, self.integrator, self.platform)
        elif platformname == 'CUDA':
            self.platform = Platform.getPlatformByName('CUDA')
            self.simmd = Simulation(self.modeller.topology, self.system, self.integrator, self.platform)
        else:
            print(' Could not recognize platform selection ... ')
            sys.exit(0)
        self.simmd.context.setPositions(self.modeller.positions)

    def initialize_electrodes(self, pdb, nbondedForce):
        self.Cathode = electrode(pdb, nbondedForce, electrode_name = 'CAT')
        self.Anode = electrode(pdb, nbondedForce, electrode_name = 'ANO')

        self.Cathode.determine_surface_atoms()
        self.Anode.determine_surface_atoms()

    def set_electrode_charges(self, total_charge_per_electrode, context):
        # Set charges of the interior surface atoms of each electrode (positive for anode, negative for cathode)
        self.Cathode.set_surface_charge(-1*total_charge_per_electrode, context)
        self.Anode.set_surface_charge(total_charge_per_electrode, context)

    def updateForceGroups(self):
        for i in range(self.system.getNumForces()):
            force = self.system.getForce(i)
            force.setForceGroup(i)

    def writePDBFile(self, filename, filepath):
        state = self.simmd.context.getState(getEnergy=True,getForces=True,getVelocities=True,getPositions=True)
        position = state.getPositions()
        self.modeller.topology.setPeriodicBoxVectors(state.getPeriodicBoxVectors())
        PDBFile.writeFile(self.modeller.topology, position, open(os.path.join(filepath, filename), 'w'))


class atom_MM(object):
    def __init__(self, element, charge, atom_index, x, y, z):
        self.element = element
        self.charge  = charge
        self.atom_index = atom_index
        self.x = x; self.y=y; self.z=z

class electrode(object):
    def __init__(self, pdb, nbondedForce, electrode_name):
        self.electrode_name = electrode_name
        self.topology = pdb.getTopology()
        self.positions = pdb.getPositions()
        self.nbondedForce = nbondedForce
        self.electrode_atoms = []

        for res in self.topology.residues():
            if res.name == self.electrode_name:
                for atom in res._atoms:
                    element = atom.element
                    (q_i, sig, eps) = self.nbondedForce.getParticleParameters(atom.index)
                    atom_object = atom_MM(element.symbol, q_i._value, atom.index, self.positions[atom.index][0]._value, self.positions[atom.index][1]._value, self.positions[atom.index][2]._value)
                    self.electrode_atoms.append(atom_object)

    def get_total_charge(self):
        sumQ = 0.0
        for atom in self.electrode_atoms:
            sumQ += atom.charge
        return sumQ

    def determine_surface_atoms(self):
        dims = [f._value for f in self.topology.getUnitCellDimensions()]
        atoms_z_coords = [atom.z for atom in self.electrode_atoms]
        self.surface_atoms = []
        if self.electrode_name == 'CAT':
            # set atoms with max z to be surface atoms
            max_z = 0
            for atom in self.electrode_atoms:
                if atom.z > max_z:
                    max_z = atom.z
            for atom in self.electrode_atoms:
                if atom.z == max_z:
                    self.surface_atoms.append(atom)
        elif self.electrode_name == 'ANO':
            # set atoms with min z to be surface atoms
            min_z = dims[2]
            for atom in self.electrode_atoms:
                if atom.z < min_z:
                    min_z = atom.z
            for atom in self.electrode_atoms:
                if atom.z == min_z:
                    self.surface_atoms.append(atom)
        #print (self.electrode_name,[(atom.element, atom.atom_index) for atom in self.surface_atoms])

    def set_surface_charge(self, total_charge, context):
        print (total_charge, len(self.surface_atoms), elementary_charge)
        print (self.electrode_name,[(atom.element, atom.atom_index) for atom in self.surface_atoms])
        charge_per_atom = (total_charge / len(self.surface_atoms))*elementary_charge
        for atom in self.surface_atoms:
            (q_i, sig, eps) = self.nbondedForce.getParticleParameters(atom.atom_index)
            self.nbondedForce.setParticleParameters(atom.atom_index, charge_per_atom, sig, eps)
            atom.charge = charge_per_atom
            #print ('elec_name:', self.electrode_name, 'elem:', atom.element, 'index:', atom.atom_index, 'charge:', atom.charge, 'nbf_charge:', q_i)
        self.nbondedForce.updateParametersInContext(context)
