# Supplementary material for: ECE vs DISP Mechanisms in Anodic Electrolysis of Benzyl Alcohols: Computational Prediction of Microscopic Rate Constants
Source: J Phys Chem C Nanomater Interfaces. 2025 Aug 28;129(36):16076–96. doi: 10.1021/acs.jpcc.5c04347 (PMC12434723; doi:10.1021/acs.jpcc.5c04347)
Supplement: Supplementary file 2 [file jp5c04347_si_002.zip › example_simulation_inputs/QMMM_simulation_bulk_H2O_base_OAc/forcefield_PMBA_oxidized.xml]

<?xml version='1.0' encoding='utf-8'?>
<ForceField>
  <AtomTypes>
    <Type name="2ag_800" class="C800_2ag" element="C"  mass="12.011000" />
    <Type name="2ag_801" class="O801_2ag" element="O"  mass="15.999000" />
    <Type name="2ag_802" class="C802_2ag" element="C"  mass="12.011000" />
    <Type name="2ag_803" class="C803_2ag" element="C"  mass="12.011000" />
    <Type name="2ag_804" class="C804_2ag" element="C"  mass="12.011000" />
    <Type name="2ag_805" class="C805_2ag" element="C"  mass="12.011000" />
    <Type name="2ag_806" class="C806_2ag" element="C"  mass="12.011000" />
    <Type name="2ag_807" class="O807_2ag" element="O"  mass="15.999000" />
    <Type name="2ag_808" class="C808_2ag" element="C"  mass="12.011000" />
    <Type name="2ag_809" class="C809_2ag" element="C"  mass="12.011000" />
    <Type name="2ag_810" class="H810_2ag" element="H"  mass="1.008000" />
    <Type name="2ag_811" class="H811_2ag" element="H"  mass="1.008000" />
    <Type name="2ag_812" class="H812_2ag" element="H"  mass="1.008000" />
    <Type name="2ag_813" class="H813_2ag" element="H"  mass="1.008000" />
    <Type name="2ag_814" class="H814_2ag" element="H"  mass="1.008000" />
    <Type name="2ag_815" class="H815_2ag" element="H"  mass="1.008000" />
    <Type name="2ag_816" class="H816_2ag" element="H"  mass="1.008000" />
    <Type name="2ag_817" class="H817_2ag" element="H"  mass="1.008000" />
    <Type name="2ag_818" class="H818_2ag" element="H"  mass="1.008000" />
    <Type name="2ag_819" class="H819_2ag" element="H"  mass="1.008000" />
    <Type name="2an_800" class="O800_2an" element="O"  mass="15.999000" />
    <Type name="2an_801" class="C801_2an" element="C"  mass="12.011000" />
    <Type name="2an_802" class="C802_2an" element="C"  mass="12.011000" />
    <Type name="2an_803" class="C803_2an" element="C"  mass="12.011000" />
    <Type name="2an_804" class="C804_2an" element="C"  mass="12.011000" />
    <Type name="2an_805" class="C805_2an" element="C"  mass="12.011000" />
    <Type name="2an_806" class="C806_2an" element="C"  mass="12.011000" />
    <Type name="2an_807" class="C807_2an" element="C"  mass="12.011000" />
    <Type name="2an_808" class="C808_2an" element="C"  mass="12.011000" />
    <Type name="2an_809" class="C809_2an" element="C"  mass="12.011000" />
    <Type name="2an_810" class="C810_2an" element="C"  mass="12.011000" />
    <Type name="2an_811" class="C811_2an" element="C"  mass="12.011000" />
    <Type name="2an_812" class="H812_2an" element="H"  mass="1.008000" />
    <Type name="2an_813" class="H813_2an" element="H"  mass="1.008000" />
    <Type name="2an_814" class="H814_2an" element="H"  mass="1.008000" />
    <Type name="2an_815" class="H815_2an" element="H"  mass="1.008000" />
    <Type name="2an_816" class="H816_2an" element="H"  mass="1.008000" />
    <Type name="2an_817" class="H817_2an" element="H"  mass="1.008000" />
    <Type name="2an_818" class="H818_2an" element="H"  mass="1.008000" />
    <Type name="2an_819" class="H819_2an" element="H"  mass="1.008000" />
    <Type name="2an_820" class="H820_2an" element="H"  mass="1.008000" />
    <Type name="2an_821" class="H821_2an" element="H"  mass="1.008000" />
    <Type name="CT"      class="CT"       element="C"  mass="12.01" />
    <Type name="Ox"      class="Ox"       element="O"  mass="15.99" />
    <Type name="Hc"      class="Hc"       element="H"  mass="1.008" />
    <Type name="Ho"      class="Ho"       element="H"  mass="1.008" />
    <Type name="spcfw-O" class="OW"       element="O"  mass="15.99943"/>
    <Type name="spcfw-H" class="HW"       element="H"  mass="1.007947"/>
    <Type name="Clc"     class="Clc"      element="Cl" mass="35.45"     />
    <Type name="Oc"      class="Oc"       element="O"  mass="15.99"     />
    <Type name="Li"      class="Li"       element="Li" mass="6.941"     />
    <Type name="Na"       class="Na"       element="Na" mass="22.9897"  />
    <Type name="ACA_800" class="C800_ACA" element="C" mass="12.011" />
    <Type name="ACA_801" class="C801_ACA" element="C" mass="12.011" />
    <Type name="ACA_802" class="O802_ACA" element="O" mass="15.999" />
    <Type name="ACA_803" class="O803_ACA" element="O" mass="15.999" />
    <Type name="ACA_804" class="H804_ACA" element="H" mass="1.008" />
    <Type name="ACA_805" class="H805_ACA" element="H" mass="1.008" />
    <Type name="ACA_806" class="H806_ACA" element="H" mass="1.008" />
  </AtomTypes>
  <Residues>
    <Residue name="2ag">
      <Atom name="C00" type="2ag_800" />
      <Atom name="O01" type="2ag_801" />
      <Atom name="C02" type="2ag_802" />
      <Atom name="C03" type="2ag_803" />
      <Atom name="C04" type="2ag_804" />
      <Atom name="C05" type="2ag_805" />
      <Atom name="C06" type="2ag_806" />
      <Atom name="O07" type="2ag_807" />
      <Atom name="C08" type="2ag_808" />
      <Atom name="C09" type="2ag_809" />
      <Atom name="H0A" type="2ag_810" />
      <Atom name="H0B" type="2ag_811" />
      <Atom name="H0C" type="2ag_812" />
      <Atom name="H0D" type="2ag_813" />
      <Atom name="H0E" type="2ag_814" />
      <Atom name="H0F" type="2ag_815" />
      <Atom name="H0G" type="2ag_816" />
      <Atom name="H0H" type="2ag_817" />
      <Atom name="H0I" type="2ag_818" />
      <Atom name="H0J" type="2ag_819" />
      <Bond from="0" to="1" />
      <Bond from="1" to="2" />
      <Bond from="2" to="3" />
      <Bond from="3" to="4" />
      <Bond from="4" to="5" />
      <Bond from="5" to="6" />
      <Bond from="6" to="7" />
      <Bond from="5" to="8" />
      <Bond from="2" to="9" />
      <Bond from="0" to="10" />
      <Bond from="0" to="11" />
      <Bond from="0" to="12" />
      <Bond from="3" to="13" />
      <Bond from="4" to="14" />
      <Bond from="6" to="15" />
      <Bond from="6" to="16" />
      <Bond from="7" to="17" />
      <Bond from="8" to="18" />
      <Bond from="9" to="19" />
      <Bond from="8" to="9" />
    </Residue>
    <Residue name="2an">
      <Atom name="O00" type="2an_800" />
      <Atom name="C01" type="2an_801" />
      <Atom name="C02" type="2an_802" />
      <Atom name="C03" type="2an_803" />
      <Atom name="C04" type="2an_804" />
      <Atom name="C05" type="2an_805" />
      <Atom name="C06" type="2an_806" />
      <Atom name="C07" type="2an_807" />
      <Atom name="C08" type="2an_808" />
      <Atom name="C09" type="2an_809" />
      <Atom name="C0A" type="2an_810" />
      <Atom name="C0B" type="2an_811" />
      <Atom name="H0C" type="2an_812" />
      <Atom name="H0D" type="2an_813" />
      <Atom name="H0E" type="2an_814" />
      <Atom name="H0F" type="2an_815" />
      <Atom name="H0G" type="2an_816" />
      <Atom name="H0H" type="2an_817" />
      <Atom name="H0I" type="2an_818" />
      <Atom name="H0J" type="2an_819" />
      <Atom name="H0K" type="2an_820" />
      <Atom name="H0M" type="2an_821" />
      <Bond from="0" to="1" />
      <Bond from="1" to="2" />
      <Bond from="2" to="3" />
      <Bond from="3" to="4" />
      <Bond from="4" to="5" />
      <Bond from="5" to="6" />
      <Bond from="6" to="7" />
      <Bond from="7" to="8" />
      <Bond from="8" to="9" />
      <Bond from="9" to="10" />
      <Bond from="2" to="11" />
      <Bond from="0" to="12" />
      <Bond from="1" to="13" />
      <Bond from="1" to="14" />
      <Bond from="3" to="15" />
      <Bond from="4" to="16" />
      <Bond from="5" to="17" />
      <Bond from="7" to="18" />
      <Bond from="8" to="19" />
      <Bond from="9" to="20" />
      <Bond from="10" to="21" />
      <Bond from="6" to="11" />
      <Bond from="10" to="11" />
    </Residue>
    <Residue name="MOH">
      <Atom name="C"  type="CT" />
      <Atom name="H1" type="Hc" />
      <Atom name="H2" type="Hc" />
      <Atom name="H3" type="Hc" />
      <Atom name="O"  type="Ox" />
      <Atom name="Ho" type="Ho" />
      <Bond from="0" to="1"/>
      <Bond from="0" to="2"/>
      <Bond from="0" to="3"/>
      <Bond from="0" to="4"/>
      <Bond from="4" to="5"/>
    </Residue>
    <Residue name="HOH">
      <Atom name="O"  type="spcfw-O"/>
      <Atom name="H1" type="spcfw-H"/>
      <Atom name="H2" type="spcfw-H"/>
      <Bond from="0" to="1"/>
      <Bond from="0" to="2"/>
    </Residue>
    <Residue name="CLO">
      <Atom name="Clc" type="Clc"/>
      <Atom name="Oc1" type="Oc" />
      <Atom name="Oc2" type="Oc" />
      <Atom name="Oc3" type="Oc" />
      <Atom name="Oc4" type="Oc" />
      <Bond from="0"   to="1"/>
      <Bond from="0"   to="2"/>
      <Bond from="0"   to="3"/>
      <Bond from="0"   to="4"/>
    </Residue>
    <Residue name="Li">
      <Atom name="Li" type="Li" />
    </Residue>
    <Residue name="ACA">
      <Atom name="C00" type="ACA_800" />
      <Atom name="C01" type="ACA_801" />
      <Atom name="O02" type="ACA_802" />
      <Atom name="O03" type="ACA_803" />
      <Atom name="H04" type="ACA_804" />
      <Atom name="H05" type="ACA_805" />
      <Atom name="H06" type="ACA_806" />
      <Bond from="1" to="0" />
      <Bond from="2" to="0" />
      <Bond from="3" to="0" />
      <Bond from="4" to="1" />
      <Bond from="5" to="1" />
      <Bond from="6" to="1" />
    </Residue>
    <Residue name="Na">
      <Atom name="Na" type="Na" />
    </Residue>
  </Residues>
  <HarmonicBondForce>
    <Bond class1="CT"       class2="Hc"       length="0.1090"   k="284512.00"     />
    <Bond class1="Ox"       class2="Ho"       length="0.0945"   k="462750.40"     />
    <Bond class1="CT"       class2="Ox"       length="0.1410"   k="267776.00"     />
    <Bond class1="OW"       class2="HW"       length="0.1"      k="462750.4"/>
    <Bond class1="Oc"       class2="Clc"      length="0.1506"   k="633959.68"    />
    <Bond class1="C801_ACA" class2="C800_ACA" length="0.152200" k="265265.600000" />
    <Bond class1="H804_ACA" class2="C801_ACA" length="0.109000" k="284512.000000" />
    <Bond class1="H805_ACA" class2="C801_ACA" length="0.109000" k="284512.000000" />
    <Bond class1="H806_ACA" class2="C801_ACA" length="0.109000" k="284512.000000" />
    <Bond class1="O802_ACA" class2="C800_ACA" length="0.125000" k="548940.800000" />
    <Bond class1="O803_ACA" class2="C800_ACA" length="0.125000" k="548940.800000" />
  </HarmonicBondForce>
  <HarmonicAngleForce>
    <Angle class1="Hc"       class2="CT"       class3="Hc"       angle="1.881465" k="276.144"    />
    <Angle class1="Hc"       class2="CT"       class3="Ox"       angle="1.911136" k="292.880"    />
    <Angle class1="CT"       class2="Ox"       class3="Ho"       angle="1.893682" k="460.240"    />
    <Angle class1="HW"       class2="OW"       class3="HW"       angle="1.910611" k="836.8"/>
    <Angle class1="Oc"       class2="Clc"      class3="Oc"       angle="1.911135" k="1739.707"  />
    <Angle class1="H804_ACA" class2="C801_ACA" class3="C800_ACA" angle="1.911136" k="292.880000" />
    <Angle class1="H805_ACA" class2="C801_ACA" class3="C800_ACA" angle="1.911136" k="292.880000" />
    <Angle class1="H805_ACA" class2="C801_ACA" class3="H804_ACA" angle="1.881465" k="276.144000" />
    <Angle class1="H806_ACA" class2="C801_ACA" class3="C800_ACA" angle="1.911136" k="292.880000" />
    <Angle class1="H806_ACA" class2="C801_ACA" class3="H804_ACA" angle="1.881465" k="276.144000" />
    <Angle class1="H806_ACA" class2="C801_ACA" class3="H805_ACA" angle="1.881465" k="276.144000" />
    <Angle class1="O802_ACA" class2="C800_ACA" class3="C801_ACA" angle="2.042035" k="585.760000" />
    <Angle class1="O803_ACA" class2="C800_ACA" class3="C801_ACA" angle="2.042035" k="585.760000" />
    <Angle class1="O803_ACA" class2="C800_ACA" class3="O802_ACA" angle="2.199115" k="669.440000" />
  </HarmonicAngleForce>
  <PeriodicTorsionForce>
    <Proper class1="Ho" class2="Ox" class3="CT" class4="Hc" k1="0.000000" k2="0.000000" k3="0.736384" k4="0.000000" periodicity1="1" periodicity2="2" periodicity3="3" periodicity4="4" phase1="0.00" phase2="3.141592653589793" phase3="0.00" phase4="3.141592653589793"/>
    <Proper class1="C801_ACA" class2="C800_ACA" class3="O802_ACA" class4="O803_ACA" k1="0.000000" k2="43.932000" k3="0.000000" k4="0.000000" periodicity1="1" periodicity2="2" periodicity3="3" periodicity4="4" phase1="0.00" phase2="3.141592653589793" phase3="0.00" phase4="3.141592653589793" />
  </PeriodicTorsionForce>
  <NonbondedForce coulomb14scale="0.5" lj14scale="0.5">
    <Atom type="Na"       charge="1.000"    sigma="1.0" epsilon="0.0"  />
    <Atom type="ACA_800" charge="0.360298"  sigma="1.0" epsilon="0.0" />
    <Atom type="ACA_801" charge="-0.218500" sigma="1.0" epsilon="0.0" />
    <Atom type="ACA_802" charge="-0.648054" sigma="1.0" epsilon="0.0" />
    <Atom type="ACA_803" charge="-0.648054" sigma="1.0" epsilon="0.0" />
    <Atom type="ACA_804" charge="0.051436"  sigma="1.0" epsilon="0.0" />
    <Atom type="ACA_805" charge="0.051436"  sigma="1.0" epsilon="0.0" />
    <Atom type="ACA_806" charge="0.051438"  sigma="1.0" epsilon="0.0" />
    <Atom type="2ag_800" charge="-0.08463" sigma="1.0" epsilon="0.0" />
    <Atom type="2ag_801" charge="-0.21240" sigma="1.0" epsilon="0.0" />
    <Atom type="2ag_802" charge="0.35855" sigma="1.0" epsilon="0.0" />
    <Atom type="2ag_803" charge="-0.08426" sigma="1.0" epsilon="0.0" />
    <Atom type="2ag_804" charge="-0.09666" sigma="1.0" epsilon="0.0" />
    <Atom type="2ag_805" charge="0.12651" sigma="1.0" epsilon="0.0" />
    <Atom type="2ag_806" charge="0.29151" sigma="1.0" epsilon="0.0" />
    <Atom type="2ag_807" charge="-0.58262" sigma="1.0" epsilon="0.0" />
    <Atom type="2ag_808" charge="-0.09666" sigma="1.0" epsilon="0.0" />
    <Atom type="2ag_809" charge="-0.08426" sigma="1.0" epsilon="0.0" />
    <Atom type="2ag_810" charge="0.14097" sigma="1.0" epsilon="0.0" />
    <Atom type="2ag_811" charge="0.14097" sigma="1.0" epsilon="0.0" />
    <Atom type="2ag_812" charge="0.14097" sigma="1.0" epsilon="0.0" />
    <Atom type="2ag_813" charge="0.11804" sigma="1.0" epsilon="0.0" />
    <Atom type="2ag_814" charge="0.16125" sigma="1.0" epsilon="0.0" />
    <Atom type="2ag_815" charge="0.41"    sigma="1.0" epsilon="0.0" />
    <Atom type="2ag_816" charge="0.41"    sigma="1.0" epsilon="0.0" />
    <Atom type="2ag_817" charge="0.42378" sigma="1.0" epsilon="0.0" />
    <Atom type="2ag_818" charge="0.16125" sigma="1.0" epsilon="0.0" />
    <Atom type="2ag_819" charge="0.11804" sigma="1.0" epsilon="0.0" />
    <Atom type="2an_800" charge="-0.590500" sigma="1.0" epsilon="0.0" />
    <Atom type="2an_801" charge="0.058400" sigma="1.0" epsilon="0.0" />
    <Atom type="2an_802" charge="-0.086400" sigma="1.0" epsilon="0.0" />
    <Atom type="2an_803" charge="-0.112200" sigma="1.0" epsilon="0.0" />
    <Atom type="2an_804" charge="-0.149300" sigma="1.0" epsilon="0.0" />
    <Atom type="2an_805" charge="-0.134600" sigma="1.0" epsilon="0.0" />
    <Atom type="2an_806" charge="-0.038000" sigma="1.0" epsilon="0.0" />
    <Atom type="2an_807" charge="-0.132700" sigma="1.0" epsilon="0.0" />
    <Atom type="2an_808" charge="-0.149800" sigma="1.0" epsilon="0.0" />
    <Atom type="2an_809" charge="-0.141600" sigma="1.0" epsilon="0.0" />
    <Atom type="2an_810" charge="-0.144100" sigma="1.0" epsilon="0.0" />
    <Atom type="2an_811" charge="-0.017300" sigma="1.0" epsilon="0.0" />
    <Atom type="2an_812" charge="0.412100" sigma="1.0" epsilon="0.0" />
    <Atom type="2an_813" charge="0.081900" sigma="1.0" epsilon="0.0" />
    <Atom type="2an_814" charge="0.081900" sigma="1.0" epsilon="0.0" />
    <Atom type="2an_815" charge="0.168600" sigma="1.0" epsilon="0.0" />
    <Atom type="2an_816" charge="0.152100" sigma="1.0" epsilon="0.0" />
    <Atom type="2an_817" charge="0.148900" sigma="1.0" epsilon="0.0" />
    <Atom type="2an_818" charge="0.149700" sigma="1.0" epsilon="0.0" />
    <Atom type="2an_819" charge="0.149800" sigma="1.0" epsilon="0.0" />
    <Atom type="2an_820" charge="0.149600" sigma="1.0" epsilon="0.0" />
    <Atom type="2an_821" charge="0.143300" sigma="1.0" epsilon="0.0" />
    <Atom type="CT"      charge="0.145"    sigma="1.0" epsilon="0.0" />
    <Atom type="Ox"      charge="-0.683"   sigma="1.0" epsilon="0.0" />
    <Atom type="Hc"      charge="0.040"    sigma="1.0" epsilon="0.0" />
    <Atom type="Ho"      charge="0.418"    sigma="1.0" epsilon="0.0" />
    <Atom type="spcfw-O" charge="-0.82"    sigma="1.0" epsilon="0.0" />
    <Atom type="spcfw-H" charge="0.41"     sigma="1.0" epsilon="0.0" />
    <Atom type="Clc"     charge="1.176"    sigma="1.0" epsilon="0.0" />
    <Atom type="Oc"      charge="-0.544"   sigma="1.0" epsilon="0.0" />
    <Atom type="Li"      charge="1.000"    sigma="1.0" epsilon="0.0" />
    <Atom class="CatC"   charge="0.0"      sigma="1.0" epsilon="0.0" />
    <Atom class="AnoC"   charge="0.0"      sigma="1.0" epsilon="0.0" />
    <Atom class="AnoH"   charge="0.0"      sigma="1.0" epsilon="0.0" />
  </NonbondedForce>
  <CustomNonbondedForce energy="4*E*((S/r)^12-(S/r)^6); E=sqrt(eps1*eps2); S=sqrt(sig1*sig2)" bondCutoff="3" coulomb14scale="0.0" lj14scale="0.5">
    <PerParticleParameter name="eps" />
    <PerParticleParameter name="sig" />
    <Atom type="Na"      sig="0.2586"   eps="0.35757"  />
    <Atom type="ACA_800" sig="0.355"    eps="0.292880" />
    <Atom type="ACA_801" sig="0.350"    eps="0.276144" />
    <Atom type="ACA_802" sig="0.296"    eps="0.878640" />
    <Atom type="ACA_803" sig="0.296"    eps="0.878640" />
    <Atom type="ACA_804" sig="0.250"    eps="0.125520" />
    <Atom type="ACA_805" sig="0.250"    eps="0.125520" />
    <Atom type="ACA_806" sig="0.250"    eps="0.125520" />
    <Atom type="2ag_800" sig="0.350000" eps="0.276144" />
    <Atom type="2ag_801" sig="0.290000" eps="0.585760" />
    <Atom type="2ag_802" sig="0.355000" eps="0.292880" />
    <Atom type="2ag_803" sig="0.355000" eps="0.292880" />
    <Atom type="2ag_804" sig="0.355000" eps="0.292880" />
    <Atom type="2ag_805" sig="0.355000" eps="0.292880" />
    <Atom type="2ag_806" sig="0.55" eps="0.01" />
    <Atom type="2ag_807" sig="0.312000" eps="0.711280" />
    <Atom type="2ag_808" sig="0.355000" eps="0.292880" />
    <Atom type="2ag_809" sig="0.355000" eps="0.292880" />
    <Atom type="2ag_810" sig="0.250000" eps="0.125520" />
    <Atom type="2ag_811" sig="0.250000" eps="0.125520" />
    <Atom type="2ag_812" sig="0.250000" eps="0.125520" />
    <Atom type="2ag_813" sig="0.242000" eps="0.125520" />
    <Atom type="2ag_814" sig="0.242000" eps="0.125520" />
    <Atom type="2ag_815" sig="1.0"      eps="0.000000" />
    <Atom type="2ag_816" sig="1.0"      eps="0.000000" />
    <Atom type="2ag_817" sig="0.000000" eps="0.000000" />
    <Atom type="2ag_818" sig="0.242000" eps="0.125520" />
    <Atom type="2ag_819" sig="0.242000" eps="0.125520" />
    <Atom type="2an_800" sig="0.312000" eps="0.711280" />
    <Atom type="2an_801" sig="0.350000" eps="0.276144" />
    <Atom type="2an_802" sig="0.355000" eps="0.292880" />
    <Atom type="2an_803" sig="0.355000" eps="0.292880" />
    <Atom type="2an_804" sig="0.355000" eps="0.292880" />
    <Atom type="2an_805" sig="0.355000" eps="0.292880" />
    <Atom type="2an_806" sig="0.350000" eps="0.334720" />
    <Atom type="2an_807" sig="0.355000" eps="0.292880" />
    <Atom type="2an_808" sig="0.355000" eps="0.292880" />
    <Atom type="2an_809" sig="0.355000" eps="0.292880" />
    <Atom type="2an_810" sig="0.355000" eps="0.292880" />
    <Atom type="2an_811" sig="0.350000" eps="0.334720" />
    <Atom type="2an_812" sig="0.000000" eps="0.000000" />
    <Atom type="2an_813" sig="0.250000" eps="0.125520" />
    <Atom type="2an_814" sig="0.250000" eps="0.125520" />
    <Atom type="2an_815" sig="0.242000" eps="0.125520" />
    <Atom type="2an_816" sig="0.242000" eps="0.125520" />
    <Atom type="2an_817" sig="0.242000" eps="0.125520" />
    <Atom type="2an_818" sig="0.242000" eps="0.125520" />
    <Atom type="2an_819" sig="0.242000" eps="0.125520" />
    <Atom type="2an_820" sig="0.242000" eps="0.125520" />
    <Atom type="2an_821" sig="0.242000" eps="0.125520" />
    <Atom type="CT"      sig="0.350"    eps="0.27614"  />
    <Atom type="Ox"      sig="0.312"    eps="0.71128"  />
    <Atom type="Hc"      sig="0.250"    eps="0.12552"  />
    <Atom type="Ho"      sig="0.000"    eps="0.00000"  />
    <Atom type="spcfw-O" sig="0.316549" eps="0.65030" />
    <Atom type="spcfw-H" sig="1.0"      eps="0.00000"  />
    <Atom type="Clc"     sig="0.350"    eps="0.49283"  />
    <Atom type="Oc"      sig="0.290"    eps="0.87864"  />
    <Atom type="Li"      sig="0.287"    eps="0.00209"  />
    <Atom class="CatC"   sig="0.355"    eps="0.29288"  />
    <Atom class="AnoC"   sig="0.355"    eps="0.29288"  />
    <Atom class="AnoH"   sig="0.0"      eps="0.0"      />
  </CustomNonbondedForce>
</ForceField>
