# Supplementary material for: ECE vs DISP Mechanisms in Anodic Electrolysis of Benzyl Alcohols: Computational Prediction of Microscopic Rate Constants
Source: J Phys Chem C Nanomater Interfaces. 2025 Aug 28;129(36):16076–96. doi: 10.1021/acs.jpcc.5c04347 (PMC12434723; doi:10.1021/acs.jpcc.5c04347)
Supplement: Supplementary file 2 [file jp5c04347_si_002.zip › example_simulation_inputs/QMMM_simulation_bulk_H2O_base_OAc/start_01_-2.095_coords.pdb]

TITLE     MDANALYSIS FRAME 0: Created by PDBWriter
CRYST1   39.149   39.149   39.149  90.00  90.00  90.00 P 1           1
ATOM      1  C00 2ag A   1      15.408  21.077  23.572  1.00  0.00      A    C  
ATOM      2  O01 2ag A   1      14.738  19.866  23.009  1.00  0.00      A    O  
ATOM      3  C02 2ag A   1      14.173  20.192  21.711  1.00  0.00      A    C  
ATOM      4  C03 2ag A   1      14.954  20.592  20.659  1.00  0.00      A    C  
ATOM      5  C04 2ag A   1      14.343  20.959  19.456  1.00  0.00      A    C  
ATOM      6  C05 2ag A   1      12.980  20.874  19.270  1.00  0.00      A    C  
ATOM      7  C06 2ag A   1      12.339  21.380  18.061  1.00  0.00      A    C  
ATOM      8  O07 2ag A   1      13.161  21.308  16.926  1.00  0.00      A    O  
ATOM      9  C08 2ag A   1      12.194  20.346  20.341  1.00  0.00      A    C  
ATOM     10  C09 2ag A   1      12.745  20.019  21.571  1.00  0.00      A    C  
ATOM     11  H0A 2ag A   1      16.211  20.779  24.211  1.00  0.00      A    H  
ATOM     12  H0B 2ag A   1      15.793  21.655  22.716  1.00  0.00      A    H  
ATOM     13  H0C 2ag A   1      14.743  21.783  24.105  1.00  0.00      A    H  
ATOM     14  H0D 2ag A   1      16.042  20.570  20.730  1.00  0.00      A    H  
ATOM     15  H0E 2ag A   1      14.989  21.159  18.576  1.00  0.00      A    H  
ATOM     16  H0F 2ag A   1      11.942  22.393  18.270  1.00  0.00      A    H  
ATOM     17  H0G 2ag A   1      11.380  20.828  17.865  1.00  0.00      A    H  
ATOM     18  H0H 2ag A   1      13.123  22.107  16.359  1.00  0.00      A    H  
ATOM     19  H0I 2ag A   1      11.167  20.017  20.210  1.00  0.00      A    H  
ATOM     20  H0J 2ag A   1      12.148  19.698  22.400  1.00  0.00      A    H  
ATOM     21  C00 ACA B   2      11.215  24.154  15.958  1.00  0.00      B    C  
ATOM     22  C01 ACA B   2      10.849  25.449  15.292  1.00  0.00      B    C  
ATOM     23  O02 ACA B   2      12.281  23.583  15.895  1.00  0.00      B    O  
ATOM     24  O03 ACA B   2      10.280  23.553  16.574  1.00  0.00      B    O  
ATOM     25  H04 ACA B   2      10.205  25.231  14.411  1.00  0.00      B    H  
ATOM     26  H05 ACA B   2      11.687  26.044  14.971  1.00  0.00      B    H  
ATOM     27  H06 ACA B   2      10.312  26.032  16.066  1.00  0.00      B    H  
ATOM     28  O   HOH B   1      18.613  19.217   9.964  1.00  0.00      B    O  
ATOM     29  H1  HOH B   1      18.764  18.648  10.801  1.00  0.00      B    H  
ATOM     30  H2  HOH B   1      17.598  19.333   9.848  1.00  0.00      B    H  
ATOM     31  O   HOH B   2      11.716  25.407  11.886  1.00  0.00      B    O  
ATOM     32  H1  HOH B   2      12.233  26.283  11.814  1.00  0.00      B    H  
ATOM     33  H2  HOH B   2      12.321  24.685  12.298  1.00  0.00      B    H  
ATOM     34  O   HOH B   4      14.535  21.606   7.689  1.00  0.00      B    O  
ATOM     35  H1  HOH B   4      14.239  20.695   7.334  1.00  0.00      B    H  
ATOM     36  H2  HOH B   4      15.549  21.626   7.582  1.00  0.00      B    H  
ATOM     37  O   HOH B   5      20.025  30.300  17.615  1.00  0.00      B    O  
ATOM     38  H1  HOH B   5      20.092  29.405  18.065  1.00  0.00      B    H  
ATOM     39  H2  HOH B   5      19.385  30.719  18.233  1.00  0.00      B    H  
ATOM     40  O   HOH B   7      18.965  22.141  10.854  1.00  0.00      B    O  
ATOM     41  H1  HOH B   7      19.914  22.461  10.959  1.00  0.00      B    H  
ATOM     42  H2  HOH B   7      18.962  21.176  10.513  1.00  0.00      B    H  
ATOM     43  O   HOH B   8      10.809  24.651  19.997  1.00  0.00      B    O  
ATOM     44  H1  HOH B   8      11.368  25.325  19.502  1.00  0.00      B    H  
ATOM     45  H2  HOH B   8      11.364  24.155  20.636  1.00  0.00      B    H  
ATOM     46  O   HOH B   9      14.728  25.858  12.536  1.00  0.00      B    O  
ATOM     47  H1  HOH B   9      15.716  25.542  12.454  1.00  0.00      B    H  
ATOM     48  H2  HOH B   9      14.147  25.088  12.781  1.00  0.00      B    H  
ATOM     49  O   HOH B  10      13.224  18.643  15.610  1.00  0.00      B    O  
ATOM     50  H1  HOH B  10      13.379  19.592  15.994  1.00  0.00      B    H  
ATOM     51  H2  HOH B  10      14.039  18.267  15.215  1.00  0.00      B    H  
ATOM     52  O   HOH B  11       9.344  19.030  17.341  1.00  0.00      B    O  
ATOM     53  H1  HOH B  11      10.273  18.647  17.654  1.00  0.00      B    H  
ATOM     54  H2  HOH B  11       8.734  18.185  17.202  1.00  0.00      B    H  
ATOM     55  O   HOH B  12      21.955  13.559  18.233  1.00  0.00      B    O  
ATOM     56  H1  HOH B  12      22.482  12.882  18.740  1.00  0.00      B    H  
ATOM     57  H2  HOH B  12      21.628  14.226  18.926  1.00  0.00      B    H  
ATOM     58  O   HOH B  13      37.310  21.942  26.058  1.00  0.00      B    O  
ATOM     59  H1  HOH B  13      36.879  21.015  26.090  1.00  0.00      B    H  
ATOM     60  H2  HOH B  13      38.209  21.839  25.731  1.00  0.00      B    H  
ATOM     61  O   HOH B  14      17.942   6.727  30.864  1.00  0.00      B    O  
ATOM     62  H1  HOH B  14      18.023   5.721  30.611  1.00  0.00      B    H  
ATOM     63  H2  HOH B  14      18.165   7.355  30.069  1.00  0.00      B    H  
ATOM     64  O   HOH B  15      20.284  18.850  15.900  1.00  0.00      B    O  
ATOM     65  H1  HOH B  15      19.985  17.892  16.086  1.00  0.00      B    H  
ATOM     66  H2  HOH B  15      21.268  18.918  15.586  1.00  0.00      B    H  
ATOM     67  O   HOH B  16      34.575  23.148  11.743  1.00  0.00      B    O  
ATOM     68  H1  HOH B  16      34.751  24.005  12.282  1.00  0.00      B    H  
ATOM     69  H2  HOH B  16      35.031  23.324  10.814  1.00  0.00      B    H  
ATOM     70  O   HOH B  17       9.916  21.343  22.908  1.00  0.00      B    O  
ATOM     71  H1  HOH B  17       9.728  20.448  22.586  1.00  0.00      B    H  
ATOM     72  H2  HOH B  17      10.611  21.261  23.614  1.00  0.00      B    H  
ATOM     73  O   HOH B  18       8.459   6.157  13.031  1.00  0.00      B    O  
ATOM     74  H1  HOH B  18       9.180   5.697  12.456  1.00  0.00      B    H  
ATOM     75  H2  HOH B  18       7.912   6.827  12.467  1.00  0.00      B    H  
ATOM     76  O   HOH B  19      11.595  37.877  35.605  1.00  0.00      B    O  
ATOM     77  H1  HOH B  19      10.895  37.129  35.537  1.00  0.00      B    H  
ATOM     78  H2  HOH B  19      11.971  37.806  36.544  1.00  0.00      B    H  
ATOM     79  O   HOH B  20       1.171  35.855  18.672  1.00  0.00      B    O  
ATOM     80  H1  HOH B  20       1.989  35.240  18.331  1.00  0.00      B    H  
ATOM     81  H2  HOH B  20       0.498  35.858  17.964  1.00  0.00      B    H  
ATOM     82  O   HOH B  21       8.398  29.452  25.022  1.00  0.00      B    O  
ATOM     83  H1  HOH B  21       8.780  29.041  25.857  1.00  0.00      B    H  
ATOM     84  H2  HOH B  21       8.162  28.656  24.390  1.00  0.00      B    H  
ATOM     85  O   HOH B  22      27.136  38.161   5.989  1.00  0.00      B    O  
ATOM     86  H1  HOH B  22      27.957  37.657   5.734  1.00  0.00      B    H  
ATOM     87  H2  HOH B  22      27.256  38.631   6.867  1.00  0.00      B    H  
ATOM     88  O   HOH B  23      24.606  19.026  30.094  1.00  0.00      B    O  
ATOM     89  H1  HOH B  23      25.307  19.432  29.471  1.00  0.00      B    H  
ATOM     90  H2  HOH B  23      25.146  18.412  30.706  1.00  0.00      B    H  
ATOM     91  O   HOH B  24      31.042  19.461  23.744  1.00  0.00      B    O  
ATOM     92  H1  HOH B  24      31.224  20.087  24.541  1.00  0.00      B    H  
ATOM     93  H2  HOH B  24      31.872  19.330  23.254  1.00  0.00      B    H  
ATOM     94  O   HOH B  25      13.118  18.937  24.825  1.00  0.00      B    O  
ATOM     95  H1  HOH B  25      13.741  19.200  24.023  1.00  0.00      B    H  
ATOM     96  H2  HOH B  25      13.712  18.319  25.404  1.00  0.00      B    H  
ATOM     97  O   HOH B  26      13.372   3.795  19.536  1.00  0.00      B    O  
ATOM     98  H1  HOH B  26      12.818   3.459  18.775  1.00  0.00      B    H  
ATOM     99  H2  HOH B  26      13.109   3.238  20.337  1.00  0.00      B    H  
ATOM    100  O   HOH B  27       8.502   2.811  14.029  1.00  0.00      B    O  
ATOM    101  H1  HOH B  27       8.270   2.863  13.055  1.00  0.00      B    H  
ATOM    102  H2  HOH B  27       7.970   3.540  14.540  1.00  0.00      B    H  
ATOM    103  O   HOH B  28      22.805  22.801  29.880  1.00  0.00      B    O  
ATOM    104  H1  HOH B  28      23.727  22.726  29.578  1.00  0.00      B    H  
ATOM    105  H2  HOH B  28      22.659  21.897  30.346  1.00  0.00      B    H  
ATOM    106  O   HOH B  29      31.556  37.738  33.457  1.00  0.00      B    O  
ATOM    107  H1  HOH B  29      31.027  37.978  32.616  1.00  0.00      B    H  
ATOM    108  H2  HOH B  29      32.558  38.087  33.234  1.00  0.00      B    H  
ATOM    109  O   HOH B  30      35.850  24.766   0.447  1.00  0.00      B    O  
ATOM    110  H1  HOH B  30      35.043  24.735   1.080  1.00  0.00      B    H  
ATOM    111  H2  HOH B  30      36.104  25.730   0.420  1.00  0.00      B    H  
ATOM    112  O   HOH B  31      27.179  24.515  30.904  1.00  0.00      B    O  
ATOM    113  H1  HOH B  31      27.980  25.123  30.792  1.00  0.00      B    H  
ATOM    114  H2  HOH B  31      27.288  23.906  31.685  1.00  0.00      B    H  
ATOM    115  O   HOH B  32       1.307  37.163   7.894  1.00  0.00      B    O  
ATOM    116  H1  HOH B  32       2.216  36.754   8.258  1.00  0.00      B    H  
ATOM    117  H2  HOH B  32       0.532  36.545   8.141  1.00  0.00      B    H  
ATOM    118  O   HOH B  33      13.239  24.438   3.673  1.00  0.00      B    O  
ATOM    119  H1  HOH B  33      12.239  24.502   3.422  1.00  0.00      B    H  
ATOM    120  H2  HOH B  33      13.317  24.125   4.633  1.00  0.00      B    H  
ATOM    121  O   HOH B  34      30.069  34.332   9.074  1.00  0.00      B    O  
ATOM    122  H1  HOH B  34      30.399  33.726   8.328  1.00  0.00      B    H  
ATOM    123  H2  HOH B  34      29.975  35.266   8.648  1.00  0.00      B    H  
ATOM    124  O   HOH B  35      26.209  10.837  35.403  1.00  0.00      B    O  
ATOM    125  H1  HOH B  35      26.271   9.822  35.267  1.00  0.00      B    H  
ATOM    126  H2  HOH B  35      25.222  10.980  35.758  1.00  0.00      B    H  
ATOM    127  O   HOH B  36      17.698  13.962  27.559  1.00  0.00      B    O  
ATOM    128  H1  HOH B  36      16.837  14.588  27.609  1.00  0.00      B    H  
ATOM    129  H2  HOH B  36      18.328  14.121  28.354  1.00  0.00      B    H  
ATOM    130  O   HOH B  37      30.704  18.398  11.369  1.00  0.00      B    O  
ATOM    131  H1  HOH B  37      30.033  19.065  11.639  1.00  0.00      B    H  
ATOM    132  H2  HOH B  37      31.587  18.890  11.414  1.00  0.00      B    H  
ATOM    133  O   HOH B  38       6.349  20.256  39.131  1.00  0.00      B    O  
ATOM    134  H1  HOH B  38       6.421  19.693  38.324  1.00  0.00      B    H  
ATOM    135  H2  HOH B  38       7.297  20.517  39.457  1.00  0.00      B    H  
ATOM    136  O   HOH B  39      23.024  32.587  27.997  1.00  0.00      B    O  
ATOM    137  H1  HOH B  39      22.150  32.463  27.553  1.00  0.00      B    H  
ATOM    138  H2  HOH B  39      23.656  32.908  27.286  1.00  0.00      B    H  
ATOM    139  O   HOH B  40      27.215  39.120  26.425  1.00  0.00      B    O  
ATOM    140  H1  HOH B  40      26.392  38.717  26.051  1.00  0.00      B    H  
ATOM    141  H2  HOH B  40      27.893  38.366  26.372  1.00  0.00      B    H  
ATOM    142  O   HOH B  41      18.688  30.846  19.901  1.00  0.00      B    O  
ATOM    143  H1  HOH B  41      17.996  30.231  20.370  1.00  0.00      B    H  
ATOM    144  H2  HOH B  41      18.246  31.699  19.654  1.00  0.00      B    H  
ATOM    145  O   HOH B  42       0.193  33.116  22.924  1.00  0.00      B    O  
ATOM    146  H1  HOH B  42       0.993  32.788  22.453  1.00  0.00      B    H  
ATOM    147  H2  HOH B  42       0.048  34.047  22.482  1.00  0.00      B    H  
ATOM    148  O   HOH B  43      32.247  33.884  25.528  1.00  0.00      B    O  
ATOM    149  H1  HOH B  43      32.757  33.000  25.579  1.00  0.00      B    H  
ATOM    150  H2  HOH B  43      32.347  34.237  24.557  1.00  0.00      B    H  
ATOM    151  O   HOH B  44      32.519  23.472   9.609  1.00  0.00      B    O  
ATOM    152  H1  HOH B  44      32.563  22.502   9.185  1.00  0.00      B    H  
ATOM    153  H2  HOH B  44      32.993  23.527  10.543  1.00  0.00      B    H  
ATOM    154  O   HOH B  45      38.295  26.598  27.983  1.00  0.00      B    O  
ATOM    155  H1  HOH B  45      37.345  26.878  27.946  1.00  0.00      B    H  
ATOM    156  H2  HOH B  45      38.386  25.597  28.110  1.00  0.00      B    H  
ATOM    157  O   HOH B  46      18.448  36.374  36.349  1.00  0.00      B    O  
ATOM    158  H1  HOH B  46      18.453  36.020  35.352  1.00  0.00      B    H  
ATOM    159  H2  HOH B  46      18.074  35.605  36.921  1.00  0.00      B    H  
ATOM    160  O   HOH B  47      36.349  36.195  31.063  1.00  0.00      B    O  
ATOM    161  H1  HOH B  47      36.774  35.252  31.099  1.00  0.00      B    H  
ATOM    162  H2  HOH B  47      36.122  36.401  30.062  1.00  0.00      B    H  
ATOM    163  O   HOH B  48      25.974  32.335  19.156  1.00  0.00      B    O  
ATOM    164  H1  HOH B  48      26.396  33.192  18.809  1.00  0.00      B    H  
ATOM    165  H2  HOH B  48      25.445  31.923  18.371  1.00  0.00      B    H  
ATOM    166  O   HOH B  49      26.214  24.709  24.160  1.00  0.00      B    O  
ATOM    167  H1  HOH B  49      25.522  25.239  24.645  1.00  0.00      B    H  
ATOM    168  H2  HOH B  49      27.059  24.794  24.708  1.00  0.00      B    H  
ATOM    169  O   HOH B  50      24.016  35.283  19.859  1.00  0.00      B    O  
ATOM    170  H1  HOH B  50      23.608  34.495  19.419  1.00  0.00      B    H  
ATOM    171  H2  HOH B  50      24.993  35.022  20.169  1.00  0.00      B    H  
ATOM    172  O   HOH B  51       9.120  37.972  30.040  1.00  0.00      B    O  
ATOM    173  H1  HOH B  51       8.955  38.632  29.252  1.00  0.00      B    H  
ATOM    174  H2  HOH B  51       9.710  37.195  29.721  1.00  0.00      B    H  
ATOM    175  O   HOH B  52      20.309  29.101   7.410  1.00  0.00      B    O  
ATOM    176  H1  HOH B  52      21.135  29.629   7.610  1.00  0.00      B    H  
ATOM    177  H2  HOH B  52      19.850  28.799   8.255  1.00  0.00      B    H  
ATOM    178  O   HOH B  53      19.185   4.141   8.400  1.00  0.00      B    O  
ATOM    179  H1  HOH B  53      18.986   3.600   9.214  1.00  0.00      B    H  
ATOM    180  H2  HOH B  53      19.526   3.453   7.721  1.00  0.00      B    H  
ATOM    181  O   HOH B  54      26.874  24.401  21.585  1.00  0.00      B    O  
ATOM    182  H1  HOH B  54      26.728  24.682  22.546  1.00  0.00      B    H  
ATOM    183  H2  HOH B  54      27.575  23.689  21.605  1.00  0.00      B    H  
ATOM    184  O   HOH B  55       9.208   2.118  23.029  1.00  0.00      B    O  
ATOM    185  H1  HOH B  55       8.976   1.462  23.820  1.00  0.00      B    H  
ATOM    186  H2  HOH B  55       9.135   1.572  22.179  1.00  0.00      B    H  
ATOM    187  O   HOH B  56      33.710  31.723  14.254  1.00  0.00      B    O  
ATOM    188  H1  HOH B  56      33.223  30.848  14.547  1.00  0.00      B    H  
ATOM    189  H2  HOH B  56      34.663  31.482  14.005  1.00  0.00      B    H  
ATOM    190  O   HOH B  57      20.957  21.856  34.428  1.00  0.00      B    O  
ATOM    191  H1  HOH B  57      21.273  21.016  34.836  1.00  0.00      B    H  
ATOM    192  H2  HOH B  57      20.185  21.573  33.812  1.00  0.00      B    H  
ATOM    193  O   HOH B  58      30.976  31.390  30.424  1.00  0.00      B    O  
ATOM    194  H1  HOH B  58      31.321  30.419  30.220  1.00  0.00      B    H  
ATOM    195  H2  HOH B  58      30.166  31.564  29.856  1.00  0.00      B    H  
ATOM    196  O   HOH B  59       6.085  36.191  21.881  1.00  0.00      B    O  
ATOM    197  H1  HOH B  59       5.301  35.899  21.257  1.00  0.00      B    H  
ATOM    198  H2  HOH B  59       6.991  35.853  21.490  1.00  0.00      B    H  
ATOM    199  O   HOH B  60      33.360  33.086  35.868  1.00  0.00      B    O  
ATOM    200  H1  HOH B  60      32.730  33.496  35.206  1.00  0.00      B    H  
ATOM    201  H2  HOH B  60      33.035  33.339  36.777  1.00  0.00      B    H  
ATOM    202  O   HOH B  61      36.094   6.099  17.668  1.00  0.00      B    O  
ATOM    203  H1  HOH B  61      36.883   6.116  18.314  1.00  0.00      B    H  
ATOM    204  H2  HOH B  61      35.294   6.279  18.212  1.00  0.00      B    H  
ATOM    205  O   HOH B  62      33.287   2.405  27.891  1.00  0.00      B    O  
ATOM    206  H1  HOH B  62      33.098   2.076  28.811  1.00  0.00      B    H  
ATOM    207  H2  HOH B  62      33.413   3.489  27.987  1.00  0.00      B    H  
ATOM    208  O   HOH B  63      35.269  37.833  21.909  1.00  0.00      B    O  
ATOM    209  H1  HOH B  63      35.677  37.587  22.774  1.00  0.00      B    H  
ATOM    210  H2  HOH B  63      34.962  36.942  21.484  1.00  0.00      B    H  
ATOM    211  O   HOH B  64       4.362  13.461  22.121  1.00  0.00      B    O  
ATOM    212  H1  HOH B  64       3.665  12.939  22.685  1.00  0.00      B    H  
ATOM    213  H2  HOH B  64       5.065  12.802  21.814  1.00  0.00      B    H  
ATOM    214  O   HOH B  65      18.535   8.686  21.883  1.00  0.00      B    O  
ATOM    215  H1  HOH B  65      18.481   7.787  21.387  1.00  0.00      B    H  
ATOM    216  H2  HOH B  65      18.908   8.437  22.757  1.00  0.00      B    H  
ATOM    217  O   HOH B  66       9.135   9.352   6.429  1.00  0.00      B    O  
ATOM    218  H1  HOH B  66       9.057   8.357   6.608  1.00  0.00      B    H  
ATOM    219  H2  HOH B  66       9.813   9.799   7.051  1.00  0.00      B    H  
ATOM    220  O   HOH B  67      31.025  30.483  37.098  1.00  0.00      B    O  
ATOM    221  H1  HOH B  67      30.922  31.201  36.361  1.00  0.00      B    H  
ATOM    222  H2  HOH B  67      31.002  30.956  38.012  1.00  0.00      B    H  
ATOM    223  O   HOH B  68      17.624  11.877  34.293  1.00  0.00      B    O  
ATOM    224  H1  HOH B  68      17.251  12.378  33.520  1.00  0.00      B    H  
ATOM    225  H2  HOH B  68      16.974  11.982  35.028  1.00  0.00      B    H  
ATOM    226  O   HOH B  69      30.248  10.011   9.154  1.00  0.00      B    O  
ATOM    227  H1  HOH B  69      29.912  10.638   8.438  1.00  0.00      B    H  
ATOM    228  H2  HOH B  69      30.894   9.345   8.744  1.00  0.00      B    H  
ATOM    229  O   HOH B  70       9.059  30.110  39.127  1.00  0.00      B    O  
ATOM    230  H1  HOH B  70       8.302  30.314  38.461  1.00  0.00      B    H  
ATOM    231  H2  HOH B  70       9.029  30.834  39.859  1.00  0.00      B    H  
ATOM    232  O   HOH B  71      38.922  24.605  11.839  1.00  0.00      B    O  
ATOM    233  H1  HOH B  71      38.447  25.098  12.617  1.00  0.00      B    H  
ATOM    234  H2  HOH B  71      39.770  24.198  12.261  1.00  0.00      B    H  
ATOM    235  O   HOH B  72      22.258  32.604  38.264  1.00  0.00      B    O  
ATOM    236  H1  HOH B  72      21.580  32.742  37.491  1.00  0.00      B    H  
ATOM    237  H2  HOH B  72      23.141  32.228  37.891  1.00  0.00      B    H  
ATOM    238  O   HOH B  73       6.208  33.145  29.738  1.00  0.00      B    O  
ATOM    239  H1  HOH B  73       6.812  33.655  30.335  1.00  0.00      B    H  
ATOM    240  H2  HOH B  73       6.722  32.804  28.944  1.00  0.00      B    H  
ATOM    241  O   HOH B  74      35.619  12.003  21.852  1.00  0.00      B    O  
ATOM    242  H1  HOH B  74      34.903  12.396  22.453  1.00  0.00      B    H  
ATOM    243  H2  HOH B  74      35.534  10.959  22.086  1.00  0.00      B    H  
ATOM    244  O   HOH B  75      35.648  11.797   9.811  1.00  0.00      B    O  
ATOM    245  H1  HOH B  75      35.493  12.704   9.341  1.00  0.00      B    H  
ATOM    246  H2  HOH B  75      36.224  11.969  10.598  1.00  0.00      B    H  
ATOM    247  O   HOH B  76      27.711  13.644   7.665  1.00  0.00      B    O  
ATOM    248  H1  HOH B  76      26.848  13.489   8.136  1.00  0.00      B    H  
ATOM    249  H2  HOH B  76      27.845  14.641   7.639  1.00  0.00      B    H  
ATOM    250  O   HOH B  77      32.577  36.469  16.636  1.00  0.00      B    O  
ATOM    251  H1  HOH B  77      33.471  36.293  17.060  1.00  0.00      B    H  
ATOM    252  H2  HOH B  77      32.707  36.454  15.624  1.00  0.00      B    H  
ATOM    253  O   HOH B  78       7.683  18.520   3.175  1.00  0.00      B    O  
ATOM    254  H1  HOH B  78       8.265  19.166   3.645  1.00  0.00      B    H  
ATOM    255  H2  HOH B  78       6.706  18.908   3.070  1.00  0.00      B    H  
ATOM    256  O   HOH B  79      21.103  15.183   6.077  1.00  0.00      B    O  
ATOM    257  H1  HOH B  79      21.020  16.169   6.210  1.00  0.00      B    H  
ATOM    258  H2  HOH B  79      21.196  14.959   5.134  1.00  0.00      B    H  
ATOM    259  O   HOH B  80      18.826  18.613  25.077  1.00  0.00      B    O  
ATOM    260  H1  HOH B  80      18.096  17.924  24.835  1.00  0.00      B    H  
ATOM    261  H2  HOH B  80      18.606  18.942  26.013  1.00  0.00      B    H  
ATOM    262  O   HOH B  81      22.983   1.314  14.208  1.00  0.00      B    O  
ATOM    263  H1  HOH B  81      23.032   0.547  13.521  1.00  0.00      B    H  
ATOM    264  H2  HOH B  81      23.919   1.707  14.238  1.00  0.00      B    H  
ATOM    265  O   HOH B  82      27.980   7.252  19.553  1.00  0.00      B    O  
ATOM    266  H1  HOH B  82      27.788   8.059  20.127  1.00  0.00      B    H  
ATOM    267  H2  HOH B  82      28.887   6.968  19.864  1.00  0.00      B    H  
ATOM    268  O   HOH B  83      27.000  22.694  19.234  1.00  0.00      B    O  
ATOM    269  H1  HOH B  83      27.562  23.571  19.082  1.00  0.00      B    H  
ATOM    270  H2  HOH B  83      27.401  22.348  20.106  1.00  0.00      B    H  
ATOM    271  O   HOH B  84       7.647   4.399   8.614  1.00  0.00      B    O  
ATOM    272  H1  HOH B  84       7.864   3.874   9.431  1.00  0.00      B    H  
ATOM    273  H2  HOH B  84       7.060   3.777   8.074  1.00  0.00      B    H  
ATOM    274  O   HOH B  85      33.287   9.016  27.804  1.00  0.00      B    O  
ATOM    275  H1  HOH B  85      32.454   9.157  27.329  1.00  0.00      B    H  
ATOM    276  H2  HOH B  85      33.055   8.773  28.746  1.00  0.00      B    H  
ATOM    277  O   HOH B  86      28.927  18.297  14.540  1.00  0.00      B    O  
ATOM    278  H1  HOH B  86      29.906  18.226  14.248  1.00  0.00      B    H  
ATOM    279  H2  HOH B  86      28.372  18.732  13.774  1.00  0.00      B    H  
ATOM    280  O   HOH B  87      36.157   6.132  27.575  1.00  0.00      B    O  
ATOM    281  H1  HOH B  87      36.631   6.911  27.190  1.00  0.00      B    H  
ATOM    282  H2  HOH B  87      36.857   5.388  27.633  1.00  0.00      B    H  
ATOM    283  O   HOH B  88      31.512  28.255  18.287  1.00  0.00      B    O  
ATOM    284  H1  HOH B  88      30.866  28.954  18.061  1.00  0.00      B    H  
ATOM    285  H2  HOH B  88      30.997  27.600  18.983  1.00  0.00      B    H  
ATOM    286  O   HOH B  89      32.909  35.863  13.905  1.00  0.00      B    O  
ATOM    287  H1  HOH B  89      32.540  36.586  13.245  1.00  0.00      B    H  
ATOM    288  H2  HOH B  89      33.885  35.650  13.700  1.00  0.00      B    H  
ATOM    289  O   HOH B  90      31.245  17.364  35.600  1.00  0.00      B    O  
ATOM    290  H1  HOH B  90      31.878  16.746  36.149  1.00  0.00      B    H  
ATOM    291  H2  HOH B  90      31.848  17.967  34.996  1.00  0.00      B    H  
ATOM    292  O   HOH B  91      29.560   6.312  25.724  1.00  0.00      B    O  
ATOM    293  H1  HOH B  91      28.506   6.241  25.886  1.00  0.00      B    H  
ATOM    294  H2  HOH B  91      29.931   5.339  25.703  1.00  0.00      B    H  
ATOM    295  O   HOH B  92       1.479   1.630   4.089  1.00  0.00      B    O  
ATOM    296  H1  HOH B  92       0.936   1.282   4.888  1.00  0.00      B    H  
ATOM    297  H2  HOH B  92       1.447   0.908   3.387  1.00  0.00      B    H  
ATOM    298  O   HOH B  93      18.869  32.639   6.586  1.00  0.00      B    O  
ATOM    299  H1  HOH B  93      18.571  33.450   7.172  1.00  0.00      B    H  
ATOM    300  H2  HOH B  93      19.444  33.044   5.797  1.00  0.00      B    H  
ATOM    301  O   HOH B  94      37.658   3.902  20.697  1.00  0.00      B    O  
ATOM    302  H1  HOH B  94      37.062   3.148  21.029  1.00  0.00      B    H  
ATOM    303  H2  HOH B  94      37.110   4.738  20.620  1.00  0.00      B    H  
ATOM    304  O   HOH B  95      24.864   1.540  29.548  1.00  0.00      B    O  
ATOM    305  H1  HOH B  95      25.764   1.068  29.636  1.00  0.00      B    H  
ATOM    306  H2  HOH B  95      24.287   1.143  30.281  1.00  0.00      B    H  
ATOM    307  O   HOH B  96      28.855  22.120  14.591  1.00  0.00      B    O  
ATOM    308  H1  HOH B  96      28.453  21.330  14.129  1.00  0.00      B    H  
ATOM    309  H2  HOH B  96      28.425  22.230  15.512  1.00  0.00      B    H  
ATOM    310  O   HOH B  97      13.481  23.610  13.190  1.00  0.00      B    O  
ATOM    311  H1  HOH B  97      14.358  23.122  13.148  1.00  0.00      B    H  
ATOM    312  H2  HOH B  97      13.097  23.395  14.072  1.00  0.00      B    H  
ATOM    313  O   HOH B  98       8.134   0.835  25.226  1.00  0.00      B    O  
ATOM    314  H1  HOH B  98       7.399   1.423  25.627  1.00  0.00      B    H  
ATOM    315  H2  HOH B  98       7.579   0.028  24.906  1.00  0.00      B    H  
ATOM    316  O   HOH B  99       4.763  24.925  13.537  1.00  0.00      B    O  
ATOM    317  H1  HOH B  99       5.165  24.050  13.795  1.00  0.00      B    H  
ATOM    318  H2  HOH B  99       5.447  25.585  13.187  1.00  0.00      B    H  
ATOM    319  O   HOH B 100      17.315   2.195   4.369  1.00  0.00      B    O  
ATOM    320  H1  HOH B 100      16.803   2.787   3.695  1.00  0.00      B    H  
ATOM    321  H2  HOH B 100      17.280   1.227   3.976  1.00  0.00      B    H  
ATOM    322  O   HOH B 101      25.204  32.405  11.088  1.00  0.00      B    O  
ATOM    323  H1  HOH B 101      25.645  31.558  10.857  1.00  0.00      B    H  
ATOM    324  H2  HOH B 101      25.853  32.919  11.625  1.00  0.00      B    H  
ATOM    325  O   HOH B 102       3.071  38.224  32.076  1.00  0.00      B    O  
ATOM    326  H1  HOH B 102       3.817  38.846  32.240  1.00  0.00      B    H  
ATOM    327  H2  HOH B 102       2.216  38.776  32.162  1.00  0.00      B    H  
ATOM    328  O   HOH B 103      23.906  15.963   6.426  1.00  0.00      B    O  
ATOM    329  H1  HOH B 103      23.004  15.563   6.365  1.00  0.00      B    H  
ATOM    330  H2  HOH B 103      24.261  15.738   7.375  1.00  0.00      B    H  
ATOM    331  O   HOH B 104      20.008   1.433  18.104  1.00  0.00      B    O  
ATOM    332  H1  HOH B 104      20.748   1.078  17.537  1.00  0.00      B    H  
ATOM    333  H2  HOH B 104      20.210   2.435  18.248  1.00  0.00      B    H  
ATOM    334  O   HOH B 105      16.003   3.340  32.624  1.00  0.00      B    O  
ATOM    335  H1  HOH B 105      16.736   3.997  32.907  1.00  0.00      B    H  
ATOM    336  H2  HOH B 105      16.502   2.459  32.496  1.00  0.00      B    H  
ATOM    337  O   HOH B 106      22.683  22.458  25.394  1.00  0.00      B    O  
ATOM    338  H1  HOH B 106      22.656  21.744  26.143  1.00  0.00      B    H  
ATOM    339  H2  HOH B 106      23.421  23.074  25.634  1.00  0.00      B    H  
ATOM    340  O   HOH B 107      20.179   0.257  27.951  1.00  0.00      B    O  
ATOM    341  H1  HOH B 107      20.372  -0.491  27.293  1.00  0.00      B    H  
ATOM    342  H2  HOH B 107      20.966   0.459  28.462  1.00  0.00      B    H  
ATOM    343  O   HOH B 108      18.907  24.566   9.110  1.00  0.00      B    O  
ATOM    344  H1  HOH B 108      17.909  24.692   9.116  1.00  0.00      B    H  
ATOM    345  H2  HOH B 108      19.224  24.167   9.984  1.00  0.00      B    H  
ATOM    346  O   HOH B 109      12.640  26.622  18.728  1.00  0.00      B    O  
ATOM    347  H1  HOH B 109      13.088  26.142  17.951  1.00  0.00      B    H  
ATOM    348  H2  HOH B 109      13.418  26.927  19.329  1.00  0.00      B    H  
ATOM    349  O   HOH B 110       1.930  31.187   5.036  1.00  0.00      B    O  
ATOM    350  H1  HOH B 110       2.436  30.735   4.303  1.00  0.00      B    H  
ATOM    351  H2  HOH B 110       1.060  30.721   5.057  1.00  0.00      B    H  
ATOM    352  O   HOH B 111      16.363  26.697  29.422  1.00  0.00      B    O  
ATOM    353  H1  HOH B 111      16.049  26.979  30.364  1.00  0.00      B    H  
ATOM    354  H2  HOH B 111      17.283  26.276  29.524  1.00  0.00      B    H  
ATOM    355  O   HOH B 112      12.661  21.151  35.139  1.00  0.00      B    O  
ATOM    356  H1  HOH B 112      12.667  20.451  35.833  1.00  0.00      B    H  
ATOM    357  H2  HOH B 112      13.022  21.944  35.549  1.00  0.00      B    H  
ATOM    358  O   HOH B 113      37.671  22.150  11.431  1.00  0.00      B    O  
ATOM    359  H1  HOH B 113      37.658  23.142  11.442  1.00  0.00      B    H  
ATOM    360  H2  HOH B 113      37.915  21.830  12.350  1.00  0.00      B    H  
ATOM    361  O   HOH B 114      13.704  36.364   3.287  1.00  0.00      B    O  
ATOM    362  H1  HOH B 114      13.920  37.105   3.944  1.00  0.00      B    H  
ATOM    363  H2  HOH B 114      12.731  36.097   3.409  1.00  0.00      B    H  
ATOM    364  O   HOH B 115       9.587   8.665   1.101  1.00  0.00      B    O  
ATOM    365  H1  HOH B 115       9.806   7.831   0.545  1.00  0.00      B    H  
ATOM    366  H2  HOH B 115      10.002   8.546   2.000  1.00  0.00      B    H  
ATOM    367  O   HOH B 116       1.063  34.559   2.953  1.00  0.00      B    O  
ATOM    368  H1  HOH B 116       1.087  33.617   2.464  1.00  0.00      B    H  
ATOM    369  H2  HOH B 116       1.578  35.188   2.316  1.00  0.00      B    H  
ATOM    370  O   HOH B 117      16.818  24.178  25.071  1.00  0.00      B    O  
ATOM    371  H1  HOH B 117      16.659  23.366  25.603  1.00  0.00      B    H  
ATOM    372  H2  HOH B 117      17.837  24.377  25.155  1.00  0.00      B    H  
ATOM    373  O   HOH B 118      30.223   4.303  28.252  1.00  0.00      B    O  
ATOM    374  H1  HOH B 118      31.084   4.234  28.825  1.00  0.00      B    H  
ATOM    375  H2  HOH B 118      30.440   4.002  27.327  1.00  0.00      B    H  
ATOM    376  O   HOH B 119      26.278   6.224  31.631  1.00  0.00      B    O  
ATOM    377  H1  HOH B 119      26.459   5.250  31.291  1.00  0.00      B    H  
ATOM    378  H2  HOH B 119      27.143   6.680  31.969  1.00  0.00      B    H  
ATOM    379  O   HOH B 120      15.088   1.103  34.972  1.00  0.00      B    O  
ATOM    380  H1  HOH B 120      15.267   1.695  34.173  1.00  0.00      B    H  
ATOM    381  H2  HOH B 120      14.656   0.197  34.658  1.00  0.00      B    H  
ATOM    382  O   HOH B 121      27.714  29.056  28.413  1.00  0.00      B    O  
ATOM    383  H1  HOH B 121      27.808  28.821  29.421  1.00  0.00      B    H  
ATOM    384  H2  HOH B 121      27.251  28.333  27.910  1.00  0.00      B    H  
ATOM    385  O   HOH B 122      32.826  14.151  27.499  1.00  0.00      B    O  
ATOM    386  H1  HOH B 122      31.937  14.562  27.915  1.00  0.00      B    H  
ATOM    387  H2  HOH B 122      33.432  13.785  28.267  1.00  0.00      B    H  
ATOM    388  O   HOH B 123      35.160  14.502  17.270  1.00  0.00      B    O  
ATOM    389  H1  HOH B 123      35.385  13.880  18.042  1.00  0.00      B    H  
ATOM    390  H2  HOH B 123      34.525  15.179  17.628  1.00  0.00      B    H  
ATOM    391  O   HOH B 124       0.871   4.481  22.097  1.00  0.00      B    O  
ATOM    392  H1  HOH B 124       1.075   3.497  22.184  1.00  0.00      B    H  
ATOM    393  H2  HOH B 124       0.002   4.543  21.548  1.00  0.00      B    H  
ATOM    394  O   HOH B 125      22.658   2.614  31.717  1.00  0.00      B    O  
ATOM    395  H1  HOH B 125      22.214   3.256  32.408  1.00  0.00      B    H  
ATOM    396  H2  HOH B 125      22.346   1.668  31.849  1.00  0.00      B    H  
ATOM    397  O   HOH B 126      24.464  13.624  30.601  1.00  0.00      B    O  
ATOM    398  H1  HOH B 126      24.342  12.663  30.804  1.00  0.00      B    H  
ATOM    399  H2  HOH B 126      25.402  13.934  30.897  1.00  0.00      B    H  
ATOM    400  O   HOH B 127      19.230   3.221  33.332  1.00  0.00      B    O  
ATOM    401  H1  HOH B 127      18.810   2.476  33.786  1.00  0.00      B    H  
ATOM    402  H2  HOH B 127      18.565   3.996  33.350  1.00  0.00      B    H  
ATOM    403  O   HOH B 128      30.829  12.665  16.722  1.00  0.00      B    O  
ATOM    404  H1  HOH B 128      30.719  12.804  17.727  1.00  0.00      B    H  
ATOM    405  H2  HOH B 128      31.286  13.436  16.256  1.00  0.00      B    H  
ATOM    406  O   HOH B 129      38.110  35.616   8.942  1.00  0.00      B    O  
ATOM    407  H1  HOH B 129      37.272  35.708   8.348  1.00  0.00      B    H  
ATOM    408  H2  HOH B 129      37.938  36.095   9.830  1.00  0.00      B    H  
ATOM    409  O   HOH B 130      10.024  36.187   6.307  1.00  0.00      B    O  
ATOM    410  H1  HOH B 130      10.197  37.201   6.362  1.00  0.00      B    H  
ATOM    411  H2  HOH B 130      10.437  35.809   7.141  1.00  0.00      B    H  
ATOM    412  O   HOH B 131      12.697   2.105  24.367  1.00  0.00      B    O  
ATOM    413  H1  HOH B 131      13.204   2.632  25.022  1.00  0.00      B    H  
ATOM    414  H2  HOH B 131      12.332   1.235  24.803  1.00  0.00      B    H  
ATOM    415  O   HOH B 132      12.155  21.396  24.507  1.00  0.00      B    O  
ATOM    416  H1  HOH B 132      12.521  20.468  24.647  1.00  0.00      B    H  
ATOM    417  H2  HOH B 132      12.620  21.959  25.223  1.00  0.00      B    H  
ATOM    418  O   HOH B 133       8.731  20.906  26.092  1.00  0.00      B    O  
ATOM    419  H1  HOH B 133       9.015  21.409  26.985  1.00  0.00      B    H  
ATOM    420  H2  HOH B 133       9.361  20.127  25.984  1.00  0.00      B    H  
ATOM    421  O   HOH B 134      18.518   9.519  11.075  1.00  0.00      B    O  
ATOM    422  H1  HOH B 134      18.399   9.686  10.087  1.00  0.00      B    H  
ATOM    423  H2  HOH B 134      18.060   8.606  11.275  1.00  0.00      B    H  
ATOM    424  O   HOH B 135      21.166  38.431  21.438  1.00  0.00      B    O  
ATOM    425  H1  HOH B 135      21.520  39.295  21.084  1.00  0.00      B    H  
ATOM    426  H2  HOH B 135      20.357  38.173  20.850  1.00  0.00      B    H  
ATOM    427  O   HOH B 136      36.449  16.156  15.143  1.00  0.00      B    O  
ATOM    428  H1  HOH B 136      36.951  17.003  15.497  1.00  0.00      B    H  
ATOM    429  H2  HOH B 136      35.863  15.837  15.893  1.00  0.00      B    H  
ATOM    430  O   HOH B 137       2.550  15.173  29.940  1.00  0.00      B    O  
ATOM    431  H1  HOH B 137       1.880  15.913  29.724  1.00  0.00      B    H  
ATOM    432  H2  HOH B 137       2.001  14.410  29.966  1.00  0.00      B    H  
ATOM    433  O   HOH B 138       6.831  12.445  24.261  1.00  0.00      B    O  
ATOM    434  H1  HOH B 138       6.754  11.548  23.848  1.00  0.00      B    H  
ATOM    435  H2  HOH B 138       7.507  12.404  25.000  1.00  0.00      B    H  
ATOM    436  O   HOH B 139      38.481   5.541   8.714  1.00  0.00      B    O  
ATOM    437  H1  HOH B 139      37.816   4.814   8.741  1.00  0.00      B    H  
ATOM    438  H2  HOH B 139      38.048   6.450   8.868  1.00  0.00      B    H  
ATOM    439  O   HOH B 140      35.061  12.195  33.031  1.00  0.00      B    O  
ATOM    440  H1  HOH B 140      34.265  11.749  32.528  1.00  0.00      B    H  
ATOM    441  H2  HOH B 140      34.667  12.810  33.710  1.00  0.00      B    H  
ATOM    442  O   HOH B 141       0.731  35.861  30.213  1.00  0.00      B    O  
ATOM    443  H1  HOH B 141       1.652  36.273  29.951  1.00  0.00      B    H  
ATOM    444  H2  HOH B 141      -0.037  36.385  29.782  1.00  0.00      B    H  
ATOM    445  O   HOH B 142      22.130  35.019   6.909  1.00  0.00      B    O  
ATOM    446  H1  HOH B 142      22.616  35.225   7.714  1.00  0.00      B    H  
ATOM    447  H2  HOH B 142      22.373  34.052   6.705  1.00  0.00      B    H  
ATOM    448  O   HOH B 143       9.779  10.626  32.513  1.00  0.00      B    O  
ATOM    449  H1  HOH B 143      10.469  11.252  32.866  1.00  0.00      B    H  
ATOM    450  H2  HOH B 143      10.256   9.700  32.304  1.00  0.00      B    H  
ATOM    451  O   HOH B 144      18.460  37.420  25.155  1.00  0.00      B    O  
ATOM    452  H1  HOH B 144      18.236  36.489  24.763  1.00  0.00      B    H  
ATOM    453  H2  HOH B 144      17.664  38.018  25.090  1.00  0.00      B    H  
ATOM    454  O   HOH B 145      33.918  26.925  23.730  1.00  0.00      B    O  
ATOM    455  H1  HOH B 145      34.736  27.461  24.120  1.00  0.00      B    H  
ATOM    456  H2  HOH B 145      33.680  27.294  22.800  1.00  0.00      B    H  
ATOM    457  O   HOH B 146      36.821  11.597  17.757  1.00  0.00      B    O  
ATOM    458  H1  HOH B 146      36.817  12.144  18.527  1.00  0.00      B    H  
ATOM    459  H2  HOH B 146      36.169  10.848  17.839  1.00  0.00      B    H  
ATOM    460  O   HOH B 147      10.689  33.346  12.838  1.00  0.00      B    O  
ATOM    461  H1  HOH B 147      11.448  32.689  12.688  1.00  0.00      B    H  
ATOM    462  H2  HOH B 147      10.684  33.480  13.912  1.00  0.00      B    H  
ATOM    463  O   HOH B 148      33.837  24.243   7.153  1.00  0.00      B    O  
ATOM    464  H1  HOH B 148      33.564  24.512   8.121  1.00  0.00      B    H  
ATOM    465  H2  HOH B 148      33.071  24.429   6.482  1.00  0.00      B    H  
ATOM    466  O   HOH B 149      31.645  14.606  14.919  1.00  0.00      B    O  
ATOM    467  H1  HOH B 149      31.520  13.760  14.373  1.00  0.00      B    H  
ATOM    468  H2  HOH B 149      32.308  15.197  14.466  1.00  0.00      B    H  
ATOM    469  O   HOH B 150      15.095  15.895  19.240  1.00  0.00      B    O  
ATOM    470  H1  HOH B 150      15.872  16.538  19.227  1.00  0.00      B    H  
ATOM    471  H2  HOH B 150      15.509  15.115  19.775  1.00  0.00      B    H  
ATOM    472  O   HOH B 151      19.166   9.137  29.375  1.00  0.00      B    O  
ATOM    473  H1  HOH B 151      20.158   8.985  29.421  1.00  0.00      B    H  
ATOM    474  H2  HOH B 151      18.853   9.703  30.170  1.00  0.00      B    H  
ATOM    475  O   HOH B 152      14.080  12.897   7.618  1.00  0.00      B    O  
ATOM    476  H1  HOH B 152      15.039  13.146   7.427  1.00  0.00      B    H  
ATOM    477  H2  HOH B 152      13.979  12.667   8.622  1.00  0.00      B    H  
ATOM    478  O   HOH B 153      17.184  18.673  22.154  1.00  0.00      B    O  
ATOM    479  H1  HOH B 153      17.247  17.928  22.819  1.00  0.00      B    H  
ATOM    480  H2  HOH B 153      16.199  18.987  22.231  1.00  0.00      B    H  
ATOM    481  O   HOH B 154      27.187   1.371  32.622  1.00  0.00      B    O  
ATOM    482  H1  HOH B 154      28.066   0.858  32.844  1.00  0.00      B    H  
ATOM    483  H2  HOH B 154      26.486   0.646  32.421  1.00  0.00      B    H  
ATOM    484  O   HOH B 155      28.089  10.217  31.573  1.00  0.00      B    O  
ATOM    485  H1  HOH B 155      27.309  10.807  31.954  1.00  0.00      B    H  
ATOM    486  H2  HOH B 155      28.251  10.485  30.613  1.00  0.00      B    H  
ATOM    487  O   HOH B 156      30.701   6.612   5.386  1.00  0.00      B    O  
ATOM    488  H1  HOH B 156      30.828   7.240   6.195  1.00  0.00      B    H  
ATOM    489  H2  HOH B 156      31.528   6.060   5.336  1.00  0.00      B    H  
ATOM    490  O   HOH B 157      29.501  25.813  30.519  1.00  0.00      B    O  
ATOM    491  H1  HOH B 157      29.592  25.422  31.457  1.00  0.00      B    H  
ATOM    492  H2  HOH B 157      29.187  26.777  30.610  1.00  0.00      B    H  
ATOM    493  O   HOH B 158      13.142   2.282   6.623  1.00  0.00      B    O  
ATOM    494  H1  HOH B 158      14.107   2.589   6.590  1.00  0.00      B    H  
ATOM    495  H2  HOH B 158      12.505   2.906   6.133  1.00  0.00      B    H  
ATOM    496  O   HOH B 159       2.292  18.525  36.059  1.00  0.00      B    O  
ATOM    497  H1  HOH B 159       1.369  18.139  35.798  1.00  0.00      B    H  
ATOM    498  H2  HOH B 159       2.411  19.516  35.775  1.00  0.00      B    H  
ATOM    499  O   HOH B 160      14.094  12.109  21.486  1.00  0.00      B    O  
ATOM    500  H1  HOH B 160      13.561  12.251  22.298  1.00  0.00      B    H  
ATOM    501  H2  HOH B 160      13.785  11.212  21.044  1.00  0.00      B    H  
ATOM    502  O   HOH B 161      15.035   7.621   9.991  1.00  0.00      B    O  
ATOM    503  H1  HOH B 161      14.671   7.159   9.145  1.00  0.00      B    H  
ATOM    504  H2  HOH B 161      14.737   7.066  10.741  1.00  0.00      B    H  
ATOM    505  O   HOH B 162       6.692  25.921  16.554  1.00  0.00      B    O  
ATOM    506  H1  HOH B 162       5.870  26.499  16.229  1.00  0.00      B    H  
ATOM    507  H2  HOH B 162       6.363  25.206  17.221  1.00  0.00      B    H  
ATOM    508  O   HOH B 163      18.832  27.927  12.478  1.00  0.00      B    O  
ATOM    509  H1  HOH B 163      18.709  27.251  13.235  1.00  0.00      B    H  
ATOM    510  H2  HOH B 163      19.148  28.756  12.960  1.00  0.00      B    H  
ATOM    511  O   HOH B 164       7.876   3.776  31.347  1.00  0.00      B    O  
ATOM    512  H1  HOH B 164       7.197   3.002  31.363  1.00  0.00      B    H  
ATOM    513  H2  HOH B 164       8.807   3.422  31.328  1.00  0.00      B    H  
ATOM    514  O   HOH B 165      31.198  19.797  30.041  1.00  0.00      B    O  
ATOM    515  H1  HOH B 165      30.322  20.240  30.307  1.00  0.00      B    H  
ATOM    516  H2  HOH B 165      31.312  18.999  30.705  1.00  0.00      B    H  
ATOM    517  O   HOH B 166      26.498  27.022   1.158  1.00  0.00      B    O  
ATOM    518  H1  HOH B 166      26.034  26.104   0.993  1.00  0.00      B    H  
ATOM    519  H2  HOH B 166      26.483  27.223   2.145  1.00  0.00      B    H  
ATOM    520  O   HOH B 167      28.043  21.348  39.273  1.00  0.00      B    O  
ATOM    521  H1  HOH B 167      28.158  22.281  39.639  1.00  0.00      B    H  
ATOM    522  H2  HOH B 167      27.457  21.382  38.460  1.00  0.00      B    H  
ATOM    523  O   HOH B 168      30.124   3.339  31.604  1.00  0.00      B    O  
ATOM    524  H1  HOH B 168      29.853   2.617  30.928  1.00  0.00      B    H  
ATOM    525  H2  HOH B 168      29.702   3.059  32.490  1.00  0.00      B    H  
ATOM    526  O   HOH B 169      38.491  30.193  32.614  1.00  0.00      B    O  
ATOM    527  H1  HOH B 169      37.585  30.636  32.845  1.00  0.00      B    H  
ATOM    528  H2  HOH B 169      38.259  29.261  32.323  1.00  0.00      B    H  
ATOM    529  O   HOH B 170      38.677  29.923   6.337  1.00  0.00      B    O  
ATOM    530  H1  HOH B 170      38.552  30.943   6.100  1.00  0.00      B    H  
ATOM    531  H2  HOH B 170      39.592  29.852   6.812  1.00  0.00      B    H  
ATOM    532  O   HOH B 171       4.585  34.339   6.505  1.00  0.00      B    O  
ATOM    533  H1  HOH B 171       4.547  35.161   5.975  1.00  0.00      B    H  
ATOM    534  H2  HOH B 171       3.624  33.931   6.403  1.00  0.00      B    H  
ATOM    535  O   HOH B 172      37.395  19.787   4.570  1.00  0.00      B    O  
ATOM    536  H1  HOH B 172      37.906  20.356   5.227  1.00  0.00      B    H  
ATOM    537  H2  HOH B 172      36.791  19.207   5.150  1.00  0.00      B    H  
ATOM    538  O   HOH B 173      36.948   2.548   3.659  1.00  0.00      B    O  
ATOM    539  H1  HOH B 173      36.496   3.350   4.073  1.00  0.00      B    H  
ATOM    540  H2  HOH B 173      37.678   2.213   4.244  1.00  0.00      B    H  
ATOM    541  O   HOH B 174       3.707  20.573   4.247  1.00  0.00      B    O  
ATOM    542  H1  HOH B 174       3.445  21.375   3.699  1.00  0.00      B    H  
ATOM    543  H2  HOH B 174       4.454  20.114   3.729  1.00  0.00      B    H  
ATOM    544  O   HOH B 175      36.475  28.606  13.321  1.00  0.00      B    O  
ATOM    545  H1  HOH B 175      37.237  27.926  13.394  1.00  0.00      B    H  
ATOM    546  H2  HOH B 175      36.067  28.515  12.369  1.00  0.00      B    H  
ATOM    547  O   HOH B 176       2.887   5.942  20.437  1.00  0.00      B    O  
ATOM    548  H1  HOH B 176       2.483   5.451  21.176  1.00  0.00      B    H  
ATOM    549  H2  HOH B 176       3.409   5.200  19.869  1.00  0.00      B    H  
ATOM    550  O   HOH B 177      27.719  34.603  23.954  1.00  0.00      B    O  
ATOM    551  H1  HOH B 177      27.360  33.702  23.652  1.00  0.00      B    H  
ATOM    552  H2  HOH B 177      27.824  35.164  23.128  1.00  0.00      B    H  
ATOM    553  O   HOH B 178      33.493  23.501  18.296  1.00  0.00      B    O  
ATOM    554  H1  HOH B 178      32.727  23.558  17.567  1.00  0.00      B    H  
ATOM    555  H2  HOH B 178      33.875  22.572  18.273  1.00  0.00      B    H  
ATOM    556  O   HOH B 179      33.057  24.568  20.623  1.00  0.00      B    O  
ATOM    557  H1  HOH B 179      33.269  24.187  19.668  1.00  0.00      B    H  
ATOM    558  H2  HOH B 179      33.879  24.514  21.213  1.00  0.00      B    H  
ATOM    559  O   HOH B 180      28.566  24.915  25.267  1.00  0.00      B    O  
ATOM    560  H1  HOH B 180      29.095  25.025  26.188  1.00  0.00      B    H  
ATOM    561  H2  HOH B 180      28.802  23.958  24.903  1.00  0.00      B    H  
ATOM    562  O   HOH B 181      11.782  14.825  24.832  1.00  0.00      B    O  
ATOM    563  H1  HOH B 181      11.699  14.232  25.666  1.00  0.00      B    H  
ATOM    564  H2  HOH B 181      12.130  15.795  25.021  1.00  0.00      B    H  
ATOM    565  O   HOH B 182      21.756  25.297  37.439  1.00  0.00      B    O  
ATOM    566  H1  HOH B 182      21.708  24.471  38.050  1.00  0.00      B    H  
ATOM    567  H2  HOH B 182      22.520  25.914  37.736  1.00  0.00      B    H  
ATOM    568  O   HOH B 183       6.490   2.908  11.110  1.00  0.00      B    O  
ATOM    569  H1  HOH B 183       5.865   2.104  10.905  1.00  0.00      B    H  
ATOM    570  H2  HOH B 183       6.087   3.763  10.736  1.00  0.00      B    H  
ATOM    571  O   HOH B 184      26.026  11.481  16.102  1.00  0.00      B    O  
ATOM    572  H1  HOH B 184      26.947  11.512  15.694  1.00  0.00      B    H  
ATOM    573  H2  HOH B 184      25.710  10.494  16.039  1.00  0.00      B    H  
ATOM    574  O   HOH B 185       4.343   3.394  35.610  1.00  0.00      B    O  
ATOM    575  H1  HOH B 185       3.694   3.102  36.306  1.00  0.00      B    H  
ATOM    576  H2  HOH B 185       4.226   4.395  35.627  1.00  0.00      B    H  
ATOM    577  O   HOH B 186      31.281  32.934  32.926  1.00  0.00      B    O  
ATOM    578  H1  HOH B 186      31.243  32.504  32.030  1.00  0.00      B    H  
ATOM    579  H2  HOH B 186      31.952  33.663  32.912  1.00  0.00      B    H  
ATOM    580  O   HOH B 187      20.714   9.411  16.830  1.00  0.00      B    O  
ATOM    581  H1  HOH B 187      20.842   8.608  16.279  1.00  0.00      B    H  
ATOM    582  H2  HOH B 187      21.594   9.606  17.273  1.00  0.00      B    H  
ATOM    583  O   HOH B 188      35.221   6.921  10.751  1.00  0.00      B    O  
ATOM    584  H1  HOH B 188      35.143   6.319  11.549  1.00  0.00      B    H  
ATOM    585  H2  HOH B 188      36.181   7.274  10.753  1.00  0.00      B    H  
ATOM    586  O   HOH B 189      12.437  17.599  29.257  1.00  0.00      B    O  
ATOM    587  H1  HOH B 189      12.454  18.570  28.951  1.00  0.00      B    H  
ATOM    588  H2  HOH B 189      11.658  17.209  28.735  1.00  0.00      B    H  
ATOM    589  O   HOH B 190      22.066  39.110  32.120  1.00  0.00      B    O  
ATOM    590  H1  HOH B 190      22.084  38.500  31.263  1.00  0.00      B    H  
ATOM    591  H2  HOH B 190      21.795  38.619  32.980  1.00  0.00      B    H  
ATOM    592  O   HOH B 191      35.361  31.349  18.488  1.00  0.00      B    O  
ATOM    593  H1  HOH B 191      34.595  30.673  18.635  1.00  0.00      B    H  
ATOM    594  H2  HOH B 191      36.013  31.418  19.265  1.00  0.00      B    H  
ATOM    595  O   HOH B 192      15.179  24.054  18.403  1.00  0.00      B    O  
ATOM    596  H1  HOH B 192      14.860  24.197  19.341  1.00  0.00      B    H  
ATOM    597  H2  HOH B 192      15.062  24.882  17.918  1.00  0.00      B    H  
ATOM    598  O   HOH B 193      12.478  21.595   9.372  1.00  0.00      B    O  
ATOM    599  H1  HOH B 193      13.310  21.517   8.847  1.00  0.00      B    H  
ATOM    600  H2  HOH B 193      11.758  21.158   8.861  1.00  0.00      B    H  
ATOM    601  O   HOH B 194      25.258  37.948  37.495  1.00  0.00      B    O  
ATOM    602  H1  HOH B 194      25.403  38.905  37.220  1.00  0.00      B    H  
ATOM    603  H2  HOH B 194      25.949  37.766  38.226  1.00  0.00      B    H  
ATOM    604  O   HOH B 195       8.631  27.450  10.433  1.00  0.00      B    O  
ATOM    605  H1  HOH B 195       9.013  27.442  11.388  1.00  0.00      B    H  
ATOM    606  H2  HOH B 195       9.361  27.137   9.828  1.00  0.00      B    H  
ATOM    607  O   HOH B 196      34.424  31.942   8.672  1.00  0.00      B    O  
ATOM    608  H1  HOH B 196      35.368  32.296   8.836  1.00  0.00      B    H  
ATOM    609  H2  HOH B 196      34.388  31.748   7.662  1.00  0.00      B    H  
ATOM    610  O   HOH B 197       7.293  33.789  37.880  1.00  0.00      B    O  
ATOM    611  H1  HOH B 197       7.301  34.815  38.056  1.00  0.00      B    H  
ATOM    612  H2  HOH B 197       6.856  33.258  38.623  1.00  0.00      B    H  
ATOM    613  O   HOH B 198      11.411  14.301  37.006  1.00  0.00      B    O  
ATOM    614  H1  HOH B 198      11.697  14.781  37.913  1.00  0.00      B    H  
ATOM    615  H2  HOH B 198      11.751  13.374  37.064  1.00  0.00      B    H  
ATOM    616  O   HOH B 199      34.435  23.183  24.749  1.00  0.00      B    O  
ATOM    617  H1  HOH B 199      35.258  23.750  24.675  1.00  0.00      B    H  
ATOM    618  H2  HOH B 199      34.631  22.298  24.367  1.00  0.00      B    H  
ATOM    619  O   HOH B 200      14.514  17.308  26.292  1.00  0.00      B    O  
ATOM    620  H1  HOH B 200      14.308  16.349  26.441  1.00  0.00      B    H  
ATOM    621  H2  HOH B 200      15.035  17.651  27.127  1.00  0.00      B    H  
ATOM    622  O   HOH B 201       9.931  26.342  37.504  1.00  0.00      B    O  
ATOM    623  H1  HOH B 201      10.039  26.855  38.407  1.00  0.00      B    H  
ATOM    624  H2  HOH B 201       9.031  26.627  37.105  1.00  0.00      B    H  
ATOM    625  O   HOH B 202       0.271  35.648  25.925  1.00  0.00      B    O  
ATOM    626  H1  HOH B 202       0.021  34.738  26.231  1.00  0.00      B    H  
ATOM    627  H2  HOH B 202       0.036  35.708  24.940  1.00  0.00      B    H  
ATOM    628  O   HOH B 203      36.962  31.462  20.821  1.00  0.00      B    O  
ATOM    629  H1  HOH B 203      37.854  31.865  21.060  1.00  0.00      B    H  
ATOM    630  H2  HOH B 203      36.891  30.567  21.309  1.00  0.00      B    H  
ATOM    631  O   HOH B 204       1.477  38.768  23.523  1.00  0.00      B    O  
ATOM    632  H1  HOH B 204       1.631  37.855  23.092  1.00  0.00      B    H  
ATOM    633  H2  HOH B 204       1.529  38.674  24.524  1.00  0.00      B    H  
ATOM    634  O   HOH B 205      24.717  23.340  12.409  1.00  0.00      B    O  
ATOM    635  H1  HOH B 205      25.194  22.663  11.784  1.00  0.00      B    H  
ATOM    636  H2  HOH B 205      24.059  22.846  12.891  1.00  0.00      B    H  
ATOM    637  O   HOH B 206      38.396   4.623  16.844  1.00  0.00      B    O  
ATOM    638  H1  HOH B 206      37.819   5.372  17.167  1.00  0.00      B    H  
ATOM    639  H2  HOH B 206      39.071   5.082  16.234  1.00  0.00      B    H  
ATOM    640  O   HOH B 207      15.571  31.088  30.819  1.00  0.00      B    O  
ATOM    641  H1  HOH B 207      15.793  31.816  30.236  1.00  0.00      B    H  
ATOM    642  H2  HOH B 207      15.367  31.420  31.773  1.00  0.00      B    H  
ATOM    643  O   HOH B 208       9.889  12.214   8.524  1.00  0.00      B    O  
ATOM    644  H1  HOH B 208      10.293  11.791   9.323  1.00  0.00      B    H  
ATOM    645  H2  HOH B 208       8.863  12.298   8.657  1.00  0.00      B    H  
ATOM    646  O   HOH B 209      29.508  34.141  30.562  1.00  0.00      B    O  
ATOM    647  H1  HOH B 209      30.455  34.312  30.896  1.00  0.00      B    H  
ATOM    648  H2  HOH B 209      29.384  33.253  30.132  1.00  0.00      B    H  
ATOM    649  O   HOH B 210      38.035  36.726  28.360  1.00  0.00      B    O  
ATOM    650  H1  HOH B 210      38.591  36.300  27.638  1.00  0.00      B    H  
ATOM    651  H2  HOH B 210      37.104  36.357  28.289  1.00  0.00      B    H  
ATOM    652  O   HOH B 211      30.001  36.740   7.719  1.00  0.00      B    O  
ATOM    653  H1  HOH B 211      29.844  36.496   6.732  1.00  0.00      B    H  
ATOM    654  H2  HOH B 211      29.293  37.398   7.980  1.00  0.00      B    H  
ATOM    655  O   HOH B 212       1.524  23.935   5.729  1.00  0.00      B    O  
ATOM    656  H1  HOH B 212       1.915  24.852   5.712  1.00  0.00      B    H  
ATOM    657  H2  HOH B 212       1.989  23.441   4.973  1.00  0.00      B    H  
ATOM    658  O   HOH B 213      30.803  29.622  26.279  1.00  0.00      B    O  
ATOM    659  H1  HOH B 213      29.914  29.823  26.668  1.00  0.00      B    H  
ATOM    660  H2  HOH B 213      31.060  28.678  26.644  1.00  0.00      B    H  
ATOM    661  O   HOH B 214      10.542  15.189   8.593  1.00  0.00      B    O  
ATOM    662  H1  HOH B 214      10.533  14.348   9.138  1.00  0.00      B    H  
ATOM    663  H2  HOH B 214       9.963  15.059   7.766  1.00  0.00      B    H  
ATOM    664  O   HOH B 215      27.287  16.209  17.780  1.00  0.00      B    O  
ATOM    665  H1  HOH B 215      27.651  16.878  18.478  1.00  0.00      B    H  
ATOM    666  H2  HOH B 215      28.048  16.025  17.114  1.00  0.00      B    H  
ATOM    667  O   HOH B 216       0.506  28.841  22.419  1.00  0.00      B    O  
ATOM    668  H1  HOH B 216      -0.470  28.730  22.290  1.00  0.00      B    H  
ATOM    669  H2  HOH B 216       0.966  27.986  22.282  1.00  0.00      B    H  
ATOM    670  O   HOH B 217      35.780   1.082  27.954  1.00  0.00      B    O  
ATOM    671  H1  HOH B 217      36.129   1.159  27.050  1.00  0.00      B    H  
ATOM    672  H2  HOH B 217      34.851   1.491  27.994  1.00  0.00      B    H  
ATOM    673  O   HOH B 218      21.105  19.475   3.969  1.00  0.00      B    O  
ATOM    674  H1  HOH B 218      21.060  20.456   3.891  1.00  0.00      B    H  
ATOM    675  H2  HOH B 218      20.262  19.100   3.598  1.00  0.00      B    H  
ATOM    676  O   HOH B 219       7.696  27.886  36.560  1.00  0.00      B    O  
ATOM    677  H1  HOH B 219       7.551  28.368  37.407  1.00  0.00      B    H  
ATOM    678  H2  HOH B 219       6.794  27.862  36.120  1.00  0.00      B    H  
ATOM    679  O   HOH B 220      10.913   3.722   2.875  1.00  0.00      B    O  
ATOM    680  H1  HOH B 220      11.295   3.352   2.066  1.00  0.00      B    H  
ATOM    681  H2  HOH B 220      10.987   4.724   2.769  1.00  0.00      B    H  
ATOM    682  O   HOH B 221       8.078  34.603  12.938  1.00  0.00      B    O  
ATOM    683  H1  HOH B 221       8.940  34.123  12.944  1.00  0.00      B    H  
ATOM    684  H2  HOH B 221       8.169  35.595  13.030  1.00  0.00      B    H  
ATOM    685  O   HOH B 222      13.980   7.204   2.789  1.00  0.00      B    O  
ATOM    686  H1  HOH B 222      14.608   6.447   3.010  1.00  0.00      B    H  
ATOM    687  H2  HOH B 222      14.244   7.923   3.434  1.00  0.00      B    H  
ATOM    688  O   HOH B 223      13.321  34.571   1.208  1.00  0.00      B    O  
ATOM    689  H1  HOH B 223      12.299  34.345   1.102  1.00  0.00      B    H  
ATOM    690  H2  HOH B 223      13.401  35.290   1.938  1.00  0.00      B    H  
ATOM    691  O   HOH B 224      27.510  30.181   3.465  1.00  0.00      B    O  
ATOM    692  H1  HOH B 224      27.840  30.017   4.385  1.00  0.00      B    H  
ATOM    693  H2  HOH B 224      27.309  31.197   3.343  1.00  0.00      B    H  
ATOM    694  O   HOH B 225      11.182  28.313  17.283  1.00  0.00      B    O  
ATOM    695  H1  HOH B 225      10.251  28.033  17.310  1.00  0.00      B    H  
ATOM    696  H2  HOH B 225      11.646  27.548  17.764  1.00  0.00      B    H  
ATOM    697  O   HOH B 226      11.249   6.810   7.877  1.00  0.00      B    O  
ATOM    698  H1  HOH B 226      10.428   6.478   7.383  1.00  0.00      B    H  
ATOM    699  H2  HOH B 226      11.429   7.761   7.596  1.00  0.00      B    H  
ATOM    700  O   HOH B 227       4.683  35.475  38.600  1.00  0.00      B    O  
ATOM    701  H1  HOH B 227       5.526  34.937  38.749  1.00  0.00      B    H  
ATOM    702  H2  HOH B 227       4.370  35.372  37.640  1.00  0.00      B    H  
ATOM    703  O   HOH B 228      20.828  35.289  15.679  1.00  0.00      B    O  
ATOM    704  H1  HOH B 228      20.750  34.410  15.134  1.00  0.00      B    H  
ATOM    705  H2  HOH B 228      20.663  35.022  16.622  1.00  0.00      B    H  
ATOM    706  O   HOH B 229      22.312   1.924  20.495  1.00  0.00      B    O  
ATOM    707  H1  HOH B 229      22.173   2.709  19.884  1.00  0.00      B    H  
ATOM    708  H2  HOH B 229      23.193   1.512  20.259  1.00  0.00      B    H  
ATOM    709  O   HOH B 230      18.286  33.346  14.977  1.00  0.00      B    O  
ATOM    710  H1  HOH B 230      19.243  33.263  14.713  1.00  0.00      B    H  
ATOM    711  H2  HOH B 230      17.962  32.409  15.288  1.00  0.00      B    H  
ATOM    712  O   HOH B 231      25.912  16.684  34.162  1.00  0.00      B    O  
ATOM    713  H1  HOH B 231      25.811  17.567  34.650  1.00  0.00      B    H  
ATOM    714  H2  HOH B 231      26.472  16.072  34.737  1.00  0.00      B    H  
ATOM    715  O   HOH B 232      34.757  25.851  18.101  1.00  0.00      B    O  
ATOM    716  H1  HOH B 232      34.536  24.862  17.980  1.00  0.00      B    H  
ATOM    717  H2  HOH B 232      34.261  26.211  18.837  1.00  0.00      B    H  
ATOM    718  O   HOH B 233      26.852   5.047  34.328  1.00  0.00      B    O  
ATOM    719  H1  HOH B 233      27.040   5.984  34.097  1.00  0.00      B    H  
ATOM    720  H2  HOH B 233      25.969   4.805  33.862  1.00  0.00      B    H  
ATOM    721  O   HOH B 234      29.818  36.635  16.394  1.00  0.00      B    O  
ATOM    722  H1  HOH B 234      30.816  36.567  16.612  1.00  0.00      B    H  
ATOM    723  H2  HOH B 234      29.615  36.118  15.575  1.00  0.00      B    H  
ATOM    724  O   HOH B 235      22.790  36.428  37.847  1.00  0.00      B    O  
ATOM    725  H1  HOH B 235      23.154  35.550  37.607  1.00  0.00      B    H  
ATOM    726  H2  HOH B 235      23.535  37.122  37.826  1.00  0.00      B    H  
ATOM    727  O   HOH B 236       9.717   9.033  20.627  1.00  0.00      B    O  
ATOM    728  H1  HOH B 236       9.851   8.303  19.970  1.00  0.00      B    H  
ATOM    729  H2  HOH B 236      10.562   9.050  21.170  1.00  0.00      B    H  
ATOM    730  O   HOH B 237       8.047  34.487  31.150  1.00  0.00      B    O  
ATOM    731  H1  HOH B 237       8.348  34.713  32.101  1.00  0.00      B    H  
ATOM    732  H2  HOH B 237       7.999  35.353  30.692  1.00  0.00      B    H  
ATOM    733  O   HOH B 238       5.265   6.385  26.342  1.00  0.00      B    O  
ATOM    734  H1  HOH B 238       5.183   6.014  27.308  1.00  0.00      B    H  
ATOM    735  H2  HOH B 238       5.685   5.685  25.726  1.00  0.00      B    H  
ATOM    736  O   HOH B 239      37.589   8.641  16.579  1.00  0.00      B    O  
ATOM    737  H1  HOH B 239      36.809   9.293  16.734  1.00  0.00      B    H  
ATOM    738  H2  HOH B 239      37.827   8.516  15.602  1.00  0.00      B    H  
ATOM    739  O   HOH B 240       0.403  39.196  28.432  1.00  0.00      B    O  
ATOM    740  H1  HOH B 240       1.122  39.016  29.057  1.00  0.00      B    H  
ATOM    741  H2  HOH B 240      -0.272  38.444  28.488  1.00  0.00      B    H  
ATOM    742  O   HOH B 241       2.168  19.246   6.035  1.00  0.00      B    O  
ATOM    743  H1  HOH B 241       2.198  19.890   6.827  1.00  0.00      B    H  
ATOM    744  H2  HOH B 241       2.606  19.771   5.236  1.00  0.00      B    H  
ATOM    745  O   HOH B 242      19.617   2.689   6.110  1.00  0.00      B    O  
ATOM    746  H1  HOH B 242      18.634   2.578   5.820  1.00  0.00      B    H  
ATOM    747  H2  HOH B 242      20.146   1.832   5.812  1.00  0.00      B    H  
ATOM    748  O   HOH B 243       6.582   8.140  36.273  1.00  0.00      B    O  
ATOM    749  H1  HOH B 243       6.424   8.397  37.220  1.00  0.00      B    H  
ATOM    750  H2  HOH B 243       7.516   7.762  36.242  1.00  0.00      B    H  
ATOM    751  O   HOH B 244       2.653   2.940  37.927  1.00  0.00      B    O  
ATOM    752  H1  HOH B 244       2.734   3.896  38.105  1.00  0.00      B    H  
ATOM    753  H2  HOH B 244       1.852   2.587  38.408  1.00  0.00      B    H  
ATOM    754  O   HOH B 245      33.256   4.811  20.469  1.00  0.00      B    O  
ATOM    755  H1  HOH B 245      32.993   4.527  21.409  1.00  0.00      B    H  
ATOM    756  H2  HOH B 245      33.611   3.988  20.013  1.00  0.00      B    H  
ATOM    757  O   HOH B 246       9.271   0.838  17.025  1.00  0.00      B    O  
ATOM    758  H1  HOH B 246       8.724   0.636  16.175  1.00  0.00      B    H  
ATOM    759  H2  HOH B 246       9.129   0.094  17.654  1.00  0.00      B    H  
ATOM    760  O   HOH B 247      34.503  16.614  20.566  1.00  0.00      B    O  
ATOM    761  H1  HOH B 247      35.456  16.551  20.913  1.00  0.00      B    H  
ATOM    762  H2  HOH B 247      33.985  15.751  20.708  1.00  0.00      B    H  
ATOM    763  O   HOH B 248      32.701  14.029   3.338  1.00  0.00      B    O  
ATOM    764  H1  HOH B 248      32.568  14.470   4.242  1.00  0.00      B    H  
ATOM    765  H2  HOH B 248      33.272  13.208   3.455  1.00  0.00      B    H  
ATOM    766  O   HOH B 249      12.002  37.554  23.049  1.00  0.00      B    O  
ATOM    767  H1  HOH B 249      11.875  37.220  22.089  1.00  0.00      B    H  
ATOM    768  H2  HOH B 249      11.201  37.282  23.568  1.00  0.00      B    H  
ATOM    769  O   HOH B 250      12.146   5.951  21.353  1.00  0.00      B    O  
ATOM    770  H1  HOH B 250      13.038   5.872  20.831  1.00  0.00      B    H  
ATOM    771  H2  HOH B 250      11.914   5.127  21.889  1.00  0.00      B    H  
ATOM    772  O   HOH B 251      22.321  17.614   8.876  1.00  0.00      B    O  
ATOM    773  H1  HOH B 251      21.883  17.783   7.928  1.00  0.00      B    H  
ATOM    774  H2  HOH B 251      21.529  17.612   9.527  1.00  0.00      B    H  
ATOM    775  O   HOH B 252       6.676  30.757  21.720  1.00  0.00      B    O  
ATOM    776  H1  HOH B 252       7.310  31.267  22.398  1.00  0.00      B    H  
ATOM    777  H2  HOH B 252       6.927  29.779  21.869  1.00  0.00      B    H  
ATOM    778  O   HOH B 253       8.681  30.272   8.495  1.00  0.00      B    O  
ATOM    779  H1  HOH B 253       9.554  30.472   7.988  1.00  0.00      B    H  
ATOM    780  H2  HOH B 253       8.935  29.713   9.281  1.00  0.00      B    H  
ATOM    781  O   HOH B 254      15.148   8.471   5.042  1.00  0.00      B    O  
ATOM    782  H1  HOH B 254      15.149   7.769   5.756  1.00  0.00      B    H  
ATOM    783  H2  HOH B 254      16.072   8.860   5.033  1.00  0.00      B    H  
ATOM    784  O   HOH B 255       7.241  25.826  33.328  1.00  0.00      B    O  
ATOM    785  H1  HOH B 255       7.729  26.499  32.863  1.00  0.00      B    H  
ATOM    786  H2  HOH B 255       6.899  26.271  34.167  1.00  0.00      B    H  
ATOM    787  O   HOH B 256      24.762  11.915  18.575  1.00  0.00      B    O  
ATOM    788  H1  HOH B 256      25.077  12.740  19.036  1.00  0.00      B    H  
ATOM    789  H2  HOH B 256      25.194  11.831  17.619  1.00  0.00      B    H  
ATOM    790  O   HOH B 257      28.295  16.485   7.795  1.00  0.00      B    O  
ATOM    791  H1  HOH B 257      28.112  17.445   7.517  1.00  0.00      B    H  
ATOM    792  H2  HOH B 257      28.163  16.413   8.778  1.00  0.00      B    H  
ATOM    793  O   HOH B 258      22.816   8.584  38.226  1.00  0.00      B    O  
ATOM    794  H1  HOH B 258      22.525   8.864  37.266  1.00  0.00      B    H  
ATOM    795  H2  HOH B 258      23.169   9.403  38.757  1.00  0.00      B    H  
ATOM    796  O   HOH B 259      19.325  32.777  27.838  1.00  0.00      B    O  
ATOM    797  H1  HOH B 259      18.320  32.731  28.063  1.00  0.00      B    H  
ATOM    798  H2  HOH B 259      19.481  33.538  27.203  1.00  0.00      B    H  
ATOM    799  O   HOH B 260      33.376   1.062   5.683  1.00  0.00      B    O  
ATOM    800  H1  HOH B 260      33.515   0.955   4.679  1.00  0.00      B    H  
ATOM    801  H2  HOH B 260      33.318   2.097   5.858  1.00  0.00      B    H  
ATOM    802  O   HOH B 261       0.960   7.240  34.909  1.00  0.00      B    O  
ATOM    803  H1  HOH B 261       0.741   7.338  33.876  1.00  0.00      B    H  
ATOM    804  H2  HOH B 261       0.487   7.932  35.422  1.00  0.00      B    H  
ATOM    805  O   HOH B 262       2.940   7.439  30.176  1.00  0.00      B    O  
ATOM    806  H1  HOH B 262       2.528   7.954  30.931  1.00  0.00      B    H  
ATOM    807  H2  HOH B 262       3.503   6.692  30.609  1.00  0.00      B    H  
ATOM    808  O   HOH B 263      10.104  39.349  11.367  1.00  0.00      B    O  
ATOM    809  H1  HOH B 263       9.246  38.782  11.332  1.00  0.00      B    H  
ATOM    810  H2  HOH B 263      10.421  39.179  12.260  1.00  0.00      B    H  
ATOM    811  O   HOH B 264      21.512  25.430  21.873  1.00  0.00      B    O  
ATOM    812  H1  HOH B 264      21.386  24.564  22.399  1.00  0.00      B    H  
ATOM    813  H2  HOH B 264      22.113  26.013  22.420  1.00  0.00      B    H  
ATOM    814  O   HOH B 265      21.415   6.060  20.953  1.00  0.00      B    O  
ATOM    815  H1  HOH B 265      21.559   5.443  21.744  1.00  0.00      B    H  
ATOM    816  H2  HOH B 265      21.726   5.511  20.182  1.00  0.00      B    H  
ATOM    817  O   HOH B 266      19.482  29.067  30.988  1.00  0.00      B    O  
ATOM    818  H1  HOH B 266      20.392  28.603  31.167  1.00  0.00      B    H  
ATOM    819  H2  HOH B 266      19.692  29.684  30.234  1.00  0.00      B    H  
ATOM    820  O   HOH B 267       8.988   5.557  24.671  1.00  0.00      B    O  
ATOM    821  H1  HOH B 267       8.314   5.074  25.278  1.00  0.00      B    H  
ATOM    822  H2  HOH B 267       9.586   4.955  24.179  1.00  0.00      B    H  
ATOM    823  O   HOH B 268      32.715   3.502   6.497  1.00  0.00      B    O  
ATOM    824  H1  HOH B 268      33.381   4.290   6.421  1.00  0.00      B    H  
ATOM    825  H2  HOH B 268      32.181   3.718   7.371  1.00  0.00      B    H  
ATOM    826  O   HOH B 269      24.043   1.786  38.590  1.00  0.00      B    O  
ATOM    827  H1  HOH B 269      23.166   1.668  38.077  1.00  0.00      B    H  
ATOM    828  H2  HOH B 269      24.819   1.574  37.989  1.00  0.00      B    H  
ATOM    829  O   HOH B 270      15.707   8.707  36.066  1.00  0.00      B    O  
ATOM    830  H1  HOH B 270      14.871   8.478  36.608  1.00  0.00      B    H  
ATOM    831  H2  HOH B 270      16.452   8.160  36.406  1.00  0.00      B    H  
ATOM    832  O   HOH B 271      28.043  31.464   6.079  1.00  0.00      B    O  
ATOM    833  H1  HOH B 271      28.099  32.472   5.810  1.00  0.00      B    H  
ATOM    834  H2  HOH B 271      28.911  31.011   5.864  1.00  0.00      B    H  
ATOM    835  O   HOH B 272       5.927  15.602  35.206  1.00  0.00      B    O  
ATOM    836  H1  HOH B 272       6.865  15.991  35.253  1.00  0.00      B    H  
ATOM    837  H2  HOH B 272       5.278  16.072  34.648  1.00  0.00      B    H  
ATOM    838  O   HOH B 273      36.977  35.210  15.484  1.00  0.00      B    O  
ATOM    839  H1  HOH B 273      37.827  34.662  15.580  1.00  0.00      B    H  
ATOM    840  H2  HOH B 273      36.690  35.619  16.385  1.00  0.00      B    H  
ATOM    841  O   HOH B 274      34.463  29.104   8.342  1.00  0.00      B    O  
ATOM    842  H1  HOH B 274      35.204  28.952   7.664  1.00  0.00      B    H  
ATOM    843  H2  HOH B 274      34.312  30.086   8.407  1.00  0.00      B    H  
ATOM    844  O   HOH B 275      21.005  10.891  37.132  1.00  0.00      B    O  
ATOM    845  H1  HOH B 275      20.209  10.382  37.562  1.00  0.00      B    H  
ATOM    846  H2  HOH B 275      20.753  11.811  37.008  1.00  0.00      B    H  
ATOM    847  O   HOH B 276       7.669  38.291  11.164  1.00  0.00      B    O  
ATOM    848  H1  HOH B 276       6.791  38.817  11.035  1.00  0.00      B    H  
ATOM    849  H2  HOH B 276       7.433  37.545  11.824  1.00  0.00      B    H  
ATOM    850  O   HOH B 277      20.615  33.729   4.600  1.00  0.00      B    O  
ATOM    851  H1  HOH B 277      20.087  33.322   3.927  1.00  0.00      B    H  
ATOM    852  H2  HOH B 277      21.358  33.101   4.947  1.00  0.00      B    H  
ATOM    853  O   HOH B 278      31.868  26.456  35.239  1.00  0.00      B    O  
ATOM    854  H1  HOH B 278      32.155  27.268  35.762  1.00  0.00      B    H  
ATOM    855  H2  HOH B 278      31.561  25.761  35.889  1.00  0.00      B    H  
ATOM    856  O   HOH B 279      14.249  31.519   3.897  1.00  0.00      B    O  
ATOM    857  H1  HOH B 279      13.761  32.264   3.430  1.00  0.00      B    H  
ATOM    858  H2  HOH B 279      14.391  30.813   3.231  1.00  0.00      B    H  
ATOM    859  O   HOH B 280      34.191  14.045  34.904  1.00  0.00      B    O  
ATOM    860  H1  HOH B 280      34.561  14.401  35.797  1.00  0.00      B    H  
ATOM    861  H2  HOH B 280      33.255  13.711  35.116  1.00  0.00      B    H  
ATOM    862  O   HOH B 281      28.272  23.599   2.010  1.00  0.00      B    O  
ATOM    863  H1  HOH B 281      28.490  24.610   1.870  1.00  0.00      B    H  
ATOM    864  H2  HOH B 281      27.786  23.543   2.864  1.00  0.00      B    H  
ATOM    865  O   HOH B 282      34.948  38.203  16.227  1.00  0.00      B    O  
ATOM    866  H1  HOH B 282      35.887  37.809  16.275  1.00  0.00      B    H  
ATOM    867  H2  HOH B 282      34.734  38.452  17.191  1.00  0.00      B    H  
ATOM    868  O   HOH B 283      34.950  25.275   4.857  1.00  0.00      B    O  
ATOM    869  H1  HOH B 283      34.312  24.854   4.159  1.00  0.00      B    H  
ATOM    870  H2  HOH B 283      35.006  24.703   5.679  1.00  0.00      B    H  
ATOM    871  O   HOH B 284       8.876  13.208   2.208  1.00  0.00      B    O  
ATOM    872  H1  HOH B 284       8.732  13.952   1.520  1.00  0.00      B    H  
ATOM    873  H2  HOH B 284       8.661  13.574   3.064  1.00  0.00      B    H  
ATOM    874  O   HOH B 285       1.311   6.487   6.899  1.00  0.00      B    O  
ATOM    875  H1  HOH B 285       1.840   5.680   7.181  1.00  0.00      B    H  
ATOM    876  H2  HOH B 285       0.497   6.453   7.447  1.00  0.00      B    H  
ATOM    877  O   HOH B 286      21.579  21.475   8.854  1.00  0.00      B    O  
ATOM    878  H1  HOH B 286      21.199  22.350   9.292  1.00  0.00      B    H  
ATOM    879  H2  HOH B 286      21.711  20.766   9.612  1.00  0.00      B    H  
ATOM    880  O   HOH B 287       5.009   9.181  34.373  1.00  0.00      B    O  
ATOM    881  H1  HOH B 287       5.622   8.697  35.054  1.00  0.00      B    H  
ATOM    882  H2  HOH B 287       4.721  10.136  34.737  1.00  0.00      B    H  
ATOM    883  O   HOH B 288      37.603  32.339   6.207  1.00  0.00      B    O  
ATOM    884  H1  HOH B 288      37.354  32.562   7.131  1.00  0.00      B    H  
ATOM    885  H2  HOH B 288      38.189  33.126   5.922  1.00  0.00      B    H  
ATOM    886  O   HOH B 289       1.776  27.533  28.966  1.00  0.00      B    O  
ATOM    887  H1  HOH B 289       1.197  26.822  28.679  1.00  0.00      B    H  
ATOM    888  H2  HOH B 289       2.691  27.152  28.946  1.00  0.00      B    H  
ATOM    889  O   HOH B 290       8.364  36.419  38.104  1.00  0.00      B    O  
ATOM    890  H1  HOH B 290       8.487  36.138  39.101  1.00  0.00      B    H  
ATOM    891  H2  HOH B 290       8.399  37.426  38.027  1.00  0.00      B    H  
ATOM    892  O   HOH B 291      36.930  12.467  12.139  1.00  0.00      B    O  
ATOM    893  H1  HOH B 291      36.923  13.454  12.390  1.00  0.00      B    H  
ATOM    894  H2  HOH B 291      37.644  12.064  12.739  1.00  0.00      B    H  
ATOM    895  O   HOH B 292      34.117  21.775   5.612  1.00  0.00      B    O  
ATOM    896  H1  HOH B 292      33.630  21.016   5.929  1.00  0.00      B    H  
ATOM    897  H2  HOH B 292      33.963  22.491   6.329  1.00  0.00      B    H  
ATOM    898  O   HOH B 293       6.257  37.626  30.492  1.00  0.00      B    O  
ATOM    899  H1  HOH B 293       6.110  37.613  31.510  1.00  0.00      B    H  
ATOM    900  H2  HOH B 293       7.275  37.642  30.399  1.00  0.00      B    H  
ATOM    901  O   HOH B 294       7.494  10.916   4.687  1.00  0.00      B    O  
ATOM    902  H1  HOH B 294       7.489  10.466   3.783  1.00  0.00      B    H  
ATOM    903  H2  HOH B 294       7.971  10.253   5.347  1.00  0.00      B    H  
ATOM    904  O   HOH B 295      23.488  16.531  18.635  1.00  0.00      B    O  
ATOM    905  H1  HOH B 295      23.426  15.972  19.476  1.00  0.00      B    H  
ATOM    906  H2  HOH B 295      22.758  17.238  18.687  1.00  0.00      B    H  
ATOM    907  O   HOH B 296       8.242  14.936   0.412  1.00  0.00      B    O  
ATOM    908  H1  HOH B 296       8.287  15.982   0.400  1.00  0.00      B    H  
ATOM    909  H2  HOH B 296       7.354  14.686  -0.027  1.00  0.00      B    H  
ATOM    910  O   HOH B 297      28.819  14.793  25.142  1.00  0.00      B    O  
ATOM    911  H1  HOH B 297      28.768  14.372  24.246  1.00  0.00      B    H  
ATOM    912  H2  HOH B 297      28.644  15.826  25.032  1.00  0.00      B    H  
ATOM    913  O   HOH B 298      16.678  11.284   7.677  1.00  0.00      B    O  
ATOM    914  H1  HOH B 298      17.309  10.454   7.755  1.00  0.00      B    H  
ATOM    915  H2  HOH B 298      16.762  11.658   6.725  1.00  0.00      B    H  
ATOM    916  O   HOH B 299      32.456  31.144  10.454  1.00  0.00      B    O  
ATOM    917  H1  HOH B 299      33.204  31.536   9.802  1.00  0.00      B    H  
ATOM    918  H2  HOH B 299      32.885  30.737  11.251  1.00  0.00      B    H  
ATOM    919  O   HOH B 300       5.386  10.009  16.265  1.00  0.00      B    O  
ATOM    920  H1  HOH B 300       4.663   9.454  15.830  1.00  0.00      B    H  
ATOM    921  H2  HOH B 300       6.294   9.539  16.085  1.00  0.00      B    H  
ATOM    922  O   HOH B 301       6.898  22.701   2.183  1.00  0.00      B    O  
ATOM    923  H1  HOH B 301       6.367  21.915   1.743  1.00  0.00      B    H  
ATOM    924  H2  HOH B 301       6.454  22.836   3.063  1.00  0.00      B    H  
ATOM    925  O   HOH B 302      10.567  16.380  27.402  1.00  0.00      B    O  
ATOM    926  H1  HOH B 302      11.214  15.546  27.432  1.00  0.00      B    H  
ATOM    927  H2  HOH B 302       9.643  16.105  27.815  1.00  0.00      B    H  
ATOM    928  O   HOH B 303      21.003  13.172  32.011  1.00  0.00      B    O  
ATOM    929  H1  HOH B 303      20.872  14.138  31.870  1.00  0.00      B    H  
ATOM    930  H2  HOH B 303      21.841  12.890  31.554  1.00  0.00      B    H  
ATOM    931  O   HOH B 304       8.976  17.990  24.687  1.00  0.00      B    O  
ATOM    932  H1  HOH B 304       8.611  17.099  24.901  1.00  0.00      B    H  
ATOM    933  H2  HOH B 304       9.680  18.285  25.339  1.00  0.00      B    H  
ATOM    934  O   HOH B 305       1.736  22.678   8.483  1.00  0.00      B    O  
ATOM    935  H1  HOH B 305       2.046  23.336   9.224  1.00  0.00      B    H  
ATOM    936  H2  HOH B 305       1.896  23.066   7.589  1.00  0.00      B    H  
ATOM    937  O   HOH B 306      32.945  29.063  12.259  1.00  0.00      B    O  
ATOM    938  H1  HOH B 306      33.647  28.544  11.765  1.00  0.00      B    H  
ATOM    939  H2  HOH B 306      32.009  28.864  11.934  1.00  0.00      B    H  
ATOM    940  O   HOH B 307      35.409  18.550  34.754  1.00  0.00      B    O  
ATOM    941  H1  HOH B 307      36.246  19.187  34.717  1.00  0.00      B    H  
ATOM    942  H2  HOH B 307      34.985  18.622  33.820  1.00  0.00      B    H  
ATOM    943  O   HOH B 308      10.637   9.637  16.317  1.00  0.00      B    O  
ATOM    944  H1  HOH B 308      11.038   8.977  15.740  1.00  0.00      B    H  
ATOM    945  H2  HOH B 308      11.186   9.669  17.197  1.00  0.00      B    H  
ATOM    946  O   HOH B 309      25.470  34.258   1.553  1.00  0.00      B    O  
ATOM    947  H1  HOH B 309      24.486  33.924   1.506  1.00  0.00      B    H  
ATOM    948  H2  HOH B 309      25.491  35.262   1.474  1.00  0.00      B    H  
ATOM    949  O   HOH B 310      35.603  36.036  33.648  1.00  0.00      B    O  
ATOM    950  H1  HOH B 310      36.377  35.620  34.143  1.00  0.00      B    H  
ATOM    951  H2  HOH B 310      35.746  36.144  32.636  1.00  0.00      B    H  
ATOM    952  O   HOH B 311      25.379  36.928   2.008  1.00  0.00      B    O  
ATOM    953  H1  HOH B 311      25.603  36.563   2.959  1.00  0.00      B    H  
ATOM    954  H2  HOH B 311      26.144  37.462   1.663  1.00  0.00      B    H  
ATOM    955  O   HOH B 312       3.589   2.553   5.439  1.00  0.00      B    O  
ATOM    956  H1  HOH B 312       4.181   3.068   4.856  1.00  0.00      B    H  
ATOM    957  H2  HOH B 312       2.946   2.099   4.817  1.00  0.00      B    H  
ATOM    958  O   HOH B 313       6.925   7.377   8.304  1.00  0.00      B    O  
ATOM    959  H1  HOH B 313       7.265   6.530   8.159  1.00  0.00      B    H  
ATOM    960  H2  HOH B 313       7.202   7.734   9.170  1.00  0.00      B    H  
ATOM    961  O   HOH B 314      38.945  16.582  18.361  1.00  0.00      B    O  
ATOM    962  H1  HOH B 314      39.542  15.735  18.536  1.00  0.00      B    H  
ATOM    963  H2  HOH B 314      38.909  16.729  17.350  1.00  0.00      B    H  
ATOM    964  O   HOH B 315      19.827  16.231  15.940  1.00  0.00      B    O  
ATOM    965  H1  HOH B 315      19.800  15.678  16.764  1.00  0.00      B    H  
ATOM    966  H2  HOH B 315      18.979  15.913  15.461  1.00  0.00      B    H  
ATOM    967  O   HOH B 316       1.016   2.672  29.301  1.00  0.00      B    O  
ATOM    968  H1  HOH B 316       0.770   1.797  28.849  1.00  0.00      B    H  
ATOM    969  H2  HOH B 316       1.857   2.986  28.872  1.00  0.00      B    H  
ATOM    970  O   HOH B 317      22.510   3.815  15.354  1.00  0.00      B    O  
ATOM    971  H1  HOH B 317      23.344   3.374  15.734  1.00  0.00      B    H  
ATOM    972  H2  HOH B 317      22.148   3.110  14.745  1.00  0.00      B    H  
ATOM    973  O   HOH B 318       1.180  36.195  15.792  1.00  0.00      B    O  
ATOM    974  H1  HOH B 318       1.562  37.056  16.220  1.00  0.00      B    H  
ATOM    975  H2  HOH B 318       0.846  36.436  14.890  1.00  0.00      B    H  
ATOM    976  O   HOH B 319       5.552  22.755  15.054  1.00  0.00      B    O  
ATOM    977  H1  HOH B 319       4.935  22.020  15.438  1.00  0.00      B    H  
ATOM    978  H2  HOH B 319       6.189  22.989  15.795  1.00  0.00      B    H  
ATOM    979  O   HOH B 320       8.521   2.142  36.246  1.00  0.00      B    O  
ATOM    980  H1  HOH B 320       8.966   1.805  35.416  1.00  0.00      B    H  
ATOM    981  H2  HOH B 320       8.458   1.315  36.887  1.00  0.00      B    H  
ATOM    982  O   HOH B 321       7.067  34.045  23.265  1.00  0.00      B    O  
ATOM    983  H1  HOH B 321       6.576  34.678  22.635  1.00  0.00      B    H  
ATOM    984  H2  HOH B 321       6.680  34.300  24.194  1.00  0.00      B    H  
ATOM    985  O   HOH B 322       9.788  28.398  27.895  1.00  0.00      B    O  
ATOM    986  H1  HOH B 322       9.984  28.685  28.853  1.00  0.00      B    H  
ATOM    987  H2  HOH B 322      10.545  27.794  27.557  1.00  0.00      B    H  
ATOM    988  O   HOH B 323      17.135   7.957  16.015  1.00  0.00      B    O  
ATOM    989  H1  HOH B 323      16.163   7.955  16.254  1.00  0.00      B    H  
ATOM    990  H2  HOH B 323      17.612   8.534  16.601  1.00  0.00      B    H  
ATOM    991  O   HOH B 324      23.579  36.101   8.913  1.00  0.00      B    O  
ATOM    992  H1  HOH B 324      24.573  35.963   8.859  1.00  0.00      B    H  
ATOM    993  H2  HOH B 324      23.381  36.387   9.848  1.00  0.00      B    H  
ATOM    994  O   HOH B 325      25.658  20.911  34.694  1.00  0.00      B    O  
ATOM    995  H1  HOH B 325      24.720  20.486  34.694  1.00  0.00      B    H  
ATOM    996  H2  HOH B 325      26.314  20.112  34.707  1.00  0.00      B    H  
ATOM    997  O   HOH B 326      34.613  11.346  28.105  1.00  0.00      B    O  
ATOM    998  H1  HOH B 326      35.411  11.312  28.729  1.00  0.00      B    H  
ATOM    999  H2  HOH B 326      34.215  10.410  27.862  1.00  0.00      B    H  
ATOM   1000  O   HOH B 327      12.654  31.039  25.538  1.00  0.00      B    O  
ATOM   1001  H1  HOH B 327      11.781  31.046  25.045  1.00  0.00      B    H  
ATOM   1002  H2  HOH B 327      12.605  30.428  26.333  1.00  0.00      B    H  
ATOM   1003  O   HOH B 328       0.413  28.796  34.772  1.00  0.00      B    O  
ATOM   1004  H1  HOH B 328       0.442  29.377  33.902  1.00  0.00      B    H  
ATOM   1005  H2  HOH B 328       0.084  29.368  35.561  1.00  0.00      B    H  
ATOM   1006  O   HOH B 329      35.079   7.398   7.863  1.00  0.00      B    O  
ATOM   1007  H1  HOH B 329      35.330   8.342   7.553  1.00  0.00      B    H  
ATOM   1008  H2  HOH B 329      35.220   7.415   8.851  1.00  0.00      B    H  
ATOM   1009  O   HOH B 330      25.747  35.661  36.004  1.00  0.00      B    O  
ATOM   1010  H1  HOH B 330      25.698  36.432  36.643  1.00  0.00      B    H  
ATOM   1011  H2  HOH B 330      26.124  34.907  36.547  1.00  0.00      B    H  
ATOM   1012  O   HOH B 331       5.809  35.352  25.551  1.00  0.00      B    O  
ATOM   1013  H1  HOH B 331       5.990  35.718  26.488  1.00  0.00      B    H  
ATOM   1014  H2  HOH B 331       4.936  35.810  25.160  1.00  0.00      B    H  
ATOM   1015  O   HOH B 332      17.264  24.728  12.806  1.00  0.00      B    O  
ATOM   1016  H1  HOH B 332      18.109  24.275  12.675  1.00  0.00      B    H  
ATOM   1017  H2  HOH B 332      17.296  25.284  13.674  1.00  0.00      B    H  
ATOM   1018  O   HOH B 333       3.800  36.113   8.507  1.00  0.00      B    O  
ATOM   1019  H1  HOH B 333       3.922  35.743   9.451  1.00  0.00      B    H  
ATOM   1020  H2  HOH B 333       4.205  35.527   7.817  1.00  0.00      B    H  
ATOM   1021  O   HOH B 334      14.725  27.398  20.530  1.00  0.00      B    O  
ATOM   1022  H1  HOH B 334      15.660  27.714  20.801  1.00  0.00      B    H  
ATOM   1023  H2  HOH B 334      14.353  26.891  21.310  1.00  0.00      B    H  
ATOM   1024  O   HOH B 335      20.957   9.273   8.932  1.00  0.00      B    O  
ATOM   1025  H1  HOH B 335      21.825   9.413   9.349  1.00  0.00      B    H  
ATOM   1026  H2  HOH B 335      21.043   9.017   7.949  1.00  0.00      B    H  
ATOM   1027  O   HOH B 336       4.144  11.657  35.111  1.00  0.00      B    O  
ATOM   1028  H1  HOH B 336       4.663  12.224  35.763  1.00  0.00      B    H  
ATOM   1029  H2  HOH B 336       3.834  12.369  34.443  1.00  0.00      B    H  
ATOM   1030  O   HOH B 337      38.125  23.788   6.942  1.00  0.00      B    O  
ATOM   1031  H1  HOH B 337      38.490  23.832   7.857  1.00  0.00      B    H  
ATOM   1032  H2  HOH B 337      38.956  23.711   6.264  1.00  0.00      B    H  
ATOM   1033  O   HOH B 338      25.424  36.085   4.630  1.00  0.00      B    O  
ATOM   1034  H1  HOH B 338      25.843  36.862   5.157  1.00  0.00      B    H  
ATOM   1035  H2  HOH B 338      25.704  35.269   5.141  1.00  0.00      B    H  
ATOM   1036  O   HOH B 339      20.826  13.716  38.460  1.00  0.00      B    O  
ATOM   1037  H1  HOH B 339      19.839  14.013  38.474  1.00  0.00      B    H  
ATOM   1038  H2  HOH B 339      21.098  13.280  39.354  1.00  0.00      B    H  
ATOM   1039  O   HOH B 340      32.975  19.754  11.365  1.00  0.00      B    O  
ATOM   1040  H1  HOH B 340      33.789  19.887  11.964  1.00  0.00      B    H  
ATOM   1041  H2  HOH B 340      33.184  20.237  10.492  1.00  0.00      B    H  
ATOM   1042  O   HOH B 341       4.773  18.727  25.733  1.00  0.00      B    O  
ATOM   1043  H1  HOH B 341       4.172  18.938  26.528  1.00  0.00      B    H  
ATOM   1044  H2  HOH B 341       5.226  17.839  25.848  1.00  0.00      B    H  
ATOM   1045  O   HOH B 342      17.769   6.408   8.679  1.00  0.00      B    O  
ATOM   1046  H1  HOH B 342      18.411   5.672   8.516  1.00  0.00      B    H  
ATOM   1047  H2  HOH B 342      17.622   6.560   9.647  1.00  0.00      B    H  
ATOM   1048  O   HOH B 343      19.130  11.689  27.481  1.00  0.00      B    O  
ATOM   1049  H1  HOH B 343      20.034  12.067  27.559  1.00  0.00      B    H  
ATOM   1050  H2  HOH B 343      18.470  12.509  27.547  1.00  0.00      B    H  
ATOM   1051  O   HOH B 344      12.417  10.863   0.968  1.00  0.00      B    O  
ATOM   1052  H1  HOH B 344      12.732  11.702   1.310  1.00  0.00      B    H  
ATOM   1053  H2  HOH B 344      12.100  10.377   1.743  1.00  0.00      B    H  
ATOM   1054  O   HOH B 345      27.502  18.534   3.619  1.00  0.00      B    O  
ATOM   1055  H1  HOH B 345      27.007  18.869   2.758  1.00  0.00      B    H  
ATOM   1056  H2  HOH B 345      26.816  17.986   4.161  1.00  0.00      B    H  
ATOM   1057  O   HOH B 346      18.489  22.574   0.497  1.00  0.00      B    O  
ATOM   1058  H1  HOH B 346      17.883  21.899   0.054  1.00  0.00      B    H  
ATOM   1059  H2  HOH B 346      18.382  23.467  -0.029  1.00  0.00      B    H  
ATOM   1060  O   HOH B 347       1.779  35.875  32.760  1.00  0.00      B    O  
ATOM   1061  H1  HOH B 347       2.566  36.516  32.589  1.00  0.00      B    H  
ATOM   1062  H2  HOH B 347       1.277  35.747  31.849  1.00  0.00      B    H  
ATOM   1063  O   HOH B 348      19.749  22.869  26.772  1.00  0.00      B    O  
ATOM   1064  H1  HOH B 348      19.885  23.698  26.244  1.00  0.00      B    H  
ATOM   1065  H2  HOH B 348      20.584  22.363  26.955  1.00  0.00      B    H  
ATOM   1066  O   HOH B 349       9.617  19.389  10.644  1.00  0.00      B    O  
ATOM   1067  H1  HOH B 349       9.155  18.510  10.356  1.00  0.00      B    H  
ATOM   1068  H2  HOH B 349      10.431  19.182  11.222  1.00  0.00      B    H  
ATOM   1069  O   HOH B 350       8.775  24.235  10.999  1.00  0.00      B    O  
ATOM   1070  H1  HOH B 350       9.415  24.749  11.577  1.00  0.00      B    H  
ATOM   1071  H2  HOH B 350       9.002  23.313  11.032  1.00  0.00      B    H  
ATOM   1072  O   HOH B 351       6.845   4.164  37.052  1.00  0.00      B    O  
ATOM   1073  H1  HOH B 351       5.873   4.198  36.642  1.00  0.00      B    H  
ATOM   1074  H2  HOH B 351       7.284   3.300  36.733  1.00  0.00      B    H  
ATOM   1075  O   HOH B 352       0.647   4.493  35.582  1.00  0.00      B    O  
ATOM   1076  H1  HOH B 352      -0.055   4.663  36.289  1.00  0.00      B    H  
ATOM   1077  H2  HOH B 352       0.931   5.428  35.290  1.00  0.00      B    H  
ATOM   1078  O   HOH B 353      11.448   2.407  13.779  1.00  0.00      B    O  
ATOM   1079  H1  HOH B 353      11.389   1.373  13.708  1.00  0.00      B    H  
ATOM   1080  H2  HOH B 353      10.509   2.778  13.924  1.00  0.00      B    H  
ATOM   1081  O   HOH B 354      21.916   6.579  15.703  1.00  0.00      B    O  
ATOM   1082  H1  HOH B 354      21.277   6.654  14.924  1.00  0.00      B    H  
ATOM   1083  H2  HOH B 354      22.335   5.605  15.634  1.00  0.00      B    H  
ATOM   1084  O   HOH B 355      29.881  19.562  33.667  1.00  0.00      B    O  
ATOM   1085  H1  HOH B 355      29.942  19.149  32.719  1.00  0.00      B    H  
ATOM   1086  H2  HOH B 355      30.823  19.594  34.039  1.00  0.00      B    H  
ATOM   1087  O   HOH B 356       6.811  28.446   8.386  1.00  0.00      B    O  
ATOM   1088  H1  HOH B 356       7.263  29.303   8.171  1.00  0.00      B    H  
ATOM   1089  H2  HOH B 356       7.259  28.108   9.234  1.00  0.00      B    H  
ATOM   1090  O   HOH B 357      33.970  12.007  18.960  1.00  0.00      B    O  
ATOM   1091  H1  HOH B 357      34.670  12.437  19.575  1.00  0.00      B    H  
ATOM   1092  H2  HOH B 357      34.447  11.304  18.381  1.00  0.00      B    H  
ATOM   1093  O   HOH B 358      14.524  10.028  31.158  1.00  0.00      B    O  
ATOM   1094  H1  HOH B 358      14.077   9.300  30.647  1.00  0.00      B    H  
ATOM   1095  H2  HOH B 358      15.021   9.596  31.908  1.00  0.00      B    H  
ATOM   1096  O   HOH B 359      38.688  16.066   8.397  1.00  0.00      B    O  
ATOM   1097  H1  HOH B 359      37.830  15.805   7.952  1.00  0.00      B    H  
ATOM   1098  H2  HOH B 359      38.718  15.540   9.285  1.00  0.00      B    H  
ATOM   1099  O   HOH B 360      29.485   1.520  29.767  1.00  0.00      B    O  
ATOM   1100  H1  HOH B 360      29.448   2.217  29.007  1.00  0.00      B    H  
ATOM   1101  H2  HOH B 360      28.618   0.982  29.774  1.00  0.00      B    H  
ATOM   1102  O   HOH B 361       8.883  12.153  26.104  1.00  0.00      B    O  
ATOM   1103  H1  HOH B 361       9.337  11.602  25.376  1.00  0.00      B    H  
ATOM   1104  H2  HOH B 361       9.518  12.863  26.441  1.00  0.00      B    H  
ATOM   1105  O   HOH B 362      15.889  26.814  26.339  1.00  0.00      B    O  
ATOM   1106  H1  HOH B 362      16.315  26.568  27.253  1.00  0.00      B    H  
ATOM   1107  H2  HOH B 362      16.458  26.290  25.662  1.00  0.00      B    H  
ATOM   1108  O   HOH B 363      13.683   3.946   9.126  1.00  0.00      B    O  
ATOM   1109  H1  HOH B 363      13.722   3.250   9.857  1.00  0.00      B    H  
ATOM   1110  H2  HOH B 363      12.854   3.713   8.581  1.00  0.00      B    H  
ATOM   1111  O   HOH B 364      31.602   8.341   7.490  1.00  0.00      B    O  
ATOM   1112  H1  HOH B 364      32.251   7.851   8.092  1.00  0.00      B    H  
ATOM   1113  H2  HOH B 364      32.084   9.061   6.945  1.00  0.00      B    H  
ATOM   1114  O   HOH B 365      19.693  35.029  26.175  1.00  0.00      B    O  
ATOM   1115  H1  HOH B 365      18.742  35.097  25.869  1.00  0.00      B    H  
ATOM   1116  H2  HOH B 365      20.370  34.760  25.439  1.00  0.00      B    H  
ATOM   1117  O   HOH B 366       5.913  23.781  17.932  1.00  0.00      B    O  
ATOM   1118  H1  HOH B 366       4.931  23.598  18.145  1.00  0.00      B    H  
ATOM   1119  H2  HOH B 366       6.407  23.337  18.703  1.00  0.00      B    H  
ATOM   1120  O   HOH B 367       2.826   7.636  11.442  1.00  0.00      B    O  
ATOM   1121  H1  HOH B 367       1.980   7.248  11.875  1.00  0.00      B    H  
ATOM   1122  H2  HOH B 367       2.831   8.580  11.838  1.00  0.00      B    H  
ATOM   1123  O   HOH B 368      30.571   2.416   4.810  1.00  0.00      B    O  
ATOM   1124  H1  HOH B 368      31.523   2.608   5.222  1.00  0.00      B    H  
ATOM   1125  H2  HOH B 368      30.099   1.860   5.485  1.00  0.00      B    H  
ATOM   1126  O   HOH B 369       2.578   4.035  12.863  1.00  0.00      B    O  
ATOM   1127  H1  HOH B 369       2.532   3.125  13.434  1.00  0.00      B    H  
ATOM   1128  H2  HOH B 369       1.693   4.257  12.444  1.00  0.00      B    H  
ATOM   1129  O   HOH B 370      33.437  17.509   8.373  1.00  0.00      B    O  
ATOM   1130  H1  HOH B 370      32.435  17.205   8.282  1.00  0.00      B    H  
ATOM   1131  H2  HOH B 370      33.416  18.501   8.583  1.00  0.00      B    H  
ATOM   1132  O   HOH B 371      29.119  37.174  26.723  1.00  0.00      B    O  
ATOM   1133  H1  HOH B 371      29.434  36.306  26.288  1.00  0.00      B    H  
ATOM   1134  H2  HOH B 371      29.385  37.073  27.750  1.00  0.00      B    H  
ATOM   1135  O   HOH B 372      31.799  24.826   5.515  1.00  0.00      B    O  
ATOM   1136  H1  HOH B 372      31.599  24.386   4.608  1.00  0.00      B    H  
ATOM   1137  H2  HOH B 372      31.359  25.761   5.504  1.00  0.00      B    H  
ATOM   1138  O   HOH B 373      35.982   7.523  33.820  1.00  0.00      B    O  
ATOM   1139  H1  HOH B 373      35.674   8.424  34.165  1.00  0.00      B    H  
ATOM   1140  H2  HOH B 373      36.466   7.096  34.558  1.00  0.00      B    H  
ATOM   1141  O   HOH B 374      29.001  11.776   4.388  1.00  0.00      B    O  
ATOM   1142  H1  HOH B 374      29.409  11.438   3.543  1.00  0.00      B    H  
ATOM   1143  H2  HOH B 374      29.047  12.788   4.310  1.00  0.00      B    H  
ATOM   1144  O   HOH B 375      32.640  27.801  33.189  1.00  0.00      B    O  
ATOM   1145  H1  HOH B 375      32.151  28.715  33.348  1.00  0.00      B    H  
ATOM   1146  H2  HOH B 375      32.354  27.123  33.964  1.00  0.00      B    H  
ATOM   1147  O   HOH B 376      26.689  27.018  27.175  1.00  0.00      B    O  
ATOM   1148  H1  HOH B 376      26.490  27.690  26.443  1.00  0.00      B    H  
ATOM   1149  H2  HOH B 376      27.475  26.522  26.761  1.00  0.00      B    H  
ATOM   1150  O   HOH B 377       8.998  20.756   0.579  1.00  0.00      B    O  
ATOM   1151  H1  HOH B 377       9.414  19.935   0.239  1.00  0.00      B    H  
ATOM   1152  H2  HOH B 377       9.668  21.189   1.196  1.00  0.00      B    H  
ATOM   1153  O   HOH B 378      33.362  13.616  38.524  1.00  0.00      B    O  
ATOM   1154  H1  HOH B 378      32.691  13.187  39.182  1.00  0.00      B    H  
ATOM   1155  H2  HOH B 378      34.115  12.924  38.427  1.00  0.00      B    H  
ATOM   1156  O   HOH B 379      20.123   4.288   3.573  1.00  0.00      B    O  
ATOM   1157  H1  HOH B 379      20.882   4.025   2.992  1.00  0.00      B    H  
ATOM   1158  H2  HOH B 379      20.145   3.766   4.405  1.00  0.00      B    H  
ATOM   1159  O   HOH B 380      27.691  28.668   8.049  1.00  0.00      B    O  
ATOM   1160  H1  HOH B 380      28.570  28.950   8.516  1.00  0.00      B    H  
ATOM   1161  H2  HOH B 380      27.864  27.878   7.447  1.00  0.00      B    H  
ATOM   1162  O   HOH B 381      28.757  28.520  36.798  1.00  0.00      B    O  
ATOM   1163  H1  HOH B 381      28.740  28.043  35.838  1.00  0.00      B    H  
ATOM   1164  H2  HOH B 381      29.693  28.948  36.867  1.00  0.00      B    H  
ATOM   1165  O   HOH B 382      19.262  31.715   2.909  1.00  0.00      B    O  
ATOM   1166  H1  HOH B 382      20.044  31.218   2.549  1.00  0.00      B    H  
ATOM   1167  H2  HOH B 382      18.642  31.048   3.314  1.00  0.00      B    H  
ATOM   1168  O   HOH B 383      12.062  11.203  13.300  1.00  0.00      B    O  
ATOM   1169  H1  HOH B 383      11.522  11.529  14.104  1.00  0.00      B    H  
ATOM   1170  H2  HOH B 383      12.932  11.662  13.346  1.00  0.00      B    H  
ATOM   1171  O   HOH B 384      13.308  16.262   5.936  1.00  0.00      B    O  
ATOM   1172  H1  HOH B 384      13.187  15.530   6.591  1.00  0.00      B    H  
ATOM   1173  H2  HOH B 384      12.374  16.696   5.958  1.00  0.00      B    H  
ATOM   1174  O   HOH B 385      13.586  37.735  15.787  1.00  0.00      B    O  
ATOM   1175  H1  HOH B 385      13.744  38.758  15.743  1.00  0.00      B    H  
ATOM   1176  H2  HOH B 385      13.968  37.400  14.899  1.00  0.00      B    H  
ATOM   1177  O   HOH B 386       5.268  26.969  34.915  1.00  0.00      B    O  
ATOM   1178  H1  HOH B 386       4.453  26.623  35.416  1.00  0.00      B    H  
ATOM   1179  H2  HOH B 386       4.895  27.452  34.122  1.00  0.00      B    H  
ATOM   1180  O   HOH B 387      35.670  27.508  27.897  1.00  0.00      B    O  
ATOM   1181  H1  HOH B 387      35.445  28.373  28.426  1.00  0.00      B    H  
ATOM   1182  H2  HOH B 387      35.030  26.740  28.127  1.00  0.00      B    H  
ATOM   1183  O   HOH B 388      29.023  26.056  38.186  1.00  0.00      B    O  
ATOM   1184  H1  HOH B 388      28.769  26.801  37.593  1.00  0.00      B    H  
ATOM   1185  H2  HOH B 388      28.826  25.182  37.710  1.00  0.00      B    H  
ATOM   1186  O   HOH B 389      28.313  23.520  36.523  1.00  0.00      B    O  
ATOM   1187  H1  HOH B 389      29.056  22.850  36.508  1.00  0.00      B    H  
ATOM   1188  H2  HOH B 389      28.099  23.671  35.531  1.00  0.00      B    H  
ATOM   1189  O   HOH B 390      32.370  19.925   0.393  1.00  0.00      B    O  
ATOM   1190  H1  HOH B 390      32.233  19.788  -0.662  1.00  0.00      B    H  
ATOM   1191  H2  HOH B 390      33.346  20.047   0.513  1.00  0.00      B    H  
ATOM   1192  O   HOH B 391      11.781  12.501   6.305  1.00  0.00      B    O  
ATOM   1193  H1  HOH B 391      10.995  12.515   6.994  1.00  0.00      B    H  
ATOM   1194  H2  HOH B 391      12.604  12.700   6.836  1.00  0.00      B    H  
ATOM   1195  O   HOH B 392       7.650   5.309  20.827  1.00  0.00      B    O  
ATOM   1196  H1  HOH B 392       7.418   6.198  20.411  1.00  0.00      B    H  
ATOM   1197  H2  HOH B 392       8.322   4.935  20.237  1.00  0.00      B    H  
ATOM   1198  O   HOH B 393       7.672  11.761  36.950  1.00  0.00      B    O  
ATOM   1199  H1  HOH B 393       8.181  11.726  37.827  1.00  0.00      B    H  
ATOM   1200  H2  HOH B 393       7.895  10.982  36.390  1.00  0.00      B    H  
ATOM   1201  O   HOH B 394       2.542  30.321  26.482  1.00  0.00      B    O  
ATOM   1202  H1  HOH B 394       2.022  30.380  25.620  1.00  0.00      B    H  
ATOM   1203  H2  HOH B 394       2.850  31.282  26.700  1.00  0.00      B    H  
ATOM   1204  O   HOH B 395       3.501  27.316  14.150  1.00  0.00      B    O  
ATOM   1205  H1  HOH B 395       3.885  26.388  13.978  1.00  0.00      B    H  
ATOM   1206  H2  HOH B 395       2.518  27.218  14.491  1.00  0.00      B    H  
ATOM   1207  O   HOH B 396      28.974  -0.038  12.907  1.00  0.00      B    O  
ATOM   1208  H1  HOH B 396      29.798  -0.025  12.241  1.00  0.00      B    H  
ATOM   1209  H2  HOH B 396      29.237   0.538  13.747  1.00  0.00      B    H  
ATOM   1210  O   HOH B 397      25.581  22.377  29.437  1.00  0.00      B    O  
ATOM   1211  H1  HOH B 397      25.857  23.143  30.033  1.00  0.00      B    H  
ATOM   1212  H2  HOH B 397      26.172  22.478  28.576  1.00  0.00      B    H  
ATOM   1213  O   HOH B 398       4.130   5.191  10.874  1.00  0.00      B    O  
ATOM   1214  H1  HOH B 398       3.552   5.998  10.734  1.00  0.00      B    H  
ATOM   1215  H2  HOH B 398       3.680   4.552  11.584  1.00  0.00      B    H  
ATOM   1216  O   HOH B 399      37.611  15.791  20.542  1.00  0.00      B    O  
ATOM   1217  H1  HOH B 399      38.070  16.030  19.708  1.00  0.00      B    H  
ATOM   1218  H2  HOH B 399      38.063  16.162  21.312  1.00  0.00      B    H  
ATOM   1219  O   HOH B 400      21.242  32.088  32.440  1.00  0.00      B    O  
ATOM   1220  H1  HOH B 400      21.856  32.881  32.194  1.00  0.00      B    H  
ATOM   1221  H2  HOH B 400      20.385  32.171  31.854  1.00  0.00      B    H  
ATOM   1222  O   HOH B 401      32.344  16.756  25.557  1.00  0.00      B    O  
ATOM   1223  H1  HOH B 401      32.044  17.117  26.477  1.00  0.00      B    H  
ATOM   1224  H2  HOH B 401      33.088  16.110  25.736  1.00  0.00      B    H  
ATOM   1225  O   HOH B 402      11.993  24.994  29.785  1.00  0.00      B    O  
ATOM   1226  H1  HOH B 402      12.827  24.509  30.035  1.00  0.00      B    H  
ATOM   1227  H2  HOH B 402      11.381  24.867  30.590  1.00  0.00      B    H  
ATOM   1228  O   HOH B 403      14.812  14.355  27.151  1.00  0.00      B    O  
ATOM   1229  H1  HOH B 403      15.038  14.219  26.150  1.00  0.00      B    H  
ATOM   1230  H2  HOH B 403      14.844  13.448  27.666  1.00  0.00      B    H  
ATOM   1231  O   HOH B 404      10.659  31.045  22.316  1.00  0.00      B    O  
ATOM   1232  H1  HOH B 404       9.883  31.429  22.801  1.00  0.00      B    H  
ATOM   1233  H2  HOH B 404      10.315  30.189  21.882  1.00  0.00      B    H  
ATOM   1234  O   HOH B 405      24.263  19.979  26.871  1.00  0.00      B    O  
ATOM   1235  H1  HOH B 405      24.659  19.312  26.253  1.00  0.00      B    H  
ATOM   1236  H2  HOH B 405      24.949  20.674  27.178  1.00  0.00      B    H  
ATOM   1237  O   HOH B 406      35.397  27.903  10.947  1.00  0.00      B    O  
ATOM   1238  H1  HOH B 406      35.585  26.952  10.495  1.00  0.00      B    H  
ATOM   1239  H2  HOH B 406      35.281  28.568  10.240  1.00  0.00      B    H  
ATOM   1240  O   HOH B 407      33.882  28.608  21.543  1.00  0.00      B    O  
ATOM   1241  H1  HOH B 407      33.959  28.413  20.599  1.00  0.00      B    H  
ATOM   1242  H2  HOH B 407      33.526  29.630  21.662  1.00  0.00      B    H  
ATOM   1243  O   HOH B 408      15.284  12.342  32.696  1.00  0.00      B    O  
ATOM   1244  H1  HOH B 408      14.945  11.792  31.961  1.00  0.00      B    H  
ATOM   1245  H2  HOH B 408      14.864  11.886  33.478  1.00  0.00      B    H  
ATOM   1246  O   HOH B 409      38.410  28.093  18.517  1.00  0.00      B    O  
ATOM   1247  H1  HOH B 409      38.953  27.610  19.207  1.00  0.00      B    H  
ATOM   1248  H2  HOH B 409      37.693  27.511  18.242  1.00  0.00      B    H  
ATOM   1249  O   HOH B 410       5.867  21.168  19.000  1.00  0.00      B    O  
ATOM   1250  H1  HOH B 410       6.821  20.931  19.339  1.00  0.00      B    H  
ATOM   1251  H2  HOH B 410       5.842  20.699  18.098  1.00  0.00      B    H  
ATOM   1252  O   HOH B 411      26.365   3.312  30.988  1.00  0.00      B    O  
ATOM   1253  H1  HOH B 411      25.544   2.881  30.621  1.00  0.00      B    H  
ATOM   1254  H2  HOH B 411      26.786   2.625  31.625  1.00  0.00      B    H  
ATOM   1255  O   HOH B 412      23.274  16.197  32.540  1.00  0.00      B    O  
ATOM   1256  H1  HOH B 412      23.711  16.311  31.632  1.00  0.00      B    H  
ATOM   1257  H2  HOH B 412      23.852  16.477  33.273  1.00  0.00      B    H  
ATOM   1258  O   HOH B 413       0.620   6.922  12.935  1.00  0.00      B    O  
ATOM   1259  H1  HOH B 413       0.757   6.577  13.892  1.00  0.00      B    H  
ATOM   1260  H2  HOH B 413       0.148   7.858  13.080  1.00  0.00      B    H  
ATOM   1261  O   HOH B 414      13.125  15.906  -0.107  1.00  0.00      B    O  
ATOM   1262  H1  HOH B 414      13.472  15.196   0.475  1.00  0.00      B    H  
ATOM   1263  H2  HOH B 414      12.695  16.579   0.503  1.00  0.00      B    H  
ATOM   1264  O   HOH B 415      28.793  32.374  10.663  1.00  0.00      B    O  
ATOM   1265  H1  HOH B 415      27.907  32.093  10.214  1.00  0.00      B    H  
ATOM   1266  H2  HOH B 415      29.237  33.136  10.169  1.00  0.00      B    H  
ATOM   1267  O   HOH B 416       1.255  12.082  20.794  1.00  0.00      B    O  
ATOM   1268  H1  HOH B 416       0.993  11.224  21.234  1.00  0.00      B    H  
ATOM   1269  H2  HOH B 416       1.818  12.604  21.453  1.00  0.00      B    H  
ATOM   1270  O   HOH B 417      15.530  36.536  13.546  1.00  0.00      B    O  
ATOM   1271  H1  HOH B 417      15.928  37.261  12.984  1.00  0.00      B    H  
ATOM   1272  H2  HOH B 417      15.632  35.699  12.999  1.00  0.00      B    H  
ATOM   1273  O   HOH B 418      31.680  20.956  26.126  1.00  0.00      B    O  
ATOM   1274  H1  HOH B 418      30.988  21.411  26.697  1.00  0.00      B    H  
ATOM   1275  H2  HOH B 418      31.807  20.027  26.445  1.00  0.00      B    H  
ATOM   1276  O   HOH B 419      18.424  30.212   5.851  1.00  0.00      B    O  
ATOM   1277  H1  HOH B 419      18.350  31.172   6.189  1.00  0.00      B    H  
ATOM   1278  H2  HOH B 419      19.079  29.741   6.468  1.00  0.00      B    H  
ATOM   1279  O   HOH B 420      34.652   3.100  31.123  1.00  0.00      B    O  
ATOM   1280  H1  HOH B 420      35.331   2.953  31.888  1.00  0.00      B    H  
ATOM   1281  H2  HOH B 420      34.278   2.227  30.875  1.00  0.00      B    H  
ATOM   1282  O   HOH B 421      10.100   8.208  24.767  1.00  0.00      B    O  
ATOM   1283  H1  HOH B 421      10.161   8.658  25.701  1.00  0.00      B    H  
ATOM   1284  H2  HOH B 421       9.696   7.274  24.853  1.00  0.00      B    H  
ATOM   1285  O   HOH B 422      24.993  16.038  16.296  1.00  0.00      B    O  
ATOM   1286  H1  HOH B 422      25.879  16.038  16.801  1.00  0.00      B    H  
ATOM   1287  H2  HOH B 422      24.392  16.309  16.956  1.00  0.00      B    H  
ATOM   1288  O   HOH B 423      33.593  25.764  28.688  1.00  0.00      B    O  
ATOM   1289  H1  HOH B 423      33.333  24.927  28.250  1.00  0.00      B    H  
ATOM   1290  H2  HOH B 423      33.645  25.604  29.696  1.00  0.00      B    H  
ATOM   1291  O   HOH B 424      39.340  29.409  37.437  1.00  0.00      B    O  
ATOM   1292  H1  HOH B 424      39.518  29.890  38.299  1.00  0.00      B    H  
ATOM   1293  H2  HOH B 424      38.414  29.662  37.106  1.00  0.00      B    H  
ATOM   1294  O   HOH B 425      11.476  20.055  14.264  1.00  0.00      B    O  
ATOM   1295  H1  HOH B 425      12.069  19.425  14.751  1.00  0.00      B    H  
ATOM   1296  H2  HOH B 425      10.620  20.264  14.756  1.00  0.00      B    H  
ATOM   1297  O   HOH B 426      21.766  10.041  33.124  1.00  0.00      B    O  
ATOM   1298  H1  HOH B 426      21.138  10.229  33.880  1.00  0.00      B    H  
ATOM   1299  H2  HOH B 426      21.746   9.056  33.081  1.00  0.00      B    H  
ATOM   1300  O   HOH B 427       3.929  22.900  27.722  1.00  0.00      B    O  
ATOM   1301  H1  HOH B 427       4.694  22.372  27.269  1.00  0.00      B    H  
ATOM   1302  H2  HOH B 427       4.349  23.228  28.572  1.00  0.00      B    H  
ATOM   1303  O   HOH B 428      36.258   1.696  21.671  1.00  0.00      B    O  
ATOM   1304  H1  HOH B 428      35.932   2.154  22.465  1.00  0.00      B    H  
ATOM   1305  H2  HOH B 428      36.111   0.676  21.809  1.00  0.00      B    H  
ATOM   1306  O   HOH B 429      32.950  35.464   4.195  1.00  0.00      B    O  
ATOM   1307  H1  HOH B 429      32.701  36.045   3.372  1.00  0.00      B    H  
ATOM   1308  H2  HOH B 429      32.285  34.722   4.175  1.00  0.00      B    H  
ATOM   1309  O   HOH B 430      35.690   2.353   7.026  1.00  0.00      B    O  
ATOM   1310  H1  HOH B 430      35.913   3.110   6.342  1.00  0.00      B    H  
ATOM   1311  H2  HOH B 430      35.004   1.745   6.599  1.00  0.00      B    H  
ATOM   1312  O   HOH B 431       2.856   3.390  27.254  1.00  0.00      B    O  
ATOM   1313  H1  HOH B 431       2.817   3.310  26.277  1.00  0.00      B    H  
ATOM   1314  H2  HOH B 431       3.787   3.185  27.611  1.00  0.00      B    H  
ATOM   1315  O   HOH B 432      31.700  25.879  38.266  1.00  0.00      B    O  
ATOM   1316  H1  HOH B 432      30.695  25.832  38.383  1.00  0.00      B    H  
ATOM   1317  H2  HOH B 432      32.006  26.130  39.167  1.00  0.00      B    H  
ATOM   1318  O   HOH B 433       8.694  18.096   6.791  1.00  0.00      B    O  
ATOM   1319  H1  HOH B 433       8.322  17.821   7.711  1.00  0.00      B    H  
ATOM   1320  H2  HOH B 433       8.087  18.796   6.436  1.00  0.00      B    H  
ATOM   1321  O   HOH B 434      12.753  10.252  24.867  1.00  0.00      B    O  
ATOM   1322  H1  HOH B 434      13.303   9.505  24.497  1.00  0.00      B    H  
ATOM   1323  H2  HOH B 434      12.905  11.091  24.266  1.00  0.00      B    H  
ATOM   1324  O   HOH B 435       5.342   8.910   6.435  1.00  0.00      B    O  
ATOM   1325  H1  HOH B 435       5.920   8.363   7.087  1.00  0.00      B    H  
ATOM   1326  H2  HOH B 435       4.364   8.882   6.767  1.00  0.00      B    H  
ATOM   1327  O   HOH B 436       8.329  20.024  19.882  1.00  0.00      B    O  
ATOM   1328  H1  HOH B 436       8.641  19.477  20.678  1.00  0.00      B    H  
ATOM   1329  H2  HOH B 436       8.719  19.606  19.004  1.00  0.00      B    H  
ATOM   1330  O   HOH B 437      31.288  30.054  33.264  1.00  0.00      B    O  
ATOM   1331  H1  HOH B 437      30.329  30.088  33.251  1.00  0.00      B    H  
ATOM   1332  H2  HOH B 437      31.577  30.999  33.475  1.00  0.00      B    H  
ATOM   1333  O   HOH B 438       1.116  17.361  28.892  1.00  0.00      B    O  
ATOM   1334  H1  HOH B 438       1.139  18.310  29.075  1.00  0.00      B    H  
ATOM   1335  H2  HOH B 438       0.980  17.236  27.887  1.00  0.00      B    H  
ATOM   1336  O   HOH B 439      35.790  23.471  27.563  1.00  0.00      B    O  
ATOM   1337  H1  HOH B 439      36.285  23.410  28.498  1.00  0.00      B    H  
ATOM   1338  H2  HOH B 439      36.272  22.824  26.924  1.00  0.00      B    H  
ATOM   1339  O   HOH B 440      25.068  37.700  25.302  1.00  0.00      B    O  
ATOM   1340  H1  HOH B 440      25.532  36.828  25.570  1.00  0.00      B    H  
ATOM   1341  H2  HOH B 440      24.267  37.528  24.703  1.00  0.00      B    H  
ATOM   1342  O   HOH B 441      21.095  23.517  11.404  1.00  0.00      B    O  
ATOM   1343  H1  HOH B 441      21.311  23.004  12.255  1.00  0.00      B    H  
ATOM   1344  H2  HOH B 441      21.917  24.097  11.257  1.00  0.00      B    H  
ATOM   1345  O   HOH B 442      38.148  10.824   7.756  1.00  0.00      B    O  
ATOM   1346  H1  HOH B 442      39.025  10.625   8.237  1.00  0.00      B    H  
ATOM   1347  H2  HOH B 442      37.911  11.773   8.031  1.00  0.00      B    H  
ATOM   1348  O   HOH B 443      22.213  12.730  34.391  1.00  0.00      B    O  
ATOM   1349  H1  HOH B 443      21.857  12.678  33.467  1.00  0.00      B    H  
ATOM   1350  H2  HOH B 443      22.479  11.795  34.642  1.00  0.00      B    H  
ATOM   1351  O   HOH B 444      23.051  30.793   3.297  1.00  0.00      B    O  
ATOM   1352  H1  HOH B 444      22.667  31.123   4.229  1.00  0.00      B    H  
ATOM   1353  H2  HOH B 444      23.406  31.610   2.768  1.00  0.00      B    H  
ATOM   1354  O   HOH B 445      35.158  23.820  32.312  1.00  0.00      B    O  
ATOM   1355  H1  HOH B 445      35.398  23.286  33.134  1.00  0.00      B    H  
ATOM   1356  H2  HOH B 445      35.889  24.549  32.129  1.00  0.00      B    H  
ATOM   1357  O   HOH B 446      17.941  38.487  22.083  1.00  0.00      B    O  
ATOM   1358  H1  HOH B 446      18.377  38.537  21.105  1.00  0.00      B    H  
ATOM   1359  H2  HOH B 446      17.958  37.558  22.319  1.00  0.00      B    H  
ATOM   1360  O   HOH B 447      34.937  20.595   0.979  1.00  0.00      B    O  
ATOM   1361  H1  HOH B 447      35.150  21.121   1.807  1.00  0.00      B    H  
ATOM   1362  H2  HOH B 447      35.473  19.685   0.971  1.00  0.00      B    H  
ATOM   1363  O   HOH B 448      21.158  16.025   2.758  1.00  0.00      B    O  
ATOM   1364  H1  HOH B 448      22.083  16.298   2.401  1.00  0.00      B    H  
ATOM   1365  H2  HOH B 448      20.752  16.952   2.860  1.00  0.00      B    H  
ATOM   1366  O   HOH B 449      11.010  15.723  12.804  1.00  0.00      B    O  
ATOM   1367  H1  HOH B 449      10.961  15.496  13.732  1.00  0.00      B    H  
ATOM   1368  H2  HOH B 449      10.521  15.021  12.233  1.00  0.00      B    H  
ATOM   1369  O   HOH B 450       6.713  34.331  18.599  1.00  0.00      B    O  
ATOM   1370  H1  HOH B 450       6.020  33.613  18.878  1.00  0.00      B    H  
ATOM   1371  H2  HOH B 450       6.137  35.107  18.144  1.00  0.00      B    H  
ATOM   1372  O   HOH B 451       3.669  35.303  36.119  1.00  0.00      B    O  
ATOM   1373  H1  HOH B 451       3.181  36.146  35.841  1.00  0.00      B    H  
ATOM   1374  H2  HOH B 451       3.060  34.742  36.662  1.00  0.00      B    H  
ATOM   1375  O   HOH B 452      17.010  34.438  25.569  1.00  0.00      B    O  
ATOM   1376  H1  HOH B 452      16.672  33.543  26.021  1.00  0.00      B    H  
ATOM   1377  H2  HOH B 452      16.170  34.906  25.113  1.00  0.00      B    H  
ATOM   1378  O   HOH B 453      27.610  37.850  -0.017  1.00  0.00      B    O  
ATOM   1379  H1  HOH B 453      27.992  38.780  -0.063  1.00  0.00      B    H  
ATOM   1380  H2  HOH B 453      28.196  37.300   0.602  1.00  0.00      B    H  
ATOM   1381  O   HOH B 454      31.502   4.248  22.534  1.00  0.00      B    O  
ATOM   1382  H1  HOH B 454      31.079   3.334  22.534  1.00  0.00      B    H  
ATOM   1383  H2  HOH B 454      32.310   4.172  23.154  1.00  0.00      B    H  
ATOM   1384  O   HOH B 455       9.033   2.447  10.396  1.00  0.00      B    O  
ATOM   1385  H1  HOH B 455       8.134   2.559  10.855  1.00  0.00      B    H  
ATOM   1386  H2  HOH B 455       9.374   1.446  10.543  1.00  0.00      B    H  
ATOM   1387  O   HOH B 456      35.035   9.627  17.759  1.00  0.00      B    O  
ATOM   1388  H1  HOH B 456      34.577   9.201  16.997  1.00  0.00      B    H  
ATOM   1389  H2  HOH B 456      35.086   8.967  18.481  1.00  0.00      B    H  
ATOM   1390  O   HOH B 457       2.338  18.374   9.467  1.00  0.00      B    O  
ATOM   1391  H1  HOH B 457       1.768  18.086   8.651  1.00  0.00      B    H  
ATOM   1392  H2  HOH B 457       3.003  19.038   9.161  1.00  0.00      B    H  
ATOM   1393  O   HOH B 458       6.094  25.243   1.846  1.00  0.00      B    O  
ATOM   1394  H1  HOH B 458       5.179  25.451   2.281  1.00  0.00      B    H  
ATOM   1395  H2  HOH B 458       6.310  24.266   1.943  1.00  0.00      B    H  
ATOM   1396  O   HOH B 459       2.761   2.239  17.848  1.00  0.00      B    O  
ATOM   1397  H1  HOH B 459       3.536   2.750  18.182  1.00  0.00      B    H  
ATOM   1398  H2  HOH B 459       1.968   2.546  18.456  1.00  0.00      B    H  
ATOM   1399  O   HOH B 460      24.535  21.867   1.397  1.00  0.00      B    O  
ATOM   1400  H1  HOH B 460      25.196  22.567   1.143  1.00  0.00      B    H  
ATOM   1401  H2  HOH B 460      24.367  21.988   2.371  1.00  0.00      B    H  
ATOM   1402  O   HOH B 461      11.464  14.189  29.850  1.00  0.00      B    O  
ATOM   1403  H1  HOH B 461      11.533  13.180  30.026  1.00  0.00      B    H  
ATOM   1404  H2  HOH B 461      12.012  14.559  30.613  1.00  0.00      B    H  
ATOM   1405  O   HOH B 462      28.303  30.140  24.806  1.00  0.00      B    O  
ATOM   1406  H1  HOH B 462      29.196  29.810  24.469  1.00  0.00      B    H  
ATOM   1407  H2  HOH B 462      27.588  29.419  24.485  1.00  0.00      B    H  
ATOM   1408  O   HOH B 463       0.486  12.586  -0.155  1.00  0.00      B    O  
ATOM   1409  H1  HOH B 463       1.347  12.327  -0.631  1.00  0.00      B    H  
ATOM   1410  H2  HOH B 463       0.574  12.426   0.862  1.00  0.00      B    H  
ATOM   1411  O   HOH B 464      19.945  13.888  29.311  1.00  0.00      B    O  
ATOM   1412  H1  HOH B 464      20.928  14.271  29.399  1.00  0.00      B    H  
ATOM   1413  H2  HOH B 464      19.544  13.679  30.207  1.00  0.00      B    H  
ATOM   1414  O   HOH B 465       4.760  22.607  34.686  1.00  0.00      B    O  
ATOM   1415  H1  HOH B 465       4.601  23.037  35.591  1.00  0.00      B    H  
ATOM   1416  H2  HOH B 465       5.317  21.789  34.870  1.00  0.00      B    H  
ATOM   1417  O   HOH B 466      16.608  10.569  18.829  1.00  0.00      B    O  
ATOM   1418  H1  HOH B 466      16.377  10.358  19.778  1.00  0.00      B    H  
ATOM   1419  H2  HOH B 466      17.569  10.382  18.679  1.00  0.00      B    H  
ATOM   1420  O   HOH B 467       6.681  20.055  23.856  1.00  0.00      B    O  
ATOM   1421  H1  HOH B 467       6.122  19.185  23.944  1.00  0.00      B    H  
ATOM   1422  H2  HOH B 467       7.659  19.850  24.035  1.00  0.00      B    H  
ATOM   1423  O   HOH B 468       2.260  36.357  22.400  1.00  0.00      B    O  
ATOM   1424  H1  HOH B 468       2.746  36.172  21.502  1.00  0.00      B    H  
ATOM   1425  H2  HOH B 468       1.393  35.846  22.373  1.00  0.00      B    H  
ATOM   1426  O   HOH B 469      28.406  24.509   7.174  1.00  0.00      B    O  
ATOM   1427  H1  HOH B 469      29.186  23.912   7.383  1.00  0.00      B    H  
ATOM   1428  H2  HOH B 469      27.728  24.441   7.983  1.00  0.00      B    H  
ATOM   1429  O   HOH B 470      29.079  26.249  21.573  1.00  0.00      B    O  
ATOM   1430  H1  HOH B 470      29.232  26.365  22.561  1.00  0.00      B    H  
ATOM   1431  H2  HOH B 470      28.596  25.386  21.421  1.00  0.00      B    H  
ATOM   1432  O   HOH B 471      27.436  32.451  34.975  1.00  0.00      B    O  
ATOM   1433  H1  HOH B 471      26.470  32.098  34.992  1.00  0.00      B    H  
ATOM   1434  H2  HOH B 471      27.505  33.101  34.150  1.00  0.00      B    H  
ATOM   1435  O   HOH B 472       8.537  33.796   7.912  1.00  0.00      B    O  
ATOM   1436  H1  HOH B 472       8.817  33.465   8.854  1.00  0.00      B    H  
ATOM   1437  H2  HOH B 472       9.265  33.498   7.247  1.00  0.00      B    H  
ATOM   1438  O   HOH B 473      10.416   7.020  28.651  1.00  0.00      B    O  
ATOM   1439  H1  HOH B 473      10.798   7.552  27.903  1.00  0.00      B    H  
ATOM   1440  H2  HOH B 473       9.427   7.251  28.757  1.00  0.00      B    H  
ATOM   1441  O   HOH B 474      28.905  28.347  19.579  1.00  0.00      B    O  
ATOM   1442  H1  HOH B 474      28.929  27.559  20.239  1.00  0.00      B    H  
ATOM   1443  H2  HOH B 474      28.219  29.032  19.946  1.00  0.00      B    H  
ATOM   1444  O   HOH B 475      14.076  36.780  37.597  1.00  0.00      B    O  
ATOM   1445  H1  HOH B 475      13.325  36.697  38.305  1.00  0.00      B    H  
ATOM   1446  H2  HOH B 475      14.652  37.486  38.001  1.00  0.00      B    H  
ATOM   1447  O   HOH B 476      11.572  29.190  14.687  1.00  0.00      B    O  
ATOM   1448  H1  HOH B 476      11.397  30.183  14.775  1.00  0.00      B    H  
ATOM   1449  H2  HOH B 476      11.462  28.863  15.629  1.00  0.00      B    H  
ATOM   1450  O   HOH B 477      14.273  20.278   2.424  1.00  0.00      B    O  
ATOM   1451  H1  HOH B 477      14.704  19.610   1.784  1.00  0.00      B    H  
ATOM   1452  H2  HOH B 477      13.576  19.835   3.000  1.00  0.00      B    H  
ATOM   1453  O   HOH B 478      14.155  11.222  34.892  1.00  0.00      B    O  
ATOM   1454  H1  HOH B 478      14.389  10.229  34.867  1.00  0.00      B    H  
ATOM   1455  H2  HOH B 478      13.803  11.410  35.805  1.00  0.00      B    H  
ATOM   1456  O   HOH B 479      25.230  18.329  24.780  1.00  0.00      B    O  
ATOM   1457  H1  HOH B 479      25.138  18.189  23.765  1.00  0.00      B    H  
ATOM   1458  H2  HOH B 479      25.087  17.412  25.125  1.00  0.00      B    H  
ATOM   1459  O   HOH B 480       6.158  37.673  33.278  1.00  0.00      B    O  
ATOM   1460  H1  HOH B 480       6.038  36.739  33.635  1.00  0.00      B    H  
ATOM   1461  H2  HOH B 480       7.177  37.880  33.280  1.00  0.00      B    H  
ATOM   1462  O   HOH B 481       6.997   7.792  20.107  1.00  0.00      B    O  
ATOM   1463  H1  HOH B 481       6.662   7.798  21.104  1.00  0.00      B    H  
ATOM   1464  H2  HOH B 481       7.965   8.081  20.132  1.00  0.00      B    H  
ATOM   1465  O   HOH B 482       5.648  32.829   0.861  1.00  0.00      B    O  
ATOM   1466  H1  HOH B 482       5.803  31.937   1.370  1.00  0.00      B    H  
ATOM   1467  H2  HOH B 482       5.507  33.571   1.499  1.00  0.00      B    H  
ATOM   1468  O   HOH B 483      19.223  32.640  11.839  1.00  0.00      B    O  
ATOM   1469  H1  HOH B 483      19.013  32.205  10.918  1.00  0.00      B    H  
ATOM   1470  H2  HOH B 483      18.347  32.790  12.258  1.00  0.00      B    H  
ATOM   1471  O   HOH B 484      17.783  37.309  17.515  1.00  0.00      B    O  
ATOM   1472  H1  HOH B 484      18.526  37.329  16.807  1.00  0.00      B    H  
ATOM   1473  H2  HOH B 484      17.024  36.688  17.244  1.00  0.00      B    H  
ATOM   1474  O   HOH B 485      16.319  19.173  14.294  1.00  0.00      B    O  
ATOM   1475  H1  HOH B 485      16.603  19.403  15.252  1.00  0.00      B    H  
ATOM   1476  H2  HOH B 485      17.198  19.231  13.772  1.00  0.00      B    H  
ATOM   1477  O   HOH B 486      25.905  17.142  31.480  1.00  0.00      B    O  
ATOM   1478  H1  HOH B 486      26.372  16.423  30.951  1.00  0.00      B    H  
ATOM   1479  H2  HOH B 486      26.041  16.930  32.457  1.00  0.00      B    H  
ATOM   1480  O   HOH B 487      18.189  25.378  -0.035  1.00  0.00      B    O  
ATOM   1481  H1  HOH B 487      18.061  25.774   0.851  1.00  0.00      B    H  
ATOM   1482  H2  HOH B 487      18.715  26.013  -0.576  1.00  0.00      B    H  
ATOM   1483  O   HOH B 488      32.277   5.302  33.456  1.00  0.00      B    O  
ATOM   1484  H1  HOH B 488      31.470   5.756  33.913  1.00  0.00      B    H  
ATOM   1485  H2  HOH B 488      31.876   4.426  33.155  1.00  0.00      B    H  
ATOM   1486  O   HOH B 489       0.201  14.977  10.706  1.00  0.00      B    O  
ATOM   1487  H1  HOH B 489       0.760  15.702  11.137  1.00  0.00      B    H  
ATOM   1488  H2  HOH B 489      -0.767  15.055  11.086  1.00  0.00      B    H  
ATOM   1489  O   HOH B 490      23.784  32.881   8.893  1.00  0.00      B    O  
ATOM   1490  H1  HOH B 490      24.455  32.551   9.624  1.00  0.00      B    H  
ATOM   1491  H2  HOH B 490      23.508  33.825   9.194  1.00  0.00      B    H  
ATOM   1492  O   HOH B 491      28.897  14.299  20.364  1.00  0.00      B    O  
ATOM   1493  H1  HOH B 491      29.516  13.668  19.890  1.00  0.00      B    H  
ATOM   1494  H2  HOH B 491      29.080  15.220  20.038  1.00  0.00      B    H  
ATOM   1495  O   HOH B 492      10.141  25.134  25.035  1.00  0.00      B    O  
ATOM   1496  H1  HOH B 492      10.575  24.888  25.983  1.00  0.00      B    H  
ATOM   1497  H2  HOH B 492       9.485  24.401  24.799  1.00  0.00      B    H  
ATOM   1498  O   HOH B 493      10.494  35.675  28.990  1.00  0.00      B    O  
ATOM   1499  H1  HOH B 493      10.428  34.763  28.496  1.00  0.00      B    H  
ATOM   1500  H2  HOH B 493      10.149  36.405  28.371  1.00  0.00      B    H  
ATOM   1501  O   HOH B 494      27.736  21.467  17.056  1.00  0.00      B    O  
ATOM   1502  H1  HOH B 494      27.646  21.781  18.021  1.00  0.00      B    H  
ATOM   1503  H2  HOH B 494      28.330  20.599  17.042  1.00  0.00      B    H  
ATOM   1504  O   HOH B 495      18.017  34.367  38.392  1.00  0.00      B    O  
ATOM   1505  H1  HOH B 495      17.019  34.501  38.246  1.00  0.00      B    H  
ATOM   1506  H2  HOH B 495      18.192  34.580  39.331  1.00  0.00      B    H  
ATOM   1507  O   HOH B 496      17.637   1.601  20.283  1.00  0.00      B    O  
ATOM   1508  H1  HOH B 496      17.385   1.872  19.318  1.00  0.00      B    H  
ATOM   1509  H2  HOH B 496      18.459   1.001  20.276  1.00  0.00      B    H  
ATOM   1510  O   HOH B 497       5.818  21.158  26.615  1.00  0.00      B    O  
ATOM   1511  H1  HOH B 497       5.531  20.503  25.925  1.00  0.00      B    H  
ATOM   1512  H2  HOH B 497       6.780  21.173  26.533  1.00  0.00      B    H  
ATOM   1513  O   HOH B 498      27.536   7.845  12.507  1.00  0.00      B    O  
ATOM   1514  H1  HOH B 498      27.943   7.697  11.595  1.00  0.00      B    H  
ATOM   1515  H2  HOH B 498      28.134   8.381  13.152  1.00  0.00      B    H  
ATOM   1516  O   HOH B 499      37.386   6.847  24.066  1.00  0.00      B    O  
ATOM   1517  H1  HOH B 499      38.246   6.692  24.589  1.00  0.00      B    H  
ATOM   1518  H2  HOH B 499      36.997   5.947  23.765  1.00  0.00      B    H  
ATOM   1519  O   HOH B 500      22.767  35.843  11.391  1.00  0.00      B    O  
ATOM   1520  H1  HOH B 500      23.010  36.131  12.349  1.00  0.00      B    H  
ATOM   1521  H2  HOH B 500      21.764  35.612  11.341  1.00  0.00      B    H  
ATOM   1522  O   HOH B 501      16.001  17.393  35.001  1.00  0.00      B    O  
ATOM   1523  H1  HOH B 501      15.491  16.756  35.638  1.00  0.00      B    H  
ATOM   1524  H2  HOH B 501      15.683  18.352  35.104  1.00  0.00      B    H  
ATOM   1525  O   HOH B 502      -0.007  18.555  11.058  1.00  0.00      B    O  
ATOM   1526  H1  HOH B 502       0.716  17.930  11.220  1.00  0.00      B    H  
ATOM   1527  H2  HOH B 502       0.174  19.203  10.301  1.00  0.00      B    H  
ATOM   1528  O   HOH B 503       4.797  15.927  22.990  1.00  0.00      B    O  
ATOM   1529  H1  HOH B 503       4.937  15.534  23.972  1.00  0.00      B    H  
ATOM   1530  H2  HOH B 503       4.743  15.049  22.440  1.00  0.00      B    H  
ATOM   1531  O   HOH B 504      31.506  17.479   0.795  1.00  0.00      B    O  
ATOM   1532  H1  HOH B 504      31.644  18.460   0.554  1.00  0.00      B    H  
ATOM   1533  H2  HOH B 504      32.341  17.195   1.375  1.00  0.00      B    H  
ATOM   1534  O   HOH B 505      26.757  10.321  25.375  1.00  0.00      B    O  
ATOM   1535  H1  HOH B 505      26.610  11.192  24.854  1.00  0.00      B    H  
ATOM   1536  H2  HOH B 505      27.134  10.551  26.273  1.00  0.00      B    H  
ATOM   1537  O   HOH B 506      32.541  18.753  16.803  1.00  0.00      B    O  
ATOM   1538  H1  HOH B 506      32.079  18.671  15.917  1.00  0.00      B    H  
ATOM   1539  H2  HOH B 506      33.109  19.587  16.748  1.00  0.00      B    H  
ATOM   1540  O   HOH B 507      10.795   3.389  32.339  1.00  0.00      B    O  
ATOM   1541  H1  HOH B 507      11.645   3.330  31.798  1.00  0.00      B    H  
ATOM   1542  H2  HOH B 507      10.962   3.960  33.132  1.00  0.00      B    H  
ATOM   1543  O   HOH B 508      23.222  17.053  28.298  1.00  0.00      B    O  
ATOM   1544  H1  HOH B 508      23.772  16.851  27.509  1.00  0.00      B    H  
ATOM   1545  H2  HOH B 508      23.680  17.808  28.782  1.00  0.00      B    H  
ATOM   1546  O   HOH B 509      19.078  34.992  34.129  1.00  0.00      B    O  
ATOM   1547  H1  HOH B 509      19.979  34.992  33.699  1.00  0.00      B    H  
ATOM   1548  H2  HOH B 509      18.451  34.502  33.461  1.00  0.00      B    H  
ATOM   1549  O   HOH B 510      23.517  37.564  30.421  1.00  0.00      B    O  
ATOM   1550  H1  HOH B 510      23.848  36.885  31.069  1.00  0.00      B    H  
ATOM   1551  H2  HOH B 510      23.522  37.224  29.465  1.00  0.00      B    H  
ATOM   1552  O   HOH B 511      23.604  28.318   4.200  1.00  0.00      B    O  
ATOM   1553  H1  HOH B 511      24.578  28.154   4.242  1.00  0.00      B    H  
ATOM   1554  H2  HOH B 511      23.486  29.274   3.830  1.00  0.00      B    H  
ATOM   1555  O   HOH B 512      38.432  22.983  16.078  1.00  0.00      B    O  
ATOM   1556  H1  HOH B 512      38.020  22.599  16.932  1.00  0.00      B    H  
ATOM   1557  H2  HOH B 512      39.259  23.424  16.413  1.00  0.00      B    H  
ATOM   1558  O   HOH B 513      14.559  37.864  23.678  1.00  0.00      B    O  
ATOM   1559  H1  HOH B 513      13.598  37.820  23.399  1.00  0.00      B    H  
ATOM   1560  H2  HOH B 513      15.130  38.335  22.943  1.00  0.00      B    H  
ATOM   1561  O   HOH B 514      35.310  11.770  38.100  1.00  0.00      B    O  
ATOM   1562  H1  HOH B 514      35.850  10.989  38.357  1.00  0.00      B    H  
ATOM   1563  H2  HOH B 514      35.902  12.397  37.548  1.00  0.00      B    H  
ATOM   1564  O   HOH B 515       3.351  29.808   2.911  1.00  0.00      B    O  
ATOM   1565  H1  HOH B 515       2.873  29.889   2.017  1.00  0.00      B    H  
ATOM   1566  H2  HOH B 515       4.219  30.357   2.925  1.00  0.00      B    H  
ATOM   1567  O   HOH B 516      16.808  12.703   5.424  1.00  0.00      B    O  
ATOM   1568  H1  HOH B 516      15.900  13.128   5.369  1.00  0.00      B    H  
ATOM   1569  H2  HOH B 516      17.409  13.243   4.843  1.00  0.00      B    H  
ATOM   1570  O   HOH B 517       7.191  38.139   4.672  1.00  0.00      B    O  
ATOM   1571  H1  HOH B 517       7.743  38.400   3.844  1.00  0.00      B    H  
ATOM   1572  H2  HOH B 517       7.540  38.572   5.499  1.00  0.00      B    H  
ATOM   1573  O   HOH B 518       1.367  32.177  32.371  1.00  0.00      B    O  
ATOM   1574  H1  HOH B 518       1.637  32.549  31.432  1.00  0.00      B    H  
ATOM   1575  H2  HOH B 518       0.664  31.415  32.203  1.00  0.00      B    H  
ATOM   1576  O   HOH B 519      36.851  15.692  11.963  1.00  0.00      B    O  
ATOM   1577  H1  HOH B 519      36.750  15.857  12.934  1.00  0.00      B    H  
ATOM   1578  H2  HOH B 519      35.969  15.993  11.565  1.00  0.00      B    H  
ATOM   1579  O   HOH B 520       6.284  33.307  14.568  1.00  0.00      B    O  
ATOM   1580  H1  HOH B 520       6.844  32.900  15.296  1.00  0.00      B    H  
ATOM   1581  H2  HOH B 520       6.923  33.659  13.839  1.00  0.00      B    H  
ATOM   1582  O   HOH B 521       0.641  33.525  20.175  1.00  0.00      B    O  
ATOM   1583  H1  HOH B 521       0.368  34.180  19.479  1.00  0.00      B    H  
ATOM   1584  H2  HOH B 521       0.787  32.658  19.728  1.00  0.00      B    H  
ATOM   1585  O   HOH B 522       7.536  21.361  11.062  1.00  0.00      B    O  
ATOM   1586  H1  HOH B 522       8.002  20.491  10.772  1.00  0.00      B    H  
ATOM   1587  H2  HOH B 522       7.727  21.370  12.015  1.00  0.00      B    H  
ATOM   1588  O   HOH B 523      21.074  35.325  20.464  1.00  0.00      B    O  
ATOM   1589  H1  HOH B 523      21.488  34.437  20.328  1.00  0.00      B    H  
ATOM   1590  H2  HOH B 523      21.829  35.950  20.287  1.00  0.00      B    H  
ATOM   1591  O   HOH B 524      27.793  32.467  26.271  1.00  0.00      B    O  
ATOM   1592  H1  HOH B 524      28.638  33.052  26.231  1.00  0.00      B    H  
ATOM   1593  H2  HOH B 524      28.028  31.615  25.810  1.00  0.00      B    H  
ATOM   1594  O   HOH B 525       9.175   5.640   6.607  1.00  0.00      B    O  
ATOM   1595  H1  HOH B 525       8.537   5.115   7.217  1.00  0.00      B    H  
ATOM   1596  H2  HOH B 525       8.659   5.902   5.751  1.00  0.00      B    H  
ATOM   1597  O   HOH B 526      25.545  24.091  17.113  1.00  0.00      B    O  
ATOM   1598  H1  HOH B 526      26.297  23.409  17.279  1.00  0.00      B    H  
ATOM   1599  H2  HOH B 526      25.470  24.597  18.019  1.00  0.00      B    H  
ATOM   1600  O   HOH B 527       9.126  15.005   6.414  1.00  0.00      B    O  
ATOM   1601  H1  HOH B 527       8.473  14.297   6.587  1.00  0.00      B    H  
ATOM   1602  H2  HOH B 527       8.737  15.589   5.692  1.00  0.00      B    H  
ATOM   1603  O   HOH B 528      11.171  17.791   1.407  1.00  0.00      B    O  
ATOM   1604  H1  HOH B 528      11.465  18.255   2.256  1.00  0.00      B    H  
ATOM   1605  H2  HOH B 528      11.242  18.480   0.656  1.00  0.00      B    H  
ATOM   1606  O   HOH B 529      14.525  28.797   7.844  1.00  0.00      B    O  
ATOM   1607  H1  HOH B 529      14.087  28.026   8.419  1.00  0.00      B    H  
ATOM   1608  H2  HOH B 529      15.535  28.682   8.003  1.00  0.00      B    H  
ATOM   1609  O   HOH B 530      24.170  21.913   4.024  1.00  0.00      B    O  
ATOM   1610  H1  HOH B 530      23.730  21.633   4.881  1.00  0.00      B    H  
ATOM   1611  H2  HOH B 530      24.315  22.930   4.023  1.00  0.00      B    H  
ATOM   1612  O   HOH B 531      37.440  33.144  31.521  1.00  0.00      B    O  
ATOM   1613  H1  HOH B 531      37.490  33.510  32.480  1.00  0.00      B    H  
ATOM   1614  H2  HOH B 531      36.942  32.274  31.594  1.00  0.00      B    H  
ATOM   1615  O   HOH B 532      14.709   7.771  19.037  1.00  0.00      B    O  
ATOM   1616  H1  HOH B 532      15.032   6.846  19.198  1.00  0.00      B    H  
ATOM   1617  H2  HOH B 532      13.789   7.783  18.577  1.00  0.00      B    H  
ATOM   1618  O   HOH B 533      29.691   0.768  33.699  1.00  0.00      B    O  
ATOM   1619  H1  HOH B 533      30.217   0.053  34.261  1.00  0.00      B    H  
ATOM   1620  H2  HOH B 533      29.719   1.591  34.285  1.00  0.00      B    H  
ATOM   1621  O   HOH B 534      30.141  32.586  35.284  1.00  0.00      B    O  
ATOM   1622  H1  HOH B 534      29.141  32.454  35.109  1.00  0.00      B    H  
ATOM   1623  H2  HOH B 534      30.682  32.903  34.441  1.00  0.00      B    H  
ATOM   1624  O   HOH B 535      20.792  39.361   5.896  1.00  0.00      B    O  
ATOM   1625  H1  HOH B 535      20.542  38.477   6.376  1.00  0.00      B    H  
ATOM   1626  H2  HOH B 535      20.881  39.040   4.913  1.00  0.00      B    H  
ATOM   1627  O   HOH B 536       5.782  17.194  28.870  1.00  0.00      B    O  
ATOM   1628  H1  HOH B 536       6.516  17.728  28.369  1.00  0.00      B    H  
ATOM   1629  H2  HOH B 536       5.407  16.430  28.238  1.00  0.00      B    H  
ATOM   1630  O   HOH B 537      26.498  25.666  34.258  1.00  0.00      B    O  
ATOM   1631  H1  HOH B 537      25.809  25.122  33.707  1.00  0.00      B    H  
ATOM   1632  H2  HOH B 537      26.012  26.288  34.975  1.00  0.00      B    H  
ATOM   1633  O   HOH B 538       5.000   9.186  18.825  1.00  0.00      B    O  
ATOM   1634  H1  HOH B 538       5.675   8.475  19.065  1.00  0.00      B    H  
ATOM   1635  H2  HOH B 538       4.950   9.347  17.864  1.00  0.00      B    H  
ATOM   1636  O   HOH B 539      27.197  39.265  29.425  1.00  0.00      B    O  
ATOM   1637  H1  HOH B 539      26.647  38.542  29.717  1.00  0.00      B    H  
ATOM   1638  H2  HOH B 539      27.359  39.090  28.421  1.00  0.00      B    H  
ATOM   1639  O   HOH B 540       7.218   2.855  19.045  1.00  0.00      B    O  
ATOM   1640  H1  HOH B 540       7.794   2.068  19.253  1.00  0.00      B    H  
ATOM   1641  H2  HOH B 540       7.822   3.572  18.645  1.00  0.00      B    H  
ATOM   1642  O   HOH B 541      18.932  36.172  28.578  1.00  0.00      B    O  
ATOM   1643  H1  HOH B 541      19.316  35.853  27.691  1.00  0.00      B    H  
ATOM   1644  H2  HOH B 541      19.741  36.197  29.224  1.00  0.00      B    H  
ATOM   1645  O   HOH B 542      33.118  16.493  18.028  1.00  0.00      B    O  
ATOM   1646  H1  HOH B 542      33.012  17.367  17.534  1.00  0.00      B    H  
ATOM   1647  H2  HOH B 542      33.600  16.727  18.880  1.00  0.00      B    H  
ATOM   1648  O   HOH B 543      25.518  18.705  18.730  1.00  0.00      B    O  
ATOM   1649  H1  HOH B 543      24.847  17.977  18.807  1.00  0.00      B    H  
ATOM   1650  H2  HOH B 543      26.448  18.383  18.844  1.00  0.00      B    H  
ATOM   1651  O   HOH B 544      11.136  35.448   3.952  1.00  0.00      B    O  
ATOM   1652  H1  HOH B 544      10.862  35.704   4.890  1.00  0.00      B    H  
ATOM   1653  H2  HOH B 544      11.094  34.455   3.862  1.00  0.00      B    H  
ATOM   1654  O   HOH B 545      -0.267  33.905  39.061  1.00  0.00      B    O  
ATOM   1655  H1  HOH B 545       0.516  33.997  38.469  1.00  0.00      B    H  
ATOM   1656  H2  HOH B 545       0.080  33.320  39.797  1.00  0.00      B    H  
ATOM   1657  O   HOH B 546       0.393  12.299   9.834  1.00  0.00      B    O  
ATOM   1658  H1  HOH B 546       1.233  11.877   9.466  1.00  0.00      B    H  
ATOM   1659  H2  HOH B 546       0.635  13.248  10.238  1.00  0.00      B    H  
ATOM   1660  O   HOH B 547      33.584   5.244  27.916  1.00  0.00      B    O  
ATOM   1661  H1  HOH B 547      34.447   5.785  27.612  1.00  0.00      B    H  
ATOM   1662  H2  HOH B 547      33.082   5.870  28.486  1.00  0.00      B    H  
ATOM   1663  O   HOH B 548      12.708  11.188  27.276  1.00  0.00      B    O  
ATOM   1664  H1  HOH B 548      13.586  11.630  27.637  1.00  0.00      B    H  
ATOM   1665  H2  HOH B 548      12.870  10.850  26.304  1.00  0.00      B    H  
ATOM   1666  O   HOH B 549      13.000  26.759  34.411  1.00  0.00      B    O  
ATOM   1667  H1  HOH B 549      13.735  26.676  33.724  1.00  0.00      B    H  
ATOM   1668  H2  HOH B 549      12.743  27.719  34.401  1.00  0.00      B    H  
ATOM   1669  O   HOH B 550      24.594   6.589  37.092  1.00  0.00      B    O  
ATOM   1670  H1  HOH B 550      24.608   5.689  37.583  1.00  0.00      B    H  
ATOM   1671  H2  HOH B 550      23.989   7.207  37.611  1.00  0.00      B    H  
ATOM   1672  O   HOH B 551       8.945  30.931  19.194  1.00  0.00      B    O  
ATOM   1673  H1  HOH B 551       9.249  30.070  19.628  1.00  0.00      B    H  
ATOM   1674  H2  HOH B 551       8.019  31.165  19.552  1.00  0.00      B    H  
ATOM   1675  O   HOH B 552      33.971   7.192  19.413  1.00  0.00      B    O  
ATOM   1676  H1  HOH B 552      33.213   7.819  19.555  1.00  0.00      B    H  
ATOM   1677  H2  HOH B 552      33.679   6.364  19.858  1.00  0.00      B    H  
ATOM   1678  O   HOH B 553      33.728   5.826   5.821  1.00  0.00      B    O  
ATOM   1679  H1  HOH B 553      34.293   6.301   6.537  1.00  0.00      B    H  
ATOM   1680  H2  HOH B 553      33.580   6.567   5.121  1.00  0.00      B    H  
ATOM   1681  O   HOH B 554      20.108  37.620  38.038  1.00  0.00      B    O  
ATOM   1682  H1  HOH B 554      19.481  37.014  37.403  1.00  0.00      B    H  
ATOM   1683  H2  HOH B 554      20.986  37.146  38.212  1.00  0.00      B    H  
ATOM   1684  O   HOH B 555      12.417  20.646  27.951  1.00  0.00      B    O  
ATOM   1685  H1  HOH B 555      12.021  20.101  27.204  1.00  0.00      B    H  
ATOM   1686  H2  HOH B 555      12.633  21.522  27.553  1.00  0.00      B    H  
ATOM   1687  O   HOH B 556      25.533  37.683  21.473  1.00  0.00      B    O  
ATOM   1688  H1  HOH B 556      25.232  37.646  20.496  1.00  0.00      B    H  
ATOM   1689  H2  HOH B 556      26.488  37.278  21.603  1.00  0.00      B    H  
ATOM   1690  O   HOH B 557      21.979   7.097  30.820  1.00  0.00      B    O  
ATOM   1691  H1  HOH B 557      22.228   6.213  30.416  1.00  0.00      B    H  
ATOM   1692  H2  HOH B 557      22.005   7.836  30.102  1.00  0.00      B    H  
ATOM   1693  O   HOH B 558      21.269  31.491  25.937  1.00  0.00      B    O  
ATOM   1694  H1  HOH B 558      20.799  31.855  25.129  1.00  0.00      B    H  
ATOM   1695  H2  HOH B 558      20.687  30.792  26.465  1.00  0.00      B    H  
ATOM   1696  O   HOH B 559      18.489   7.581  33.461  1.00  0.00      B    O  
ATOM   1697  H1  HOH B 559      18.567   8.564  33.786  1.00  0.00      B    H  
ATOM   1698  H2  HOH B 559      18.273   7.628  32.462  1.00  0.00      B    H  
ATOM   1699  O   HOH B 560      13.654  23.091  30.999  1.00  0.00      B    O  
ATOM   1700  H1  HOH B 560      13.973  23.330  31.967  1.00  0.00      B    H  
ATOM   1701  H2  HOH B 560      13.563  22.116  30.890  1.00  0.00      B    H  
ATOM   1702  O   HOH B 561      12.100  15.366  34.704  1.00  0.00      B    O  
ATOM   1703  H1  HOH B 561      11.767  16.258  34.369  1.00  0.00      B    H  
ATOM   1704  H2  HOH B 561      11.452  15.098  35.469  1.00  0.00      B    H  
ATOM   1705  O   HOH B 562      34.346   3.914  17.010  1.00  0.00      B    O  
ATOM   1706  H1  HOH B 562      34.323   3.511  17.948  1.00  0.00      B    H  
ATOM   1707  H2  HOH B 562      35.102   4.532  17.034  1.00  0.00      B    H  
ATOM   1708  O   HOH B 563      35.766  38.544   0.635  1.00  0.00      B    O  
ATOM   1709  H1  HOH B 563      36.423  38.707  -0.136  1.00  0.00      B    H  
ATOM   1710  H2  HOH B 563      35.818  37.557   0.819  1.00  0.00      B    H  
ATOM   1711  O   HOH B 564      10.621  30.439  11.572  1.00  0.00      B    O  
ATOM   1712  H1  HOH B 564      11.438  30.948  11.753  1.00  0.00      B    H  
ATOM   1713  H2  HOH B 564      10.567  29.649  12.171  1.00  0.00      B    H  
ATOM   1714  O   HOH B 565      22.138  24.348   5.991  1.00  0.00      B    O  
ATOM   1715  H1  HOH B 565      21.887  25.188   5.480  1.00  0.00      B    H  
ATOM   1716  H2  HOH B 565      21.289  23.972   6.354  1.00  0.00      B    H  
ATOM   1717  O   HOH B 566      28.292  27.554  17.106  1.00  0.00      B    O  
ATOM   1718  H1  HOH B 566      28.376  27.995  18.019  1.00  0.00      B    H  
ATOM   1719  H2  HOH B 566      28.480  28.288  16.483  1.00  0.00      B    H  
ATOM   1720  O   HOH B 567      26.939  21.879  26.590  1.00  0.00      B    O  
ATOM   1721  H1  HOH B 567      27.329  20.981  26.942  1.00  0.00      B    H  
ATOM   1722  H2  HOH B 567      27.541  22.042  25.835  1.00  0.00      B    H  
ATOM   1723  O   HOH B 568      11.686  35.611  20.389  1.00  0.00      B    O  
ATOM   1724  H1  HOH B 568      11.412  34.719  20.110  1.00  0.00      B    H  
ATOM   1725  H2  HOH B 568      12.061  36.084  19.553  1.00  0.00      B    H  
ATOM   1726  O   HOH B 569       6.352  28.479  31.491  1.00  0.00      B    O  
ATOM   1727  H1  HOH B 569       7.019  27.759  31.175  1.00  0.00      B    H  
ATOM   1728  H2  HOH B 569       6.853  29.104  32.088  1.00  0.00      B    H  
ATOM   1729  O   HOH B 570       2.312   3.127  24.562  1.00  0.00      B    O  
ATOM   1730  H1  HOH B 570       1.965   3.772  23.829  1.00  0.00      B    H  
ATOM   1731  H2  HOH B 570       3.186   2.656  24.189  1.00  0.00      B    H  
ATOM   1732  O   HOH B 571       2.352  37.430  35.565  1.00  0.00      B    O  
ATOM   1733  H1  HOH B 571       2.654  37.421  34.624  1.00  0.00      B    H  
ATOM   1734  H2  HOH B 571       1.350  37.362  35.570  1.00  0.00      B    H  
ATOM   1735  O   HOH B 572      22.156  19.015  11.805  1.00  0.00      B    O  
ATOM   1736  H1  HOH B 572      22.582  18.114  11.868  1.00  0.00      B    H  
ATOM   1737  H2  HOH B 572      22.892  19.605  12.211  1.00  0.00      B    H  
ATOM   1738  O   HOH B 573      20.432   6.465  13.523  1.00  0.00      B    O  
ATOM   1739  H1  HOH B 573      20.257   5.781  12.768  1.00  0.00      B    H  
ATOM   1740  H2  HOH B 573      20.355   7.404  13.142  1.00  0.00      B    H  
ATOM   1741  O   HOH B 574      26.657  34.109   7.020  1.00  0.00      B    O  
ATOM   1742  H1  HOH B 574      26.601  34.869   7.746  1.00  0.00      B    H  
ATOM   1743  H2  HOH B 574      27.063  33.323   7.497  1.00  0.00      B    H  
ATOM   1744  O   HOH B 575      13.649  18.900   7.257  1.00  0.00      B    O  
ATOM   1745  H1  HOH B 575      12.937  18.497   7.952  1.00  0.00      B    H  
ATOM   1746  H2  HOH B 575      14.162  18.083   6.948  1.00  0.00      B    H  
ATOM   1747  O   HOH B 576       6.667  18.871  32.759  1.00  0.00      B    O  
ATOM   1748  H1  HOH B 576       6.599  18.045  32.188  1.00  0.00      B    H  
ATOM   1749  H2  HOH B 576       5.812  18.881  33.359  1.00  0.00      B    H  
ATOM   1750  O   HOH B 577       9.780  28.901  21.108  1.00  0.00      B    O  
ATOM   1751  H1  HOH B 577       8.899  28.391  21.148  1.00  0.00      B    H  
ATOM   1752  H2  HOH B 577      10.533  28.201  21.380  1.00  0.00      B    H  
ATOM   1753  O   HOH B 578       4.568   1.857  23.467  1.00  0.00      B    O  
ATOM   1754  H1  HOH B 578       5.408   2.389  23.170  1.00  0.00      B    H  
ATOM   1755  H2  HOH B 578       4.276   1.290  22.695  1.00  0.00      B    H  
ATOM   1756  O   HOH B 579      36.389  33.334  26.632  1.00  0.00      B    O  
ATOM   1757  H1  HOH B 579      37.315  32.922  26.919  1.00  0.00      B    H  
ATOM   1758  H2  HOH B 579      36.458  33.636  25.654  1.00  0.00      B    H  
ATOM   1759  O   HOH B 580       7.964   6.162  15.673  1.00  0.00      B    O  
ATOM   1760  H1  HOH B 580       7.969   7.174  15.777  1.00  0.00      B    H  
ATOM   1761  H2  HOH B 580       8.173   5.945  14.714  1.00  0.00      B    H  
ATOM   1762  O   HOH B 581      35.222   9.373  22.208  1.00  0.00      B    O  
ATOM   1763  H1  HOH B 581      36.060   8.894  22.097  1.00  0.00      B    H  
ATOM   1764  H2  HOH B 581      34.458   8.736  22.488  1.00  0.00      B    H  
ATOM   1765  O   HOH B 582      16.021  13.609  20.247  1.00  0.00      B    O  
ATOM   1766  H1  HOH B 582      16.967  13.170  20.357  1.00  0.00      B    H  
ATOM   1767  H2  HOH B 582      15.222  12.979  20.444  1.00  0.00      B    H  
ATOM   1768  O   HOH B 583       4.637  39.134   8.182  1.00  0.00      B    O  
ATOM   1769  H1  HOH B 583       4.641  38.154   7.856  1.00  0.00      B    H  
ATOM   1770  H2  HOH B 583       3.781  39.600   7.942  1.00  0.00      B    H  
ATOM   1771  O   HOH B 584       4.477  17.672  34.072  1.00  0.00      B    O  
ATOM   1772  H1  HOH B 584       4.045  17.415  33.150  1.00  0.00      B    H  
ATOM   1773  H2  HOH B 584       3.723  17.916  34.722  1.00  0.00      B    H  
ATOM   1774  O   HOH B 585       3.926  34.990  20.360  1.00  0.00      B    O  
ATOM   1775  H1  HOH B 585       3.863  34.812  19.357  1.00  0.00      B    H  
ATOM   1776  H2  HOH B 585       3.230  34.432  20.802  1.00  0.00      B    H  
ATOM   1777  O   HOH B 586      21.152  18.243  37.872  1.00  0.00      B    O  
ATOM   1778  H1  HOH B 586      22.141  18.201  38.177  1.00  0.00      B    H  
ATOM   1779  H2  HOH B 586      20.915  17.406  37.292  1.00  0.00      B    H  
ATOM   1780  O   HOH B 587      24.372  34.583  16.233  1.00  0.00      B    O  
ATOM   1781  H1  HOH B 587      24.068  34.023  15.430  1.00  0.00      B    H  
ATOM   1782  H2  HOH B 587      23.837  35.422  16.308  1.00  0.00      B    H  
ATOM   1783  O   HOH B 588       9.031  37.293  18.215  1.00  0.00      B    O  
ATOM   1784  H1  HOH B 588       9.642  36.627  18.618  1.00  0.00      B    H  
ATOM   1785  H2  HOH B 588       8.990  36.965  17.200  1.00  0.00      B    H  
ATOM   1786  O   HOH B 589       4.402  13.405  28.837  1.00  0.00      B    O  
ATOM   1787  H1  HOH B 589       3.949  14.274  29.108  1.00  0.00      B    H  
ATOM   1788  H2  HOH B 589       3.850  12.627  29.184  1.00  0.00      B    H  
ATOM   1789  O   HOH B 590      10.124  35.898  36.137  1.00  0.00      B    O  
ATOM   1790  H1  HOH B 590       9.613  35.968  37.009  1.00  0.00      B    H  
ATOM   1791  H2  HOH B 590      10.424  34.956  35.980  1.00  0.00      B    H  
ATOM   1792  O   HOH B 591      17.362  22.513  17.945  1.00  0.00      B    O  
ATOM   1793  H1  HOH B 591      17.870  22.648  18.831  1.00  0.00      B    H  
ATOM   1794  H2  HOH B 591      16.575  23.183  17.905  1.00  0.00      B    H  
ATOM   1795  O   HOH B 592      20.822   7.130   0.405  1.00  0.00      B    O  
ATOM   1796  H1  HOH B 592      21.372   7.517  -0.366  1.00  0.00      B    H  
ATOM   1797  H2  HOH B 592      21.301   6.296   0.753  1.00  0.00      B    H  
ATOM   1798  O   HOH B 593      11.049  23.993  27.200  1.00  0.00      B    O  
ATOM   1799  H1  HOH B 593      10.349  23.257  27.407  1.00  0.00      B    H  
ATOM   1800  H2  HOH B 593      11.661  24.159  27.991  1.00  0.00      B    H  
ATOM   1801  O   HOH B 594       1.235  31.973  13.423  1.00  0.00      B    O  
ATOM   1802  H1  HOH B 594       2.246  32.039  13.566  1.00  0.00      B    H  
ATOM   1803  H2  HOH B 594       1.184  30.968  13.239  1.00  0.00      B    H  
ATOM   1804  O   HOH B 595      23.663   7.004   1.382  1.00  0.00      B    O  
ATOM   1805  H1  HOH B 595      23.191   7.517   0.608  1.00  0.00      B    H  
ATOM   1806  H2  HOH B 595      24.592   7.289   1.453  1.00  0.00      B    H  
ATOM   1807  O   HOH B 596      19.748  33.662  30.592  1.00  0.00      B    O  
ATOM   1808  H1  HOH B 596      18.902  33.502  31.149  1.00  0.00      B    H  
ATOM   1809  H2  HOH B 596      19.501  33.410  29.623  1.00  0.00      B    H  
ATOM   1810  O   HOH B 597       4.893  29.334  13.545  1.00  0.00      B    O  
ATOM   1811  H1  HOH B 597       4.318  28.530  13.799  1.00  0.00      B    H  
ATOM   1812  H2  HOH B 597       5.816  29.017  13.124  1.00  0.00      B    H  
ATOM   1813  O   HOH B 598      22.729  30.416   7.858  1.00  0.00      B    O  
ATOM   1814  H1  HOH B 598      23.168  29.603   8.263  1.00  0.00      B    H  
ATOM   1815  H2  HOH B 598      23.311  31.214   8.099  1.00  0.00      B    H  
ATOM   1816  O   HOH B 599      12.534  37.884  10.083  1.00  0.00      B    O  
ATOM   1817  H1  HOH B 599      11.777  37.189   9.953  1.00  0.00      B    H  
ATOM   1818  H2  HOH B 599      12.139  38.780   9.819  1.00  0.00      B    H  
ATOM   1819  O   HOH B 600       0.697   0.907  31.906  1.00  0.00      B    O  
ATOM   1820  H1  HOH B 600       0.712   1.454  32.798  1.00  0.00      B    H  
ATOM   1821  H2  HOH B 600      -0.287   0.562  31.780  1.00  0.00      B    H  
ATOM   1822  O   HOH B 601      30.560   3.358  25.716  1.00  0.00      B    O  
ATOM   1823  H1  HOH B 601      31.383   2.677  25.541  1.00  0.00      B    H  
ATOM   1824  H2  HOH B 601      29.683   2.844  25.588  1.00  0.00      B    H  
ATOM   1825  O   HOH B 602       3.377  38.223  11.988  1.00  0.00      B    O  
ATOM   1826  H1  HOH B 602       2.529  38.719  11.795  1.00  0.00      B    H  
ATOM   1827  H2  HOH B 602       3.084  37.283  12.300  1.00  0.00      B    H  
ATOM   1828  O   HOH B 603      10.663  15.358  15.912  1.00  0.00      B    O  
ATOM   1829  H1  HOH B 603      11.460  14.750  16.181  1.00  0.00      B    H  
ATOM   1830  H2  HOH B 603      10.871  16.306  16.240  1.00  0.00      B    H  
ATOM   1831  O   HOH B 604       5.569  15.648   5.689  1.00  0.00      B    O  
ATOM   1832  H1  HOH B 604       4.654  15.436   5.712  1.00  0.00      B    H  
ATOM   1833  H2  HOH B 604       5.659  16.654   5.895  1.00  0.00      B    H  
ATOM   1834  O   HOH B 605       0.576  30.775  24.657  1.00  0.00      B    O  
ATOM   1835  H1  HOH B 605       0.343  31.748  24.225  1.00  0.00      B    H  
ATOM   1836  H2  HOH B 605       0.615  30.078  23.961  1.00  0.00      B    H  
ATOM   1837  O   HOH B 606      15.439   0.292  25.841  1.00  0.00      B    O  
ATOM   1838  H1  HOH B 606      14.792  -0.230  25.241  1.00  0.00      B    H  
ATOM   1839  H2  HOH B 606      16.125   0.699  25.243  1.00  0.00      B    H  
ATOM   1840  O   HOH B 607       5.697  10.708   2.620  1.00  0.00      B    O  
ATOM   1841  H1  HOH B 607       6.208  10.675   1.761  1.00  0.00      B    H  
ATOM   1842  H2  HOH B 607       5.005  11.403   2.480  1.00  0.00      B    H  
ATOM   1843  O   HOH B 608       2.334   1.579   7.916  1.00  0.00      B    O  
ATOM   1844  H1  HOH B 608       1.579   1.985   8.408  1.00  0.00      B    H  
ATOM   1845  H2  HOH B 608       2.832   2.353   7.481  1.00  0.00      B    H  
ATOM   1846  O   HOH B 609      23.030  25.370  11.200  1.00  0.00      B    O  
ATOM   1847  H1  HOH B 609      23.850  24.863  11.557  1.00  0.00      B    H  
ATOM   1848  H2  HOH B 609      22.568  25.781  12.017  1.00  0.00      B    H  
ATOM   1849  O   HOH B 610      39.083   7.396  32.463  1.00  0.00      B    O  
ATOM   1850  H1  HOH B 610      39.409   6.581  31.905  1.00  0.00      B    H  
ATOM   1851  H2  HOH B 610      38.223   7.774  32.128  1.00  0.00      B    H  
ATOM   1852  O   HOH B 611      32.014  37.080   1.813  1.00  0.00      B    O  
ATOM   1853  H1  HOH B 611      32.589  37.640   1.181  1.00  0.00      B    H  
ATOM   1854  H2  HOH B 611      31.364  37.707   2.239  1.00  0.00      B    H  
ATOM   1855  O   HOH B 612      18.684  10.969  31.554  1.00  0.00      B    O  
ATOM   1856  H1  HOH B 612      18.562  11.901  31.203  1.00  0.00      B    H  
ATOM   1857  H2  HOH B 612      19.213  11.051  32.427  1.00  0.00      B    H  
ATOM   1858  O   HOH B 613      32.805  17.591  22.683  1.00  0.00      B    O  
ATOM   1859  H1  HOH B 613      32.506  17.231  23.569  1.00  0.00      B    H  
ATOM   1860  H2  HOH B 613      32.320  17.153  21.884  1.00  0.00      B    H  
ATOM   1861  O   HOH B 614      11.440   6.302   3.306  1.00  0.00      B    O  
ATOM   1862  H1  HOH B 614      11.102   7.074   3.882  1.00  0.00      B    H  
ATOM   1863  H2  HOH B 614      12.076   6.707   2.755  1.00  0.00      B    H  
ATOM   1864  O   HOH B 615      10.941  28.277   9.122  1.00  0.00      B    O  
ATOM   1865  H1  HOH B 615      11.185  29.163   9.660  1.00  0.00      B    H  
ATOM   1866  H2  HOH B 615      11.801  27.656   9.160  1.00  0.00      B    H  
ATOM   1867  O   HOH B 616       2.049  19.082  25.833  1.00  0.00      B    O  
ATOM   1868  H1  HOH B 616       1.405  18.308  26.073  1.00  0.00      B    H  
ATOM   1869  H2  HOH B 616       2.848  18.804  25.188  1.00  0.00      B    H  
ATOM   1870  O   HOH B 617       1.463   9.161   9.654  1.00  0.00      B    O  
ATOM   1871  H1  HOH B 617       1.795  10.074   9.817  1.00  0.00      B    H  
ATOM   1872  H2  HOH B 617       2.099   8.440  10.093  1.00  0.00      B    H  
ATOM   1873  O   HOH B 618       9.817  14.403  20.414  1.00  0.00      B    O  
ATOM   1874  H1  HOH B 618       9.660  14.375  21.429  1.00  0.00      B    H  
ATOM   1875  H2  HOH B 618       9.279  13.693  19.939  1.00  0.00      B    H  
ATOM   1876  O   HOH B 619       2.491  35.712  12.683  1.00  0.00      B    O  
ATOM   1877  H1  HOH B 619       1.589  35.444  12.267  1.00  0.00      B    H  
ATOM   1878  H2  HOH B 619       3.207  35.472  12.017  1.00  0.00      B    H  
ATOM   1879  O   HOH B 620      15.721  17.780   1.897  1.00  0.00      B    O  
ATOM   1880  H1  HOH B 620      16.016  16.913   1.421  1.00  0.00      B    H  
ATOM   1881  H2  HOH B 620      15.856  17.692   2.948  1.00  0.00      B    H  
ATOM   1882  O   HOH B 621      13.847   2.567  21.970  1.00  0.00      B    O  
ATOM   1883  H1  HOH B 621      13.402   2.274  22.845  1.00  0.00      B    H  
ATOM   1884  H2  HOH B 621      14.599   1.890  21.833  1.00  0.00      B    H  
ATOM   1885  O   HOH B 622      14.176  24.725  39.156  1.00  0.00      B    O  
ATOM   1886  H1  HOH B 622      13.408  24.740  38.471  1.00  0.00      B    H  
ATOM   1887  H2  HOH B 622      14.018  23.905  39.755  1.00  0.00      B    H  
ATOM   1888  O   HOH B 623      11.752  10.847  18.576  1.00  0.00      B    O  
ATOM   1889  H1  HOH B 623      12.082  10.297  19.350  1.00  0.00      B    H  
ATOM   1890  H2  HOH B 623      12.348  11.653  18.530  1.00  0.00      B    H  
ATOM   1891  O   HOH B 624       2.481  15.767   4.508  1.00  0.00      B    O  
ATOM   1892  H1  HOH B 624       1.946  16.230   5.227  1.00  0.00      B    H  
ATOM   1893  H2  HOH B 624       1.892  15.251   3.867  1.00  0.00      B    H  
ATOM   1894  O   HOH B 625      26.056   9.807  29.281  1.00  0.00      B    O  
ATOM   1895  H1  HOH B 625      25.789   9.372  30.150  1.00  0.00      B    H  
ATOM   1896  H2  HOH B 625      26.539   9.124  28.676  1.00  0.00      B    H  
ATOM   1897  O   HOH B 626      29.325  16.578   2.206  1.00  0.00      B    O  
ATOM   1898  H1  HOH B 626      28.913  17.314   2.776  1.00  0.00      B    H  
ATOM   1899  H2  HOH B 626      30.055  16.994   1.601  1.00  0.00      B    H  
ATOM   1900  O   HOH B 627      21.333  26.788  13.104  1.00  0.00      B    O  
ATOM   1901  H1  HOH B 627      21.307  26.390  14.041  1.00  0.00      B    H  
ATOM   1902  H2  HOH B 627      20.506  27.364  12.897  1.00  0.00      B    H  
ATOM   1903  O   HOH B 628      21.660   8.677  28.417  1.00  0.00      B    O  
ATOM   1904  H1  HOH B 628      22.443   9.242  28.086  1.00  0.00      B    H  
ATOM   1905  H2  HOH B 628      20.977   8.695  27.781  1.00  0.00      B    H  
ATOM   1906  O   HOH B 629       6.454   4.274  25.116  1.00  0.00      B    O  
ATOM   1907  H1  HOH B 629       6.376   4.101  24.143  1.00  0.00      B    H  
ATOM   1908  H2  HOH B 629       6.372   3.393  25.631  1.00  0.00      B    H  
ATOM   1909  O   HOH B 630      22.981  33.239   1.694  1.00  0.00      B    O  
ATOM   1910  H1  HOH B 630      22.496  33.110   0.771  1.00  0.00      B    H  
ATOM   1911  H2  HOH B 630      22.408  33.864   2.175  1.00  0.00      B    H  
ATOM   1912  O   HOH B 631      32.686  18.539  28.017  1.00  0.00      B    O  
ATOM   1913  H1  HOH B 631      33.564  19.039  28.105  1.00  0.00      B    H  
ATOM   1914  H2  HOH B 631      32.010  18.921  28.629  1.00  0.00      B    H  
ATOM   1915  O   HOH B 632      34.241  13.610   7.442  1.00  0.00      B    O  
ATOM   1916  H1  HOH B 632      33.593  12.972   6.950  1.00  0.00      B    H  
ATOM   1917  H2  HOH B 632      33.712  13.977   8.231  1.00  0.00      B    H  
ATOM   1918  O   HOH B 633      12.710  18.111  31.990  1.00  0.00      B    O  
ATOM   1919  H1  HOH B 633      13.035  18.967  31.531  1.00  0.00      B    H  
ATOM   1920  H2  HOH B 633      12.439  17.482  31.334  1.00  0.00      B    H  
ATOM   1921  O   HOH B 634       2.110  24.853  26.731  1.00  0.00      B    O  
ATOM   1922  H1  HOH B 634       1.448  24.599  27.469  1.00  0.00      B    H  
ATOM   1923  H2  HOH B 634       3.005  24.503  26.978  1.00  0.00      B    H  
ATOM   1924  O   HOH B 635      28.678   1.563  38.934  1.00  0.00      B    O  
ATOM   1925  H1  HOH B 635      27.726   1.508  38.570  1.00  0.00      B    H  
ATOM   1926  H2  HOH B 635      28.735   2.419  39.463  1.00  0.00      B    H  
ATOM   1927  O   HOH B 636      18.518   5.638  15.469  1.00  0.00      B    O  
ATOM   1928  H1  HOH B 636      18.154   6.557  15.405  1.00  0.00      B    H  
ATOM   1929  H2  HOH B 636      19.288   5.624  14.816  1.00  0.00      B    H  
ATOM   1930  O   HOH B 637      11.194  13.513  27.174  1.00  0.00      B    O  
ATOM   1931  H1  HOH B 637      11.560  12.550  27.077  1.00  0.00      B    H  
ATOM   1932  H2  HOH B 637      11.324  13.806  28.160  1.00  0.00      B    H  
ATOM   1933  O   HOH B 638      21.012   4.476  36.491  1.00  0.00      B    O  
ATOM   1934  H1  HOH B 638      21.861   4.393  37.077  1.00  0.00      B    H  
ATOM   1935  H2  HOH B 638      20.285   3.974  36.975  1.00  0.00      B    H  
ATOM   1936  O   HOH B 639       2.500  21.052  35.293  1.00  0.00      B    O  
ATOM   1937  H1  HOH B 639       2.017  21.742  35.950  1.00  0.00      B    H  
ATOM   1938  H2  HOH B 639       3.323  21.515  34.928  1.00  0.00      B    H  
ATOM   1939  O   HOH B 640      31.426   9.892  17.357  1.00  0.00      B    O  
ATOM   1940  H1  HOH B 640      31.311  10.907  17.125  1.00  0.00      B    H  
ATOM   1941  H2  HOH B 640      30.501   9.493  17.305  1.00  0.00      B    H  
ATOM   1942  O   HOH B 641      14.320   1.374  37.687  1.00  0.00      B    O  
ATOM   1943  H1  HOH B 641      14.477   1.167  36.723  1.00  0.00      B    H  
ATOM   1944  H2  HOH B 641      15.181   1.264  38.167  1.00  0.00      B    H  
ATOM   1945  O   HOH B 642       8.478   9.803  13.349  1.00  0.00      B    O  
ATOM   1946  H1  HOH B 642       9.256   9.294  12.893  1.00  0.00      B    H  
ATOM   1947  H2  HOH B 642       7.876  10.100  12.555  1.00  0.00      B    H  
ATOM   1948  O   HOH B 643      33.258  17.653   5.205  1.00  0.00      B    O  
ATOM   1949  H1  HOH B 643      33.541  17.480   4.254  1.00  0.00      B    H  
ATOM   1950  H2  HOH B 643      34.133  17.493   5.754  1.00  0.00      B    H  
ATOM   1951  O   HOH B 644      34.547  17.244  11.381  1.00  0.00      B    O  
ATOM   1952  H1  HOH B 644      35.391  17.665  11.091  1.00  0.00      B    H  
ATOM   1953  H2  HOH B 644      33.770  17.549  10.808  1.00  0.00      B    H  
ATOM   1954  O   HOH B 645       3.445  39.226  27.851  1.00  0.00      B    O  
ATOM   1955  H1  HOH B 645       3.713  39.032  26.871  1.00  0.00      B    H  
ATOM   1956  H2  HOH B 645       3.401  38.338  28.331  1.00  0.00      B    H  
ATOM   1957  O   HOH B 646      16.325  27.519   9.446  1.00  0.00      B    O  
ATOM   1958  H1  HOH B 646      17.300  27.535   9.097  1.00  0.00      B    H  
ATOM   1959  H2  HOH B 646      15.944  26.604   9.416  1.00  0.00      B    H  
ATOM   1960  O   HOH B 647       4.029  27.807  23.634  1.00  0.00      B    O  
ATOM   1961  H1  HOH B 647       4.932  27.333  23.834  1.00  0.00      B    H  
ATOM   1962  H2  HOH B 647       3.305  27.340  24.204  1.00  0.00      B    H  
ATOM   1963  O   HOH B 648      22.566  20.509  31.365  1.00  0.00      B    O  
ATOM   1964  H1  HOH B 648      23.250  19.781  31.108  1.00  0.00      B    H  
ATOM   1965  H2  HOH B 648      22.648  20.751  32.324  1.00  0.00      B    H  
ATOM   1966  O   HOH B 649       8.561  16.438  35.597  1.00  0.00      B    O  
ATOM   1967  H1  HOH B 649       8.769  16.873  34.715  1.00  0.00      B    H  
ATOM   1968  H2  HOH B 649       8.754  15.439  35.552  1.00  0.00      B    H  
ATOM   1969  O   HOH B 650      34.780   0.683  10.301  1.00  0.00      B    O  
ATOM   1970  H1  HOH B 650      34.313   0.113   9.515  1.00  0.00      B    H  
ATOM   1971  H2  HOH B 650      34.360   1.582  10.335  1.00  0.00      B    H  
ATOM   1972  O   HOH B 651       8.694  23.674  32.286  1.00  0.00      B    O  
ATOM   1973  H1  HOH B 651       9.224  23.396  33.081  1.00  0.00      B    H  
ATOM   1974  H2  HOH B 651       7.862  24.166  32.553  1.00  0.00      B    H  
ATOM   1975  O   HOH B 652      27.072  13.865  35.610  1.00  0.00      B    O  
ATOM   1976  H1  HOH B 652      26.989  12.865  35.715  1.00  0.00      B    H  
ATOM   1977  H2  HOH B 652      28.037  14.158  35.600  1.00  0.00      B    H  
ATOM   1978  O   HOH B 653       0.152  23.725  28.507  1.00  0.00      B    O  
ATOM   1979  H1  HOH B 653       0.530  22.966  27.891  1.00  0.00      B    H  
ATOM   1980  H2  HOH B 653      -0.246  23.298  29.337  1.00  0.00      B    H  
ATOM   1981  O   HOH B 654      36.956  33.602  23.948  1.00  0.00      B    O  
ATOM   1982  H1  HOH B 654      37.903  33.352  23.600  1.00  0.00      B    H  
ATOM   1983  H2  HOH B 654      36.289  33.586  23.154  1.00  0.00      B    H  
ATOM   1984  O   HOH B 655       5.845  34.990  34.409  1.00  0.00      B    O  
ATOM   1985  H1  HOH B 655       6.337  34.075  34.337  1.00  0.00      B    H  
ATOM   1986  H2  HOH B 655       5.162  34.881  35.163  1.00  0.00      B    H  
ATOM   1987  O   HOH B 656      28.404  13.959  29.414  1.00  0.00      B    O  
ATOM   1988  H1  HOH B 656      28.060  14.117  30.358  1.00  0.00      B    H  
ATOM   1989  H2  HOH B 656      28.576  12.971  29.203  1.00  0.00      B    H  
ATOM   1990  O   HOH B 657      12.906   1.050  29.745  1.00  0.00      B    O  
ATOM   1991  H1  HOH B 657      13.745   0.719  29.196  1.00  0.00      B    H  
ATOM   1992  H2  HOH B 657      12.191   1.331  29.050  1.00  0.00      B    H  
ATOM   1993  O   HOH B 658      28.988  14.355   3.846  1.00  0.00      B    O  
ATOM   1994  H1  HOH B 658      28.847  14.799   2.915  1.00  0.00      B    H  
ATOM   1995  H2  HOH B 658      29.756  14.893   4.287  1.00  0.00      B    H  
ATOM   1996  O   HOH B 659      20.153  20.938  21.788  1.00  0.00      B    O  
ATOM   1997  H1  HOH B 659      20.310  20.048  21.414  1.00  0.00      B    H  
ATOM   1998  H2  HOH B 659      19.405  20.914  22.415  1.00  0.00      B    H  
ATOM   1999  O   HOH B 660      11.469  33.285  37.495  1.00  0.00      B    O  
ATOM   2000  H1  HOH B 660      11.614  33.536  38.462  1.00  0.00      B    H  
ATOM   2001  H2  HOH B 660      10.468  33.382  37.328  1.00  0.00      B    H  
ATOM   2002  O   HOH B 661      32.883  31.118  25.080  1.00  0.00      B    O  
ATOM   2003  H1  HOH B 661      33.623  30.601  25.578  1.00  0.00      B    H  
ATOM   2004  H2  HOH B 661      32.031  30.561  25.247  1.00  0.00      B    H  
ATOM   2005  O   HOH B 662      11.247  32.809   7.460  1.00  0.00      B    O  
ATOM   2006  H1  HOH B 662      11.362  33.753   7.889  1.00  0.00      B    H  
ATOM   2007  H2  HOH B 662      11.623  32.143   8.139  1.00  0.00      B    H  
ATOM   2008  O   HOH B 663      35.927  30.613  32.902  1.00  0.00      B    O  
ATOM   2009  H1  HOH B 663      35.428  29.770  32.589  1.00  0.00      B    H  
ATOM   2010  H2  HOH B 663      35.518  30.902  33.779  1.00  0.00      B    H  
ATOM   2011  O   HOH B 664       2.743  31.668  19.123  1.00  0.00      B    O  
ATOM   2012  H1  HOH B 664       1.808  31.136  19.103  1.00  0.00      B    H  
ATOM   2013  H2  HOH B 664       3.133  31.551  18.228  1.00  0.00      B    H  
ATOM   2014  O   HOH B 665       6.331  15.916  31.585  1.00  0.00      B    O  
ATOM   2015  H1  HOH B 665       6.567  16.306  30.688  1.00  0.00      B    H  
ATOM   2016  H2  HOH B 665       6.952  15.139  31.804  1.00  0.00      B    H  
ATOM   2017  O   HOH B 666      13.143  30.573  22.431  1.00  0.00      B    O  
ATOM   2018  H1  HOH B 666      13.569  30.922  23.303  1.00  0.00      B    H  
ATOM   2019  H2  HOH B 666      12.109  30.779  22.472  1.00  0.00      B    H  
ATOM   2020  O   HOH B 667      21.678  12.489  27.353  1.00  0.00      B    O  
ATOM   2021  H1  HOH B 667      21.792  13.400  27.809  1.00  0.00      B    H  
ATOM   2022  H2  HOH B 667      22.422  11.879  27.602  1.00  0.00      B    H  
ATOM   2023  O   HOH B 668       5.616  22.447   9.404  1.00  0.00      B    O  
ATOM   2024  H1  HOH B 668       4.925  22.882   9.994  1.00  0.00      B    H  
ATOM   2025  H2  HOH B 668       6.451  22.263   9.975  1.00  0.00      B    H  
ATOM   2026  O   HOH B 669      33.299   0.604  21.726  1.00  0.00      B    O  
ATOM   2027  H1  HOH B 669      33.698  -0.324  21.671  1.00  0.00      B    H  
ATOM   2028  H2  HOH B 669      33.726   1.112  22.426  1.00  0.00      B    H  
ATOM   2029  O   HOH B 670      25.491  36.848  13.897  1.00  0.00      B    O  
ATOM   2030  H1  HOH B 670      25.651  37.762  13.548  1.00  0.00      B    H  
ATOM   2031  H2  HOH B 670      24.501  36.663  13.838  1.00  0.00      B    H  
ATOM   2032  O   HOH B 671      35.258  16.932  24.096  1.00  0.00      B    O  
ATOM   2033  H1  HOH B 671      34.917  16.069  24.589  1.00  0.00      B    H  
ATOM   2034  H2  HOH B 671      34.440  17.440  23.703  1.00  0.00      B    H  
ATOM   2035  O   HOH B 672      29.926  21.957  27.887  1.00  0.00      B    O  
ATOM   2036  H1  HOH B 672      29.948  22.825  28.536  1.00  0.00      B    H  
ATOM   2037  H2  HOH B 672      29.111  21.429  28.222  1.00  0.00      B    H  
ATOM   2038  O   HOH B 673      35.996  23.302   9.386  1.00  0.00      B    O  
ATOM   2039  H1  HOH B 673      36.591  22.683   9.973  1.00  0.00      B    H  
ATOM   2040  H2  HOH B 673      36.014  22.997   8.429  1.00  0.00      B    H  
ATOM   2041  O   HOH B 674      29.212  35.999  13.416  1.00  0.00      B    O  
ATOM   2042  H1  HOH B 674      29.860  35.807  12.665  1.00  0.00      B    H  
ATOM   2043  H2  HOH B 674      29.021  36.994  13.474  1.00  0.00      B    H  
ATOM   2044  O   HOH B 675       9.268  11.421  19.835  1.00  0.00      B    O  
ATOM   2045  H1  HOH B 675       9.950  11.359  19.054  1.00  0.00      B    H  
ATOM   2046  H2  HOH B 675       9.249  10.463  20.260  1.00  0.00      B    H  
ATOM   2047  O   HOH B 676      37.723  34.303  34.026  1.00  0.00      B    O  
ATOM   2048  H1  HOH B 676      36.988  33.924  34.651  1.00  0.00      B    H  
ATOM   2049  H2  HOH B 676      38.535  34.220  34.526  1.00  0.00      B    H  
ATOM   2050  O   HOH B 677      23.435  19.860  21.047  1.00  0.00      B    O  
ATOM   2051  H1  HOH B 677      23.185  20.340  21.897  1.00  0.00      B    H  
ATOM   2052  H2  HOH B 677      23.735  20.587  20.431  1.00  0.00      B    H  
ATOM   2053  O   HOH B 678      36.409  27.711  25.145  1.00  0.00      B    O  
ATOM   2054  H1  HOH B 678      35.806  28.019  25.894  1.00  0.00      B    H  
ATOM   2055  H2  HOH B 678      37.340  27.984  25.492  1.00  0.00      B    H  
ATOM   2056  O   HOH B 679       0.632  22.071   1.208  1.00  0.00      B    O  
ATOM   2057  H1  HOH B 679       0.159  21.179   1.070  1.00  0.00      B    H  
ATOM   2058  H2  HOH B 679      -0.038  22.771   1.307  1.00  0.00      B    H  
ATOM   2059  O   HOH B 680       8.573  14.009  32.672  1.00  0.00      B    O  
ATOM   2060  H1  HOH B 680       9.022  13.783  33.600  1.00  0.00      B    H  
ATOM   2061  H2  HOH B 680       8.361  13.149  32.214  1.00  0.00      B    H  
ATOM   2062  O   HOH B 681      32.692   8.471  30.443  1.00  0.00      B    O  
ATOM   2063  H1  HOH B 681      31.862   7.924  30.280  1.00  0.00      B    H  
ATOM   2064  H2  HOH B 681      33.300   7.909  31.018  1.00  0.00      B    H  
ATOM   2065  O   HOH B 682      34.175  37.313   6.160  1.00  0.00      B    O  
ATOM   2066  H1  HOH B 682      33.849  36.489   5.718  1.00  0.00      B    H  
ATOM   2067  H2  HOH B 682      33.721  38.153   5.829  1.00  0.00      B    H  
ATOM   2068  O   HOH B 683      13.372   9.578  20.586  1.00  0.00      B    O  
ATOM   2069  H1  HOH B 683      12.996   9.180  21.484  1.00  0.00      B    H  
ATOM   2070  H2  HOH B 683      14.294   9.200  20.359  1.00  0.00      B    H  
ATOM   2071  O   HOH B 684      34.878  29.058  16.262  1.00  0.00      B    O  
ATOM   2072  H1  HOH B 684      33.929  29.192  15.888  1.00  0.00      B    H  
ATOM   2073  H2  HOH B 684      35.120  29.958  16.687  1.00  0.00      B    H  
ATOM   2074  O   HOH B 685      17.778  11.871  12.071  1.00  0.00      B    O  
ATOM   2075  H1  HOH B 685      18.184  10.946  11.801  1.00  0.00      B    H  
ATOM   2076  H2  HOH B 685      18.523  12.324  12.568  1.00  0.00      B    H  
ATOM   2077  O   HOH B 686       4.534  22.002  22.623  1.00  0.00      B    O  
ATOM   2078  H1  HOH B 686       4.039  22.573  23.338  1.00  0.00      B    H  
ATOM   2079  H2  HOH B 686       5.429  21.629  23.013  1.00  0.00      B    H  
ATOM   2080  O   HOH B 687       1.798   4.144   3.052  1.00  0.00      B    O  
ATOM   2081  H1  HOH B 687       1.444   3.313   3.434  1.00  0.00      B    H  
ATOM   2082  H2  HOH B 687       2.841   4.171   3.041  1.00  0.00      B    H  
ATOM   2083  O   HOH B 688      18.850  18.117   0.641  1.00  0.00      B    O  
ATOM   2084  H1  HOH B 688      19.450  18.131  -0.157  1.00  0.00      B    H  
ATOM   2085  H2  HOH B 688      18.029  18.624   0.384  1.00  0.00      B    H  
ATOM   2086  O   HOH B 689      19.016  28.210   9.527  1.00  0.00      B    O  
ATOM   2087  H1  HOH B 689      18.993  28.313  10.576  1.00  0.00      B    H  
ATOM   2088  H2  HOH B 689      19.994  27.760   9.413  1.00  0.00      B    H  
ATOM   2089  O   HOH B 690       5.373  34.928   2.884  1.00  0.00      B    O  
ATOM   2090  H1  HOH B 690       4.516  35.346   3.147  1.00  0.00      B    H  
ATOM   2091  H2  HOH B 690       5.783  34.362   3.629  1.00  0.00      B    H  
ATOM   2092  O   HOH B 691      31.644  32.732   4.034  1.00  0.00      B    O  
ATOM   2093  H1  HOH B 691      30.846  33.272   3.713  1.00  0.00      B    H  
ATOM   2094  H2  HOH B 691      32.144  32.448   3.167  1.00  0.00      B    H  
ATOM   2095  O   HOH B 692      21.477  23.701   1.764  1.00  0.00      B    O  
ATOM   2096  H1  HOH B 692      21.370  23.203   0.931  1.00  0.00      B    H  
ATOM   2097  H2  HOH B 692      21.122  23.062   2.539  1.00  0.00      B    H  
ATOM   2098  O   HOH B 693      31.690   3.507   8.990  1.00  0.00      B    O  
ATOM   2099  H1  HOH B 693      32.494   3.676   9.598  1.00  0.00      B    H  
ATOM   2100  H2  HOH B 693      30.921   3.249   9.602  1.00  0.00      B    H  
ATOM   2101  O   HOH B 694      33.279  16.784  30.649  1.00  0.00      B    O  
ATOM   2102  H1  HOH B 694      33.329  16.966  29.646  1.00  0.00      B    H  
ATOM   2103  H2  HOH B 694      33.262  15.741  30.675  1.00  0.00      B    H  
ATOM   2104  O   HOH B 695      22.998   8.027  35.426  1.00  0.00      B    O  
ATOM   2105  H1  HOH B 695      22.415   7.610  34.717  1.00  0.00      B    H  
ATOM   2106  H2  HOH B 695      23.570   7.309  35.904  1.00  0.00      B    H  
ATOM   2107  O   HOH B 696      22.083   2.887   8.253  1.00  0.00      B    O  
ATOM   2108  H1  HOH B 696      21.990   3.598   7.527  1.00  0.00      B    H  
ATOM   2109  H2  HOH B 696      21.133   2.802   8.691  1.00  0.00      B    H  
ATOM   2110  O   HOH B 697      30.822   0.661   7.514  1.00  0.00      B    O  
ATOM   2111  H1  HOH B 697      31.208   1.526   7.839  1.00  0.00      B    H  
ATOM   2112  H2  HOH B 697      31.529  -0.048   7.676  1.00  0.00      B    H  
ATOM   2113  O   HOH B 698       3.937  13.122  32.801  1.00  0.00      B    O  
ATOM   2114  H1  HOH B 698       4.622  12.503  32.384  1.00  0.00      B    H  
ATOM   2115  H2  HOH B 698       3.838  14.014  32.315  1.00  0.00      B    H  
ATOM   2116  O   HOH B 699      25.636  27.512  32.064  1.00  0.00      B    O  
ATOM   2117  H1  HOH B 699      25.041  26.914  31.548  1.00  0.00      B    H  
ATOM   2118  H2  HOH B 699      25.571  27.197  32.992  1.00  0.00      B    H  
ATOM   2119  O   HOH B 700      37.519  26.355   7.309  1.00  0.00      B    O  
ATOM   2120  H1  HOH B 700      38.310  26.160   7.931  1.00  0.00      B    H  
ATOM   2121  H2  HOH B 700      37.178  25.456   6.986  1.00  0.00      B    H  
ATOM   2122  O   HOH B 701      37.532  25.725  20.636  1.00  0.00      B    O  
ATOM   2123  H1  HOH B 701      37.017  24.841  20.407  1.00  0.00      B    H  
ATOM   2124  H2  HOH B 701      37.503  25.862  21.670  1.00  0.00      B    H  
ATOM   2125  O   HOH B 702       4.012  31.991  37.977  1.00  0.00      B    O  
ATOM   2126  H1  HOH B 702       4.503  31.771  37.094  1.00  0.00      B    H  
ATOM   2127  H2  HOH B 702       4.740  32.125  38.694  1.00  0.00      B    H  
ATOM   2128  O   HOH B 703      22.928   2.526   3.844  1.00  0.00      B    O  
ATOM   2129  H1  HOH B 703      22.856   3.418   4.389  1.00  0.00      B    H  
ATOM   2130  H2  HOH B 703      23.293   1.787   4.457  1.00  0.00      B    H  
ATOM   2131  O   HOH B 704       3.441  24.849  30.461  1.00  0.00      B    O  
ATOM   2132  H1  HOH B 704       3.952  25.496  29.909  1.00  0.00      B    H  
ATOM   2133  H2  HOH B 704       4.025  24.787  31.283  1.00  0.00      B    H  
ATOM   2134  O   HOH B 705      31.094   9.115  26.128  1.00  0.00      B    O  
ATOM   2135  H1  HOH B 705      30.984  10.019  25.658  1.00  0.00      B    H  
ATOM   2136  H2  HOH B 705      30.813   8.411  25.505  1.00  0.00      B    H  
ATOM   2137  O   HOH B 706      22.946  29.905  29.342  1.00  0.00      B    O  
ATOM   2138  H1  HOH B 706      23.473  30.596  28.887  1.00  0.00      B    H  
ATOM   2139  H2  HOH B 706      23.463  29.377  29.981  1.00  0.00      B    H  
ATOM   2140  O   HOH B 707       6.891  25.850   7.525  1.00  0.00      B    O  
ATOM   2141  H1  HOH B 707       6.676  25.325   8.370  1.00  0.00      B    H  
ATOM   2142  H2  HOH B 707       6.660  26.843   7.757  1.00  0.00      B    H  
ATOM   2143  O   HOH B 708      24.511  28.377   8.620  1.00  0.00      B    O  
ATOM   2144  H1  HOH B 708      24.685  28.896   7.734  1.00  0.00      B    H  
ATOM   2145  H2  HOH B 708      25.129  27.504   8.564  1.00  0.00      B    H  
ATOM   2146  O   HOH B 709       9.409  10.729  23.776  1.00  0.00      B    O  
ATOM   2147  H1  HOH B 709       9.808   9.781  23.721  1.00  0.00      B    H  
ATOM   2148  H2  HOH B 709       8.727  10.872  23.078  1.00  0.00      B    H  
ATOM   2149  O   HOH B 710      17.686  19.863  16.584  1.00  0.00      B    O  
ATOM   2150  H1  HOH B 710      18.685  19.684  16.472  1.00  0.00      B    H  
ATOM   2151  H2  HOH B 710      17.642  20.797  17.040  1.00  0.00      B    H  
ATOM   2152  O   HOH B 711      16.378  22.054  26.763  1.00  0.00      B    O  
ATOM   2153  H1  HOH B 711      16.795  21.168  26.909  1.00  0.00      B    H  
ATOM   2154  H2  HOH B 711      16.239  22.510  27.668  1.00  0.00      B    H  
ATOM   2155  O   HOH B 712      31.779  28.976   3.133  1.00  0.00      B    O  
ATOM   2156  H1  HOH B 712      30.811  28.979   2.790  1.00  0.00      B    H  
ATOM   2157  H2  HOH B 712      32.241  29.846   2.890  1.00  0.00      B    H  
ATOM   2158  O   HOH B 713      28.689  27.236  34.462  1.00  0.00      B    O  
ATOM   2159  H1  HOH B 713      27.835  26.702  34.285  1.00  0.00      B    H  
ATOM   2160  H2  HOH B 713      29.402  26.965  33.777  1.00  0.00      B    H  
ATOM   2161  O   HOH B 714       5.973   1.792  31.348  1.00  0.00      B    O  
ATOM   2162  H1  HOH B 714       5.435   1.545  32.180  1.00  0.00      B    H  
ATOM   2163  H2  HOH B 714       6.773   1.126  31.427  1.00  0.00      B    H  
ATOM   2164  O   HOH B 715      10.784   9.170  27.081  1.00  0.00      B    O  
ATOM   2165  H1  HOH B 715      11.562   9.528  26.542  1.00  0.00      B    H  
ATOM   2166  H2  HOH B 715      10.488   9.914  27.755  1.00  0.00      B    H  
ATOM   2167  O   HOH B 716      18.402  18.678  30.816  1.00  0.00      B    O  
ATOM   2168  H1  HOH B 716      17.910  18.117  30.146  1.00  0.00      B    H  
ATOM   2169  H2  HOH B 716      18.153  18.350  31.738  1.00  0.00      B    H  
ATOM   2170  O   HOH B 717      18.278   0.717   1.204  1.00  0.00      B    O  
ATOM   2171  H1  HOH B 717      18.475   1.657   0.848  1.00  0.00      B    H  
ATOM   2172  H2  HOH B 717      19.157   0.311   1.546  1.00  0.00      B    H  
ATOM   2173  O   HOH B 718      27.195   7.565  28.535  1.00  0.00      B    O  
ATOM   2174  H1  HOH B 718      27.078   6.889  27.763  1.00  0.00      B    H  
ATOM   2175  H2  HOH B 718      27.267   7.074  29.411  1.00  0.00      B    H  
ATOM   2176  O   HOH B 719       0.476   3.146  18.903  1.00  0.00      B    O  
ATOM   2177  H1  HOH B 719       0.171   3.441  17.966  1.00  0.00      B    H  
ATOM   2178  H2  HOH B 719      -0.267   3.343  19.521  1.00  0.00      B    H  
ATOM   2179  O   HOH B 720      25.476  15.621  37.062  1.00  0.00      B    O  
ATOM   2180  H1  HOH B 720      25.840  15.076  36.346  1.00  0.00      B    H  
ATOM   2181  H2  HOH B 720      24.483  15.301  37.102  1.00  0.00      B    H  
ATOM   2182  O   HOH B 721      18.138  13.798  31.585  1.00  0.00      B    O  
ATOM   2183  H1  HOH B 721      18.449  14.625  32.112  1.00  0.00      B    H  
ATOM   2184  H2  HOH B 721      17.165  13.595  31.862  1.00  0.00      B    H  
ATOM   2185  O   HOH B 722       7.888  30.400  33.013  1.00  0.00      B    O  
ATOM   2186  H1  HOH B 722       8.464  29.895  33.679  1.00  0.00      B    H  
ATOM   2187  H2  HOH B 722       8.467  30.867  32.266  1.00  0.00      B    H  
ATOM   2188  O   HOH B 723       1.663  38.121   3.286  1.00  0.00      B    O  
ATOM   2189  H1  HOH B 723       1.963  37.206   2.926  1.00  0.00      B    H  
ATOM   2190  H2  HOH B 723       2.125  38.197   4.202  1.00  0.00      B    H  
ATOM   2191  O   HOH B 724      31.805  29.116   7.258  1.00  0.00      B    O  
ATOM   2192  H1  HOH B 724      32.743  28.779   7.559  1.00  0.00      B    H  
ATOM   2193  H2  HOH B 724      31.306  29.479   8.071  1.00  0.00      B    H  
ATOM   2194  O   HOH B 725      36.797  23.056  23.310  1.00  0.00      B    O  
ATOM   2195  H1  HOH B 725      37.727  23.274  23.623  1.00  0.00      B    H  
ATOM   2196  H2  HOH B 725      36.525  22.066  23.519  1.00  0.00      B    H  
ATOM   2197  O   HOH B 726      10.272   0.951  34.227  1.00  0.00      B    O  
ATOM   2198  H1  HOH B 726      10.879   0.366  34.776  1.00  0.00      B    H  
ATOM   2199  H2  HOH B 726      10.850   1.557  33.706  1.00  0.00      B    H  
ATOM   2200  O   HOH B 727      30.614  27.612   5.142  1.00  0.00      B    O  
ATOM   2201  H1  HOH B 727      31.019  28.099   4.364  1.00  0.00      B    H  
ATOM   2202  H2  HOH B 727      31.043  27.991   5.983  1.00  0.00      B    H  
ATOM   2203  O   HOH B 728       9.269  33.216  36.125  1.00  0.00      B    O  
ATOM   2204  H1  HOH B 728       8.872  32.632  35.409  1.00  0.00      B    H  
ATOM   2205  H2  HOH B 728       8.553  33.457  36.795  1.00  0.00      B    H  
ATOM   2206  O   HOH B 729      16.529  17.774  28.633  1.00  0.00      B    O  
ATOM   2207  H1  HOH B 729      17.269  17.086  28.689  1.00  0.00      B    H  
ATOM   2208  H2  HOH B 729      15.756  17.471  29.180  1.00  0.00      B    H  
ATOM   2209  O   HOH B 730      34.813   0.888  35.347  1.00  0.00      B    O  
ATOM   2210  H1  HOH B 730      34.766   1.004  36.319  1.00  0.00      B    H  
ATOM   2211  H2  HOH B 730      35.231   1.796  35.028  1.00  0.00      B    H  
ATOM   2212  O   HOH B 731      30.703  23.280  30.441  1.00  0.00      B    O  
ATOM   2213  H1  HOH B 731      31.714  23.182  30.214  1.00  0.00      B    H  
ATOM   2214  H2  HOH B 731      30.554  24.232  30.371  1.00  0.00      B    H  
ATOM   2215  O   HOH B 732      13.121  23.873   6.408  1.00  0.00      B    O  
ATOM   2216  H1  HOH B 732      12.574  24.240   7.200  1.00  0.00      B    H  
ATOM   2217  H2  HOH B 732      13.828  23.341   6.797  1.00  0.00      B    H  
ATOM   2218  O   HOH B 733      15.976  29.286  28.794  1.00  0.00      B    O  
ATOM   2219  H1  HOH B 733      15.661  29.810  29.593  1.00  0.00      B    H  
ATOM   2220  H2  HOH B 733      16.134  28.334  29.070  1.00  0.00      B    H  
ATOM   2221  O   HOH B 734      11.006  21.866  11.860  1.00  0.00      B    O  
ATOM   2222  H1  HOH B 734      11.633  21.505  12.581  1.00  0.00      B    H  
ATOM   2223  H2  HOH B 734      11.510  22.010  10.994  1.00  0.00      B    H  
ATOM   2224  O   HOH B 735      24.626   5.066  12.505  1.00  0.00      B    O  
ATOM   2225  H1  HOH B 735      23.669   4.887  12.764  1.00  0.00      B    H  
ATOM   2226  H2  HOH B 735      24.835   5.998  12.825  1.00  0.00      B    H  
ATOM   2227  O   HOH B 736      23.238  21.222  38.297  1.00  0.00      B    O  
ATOM   2228  H1  HOH B 736      23.710  21.348  39.178  1.00  0.00      B    H  
ATOM   2229  H2  HOH B 736      22.243  21.484  38.384  1.00  0.00      B    H  
ATOM   2230  O   HOH B 737      11.447  12.632   3.643  1.00  0.00      B    O  
ATOM   2231  H1  HOH B 737      10.554  12.996   3.360  1.00  0.00      B    H  
ATOM   2232  H2  HOH B 737      11.531  12.659   4.626  1.00  0.00      B    H  
ATOM   2233  O   HOH B 738       1.101  21.565  19.573  1.00  0.00      B    O  
ATOM   2234  H1  HOH B 738       1.945  21.734  20.072  1.00  0.00      B    H  
ATOM   2235  H2  HOH B 738       1.297  20.634  19.161  1.00  0.00      B    H  
ATOM   2236  O   HOH B 739       3.598  28.463  17.469  1.00  0.00      B    O  
ATOM   2237  H1  HOH B 739       3.429  27.527  17.249  1.00  0.00      B    H  
ATOM   2238  H2  HOH B 739       3.300  28.682  18.473  1.00  0.00      B    H  
ATOM   2239  O   HOH B 740       5.159  24.335  32.537  1.00  0.00      B    O  
ATOM   2240  H1  HOH B 740       5.944  24.988  32.700  1.00  0.00      B    H  
ATOM   2241  H2  HOH B 740       5.248  23.723  33.334  1.00  0.00      B    H  
ATOM   2242  O   HOH B 741      25.826  21.429  37.441  1.00  0.00      B    O  
ATOM   2243  H1  HOH B 741      25.990  21.143  36.508  1.00  0.00      B    H  
ATOM   2244  H2  HOH B 741      24.805  21.365  37.575  1.00  0.00      B    H  
ATOM   2245  O   HOH B 742      15.348  10.303  12.768  1.00  0.00      B    O  
ATOM   2246  H1  HOH B 742      15.178  10.167  11.750  1.00  0.00      B    H  
ATOM   2247  H2  HOH B 742      16.211  10.841  12.791  1.00  0.00      B    H  
ATOM   2248  O   HOH B 743       3.415  20.729   8.284  1.00  0.00      B    O  
ATOM   2249  H1  HOH B 743       4.366  21.086   8.257  1.00  0.00      B    H  
ATOM   2250  H2  HOH B 743       2.809  21.504   8.463  1.00  0.00      B    H  
ATOM   2251  O   HOH B 744       4.446  28.584  37.495  1.00  0.00      B    O  
ATOM   2252  H1  HOH B 744       3.720  28.107  36.889  1.00  0.00      B    H  
ATOM   2253  H2  HOH B 744       4.701  27.902  38.168  1.00  0.00      B    H  
ATOM   2254  O   HOH B 745       1.584   8.528  27.769  1.00  0.00      B    O  
ATOM   2255  H1  HOH B 745       1.812   8.160  28.731  1.00  0.00      B    H  
ATOM   2256  H2  HOH B 745       1.101   7.810  27.252  1.00  0.00      B    H  
ATOM   2257  O   HOH B 746      32.466  29.525  15.153  1.00  0.00      B    O  
ATOM   2258  H1  HOH B 746      32.458  28.925  14.284  1.00  0.00      B    H  
ATOM   2259  H2  HOH B 746      31.527  29.604  15.439  1.00  0.00      B    H  
ATOM   2260  O   HOH B 747      22.524  23.791  34.804  1.00  0.00      B    O  
ATOM   2261  H1  HOH B 747      22.278  24.217  35.696  1.00  0.00      B    H  
ATOM   2262  H2  HOH B 747      21.891  23.008  34.625  1.00  0.00      B    H  
ATOM   2263  O   HOH B 748       5.355   8.893  29.979  1.00  0.00      B    O  
ATOM   2264  H1  HOH B 748       5.787   8.992  29.062  1.00  0.00      B    H  
ATOM   2265  H2  HOH B 748       4.444   8.402  29.880  1.00  0.00      B    H  
ATOM   2266  O   HOH B 749      38.802  11.634  35.286  1.00  0.00      B    O  
ATOM   2267  H1  HOH B 749      38.380  12.579  35.368  1.00  0.00      B    H  
ATOM   2268  H2  HOH B 749      39.596  11.635  34.570  1.00  0.00      B    H  
ATOM   2269  O   HOH B 750      21.407   7.204  33.266  1.00  0.00      B    O  
ATOM   2270  H1  HOH B 750      20.580   6.720  33.572  1.00  0.00      B    H  
ATOM   2271  H2  HOH B 750      21.563   7.128  32.203  1.00  0.00      B    H  
ATOM   2272  O   HOH B 751      26.539  10.594   5.013  1.00  0.00      B    O  
ATOM   2273  H1  HOH B 751      26.001  11.473   5.153  1.00  0.00      B    H  
ATOM   2274  H2  HOH B 751      27.482  10.784   4.657  1.00  0.00      B    H  
ATOM   2275  O   HOH B 752       4.907  30.296   8.531  1.00  0.00      B    O  
ATOM   2276  H1  HOH B 752       5.376  31.137   8.141  1.00  0.00      B    H  
ATOM   2277  H2  HOH B 752       5.523  29.495   8.480  1.00  0.00      B    H  
ATOM   2278  O   HOH B 753       2.685  13.504  11.388  1.00  0.00      B    O  
ATOM   2279  H1  HOH B 753       2.151  14.304  11.057  1.00  0.00      B    H  
ATOM   2280  H2  HOH B 753       2.394  13.344  12.374  1.00  0.00      B    H  
ATOM   2281  O   HOH B 754       4.777   3.979   2.977  1.00  0.00      B    O  
ATOM   2282  H1  HOH B 754       5.269   4.236   2.102  1.00  0.00      B    H  
ATOM   2283  H2  HOH B 754       4.661   4.759   3.531  1.00  0.00      B    H  
ATOM   2284  O   HOH B 755      26.662   3.213  23.323  1.00  0.00      B    O  
ATOM   2285  H1  HOH B 755      25.965   3.935  23.232  1.00  0.00      B    H  
ATOM   2286  H2  HOH B 755      26.186   2.351  23.280  1.00  0.00      B    H  
ATOM   2287  O   HOH B 756      29.948  35.185  37.461  1.00  0.00      B    O  
ATOM   2288  H1  HOH B 756      29.762  35.929  36.817  1.00  0.00      B    H  
ATOM   2289  H2  HOH B 756      30.047  34.377  36.906  1.00  0.00      B    H  
ATOM   2290  O   HOH B 757      33.177  14.397  21.381  1.00  0.00      B    O  
ATOM   2291  H1  HOH B 757      33.460  14.078  22.285  1.00  0.00      B    H  
ATOM   2292  H2  HOH B 757      32.664  13.652  20.971  1.00  0.00      B    H  
ATOM   2293  O   HOH B 758       6.472  25.665  10.345  1.00  0.00      B    O  
ATOM   2294  H1  HOH B 758       7.136  24.953  10.614  1.00  0.00      B    H  
ATOM   2295  H2  HOH B 758       7.035  26.476  10.396  1.00  0.00      B    H  
ATOM   2296  O   HOH B 759       0.449  12.637   4.533  1.00  0.00      B    O  
ATOM   2297  H1  HOH B 759      -0.148  13.234   5.084  1.00  0.00      B    H  
ATOM   2298  H2  HOH B 759      -0.101  12.240   3.805  1.00  0.00      B    H  
ATOM   2299  O   HOH B 760      18.895  26.221  30.070  1.00  0.00      B    O  
ATOM   2300  H1  HOH B 760      19.456  25.344  30.085  1.00  0.00      B    H  
ATOM   2301  H2  HOH B 760      19.551  27.033  30.035  1.00  0.00      B    H  
ATOM   2302  O   HOH B 761      13.487   5.963   0.179  1.00  0.00      B    O  
ATOM   2303  H1  HOH B 761      14.355   5.487   0.087  1.00  0.00      B    H  
ATOM   2304  H2  HOH B 761      13.539   6.398   1.088  1.00  0.00      B    H  
ATOM   2305  O   HOH B 762      34.159  36.933  36.501  1.00  0.00      B    O  
ATOM   2306  H1  HOH B 762      34.566  37.549  35.851  1.00  0.00      B    H  
ATOM   2307  H2  HOH B 762      34.701  36.096  36.414  1.00  0.00      B    H  
ATOM   2308  O   HOH B 763       9.163  32.819  10.446  1.00  0.00      B    O  
ATOM   2309  H1  HOH B 763       9.542  33.369  11.200  1.00  0.00      B    H  
ATOM   2310  H2  HOH B 763       9.488  31.884  10.565  1.00  0.00      B    H  
ATOM   2311  O   HOH B 764       9.177  22.361  28.410  1.00  0.00      B    O  
ATOM   2312  H1  HOH B 764       9.387  21.818  29.285  1.00  0.00      B    H  
ATOM   2313  H2  HOH B 764       9.037  23.325  28.699  1.00  0.00      B    H  
ATOM   2314  O   HOH B 765      32.875   5.464  36.893  1.00  0.00      B    O  
ATOM   2315  H1  HOH B 765      31.941   5.191  36.604  1.00  0.00      B    H  
ATOM   2316  H2  HOH B 765      33.538   5.021  36.307  1.00  0.00      B    H  
ATOM   2317  O   HOH B 766      31.535   6.957  13.697  1.00  0.00      B    O  
ATOM   2318  H1  HOH B 766      31.028   6.275  13.164  1.00  0.00      B    H  
ATOM   2319  H2  HOH B 766      32.178   7.470  13.109  1.00  0.00      B    H  
ATOM   2320  O   HOH B 767      25.232  37.444  18.678  1.00  0.00      B    O  
ATOM   2321  H1  HOH B 767      25.891  37.322  17.883  1.00  0.00      B    H  
ATOM   2322  H2  HOH B 767      24.767  36.574  18.910  1.00  0.00      B    H  
ATOM   2323  O   HOH B 768      33.211   8.037  23.214  1.00  0.00      B    O  
ATOM   2324  H1  HOH B 768      32.208   7.776  23.336  1.00  0.00      B    H  
ATOM   2325  H2  HOH B 768      33.628   8.100  24.127  1.00  0.00      B    H  
ATOM   2326  O   HOH B 769      26.773  22.630  32.810  1.00  0.00      B    O  
ATOM   2327  H1  HOH B 769      26.622  21.853  33.485  1.00  0.00      B    H  
ATOM   2328  H2  HOH B 769      26.098  23.312  33.010  1.00  0.00      B    H  
ATOM   2329  O   HOH B 770      28.096   5.536  14.145  1.00  0.00      B    O  
ATOM   2330  H1  HOH B 770      27.795   6.363  13.687  1.00  0.00      B    H  
ATOM   2331  H2  HOH B 770      28.794   5.076  13.634  1.00  0.00      B    H  
ATOM   2332  O   HOH B 771      10.439   4.641  11.442  1.00  0.00      B    O  
ATOM   2333  H1  HOH B 771      10.167   3.807  10.942  1.00  0.00      B    H  
ATOM   2334  H2  HOH B 771      10.924   4.301  12.283  1.00  0.00      B    H  
ATOM   2335  O   HOH B 772       5.778   8.324   3.835  1.00  0.00      B    O  
ATOM   2336  H1  HOH B 772       5.846   9.257   3.475  1.00  0.00      B    H  
ATOM   2337  H2  HOH B 772       5.625   8.563   4.796  1.00  0.00      B    H  
ATOM   2338  O   HOH B 773      27.047  23.762   4.636  1.00  0.00      B    O  
ATOM   2339  H1  HOH B 773      27.596  23.998   5.429  1.00  0.00      B    H  
ATOM   2340  H2  HOH B 773      26.060  24.084   4.722  1.00  0.00      B    H  
ATOM   2341  O   HOH B 774      29.910  29.537   9.434  1.00  0.00      B    O  
ATOM   2342  H1  HOH B 774      30.190  28.890  10.183  1.00  0.00      B    H  
ATOM   2343  H2  HOH B 774      30.042  30.429   9.808  1.00  0.00      B    H  
ATOM   2344  O   HOH B 775      18.630  31.575  24.702  1.00  0.00      B    O  
ATOM   2345  H1  HOH B 775      18.083  30.945  25.274  1.00  0.00      B    H  
ATOM   2346  H2  HOH B 775      18.260  32.481  24.848  1.00  0.00      B    H  
ATOM   2347  O   HOH B 776      24.649  13.616  39.191  1.00  0.00      B    O  
ATOM   2348  H1  HOH B 776      25.040  13.934  38.336  1.00  0.00      B    H  
ATOM   2349  H2  HOH B 776      24.135  14.363  39.624  1.00  0.00      B    H  
ATOM   2350  O   HOH B 777      20.806   0.990   2.614  1.00  0.00      B    O  
ATOM   2351  H1  HOH B 777      20.985   1.897   2.970  1.00  0.00      B    H  
ATOM   2352  H2  HOH B 777      21.656   0.446   2.690  1.00  0.00      B    H  
ATOM   2353  O   HOH B 778      35.668  18.164   6.261  1.00  0.00      B    O  
ATOM   2354  H1  HOH B 778      35.369  18.742   7.055  1.00  0.00      B    H  
ATOM   2355  H2  HOH B 778      35.976  17.311   6.651  1.00  0.00      B    H  
ATOM   2356  O   HOH B 779      24.764  35.764  31.957  1.00  0.00      B    O  
ATOM   2357  H1  HOH B 779      24.818  35.421  32.925  1.00  0.00      B    H  
ATOM   2358  H2  HOH B 779      24.352  34.947  31.530  1.00  0.00      B    H  
ATOM   2359  O   HOH B 780      17.792  23.772  33.857  1.00  0.00      B    O  
ATOM   2360  H1  HOH B 780      18.079  24.724  34.145  1.00  0.00      B    H  
ATOM   2361  H2  HOH B 780      18.296  23.619  32.991  1.00  0.00      B    H  
ATOM   2362  O   HOH B 781       9.948  23.652  38.347  1.00  0.00      B    O  
ATOM   2363  H1  HOH B 781       9.525  23.506  39.324  1.00  0.00      B    H  
ATOM   2364  H2  HOH B 781       9.907  24.640  38.139  1.00  0.00      B    H  
ATOM   2365  O   HOH B 782      38.798  34.699   5.191  1.00  0.00      B    O  
ATOM   2366  H1  HOH B 782      39.247  34.759   4.256  1.00  0.00      B    H  
ATOM   2367  H2  HOH B 782      38.196  35.485   5.269  1.00  0.00      B    H  
ATOM   2368  O   HOH B 783      35.922  10.271  34.780  1.00  0.00      B    O  
ATOM   2369  H1  HOH B 783      36.873  10.471  35.015  1.00  0.00      B    H  
ATOM   2370  H2  HOH B 783      35.674  11.001  34.139  1.00  0.00      B    H  
ATOM   2371  O   HOH B 784      18.447   6.889  27.818  1.00  0.00      B    O  
ATOM   2372  H1  HOH B 784      18.735   7.809  28.079  1.00  0.00      B    H  
ATOM   2373  H2  HOH B 784      19.242   6.295  27.850  1.00  0.00      B    H  
ATOM   2374  O   HOH B 785      13.743   3.918  26.208  1.00  0.00      B    O  
ATOM   2375  H1  HOH B 785      14.667   4.055  26.497  1.00  0.00      B    H  
ATOM   2376  H2  HOH B 785      13.198   4.307  26.933  1.00  0.00      B    H  
ATOM   2377  O   HOH B 786      14.473  26.189  16.566  1.00  0.00      B    O  
ATOM   2378  H1  HOH B 786      15.015  26.943  16.817  1.00  0.00      B    H  
ATOM   2379  H2  HOH B 786      14.952  25.632  15.814  1.00  0.00      B    H  
ATOM   2380  O   HOH B 787       8.697   4.705  18.068  1.00  0.00      B    O  
ATOM   2381  H1  HOH B 787       9.620   4.381  17.779  1.00  0.00      B    H  
ATOM   2382  H2  HOH B 787       8.292   5.265  17.297  1.00  0.00      B    H  
ATOM   2383  O   HOH B 788       2.097  20.527  13.481  1.00  0.00      B    O  
ATOM   2384  H1  HOH B 788       3.045  20.509  13.130  1.00  0.00      B    H  
ATOM   2385  H2  HOH B 788       1.854  19.704  14.024  1.00  0.00      B    H  
ATOM   2386  O   HOH B 789      15.665  23.381  28.992  1.00  0.00      B    O  
ATOM   2387  H1  HOH B 789      14.858  23.328  29.631  1.00  0.00      B    H  
ATOM   2388  H2  HOH B 789      16.078  24.284  29.255  1.00  0.00      B    H  
ATOM   2389  O   HOH B 790      31.600  22.615  21.589  1.00  0.00      B    O  
ATOM   2390  H1  HOH B 790      32.111  23.426  21.174  1.00  0.00      B    H  
ATOM   2391  H2  HOH B 790      31.683  22.681  22.595  1.00  0.00      B    H  
ATOM   2392  O   HOH B 791      10.440  36.965   1.829  1.00  0.00      B    O  
ATOM   2393  H1  HOH B 791       9.805  37.633   2.332  1.00  0.00      B    H  
ATOM   2394  H2  HOH B 791      10.873  36.292   2.469  1.00  0.00      B    H  
ATOM   2395  O   HOH B 792      22.767  30.330  33.799  1.00  0.00      B    O  
ATOM   2396  H1  HOH B 792      22.181  29.996  34.543  1.00  0.00      B    H  
ATOM   2397  H2  HOH B 792      22.279  30.972  33.216  1.00  0.00      B    H  
ATOM   2398  O   HOH B 793       7.130  12.715  19.389  1.00  0.00      B    O  
ATOM   2399  H1  HOH B 793       6.437  12.245  19.964  1.00  0.00      B    H  
ATOM   2400  H2  HOH B 793       8.084  12.262  19.441  1.00  0.00      B    H  
ATOM   2401  O   HOH B 794      37.586  18.925  13.218  1.00  0.00      B    O  
ATOM   2402  H1  HOH B 794      38.112  18.627  12.356  1.00  0.00      B    H  
ATOM   2403  H2  HOH B 794      38.043  19.767  13.552  1.00  0.00      B    H  
ATOM   2404  O   HOH B 795      22.997  12.626   6.418  1.00  0.00      B    O  
ATOM   2405  H1  HOH B 795      22.936  11.673   6.555  1.00  0.00      B    H  
ATOM   2406  H2  HOH B 795      22.283  12.904   5.789  1.00  0.00      B    H  
ATOM   2407  O   HOH B 796       5.969  21.217  31.708  1.00  0.00      B    O  
ATOM   2408  H1  HOH B 796       5.621  21.742  32.465  1.00  0.00      B    H  
ATOM   2409  H2  HOH B 796       6.320  20.323  32.084  1.00  0.00      B    H  
ATOM   2410  O   HOH B 797      22.348  29.040  16.436  1.00  0.00      B    O  
ATOM   2411  H1  HOH B 797      22.733  28.295  17.069  1.00  0.00      B    H  
ATOM   2412  H2  HOH B 797      21.610  29.485  16.968  1.00  0.00      B    H  
ATOM   2413  O   HOH B 798      37.144  21.304   7.278  1.00  0.00      B    O  
ATOM   2414  H1  HOH B 798      37.719  21.159   8.079  1.00  0.00      B    H  
ATOM   2415  H2  HOH B 798      37.363  22.215   6.960  1.00  0.00      B    H  
ATOM   2416  O   HOH B 799       7.236  29.463  28.111  1.00  0.00      B    O  
ATOM   2417  H1  HOH B 799       7.980  28.866  27.724  1.00  0.00      B    H  
ATOM   2418  H2  HOH B 799       6.294  29.210  27.714  1.00  0.00      B    H  
ATOM   2419  O   HOH B 800      28.401  29.848  33.355  1.00  0.00      B    O  
ATOM   2420  H1  HOH B 800      28.248  28.956  33.901  1.00  0.00      B    H  
ATOM   2421  H2  HOH B 800      28.396  30.664  33.912  1.00  0.00      B    H  
ATOM   2422  O   HOH B 801      21.063   9.007   6.175  1.00  0.00      B    O  
ATOM   2423  H1  HOH B 801      21.364   8.186   5.599  1.00  0.00      B    H  
ATOM   2424  H2  HOH B 801      20.763   9.727   5.554  1.00  0.00      B    H  
ATOM   2425  O   HOH B 802      15.750  34.865   6.319  1.00  0.00      B    O  
ATOM   2426  H1  HOH B 802      15.847  33.833   6.497  1.00  0.00      B    H  
ATOM   2427  H2  HOH B 802      14.880  35.264   6.600  1.00  0.00      B    H  
ATOM   2428  O   HOH B 803      30.938  17.656  31.529  1.00  0.00      B    O  
ATOM   2429  H1  HOH B 803      31.713  17.115  31.245  1.00  0.00      B    H  
ATOM   2430  H2  HOH B 803      30.315  16.988  32.022  1.00  0.00      B    H  
ATOM   2431  O   HOH B 804      19.084  29.973  14.114  1.00  0.00      B    O  
ATOM   2432  H1  HOH B 804      20.018  30.025  14.457  1.00  0.00      B    H  
ATOM   2433  H2  HOH B 804      18.479  30.499  14.760  1.00  0.00      B    H  
ATOM   2434  O   HOH B 805       3.402   5.816  35.633  1.00  0.00      B    O  
ATOM   2435  H1  HOH B 805       2.495   6.269  35.635  1.00  0.00      B    H  
ATOM   2436  H2  HOH B 805       3.976   6.406  35.011  1.00  0.00      B    H  
ATOM   2437  O   HOH B 806      21.827  18.586  19.171  1.00  0.00      B    O  
ATOM   2438  H1  HOH B 806      20.902  18.780  19.543  1.00  0.00      B    H  
ATOM   2439  H2  HOH B 806      22.465  19.016  19.875  1.00  0.00      B    H  
ATOM   2440  O   HOH B 807      26.868   7.972  23.874  1.00  0.00      B    O  
ATOM   2441  H1  HOH B 807      26.349   8.000  23.030  1.00  0.00      B    H  
ATOM   2442  H2  HOH B 807      26.659   8.904  24.347  1.00  0.00      B    H  
ATOM   2443  O   HOH B 808      38.744  21.320  13.820  1.00  0.00      B    O  
ATOM   2444  H1  HOH B 808      39.717  21.291  13.712  1.00  0.00      B    H  
ATOM   2445  H2  HOH B 808      38.621  21.926  14.610  1.00  0.00      B    H  
ATOM   2446  O   HOH B 809      37.087  18.771   2.043  1.00  0.00      B    O  
ATOM   2447  H1  HOH B 809      37.406  19.053   2.991  1.00  0.00      B    H  
ATOM   2448  H2  HOH B 809      36.815  17.814   2.238  1.00  0.00      B    H  
ATOM   2449  O   HOH B 810      37.138  13.320  25.790  1.00  0.00      B    O  
ATOM   2450  H1  HOH B 810      37.622  13.564  24.891  1.00  0.00      B    H  
ATOM   2451  H2  HOH B 810      36.471  12.575  25.639  1.00  0.00      B    H  
ATOM   2452  O   HOH B 811      29.455  15.936  15.913  1.00  0.00      B    O  
ATOM   2453  H1  HOH B 811      30.314  15.454  15.503  1.00  0.00      B    H  
ATOM   2454  H2  HOH B 811      29.264  16.846  15.467  1.00  0.00      B    H  
ATOM   2455  O   HOH B 812      23.265  30.687  21.128  1.00  0.00      B    O  
ATOM   2456  H1  HOH B 812      22.531  30.020  21.258  1.00  0.00      B    H  
ATOM   2457  H2  HOH B 812      23.739  30.420  20.316  1.00  0.00      B    H  
ATOM   2458  O   HOH B 813      17.173  20.144  38.769  1.00  0.00      B    O  
ATOM   2459  H1  HOH B 813      16.183  20.047  38.474  1.00  0.00      B    H  
ATOM   2460  H2  HOH B 813      17.836  19.846  38.049  1.00  0.00      B    H  
ATOM   2461  O   HOH B 814      30.269   5.104  12.099  1.00  0.00      B    O  
ATOM   2462  H1  HOH B 814      30.818   4.220  12.077  1.00  0.00      B    H  
ATOM   2463  H2  HOH B 814      29.753   5.155  11.230  1.00  0.00      B    H  
ATOM   2464  O   HOH B 815      28.170   3.829   4.408  1.00  0.00      B    O  
ATOM   2465  H1  HOH B 815      27.651   3.312   5.068  1.00  0.00      B    H  
ATOM   2466  H2  HOH B 815      29.096   3.444   4.391  1.00  0.00      B    H  
ATOM   2467  O   HOH B 816      18.309   5.907   2.061  1.00  0.00      B    O  
ATOM   2468  H1  HOH B 816      18.966   6.603   1.780  1.00  0.00      B    H  
ATOM   2469  H2  HOH B 816      18.866   5.175   2.596  1.00  0.00      B    H  
ATOM   2470  O   HOH B 817      26.396  27.552   3.918  1.00  0.00      B    O  
ATOM   2471  H1  HOH B 817      26.925  28.395   3.810  1.00  0.00      B    H  
ATOM   2472  H2  HOH B 817      26.879  26.903   4.493  1.00  0.00      B    H  
ATOM   2473  O   HOH B 818      12.474  10.032   3.687  1.00  0.00      B    O  
ATOM   2474  H1  HOH B 818      12.198  11.041   3.795  1.00  0.00      B    H  
ATOM   2475  H2  HOH B 818      12.868   9.718   4.553  1.00  0.00      B    H  
ATOM   2476  O   HOH B 819      10.296  20.158   8.034  1.00  0.00      B    O  
ATOM   2477  H1  HOH B 819       9.819  19.423   7.548  1.00  0.00      B    H  
ATOM   2478  H2  HOH B 819      10.088  20.014   9.009  1.00  0.00      B    H  
ATOM   2479  O   HOH B 820      33.670  32.247   5.922  1.00  0.00      B    O  
ATOM   2480  H1  HOH B 820      34.042  31.424   5.438  1.00  0.00      B    H  
ATOM   2481  H2  HOH B 820      33.077  32.725   5.277  1.00  0.00      B    H  
ATOM   2482  O   HOH B 821      27.026  11.296  11.795  1.00  0.00      B    O  
ATOM   2483  H1  HOH B 821      26.671  11.251  12.749  1.00  0.00      B    H  
ATOM   2484  H2  HOH B 821      27.143  12.334  11.490  1.00  0.00      B    H  
ATOM   2485  O   HOH B 822       2.863   8.583   7.317  1.00  0.00      B    O  
ATOM   2486  H1  HOH B 822       2.300   7.773   7.089  1.00  0.00      B    H  
ATOM   2487  H2  HOH B 822       2.467   9.014   8.115  1.00  0.00      B    H  
ATOM   2488  O   HOH B 823      24.416   6.377  17.326  1.00  0.00      B    O  
ATOM   2489  H1  HOH B 823      23.779   6.657  16.569  1.00  0.00      B    H  
ATOM   2490  H2  HOH B 823      25.225   5.854  16.846  1.00  0.00      B    H  
ATOM   2491  O   HOH B 824      13.823  10.313   6.270  1.00  0.00      B    O  
ATOM   2492  H1  HOH B 824      14.450  10.840   6.877  1.00  0.00      B    H  
ATOM   2493  H2  HOH B 824      14.416   9.770   5.707  1.00  0.00      B    H  
ATOM   2494  O   HOH B 825      22.008   4.216  11.017  1.00  0.00      B    O  
ATOM   2495  H1  HOH B 825      21.710   5.169  10.755  1.00  0.00      B    H  
ATOM   2496  H2  HOH B 825      23.025   4.241  10.907  1.00  0.00      B    H  
ATOM   2497  O   HOH B 826      19.917  30.664  38.125  1.00  0.00      B    O  
ATOM   2498  H1  HOH B 826      20.148  31.621  38.237  1.00  0.00      B    H  
ATOM   2499  H2  HOH B 826      20.086  30.198  39.023  1.00  0.00      B    H  
ATOM   2500  O   HOH B 827      -0.057  28.096  26.060  1.00  0.00      B    O  
ATOM   2501  H1  HOH B 827       0.434  28.933  26.401  1.00  0.00      B    H  
ATOM   2502  H2  HOH B 827      -0.300  27.536  26.910  1.00  0.00      B    H  
ATOM   2503  O   HOH B 828      10.430  38.734  14.069  1.00  0.00      B    O  
ATOM   2504  H1  HOH B 828      11.383  38.439  13.851  1.00  0.00      B    H  
ATOM   2505  H2  HOH B 828      10.054  38.077  14.689  1.00  0.00      B    H  
ATOM   2506  O   HOH B 829      26.906  33.997  17.037  1.00  0.00      B    O  
ATOM   2507  H1  HOH B 829      27.497  33.652  16.274  1.00  0.00      B    H  
ATOM   2508  H2  HOH B 829      25.973  34.216  16.661  1.00  0.00      B    H  
ATOM   2509  O   HOH B 830       3.860  25.087  10.663  1.00  0.00      B    O  
ATOM   2510  H1  HOH B 830       3.837  24.280  11.313  1.00  0.00      B    H  
ATOM   2511  H2  HOH B 830       4.804  25.472  10.710  1.00  0.00      B    H  
ATOM   2512  O   HOH B 831       2.475  17.710  22.074  1.00  0.00      B    O  
ATOM   2513  H1  HOH B 831       3.292  17.120  22.224  1.00  0.00      B    H  
ATOM   2514  H2  HOH B 831       2.798  18.505  21.582  1.00  0.00      B    H  
ATOM   2515  O   HOH B 832       1.521  13.835  23.187  1.00  0.00      B    O  
ATOM   2516  H1  HOH B 832       0.555  13.702  23.424  1.00  0.00      B    H  
ATOM   2517  H2  HOH B 832       1.808  14.744  23.510  1.00  0.00      B    H  
ATOM   2518  O   HOH B 833       7.215  32.429  34.594  1.00  0.00      B    O  
ATOM   2519  H1  HOH B 833       6.400  32.123  35.038  1.00  0.00      B    H  
ATOM   2520  H2  HOH B 833       7.251  31.785  33.795  1.00  0.00      B    H  
ATOM   2521  O   HOH B 834      32.039   8.977  11.874  1.00  0.00      B    O  
ATOM   2522  H1  HOH B 834      31.149   9.458  11.970  1.00  0.00      B    H  
ATOM   2523  H2  HOH B 834      31.967   8.344  11.112  1.00  0.00      B    H  
ATOM   2524  O   HOH B 835       1.718   9.879  31.714  1.00  0.00      B    O  
ATOM   2525  H1  HOH B 835       1.091   9.138  31.911  1.00  0.00      B    H  
ATOM   2526  H2  HOH B 835       1.451  10.646  32.309  1.00  0.00      B    H  
ATOM   2527  O   HOH B 836      28.209  18.418  19.457  1.00  0.00      B    O  
ATOM   2528  H1  HOH B 836      28.684  18.938  18.726  1.00  0.00      B    H  
ATOM   2529  H2  HOH B 836      28.366  18.928  20.281  1.00  0.00      B    H  
ATOM   2530  O   HOH B 837      27.323   4.185  28.680  1.00  0.00      B    O  
ATOM   2531  H1  HOH B 837      28.282   4.479  28.539  1.00  0.00      B    H  
ATOM   2532  H2  HOH B 837      27.244   3.733  29.592  1.00  0.00      B    H  
ATOM   2533  O   HOH B 838      18.149  25.777   2.652  1.00  0.00      B    O  
ATOM   2534  H1  HOH B 838      18.274  24.842   3.014  1.00  0.00      B    H  
ATOM   2535  H2  HOH B 838      17.156  25.993   2.629  1.00  0.00      B    H  
ATOM   2536  O   HOH B 839      37.093  29.873  35.848  1.00  0.00      B    O  
ATOM   2537  H1  HOH B 839      36.064  29.699  35.686  1.00  0.00      B    H  
ATOM   2538  H2  HOH B 839      37.176  30.633  36.484  1.00  0.00      B    H  
ATOM   2539  O   HOH B 840      18.885  17.360  12.304  1.00  0.00      B    O  
ATOM   2540  H1  HOH B 840      19.435  16.744  11.662  1.00  0.00      B    H  
ATOM   2541  H2  HOH B 840      18.529  16.762  13.053  1.00  0.00      B    H  
ATOM   2542  O   HOH B 841      26.695   6.375  26.231  1.00  0.00      B    O  
ATOM   2543  H1  HOH B 841      26.698   6.972  25.391  1.00  0.00      B    H  
ATOM   2544  H2  HOH B 841      25.913   5.737  26.207  1.00  0.00      B    H  
ATOM   2545  O   HOH B 842      37.657  14.750   0.516  1.00  0.00      B    O  
ATOM   2546  H1  HOH B 842      38.006  15.496  -0.096  1.00  0.00      B    H  
ATOM   2547  H2  HOH B 842      37.346  14.017  -0.071  1.00  0.00      B    H  
ATOM   2548  O   HOH B 843      31.657  37.850  26.756  1.00  0.00      B    O  
ATOM   2549  H1  HOH B 843      30.614  37.767  26.596  1.00  0.00      B    H  
ATOM   2550  H2  HOH B 843      31.929  36.919  27.040  1.00  0.00      B    H  
ATOM   2551  O   HOH B 844      16.759   2.777  29.333  1.00  0.00      B    O  
ATOM   2552  H1  HOH B 844      17.194   2.762  28.411  1.00  0.00      B    H  
ATOM   2553  H2  HOH B 844      16.119   1.983  29.363  1.00  0.00      B    H  
ATOM   2554  O   HOH B 845       7.861   8.978  15.845  1.00  0.00      B    O  
ATOM   2555  H1  HOH B 845       7.927   9.128  14.837  1.00  0.00      B    H  
ATOM   2556  H2  HOH B 845       8.684   9.371  16.270  1.00  0.00      B    H  
ATOM   2557  O   HOH B 846      23.807  18.206  38.687  1.00  0.00      B    O  
ATOM   2558  H1  HOH B 846      23.401  19.172  38.559  1.00  0.00      B    H  
ATOM   2559  H2  HOH B 846      24.507  18.029  38.003  1.00  0.00      B    H  
ATOM   2560  O   HOH B 847      36.200   9.665   2.157  1.00  0.00      B    O  
ATOM   2561  H1  HOH B 847      35.225   9.498   1.904  1.00  0.00      B    H  
ATOM   2562  H2  HOH B 847      36.469   9.176   3.039  1.00  0.00      B    H  
ATOM   2563  O   HOH B 848      24.598  24.364  32.880  1.00  0.00      B    O  
ATOM   2564  H1  HOH B 848      24.261  24.969  32.112  1.00  0.00      B    H  
ATOM   2565  H2  HOH B 848      23.787  24.115  33.520  1.00  0.00      B    H  
ATOM   2566  O   HOH B 849      14.663   6.473  15.740  1.00  0.00      B    O  
ATOM   2567  H1  HOH B 849      14.459   6.244  16.685  1.00  0.00      B    H  
ATOM   2568  H2  HOH B 849      15.168   5.680  15.354  1.00  0.00      B    H  
ATOM   2569  O   HOH B 850      13.846   1.574   2.561  1.00  0.00      B    O  
ATOM   2570  H1  HOH B 850      14.704   2.141   2.686  1.00  0.00      B    H  
ATOM   2571  H2  HOH B 850      13.987   0.632   2.977  1.00  0.00      B    H  
ATOM   2572  O   HOH B 851      11.141   3.567   5.623  1.00  0.00      B    O  
ATOM   2573  H1  HOH B 851      10.895   3.854   4.667  1.00  0.00      B    H  
ATOM   2574  H2  HOH B 851      10.813   4.350   6.168  1.00  0.00      B    H  
ATOM   2575  O   HOH B 852       1.055  14.335  18.995  1.00  0.00      B    O  
ATOM   2576  H1  HOH B 852       1.388  13.971  18.099  1.00  0.00      B    H  
ATOM   2577  H2  HOH B 852       0.757  13.498  19.523  1.00  0.00      B    H  
ATOM   2578  O   HOH B 853       6.575   3.498  22.408  1.00  0.00      B    O  
ATOM   2579  H1  HOH B 853       6.801   4.286  21.776  1.00  0.00      B    H  
ATOM   2580  H2  HOH B 853       7.484   2.986  22.473  1.00  0.00      B    H  
ATOM   2581  O   HOH B 854      34.749  12.275   3.565  1.00  0.00      B    O  
ATOM   2582  H1  HOH B 854      35.116  12.680   2.743  1.00  0.00      B    H  
ATOM   2583  H2  HOH B 854      35.295  11.512   3.839  1.00  0.00      B    H  
ATOM   2584  O   HOH B 855       7.495  13.261   9.939  1.00  0.00      B    O  
ATOM   2585  H1  HOH B 855       6.825  13.134  10.729  1.00  0.00      B    H  
ATOM   2586  H2  HOH B 855       6.925  13.549   9.186  1.00  0.00      B    H  
ATOM   2587  O   HOH B 856      38.636   8.930  36.598  1.00  0.00      B    O  
ATOM   2588  H1  HOH B 856      37.967   9.063  37.325  1.00  0.00      B    H  
ATOM   2589  H2  HOH B 856      38.915   9.852  36.192  1.00  0.00      B    H  
ATOM   2590  O   HOH B 857      36.351  12.966  30.685  1.00  0.00      B    O  
ATOM   2591  H1  HOH B 857      36.560  12.002  30.420  1.00  0.00      B    H  
ATOM   2592  H2  HOH B 857      35.758  12.940  31.551  1.00  0.00      B    H  
ATOM   2593  O   HOH B 858      18.553  13.138   9.289  1.00  0.00      B    O  
ATOM   2594  H1  HOH B 858      17.945  12.639   8.616  1.00  0.00      B    H  
ATOM   2595  H2  HOH B 858      18.489  12.659  10.181  1.00  0.00      B    H  
ATOM   2596  O   HOH B 859       6.962  26.620  23.803  1.00  0.00      B    O  
ATOM   2597  H1  HOH B 859       7.539  26.097  23.201  1.00  0.00      B    H  
ATOM   2598  H2  HOH B 859       6.725  26.109  24.701  1.00  0.00      B    H  
ATOM   2599  O   HOH B 860      24.849  31.714  34.833  1.00  0.00      B    O  
ATOM   2600  H1  HOH B 860      24.070  31.375  34.344  1.00  0.00      B    H  
ATOM   2601  H2  HOH B 860      24.780  31.627  35.816  1.00  0.00      B    H  
ATOM   2602  O   HOH B 861      18.573  26.200  34.639  1.00  0.00      B    O  
ATOM   2603  H1  HOH B 861      17.953  26.980  34.597  1.00  0.00      B    H  
ATOM   2604  H2  HOH B 861      19.131  26.366  35.465  1.00  0.00      B    H  
ATOM   2605  O   HOH B 862      28.739  31.908  29.049  1.00  0.00      B    O  
ATOM   2606  H1  HOH B 862      28.396  31.002  28.884  1.00  0.00      B    H  
ATOM   2607  H2  HOH B 862      28.438  32.464  28.232  1.00  0.00      B    H  
ATOM   2608  O   HOH B 863      26.307  33.852  37.945  1.00  0.00      B    O  
ATOM   2609  H1  HOH B 863      26.150  33.986  38.920  1.00  0.00      B    H  
ATOM   2610  H2  HOH B 863      27.057  33.161  37.817  1.00  0.00      B    H  
ATOM   2611  O   HOH B 864      15.264   7.531  13.178  1.00  0.00      B    O  
ATOM   2612  H1  HOH B 864      15.282   8.554  13.267  1.00  0.00      B    H  
ATOM   2613  H2  HOH B 864      15.017   7.090  14.067  1.00  0.00      B    H  
ATOM   2614  O   HOH B 865       3.038  31.351  10.397  1.00  0.00      B    O  
ATOM   2615  H1  HOH B 865       3.675  31.136   9.677  1.00  0.00      B    H  
ATOM   2616  H2  HOH B 865       3.531  31.568  11.226  1.00  0.00      B    H  
ATOM   2617  O   HOH B 866       2.463  12.920   6.480  1.00  0.00      B    O  
ATOM   2618  H1  HOH B 866       3.355  12.831   6.007  1.00  0.00      B    H  
ATOM   2619  H2  HOH B 866       1.730  13.116   5.841  1.00  0.00      B    H  
ATOM   2620  O   HOH B 867      17.624  35.469  22.515  1.00  0.00      B    O  
ATOM   2621  H1  HOH B 867      18.314  34.760  22.270  1.00  0.00      B    H  
ATOM   2622  H2  HOH B 867      16.762  35.020  22.807  1.00  0.00      B    H  
ATOM   2623  O   HOH B 868      29.810   8.379   3.430  1.00  0.00      B    O  
ATOM   2624  H1  HOH B 868      30.339   7.875   4.120  1.00  0.00      B    H  
ATOM   2625  H2  HOH B 868      29.522   7.633   2.854  1.00  0.00      B    H  
ATOM   2626  O   HOH B 869       1.291  21.913  26.873  1.00  0.00      B    O  
ATOM   2627  H1  HOH B 869       1.633  20.961  26.730  1.00  0.00      B    H  
ATOM   2628  H2  HOH B 869       2.168  22.406  27.168  1.00  0.00      B    H  
ATOM   2629  O   HOH B 870      22.951  19.504  34.912  1.00  0.00      B    O  
ATOM   2630  H1  HOH B 870      22.986  19.339  35.892  1.00  0.00      B    H  
ATOM   2631  H2  HOH B 870      22.259  18.887  34.476  1.00  0.00      B    H  
ATOM   2632  O   HOH B 871      29.249  19.237  17.109  1.00  0.00      B    O  
ATOM   2633  H1  HOH B 871      30.236  19.120  17.318  1.00  0.00      B    H  
ATOM   2634  H2  HOH B 871      28.980  18.890  16.179  1.00  0.00      B    H  
ATOM   2635  O   HOH B 872       0.691   0.219  12.016  1.00  0.00      B    O  
ATOM   2636  H1  HOH B 872       0.573   1.210  12.188  1.00  0.00      B    H  
ATOM   2637  H2  HOH B 872      -0.060  -0.060  11.398  1.00  0.00      B    H  
ATOM   2638  O   HOH B 873      19.753  37.651  15.676  1.00  0.00      B    O  
ATOM   2639  H1  HOH B 873      20.214  36.775  15.571  1.00  0.00      B    H  
ATOM   2640  H2  HOH B 873      20.350  38.311  16.165  1.00  0.00      B    H  
ATOM   2641  O   HOH B 874       6.073  14.953  17.996  1.00  0.00      B    O  
ATOM   2642  H1  HOH B 874       5.343  15.196  18.687  1.00  0.00      B    H  
ATOM   2643  H2  HOH B 874       6.777  14.432  18.483  1.00  0.00      B    H  
ATOM   2644  O   HOH B 875      20.824   4.040  17.980  1.00  0.00      B    O  
ATOM   2645  H1  HOH B 875      21.702   4.301  18.471  1.00  0.00      B    H  
ATOM   2646  H2  HOH B 875      20.912   4.385  17.033  1.00  0.00      B    H  
ATOM   2647  O   HOH B 876      13.907   6.313   7.975  1.00  0.00      B    O  
ATOM   2648  H1  HOH B 876      13.722   5.452   8.528  1.00  0.00      B    H  
ATOM   2649  H2  HOH B 876      13.013   6.681   7.771  1.00  0.00      B    H  
ATOM   2650  O   HOH B 877      10.766  38.780   6.621  1.00  0.00      B    O  
ATOM   2651  H1  HOH B 877      10.969  39.282   5.777  1.00  0.00      B    H  
ATOM   2652  H2  HOH B 877       9.818  39.072   6.940  1.00  0.00      B    H  
ATOM   2653  O   HOH B 878       2.308  23.430  12.465  1.00  0.00      B    O  
ATOM   2654  H1  HOH B 878       2.041  22.464  12.547  1.00  0.00      B    H  
ATOM   2655  H2  HOH B 878       2.926  23.647  13.230  1.00  0.00      B    H  
ATOM   2656  O   HOH B 879       1.829  33.579  37.491  1.00  0.00      B    O  
ATOM   2657  H1  HOH B 879       1.559  33.456  36.480  1.00  0.00      B    H  
ATOM   2658  H2  HOH B 879       2.404  32.817  37.645  1.00  0.00      B    H  
ATOM   2659  O   HOH B 880      32.576  14.154  31.469  1.00  0.00      B    O  
ATOM   2660  H1  HOH B 880      32.165  13.250  31.106  1.00  0.00      B    H  
ATOM   2661  H2  HOH B 880      31.924  14.480  32.135  1.00  0.00      B    H  
ATOM   2662  O   HOH B 881      34.981   4.788  12.979  1.00  0.00      B    O  
ATOM   2663  H1  HOH B 881      35.207   5.381  13.787  1.00  0.00      B    H  
ATOM   2664  H2  HOH B 881      35.083   3.839  13.399  1.00  0.00      B    H  
ATOM   2665  O   HOH B 882      21.687  16.273  26.319  1.00  0.00      B    O  
ATOM   2666  H1  HOH B 882      22.531  15.814  25.921  1.00  0.00      B    H  
ATOM   2667  H2  HOH B 882      21.866  16.644  27.241  1.00  0.00      B    H  
ATOM   2668  O   HOH B 883       3.046  22.118  31.477  1.00  0.00      B    O  
ATOM   2669  H1  HOH B 883       3.417  22.978  31.043  1.00  0.00      B    H  
ATOM   2670  H2  HOH B 883       2.712  22.288  32.403  1.00  0.00      B    H  
ATOM   2671  O   HOH B 884       7.353  36.418   8.098  1.00  0.00      B    O  
ATOM   2672  H1  HOH B 884       6.685  36.094   8.846  1.00  0.00      B    H  
ATOM   2673  H2  HOH B 884       8.002  35.606   7.931  1.00  0.00      B    H  
ATOM   2674  O   HOH B 885      21.487  13.628   3.894  1.00  0.00      B    O  
ATOM   2675  H1  HOH B 885      21.429  12.907   3.209  1.00  0.00      B    H  
ATOM   2676  H2  HOH B 885      21.451  14.483   3.402  1.00  0.00      B    H  
ATOM   2677  O   HOH B 886      35.590  21.645   3.369  1.00  0.00      B    O  
ATOM   2678  H1  HOH B 886      34.997  21.678   4.239  1.00  0.00      B    H  
ATOM   2679  H2  HOH B 886      36.292  20.916   3.481  1.00  0.00      B    H  
ATOM   2680  O   HOH B 887      29.118  33.694  14.598  1.00  0.00      B    O  
ATOM   2681  H1  HOH B 887      29.813  33.424  15.282  1.00  0.00      B    H  
ATOM   2682  H2  HOH B 887      29.424  34.539  14.212  1.00  0.00      B    H  
ATOM   2683  O   HOH B 888      34.324  10.470  12.202  1.00  0.00      B    O  
ATOM   2684  H1  HOH B 888      34.626  11.068  11.415  1.00  0.00      B    H  
ATOM   2685  H2  HOH B 888      33.495   9.945  12.002  1.00  0.00      B    H  
ATOM   2686  O   HOH B 889      16.034  22.065  10.318  1.00  0.00      B    O  
ATOM   2687  H1  HOH B 889      16.991  21.918  10.575  1.00  0.00      B    H  
ATOM   2688  H2  HOH B 889      15.632  21.296   9.837  1.00  0.00      B    H  
ATOM   2689  O   HOH B 890       1.857   7.033  23.118  1.00  0.00      B    O  
ATOM   2690  H1  HOH B 890       1.462   6.355  22.490  1.00  0.00      B    H  
ATOM   2691  H2  HOH B 890       2.206   7.788  22.507  1.00  0.00      B    H  
ATOM   2692  O   HOH B 891       8.664   9.706  34.806  1.00  0.00      B    O  
ATOM   2693  H1  HOH B 891       9.106  10.125  33.981  1.00  0.00      B    H  
ATOM   2694  H2  HOH B 891       7.835   9.263  34.527  1.00  0.00      B    H  
ATOM   2695  O   HOH B 892       5.889  23.661  37.394  1.00  0.00      B    O  
ATOM   2696  H1  HOH B 892       6.707  23.268  36.962  1.00  0.00      B    H  
ATOM   2697  H2  HOH B 892       5.768  23.209  38.320  1.00  0.00      B    H  
ATOM   2698  O   HOH B 893      33.794   4.615  24.491  1.00  0.00      B    O  
ATOM   2699  H1  HOH B 893      33.624   4.771  25.511  1.00  0.00      B    H  
ATOM   2700  H2  HOH B 893      33.596   5.493  24.048  1.00  0.00      B    H  
ATOM   2701  O   HOH B 894      32.743  10.805  31.836  1.00  0.00      B    O  
ATOM   2702  H1  HOH B 894      32.819   9.899  31.385  1.00  0.00      B    H  
ATOM   2703  H2  HOH B 894      32.257  10.726  32.741  1.00  0.00      B    H  
ATOM   2704  O   HOH B 895      37.786  31.522  16.335  1.00  0.00      B    O  
ATOM   2705  H1  HOH B 895      38.132  32.482  16.301  1.00  0.00      B    H  
ATOM   2706  H2  HOH B 895      37.436  31.402  17.235  1.00  0.00      B    H  
ATOM   2707  O   HOH B 896       7.151  19.935  13.602  1.00  0.00      B    O  
ATOM   2708  H1  HOH B 896       7.239  18.896  13.723  1.00  0.00      B    H  
ATOM   2709  H2  HOH B 896       7.568  20.397  14.442  1.00  0.00      B    H  
ATOM   2710  O   HOH B 897       5.354  36.073  16.910  1.00  0.00      B    O  
ATOM   2711  H1  HOH B 897       5.167  35.974  15.939  1.00  0.00      B    H  
ATOM   2712  H2  HOH B 897       5.468  37.025  17.070  1.00  0.00      B    H  
ATOM   2713  O   HOH B 898       3.556  17.487  31.366  1.00  0.00      B    O  
ATOM   2714  H1  HOH B 898       3.762  18.068  30.621  1.00  0.00      B    H  
ATOM   2715  H2  HOH B 898       3.696  16.539  31.004  1.00  0.00      B    H  
ATOM   2716  O   HOH B 899       5.518  32.060  19.626  1.00  0.00      B    O  
ATOM   2717  H1  HOH B 899       4.558  31.721  19.566  1.00  0.00      B    H  
ATOM   2718  H2  HOH B 899       5.901  32.013  20.567  1.00  0.00      B    H  
ATOM   2719  O   HOH B 900       9.714  13.716  11.576  1.00  0.00      B    O  
ATOM   2720  H1  HOH B 900       9.352  13.171  12.306  1.00  0.00      B    H  
ATOM   2721  H2  HOH B 900       9.029  13.795  10.819  1.00  0.00      B    H  
ATOM   2722  O   HOH B 901      31.656  33.264  15.806  1.00  0.00      B    O  
ATOM   2723  H1  HOH B 901      31.995  32.561  15.156  1.00  0.00      B    H  
ATOM   2724  H2  HOH B 901      31.979  34.126  15.410  1.00  0.00      B    H  
ATOM   2725  O   HOH B 902      27.724  32.243  12.867  1.00  0.00      B    O  
ATOM   2726  H1  HOH B 902      28.291  32.766  13.529  1.00  0.00      B    H  
ATOM   2727  H2  HOH B 902      28.138  32.330  11.919  1.00  0.00      B    H  
ATOM   2728  O   HOH B 903      30.909   5.475   0.145  1.00  0.00      B    O  
ATOM   2729  H1  HOH B 903      31.249   4.995   0.997  1.00  0.00      B    H  
ATOM   2730  H2  HOH B 903      31.579   5.432  -0.574  1.00  0.00      B    H  
ATOM   2731  O   HOH B 904      24.067  10.933  31.656  1.00  0.00      B    O  
ATOM   2732  H1  HOH B 904      24.405  10.032  31.390  1.00  0.00      B    H  
ATOM   2733  H2  HOH B 904      23.129  10.863  32.045  1.00  0.00      B    H  
ATOM   2734  O   HOH B 905      11.632  12.067  33.749  1.00  0.00      B    O  
ATOM   2735  H1  HOH B 905      12.474  11.746  34.163  1.00  0.00      B    H  
ATOM   2736  H2  HOH B 905      11.731  13.075  33.650  1.00  0.00      B    H  
ATOM   2737  O   HOH B 906       8.967   0.699  28.298  1.00  0.00      B    O  
ATOM   2738  H1  HOH B 906       8.341   1.090  27.673  1.00  0.00      B    H  
ATOM   2739  H2  HOH B 906       9.867   1.167  28.108  1.00  0.00      B    H  
ATOM   2740  O   HOH B 907      16.911  14.499  22.680  1.00  0.00      B    O  
ATOM   2741  H1  HOH B 907      17.789  14.024  22.777  1.00  0.00      B    H  
ATOM   2742  H2  HOH B 907      16.407  14.136  21.922  1.00  0.00      B    H  
ATOM   2743  O   HOH B 908      26.939  32.873   3.666  1.00  0.00      B    O  
ATOM   2744  H1  HOH B 908      26.449  32.798   4.572  1.00  0.00      B    H  
ATOM   2745  H2  HOH B 908      26.379  33.505   3.092  1.00  0.00      B    H  
ATOM   2746  O   HOH B 909      28.092  30.884  17.403  1.00  0.00      B    O  
ATOM   2747  H1  HOH B 909      27.234  30.572  16.966  1.00  0.00      B    H  
ATOM   2748  H2  HOH B 909      27.907  30.968  18.355  1.00  0.00      B    H  
ATOM   2749  O   HOH B 910      37.400   6.593  36.048  1.00  0.00      B    O  
ATOM   2750  H1  HOH B 910      38.188   7.207  36.049  1.00  0.00      B    H  
ATOM   2751  H2  HOH B 910      36.895   6.775  36.912  1.00  0.00      B    H  
ATOM   2752  O   HOH B 911       2.171  33.573   6.127  1.00  0.00      B    O  
ATOM   2753  H1  HOH B 911       1.308  34.030   5.692  1.00  0.00      B    H  
ATOM   2754  H2  HOH B 911       2.220  32.625   5.816  1.00  0.00      B    H  
ATOM   2755  O   HOH B 912      30.341  11.319  23.999  1.00  0.00      B    O  
ATOM   2756  H1  HOH B 912      30.664  12.166  24.570  1.00  0.00      B    H  
ATOM   2757  H2  HOH B 912      29.478  11.507  23.606  1.00  0.00      B    H  
ATOM   2758  O   HOH B 913      23.773  15.388  21.113  1.00  0.00      B    O  
ATOM   2759  H1  HOH B 913      23.001  14.776  20.981  1.00  0.00      B    H  
ATOM   2760  H2  HOH B 913      24.553  14.963  20.674  1.00  0.00      B    H  
ATOM   2761  O   HOH B 914       3.789  17.747  18.807  1.00  0.00      B    O  
ATOM   2762  H1  HOH B 914       3.919  16.759  19.143  1.00  0.00      B    H  
ATOM   2763  H2  HOH B 914       3.961  18.328  19.675  1.00  0.00      B    H  
ATOM   2764  O   HOH B 915      35.664   6.375  15.052  1.00  0.00      B    O  
ATOM   2765  H1  HOH B 915      35.803   6.443  16.080  1.00  0.00      B    H  
ATOM   2766  H2  HOH B 915      35.935   7.224  14.659  1.00  0.00      B    H  
ATOM   2767  O   HOH B 916      23.023   8.326  20.575  1.00  0.00      B    O  
ATOM   2768  H1  HOH B 916      23.891   7.783  20.760  1.00  0.00      B    H  
ATOM   2769  H2  HOH B 916      22.283   7.619  20.355  1.00  0.00      B    H  
ATOM   2770  O   HOH B 917      21.958  16.200  14.102  1.00  0.00      B    O  
ATOM   2771  H1  HOH B 917      21.055  16.274  14.524  1.00  0.00      B    H  
ATOM   2772  H2  HOH B 917      22.562  15.757  14.816  1.00  0.00      B    H  
ATOM   2773  O   HOH B 918      10.211  22.853  34.232  1.00  0.00      B    O  
ATOM   2774  H1  HOH B 918       9.742  22.529  35.100  1.00  0.00      B    H  
ATOM   2775  H2  HOH B 918      10.946  22.194  33.940  1.00  0.00      B    H  
ATOM   2776  O   HOH B 919       0.364  30.504  19.327  1.00  0.00      B    O  
ATOM   2777  H1  HOH B 919       0.137  30.205  20.235  1.00  0.00      B    H  
ATOM   2778  H2  HOH B 919       0.056  29.724  18.683  1.00  0.00      B    H  
ATOM   2779  O   HOH B 920      38.689  10.385  27.308  1.00  0.00      B    O  
ATOM   2780  H1  HOH B 920      39.059  11.307  27.410  1.00  0.00      B    H  
ATOM   2781  H2  HOH B 920      39.478   9.782  27.433  1.00  0.00      B    H  
ATOM   2782  O   HOH B 921      16.572  33.335  12.828  1.00  0.00      B    O  
ATOM   2783  H1  HOH B 921      17.215  33.565  13.532  1.00  0.00      B    H  
ATOM   2784  H2  HOH B 921      15.753  32.886  13.312  1.00  0.00      B    H  
ATOM   2785  O   HOH B 922      11.448  38.109  38.743  1.00  0.00      B    O  
ATOM   2786  H1  HOH B 922      10.819  37.554  39.381  1.00  0.00      B    H  
ATOM   2787  H2  HOH B 922      11.483  39.053  39.193  1.00  0.00      B    H  
ATOM   2788  O   HOH B 923      23.079   1.628  10.635  1.00  0.00      B    O  
ATOM   2789  H1  HOH B 923      23.563   1.532   9.770  1.00  0.00      B    H  
ATOM   2790  H2  HOH B 923      22.408   2.387  10.509  1.00  0.00      B    H  
ATOM   2791  O   HOH B 924      11.923  32.566  30.711  1.00  0.00      B    O  
ATOM   2792  H1  HOH B 924      12.478  32.399  31.532  1.00  0.00      B    H  
ATOM   2793  H2  HOH B 924      12.511  32.318  29.895  1.00  0.00      B    H  
ATOM   2794  O   HOH B 925      14.545   1.550  16.380  1.00  0.00      B    O  
ATOM   2795  H1  HOH B 925      13.888   2.314  16.194  1.00  0.00      B    H  
ATOM   2796  H2  HOH B 925      15.442   1.853  16.588  1.00  0.00      B    H  
ATOM   2797  O   HOH B 926       8.211  26.939   2.864  1.00  0.00      B    O  
ATOM   2798  H1  HOH B 926       8.205  26.574   3.811  1.00  0.00      B    H  
ATOM   2799  H2  HOH B 926       7.437  26.445   2.379  1.00  0.00      B    H  
ATOM   2800  O   HOH B 927      25.712  18.240  36.761  1.00  0.00      B    O  
ATOM   2801  H1  HOH B 927      25.707  17.226  36.983  1.00  0.00      B    H  
ATOM   2802  H2  HOH B 927      26.645  18.499  36.600  1.00  0.00      B    H  
ATOM   2803  O   HOH B 928      30.247   1.371  14.851  1.00  0.00      B    O  
ATOM   2804  H1  HOH B 928      31.041   0.773  15.041  1.00  0.00      B    H  
ATOM   2805  H2  HOH B 928      30.242   2.051  15.609  1.00  0.00      B    H  
ATOM   2806  O   HOH B 929      16.198  20.573  30.130  1.00  0.00      B    O  
ATOM   2807  H1  HOH B 929      17.190  20.367  30.266  1.00  0.00      B    H  
ATOM   2808  H2  HOH B 929      15.970  21.449  29.712  1.00  0.00      B    H  
ATOM   2809  O   HOH B 930      30.387  22.790  34.170  1.00  0.00      B    O  
ATOM   2810  H1  HOH B 930      30.314  21.839  33.812  1.00  0.00      B    H  
ATOM   2811  H2  HOH B 930      30.584  22.711  35.132  1.00  0.00      B    H  
ATOM   2812  O   HOH B 931      12.163   0.211  32.147  1.00  0.00      B    O  
ATOM   2813  H1  HOH B 931      11.376  -0.379  32.090  1.00  0.00      B    H  
ATOM   2814  H2  HOH B 931      12.301   0.602  31.208  1.00  0.00      B    H  
ATOM   2815  O   HOH B 932      22.686  36.759  14.076  1.00  0.00      B    O  
ATOM   2816  H1  HOH B 932      22.322  37.630  13.634  1.00  0.00      B    H  
ATOM   2817  H2  HOH B 932      21.959  36.373  14.735  1.00  0.00      B    H  
ATOM   2818  O   HOH B 933      20.788   9.855  21.142  1.00  0.00      B    O  
ATOM   2819  H1  HOH B 933      19.855   9.466  21.422  1.00  0.00      B    H  
ATOM   2820  H2  HOH B 933      21.447   9.154  21.309  1.00  0.00      B    H  
ATOM   2821  O   HOH B 934       8.318  15.045  14.980  1.00  0.00      B    O  
ATOM   2822  H1  HOH B 934       9.271  15.189  15.416  1.00  0.00      B    H  
ATOM   2823  H2  HOH B 934       8.369  14.064  14.604  1.00  0.00      B    H  
ATOM   2824  O   HOH B 935       4.350   6.196   4.460  1.00  0.00      B    O  
ATOM   2825  H1  HOH B 935       4.884   7.000   4.098  1.00  0.00      B    H  
ATOM   2826  H2  HOH B 935       3.352   6.275   4.244  1.00  0.00      B    H  
ATOM   2827  O   HOH B 936      31.055  12.318  19.836  1.00  0.00      B    O  
ATOM   2828  H1  HOH B 936      31.215  11.696  20.611  1.00  0.00      B    H  
ATOM   2829  H2  HOH B 936      31.862  12.278  19.249  1.00  0.00      B    H  
ATOM   2830  O   HOH B 937      23.812  19.348   3.128  1.00  0.00      B    O  
ATOM   2831  H1  HOH B 937      22.808  19.396   3.364  1.00  0.00      B    H  
ATOM   2832  H2  HOH B 937      24.220  20.267   3.138  1.00  0.00      B    H  
ATOM   2833  O   HOH B 938      37.662   8.265   9.959  1.00  0.00      B    O  
ATOM   2834  H1  HOH B 938      37.430   9.222   9.769  1.00  0.00      B    H  
ATOM   2835  H2  HOH B 938      38.636   8.090   9.663  1.00  0.00      B    H  
ATOM   2836  O   HOH B 939      31.116  13.135   1.416  1.00  0.00      B    O  
ATOM   2837  H1  HOH B 939      30.705  12.238   1.690  1.00  0.00      B    H  
ATOM   2838  H2  HOH B 939      31.523  13.645   2.191  1.00  0.00      B    H  
ATOM   2839  O   HOH B 940      29.252  28.884   2.091  1.00  0.00      B    O  
ATOM   2840  H1  HOH B 940      28.653  29.507   2.646  1.00  0.00      B    H  
ATOM   2841  H2  HOH B 940      28.930  28.980   1.110  1.00  0.00      B    H  
ATOM   2842  O   HOH B 941      26.888  31.507   8.711  1.00  0.00      B    O  
ATOM   2843  H1  HOH B 941      27.320  31.182   7.873  1.00  0.00      B    H  
ATOM   2844  H2  HOH B 941      26.893  30.714   9.317  1.00  0.00      B    H  
ATOM   2845  O   HOH B 942      38.693   0.857   8.675  1.00  0.00      B    O  
ATOM   2846  H1  HOH B 942      39.327   0.304   8.143  1.00  0.00      B    H  
ATOM   2847  H2  HOH B 942      38.029   0.219   9.103  1.00  0.00      B    H  
ATOM   2848  O   HOH B 943      21.267  23.015  23.262  1.00  0.00      B    O  
ATOM   2849  H1  HOH B 943      21.971  22.754  24.020  1.00  0.00      B    H  
ATOM   2850  H2  HOH B 943      20.835  22.200  22.927  1.00  0.00      B    H  
ATOM   2851  O   HOH B 944      23.577  23.345  15.690  1.00  0.00      B    O  
ATOM   2852  H1  HOH B 944      23.253  22.438  15.964  1.00  0.00      B    H  
ATOM   2853  H2  HOH B 944      24.383  23.482  16.334  1.00  0.00      B    H  
ATOM   2854  O   HOH B 945       2.922  12.450  26.577  1.00  0.00      B    O  
ATOM   2855  H1  HOH B 945       3.321  11.943  27.379  1.00  0.00      B    H  
ATOM   2856  H2  HOH B 945       2.089  12.899  26.963  1.00  0.00      B    H  
ATOM   2857  O   HOH B 946      36.534  15.881  29.689  1.00  0.00      B    O  
ATOM   2858  H1  HOH B 946      36.659  14.882  29.886  1.00  0.00      B    H  
ATOM   2859  H2  HOH B 946      36.836  16.393  30.530  1.00  0.00      B    H  
ATOM   2860  O   HOH B 947       4.934  11.992  14.245  1.00  0.00      B    O  
ATOM   2861  H1  HOH B 947       5.275  12.945  14.468  1.00  0.00      B    H  
ATOM   2862  H2  HOH B 947       5.272  11.358  14.995  1.00  0.00      B    H  
ATOM   2863  O   HOH B 948      11.334   1.892  27.754  1.00  0.00      B    O  
ATOM   2864  H1  HOH B 948      11.791   1.358  26.976  1.00  0.00      B    H  
ATOM   2865  H2  HOH B 948      11.540   2.876  27.670  1.00  0.00      B    H  
ATOM   2866  O   HOH B 949      11.746   1.278   8.866  1.00  0.00      B    O  
ATOM   2867  H1  HOH B 949      10.839   1.706   8.943  1.00  0.00      B    H  
ATOM   2868  H2  HOH B 949      12.044   1.320   7.893  1.00  0.00      B    H  
ATOM   2869  O   HOH B 950       3.491  36.411  24.695  1.00  0.00      B    O  
ATOM   2870  H1  HOH B 950       3.048  36.370  23.747  1.00  0.00      B    H  
ATOM   2871  H2  HOH B 950       2.934  37.102  25.198  1.00  0.00      B    H  
ATOM   2872  O   HOH B 951      14.539  13.444   0.351  1.00  0.00      B    O  
ATOM   2873  H1  HOH B 951      14.977  13.365  -0.572  1.00  0.00      B    H  
ATOM   2874  H2  HOH B 951      15.100  13.174   1.175  1.00  0.00      B    H  
ATOM   2875  O   HOH B 952      17.857  17.159  32.973  1.00  0.00      B    O  
ATOM   2876  H1  HOH B 952      17.053  17.324  33.599  1.00  0.00      B    H  
ATOM   2877  H2  HOH B 952      18.477  16.452  33.393  1.00  0.00      B    H  
ATOM   2878  O   HOH B 953      11.184  10.859  10.522  1.00  0.00      B    O  
ATOM   2879  H1  HOH B 953      10.888  10.561  11.424  1.00  0.00      B    H  
ATOM   2880  H2  HOH B 953      11.956  11.456  10.687  1.00  0.00      B    H  
ATOM   2881  O   HOH B 954      23.333  21.238   6.781  1.00  0.00      B    O  
ATOM   2882  H1  HOH B 954      23.704  20.291   6.972  1.00  0.00      B    H  
ATOM   2883  H2  HOH B 954      22.601  21.462   7.494  1.00  0.00      B    H  
ATOM   2884  O   HOH B 955      13.685   3.420  31.385  1.00  0.00      B    O  
ATOM   2885  H1  HOH B 955      14.640   3.540  31.726  1.00  0.00      B    H  
ATOM   2886  H2  HOH B 955      13.639   2.501  31.035  1.00  0.00      B    H  
ATOM   2887  O   HOH B 956      14.970  36.037  34.163  1.00  0.00      B    O  
ATOM   2888  H1  HOH B 956      14.357  35.468  34.707  1.00  0.00      B    H  
ATOM   2889  H2  HOH B 956      14.506  36.953  34.322  1.00  0.00      B    H  
ATOM   2890  O   HOH B 957      15.067  11.738  28.197  1.00  0.00      B    O  
ATOM   2891  H1  HOH B 957      15.755  11.184  27.716  1.00  0.00      B    H  
ATOM   2892  H2  HOH B 957      14.858  11.214  29.066  1.00  0.00      B    H  
ATOM   2893  O   HOH B 958      28.221   0.693  20.810  1.00  0.00      B    O  
ATOM   2894  H1  HOH B 958      28.122   0.186  21.650  1.00  0.00      B    H  
ATOM   2895  H2  HOH B 958      28.447   1.704  20.977  1.00  0.00      B    H  
ATOM   2896  O   HOH B 959      20.811  18.307  33.516  1.00  0.00      B    O  
ATOM   2897  H1  HOH B 959      20.075  18.974  33.332  1.00  0.00      B    H  
ATOM   2898  H2  HOH B 959      20.608  17.441  33.090  1.00  0.00      B    H  
ATOM   2899  O   HOH B 960      35.312  22.083  34.531  1.00  0.00      B    O  
ATOM   2900  H1  HOH B 960      35.918  21.380  34.880  1.00  0.00      B    H  
ATOM   2901  H2  HOH B 960      34.464  21.993  35.044  1.00  0.00      B    H  
ATOM   2902  O   HOH B 961      24.128   9.460  23.667  1.00  0.00      B    O  
ATOM   2903  H1  HOH B 961      24.193   9.933  24.609  1.00  0.00      B    H  
ATOM   2904  H2  HOH B 961      23.444   8.710  23.747  1.00  0.00      B    H  
ATOM   2905  O   HOH B 962      18.860  15.516   8.316  1.00  0.00      B    O  
ATOM   2906  H1  HOH B 962      19.198  15.287   7.393  1.00  0.00      B    H  
ATOM   2907  H2  HOH B 962      18.452  14.653   8.732  1.00  0.00      B    H  
ATOM   2908  O   HOH B 963       7.606  15.498   4.051  1.00  0.00      B    O  
ATOM   2909  H1  HOH B 963       7.766  16.519   3.883  1.00  0.00      B    H  
ATOM   2910  H2  HOH B 963       6.885  15.332   4.797  1.00  0.00      B    H  
ATOM   2911  O   HOH B 964      36.019  33.451  35.945  1.00  0.00      B    O  
ATOM   2912  H1  HOH B 964      35.067  33.157  35.848  1.00  0.00      B    H  
ATOM   2913  H2  HOH B 964      36.490  32.838  36.674  1.00  0.00      B    H  
ATOM   2914  O   HOH B 965      30.458  36.029  21.410  1.00  0.00      B    O  
ATOM   2915  H1  HOH B 965      30.911  36.725  20.821  1.00  0.00      B    H  
ATOM   2916  H2  HOH B 965      30.501  35.099  20.949  1.00  0.00      B    H  
ATOM   2917  O   HOH B 966      28.293  29.671  13.486  1.00  0.00      B    O  
ATOM   2918  H1  HOH B 966      27.503  28.999  13.291  1.00  0.00      B    H  
ATOM   2919  H2  HOH B 966      28.079  30.569  13.089  1.00  0.00      B    H  
ATOM   2920  O   HOH B 967      17.205  38.778   3.513  1.00  0.00      B    O  
ATOM   2921  H1  HOH B 967      17.585  37.833   3.642  1.00  0.00      B    H  
ATOM   2922  H2  HOH B 967      17.722  39.153   2.739  1.00  0.00      B    H  
ATOM   2923  O   HOH B 968       3.755  15.133  19.840  1.00  0.00      B    O  
ATOM   2924  H1  HOH B 968       2.804  14.934  19.485  1.00  0.00      B    H  
ATOM   2925  H2  HOH B 968       3.905  14.540  20.658  1.00  0.00      B    H  
ATOM   2926  O   HOH B 969       0.481  12.856  28.009  1.00  0.00      B    O  
ATOM   2927  H1  HOH B 969       0.541  12.921  29.017  1.00  0.00      B    H  
ATOM   2928  H2  HOH B 969      -0.073  13.643  27.696  1.00  0.00      B    H  
ATOM   2929  O   HOH B 970      19.357   6.256   5.360  1.00  0.00      B    O  
ATOM   2930  H1  HOH B 970      20.136   5.971   5.945  1.00  0.00      B    H  
ATOM   2931  H2  HOH B 970      19.426   5.671   4.495  1.00  0.00      B    H  
ATOM   2932  O   HOH B 971      23.661  16.274   1.440  1.00  0.00      B    O  
ATOM   2933  H1  HOH B 971      24.550  16.296   1.931  1.00  0.00      B    H  
ATOM   2934  H2  HOH B 971      23.620  17.044   0.787  1.00  0.00      B    H  
ATOM   2935  O   HOH B 972      11.832   7.270  15.079  1.00  0.00      B    O  
ATOM   2936  H1  HOH B 972      12.705   6.826  14.755  1.00  0.00      B    H  
ATOM   2937  H2  HOH B 972      11.320   7.529  14.256  1.00  0.00      B    H  
ATOM   2938  O   HOH B 973      13.624  12.337  10.167  1.00  0.00      B    O  
ATOM   2939  H1  HOH B 973      14.009  13.036  10.775  1.00  0.00      B    H  
ATOM   2940  H2  HOH B 973      14.245  11.528  10.118  1.00  0.00      B    H  
ATOM   2941  O   HOH B 974      14.569  13.948   4.462  1.00  0.00      B    O  
ATOM   2942  H1  HOH B 974      13.837  13.562   3.981  1.00  0.00      B    H  
ATOM   2943  H2  HOH B 974      14.385  14.932   4.583  1.00  0.00      B    H  
ATOM   2944  O   HOH B 975       2.375  30.086   0.417  1.00  0.00      B    O  
ATOM   2945  H1  HOH B 975       3.070  30.633  -0.163  1.00  0.00      B    H  
ATOM   2946  H2  HOH B 975       2.635  29.106   0.296  1.00  0.00      B    H  
ATOM   2947  O   HOH B 976      13.582  25.575  25.819  1.00  0.00      B    O  
ATOM   2948  H1  HOH B 976      14.476  26.079  26.040  1.00  0.00      B    H  
ATOM   2949  H2  HOH B 976      13.190  25.964  24.974  1.00  0.00      B    H  
ATOM   2950  O   HOH B 977      16.093  34.593  10.583  1.00  0.00      B    O  
ATOM   2951  H1  HOH B 977      16.354  34.007  11.408  1.00  0.00      B    H  
ATOM   2952  H2  HOH B 977      16.738  34.390   9.840  1.00  0.00      B    H  
ATOM   2953  O   HOH B 978      18.843  21.382  24.603  1.00  0.00      B    O  
ATOM   2954  H1  HOH B 978      19.128  21.930  25.432  1.00  0.00      B    H  
ATOM   2955  H2  HOH B 978      19.045  20.375  24.785  1.00  0.00      B    H  
ATOM   2956  O   HOH B 979      30.918   5.902  19.522  1.00  0.00      B    O  
ATOM   2957  H1  HOH B 979      31.777   5.310  19.672  1.00  0.00      B    H  
ATOM   2958  H2  HOH B 979      31.222   6.866  19.478  1.00  0.00      B    H  
ATOM   2959  O   HOH B 980       6.661  25.093  26.068  1.00  0.00      B    O  
ATOM   2960  H1  HOH B 980       6.914  24.226  25.642  1.00  0.00      B    H  
ATOM   2961  H2  HOH B 980       6.429  24.929  27.022  1.00  0.00      B    H  
ATOM   2962  O   HOH B 981      14.259  24.372  20.989  1.00  0.00      B    O  
ATOM   2963  H1  HOH B 981      13.338  23.947  21.253  1.00  0.00      B    H  
ATOM   2964  H2  HOH B 981      14.675  24.640  21.938  1.00  0.00      B    H  
ATOM   2965  O   HOH B 982       6.183  22.863   6.698  1.00  0.00      B    O  
ATOM   2966  H1  HOH B 982       5.834  22.802   7.702  1.00  0.00      B    H  
ATOM   2967  H2  HOH B 982       6.643  23.772   6.595  1.00  0.00      B    H  
ATOM   2968  O   HOH B 983       3.500  17.457   2.670  1.00  0.00      B    O  
ATOM   2969  H1  HOH B 983       4.298  16.890   2.538  1.00  0.00      B    H  
ATOM   2970  H2  HOH B 983       3.112  17.123   3.552  1.00  0.00      B    H  
ATOM   2971  O   HOH B 984      12.573  34.147  22.917  1.00  0.00      B    O  
ATOM   2972  H1  HOH B 984      11.630  34.140  23.262  1.00  0.00      B    H  
ATOM   2973  H2  HOH B 984      12.569  34.494  22.032  1.00  0.00      B    H  
ATOM   2974  O   HOH B 985       6.530  33.786  10.553  1.00  0.00      B    O  
ATOM   2975  H1  HOH B 985       7.193  33.235  10.094  1.00  0.00      B    H  
ATOM   2976  H2  HOH B 985       6.894  33.967  11.494  1.00  0.00      B    H  
ATOM   2977  O   HOH B 986      17.867   3.223  22.558  1.00  0.00      B    O  
ATOM   2978  H1  HOH B 986      17.008   3.781  22.676  1.00  0.00      B    H  
ATOM   2979  H2  HOH B 986      17.746   2.577  21.746  1.00  0.00      B    H  
ATOM   2980  O   HOH B 987       2.730  23.012   3.065  1.00  0.00      B    O  
ATOM   2981  H1  HOH B 987       1.745  22.779   2.753  1.00  0.00      B    H  
ATOM   2982  H2  HOH B 987       3.048  23.822   2.517  1.00  0.00      B    H  
ATOM   2983  O   HOH B 988       8.856  16.877  10.025  1.00  0.00      B    O  
ATOM   2984  H1  HOH B 988       8.342  16.437  10.786  1.00  0.00      B    H  
ATOM   2985  H2  HOH B 988       9.185  16.152   9.443  1.00  0.00      B    H  
ATOM   2986  O   HOH B 989      35.464  20.675  23.613  1.00  0.00      B    O  
ATOM   2987  H1  HOH B 989      35.830  19.866  24.164  1.00  0.00      B    H  
ATOM   2988  H2  HOH B 989      35.305  20.247  22.720  1.00  0.00      B    H  
ATOM   2989  O   HOH B 990       0.673   6.739  25.532  1.00  0.00      B    O  
ATOM   2990  H1  HOH B 990       1.394   6.834  24.800  1.00  0.00      B    H  
ATOM   2991  H2  HOH B 990       0.907   5.986  26.170  1.00  0.00      B    H  
ATOM   2992  O   HOH B 991      17.739  31.713   9.525  1.00  0.00      B    O  
ATOM   2993  H1  HOH B 991      17.635  31.942   8.546  1.00  0.00      B    H  
ATOM   2994  H2  HOH B 991      17.982  30.716   9.597  1.00  0.00      B    H  
ATOM   2995  O   HOH B 992      25.444   6.971  20.619  1.00  0.00      B    O  
ATOM   2996  H1  HOH B 992      25.490   6.130  21.193  1.00  0.00      B    H  
ATOM   2997  H2  HOH B 992      26.151   6.917  19.931  1.00  0.00      B    H  
ATOM   2998  O   HOH B 993      23.517  32.578  13.291  1.00  0.00      B    O  
ATOM   2999  H1  HOH B 993      23.947  32.675  12.384  1.00  0.00      B    H  
ATOM   3000  H2  HOH B 993      23.732  31.658  13.644  1.00  0.00      B    H  
ATOM   3001  O   HOH B 994      30.003  14.321   9.427  1.00  0.00      B    O  
ATOM   3002  H1  HOH B 994      30.062  13.702   8.611  1.00  0.00      B    H  
ATOM   3003  H2  HOH B 994      29.422  13.792  10.109  1.00  0.00      B    H  
ATOM   3004  O   HOH B 995      19.984   9.465   1.470  1.00  0.00      B    O  
ATOM   3005  H1  HOH B 995      20.428   8.599   1.167  1.00  0.00      B    H  
ATOM   3006  H2  HOH B 995      19.438   9.844   0.677  1.00  0.00      B    H  
ATOM   3007  O   HOH B 996       0.726  29.646  15.667  1.00  0.00      B    O  
ATOM   3008  H1  HOH B 996      -0.087  30.240  15.800  1.00  0.00      B    H  
ATOM   3009  H2  HOH B 996       1.551  30.033  16.109  1.00  0.00      B    H  
ATOM   3010  O   HOH B 997      18.987  16.533  28.385  1.00  0.00      B    O  
ATOM   3011  H1  HOH B 997      19.196  15.860  29.127  1.00  0.00      B    H  
ATOM   3012  H2  HOH B 997      19.704  16.567  27.760  1.00  0.00      B    H  
ATOM   3013  O   HOH B 998      36.874  29.416   2.316  1.00  0.00      B    O  
ATOM   3014  H1  HOH B 998      36.218  28.965   2.953  1.00  0.00      B    H  
ATOM   3015  H2  HOH B 998      37.600  29.848   2.971  1.00  0.00      B    H  
ATOM   3016  O   HOH B 999      23.929  16.392  11.963  1.00  0.00      B    O  
ATOM   3017  H1  HOH B 999      23.152  16.165  12.565  1.00  0.00      B    H  
ATOM   3018  H2  HOH B 999      24.723  16.048  12.505  1.00  0.00      B    H  
ATOM   3019  O   HOH B1000      18.737  36.848   9.095  1.00  0.00      B    O  
ATOM   3020  H1  HOH B1000      19.391  36.878   8.274  1.00  0.00      B    H  
ATOM   3021  H2  HOH B1000      18.192  37.684   9.000  1.00  0.00      B    H  
ATOM   3022  O   HOH B1001      17.005  20.874   4.161  1.00  0.00      B    O  
ATOM   3023  H1  HOH B1001      16.323  20.404   3.539  1.00  0.00      B    H  
ATOM   3024  H2  HOH B1001      17.284  20.156   4.853  1.00  0.00      B    H  
ATOM   3025  O   HOH B1002      36.803  22.659  29.822  1.00  0.00      B    O  
ATOM   3026  H1  HOH B1002      36.388  22.756  30.722  1.00  0.00      B    H  
ATOM   3027  H2  HOH B1002      37.400  21.823  29.920  1.00  0.00      B    H  
ATOM   3028  O   HOH B1003       5.124  31.028  31.027  1.00  0.00      B    O  
ATOM   3029  H1  HOH B1003       5.647  31.807  30.775  1.00  0.00      B    H  
ATOM   3030  H2  HOH B1003       5.666  30.228  31.223  1.00  0.00      B    H  
ATOM   3031  O   HOH B1004      32.018  19.976   6.134  1.00  0.00      B    O  
ATOM   3032  H1  HOH B1004      32.388  19.060   5.831  1.00  0.00      B    H  
ATOM   3033  H2  HOH B1004      31.034  20.118   5.844  1.00  0.00      B    H  
ATOM   3034  O   HOH B1005       0.244  34.187  11.945  1.00  0.00      B    O  
ATOM   3035  H1  HOH B1005       0.411  33.925  10.993  1.00  0.00      B    H  
ATOM   3036  H2  HOH B1005       0.305  33.360  12.472  1.00  0.00      B    H  
ATOM   3037  O   HOH B1006       7.217   9.652  27.526  1.00  0.00      B    O  
ATOM   3038  H1  HOH B1006       8.069  10.141  27.566  1.00  0.00      B    H  
ATOM   3039  H2  HOH B1006       7.217   8.988  26.778  1.00  0.00      B    H  
ATOM   3040  O   HOH B1007      26.691  35.577  26.327  1.00  0.00      B    O  
ATOM   3041  H1  HOH B1007      27.148  35.211  25.569  1.00  0.00      B    H  
ATOM   3042  H2  HOH B1007      27.353  36.056  26.895  1.00  0.00      B    H  
ATOM   3043  O   HOH B1008      14.682   5.392  29.456  1.00  0.00      B    O  
ATOM   3044  H1  HOH B1008      14.462   4.673  30.123  1.00  0.00      B    H  
ATOM   3045  H2  HOH B1008      15.671   5.467  29.439  1.00  0.00      B    H  
ATOM   3046  O   HOH B1009      16.605   0.759  32.053  1.00  0.00      B    O  
ATOM   3047  H1  HOH B1009      16.427  -0.205  32.311  1.00  0.00      B    H  
ATOM   3048  H2  HOH B1009      17.484   0.609  31.463  1.00  0.00      B    H  
ATOM   3049  O   HOH B1010       5.816  29.958  16.049  1.00  0.00      B    O  
ATOM   3050  H1  HOH B1010       5.568  30.097  15.061  1.00  0.00      B    H  
ATOM   3051  H2  HOH B1010       5.126  29.273  16.413  1.00  0.00      B    H  
ATOM   3052  O   HOH B1011      18.894  26.513  20.976  1.00  0.00      B    O  
ATOM   3053  H1  HOH B1011      18.214  25.765  20.979  1.00  0.00      B    H  
ATOM   3054  H2  HOH B1011      19.811  26.061  21.230  1.00  0.00      B    H  
ATOM   3055  O   HOH B1012       0.890  27.062  15.576  1.00  0.00      B    O  
ATOM   3056  H1  HOH B1012       0.662  28.030  15.722  1.00  0.00      B    H  
ATOM   3057  H2  HOH B1012       1.431  26.778  16.406  1.00  0.00      B    H  
ATOM   3058  O   HOH B1013       6.263  16.138  11.333  1.00  0.00      B    O  
ATOM   3059  H1  HOH B1013       5.666  15.495  11.778  1.00  0.00      B    H  
ATOM   3060  H2  HOH B1013       6.190  15.907  10.343  1.00  0.00      B    H  
ATOM   3061  O   HOH B1014       4.168  12.394  17.759  1.00  0.00      B    O  
ATOM   3062  H1  HOH B1014       4.560  11.538  17.371  1.00  0.00      B    H  
ATOM   3063  H2  HOH B1014       4.810  12.716  18.479  1.00  0.00      B    H  
ATOM   3064  O   HOH B1015      20.896  22.422  38.611  1.00  0.00      B    O  
ATOM   3065  H1  HOH B1015      20.526  22.698  37.655  1.00  0.00      B    H  
ATOM   3066  H2  HOH B1015      20.076  22.319  39.209  1.00  0.00      B    H  
ATOM   3067  O   HOH B1016       7.761   5.750  34.269  1.00  0.00      B    O  
ATOM   3068  H1  HOH B1016       8.162   5.939  35.170  1.00  0.00      B    H  
ATOM   3069  H2  HOH B1016       7.840   4.791  34.018  1.00  0.00      B    H  
ATOM   3070  O   HOH B1017      10.970  26.637  22.419  1.00  0.00      B    O  
ATOM   3071  H1  HOH B1017      10.720  26.433  23.384  1.00  0.00      B    H  
ATOM   3072  H2  HOH B1017      10.680  25.914  21.819  1.00  0.00      B    H  
ATOM   3073  O   HOH B1018      37.889  13.696  23.435  1.00  0.00      B    O  
ATOM   3074  H1  HOH B1018      37.444  13.085  22.753  1.00  0.00      B    H  
ATOM   3075  H2  HOH B1018      37.762  14.598  23.078  1.00  0.00      B    H  
ATOM   3076  O   HOH B1019       0.501  17.150   6.059  1.00  0.00      B    O  
ATOM   3077  H1  HOH B1019       0.977  18.078   6.129  1.00  0.00      B    H  
ATOM   3078  H2  HOH B1019       0.203  16.900   7.002  1.00  0.00      B    H  
ATOM   3079  O   HOH B1020      35.191  11.493  25.549  1.00  0.00      B    O  
ATOM   3080  H1  HOH B1020      34.975  11.374  26.536  1.00  0.00      B    H  
ATOM   3081  H2  HOH B1020      35.310  10.627  25.120  1.00  0.00      B    H  
ATOM   3082  O   HOH B1021       2.836   8.066   2.592  1.00  0.00      B    O  
ATOM   3083  H1  HOH B1021       2.485   8.634   3.380  1.00  0.00      B    H  
ATOM   3084  H2  HOH B1021       3.766   8.411   2.418  1.00  0.00      B    H  
ATOM   3085  O   HOH B1022      32.475  19.750  34.595  1.00  0.00      B    O  
ATOM   3086  H1  HOH B1022      32.843  20.050  35.482  1.00  0.00      B    H  
ATOM   3087  H2  HOH B1022      32.976  20.348  33.936  1.00  0.00      B    H  
ATOM   3088  O   HOH B1023      34.194  23.917   2.182  1.00  0.00      B    O  
ATOM   3089  H1  HOH B1023      33.172  23.676   2.084  1.00  0.00      B    H  
ATOM   3090  H2  HOH B1023      34.720  23.126   2.531  1.00  0.00      B    H  
ATOM   3091  O   HOH B1024      24.790  16.148  26.136  1.00  0.00      B    O  
ATOM   3092  H1  HOH B1024      25.553  15.712  26.635  1.00  0.00      B    H  
ATOM   3093  H2  HOH B1024      24.502  15.492  25.407  1.00  0.00      B    H  
ATOM   3094  O   HOH B1025      36.187  16.069  35.869  1.00  0.00      B    O  
ATOM   3095  H1  HOH B1025      36.641  16.397  36.734  1.00  0.00      B    H  
ATOM   3096  H2  HOH B1025      35.864  16.931  35.336  1.00  0.00      B    H  
ATOM   3097  O   HOH B1026      17.352  13.037  16.982  1.00  0.00      B    O  
ATOM   3098  H1  HOH B1026      18.252  12.688  16.758  1.00  0.00      B    H  
ATOM   3099  H2  HOH B1026      16.891  12.282  17.543  1.00  0.00      B    H  
ATOM   3100  O   HOH B1027      38.527  24.416  25.091  1.00  0.00      B    O  
ATOM   3101  H1  HOH B1027      39.309  24.707  25.604  1.00  0.00      B    H  
ATOM   3102  H2  HOH B1027      37.823  23.980  25.686  1.00  0.00      B    H  
ATOM   3103  O   HOH B1028      15.456  37.110   9.855  1.00  0.00      B    O  
ATOM   3104  H1  HOH B1028      14.408  37.235   9.838  1.00  0.00      B    H  
ATOM   3105  H2  HOH B1028      15.700  36.148  10.326  1.00  0.00      B    H  
ATOM   3106  O   HOH B1029       4.334   9.214  39.269  1.00  0.00      B    O  
ATOM   3107  H1  HOH B1029       3.953   8.325  38.939  1.00  0.00      B    H  
ATOM   3108  H2  HOH B1029       5.309   9.176  39.081  1.00  0.00      B    H  
ATOM   3109  O   HOH B1030      17.956  15.238  13.832  1.00  0.00      B    O  
ATOM   3110  H1  HOH B1030      18.509  14.528  13.455  1.00  0.00      B    H  
ATOM   3111  H2  HOH B1030      17.015  14.863  14.067  1.00  0.00      B    H  
ATOM   3112  O   HOH B1031      35.496  15.632  33.090  1.00  0.00      B    O  
ATOM   3113  H1  HOH B1031      34.592  15.755  32.644  1.00  0.00      B    H  
ATOM   3114  H2  HOH B1031      35.454  14.863  33.765  1.00  0.00      B    H  
ATOM   3115  O   HOH B1032      20.060  20.334  13.515  1.00  0.00      B    O  
ATOM   3116  H1  HOH B1032      20.447  19.722  12.743  1.00  0.00      B    H  
ATOM   3117  H2  HOH B1032      20.021  19.791  14.422  1.00  0.00      B    H  
ATOM   3118  O   HOH B1033      19.284  15.326  25.397  1.00  0.00      B    O  
ATOM   3119  H1  HOH B1033      18.620  14.902  26.016  1.00  0.00      B    H  
ATOM   3120  H2  HOH B1033      19.886  15.988  25.848  1.00  0.00      B    H  
ATOM   3121  O   HOH B1034       5.471  11.455   8.151  1.00  0.00      B    O  
ATOM   3122  H1  HOH B1034       5.267  10.836   7.358  1.00  0.00      B    H  
ATOM   3123  H2  HOH B1034       6.218  12.086   7.965  1.00  0.00      B    H  
ATOM   3124  O   HOH B1035      32.755  14.270   9.869  1.00  0.00      B    O  
ATOM   3125  H1  HOH B1035      31.793  14.299   9.982  1.00  0.00      B    H  
ATOM   3126  H2  HOH B1035      33.051  13.865  10.776  1.00  0.00      B    H  
ATOM   3127  O   HOH B1036      12.075  24.311   9.276  1.00  0.00      B    O  
ATOM   3128  H1  HOH B1036      11.827  24.620  10.226  1.00  0.00      B    H  
ATOM   3129  H2  HOH B1036      12.265  23.299   9.347  1.00  0.00      B    H  
ATOM   3130  O   HOH B1037      15.103  15.662   9.376  1.00  0.00      B    O  
ATOM   3131  H1  HOH B1037      14.124  15.852   9.366  1.00  0.00      B    H  
ATOM   3132  H2  HOH B1037      15.280  15.025  10.210  1.00  0.00      B    H  
ATOM   3133  O   HOH B1038      27.690  29.075  39.080  1.00  0.00      B    O  
ATOM   3134  H1  HOH B1038      28.081  28.778  38.160  1.00  0.00      B    H  
ATOM   3135  H2  HOH B1038      27.187  28.260  39.432  1.00  0.00      B    H  
ATOM   3136  O   HOH B1039      31.626  37.437  19.489  1.00  0.00      B    O  
ATOM   3137  H1  HOH B1039      31.762  37.044  18.565  1.00  0.00      B    H  
ATOM   3138  H2  HOH B1039      31.350  38.426  19.341  1.00  0.00      B    H  
ATOM   3139  O   HOH B1040      30.832   0.721  18.934  1.00  0.00      B    O  
ATOM   3140  H1  HOH B1040      30.796   1.620  18.502  1.00  0.00      B    H  
ATOM   3141  H2  HOH B1040      29.981   0.659  19.338  1.00  0.00      B    H  
ATOM   3142  O   HOH B1041      35.793  35.755   7.602  1.00  0.00      B    O  
ATOM   3143  H1  HOH B1041      34.957  36.194   7.223  1.00  0.00      B    H  
ATOM   3144  H2  HOH B1041      36.200  35.236   6.789  1.00  0.00      B    H  
ATOM   3145  O   HOH B1042       7.703  32.051  27.515  1.00  0.00      B    O  
ATOM   3146  H1  HOH B1042       7.188  32.194  26.691  1.00  0.00      B    H  
ATOM   3147  H2  HOH B1042       7.605  31.108  27.857  1.00  0.00      B    H  
ATOM   3148  O   HOH B1043      37.276  31.775  37.806  1.00  0.00      B    O  
ATOM   3149  H1  HOH B1043      37.751  32.518  38.299  1.00  0.00      B    H  
ATOM   3150  H2  HOH B1043      36.475  31.526  38.409  1.00  0.00      B    H  
ATOM   3151  O   HOH B1044      27.088  12.268   1.105  1.00  0.00      B    O  
ATOM   3152  H1  HOH B1044      26.694  11.407   1.540  1.00  0.00      B    H  
ATOM   3153  H2  HOH B1044      26.237  12.773   0.778  1.00  0.00      B    H  
ATOM   3154  O   HOH B1045      37.139   3.274   8.909  1.00  0.00      B    O  
ATOM   3155  H1  HOH B1045      36.539   2.910   8.114  1.00  0.00      B    H  
ATOM   3156  H2  HOH B1045      37.944   2.577   9.022  1.00  0.00      B    H  
ATOM   3157  O   HOH B1046      23.325  27.320  34.363  1.00  0.00      B    O  
ATOM   3158  H1  HOH B1046      22.787  28.058  34.878  1.00  0.00      B    H  
ATOM   3159  H2  HOH B1046      23.965  26.860  35.035  1.00  0.00      B    H  
ATOM   3160  O   HOH B1047       2.948  27.476   0.605  1.00  0.00      B    O  
ATOM   3161  H1  HOH B1047       3.527  26.712   0.327  1.00  0.00      B    H  
ATOM   3162  H2  HOH B1047       2.227  27.023   1.227  1.00  0.00      B    H  
ATOM   3163  O   HOH B1048      12.939   7.667  30.322  1.00  0.00      B    O  
ATOM   3164  H1  HOH B1048      12.084   7.446  29.847  1.00  0.00      B    H  
ATOM   3165  H2  HOH B1048      13.673   7.115  29.895  1.00  0.00      B    H  
ATOM   3166  O   HOH B1049      36.430  27.454   0.524  1.00  0.00      B    O  
ATOM   3167  H1  HOH B1049      36.909  28.024   1.286  1.00  0.00      B    H  
ATOM   3168  H2  HOH B1049      37.120  27.293  -0.224  1.00  0.00      B    H  
ATOM   3169  O   HOH B1050      33.566  16.189  13.627  1.00  0.00      B    O  
ATOM   3170  H1  HOH B1050      33.791  16.698  12.772  1.00  0.00      B    H  
ATOM   3171  H2  HOH B1050      34.277  16.441  14.284  1.00  0.00      B    H  
ATOM   3172  O   HOH B1051       9.503  34.200  24.889  1.00  0.00      B    O  
ATOM   3173  H1  HOH B1051       9.753  33.770  25.733  1.00  0.00      B    H  
ATOM   3174  H2  HOH B1051       9.153  33.484  24.234  1.00  0.00      B    H  
ATOM   3175  O   HOH B1052       1.759  12.971  16.742  1.00  0.00      B    O  
ATOM   3176  H1  HOH B1052       1.427  12.070  16.863  1.00  0.00      B    H  
ATOM   3177  H2  HOH B1052       2.759  12.916  16.960  1.00  0.00      B    H  
ATOM   3178  O   HOH B1053       9.960  19.467  36.166  1.00  0.00      B    O  
ATOM   3179  H1  HOH B1053      10.618  19.028  35.526  1.00  0.00      B    H  
ATOM   3180  H2  HOH B1053       9.229  18.852  36.450  1.00  0.00      B    H  
ATOM   3181  O   HOH B1054      38.353   4.485  27.700  1.00  0.00      B    O  
ATOM   3182  H1  HOH B1054      38.913   3.655  27.840  1.00  0.00      B    H  
ATOM   3183  H2  HOH B1054      39.042   5.190  27.858  1.00  0.00      B    H  
ATOM   3184  O   HOH B1055      13.863   5.726  11.859  1.00  0.00      B    O  
ATOM   3185  H1  HOH B1055      13.002   6.083  11.434  1.00  0.00      B    H  
ATOM   3186  H2  HOH B1055      14.357   6.487  12.426  1.00  0.00      B    H  
ATOM   3187  O   HOH B1056      37.597  12.158  15.238  1.00  0.00      B    O  
ATOM   3188  H1  HOH B1056      36.684  12.286  14.829  1.00  0.00      B    H  
ATOM   3189  H2  HOH B1056      37.386  11.868  16.177  1.00  0.00      B    H  
ATOM   3190  O   HOH B1057      21.592  13.556   9.007  1.00  0.00      B    O  
ATOM   3191  H1  HOH B1057      21.523  13.921   8.143  1.00  0.00      B    H  
ATOM   3192  H2  HOH B1057      20.689  13.174   9.231  1.00  0.00      B    H  
ATOM   3193  O   HOH B1058      11.114   4.036  23.295  1.00  0.00      B    O  
ATOM   3194  H1  HOH B1058      10.403   3.299  23.174  1.00  0.00      B    H  
ATOM   3195  H2  HOH B1058      11.958   3.646  23.686  1.00  0.00      B    H  
ATOM   3196  O   HOH B1059      16.956   9.791  27.049  1.00  0.00      B    O  
ATOM   3197  H1  HOH B1059      17.497   8.920  27.105  1.00  0.00      B    H  
ATOM   3198  H2  HOH B1059      17.533  10.553  27.426  1.00  0.00      B    H  
ATOM   3199  O   HOH B1060      15.947   5.871   3.737  1.00  0.00      B    O  
ATOM   3200  H1  HOH B1060      16.796   6.019   3.198  1.00  0.00      B    H  
ATOM   3201  H2  HOH B1060      16.126   6.172   4.684  1.00  0.00      B    H  
ATOM   3202  O   HOH B1061      33.116   7.779  38.494  1.00  0.00      B    O  
ATOM   3203  H1  HOH B1061      33.016   6.959  37.965  1.00  0.00      B    H  
ATOM   3204  H2  HOH B1061      33.577   8.480  37.962  1.00  0.00      B    H  
ATOM   3205  O   HOH B1062      37.958   0.644  19.534  1.00  0.00      B    O  
ATOM   3206  H1  HOH B1062      38.671   1.223  19.144  1.00  0.00      B    H  
ATOM   3207  H2  HOH B1062      37.487   1.169  20.305  1.00  0.00      B    H  
ATOM   3208  O   HOH B1063       3.430   8.671  21.096  1.00  0.00      B    O  
ATOM   3209  H1  HOH B1063       3.838   9.155  20.329  1.00  0.00      B    H  
ATOM   3210  H2  HOH B1063       3.143   7.774  20.717  1.00  0.00      B    H  
ATOM   3211  O   HOH B1064      13.561  29.631  38.948  1.00  0.00      B    O  
ATOM   3212  H1  HOH B1064      12.756  29.555  38.346  1.00  0.00      B    H  
ATOM   3213  H2  HOH B1064      14.267  30.180  38.411  1.00  0.00      B    H  
ATOM   3214  O   HOH B1065      22.803  18.664  14.986  1.00  0.00      B    O  
ATOM   3215  H1  HOH B1065      22.511  17.844  14.438  1.00  0.00      B    H  
ATOM   3216  H2  HOH B1065      23.550  19.138  14.472  1.00  0.00      B    H  
ATOM   3217  O   HOH B1066      30.839  13.188  33.595  1.00  0.00      B    O  
ATOM   3218  H1  HOH B1066      31.522  13.221  34.304  1.00  0.00      B    H  
ATOM   3219  H2  HOH B1066      30.049  12.560  33.819  1.00  0.00      B    H  
ATOM   3220  O   HOH B1067       5.385  14.914   8.599  1.00  0.00      B    O  
ATOM   3221  H1  HOH B1067       4.358  14.901   8.755  1.00  0.00      B    H  
ATOM   3222  H2  HOH B1067       5.566  15.120   7.608  1.00  0.00      B    H  
ATOM   3223  O   HOH B1068      30.472  38.245  30.987  1.00  0.00      B    O  
ATOM   3224  H1  HOH B1068      29.790  37.800  30.417  1.00  0.00      B    H  
ATOM   3225  H2  HOH B1068      30.390  39.192  30.806  1.00  0.00      B    H  
ATOM   3226  O   HOH B1069      12.320   2.046   0.378  1.00  0.00      B    O  
ATOM   3227  H1  HOH B1069      13.053   1.998   1.146  1.00  0.00      B    H  
ATOM   3228  H2  HOH B1069      12.838   1.619  -0.418  1.00  0.00      B    H  
ATOM   3229  O   HOH B1070      13.527  34.165  10.320  1.00  0.00      B    O  
ATOM   3230  H1  HOH B1070      14.582  34.207  10.225  1.00  0.00      B    H  
ATOM   3231  H2  HOH B1070      13.407  33.890  11.308  1.00  0.00      B    H  
ATOM   3232  O   HOH B1071      26.156  28.019  12.934  1.00  0.00      B    O  
ATOM   3233  H1  HOH B1071      26.134  27.866  13.941  1.00  0.00      B    H  
ATOM   3234  H2  HOH B1071      25.254  27.630  12.538  1.00  0.00      B    H  
ATOM   3235  O   HOH B1072       1.360  18.839  18.937  1.00  0.00      B    O  
ATOM   3236  H1  HOH B1072       0.809  18.004  18.682  1.00  0.00      B    H  
ATOM   3237  H2  HOH B1072       2.315  18.583  18.923  1.00  0.00      B    H  
ATOM   3238  O   HOH B1073      13.328  26.810   9.339  1.00  0.00      B    O  
ATOM   3239  H1  HOH B1073      13.814  26.501  10.111  1.00  0.00      B    H  
ATOM   3240  H2  HOH B1073      12.730  26.034   8.963  1.00  0.00      B    H  
ATOM   3241  O   HOH B1074      16.022  25.580   6.556  1.00  0.00      B    O  
ATOM   3242  H1  HOH B1074      16.941  26.024   6.629  1.00  0.00      B    H  
ATOM   3243  H2  HOH B1074      15.427  26.114   5.990  1.00  0.00      B    H  
ATOM   3244  O   HOH B1075       7.229  20.376   5.836  1.00  0.00      B    O  
ATOM   3245  H1  HOH B1075       7.007  21.279   6.288  1.00  0.00      B    H  
ATOM   3246  H2  HOH B1075       7.705  20.607   4.978  1.00  0.00      B    H  
ATOM   3247  O   HOH B1076      13.316  37.214   6.913  1.00  0.00      B    O  
ATOM   3248  H1  HOH B1076      14.062  37.486   7.517  1.00  0.00      B    H  
ATOM   3249  H2  HOH B1076      12.739  38.002   6.768  1.00  0.00      B    H  
ATOM   3250  O   HOH B1077      21.730  18.150  24.372  1.00  0.00      B    O  
ATOM   3251  H1  HOH B1077      20.752  18.370  24.490  1.00  0.00      B    H  
ATOM   3252  H2  HOH B1077      21.943  17.479  25.118  1.00  0.00      B    H  
ATOM   3253  O   HOH B1078      25.325  12.916   5.017  1.00  0.00      B    O  
ATOM   3254  H1  HOH B1078      24.348  12.899   5.316  1.00  0.00      B    H  
ATOM   3255  H2  HOH B1078      25.857  13.547   5.580  1.00  0.00      B    H  
ATOM   3256  O   HOH B1079      32.308  10.130   4.703  1.00  0.00      B    O  
ATOM   3257  H1  HOH B1079      32.889   9.256   4.544  1.00  0.00      B    H  
ATOM   3258  H2  HOH B1079      31.521  10.148   4.096  1.00  0.00      B    H  
ATOM   3259  O   HOH B1080       8.502  26.578   5.429  1.00  0.00      B    O  
ATOM   3260  H1  HOH B1080       9.272  27.235   5.634  1.00  0.00      B    H  
ATOM   3261  H2  HOH B1080       8.112  26.265   6.373  1.00  0.00      B    H  
ATOM   3262  O   HOH B1081      15.113  34.466  31.917  1.00  0.00      B    O  
ATOM   3263  H1  HOH B1081      14.193  34.648  31.559  1.00  0.00      B    H  
ATOM   3264  H2  HOH B1081      15.293  35.076  32.725  1.00  0.00      B    H  
ATOM   3265  O   HOH B1082      24.003   0.756  18.434  1.00  0.00      B    O  
ATOM   3266  H1  HOH B1082      24.221  -0.223  18.458  1.00  0.00      B    H  
ATOM   3267  H2  HOH B1082      24.864   1.248  18.650  1.00  0.00      B    H  
ATOM   3268  O   HOH B1083       1.209  29.282  13.039  1.00  0.00      B    O  
ATOM   3269  H1  HOH B1083       1.007  29.409  14.068  1.00  0.00      B    H  
ATOM   3270  H2  HOH B1083       1.534  28.346  12.925  1.00  0.00      B    H  
ATOM   3271  O   HOH B1084      21.367  29.123  35.974  1.00  0.00      B    O  
ATOM   3272  H1  HOH B1084      21.029  28.221  36.186  1.00  0.00      B    H  
ATOM   3273  H2  HOH B1084      20.885  29.843  36.538  1.00  0.00      B    H  
ATOM   3274  O   HOH B1085      20.347  30.282  28.362  1.00  0.00      B    O  
ATOM   3275  H1  HOH B1085      19.994  31.195  28.116  1.00  0.00      B    H  
ATOM   3276  H2  HOH B1085      21.193  30.346  28.966  1.00  0.00      B    H  
ATOM   3277  O   HOH B1086      18.139  23.066   3.146  1.00  0.00      B    O  
ATOM   3278  H1  HOH B1086      18.200  22.877   2.151  1.00  0.00      B    H  
ATOM   3279  H2  HOH B1086      17.693  22.229   3.552  1.00  0.00      B    H  
ATOM   3280  O   HOH B1087      10.260   8.512   4.023  1.00  0.00      B    O  
ATOM   3281  H1  HOH B1087      11.120   9.037   3.853  1.00  0.00      B    H  
ATOM   3282  H2  HOH B1087       9.848   8.963   4.790  1.00  0.00      B    H  
ATOM   3283  O   HOH B1088      25.881  24.294  37.423  1.00  0.00      B    O  
ATOM   3284  H1  HOH B1088      26.830  24.157  37.150  1.00  0.00      B    H  
ATOM   3285  H2  HOH B1088      25.430  23.390  37.460  1.00  0.00      B    H  
ATOM   3286  O   HOH B1089      31.112  32.949   7.042  1.00  0.00      B    O  
ATOM   3287  H1  HOH B1089      32.079  32.666   6.755  1.00  0.00      B    H  
ATOM   3288  H2  HOH B1089      30.495  32.112   6.843  1.00  0.00      B    H  
ATOM   3289  O   HOH B1090      36.965  32.987   9.097  1.00  0.00      B    O  
ATOM   3290  H1  HOH B1090      37.470  33.880   8.929  1.00  0.00      B    H  
ATOM   3291  H2  HOH B1090      37.151  32.687  10.048  1.00  0.00      B    H  
ATOM   3292  O   HOH B1091      27.994  36.800  22.201  1.00  0.00      B    O  
ATOM   3293  H1  HOH B1091      28.822  36.475  21.680  1.00  0.00      B    H  
ATOM   3294  H2  HOH B1091      28.308  37.594  22.761  1.00  0.00      B    H  
ATOM   3295  O   HOH B1092      21.397  28.879  20.851  1.00  0.00      B    O  
ATOM   3296  H1  HOH B1092      20.698  28.831  20.143  1.00  0.00      B    H  
ATOM   3297  H2  HOH B1092      22.094  28.156  20.719  1.00  0.00      B    H  
ATOM   3298  O   HOH B1093      17.599   5.072  33.921  1.00  0.00      B    O  
ATOM   3299  H1  HOH B1093      17.077   4.933  34.801  1.00  0.00      B    H  
ATOM   3300  H2  HOH B1093      17.775   6.070  33.728  1.00  0.00      B    H  
ATOM   3301  O   HOH B1094      15.774  30.644  18.309  1.00  0.00      B    O  
ATOM   3302  H1  HOH B1094      14.950  30.175  17.951  1.00  0.00      B    H  
ATOM   3303  H2  HOH B1094      15.511  31.078  19.140  1.00  0.00      B    H  
ATOM   3304  O   HOH B1095      30.786  26.097  16.492  1.00  0.00      B    O  
ATOM   3305  H1  HOH B1095      29.925  26.639  16.548  1.00  0.00      B    H  
ATOM   3306  H2  HOH B1095      31.337  26.368  17.260  1.00  0.00      B    H  
ATOM   3307  O   HOH B1096      16.147  28.441  38.918  1.00  0.00      B    O  
ATOM   3308  H1  HOH B1096      15.145  28.344  39.118  1.00  0.00      B    H  
ATOM   3309  H2  HOH B1096      16.486  29.270  39.380  1.00  0.00      B    H  
ATOM   3310  O   HOH B1097      12.359  29.431  35.187  1.00  0.00      B    O  
ATOM   3311  H1  HOH B1097      12.257  29.627  36.159  1.00  0.00      B    H  
ATOM   3312  H2  HOH B1097      12.940  30.186  34.831  1.00  0.00      B    H  
ATOM   3313  O   HOH B1098      19.517  24.805  24.839  1.00  0.00      B    O  
ATOM   3314  H1  HOH B1098      19.879  25.771  25.082  1.00  0.00      B    H  
ATOM   3315  H2  HOH B1098      20.043  24.515  24.050  1.00  0.00      B    H  
ATOM   3316  O   HOH B1099       7.752  18.487  27.540  1.00  0.00      B    O  
ATOM   3317  H1  HOH B1099       8.276  18.595  28.418  1.00  0.00      B    H  
ATOM   3318  H2  HOH B1099       7.889  19.329  26.937  1.00  0.00      B    H  
ATOM   3319  O   HOH B1100      26.344   9.770  20.104  1.00  0.00      B    O  
ATOM   3320  H1  HOH B1100      25.800  10.399  19.537  1.00  0.00      B    H  
ATOM   3321  H2  HOH B1100      25.755   9.034  20.448  1.00  0.00      B    H  
ATOM   3322  O   HOH B1101      20.884  16.210  36.244  1.00  0.00      B    O  
ATOM   3323  H1  HOH B1101      21.627  15.481  36.201  1.00  0.00      B    H  
ATOM   3324  H2  HOH B1101      20.103  15.834  35.655  1.00  0.00      B    H  
ATOM   3325  O   HOH B1102      34.172  24.976  37.530  1.00  0.00      B    O  
ATOM   3326  H1  HOH B1102      34.680  24.904  38.341  1.00  0.00      B    H  
ATOM   3327  H2  HOH B1102      33.249  25.392  37.731  1.00  0.00      B    H  
ATOM   3328  O   HOH B1103      15.514  30.985  37.566  1.00  0.00      B    O  
ATOM   3329  H1  HOH B1103      15.876  31.217  38.464  1.00  0.00      B    H  
ATOM   3330  H2  HOH B1103      16.354  31.115  36.967  1.00  0.00      B    H  
ATOM   3331  O   HOH B1104      22.033  38.654  12.206  1.00  0.00      B    O  
ATOM   3332  H1  HOH B1104      21.050  38.517  11.947  1.00  0.00      B    H  
ATOM   3333  H2  HOH B1104      22.386  39.310  11.501  1.00  0.00      B    H  
ATOM   3334  O   HOH B1105      23.120   8.561  11.152  1.00  0.00      B    O  
ATOM   3335  H1  HOH B1105      23.680   8.071  11.918  1.00  0.00      B    H  
ATOM   3336  H2  HOH B1105      23.635   9.401  10.843  1.00  0.00      B    H  
ATOM   3337  O   HOH B1106      28.090  18.905  35.600  1.00  0.00      B    O  
ATOM   3338  H1  HOH B1106      28.779  19.218  34.926  1.00  0.00      B    H  
ATOM   3339  H2  HOH B1106      28.584  18.611  36.448  1.00  0.00      B    H  
ATOM   3340  O   HOH B1107      22.246  10.401  14.233  1.00  0.00      B    O  
ATOM   3341  H1  HOH B1107      21.949   9.771  13.480  1.00  0.00      B    H  
ATOM   3342  H2  HOH B1107      21.913  11.339  14.024  1.00  0.00      B    H  
ATOM   3343  O   HOH B1108      23.817  34.457  34.318  1.00  0.00      B    O  
ATOM   3344  H1  HOH B1108      24.355  33.616  34.364  1.00  0.00      B    H  
ATOM   3345  H2  HOH B1108      24.211  34.998  35.103  1.00  0.00      B    H  
ATOM   3346  O   HOH B1109       8.876   6.137  36.685  1.00  0.00      B    O  
ATOM   3347  H1  HOH B1109       8.378   5.388  37.102  1.00  0.00      B    H  
ATOM   3348  H2  HOH B1109       9.741   6.288  37.173  1.00  0.00      B    H  
ATOM   3349  O   HOH B1110       0.884  13.243  14.101  1.00  0.00      B    O  
ATOM   3350  H1  HOH B1110       1.443  13.179  14.956  1.00  0.00      B    H  
ATOM   3351  H2  HOH B1110      -0.043  12.937  14.359  1.00  0.00      B    H  
ATOM   3352  O   HOH B1111      27.411  31.832   0.251  1.00  0.00      B    O  
ATOM   3353  H1  HOH B1111      27.561  30.871  -0.057  1.00  0.00      B    H  
ATOM   3354  H2  HOH B1111      26.954  31.827   1.154  1.00  0.00      B    H  
ATOM   3355  O   HOH B1112      34.010   2.173  19.568  1.00  0.00      B    O  
ATOM   3356  H1  HOH B1112      34.864   1.659  19.502  1.00  0.00      B    H  
ATOM   3357  H2  HOH B1112      33.420   1.524  20.088  1.00  0.00      B    H  
ATOM   3358  O   HOH B1113       5.313  15.020   2.313  1.00  0.00      B    O  
ATOM   3359  H1  HOH B1113       6.181  15.253   2.715  1.00  0.00      B    H  
ATOM   3360  H2  HOH B1113       5.371  15.109   1.311  1.00  0.00      B    H  
ATOM   3361  O   HOH B1114      33.659  10.513   8.284  1.00  0.00      B    O  
ATOM   3362  H1  HOH B1114      33.170  11.238   7.772  1.00  0.00      B    H  
ATOM   3363  H2  HOH B1114      34.195  10.855   9.044  1.00  0.00      B    H  
ATOM   3364  O   HOH B1115      15.064   0.405  28.490  1.00  0.00      B    O  
ATOM   3365  H1  HOH B1115      15.663  -0.310  28.902  1.00  0.00      B    H  
ATOM   3366  H2  HOH B1115      15.100   0.230  27.434  1.00  0.00      B    H  
ATOM   3367  O   HOH B1116      10.962  16.898  20.684  1.00  0.00      B    O  
ATOM   3368  H1  HOH B1116      11.870  16.740  20.386  1.00  0.00      B    H  
ATOM   3369  H2  HOH B1116      10.472  16.035  20.640  1.00  0.00      B    H  
ATOM   3370  O   HOH B1117      37.157   2.677  32.808  1.00  0.00      B    O  
ATOM   3371  H1  HOH B1117      37.224   2.375  31.836  1.00  0.00      B    H  
ATOM   3372  H2  HOH B1117      38.046   2.505  33.244  1.00  0.00      B    H  
ATOM   3373  O   HOH B1118      25.289  32.270   5.554  1.00  0.00      B    O  
ATOM   3374  H1  HOH B1118      25.532  31.356   5.920  1.00  0.00      B    H  
ATOM   3375  H2  HOH B1118      25.482  32.931   6.246  1.00  0.00      B    H  
ATOM   3376  O   HOH B1119      24.952  30.070  31.716  1.00  0.00      B    O  
ATOM   3377  H1  HOH B1119      25.053  29.051  31.645  1.00  0.00      B    H  
ATOM   3378  H2  HOH B1119      24.465  30.206  32.566  1.00  0.00      B    H  
ATOM   3379  O   HOH B1120      39.405  16.913  26.052  1.00  0.00      B    O  
ATOM   3380  H1  HOH B1120      38.903  16.405  26.772  1.00  0.00      B    H  
ATOM   3381  H2  HOH B1120      38.724  16.939  25.260  1.00  0.00      B    H  
ATOM   3382  O   HOH B1121      28.886  19.644  22.100  1.00  0.00      B    O  
ATOM   3383  H1  HOH B1121      28.143  19.440  22.838  1.00  0.00      B    H  
ATOM   3384  H2  HOH B1121      29.791  19.611  22.643  1.00  0.00      B    H  
ATOM   3385  O   HOH B1122       4.860   2.451  28.892  1.00  0.00      B    O  
ATOM   3386  H1  HOH B1122       5.242   2.366  29.807  1.00  0.00      B    H  
ATOM   3387  H2  HOH B1122       4.098   1.779  28.756  1.00  0.00      B    H  
ATOM   3388  O   HOH B1123      32.626  35.084  33.421  1.00  0.00      B    O  
ATOM   3389  H1  HOH B1123      33.582  35.151  33.650  1.00  0.00      B    H  
ATOM   3390  H2  HOH B1123      32.246  36.025  33.437  1.00  0.00      B    H  
ATOM   3391  O   HOH B1124       1.905  18.030  14.863  1.00  0.00      B    O  
ATOM   3392  H1  HOH B1124       1.227  17.308  14.968  1.00  0.00      B    H  
ATOM   3393  H2  HOH B1124       2.706  17.634  14.418  1.00  0.00      B    H  
ATOM   3394  O   HOH B1125      36.254  35.957  17.935  1.00  0.00      B    O  
ATOM   3395  H1  HOH B1125      35.342  35.705  18.384  1.00  0.00      B    H  
ATOM   3396  H2  HOH B1125      36.744  36.417  18.696  1.00  0.00      B    H  
ATOM   3397  O   HOH B1126       9.563  37.484  27.028  1.00  0.00      B    O  
ATOM   3398  H1  HOH B1126       9.583  38.500  27.280  1.00  0.00      B    H  
ATOM   3399  H2  HOH B1126       9.565  37.454  26.004  1.00  0.00      B    H  
ATOM   3400  O   HOH B1127      38.172  27.880  30.800  1.00  0.00      B    O  
ATOM   3401  H1  HOH B1127      38.341  28.877  30.572  1.00  0.00      B    H  
ATOM   3402  H2  HOH B1127      38.785  27.327  30.304  1.00  0.00      B    H  
ATOM   3403  O   HOH B1128      28.046  19.826  12.461  1.00  0.00      B    O  
ATOM   3404  H1  HOH B1128      27.287  19.271  12.062  1.00  0.00      B    H  
ATOM   3405  H2  HOH B1128      28.032  20.729  11.948  1.00  0.00      B    H  
ATOM   3406  O   HOH B1129      37.916  16.475  23.397  1.00  0.00      B    O  
ATOM   3407  H1  HOH B1129      38.290  17.383  23.014  1.00  0.00      B    H  
ATOM   3408  H2  HOH B1129      36.979  16.605  23.554  1.00  0.00      B    H  
ATOM   3409  O   HOH B1130      15.213  25.648  23.191  1.00  0.00      B    O  
ATOM   3410  H1  HOH B1130      14.733  26.523  23.317  1.00  0.00      B    H  
ATOM   3411  H2  HOH B1130      15.625  25.317  24.094  1.00  0.00      B    H  
ATOM   3412  O   HOH B1131       0.905  29.134  10.161  1.00  0.00      B    O  
ATOM   3413  H1  HOH B1131       1.051  29.355  11.139  1.00  0.00      B    H  
ATOM   3414  H2  HOH B1131       0.176  29.682   9.799  1.00  0.00      B    H  
ATOM   3415  O   HOH B1132       1.228  38.169  26.118  1.00  0.00      B    O  
ATOM   3416  H1  HOH B1132       1.211  38.575  27.034  1.00  0.00      B    H  
ATOM   3417  H2  HOH B1132       0.797  37.192  26.099  1.00  0.00      B    H  
ATOM   3418  O   HOH B1133      18.976  14.785  34.400  1.00  0.00      B    O  
ATOM   3419  H1  HOH B1133      19.314  13.849  34.416  1.00  0.00      B    H  
ATOM   3420  H2  HOH B1133      18.283  14.737  35.146  1.00  0.00      B    H  
ATOM   3421  O   HOH B1134       5.618  19.092  16.997  1.00  0.00      B    O  
ATOM   3422  H1  HOH B1134       4.975  18.563  17.622  1.00  0.00      B    H  
ATOM   3423  H2  HOH B1134       6.324  18.449  16.702  1.00  0.00      B    H  
ATOM   3424  O   HOH B1135       8.722  21.074  15.975  1.00  0.00      B    O  
ATOM   3425  H1  HOH B1135       8.697  21.798  16.641  1.00  0.00      B    H  
ATOM   3426  H2  HOH B1135       8.855  20.246  16.582  1.00  0.00      B    H  
ATOM   3427  O   HOH B1136      29.528  11.749   7.023  1.00  0.00      B    O  
ATOM   3428  H1  HOH B1136      29.236  11.424   6.090  1.00  0.00      B    H  
ATOM   3429  H2  HOH B1136      28.832  12.387   7.386  1.00  0.00      B    H  
ATOM   3430  O   HOH B1137       8.449  23.158  24.320  1.00  0.00      B    O  
ATOM   3431  H1  HOH B1137       8.926  22.607  23.605  1.00  0.00      B    H  
ATOM   3432  H2  HOH B1137       8.340  22.499  25.076  1.00  0.00      B    H  
ATOM   3433  O   HOH B1138      24.700  23.587  26.784  1.00  0.00      B    O  
ATOM   3434  H1  HOH B1138      24.938  24.183  27.585  1.00  0.00      B    H  
ATOM   3435  H2  HOH B1138      25.526  22.968  26.697  1.00  0.00      B    H  
ATOM   3436  O   HOH B1139       8.954  12.517  14.006  1.00  0.00      B    O  
ATOM   3437  H1  HOH B1139       8.508  11.594  13.895  1.00  0.00      B    H  
ATOM   3438  H2  HOH B1139       9.756  12.515  14.658  1.00  0.00      B    H  
ATOM   3439  O   HOH B1140      24.960  12.930  26.689  1.00  0.00      B    O  
ATOM   3440  H1  HOH B1140      25.517  13.607  27.236  1.00  0.00      B    H  
ATOM   3441  H2  HOH B1140      25.383  12.809  25.803  1.00  0.00      B    H  
ATOM   3442  O   HOH B1141      14.211  23.314  36.026  1.00  0.00      B    O  
ATOM   3443  H1  HOH B1141      13.415  23.846  36.215  1.00  0.00      B    H  
ATOM   3444  H2  HOH B1141      15.062  23.764  36.474  1.00  0.00      B    H  
ATOM   3445  O   HOH B1142      21.158  14.989  20.292  1.00  0.00      B    O  
ATOM   3446  H1  HOH B1142      20.962  15.291  21.237  1.00  0.00      B    H  
ATOM   3447  H2  HOH B1142      20.557  15.451  19.640  1.00  0.00      B    H  
ATOM   3448  O   HOH B1143      20.512  39.214  24.085  1.00  0.00      B    O  
ATOM   3449  H1  HOH B1143      19.755  38.598  24.411  1.00  0.00      B    H  
ATOM   3450  H2  HOH B1143      20.773  38.805  23.149  1.00  0.00      B    H  
ATOM   3451  O   HOH B1144      27.404  19.761  24.343  1.00  0.00      B    O  
ATOM   3452  H1  HOH B1144      26.660  19.019  24.519  1.00  0.00      B    H  
ATOM   3453  H2  HOH B1144      26.904  20.570  23.988  1.00  0.00      B    H  
ATOM   3454  O   HOH B1145       9.285  36.909  24.391  1.00  0.00      B    O  
ATOM   3455  H1  HOH B1145       9.503  35.942  24.565  1.00  0.00      B    H  
ATOM   3456  H2  HOH B1145       8.293  36.906  24.318  1.00  0.00      B    H  
ATOM   3457  O   HOH B1146      12.360  36.657  17.969  1.00  0.00      B    O  
ATOM   3458  H1  HOH B1146      12.564  35.663  17.694  1.00  0.00      B    H  
ATOM   3459  H2  HOH B1146      12.579  37.196  17.171  1.00  0.00      B    H  
ATOM   3460  O   HOH B1147      30.482  30.691   5.561  1.00  0.00      B    O  
ATOM   3461  H1  HOH B1147      31.056  30.168   6.164  1.00  0.00      B    H  
ATOM   3462  H2  HOH B1147      31.140  31.247   4.981  1.00  0.00      B    H  
ATOM   3463  O   HOH B1148      28.980   9.392  27.730  1.00  0.00      B    O  
ATOM   3464  H1  HOH B1148      28.444   8.521  27.760  1.00  0.00      B    H  
ATOM   3465  H2  HOH B1148      29.727   9.318  27.043  1.00  0.00      B    H  
ATOM   3466  O   HOH B1149      18.212  34.350   2.043  1.00  0.00      B    O  
ATOM   3467  H1  HOH B1149      18.641  33.479   2.428  1.00  0.00      B    H  
ATOM   3468  H2  HOH B1149      17.271  34.436   2.462  1.00  0.00      B    H  
ATOM   3469  O   HOH B1150      23.065   4.696   5.403  1.00  0.00      B    O  
ATOM   3470  H1  HOH B1150      22.268   5.179   5.803  1.00  0.00      B    H  
ATOM   3471  H2  HOH B1150      23.891   5.298   5.434  1.00  0.00      B    H  
ATOM   3472  O   HOH B1151      30.941  16.487   8.027  1.00  0.00      B    O  
ATOM   3473  H1  HOH B1151      30.143  16.804   7.448  1.00  0.00      B    H  
ATOM   3474  H2  HOH B1151      30.607  15.586   8.461  1.00  0.00      B    H  
ATOM   3475  O   HOH B1152      34.999   0.918   2.872  1.00  0.00      B    O  
ATOM   3476  H1  HOH B1152      35.283   0.393   2.061  1.00  0.00      B    H  
ATOM   3477  H2  HOH B1152      35.797   1.356   3.191  1.00  0.00      B    H  
ATOM   3478  O   HOH B1153      23.405  10.716  35.896  1.00  0.00      B    O  
ATOM   3479  H1  HOH B1153      22.881  10.663  36.728  1.00  0.00      B    H  
ATOM   3480  H2  HOH B1153      23.235   9.872  35.374  1.00  0.00      B    H  
ATOM   3481  O   HOH B1154      32.796  26.734   1.683  1.00  0.00      B    O  
ATOM   3482  H1  HOH B1154      32.428  25.949   2.150  1.00  0.00      B    H  
ATOM   3483  H2  HOH B1154      32.530  27.561   2.176  1.00  0.00      B    H  
ATOM   3484  O   HOH B1155      35.276  20.416  12.658  1.00  0.00      B    O  
ATOM   3485  H1  HOH B1155      36.163  19.964  12.540  1.00  0.00      B    H  
ATOM   3486  H2  HOH B1155      35.363  21.439  12.804  1.00  0.00      B    H  
ATOM   3487  O   HOH B1157      12.150   4.837  28.278  1.00  0.00      B    O  
ATOM   3488  H1  HOH B1157      12.946   5.181  28.789  1.00  0.00      B    H  
ATOM   3489  H2  HOH B1157      11.373   5.254  28.608  1.00  0.00      B    H  
ATOM   3490  O   HOH B1158       2.053  20.024  29.931  1.00  0.00      B    O  
ATOM   3491  H1  HOH B1158       2.363  20.662  30.653  1.00  0.00      B    H  
ATOM   3492  H2  HOH B1158       2.799  20.122  29.258  1.00  0.00      B    H  
ATOM   3493  O   HOH B1159      34.504  32.568  28.899  1.00  0.00      B    O  
ATOM   3494  H1  HOH B1159      34.933  32.619  27.997  1.00  0.00      B    H  
ATOM   3495  H2  HOH B1159      34.780  31.643  29.274  1.00  0.00      B    H  
ATOM   3496  O   HOH B1160      19.074   7.367  24.138  1.00  0.00      B    O  
ATOM   3497  H1  HOH B1160      19.448   7.936  24.875  1.00  0.00      B    H  
ATOM   3498  H2  HOH B1160      18.331   6.836  24.468  1.00  0.00      B    H  
ATOM   3499  O   HOH B1161      12.834  30.791   9.024  1.00  0.00      B    O  
ATOM   3500  H1  HOH B1161      13.541  30.260   8.541  1.00  0.00      B    H  
ATOM   3501  H2  HOH B1161      13.297  31.101   9.877  1.00  0.00      B    H  
ATOM   3502  O   HOH B1162      20.871   2.555  12.755  1.00  0.00      B    O  
ATOM   3503  H1  HOH B1162      21.391   3.166  12.126  1.00  0.00      B    H  
ATOM   3504  H2  HOH B1162      21.574   1.869  13.087  1.00  0.00      B    H  
ATOM   3505  O   HOH B1163       3.809  12.703   2.704  1.00  0.00      B    O  
ATOM   3506  H1  HOH B1163       4.075  13.638   2.541  1.00  0.00      B    H  
ATOM   3507  H2  HOH B1163       2.790  12.631   2.863  1.00  0.00      B    H  
ATOM   3508  O   HOH B1164      22.418  14.748  29.127  1.00  0.00      B    O  
ATOM   3509  H1  HOH B1164      22.689  15.778  28.927  1.00  0.00      B    H  
ATOM   3510  H2  HOH B1164      23.209  14.304  29.706  1.00  0.00      B    H  
ATOM   3511  O   HOH B1165       5.514  14.657  15.220  1.00  0.00      B    O  
ATOM   3512  H1  HOH B1165       5.566  14.499  16.238  1.00  0.00      B    H  
ATOM   3513  H2  HOH B1165       6.445  15.007  14.986  1.00  0.00      B    H  
ATOM   3514  O   HOH B1166      15.636  14.988  16.587  1.00  0.00      B    O  
ATOM   3515  H1  HOH B1166      16.293  14.209  16.804  1.00  0.00      B    H  
ATOM   3516  H2  HOH B1166      15.557  15.460  17.463  1.00  0.00      B    H  
ATOM   3517  O   HOH B1167      30.951   6.628  23.585  1.00  0.00      B    O  
ATOM   3518  H1  HOH B1167      31.138   5.706  23.146  1.00  0.00      B    H  
ATOM   3519  H2  HOH B1167      30.388   6.473  24.377  1.00  0.00      B    H  
ATOM   3520  O   HOH B1168      18.700  26.227   6.977  1.00  0.00      B    O  
ATOM   3521  H1  HOH B1168      18.917  25.698   7.766  1.00  0.00      B    H  
ATOM   3522  H2  HOH B1168      18.829  27.210   7.138  1.00  0.00      B    H  
ATOM   3523  O   HOH B1169      38.384  14.406  35.133  1.00  0.00      B    O  
ATOM   3524  H1  HOH B1169      37.691  15.127  35.318  1.00  0.00      B    H  
ATOM   3525  H2  HOH B1169      38.660  14.526  34.173  1.00  0.00      B    H  
ATOM   3526  O   HOH B1170      32.690  35.591  27.807  1.00  0.00      B    O  
ATOM   3527  H1  HOH B1170      32.648  34.976  26.968  1.00  0.00      B    H  
ATOM   3528  H2  HOH B1170      32.488  35.088  28.626  1.00  0.00      B    H  
ATOM   3529  O   HOH B1171      20.278  12.369  16.053  1.00  0.00      B    O  
ATOM   3530  H1  HOH B1171      20.369  11.336  16.009  1.00  0.00      B    H  
ATOM   3531  H2  HOH B1171      21.005  12.745  16.695  1.00  0.00      B    H  
ATOM   3532  O   HOH B1172      16.277  29.144  11.684  1.00  0.00      B    O  
ATOM   3533  H1  HOH B1172      16.355  28.660  10.797  1.00  0.00      B    H  
ATOM   3534  H2  HOH B1172      16.667  28.558  12.397  1.00  0.00      B    H  
ATOM   3535  O   HOH B1173      36.082  32.727   3.485  1.00  0.00      B    O  
ATOM   3536  H1  HOH B1173      35.978  33.407   4.185  1.00  0.00      B    H  
ATOM   3537  H2  HOH B1173      35.655  31.876   3.858  1.00  0.00      B    H  
ATOM   3538  O   HOH B1174       5.311  38.024  37.892  1.00  0.00      B    O  
ATOM   3539  H1  HOH B1174       5.264  37.054  38.174  1.00  0.00      B    H  
ATOM   3540  H2  HOH B1174       4.333  38.335  37.787  1.00  0.00      B    H  
ATOM   3541  O   HOH B1175      35.819  25.991   9.369  1.00  0.00      B    O  
ATOM   3542  H1  HOH B1175      36.156  25.017   9.316  1.00  0.00      B    H  
ATOM   3543  H2  HOH B1175      36.157  26.457   8.523  1.00  0.00      B    H  
ATOM   3544  O   HOH B1176      31.675   5.025  15.920  1.00  0.00      B    O  
ATOM   3545  H1  HOH B1176      32.593   4.836  16.213  1.00  0.00      B    H  
ATOM   3546  H2  HOH B1176      31.789   5.551  15.069  1.00  0.00      B    H  
ATOM   3547  O   HOH B1177      23.406  26.564  23.342  1.00  0.00      B    O  
ATOM   3548  H1  HOH B1177      23.045  26.810  24.293  1.00  0.00      B    H  
ATOM   3549  H2  HOH B1177      24.141  27.241  23.078  1.00  0.00      B    H  
ATOM   3550  O   HOH B1178      34.695  28.402  31.841  1.00  0.00      B    O  
ATOM   3551  H1  HOH B1178      35.265  27.574  31.824  1.00  0.00      B    H  
ATOM   3552  H2  HOH B1178      33.862  28.172  32.384  1.00  0.00      B    H  
ATOM   3553  O   HOH B1179      14.044  33.813  26.847  1.00  0.00      B    O  
ATOM   3554  H1  HOH B1179      14.108  34.322  27.731  1.00  0.00      B    H  
ATOM   3555  H2  HOH B1179      14.126  34.466  26.089  1.00  0.00      B    H  
ATOM   3556  O   HOH B1180      17.538  19.171   6.159  1.00  0.00      B    O  
ATOM   3557  H1  HOH B1180      18.370  19.702   6.588  1.00  0.00      B    H  
ATOM   3558  H2  HOH B1180      17.248  18.377   6.751  1.00  0.00      B    H  
ATOM   3559  O   HOH B1181      16.999  37.662  29.545  1.00  0.00      B    O  
ATOM   3560  H1  HOH B1181      17.612  37.134  28.913  1.00  0.00      B    H  
ATOM   3561  H2  HOH B1181      17.614  38.318  30.040  1.00  0.00      B    H  
ATOM   3562  O   HOH B1182       6.855  36.986  27.592  1.00  0.00      B    O  
ATOM   3563  H1  HOH B1182       6.498  37.439  28.427  1.00  0.00      B    H  
ATOM   3564  H2  HOH B1182       7.801  37.372  27.421  1.00  0.00      B    H  
ATOM   3565  O   HOH B1183       6.461  20.332  35.632  1.00  0.00      B    O  
ATOM   3566  H1  HOH B1183       7.371  20.737  35.801  1.00  0.00      B    H  
ATOM   3567  H2  HOH B1183       6.584  19.354  35.387  1.00  0.00      B    H  
ATOM   3568  O   HOH B1184      25.501  29.560   6.383  1.00  0.00      B    O  
ATOM   3569  H1  HOH B1184      26.436  29.169   6.728  1.00  0.00      B    H  
ATOM   3570  H2  HOH B1184      25.232  28.991   5.586  1.00  0.00      B    H  
ATOM   3571  O   HOH B1185      37.954   8.510  21.802  1.00  0.00      B    O  
ATOM   3572  H1  HOH B1185      38.892   8.941  21.934  1.00  0.00      B    H  
ATOM   3573  H2  HOH B1185      37.815   7.842  22.547  1.00  0.00      B    H  
ATOM   3574  O   HOH B1186       0.602  10.749  18.233  1.00  0.00      B    O  
ATOM   3575  H1  HOH B1186      -0.419  10.904  18.170  1.00  0.00      B    H  
ATOM   3576  H2  HOH B1186       0.972  11.178  19.066  1.00  0.00      B    H  
ATOM   3577  O   HOH B1187      16.123  24.501  37.513  1.00  0.00      B    O  
ATOM   3578  H1  HOH B1187      15.459  24.509  38.318  1.00  0.00      B    H  
ATOM   3579  H2  HOH B1187      17.037  24.908  37.780  1.00  0.00      B    H  
ATOM   3580  O   HOH B1188       6.906   7.250  24.035  1.00  0.00      B    O  
ATOM   3581  H1  HOH B1188       7.695   6.595  23.952  1.00  0.00      B    H  
ATOM   3582  H2  HOH B1188       6.549   7.080  24.954  1.00  0.00      B    H  
ATOM   3583  O   HOH B1189       3.464  34.501  17.783  1.00  0.00      B    O  
ATOM   3584  H1  HOH B1189       3.425  33.533  17.462  1.00  0.00      B    H  
ATOM   3585  H2  HOH B1189       4.306  35.018  17.395  1.00  0.00      B    H  
ATOM   3586  O   HOH B1190      11.803   8.497  22.567  1.00  0.00      B    O  
ATOM   3587  H1  HOH B1190      11.219   8.524  23.423  1.00  0.00      B    H  
ATOM   3588  H2  HOH B1190      12.007   7.575  22.237  1.00  0.00      B    H  
ATOM   3589  O   HOH B1191      37.158  38.608  10.462  1.00  0.00      B    O  
ATOM   3590  H1  HOH B1191      36.311  39.118  10.299  1.00  0.00      B    H  
ATOM   3591  H2  HOH B1191      36.889  37.709  10.870  1.00  0.00      B    H  
ATOM   3592  O   HOH B1192       6.259  22.346  29.287  1.00  0.00      B    O  
ATOM   3593  H1  HOH B1192       5.924  21.637  28.672  1.00  0.00      B    H  
ATOM   3594  H2  HOH B1192       6.129  21.972  30.259  1.00  0.00      B    H  
ATOM   3595  O   HOH B1193      34.218  38.672  33.053  1.00  0.00      B    O  
ATOM   3596  H1  HOH B1193      34.669  37.796  33.366  1.00  0.00      B    H  
ATOM   3597  H2  HOH B1193      34.342  39.387  33.763  1.00  0.00      B    H  
ATOM   3598  O   HOH B1194       5.436  13.403  36.860  1.00  0.00      B    O  
ATOM   3599  H1  HOH B1194       5.726  14.112  36.235  1.00  0.00      B    H  
ATOM   3600  H2  HOH B1194       6.222  12.861  37.149  1.00  0.00      B    H  
ATOM   3601  O   HOH B1195      18.042  38.865  13.778  1.00  0.00      B    O  
ATOM   3602  H1  HOH B1195      18.697  38.391  14.420  1.00  0.00      B    H  
ATOM   3603  H2  HOH B1195      18.414  38.753  12.853  1.00  0.00      B    H  
ATOM   3604  O   HOH B1196      10.405   6.815  19.366  1.00  0.00      B    O  
ATOM   3605  H1  HOH B1196       9.862   6.099  18.886  1.00  0.00      B    H  
ATOM   3606  H2  HOH B1196      11.105   6.387  19.962  1.00  0.00      B    H  
ATOM   3607  O   HOH B1197      26.179  12.063  32.999  1.00  0.00      B    O  
ATOM   3608  H1  HOH B1197      26.226  11.840  34.026  1.00  0.00      B    H  
ATOM   3609  H2  HOH B1197      25.255  11.695  32.666  1.00  0.00      B    H  
ATOM   3610  O   HOH B1198      15.261   0.344  21.061  1.00  0.00      B    O  
ATOM   3611  H1  HOH B1198      14.862  -0.030  20.161  1.00  0.00      B    H  
ATOM   3612  H2  HOH B1198      16.294   0.377  20.867  1.00  0.00      B    H  
ATOM   3613  O   HOH B1199       5.971  32.479  25.363  1.00  0.00      B    O  
ATOM   3614  H1  HOH B1199       5.251  31.791  25.282  1.00  0.00      B    H  
ATOM   3615  H2  HOH B1199       5.547  33.343  25.650  1.00  0.00      B    H  
ATOM   3616  O   HOH B1200       4.203  19.477  20.988  1.00  0.00      B    O  
ATOM   3617  H1  HOH B1200       5.024  18.889  20.992  1.00  0.00      B    H  
ATOM   3618  H2  HOH B1200       4.539  20.304  21.470  1.00  0.00      B    H  
ATOM   3619  O   HOH B1201      31.225  12.419  13.400  1.00  0.00      B    O  
ATOM   3620  H1  HOH B1201      31.888  12.578  12.624  1.00  0.00      B    H  
ATOM   3621  H2  HOH B1201      30.686  11.549  13.170  1.00  0.00      B    H  
ATOM   3622  O   HOH B1202      28.730  18.348  -0.118  1.00  0.00      B    O  
ATOM   3623  H1  HOH B1202      28.285  17.435  -0.219  1.00  0.00      B    H  
ATOM   3624  H2  HOH B1202      28.162  18.862   0.543  1.00  0.00      B    H  
ATOM   3625  O   HOH B1203      28.649   7.836   9.993  1.00  0.00      B    O  
ATOM   3626  H1  HOH B1203      29.257   8.562   9.650  1.00  0.00      B    H  
ATOM   3627  H2  HOH B1203      29.023   6.959   9.709  1.00  0.00      B    H  
ATOM   3628  O   HOH B1204      21.225   0.986  37.516  1.00  0.00      B    O  
ATOM   3629  H1  HOH B1204      21.948   0.861  36.713  1.00  0.00      B    H  
ATOM   3630  H2  HOH B1204      20.811   0.084  37.681  1.00  0.00      B    H  
ATOM   3631  O   HOH B1205      22.416  33.079  19.014  1.00  0.00      B    O  
ATOM   3632  H1  HOH B1205      22.339  32.830  18.035  1.00  0.00      B    H  
ATOM   3633  H2  HOH B1205      22.365  32.276  19.617  1.00  0.00      B    H  
ATOM   3634  O   HOH B1206       7.825   0.346  38.551  1.00  0.00      B    O  
ATOM   3635  H1  HOH B1206       7.821   0.820  39.435  1.00  0.00      B    H  
ATOM   3636  H2  HOH B1206       6.864   0.130  38.307  1.00  0.00      B    H  
ATOM   3637  O   HOH B1207      31.815  26.179  25.046  1.00  0.00      B    O  
ATOM   3638  H1  HOH B1207      31.953  25.182  24.944  1.00  0.00      B    H  
ATOM   3639  H2  HOH B1207      32.648  26.579  24.648  1.00  0.00      B    H  
ATOM   3640  O   HOH B1208      25.184   2.343  12.227  1.00  0.00      B    O  
ATOM   3641  H1  HOH B1208      24.677   1.947  11.451  1.00  0.00      B    H  
ATOM   3642  H2  HOH B1208      25.001   3.341  12.170  1.00  0.00      B    H  
ATOM   3643  O   HOH B1209      28.792  11.322  34.021  1.00  0.00      B    O  
ATOM   3644  H1  HOH B1209      27.821  11.478  34.188  1.00  0.00      B    H  
ATOM   3645  H2  HOH B1209      28.907  10.907  33.069  1.00  0.00      B    H  
ATOM   3646  O   HOH B1210      15.915   3.276   2.360  1.00  0.00      B    O  
ATOM   3647  H1  HOH B1210      16.277   3.379   1.421  1.00  0.00      B    H  
ATOM   3648  H2  HOH B1210      15.783   4.210   2.680  1.00  0.00      B    H  
ATOM   3649  O   HOH B1211       6.955  17.283  13.725  1.00  0.00      B    O  
ATOM   3650  H1  HOH B1211       7.313  16.436  14.117  1.00  0.00      B    H  
ATOM   3651  H2  HOH B1211       6.726  17.038  12.767  1.00  0.00      B    H  
ATOM   3652  O   HOH B1212      10.937   3.069  17.820  1.00  0.00      B    O  
ATOM   3653  H1  HOH B1212      10.331   2.382  17.325  1.00  0.00      B    H  
ATOM   3654  H2  HOH B1212      11.172   2.609  18.701  1.00  0.00      B    H  
ATOM   3655  O   HOH B1213      12.614  27.903  12.574  1.00  0.00      B    O  
ATOM   3656  H1  HOH B1213      13.560  27.504  12.675  1.00  0.00      B    H  
ATOM   3657  H2  HOH B1213      12.420  28.517  13.369  1.00  0.00      B    H  
ATOM   3658  O   HOH B1214      10.824  16.972   5.542  1.00  0.00      B    O  
ATOM   3659  H1  HOH B1214      10.031  17.544   5.812  1.00  0.00      B    H  
ATOM   3660  H2  HOH B1214      10.577  16.017   5.783  1.00  0.00      B    H  
ATOM   3661  O   HOH B1215      39.075  15.599  15.451  1.00  0.00      B    O  
ATOM   3662  H1  HOH B1215      38.052  15.574  15.461  1.00  0.00      B    H  
ATOM   3663  H2  HOH B1215      39.439  14.780  14.978  1.00  0.00      B    H  
ATOM   3664  O   HOH B1216      13.299  27.569  23.462  1.00  0.00      B    O  
ATOM   3665  H1  HOH B1216      13.691  28.484  23.139  1.00  0.00      B    H  
ATOM   3666  H2  HOH B1216      12.532  27.324  22.863  1.00  0.00      B    H  
ATOM   3667  O   HOH B1217       8.254  35.453   4.338  1.00  0.00      B    O  
ATOM   3668  H1  HOH B1217       7.616  36.274   4.320  1.00  0.00      B    H  
ATOM   3669  H2  HOH B1217       8.960  35.606   5.073  1.00  0.00      B    H  
ATOM   3670  O   HOH B1218      12.780  35.092  30.261  1.00  0.00      B    O  
ATOM   3671  H1  HOH B1218      12.412  34.150  30.251  1.00  0.00      B    H  
ATOM   3672  H2  HOH B1218      11.968  35.645  29.866  1.00  0.00      B    H  
ATOM   3673  O   HOH B1219      32.651  28.508  36.472  1.00  0.00      B    O  
ATOM   3674  H1  HOH B1219      33.319  28.418  37.205  1.00  0.00      B    H  
ATOM   3675  H2  HOH B1219      32.007  29.261  36.792  1.00  0.00      B    H  
ATOM   3676  O   HOH B1220      36.605  18.199   9.871  1.00  0.00      B    O  
ATOM   3677  H1  HOH B1220      37.565  18.131  10.203  1.00  0.00      B    H  
ATOM   3678  H2  HOH B1220      36.490  17.415   9.296  1.00  0.00      B    H  
ATOM   3679  O   HOH B1221       5.361  18.321   5.964  1.00  0.00      B    O  
ATOM   3680  H1  HOH B1221       6.049  19.074   5.757  1.00  0.00      B    H  
ATOM   3681  H2  HOH B1221       4.391  18.617   5.746  1.00  0.00      B    H  
ATOM   3682  O   HOH B1222       4.842  12.019   5.077  1.00  0.00      B    O  
ATOM   3683  H1  HOH B1222       5.754  11.639   5.036  1.00  0.00      B    H  
ATOM   3684  H2  HOH B1222       4.624  12.269   4.106  1.00  0.00      B    H  
ATOM   3685  O   HOH B1223      24.466  11.854  22.418  1.00  0.00      B    O  
ATOM   3686  H1  HOH B1223      23.786  12.087  21.631  1.00  0.00      B    H  
ATOM   3687  H2  HOH B1223      24.279  10.921  22.799  1.00  0.00      B    H  
ATOM   3688  O   HOH B1224      31.682  23.397  24.403  1.00  0.00      B    O  
ATOM   3689  H1  HOH B1224      32.702  23.585  24.272  1.00  0.00      B    H  
ATOM   3690  H2  HOH B1224      31.577  22.689  25.048  1.00  0.00      B    H  
ATOM   3691  O   HOH B1225       9.004  29.535  30.191  1.00  0.00      B    O  
ATOM   3692  H1  HOH B1225       9.152  30.516  30.567  1.00  0.00      B    H  
ATOM   3693  H2  HOH B1225       8.233  29.535  29.485  1.00  0.00      B    H  
ATOM   3694  O   HOH B1226       8.914  36.040  15.925  1.00  0.00      B    O  
ATOM   3695  H1  HOH B1226       8.704  35.108  16.260  1.00  0.00      B    H  
ATOM   3696  H2  HOH B1226       8.250  36.292  15.224  1.00  0.00      B    H  
ATOM   3697  O   HOH B1227      17.491   4.262  39.110  1.00  0.00      B    O  
ATOM   3698  H1  HOH B1227      17.818   4.985  39.726  1.00  0.00      B    H  
ATOM   3699  H2  HOH B1227      18.326   3.926  38.597  1.00  0.00      B    H  
ATOM   3700  O   HOH B1228      14.441  10.234  17.174  1.00  0.00      B    O  
ATOM   3701  H1  HOH B1228      14.111   9.383  17.609  1.00  0.00      B    H  
ATOM   3702  H2  HOH B1228      15.102  10.585  17.871  1.00  0.00      B    H  
ATOM   3703  O   HOH B1229      12.880  13.998  16.909  1.00  0.00      B    O  
ATOM   3704  H1  HOH B1229      12.965  13.764  17.877  1.00  0.00      B    H  
ATOM   3705  H2  HOH B1229      13.830  14.215  16.556  1.00  0.00      B    H  
ATOM   3706  O   HOH B1230      16.255   9.848  21.442  1.00  0.00      B    O  
ATOM   3707  H1  HOH B1230      15.680   9.735  22.304  1.00  0.00      B    H  
ATOM   3708  H2  HOH B1230      17.182   9.505  21.585  1.00  0.00      B    H  
ATOM   3709  O   HOH B1231      23.901  29.988  14.362  1.00  0.00      B    O  
ATOM   3710  H1  HOH B1231      23.187  29.687  15.011  1.00  0.00      B    H  
ATOM   3711  H2  HOH B1231      23.930  29.418  13.504  1.00  0.00      B    H  
ATOM   3712  O   HOH B1232       3.801  25.486  20.311  1.00  0.00      B    O  
ATOM   3713  H1  HOH B1232       3.331  25.455  21.179  1.00  0.00      B    H  
ATOM   3714  H2  HOH B1232       3.940  24.519  20.056  1.00  0.00      B    H  
ATOM   3715  O   HOH B1233      12.558  11.222  37.054  1.00  0.00      B    O  
ATOM   3716  H1  HOH B1233      11.956  10.548  36.527  1.00  0.00      B    H  
ATOM   3717  H2  HOH B1233      12.611  10.974  38.023  1.00  0.00      B    H  
ATOM   3718  O   HOH B1234       3.252  36.765  29.176  1.00  0.00      B    O  
ATOM   3719  H1  HOH B1234       3.823  36.962  29.970  1.00  0.00      B    H  
ATOM   3720  H2  HOH B1234       3.340  35.725  29.026  1.00  0.00      B    H  
ATOM   3721  O   HOH B1235      29.629  34.639  26.019  1.00  0.00      B    O  
ATOM   3722  H1  HOH B1235      30.570  34.431  25.847  1.00  0.00      B    H  
ATOM   3723  H2  HOH B1235      29.071  34.578  25.180  1.00  0.00      B    H  
ATOM   3724  O   HOH B1236      21.227  24.923  15.311  1.00  0.00      B    O  
ATOM   3725  H1  HOH B1236      22.048  24.302  15.247  1.00  0.00      B    H  
ATOM   3726  H2  HOH B1236      20.442  24.293  15.591  1.00  0.00      B    H  
ATOM   3727  O   HOH B1237      29.192  15.547  33.046  1.00  0.00      B    O  
ATOM   3728  H1  HOH B1237      29.305  15.858  34.012  1.00  0.00      B    H  
ATOM   3729  H2  HOH B1237      29.667  14.643  32.998  1.00  0.00      B    H  
ATOM   3730  O   HOH B1238      21.252  37.858  34.461  1.00  0.00      B    O  
ATOM   3731  H1  HOH B1238      21.246  37.043  33.912  1.00  0.00      B    H  
ATOM   3732  H2  HOH B1238      20.320  38.218  34.408  1.00  0.00      B    H  
ATOM   3733  O   HOH B1239       2.695  15.102   8.285  1.00  0.00      B    O  
ATOM   3734  H1  HOH B1239       1.835  15.298   8.774  1.00  0.00      B    H  
ATOM   3735  H2  HOH B1239       2.455  14.449   7.610  1.00  0.00      B    H  
ATOM   3736  O   HOH B1240      28.155  13.744  11.550  1.00  0.00      B    O  
ATOM   3737  H1  HOH B1240      27.890  14.702  11.359  1.00  0.00      B    H  
ATOM   3738  H2  HOH B1240      28.337  13.702  12.585  1.00  0.00      B    H  
ATOM   3739  O   HOH B1241      30.938  16.293  20.961  1.00  0.00      B    O  
ATOM   3740  H1  HOH B1241      31.630  15.569  21.041  1.00  0.00      B    H  
ATOM   3741  H2  HOH B1241      30.971  16.740  20.066  1.00  0.00      B    H  
ATOM   3742  O   HOH B1242      34.858  17.657  38.591  1.00  0.00      B    O  
ATOM   3743  H1  HOH B1242      35.127  16.966  39.323  1.00  0.00      B    H  
ATOM   3744  H2  HOH B1242      34.165  17.204  38.026  1.00  0.00      B    H  
ATOM   3745  O   HOH B1243      23.024  23.724  19.490  1.00  0.00      B    O  
ATOM   3746  H1  HOH B1243      22.727  23.533  20.400  1.00  0.00      B    H  
ATOM   3747  H2  HOH B1243      23.383  22.865  19.109  1.00  0.00      B    H  
ATOM   3748  O   HOH B1244      18.528  20.567  33.362  1.00  0.00      B    O  
ATOM   3749  H1  HOH B1244      18.505  21.344  32.688  1.00  0.00      B    H  
ATOM   3750  H2  HOH B1244      17.591  20.377  33.634  1.00  0.00      B    H  
ATOM   3751  O   HOH B1245      34.170  19.854  37.044  1.00  0.00      B    O  
ATOM   3752  H1  HOH B1245      34.523  19.187  36.442  1.00  0.00      B    H  
ATOM   3753  H2  HOH B1245      34.231  19.447  37.964  1.00  0.00      B    H  
ATOM   3754  O   HOH B1246       5.134   6.620  33.531  1.00  0.00      B    O  
ATOM   3755  H1  HOH B1246       6.039   6.336  33.885  1.00  0.00      B    H  
ATOM   3756  H2  HOH B1246       5.086   7.552  33.753  1.00  0.00      B    H  
ATOM   3757  O   HOH B1247      23.232  14.180  15.732  1.00  0.00      B    O  
ATOM   3758  H1  HOH B1247      22.679  13.959  16.521  1.00  0.00      B    H  
ATOM   3759  H2  HOH B1247      24.015  14.728  15.997  1.00  0.00      B    H  
ATOM   3760  O   HOH B1248      17.894  23.475  22.709  1.00  0.00      B    O  
ATOM   3761  H1  HOH B1248      18.478  22.926  23.293  1.00  0.00      B    H  
ATOM   3762  H2  HOH B1248      17.241  23.933  23.301  1.00  0.00      B    H  
ATOM   3763  O   HOH B1249       3.715  38.179  19.190  1.00  0.00      B    O  
ATOM   3764  H1  HOH B1249       3.644  38.850  18.492  1.00  0.00      B    H  
ATOM   3765  H2  HOH B1249       3.077  37.464  18.871  1.00  0.00      B    H  
ATOM   3766  O   HOH B1250      24.516  21.654  19.078  1.00  0.00      B    O  
ATOM   3767  H1  HOH B1250      24.852  20.782  18.660  1.00  0.00      B    H  
ATOM   3768  H2  HOH B1250      25.383  22.240  19.244  1.00  0.00      B    H  
ATOM   3769  O   HOH B1251       4.689  36.878   5.019  1.00  0.00      B    O  
ATOM   3770  H1  HOH B1251       4.096  37.678   5.247  1.00  0.00      B    H  
ATOM   3771  H2  HOH B1251       5.564  37.232   4.708  1.00  0.00      B    H  
ATOM   3772  O   HOH B1252      17.777  15.283   4.601  1.00  0.00      B    O  
ATOM   3773  H1  HOH B1252      17.029  15.959   4.691  1.00  0.00      B    H  
ATOM   3774  H2  HOH B1252      18.621  15.823   4.321  1.00  0.00      B    H  
ATOM   3775  O   HOH B1253      24.842   6.227   8.518  1.00  0.00      B    O  
ATOM   3776  H1  HOH B1253      25.145   7.151   8.823  1.00  0.00      B    H  
ATOM   3777  H2  HOH B1253      25.008   6.066   7.566  1.00  0.00      B    H  
ATOM   3778  O   HOH B1254      22.971  20.676  23.537  1.00  0.00      B    O  
ATOM   3779  H1  HOH B1254      22.688  19.712  23.829  1.00  0.00      B    H  
ATOM   3780  H2  HOH B1254      22.841  21.295  24.315  1.00  0.00      B    H  
ATOM   3781  O   HOH B1255      15.404   8.666  33.367  1.00  0.00      B    O  
ATOM   3782  H1  HOH B1255      15.603   8.944  34.373  1.00  0.00      B    H  
ATOM   3783  H2  HOH B1255      15.908   7.813  33.275  1.00  0.00      B    H  
ATOM   3784  O   HOH B1256      18.692  23.163  20.084  1.00  0.00      B    O  
ATOM   3785  H1  HOH B1256      18.251  23.408  20.967  1.00  0.00      B    H  
ATOM   3786  H2  HOH B1256      19.510  22.652  20.352  1.00  0.00      B    H  
ATOM   3787  O   HOH B1257       1.065   8.270  17.338  1.00  0.00      B    O  
ATOM   3788  H1  HOH B1257       1.207   9.154  17.898  1.00  0.00      B    H  
ATOM   3789  H2  HOH B1257       0.042   8.233  17.155  1.00  0.00      B    H  
ATOM   3790  O   HOH B1258      19.599  29.012  23.423  1.00  0.00      B    O  
ATOM   3791  H1  HOH B1258      19.388  29.871  23.880  1.00  0.00      B    H  
ATOM   3792  H2  HOH B1258      20.307  29.223  22.720  1.00  0.00      B    H  
ATOM   3793  O   HOH B1259      29.130  34.490   3.405  1.00  0.00      B    O  
ATOM   3794  H1  HOH B1259      29.261  35.016   2.589  1.00  0.00      B    H  
ATOM   3795  H2  HOH B1259      28.209  34.028   3.383  1.00  0.00      B    H  
ATOM   3796  O   HOH B1260      21.375  25.424  32.853  1.00  0.00      B    O  
ATOM   3797  H1  HOH B1260      20.773  25.936  33.461  1.00  0.00      B    H  
ATOM   3798  H2  HOH B1260      21.837  24.788  33.509  1.00  0.00      B    H  
ATOM   3799  O   HOH B1261      33.131   8.180  15.919  1.00  0.00      B    O  
ATOM   3800  H1  HOH B1261      32.502   8.749  16.527  1.00  0.00      B    H  
ATOM   3801  H2  HOH B1261      32.595   7.572  15.329  1.00  0.00      B    H  
ATOM   3802  O   HOH B1262      37.227  37.300  36.612  1.00  0.00      B    O  
ATOM   3803  H1  HOH B1262      37.304  36.918  37.514  1.00  0.00      B    H  
ATOM   3804  H2  HOH B1262      37.899  36.921  35.984  1.00  0.00      B    H  
ATOM   3805  O   HOH B1263      18.725  15.431  18.425  1.00  0.00      B    O  
ATOM   3806  H1  HOH B1263      18.281  16.279  18.732  1.00  0.00      B    H  
ATOM   3807  H2  HOH B1263      18.021  14.664  18.473  1.00  0.00      B    H  
ATOM   3808  O   HOH B1264      23.728  10.926   0.349  1.00  0.00      B    O  
ATOM   3809  H1  HOH B1264      24.376  10.664   1.097  1.00  0.00      B    H  
ATOM   3810  H2  HOH B1264      23.978  11.720  -0.154  1.00  0.00      B    H  
ATOM   3811  O   HOH B1265      11.873  23.417  22.188  1.00  0.00      B    O  
ATOM   3812  H1  HOH B1265      11.377  22.574  21.946  1.00  0.00      B    H  
ATOM   3813  H2  HOH B1265      12.040  23.391  23.164  1.00  0.00      B    H  
ATOM   3814  O   HOH B1266      30.293  15.319  27.972  1.00  0.00      B    O  
ATOM   3815  H1  HOH B1266      29.639  15.003  28.626  1.00  0.00      B    H  
ATOM   3816  H2  HOH B1266      29.817  16.075  27.441  1.00  0.00      B    H  
ATOM   3817  O   HOH B1267      20.513  19.975  29.642  1.00  0.00      B    O  
ATOM   3818  H1  HOH B1267      21.163  20.043  30.402  1.00  0.00      B    H  
ATOM   3819  H2  HOH B1267      19.693  19.456  29.955  1.00  0.00      B    H  
ATOM   3820  O   HOH B1268      22.319  12.858  12.710  1.00  0.00      B    O  
ATOM   3821  H1  HOH B1268      22.416  13.128  11.755  1.00  0.00      B    H  
ATOM   3822  H2  HOH B1268      23.244  12.684  13.092  1.00  0.00      B    H  
ATOM   3823  O   HOH B1269      36.668   8.424   4.274  1.00  0.00      B    O  
ATOM   3824  H1  HOH B1269      36.161   8.866   5.049  1.00  0.00      B    H  
ATOM   3825  H2  HOH B1269      37.613   8.241   4.527  1.00  0.00      B    H  
ATOM   3826  O   HOH B1270      24.758  17.808  22.050  1.00  0.00      B    O  
ATOM   3827  H1  HOH B1270      24.449  18.631  21.516  1.00  0.00      B    H  
ATOM   3828  H2  HOH B1270      24.404  16.965  21.593  1.00  0.00      B    H  
ATOM   3829  O   HOH B1271      34.654   1.292  38.028  1.00  0.00      B    O  
ATOM   3830  H1  HOH B1271      35.107   0.699  38.777  1.00  0.00      B    H  
ATOM   3831  H2  HOH B1271      33.655   1.129  38.147  1.00  0.00      B    H  
ATOM   3832  O   HOH B1272      24.744  10.629  10.292  1.00  0.00      B    O  
ATOM   3833  H1  HOH B1272      24.788  11.423   9.659  1.00  0.00      B    H  
ATOM   3834  H2  HOH B1272      25.615  10.771  10.846  1.00  0.00      B    H  
ATOM   3835  O   HOH B1273      24.543  24.691   4.844  1.00  0.00      B    O  
ATOM   3836  H1  HOH B1273      23.688  24.581   5.426  1.00  0.00      B    H  
ATOM   3837  H2  HOH B1273      24.475  25.518   4.253  1.00  0.00      B    H  
ATOM   3838  O   HOH B1274      38.026  15.835  32.897  1.00  0.00      B    O  
ATOM   3839  H1  HOH B1274      37.037  15.858  33.188  1.00  0.00      B    H  
ATOM   3840  H2  HOH B1274      38.129  16.577  32.263  1.00  0.00      B    H  
ATOM   3841  O   HOH B1275      18.425   9.196   8.093  1.00  0.00      B    O  
ATOM   3842  H1  HOH B1275      19.430   9.361   8.274  1.00  0.00      B    H  
ATOM   3843  H2  HOH B1275      18.265   8.258   8.431  1.00  0.00      B    H  
ATOM   3844  O   HOH B1276      15.545   4.653  22.146  1.00  0.00      B    O  
ATOM   3845  H1  HOH B1276      15.036   3.810  21.954  1.00  0.00      B    H  
ATOM   3846  H2  HOH B1276      15.670   5.204  21.320  1.00  0.00      B    H  
ATOM   3847  O   HOH B1277       8.898  15.344  25.286  1.00  0.00      B    O  
ATOM   3848  H1  HOH B1277       9.073  14.841  24.452  1.00  0.00      B    H  
ATOM   3849  H2  HOH B1277       9.748  15.329  25.824  1.00  0.00      B    H  
ATOM   3850  O   HOH B1278      28.587  11.572  18.627  1.00  0.00      B    O  
ATOM   3851  H1  HOH B1278      29.067  11.473  19.473  1.00  0.00      B    H  
ATOM   3852  H2  HOH B1278      27.639  11.780  18.750  1.00  0.00      B    H  
ATOM   3853  O   HOH B1279      32.381  15.273   5.752  1.00  0.00      B    O  
ATOM   3854  H1  HOH B1279      31.819  15.277   6.534  1.00  0.00      B    H  
ATOM   3855  H2  HOH B1279      32.563  16.223   5.489  1.00  0.00      B    H  
ATOM   3856  O   HOH B1280      28.935  21.357  31.127  1.00  0.00      B    O  
ATOM   3857  H1  HOH B1280      29.625  22.082  31.038  1.00  0.00      B    H  
ATOM   3858  H2  HOH B1280      28.165  21.839  31.593  1.00  0.00      B    H  
ATOM   3859  O   HOH B1281      29.191  36.591   4.890  1.00  0.00      B    O  
ATOM   3860  H1  HOH B1281      29.591  37.183   4.157  1.00  0.00      B    H  
ATOM   3861  H2  HOH B1281      29.100  35.670   4.487  1.00  0.00      B    H  
ATOM   3862  O   HOH B1282      28.522  25.032  18.828  1.00  0.00      B    O  
ATOM   3863  H1  HOH B1282      28.115  25.580  18.123  1.00  0.00      B    H  
ATOM   3864  H2  HOH B1282      29.449  25.308  19.003  1.00  0.00      B    H  
ATOM   3865  O   HOH B1283      27.680   0.755  17.044  1.00  0.00      B    O  
ATOM   3866  H1  HOH B1283      28.619   0.902  16.803  1.00  0.00      B    H  
ATOM   3867  H2  HOH B1283      27.523  -0.261  16.934  1.00  0.00      B    H  
ATOM   3868  O   HOH B1284      31.594  23.275  16.324  1.00  0.00      B    O  
ATOM   3869  H1  HOH B1284      31.787  23.005  15.395  1.00  0.00      B    H  
ATOM   3870  H2  HOH B1284      31.189  24.235  16.344  1.00  0.00      B    H  
ATOM   3871  O   HOH B1285      29.153  22.617  24.152  1.00  0.00      B    O  
ATOM   3872  H1  HOH B1285      30.153  22.843  24.291  1.00  0.00      B    H  
ATOM   3873  H2  HOH B1285      29.045  22.440  23.203  1.00  0.00      B    H  
ATOM   3874  O   HOH B1286      25.178   0.913  23.589  1.00  0.00      B    O  
ATOM   3875  H1  HOH B1286      25.094   0.170  24.309  1.00  0.00      B    H  
ATOM   3876  H2  HOH B1286      25.097   0.548  22.690  1.00  0.00      B    H  
ATOM   3877  O   HOH B1287      31.587   1.262  38.827  1.00  0.00      B    O  
ATOM   3878  H1  HOH B1287      30.621   1.540  38.959  1.00  0.00      B    H  
ATOM   3879  H2  HOH B1287      31.563   0.521  38.169  1.00  0.00      B    H  
ATOM   3880  O   HOH B1288      26.555  29.649  10.505  1.00  0.00      B    O  
ATOM   3881  H1  HOH B1288      26.725  28.908   9.815  1.00  0.00      B    H  
ATOM   3882  H2  HOH B1288      26.598  29.230  11.412  1.00  0.00      B    H  
ATOM   3883  O   HOH B1289      13.324   6.992  24.905  1.00  0.00      B    O  
ATOM   3884  H1  HOH B1289      12.896   6.497  25.675  1.00  0.00      B    H  
ATOM   3885  H2  HOH B1289      13.341   6.395  24.147  1.00  0.00      B    H  
ATOM   3886  O   HOH B1290      30.361  33.814  20.060  1.00  0.00      B    O  
ATOM   3887  H1  HOH B1290      30.569  33.289  19.208  1.00  0.00      B    H  
ATOM   3888  H2  HOH B1290      30.360  33.122  20.774  1.00  0.00      B    H  
ATOM   3889  O   HOH B1291      32.360  33.711  29.981  1.00  0.00      B    O  
ATOM   3890  H1  HOH B1291      31.623  33.045  29.835  1.00  0.00      B    H  
ATOM   3891  H2  HOH B1291      33.234  33.255  29.721  1.00  0.00      B    H  
ATOM   3892  O   HOH B1292       0.137  10.751  12.144  1.00  0.00      B    O  
ATOM   3893  H1  HOH B1292       1.110  10.520  12.395  1.00  0.00      B    H  
ATOM   3894  H2  HOH B1292       0.197  11.371  11.316  1.00  0.00      B    H  
ATOM   3895  O   HOH B1293       0.711  24.965  37.015  1.00  0.00      B    O  
ATOM   3896  H1  HOH B1293       1.406  24.227  37.234  1.00  0.00      B    H  
ATOM   3897  H2  HOH B1293       0.376  24.806  36.071  1.00  0.00      B    H  
ATOM   3898  O   HOH B1294      36.151  23.443  20.586  1.00  0.00      B    O  
ATOM   3899  H1  HOH B1294      35.723  22.588  20.136  1.00  0.00      B    H  
ATOM   3900  H2  HOH B1294      36.227  23.234  21.613  1.00  0.00      B    H  
ATOM   3901  O   HOH B1295       9.540  21.429  30.831  1.00  0.00      B    O  
ATOM   3902  H1  HOH B1295      10.262  21.227  31.531  1.00  0.00      B    H  
ATOM   3903  H2  HOH B1295       8.962  22.156  31.228  1.00  0.00      B    H  
ATOM   3904  O   HOH B1296      32.279   3.171  12.466  1.00  0.00      B    O  
ATOM   3905  H1  HOH B1296      33.231   3.395  12.165  1.00  0.00      B    H  
ATOM   3906  H2  HOH B1296      32.365   2.662  13.308  1.00  0.00      B    H  
ATOM   3907  O   HOH B1297      25.502  18.980   7.127  1.00  0.00      B    O  
ATOM   3908  H1  HOH B1297      26.421  19.290   7.103  1.00  0.00      B    H  
ATOM   3909  H2  HOH B1297      25.374  18.330   6.339  1.00  0.00      B    H  
ATOM   3910  O   HOH B1298       3.290   6.929  38.357  1.00  0.00      B    O  
ATOM   3911  H1  HOH B1298       3.335   6.503  37.467  1.00  0.00      B    H  
ATOM   3912  H2  HOH B1298       2.638   6.364  38.902  1.00  0.00      B    H  
ATOM   3913  O   HOH B1299      37.710   0.560  37.939  1.00  0.00      B    O  
ATOM   3914  H1  HOH B1299      37.336  -0.202  37.381  1.00  0.00      B    H  
ATOM   3915  H2  HOH B1299      37.621   1.382  37.351  1.00  0.00      B    H  
ATOM   3916  O   HOH B1300      19.246   2.268  10.295  1.00  0.00      B    O  
ATOM   3917  H1  HOH B1300      19.633   2.422  11.246  1.00  0.00      B    H  
ATOM   3918  H2  HOH B1300      18.364   1.764  10.326  1.00  0.00      B    H  
ATOM   3919  O   HOH B1301      36.549  18.948  25.402  1.00  0.00      B    O  
ATOM   3920  H1  HOH B1301      37.304  18.787  26.025  1.00  0.00      B    H  
ATOM   3921  H2  HOH B1301      36.124  18.039  25.299  1.00  0.00      B    H  
ATOM   3922  O   HOH B1302       9.160  18.536  21.950  1.00  0.00      B    O  
ATOM   3923  H1  HOH B1302       9.866  17.885  21.581  1.00  0.00      B    H  
ATOM   3924  H2  HOH B1302       9.060  18.220  22.924  1.00  0.00      B    H  
ATOM   3925  O   HOH B1303      27.249  31.950  23.080  1.00  0.00      B    O  
ATOM   3926  H1  HOH B1303      27.680  31.338  23.733  1.00  0.00      B    H  
ATOM   3927  H2  HOH B1303      26.303  31.755  23.080  1.00  0.00      B    H  
ATOM   3928  O   HOH B1304      12.378   7.602  33.798  1.00  0.00      B    O  
ATOM   3929  H1  HOH B1304      12.494   6.719  34.226  1.00  0.00      B    H  
ATOM   3930  H2  HOH B1304      13.325   7.887  33.384  1.00  0.00      B    H  
ATOM   3931  O   HOH B1305      13.549   5.031  36.211  1.00  0.00      B    O  
ATOM   3932  H1  HOH B1305      13.004   4.362  35.700  1.00  0.00      B    H  
ATOM   3933  H2  HOH B1305      12.989   5.557  36.868  1.00  0.00      B    H  
ATOM   3934  O   HOH B1306       0.230  33.772  15.378  1.00  0.00      B    O  
ATOM   3935  H1  HOH B1306       0.677  33.219  14.663  1.00  0.00      B    H  
ATOM   3936  H2  HOH B1306       0.799  34.613  15.575  1.00  0.00      B    H  
ATOM   3937  O   HOH B1307      34.557  13.001  15.167  1.00  0.00      B    O  
ATOM   3938  H1  HOH B1307      34.832  13.662  15.877  1.00  0.00      B    H  
ATOM   3939  H2  HOH B1307      34.072  12.259  15.536  1.00  0.00      B    H  
ATOM   3940  O   HOH B1308      38.760  13.381  31.597  1.00  0.00      B    O  
ATOM   3941  H1  HOH B1308      37.795  13.145  31.250  1.00  0.00      B    H  
ATOM   3942  H2  HOH B1308      38.724  14.256  32.081  1.00  0.00      B    H  
ATOM   3943  O   HOH B1309       2.856  10.277  13.199  1.00  0.00      B    O  
ATOM   3944  H1  HOH B1309       2.993   9.491  13.793  1.00  0.00      B    H  
ATOM   3945  H2  HOH B1309       3.202  11.088  13.664  1.00  0.00      B    H  
ATOM   3946  O   HOH B1310      17.363   0.099   9.805  1.00  0.00      B    O  
ATOM   3947  H1  HOH B1310      16.654  -0.609  10.004  1.00  0.00      B    H  
ATOM   3948  H2  HOH B1310      16.850   0.952   9.493  1.00  0.00      B    H  
ATOM   3949  O   HOH B1311      15.262  14.150  14.085  1.00  0.00      B    O  
ATOM   3950  H1  HOH B1311      15.194  14.735  14.967  1.00  0.00      B    H  
ATOM   3951  H2  HOH B1311      14.671  13.293  14.136  1.00  0.00      B    H  
ATOM   3952  O   HOH B1312      38.067  24.139   1.728  1.00  0.00      B    O  
ATOM   3953  H1  HOH B1312      37.385  24.156   0.940  1.00  0.00      B    H  
ATOM   3954  H2  HOH B1312      37.663  24.606   2.547  1.00  0.00      B    H  
ATOM   3955  O   HOH B1313      28.118  16.726  10.691  1.00  0.00      B    O  
ATOM   3956  H1  HOH B1313      27.415  17.153  11.317  1.00  0.00      B    H  
ATOM   3957  H2  HOH B1313      29.035  17.053  10.945  1.00  0.00      B    H  
ATOM   3958  O   HOH B1314       7.940   6.420  31.391  1.00  0.00      B    O  
ATOM   3959  H1  HOH B1314       7.749   5.445  31.272  1.00  0.00      B    H  
ATOM   3960  H2  HOH B1314       7.672   6.647  32.348  1.00  0.00      B    H  
ATOM   3961  O   HOH B1315      35.039  21.309  19.402  1.00  0.00      B    O  
ATOM   3962  H1  HOH B1315      35.114  20.894  18.470  1.00  0.00      B    H  
ATOM   3963  H2  HOH B1315      34.961  20.585  20.118  1.00  0.00      B    H  
ATOM   3964  O   HOH B1316      37.463  13.406  37.399  1.00  0.00      B    O  
ATOM   3965  H1  HOH B1316      37.851  13.845  36.565  1.00  0.00      B    H  
ATOM   3966  H2  HOH B1316      38.187  12.878  37.821  1.00  0.00      B    H  
ATOM   3967  O   HOH B1317      35.649  35.635  12.958  1.00  0.00      B    O  
ATOM   3968  H1  HOH B1317      36.309  35.830  12.158  1.00  0.00      B    H  
ATOM   3969  H2  HOH B1317      36.127  35.183  13.688  1.00  0.00      B    H  
ATOM   3970  O   HOH B1318      33.285  38.322   8.657  1.00  0.00      B    O  
ATOM   3971  H1  HOH B1318      33.116  37.322   8.874  1.00  0.00      B    H  
ATOM   3972  H2  HOH B1318      33.719  38.428   7.705  1.00  0.00      B    H  
ATOM   3973  O   HOH B1319      26.157  12.772  24.168  1.00  0.00      B    O  
ATOM   3974  H1  HOH B1319      27.061  13.017  23.725  1.00  0.00      B    H  
ATOM   3975  H2  HOH B1319      25.471  12.529  23.436  1.00  0.00      B    H  
ATOM   3976  O   HOH B1320      38.570  35.968  22.332  1.00  0.00      B    O  
ATOM   3977  H1  HOH B1320      38.307  36.362  21.372  1.00  0.00      B    H  
ATOM   3978  H2  HOH B1320      37.806  36.131  23.003  1.00  0.00      B    H  
ATOM   3979  O   HOH B1321       2.319  26.693   6.247  1.00  0.00      B    O  
ATOM   3980  H1  HOH B1321       3.055  27.335   5.989  1.00  0.00      B    H  
ATOM   3981  H2  HOH B1321       2.285  26.824   7.289  1.00  0.00      B    H  
ATOM   3982  O   HOH B1322       9.013  22.837  13.439  1.00  0.00      B    O  
ATOM   3983  H1  HOH B1322       8.708  22.287  14.230  1.00  0.00      B    H  
ATOM   3984  H2  HOH B1322       9.840  22.406  12.987  1.00  0.00      B    H  
ATOM   3985  O   HOH B1323      10.519  21.815   5.433  1.00  0.00      B    O  
ATOM   3986  H1  HOH B1323      11.048  22.736   5.377  1.00  0.00      B    H  
ATOM   3987  H2  HOH B1323      10.540  21.511   6.367  1.00  0.00      B    H  
ATOM   3988  O   HOH B1324      32.958  35.538   8.935  1.00  0.00      B    O  
ATOM   3989  H1  HOH B1324      33.573  34.762   9.066  1.00  0.00      B    H  
ATOM   3990  H2  HOH B1324      32.181  35.233   8.336  1.00  0.00      B    H  
ATOM   3991  O   HOH B1325       9.525  10.997  28.759  1.00  0.00      B    O  
ATOM   3992  H1  HOH B1325       9.057  11.232  29.623  1.00  0.00      B    H  
ATOM   3993  H2  HOH B1325       9.423  11.829  28.178  1.00  0.00      B    H  
ATOM   3994  O   HOH B1326      20.305  15.853  10.567  1.00  0.00      B    O  
ATOM   3995  H1  HOH B1326      21.078  15.215  10.457  1.00  0.00      B    H  
ATOM   3996  H2  HOH B1326      19.688  15.714   9.778  1.00  0.00      B    H  
ATOM   3997  O   HOH B1327      11.513  17.991  34.273  1.00  0.00      B    O  
ATOM   3998  H1  HOH B1327      12.242  18.150  33.580  1.00  0.00      B    H  
ATOM   3999  H2  HOH B1327      10.681  17.812  33.708  1.00  0.00      B    H  
ATOM   4000  O   HOH B1328      30.521  32.445  17.996  1.00  0.00      B    O  
ATOM   4001  H1  HOH B1328      29.600  32.056  17.804  1.00  0.00      B    H  
ATOM   4002  H2  HOH B1328      30.945  32.566  17.125  1.00  0.00      B    H  
ATOM   4003  O   HOH B1329       3.416   8.425  15.305  1.00  0.00      B    O  
ATOM   4004  H1  HOH B1329       2.659   8.587  16.014  1.00  0.00      B    H  
ATOM   4005  H2  HOH B1329       3.659   7.422  15.235  1.00  0.00      B    H  
ATOM   4006  O   HOH B1330      33.688  34.055  18.766  1.00  0.00      B    O  
ATOM   4007  H1  HOH B1330      32.867  33.624  18.282  1.00  0.00      B    H  
ATOM   4008  H2  HOH B1330      34.406  33.345  18.744  1.00  0.00      B    H  
ATOM   4009  O   HOH B1331      26.602  34.998  11.910  1.00  0.00      B    O  
ATOM   4010  H1  HOH B1331      27.452  34.874  12.461  1.00  0.00      B    H  
ATOM   4011  H2  HOH B1331      26.062  35.730  12.361  1.00  0.00      B    H  
ATOM   4012  O   HOH B1332       8.789  11.434   0.135  1.00  0.00      B    O  
ATOM   4013  H1  HOH B1332       8.584  12.093   0.929  1.00  0.00      B    H  
ATOM   4014  H2  HOH B1332       9.417  10.722   0.404  1.00  0.00      B    H  
ATOM   4015  O   HOH B1333      28.156   5.572   0.254  1.00  0.00      B    O  
ATOM   4016  H1  HOH B1333      27.967   4.839   0.913  1.00  0.00      B    H  
ATOM   4017  H2  HOH B1333      29.151   5.550   0.115  1.00  0.00      B    H  
ATOM   4018  O   HOH B1334       3.994  22.922  20.049  1.00  0.00      B    O  
ATOM   4019  H1  HOH B1334       4.740  22.235  19.635  1.00  0.00      B    H  
ATOM   4020  H2  HOH B1334       4.103  22.837  21.068  1.00  0.00      B    H  
ATOM   4021  O   HOH B1335      35.987  10.013   6.404  1.00  0.00      B    O  
ATOM   4022  H1  HOH B1335      36.866  10.181   6.903  1.00  0.00      B    H  
ATOM   4023  H2  HOH B1335      35.282  10.679   6.733  1.00  0.00      B    H  
ATOM   4024  O   HOH B1336       8.564  28.498  15.895  1.00  0.00      B    O  
ATOM   4025  H1  HOH B1336       8.174  27.561  15.860  1.00  0.00      B    H  
ATOM   4026  H2  HOH B1336       7.807  29.150  16.011  1.00  0.00      B    H  
ATOM   4027  O   HOH B1337      35.739  16.178   8.037  1.00  0.00      B    O  
ATOM   4028  H1  HOH B1337      34.736  16.584   8.004  1.00  0.00      B    H  
ATOM   4029  H2  HOH B1337      35.637  15.189   7.919  1.00  0.00      B    H  
ATOM   4030  O   HOH B1338      33.100  23.218  27.716  1.00  0.00      B    O  
ATOM   4031  H1  HOH B1338      32.858  22.651  26.959  1.00  0.00      B    H  
ATOM   4032  H2  HOH B1338      34.102  23.408  27.692  1.00  0.00      B    H  
ATOM   4033  O   HOH B1339      38.595  20.751  30.778  1.00  0.00      B    O  
ATOM   4034  H1  HOH B1339      38.845  21.242  31.641  1.00  0.00      B    H  
ATOM   4035  H2  HOH B1339      39.405  20.267  30.313  1.00  0.00      B    H  
ATOM   4036  O   HOH B1340      11.003  32.809   4.862  1.00  0.00      B    O  
ATOM   4037  H1  HOH B1340      11.154  32.628   5.870  1.00  0.00      B    H  
ATOM   4038  H2  HOH B1340      10.524  32.014   4.455  1.00  0.00      B    H  
ATOM   4039  O   HOH B1341       9.906   3.298  38.545  1.00  0.00      B    O  
ATOM   4040  H1  HOH B1341       9.375   3.221  37.674  1.00  0.00      B    H  
ATOM   4041  H2  HOH B1341      10.606   2.539  38.675  1.00  0.00      B    H  
ATOM   4042  O   HOH B1342      25.722  19.747  15.870  1.00  0.00      B    O  
ATOM   4043  H1  HOH B1342      26.255  20.579  16.045  1.00  0.00      B    H  
ATOM   4044  H2  HOH B1342      25.468  19.324  16.710  1.00  0.00      B    H  
ATOM   4045  O   HOH B1343       4.601  20.309  12.296  1.00  0.00      B    O  
ATOM   4046  H1  HOH B1343       5.053  19.804  11.554  1.00  0.00      B    H  
ATOM   4047  H2  HOH B1343       5.297  20.531  12.988  1.00  0.00      B    H  
ATOM   4048  O   HOH B1344      23.154   4.765  19.000  1.00  0.00      B    O  
ATOM   4049  H1  HOH B1344      23.812   4.309  19.614  1.00  0.00      B    H  
ATOM   4050  H2  HOH B1344      23.675   5.514  18.434  1.00  0.00      B    H  
ATOM   4051  O   HOH B1345      16.522  38.487  38.698  1.00  0.00      B    O  
ATOM   4052  H1  HOH B1345      17.263  38.080  38.085  1.00  0.00      B    H  
ATOM   4053  H2  HOH B1345      16.944  38.978  39.476  1.00  0.00      B    H  
ATOM   4054  O   HOH B1346      20.065   2.795  24.205  1.00  0.00      B    O  
ATOM   4055  H1  HOH B1346      20.335   1.850  24.176  1.00  0.00      B    H  
ATOM   4056  H2  HOH B1346      19.202   2.881  23.705  1.00  0.00      B    H  
ATOM   4057  O   HOH B1347       2.142  26.572   9.020  1.00  0.00      B    O  
ATOM   4058  H1  HOH B1347       1.905  27.426   9.493  1.00  0.00      B    H  
ATOM   4059  H2  HOH B1347       2.775  26.056   9.591  1.00  0.00      B    H  
ATOM   4060  O   HOH B1348      34.199  25.691  12.754  1.00  0.00      B    O  
ATOM   4061  H1  HOH B1348      34.758  26.427  12.337  1.00  0.00      B    H  
ATOM   4062  H2  HOH B1348      33.263  26.041  12.925  1.00  0.00      B    H  
ATOM   4063  O   HOH B1349      18.742   0.388  30.578  1.00  0.00      B    O  
ATOM   4064  H1  HOH B1349      19.233   0.581  29.714  1.00  0.00      B    H  
ATOM   4065  H2  HOH B1349      19.346  -0.122  31.171  1.00  0.00      B    H  
ATOM   4066  O   HOH B1350      28.645   3.296  21.198  1.00  0.00      B    O  
ATOM   4067  H1  HOH B1350      29.283   4.077  21.215  1.00  0.00      B    H  
ATOM   4068  H2  HOH B1350      28.079   3.326  22.042  1.00  0.00      B    H  
ATOM   4069  O   HOH B1351       6.092  17.655  21.343  1.00  0.00      B    O  
ATOM   4070  H1  HOH B1351       6.990  17.868  21.707  1.00  0.00      B    H  
ATOM   4071  H2  HOH B1351       5.681  17.046  22.053  1.00  0.00      B    H  
ATOM   4072  O   HOH B1352      19.756  10.130  34.886  1.00  0.00      B    O  
ATOM   4073  H1  HOH B1352      18.931  10.678  34.563  1.00  0.00      B    H  
ATOM   4074  H2  HOH B1352      19.951  10.380  35.838  1.00  0.00      B    H  
ATOM   4075  O   HOH B1353      14.854  31.249  11.078  1.00  0.00      B    O  
ATOM   4076  H1  HOH B1353      15.528  31.870  10.729  1.00  0.00      B    H  
ATOM   4077  H2  HOH B1353      15.387  30.416  11.352  1.00  0.00      B    H  
ATOM   4078  O   HOH B1354       3.063   3.008  32.098  1.00  0.00      B    O  
ATOM   4079  H1  HOH B1354       3.027   3.115  33.105  1.00  0.00      B    H  
ATOM   4080  H2  HOH B1354       2.551   2.166  31.859  1.00  0.00      B    H  
ATOM   4081  O   HOH B1355      28.983   5.048   9.558  1.00  0.00      B    O  
ATOM   4082  H1  HOH B1355      28.058   4.674   9.923  1.00  0.00      B    H  
ATOM   4083  H2  HOH B1355      29.443   4.247   9.126  1.00  0.00      B    H  
ATOM   4084  O   HOH B1356      16.244   4.986  36.715  1.00  0.00      B    O  
ATOM   4085  H1  HOH B1356      16.536   4.443  37.558  1.00  0.00      B    H  
ATOM   4086  H2  HOH B1356      15.201   4.893  36.606  1.00  0.00      B    H  
ATOM   4087  O   HOH B1357      23.630  38.696   7.849  1.00  0.00      B    O  
ATOM   4088  H1  HOH B1357      22.663  38.830   7.840  1.00  0.00      B    H  
ATOM   4089  H2  HOH B1357      23.776  37.709   8.140  1.00  0.00      B    H  
ATOM   4090  O   HOH B1358      18.345   2.114  14.898  1.00  0.00      B    O  
ATOM   4091  H1  HOH B1358      18.167   1.281  14.319  1.00  0.00      B    H  
ATOM   4092  H2  HOH B1358      19.302   2.336  14.770  1.00  0.00      B    H  
ATOM   4093  O   HOH B1359      24.964   8.953   6.263  1.00  0.00      B    O  
ATOM   4094  H1  HOH B1359      25.195   8.934   7.232  1.00  0.00      B    H  
ATOM   4095  H2  HOH B1359      25.554   9.670   5.887  1.00  0.00      B    H  
ATOM   4096  O   HOH B1360      20.746  34.890  23.732  1.00  0.00      B    O  
ATOM   4097  H1  HOH B1360      21.320  34.122  23.372  1.00  0.00      B    H  
ATOM   4098  H2  HOH B1360      20.946  35.631  23.118  1.00  0.00      B    H  
ATOM   4099  O   HOH B1361      29.653  21.195   8.768  1.00  0.00      B    O  
ATOM   4100  H1  HOH B1361      30.504  20.770   8.991  1.00  0.00      B    H  
ATOM   4101  H2  HOH B1361      29.907  22.131   8.409  1.00  0.00      B    H  
ATOM   4102  O   HOH B1362      24.528  19.191   9.536  1.00  0.00      B    O  
ATOM   4103  H1  HOH B1362      23.662  18.659   9.433  1.00  0.00      B    H  
ATOM   4104  H2  HOH B1362      25.007  18.992   8.636  1.00  0.00      B    H  
ATOM   4105  O   HOH B1363      30.942  26.056  19.783  1.00  0.00      B    O  
ATOM   4106  H1  HOH B1363      30.252  25.993  20.511  1.00  0.00      B    H  
ATOM   4107  H2  HOH B1363      31.794  25.462  20.040  1.00  0.00      B    H  
ATOM   4108  O   HOH B1364      12.163  26.990  27.569  1.00  0.00      B    O  
ATOM   4109  H1  HOH B1364      12.589  26.388  26.815  1.00  0.00      B    H  
ATOM   4110  H2  HOH B1364      12.250  26.468  28.421  1.00  0.00      B    H  
ATOM   4111  O   HOH B1365      13.249   8.336  37.490  1.00  0.00      B    O  
ATOM   4112  H1  HOH B1365      13.051   7.705  38.257  1.00  0.00      B    H  
ATOM   4113  H2  HOH B1365      12.387   8.628  37.044  1.00  0.00      B    H  
ATOM   4114  O   HOH B1366      17.325  29.812   3.543  1.00  0.00      B    O  
ATOM   4115  H1  HOH B1366      17.510  29.860   4.533  1.00  0.00      B    H  
ATOM   4116  H2  HOH B1366      16.406  29.430   3.406  1.00  0.00      B    H  
ATOM   4117  O   HOH B1367      38.021  36.721   0.076  1.00  0.00      B    O  
ATOM   4118  H1  HOH B1367      38.911  37.155  -0.074  1.00  0.00      B    H  
ATOM   4119  H2  HOH B1367      38.248  35.732   0.266  1.00  0.00      B    H  
ATOM   4120  O   HOH B1368      19.634   9.454  26.122  1.00  0.00      B    O  
ATOM   4121  H1  HOH B1368      20.160   9.691  25.276  1.00  0.00      B    H  
ATOM   4122  H2  HOH B1368      19.497  10.382  26.631  1.00  0.00      B    H  
ATOM   4123  O   HOH B1369      10.506  29.959   3.663  1.00  0.00      B    O  
ATOM   4124  H1  HOH B1369      10.600  29.373   4.472  1.00  0.00      B    H  
ATOM   4125  H2  HOH B1369      11.360  29.843   3.089  1.00  0.00      B    H  
ATOM   4126  O   HOH B1370       9.177  18.739  29.716  1.00  0.00      B    O  
ATOM   4127  H1  HOH B1370       9.199  19.674  30.199  1.00  0.00      B    H  
ATOM   4128  H2  HOH B1370       9.858  18.181  30.131  1.00  0.00      B    H  
ATOM   4129  O   HOH B1371      28.012  14.280  14.209  1.00  0.00      B    O  
ATOM   4130  H1  HOH B1371      27.998  13.324  14.647  1.00  0.00      B    H  
ATOM   4131  H2  HOH B1371      28.257  14.914  14.951  1.00  0.00      B    H  
ATOM   4132  O   HOH B1372       8.412  35.725  33.535  1.00  0.00      B    O  
ATOM   4133  H1  HOH B1372       9.176  35.829  34.189  1.00  0.00      B    H  
ATOM   4134  H2  HOH B1372       7.660  35.353  34.119  1.00  0.00      B    H  
ATOM   4135  O   HOH B1373      23.293  14.869  24.403  1.00  0.00      B    O  
ATOM   4136  H1  HOH B1373      22.495  14.218  24.560  1.00  0.00      B    H  
ATOM   4137  H2  HOH B1373      23.310  14.878  23.379  1.00  0.00      B    H  
ATOM   4138  O   HOH B1374      23.886   5.270  25.871  1.00  0.00      B    O  
ATOM   4139  H1  HOH B1374      22.913   5.184  25.690  1.00  0.00      B    H  
ATOM   4140  H2  HOH B1374      24.081   4.726  26.742  1.00  0.00      B    H  
ATOM   4141  O   HOH B1375      22.956  14.255  36.570  1.00  0.00      B    O  
ATOM   4142  H1  HOH B1375      22.375  13.721  37.215  1.00  0.00      B    H  
ATOM   4143  H2  HOH B1375      22.779  13.793  35.680  1.00  0.00      B    H  
ATOM   4144  O   HOH B1376      36.725  32.962  11.934  1.00  0.00      B    O  
ATOM   4145  H1  HOH B1376      36.093  33.729  12.042  1.00  0.00      B    H  
ATOM   4146  H2  HOH B1376      36.603  32.261  12.646  1.00  0.00      B    H  
ATOM   4147  O   HOH B1377       2.145  25.260  22.435  1.00  0.00      B    O  
ATOM   4148  H1  HOH B1377       1.903  25.950  23.094  1.00  0.00      B    H  
ATOM   4149  H2  HOH B1377       2.076  24.332  22.937  1.00  0.00      B    H  
ATOM   4150  O   HOH B1378      37.385   9.570  -0.187  1.00  0.00      B    O  
ATOM   4151  H1  HOH B1378      38.351   9.355  -0.059  1.00  0.00      B    H  
ATOM   4152  H2  HOH B1378      36.985   9.783   0.785  1.00  0.00      B    H  
ATOM   4153  O   HOH B1379      23.854  11.008  28.197  1.00  0.00      B    O  
ATOM   4154  H1  HOH B1379      24.369  11.592  27.604  1.00  0.00      B    H  
ATOM   4155  H2  HOH B1379      24.521  10.486  28.750  1.00  0.00      B    H  
ATOM   4156  O   HOH B1380      35.440  30.670   0.406  1.00  0.00      B    O  
ATOM   4157  H1  HOH B1380      36.042  30.248   1.153  1.00  0.00      B    H  
ATOM   4158  H2  HOH B1380      34.791  29.912   0.107  1.00  0.00      B    H  
ATOM   4159  O   HOH B1381      18.547  38.654  34.607  1.00  0.00      B    O  
ATOM   4160  H1  HOH B1381      18.418  38.002  35.388  1.00  0.00      B    H  
ATOM   4161  H2  HOH B1381      17.950  38.231  33.847  1.00  0.00      B    H  
ATOM   4162  O   HOH B1382       2.561  38.685   5.798  1.00  0.00      B    O  
ATOM   4163  H1  HOH B1382       2.534  39.584   6.171  1.00  0.00      B    H  
ATOM   4164  H2  HOH B1382       1.972  38.091   6.408  1.00  0.00      B    H  
ATOM   4165  O   HOH B1383       5.626  11.106  20.741  1.00  0.00      B    O  
ATOM   4166  H1  HOH B1383       5.483  10.482  19.940  1.00  0.00      B    H  
ATOM   4167  H2  HOH B1383       5.841  10.593  21.571  1.00  0.00      B    H  
ATOM   4168  O   HOH B1384      13.651  22.475  26.598  1.00  0.00      B    O  
ATOM   4169  H1  HOH B1384      14.634  22.440  26.625  1.00  0.00      B    H  
ATOM   4170  H2  HOH B1384      13.454  23.421  26.310  1.00  0.00      B    H  
ATOM   4171  O   HOH B1385      22.252   7.760  24.730  1.00  0.00      B    O  
ATOM   4172  H1  HOH B1385      21.914   7.141  24.048  1.00  0.00      B    H  
ATOM   4173  H2  HOH B1385      23.064   7.317  25.116  1.00  0.00      B    H  
ATOM   4174  O   HOH B1386      11.969  18.323  11.824  1.00  0.00      B    O  
ATOM   4175  H1  HOH B1386      11.711  17.373  12.040  1.00  0.00      B    H  
ATOM   4176  H2  HOH B1386      11.502  18.900  12.458  1.00  0.00      B    H  
ATOM   4177  O   HOH B1387       0.597   5.065  31.319  1.00  0.00      B    O  
ATOM   4178  H1  HOH B1387      -0.013   4.723  30.631  1.00  0.00      B    H  
ATOM   4179  H2  HOH B1387       1.204   4.293  31.569  1.00  0.00      B    H  
ATOM   4180  O   HOH B1388       3.596   8.705  25.719  1.00  0.00      B    O  
ATOM   4181  H1  HOH B1388       2.729   8.727  26.305  1.00  0.00      B    H  
ATOM   4182  H2  HOH B1388       4.043   7.808  25.851  1.00  0.00      B    H  
ATOM   4183  O   HOH B1389      17.972   4.465  17.871  1.00  0.00      B    O  
ATOM   4184  H1  HOH B1389      17.956   5.179  17.119  1.00  0.00      B    H  
ATOM   4185  H2  HOH B1389      18.896   4.156  18.069  1.00  0.00      B    H  
ATOM   4186  O   HOH B1390      29.861  14.356  38.338  1.00  0.00      B    O  
ATOM   4187  H1  HOH B1390      29.006  14.528  38.848  1.00  0.00      B    H  
ATOM   4188  H2  HOH B1390      30.599  14.123  38.923  1.00  0.00      B    H  
ATOM   4189  O   HOH B1391      34.027  28.677  18.906  1.00  0.00      B    O  
ATOM   4190  H1  HOH B1391      33.028  28.700  18.756  1.00  0.00      B    H  
ATOM   4191  H2  HOH B1391      34.412  28.370  18.026  1.00  0.00      B    H  
ATOM   4192  O   HOH B1392       2.273   2.154  14.907  1.00  0.00      B    O  
ATOM   4193  H1  HOH B1392       1.263   2.351  15.096  1.00  0.00      B    H  
ATOM   4194  H2  HOH B1392       2.705   2.016  15.835  1.00  0.00      B    H  
ATOM   4195  O   HOH B1393      23.895  25.872  30.714  1.00  0.00      B    O  
ATOM   4196  H1  HOH B1393      24.233  25.386  29.852  1.00  0.00      B    H  
ATOM   4197  H2  HOH B1393      23.195  26.531  30.384  1.00  0.00      B    H  
ATOM   4198  O   HOH B1394      19.851  27.186  37.248  1.00  0.00      B    O  
ATOM   4199  H1  HOH B1394      20.141  27.885  37.894  1.00  0.00      B    H  
ATOM   4200  H2  HOH B1394      20.626  26.520  37.160  1.00  0.00      B    H  
ATOM   4201  O   HOH B1395      16.086  10.661   0.059  1.00  0.00      B    O  
ATOM   4202  H1  HOH B1395      15.952  10.920   1.037  1.00  0.00      B    H  
ATOM   4203  H2  HOH B1395      15.206  10.312  -0.344  1.00  0.00      B    H  
ATOM   4204  O   HOH B1396      12.362  13.465  19.599  1.00  0.00      B    O  
ATOM   4205  H1  HOH B1396      11.354  13.764  19.952  1.00  0.00      B    H  
ATOM   4206  H2  HOH B1396      12.892  13.163  20.410  1.00  0.00      B    H  
ATOM   4207  O   HOH B1397      24.733  12.697  13.902  1.00  0.00      B    O  
ATOM   4208  H1  HOH B1397      25.269  12.191  14.597  1.00  0.00      B    H  
ATOM   4209  H2  HOH B1397      24.216  13.380  14.454  1.00  0.00      B    H  
ATOM   4210  O   HOH B1398       9.071  25.106  30.000  1.00  0.00      B    O  
ATOM   4211  H1  HOH B1398       9.027  24.415  30.704  1.00  0.00      B    H  
ATOM   4212  H2  HOH B1398       9.178  25.937  30.547  1.00  0.00      B    H  
ATOM   4213  O   HOH B1399      25.766  32.081  14.861  1.00  0.00      B    O  
ATOM   4214  H1  HOH B1399      26.507  32.296  14.234  1.00  0.00      B    H  
ATOM   4215  H2  HOH B1399      25.410  31.161  14.595  1.00  0.00      B    H  
ATOM   4216  O   HOH B1400      13.201  33.796  17.896  1.00  0.00      B    O  
ATOM   4217  H1  HOH B1400      14.126  33.929  18.353  1.00  0.00      B    H  
ATOM   4218  H2  HOH B1400      12.678  33.180  18.527  1.00  0.00      B    H  
ATOM   4219  O   HOH B1401      33.508  16.385   2.341  1.00  0.00      B    O  
ATOM   4220  H1  HOH B1401      33.191  15.464   2.616  1.00  0.00      B    H  
ATOM   4221  H2  HOH B1401      34.510  16.408   2.445  1.00  0.00      B    H  
ATOM   4222  O   HOH B1402      13.364  14.770  32.089  1.00  0.00      B    O  
ATOM   4223  H1  HOH B1402      13.120  14.961  33.061  1.00  0.00      B    H  
ATOM   4224  H2  HOH B1402      14.087  14.032  32.061  1.00  0.00      B    H  
ATOM   4225  O   HOH B1403      15.211  35.387  28.973  1.00  0.00      B    O  
ATOM   4226  H1  HOH B1403      14.520  35.461  29.656  1.00  0.00      B    H  
ATOM   4227  H2  HOH B1403      15.715  36.211  29.075  1.00  0.00      B    H  
ATOM   4228  O   HOH B1404      32.003   4.612  30.260  1.00  0.00      B    O  
ATOM   4229  H1  HOH B1404      32.944   4.217  30.430  1.00  0.00      B    H  
ATOM   4230  H2  HOH B1404      31.340   4.135  30.897  1.00  0.00      B    H  
ATOM   4231  O   HOH B1405       2.024  26.708  24.929  1.00  0.00      B    O  
ATOM   4232  H1  HOH B1405       2.220  26.092  25.747  1.00  0.00      B    H  
ATOM   4233  H2  HOH B1405       1.181  27.199  25.160  1.00  0.00      B    H  
ATOM   4234  O   HOH B1406      16.031  19.343   9.553  1.00  0.00      B    O  
ATOM   4235  H1  HOH B1406      15.893  18.461   9.192  1.00  0.00      B    H  
ATOM   4236  H2  HOH B1406      15.591  19.259  10.446  1.00  0.00      B    H  
ATOM   4237  O   HOH B1407      27.578   4.066  37.060  1.00  0.00      B    O  
ATOM   4238  H1  HOH B1407      27.849   4.798  37.764  1.00  0.00      B    H  
ATOM   4239  H2  HOH B1407      27.590   4.476  36.125  1.00  0.00      B    H  
ATOM   4240  O   HOH B1408      35.677  23.825  14.603  1.00  0.00      B    O  
ATOM   4241  H1  HOH B1408      36.518  23.722  15.126  1.00  0.00      B    H  
ATOM   4242  H2  HOH B1408      35.616  24.782  14.145  1.00  0.00      B    H  
ATOM   4243  O   HOH B1409      21.696  35.519  32.837  1.00  0.00      B    O  
ATOM   4244  H1  HOH B1409      22.439  35.231  33.498  1.00  0.00      B    H  
ATOM   4245  H2  HOH B1409      22.025  35.423  31.872  1.00  0.00      B    H  
ATOM   4246  O   HOH B1410       8.884  13.936  23.001  1.00  0.00      B    O  
ATOM   4247  H1  HOH B1410       9.415  13.131  23.247  1.00  0.00      B    H  
ATOM   4248  H2  HOH B1410       7.900  13.829  23.230  1.00  0.00      B    H  
ATOM   4249  O   HOH B1411       9.476   0.111   2.726  1.00  0.00      B    O  
ATOM   4250  H1  HOH B1411       9.003   0.914   2.356  1.00  0.00      B    H  
ATOM   4251  H2  HOH B1411      10.209   0.404   3.391  1.00  0.00      B    H  
ATOM   4252  O   HOH B1412      22.274  21.893  13.291  1.00  0.00      B    O  
ATOM   4253  H1  HOH B1412      21.451  21.353  13.494  1.00  0.00      B    H  
ATOM   4254  H2  HOH B1412      22.767  22.086  14.165  1.00  0.00      B    H  
ATOM   4255  O   HOH B1413      28.882  22.146  21.328  1.00  0.00      B    O  
ATOM   4256  H1  HOH B1413      29.879  22.235  21.251  1.00  0.00      B    H  
ATOM   4257  H2  HOH B1413      28.684  21.199  21.664  1.00  0.00      B    H  
ATOM   4258  O   HOH B1414      18.662  21.722  28.958  1.00  0.00      B    O  
ATOM   4259  H1  HOH B1414      19.533  21.277  29.242  1.00  0.00      B    H  
ATOM   4260  H2  HOH B1414      18.890  22.432  28.240  1.00  0.00      B    H  
ATOM   4261  O   HOH B1415       1.699  38.821  17.359  1.00  0.00      B    O  
ATOM   4262  H1  HOH B1415       1.985  39.786  17.478  1.00  0.00      B    H  
ATOM   4263  H2  HOH B1415       0.734  38.769  17.050  1.00  0.00      B    H  
ATOM   4264  O   HOH B1416      26.047  34.072  21.398  1.00  0.00      B    O  
ATOM   4265  H1  HOH B1416      26.027  33.185  20.903  1.00  0.00      B    H  
ATOM   4266  H2  HOH B1416      26.924  34.583  21.104  1.00  0.00      B    H  
ATOM   4267  O   HOH B1417      28.137   4.244  18.431  1.00  0.00      B    O  
ATOM   4268  H1  HOH B1417      27.855   4.262  19.333  1.00  0.00      B    H  
ATOM   4269  H2  HOH B1417      28.819   5.016  18.340  1.00  0.00      B    H  
ATOM   4270  O   HOH B1418      19.768  13.235  13.521  1.00  0.00      B    O  
ATOM   4271  H1  HOH B1418      19.922  12.963  14.454  1.00  0.00      B    H  
ATOM   4272  H2  HOH B1418      20.722  13.431  13.170  1.00  0.00      B    H  
ATOM   4273  O   HOH B1419      36.692   8.116  31.162  1.00  0.00      B    O  
ATOM   4274  H1  HOH B1419      36.926   7.365  30.482  1.00  0.00      B    H  
ATOM   4275  H2  HOH B1419      35.920   7.826  31.735  1.00  0.00      B    H  
ATOM   4276  O   HOH B1420      24.103   0.415   4.899  1.00  0.00      B    O  
ATOM   4277  H1  HOH B1420      23.905   0.102   5.804  1.00  0.00      B    H  
ATOM   4278  H2  HOH B1420      23.768  -0.322   4.241  1.00  0.00      B    H  
ATOM   4279  O   HOH B1421      25.118  21.828   9.921  1.00  0.00      B    O  
ATOM   4280  H1  HOH B1421      24.997  22.380   9.022  1.00  0.00      B    H  
ATOM   4281  H2  HOH B1421      24.916  20.863   9.729  1.00  0.00      B    H  
ATOM   4282  O   HOH B1422      16.870   2.136  17.353  1.00  0.00      B    O  
ATOM   4283  H1  HOH B1422      17.167   3.153  17.524  1.00  0.00      B    H  
ATOM   4284  H2  HOH B1422      17.520   1.809  16.661  1.00  0.00      B    H  
ATOM   4285  O   HOH B1423       7.040  32.979   4.374  1.00  0.00      B    O  
ATOM   4286  H1  HOH B1423       6.940  32.659   5.358  1.00  0.00      B    H  
ATOM   4287  H2  HOH B1423       7.290  33.981   4.407  1.00  0.00      B    H  
ATOM   4288  O   HOH B1424      37.807  21.941  18.501  1.00  0.00      B    O  
ATOM   4289  H1  HOH B1424      38.745  21.838  18.978  1.00  0.00      B    H  
ATOM   4290  H2  HOH B1424      37.109  22.151  19.201  1.00  0.00      B    H  
ATOM   4291  O   HOH B1425      28.523  11.685  15.142  1.00  0.00      B    O  
ATOM   4292  H1  HOH B1425      28.655  10.685  14.984  1.00  0.00      B    H  
ATOM   4293  H2  HOH B1425      29.055  11.977  15.976  1.00  0.00      B    H  
ATOM   4294  O   HOH B1426      14.821  20.331  37.678  1.00  0.00      B    O  
ATOM   4295  H1  HOH B1426      14.257  21.203  37.837  1.00  0.00      B    H  
ATOM   4296  H2  HOH B1426      14.215  19.526  37.482  1.00  0.00      B    H  
ATOM   4297  O   HOH B1427       6.819   3.882   4.908  1.00  0.00      B    O  
ATOM   4298  H1  HOH B1427       7.429   4.653   4.641  1.00  0.00      B    H  
ATOM   4299  H2  HOH B1427       6.132   3.898   4.217  1.00  0.00      B    H  
ATOM   4300  O   HOH B1428      16.115  24.653   9.175  1.00  0.00      B    O  
ATOM   4301  H1  HOH B1428      16.017  24.571   8.216  1.00  0.00      B    H  
ATOM   4302  H2  HOH B1428      15.830  23.826   9.631  1.00  0.00      B    H  
ATOM   4303  O   HOH B1429      32.944  31.390  22.208  1.00  0.00      B    O  
ATOM   4304  H1  HOH B1429      32.830  31.517  23.206  1.00  0.00      B    H  
ATOM   4305  H2  HOH B1429      32.038  31.152  21.819  1.00  0.00      B    H  
ATOM   4306  O   HOH B1430       7.224  39.004  19.290  1.00  0.00      B    O  
ATOM   4307  H1  HOH B1430       6.374  38.441  19.390  1.00  0.00      B    H  
ATOM   4308  H2  HOH B1430       7.956  38.451  18.879  1.00  0.00      B    H  
ATOM   4309  O   HOH B1431      19.284  10.358  18.920  1.00  0.00      B    O  
ATOM   4310  H1  HOH B1431      19.809  10.009  18.129  1.00  0.00      B    H  
ATOM   4311  H2  HOH B1431      19.742  10.063  19.792  1.00  0.00      B    H  
ATOM   4312  O   HOH B1432      20.652  24.236  30.377  1.00  0.00      B    O  
ATOM   4313  H1  HOH B1432      21.398  23.654  30.017  1.00  0.00      B    H  
ATOM   4314  H2  HOH B1432      21.037  24.692  31.242  1.00  0.00      B    H  
ATOM   4315  O   HOH B1433      30.476   5.459  35.948  1.00  0.00      B    O  
ATOM   4316  H1  HOH B1433      30.083   6.359  35.729  1.00  0.00      B    H  
ATOM   4317  H2  HOH B1433      30.156   5.155  36.879  1.00  0.00      B    H  
ATOM   4318  O   HOH B1434      28.384  11.029  21.618  1.00  0.00      B    O  
ATOM   4319  H1  HOH B1434      27.657  10.653  21.067  1.00  0.00      B    H  
ATOM   4320  H2  HOH B1434      28.814  10.225  22.006  1.00  0.00      B    H  
ATOM   4321  O   HOH B1435      37.920  15.311  27.340  1.00  0.00      B    O  
ATOM   4322  H1  HOH B1435      37.251  15.664  28.031  1.00  0.00      B    H  
ATOM   4323  H2  HOH B1435      37.598  14.400  26.966  1.00  0.00      B    H  
ATOM   4324  O   HOH B1436      37.825  36.289  11.659  1.00  0.00      B    O  
ATOM   4325  H1  HOH B1436      38.314  35.404  11.885  1.00  0.00      B    H  
ATOM   4326  H2  HOH B1436      38.023  36.898  12.417  1.00  0.00      B    H  
ATOM   4327  O   HOH B1437       8.671  22.094  36.526  1.00  0.00      B    O  
ATOM   4328  H1  HOH B1437       9.235  21.273  36.649  1.00  0.00      B    H  
ATOM   4329  H2  HOH B1437       8.984  22.728  37.248  1.00  0.00      B    H  
ATOM   4330  O   HOH B1438       1.161  33.280   9.452  1.00  0.00      B    O  
ATOM   4331  H1  HOH B1438       1.833  32.619   9.869  1.00  0.00      B    H  
ATOM   4332  H2  HOH B1438       1.348  33.206   8.472  1.00  0.00      B    H  
ATOM   4333  O   HOH B1439      26.344   1.695  19.049  1.00  0.00      B    O  
ATOM   4334  H1  HOH B1439      26.888   1.253  19.754  1.00  0.00      B    H  
ATOM   4335  H2  HOH B1439      26.863   1.514  18.154  1.00  0.00      B    H  
ATOM   4336  O   HOH B1440       2.088  16.880  11.603  1.00  0.00      B    O  
ATOM   4337  H1  HOH B1440       2.746  16.889  12.387  1.00  0.00      B    H  
ATOM   4338  H2  HOH B1440       2.515  17.351  10.821  1.00  0.00      B    H  
ATOM   4339  O   HOH B1441       0.836  32.060   1.489  1.00  0.00      B    O  
ATOM   4340  H1  HOH B1441       1.442  31.489   0.914  1.00  0.00      B    H  
ATOM   4341  H2  HOH B1441       0.421  31.469   2.176  1.00  0.00      B    H  
ATOM   4342  O   HOH B1442      37.685  26.260  23.326  1.00  0.00      B    O  
ATOM   4343  H1  HOH B1442      37.066  26.880  23.895  1.00  0.00      B    H  
ATOM   4344  H2  HOH B1442      38.024  25.534  23.967  1.00  0.00      B    H  
ATOM   4345  O   HOH B1443      17.088  14.683  36.328  1.00  0.00      B    O  
ATOM   4346  H1  HOH B1443      17.489  15.273  37.086  1.00  0.00      B    H  
ATOM   4347  H2  HOH B1443      16.061  14.894  36.268  1.00  0.00      B    H  
ATOM   4348  O   HOH B1444       4.088   5.310  31.184  1.00  0.00      B    O  
ATOM   4349  H1  HOH B1444       3.798   4.317  31.386  1.00  0.00      B    H  
ATOM   4350  H2  HOH B1444       4.747   5.608  31.926  1.00  0.00      B    H  
ATOM   4351  O   HOH B1445      15.692  27.424  31.978  1.00  0.00      B    O  
ATOM   4352  H1  HOH B1445      16.403  27.706  32.653  1.00  0.00      B    H  
ATOM   4353  H2  HOH B1445      14.846  28.045  32.025  1.00  0.00      B    H  
ATOM   4354  O   HOH B1446      35.326  14.686   5.183  1.00  0.00      B    O  
ATOM   4355  H1  HOH B1446      35.006  14.430   6.096  1.00  0.00      B    H  
ATOM   4356  H2  HOH B1446      34.939  14.084   4.476  1.00  0.00      B    H  
ATOM   4357  O   HOH B1447      16.128  31.688  26.141  1.00  0.00      B    O  
ATOM   4358  H1  HOH B1447      15.975  30.785  25.679  1.00  0.00      B    H  
ATOM   4359  H2  HOH B1447      15.203  32.080  26.226  1.00  0.00      B    H  
ATOM   4360  O   HOH B1448       1.709  10.081   4.360  1.00  0.00      B    O  
ATOM   4361  H1  HOH B1448       1.002  10.425   3.745  1.00  0.00      B    H  
ATOM   4362  H2  HOH B1448       1.918  10.840   4.980  1.00  0.00      B    H  
ATOM   4363  O   HOH B1449       9.993  30.987  16.617  1.00  0.00      B    O  
ATOM   4364  H1  HOH B1449       9.921  31.197  17.620  1.00  0.00      B    H  
ATOM   4365  H2  HOH B1449       9.495  30.078  16.521  1.00  0.00      B    H  
ATOM   4366  O   HOH B1450       5.128  30.651  35.701  1.00  0.00      B    O  
ATOM   4367  H1  HOH B1450       4.712  29.989  36.320  1.00  0.00      B    H  
ATOM   4368  H2  HOH B1450       4.469  30.590  34.884  1.00  0.00      B    H  
ATOM   4369  O   HOH B1451      37.382  18.356  31.627  1.00  0.00      B    O  
ATOM   4370  H1  HOH B1451      37.658  19.277  31.307  1.00  0.00      B    H  
ATOM   4371  H2  HOH B1451      36.539  18.467  32.109  1.00  0.00      B    H  
ATOM   4372  O   HOH B1452      12.471  25.226  36.619  1.00  0.00      B    O  
ATOM   4373  H1  HOH B1452      12.776  25.659  35.719  1.00  0.00      B    H  
ATOM   4374  H2  HOH B1452      11.612  25.603  36.881  1.00  0.00      B    H  
ATOM   4375  O   HOH B1453      16.160   2.304   8.889  1.00  0.00      B    O  
ATOM   4376  H1  HOH B1453      16.152   3.192   9.400  1.00  0.00      B    H  
ATOM   4377  H2  HOH B1453      15.675   2.533   8.021  1.00  0.00      B    H  
ATOM   4378  O   HOH B1454      14.327  11.784  14.954  1.00  0.00      B    O  
ATOM   4379  H1  HOH B1454      14.382  11.350  15.869  1.00  0.00      B    H  
ATOM   4380  H2  HOH B1454      14.860  11.208  14.249  1.00  0.00      B    H  
ATOM   4381  O   HOH B1455       9.166  27.174  31.506  1.00  0.00      B    O  
ATOM   4382  H1  HOH B1455       9.876  26.791  32.146  1.00  0.00      B    H  
ATOM   4383  H2  HOH B1455       9.534  28.061  31.110  1.00  0.00      B    H  
ATOM   4384  O   HOH B1456      36.721  10.545  29.756  1.00  0.00      B    O  
ATOM   4385  H1  HOH B1456      37.392  10.292  29.104  1.00  0.00      B    H  
ATOM   4386  H2  HOH B1456      36.784   9.794  30.429  1.00  0.00      B    H  
ATOM   4387  O   HOH B1457      33.278   0.282  14.565  1.00  0.00      B    O  
ATOM   4388  H1  HOH B1457      33.628  -0.137  13.681  1.00  0.00      B    H  
ATOM   4389  H2  HOH B1457      33.863  -0.120  15.280  1.00  0.00      B    H  
ATOM   4390  O   HOH B1458      -0.049  21.509  33.412  1.00  0.00      B    O  
ATOM   4391  H1  HOH B1458      -0.015  22.548  33.561  1.00  0.00      B    H  
ATOM   4392  H2  HOH B1458       0.755  21.087  33.844  1.00  0.00      B    H  
ATOM   4393  O   HOH B1459      29.829  36.908  35.441  1.00  0.00      B    O  
ATOM   4394  H1  HOH B1459      28.951  36.973  34.942  1.00  0.00      B    H  
ATOM   4395  H2  HOH B1459      30.570  37.021  34.736  1.00  0.00      B    H  
ATOM   4396  O   HOH B1460      25.412  25.346  19.510  1.00  0.00      B    O  
ATOM   4397  H1  HOH B1460      24.554  24.835  19.615  1.00  0.00      B    H  
ATOM   4398  H2  HOH B1460      26.017  24.889  20.222  1.00  0.00      B    H  
ATOM   4399  O   HOH B1461      23.509  28.084  12.308  1.00  0.00      B    O  
ATOM   4400  H1  HOH B1461      23.563  28.192  11.295  1.00  0.00      B    H  
ATOM   4401  H2  HOH B1461      22.695  27.531  12.559  1.00  0.00      B    H  
ATOM   4402  O   HOH B1462      25.188   6.567   5.477  1.00  0.00      B    O  
ATOM   4403  H1  HOH B1462      26.013   6.543   4.916  1.00  0.00      B    H  
ATOM   4404  H2  HOH B1462      25.003   7.564   5.730  1.00  0.00      B    H  
ATOM   4405  O   HOH B1463      38.167   5.242  38.746  1.00  0.00      B    O  
ATOM   4406  H1  HOH B1463      37.653   4.389  38.531  1.00  0.00      B    H  
ATOM   4407  H2  HOH B1463      37.494   6.002  38.806  1.00  0.00      B    H  
ATOM   4408  O   HOH B1464       2.569  28.425  19.873  1.00  0.00      B    O  
ATOM   4409  H1  HOH B1464       1.766  27.815  19.952  1.00  0.00      B    H  
ATOM   4410  H2  HOH B1464       2.992  28.430  20.771  1.00  0.00      B    H  
ATOM   4411  O   HOH B1465      21.935  32.197  16.463  1.00  0.00      B    O  
ATOM   4412  H1  HOH B1465      21.098  31.621  16.658  1.00  0.00      B    H  
ATOM   4413  H2  HOH B1465      21.755  32.563  15.514  1.00  0.00      B    H  
ATOM   4414  O   HOH B1466       9.529  15.912  31.035  1.00  0.00      B    O  
ATOM   4415  H1  HOH B1466      10.090  15.413  30.312  1.00  0.00      B    H  
ATOM   4416  H2  HOH B1466       9.230  15.197  31.727  1.00  0.00      B    H  
ATOM   4417  O   HOH B1467      18.218   4.347  12.284  1.00  0.00      B    O  
ATOM   4418  H1  HOH B1467      17.446   3.939  11.812  1.00  0.00      B    H  
ATOM   4419  H2  HOH B1467      18.403   3.813  13.161  1.00  0.00      B    H  
ATOM   4420  O   HOH B1468      16.165  35.138   3.509  1.00  0.00      B    O  
ATOM   4421  H1  HOH B1468      16.137  34.873   4.420  1.00  0.00      B    H  
ATOM   4422  H2  HOH B1468      15.218  35.470   3.267  1.00  0.00      B    H  
ATOM   4423  O   HOH B1469      29.696  19.818   4.416  1.00  0.00      B    O  
ATOM   4424  H1  HOH B1469      28.848  19.443   3.976  1.00  0.00      B    H  
ATOM   4425  H2  HOH B1469      30.238  20.238   3.611  1.00  0.00      B    H  
ATOM   4426  O   HOH B1470      31.686  28.859  29.818  1.00  0.00      B    O  
ATOM   4427  H1  HOH B1470      31.890  28.413  28.936  1.00  0.00      B    H  
ATOM   4428  H2  HOH B1470      31.455  28.115  30.491  1.00  0.00      B    H  
ATOM   4429  O   HOH B1471      19.110  17.999   3.173  1.00  0.00      B    O  
ATOM   4430  H1  HOH B1471      19.015  18.060   2.146  1.00  0.00      B    H  
ATOM   4431  H2  HOH B1471      18.179  18.295   3.529  1.00  0.00      B    H  
ATOM   4432  O   HOH B1472      11.670  20.982  32.408  1.00  0.00      B    O  
ATOM   4433  H1  HOH B1472      12.238  20.606  31.651  1.00  0.00      B    H  
ATOM   4434  H2  HOH B1472      12.191  20.863  33.283  1.00  0.00      B    H  
ATOM   4435  O   HOH B1473      26.270   2.458   5.751  1.00  0.00      B    O  
ATOM   4436  H1  HOH B1473      25.686   1.890   5.174  1.00  0.00      B    H  
ATOM   4437  H2  HOH B1473      25.993   2.154   6.697  1.00  0.00      B    H  
ATOM   4438  O   HOH B1474      21.488  35.473  30.049  1.00  0.00      B    O  
ATOM   4439  H1  HOH B1474      22.247  35.032  29.547  1.00  0.00      B    H  
ATOM   4440  H2  HOH B1474      20.863  34.767  30.417  1.00  0.00      B    H  
ATOM   4441  O   HOH B1475      33.301   0.733  31.061  1.00  0.00      B    O  
ATOM   4442  H1  HOH B1475      33.594   0.320  31.904  1.00  0.00      B    H  
ATOM   4443  H2  HOH B1475      32.811   0.017  30.516  1.00  0.00      B    H  
ATOM   4444  O   HOH B1476       1.924   1.854  21.948  1.00  0.00      B    O  
ATOM   4445  H1  HOH B1476       2.407   1.225  21.224  1.00  0.00      B    H  
ATOM   4446  H2  HOH B1476       1.510   1.232  22.646  1.00  0.00      B    H  
ATOM   4447  O   HOH B1477      15.898   4.493  14.448  1.00  0.00      B    O  
ATOM   4448  H1  HOH B1477      15.733   4.174  13.529  1.00  0.00      B    H  
ATOM   4449  H2  HOH B1477      16.668   4.019  14.894  1.00  0.00      B    H  
ATOM   4450  O   HOH B1478      30.952   9.581  38.744  1.00  0.00      B    O  
ATOM   4451  H1  HOH B1478      30.671   9.910  37.843  1.00  0.00      B    H  
ATOM   4452  H2  HOH B1478      31.471   8.694  38.610  1.00  0.00      B    H  
ATOM   4453  O   HOH B1479       4.184  17.910  38.155  1.00  0.00      B    O  
ATOM   4454  H1  HOH B1479       3.559  18.052  37.404  1.00  0.00      B    H  
ATOM   4455  H2  HOH B1479       5.095  18.031  37.797  1.00  0.00      B    H  
ATOM   4456  O   HOH B1480      15.270   8.439  23.828  1.00  0.00      B    O  
ATOM   4457  H1  HOH B1480      14.593   7.929  24.399  1.00  0.00      B    H  
ATOM   4458  H2  HOH B1480      16.078   7.822  23.578  1.00  0.00      B    H  
ATOM   4459  O   HOH B1481       4.141  -0.018  25.344  1.00  0.00      B    O  
ATOM   4460  H1  HOH B1481       4.640  -0.670  24.714  1.00  0.00      B    H  
ATOM   4461  H2  HOH B1481       3.926   0.730  24.701  1.00  0.00      B    H  
ATOM   4462  O   HOH B1482      11.746   6.887  10.722  1.00  0.00      B    O  
ATOM   4463  H1  HOH B1482      11.775   7.165   9.775  1.00  0.00      B    H  
ATOM   4464  H2  HOH B1482      11.142   6.050  10.742  1.00  0.00      B    H  
ATOM   4465  O   HOH B1483      29.376  24.435  13.114  1.00  0.00      B    O  
ATOM   4466  H1  HOH B1483      29.289  23.546  13.671  1.00  0.00      B    H  
ATOM   4467  H2  HOH B1483      28.447  24.661  12.823  1.00  0.00      B    H  
ATOM   4468  O   HOH B1484      33.243  22.970  13.965  1.00  0.00      B    O  
ATOM   4469  H1  HOH B1484      34.017  23.498  14.419  1.00  0.00      B    H  
ATOM   4470  H2  HOH B1484      33.450  22.967  12.991  1.00  0.00      B    H  
ATOM   4471  O   HOH B1485      26.602   7.369   1.560  1.00  0.00      B    O  
ATOM   4472  H1  HOH B1485      26.940   7.066   2.423  1.00  0.00      B    H  
ATOM   4473  H2  HOH B1485      26.882   6.642   0.842  1.00  0.00      B    H  
ATOM   4474  O   HOH B1486       3.449  34.181  28.941  1.00  0.00      B    O  
ATOM   4475  H1  HOH B1486       4.355  33.935  29.351  1.00  0.00      B    H  
ATOM   4476  H2  HOH B1486       2.810  33.430  29.103  1.00  0.00      B    H  
ATOM   4477  O   HOH B1487       4.329   3.781  19.148  1.00  0.00      B    O  
ATOM   4478  H1  HOH B1487       4.085   3.337  20.019  1.00  0.00      B    H  
ATOM   4479  H2  HOH B1487       5.320   3.658  19.038  1.00  0.00      B    H  
ATOM   4480  O   HOH B1488      11.572  17.648  17.401  1.00  0.00      B    O  
ATOM   4481  H1  HOH B1488      12.035  17.107  18.124  1.00  0.00      B    H  
ATOM   4482  H2  HOH B1488      12.381  17.915  16.789  1.00  0.00      B    H  
ATOM   4483  O   HOH B1489      24.951  30.616  23.283  1.00  0.00      B    O  
ATOM   4484  H1  HOH B1489      24.285  30.541  24.061  1.00  0.00      B    H  
ATOM   4485  H2  HOH B1489      24.441  30.542  22.438  1.00  0.00      B    H  
ATOM   4486  O   HOH B1490      13.828  32.223  32.659  1.00  0.00      B    O  
ATOM   4487  H1  HOH B1490      14.132  33.196  32.380  1.00  0.00      B    H  
ATOM   4488  H2  HOH B1490      14.192  32.038  33.604  1.00  0.00      B    H  
ATOM   4489  O   HOH B1491      13.602  38.250  34.004  1.00  0.00      B    O  
ATOM   4490  H1  HOH B1491      12.867  38.202  34.699  1.00  0.00      B    H  
ATOM   4491  H2  HOH B1491      13.189  38.676  33.136  1.00  0.00      B    H  
ATOM   4492  O   HOH B1492      16.368  35.259  15.997  1.00  0.00      B    O  
ATOM   4493  H1  HOH B1492      17.179  34.762  15.681  1.00  0.00      B    H  
ATOM   4494  H2  HOH B1492      16.109  35.918  15.220  1.00  0.00      B    H  
ATOM   4495  O   HOH B1493      22.841   4.519  29.868  1.00  0.00      B    O  
ATOM   4496  H1  HOH B1493      22.951   3.715  30.454  1.00  0.00      B    H  
ATOM   4497  H2  HOH B1493      23.491   4.385  29.057  1.00  0.00      B    H  
ATOM   4498  O   HOH B1494      25.434  24.513   1.015  1.00  0.00      B    O  
ATOM   4499  H1  HOH B1494      25.879  24.406   0.115  1.00  0.00      B    H  
ATOM   4500  H2  HOH B1494      24.424  24.503   0.881  1.00  0.00      B    H  
ATOM   4501  O   HOH B1495      38.300   5.423   3.814  1.00  0.00      B    O  
ATOM   4502  H1  HOH B1495      39.039   4.857   3.329  1.00  0.00      B    H  
ATOM   4503  H2  HOH B1495      38.613   6.380   3.823  1.00  0.00      B    H  
ATOM   4504  O   HOH B1496       8.404  31.830  23.656  1.00  0.00      B    O  
ATOM   4505  H1  HOH B1496       7.664  32.514  23.775  1.00  0.00      B    H  
ATOM   4506  H2  HOH B1496       8.295  31.076  24.357  1.00  0.00      B    H  
ATOM   4507  O   HOH B1497       9.546  28.883  34.605  1.00  0.00      B    O  
ATOM   4508  H1  HOH B1497      10.541  29.043  34.884  1.00  0.00      B    H  
ATOM   4509  H2  HOH B1497       9.096  28.412  35.398  1.00  0.00      B    H  
ATOM   4510  O   HOH B1498      34.789  29.937  29.616  1.00  0.00      B    O  
ATOM   4511  H1  HOH B1498      33.779  30.069  29.482  1.00  0.00      B    H  
ATOM   4512  H2  HOH B1498      34.835  29.611  30.515  1.00  0.00      B    H  
ATOM   4513  O   HOH B1499      17.741  33.152  32.329  1.00  0.00      B    O  
ATOM   4514  H1  HOH B1499      17.808  32.134  32.550  1.00  0.00      B    H  
ATOM   4515  H2  HOH B1499      16.798  33.417  32.234  1.00  0.00      B    H  
ATOM   4516  O   HOH B1500      34.696  15.102  25.936  1.00  0.00      B    O  
ATOM   4517  H1  HOH B1500      34.003  14.658  26.541  1.00  0.00      B    H  
ATOM   4518  H2  HOH B1500      35.606  14.873  26.386  1.00  0.00      B    H  
ATOM   4519  O   HOH B1501      12.138  22.292  38.500  1.00  0.00      B    O  
ATOM   4520  H1  HOH B1501      11.216  22.796  38.339  1.00  0.00      B    H  
ATOM   4521  H2  HOH B1501      12.615  22.680  39.320  1.00  0.00      B    H  
ATOM   4522  O   HOH B1502      23.942   4.452  38.668  1.00  0.00      B    O  
ATOM   4523  H1  HOH B1502      24.267   3.525  38.650  1.00  0.00      B    H  
ATOM   4524  H2  HOH B1502      23.308   4.538  39.464  1.00  0.00      B    H  
ATOM   4525  O   HOH B1503       6.990   8.798  38.886  1.00  0.00      B    O  
ATOM   4526  H1  HOH B1503       7.227   8.024  39.515  1.00  0.00      B    H  
ATOM   4527  H2  HOH B1503       7.711   9.501  38.987  1.00  0.00      B    H  
ATOM   4528  O   HOH B1504      38.510  37.900  14.037  1.00  0.00      B    O  
ATOM   4529  H1  HOH B1504      38.514  38.018  15.027  1.00  0.00      B    H  
ATOM   4530  H2  HOH B1504      39.001  38.671  13.648  1.00  0.00      B    H  
ATOM   4531  O   HOH B1505       8.197  15.445  28.261  1.00  0.00      B    O  
ATOM   4532  H1  HOH B1505       7.752  16.292  28.510  1.00  0.00      B    H  
ATOM   4533  H2  HOH B1505       7.691  14.672  28.747  1.00  0.00      B    H  
ATOM   4534  O   HOH B1506       9.831  27.820  12.977  1.00  0.00      B    O  
ATOM   4535  H1  HOH B1506       9.800  28.361  13.874  1.00  0.00      B    H  
ATOM   4536  H2  HOH B1506      10.799  27.590  12.873  1.00  0.00      B    H  
ATOM   4537  O   HOH B1507       1.649  22.379  37.669  1.00  0.00      B    O  
ATOM   4538  H1  HOH B1507       1.520  22.369  38.654  1.00  0.00      B    H  
ATOM   4539  H2  HOH B1507       0.779  22.041  37.305  1.00  0.00      B    H  
ATOM   4540  O   HOH B1508      24.495   9.314  15.504  1.00  0.00      B    O  
ATOM   4541  H1  HOH B1508      23.979   9.262  16.410  1.00  0.00      B    H  
ATOM   4542  H2  HOH B1508      23.861   9.630  14.756  1.00  0.00      B    H  
ATOM   4543  O   HOH B1509       5.658  10.644  32.142  1.00  0.00      B    O  
ATOM   4544  H1  HOH B1509       5.348  10.032  31.395  1.00  0.00      B    H  
ATOM   4545  H2  HOH B1509       5.276  10.259  33.067  1.00  0.00      B    H  
ATOM   4546  O   HOH B1510      38.028  16.830  37.805  1.00  0.00      B    O  
ATOM   4547  H1  HOH B1510      38.704  16.824  37.038  1.00  0.00      B    H  
ATOM   4548  H2  HOH B1510      38.049  17.731  38.264  1.00  0.00      B    H  
ATOM   4549  O   HOH B1511      29.284  11.434  29.356  1.00  0.00      B    O  
ATOM   4550  H1  HOH B1511      30.255  11.573  29.511  1.00  0.00      B    H  
ATOM   4551  H2  HOH B1511      29.106  10.589  28.786  1.00  0.00      B    H  
ATOM   4552  O   HOH B1512      10.965   5.830  38.582  1.00  0.00      B    O  
ATOM   4553  H1  HOH B1512      11.944   5.695  38.785  1.00  0.00      B    H  
ATOM   4554  H2  HOH B1512      10.476   4.910  38.723  1.00  0.00      B    H  
ATOM   4555  O   HOH B1513      23.931  36.410  27.898  1.00  0.00      B    O  
ATOM   4556  H1  HOH B1513      24.075  35.551  27.364  1.00  0.00      B    H  
ATOM   4557  H2  HOH B1513      23.364  37.002  27.284  1.00  0.00      B    H  
ATOM   4558  O   HOH B1514      31.390  21.041  14.131  1.00  0.00      B    O  
ATOM   4559  H1  HOH B1514      32.115  21.734  13.919  1.00  0.00      B    H  
ATOM   4560  H2  HOH B1514      30.538  21.593  14.477  1.00  0.00      B    H  
ATOM   4561  O   HOH B1515      35.298  30.566  26.525  1.00  0.00      B    O  
ATOM   4562  H1  HOH B1515      36.063  30.275  27.177  1.00  0.00      B    H  
ATOM   4563  H2  HOH B1515      35.687  31.284  25.975  1.00  0.00      B    H  
ATOM   4564  O   HOH B1516      30.131  28.063  11.833  1.00  0.00      B    O  
ATOM   4565  H1  HOH B1516      29.556  28.740  12.415  1.00  0.00      B    H  
ATOM   4566  H2  HOH B1516      30.581  27.481  12.451  1.00  0.00      B    H  
ATOM   4567  O   HOH B1517       1.664   5.614  28.118  1.00  0.00      B    O  
ATOM   4568  H1  HOH B1517       2.035   6.029  28.910  1.00  0.00      B    H  
ATOM   4569  H2  HOH B1517       2.099   4.666  27.998  1.00  0.00      B    H  
ATOM   4570  O   HOH B1518      29.445  18.094  25.855  1.00  0.00      B    O  
ATOM   4571  H1  HOH B1518      30.210  17.511  25.482  1.00  0.00      B    H  
ATOM   4572  H2  HOH B1518      29.303  18.848  25.215  1.00  0.00      B    H  
ATOM   4573  O   HOH B1519      38.258  27.027  37.850  1.00  0.00      B    O  
ATOM   4574  H1  HOH B1519      38.854  26.236  37.554  1.00  0.00      B    H  
ATOM   4575  H2  HOH B1519      38.828  27.857  37.913  1.00  0.00      B    H  
ATOM   4576  O   HOH B1520       5.318  13.344  11.844  1.00  0.00      B    O  
ATOM   4577  H1  HOH B1520       4.339  13.435  11.620  1.00  0.00      B    H  
ATOM   4578  H2  HOH B1520       5.407  12.573  12.496  1.00  0.00      B    H  
ATOM   4579  O   HOH B1521       3.752  27.701  31.913  1.00  0.00      B    O  
ATOM   4580  H1  HOH B1521       3.349  27.309  31.094  1.00  0.00      B    H  
ATOM   4581  H2  HOH B1521       4.730  27.980  31.691  1.00  0.00      B    H  
ATOM   4582  O   HOH B1522      18.076   2.218  26.771  1.00  0.00      B    O  
ATOM   4583  H1  HOH B1522      17.817   1.790  25.885  1.00  0.00      B    H  
ATOM   4584  H2  HOH B1522      18.684   1.541  27.214  1.00  0.00      B    H  
ATOM   4585  O   HOH B1523      26.098  32.499  31.079  1.00  0.00      B    O  
ATOM   4586  H1  HOH B1523      26.133  32.277  30.124  1.00  0.00      B    H  
ATOM   4587  H2  HOH B1523      25.921  31.619  31.587  1.00  0.00      B    H  
ATOM   4588  O   HOH B1524       3.730  32.108  16.319  1.00  0.00      B    O  
ATOM   4589  H1  HOH B1524       4.555  31.601  16.496  1.00  0.00      B    H  
ATOM   4590  H2  HOH B1524       3.239  31.772  15.471  1.00  0.00      B    H  
ATOM   4591  O   HOH B1525       0.204  27.494   4.739  1.00  0.00      B    O  
ATOM   4592  H1  HOH B1525      -0.008  28.275   5.319  1.00  0.00      B    H  
ATOM   4593  H2  HOH B1525       0.910  27.002   5.303  1.00  0.00      B    H  
ATOM   4594  O   HOH B1526       7.201  28.025  21.323  1.00  0.00      B    O  
ATOM   4595  H1  HOH B1526       6.902  27.563  22.165  1.00  0.00      B    H  
ATOM   4596  H2  HOH B1526       6.698  27.682  20.500  1.00  0.00      B    H  
ATOM   4597  O   HOH B1527      11.552   1.912  20.239  1.00  0.00      B    O  
ATOM   4598  H1  HOH B1527      12.270   1.669  20.913  1.00  0.00      B    H  
ATOM   4599  H2  HOH B1527      10.690   1.437  20.553  1.00  0.00      B    H  
ATOM   4600  O   HOH B1528      24.433  31.483  17.076  1.00  0.00      B    O  
ATOM   4601  H1  HOH B1528      23.461  31.614  16.743  1.00  0.00      B    H  
ATOM   4602  H2  HOH B1528      24.950  31.932  16.349  1.00  0.00      B    H  
ATOM   4603  O   HOH B1529      22.384   4.898   2.078  1.00  0.00      B    O  
ATOM   4604  H1  HOH B1529      22.877   4.208   2.638  1.00  0.00      B    H  
ATOM   4605  H2  HOH B1529      23.011   5.721   1.937  1.00  0.00      B    H  
ATOM   4606  O   HOH B1530      26.277   1.815  36.961  1.00  0.00      B    O  
ATOM   4607  H1  HOH B1530      26.061   1.727  35.944  1.00  0.00      B    H  
ATOM   4608  H2  HOH B1530      26.770   2.727  36.992  1.00  0.00      B    H  
ATOM   4609  O   HOH B1531       5.979   7.052  11.769  1.00  0.00      B    O  
ATOM   4610  H1  HOH B1531       5.214   6.751  11.175  1.00  0.00      B    H  
ATOM   4611  H2  HOH B1531       5.962   6.424  12.554  1.00  0.00      B    H  
ATOM   4612  O   HOH B1532       6.998  13.515  29.527  1.00  0.00      B    O  
ATOM   4613  H1  HOH B1532       6.127  13.205  29.083  1.00  0.00      B    H  
ATOM   4614  H2  HOH B1532       7.329  12.766  30.106  1.00  0.00      B    H  
ATOM   4615  O   HOH B1533      32.641  21.117   8.551  1.00  0.00      B    O  
ATOM   4616  H1  HOH B1533      32.121  20.819   7.682  1.00  0.00      B    H  
ATOM   4617  H2  HOH B1533      33.644  20.829   8.450  1.00  0.00      B    H  
ATOM   4618  O   HOH B1534      -0.115  18.567  22.042  1.00  0.00      B    O  
ATOM   4619  H1  HOH B1534       0.824  18.141  22.142  1.00  0.00      B    H  
ATOM   4620  H2  HOH B1534      -0.142  19.010  21.164  1.00  0.00      B    H  
ATOM   4621  O   HOH B1535      13.966  31.731  35.451  1.00  0.00      B    O  
ATOM   4622  H1  HOH B1535      13.561  32.630  35.527  1.00  0.00      B    H  
ATOM   4623  H2  HOH B1535      14.702  31.630  36.180  1.00  0.00      B    H  
ATOM   4624  O   HOH B1536      15.814  20.422  34.648  1.00  0.00      B    O  
ATOM   4625  H1  HOH B1536      14.979  20.870  34.373  1.00  0.00      B    H  
ATOM   4626  H2  HOH B1536      16.096  20.770  35.512  1.00  0.00      B    H  
ATOM   4627  O   HOH B1537      23.168  38.103   2.901  1.00  0.00      B    O  
ATOM   4628  H1  HOH B1537      22.496  37.362   2.797  1.00  0.00      B    H  
ATOM   4629  H2  HOH B1537      24.005  37.827   2.369  1.00  0.00      B    H  
ATOM   4630  O   HOH B1538      26.305   0.238  13.366  1.00  0.00      B    O  
ATOM   4631  H1  HOH B1538      27.248   0.108  13.113  1.00  0.00      B    H  
ATOM   4632  H2  HOH B1538      25.955   1.175  12.993  1.00  0.00      B    H  
ATOM   4633  O   HOH B1539       1.132   9.711  22.330  1.00  0.00      B    O  
ATOM   4634  H1  HOH B1539       1.935   9.438  21.784  1.00  0.00      B    H  
ATOM   4635  H2  HOH B1539       1.484   9.958  23.237  1.00  0.00      B    H  
ATOM   4636  O   HOH B1540      27.231  16.077  38.945  1.00  0.00      B    O  
ATOM   4637  H1  HOH B1540      26.504  15.724  38.313  1.00  0.00      B    H  
ATOM   4638  H2  HOH B1540      26.783  16.097  39.851  1.00  0.00      B    H  
ATOM   4639  O   HOH B1541      27.315   3.443   1.893  1.00  0.00      B    O  
ATOM   4640  H1  HOH B1541      26.440   2.872   1.969  1.00  0.00      B    H  
ATOM   4641  H2  HOH B1541      27.511   3.846   2.766  1.00  0.00      B    H  
ATOM   4642  O   HOH B1542      38.115   6.613  19.376  1.00  0.00      B    O  
ATOM   4643  H1  HOH B1542      37.999   7.526  19.797  1.00  0.00      B    H  
ATOM   4644  H2  HOH B1542      39.095   6.378  19.433  1.00  0.00      B    H  
ATOM   4645  O   HOH B1543      38.068  26.351  34.210  1.00  0.00      B    O  
ATOM   4646  H1  HOH B1543      37.264  26.610  34.755  1.00  0.00      B    H  
ATOM   4647  H2  HOH B1543      38.749  27.161  34.426  1.00  0.00      B    H  
ATOM   4648  O   HOH B1544      14.764  19.058  11.850  1.00  0.00      B    O  
ATOM   4649  H1  HOH B1544      13.761  18.903  11.786  1.00  0.00      B    H  
ATOM   4650  H2  HOH B1544      15.016  18.713  12.753  1.00  0.00      B    H  
ATOM   4651  O   HOH B1545      36.482  28.673   6.524  1.00  0.00      B    O  
ATOM   4652  H1  HOH B1545      37.421  29.119   6.553  1.00  0.00      B    H  
ATOM   4653  H2  HOH B1545      36.574  27.681   6.680  1.00  0.00      B    H  
ATOM   4654  O   HOH B1546      36.070   4.106  34.855  1.00  0.00      B    O  
ATOM   4655  H1  HOH B1546      36.414   3.616  34.023  1.00  0.00      B    H  
ATOM   4656  H2  HOH B1546      36.695   4.889  34.898  1.00  0.00      B    H  
ATOM   4657  O   HOH B1547      22.560  25.303  27.280  1.00  0.00      B    O  
ATOM   4658  H1  HOH B1547      23.382  24.675  27.090  1.00  0.00      B    H  
ATOM   4659  H2  HOH B1547      21.951  24.840  27.898  1.00  0.00      B    H  
ATOM   4660  O   HOH B1548      29.086  36.541  29.338  1.00  0.00      B    O  
ATOM   4661  H1  HOH B1548      28.105  36.696  29.541  1.00  0.00      B    H  
ATOM   4662  H2  HOH B1548      29.355  35.606  29.701  1.00  0.00      B    H  
ATOM   4663  O   HOH B1549       0.034   7.951   5.091  1.00  0.00      B    O  
ATOM   4664  H1  HOH B1549       0.607   7.343   5.693  1.00  0.00      B    H  
ATOM   4665  H2  HOH B1549       0.552   8.841   5.081  1.00  0.00      B    H  
ATOM   4666  O   HOH B1550      33.494  22.558  36.713  1.00  0.00      B    O  
ATOM   4667  H1  HOH B1550      33.895  23.588  36.659  1.00  0.00      B    H  
ATOM   4668  H2  HOH B1550      34.233  21.937  37.024  1.00  0.00      B    H  
ATOM   4669  O   HOH B1551      26.574   4.981  16.373  1.00  0.00      B    O  
ATOM   4670  H1  HOH B1551      27.170   4.866  17.216  1.00  0.00      B    H  
ATOM   4671  H2  HOH B1551      27.203   5.249  15.578  1.00  0.00      B    H  
ATOM   4672  O   HOH B1552      16.297  29.357  34.517  1.00  0.00      B    O  
ATOM   4673  H1  HOH B1552      16.202  30.264  34.931  1.00  0.00      B    H  
ATOM   4674  H2  HOH B1552      16.289  28.674  35.274  1.00  0.00      B    H  
ATOM   4675  O   HOH B1553      27.964   2.557  25.728  1.00  0.00      B    O  
ATOM   4676  H1  HOH B1553      27.638   1.722  26.145  1.00  0.00      B    H  
ATOM   4677  H2  HOH B1553      27.490   2.631  24.878  1.00  0.00      B    H  
ATOM   4678  O   HOH B1554      17.068  28.489  21.358  1.00  0.00      B    O  
ATOM   4679  H1  HOH B1554      17.923  27.895  21.398  1.00  0.00      B    H  
ATOM   4680  H2  HOH B1554      17.087  29.067  22.170  1.00  0.00      B    H  
ATOM   4681  O   HOH B1555      25.959  25.715   8.281  1.00  0.00      B    O  
ATOM   4682  H1  HOH B1555      26.533  25.598   9.091  1.00  0.00      B    H  
ATOM   4683  H2  HOH B1555      25.523  24.779   8.044  1.00  0.00      B    H  
ATOM   4684  O   HOH B1556      27.792  21.788  10.523  1.00  0.00      B    O  
ATOM   4685  H1  HOH B1556      28.528  21.451   9.901  1.00  0.00      B    H  
ATOM   4686  H2  HOH B1556      26.921  21.813   9.997  1.00  0.00      B    H  
ATOM   4687  O   HOH B1557      33.191  25.363  31.423  1.00  0.00      B    O  
ATOM   4688  H1  HOH B1557      33.772  24.631  31.732  1.00  0.00      B    H  
ATOM   4689  H2  HOH B1557      33.234  26.099  32.171  1.00  0.00      B    H  
ATOM   4690  O   HOH B1558      31.947  13.421  36.166  1.00  0.00      B    O  
ATOM   4691  H1  HOH B1558      31.303  12.718  36.507  1.00  0.00      B    H  
ATOM   4692  H2  HOH B1558      32.554  13.707  36.942  1.00  0.00      B    H  
ATOM   4693  O   HOH B1559      26.536  25.141  12.773  1.00  0.00      B    O  
ATOM   4694  H1  HOH B1559      26.538  25.654  13.649  1.00  0.00      B    H  
ATOM   4695  H2  HOH B1559      25.793  24.409  12.761  1.00  0.00      B    H  
ATOM   4696  O   HOH B1560      34.888   2.612  14.598  1.00  0.00      B    O  
ATOM   4697  H1  HOH B1560      34.329   1.791  14.674  1.00  0.00      B    H  
ATOM   4698  H2  HOH B1560      34.617   3.157  15.407  1.00  0.00      B    H  
ATOM   4699  O   HOH B1561      27.642  36.338  34.042  1.00  0.00      B    O  
ATOM   4700  H1  HOH B1561      26.861  35.847  34.463  1.00  0.00      B    H  
ATOM   4701  H2  HOH B1561      28.034  35.591  33.541  1.00  0.00      B    H  
ATOM   4702  O   HOH B1562       3.539  30.137  33.641  1.00  0.00      B    O  
ATOM   4703  H1  HOH B1562       3.608  29.290  33.128  1.00  0.00      B    H  
ATOM   4704  H2  HOH B1562       3.311  30.795  32.926  1.00  0.00      B    H  
ATOM   4705  O   HOH B1563      26.187  28.417  25.015  1.00  0.00      B    O  
ATOM   4706  H1  HOH B1563      25.302  28.889  24.928  1.00  0.00      B    H  
ATOM   4707  H2  HOH B1563      26.402  27.936  24.165  1.00  0.00      B    H  
ATOM   4708  O   HOH B1564      34.230  35.719  20.936  1.00  0.00      B    O  
ATOM   4709  H1  HOH B1564      34.575  34.791  21.216  1.00  0.00      B    H  
ATOM   4710  H2  HOH B1564      33.825  35.529  20.001  1.00  0.00      B    H  
ATOM   4711  O   HOH B1565      31.784  10.562  21.846  1.00  0.00      B    O  
ATOM   4712  H1  HOH B1565      31.180  10.664  22.694  1.00  0.00      B    H  
ATOM   4713  H2  HOH B1565      32.720  10.325  22.169  1.00  0.00      B    H  
ATOM   4714  O   HOH B1566      19.335  18.416  20.685  1.00  0.00      B    O  
ATOM   4715  H1  HOH B1566      19.820  17.627  21.086  1.00  0.00      B    H  
ATOM   4716  H2  HOH B1566      18.480  18.596  21.251  1.00  0.00      B    H  
ATOM   4717  O   HOH B1567      34.767  18.938  31.702  1.00  0.00      B    O  
ATOM   4718  H1  HOH B1567      34.160  18.180  31.418  1.00  0.00      B    H  
ATOM   4719  H2  HOH B1567      34.103  19.728  31.882  1.00  0.00      B    H  
ATOM   4720  O   HOH B1568       6.062   2.689   7.150  1.00  0.00      B    O  
ATOM   4721  H1  HOH B1568       5.343   2.020   6.974  1.00  0.00      B    H  
ATOM   4722  H2  HOH B1568       6.469   2.892   6.214  1.00  0.00      B    H  
ATOM   4723  O   HOH B1569      28.125  19.650  27.800  1.00  0.00      B    O  
ATOM   4724  H1  HOH B1569      28.039  19.280  28.742  1.00  0.00      B    H  
ATOM   4725  H2  HOH B1569      28.805  19.139  27.292  1.00  0.00      B    H  
ATOM   4726  O   HOH B1570      34.837  30.215   5.021  1.00  0.00      B    O  
ATOM   4727  H1  HOH B1570      34.660  29.440   4.375  1.00  0.00      B    H  
ATOM   4728  H2  HOH B1570      35.758  29.999   5.492  1.00  0.00      B    H  
ATOM   4729  O   HOH B1571      31.256  26.299  13.528  1.00  0.00      B    O  
ATOM   4730  H1  HOH B1571      31.231  26.079  14.531  1.00  0.00      B    H  
ATOM   4731  H2  HOH B1571      30.687  25.586  13.018  1.00  0.00      B    H  
ATOM   4732  O   HOH B1572       8.629  33.377  16.926  1.00  0.00      B    O  
ATOM   4733  H1  HOH B1572       7.937  33.344  17.684  1.00  0.00      B    H  
ATOM   4734  H2  HOH B1572       8.875  32.443  16.601  1.00  0.00      B    H  
ATOM   4735  O   HOH B1573      29.898  10.845  11.617  1.00  0.00      B    O  
ATOM   4736  H1  HOH B1573      28.953  11.075  11.658  1.00  0.00      B    H  
ATOM   4737  H2  HOH B1573      30.242  10.647  10.657  1.00  0.00      B    H  
ATOM   4738  O   HOH B1574      15.427  13.345  24.802  1.00  0.00      B    O  
ATOM   4739  H1  HOH B1574      15.943  13.855  24.108  1.00  0.00      B    H  
ATOM   4740  H2  HOH B1574      15.859  12.421  24.796  1.00  0.00      B    H  
ATOM   4741  O   HOH B1575      22.382  33.123  22.366  1.00  0.00      B    O  
ATOM   4742  H1  HOH B1575      23.297  33.376  22.652  1.00  0.00      B    H  
ATOM   4743  H2  HOH B1575      22.518  32.213  21.890  1.00  0.00      B    H  
ATOM   4744  O   HOH B1576      21.351   5.785   7.226  1.00  0.00      B    O  
ATOM   4745  H1  HOH B1576      20.471   5.322   7.569  1.00  0.00      B    H  
ATOM   4746  H2  HOH B1576      21.699   6.148   8.084  1.00  0.00      B    H  
ATOM   4747  O   HOH B1577      27.999  18.920  30.240  1.00  0.00      B    O  
ATOM   4748  H1  HOH B1577      28.516  19.740  30.645  1.00  0.00      B    H  
ATOM   4749  H2  HOH B1577      27.352  18.526  30.905  1.00  0.00      B    H  
ATOM   4750  O   HOH B1578      35.055  20.133   8.421  1.00  0.00      B    O  
ATOM   4751  H1  HOH B1578      35.726  20.599   7.769  1.00  0.00      B    H  
ATOM   4752  H2  HOH B1578      35.598  19.481   9.044  1.00  0.00      B    H  
ATOM   4753  O   HOH B1579      10.966  34.331  15.270  1.00  0.00      B    O  
ATOM   4754  H1  HOH B1579      10.384  35.105  15.302  1.00  0.00      B    H  
ATOM   4755  H2  HOH B1579      10.948  33.815  16.179  1.00  0.00      B    H  
ATOM   4756  O   HOH B1580      29.032  16.541  22.918  1.00  0.00      B    O  
ATOM   4757  H1  HOH B1580      29.795  16.701  22.276  1.00  0.00      B    H  
ATOM   4758  H2  HOH B1580      28.169  16.810  22.449  1.00  0.00      B    H  
ATOM   4759  O   HOH B1581      15.822  11.709   2.816  1.00  0.00      B    O  
ATOM   4760  H1  HOH B1581      15.267  11.840   3.596  1.00  0.00      B    H  
ATOM   4761  H2  HOH B1581      16.723  11.373   3.115  1.00  0.00      B    H  
ATOM   4762  O   HOH B1582      25.226  17.358   4.422  1.00  0.00      B    O  
ATOM   4763  H1  HOH B1582      24.721  17.902   3.717  1.00  0.00      B    H  
ATOM   4764  H2  HOH B1582      24.503  16.934   5.052  1.00  0.00      B    H  
ATOM   4765  O   HOH B1583      24.935   7.790  13.015  1.00  0.00      B    O  
ATOM   4766  H1  HOH B1583      24.730   7.992  13.981  1.00  0.00      B    H  
ATOM   4767  H2  HOH B1583      25.900   7.993  12.798  1.00  0.00      B    H  
ATOM   4768  O   HOH B1584      36.089  13.572  19.811  1.00  0.00      B    O  
ATOM   4769  H1  HOH B1584      36.551  14.469  20.185  1.00  0.00      B    H  
ATOM   4770  H2  HOH B1584      35.906  12.994  20.627  1.00  0.00      B    H  
ATOM   4771  O   HOH B1585      26.709  35.813   9.210  1.00  0.00      B    O  
ATOM   4772  H1  HOH B1585      26.875  35.362  10.132  1.00  0.00      B    H  
ATOM   4773  H2  HOH B1585      27.117  36.738   9.233  1.00  0.00      B    H  
ATOM   4774  O   HOH B1586      13.368  34.598  35.633  1.00  0.00      B    O  
ATOM   4775  H1  HOH B1586      13.622  35.098  36.483  1.00  0.00      B    H  
ATOM   4776  H2  HOH B1586      12.554  34.010  35.879  1.00  0.00      B    H  
ATOM   4777  O   HOH B1587       2.232  25.547  33.456  1.00  0.00      B    O  
ATOM   4778  H1  HOH B1587       1.904  26.490  33.292  1.00  0.00      B    H  
ATOM   4779  H2  HOH B1587       3.232  25.507  33.302  1.00  0.00      B    H  
ATOM   4780  O   HOH B1588      21.064  17.969   6.568  1.00  0.00      B    O  
ATOM   4781  H1  HOH B1588      20.920  18.352   5.629  1.00  0.00      B    H  
ATOM   4782  H2  HOH B1588      20.403  18.483   7.212  1.00  0.00      B    H  
ATOM   4783  O   HOH B1589      16.773  17.008   7.754  1.00  0.00      B    O  
ATOM   4784  H1  HOH B1589      16.014  16.552   8.141  1.00  0.00      B    H  
ATOM   4785  H2  HOH B1589      17.616  16.415   8.026  1.00  0.00      B    H  
ATOM   4786  O   HOH B1590       2.323  22.985  24.084  1.00  0.00      B    O  
ATOM   4787  H1  HOH B1590       2.088  23.129  25.079  1.00  0.00      B    H  
ATOM   4788  H2  HOH B1590       1.846  22.086  23.813  1.00  0.00      B    H  
ATOM   4789  O   HOH B1591      11.152  12.336  15.637  1.00  0.00      B    O  
ATOM   4790  H1  HOH B1591      11.178  11.441  16.004  1.00  0.00      B    H  
ATOM   4791  H2  HOH B1591      11.847  12.863  16.145  1.00  0.00      B    H  
ATOM   4792  O   HOH B1592      27.052  14.625  27.149  1.00  0.00      B    O  
ATOM   4793  H1  HOH B1592      27.468  14.473  28.125  1.00  0.00      B    H  
ATOM   4794  H2  HOH B1592      27.796  14.475  26.422  1.00  0.00      B    H  
ATOM   4795  O   HOH B1593      23.441  30.022  25.382  1.00  0.00      B    O  
ATOM   4796  H1  HOH B1593      23.128  29.063  25.646  1.00  0.00      B    H  
ATOM   4797  H2  HOH B1593      22.676  30.686  25.755  1.00  0.00      B    H  
ATOM   4798  O   HOH B1594      38.968  19.611   0.131  1.00  0.00      B    O  
ATOM   4799  H1  HOH B1594      38.205  19.265   0.742  1.00  0.00      B    H  
ATOM   4800  H2  HOH B1594      39.753  18.922   0.175  1.00  0.00      B    H  
ATOM   4801  O   HOH B1595      19.245  23.113  36.372  1.00  0.00      B    O  
ATOM   4802  H1  HOH B1595      18.378  23.473  35.933  1.00  0.00      B    H  
ATOM   4803  H2  HOH B1595      19.509  22.278  35.886  1.00  0.00      B    H  
ATOM   4804  O   HOH B1596      32.310  11.939  29.309  1.00  0.00      B    O  
ATOM   4805  H1  HOH B1596      33.116  11.511  28.927  1.00  0.00      B    H  
ATOM   4806  H2  HOH B1596      32.358  11.577  30.242  1.00  0.00      B    H  
ATOM   4807  O   HOH B1597      29.316   3.499  34.456  1.00  0.00      B    O  
ATOM   4808  H1  HOH B1597      28.348   3.768  34.398  1.00  0.00      B    H  
ATOM   4809  H2  HOH B1597      29.726   4.060  35.165  1.00  0.00      B    H  
ATOM   4810  O   HOH B1598      15.477  29.346  25.044  1.00  0.00      B    O  
ATOM   4811  H1  HOH B1598      14.622  29.630  25.528  1.00  0.00      B    H  
ATOM   4812  H2  HOH B1598      15.806  28.569  25.612  1.00  0.00      B    H  
ATOM   4813  O   HOH B1599      18.955  19.629  36.665  1.00  0.00      B    O  
ATOM   4814  H1  HOH B1599      19.684  19.205  37.229  1.00  0.00      B    H  
ATOM   4815  H2  HOH B1599      19.253  19.718  35.751  1.00  0.00      B    H  
ATOM   4816  O   HOH B1600       4.060  32.071  13.397  1.00  0.00      B    O  
ATOM   4817  H1  HOH B1600       4.888  32.596  13.684  1.00  0.00      B    H  
ATOM   4818  H2  HOH B1600       4.206  31.074  13.379  1.00  0.00      B    H  
ATOM   4819  O   HOH B1601      19.835  23.128   6.880  1.00  0.00      B    O  
ATOM   4820  H1  HOH B1601      18.879  22.939   6.517  1.00  0.00      B    H  
ATOM   4821  H2  HOH B1601      19.739  23.594   7.757  1.00  0.00      B    H  
ATOM   4822  O   HOH B1602      32.405  33.134  12.396  1.00  0.00      B    O  
ATOM   4823  H1  HOH B1602      32.906  32.487  13.046  1.00  0.00      B    H  
ATOM   4824  H2  HOH B1602      32.240  32.608  11.509  1.00  0.00      B    H  
ATOM   4825  O   HOH B1603      12.261  17.167   9.032  1.00  0.00      B    O  
ATOM   4826  H1  HOH B1603      12.615  17.524   9.908  1.00  0.00      B    H  
ATOM   4827  H2  HOH B1603      11.393  16.629   9.192  1.00  0.00      B    H  
ATOM   4828  O   HOH B1604      25.667   9.857   2.091  1.00  0.00      B    O  
ATOM   4829  H1  HOH B1604      25.754   9.789   3.132  1.00  0.00      B    H  
ATOM   4830  H2  HOH B1604      26.162   9.104   1.678  1.00  0.00      B    H  
ATOM   4831  O   HOH B1605      30.147  10.602   2.048  1.00  0.00      B    O  
ATOM   4832  H1  HOH B1605      30.350  10.365   1.066  1.00  0.00      B    H  
ATOM   4833  H2  HOH B1605      29.979   9.751   2.473  1.00  0.00      B    H  
ATOM   4834  O   HOH B1606       5.216  23.103   4.163  1.00  0.00      B    O  
ATOM   4835  H1  HOH B1606       5.446  23.118   5.134  1.00  0.00      B    H  
ATOM   4836  H2  HOH B1606       4.278  23.474   3.914  1.00  0.00      B    H  
ATOM   4837  O   HOH B1607      25.027   2.701  15.696  1.00  0.00      B    O  
ATOM   4838  H1  HOH B1607      25.644   1.981  15.456  1.00  0.00      B    H  
ATOM   4839  H2  HOH B1607      25.546   3.370  16.267  1.00  0.00      B    H  
ATOM   4840  O   HOH B1608      20.821   8.886  12.445  1.00  0.00      B    O  
ATOM   4841  H1  HOH B1608      21.611   8.850  11.746  1.00  0.00      B    H  
ATOM   4842  H2  HOH B1608      20.172   9.547  12.133  1.00  0.00      B    H  
ATOM   4843  O   HOH B1609      17.480   6.953  11.497  1.00  0.00      B    O  
ATOM   4844  H1  HOH B1609      17.851   6.151  11.880  1.00  0.00      B    H  
ATOM   4845  H2  HOH B1609      16.678   7.198  12.036  1.00  0.00      B    H  
ATOM   4846  O   HOH B1610      24.570  31.248  37.589  1.00  0.00      B    O  
ATOM   4847  H1  HOH B1610      25.299  31.805  37.975  1.00  0.00      B    H  
ATOM   4848  H2  HOH B1610      24.369  30.588  38.322  1.00  0.00      B    H  
ATOM   4849  O   HOH B1611      26.016  27.406  22.628  1.00  0.00      B    O  
ATOM   4850  H1  HOH B1611      26.466  26.523  22.477  1.00  0.00      B    H  
ATOM   4851  H2  HOH B1611      25.721  27.868  21.732  1.00  0.00      B    H  
ATOM   4852  O   HOH B1612      10.750  34.165   0.996  1.00  0.00      B    O  
ATOM   4853  H1  HOH B1612      10.055  33.585   1.499  1.00  0.00      B    H  
ATOM   4854  H2  HOH B1612      10.374  35.105   0.996  1.00  0.00      B    H  
ATOM   4855  O   HOH B1613       8.473  17.397   0.788  1.00  0.00      B    O  
ATOM   4856  H1  HOH B1613       8.152  17.749   1.719  1.00  0.00      B    H  
ATOM   4857  H2  HOH B1613       9.540  17.519   0.715  1.00  0.00      B    H  
ATOM   4858  O   HOH B1614      16.564   6.131  24.090  1.00  0.00      B    O  
ATOM   4859  H1  HOH B1614      16.082   5.638  23.332  1.00  0.00      B    H  
ATOM   4860  H2  HOH B1614      16.726   5.534  24.893  1.00  0.00      B    H  
ATOM   4861  O   HOH B1615       7.196  12.974   6.416  1.00  0.00      B    O  
ATOM   4862  H1  HOH B1615       6.381  13.403   6.062  1.00  0.00      B    H  
ATOM   4863  H2  HOH B1615       7.465  12.171   5.825  1.00  0.00      B    H  
ATOM   4864  O   HOH B1616      20.090  33.422  36.515  1.00  0.00      B    O  
ATOM   4865  H1  HOH B1616      19.658  33.904  37.318  1.00  0.00      B    H  
ATOM   4866  H2  HOH B1616      19.809  33.924  35.669  1.00  0.00      B    H  
ATOM   4867  O   HOH B1617      33.473  21.290  32.554  1.00  0.00      B    O  
ATOM   4868  H1  HOH B1617      34.230  21.786  33.093  1.00  0.00      B    H  
ATOM   4869  H2  HOH B1617      33.334  21.779  31.662  1.00  0.00      B    H  
ATOM   4870  O   HOH B1618       5.266  19.488   2.413  1.00  0.00      B    O  
ATOM   4871  H1  HOH B1618       5.578  19.684   1.451  1.00  0.00      B    H  
ATOM   4872  H2  HOH B1618       4.436  18.904   2.449  1.00  0.00      B    H  
ATOM   4873  O   HOH B1619       8.494   2.386   1.895  1.00  0.00      B    O  
ATOM   4874  H1  HOH B1619       8.937   2.545   0.975  1.00  0.00      B    H  
ATOM   4875  H2  HOH B1619       8.836   2.974   2.662  1.00  0.00      B    H  
ATOM   4876  O   HOH B1620       7.707  35.846   1.548  1.00  0.00      B    O  
ATOM   4877  H1  HOH B1620       8.370  35.577   2.275  1.00  0.00      B    H  
ATOM   4878  H2  HOH B1620       6.787  35.833   1.950  1.00  0.00      B    H  
ATOM   4879  O   HOH B1621      27.156  30.407  20.563  1.00  0.00      B    O  
ATOM   4880  H1  HOH B1621      27.014  30.784  21.505  1.00  0.00      B    H  
ATOM   4881  H2  HOH B1621      26.660  31.041  19.920  1.00  0.00      B    H  
ATOM   4882  O   HOH B1622      15.636  13.914  11.421  1.00  0.00      B    O  
ATOM   4883  H1  HOH B1622      15.498  14.254  12.392  1.00  0.00      B    H  
ATOM   4884  H2  HOH B1622      16.271  13.138  11.485  1.00  0.00      B    H  
ATOM   4885  O   HOH B1623      29.627   2.342  10.462  1.00  0.00      B    O  
ATOM   4886  H1  HOH B1623      29.947   1.507  10.868  1.00  0.00      B    H  
ATOM   4887  H2  HOH B1623      28.666   2.182  10.258  1.00  0.00      B    H  
ATOM   4888  O   HOH B1624       2.047  29.572   7.752  1.00  0.00      B    O  
ATOM   4889  H1  HOH B1624       2.999  29.701   7.654  1.00  0.00      B    H  
ATOM   4890  H2  HOH B1624       1.873  29.420   8.756  1.00  0.00      B    H  
ATOM   4891  O   HOH B1625      35.053  33.297  21.676  1.00  0.00      B    O  
ATOM   4892  H1  HOH B1625      35.759  32.597  21.363  1.00  0.00      B    H  
ATOM   4893  H2  HOH B1625      34.202  32.722  21.776  1.00  0.00      B    H  
ATOM   4894  O   HOH B1626       5.006   0.397  13.623  1.00  0.00      B    O  
ATOM   4895  H1  HOH B1626       4.573  -0.213  12.929  1.00  0.00      B    H  
ATOM   4896  H2  HOH B1626       4.614   1.308  13.585  1.00  0.00      B    H  
ATOM   4897  O   HOH B1627      30.106  -0.370   3.386  1.00  0.00      B    O  
ATOM   4898  H1  HOH B1627      30.729   0.254   3.858  1.00  0.00      B    H  
ATOM   4899  H2  HOH B1627      29.322   0.151   3.035  1.00  0.00      B    H  
ATOM   4900  O   HOH B1628      12.205  19.134   3.592  1.00  0.00      B    O  
ATOM   4901  H1  HOH B1628      11.547  19.808   4.014  1.00  0.00      B    H  
ATOM   4902  H2  HOH B1628      12.172  18.290   4.115  1.00  0.00      B    H  
ATOM   4903  O   HOH B1629      21.375  37.591  26.367  1.00  0.00      B    O  
ATOM   4904  H1  HOH B1629      21.261  38.084  25.480  1.00  0.00      B    H  
ATOM   4905  H2  HOH B1629      21.070  36.649  26.280  1.00  0.00      B    H  
ATOM   4906  O   HOH B1630      25.748  21.811  23.299  1.00  0.00      B    O  
ATOM   4907  H1  HOH B1630      24.845  21.451  23.119  1.00  0.00      B    H  
ATOM   4908  H2  HOH B1630      25.647  22.807  23.479  1.00  0.00      B    H  
ATOM   4909  O   HOH B1631      27.504   0.474   3.290  1.00  0.00      B    O  
ATOM   4910  H1  HOH B1631      26.680   0.911   2.956  1.00  0.00      B    H  
ATOM   4911  H2  HOH B1631      27.452   0.265   4.328  1.00  0.00      B    H  
ATOM   4912  O   HOH B1632       6.705   4.334   0.821  1.00  0.00      B    O  
ATOM   4913  H1  HOH B1632       6.695   4.314  -0.199  1.00  0.00      B    H  
ATOM   4914  H2  HOH B1632       7.278   3.567   1.145  1.00  0.00      B    H  
ATOM   4915  O   HOH B1633      24.765   1.925   8.110  1.00  0.00      B    O  
ATOM   4916  H1  HOH B1633      23.981   2.532   7.802  1.00  0.00      B    H  
ATOM   4917  H2  HOH B1633      24.586   0.979   7.805  1.00  0.00      B    H  
ATOM   4918  O   HOH B1634      38.851  10.885   2.522  1.00  0.00      B    O  
ATOM   4919  H1  HOH B1634      37.882  10.596   2.631  1.00  0.00      B    H  
ATOM   4920  H2  HOH B1634      39.318  10.252   1.794  1.00  0.00      B    H  
ATOM   4921  O   HOH B1635      15.368  10.203  10.009  1.00  0.00      B    O  
ATOM   4922  H1  HOH B1635      15.962  10.534   9.230  1.00  0.00      B    H  
ATOM   4923  H2  HOH B1635      15.187   9.176   9.906  1.00  0.00      B    H  
ATOM   4924  O   HOH B1636       6.276   9.840  23.174  1.00  0.00      B    O  
ATOM   4925  H1  HOH B1636       5.390   9.683  23.620  1.00  0.00      B    H  
ATOM   4926  H2  HOH B1636       6.772   8.987  23.308  1.00  0.00      B    H  
ATOM   4927  O   HOH B1637       8.125   0.271   7.156  1.00  0.00      B    O  
ATOM   4928  H1  HOH B1637       7.698  -0.357   7.840  1.00  0.00      B    H  
ATOM   4929  H2  HOH B1637       7.518   1.039   7.022  1.00  0.00      B    H  
ATOM   4930  O   HOH B1638       7.503  25.289  14.117  1.00  0.00      B    O  
ATOM   4931  H1  HOH B1638       7.297  25.157  15.114  1.00  0.00      B    H  
ATOM   4932  H2  HOH B1638       8.172  24.600  13.853  1.00  0.00      B    H  
ATOM   4933  O   HOH B1639      16.023   6.168   6.464  1.00  0.00      B    O  
ATOM   4934  H1  HOH B1639      15.182   6.095   6.987  1.00  0.00      B    H  
ATOM   4935  H2  HOH B1639      16.771   6.103   7.162  1.00  0.00      B    H  
ATOM   4936  O   HOH B1640      35.421  35.716  28.474  1.00  0.00      B    O
[truncated: 87,647 more chars]
