# Supplementary material for: ECE vs DISP Mechanisms in Anodic Electrolysis of Benzyl Alcohols: Computational Prediction of Microscopic Rate Constants
Source: J Phys Chem C Nanomater Interfaces. 2025 Aug 28;129(36):16076–96. doi: 10.1021/acs.jpcc.5c04347 (PMC12434723; doi:10.1021/acs.jpcc.5c04347)
Supplement: Supplementary file 2 [file jp5c04347_si_002.zip › example_simulation_inputs/QMMM_simulation_bulk_H2O_base_OAc/start_14_-0.078_coords.pdb]

TITLE     MDANALYSIS FRAME 0: Created by PDBWriter
CRYST1   39.149   39.149   39.149  90.00  90.00  90.00 P 1           1
ATOM      1  C00 2ag A   1      14.307  20.032  24.842  1.00  0.00      A    C  
ATOM      2  O01 2ag A   1      15.449  20.672  24.154  1.00  0.00      A    O  
ATOM      3  C02 2ag A   1      15.198  20.982  22.863  1.00  0.00      A    C  
ATOM      4  C03 2ag A   1      15.902  22.072  22.334  1.00  0.00      A    C  
ATOM      5  C04 2ag A   1      15.808  22.528  21.025  1.00  0.00      A    C  
ATOM      6  C05 2ag A   1      14.850  21.842  20.183  1.00  0.00      A    C  
ATOM      7  C06 2ag A   1      14.560  22.336  18.889  1.00  0.00      A    C  
ATOM      8  O07 2ag A   1      14.205  21.549  17.884  1.00  0.00      A    O  
ATOM      9  C08 2ag A   1      14.107  20.813  20.698  1.00  0.00      A    C  
ATOM     10  C09 2ag A   1      14.333  20.308  22.018  1.00  0.00      A    C  
ATOM     11  H0A 2ag A   1      14.204  18.994  24.569  1.00  0.00      A    H  
ATOM     12  H0B 2ag A   1      14.464  20.075  25.885  1.00  0.00      A    H  
ATOM     13  H0C 2ag A   1      13.408  20.519  24.594  1.00  0.00      A    H  
ATOM     14  H0D 2ag A   1      16.524  22.650  23.002  1.00  0.00      A    H  
ATOM     15  H0E 2ag A   1      16.308  23.465  20.653  1.00  0.00      A    H  
ATOM     16  H0F 2ag A   1      14.977  23.331  18.538  1.00  0.00      A    H  
ATOM     17  H0G 2ag A   1      13.416  22.910  19.122  1.00  0.00      A    H  
ATOM     18  H0H 2ag A   1      13.423  21.924  17.363  1.00  0.00      A    H  
ATOM     19  H0I 2ag A   1      13.323  20.382  20.048  1.00  0.00      A    H  
ATOM     20  H0J 2ag A   1      13.806  19.457  22.487  1.00  0.00      A    H  
ATOM     21  C00 ACA B   2      11.621  23.314  17.946  1.00  0.00      B    C  
ATOM     22  C01 ACA B   2      10.232  23.918  17.783  1.00  0.00      B    C  
ATOM     23  O02 ACA B   2      12.053  22.628  16.992  1.00  0.00      B    O  
ATOM     24  O03 ACA B   2      12.291  23.544  19.048  1.00  0.00      B    O  
ATOM     25  H04 ACA B   2       9.757  24.294  18.694  1.00  0.00      B    H  
ATOM     26  H05 ACA B   2       9.725  23.125  17.201  1.00  0.00      B    H  
ATOM     27  H06 ACA B   2      10.329  24.824  17.110  1.00  0.00      B    H  
ATOM     28  O   HOH B   1      11.732  22.036  14.183  1.00  0.00      B    O  
ATOM     29  H1  HOH B   1      12.108  22.712  14.847  1.00  0.00      B    H  
ATOM     30  H2  HOH B   1      12.043  21.080  14.399  1.00  0.00      B    H  
ATOM     31  O   HOH B   2      15.231  30.339  12.694  1.00  0.00      B    O  
ATOM     32  H1  HOH B   2      15.874  29.819  13.307  1.00  0.00      B    H  
ATOM     33  H2  HOH B   2      14.341  30.286  13.197  1.00  0.00      B    H  
ATOM     34  O   HOH B   4       9.218  24.495   7.271  1.00  0.00      B    O  
ATOM     35  H1  HOH B   4       8.938  24.698   8.214  1.00  0.00      B    H  
ATOM     36  H2  HOH B   4       9.641  25.371   6.914  1.00  0.00      B    H  
ATOM     37  O   HOH B   5      11.609  29.989  29.370  1.00  0.00      B    O  
ATOM     38  H1  HOH B   5      12.414  30.359  28.892  1.00  0.00      B    H  
ATOM     39  H2  HOH B   5      11.188  29.500  28.604  1.00  0.00      B    H  
ATOM     40  O   HOH B   7      19.194  24.035  15.232  1.00  0.00      B    O  
ATOM     41  H1  HOH B   7      20.095  23.546  15.202  1.00  0.00      B    H  
ATOM     42  H2  HOH B   7      18.601  23.560  14.501  1.00  0.00      B    H  
ATOM     43  O   HOH B   8       8.016  21.303  23.575  1.00  0.00      B    O  
ATOM     44  H1  HOH B   8       8.360  21.095  24.484  1.00  0.00      B    H  
ATOM     45  H2  HOH B   8       7.541  20.436  23.305  1.00  0.00      B    H  
ATOM     46  O   HOH B   9       8.441  26.799  16.801  1.00  0.00      B    O  
ATOM     47  H1  HOH B   9       8.592  26.136  16.018  1.00  0.00      B    H  
ATOM     48  H2  HOH B   9       9.389  27.039  17.136  1.00  0.00      B    H  
ATOM     49  O   HOH B  10      16.083  14.429  16.113  1.00  0.00      B    O  
ATOM     50  H1  HOH B  10      16.100  15.267  15.595  1.00  0.00      B    H  
ATOM     51  H2  HOH B  10      16.447  14.542  17.060  1.00  0.00      B    H  
ATOM     52  O   HOH B  11      15.142  18.873  16.600  1.00  0.00      B    O  
ATOM     53  H1  HOH B  11      15.045  19.788  17.013  1.00  0.00      B    H  
ATOM     54  H2  HOH B  11      15.315  18.200  17.309  1.00  0.00      B    H  
ATOM     55  O   HOH B  12      18.081  20.214  15.672  1.00  0.00      B    O  
ATOM     56  H1  HOH B  12      17.473  20.921  15.163  1.00  0.00      B    H  
ATOM     57  H2  HOH B  12      17.904  20.436  16.641  1.00  0.00      B    H  
ATOM     58  O   HOH B  13       0.607  18.587  30.393  1.00  0.00      B    O  
ATOM     59  H1  HOH B  13       0.637  18.050  31.230  1.00  0.00      B    H  
ATOM     60  H2  HOH B  13      -0.184  19.201  30.406  1.00  0.00      B    H  
ATOM     61  O   HOH B  14      18.630  37.987  32.825  1.00  0.00      B    O  
ATOM     62  H1  HOH B  14      18.489  37.378  33.657  1.00  0.00      B    H  
ATOM     63  H2  HOH B  14      17.794  37.833  32.317  1.00  0.00      B    H  
ATOM     64  O   HOH B  15      21.272  17.731  20.733  1.00  0.00      B    O  
ATOM     65  H1  HOH B  15      21.916  17.305  21.421  1.00  0.00      B    H  
ATOM     66  H2  HOH B  15      21.258  17.134  19.923  1.00  0.00      B    H  
ATOM     67  O   HOH B  16      35.644  19.144  16.069  1.00  0.00      B    O  
ATOM     68  H1  HOH B  16      34.898  19.477  15.400  1.00  0.00      B    H  
ATOM     69  H2  HOH B  16      36.468  19.723  15.917  1.00  0.00      B    H  
ATOM     70  O   HOH B  17      10.007  16.945  31.551  1.00  0.00      B    O  
ATOM     71  H1  HOH B  17      10.725  16.299  31.796  1.00  0.00      B    H  
ATOM     72  H2  HOH B  17      10.424  17.900  31.835  1.00  0.00      B    H  
ATOM     73  O   HOH B  18      11.233   4.326  11.610  1.00  0.00      B    O  
ATOM     74  H1  HOH B  18      10.937   5.286  11.574  1.00  0.00      B    H  
ATOM     75  H2  HOH B  18      10.419   3.895  12.107  1.00  0.00      B    H  
ATOM     76  O   HOH B  19      16.002  31.837  29.523  1.00  0.00      B    O  
ATOM     77  H1  HOH B  19      15.356  32.443  30.007  1.00  0.00      B    H  
ATOM     78  H2  HOH B  19      16.572  31.345  30.234  1.00  0.00      B    H  
ATOM     79  O   HOH B  20       1.700  30.637  18.463  1.00  0.00      B    O  
ATOM     80  H1  HOH B  20       2.477  30.511  19.158  1.00  0.00      B    H  
ATOM     81  H2  HOH B  20       1.602  31.624  18.306  1.00  0.00      B    H  
ATOM     82  O   HOH B  21      10.448  29.612  31.597  1.00  0.00      B    O  
ATOM     83  H1  HOH B  21      10.834  29.827  30.678  1.00  0.00      B    H  
ATOM     84  H2  HOH B  21      10.478  28.616  31.743  1.00  0.00      B    H  
ATOM     85  O   HOH B  22      23.688   0.804   5.204  1.00  0.00      B    O  
ATOM     86  H1  HOH B  22      24.289   1.602   5.493  1.00  0.00      B    H  
ATOM     87  H2  HOH B  22      24.293   0.190   4.645  1.00  0.00      B    H  
ATOM     88  O   HOH B  23      16.051  21.226  28.557  1.00  0.00      B    O  
ATOM     89  H1  HOH B  23      15.861  22.025  28.017  1.00  0.00      B    H  
ATOM     90  H2  HOH B  23      17.030  20.947  28.568  1.00  0.00      B    H  
ATOM     91  O   HOH B  24      35.050  20.907  23.495  1.00  0.00      B    O  
ATOM     92  H1  HOH B  24      34.652  20.274  24.256  1.00  0.00      B    H  
ATOM     93  H2  HOH B  24      35.752  21.448  23.992  1.00  0.00      B    H  
ATOM     94  O   HOH B  25      13.857  16.387  23.334  1.00  0.00      B    O  
ATOM     95  H1  HOH B  25      14.498  16.822  23.997  1.00  0.00      B    H  
ATOM     96  H2  HOH B  25      14.186  15.479  23.110  1.00  0.00      B    H  
ATOM     97  O   HOH B  26      13.343   3.822  13.275  1.00  0.00      B    O  
ATOM     98  H1  HOH B  26      12.632   3.786  12.516  1.00  0.00      B    H  
ATOM     99  H2  HOH B  26      12.900   4.132  14.123  1.00  0.00      B    H  
ATOM    100  O   HOH B  27      13.534   8.091  10.009  1.00  0.00      B    O  
ATOM    101  H1  HOH B  27      12.739   7.670  10.421  1.00  0.00      B    H  
ATOM    102  H2  HOH B  27      13.857   8.715  10.698  1.00  0.00      B    H  
ATOM    103  O   HOH B  28      30.111  22.177  23.557  1.00  0.00      B    O  
ATOM    104  H1  HOH B  28      30.100  23.156  23.865  1.00  0.00      B    H  
ATOM    105  H2  HOH B  28      30.181  22.159  22.566  1.00  0.00      B    H  
ATOM    106  O   HOH B  29      25.217  29.071  35.178  1.00  0.00      B    O  
ATOM    107  H1  HOH B  29      24.987  28.177  34.803  1.00  0.00      B    H  
ATOM    108  H2  HOH B  29      25.312  29.726  34.445  1.00  0.00      B    H  
ATOM    109  O   HOH B  30      37.345  21.049   1.564  1.00  0.00      B    O  
ATOM    110  H1  HOH B  30      37.070  20.835   2.485  1.00  0.00      B    H  
ATOM    111  H2  HOH B  30      37.674  20.198   1.101  1.00  0.00      B    H  
ATOM    112  O   HOH B  31      33.605  24.938  32.916  1.00  0.00      B    O  
ATOM    113  H1  HOH B  31      33.374  24.193  33.594  1.00  0.00      B    H  
ATOM    114  H2  HOH B  31      34.097  24.473  32.174  1.00  0.00      B    H  
ATOM    115  O   HOH B  32      38.859  32.690   6.436  1.00  0.00      B    O  
ATOM    116  H1  HOH B  32      39.041  32.918   7.410  1.00  0.00      B    H  
ATOM    117  H2  HOH B  32      39.365  31.849   6.158  1.00  0.00      B    H  
ATOM    118  O   HOH B  33      18.206  27.471   6.245  1.00  0.00      B    O  
ATOM    119  H1  HOH B  33      18.347  28.030   5.409  1.00  0.00      B    H  
ATOM    120  H2  HOH B  33      17.559  26.662   5.989  1.00  0.00      B    H  
ATOM    121  O   HOH B  34      30.238   1.765  38.035  1.00  0.00      B    O  
ATOM    122  H1  HOH B  34      29.325   2.259  37.998  1.00  0.00      B    H  
ATOM    123  H2  HOH B  34      30.050   0.793  38.125  1.00  0.00      B    H  
ATOM    124  O   HOH B  35      26.740  13.833  34.272  1.00  0.00      B    O  
ATOM    125  H1  HOH B  35      27.546  13.505  34.778  1.00  0.00      B    H  
ATOM    126  H2  HOH B  35      26.940  13.616  33.302  1.00  0.00      B    H  
ATOM    127  O   HOH B  36      21.729  19.501  24.503  1.00  0.00      B    O  
ATOM    128  H1  HOH B  36      22.385  20.221  24.382  1.00  0.00      B    H  
ATOM    129  H2  HOH B  36      21.013  19.658  23.745  1.00  0.00      B    H  
ATOM    130  O   HOH B  37      31.566  26.505  10.723  1.00  0.00      B    O  
ATOM    131  H1  HOH B  37      31.233  27.303  11.254  1.00  0.00      B    H  
ATOM    132  H2  HOH B  37      32.570  26.627  10.443  1.00  0.00      B    H  
ATOM    133  O   HOH B  38       8.977  23.756  36.160  1.00  0.00      B    O  
ATOM    134  H1  HOH B  38       8.646  23.648  37.094  1.00  0.00      B    H  
ATOM    135  H2  HOH B  38       9.595  24.539  36.168  1.00  0.00      B    H  
ATOM    136  O   HOH B  39      19.844  29.160  26.360  1.00  0.00      B    O  
ATOM    137  H1  HOH B  39      20.575  28.795  26.898  1.00  0.00      B    H  
ATOM    138  H2  HOH B  39      19.730  30.151  26.675  1.00  0.00      B    H  
ATOM    139  O   HOH B  40      27.756   4.030  22.826  1.00  0.00      B    O  
ATOM    140  H1  HOH B  40      28.531   3.443  22.506  1.00  0.00      B    H  
ATOM    141  H2  HOH B  40      28.090   4.872  23.237  1.00  0.00      B    H  
ATOM    142  O   HOH B  41      19.323  25.170  26.967  1.00  0.00      B    O  
ATOM    143  H1  HOH B  41      19.424  24.254  26.575  1.00  0.00      B    H  
ATOM    144  H2  HOH B  41      19.520  25.112  27.992  1.00  0.00      B    H  
ATOM    145  O   HOH B  42      29.463  34.550  22.020  1.00  0.00      B    O  
ATOM    146  H1  HOH B  42      29.857  34.025  21.182  1.00  0.00      B    H  
ATOM    147  H2  HOH B  42      30.213  34.725  22.644  1.00  0.00      B    H  
ATOM    148  O   HOH B  43      29.792  32.160  27.578  1.00  0.00      B    O  
ATOM    149  H1  HOH B  43      30.385  32.857  27.100  1.00  0.00      B    H  
ATOM    150  H2  HOH B  43      30.007  31.280  27.111  1.00  0.00      B    H  
ATOM    151  O   HOH B  44      29.422  28.664   0.376  1.00  0.00      B    O  
ATOM    152  H1  HOH B  44      29.454  29.046   1.360  1.00  0.00      B    H  
ATOM    153  H2  HOH B  44      30.342  28.794  -0.055  1.00  0.00      B    H  
ATOM    154  O   HOH B  45       5.147  21.984  23.883  1.00  0.00      B    O  
ATOM    155  H1  HOH B  45       6.035  22.028  24.402  1.00  0.00      B    H  
ATOM    156  H2  HOH B  45       4.468  22.483  24.468  1.00  0.00      B    H  
ATOM    157  O   HOH B  46      20.701  36.409  37.421  1.00  0.00      B    O  
ATOM    158  H1  HOH B  46      21.460  35.763  37.375  1.00  0.00      B    H  
ATOM    159  H2  HOH B  46      20.354  36.477  38.352  1.00  0.00      B    H  
ATOM    160  O   HOH B  47      37.566  37.306  31.895  1.00  0.00      B    O  
ATOM    161  H1  HOH B  47      38.507  37.627  31.709  1.00  0.00      B    H  
ATOM    162  H2  HOH B  47      37.647  37.051  32.876  1.00  0.00      B    H  
ATOM    163  O   HOH B  48      18.670   0.258  18.715  1.00  0.00      B    O  
ATOM    164  H1  HOH B  48      18.133   0.157  17.858  1.00  0.00      B    H  
ATOM    165  H2  HOH B  48      18.072   0.739  19.325  1.00  0.00      B    H  
ATOM    166  O   HOH B  49      25.328  18.624  20.410  1.00  0.00      B    O  
ATOM    167  H1  HOH B  49      25.270  18.812  21.400  1.00  0.00      B    H  
ATOM    168  H2  HOH B  49      25.580  19.434  19.964  1.00  0.00      B    H  
ATOM    169  O   HOH B  50      13.561  36.023  29.384  1.00  0.00      B    O  
ATOM    170  H1  HOH B  50      14.390  35.454  29.479  1.00  0.00      B    H  
ATOM    171  H2  HOH B  50      13.257  36.105  30.337  1.00  0.00      B    H  
ATOM    172  O   HOH B  51      14.911  34.257  30.839  1.00  0.00      B    O  
ATOM    173  H1  HOH B  51      14.493  34.108  31.754  1.00  0.00      B    H  
ATOM    174  H2  HOH B  51      15.904  34.359  30.995  1.00  0.00      B    H  
ATOM    175  O   HOH B  52      19.376  31.223   9.203  1.00  0.00      B    O  
ATOM    176  H1  HOH B  52      18.505  31.670   9.405  1.00  0.00      B    H  
ATOM    177  H2  HOH B  52      19.167  30.350   8.742  1.00  0.00      B    H  
ATOM    178  O   HOH B  53      22.956   1.686  16.116  1.00  0.00      B    O  
ATOM    179  H1  HOH B  53      23.415   1.753  15.206  1.00  0.00      B    H  
ATOM    180  H2  HOH B  53      22.418   0.816  16.235  1.00  0.00      B    H  
ATOM    181  O   HOH B  54      26.583  34.124  19.922  1.00  0.00      B    O  
ATOM    182  H1  HOH B  54      26.683  34.246  20.879  1.00  0.00      B    H  
ATOM    183  H2  HOH B  54      27.364  33.540  19.678  1.00  0.00      B    H  
ATOM    184  O   HOH B  55      16.231  38.906  21.730  1.00  0.00      B    O  
ATOM    185  H1  HOH B  55      16.388  37.941  21.955  1.00  0.00      B    H  
ATOM    186  H2  HOH B  55      15.183  39.022  21.592  1.00  0.00      B    H  
ATOM    187  O   HOH B  56      33.580  34.345  16.099  1.00  0.00      B    O  
ATOM    188  H1  HOH B  56      34.175  34.275  15.311  1.00  0.00      B    H  
ATOM    189  H2  HOH B  56      32.919  33.557  16.107  1.00  0.00      B    H  
ATOM    190  O   HOH B  57      21.999  30.342  34.562  1.00  0.00      B    O  
ATOM    191  H1  HOH B  57      22.787  30.672  34.069  1.00  0.00      B    H  
ATOM    192  H2  HOH B  57      22.299  29.793  35.326  1.00  0.00      B    H  
ATOM    193  O   HOH B  58      35.390  28.914  32.021  1.00  0.00      B    O  
ATOM    194  H1  HOH B  58      34.599  28.458  31.465  1.00  0.00      B    H  
ATOM    195  H2  HOH B  58      35.382  28.510  32.906  1.00  0.00      B    H  
ATOM    196  O   HOH B  59      10.447  35.796  14.398  1.00  0.00      B    O  
ATOM    197  H1  HOH B  59      11.418  35.861  14.595  1.00  0.00      B    H  
ATOM    198  H2  HOH B  59      10.370  35.333  13.504  1.00  0.00      B    H  
ATOM    199  O   HOH B  60      33.577  36.757   1.392  1.00  0.00      B    O  
ATOM    200  H1  HOH B  60      33.982  36.238   2.129  1.00  0.00      B    H  
ATOM    201  H2  HOH B  60      32.683  36.291   1.219  1.00  0.00      B    H  
ATOM    202  O   HOH B  61      34.966   6.077  17.465  1.00  0.00      B    O  
ATOM    203  H1  HOH B  61      34.289   5.552  16.829  1.00  0.00      B    H  
ATOM    204  H2  HOH B  61      35.448   6.664  16.773  1.00  0.00      B    H  
ATOM    205  O   HOH B  62      36.255   1.826  26.769  1.00  0.00      B    O  
ATOM    206  H1  HOH B  62      35.264   1.899  26.552  1.00  0.00      B    H  
ATOM    207  H2  HOH B  62      36.604   2.730  26.472  1.00  0.00      B    H  
ATOM    208  O   HOH B  63      20.479  38.168  23.372  1.00  0.00      B    O  
ATOM    209  H1  HOH B  63      21.110  38.033  24.167  1.00  0.00      B    H  
ATOM    210  H2  HOH B  63      20.236  37.249  23.015  1.00  0.00      B    H  
ATOM    211  O   HOH B  64       4.201  19.740  22.647  1.00  0.00      B    O  
ATOM    212  H1  HOH B  64       3.876  19.199  23.420  1.00  0.00      B    H  
ATOM    213  H2  HOH B  64       4.529  20.627  23.049  1.00  0.00      B    H  
ATOM    214  O   HOH B  65      14.536  12.898  21.514  1.00  0.00      B    O  
ATOM    215  H1  HOH B  65      14.770  12.228  20.771  1.00  0.00      B    H  
ATOM    216  H2  HOH B  65      13.509  12.877  21.664  1.00  0.00      B    H  
ATOM    217  O   HOH B  66      15.512   0.973   6.900  1.00  0.00      B    O  
ATOM    218  H1  HOH B  66      16.252   1.529   7.287  1.00  0.00      B    H  
ATOM    219  H2  HOH B  66      14.659   1.498   6.818  1.00  0.00      B    H  
ATOM    220  O   HOH B  67      37.395  30.805   1.965  1.00  0.00      B    O  
ATOM    221  H1  HOH B  67      38.147  30.153   2.266  1.00  0.00      B    H  
ATOM    222  H2  HOH B  67      36.773  30.327   1.255  1.00  0.00      B    H  
ATOM    223  O   HOH B  68      17.195   8.243  35.635  1.00  0.00      B    O  
ATOM    224  H1  HOH B  68      17.072   9.156  35.365  1.00  0.00      B    H  
ATOM    225  H2  HOH B  68      17.675   7.662  34.936  1.00  0.00      B    H  
ATOM    226  O   HOH B  69      32.442  12.408  15.404  1.00  0.00      B    O  
ATOM    227  H1  HOH B  69      32.917  12.708  14.536  1.00  0.00      B    H  
ATOM    228  H2  HOH B  69      31.579  12.998  15.470  1.00  0.00      B    H  
ATOM    229  O   HOH B  70       9.059  30.679   1.529  1.00  0.00      B    O  
ATOM    230  H1  HOH B  70       9.167  30.990   2.499  1.00  0.00      B    H  
ATOM    231  H2  HOH B  70       8.854  31.556   0.992  1.00  0.00      B    H  
ATOM    232  O   HOH B  71       2.081  24.143  20.102  1.00  0.00      B    O  
ATOM    233  H1  HOH B  71       2.460  23.834  21.009  1.00  0.00      B    H  
ATOM    234  H2  HOH B  71       2.834  24.021  19.447  1.00  0.00      B    H  
ATOM    235  O   HOH B  72      27.046  32.858  37.842  1.00  0.00      B    O  
ATOM    236  H1  HOH B  72      26.349  32.178  37.684  1.00  0.00      B    H  
ATOM    237  H2  HOH B  72      27.808  32.716  37.157  1.00  0.00      B    H  
ATOM    238  O   HOH B  73       7.088  32.867  33.009  1.00  0.00      B    O  
ATOM    239  H1  HOH B  73       6.616  32.256  33.670  1.00  0.00      B    H  
ATOM    240  H2  HOH B  73       7.579  33.488  33.617  1.00  0.00      B    H  
ATOM    241  O   HOH B  74      27.910  12.867  17.914  1.00  0.00      B    O  
ATOM    242  H1  HOH B  74      28.281  12.557  18.785  1.00  0.00      B    H  
ATOM    243  H2  HOH B  74      27.055  12.277  17.816  1.00  0.00      B    H  
ATOM    244  O   HOH B  75      39.247   6.442   6.392  1.00  0.00      B    O  
ATOM    245  H1  HOH B  75      38.778   7.313   6.196  1.00  0.00      B    H  
ATOM    246  H2  HOH B  75      38.729   5.885   7.092  1.00  0.00      B    H  
ATOM    247  O   HOH B  76      29.802  13.720  12.414  1.00  0.00      B    O  
ATOM    248  H1  HOH B  76      29.652  12.735  12.203  1.00  0.00      B    H  
ATOM    249  H2  HOH B  76      28.994  14.193  12.003  1.00  0.00      B    H  
ATOM    250  O   HOH B  77      28.903  29.255  15.925  1.00  0.00      B    O  
ATOM    251  H1  HOH B  77      28.166  29.613  15.347  1.00  0.00      B    H  
ATOM    252  H2  HOH B  77      28.879  28.275  15.796  1.00  0.00      B    H  
ATOM    253  O   HOH B  78       4.992  18.207   1.665  1.00  0.00      B    O  
ATOM    254  H1  HOH B  78       5.167  17.383   1.096  1.00  0.00      B    H  
ATOM    255  H2  HOH B  78       5.538  18.976   1.319  1.00  0.00      B    H  
ATOM    256  O   HOH B  79      22.651  24.635  10.008  1.00  0.00      B    O  
ATOM    257  H1  HOH B  79      22.044  24.692  10.827  1.00  0.00      B    H  
ATOM    258  H2  HOH B  79      23.350  25.392  10.061  1.00  0.00      B    H  
ATOM    259  O   HOH B  80      17.729  20.974  25.816  1.00  0.00      B    O  
ATOM    260  H1  HOH B  80      18.003  20.069  26.174  1.00  0.00      B    H  
ATOM    261  H2  HOH B  80      16.895  20.857  25.205  1.00  0.00      B    H  
ATOM    262  O   HOH B  81      24.200   1.318  13.711  1.00  0.00      B    O  
ATOM    263  H1  HOH B  81      24.640   1.919  13.016  1.00  0.00      B    H  
ATOM    264  H2  HOH B  81      24.942   0.740  14.082  1.00  0.00      B    H  
ATOM    265  O   HOH B  82      24.131  13.264  16.109  1.00  0.00      B    O  
ATOM    266  H1  HOH B  82      23.916  14.034  16.695  1.00  0.00      B    H  
ATOM    267  H2  HOH B  82      23.659  12.455  16.494  1.00  0.00      B    H  
ATOM    268  O   HOH B  83      34.237  27.147  28.247  1.00  0.00      B    O  
ATOM    269  H1  HOH B  83      34.260  28.048  27.825  1.00  0.00      B    H  
ATOM    270  H2  HOH B  83      34.885  26.590  27.791  1.00  0.00      B    H  
ATOM    271  O   HOH B  84      12.789   4.768   9.492  1.00  0.00      B    O  
ATOM    272  H1  HOH B  84      12.350   4.578  10.405  1.00  0.00      B    H  
ATOM    273  H2  HOH B  84      12.552   3.958   8.892  1.00  0.00      B    H  
ATOM    274  O   HOH B  85      34.593   4.492  34.230  1.00  0.00      B    O  
ATOM    275  H1  HOH B  85      33.722   4.724  34.685  1.00  0.00      B    H  
ATOM    276  H2  HOH B  85      34.818   5.271  33.563  1.00  0.00      B    H  
ATOM    277  O   HOH B  86      36.574  17.028   9.668  1.00  0.00      B    O  
ATOM    278  H1  HOH B  86      36.366  16.115   9.266  1.00  0.00      B    H  
ATOM    279  H2  HOH B  86      36.401  16.908  10.652  1.00  0.00      B    H  
ATOM    280  O   HOH B  87      34.572   6.784  33.031  1.00  0.00      B    O  
ATOM    281  H1  HOH B  87      34.708   7.324  33.889  1.00  0.00      B    H  
ATOM    282  H2  HOH B  87      35.325   7.007  32.428  1.00  0.00      B    H  
ATOM    283  O   HOH B  88      30.779  28.184  29.282  1.00  0.00      B    O  
ATOM    284  H1  HOH B  88      30.412  29.113  29.639  1.00  0.00      B    H  
ATOM    285  H2  HOH B  88      31.695  28.092  29.601  1.00  0.00      B    H  
ATOM    286  O   HOH B  89      32.516  37.029  15.992  1.00  0.00      B    O  
ATOM    287  H1  HOH B  89      31.984  37.118  16.872  1.00  0.00      B    H  
ATOM    288  H2  HOH B  89      33.030  36.144  16.117  1.00  0.00      B    H  
ATOM    289  O   HOH B  90      38.143  19.061  39.143  1.00  0.00      B    O  
ATOM    290  H1  HOH B  90      39.056  18.750  39.229  1.00  0.00      B    H  
ATOM    291  H2  HOH B  90      37.961  19.438  38.190  1.00  0.00      B    H  
ATOM    292  O   HOH B  91      29.122  11.730  27.018  1.00  0.00      B    O  
ATOM    293  H1  HOH B  91      28.890  11.519  27.994  1.00  0.00      B    H  
ATOM    294  H2  HOH B  91      30.009  12.148  26.979  1.00  0.00      B    H  
ATOM    295  O   HOH B  92      32.895   1.903   6.613  1.00  0.00      B    O  
ATOM    296  H1  HOH B  92      32.925   1.024   7.079  1.00  0.00      B    H  
ATOM    297  H2  HOH B  92      32.712   2.665   7.240  1.00  0.00      B    H  
ATOM    298  O   HOH B  93      20.306  32.898   7.092  1.00  0.00      B    O  
ATOM    299  H1  HOH B  93      21.165  32.811   6.558  1.00  0.00      B    H  
ATOM    300  H2  HOH B  93      20.457  32.610   8.064  1.00  0.00      B    H  
ATOM    301  O   HOH B  94       1.239   7.477  19.992  1.00  0.00      B    O  
ATOM    302  H1  HOH B  94       0.695   6.894  19.375  1.00  0.00      B    H  
ATOM    303  H2  HOH B  94       0.548   7.801  20.655  1.00  0.00      B    H  
ATOM    304  O   HOH B  95      27.223   1.804  30.553  1.00  0.00      B    O  
ATOM    305  H1  HOH B  95      27.694   0.976  30.187  1.00  0.00      B    H  
ATOM    306  H2  HOH B  95      27.220   2.433  29.745  1.00  0.00      B    H  
ATOM    307  O   HOH B  96      23.362  27.733  17.941  1.00  0.00      B    O  
ATOM    308  H1  HOH B  96      24.359  27.975  18.069  1.00  0.00      B    H  
ATOM    309  H2  HOH B  96      22.840  27.859  18.804  1.00  0.00      B    H  
ATOM    310  O   HOH B  97      13.125  19.548  14.415  1.00  0.00      B    O  
ATOM    311  H1  HOH B  97      12.738  18.632  14.144  1.00  0.00      B    H  
ATOM    312  H2  HOH B  97      13.950  19.413  15.007  1.00  0.00      B    H  
ATOM    313  O   HOH B  98       9.264   0.872  32.383  1.00  0.00      B    O  
ATOM    314  H1  HOH B  98       9.760   0.990  33.291  1.00  0.00      B    H  
ATOM    315  H2  HOH B  98       8.275   0.801  32.590  1.00  0.00      B    H  
ATOM    316  O   HOH B  99       1.659  22.974  12.373  1.00  0.00      B    O  
ATOM    317  H1  HOH B  99       2.557  22.580  12.290  1.00  0.00      B    H  
ATOM    318  H2  HOH B  99       1.017  22.342  11.849  1.00  0.00      B    H  
ATOM    319  O   HOH B 100      12.115   7.037   0.486  1.00  0.00      B    O  
ATOM    320  H1  HOH B 100      12.349   7.318   1.435  1.00  0.00      B    H  
ATOM    321  H2  HOH B 100      12.025   6.008   0.464  1.00  0.00      B    H  
ATOM    322  O   HOH B 101      21.844  33.535  14.959  1.00  0.00      B    O  
ATOM    323  H1  HOH B 101      21.508  33.909  14.069  1.00  0.00      B    H  
ATOM    324  H2  HOH B 101      22.233  32.637  14.808  1.00  0.00      B    H  
ATOM    325  O   HOH B 102       3.275   0.761  37.540  1.00  0.00      B    O  
ATOM    326  H1  HOH B 102       4.110   1.170  38.005  1.00  0.00      B    H  
ATOM    327  H2  HOH B 102       3.064  -0.176  37.890  1.00  0.00      B    H  
ATOM    328  O   HOH B 103      23.728  19.642   4.024  1.00  0.00      B    O  
ATOM    329  H1  HOH B 103      23.392  18.926   3.409  1.00  0.00      B    H  
ATOM    330  H2  HOH B 103      24.260  19.239   4.785  1.00  0.00      B    H  
ATOM    331  O   HOH B 104      24.060  38.966  19.235  1.00  0.00      B    O  
ATOM    332  H1  HOH B 104      24.682  38.603  19.998  1.00  0.00      B    H  
ATOM    333  H2  HOH B 104      24.476  38.483  18.433  1.00  0.00      B    H  
ATOM    334  O   HOH B 105      13.184  38.234  32.918  1.00  0.00      B    O  
ATOM    335  H1  HOH B 105      12.866  37.640  32.155  1.00  0.00      B    H  
ATOM    336  H2  HOH B 105      13.272  39.219  32.564  1.00  0.00      B    H  
ATOM    337  O   HOH B 106      29.370  25.006  27.142  1.00  0.00      B    O  
ATOM    338  H1  HOH B 106      30.305  25.049  26.841  1.00  0.00      B    H  
ATOM    339  H2  HOH B 106      29.089  25.960  27.393  1.00  0.00      B    H  
ATOM    340  O   HOH B 107      11.185  35.300  28.085  1.00  0.00      B    O  
ATOM    341  H1  HOH B 107      11.674  34.654  27.483  1.00  0.00      B    H  
ATOM    342  H2  HOH B 107      11.879  35.803  28.633  1.00  0.00      B    H  
ATOM    343  O   HOH B 108      16.963  19.807   7.612  1.00  0.00      B    O  
ATOM    344  H1  HOH B 108      16.733  18.998   8.197  1.00  0.00      B    H  
ATOM    345  H2  HOH B 108      17.893  19.631   7.187  1.00  0.00      B    H  
ATOM    346  O   HOH B 109      11.129  29.610  23.760  1.00  0.00      B    O  
ATOM    347  H1  HOH B 109      11.297  28.733  24.109  1.00  0.00      B    H  
ATOM    348  H2  HOH B 109      11.082  30.267  24.571  1.00  0.00      B    H  
ATOM    349  O   HOH B 110      34.929  27.886   6.070  1.00  0.00      B    O  
ATOM    350  H1  HOH B 110      35.695  27.548   5.467  1.00  0.00      B    H  
ATOM    351  H2  HOH B 110      34.697  27.182   6.783  1.00  0.00      B    H  
ATOM    352  O   HOH B 111      10.979  31.398  25.656  1.00  0.00      B    O  
ATOM    353  H1  HOH B 111      10.283  31.197  26.302  1.00  0.00      B    H  
ATOM    354  H2  HOH B 111      11.505  32.147  25.952  1.00  0.00      B    H  
ATOM    355  O   HOH B 112       8.275  26.437  31.112  1.00  0.00      B    O  
ATOM    356  H1  HOH B 112       7.396  26.802  30.843  1.00  0.00      B    H  
ATOM    357  H2  HOH B 112       8.135  25.884  31.955  1.00  0.00      B    H  
ATOM    358  O   HOH B 113      34.605  21.322   5.277  1.00  0.00      B    O  
ATOM    359  H1  HOH B 113      34.768  20.664   4.471  1.00  0.00      B    H  
ATOM    360  H2  HOH B 113      33.701  21.797   5.155  1.00  0.00      B    H  
ATOM    361  O   HOH B 114      10.861  34.496   5.059  1.00  0.00      B    O  
ATOM    362  H1  HOH B 114      10.619  34.049   4.184  1.00  0.00      B    H  
ATOM    363  H2  HOH B 114      10.250  35.319   5.076  1.00  0.00      B    H  
ATOM    364  O   HOH B 115      10.279  14.185   1.205  1.00  0.00      B    O  
ATOM    365  H1  HOH B 115       9.584  13.488   0.867  1.00  0.00      B    H  
ATOM    366  H2  HOH B 115      11.023  14.109   0.503  1.00  0.00      B    H  
ATOM    367  O   HOH B 116       7.798  27.176   0.364  1.00  0.00      B    O  
ATOM    368  H1  HOH B 116       8.014  26.433   1.065  1.00  0.00      B    H  
ATOM    369  H2  HOH B 116       8.496  27.869   0.380  1.00  0.00      B    H  
ATOM    370  O   HOH B 117      17.230  15.665  28.658  1.00  0.00      B    O  
ATOM    371  H1  HOH B 117      16.657  15.002  28.121  1.00  0.00      B    H  
ATOM    372  H2  HOH B 117      18.170  15.348  28.467  1.00  0.00      B    H  
ATOM    373  O   HOH B 118      28.129   9.697  21.792  1.00  0.00      B    O  
ATOM    374  H1  HOH B 118      27.644  10.571  21.553  1.00  0.00      B    H  
ATOM    375  H2  HOH B 118      29.069   9.982  21.961  1.00  0.00      B    H  
ATOM    376  O   HOH B 119      32.990  11.192  25.051  1.00  0.00      B    O  
ATOM    377  H1  HOH B 119      33.907  11.222  25.432  1.00  0.00      B    H  
ATOM    378  H2  HOH B 119      32.434  11.715  25.706  1.00  0.00      B    H  
ATOM    379  O   HOH B 120      10.121   1.205  34.874  1.00  0.00      B    O  
ATOM    380  H1  HOH B 120      10.381   0.235  34.841  1.00  0.00      B    H  
ATOM    381  H2  HOH B 120      10.859   1.666  35.463  1.00  0.00      B    H  
ATOM    382  O   HOH B 121      26.320  23.089  25.182  1.00  0.00      B    O  
ATOM    383  H1  HOH B 121      26.681  23.319  26.064  1.00  0.00      B    H  
ATOM    384  H2  HOH B 121      27.027  22.956  24.531  1.00  0.00      B    H  
ATOM    385  O   HOH B 122      28.510  16.434  32.577  1.00  0.00      B    O  
ATOM    386  H1  HOH B 122      28.504  16.787  33.493  1.00  0.00      B    H  
ATOM    387  H2  HOH B 122      29.131  15.614  32.690  1.00  0.00      B    H  
ATOM    388  O   HOH B 123      39.319  12.229  16.001  1.00  0.00      B    O  
ATOM    389  H1  HOH B 123      39.113  13.169  15.734  1.00  0.00      B    H  
ATOM    390  H2  HOH B 123      38.800  11.605  15.380  1.00  0.00      B    H  
ATOM    391  O   HOH B 124      37.158  38.360  26.170  1.00  0.00      B    O  
ATOM    392  H1  HOH B 124      36.902  39.282  26.378  1.00  0.00      B    H  
ATOM    393  H2  HOH B 124      37.714  38.334  25.346  1.00  0.00      B    H  
ATOM    394  O   HOH B 125      24.198  11.590  35.204  1.00  0.00      B    O  
ATOM    395  H1  HOH B 125      24.264  11.549  36.206  1.00  0.00      B    H  
ATOM    396  H2  HOH B 125      24.217  12.602  34.930  1.00  0.00      B    H  
ATOM    397  O   HOH B 126      21.275   2.916  33.932  1.00  0.00      B    O  
ATOM    398  H1  HOH B 126      21.824   2.114  34.101  1.00  0.00      B    H  
ATOM    399  H2  HOH B 126      21.964   3.653  34.073  1.00  0.00      B    H  
ATOM    400  O   HOH B 127      18.883   4.573  34.485  1.00  0.00      B    O  
ATOM    401  H1  HOH B 127      19.638   3.989  34.145  1.00  0.00      B    H  
ATOM    402  H2  HOH B 127      18.591   5.208  33.763  1.00  0.00      B    H  
ATOM    403  O   HOH B 128      33.700  16.586  12.694  1.00  0.00      B    O  
ATOM    404  H1  HOH B 128      33.549  17.382  12.119  1.00  0.00      B    H  
ATOM    405  H2  HOH B 128      34.711  16.415  12.597  1.00  0.00      B    H  
ATOM    406  O   HOH B 129      33.501  32.289   9.126  1.00  0.00      B    O  
ATOM    407  H1  HOH B 129      33.519  32.816   8.279  1.00  0.00      B    H  
ATOM    408  H2  HOH B 129      32.702  31.607   9.086  1.00  0.00      B    H  
ATOM    409  O   HOH B 130       3.686  31.971  11.379  1.00  0.00      B    O  
ATOM    410  H1  HOH B 130       3.015  31.548  10.722  1.00  0.00      B    H  
ATOM    411  H2  HOH B 130       3.829  31.281  12.070  1.00  0.00      B    H  
ATOM    412  O   HOH B 131      13.033  36.029  19.565  1.00  0.00      B    O  
ATOM    413  H1  HOH B 131      13.563  35.790  18.727  1.00  0.00      B    H  
ATOM    414  H2  HOH B 131      13.562  35.665  20.377  1.00  0.00      B    H  
ATOM    415  O   HOH B 132      13.843  19.567  29.098  1.00  0.00      B    O  
ATOM    416  H1  HOH B 132      13.733  19.312  30.041  1.00  0.00      B    H  
ATOM    417  H2  HOH B 132      14.697  20.075  29.148  1.00  0.00      B    H  
ATOM    418  O   HOH B 133       2.719  23.509  30.719  1.00  0.00      B    O  
ATOM    419  H1  HOH B 133       3.697  23.837  30.665  1.00  0.00      B    H  
ATOM    420  H2  HOH B 133       2.537  23.327  29.728  1.00  0.00      B    H  
ATOM    421  O   HOH B 134      19.287   7.444   2.819  1.00  0.00      B    O  
ATOM    422  H1  HOH B 134      18.920   7.267   3.760  1.00  0.00      B    H  
ATOM    423  H2  HOH B 134      20.159   6.898   2.718  1.00  0.00      B    H  
ATOM    424  O   HOH B 135      19.980  38.445  27.277  1.00  0.00      B    O  
ATOM    425  H1  HOH B 135      19.460  37.570  27.424  1.00  0.00      B    H  
ATOM    426  H2  HOH B 135      20.888  38.229  26.910  1.00  0.00      B    H  
ATOM    427  O   HOH B 136       6.514  10.887   8.847  1.00  0.00      B    O  
ATOM    428  H1  HOH B 136       6.620  11.862   9.208  1.00  0.00      B    H  
ATOM    429  H2  HOH B 136       5.806  10.374   9.399  1.00  0.00      B    H  
ATOM    430  O   HOH B 137       5.066  17.277  31.682  1.00  0.00      B    O  
ATOM    431  H1  HOH B 137       4.965  17.557  30.703  1.00  0.00      B    H  
ATOM    432  H2  HOH B 137       6.099  16.953  31.762  1.00  0.00      B    H  
ATOM    433  O   HOH B 138      10.977  13.964  24.479  1.00  0.00      B    O  
ATOM    434  H1  HOH B 138      10.067  13.548  24.580  1.00  0.00      B    H  
ATOM    435  H2  HOH B 138      11.450  13.772  25.366  1.00  0.00      B    H  
ATOM    436  O   HOH B 139      37.388   3.329   3.672  1.00  0.00      B    O  
ATOM    437  H1  HOH B 139      38.015   2.523   3.372  1.00  0.00      B    H  
ATOM    438  H2  HOH B 139      38.059   4.137   3.787  1.00  0.00      B    H  
ATOM    439  O   HOH B 140      30.309  18.357  31.728  1.00  0.00      B    O  
ATOM    440  H1  HOH B 140      29.465  17.808  31.929  1.00  0.00      B    H  
ATOM    441  H2  HOH B 140      30.163  19.381  31.647  1.00  0.00      B    H  
ATOM    442  O   HOH B 141       4.659  38.755  25.112  1.00  0.00      B    O  
ATOM    443  H1  HOH B 141       5.109  38.350  25.953  1.00  0.00      B    H  
ATOM    444  H2  HOH B 141       5.269  38.583  24.290  1.00  0.00      B    H  
ATOM    445  O   HOH B 142      26.202  38.133  38.726  1.00  0.00      B    O  
ATOM    446  H1  HOH B 142      25.623  37.381  38.335  1.00  0.00      B    H  
ATOM    447  H2  HOH B 142      26.175  38.911  38.115  1.00  0.00      B    H  
ATOM    448  O   HOH B 143       7.676  12.124  37.792  1.00  0.00      B    O  
ATOM    449  H1  HOH B 143       7.745  12.106  38.808  1.00  0.00      B    H  
ATOM    450  H2  HOH B 143       6.697  12.332  37.648  1.00  0.00      B    H  
ATOM    451  O   HOH B 144      19.673  36.059  22.016  1.00  0.00      B    O  
ATOM    452  H1  HOH B 144      19.869  36.311  21.053  1.00  0.00      B    H  
ATOM    453  H2  HOH B 144      20.182  35.228  22.216  1.00  0.00      B    H  
ATOM    454  O   HOH B 145      -0.255  28.759  22.859  1.00  0.00      B    O  
ATOM    455  H1  HOH B 145       0.650  28.365  22.856  1.00  0.00      B    H  
ATOM    456  H2  HOH B 145      -0.173  29.708  22.508  1.00  0.00      B    H  
ATOM    457  O   HOH B 146      35.894  13.058  13.781  1.00  0.00      B    O  
ATOM    458  H1  HOH B 146      36.758  13.479  13.450  1.00  0.00      B    H  
ATOM    459  H2  HOH B 146      36.166  12.286  14.325  1.00  0.00      B    H  
ATOM    460  O   HOH B 147       7.939  33.766   9.208  1.00  0.00      B    O  
ATOM    461  H1  HOH B 147       7.162  33.642   9.804  1.00  0.00      B    H  
ATOM    462  H2  HOH B 147       7.594  33.662   8.263  1.00  0.00      B    H  
ATOM    463  O   HOH B 148      32.098  27.690  14.496  1.00  0.00      B    O  
ATOM    464  H1  HOH B 148      31.762  28.470  15.045  1.00  0.00      B    H  
ATOM    465  H2  HOH B 148      31.348  27.077  14.281  1.00  0.00      B    H  
ATOM    466  O   HOH B 149      35.573  12.018  21.949  1.00  0.00      B    O  
ATOM    467  H1  HOH B 149      36.124  11.792  21.067  1.00  0.00      B    H  
ATOM    468  H2  HOH B 149      34.728  12.606  21.779  1.00  0.00      B    H  
ATOM    469  O   HOH B 150      10.586  19.677  17.680  1.00  0.00      B    O  
ATOM    470  H1  HOH B 150      11.486  19.321  18.036  1.00  0.00      B    H  
ATOM    471  H2  HOH B 150       9.966  19.982  18.439  1.00  0.00      B    H  
ATOM    472  O   HOH B 151      21.036  11.707  22.155  1.00  0.00      B    O  
ATOM    473  H1  HOH B 151      21.484  12.103  23.032  1.00  0.00      B    H  
ATOM    474  H2  HOH B 151      20.089  12.058  22.080  1.00  0.00      B    H  
ATOM    475  O   HOH B 152      12.373  12.245   5.722  1.00  0.00      B    O  
ATOM    476  H1  HOH B 152      11.693  12.958   5.456  1.00  0.00      B    H  
ATOM    477  H2  HOH B 152      11.847  11.530   6.218  1.00  0.00      B    H  
ATOM    478  O   HOH B 153      23.913   9.267  19.098  1.00  0.00      B    O  
ATOM    479  H1  HOH B 153      23.017   8.906  18.957  1.00  0.00      B    H  
ATOM    480  H2  HOH B 153      23.975   9.496  20.026  1.00  0.00      B    H  
ATOM    481  O   HOH B 154      27.040   3.965  28.581  1.00  0.00      B    O  
ATOM    482  H1  HOH B 154      27.776   4.433  28.077  1.00  0.00      B    H  
ATOM    483  H2  HOH B 154      26.670   4.597  29.234  1.00  0.00      B    H  
ATOM    484  O   HOH B 155      22.200  10.204  32.640  1.00  0.00      B    O  
ATOM    485  H1  HOH B 155      22.784  10.019  33.461  1.00  0.00      B    H  
ATOM    486  H2  HOH B 155      22.029   9.322  32.132  1.00  0.00      B    H  
ATOM    487  O   HOH B 156      27.162  10.952  -0.002  1.00  0.00      B    O  
ATOM    488  H1  HOH B 156      26.577  10.361  -0.642  1.00  0.00      B    H  
ATOM    489  H2  HOH B 156      27.444  10.398   0.868  1.00  0.00      B    H  
ATOM    490  O   HOH B 157      32.354  30.194  36.352  1.00  0.00      B    O  
ATOM    491  H1  HOH B 157      33.385  29.986  36.301  1.00  0.00      B    H  
ATOM    492  H2  HOH B 157      31.883  29.662  35.603  1.00  0.00      B    H  
ATOM    493  O   HOH B 158      19.381   0.621   3.021  1.00  0.00      B    O  
ATOM    494  H1  HOH B 158      18.529   0.265   2.538  1.00  0.00      B    H  
ATOM    495  H2  HOH B 158      19.283   0.316   3.967  1.00  0.00      B    H  
ATOM    496  O   HOH B 159      36.313  16.711  28.621  1.00  0.00      B    O  
ATOM    497  H1  HOH B 159      35.624  16.011  28.780  1.00  0.00      B    H  
ATOM    498  H2  HOH B 159      36.888  16.728  29.454  1.00  0.00      B    H  
ATOM    499  O   HOH B 160      17.249  12.421  24.656  1.00  0.00      B    O  
ATOM    500  H1  HOH B 160      17.091  12.901  25.496  1.00  0.00      B    H  
ATOM    501  H2  HOH B 160      17.490  11.468  24.897  1.00  0.00      B    H  
ATOM    502  O   HOH B 161      21.157   3.020  11.409  1.00  0.00      B    O  
ATOM    503  H1  HOH B 161      20.376   3.004  12.019  1.00  0.00      B    H  
ATOM    504  H2  HOH B 161      21.784   3.731  11.690  1.00  0.00      B    H  
ATOM    505  O   HOH B 162      38.837  33.101  13.336  1.00  0.00      B    O  
ATOM    506  H1  HOH B 162      38.598  33.624  14.187  1.00  0.00      B    H  
ATOM    507  H2  HOH B 162      39.805  33.220  13.130  1.00  0.00      B    H  
ATOM    508  O   HOH B 163      18.378  22.467  12.690  1.00  0.00      B    O  
ATOM    509  H1  HOH B 163      17.564  22.300  13.248  1.00  0.00      B    H  
ATOM    510  H2  HOH B 163      18.227  22.051  11.758  1.00  0.00      B    H  
ATOM    511  O   HOH B 164      38.182   7.172  25.413  1.00  0.00      B    O  
ATOM    512  H1  HOH B 164      38.269   8.172  25.207  1.00  0.00      B    H  
ATOM    513  H2  HOH B 164      37.842   6.725  24.600  1.00  0.00      B    H  
ATOM    514  O   HOH B 165      39.131  10.346  30.737  1.00  0.00      B    O  
ATOM    515  H1  HOH B 165      38.135  10.511  30.534  1.00  0.00      B    H  
ATOM    516  H2  HOH B 165      39.698  11.193  30.400  1.00  0.00      B    H  
ATOM    517  O   HOH B 166      23.707  36.733  37.840  1.00  0.00      B    O  
ATOM    518  H1  HOH B 166      23.341  37.418  38.558  1.00  0.00      B    H  
ATOM    519  H2  HOH B 166      23.879  37.322  36.969  1.00  0.00      B    H  
ATOM    520  O   HOH B 167      29.776  25.498   0.755  1.00  0.00      B    O  
ATOM    521  H1  HOH B 167      29.652  25.597   1.803  1.00  0.00      B    H  
ATOM    522  H2  HOH B 167      30.076  26.416   0.402  1.00  0.00      B    H  
ATOM    523  O   HOH B 168      38.725   0.223  34.421  1.00  0.00      B    O  
ATOM    524  H1  HOH B 168      38.338   1.087  33.975  1.00  0.00      B    H  
ATOM    525  H2  HOH B 168      39.604   0.439  34.877  1.00  0.00      B    H  
ATOM    526  O   HOH B 169      37.372  31.762  28.238  1.00  0.00      B    O  
ATOM    527  H1  HOH B 169      37.752  32.690  28.007  1.00  0.00      B    H  
ATOM    528  H2  HOH B 169      36.829  31.816  29.014  1.00  0.00      B    H  
ATOM    529  O   HOH B 170       0.547  26.493   7.586  1.00  0.00      B    O  
ATOM    530  H1  HOH B 170       0.401  25.846   8.365  1.00  0.00      B    H  
ATOM    531  H2  HOH B 170       0.356  27.437   7.837  1.00  0.00      B    H  
ATOM    532  O   HOH B 171       2.802  32.895   4.328  1.00  0.00      B    O  
ATOM    533  H1  HOH B 171       3.460  32.219   4.703  1.00  0.00      B    H  
ATOM    534  H2  HOH B 171       1.970  32.757   4.890  1.00  0.00      B    H  
ATOM    535  O   HOH B 172      33.710  18.958   0.810  1.00  0.00      B    O  
ATOM    536  H1  HOH B 172      33.981  18.471  -0.007  1.00  0.00      B    H  
ATOM    537  H2  HOH B 172      33.392  19.863   0.540  1.00  0.00      B    H  
ATOM    538  O   HOH B 173      36.191   2.764   6.183  1.00  0.00      B    O  
ATOM    539  H1  HOH B 173      35.898   1.846   5.987  1.00  0.00      B    H  
ATOM    540  H2  HOH B 173      36.637   3.156   5.348  1.00  0.00      B    H  
ATOM    541  O   HOH B 174       4.860  14.810  38.948  1.00  0.00      B    O  
ATOM    542  H1  HOH B 174       3.871  15.057  39.035  1.00  0.00      B    H  
ATOM    543  H2  HOH B 174       5.461  15.633  39.121  1.00  0.00      B    H  
ATOM    544  O   HOH B 175      36.078  29.851   7.620  1.00  0.00      B    O  
ATOM    545  H1  HOH B 175      36.164  30.802   7.288  1.00  0.00      B    H  
ATOM    546  H2  HOH B 175      35.684  29.265   6.847  1.00  0.00      B    H  
ATOM    547  O   HOH B 176       8.058  38.730  16.677  1.00  0.00      B    O  
ATOM    548  H1  HOH B 176       7.256  39.266  16.649  1.00  0.00      B    H  
ATOM    549  H2  HOH B 176       8.214  38.285  17.628  1.00  0.00      B    H  
ATOM    550  O   HOH B 177      19.055  34.986  30.515  1.00  0.00      B    O  
ATOM    551  H1  HOH B 177      18.490  34.190  30.813  1.00  0.00      B    H  
ATOM    552  H2  HOH B 177      19.386  34.807  29.574  1.00  0.00      B    H  
ATOM    553  O   HOH B 178      38.551  19.900  15.936  1.00  0.00      B    O  
ATOM    554  H1  HOH B 178      38.957  20.655  15.418  1.00  0.00      B    H  
ATOM    555  H2  HOH B 178      39.032  19.888  16.766  1.00  0.00      B    H  
ATOM    556  O   HOH B 179      36.926  22.345  14.222  1.00  0.00      B    O  
ATOM    557  H1  HOH B 179      37.961  22.345  14.480  1.00  0.00      B    H  
ATOM    558  H2  HOH B 179      36.890  21.800  13.368  1.00  0.00      B    H  
ATOM    559  O   HOH B 180      32.834  23.670  29.928  1.00  0.00      B    O  
ATOM    560  H1  HOH B 180      33.021  23.218  29.027  1.00  0.00      B    H  
ATOM    561  H2  HOH B 180      33.728  23.953  30.257  1.00  0.00      B    H  
ATOM    562  O   HOH B 181      10.182  19.015  25.251  1.00  0.00      B    O  
ATOM    563  H1  HOH B 181      10.476  18.217  24.749  1.00  0.00      B    H  
ATOM    564  H2  HOH B 181       9.813  18.732  26.148  1.00  0.00      B    H  
ATOM    565  O   HOH B 182      23.586  33.416   1.143  1.00  0.00      B    O  
ATOM    566  H1  HOH B 182      24.143  32.848   1.750  1.00  0.00      B    H  
ATOM    567  H2  HOH B 182      23.660  33.022   0.173  1.00  0.00      B    H  
ATOM    568  O   HOH B 183       6.649   3.524  15.757  1.00  0.00      B    O  
ATOM    569  H1  HOH B 183       7.462   4.106  15.640  1.00  0.00      B    H  
ATOM    570  H2  HOH B 183       5.883   3.804  15.196  1.00  0.00      B    H  
ATOM    571  O   HOH B 184      32.444  17.767  16.622  1.00  0.00      B    O  
ATOM    572  H1  HOH B 184      32.365  18.156  15.648  1.00  0.00      B    H  
ATOM    573  H2  HOH B 184      32.916  18.453  17.190  1.00  0.00      B    H  
ATOM    574  O   HOH B 185       0.212   4.385  32.347  1.00  0.00      B    O  
ATOM    575  H1  HOH B 185       0.911   3.725  32.111  1.00  0.00      B    H  
ATOM    576  H2  HOH B 185       0.481   5.310  31.994  1.00  0.00      B    H  
ATOM    577  O   HOH B 186      34.639  -0.175  35.908  1.00  0.00      B    O  
ATOM    578  H1  HOH B 186      34.613  -0.416  36.864  1.00  0.00      B    H  
ATOM    579  H2  HOH B 186      35.212   0.653  35.798  1.00  0.00      B    H  
ATOM    580  O   HOH B 187      16.776  10.558  13.989  1.00  0.00      B    O  
ATOM    581  H1  HOH B 187      16.372  10.144  13.149  1.00  0.00      B    H  
ATOM    582  H2  HOH B 187      16.736  11.552  13.759  1.00  0.00      B    H  
ATOM    583  O   HOH B 188      30.127  35.740  13.758  1.00  0.00      B    O  
ATOM    584  H1  HOH B 188      29.757  36.617  13.472  1.00  0.00      B    H  
ATOM    585  H2  HOH B 188      29.988  35.660  14.759  1.00  0.00      B    H  
ATOM    586  O   HOH B 189      13.580   9.782  32.190  1.00  0.00      B    O  
ATOM    587  H1  HOH B 189      14.480   9.267  32.093  1.00  0.00      B    H  
ATOM    588  H2  HOH B 189      13.329  10.096  31.241  1.00  0.00      B    H  
ATOM    589  O   HOH B 190      18.755   0.839  29.396  1.00  0.00      B    O  
ATOM    590  H1  HOH B 190      18.232   0.082  29.777  1.00  0.00      B    H  
ATOM    591  H2  HOH B 190      19.228   0.536  28.591  1.00  0.00      B    H  
ATOM    592  O   HOH B 191      35.619  30.673  21.602  1.00  0.00      B    O  
ATOM    593  H1  HOH B 191      34.832  30.627  22.216  1.00  0.00      B    H  
ATOM    594  H2  HOH B 191      35.695  29.689  21.268  1.00  0.00      B    H  
ATOM    595  O   HOH B 192      16.295  14.376  22.904  1.00  0.00      B    O  
ATOM    596  H1  HOH B 192      16.868  13.806  23.510  1.00  0.00      B    H  
ATOM    597  H2  HOH B 192      15.657  13.721  22.448  1.00  0.00      B    H  
ATOM    598  O   HOH B 193       9.923  14.367  10.920  1.00  0.00      B    O  
ATOM    599  H1  HOH B 193      10.729  14.605  11.475  1.00  0.00      B    H  
ATOM    600  H2  HOH B 193       9.695  15.095  10.228  1.00  0.00      B    H  
ATOM    601  O   HOH B 194      24.379  35.937  27.815  1.00  0.00      B    O  
ATOM    602  H1  HOH B 194      24.205  35.901  28.839  1.00  0.00      B    H  
ATOM    603  H2  HOH B 194      25.210  36.494  27.678  1.00  0.00      B    H  
ATOM    604  O   HOH B 195       6.079  25.875  18.134  1.00  0.00      B    O  
ATOM    605  H1  HOH B 195       6.764  26.248  17.468  1.00  0.00      B    H  
ATOM    606  H2  HOH B 195       6.501  25.868  19.123  1.00  0.00      B    H  
ATOM    607  O   HOH B 196      28.911  26.060   9.851  1.00  0.00      B    O  
ATOM    608  H1  HOH B 196      28.703  25.968   8.850  1.00  0.00      B    H  
ATOM    609  H2  HOH B 196      29.896  26.317  10.017  1.00  0.00      B    H  
ATOM    610  O   HOH B 197       8.005  34.269  35.335  1.00  0.00      B    O  
ATOM    611  H1  HOH B 197       8.971  34.170  35.574  1.00  0.00      B    H  
ATOM    612  H2  HOH B 197       7.452  34.170  36.185  1.00  0.00      B    H  
ATOM    613  O   HOH B 198       5.630  13.390   2.281  1.00  0.00      B    O  
ATOM    614  H1  HOH B 198       4.963  12.775   2.714  1.00  0.00      B    H  
ATOM    615  H2  HOH B 198       5.270  13.695   1.377  1.00  0.00      B    H  
ATOM    616  O   HOH B 199      33.186  24.070  24.941  1.00  0.00      B    O  
ATOM    617  H1  HOH B 199      32.967  24.976  24.527  1.00  0.00      B    H  
ATOM    618  H2  HOH B 199      33.675  23.527  24.307  1.00  0.00      B    H  
ATOM    619  O   HOH B 200      20.036   9.818  29.133  1.00  0.00      B    O  
ATOM    620  H1  HOH B 200      20.456   9.692  28.209  1.00  0.00      B    H  
ATOM    621  H2  HOH B 200      19.700  10.787  29.284  1.00  0.00      B    H  
ATOM    622  O   HOH B 201       7.168  29.486   4.715  1.00  0.00      B    O  
ATOM    623  H1  HOH B 201       7.247  29.851   3.764  1.00  0.00      B    H  
ATOM    624  H2  HOH B 201       7.325  28.455   4.637  1.00  0.00      B    H  
ATOM    625  O   HOH B 202      34.741  36.771  31.254  1.00  0.00      B    O  
ATOM    626  H1  HOH B 202      34.694  36.033  31.968  1.00  0.00      B    H  
ATOM    627  H2  HOH B 202      35.634  37.195  31.268  1.00  0.00      B    H  
ATOM    628  O   HOH B 203      36.526  32.980  24.789  1.00  0.00      B    O  
ATOM    629  H1  HOH B 203      37.290  33.118  24.103  1.00  0.00      B    H  
ATOM    630  H2  HOH B 203      36.941  32.727  25.678  1.00  0.00      B    H  
ATOM    631  O   HOH B 204      36.915  37.808  21.515  1.00  0.00      B    O  
ATOM    632  H1  HOH B 204      36.584  37.084  22.150  1.00  0.00      B    H  
ATOM    633  H2  HOH B 204      37.431  38.510  22.095  1.00  0.00      B    H  
ATOM    634  O   HOH B 205      26.229  34.276   3.233  1.00  0.00      B    O  
ATOM    635  H1  HOH B 205      25.581  34.579   2.562  1.00  0.00      B    H  
ATOM    636  H2  HOH B 205      26.637  33.412   3.000  1.00  0.00      B    H  
ATOM    637  O   HOH B 206      33.455   7.032   4.021  1.00  0.00      B    O  
ATOM    638  H1  HOH B 206      33.880   7.478   3.205  1.00  0.00      B    H  
ATOM    639  H2  HOH B 206      33.701   7.587   4.877  1.00  0.00      B    H  
ATOM    640  O   HOH B 207      10.138  33.212  23.246  1.00  0.00      B    O  
ATOM    641  H1  HOH B 207      10.064  32.546  24.042  1.00  0.00      B    H  
ATOM    642  H2  HOH B 207      10.840  33.854  23.481  1.00  0.00      B    H  
ATOM    643  O   HOH B 208      19.586  19.183  11.367  1.00  0.00      B    O  
ATOM    644  H1  HOH B 208      19.015  18.803  12.069  1.00  0.00      B    H  
ATOM    645  H2  HOH B 208      19.729  18.439  10.644  1.00  0.00      B    H  
ATOM    646  O   HOH B 209      33.884  33.080  25.434  1.00  0.00      B    O  
ATOM    647  H1  HOH B 209      34.843  33.249  25.098  1.00  0.00      B    H  
ATOM    648  H2  HOH B 209      33.940  32.968  26.465  1.00  0.00      B    H  
ATOM    649  O   HOH B 210       5.845  37.743  27.191  1.00  0.00      B    O  
ATOM    650  H1  HOH B 210       6.651  37.222  27.003  1.00  0.00      B    H  
ATOM    651  H2  HOH B 210       5.082  37.203  27.521  1.00  0.00      B    H  
ATOM    652  O   HOH B 211      20.961  38.616  36.080  1.00  0.00      B    O  
ATOM    653  H1  HOH B 211      20.793  37.636  36.359  1.00  0.00      B    H  
ATOM    654  H2  HOH B 211      21.676  38.548  35.376  1.00  0.00      B    H  
ATOM    655  O   HOH B 212       4.289  17.377   5.808  1.00  0.00      B    O  
ATOM    656  H1  HOH B 212       4.438  17.322   6.827  1.00  0.00      B    H  
ATOM    657  H2  HOH B 212       3.442  16.902   5.668  1.00  0.00      B    H  
ATOM    658  O   HOH B 213      32.493  26.889  24.117  1.00  0.00      B    O  
ATOM    659  H1  HOH B 213      32.529  26.906  23.115  1.00  0.00      B    H  
ATOM    660  H2  HOH B 213      31.565  27.210  24.458  1.00  0.00      B    H  
ATOM    661  O   HOH B 214       9.136  11.753  11.895  1.00  0.00      B    O  
ATOM    662  H1  HOH B 214       9.208  12.694  11.570  1.00  0.00      B    H  
ATOM    663  H2  HOH B 214       8.982  11.149  11.037  1.00  0.00      B    H  
ATOM    664  O   HOH B 215      31.427  24.814  18.272  1.00  0.00      B    O  
ATOM    665  H1  HOH B 215      31.997  23.899  18.282  1.00  0.00      B    H  
ATOM    666  H2  HOH B 215      30.786  24.773  19.046  1.00  0.00      B    H  
ATOM    667  O   HOH B 216       2.227  31.879  24.656  1.00  0.00      B    O  
ATOM    668  H1  HOH B 216       2.437  32.453  25.518  1.00  0.00      B    H  
ATOM    669  H2  HOH B 216       2.813  31.026  24.723  1.00  0.00      B    H  
ATOM    670  O   HOH B 217      30.670   9.110  17.054  1.00  0.00      B    O  
ATOM    671  H1  HOH B 217      31.290   8.897  17.829  1.00  0.00      B    H  
ATOM    672  H2  HOH B 217      30.472  10.130  17.112  1.00  0.00      B    H  
ATOM    673  O   HOH B 218      19.386  24.577   4.794  1.00  0.00      B    O  
ATOM    674  H1  HOH B 218      20.021  24.411   5.621  1.00  0.00      B    H  
ATOM    675  H2  HOH B 218      18.471  24.794   5.158  1.00  0.00      B    H  
ATOM    676  O   HOH B 219       8.767  26.449  34.092  1.00  0.00      B    O  
ATOM    677  H1  HOH B 219       8.351  25.535  34.088  1.00  0.00      B    H  
ATOM    678  H2  HOH B 219       9.616  26.451  33.531  1.00  0.00      B    H  
ATOM    679  O   HOH B 220       6.238  30.940  34.980  1.00  0.00      B    O  
ATOM    680  H1  HOH B 220       6.318  30.662  35.980  1.00  0.00      B    H  
ATOM    681  H2  HOH B 220       6.576  30.193  34.317  1.00  0.00      B    H  
ATOM    682  O   HOH B 221      17.793  31.482  16.926  1.00  0.00      B    O  
ATOM    683  H1  HOH B 221      16.853  31.520  17.252  1.00  0.00      B    H  
ATOM    684  H2  HOH B 221      17.769  31.211  15.957  1.00  0.00      B    H  
ATOM    685  O   HOH B 222      19.119  12.657   2.805  1.00  0.00      B    O  
ATOM    686  H1  HOH B 222      18.848  11.670   2.679  1.00  0.00      B    H  
ATOM    687  H2  HOH B 222      18.485  13.178   2.210  1.00  0.00      B    H  
ATOM    688  O   HOH B 223      15.714  32.750  36.204  1.00  0.00      B    O  
ATOM    689  H1  HOH B 223      15.330  33.137  37.076  1.00  0.00      B    H  
ATOM    690  H2  HOH B 223      15.850  33.418  35.475  1.00  0.00      B    H  
ATOM    691  O   HOH B 224      26.993  27.079   3.222  1.00  0.00      B    O  
ATOM    692  H1  HOH B 224      27.655  27.815   3.546  1.00  0.00      B    H  
ATOM    693  H2  HOH B 224      26.290  26.969   3.975  1.00  0.00      B    H  
ATOM    694  O   HOH B 225       7.579  29.187  23.251  1.00  0.00      B    O  
ATOM    695  H1  HOH B 225       7.829  29.984  22.668  1.00  0.00      B    H  
ATOM    696  H2  HOH B 225       8.141  28.418  22.964  1.00  0.00      B    H  
ATOM    697  O   HOH B 226      17.512  16.584   2.734  1.00  0.00      B    O  
ATOM    698  H1  HOH B 226      17.941  15.792   2.247  1.00  0.00      B    H  
ATOM    699  H2  HOH B 226      16.638  16.829   2.222  1.00  0.00      B    H  
ATOM    700  O   HOH B 227      11.084  34.045  35.621  1.00  0.00      B    O  
ATOM    701  H1  HOH B 227      11.356  35.014  35.802  1.00  0.00      B    H  
ATOM    702  H2  HOH B 227      11.853  33.564  36.046  1.00  0.00      B    H  
ATOM    703  O   HOH B 228      22.295  30.737  14.031  1.00  0.00      B    O  
ATOM    704  H1  HOH B 228      23.259  30.404  13.741  1.00  0.00      B    H  
ATOM    705  H2  HOH B 228      22.046  30.186  14.878  1.00  0.00      B    H  
ATOM    706  O   HOH B 229      25.381  37.913  17.060  1.00  0.00      B    O  
ATOM    707  H1  HOH B 229      25.339  37.954  16.043  1.00  0.00      B    H  
ATOM    708  H2  HOH B 229      25.889  37.137  17.328  1.00  0.00      B    H  
ATOM    709  O   HOH B 230      19.926  27.203  15.626  1.00  0.00      B    O  
ATOM    710  H1  HOH B 230      20.596  27.935  15.974  1.00  0.00      B    H  
ATOM    711  H2  HOH B 230      19.317  27.034  16.366  1.00  0.00      B    H  
ATOM    712  O   HOH B 231      29.857  16.639   0.952  1.00  0.00      B    O  
ATOM    713  H1  HOH B 231      29.623  17.516   0.432  1.00  0.00      B    H  
ATOM    714  H2  HOH B 231      30.672  16.708   1.567  1.00  0.00      B    H  
ATOM    715  O   HOH B 232      35.640  22.546  16.800  1.00  0.00      B    O  
ATOM    716  H1  HOH B 232      36.116  22.141  15.999  1.00  0.00      B    H  
ATOM    717  H2  HOH B 232      35.835  23.543  16.688  1.00  0.00      B    H  
ATOM    718  O   HOH B 233      23.471   4.172   4.007  1.00  0.00      B    O  
ATOM    719  H1  HOH B 233      23.851   3.894   3.131  1.00  0.00      B    H  
ATOM    720  H2  HOH B 233      24.276   4.514   4.528  1.00  0.00      B    H  
ATOM    721  O   HOH B 234      26.154  27.749  18.148  1.00  0.00      B    O  
ATOM    722  H1  HOH B 234      26.210  26.843  18.556  1.00  0.00      B    H  
ATOM    723  H2  HOH B 234      26.398  28.384  18.915  1.00  0.00      B    H  
ATOM    724  O   HOH B 235      24.084  36.199  30.637  1.00  0.00      B    O  
ATOM    725  H1  HOH B 235      23.280  35.872  31.187  1.00  0.00      B    H  
ATOM    726  H2  HOH B 235      24.803  35.524  30.789  1.00  0.00      B    H  
ATOM    727  O   HOH B 236      14.075  10.222  23.987  1.00  0.00      B    O  
ATOM    728  H1  HOH B 236      15.032  10.432  23.999  1.00  0.00      B    H  
ATOM    729  H2  HOH B 236      13.881   9.444  23.297  1.00  0.00      B    H  
ATOM    730  O   HOH B 237       2.297  31.825   0.963  1.00  0.00      B    O  
ATOM    731  H1  HOH B 237       3.281  32.154   0.999  1.00  0.00      B    H  
ATOM    732  H2  HOH B 237       1.771  32.390   0.288  1.00  0.00      B    H  
ATOM    733  O   HOH B 238       8.173   8.833  27.227  1.00  0.00      B    O  
ATOM    734  H1  HOH B 238       8.070   9.660  27.838  1.00  0.00      B    H  
ATOM    735  H2  HOH B 238       8.508   8.112  27.772  1.00  0.00      B    H  
ATOM    736  O   HOH B 239      38.812  13.775  20.703  1.00  0.00      B    O  
ATOM    737  H1  HOH B 239      39.015  13.097  20.021  1.00  0.00      B    H  
ATOM    738  H2  HOH B 239      37.825  13.960  20.645  1.00  0.00      B    H  
ATOM    739  O   HOH B 240       1.794   0.373  23.961  1.00  0.00      B    O  
ATOM    740  H1  HOH B 240       1.428   1.229  24.316  1.00  0.00      B    H  
ATOM    741  H2  HOH B 240       2.614   0.188  24.508  1.00  0.00      B    H  
ATOM    742  O   HOH B 241       8.073  14.444  13.750  1.00  0.00      B    O  
ATOM    743  H1  HOH B 241       9.072  14.440  13.534  1.00  0.00      B    H  
ATOM    744  H2  HOH B 241       7.724  13.542  14.006  1.00  0.00      B    H  
ATOM    745  O   HOH B 242      25.074  38.712   8.216  1.00  0.00      B    O  
ATOM    746  H1  HOH B 242      24.990  39.033   9.178  1.00  0.00      B    H  
ATOM    747  H2  HOH B 242      24.202  38.205   7.993  1.00  0.00      B    H  
ATOM    748  O   HOH B 243       9.454   5.704  33.959  1.00  0.00      B    O  
ATOM    749  H1  HOH B 243       9.691   6.425  34.658  1.00  0.00      B    H  
ATOM    750  H2  HOH B 243      10.191   5.063  33.877  1.00  0.00      B    H  
ATOM    751  O   HOH B 244       2.874  37.910  34.569  1.00  0.00      B    O  
ATOM    752  H1  HOH B 244       2.696  36.974  34.168  1.00  0.00      B    H  
ATOM    753  H2  HOH B 244       3.006  37.781  35.536  1.00  0.00      B    H  
ATOM    754  O   HOH B 245      32.498   3.401  23.937  1.00  0.00      B    O  
ATOM    755  H1  HOH B 245      31.982   3.837  23.175  1.00  0.00      B    H  
ATOM    756  H2  HOH B 245      33.259   4.069  24.107  1.00  0.00      B    H  
ATOM    757  O   HOH B 246       6.020   5.024  11.428  1.00  0.00      B    O  
ATOM    758  H1  HOH B 246       5.212   4.484  11.582  1.00  0.00      B    H  
ATOM    759  H2  HOH B 246       6.525   4.606  10.699  1.00  0.00      B    H  
ATOM    760  O   HOH B 247       3.144  23.520  22.438  1.00  0.00      B    O  
ATOM    761  H1  HOH B 247       3.976  22.917  22.616  1.00  0.00      B    H  
ATOM    762  H2  HOH B 247       3.090  24.048  23.329  1.00  0.00      B    H  
ATOM    763  O   HOH B 248      37.287  13.246   2.297  1.00  0.00      B    O  
ATOM    764  H1  HOH B 248      37.710  14.113   2.126  1.00  0.00      B    H  
ATOM    765  H2  HOH B 248      36.345  13.320   1.879  1.00  0.00      B    H  
ATOM    766  O   HOH B 249      13.716  32.357  15.561  1.00  0.00      B    O  
ATOM    767  H1  HOH B 249      13.625  31.683  14.830  1.00  0.00      B    H  
ATOM    768  H2  HOH B 249      12.743  32.591  15.806  1.00  0.00      B    H  
ATOM    769  O   HOH B 250      10.545   3.611  17.041  1.00  0.00      B    O  
ATOM    770  H1  HOH B 250       9.787   3.778  17.614  1.00  0.00      B    H  
ATOM    771  H2  HOH B 250      11.127   2.914  17.422  1.00  0.00      B    H  
ATOM    772  O   HOH B 251      21.541  20.447   5.291  1.00  0.00      B    O  
ATOM    773  H1  HOH B 251      22.410  20.331   4.770  1.00  0.00      B    H  
ATOM    774  H2  HOH B 251      20.871  20.917   4.765  1.00  0.00      B    H  
ATOM    775  O   HOH B 252       5.645  32.123  14.350  1.00  0.00      B    O  
ATOM    776  H1  HOH B 252       5.193  32.284  15.239  1.00  0.00      B    H  
ATOM    777  H2  HOH B 252       5.171  31.380  13.812  1.00  0.00      B    H  
ATOM    778  O   HOH B 253       9.792  31.675   3.996  1.00  0.00      B    O  
ATOM    779  H1  HOH B 253      10.439  31.211   4.611  1.00  0.00      B    H  
ATOM    780  H2  HOH B 253       9.023  31.963   4.545  1.00  0.00      B    H  
ATOM    781  O   HOH B 254      12.343  19.730  36.233  1.00  0.00      B    O  
ATOM    782  H1  HOH B 254      12.110  19.687  37.225  1.00  0.00      B    H  
ATOM    783  H2  HOH B 254      13.388  19.575  36.072  1.00  0.00      B    H  
ATOM    784  O   HOH B 255       2.503  22.434  37.420  1.00  0.00      B    O  
ATOM    785  H1  HOH B 255       3.224  23.093  37.267  1.00  0.00      B    H  
ATOM    786  H2  HOH B 255       2.494  21.926  36.511  1.00  0.00      B    H  
ATOM    787  O   HOH B 256      27.139  15.597  17.758  1.00  0.00      B    O  
ATOM    788  H1  HOH B 256      27.444  15.586  18.664  1.00  0.00      B    H  
ATOM    789  H2  HOH B 256      26.990  14.645  17.437  1.00  0.00      B    H  
ATOM    790  O   HOH B 257      28.590  17.696  13.008  1.00  0.00      B    O  
ATOM    791  H1  HOH B 257      28.715  18.578  12.547  1.00  0.00      B    H  
ATOM    792  H2  HOH B 257      28.587  17.008  12.275  1.00  0.00      B    H  
ATOM    793  O   HOH B 258      26.571  12.914   4.074  1.00  0.00      B    O  
ATOM    794  H1  HOH B 258      26.272  12.929   3.063  1.00  0.00      B    H  
ATOM    795  H2  HOH B 258      26.799  13.850   4.326  1.00  0.00      B    H  
ATOM    796  O   HOH B 259      19.553  32.930  20.704  1.00  0.00      B    O  
ATOM    797  H1  HOH B 259      18.846  33.470  20.318  1.00  0.00      B    H  
ATOM    798  H2  HOH B 259      19.241  31.954  20.667  1.00  0.00      B    H  
ATOM    799  O   HOH B 260      34.398   7.520  -0.221  1.00  0.00      B    O  
ATOM    800  H1  HOH B 260      34.622   6.537  -0.319  1.00  0.00      B    H  
ATOM    801  H2  HOH B 260      34.619   7.781   0.714  1.00  0.00      B    H  
ATOM    802  O   HOH B 261       2.452   5.438  28.975  1.00  0.00      B    O  
ATOM    803  H1  HOH B 261       2.729   6.321  28.524  1.00  0.00      B    H  
ATOM    804  H2  HOH B 261       3.105   5.396  29.814  1.00  0.00      B    H  
ATOM    805  O   HOH B 262      36.281   3.861  28.898  1.00  0.00      B    O  
ATOM    806  H1  HOH B 262      35.477   3.390  28.651  1.00  0.00      B    H  
ATOM    807  H2  HOH B 262      36.973   3.783  28.181  1.00  0.00      B    H  
ATOM    808  O   HOH B 263       7.099  36.907   6.123  1.00  0.00      B    O  
ATOM    809  H1  HOH B 263       6.798  35.958   6.259  1.00  0.00      B    H  
ATOM    810  H2  HOH B 263       8.024  36.820   5.699  1.00  0.00      B    H  
ATOM    811  O   HOH B 264      23.378  23.862  27.863  1.00  0.00      B    O  
ATOM    812  H1  HOH B 264      23.065  24.712  28.320  1.00  0.00      B    H  
ATOM    813  H2  HOH B 264      24.076  23.383  28.439  1.00  0.00      B    H  
ATOM    814  O   HOH B 265      27.404   7.447  27.699  1.00  0.00      B    O  
ATOM    815  H1  HOH B 265      27.018   6.629  27.272  1.00  0.00      B    H  
ATOM    816  H2  HOH B 265      28.377   7.311  27.761  1.00  0.00      B    H  
ATOM    817  O   HOH B 266      23.410  34.764  35.787  1.00  0.00      B    O  
ATOM    818  H1  HOH B 266      24.343  34.839  35.267  1.00  0.00      B    H  
ATOM    819  H2  HOH B 266      23.475  35.324  36.608  1.00  0.00      B    H  
ATOM    820  O   HOH B 267       2.194  -0.081  21.056  1.00  0.00      B    O  
ATOM    821  H1  HOH B 267       1.374   0.339  20.606  1.00  0.00      B    H  
ATOM    822  H2  HOH B 267       2.125   0.211  22.020  1.00  0.00      B    H  
ATOM    823  O   HOH B 268      32.900   3.219  10.368  1.00  0.00      B    O  
ATOM    824  H1  HOH B 268      32.053   3.337   9.843  1.00  0.00      B    H  
ATOM    825  H2  HOH B 268      33.309   4.120  10.579  1.00  0.00      B    H  
ATOM    826  O   HOH B 269      24.299   5.589  39.172  1.00  0.00      B    O  
ATOM    827  H1  HOH B 269      23.605   6.244  39.448  1.00  0.00      B    H  
ATOM    828  H2  HOH B 269      23.984   5.015  38.353  1.00  0.00      B    H  
ATOM    829  O   HOH B 270      16.031   8.471  31.879  1.00  0.00      B    O  
ATOM    830  H1  HOH B 270      16.597   8.509  31.038  1.00  0.00      B    H  
ATOM    831  H2  HOH B 270      16.562   8.041  32.600  1.00  0.00      B    H  
ATOM    832  O   HOH B 271      36.757  34.505   8.075  1.00  0.00      B    O  
ATOM    833  H1  HOH B 271      36.820  34.979   8.947  1.00  0.00      B    H  
ATOM    834  H2  HOH B 271      36.785  35.156   7.337  1.00  0.00      B    H  
ATOM    835  O   HOH B 272       0.889  12.432  38.289  1.00  0.00      B    O  
ATOM    836  H1  HOH B 272       0.775  13.470  38.308  1.00  0.00      B    H  
ATOM    837  H2  HOH B 272       1.565  12.223  37.580  1.00  0.00      B    H  
ATOM    838  O   HOH B 273       4.156  37.076  17.600  1.00  0.00      B    O  
ATOM    839  H1  HOH B 273       3.932  36.313  18.245  1.00  0.00      B    H  
ATOM    840  H2  HOH B 273       4.696  36.679  16.815  1.00  0.00      B    H  
ATOM    841  O   HOH B 274      32.760  30.639  11.986  1.00  0.00      B    O  
ATOM    842  H1  HOH B 274      32.414  31.484  12.242  1.00  0.00      B    H  
ATOM    843  H2  HOH B 274      32.885  30.633  10.991  1.00  0.00      B    H  
ATOM    844  O   HOH B 275      23.361   8.410   1.193  1.00  0.00      B    O  
ATOM    845  H1  HOH B 275      23.706   8.151   2.120  1.00  0.00      B    H  
ATOM    846  H2  HOH B 275      23.249   9.443   1.200  1.00  0.00      B    H  
ATOM    847  O   HOH B 276       6.486  31.013   8.117  1.00  0.00      B    O  
ATOM    848  H1  HOH B 276       5.997  30.400   8.794  1.00  0.00      B    H  
ATOM    849  H2  HOH B 276       7.451  30.929   8.349  1.00  0.00      B    H  
ATOM    850  O   HOH B 277      18.823   1.233  35.930  1.00  0.00      B    O  
ATOM    851  H1  HOH B 277      19.256   2.155  35.929  1.00  0.00      B    H  
ATOM    852  H2  HOH B 277      19.559   0.525  35.897  1.00  0.00      B    H  
ATOM    853  O   HOH B 278      29.966  30.349   2.520  1.00  0.00      B    O  
ATOM    854  H1  HOH B 278      29.275  30.972   2.084  1.00  0.00      B    H  
ATOM    855  H2  HOH B 278      30.573  30.871   3.112  1.00  0.00      B    H  
ATOM    856  O   HOH B 279       7.847  20.476  11.315  1.00  0.00      B    O  
ATOM    857  H1  HOH B 279       7.745  19.954  12.230  1.00  0.00      B    H  
ATOM    858  H2  HOH B 279       8.180  19.782  10.626  1.00  0.00      B    H  
ATOM    859  O   HOH B 280      34.712  14.701  29.995  1.00  0.00      B    O  
ATOM    860  H1  HOH B 280      34.247  14.216  29.238  1.00  0.00      B    H  
ATOM    861  H2  HOH B 280      35.600  14.223  30.109  1.00  0.00      B    H  
ATOM    862  O   HOH B 281      11.899  26.672  38.876  1.00  0.00      B    O  
ATOM    863  H1  HOH B 281      11.335  26.032  39.398  1.00  0.00      B    H  
ATOM    864  H2  HOH B 281      11.459  27.590  38.978  1.00  0.00      B    H  
ATOM    865  O   HOH B 282      35.435  34.653  18.461  1.00  0.00      B    O  
ATOM    866  H1  HOH B 282      36.192  33.942  18.443  1.00  0.00      B    H  
ATOM    867  H2  HOH B 282      34.791  34.561  17.695  1.00  0.00      B    H  
ATOM    868  O   HOH B 283       0.818  22.239   9.389  1.00  0.00      B    O  
ATOM    869  H1  HOH B 283       0.132  21.583   9.058  1.00  0.00      B    H  
ATOM    870  H2  HOH B 283       1.759  21.854   9.112  1.00  0.00      B    H  
ATOM    871  O   HOH B 284      10.285  13.405   3.992  1.00  0.00      B    O  
ATOM    872  H1  HOH B 284       9.888  14.370   3.975  1.00  0.00      B    H  
ATOM    873  H2  HOH B 284      10.557  13.179   3.003  1.00  0.00      B    H  
ATOM    874  O   HOH B 285      34.540   4.341   7.827  1.00  0.00      B    O  
ATOM    875  H1  HOH B 285      35.018   4.480   8.669  1.00  0.00      B    H  
ATOM    876  H2  HOH B 285      35.074   3.736   7.264  1.00  0.00      B    H  
ATOM    877  O   HOH B 286      18.169  20.634  18.392  1.00  0.00      B    O  
ATOM    878  H1  HOH B 286      19.114  20.612  18.662  1.00  0.00      B    H  
ATOM    879  H2  HOH B 286      17.703  21.448  18.795  1.00  0.00      B    H  
ATOM    880  O   HOH B 287       1.738   2.580  31.343  1.00  0.00      B    O  
ATOM    881  H1  HOH B 287       2.146   2.431  30.427  1.00  0.00      B    H  
ATOM    882  H2  HOH B 287       2.168   1.908  31.942  1.00  0.00      B    H  
ATOM    883  O   HOH B 288      34.440  33.451   0.787  1.00  0.00      B    O  
ATOM    884  H1  HOH B 288      33.886  33.947   0.086  1.00  0.00      B    H  
ATOM    885  H2  HOH B 288      34.403  33.952   1.693  1.00  0.00      B    H  
ATOM    886  O   HOH B 289       3.668  29.752  25.537  1.00  0.00      B    O  
ATOM    887  H1  HOH B 289       4.405  30.236  26.028  1.00  0.00      B    H  
ATOM    888  H2  HOH B 289       3.153  29.186  26.151  1.00  0.00      B    H  
ATOM    889  O   HOH B 290      17.277  27.720  37.915  1.00  0.00      B    O  
ATOM    890  H1  HOH B 290      17.432  28.028  38.868  1.00  0.00      B    H  
ATOM    891  H2  HOH B 290      17.030  28.572  37.387  1.00  0.00      B    H  
ATOM    892  O   HOH B 291      33.660   3.766  13.854  1.00  0.00      B    O  
ATOM    893  H1  HOH B 291      33.348   3.845  14.802  1.00  0.00      B    H  
ATOM    894  H2  HOH B 291      33.191   2.967  13.441  1.00  0.00      B    H  
ATOM    895  O   HOH B 292      32.687  24.426  11.987  1.00  0.00      B    O  
ATOM    896  H1  HOH B 292      33.392  24.838  12.616  1.00  0.00      B    H  
ATOM    897  H2  HOH B 292      32.340  25.242  11.543  1.00  0.00      B    H  
ATOM    898  O   HOH B 293       0.451  33.147  31.584  1.00  0.00      B    O  
ATOM    899  H1  HOH B 293       0.784  32.577  30.798  1.00  0.00      B    H  
ATOM    900  H2  HOH B 293       0.428  32.530  32.435  1.00  0.00      B    H  
ATOM    901  O   HOH B 294       4.973  12.069  38.537  1.00  0.00      B    O  
ATOM    902  H1  HOH B 294       4.946  13.099  38.585  1.00  0.00      B    H  
ATOM    903  H2  HOH B 294       4.046  11.729  38.307  1.00  0.00      B    H  
ATOM    904  O   HOH B 295      22.313  11.649  17.415  1.00  0.00      B    O  
ATOM    905  H1  HOH B 295      22.402  10.679  17.173  1.00  0.00      B    H  
ATOM    906  H2  HOH B 295      22.460  11.714  18.396  1.00  0.00      B    H  
ATOM    907  O   HOH B 296       9.653  12.409  34.267  1.00  0.00      B    O  
ATOM    908  H1  HOH B 296      10.035  11.510  34.590  1.00  0.00      B    H  
ATOM    909  H2  HOH B 296       9.601  13.048  35.089  1.00  0.00      B    H  
ATOM    910  O   HOH B 297      30.338  23.355  12.342  1.00  0.00      B    O  
ATOM    911  H1  HOH B 297      31.298  23.690  12.345  1.00  0.00      B    H  
ATOM    912  H2  HOH B 297      30.255  22.787  13.207  1.00  0.00      B    H  
ATOM    913  O   HOH B 298      15.005  17.008   1.376  1.00  0.00      B    O  
ATOM    914  H1  HOH B 298      14.912  15.980   1.437  1.00  0.00      B    H  
ATOM    915  H2  HOH B 298      14.391  17.327   2.079  1.00  0.00      B    H  
ATOM    916  O   HOH B 299      33.856  26.554  18.396  1.00  0.00      B    O  
ATOM    917  H1  HOH B 299      34.160  27.153  17.594  1.00  0.00      B    H  
ATOM    918  H2  HOH B 299      32.941  26.245  18.238  1.00  0.00      B    H  
ATOM    919  O   HOH B 300       6.244   2.343  19.894  1.00  0.00      B    O  
ATOM    920  H1  HOH B 300       5.705   2.120  20.730  1.00  0.00      B    H  
ATOM    921  H2  HOH B 300       5.788   1.910  19.131  1.00  0.00      B    H  
ATOM    922  O   HOH B 301       2.645  19.391   2.318  1.00  0.00      B    O  
ATOM    923  H1  HOH B 301       2.815  20.290   2.715  1.00  0.00      B    H  
ATOM    924  H2  HOH B 301       3.496  18.971   2.088  1.00  0.00      B    H  
ATOM    925  O   HOH B 302      13.217  10.273  28.932  1.00  0.00      B    O  
ATOM    926  H1  HOH B 302      14.168  10.440  28.617  1.00  0.00      B    H  
ATOM    927  H2  HOH B 302      12.870   9.363  28.611  1.00  0.00      B    H  
ATOM    928  O   HOH B 303      25.417  15.545  26.875  1.00  0.00      B    O  
ATOM    929  H1  HOH B 303      26.365  15.230  27.212  1.00  0.00      B    H  
ATOM    930  H2  HOH B 303      24.994  14.722  26.418  1.00  0.00      B    H  
ATOM    931  O   HOH B 304      12.259  16.819  21.044  1.00  0.00      B    O  
ATOM    932  H1  HOH B 304      12.405  15.882  20.589  1.00  0.00      B    H  
ATOM    933  H2  HOH B 304      12.883  16.937  21.819  1.00  0.00      B    H  
ATOM    934  O   HOH B 305       6.564  23.363   2.256  1.00  0.00      B    O  
ATOM    935  H1  HOH B 305       6.993  24.261   2.340  1.00  0.00      B    H  
ATOM    936  H2  HOH B 305       6.607  22.931   3.229  1.00  0.00      B    H  
ATOM    937  O   HOH B 306      34.591  27.261  13.544  1.00  0.00      B    O  
ATOM    938  H1  HOH B 306      33.586  27.404  13.671  1.00  0.00      B    H  
ATOM    939  H2  HOH B 306      34.929  27.865  12.762  1.00  0.00      B    H  
ATOM    940  O   HOH B 307      37.131  17.380  31.068  1.00  0.00      B    O  
ATOM    941  H1  HOH B 307      37.166  18.359  30.736  1.00  0.00      B    H  
ATOM    942  H2  HOH B 307      36.751  17.451  31.991  1.00  0.00      B    H  
ATOM    943  O   HOH B 308       7.792  12.324  21.281  1.00  0.00      B    O  
ATOM    944  H1  HOH B 308       6.828  12.605  21.519  1.00  0.00      B    H  
ATOM    945  H2  HOH B 308       8.236  13.166  20.943  1.00  0.00      B    H  
ATOM    946  O   HOH B 309      28.220  31.887   1.015  1.00  0.00      B    O  
ATOM    947  H1  HOH B 309      27.514  31.226   1.280  1.00  0.00      B    H  
ATOM    948  H2  HOH B 309      27.991  32.444   0.240  1.00  0.00      B    H  
ATOM    949  O   HOH B 310      28.498  36.715  26.449  1.00  0.00      B    O  
ATOM    950  H1  HOH B 310      28.893  35.980  27.070  1.00  0.00      B    H  
ATOM    951  H2  HOH B 310      27.585  37.025  26.805  1.00  0.00      B    H  
ATOM    952  O   HOH B 311      21.117  36.118   3.481  1.00  0.00      B    O  
ATOM    953  H1  HOH B 311      21.939  35.583   3.526  1.00  0.00      B    H  
ATOM    954  H2  HOH B 311      21.430  37.058   3.692  1.00  0.00      B    H  
ATOM    955  O   HOH B 312       3.769   3.540  33.913  1.00  0.00      B    O  
ATOM    956  H1  HOH B 312       3.204   3.010  34.644  1.00  0.00      B    H  
ATOM    957  H2  HOH B 312       3.122   3.505  33.121  1.00  0.00      B    H  
ATOM    958  O   HOH B 313       6.404   8.557   6.834  1.00  0.00      B    O  
ATOM    959  H1  HOH B 313       6.553   9.431   7.351  1.00  0.00      B    H  
ATOM    960  H2  HOH B 313       6.825   7.844   7.420  1.00  0.00      B    H  
ATOM    961  O   HOH B 314       2.917  13.625  18.754  1.00  0.00      B    O  
ATOM    962  H1  HOH B 314       2.454  14.460  19.140  1.00  0.00      B    H  
ATOM    963  H2  HOH B 314       3.120  12.912  19.491  1.00  0.00      B    H  
ATOM    964  O   HOH B 315      15.416   6.847  20.225  1.00  0.00      B    O  
ATOM    965  H1  HOH B 315      16.088   7.072  19.481  1.00  0.00      B    H  
ATOM    966  H2  HOH B 315      14.932   5.968  20.000  1.00  0.00      B    H  
ATOM    967  O   HOH B 316       2.858   0.438  32.614  1.00  0.00      B    O  
ATOM    968  H1  HOH B 316       2.758  -0.079  33.506  1.00  0.00      B    H  
ATOM    969  H2  HOH B 316       3.722   0.111  32.248  1.00  0.00      B    H  
ATOM    970  O   HOH B 317      29.330  38.356  13.013  1.00  0.00      B    O  
ATOM    971  H1  HOH B 317      29.186  38.525  12.040  1.00  0.00      B    H  
ATOM    972  H2  HOH B 317      29.380  39.221  13.484  1.00  0.00      B    H  
ATOM    973  O   HOH B 318       2.959  35.116  19.108  1.00  0.00      B    O  
ATOM    974  H1  HOH B 318       3.070  35.567  20.063  1.00  0.00      B    H  
ATOM    975  H2  HOH B 318       3.485  34.249  19.087  1.00  0.00      B    H  
ATOM    976  O   HOH B 319       4.047  27.665  17.961  1.00  0.00      B    O  
ATOM    977  H1  HOH B 319       4.619  28.364  18.420  1.00  0.00      B    H  
ATOM    978  H2  HOH B 319       4.681  26.953  17.575  1.00  0.00      B    H  
ATOM    979  O   HOH B 320       7.692   3.667  34.428  1.00  0.00      B    O  
ATOM    980  H1  HOH B 320       8.259   4.305  33.907  1.00  0.00      B    H  
ATOM    981  H2  HOH B 320       8.387   3.192  35.083  1.00  0.00      B    H  
ATOM    982  O   HOH B 321       6.420  33.575  21.036  1.00  0.00      B    O  
ATOM    983  H1  HOH B 321       6.824  34.297  20.362  1.00  0.00      B    H  
ATOM    984  H2  HOH B 321       5.766  34.063  21.635  1.00  0.00      B    H  
ATOM    985  O   HOH B 322       6.607  28.195  33.442  1.00  0.00      B    O  
ATOM    986  H1  HOH B 322       7.343  27.592  33.769  1.00  0.00      B    H  
ATOM    987  H2  HOH B 322       5.873  27.530  33.111  1.00  0.00      B    H  
ATOM    988  O   HOH B 323      11.739  10.464  11.734  1.00  0.00      B    O  
ATOM    989  H1  HOH B 323      12.321  11.243  11.894  1.00  0.00      B    H  
ATOM    990  H2  HOH B 323      10.885  10.804  11.325  1.00  0.00      B    H  
ATOM    991  O   HOH B 324      19.684   0.929  10.230  1.00  0.00      B    O  
ATOM    992  H1  HOH B 324      19.991   0.089  10.686  1.00  0.00      B    H  
ATOM    993  H2  HOH B 324      20.473   1.573  10.236  1.00  0.00      B    H  
ATOM    994  O   HOH B 325      25.533  15.479   7.327  1.00  0.00      B    O  
ATOM    995  H1  HOH B 325      26.060  15.044   8.062  1.00  0.00      B    H  
ATOM    996  H2  HOH B 325      25.974  15.227   6.448  1.00  0.00      B    H  
ATOM    997  O   HOH B 326      30.357  15.033  25.813  1.00  0.00      B    O  
ATOM    998  H1  HOH B 326      30.151  15.448  26.715  1.00  0.00      B    H  
ATOM    999  H2  HOH B 326      29.768  15.447  25.074  1.00  0.00      B    H  
ATOM   1000  O   HOH B 327      14.410  30.321  21.566  1.00  0.00      B    O  
ATOM   1001  H1  HOH B 327      15.374  30.131  21.571  1.00  0.00      B    H  
ATOM   1002  H2  HOH B 327      14.060  30.128  22.444  1.00  0.00      B    H  
ATOM   1003  O   HOH B 328       2.711  26.643  33.113  1.00  0.00      B    O  
ATOM   1004  H1  HOH B 328       2.782  27.599  33.486  1.00  0.00      B    H  
ATOM   1005  H2  HOH B 328       3.621  26.272  32.969  1.00  0.00      B    H  
ATOM   1006  O   HOH B 329      29.422   7.777   5.666  1.00  0.00      B    O  
ATOM   1007  H1  HOH B 329      29.207   7.798   4.612  1.00  0.00      B    H  
ATOM   1008  H2  HOH B 329      30.098   7.063   5.846  1.00  0.00      B    H  
ATOM   1009  O   HOH B 330      22.949   0.753  33.715  1.00  0.00      B    O  
ATOM   1010  H1  HOH B 330      22.430   0.464  32.911  1.00  0.00      B    H  
ATOM   1011  H2  HOH B 330      23.821   1.206  33.422  1.00  0.00      B    H  
ATOM   1012  O   HOH B 331       7.621   0.384  28.463  1.00  0.00      B    O  
ATOM   1013  H1  HOH B 331       7.268   1.314  28.216  1.00  0.00      B    H  
ATOM   1014  H2  HOH B 331       6.982  -0.382  28.070  1.00  0.00      B    H  
ATOM   1015  O   HOH B 332      14.473  24.743  15.542  1.00  0.00      B    O  
ATOM   1016  H1  HOH B 332      13.657  25.252  15.234  1.00  0.00      B    H  
ATOM   1017  H2  HOH B 332      15.298  25.028  15.033  1.00  0.00      B    H  
ATOM   1018  O   HOH B 333       3.142  35.663   5.563  1.00  0.00      B    O  
ATOM   1019  H1  HOH B 333       3.510  35.049   4.889  1.00  0.00      B    H  
ATOM   1020  H2  HOH B 333       2.893  35.071   6.386  1.00  0.00      B    H  
ATOM   1021  O   HOH B 334      10.750  29.087  21.170  1.00  0.00      B    O  
ATOM   1022  H1  HOH B 334      10.879  29.514  22.126  1.00  0.00      B    H  
ATOM   1023  H2  HOH B 334      10.230  28.237  21.218  1.00  0.00      B    H  
ATOM   1024  O   HOH B 335      22.567   9.364   7.627  1.00  0.00      B    O  
ATOM   1025  H1  HOH B 335      21.919   9.202   6.877  1.00  0.00      B    H  
ATOM   1026  H2  HOH B 335      22.392   8.656   8.356  1.00  0.00      B    H  
ATOM   1027  O   HOH B 336       6.344   5.311  36.384  1.00  0.00      B    O  
ATOM   1028  H1  HOH B 336       6.701   4.688  35.714  1.00  0.00      B    H  
ATOM   1029  H2  HOH B 336       6.571   4.991  37.333  1.00  0.00      B    H  
ATOM   1030  O   HOH B 337      32.901  21.724   0.582  1.00  0.00      B    O  
ATOM   1031  H1  HOH B 337      33.579  21.999  -0.109  1.00  0.00      B    H  
ATOM   1032  H2  HOH B 337      32.816  22.398   1.348  1.00  0.00      B    H  
ATOM   1033  O   HOH B 338      24.887  38.036   3.496  1.00  0.00      B    O  
ATOM   1034  H1  HOH B 338      25.245  37.237   4.016  1.00  0.00      B    H  
ATOM   1035  H2  HOH B 338      24.326  37.681   2.741  1.00  0.00      B    H  
ATOM   1036  O   HOH B 339      23.595  18.734  10.091  1.00  0.00      B    O  
ATOM   1037  H1  HOH B 339      23.398  19.482   9.490  1.00  0.00      B    H  
ATOM   1038  H2  HOH B 339      24.510  18.974  10.455  1.00  0.00      B    H  
ATOM   1039  O   HOH B 340      17.506  17.095  12.492  1.00  0.00      B    O  
ATOM   1040  H1  HOH B 340      16.970  16.766  13.262  1.00  0.00      B    H  
ATOM   1041  H2  HOH B 340      16.835  17.025  11.728  1.00  0.00      B    H  
ATOM   1042  O   HOH B 341       8.869  12.724  25.816  1.00  0.00      B    O  
ATOM   1043  H1  HOH B 341       9.431  11.942  25.990  1.00  0.00      B    H  
ATOM   1044  H2  HOH B 341       7.983  12.426  25.634  1.00  0.00      B    H  
ATOM   1045  O   HOH B 342      15.912   4.177   6.829  1.00  0.00      B    O  
ATOM   1046  H1  HOH B 342      15.757   4.863   7.606  1.00  0.00      B    H  
ATOM   1047  H2  HOH B 342      15.175   4.294   6.160  1.00  0.00      B    H  
ATOM   1048  O   HOH B 343      15.765  16.942  25.297  1.00  0.00      B    O  
ATOM   1049  H1  HOH B 343      15.813  17.397  26.242  1.00  0.00      B    H  
ATOM   1050  H2  HOH B 343      16.588  17.156  24.805  1.00  0.00      B    H  
ATOM   1051  O   HOH B 344      11.558  12.784  37.699  1.00  0.00      B    O  
ATOM   1052  H1  HOH B 344      11.340  12.032  38.337  1.00  0.00      B    H  
ATOM   1053  H2  HOH B 344      12.499  13.064  37.758  1.00  0.00      B    H  
ATOM   1054  O   HOH B 345      31.148  19.016   2.568  1.00  0.00      B    O  
ATOM   1055  H1  HOH B 345      31.363  18.103   2.937  1.00  0.00      B    H  
ATOM   1056  H2  HOH B 345      31.977  19.544   2.348  1.00  0.00      B    H  
ATOM   1057  O   HOH B 346      19.209  30.590  34.421  1.00  0.00      B    O  
ATOM   1058  H1  HOH B 346      20.145  30.141  34.533  1.00  0.00      B    H  
ATOM   1059  H2  HOH B 346      19.049  30.724  33.452  1.00  0.00      B    H  
ATOM   1060  O   HOH B 347       4.149  34.351  32.316  1.00  0.00      B    O  
ATOM   1061  H1  HOH B 347       3.185  34.725  32.389  1.00  0.00      B    H  
ATOM   1062  H2  HOH B 347       4.794  34.852  32.949  1.00  0.00      B    H  
ATOM   1063  O   HOH B 348      23.963  21.602  24.718  1.00  0.00      B    O  
ATOM   1064  H1  HOH B 348      23.603  21.867  23.784  1.00  0.00      B    H  
ATOM   1065  H2  HOH B 348      24.832  22.112  24.903  1.00  0.00      B    H  
ATOM   1066  O   HOH B 349       9.351  19.093  13.611  1.00  0.00      B    O  
ATOM   1067  H1  HOH B 349       9.642  18.415  14.241  1.00  0.00      B    H  
ATOM   1068  H2  HOH B 349       9.883  19.037  12.779  1.00  0.00      B    H  
ATOM   1069  O   HOH B 350      10.125  28.192  12.880  1.00  0.00      B    O  
ATOM   1070  H1  HOH B 350       9.810  28.454  13.851  1.00  0.00      B    H  
ATOM   1071  H2  HOH B 350      10.892  27.493  12.992  1.00  0.00      B    H  
ATOM   1072  O   HOH B 351      12.292   5.864  34.693  1.00  0.00      B    O  
ATOM   1073  H1  HOH B 351      12.688   6.018  33.747  1.00  0.00      B    H  
ATOM   1074  H2  HOH B 351      12.932   5.199  35.190  1.00  0.00      B    H  
ATOM   1075  O   HOH B 352      35.065  36.619   6.812  1.00  0.00      B    O  
ATOM   1076  H1  HOH B 352      35.348  37.030   7.676  1.00  0.00      B    H  
ATOM   1077  H2  HOH B 352      35.616  37.164   6.169  1.00  0.00      B    H  
ATOM   1078  O   HOH B 353       8.297   6.148  12.347  1.00  0.00      B    O  
ATOM   1079  H1  HOH B 353       7.498   5.550  12.164  1.00  0.00      B    H  
ATOM   1080  H2  HOH B 353       8.640   5.775  13.227  1.00  0.00      B    H  
ATOM   1081  O   HOH B 354      20.874  11.463  13.642  1.00  0.00      B    O  
ATOM   1082  H1  HOH B 354      21.731  10.858  13.677  1.00  0.00      B    H  
ATOM   1083  H2  HOH B 354      20.139  11.059  14.194  1.00  0.00      B    H  
ATOM   1084  O   HOH B 355      28.762  17.085  35.178  1.00  0.00      B    O  
ATOM   1085  H1  HOH B 355      29.698  17.260  34.952  1.00  0.00      B    H  
ATOM   1086  H2  HOH B 355      28.622  17.523  36.061  1.00  0.00      B    H  
ATOM   1087  O   HOH B 356       7.714  23.002  10.960  1.00  0.00      B    O  
ATOM   1088  H1  HOH B 356       7.846  22.039  10.867  1.00  0.00      B    H  
ATOM   1089  H2  HOH B 356       6.781  23.185  10.599  1.00  0.00      B    H  
ATOM   1090  O   HOH B 357      31.090   5.572  13.123  1.00  0.00      B    O  
ATOM   1091  H1  HOH B 357      30.736   6.192  13.856  1.00  0.00      B    H  
ATOM   1092  H2  HOH B 357      32.093   5.734  13.063  1.00  0.00      B    H  
ATOM   1093  O   HOH B 358      13.949  12.597  25.811  1.00  0.00      B    O  
ATOM   1094  H1  HOH B 358      13.757  11.866  25.180  1.00  0.00      B    H  
ATOM   1095  H2  HOH B 358      13.073  12.785  26.337  1.00  0.00      B    H  
ATOM   1096  O   HOH B 359       1.600  23.309   5.972  1.00  0.00      B    O  
ATOM   1097  H1  HOH B 359       2.100  24.094   5.532  1.00  0.00      B    H  
ATOM   1098  H2  HOH B 359       2.120  23.054   6.752  1.00  0.00      B    H  
ATOM   1099  O   HOH B 360      32.185   5.384  35.530  1.00  0.00      B    O  
ATOM   1100  H1  HOH B 360      31.960   5.955  34.735  1.00  0.00      B    H  
ATOM   1101  H2  HOH B 360      32.267   6.028  36.263  1.00  0.00      B    H  
ATOM   1102  O   HOH B 361      12.548   9.088  25.793  1.00  0.00      B    O  
ATOM   1103  H1  HOH B 361      11.579   9.296  25.598  1.00  0.00      B    H  
ATOM   1104  H2  HOH B 361      13.182   9.621  25.182  1.00  0.00      B    H  
ATOM   1105  O   HOH B 362      13.109  26.859  27.987  1.00  0.00      B    O  
ATOM   1106  H1  HOH B 362      13.952  26.716  27.447  1.00  0.00      B    H  
ATOM   1107  H2  HOH B 362      13.231  27.713  28.402  1.00  0.00      B    H  
ATOM   1108  O   HOH B 363      15.375   8.334   2.184  1.00  0.00      B    O  
ATOM   1109  H1  HOH B 363      14.419   8.389   2.472  1.00  0.00      B    H  
ATOM   1110  H2  HOH B 363      15.919   8.919   2.834  1.00  0.00      B    H  
ATOM   1111  O   HOH B 364      31.135  10.072   4.941  1.00  0.00      B    O  
ATOM   1112  H1  HOH B 364      30.391  10.718   4.772  1.00  0.00      B    H  
ATOM   1113  H2  HOH B 364      30.737   9.269   5.387  1.00  0.00      B    H  
ATOM   1114  O   HOH B 365      25.439  30.350  27.169  1.00  0.00      B    O  
ATOM   1115  H1  HOH B 365      26.025  30.780  26.444  1.00  0.00      B    H  
ATOM   1116  H2  HOH B 365      25.166  29.419  26.795  1.00  0.00      B    H  
ATOM   1117  O   HOH B 366      37.378  25.169  12.287  1.00  0.00      B    O  
ATOM   1118  H1  HOH B 366      36.433  25.163  11.905  1.00  0.00      B    H  
ATOM   1119  H2  HOH B 366      37.419  24.572  13.087  1.00  0.00      B    H  
ATOM   1120  O   HOH B 367       2.286  12.134   9.098  1.00  0.00      B    O  
ATOM   1121  H1  HOH B 367       3.258  12.456   8.967  1.00  0.00      B    H  
ATOM   1122  H2  HOH B 367       1.960  11.501   8.385  1.00  0.00      B    H  
ATOM   1123  O   HOH B 368      30.384   2.783   8.809  1.00  0.00      B    O  
ATOM   1124  H1  HOH B 368      30.382   2.079   8.140  1.00  0.00      B    H  
ATOM   1125  H2  HOH B 368      30.519   3.645   8.293  1.00  0.00      B    H  
ATOM   1126  O   HOH B 369      37.038   7.254  10.137  1.00  0.00      B    O  
ATOM   1127  H1  HOH B 369      37.543   7.758  10.836  1.00  0.00      B    H  
ATOM   1128  H2  HOH B 369      36.573   7.985   9.591  1.00  0.00      B    H  
ATOM   1129  O   HOH B 370      34.081  17.448   5.610  1.00  0.00      B    O  
ATOM   1130  H1  HOH B 370      34.550  18.058   4.935  1.00  0.00      B    H  
ATOM   1131  H2  HOH B 370      33.893  16.543   5.213  1.00  0.00      B    H  
ATOM   1132  O   HOH B 371      22.178  36.366  18.535  1.00  0.00      B    O  
ATOM   1133  H1  HOH B 371      22.873  36.820  19.045  1.00  0.00      B    H  
ATOM   1134  H2  HOH B 371      22.639  35.563  18.073  1.00  0.00      B    H  
ATOM   1135  O   HOH B 372      26.360  26.078   0.674  1.00  0.00      B    O  
ATOM   1136  H1  HOH B 372      26.465  26.341   1.620  1.00  0.00      B    H  
ATOM   1137  H2  HOH B 372      27.166  25.440   0.534  1.00  0.00      B    H  
ATOM   1138  O   HOH B 373      26.188  16.323  35.276  1.00  0.00      B    O  
ATOM   1139  H1  HOH B 373      26.338  15.341  35.010  1.00  0.00      B    H  
ATOM   1140  H2  HOH B 373      27.040  16.875  35.161  1.00  0.00      B    H  
ATOM   1141  O   HOH B 374      28.365   6.804   2.928  1.00  0.00      B    O  
ATOM   1142  H1  HOH B 374      28.784   6.396   2.054  1.00  0.00      B    H  
ATOM   1143  H2  HOH B 374      27.960   6.086   3.422  1.00  0.00      B    H  
ATOM   1144  O   HOH B 375      33.511  27.782  30.619  1.00  0.00      B    O  
ATOM   1145  H1  HOH B 375      33.787  27.189  29.863  1.00  0.00      B    H  
ATOM   1146  H2  HOH B 375      32.941  27.306  31.290  1.00  0.00      B    H  
ATOM   1147  O   HOH B 376      25.003  22.012  29.376  1.00  0.00      B    O  
ATOM   1148  H1  HOH B 376      24.535  21.432  30.056  1.00  0.00      B    H  
ATOM   1149  H2  HOH B 376      25.462  21.362  28.689  1.00  0.00      B    H  
ATOM   1150  O   HOH B 377       9.919  24.449   0.096  1.00  0.00      B    O  
ATOM   1151  H1  HOH B 377      10.804  23.957  -0.069  1.00  0.00      B    H  
ATOM   1152  H2  HOH B 377       9.135  23.753  -0.015  1.00  0.00      B    H  
ATOM   1153  O   HOH B 378       0.103   6.703   2.059  1.00  0.00      B    O  
ATOM   1154  H1  HOH B 378      -0.634   6.772   1.372  1.00  0.00      B    H  
ATOM   1155  H2  HOH B 378       0.942   6.357   1.589  1.00  0.00      B    H  
ATOM   1156  O   HOH B 379      17.640   4.917   2.236  1.00  0.00      B    O  
ATOM   1157  H1  HOH B 379      18.593   4.603   2.484  1.00  0.00      B    H  
ATOM   1158  H2  HOH B 379      17.654   5.841   1.795  1.00  0.00      B    H  
ATOM   1159  O   HOH B 380      35.493  30.665  10.051  1.00  0.00      B    O  
ATOM   1160  H1  HOH B 380      34.759  31.429   9.903  1.00  0.00      B    H  
ATOM   1161  H2  HOH B 380      35.747  30.280   9.134  1.00  0.00      B    H  
ATOM   1162  O   HOH B 381      28.844  32.091  36.071  1.00  0.00      B    O  
ATOM   1163  H1  HOH B 381      29.810  32.329  36.217  1.00  0.00      B    H  
ATOM   1164  H2  HOH B 381      28.852  31.464  35.234  1.00  0.00      B    H  
ATOM   1165  O   HOH B 382      11.251  34.406   0.436  1.00  0.00      B    O  
ATOM   1166  H1  HOH B 382      11.438  33.839   1.229  1.00  0.00      B    H  
ATOM   1167  H2  HOH B 382      10.532  33.908  -0.118  1.00  0.00      B    H  
ATOM   1168  O   HOH B 383       9.418  15.562   8.254  1.00  0.00      B    O  
ATOM   1169  H1  HOH B 383       8.690  14.890   7.941  1.00  0.00      B    H  
ATOM   1170  H2  HOH B 383       9.204  16.492   7.883  1.00  0.00      B    H  
ATOM   1171  O   HOH B 384       8.004  12.448   1.227  1.00  0.00      B    O  
ATOM   1172  H1  HOH B 384       7.222  12.890   1.785  1.00  0.00      B    H  
ATOM   1173  H2  HOH B 384       8.288  11.602   1.627  1.00  0.00      B    H  
ATOM   1174  O   HOH B 385      21.559  35.178  12.751  1.00  0.00      B    O  
ATOM   1175  H1  HOH B 385      22.387  35.331  12.171  1.00  0.00      B    H  
ATOM   1176  H2  HOH B 385      21.207  36.093  13.171  1.00  0.00      B    H  
ATOM   1177  O   HOH B 386      38.242  23.429  34.011  1.00  0.00      B    O  
ATOM   1178  H1  HOH B 386      37.287  23.419  33.668  1.00  0.00      B    H  
ATOM   1179  H2  HOH B 386      38.843  23.179  33.275  1.00  0.00      B    H  
ATOM   1180  O   HOH B 387      38.995  29.978  26.729  1.00  0.00      B    O  
ATOM   1181  H1  HOH B 387      39.423  30.617  26.037  1.00  0.00      B    H  
ATOM   1182  H2  HOH B 387      38.275  30.541  27.222  1.00  0.00      B    H  
ATOM   1183  O   HOH B 388      24.183  24.392  37.397  1.00  0.00      B    O  
ATOM   1184  H1  HOH B 388      25.147  24.708  37.411  1.00  0.00      B    H  
ATOM   1185  H2  HOH B 388      23.784  24.644  38.323  1.00  0.00      B    H  
ATOM   1186  O   HOH B 389      35.843  26.684  36.509  1.00  0.00      B    O  
ATOM   1187  H1  HOH B 389      36.698  26.325  36.910  1.00  0.00      B    H  
ATOM   1188  H2  HOH B 389      36.093  27.312  35.768  1.00  0.00      B    H  
ATOM   1189  O   HOH B 390      31.620  19.409  36.993  1.00  0.00      B    O  
ATOM   1190  H1  HOH B 390      31.346  19.183  36.016  1.00  0.00      B    H  
ATOM   1191  H2  HOH B 390      30.845  19.989  37.243  1.00  0.00      B    H  
ATOM   1192  O   HOH B 391       7.816  14.831  17.383  1.00  0.00      B    O  
ATOM   1193  H1  HOH B 391       8.342  15.638  17.696  1.00  0.00      B    H  
ATOM   1194  H2  HOH B 391       6.829  15.105  17.375  1.00  0.00      B    H  
ATOM   1195  O   HOH B 392      12.385  14.784  17.666  1.00  0.00      B    O  
ATOM   1196  H1  HOH B 392      13.118  15.486  17.750  1.00  0.00      B    H  
ATOM   1197  H2  HOH B 392      11.961  14.658  18.574  1.00  0.00      B    H  
ATOM   1198  O   HOH B 393      10.945   6.692  30.823  1.00  0.00      B    O  
ATOM   1199  H1  HOH B 393       9.922   6.428  30.740  1.00  0.00      B    H  
ATOM   1200  H2  HOH B 393      11.288   7.190  29.946  1.00  0.00      B    H  
ATOM   1201  O   HOH B 394       3.382  29.594  29.067  1.00  0.00      B    O  
ATOM   1202  H1  HOH B 394       3.608  30.598  29.099  1.00  0.00      B    H  
ATOM   1203  H2  HOH B 394       3.636  29.182  29.946  1.00  0.00      B    H  
ATOM   1204  O   HOH B 395       5.389  23.750  12.820  1.00  0.00      B    O  
ATOM   1205  H1  HOH B 395       5.295  23.632  11.808  1.00  0.00      B    H  
ATOM   1206  H2  HOH B 395       5.768  22.811  13.084  1.00  0.00      B    H  
ATOM   1207  O   HOH B 396      35.072  -0.054  14.178  1.00  0.00      B    O  
ATOM   1208  H1  HOH B 396      35.460   0.853  13.945  1.00  0.00      B    H  
ATOM   1209  H2  HOH B 396      35.079  -0.117  15.224  1.00  0.00      B    H  
ATOM   1210  O   HOH B 397      26.083  24.217  30.691  1.00  0.00      B    O  
ATOM   1211  H1  HOH B 397      25.757  23.437  30.138  1.00  0.00      B    H  
ATOM   1212  H2  HOH B 397      26.177  24.993  30.026  1.00  0.00      B    H  
ATOM   1213  O   HOH B 398       9.121  10.065   9.508  1.00  0.00      B    O  
ATOM   1214  H1  HOH B 398       8.875   9.394  10.212  1.00  0.00      B    H  
ATOM   1215  H2  HOH B 398       8.309  10.227   8.956  1.00  0.00      B    H  
ATOM   1216  O   HOH B 399       5.368  12.869  21.892  1.00  0.00      B    O  
ATOM   1217  H1  HOH B 399       4.402  12.547  21.617  1.00  0.00      B    H  
ATOM   1218  H2  HOH B 399       5.235  13.591  22.618  1.00  0.00      B    H  
ATOM   1219  O   HOH B 400      24.051  31.258  33.036  1.00  0.00      B    O  
ATOM   1220  H1  HOH B 400      24.159  30.829  32.126  1.00  0.00      B    H  
ATOM   1221  H2  HOH B 400      23.849  32.209  32.884  1.00  0.00      B    H  
ATOM   1222  O   HOH B 401      34.234  13.495  27.581  1.00  0.00      B    O  
ATOM   1223  H1  HOH B 401      34.692  12.618  27.258  1.00  0.00      B    H  
ATOM   1224  H2  HOH B 401      34.617  14.225  27.011  1.00  0.00      B    H  
ATOM   1225  O   HOH B 402      13.987  27.555  37.076  1.00  0.00      B    O  
ATOM   1226  H1  HOH B 402      14.200  28.373  37.691  1.00  0.00      B    H  
ATOM   1227  H2  HOH B 402      13.164  27.121  37.483  1.00  0.00      B    H  
ATOM   1228  O   HOH B 403      22.924  11.037  26.455  1.00  0.00      B    O  
ATOM   1229  H1  HOH B 403      22.267  10.233  26.471  1.00  0.00      B    H  
ATOM   1230  H2  HOH B 403      23.874  10.690  26.493  1.00  0.00      B    H  
ATOM   1231  O   HOH B 404      10.853  34.612  18.587  1.00  0.00      B    O  
ATOM   1232  H1  HOH B 404      11.482  35.289  19.054  1.00  0.00      B    H  
ATOM   1233  H2  HOH B 404      10.251  34.209  19.339  1.00  0.00      B    H  
ATOM   1234  O   HOH B 405      27.630  12.578  20.617  1.00  0.00      B    O  
ATOM   1235  H1  HOH B 405      26.849  12.390  20.023  1.00  0.00      B    H  
ATOM   1236  H2  HOH B 405      27.583  13.549  20.773  1.00  0.00      B    H  
ATOM   1237  O   HOH B 406       2.028  27.086   5.350  1.00  0.00      B    O  
ATOM   1238  H1  HOH B 406       1.652  26.433   4.727  1.00  0.00      B    H  
ATOM   1239  H2  HOH B 406       1.701  26.908   6.283  1.00  0.00      B    H  
ATOM   1240  O   HOH B 407      37.451  32.964  10.904  1.00  0.00      B    O  
ATOM   1241  H1  HOH B 407      37.792  32.887  11.890  1.00  0.00      B    H  
ATOM   1242  H2  HOH B 407      36.633  32.351  10.879  1.00  0.00      B    H  
ATOM   1243  O   HOH B 408      21.037  15.959  34.652  1.00  0.00      B    O  
ATOM   1244  H1  HOH B 408      21.985  16.188  34.968  1.00  0.00      B    H  
ATOM   1245  H2  HOH B 408      20.947  14.947  34.486  1.00  0.00      B    H  
ATOM   1246  O   HOH B 409      35.372  30.309  13.258  1.00  0.00      B    O  
ATOM   1247  H1  HOH B 409      34.400  30.464  12.940  1.00  0.00      B    H  
ATOM   1248  H2  HOH B 409      35.743  29.678  12.581  1.00  0.00      B    H  
ATOM   1249  O   HOH B 410       9.036  15.300  26.865  1.00  0.00      B    O  
ATOM   1250  H1  HOH B 410       9.258  14.433  26.232  1.00  0.00      B    H  
ATOM   1251  H2  HOH B 410       9.717  15.207  27.633  1.00  0.00      B    H  
ATOM   1252  O   HOH B 411      29.351  32.204  24.200  1.00  0.00      B    O  
ATOM   1253  H1  HOH B 411      29.861  31.616  23.497  1.00  0.00      B    H  
ATOM   1254  H2  HOH B 411      30.008  32.686  24.808  1.00  0.00      B    H  
ATOM   1255  O   HOH B 412      22.328  17.267  30.143  1.00  0.00      B    O  
ATOM   1256  H1  HOH B 412      23.063  17.296  29.377  1.00  0.00      B    H  
ATOM   1257  H2  HOH B 412      22.810  16.902  31.010  1.00  0.00      B    H  
ATOM   1258  O   HOH B 413      35.468   9.342   9.059  1.00  0.00      B    O  
ATOM   1259  H1  HOH B 413      35.346   9.969   8.262  1.00  0.00      B    H  
ATOM   1260  H2  HOH B 413      35.791   9.879   9.818  1.00  0.00      B    H  
ATOM   1261  O   HOH B 414      13.609  20.811   1.516  1.00  0.00      B    O  
ATOM   1262  H1  HOH B 414      14.142  20.871   0.678  1.00  0.00      B    H  
ATOM   1263  H2  HOH B 414      14.236  20.616   2.283  1.00  0.00      B    H  
ATOM   1264  O   HOH B 415      32.814  36.833  10.236  1.00  0.00      B    O  
ATOM   1265  H1  HOH B 415      31.833  37.012  10.200  1.00  0.00      B    H  
ATOM   1266  H2  HOH B 415      33.170  37.325  11.034  1.00  0.00      B    H  
ATOM   1267  O   HOH B 416      37.516  10.805  14.103  1.00  0.00      B    O  
ATOM   1268  H1  HOH B 416      37.259  10.414  13.147  1.00  0.00      B    H  
ATOM   1269  H2  HOH B 416      37.761   9.989  14.597  1.00  0.00      B    H  
ATOM   1270  O   HOH B 417       9.147  31.273   8.690  1.00  0.00      B    O  
ATOM   1271  H1  HOH B 417       8.951  32.107   9.177  1.00  0.00      B    H  
ATOM   1272  H2  HOH B 417      10.048  31.466   8.226  1.00  0.00      B    H  
ATOM   1273  O   HOH B 418      25.604  19.289  23.155  1.00  0.00      B    O  
ATOM   1274  H1  HOH B 418      26.242  20.125  23.284  1.00  0.00      B    H  
ATOM   1275  H2  HOH B 418      25.132  19.144  24.004  1.00  0.00      B    H  
ATOM   1276  O   HOH B 419      15.718  32.517   3.036  1.00  0.00      B    O  
ATOM   1277  H1  HOH B 419      15.103  33.335   2.972  1.00  0.00      B    H  
ATOM   1278  H2  HOH B 419      16.629  32.952   2.941  1.00  0.00      B    H  
ATOM   1279  O   HOH B 420      30.416   9.681  37.021  1.00  0.00      B    O  
ATOM   1280  H1  HOH B 420      31.196   9.055  36.970  1.00  0.00      B    H  
ATOM   1281  H2  HOH B 420      30.129   9.680  37.960  1.00  0.00      B    H  
ATOM   1282  O   HOH B 421       8.566  10.248  22.685  1.00  0.00      B    O  
ATOM   1283  H1  HOH B 421       9.411  10.020  22.209  1.00  0.00      B    H  
ATOM   1284  H2  HOH B 421       8.141  11.010  22.151  1.00  0.00      B    H  
ATOM   1285  O   HOH B 422      24.829  14.521  20.441  1.00  0.00      B    O  
ATOM   1286  H1  HOH B 422      24.880  14.732  19.474  1.00  0.00      B    H  
ATOM   1287  H2  HOH B 422      25.660  14.901  20.877  1.00  0.00      B    H  
ATOM   1288  O   HOH B 423      38.199  24.709  31.224  1.00  0.00      B    O  
ATOM   1289  H1  HOH B 423      38.405  25.488  31.828  1.00  0.00      B    H  
ATOM   1290  H2  HOH B 423      38.731  24.915  30.405  1.00  0.00      B    H  
ATOM   1291  O   HOH B 424      37.254  34.249   0.416  1.00  0.00      B    O  
ATOM   1292  H1  HOH B 424      37.791  34.199   1.277  1.00  0.00      B    H  
ATOM   1293  H2  HOH B 424      36.271  33.967   0.579  1.00  0.00      B    H  
ATOM   1294  O   HOH B 425       8.615  20.969  16.156  1.00  0.00      B    O  
ATOM   1295  H1  HOH B 425       9.035  21.486  15.397  1.00  0.00      B    H  
ATOM   1296  H2  HOH B 425       9.372  20.501  16.623  1.00  0.00      B    H  
ATOM   1297  O   HOH B 426      16.344   5.353  26.517  1.00  0.00      B    O  
ATOM   1298  H1  HOH B 426      17.386   5.351  26.724  1.00  0.00      B    H  
ATOM   1299  H2  HOH B 426      16.073   4.342  26.714  1.00  0.00      B    H  
ATOM   1300  O   HOH B 427       0.633  20.577  24.440  1.00  0.00      B    O  
ATOM   1301  H1  HOH B 427       1.484  20.944  24.882  1.00  0.00      B    H  
ATOM   1302  H2  HOH B 427       0.460  21.115  23.598  1.00  0.00      B    H  
ATOM   1303  O   HOH B 428       1.287   2.107  15.428  1.00  0.00      B    O  
ATOM   1304  H1  HOH B 428       1.601   1.481  16.169  1.00  0.00      B    H  
ATOM   1305  H2  HOH B 428       0.277   1.975  15.375  1.00  0.00      B    H  
ATOM   1306  O   HOH B 429      29.645   2.619  33.340  1.00  0.00      B    O  
ATOM   1307  H1  HOH B 429      29.616   1.955  34.141  1.00  0.00      B    H  
ATOM   1308  H2  HOH B 429      28.900   3.329  33.562  1.00  0.00      B    H  
ATOM   1309  O   HOH B 430      25.875   3.060  12.436  1.00  0.00      B    O  
ATOM   1310  H1  HOH B 430      26.428   3.450  11.680  1.00  0.00      B    H  
ATOM   1311  H2  HOH B 430      25.596   3.854  13.087  1.00  0.00      B    H  
ATOM   1312  O   HOH B 431      10.643   5.699  24.397  1.00  0.00      B    O  
ATOM   1313  H1  HOH B 431      11.144   6.548  24.549  1.00  0.00      B    H  
ATOM   1314  H2  HOH B 431      11.279   4.912  24.333  1.00  0.00      B    H  
ATOM   1315  O   HOH B 432      38.293  28.052  12.289  1.00  0.00      B    O  
ATOM   1316  H1  HOH B 432      38.530  28.566  13.147  1.00  0.00      B    H  
ATOM   1317  H2  HOH B 432      37.904  27.138  12.595  1.00  0.00      B    H  
ATOM   1318  O   HOH B 433       3.678  16.066  33.844  1.00  0.00      B    O  
ATOM   1319  H1  HOH B 433       4.213  16.717  33.231  1.00  0.00      B    H  
ATOM   1320  H2  HOH B 433       4.344  15.815  34.591  1.00  0.00      B    H  
ATOM   1321  O   HOH B 434       2.244   9.594  23.456  1.00  0.00      B    O  
ATOM   1322  H1  HOH B 434       2.375  10.154  22.599  1.00  0.00      B    H  
ATOM   1323  H2  HOH B 434       2.995   8.897  23.489  1.00  0.00      B    H  
ATOM   1324  O   HOH B 435       6.047   8.516   3.653  1.00  0.00      B    O  
ATOM   1325  H1  HOH B 435       5.335   8.161   3.015  1.00  0.00      B    H  
ATOM   1326  H2  HOH B 435       5.889   8.120   4.532  1.00  0.00      B    H  
ATOM   1327  O   HOH B 436       4.844  22.108  19.308  1.00  0.00      B    O  
ATOM   1328  H1  HOH B 436       4.226  21.449  19.703  1.00  0.00      B    H  
ATOM   1329  H2  HOH B 436       5.769  21.712  19.153  1.00  0.00      B    H  
ATOM   1330  O   HOH B 437      23.698  32.562  37.606  1.00  0.00      B    O  
ATOM   1331  H1  HOH B 437      24.127  31.726  37.250  1.00  0.00      B    H  
ATOM   1332  H2  HOH B 437      23.675  33.181  36.813  1.00  0.00      B    H  
ATOM   1333  O   HOH B 438      35.431  19.075  27.650  1.00  0.00      B    O  
ATOM   1334  H1  HOH B 438      34.594  18.999  27.092  1.00  0.00      B    H  
ATOM   1335  H2  HOH B 438      35.727  18.139  27.864  1.00  0.00      B    H  
ATOM   1336  O   HOH B 439      39.146  31.365  33.612  1.00  0.00      B    O  
ATOM   1337  H1  HOH B 439      39.260  30.295  33.779  1.00  0.00      B    H  
ATOM   1338  H2  HOH B 439      38.169  31.521  33.315  1.00  0.00      B    H  
ATOM   1339  O   HOH B 440      28.654   0.645  24.698  1.00  0.00      B    O  
ATOM   1340  H1  HOH B 440      27.941   0.450  25.422  1.00  0.00      B    H  
ATOM   1341  H2  HOH B 440      29.382   1.179  25.174  1.00  0.00      B    H  
ATOM   1342  O   HOH B 441      22.014  20.313  12.473  1.00  0.00      B    O  
ATOM   1343  H1  HOH B 441      21.229  20.333  13.136  1.00  0.00      B    H  
ATOM   1344  H2  HOH B 441      21.892  19.538  11.799  1.00  0.00      B    H  
ATOM   1345  O   HOH B 442       1.843  10.111   6.879  1.00  0.00      B    O  
ATOM   1346  H1  HOH B 442       2.609  10.708   6.599  1.00  0.00      B    H  
ATOM   1347  H2  HOH B 442       1.918   9.260   6.285  1.00  0.00      B    H  
ATOM   1348  O   HOH B 443      22.852   9.164  35.332  1.00  0.00      B    O  
ATOM   1349  H1  HOH B 443      22.308   9.018  36.186  1.00  0.00      B    H  
ATOM   1350  H2  HOH B 443      23.462   9.949  35.557  1.00  0.00      B    H  
ATOM   1351  O   HOH B 444      26.692   0.335   1.754  1.00  0.00      B    O  
ATOM   1352  H1  HOH B 444      26.365  -0.193   0.939  1.00  0.00      B    H  
ATOM   1353  H2  HOH B 444      26.143  -0.004   2.534  1.00  0.00      B    H  
ATOM   1354  O   HOH B 445       0.884  17.092  33.167  1.00  0.00      B    O  
ATOM   1355  H1  HOH B 445       1.755  16.671  33.512  1.00  0.00      B    H  
ATOM   1356  H2  HOH B 445       0.148  16.647  33.638  1.00  0.00      B    H  
ATOM   1357  O   HOH B 446      19.706  33.786  24.035  1.00  0.00      B    O  
ATOM   1358  H1  HOH B 446      20.513  33.226  24.144  1.00  0.00      B    H  
ATOM   1359  H2  HOH B 446      19.118  33.388  23.333  1.00  0.00      B    H  
ATOM   1360  O   HOH B 447      33.131  27.138   1.943  1.00  0.00      B    O  
ATOM   1361  H1  HOH B 447      32.806  27.573   1.059  1.00  0.00      B    H  
ATOM   1362  H2  HOH B 447      34.177  27.192   1.927  1.00  0.00      B    H  
ATOM   1363  O   HOH B 448      28.626  16.706   6.920  1.00  0.00      B    O  
ATOM   1364  H1  HOH B 448      29.617  16.833   7.139  1.00  0.00      B    H  
ATOM   1365  H2  HOH B 448      28.258  16.165   7.714  1.00  0.00      B    H  
ATOM   1366  O   HOH B 449      10.306  11.555  14.569  1.00  0.00      B    O  
ATOM   1367  H1  HOH B 449      10.328  12.456  15.059  1.00  0.00      B    H  
ATOM   1368  H2  HOH B 449       9.858  11.758  13.721  1.00  0.00      B    H  
ATOM   1369  O   HOH B 450       7.126  27.500   7.013  1.00  0.00      B    O  
ATOM   1370  H1  HOH B 450       6.178  27.611   6.860  1.00  0.00      B    H  
ATOM   1371  H2  HOH B 450       7.183  27.202   7.943  1.00  0.00      B    H  
ATOM   1372  O   HOH B 451       3.958  35.243  36.237  1.00  0.00      B    O  
ATOM   1373  H1  HOH B 451       4.545  35.266  35.427  1.00  0.00      B    H  
ATOM   1374  H2  HOH B 451       4.240  34.390  36.727  1.00  0.00      B    H  
ATOM   1375  O   HOH B 452      16.915  36.135  22.821  1.00  0.00      B    O  
ATOM   1376  H1  HOH B 452      16.940  36.628  23.691  1.00  0.00      B    H  
ATOM   1377  H2  HOH B 452      17.838  36.142  22.308  1.00  0.00      B    H  
ATOM   1378  O   HOH B 453      24.326   7.416   6.278  1.00  0.00      B    O  
ATOM   1379  H1  HOH B 453      23.728   6.589   6.491  1.00  0.00      B    H  
ATOM   1380  H2  HOH B 453      23.759   8.176   6.515  1.00  0.00      B    H  
ATOM   1381  O   HOH B 454      28.716  11.457  29.649  1.00  0.00      B    O  
ATOM   1382  H1  HOH B 454      27.759  11.063  29.496  1.00  0.00      B    H  
ATOM   1383  H2  HOH B 454      29.193  10.824  30.340  1.00  0.00      B    H  
ATOM   1384  O   HOH B 455       5.275   9.189  13.990  1.00  0.00      B    O  
ATOM   1385  H1  HOH B 455       4.948   9.278  13.037  1.00  0.00      B    H  
ATOM   1386  H2  HOH B 455       6.283   8.983  13.933  1.00  0.00      B    H  
ATOM   1387  O   HOH B 456       4.780   6.805  18.610  1.00  0.00      B    O  
ATOM   1388  H1  HOH B 456       3.988   6.475  18.108  1.00  0.00      B    H  
ATOM   1389  H2  HOH B 456       4.608   6.788  19.582  1.00  0.00      B    H  
ATOM   1390  O   HOH B 457       7.924  21.952   7.036  1.00  0.00      B    O  
ATOM   1391  H1  HOH B 457       8.282  22.903   6.986  1.00  0.00      B    H  
ATOM   1392  H2  HOH B 457       8.697  21.463   7.485  1.00  0.00      B    H  
ATOM   1393  O   HOH B 458       2.903  11.718  36.359  1.00  0.00      B    O  
ATOM   1394  H1  HOH B 458       3.754  11.164  36.227  1.00  0.00      B    H  
ATOM   1395  H2  HOH B 458       2.534  11.954  35.434  1.00  0.00      B    H  
ATOM   1396  O   HOH B 459       2.916   8.024  11.370  1.00  0.00      B    O  
ATOM   1397  H1  HOH B 459       3.211   7.506  10.499  1.00  0.00      B    H  
ATOM   1398  H2  HOH B 459       2.462   7.377  11.993  1.00  0.00      B    H  
ATOM   1399  O   HOH B 460      28.116  22.626   2.421  1.00  0.00      B    O  
ATOM   1400  H1  HOH B 460      27.409  22.486   3.125  1.00  0.00      B    H  
ATOM   1401  H2  HOH B 460      28.513  23.551   2.582  1.00  0.00      B    H  
ATOM   1402  O   HOH B 461      15.664  13.350  30.380  1.00  0.00      B    O  
ATOM   1403  H1  HOH B 461      16.642  13.026  30.585  1.00  0.00      B    H  
ATOM   1404  H2  HOH B 461      15.080  12.883  31.067  1.00  0.00      B    H  
ATOM   1405  O   HOH B 462      30.365  30.804  29.975  1.00  0.00      B    O  
ATOM   1406  H1  HOH B 462      31.155  31.297  30.446  1.00  0.00      B    H  
ATOM   1407  H2  HOH B 462      30.150  31.341  29.083  1.00  0.00      B    H  
ATOM   1408  O   HOH B 463      36.838  10.518  33.264  1.00  0.00      B    O  
ATOM   1409  H1  HOH B 463      36.750  10.272  32.311  1.00  0.00      B    H  
ATOM   1410  H2  HOH B 463      37.270  11.402  33.385  1.00  0.00      B    H  
ATOM   1411  O   HOH B 464      23.785  17.295  24.415  1.00  0.00      B    O  
ATOM   1412  H1  HOH B 464      22.931  17.713  24.371  1.00  0.00      B    H  
ATOM   1413  H2  HOH B 464      24.139  17.181  25.309  1.00  0.00      B    H  
ATOM   1414  O   HOH B 465      38.312  16.108   3.421  1.00  0.00      B    O  
ATOM   1415  H1  HOH B 465      38.784  16.978   3.655  1.00  0.00      B    H  
ATOM   1416  H2  HOH B 465      37.710  15.970   4.225  1.00  0.00      B    H  
ATOM   1417  O   HOH B 466      18.072  11.978  22.145  1.00  0.00      B    O  
ATOM   1418  H1  HOH B 466      17.840  12.351  23.038  1.00  0.00      B    H  
ATOM   1419  H2  HOH B 466      18.093  12.728  21.511  1.00  0.00      B    H  
ATOM   1420  O   HOH B 467       7.789  18.594  23.558  1.00  0.00      B    O  
ATOM   1421  H1  HOH B 467       7.501  17.780  24.115  1.00  0.00      B    H  
ATOM   1422  H2  HOH B 467       8.737  18.804  23.815  1.00  0.00      B    H  
ATOM   1423  O   HOH B 468       2.277  33.184  27.377  1.00  0.00      B    O  
ATOM   1424  H1  HOH B 468       1.256  33.291  27.493  1.00  0.00      B    H  
ATOM   1425  H2  HOH B 468       2.676  32.839  28.184  1.00  0.00      B    H  
ATOM   1426  O   HOH B 469      33.522  22.293  10.610  1.00  0.00      B    O  
ATOM   1427  H1  HOH B 469      33.895  21.561  11.252  1.00  0.00      B    H  
ATOM   1428  H2  HOH B 469      33.130  22.953  11.189  1.00  0.00      B    H  
ATOM   1429  O   HOH B 470      26.942  23.813  27.678  1.00  0.00      B    O  
ATOM   1430  H1  HOH B 470      26.996  23.162  28.424  1.00  0.00      B    H  
ATOM   1431  H2  HOH B 470      27.872  24.133  27.456  1.00  0.00      B    H  
ATOM   1432  O   HOH B 471      23.897  38.412  35.668  1.00  0.00      B    O  
ATOM   1433  H1  HOH B 471      24.797  38.308  35.215  1.00  0.00      B    H  
ATOM   1434  H2  HOH B 471      23.395  39.098  35.136  1.00  0.00      B    H  
ATOM   1435  O   HOH B 472       7.458  27.485   9.705  1.00  0.00      B    O  
ATOM   1436  H1  HOH B 472       8.393  27.812   9.665  1.00  0.00      B    H  
ATOM   1437  H2  HOH B 472       7.160  27.502  10.700  1.00  0.00      B    H  
ATOM   1438  O   HOH B 473       9.735   1.624  26.624  1.00  0.00      B    O  
ATOM   1439  H1  HOH B 473       9.317   0.744  26.544  1.00  0.00      B    H  
ATOM   1440  H2  HOH B 473      10.741   1.561  26.593  1.00  0.00      B    H  
ATOM   1441  O   HOH B 474      32.237  30.970  18.182  1.00  0.00      B    O  
ATOM   1442  H1  HOH B 474      31.925  31.372  17.293  1.00  0.00      B    H  
ATOM   1443  H2  HOH B 474      33.267  31.034  18.084  1.00  0.00      B    H  
ATOM   1444  O   HOH B 475       9.981  38.683  38.161  1.00  0.00      B    O  
ATOM   1445  H1  HOH B 475       9.394  39.189  37.568  1.00  0.00      B    H  
ATOM   1446  H2  HOH B 475       9.402  38.465  38.976  1.00  0.00      B    H  
ATOM   1447  O   HOH B 476       8.391  32.088  15.728  1.00  0.00      B    O  
ATOM   1448  H1  HOH B 476       8.260  32.976  16.196  1.00  0.00      B    H  
ATOM   1449  H2  HOH B 476       8.632  32.267  14.721  1.00  0.00      B    H  
ATOM   1450  O   HOH B 477      17.053  22.537   4.645  1.00  0.00      B    O  
ATOM   1451  H1  HOH B 477      16.698  23.347   4.110  1.00  0.00      B    H  
ATOM   1452  H2  HOH B 477      16.343  21.818   4.475  1.00  0.00      B    H  
ATOM   1453  O   HOH B 478      14.154  13.640  37.886  1.00  0.00      B    O  
ATOM   1454  H1  HOH B 478      14.515  14.533  37.836  1.00  0.00      B    H  
ATOM   1455  H2  HOH B 478      14.828  13.003  37.398  1.00  0.00      B    H  
ATOM   1456  O   HOH B 479      29.929  18.441  17.860  1.00  0.00      B    O  
ATOM   1457  H1  HOH B 479      29.231  18.073  17.230  1.00  0.00      B    H  
ATOM   1458  H2  HOH B 479      30.803  18.032  17.557  1.00  0.00      B    H  
ATOM   1459  O   HOH B 480      11.896   2.440  36.456  1.00  0.00      B    O  
ATOM   1460  H1  HOH B 480      12.322   1.855  37.193  1.00  0.00      B    H  
ATOM   1461  H2  HOH B 480      12.643   3.031  35.977  1.00  0.00      B    H  
ATOM   1462  O   HOH B 481       4.164   7.676  23.304  1.00  0.00      B    O  
ATOM   1463  H1  HOH B 481       4.141   7.132  24.179  1.00  0.00      B    H  
ATOM   1464  H2  HOH B 481       4.150   7.024  22.565  1.00  0.00      B    H  
ATOM   1465  O   HOH B 482       0.979  25.143   3.662  1.00  0.00      B    O  
ATOM   1466  H1  HOH B 482       0.160  25.079   4.308  1.00  0.00      B    H  
ATOM   1467  H2  HOH B 482       0.851  24.290   3.133  1.00  0.00      B    H  
ATOM   1468  O   HOH B 483      21.806  28.404  11.124  1.00  0.00      B    O  
ATOM   1469  H1  HOH B 483      21.673  27.998  12.011  1.00  0.00      B    H  
ATOM   1470  H2  HOH B 483      22.640  29.024  11.109  1.00  0.00      B    H  
ATOM   1471  O   HOH B 484      13.212   5.014  20.342  1.00  0.00      B    O  
ATOM   1472  H1  HOH B 484      12.742   4.445  21.049  1.00  0.00      B    H  
ATOM   1473  H2  HOH B 484      12.702   5.866  20.145  1.00  0.00      B    H  
ATOM   1474  O   HOH B 485      11.853  18.673   8.775  1.00  0.00      B    O  
ATOM   1475  H1  HOH B 485      12.513  19.446   8.751  1.00  0.00      B    H  
ATOM   1476  H2  HOH B 485      12.159  17.947   8.127  1.00  0.00      B    H  
ATOM   1477  O   HOH B 486      27.677  14.928   1.395  1.00  0.00      B    O  
ATOM   1478  H1  HOH B 486      28.521  15.530   1.469  1.00  0.00      B    H  
ATOM   1479  H2  HOH B 486      26.851  15.505   1.352  1.00  0.00      B    H  
ATOM   1480  O   HOH B 487      13.633  24.165  30.065  1.00  0.00      B    O  
ATOM   1481  H1  HOH B 487      13.256  23.552  30.813  1.00  0.00      B    H  
ATOM   1482  H2  HOH B 487      12.877  24.419  29.433  1.00  0.00      B    H  
ATOM   1483  O   HOH B 488      28.140   6.434  33.239  1.00  0.00      B    O  
ATOM   1484  H1  HOH B 488      28.585   6.081  32.423  1.00  0.00      B    H  
ATOM   1485  H2  HOH B 488      28.696   7.185  33.593  1.00  0.00      B    H  
ATOM   1486  O   HOH B 489      37.080  18.162   6.156  1.00  0.00      B    O  
ATOM   1487  H1  HOH B 489      36.552  17.315   6.178  1.00  0.00      B    H  
ATOM   1488  H2  HOH B 489      37.378  18.401   7.097  1.00  0.00      B    H  
ATOM   1489  O   HOH B 490      17.998  33.630   9.264  1.00  0.00      B    O  
ATOM   1490  H1  HOH B 490      18.284  33.934   8.327  1.00  0.00      B    H  
ATOM   1491  H2  HOH B 490      17.557  34.383   9.809  1.00  0.00      B    H  
ATOM   1492  O   HOH B 491       2.246  17.322  21.952  1.00  0.00      B    O  
ATOM   1493  H1  HOH B 491       3.012  17.977  21.684  1.00  0.00      B    H  
ATOM   1494  H2  HOH B 491       2.187  16.600  21.244  1.00  0.00      B    H  
ATOM   1495  O   HOH B 492      10.406  28.833  27.406  1.00  0.00      B    O  
ATOM   1496  H1  HOH B 492      11.121  28.094  27.414  1.00  0.00      B    H  
ATOM   1497  H2  HOH B 492       9.565  28.496  26.933  1.00  0.00      B    H  
ATOM   1498  O   HOH B 493      15.351   4.214  24.134  1.00  0.00      B    O  
ATOM   1499  H1  HOH B 493      15.975   3.537  23.721  1.00  0.00      B    H  
ATOM   1500  H2  HOH B 493      15.875   4.864  24.734  1.00  0.00      B    H  
ATOM   1501  O   HOH B 494      20.284  19.874  14.549  1.00  0.00      B    O  
ATOM   1502  H1  HOH B 494      20.693  19.050  14.998  1.00  0.00      B    H  
ATOM   1503  H2  HOH B 494      19.490  20.146  15.149  1.00  0.00      B    H  
ATOM   1504  O   HOH B 495      15.927  37.345  31.977  1.00  0.00      B    O  
ATOM   1505  H1  HOH B 495      16.093  36.432  32.395  1.00  0.00      B    H  
ATOM   1506  H2  HOH B 495      15.003  37.550  32.382  1.00  0.00      B    H  
ATOM   1507  O   HOH B 496      11.907   1.406  18.655  1.00  0.00      B    O  
ATOM   1508  H1  HOH B 496      11.678   0.477  19.012  1.00  0.00      B    H  
ATOM   1509  H2  HOH B 496      12.397   1.860  19.412  1.00  0.00      B    H  
ATOM   1510  O   HOH B 497       7.099  26.804  27.393  1.00  0.00      B    O  
ATOM   1511  H1  HOH B 497       6.676  27.166  28.260  1.00  0.00      B    H  
ATOM   1512  H2  HOH B 497       7.970  26.291  27.721  1.00  0.00      B    H  
ATOM   1513  O   HOH B 498      31.837   0.459  15.279  1.00  0.00      B    O  
ATOM   1514  H1  HOH B 498      32.661   0.893  15.686  1.00  0.00      B    H  
ATOM   1515  H2  HOH B 498      31.916  -0.570  15.368  1.00  0.00      B    H  
ATOM   1516  O   HOH B 499      38.497   8.626  21.450  1.00  0.00      B    O  
ATOM   1517  H1  HOH B 499      38.070   8.700  22.365  1.00  0.00      B    H  
ATOM   1518  H2  HOH B 499      38.248   9.434  20.882  1.00  0.00      B    H  
ATOM   1519  O   HOH B 500      26.210  36.937  11.606  1.00  0.00      B    O  
ATOM   1520  H1  HOH B 500      27.055  36.427  11.681  1.00  0.00      B    H  
ATOM   1521  H2  HOH B 500      26.377  37.924  11.631  1.00  0.00      B    H  
ATOM   1522  O   HOH B 501      12.259  22.813  38.822  1.00  0.00      B    O  
ATOM   1523  H1  HOH B 501      13.091  22.548  38.321  1.00  0.00      B    H  
ATOM   1524  H2  HOH B 501      12.138  22.135  39.617  1.00  0.00      B    H  
ATOM   1525  O   HOH B 502       5.749  18.703  12.676  1.00  0.00      B    O  
ATOM   1526  H1  HOH B 502       6.112  17.954  13.273  1.00  0.00      B    H  
ATOM   1527  H2  HOH B 502       5.483  18.258  11.814  1.00  0.00      B    H  
ATOM   1528  O   HOH B 503      12.641  18.056  18.740  1.00  0.00      B    O  
ATOM   1529  H1  HOH B 503      13.590  17.859  18.456  1.00  0.00      B    H  
ATOM   1530  H2  HOH B 503      12.514  17.763  19.661  1.00  0.00      B    H  
ATOM   1531  O   HOH B 504       1.879  15.076   3.084  1.00  0.00      B    O  
ATOM   1532  H1  HOH B 504       2.356  15.376   2.149  1.00  0.00      B    H  
ATOM   1533  H2  HOH B 504       0.937  15.486   3.071  1.00  0.00      B    H  
ATOM   1534  O   HOH B 505      23.574  16.606  32.596  1.00  0.00      B    O  
ATOM   1535  H1  HOH B 505      24.524  16.635  32.258  1.00  0.00      B    H  
ATOM   1536  H2  HOH B 505      23.464  17.399  33.195  1.00  0.00      B    H  
ATOM   1537  O   HOH B 506      38.877  23.022  19.628  1.00  0.00      B    O  
ATOM   1538  H1  HOH B 506      38.197  23.657  19.252  1.00  0.00      B    H  
ATOM   1539  H2  HOH B 506      39.700  23.627  19.863  1.00  0.00      B    H  
ATOM   1540  O   HOH B 507      12.898   4.203   1.130  1.00  0.00      B    O  
ATOM   1541  H1  HOH B 507      12.586   3.195   1.112  1.00  0.00      B    H  
ATOM   1542  H2  HOH B 507      13.672   4.295   1.797  1.00  0.00      B    H  
ATOM   1543  O   HOH B 508      22.921  25.841  35.569  1.00  0.00      B    O  
ATOM   1544  H1  HOH B 508      23.508  25.182  36.116  1.00  0.00      B    H  
ATOM   1545  H2  HOH B 508      23.560  26.238  34.840  1.00  0.00      B    H  
ATOM   1546  O   HOH B 509      18.296  29.404  32.062  1.00  0.00      B    O  
ATOM   1547  H1  HOH B 509      17.872  29.089  31.210  1.00  0.00      B    H  
ATOM   1548  H2  HOH B 509      18.646  28.510  32.457  1.00  0.00      B    H  
ATOM   1549  O   HOH B 510      27.706  28.322  24.509  1.00  0.00      B    O  
ATOM   1550  H1  HOH B 510      27.686  27.838  23.640  1.00  0.00      B    H  
ATOM   1551  H2  HOH B 510      26.864  27.971  24.996  1.00  0.00      B    H  
ATOM   1552  O   HOH B 511      25.913  31.486   6.576  1.00  0.00      B    O  
ATOM   1553  H1  HOH B 511      26.417  31.066   7.359  1.00  0.00      B    H  
ATOM   1554  H2  HOH B 511      25.604  32.397   6.817  1.00  0.00      B    H  
ATOM   1555  O   HOH B 512       1.601  20.142  18.179  1.00  0.00      B    O  
ATOM   1556  H1  HOH B 512       2.369  20.135  18.840  1.00  0.00      B    H  
ATOM   1557  H2  HOH B 512       1.922  20.309  17.173  1.00  0.00      B    H  
ATOM   1558  O   HOH B 513      19.901   7.731  24.702  1.00  0.00      B    O  
ATOM   1559  H1  HOH B 513      19.130   7.100  24.688  1.00  0.00      B    H  
ATOM   1560  H2  HOH B 513      20.585   7.368  24.020  1.00  0.00      B    H  
ATOM   1561  O   HOH B 514      32.313  12.498   1.494  1.00  0.00      B    O  
ATOM   1562  H1  HOH B 514      31.595  13.070   1.863  1.00  0.00      B    H  
ATOM   1563  H2  HOH B 514      32.608  11.772   2.180  1.00  0.00      B    H  
ATOM   1564  O   HOH B 515      35.831  22.903   7.010  1.00  0.00      B    O  
ATOM   1565  H1  HOH B 515      35.176  22.578   6.309  1.00  0.00      B    H  
ATOM   1566  H2  HOH B 515      36.760  22.852   6.633  1.00  0.00      B    H  
ATOM   1567  O   HOH B 516      19.297  11.880   7.286  1.00  0.00      B    O  
ATOM   1568  H1  HOH B 516      20.144  12.376   7.402  1.00  0.00      B    H  
ATOM   1569  H2  HOH B 516      18.651  12.437   6.722  1.00  0.00      B    H  
ATOM   1570  O   HOH B 517       7.453   5.054   5.209  1.00  0.00      B    O  
ATOM   1571  H1  HOH B 517       7.179   4.336   5.876  1.00  0.00      B    H  
ATOM   1572  H2  HOH B 517       6.620   5.391   4.825  1.00  0.00      B    H  
ATOM   1573  O   HOH B 518      37.628  27.420  20.643  1.00  0.00      B    O  
ATOM   1574  H1  HOH B 518      38.382  27.858  20.184  1.00  0.00      B    H  
ATOM   1575  H2  HOH B 518      37.867  27.475  21.618  1.00  0.00      B    H  
ATOM   1576  O   HOH B 519       5.575  16.857  10.478  1.00  0.00      B    O  
ATOM   1577  H1  HOH B 519       6.559  17.062  10.226  1.00  0.00      B    H  
ATOM   1578  H2  HOH B 519       5.034  17.375   9.814  1.00  0.00      B    H  
ATOM   1579  O   HOH B 520       2.182  35.220   8.248  1.00  0.00      B    O  
ATOM   1580  H1  HOH B 520       1.645  36.034   8.433  1.00  0.00      B    H  
ATOM   1581  H2  HOH B 520       1.708  34.408   8.656  1.00  0.00      B    H  
ATOM   1582  O   HOH B 521       3.206  39.392  16.301  1.00  0.00      B    O  
ATOM   1583  H1  HOH B 521       3.789  38.668  16.644  1.00  0.00      B    H  
ATOM   1584  H2  HOH B 521       2.305  39.255  16.739  1.00  0.00      B    H  
ATOM   1585  O   HOH B 522       5.243  23.655  10.001  1.00  0.00      B    O  
ATOM   1586  H1  HOH B 522       5.013  24.662   9.853  1.00  0.00      B    H  
ATOM   1587  H2  HOH B 522       4.922  23.064   9.271  1.00  0.00      B    H  
ATOM   1588  O   HOH B 523      15.888  36.500  15.471  1.00  0.00      B    O  
ATOM   1589  H1  HOH B 523      16.744  35.936  15.157  1.00  0.00      B    H  
ATOM   1590  H2  HOH B 523      16.268  37.332  15.903  1.00  0.00      B    H  
ATOM   1591  O   HOH B 524      31.093  29.785  27.050  1.00  0.00      B    O  
ATOM   1592  H1  HOH B 524      30.871  29.061  27.731  1.00  0.00      B    H  
ATOM   1593  H2  HOH B 524      32.046  29.632  26.706  1.00  0.00      B    H  
ATOM   1594  O   HOH B 525      12.501   1.641   5.690  1.00  0.00      B    O  
ATOM   1595  H1  HOH B 525      12.077   0.744   5.434  1.00  0.00      B    H  
ATOM   1596  H2  HOH B 525      13.071   1.847   4.858  1.00  0.00      B    H  
ATOM   1597  O   HOH B 526      26.065  25.465  14.280  1.00  0.00      B    O  
ATOM   1598  H1  HOH B 526      25.511  24.610  14.422  1.00  0.00      B    H  
ATOM   1599  H2  HOH B 526      26.464  25.405  13.347  1.00  0.00      B    H  
ATOM   1600  O   HOH B 527       2.013  16.380  35.970  1.00  0.00      B    O  
ATOM   1601  H1  HOH B 527       2.236  17.350  36.007  1.00  0.00      B    H  
ATOM   1602  H2  HOH B 527       2.745  15.926  35.448  1.00  0.00      B    H  
ATOM   1603  O   HOH B 528      14.482  11.560   4.073  1.00  0.00      B    O  
ATOM   1604  H1  HOH B 528      13.685  11.853   4.641  1.00  0.00      B    H  
ATOM   1605  H2  HOH B 528      14.113  11.407   3.178  1.00  0.00      B    H  
ATOM   1606  O   HOH B 529      10.600  21.189   7.786  1.00  0.00      B    O  
ATOM   1607  H1  HOH B 529      10.840  20.235   7.869  1.00  0.00      B    H  
ATOM   1608  H2  HOH B 529      10.915  21.537   6.882  1.00  0.00      B    H  
ATOM   1609  O   HOH B 530      13.421  21.771   9.828  1.00  0.00      B    O  
ATOM   1610  H1  HOH B 530      14.237  22.414   9.963  1.00  0.00      B    H  
ATOM   1611  H2  HOH B 530      13.301  21.275  10.721  1.00  0.00      B    H  
ATOM   1612  O   HOH B 531       4.287  33.643  23.573  1.00  0.00      B    O  
ATOM   1613  H1  HOH B 531       3.471  33.013  23.619  1.00  0.00      B    H  
ATOM   1614  H2  HOH B 531       5.120  33.114  23.866  1.00  0.00      B    H  
ATOM   1615  O   HOH B 532      11.880   7.130  19.406  1.00  0.00      B    O  
ATOM   1616  H1  HOH B 532      10.876   7.224  19.245  1.00  0.00      B    H  
ATOM   1617  H2  HOH B 532      12.393   7.904  18.932  1.00  0.00      B    H  
ATOM   1618  O   HOH B 533      26.156  37.651  27.373  1.00  0.00      B    O  
ATOM   1619  H1  HOH B 533      25.467  38.159  26.799  1.00  0.00      B    H  
ATOM   1620  H2  HOH B 533      26.094  38.060  28.327  1.00  0.00      B    H  
ATOM   1621  O   HOH B 534      28.253  35.072  36.322  1.00  0.00      B    O  
ATOM   1622  H1  HOH B 534      28.240  34.099  36.269  1.00  0.00      B    H  
ATOM   1623  H2  HOH B 534      27.968  35.352  37.255  1.00  0.00      B    H  
ATOM   1624  O   HOH B 535      14.824  38.019   8.482  1.00  0.00      B    O  
ATOM   1625  H1  HOH B 535      14.246  38.429   9.165  1.00  0.00      B    H  
ATOM   1626  H2  HOH B 535      14.960  38.766   7.783  1.00  0.00      B    H  
ATOM   1627  O   HOH B 536       5.129  17.763  26.142  1.00  0.00      B    O  
ATOM   1628  H1  HOH B 536       4.344  17.700  25.498  1.00  0.00      B    H  
ATOM   1629  H2  HOH B 536       5.922  17.338  25.651  1.00  0.00      B    H  
ATOM   1630  O   HOH B 537      25.645  22.842  33.338  1.00  0.00      B    O  
ATOM   1631  H1  HOH B 537      26.392  22.904  33.993  1.00  0.00      B    H  
ATOM   1632  H2  HOH B 537      25.892  23.431  32.540  1.00  0.00      B    H  
ATOM   1633  O   HOH B 538       3.420   6.279  20.981  1.00  0.00      B    O  
ATOM   1634  H1  HOH B 538       2.964   5.388  21.134  1.00  0.00      B    H  
ATOM   1635  H2  HOH B 538       2.774   6.919  20.492  1.00  0.00      B    H  
ATOM   1636  O   HOH B 539      29.742   7.197  30.335  1.00  0.00      B    O  
ATOM   1637  H1  HOH B 539      30.733   6.924  30.158  1.00  0.00      B    H  
ATOM   1638  H2  HOH B 539      29.302   6.326  30.624  1.00  0.00      B    H  
ATOM   1639  O   HOH B 540       3.448   3.179  11.965  1.00  0.00      B    O  
ATOM   1640  H1  HOH B 540       3.689   3.233  10.996  1.00  0.00      B    H  
ATOM   1641  H2  HOH B 540       3.363   2.189  12.263  1.00  0.00      B    H  
ATOM   1642  O   HOH B 541      23.986  35.572  21.844  1.00  0.00      B    O  
ATOM   1643  H1  HOH B 541      22.996  35.253  21.883  1.00  0.00      B    H  
ATOM   1644  H2  HOH B 541      24.511  34.782  21.538  1.00  0.00      B    H  
ATOM   1645  O   HOH B 542      34.203  19.241  21.091  1.00  0.00      B    O  
ATOM   1646  H1  HOH B 542      34.224  19.763  21.981  1.00  0.00      B    H  
ATOM   1647  H2  HOH B 542      35.157  18.834  20.825  1.00  0.00      B    H  
ATOM   1648  O   HOH B 543      22.411  15.898  12.349  1.00  0.00      B    O  
ATOM   1649  H1  HOH B 543      22.726  15.115  12.848  1.00  0.00      B    H  
ATOM   1650  H2  HOH B 543      21.592  16.220  12.793  1.00  0.00      B    H  
ATOM   1651  O   HOH B 544      15.035   8.033  37.407  1.00  0.00      B    O  
ATOM   1652  H1  HOH B 544      15.919   8.063  36.904  1.00  0.00      B    H  
ATOM   1653  H2  HOH B 544      15.040   7.330  38.089  1.00  0.00      B    H  
ATOM   1654  O   HOH B 545      33.859  34.874  33.060  1.00  0.00      B    O  
ATOM   1655  H1  HOH B 545      34.067  35.413  33.908  1.00  0.00      B    H  
ATOM   1656  H2  HOH B 545      32.832  34.679  33.055  1.00  0.00      B    H  
ATOM   1657  O   HOH B 546      36.355  12.095  37.957  1.00  0.00      B    O  
ATOM   1658  H1  HOH B 546      36.478  12.087  38.966  1.00  0.00      B    H  
ATOM   1659  H2  HOH B 546      36.000  11.190  37.665  1.00  0.00      B    H  
ATOM   1660  O   HOH B 547      23.541  35.636  24.597  1.00  0.00      B    O  
ATOM   1661  H1  HOH B 547      24.347  35.322  25.210  1.00  0.00      B    H  
ATOM   1662  H2  HOH B 547      23.806  35.700  23.659  1.00  0.00      B    H  
ATOM   1663  O   HOH B 548      10.799  11.659  29.135  1.00  0.00      B    O  
ATOM   1664  H1  HOH B 548      11.722  11.374  29.027  1.00  0.00      B    H  
ATOM   1665  H2  HOH B 548      10.654  12.154  29.966  1.00  0.00      B    H  
ATOM   1666  O   HOH B 549      18.782  31.270   0.713  1.00  0.00      B    O  
ATOM   1667  H1  HOH B 549      19.381  31.007  -0.075  1.00  0.00      B    H  
ATOM   1668  H2  HOH B 549      18.402  32.169   0.497  1.00  0.00      B    H  
ATOM   1669  O   HOH B 550      23.475  14.269  38.577  1.00  0.00      B    O  
ATOM   1670  H1  HOH B 550      22.884  13.499  38.409  1.00  0.00      B    H  
ATOM   1671  H2  HOH B 550      24.424  13.968  38.356  1.00  0.00      B    H  
ATOM   1672  O   HOH B 551       7.972  23.937  24.570  1.00  0.00      B    O  
ATOM   1673  H1  HOH B 551       8.624  23.474  25.203  1.00  0.00      B    H  
ATOM   1674  H2  HOH B 551       7.895  23.301  23.764  1.00  0.00      B    H  
ATOM   1675  O   HOH B 552      25.255   2.614  17.155  1.00  0.00      B    O  
ATOM   1676  H1  HOH B 552      24.769   2.873  18.022  1.00  0.00      B    H  
ATOM   1677  H2  HOH B 552      24.528   2.021  16.696  1.00  0.00      B    H  
ATOM   1678  O   HOH B 553      32.971  10.422   3.024  1.00  0.00      B    O  
ATOM   1679  H1  HOH B 553      33.613   9.645   2.842  1.00  0.00      B    H  
ATOM   1680  H2  HOH B 553      32.267  10.146   3.743  1.00  0.00      B    H  
ATOM   1681  O   HOH B 554      13.345   0.336  38.045  1.00  0.00      B    O  
ATOM   1682  H1  HOH B 554      12.584  -0.347  37.942  1.00  0.00      B    H  
ATOM   1683  H2  HOH B 554      13.977   0.218  37.253  1.00  0.00      B    H  
ATOM   1684  O   HOH B 555      13.185  13.136  33.466  1.00  0.00      B    O  
ATOM   1685  H1  HOH B 555      13.065  12.392  34.160  1.00  0.00      B    H  
ATOM   1686  H2  HOH B 555      14.183  13.220  33.325  1.00  0.00      B    H  
ATOM   1687  O   HOH B 556      27.752   5.237  14.470  1.00  0.00      B    O  
ATOM   1688  H1  HOH B 556      27.888   4.784  13.584  1.00  0.00      B    H  
ATOM   1689  H2  HOH B 556      27.262   6.062  14.268  1.00  0.00      B    H  
ATOM   1690  O   HOH B 557      17.535  11.347  34.412  1.00  0.00      B    O  
ATOM   1691  H1  HOH B 557      18.104  10.867  33.693  1.00  0.00      B    H  
ATOM   1692  H2  HOH B 557      18.066  12.090  34.789  1.00  0.00      B    H  
ATOM   1693  O   HOH B 558      25.416  37.629  21.124  1.00  0.00      B    O  
ATOM   1694  H1  HOH B 558      26.254  37.280  20.765  1.00  0.00      B    H  
ATOM   1695  H2  HOH B 558      24.907  36.874  21.644  1.00  0.00      B    H  
ATOM   1696  O   HOH B 559      18.641   4.162  37.400  1.00  0.00      B    O  
ATOM   1697  H1  HOH B 559      18.301   4.449  36.516  1.00  0.00      B    H  
ATOM   1698  H2  HOH B 559      19.434   4.808  37.575  1.00  0.00      B    H  
ATOM   1699  O   HOH B 560      15.278  21.681  31.147  1.00  0.00      B    O  
ATOM   1700  H1  HOH B 560      15.856  22.104  31.880  1.00  0.00      B    H  
ATOM   1701  H2  HOH B 560      15.779  21.692  30.257  1.00  0.00      B    H  
ATOM   1702  O   HOH B 561       6.072  21.558  37.596  1.00  0.00      B    O  
ATOM   1703  H1  HOH B 561       5.321  22.218  37.458  1.00  0.00      B    H  
ATOM   1704  H2  HOH B 561       5.851  20.743  36.998  1.00  0.00      B    H  
ATOM   1705  O   HOH B 562      36.538   1.358  22.935  1.00  0.00      B    O  
ATOM   1706  H1  HOH B 562      35.677   1.021  22.621  1.00  0.00      B    H  
ATOM   1707  H2  HOH B 562      37.051   0.599  23.346  1.00  0.00      B    H  
ATOM   1708  O   HOH B 563      29.460  37.289  35.488  1.00  0.00      B    O  
ATOM   1709  H1  HOH B 563      29.093  36.375  35.726  1.00  0.00      B    H  
ATOM   1710  H2  HOH B 563      30.314  37.197  34.882  1.00  0.00      B    H  
ATOM   1711  O   HOH B 564       4.401  30.497   4.832  1.00  0.00      B    O  
ATOM   1712  H1  HOH B 564       5.419  30.441   4.837  1.00  0.00      B    H  
ATOM   1713  H2  HOH B 564       4.036  30.038   4.071  1.00  0.00      B    H  
ATOM   1714  O   HOH B 565      20.406  22.255   9.453  1.00  0.00      B    O  
ATOM   1715  H1  HOH B 565      21.245  21.794   9.618  1.00  0.00      B    H  
ATOM   1716  H2  HOH B 565      20.465  23.181   9.930  1.00  0.00      B    H  
ATOM   1717  O   HOH B 566      28.760  32.679  15.889  1.00  0.00      B    O  
ATOM   1718  H1  HOH B 566      28.431  32.527  16.837  1.00  0.00      B    H  
ATOM   1719  H2  HOH B 566      28.409  33.609  15.573  1.00  0.00      B    H  
ATOM   1720  O   HOH B 567      29.526  25.012  24.274  1.00  0.00      B    O  
ATOM   1721  H1  HOH B 567      29.473  25.342  25.229  1.00  0.00      B    H  
ATOM   1722  H2  HOH B 567      28.989  25.662  23.723  1.00  0.00      B    H  
ATOM   1723  O   HOH B 568       9.157   4.714  14.919  1.00  0.00      B    O  
ATOM   1724  H1  HOH B 568       9.191   5.574  15.420  1.00  0.00      B    H  
ATOM   1725  H2  HOH B 568       9.785   4.050  15.411  1.00  0.00      B    H  
ATOM   1726  O   HOH B 569      35.387  21.013  29.527  1.00  0.00      B    O  
ATOM   1727  H1  HOH B 569      35.503  21.959  29.174  1.00  0.00      B    H  
ATOM   1728  H2  HOH B 569      35.343  20.383  28.726  1.00  0.00      B    H  
ATOM   1729  O   HOH B 570       3.733   3.678  26.332  1.00  0.00      B    O  
ATOM   1730  H1  HOH B 570       2.979   3.525  25.658  1.00  0.00      B    H  
ATOM   1731  H2  HOH B 570       3.984   4.667  26.216  1.00  0.00      B    H  
ATOM   1732  O   HOH B 571       0.951  37.988  31.550  1.00  0.00      B    O  
ATOM   1733  H1  HOH B 571       1.539  38.730  31.914  1.00  0.00      B    H  
ATOM   1734  H2  HOH B 571       0.538  38.412  30.767  1.00  0.00      B    H  
ATOM   1735  O   HOH B 572      21.335  17.272  15.875  1.00  0.00      B    O  
ATOM   1736  H1  HOH B 572      21.008  16.787  15.036  1.00  0.00      B    H  
ATOM   1737  H2  HOH B 572      22.289  17.539  15.717  1.00  0.00      B    H  
ATOM   1738  O   HOH B 573      18.293   0.407  14.085  1.00  0.00      B    O  
ATOM   1739  H1  HOH B 573      18.988   1.169  14.156  1.00  0.00      B    H  
ATOM   1740  H2  HOH B 573      17.953   0.368  13.114  1.00  0.00      B    H  
ATOM   1741  O   HOH B 574      21.852  -0.340   3.210  1.00  0.00      B    O  
ATOM   1742  H1  HOH B 574      22.462   0.269   3.786  1.00  0.00      B    H  
ATOM   1743  H2  HOH B 574      20.982   0.171   3.036  1.00  0.00      B    H  
ATOM   1744  O   HOH B 575      15.756  18.819   5.206  1.00  0.00      B    O  
ATOM   1745  H1  HOH B 575      15.623  19.416   6.028  1.00  0.00      B    H  
ATOM   1746  H2  HOH B 575      16.166  17.970   5.462  1.00  0.00      B    H  
ATOM   1747  O   HOH B 576       6.799  17.351  36.306  1.00  0.00      B    O  
ATOM   1748  H1  HOH B 576       7.448  17.258  35.486  1.00  0.00      B    H  
ATOM   1749  H2  HOH B 576       6.144  16.583  36.242  1.00  0.00      B    H  
ATOM   1750  O   HOH B 577      11.139  32.476  16.726  1.00  0.00      B    O  
ATOM   1751  H1  HOH B 577      10.447  32.331  16.017  1.00  0.00      B    H  
ATOM   1752  H2  HOH B 577      11.008  33.355  17.195  1.00  0.00      B    H  
ATOM   1753  O   HOH B 578       6.414   3.627  23.154  1.00  0.00      B    O  
ATOM   1754  H1  HOH B 578       7.130   3.334  23.867  1.00  0.00      B    H  
ATOM   1755  H2  HOH B 578       6.744   4.558  22.862  1.00  0.00      B    H  
ATOM   1756  O   HOH B 579      32.754  37.960  21.584  1.00  0.00      B    O  
ATOM   1757  H1  HOH B 579      33.490  38.678  21.696  1.00  0.00      B    H  
ATOM   1758  H2  HOH B 579      31.895  38.464  21.371  1.00  0.00      B    H  
ATOM   1759  O   HOH B 580      16.483  11.874  17.393  1.00  0.00      B    O  
ATOM   1760  H1  HOH B 580      16.460  12.762  16.885  1.00  0.00      B    H  
ATOM   1761  H2  HOH B 580      16.708  11.133  16.731  1.00  0.00      B    H  
ATOM   1762  O   HOH B 581       6.961  14.450  28.638  1.00  0.00      B    O  
ATOM   1763  H1  HOH B 581       7.517  15.010  27.970  1.00  0.00      B    H  
ATOM   1764  H2  HOH B 581       7.568  14.134  29.348  1.00  0.00      B    H  
ATOM   1765  O   HOH B 582       8.551  14.465  20.145  1.00  0.00      B    O  
ATOM   1766  H1  HOH B 582       8.076  14.083  19.347  1.00  0.00      B    H  
ATOM   1767  H2  HOH B 582       8.027  15.275  20.477  1.00  0.00      B    H  
ATOM   1768  O   HOH B 583      38.699  39.077   6.138  1.00  0.00      B    O  
ATOM   1769  H1  HOH B 583      39.366  39.583   5.569  1.00  0.00      B    H  
ATOM   1770  H2  HOH B 583      38.892  38.064   6.023  1.00  0.00      B    H  
ATOM   1771  O   HOH B 584      11.059  17.394  35.497  1.00  0.00      B    O  
ATOM   1772  H1  HOH B 584      11.753  16.975  34.861  1.00  0.00      B    H  
ATOM   1773  H2  HOH B 584      11.355  18.271  35.884  1.00  0.00      B    H  
ATOM   1774  O   HOH B 585       8.874  34.684  16.745  1.00  0.00      B    O  
ATOM   1775  H1  HOH B 585       9.680  34.617  17.430  1.00  0.00      B    H  
ATOM   1776  H2  HOH B 585       9.237  35.163  15.914  1.00  0.00      B    H  
ATOM   1777  O   HOH B 586      28.501  18.101  37.840  1.00  0.00      B    O  
ATOM   1778  H1  HOH B 586      27.792  17.611  38.259  1.00  0.00      B    H  
ATOM   1779  H2  HOH B 586      28.699  18.983  38.289  1.00  0.00      B    H  
ATOM   1780  O   HOH B 587      20.993  31.182  18.050  1.00  0.00      B    O  
ATOM   1781  H1  HOH B 587      20.503  32.109  17.980  1.00  0.00      B    H  
ATOM   1782  H2  HOH B 587      21.768  31.271  18.694  1.00  0.00      B    H  
ATOM   1783  O   HOH B 588      11.546  38.378  20.110  1.00  0.00      B    O  
ATOM   1784  H1  HOH B 588      10.795  37.681  20.291  1.00  0.00      B    H  
ATOM   1785  H2  HOH B 588      12.240  37.850  19.630  1.00  0.00      B    H  
ATOM   1786  O   HOH B 589       4.009  11.669  30.086  1.00  0.00      B    O  
ATOM   1787  H1  HOH B 589       4.642  11.765  30.891  1.00  0.00      B    H  
ATOM   1788  H2  HOH B 589       4.603  11.735  29.228  1.00  0.00      B    H  
ATOM   1789  O   HOH B 590       8.812   3.116  36.897  1.00  0.00      B    O  
ATOM   1790  H1  HOH B 590       8.332   3.426  37.709  1.00  0.00      B    H  
ATOM   1791  H2  HOH B 590       9.782   2.972  37.103  1.00  0.00      B    H  
ATOM   1792  O   HOH B 591      21.319  26.207  13.690  1.00  0.00      B    O  
ATOM   1793  H1  HOH B 591      20.703  26.523  14.477  1.00  0.00      B    H  
ATOM   1794  H2  HOH B 591      22.252  26.602  13.772  1.00  0.00      B    H  
ATOM   1795  O   HOH B 592      17.109  10.779   8.611  1.00  0.00      B    O  
ATOM   1796  H1  HOH B 592      17.350  10.759   9.582  1.00  0.00      B    H  
ATOM   1797  H2  HOH B 592      17.924  11.146   8.126  1.00  0.00      B    H  
ATOM   1798  O   HOH B 593      12.808  22.013  31.866  1.00  0.00      B    O  
ATOM   1799  H1  HOH B 593      13.780  21.761  31.832  1.00  0.00      B    H  
ATOM   1800  H2  HOH B 593      12.399  21.592  32.684  1.00  0.00      B    H  
ATOM   1801  O   HOH B 594       2.878   0.969  13.554  1.00  0.00      B    O  
ATOM   1802  H1  HOH B 594       2.386   1.567  14.296  1.00  0.00      B    H  
ATOM   1803  H2  HOH B 594       2.708   0.035  13.761  1.00  0.00      B    H  
ATOM   1804  O   HOH B 595      33.452   8.949   5.891  1.00  0.00      B    O  
ATOM   1805  H1  HOH B 595      33.205   8.674   6.860  1.00  0.00      B    H  
ATOM   1806  H2  HOH B 595      32.821   9.682   5.543  1.00  0.00      B    H  
ATOM   1807  O   HOH B 596      21.614  35.709  31.945  1.00  0.00      B    O  
ATOM   1808  H1  HOH B 596      20.681  35.713  31.636  1.00  0.00      B    H  
ATOM   1809  H2  HOH B 596      21.683  35.083  32.774  1.00  0.00      B    H  
ATOM   1810  O   HOH B 597       5.622  36.466  15.299  1.00  0.00      B    O  
ATOM   1811  H1  HOH B 597       6.153  37.306  15.220  1.00  0.00      B    H  
ATOM   1812  H2  HOH B 597       6.097  35.830  14.690  1.00  0.00      B    H  
ATOM   1813  O   HOH B 598       9.310  36.711   4.678  1.00  0.00      B    O  
ATOM   1814  H1  HOH B 598       9.035  36.542   3.711  1.00  0.00      B    H  
ATOM   1815  H2  HOH B 598       9.534  37.706   4.746  1.00  0.00      B    H  
ATOM   1816  O   HOH B 599       9.863  38.695  14.522  1.00  0.00      B    O  
ATOM   1817  H1  HOH B 599       9.203  38.714  15.300  1.00  0.00      B    H  
ATOM   1818  H2  HOH B 599       9.993  37.650  14.422  1.00  0.00      B    H  
ATOM   1819  O   HOH B 600      39.034  32.954   2.268  1.00  0.00      B    O  
ATOM   1820  H1  HOH B 600      39.915  32.988   1.791  1.00  0.00      B    H  
ATOM   1821  H2  HOH B 600      38.493  32.174   1.919  1.00  0.00      B    H  
ATOM   1822  O   HOH B 601      31.175  10.343  23.348  1.00  0.00      B    O  
ATOM   1823  H1  HOH B 601      31.911  10.702  23.946  1.00  0.00      B    H  
ATOM   1824  H2  HOH B 601      30.387   9.923  23.958  1.00  0.00      B    H  
ATOM   1825  O   HOH B 602       6.756   1.272  12.888  1.00  0.00      B    O  
ATOM   1826  H1  HOH B 602       6.259   1.402  11.972  1.00  0.00      B    H  
ATOM   1827  H2  HOH B 602       7.657   1.675  12.773  1.00  0.00      B    H  
ATOM   1828  O   HOH B 603      10.907   8.424  13.810  1.00  0.00      B    O  
ATOM   1829  H1  HOH B 603      11.188   8.426  14.739  1.00  0.00      B    H  
ATOM   1830  H2  HOH B 603      11.146   9.315  13.339  1.00  0.00      B    H  
ATOM   1831  O   HOH B 604       4.984  13.947  14.997  1.00  0.00      B    O  
ATOM   1832  H1  HOH B 604       5.793  13.390  14.792  1.00  0.00      B    H  
ATOM   1833  H2  HOH B 604       4.171  13.467  14.724  1.00  0.00      B    H  
ATOM   1834  O   HOH B 605      35.495  29.653  27.530  1.00  0.00      B    O  
ATOM   1835  H1  HOH B 605      35.452  30.591  27.928  1.00  0.00      B    H  
ATOM   1836  H2  HOH B 605      34.865  29.580  26.764  1.00  0.00      B    H  
ATOM   1837  O   HOH B 606      12.225   3.146  22.096  1.00  0.00      B    O  
ATOM   1838  H1  HOH B 606      12.559   3.328  23.033  1.00  0.00      B    H  
ATOM   1839  H2  HOH B 606      11.227   3.273  22.066  1.00  0.00      B    H  
ATOM   1840  O   HOH B 607      35.820   8.582  34.887  1.00  0.00      B    O  
ATOM   1841  H1  HOH B 607      36.193   9.246  34.187  1.00  0.00      B    H  
ATOM   1842  H2  HOH B 607      36.516   8.056  35.357  1.00  0.00      B    H  
ATOM   1843  O   HOH B 608       5.135   3.100   3.537  1.00  0.00      B    O  
ATOM   1844  H1  HOH B 608       5.192   4.131   3.521  1.00  0.00      B    H  
ATOM   1845  H2  HOH B 608       4.166   2.879   3.843  1.00  0.00      B    H  
ATOM   1846  O   HOH B 609      19.122  36.908  11.605  1.00  0.00      B    O  
ATOM   1847  H1  HOH B 609      18.269  36.734  11.055  1.00  0.00      B    H  
ATOM   1848  H2  HOH B 609      19.847  36.322  11.236  1.00  0.00      B    H  
ATOM   1849  O   HOH B 610      35.520   0.583  29.048  1.00  0.00      B    O  
ATOM   1850  H1  HOH B 610      35.919   1.039  28.214  1.00  0.00      B    H  
ATOM   1851  H2  HOH B 610      34.996  -0.196  28.724  1.00  0.00      B    H  
ATOM   1852  O   HOH B 611      28.591   4.066   4.454  1.00  0.00      B    O  
ATOM   1853  H1  HOH B 611      28.197   3.417   3.781  1.00  0.00      B    H  
ATOM   1854  H2  HOH B 611      29.619   3.952   4.548  1.00  0.00      B    H  
ATOM   1855  O   HOH B 612      20.662   5.848  30.407  1.00  0.00      B    O  
ATOM   1856  H1  HOH B 612      19.722   5.660  30.119  1.00  0.00      B    H  
ATOM   1857  H2  HOH B 612      20.916   5.253  31.164  1.00  0.00      B    H  
ATOM   1858  O   HOH B 613      33.661  19.213  25.197  1.00  0.00      B    O  
ATOM   1859  H1  HOH B 613      33.079  20.087  25.376  1.00  0.00      B    H  
ATOM   1860  H2  HOH B 613      33.091  18.375  25.301  1.00  0.00      B    H  
ATOM   1861  O   HOH B 614      13.430  11.671   1.478  1.00  0.00      B    O  
ATOM   1862  H1  HOH B 614      12.462  11.310   1.390  1.00  0.00      B    H  
ATOM   1863  H2  HOH B 614      14.066  11.248   0.837  1.00  0.00      B    H  
ATOM   1864  O   HOH B 615       9.209  36.060   2.042  1.00  0.00      B    O  
ATOM   1865  H1  HOH B 615       8.874  36.957   1.652  1.00  0.00      B    H  
ATOM   1866  H2  HOH B 615      10.027  35.715   1.638  1.00  0.00      B    H  
ATOM   1867  O   HOH B 616       5.283  19.935  32.766  1.00  0.00      B    O  
ATOM   1868  H1  HOH B 616       4.830  19.032  32.610  1.00  0.00      B    H  
ATOM   1869  H2  HOH B 616       6.270  19.787  32.354  1.00  0.00      B    H  
ATOM   1870  O   HOH B 617       9.831   5.182   4.237  1.00  0.00      B    O  
ATOM   1871  H1  HOH B 617      10.467   4.658   4.881  1.00  0.00      B    H  
ATOM   1872  H2  HOH B 617       8.951   5.334   4.771  1.00  0.00      B    H  
ATOM   1873  O   HOH B 618      17.163  19.091  20.673  1.00  0.00      B    O  
ATOM   1874  H1  HOH B 618      16.925  19.857  20.080  1.00  0.00      B    H  
ATOM   1875  H2  HOH B 618      17.954  19.283  21.247  1.00  0.00      B    H  
ATOM   1876  O   HOH B 619      12.300   2.391   8.167  1.00  0.00      B    O  
ATOM   1877  H1  HOH B 619      12.745   1.715   8.752  1.00  0.00      B    H  
ATOM   1878  H2  HOH B 619      12.370   1.985   7.195  1.00  0.00      B    H  
ATOM   1879  O   HOH B 620      20.931  25.732  37.562  1.00  0.00      B    O  
ATOM   1880  H1  HOH B 620      21.752  25.814  37.079  1.00  0.00      B    H  
ATOM   1881  H2  HOH B 620      20.204  26.098  36.971  1.00  0.00      B    H  
ATOM   1882  O   HOH B 621      14.060  29.954  24.343  1.00  0.00      B    O  
ATOM   1883  H1  HOH B 621      13.961  30.832  24.885  1.00  0.00      B    H  
ATOM   1884  H2  HOH B 621      13.150  29.627  24.279  1.00  0.00      B    H  
ATOM   1885  O   HOH B 622      22.635  30.297   4.723  1.00  0.00      B    O  
ATOM   1886  H1  HOH B 622      22.016  30.122   5.446  1.00  0.00      B    H  
ATOM   1887  H2  HOH B 622      22.139  30.086   3.866  1.00  0.00      B    H  
ATOM   1888  O   HOH B 623      11.299  14.433  20.146  1.00  0.00      B    O  
ATOM   1889  H1  HOH B 623      10.311  14.443  19.869  1.00  0.00      B    H  
ATOM   1890  H2  HOH B 623      11.484  13.581  20.692  1.00  0.00      B    H  
ATOM   1891  O   HOH B 624      36.933  16.733  39.461  1.00  0.00      B    O  
ATOM   1892  H1  HOH B 624      36.829  16.452  38.518  1.00  0.00      B    H  
ATOM   1893  H2  HOH B 624      37.331  17.680  39.429  1.00  0.00      B    H  
ATOM   1894  O   HOH B 625      14.238   9.220  21.250  1.00  0.00      B    O  
ATOM   1895  H1  HOH B 625      14.718   8.375  21.123  1.00  0.00      B    H  
ATOM   1896  H2  HOH B 625      14.685   9.905  20.711  1.00  0.00      B    H  
ATOM   1897  O   HOH B 626      27.576  24.433  36.110  1.00  0.00      B    O  
ATOM   1898  H1  HOH B 626      27.416  25.402  36.373  1.00  0.00      B    H  
ATOM   1899  H2  HOH B 626      28.353  24.065  36.625  1.00  0.00      B    H  
ATOM   1900  O   HOH B 627      17.928  27.812  13.704  1.00  0.00      B    O  
ATOM   1901  H1  HOH B 627      18.562  27.491  14.431  1.00  0.00      B    H  
ATOM   1902  H2  HOH B 627      18.453  27.899  12.831  1.00  0.00      B    H  
ATOM   1903  O   HOH B 628      25.464  13.009  25.740  1.00  0.00      B    O  
ATOM   1904  H1  HOH B 628      25.403  12.039  26.182  1.00  0.00      B    H  
ATOM   1905  H2  HOH B 628      26.249  12.913  25.085  1.00  0.00      B    H  
ATOM   1906  O   HOH B 629       4.366   2.011  22.614  1.00  0.00      B    O  
ATOM   1907  H1  HOH B 629       4.028   1.925  23.558  1.00  0.00      B    H  
ATOM   1908  H2  HOH B 629       5.232   2.595  22.752  1.00  0.00      B    H  
ATOM   1909  O   HOH B 630      22.106  33.140   4.719  1.00  0.00      B    O  
ATOM   1910  H1  HOH B 630      21.841  33.593   3.814  1.00  0.00      B    H  
ATOM   1911  H2  HOH B 630      22.401  32.210   4.468  1.00  0.00      B    H  
ATOM   1912  O   HOH B 631      29.645  24.266  34.346  1.00  0.00      B    O  
ATOM   1913  H1  HOH B 631      29.552  24.496  33.397  1.00  0.00      B    H  
ATOM   1914  H2  HOH B 631      28.763  24.543  34.812  1.00  0.00      B    H  
ATOM   1915  O   HOH B 632      35.755  14.609   8.342  1.00  0.00      B    O  
ATOM   1916  H1  HOH B 632      34.955  13.968   8.186  1.00  0.00      B    H  
ATOM   1917  H2  HOH B 632      36.652  14.100   8.284  1.00  0.00      B    H  
ATOM   1918  O   HOH B 633       7.431  16.375  31.532  1.00  0.00      B    O  
ATOM   1919  H1  HOH B 633       7.333  15.356  31.504  1.00  0.00      B    H  
ATOM   1920  H2  HOH B 633       8.421  16.535  31.434  1.00  0.00      B    H  
ATOM   1921  O   HOH B 634       8.978  22.887  21.511  1.00  0.00      B    O  
ATOM   1922  H1  HOH B 634       8.275  23.465  21.029  1.00  0.00      B    H  
ATOM   1923  H2  HOH B 634       8.521  22.204  22.118  1.00  0.00      B    H  
ATOM   1924  O   HOH B 635      29.063  13.101  -0.174  1.00  0.00      B    O  
ATOM   1925  H1  HOH B 635      28.481  13.740   0.409  1.00  0.00      B    H  
ATOM   1926  H2  HOH B 635      28.531  12.254  -0.202  1.00  0.00      B    H  
ATOM   1927  O   HOH B 636      25.582   7.206  10.064  1.00  0.00      B    O  
ATOM   1928  H1  HOH B 636      25.995   7.400   9.141  1.00  0.00      B    H  
ATOM   1929  H2  HOH B 636      25.950   6.370  10.504  1.00  0.00      B    H  
ATOM   1930  O   HOH B 637      13.420  15.235  28.215  1.00  0.00      B    O  
ATOM   1931  H1  HOH B 637      14.261  15.227  27.623  1.00  0.00      B    H  
ATOM   1932  H2  HOH B 637      13.676  15.307  29.218  1.00  0.00      B    H  
ATOM   1933  O   HOH B 638      18.564  10.031   2.479  1.00  0.00      B    O  
ATOM   1934  H1  HOH B 638      17.684  10.044   3.061  1.00  0.00      B    H  
ATOM   1935  H2  HOH B 638      18.934   9.113   2.534  1.00  0.00      B    H  
ATOM   1936  O   HOH B 639       8.580  21.487  34.783  1.00  0.00      B    O  
ATOM   1937  H1  HOH B 639       8.717  20.803  35.480  1.00  0.00      B    H  
ATOM   1938  H2  HOH B 639       8.743  22.435  35.114  1.00  0.00      B    H  
ATOM   1939  O   HOH B 640      35.667  16.163  16.101  1.00  0.00      B    O  
ATOM   1940  H1  HOH B 640      35.590  17.208  16.310  1.00  0.00      B    H  
ATOM   1941  H2  HOH B 640      35.321  15.990  15.164  1.00  0.00      B    H  
ATOM   1942  O   HOH B 641       5.512  35.476  34.300  1.00  0.00      B    O  
ATOM   1943  H1  HOH B 641       6.406  35.092  34.596  1.00  0.00      B    H  
ATOM   1944  H2  HOH B 641       5.763  36.366  33.792  1.00  0.00      B    H  
ATOM   1945  O   HOH B 642       3.878   6.361   9.459  1.00  0.00      B    O  
ATOM   1946  H1  HOH B 642       4.595   5.719   9.829  1.00  0.00      B    H  
ATOM   1947  H2  HOH B 642       3.419   5.900   8.683  1.00  0.00      B    H  
ATOM   1948  O   HOH B 643      29.487  21.364   6.371  1.00  0.00      B    O  
ATOM   1949  H1  HOH B 643      29.615  21.682   5.377  1.00  0.00      B    H  
ATOM   1950  H2  HOH B 643      28.903  22.055   6.822  1.00  0.00      B    H  
ATOM   1951  O   HOH B 644      37.473  14.326  17.125  1.00  0.00      B    O  
ATOM   1952  H1  HOH B 644      37.004  13.421  17.068  1.00  0.00      B    H  
ATOM   1953  H2  HOH B 644      36.824  15.037  16.809  1.00  0.00      B    H  
ATOM   1954  O   HOH B 645      10.118   3.409  29.137  1.00  0.00      B    O  
ATOM   1955  H1  HOH B 645      10.768   3.601  28.348  1.00  0.00      B    H  
ATOM   1956  H2  HOH B 645      10.134   2.390  29.314  1.00  0.00      B    H  
ATOM   1957  O   HOH B 646      14.301  29.461  10.298  1.00  0.00      B    O  
ATOM   1958  H1  HOH B 646      14.651  29.826   9.425  1.00  0.00      B    H  
ATOM   1959  H2  HOH B 646      14.720  29.963  11.102  1.00  0.00      B    H  
ATOM   1960  O   HOH B 647       5.756  19.929  16.757  1.00  0.00      B    O  
ATOM   1961  H1  HOH B 647       6.462  20.218  16.122  1.00  0.00      B    H  
ATOM   1962  H2  HOH B 647       6.161  20.192  17.680  1.00  0.00      B    H  
ATOM   1963  O   HOH B 648      15.895  28.652  30.412  1.00  0.00      B    O  
ATOM   1964  H1  HOH B 648      15.080  29.110  30.813  1.00  0.00      B    H  
ATOM   1965  H2  HOH B 648      15.720  27.687  30.473  1.00  0.00      B    H  
ATOM   1966  O   HOH B 649       2.765  18.924  36.808  1.00  0.00      B    O  
ATOM   1967  H1  HOH B 649       2.361  19.795  36.350  1.00  0.00      B    H  
ATOM   1968  H2  HOH B 649       3.744  18.973  36.689  1.00  0.00      B    H  
ATOM   1969  O   HOH B 650      36.733  38.181  16.730  1.00  0.00      B    O  
ATOM   1970  H1  HOH B 650      36.973  37.755  15.797  1.00  0.00      B    H  
ATOM   1971  H2  HOH B 650      37.045  37.494  17.435  1.00  0.00      B    H  
ATOM   1972  O   HOH B 651      11.496  21.039  34.015  1.00  0.00      B    O  
ATOM   1973  H1  HOH B 651      10.739  21.556  34.317  1.00  0.00      B    H  
ATOM   1974  H2  HOH B 651      11.785  20.388  34.793  1.00  0.00      B    H  
ATOM   1975  O   HOH B 652      26.436  19.872  32.908  1.00  0.00      B    O  
ATOM   1976  H1  HOH B 652      26.429  20.882  32.883  1.00  0.00      B    H  
ATOM   1977  H2  HOH B 652      26.531  19.596  33.870  1.00  0.00      B    H  
ATOM   1978  O   HOH B 653      37.597  20.176  30.903  1.00  0.00      B    O  
ATOM   1979  H1  HOH B 653      36.904  20.607  30.315  1.00  0.00      B    H  
ATOM   1980  H2  HOH B 653      38.169  20.945  31.258  1.00  0.00      B    H  
ATOM   1981  O   HOH B 654       7.294  38.693  19.376  1.00  0.00      B    O  
ATOM   1982  H1  HOH B 654       6.352  39.084  19.527  1.00  0.00      B    H  
ATOM   1983  H2  HOH B 654       7.888  39.215  20.031  1.00  0.00      B    H  
ATOM   1984  O   HOH B 655      38.692  35.800  37.597  1.00  0.00      B    O  
ATOM   1985  H1  HOH B 655      39.049  36.597  38.145  1.00  0.00      B    H  
ATOM   1986  H2  HOH B 655      37.982  35.315  38.194  1.00  0.00      B    H  
ATOM   1987  O   HOH B 656      23.838  17.863  28.123  1.00  0.00      B    O  
ATOM   1988  H1  HOH B 656      24.044  18.876  28.246  1.00  0.00      B    H  
ATOM   1989  H2  HOH B 656      24.652  17.388  27.791  1.00  0.00      B    H  
ATOM   1990  O   HOH B 657      13.825   6.336  31.410  1.00  0.00      B    O  
ATOM   1991  H1  HOH B 657      12.972   6.895  31.356  1.00  0.00      B    H  
ATOM   1992  H2  HOH B 657      14.084   6.382  30.462  1.00  0.00      B    H  
ATOM   1993  O   HOH B 658      25.241  18.442   6.364  1.00  0.00      B    O  
ATOM   1994  H1  HOH B 658      26.206  18.599   5.935  1.00  0.00      B    H  
ATOM   1995  H2  HOH B 658      25.230  17.590   6.891  1.00  0.00      B    H  
ATOM   1996  O   HOH B 659      15.413  25.124  23.845  1.00  0.00      B    O  
ATOM   1997  H1  HOH B 659      15.612  25.360  22.905  1.00  0.00      B    H  
ATOM   1998  H2  HOH B 659      14.429  24.832  23.939  1.00  0.00      B    H  
ATOM   1999  O   HOH B 660       9.356  35.792  32.858  1.00  0.00      B    O  
ATOM   2000  H1  HOH B 660       8.868  35.679  31.995  1.00  0.00      B    H  
ATOM   2001  H2  HOH B 660       8.783  35.372  33.575  1.00  0.00      B    H  
ATOM   2002  O   HOH B 661      31.703  29.107  34.118  1.00  0.00      B    O  
ATOM   2003  H1  HOH B 661      32.678  29.011  33.873  1.00  0.00      B    H  
ATOM   2004  H2  HOH B 661      31.126  28.468  33.596  1.00  0.00      B    H  
ATOM   2005  O   HOH B 662       1.867  30.760   9.927  1.00  0.00      B    O  
ATOM   2006  H1  HOH B 662       1.491  29.851  10.350  1.00  0.00      B    H  
ATOM   2007  H2  HOH B 662       2.212  30.454   9.034  1.00  0.00      B    H  
ATOM   2008  O   HOH B 663      38.723  33.430  22.908  1.00  0.00      B    O  
ATOM   2009  H1  HOH B 663      39.568  33.150  23.372  1.00  0.00      B    H  
ATOM   2010  H2  HOH B 663      38.745  34.469  22.721  1.00  0.00      B    H  
ATOM   2011  O   HOH B 664       4.403  32.898  19.392  1.00  0.00      B    O  
ATOM   2012  H1  HOH B 664       3.846  32.243  19.911  1.00  0.00      B    H  
ATOM   2013  H2  HOH B 664       5.272  32.837  19.843  1.00  0.00      B    H  
ATOM   2014  O   HOH B 665       8.702   8.672  36.102  1.00  0.00      B    O  
ATOM   2015  H1  HOH B 665       9.365   9.153  35.446  1.00  0.00      B    H  
ATOM   2016  H2  HOH B 665       9.294   8.533  36.975  1.00  0.00      B    H  
ATOM   2017  O   HOH B 666      15.069  31.620  17.707  1.00  0.00      B    O  
ATOM   2018  H1  HOH B 666      14.634  30.740  17.851  1.00  0.00      B    H  
ATOM   2019  H2  HOH B 666      14.587  32.048  16.932  1.00  0.00      B    H  
ATOM   2020  O   HOH B 667      26.676   9.357  29.369  1.00  0.00      B    O  
ATOM   2021  H1  HOH B 667      26.033   8.938  30.029  1.00  0.00      B    H  
ATOM   2022  H2  HOH B 667      27.039   8.586  28.755  1.00  0.00      B    H  
ATOM   2023  O   HOH B 668       4.247  20.606  11.075  1.00  0.00      B    O  
ATOM   2024  H1  HOH B 668       3.518  20.219  11.690  1.00  0.00      B    H  
ATOM   2025  H2  HOH B 668       5.074  20.638  11.613  1.00  0.00      B    H  
ATOM   2026  O   HOH B 669      32.876   7.466  28.210  1.00  0.00      B    O  
ATOM   2027  H1  HOH B 669      32.747   7.179  29.209  1.00  0.00      B    H  
ATOM   2028  H2  HOH B 669      33.827   7.238  27.909  1.00  0.00      B    H  
ATOM   2029  O   HOH B 670      27.133  33.920  12.502  1.00  0.00      B    O  
ATOM   2030  H1  HOH B 670      27.601  34.637  11.982  1.00  0.00      B    H  
ATOM   2031  H2  HOH B 670      26.972  34.164  13.468  1.00  0.00      B    H  
ATOM   2032  O   HOH B 671       1.231  23.568  17.061  1.00  0.00      B    O  
ATOM   2033  H1  HOH B 671       2.212  23.810  17.166  1.00  0.00      B    H  
ATOM   2034  H2  HOH B 671       0.907  23.226  17.931  1.00  0.00      B    H  
ATOM   2035  O   HOH B 672      35.557  14.831  25.772  1.00  0.00      B    O  
ATOM   2036  H1  HOH B 672      36.615  14.918  25.680  1.00  0.00      B    H  
ATOM   2037  H2  HOH B 672      35.064  15.186  24.989  1.00  0.00      B    H  
ATOM   2038  O   HOH B 673      37.062  21.180  11.383  1.00  0.00      B    O  
ATOM   2039  H1  HOH B 673      37.197  20.450  10.680  1.00  0.00      B    H  
ATOM   2040  H2  HOH B 673      36.810  22.025  10.881  1.00  0.00      B    H  
ATOM   2041  O   HOH B 674      33.750  34.170   6.656  1.00  0.00      B    O  
ATOM   2042  H1  HOH B 674      34.146  35.088   6.777  1.00  0.00      B    H  
ATOM   2043  H2  HOH B 674      32.795  34.259   6.365  1.00  0.00      B    H  
ATOM   2044  O   HOH B 675       8.305   3.800  18.769  1.00  0.00      B    O  
ATOM   2045  H1  HOH B 675       7.764   3.060  19.224  1.00  0.00      B    H  
ATOM   2046  H2  HOH B 675       7.744   4.265  18.124  1.00  0.00      B    H  
ATOM   2047  O   HOH B 676       1.249  25.128  34.724  1.00  0.00      B    O  
ATOM   2048  H1  HOH B 676       1.771  25.684  34.095  1.00  0.00      B    H  
ATOM   2049  H2  HOH B 676       0.332  24.910  34.429  1.00  0.00      B    H  
ATOM   2050  O   HOH B 677      15.373  23.611  26.222  1.00  0.00      B    O  
ATOM   2051  H1  HOH B 677      15.412  23.753  25.233  1.00  0.00      B    H  
ATOM   2052  H2  HOH B 677      15.787  24.448  26.610  1.00  0.00      B    H  
ATOM   2053  O   HOH B 678      27.238  35.301  38.820  1.00  0.00      B    O  
ATOM   2054  H1  HOH B 678      26.625  35.513  39.606  1.00  0.00      B    H  
ATOM   2055  H2  HOH B 678      26.916  34.433  38.454  1.00  0.00      B    H  
ATOM   2056  O   HOH B 679      36.789  22.698  38.671  1.00  0.00      B    O  
ATOM   2057  H1  HOH B 679      37.600  22.572  38.040  1.00  0.00      B    H  
ATOM   2058  H2  HOH B 679      37.004  22.294  39.596  1.00  0.00      B    H  
ATOM   2059  O   HOH B 680       2.926   2.701  28.972  1.00  0.00      B    O  
ATOM   2060  H1  HOH B 680       2.908   2.191  28.120  1.00  0.00      B    H  
ATOM   2061  H2  HOH B 680       2.587   3.685  28.792  1.00  0.00      B    H  
ATOM   2062  O   HOH B 681      32.642   6.700  30.812  1.00  0.00      B    O  
ATOM   2063  H1  HOH B 681      32.987   7.639  31.113  1.00  0.00      B    H  
ATOM   2064  H2  HOH B 681      33.267   5.958  31.232  1.00  0.00      B    H  
ATOM   2065  O   HOH B 682      37.902   3.549  10.373  1.00  0.00      B    O  
ATOM   2066  H1  HOH B 682      38.095   2.677  10.015  1.00  0.00      B    H  
ATOM   2067  H2  HOH B 682      38.674   3.743  11.026  1.00  0.00      B    H  
ATOM   2068  O   HOH B 683      15.029  11.183  19.483  1.00  0.00      B    O  
ATOM   2069  H1  HOH B 683      15.676  11.621  18.846  1.00  0.00      B    H  
ATOM   2070  H2  HOH B 683      14.235  10.860  18.928  1.00  0.00      B    H  
ATOM   2071  O   HOH B 684       0.383  36.672  12.704  1.00  0.00      B    O  
ATOM   2072  H1  HOH B 684       0.570  36.280  13.601  1.00  0.00      B    H  
ATOM   2073  H2  HOH B 684       1.071  37.428  12.602  1.00  0.00      B    H  
ATOM   2074  O   HOH B 685      22.375   5.134   6.462  1.00  0.00      B    O  
ATOM   2075  H1  HOH B 685      21.858   4.348   6.850  1.00  0.00      B    H  
ATOM   2076  H2  HOH B 685      22.536   4.944   5.417  1.00  0.00      B    H  
ATOM   2077  O   HOH B 686      11.502  23.809  21.745  1.00  0.00      B    O  
ATOM   2078  H1  HOH B 686      10.545  23.401  21.786  1.00  0.00      B    H  
ATOM   2079  H2  HOH B 686      11.714  23.765  20.761  1.00  0.00      B    H  
ATOM   2080  O   HOH B 687       6.242   8.168  36.776  1.00  0.00      B    O  
ATOM   2081  H1  HOH B 687       7.155   8.332  36.409  1.00  0.00      B    H  
ATOM   2082  H2  HOH B 687       6.229   7.179  36.925  1.00  0.00      B    H  
ATOM   2083  O   HOH B 688      20.978  13.295  34.007  1.00  0.00      B    O  
ATOM   2084  H1  HOH B 688      21.061  12.618  34.732  1.00  0.00      B    H  
ATOM   2085  H2  HOH B 688      21.870  13.376  33.556  1.00  0.00      B    H  
ATOM   2086  O   HOH B 689      17.784  25.110  10.994  1.00  0.00      B    O  
ATOM   2087  H1  HOH B 689      18.371  24.547  11.522  1.00  0.00      B    H  
ATOM   2088  H2  HOH B 689      17.978  26.040  11.202  1.00  0.00      B    H  
ATOM   2089  O   HOH B 690       4.497  24.690   5.697  1.00  0.00      B    O  
ATOM   2090  H1  HOH B 690       4.505  25.384   6.448  1.00  0.00      B    H  
ATOM   2091  H2  HOH B 690       4.880  25.096   4.894  1.00  0.00      B    H  
ATOM   2092  O   HOH B 691      31.259  37.792  27.097  1.00  0.00      B    O  
ATOM   2093  H1  HOH B 691      30.635  37.271  26.504  1.00  0.00      B    H  
ATOM   2094  H2  HOH B 691      30.680  38.311  27.703  1.00  0.00      B    H  
ATOM   2095  O   HOH B 692      23.771  23.740   3.981  1.00  0.00      B    O  
ATOM   2096  H1  HOH B 692      23.007  23.227   3.586  1.00  0.00      B    H  
ATOM   2097  H2  HOH B 692      23.535  23.924   4.941  1.00  0.00      B    H  
ATOM   2098  O   HOH B 693      38.795   6.961  16.591  1.00  0.00      B    O  
ATOM   2099  H1  HOH B 693      38.379   6.418  15.843  1.00  0.00      B    H  
ATOM   2100  H2  HOH B 693      38.026   7.471  17.032  1.00  0.00      B    H  
ATOM   2101  O   HOH B 694      32.258  20.171  28.662  1.00  0.00      B    O  
ATOM   2102  H1  HOH B 694      31.811  19.273  28.340  1.00  0.00      B    H  
ATOM   2103  H2  HOH B 694      32.521  20.017  29.639  1.00  0.00      B    H  
ATOM   2104  O   HOH B 695      25.779   7.642  33.283  1.00  0.00      B    O  
ATOM   2105  H1  HOH B 695      25.763   8.397  33.959  1.00  0.00      B    H  
ATOM   2106  H2  HOH B 695      26.717   7.206  33.330  1.00  0.00      B    H  
ATOM   2107  O   HOH B 696      17.509   4.717  12.602  1.00  0.00      B    O  
ATOM   2108  H1  HOH B 696      16.571   4.944  12.669  1.00  0.00      B    H  
ATOM   2109  H2  HOH B 696      17.785   4.492  13.559  1.00  0.00      B    H  
ATOM   2110  O   HOH B 697      36.380  38.289   4.838  1.00  0.00      B    O  
ATOM   2111  H1  HOH B 697      36.504  38.563   3.859  1.00  0.00      B    H  
ATOM   2112  H2  HOH B 697      37.224  38.614   5.412  1.00  0.00      B    H  
ATOM   2113  O   HOH B 698      37.675  16.179  34.658  1.00  0.00      B    O  
ATOM   2114  H1  HOH B 698      37.367  15.884  35.546  1.00  0.00      B    H  
ATOM   2115  H2  HOH B 698      36.854  16.173  34.069  1.00  0.00      B    H  
ATOM   2116  O   HOH B 699      29.455  30.980  33.557  1.00  0.00      B    O  
ATOM   2117  H1  HOH B 699      30.403  30.612  33.644  1.00  0.00      B    H  
ATOM   2118  H2  HOH B 699      28.985  30.550  32.745  1.00  0.00      B    H  
ATOM   2119  O   HOH B 700      35.904  23.202  10.200  1.00  0.00      B    O  
ATOM   2120  H1  HOH B 700      34.931  23.169  10.422  1.00  0.00      B    H  
ATOM   2121  H2  HOH B 700      36.020  23.893   9.413  1.00  0.00      B    H  
ATOM   2122  O   HOH B 701      37.152  25.069  19.268  1.00  0.00      B    O  
ATOM   2123  H1  HOH B 701      37.356  26.006  19.658  1.00  0.00      B    H  
ATOM   2124  H2  HOH B 701      36.754  25.159  18.336  1.00  0.00      B    H  
ATOM   2125  O   HOH B 702       2.431  28.759  38.321  1.00  0.00      B    O  
ATOM   2126  H1  HOH B 702       2.191  27.844  37.911  1.00  0.00      B    H  
ATOM   2127  H2  HOH B 702       2.375  28.620  39.315  1.00  0.00      B    H  
ATOM   2128  O   HOH B 703      21.370   5.705   2.115  1.00  0.00      B    O  
ATOM   2129  H1  HOH B 703      20.891   4.753   2.158  1.00  0.00      B    H  
ATOM   2130  H2  HOH B 703      22.158   5.605   2.800  1.00  0.00      B    H  
ATOM   2131  O   HOH B 704       2.768  25.162  27.684  1.00  0.00      B    O  
ATOM   2132  H1  HOH B 704       2.266  24.224  27.772  1.00  0.00      B    H  
ATOM   2133  H2  HOH B 704       2.146  25.812  27.250  1.00  0.00      B    H  
ATOM   2134  O   HOH B 705      23.420   3.041  19.169  1.00  0.00      B    O  
ATOM   2135  H1  HOH B 705      22.758   3.696  19.487  1.00  0.00      B    H  
ATOM   2136  H2  HOH B 705      23.003   2.135  19.243  1.00  0.00      B    H  
ATOM   2137  O   HOH B 706      25.888  26.035  28.736  1.00  0.00      B    O  
ATOM   2138  H1  HOH B 706      26.746  26.570  28.866  1.00  0.00      B    H  
ATOM   2139  H2  HOH B 706      26.139  25.312  28.041  1.00  0.00      B    H  
ATOM   2140  O   HOH B 707      13.890  25.026   5.473  1.00  0.00      B    O  
ATOM   2141  H1  HOH B 707      13.885  24.004   5.554  1.00  0.00      B    H  
ATOM   2142  H2  HOH B 707      13.430  25.422   6.262  1.00  0.00      B    H  
ATOM   2143  O   HOH B 708      13.276  27.346  15.253  1.00  0.00      B    O  
ATOM   2144  H1  HOH B 708      14.176  27.622  14.921  1.00  0.00      B    H  
ATOM   2145  H2  HOH B 708      13.289  27.197  16.280  1.00  0.00      B    H  
ATOM   2146  O   HOH B 709      10.646  18.742  22.043  1.00  0.00      B    O  
ATOM   2147  H1  HOH B 709      11.144  17.982  21.641  1.00  0.00      B    H  
ATOM   2148  H2  HOH B 709       9.705  18.368  22.337  1.00  0.00      B    H  
ATOM   2149  O   HOH B 710      18.934   9.720  19.285  1.00  0.00      B    O  
ATOM   2150  H1  HOH B 710      18.162   9.335  18.723  1.00  0.00      B    H  
ATOM   2151  H2  HOH B 710      18.654   9.605  20.260  1.00  0.00      B    H  
ATOM   2152  O   HOH B 711      19.089  20.956  28.651  1.00  0.00      B    O  
ATOM   2153  H1  HOH B 711      19.608  20.498  29.374  1.00  0.00      B    H  
ATOM   2154  H2  HOH B 711      19.498  20.793  27.758  1.00  0.00      B    H  
ATOM   2155  O   HOH B 712      25.404  26.611   5.474  1.00  0.00      B    O  
ATOM   2156  H1  HOH B 712      25.111  27.558   5.632  1.00  0.00      B    H  
ATOM   2157  H2  HOH B 712      24.654  26.030   5.791  1.00  0.00      B    H  
ATOM   2158  O   HOH B 713      35.552  29.819  39.281  1.00  0.00      B    O  
ATOM   2159  H1  HOH B 713      35.396  29.935  38.259  1.00  0.00      B    H  
ATOM   2160  H2  HOH B 713      34.768  30.278  39.780  1.00  0.00      B    H  
ATOM   2161  O   HOH B 714       6.402   1.795  36.652  1.00  0.00      B    O  
ATOM   2162  H1  HOH B 714       6.649   0.852  36.264  1.00  0.00      B    H  
ATOM   2163  H2  HOH B 714       7.157   2.463  36.401  1.00  0.00      B    H  
ATOM   2164  O   HOH B 715      21.484   8.305  30.694  1.00  0.00      B    O  
ATOM   2165  H1  HOH B 715      21.261   7.311  30.499  1.00  0.00      B    H  
ATOM   2166  H2  HOH B 715      21.041   8.977  29.983  1.00  0.00      B    H  
ATOM   2167  O   HOH B 716      21.966  15.380   1.386  1.00  0.00      B    O  
ATOM   2168  H1  HOH B 716      22.580  15.116   0.644  1.00  0.00      B    H  
ATOM   2169  H2  HOH B 716      22.194  14.781   2.130  1.00  0.00      B    H  
ATOM   2170  O   HOH B 717      18.295  34.871   6.935  1.00  0.00      B    O  
ATOM   2171  H1  HOH B 717      18.136  34.535   6.073  1.00  0.00      B    H  
ATOM   2172  H2  HOH B 717      19.242  34.534   7.196  1.00  0.00      B    H  
ATOM   2173  O   HOH B 718      24.919   7.003  23.725  1.00  0.00      B    O  
ATOM   2174  H1  HOH B 718      23.975   7.365  23.570  1.00  0.00      B    H  
ATOM   2175  H2  HOH B 718      25.167   6.498  22.856  1.00  0.00      B    H  
ATOM   2176  O   HOH B 719      29.903   0.347  19.451  1.00  0.00      B    O  
ATOM   2177  H1  HOH B 719      29.102   0.777  18.982  1.00  0.00      B    H  
ATOM   2178  H2  HOH B 719      29.568   0.139  20.332  1.00  0.00      B    H  
ATOM   2179  O   HOH B 720      21.295  11.833  36.758  1.00  0.00      B    O  
ATOM   2180  H1  HOH B 720      22.289  11.906  36.952  1.00  0.00      B    H  
ATOM   2181  H2  HOH B 720      21.005  10.878  36.985  1.00  0.00      B    H  
ATOM   2182  O   HOH B 721      17.586   7.218   0.832  1.00  0.00      B    O  
ATOM   2183  H1  HOH B 721      16.658   7.596   1.074  1.00  0.00      B    H  
ATOM   2184  H2  HOH B 721      18.295   7.584   1.493  1.00  0.00      B    H  
ATOM   2185  O   HOH B 722      10.987  27.061  32.277  1.00  0.00      B    O  
ATOM   2186  H1  HOH B 722      10.811  26.543  31.418  1.00  0.00      B    H  
ATOM   2187  H2  HOH B 722      11.924  26.854  32.642  1.00  0.00      B    H  
ATOM   2188  O   HOH B 723       4.771   0.486  10.653  1.00  0.00      B    O  
ATOM   2189  H1  HOH B 723       4.819  -0.102   9.819  1.00  0.00      B    H  
ATOM   2190  H2  HOH B 723       3.929   0.213  11.119  1.00  0.00      B    H  
ATOM   2191  O   HOH B 724      33.311  29.941   4.739  1.00  0.00      B    O  
ATOM   2192  H1  HOH B 724      34.022  30.485   4.257  1.00  0.00      B    H  
ATOM   2193  H2  HOH B 724      33.834  29.121   4.978  1.00  0.00      B    H  
ATOM   2194  O   HOH B 725       5.836  25.854  25.247  1.00  0.00      B    O  
ATOM   2195  H1  HOH B 725       6.137  26.116  26.186  1.00  0.00      B    H  
ATOM   2196  H2  HOH B 725       6.578  25.298  24.898  1.00  0.00      B    H  
ATOM   2197  O   HOH B 726      14.299   5.180  38.169  1.00  0.00      B    O  
ATOM   2198  H1  HOH B 726      13.537   5.113  38.838  1.00  0.00      B    H  
ATOM   2199  H2  HOH B 726      15.134   4.821  38.678  1.00  0.00      B    H  
ATOM   2200  O   HOH B 727      36.281  27.303   1.250  1.00  0.00      B    O  
ATOM   2201  H1  HOH B 727      36.036  28.212   0.830  1.00  0.00      B    H  
ATOM   2202  H2  HOH B 727      36.740  26.716   0.565  1.00  0.00      B    H  
ATOM   2203  O   HOH B 728       4.614  35.428  27.860  1.00  0.00      B    O  
ATOM   2204  H1  HOH B 728       3.803  35.566  28.418  1.00  0.00      B    H  
ATOM   2205  H2  HOH B 728       4.362  35.256  26.906  1.00  0.00      B    H  
ATOM   2206  O   HOH B 729      23.158  12.272  31.119  1.00  0.00      B    O  
ATOM   2207  H1  HOH B 729      23.613  12.751  31.886  1.00  0.00      B    H  
ATOM   2208  H2  HOH B 729      22.702  11.476  31.512  1.00  0.00      B    H  
ATOM   2209  O   HOH B 730      31.779  37.568  33.897  1.00  0.00      B    O  
ATOM   2210  H1  HOH B 730      31.795  36.915  33.144  1.00  0.00      B    H  
ATOM   2211  H2  HOH B 730      32.546  38.265  33.659  1.00  0.00      B    H  
ATOM   2212  O   HOH B 731      31.717  21.168  25.511  1.00  0.00      B    O  
ATOM   2213  H1  HOH B 731      31.276  21.765  24.780  1.00  0.00      B    H  
ATOM   2214  H2  HOH B 731      30.979  20.960  26.151  1.00  0.00      B    H  
ATOM   2215  O   HOH B 732       7.290  14.331   6.905  1.00  0.00      B    O  
ATOM   2216  H1  HOH B 732       7.093  14.279   5.949  1.00  0.00      B    H  
ATOM   2217  H2  HOH B 732       6.515  14.047   7.436  1.00  0.00      B    H  
ATOM   2218  O   HOH B 733       9.802  33.782  29.845  1.00  0.00      B    O  
ATOM   2219  H1  HOH B 733      10.416  34.344  29.263  1.00  0.00      B    H  
ATOM   2220  H2  HOH B 733       8.831  34.098  29.584  1.00  0.00      B    H  
ATOM   2221  O   HOH B 734       7.589  27.646  12.435  1.00  0.00      B    O  
ATOM   2222  H1  HOH B 734       7.213  27.205  13.228  1.00  0.00      B    H  
ATOM   2223  H2  HOH B 734       8.602  27.656  12.618  1.00  0.00      B    H  
ATOM   2224  O   HOH B 735      21.854   0.974  21.836  1.00  0.00      B    O  
ATOM   2225  H1  HOH B 735      21.457   0.201  22.339  1.00  0.00      B    H  
ATOM   2226  H2  HOH B 735      21.648   0.878  20.898  1.00  0.00      B    H  
ATOM   2227  O   HOH B 736      20.950  27.937  31.921  1.00  0.00      B    O  
ATOM   2228  H1  HOH B 736      20.837  27.196  32.627  1.00  0.00      B    H  
ATOM   2229  H2  HOH B 736      21.003  28.831  32.461  1.00  0.00      B    H  
ATOM   2230  O   HOH B 737       8.645  11.895   5.559  1.00  0.00      B    O  
ATOM   2231  H1  HOH B 737       8.130  12.475   6.213  1.00  0.00      B    H  
ATOM   2232  H2  HOH B 737       9.272  12.538   5.062  1.00  0.00      B    H  
ATOM   2233  O   HOH B 738      38.279  16.872  18.697  1.00  0.00      B    O  
ATOM   2234  H1  HOH B 738      38.782  17.488  18.088  1.00  0.00      B    H  
ATOM   2235  H2  HOH B 738      38.320  15.865  18.366  1.00  0.00      B    H  
ATOM   2236  O   HOH B 739       3.181  29.483   2.465  1.00  0.00      B    O  
ATOM   2237  H1  HOH B 739       2.338  28.886   2.451  1.00  0.00      B    H  
ATOM   2238  H2  HOH B 739       2.932  30.400   2.011  1.00  0.00      B    H  
ATOM   2239  O   HOH B 740       7.369  18.997  29.861  1.00  0.00      B    O  
ATOM   2240  H1  HOH B 740       7.997  19.518  30.433  1.00  0.00      B    H  
ATOM   2241  H2  HOH B 740       7.108  18.202  30.380  1.00  0.00      B    H  
ATOM   2242  O   HOH B 741      27.473  27.215  32.795  1.00  0.00      B    O  
ATOM   2243  H1  HOH B 741      28.014  26.375  32.632  1.00  0.00      B    H  
ATOM   2244  H2  HOH B 741      27.950  28.087  32.449  1.00  0.00      B    H  
ATOM   2245  O   HOH B 742      24.169   9.167  16.050  1.00  0.00      B    O  
ATOM   2246  H1  HOH B 742      24.211   9.338  17.068  1.00  0.00      B    H  
ATOM   2247  H2  HOH B 742      25.115   9.238  15.707  1.00  0.00      B    H  
ATOM   2248  O   HOH B 743       8.216  18.101   9.830  1.00  0.00      B    O  
ATOM   2249  H1  HOH B 743       9.123  17.929  10.265  1.00  0.00      B    H  
ATOM   2250  H2  HOH B 743       8.335  18.072   8.822  1.00  0.00      B    H  
ATOM   2251  O   HOH B 744      12.654  31.510  37.598  1.00  0.00      B    O  
ATOM   2252  H1  HOH B 744      12.562  31.686  38.588  1.00  0.00      B    H  
ATOM   2253  H2  HOH B 744      13.549  30.989  37.411  1.00  0.00      B    H  
ATOM   2254  O   HOH B 745       1.689  35.439  32.426  1.00  0.00      B    O  
ATOM   2255  H1  HOH B 745       1.033  36.232  32.363  1.00  0.00      B    H  
ATOM   2256  H2  HOH B 745       1.213  34.584  32.274  1.00  0.00      B    H  
ATOM   2257  O   HOH B 746      27.363  31.468  11.462  1.00  0.00      B    O  
ATOM   2258  H1  HOH B 746      26.861  31.366  10.627  1.00  0.00      B    H  
ATOM   2259  H2  HOH B 746      27.365  32.494  11.732  1.00  0.00      B    H  
ATOM   2260  O   HOH B 747      18.316  25.031  31.218  1.00  0.00      B    O  
ATOM   2261  H1  HOH B 747      18.662  24.519  30.384  1.00  0.00      B    H  
ATOM   2262  H2  HOH B 747      18.582  24.369  31.981  1.00  0.00      B    H  
ATOM   2263  O   HOH B 748       0.788  36.383  27.858  1.00  0.00      B    O  
ATOM   2264  H1  HOH B 748       0.263  37.208  27.994  1.00  0.00      B    H  
ATOM   2265  H2  HOH B 748       1.618  36.285  28.419  1.00  0.00      B    H  
ATOM   2266  O   HOH B 749      33.182  12.142  37.820  1.00  0.00      B    O  
ATOM   2267  H1  HOH B 749      32.760  12.042  38.780  1.00  0.00      B    H  
ATOM   2268  H2  HOH B 749      34.128  11.894  37.780  1.00  0.00      B    H  
ATOM   2269  O   HOH B 750      25.863  10.440  26.796  1.00  0.00      B    O  
ATOM   2270  H1  HOH B 750      26.395  10.164  27.621  1.00  0.00      B    H  
ATOM   2271  H2  HOH B 750      26.219   9.974  25.993  1.00  0.00      B    H  
ATOM   2272  O   HOH B 751      25.275   9.415  37.673  1.00  0.00      B    O  
ATOM   2273  H1  HOH B 751      25.909   9.423  36.844  1.00  0.00      B    H  
ATOM   2274  H2  HOH B 751      25.578   8.668  38.389  1.00  0.00      B    H  
ATOM   2275  O   HOH B 752       5.780  33.762  10.987  1.00  0.00      B    O  
ATOM   2276  H1  HOH B 752       6.028  34.150  11.843  1.00  0.00      B    H  
ATOM   2277  H2  HOH B 752       4.966  33.192  11.138  1.00  0.00      B    H  
ATOM   2278  O   HOH B 753       6.179   7.782  16.575  1.00  0.00      B    O  
ATOM   2279  H1  HOH B 753       6.060   7.274  15.690  1.00  0.00      B    H  
ATOM   2280  H2  HOH B 753       5.682   7.237  17.269  1.00  0.00      B    H  
ATOM   2281  O   HOH B 754       7.304  37.849  30.843  1.00  0.00      B    O  
ATOM   2282  H1  HOH B 754       7.462  36.813  30.842  1.00  0.00      B    H  
ATOM   2283  H2  HOH B 754       7.758  38.205  30.005  1.00  0.00      B    H  
ATOM   2284  O   HOH B 755      29.376   4.606  31.460  1.00  0.00      B    O  
ATOM   2285  H1  HOH B 755      29.514   3.777  32.013  1.00  0.00      B    H  
ATOM   2286  H2  HOH B 755      29.601   4.264  30.519  1.00  0.00      B    H  
ATOM   2287  O   HOH B 756      34.376  34.482   3.229  1.00  0.00      B    O  
ATOM   2288  H1  HOH B 756      34.870  33.911   3.894  1.00  0.00      B    H  
ATOM   2289  H2  HOH B 756      34.113  35.363   3.710  1.00  0.00      B    H  
ATOM   2290  O   HOH B 757      35.398  11.384  26.272  1.00  0.00      B    O  
ATOM   2291  H1  HOH B 757      35.822  10.448  26.596  1.00  0.00      B    H  
ATOM   2292  H2  HOH B 757      35.966  11.927  25.614  1.00  0.00      B    H  
ATOM   2293  O   HOH B 758       6.747  21.880   4.643  1.00  0.00      B    O  
ATOM   2294  H1  HOH B 758       6.414  20.936   4.494  1.00  0.00      B    H  
ATOM   2295  H2  HOH B 758       7.229  21.874   5.587  1.00  0.00      B    H  
ATOM   2296  O   HOH B 759      36.961  10.535   2.493  1.00  0.00      B    O  
ATOM   2297  H1  HOH B 759      37.706  10.519   1.760  1.00  0.00      B    H  
ATOM   2298  H2  HOH B 759      37.478  10.506   3.406  1.00  0.00      B    H  
ATOM   2299  O   HOH B 760      21.790  21.872  26.978  1.00  0.00      B    O  
ATOM   2300  H1  HOH B 760      22.233  21.059  26.582  1.00  0.00      B    H  
ATOM   2301  H2  HOH B 760      22.500  22.520  27.394  1.00  0.00      B    H  
ATOM   2302  O   HOH B 761      10.414   8.595  38.091  1.00  0.00      B    O  
ATOM   2303  H1  HOH B 761      11.216   8.501  37.458  1.00  0.00      B    H  
ATOM   2304  H2  HOH B 761      10.668   8.045  38.935  1.00  0.00      B    H  
ATOM   2305  O   HOH B 762      26.485   0.127  34.432  1.00  0.00      B    O  
ATOM   2306  H1  HOH B 762      26.598   0.756  33.674  1.00  0.00      B    H  
ATOM   2307  H2  HOH B 762      27.400  -0.275  34.558  1.00  0.00      B    H  
ATOM   2308  O   HOH B 763       9.588  30.311  11.351  1.00  0.00      B    O  
ATOM   2309  H1  HOH B 763       9.650  29.476  11.952  1.00  0.00      B    H  
ATOM   2310  H2  HOH B 763       9.630  30.037  10.421  1.00  0.00      B    H  
ATOM   2311  O   HOH B 764      11.013  21.852  29.605  1.00  0.00      B    O  
ATOM   2312  H1  HOH B 764      11.770  21.443  30.212  1.00  0.00      B    H  
ATOM   2313  H2  HOH B 764      10.989  21.251  28.789  1.00  0.00      B    H  
ATOM   2314  O   HOH B 765      27.529  14.126  27.876  1.00  0.00      B    O  
ATOM   2315  H1  HOH B 765      28.418  14.133  28.467  1.00  0.00      B    H  
ATOM   2316  H2  HOH B 765      27.539  13.355  27.209  1.00  0.00      B    H  
ATOM   2317  O   HOH B 766      33.413  11.849  11.642  1.00  0.00      B    O  
ATOM   2318  H1  HOH B 766      32.536  11.351  11.656  1.00  0.00      B    H  
ATOM   2319  H2  HOH B 766      33.237  12.766  11.995  1.00  0.00      B    H  
ATOM   2320  O   HOH B 767      22.320  38.002  25.578  1.00  0.00      B    O  
ATOM   2321  H1  HOH B 767      22.692  37.044  25.528  1.00  0.00      B    H  
ATOM   2322  H2  HOH B 767      23.173  38.565  25.678  1.00  0.00      B    H  
ATOM   2323  O   HOH B 768      34.475   8.335  21.328  1.00  0.00      B    O  
ATOM   2324  H1  HOH B 768      35.189   8.920  21.770  1.00  0.00      B    H  
ATOM   2325  H2  HOH B 768      35.005   7.537  20.894  1.00  0.00      B    H  
ATOM   2326  O   HOH B 769      32.154  32.925  35.917  1.00  0.00      B    O  
ATOM   2327  H1  HOH B 769      32.180  31.928  36.268  1.00  0.00      B    H  
ATOM   2328  H2  HOH B 769      33.062  33.359  36.079  1.00  0.00      B    H  
ATOM   2329  O   HOH B 770      26.904  30.373   8.931  1.00  0.00      B    O  
ATOM   2330  H1  HOH B 770      26.193  29.637   8.769  1.00  0.00      B    H  
ATOM   2331  H2  HOH B 770      27.826  29.933   9.200  1.00  0.00      B    H  
ATOM   2332  O   HOH B 771       8.985  36.243  10.873  1.00  0.00      B    O  
ATOM   2333  H1  HOH B 771       8.158  36.528  11.373  1.00  0.00      B    H  
ATOM   2334  H2  HOH B 771       8.639  36.067   9.904  1.00  0.00      B    H  
ATOM   2335  O   HOH B 772      19.094   7.736  37.731  1.00  0.00      B    O  
ATOM   2336  H1  HOH B 772      18.587   8.014  36.947  1.00  0.00      B    H  
ATOM   2337  H2  HOH B 772      18.404   7.600  38.444  1.00  0.00      B    H  
ATOM   2338  O   HOH B 773      29.182  27.687  35.184  1.00  0.00      B    O  
ATOM   2339  H1  HOH B 773      28.992  28.250  36.034  1.00  0.00      B    H  
ATOM   2340  H2  HOH B 773      28.431  27.939  34.502  1.00  0.00      B    H  
ATOM   2341  O   HOH B 774      30.424  28.595  12.098  1.00  0.00      B    O  
ATOM   2342  H1  HOH B 774      30.053  28.075  12.882  1.00  0.00      B    H  
ATOM   2343  H2  HOH B 774      30.967  29.376  12.496  1.00  0.00      B    H  
ATOM   2344  O   HOH B 775      17.071  28.891  24.146  1.00  0.00      B    O  
ATOM   2345  H1  HOH B 775      17.479  28.103  24.600  1.00  0.00      B    H  
ATOM   2346  H2  HOH B 775      16.070  28.853  24.374  1.00  0.00      B    H  
ATOM   2347  O   HOH B 776      26.324   7.496   0.196  1.00  0.00      B    O  
ATOM   2348  H1  HOH B 776      25.415   7.001   0.280  1.00  0.00      B    H  
ATOM   2349  H2  HOH B 776      26.771   7.511   1.156  1.00  0.00      B    H  
ATOM   2350  O   HOH B 777       7.691  38.680  35.883  1.00  0.00      B    O  
ATOM   2351  H1  HOH B 777       7.227  38.407  35.017  1.00  0.00      B    H  
ATOM   2352  H2  HOH B 777       8.582  38.994  35.655  1.00  0.00      B    H  
ATOM   2353  O   HOH B 778      34.747  16.400   1.834  1.00  0.00      B    O  
ATOM   2354  H1  HOH B 778      35.621  16.587   1.435  1.00  0.00      B    H  
ATOM   2355  H2  HOH B 778      34.072  16.891   1.242  1.00  0.00      B    H  
ATOM   2356  O   HOH B 779      16.144  36.727  38.270  1.00  0.00      B    O  
ATOM   2357  H1  HOH B 779      16.135  36.572  39.298  1.00  0.00      B    H  
ATOM   2358  H2  HOH B 779      16.671  37.566  38.084  1.00  0.00      B    H  
ATOM   2359  O   HOH B 780      16.372  24.362  34.823  1.00  0.00      B    O  
ATOM   2360  H1  HOH B 780      16.408  24.560  35.810  1.00  0.00      B    H  
ATOM   2361  H2  HOH B 780      15.552  23.806  34.644  1.00  0.00      B    H  
ATOM   2362  O   HOH B 781      20.974  33.373   2.018  1.00  0.00      B    O  
ATOM   2363  H1  HOH B 781      20.596  33.366   1.060  1.00  0.00      B    H  
ATOM   2364  H2  HOH B 781      21.966  33.412   1.860  1.00  0.00      B    H  
ATOM   2365  O   HOH B 782       0.585  33.414  38.337  1.00  0.00      B    O  
ATOM   2366  H1  HOH B 782       0.541  33.045  37.398  1.00  0.00      B    H  
ATOM   2367  H2  HOH B 782       0.237  34.351  38.293  1.00  0.00      B    H  
ATOM   2368  O   HOH B 783      30.476  14.998  37.960  1.00  0.00      B    O  
ATOM   2369  H1  HOH B 783      30.202  15.771  38.592  1.00  0.00      B    H  
ATOM   2370  H2  HOH B 783      30.025  14.182  38.397  1.00  0.00      B    H  
ATOM   2371  O   HOH B 784      27.646   7.571  20.188  1.00  0.00      B    O  
ATOM   2372  H1  HOH B 784      26.941   6.904  20.562  1.00  0.00      B    H  
ATOM   2373  H2  HOH B 784      27.775   8.326  20.874  1.00  0.00      B    H  
ATOM   2374  O   HOH B 785      25.406   5.389  30.388  1.00  0.00      B    O  
ATOM   2375  H1  HOH B 785      25.002   4.976  31.276  1.00  0.00      B    H  
ATOM   2376  H2  HOH B 785      25.318   6.387  30.459  1.00  0.00      B    H  
ATOM   2377  O   HOH B 786      10.855  26.019  26.825  1.00  0.00      B    O  
ATOM   2378  H1  HOH B 786      11.752  26.090  27.328  1.00  0.00      B    H  
ATOM   2379  H2  HOH B 786      10.151  25.683  27.468  1.00  0.00      B    H  
ATOM   2380  O   HOH B 787       6.929  11.897  14.675  1.00  0.00      B    O  
ATOM   2381  H1  HOH B 787       7.335  10.946  14.712  1.00  0.00      B    H  
ATOM   2382  H2  HOH B 787       6.534  12.072  15.630  1.00  0.00      B    H  
ATOM   2383  O   HOH B 788       5.373  14.859  12.372  1.00  0.00      B    O  
ATOM   2384  H1  HOH B 788       5.551  15.568  11.677  1.00  0.00      B    H  
ATOM   2385  H2  HOH B 788       5.497  15.322  13.288  1.00  0.00      B    H  
ATOM   2386  O   HOH B 789      18.772  23.763  23.398  1.00  0.00      B    O  
ATOM   2387  H1  HOH B 789      18.879  23.389  24.349  1.00  0.00      B    H  
ATOM   2388  H2  HOH B 789      18.455  24.676  23.519  1.00  0.00      B    H  
ATOM   2389  O   HOH B 790      29.482  25.426  20.537  1.00  0.00      B    O  
ATOM   2390  H1  HOH B 790      29.599  24.551  21.061  1.00  0.00      B    H  
ATOM   2391  H2  HOH B 790      30.241  26.064  20.839  1.00  0.00      B    H  
ATOM   2392  O   HOH B 791       4.088  38.158   5.801  1.00  0.00      B    O  
ATOM   2393  H1  HOH B 791       3.640  37.249   5.666  1.00  0.00      B    H  
ATOM   2394  H2  HOH B 791       4.973  38.167   5.282  1.00  0.00      B    H  
ATOM   2395  O   HOH B 792      23.478  28.622  38.605  1.00  0.00      B    O  
ATOM   2396  H1  HOH B 792      22.813  28.415  37.867  1.00  0.00      B    H  
ATOM   2397  H2  HOH B 792      23.267  28.056  39.360  1.00  0.00      B    H  
ATOM   2398  O   HOH B 793       9.509  16.930  18.629  1.00  0.00      B    O  
ATOM   2399  H1  HOH B 793       9.559  16.985  19.637  1.00  0.00      B    H  
ATOM   2400  H2  HOH B 793      10.392  17.327  18.312  1.00  0.00      B    H  
ATOM   2401  O   HOH B 794       6.737  13.555   9.835  1.00  0.00      B    O  
ATOM   2402  H1  HOH B 794       7.693  13.883   9.760  1.00  0.00      B    H  
ATOM   2403  H2  HOH B 794       6.450  13.730  10.775  1.00  0.00      B    H  
ATOM   2404  O   HOH B 795      19.403  19.162   6.710  1.00  0.00      B    O  
ATOM   2405  H1  HOH B 795      19.211  18.419   6.045  1.00  0.00      B    H  
ATOM   2406  H2  HOH B 795      20.275  19.566   6.313  1.00  0.00      B    H  
ATOM   2407  O   HOH B 796       1.805  22.816  28.243  1.00  0.00      B    O  
ATOM   2408  H1  HOH B 796       0.843  22.552  28.512  1.00  0.00      B    H  
ATOM   2409  H2  HOH B 796       2.073  22.165  27.505  1.00  0.00      B    H  
ATOM   2410  O   HOH B 797      22.905  32.138  19.815  1.00  0.00      B    O  
ATOM   2411  H1  HOH B 797      22.499  32.762  20.551  1.00  0.00      B    H  
ATOM   2412  H2  HOH B 797      23.262  31.281  20.176  1.00  0.00      B    H  
ATOM   2413  O   HOH B 798      34.080  18.934  34.347  1.00  0.00      B    O  
ATOM   2414  H1  HOH B 798      34.532  19.510  35.100  1.00  0.00      B    H  
ATOM   2415  H2  HOH B 798      34.039  19.524  33.530  1.00  0.00      B    H  
ATOM   2416  O   HOH B 799       6.072  27.546  29.729  1.00  0.00      B    O  
ATOM   2417  H1  HOH B 799       5.832  28.550  29.983  1.00  0.00      B    H  
ATOM   2418  H2  HOH B 799       5.240  26.986  29.881  1.00  0.00      B    H  
ATOM   2419  O   HOH B 800      30.380  36.354   5.235  1.00  0.00      B    O  
ATOM   2420  H1  HOH B 800      30.132  37.135   4.627  1.00  0.00      B    H  
ATOM   2421  H2  HOH B 800      30.135  36.543   6.202  1.00  0.00      B    H  
ATOM   2422  O   HOH B 801      20.493   8.662  12.166  1.00  0.00      B    O  
ATOM   2423  H1  HOH B 801      20.540   9.724  12.241  1.00  0.00      B    H  
ATOM   2424  H2  HOH B 801      21.425   8.400  11.821  1.00  0.00      B    H  
ATOM   2425  O   HOH B 802      10.986  32.840   7.449  1.00  0.00      B    O  
ATOM   2426  H1  HOH B 802      10.855  33.383   6.593  1.00  0.00      B    H  
ATOM   2427  H2  HOH B 802      11.448  33.380   8.155  1.00  0.00      B    H  
ATOM   2428  O   HOH B 803      31.535  26.441  32.143  1.00  0.00      B    O  
ATOM   2429  H1  HOH B 803      31.061  25.924  31.452  1.00  0.00      B    H  
ATOM   2430  H2  HOH B 803      32.300  25.851  32.464  1.00  0.00      B    H  
ATOM   2431  O   HOH B 804      18.361  34.674  19.017  1.00  0.00      B    O  
ATOM   2432  H1  HOH B 804      18.841  34.485  18.136  1.00  0.00      B    H  
ATOM   2433  H2  HOH B 804      18.742  35.584  19.348  1.00  0.00      B    H  
ATOM   2434  O   HOH B 805       5.577   1.348   0.122  1.00  0.00      B    O  
ATOM   2435  H1  HOH B 805       6.084   1.590  -0.754  1.00  0.00      B    H  
ATOM   2436  H2  HOH B 805       6.193   1.549   0.924  1.00  0.00      B    H  
ATOM   2437  O   HOH B 806      22.914  12.458  20.067  1.00  0.00      B    O  
ATOM   2438  H1  HOH B 806      22.180  12.295  20.687  1.00  0.00      B    H  
ATOM   2439  H2  HOH B 806      23.509  13.225  20.358  1.00  0.00      B    H  
ATOM   2440  O   HOH B 807      33.792   9.831  16.249  1.00  0.00      B    O  
ATOM   2441  H1  HOH B 807      34.032   9.976  17.234  1.00  0.00      B    H  
ATOM   2442  H2  HOH B 807      33.054  10.460  15.923  1.00  0.00      B    H  
ATOM   2443  O   HOH B 808      34.845  27.808  16.310  1.00  0.00      B    O  
ATOM   2444  H1  HOH B 808      34.678  27.647  15.324  1.00  0.00      B    H  
ATOM   2445  H2  HOH B 808      35.833  28.083  16.389  1.00  0.00      B    H  
ATOM   2446  O   HOH B 809      31.736  21.798  31.645  1.00  0.00      B    O  
ATOM   2447  H1  HOH B 809      32.570  21.441  32.084  1.00  0.00      B    H  
ATOM   2448  H2  HOH B 809      31.928  22.389  30.809  1.00  0.00      B    H  
ATOM   2449  O   HOH B 810      34.297   9.916  28.827  1.00  0.00      B    O  
ATOM   2450  H1  HOH B 810      33.342   9.706  28.667  1.00  0.00      B    H  
ATOM   2451  H2  HOH B 810      34.745  10.249  27.943  1.00  0.00      B    H  
ATOM   2452  O   HOH B 811      23.547  24.894  17.780  1.00  0.00      B    O  
ATOM   2453  H1  HOH B 811      23.736  24.811  16.753  1.00  0.00      B    H  
ATOM   2454  H2  HOH B 811      23.467  25.866  17.990  1.00  0.00      B    H  
ATOM   2455  O   HOH B 812      23.979  23.357  21.646  1.00  0.00      B    O  
ATOM   2456  H1  HOH B 812      23.334  24.053  21.871  1.00  0.00      B    H  
ATOM   2457  H2  HOH B 812      23.510  22.419  21.691  1.00  0.00      B    H  
ATOM   2458  O   HOH B 813       8.230  18.685   4.514  1.00  0.00      B    O  
ATOM   2459  H1  HOH B 813       7.246  18.805   4.306  1.00  0.00      B    H  
ATOM   2460  H2  HOH B 813       8.712  19.279   3.833  1.00  0.00      B    H  
ATOM   2461  O   HOH B 814      33.165  37.522  13.043  1.00  0.00      B    O  
ATOM   2462  H1  HOH B 814      32.585  37.192  13.840  1.00  0.00      B    H  
ATOM   2463  H2  HOH B 814      33.664  38.295  13.432  1.00  0.00      B    H  
ATOM   2464  O   HOH B 815      26.908   9.179  35.204  1.00  0.00      B    O  
ATOM   2465  H1  HOH B 815      27.898   9.145  35.155  1.00  0.00      B    H  
ATOM   2466  H2  HOH B 815      26.631   9.941  34.601  1.00  0.00      B    H  
ATOM   2467  O   HOH B 816      20.904   9.223   5.476  1.00  0.00      B    O  
ATOM   2468  H1  HOH B 816      20.386   8.354   5.432  1.00  0.00      B    H  
ATOM   2469  H2  HOH B 816      20.249   9.947   5.479  1.00  0.00      B    H  
ATOM   2470  O   HOH B 817      23.236  38.479   1.045  1.00  0.00      B    O  
ATOM   2471  H1  HOH B 817      22.632  38.518   1.849  1.00  0.00      B    H  
ATOM   2472  H2  HOH B 817      23.466  39.375   0.668  1.00  0.00      B    H  
ATOM   2473  O   HOH B 818      11.873  13.873   8.397  1.00  0.00      B    O  
ATOM   2474  H1  HOH B 818      11.651  12.875   8.451  1.00  0.00      B    H  
ATOM   2475  H2  HOH B 818      11.045  14.384   8.221  1.00  0.00      B    H  
ATOM   2476  O   HOH B 819      13.247  25.729   7.986  1.00  0.00      B    O  
ATOM   2477  H1  HOH B 819      13.996  26.324   8.335  1.00  0.00      B    H  
ATOM   2478  H2  HOH B 819      12.658  25.538   8.761  1.00  0.00      B    H  
ATOM   2479  O   HOH B 820      36.072  37.788  11.481  1.00  0.00      B    O  
ATOM   2480  H1  HOH B 820      35.440  37.554  12.219  1.00  0.00      B    H  
ATOM   2481  H2  HOH B 820      36.836  37.161  11.600  1.00  0.00      B    H  
ATOM   2482  O   HOH B 821      28.700   7.478  11.854  1.00  0.00      B    O  
ATOM   2483  H1  HOH B 821      29.332   8.082  12.313  1.00  0.00      B    H  
ATOM   2484  H2  HOH B 821      29.010   7.151  10.975  1.00  0.00      B    H  
ATOM   2485  O   HOH B 822       4.039   7.666   5.490  1.00  0.00      B    O  
ATOM   2486  H1  HOH B 822       4.805   7.677   6.121  1.00  0.00      B    H  
ATOM   2487  H2  HOH B 822       4.133   8.415   4.727  1.00  0.00      B    H  
ATOM   2488  O   HOH B 823      24.933   5.288  18.984  1.00  0.00      B    O  
ATOM   2489  H1  HOH B 823      24.709   4.295  18.994  1.00  0.00      B    H  
ATOM   2490  H2  HOH B 823      24.196   5.860  18.637  1.00  0.00      B    H  
ATOM   2491  O   HOH B 824      12.373  16.810   3.703  1.00  0.00      B    O  
ATOM   2492  H1  HOH B 824      11.394  16.643   3.860  1.00  0.00      B    H  
ATOM   2493  H2  HOH B 824      12.942  16.115   4.210  1.00  0.00      B    H  
ATOM   2494  O   HOH B 825      21.839  38.324  16.390  1.00  0.00      B    O  
ATOM   2495  H1  HOH B 825      22.103  37.582  16.974  1.00  0.00      B    H  
ATOM   2496  H2  HOH B 825      21.292  37.898  15.697  1.00  0.00      B    H  
ATOM   2497  O   HOH B 826      18.100  33.797   3.738  1.00  0.00      B    O  
ATOM   2498  H1  HOH B 826      18.969  33.931   3.311  1.00  0.00      B    H  
ATOM   2499  H2  HOH B 826      18.286  32.961   4.303  1.00  0.00      B    H  
ATOM   2500  O   HOH B 827       6.604  32.289  24.160  1.00  0.00      B    O  
ATOM   2501  H1  HOH B 827       6.604  31.900  25.076  1.00  0.00      B    H  
ATOM   2502  H2  HOH B 827       7.321  31.733  23.612  1.00  0.00      B    H  
ATOM   2503  O   HOH B 828      14.185  34.941  17.384  1.00  0.00      B    O  
ATOM   2504  H1  HOH B 828      13.919  34.251  16.663  1.00  0.00      B    H  
ATOM   2505  H2  HOH B 828      15.009  35.448  17.164  1.00  0.00      B    H  
ATOM   2506  O   HOH B 829      24.908  33.528   8.350  1.00  0.00      B    O  
ATOM   2507  H1  HOH B 829      25.830  33.963   8.592  1.00  0.00      B    H  
ATOM   2508  H2  HOH B 829      24.543  33.134   9.188  1.00  0.00      B    H  
ATOM   2509  O   HOH B 830       6.210  20.502   1.119  1.00  0.00      B    O  
ATOM   2510  H1  HOH B 830       5.741  21.179   1.711  1.00  0.00      B    H  
ATOM   2511  H2  HOH B 830       6.189  20.813   0.117  1.00  0.00      B    H  
ATOM   2512  O   HOH B 831       2.715  15.014  31.618  1.00  0.00      B    O  
ATOM   2513  H1  HOH B 831       3.266  15.016  30.785  1.00  0.00      B    H  
ATOM   2514  H2  HOH B 831       3.255  15.583  32.220  1.00  0.00      B    H  
ATOM   2515  O   HOH B 832       1.459  12.936  29.835  1.00  0.00      B    O  
ATOM   2516  H1  HOH B 832       1.282  13.334  30.719  1.00  0.00      B    H  
ATOM   2517  H2  HOH B 832       2.301  12.417  30.018  1.00  0.00      B    H  
ATOM   2518  O   HOH B 833       6.549  38.335  33.551  1.00  0.00      B    O  
ATOM   2519  H1  HOH B 833       6.777  38.062  32.606  1.00  0.00      B    H  
ATOM   2520  H2  HOH B 833       6.352  39.356  33.625  1.00  0.00      B    H  
ATOM   2521  O   HOH B 834      34.053   1.535  16.360  1.00  0.00      B    O  
ATOM   2522  H1  HOH B 834      34.673   2.319  16.513  1.00  0.00      B    H  
ATOM   2523  H2  HOH B 834      34.257   0.864  17.133  1.00  0.00      B    H  
ATOM   2524  O   HOH B 835       4.190   5.847  34.845  1.00  0.00      B    O  
ATOM   2525  H1  HOH B 835       4.005   4.914  34.429  1.00  0.00      B    H  
ATOM   2526  H2  HOH B 835       5.047   5.750  35.440  1.00  0.00      B    H  
ATOM   2527  O   HOH B 836      30.612  21.060  16.802  1.00  0.00      B    O  
ATOM   2528  H1  HOH B 836      30.949  20.248  17.257  1.00  0.00      B    H  
ATOM   2529  H2  HOH B 836      31.252  21.818  16.975  1.00  0.00      B    H  
ATOM   2530  O   HOH B 837      35.668  35.853  23.224  1.00  0.00      B    O  
ATOM   2531  H1  HOH B 837      34.851  36.391  23.404  1.00  0.00      B    H  
ATOM   2532  H2  HOH B 837      35.373  35.015  22.740  1.00  0.00      B    H  
ATOM   2533  O   HOH B 838      18.023  24.168   2.257  1.00  0.00      B    O  
ATOM   2534  H1  HOH B 838      18.449  24.071   3.190  1.00  0.00      B    H  
ATOM   2535  H2  HOH B 838      18.726  23.921   1.561  1.00  0.00      B    H  
ATOM   2536  O   HOH B 839       1.427  28.149  27.950  1.00  0.00      B    O  
ATOM   2537  H1  HOH B 839       0.697  28.802  27.538  1.00  0.00      B    H  
ATOM   2538  H2  HOH B 839       2.160  28.734  28.309  1.00  0.00      B    H  
ATOM   2539  O   HOH B 840      16.824  25.315   5.875  1.00  0.00      B    O  
ATOM   2540  H1  HOH B 840      15.904  25.466   5.495  1.00  0.00      B    H  
ATOM   2541  H2  HOH B 840      16.845  24.432   6.370  1.00  0.00      B    H  
ATOM   2542  O   HOH B 841      20.133   5.181  21.094  1.00  0.00      B    O  
ATOM   2543  H1  HOH B 841      20.987   4.665  21.073  1.00  0.00      B    H  
ATOM   2544  H2  HOH B 841      19.474   4.680  21.601  1.00  0.00      B    H  
ATOM   2545  O   HOH B 842      38.262   7.454  35.421  1.00  0.00      B    O  
ATOM   2546  H1  HOH B 842      39.142   7.155  35.097  1.00  0.00      B    H  
ATOM   2547  H2  HOH B 842      38.472   8.408  35.602  1.00  0.00      B    H  
ATOM   2548  O   HOH B 843      28.767  35.356  29.002  1.00  0.00      B    O  
ATOM   2549  H1  HOH B 843      29.392  34.930  29.603  1.00  0.00      B    H  
ATOM   2550  H2  HOH B 843      28.381  36.162  29.486  1.00  0.00      B    H  
ATOM   2551  O   HOH B 844      16.657   3.660  -0.028  1.00  0.00      B    O  
ATOM   2552  H1  HOH B 844      16.985   3.896   0.882  1.00  0.00      B    H  
ATOM   2553  H2  HOH B 844      17.466   3.772  -0.661  1.00  0.00      B    H  
ATOM   2554  O   HOH B 845       2.880   9.427  15.084  1.00  0.00      B    O  
ATOM   2555  H1  HOH B 845       3.770   9.220  14.657  1.00  0.00      B    H  
ATOM   2556  H2  HOH B 845       2.978  10.343  15.555  1.00  0.00      B    H  
ATOM   2557  O   HOH B 846      25.862  12.723   1.403  1.00  0.00      B    O  
ATOM   2558  H1  HOH B 846      26.403  13.549   1.164  1.00  0.00      B    H  
ATOM   2559  H2  HOH B 846      26.232  11.898   0.885  1.00  0.00      B    H  
ATOM   2560  O   HOH B 847       2.193   5.971   0.534  1.00  0.00      B    O  
ATOM   2561  H1  HOH B 847       3.116   6.381   0.676  1.00  0.00      B    H  
ATOM   2562  H2  HOH B 847       2.351   4.962   0.676  1.00  0.00      B    H  
ATOM   2563  O   HOH B 848      28.355  27.189  28.509  1.00  0.00      B    O  
ATOM   2564  H1  HOH B 848      27.889  28.106  28.397  1.00  0.00      B    H  
ATOM   2565  H2  HOH B 848      29.277  27.446  28.841  1.00  0.00      B    H  
ATOM   2566  O   HOH B 849      15.058   5.860   8.522  1.00  0.00      B    O  
ATOM   2567  H1  HOH B 849      14.916   6.860   8.404  1.00  0.00      B    H  
ATOM   2568  H2  HOH B 849      14.227   5.350   8.846  1.00  0.00      B    H  
ATOM   2569  O   HOH B 850      15.349  10.505  39.050  1.00  0.00      B    O  
ATOM   2570  H1  HOH B 850      14.838   9.632  38.759  1.00  0.00      B    H  
ATOM   2571  H2  HOH B 850      15.343  11.115  38.212  1.00  0.00      B    H  
ATOM   2572  O   HOH B 851      14.522   1.286   3.559  1.00  0.00      B    O  
ATOM   2573  H1  HOH B 851      14.944   1.368   2.689  1.00  0.00      B    H  
ATOM   2574  H2  HOH B 851      14.796   0.401   3.991  1.00  0.00      B    H  
ATOM   2575  O   HOH B 852       1.905  10.034  19.540  1.00  0.00      B    O  
ATOM   2576  H1  HOH B 852       1.744   9.055  19.651  1.00  0.00      B    H  
ATOM   2577  H2  HOH B 852       2.891  10.057  19.218  1.00  0.00      B    H  
ATOM   2578  O   HOH B 853       4.482   2.379  17.227  1.00  0.00      B    O  
ATOM   2579  H1  HOH B 853       4.078   1.535  16.779  1.00  0.00      B    H  
ATOM   2580  H2  HOH B 853       5.477   2.387  16.984  1.00  0.00      B    H  
ATOM   2581  O   HOH B 854      35.092   8.688   2.595  1.00  0.00      B    O  
ATOM   2582  H1  HOH B 854      35.547   7.836   2.260  1.00  0.00      B    H  
ATOM   2583  H2  HOH B 854      35.838   9.424   2.499  1.00  0.00      B    H  
ATOM   2584  O   HOH B 855       2.662  11.802  16.637  1.00  0.00      B    O  
ATOM   2585  H1  HOH B 855       1.727  12.080  16.439  1.00  0.00      B    H  
ATOM   2586  H2  HOH B 855       2.960  12.440  17.325  1.00  0.00      B    H  
ATOM   2587  O   HOH B 856      37.689   1.366  37.239  1.00  0.00      B    O  
ATOM   2588  H1  HOH B 856      38.001   1.237  36.283  1.00  0.00      B    H  
ATOM   2589  H2  HOH B 856      36.835   0.860  37.413  1.00  0.00      B    H  
ATOM   2590  O   HOH B 857      33.471  17.711  30.405  1.00  0.00      B    O  
ATOM   2591  H1  HOH B 857      34.166  16.983  30.435  1.00  0.00      B    H  
ATOM   2592  H2  HOH B 857      33.001  17.502  29.480  1.00  0.00      B    H  
ATOM   2593  O   HOH B 858      14.685  14.390   1.441  1.00  0.00      B    O  
ATOM   2594  H1  HOH B 858      14.809  13.888   0.510  1.00  0.00      B    H  
ATOM   2595  H2  HOH B 858      14.055  13.950   2.034  1.00  0.00      B    H  
ATOM   2596  O   HOH B 859       5.008  25.960  21.542  1.00  0.00      B    O  
ATOM   2597  H1  HOH B 859       5.365  26.742  22.065  1.00  0.00      B    H  
ATOM   2598  H2  HOH B 859       4.028  25.740  21.773  1.00  0.00      B    H  
ATOM   2599  O   HOH B 860      26.410   1.202  36.997  1.00  0.00      B    O  
ATOM   2600  H1  HOH B 860      26.589   0.760  36.060  1.00  0.00      B    H  
ATOM   2601  H2  HOH B 860      26.917   2.106  37.108  1.00  0.00      B    H  
ATOM   2602  O   HOH B 861      24.000  32.453  28.451  1.00  0.00      B    O  
ATOM   2603  H1  HOH B 861      24.299  31.867  27.677  1.00  0.00      B    H  
ATOM   2604  H2  HOH B 861      23.013  32.219  28.779  1.00  0.00      B    H  
ATOM   2605  O   HOH B 862      27.413  33.430  27.784  1.00  0.00      B    O  
ATOM   2606  H1  HOH B 862      28.356  33.038  27.730  1.00  0.00      B    H  
ATOM   2607  H2  HOH B 862      27.495  34.328  28.329  1.00  0.00      B    H  
ATOM   2608  O   HOH B 863      24.200   1.677  38.747  1.00  0.00      B    O  
ATOM   2609  H1  HOH B 863      23.305   1.884  38.214  1.00  0.00      B    H  
ATOM   2610  H2  HOH B 863      24.915   1.493  38.048  1.00  0.00      B    H  
ATOM   2611  O   HOH B 864      15.041   6.727  14.771  1.00  0.00      B    O  
ATOM   2612  H1  HOH B 864      14.176   6.722  14.231  1.00  0.00      B    H  
ATOM   2613  H2  HOH B 864      15.402   5.813  14.931  1.00  0.00      B    H  
ATOM   2614  O   HOH B 865       4.557  27.569   6.426  1.00  0.00      B    O  
ATOM   2615  H1  HOH B 865       3.930  27.328   5.628  1.00  0.00      B    H  
ATOM   2616  H2  HOH B 865       3.989  28.167   7.014  1.00  0.00      B    H  
ATOM   2617  O   HOH B 866       2.376  11.610   1.609  1.00  0.00      B    O  
ATOM   2618  H1  HOH B 866       1.756  12.115   1.018  1.00  0.00      B    H  
ATOM   2619  H2  HOH B 866       2.190  11.954   2.589  1.00  0.00      B    H  
ATOM   2620  O   HOH B 867      18.842   0.549  25.079  1.00  0.00      B    O  
ATOM   2621  H1  HOH B 867      19.391   0.152  24.327  1.00  0.00      B    H  
ATOM   2622  H2  HOH B 867      19.426   0.422  25.905  1.00  0.00      B    H  
ATOM   2623  O   HOH B 868      34.053  14.923   4.172  1.00  0.00      B    O  
ATOM   2624  H1  HOH B 868      34.260  13.898   4.095  1.00  0.00      B    H  
ATOM   2625  H2  HOH B 868      34.360  15.374   3.296  1.00  0.00      B    H  
ATOM   2626  O   HOH B 869       3.740  22.113  33.024  1.00  0.00      B    O  
ATOM   2627  H1  HOH B 869       4.369  21.286  32.925  1.00  0.00      B    H  
ATOM   2628  H2  HOH B 869       3.463  22.471  32.138  1.00  0.00      B    H  
ATOM   2629  O   HOH B 870      21.368  27.240  27.653  1.00  0.00      B    O  
ATOM   2630  H1  HOH B 870      21.938  26.725  28.292  1.00  0.00      B    H  
ATOM   2631  H2  HOH B 870      20.942  26.719  26.887  1.00  0.00      B    H  
ATOM   2632  O   HOH B 871      26.289  20.778  18.970  1.00  0.00      B    O  
ATOM   2633  H1  HOH B 871      26.781  20.794  18.075  1.00  0.00      B    H  
ATOM   2634  H2  HOH B 871      25.505  21.391  18.789  1.00  0.00      B    H  
ATOM   2635  O   HOH B 872      37.823  35.604  10.622  1.00  0.00      B    O  
ATOM   2636  H1  HOH B 872      38.609  35.901  11.190  1.00  0.00      B    H  
ATOM   2637  H2  HOH B 872      37.676  34.582  10.791  1.00  0.00      B    H  
ATOM   2638  O   HOH B 873      16.802   3.385  18.264  1.00  0.00      B    O  
ATOM   2639  H1  HOH B 873      17.557   4.099  18.486  1.00  0.00      B    H  
ATOM   2640  H2  HOH B 873      16.767   2.731  19.105  1.00  0.00      B    H  
ATOM   2641  O   HOH B 874       5.691  11.716  17.092  1.00  0.00      B    O  
ATOM   2642  H1  HOH B 874       5.340  10.907  17.550  1.00  0.00      B    H  
ATOM   2643  H2  HOH B 874       4.966  12.471  17.174  1.00  0.00      B    H  
ATOM   2644  O   HOH B 875      17.159   1.901  20.534  1.00  0.00      B    O  
ATOM   2645  H1  HOH B 875      16.706   1.089  20.970  1.00  0.00      B    H  
ATOM   2646  H2  HOH B 875      17.671   2.477  21.239  1.00  0.00      B    H  
ATOM   2647  O   HOH B 876      15.849  37.179  12.664  1.00  0.00      B    O  
ATOM   2648  H1  HOH B 876      15.531  37.199  13.643  1.00  0.00      B    H  
ATOM   2649  H2  HOH B 876      16.282  38.113  12.472  1.00  0.00      B    H  
ATOM   2650  O   HOH B 877      12.507  36.210   7.457  1.00  0.00      B    O  
ATOM   2651  H1  HOH B 877      12.048  35.490   7.993  1.00  0.00      B    H  
ATOM   2652  H2  HOH B 877      13.215  36.557   8.064  1.00  0.00      B    H  
ATOM   2653  O   HOH B 878       0.196  29.450  14.315  1.00  0.00      B    O  
ATOM   2654  H1  HOH B 878      -0.104  30.452  14.300  1.00  0.00      B    H  
ATOM   2655  H2  HOH B 878       0.971  29.465  15.005  1.00  0.00      B    H  
ATOM   2656  O   HOH B 879       0.186  29.734  37.022  1.00  0.00      B    O  
ATOM   2657  H1  HOH B 879       0.981  29.487  37.597  1.00  0.00      B    H  
ATOM   2658  H2  HOH B 879      -0.051  30.663  37.236  1.00  0.00      B    H  
ATOM   2659  O   HOH B 880      38.419  14.560  25.530  1.00  0.00      B    O  
ATOM   2660  H1  HOH B 880      38.956  15.424  25.414  1.00  0.00      B    H  
ATOM   2661  H2  HOH B 880      38.473  14.270  26.495  1.00  0.00      B    H  
ATOM   2662  O   HOH B 881      29.470  35.840  16.370  1.00  0.00      B    O  
ATOM   2663  H1  HOH B 881      28.629  35.806  16.907  1.00  0.00      B    H  
ATOM   2664  H2  HOH B 881      30.226  36.043  16.971  1.00  0.00      B    H  
ATOM   2665  O   HOH B 882      15.346  17.651  33.396  1.00  0.00      B    O  
ATOM   2666  H1  HOH B 882      15.023  17.130  34.197  1.00  0.00      B    H  
ATOM   2667  H2  HOH B 882      16.304  17.287  33.172  1.00  0.00      B    H  
ATOM   2668  O   HOH B 883      37.776  20.475  26.791  1.00  0.00      B    O  
ATOM   2669  H1  HOH B 883      38.268  19.984  26.118  1.00  0.00      B    H  
ATOM   2670  H2  HOH B 883      36.958  19.911  27.075  1.00  0.00      B    H  
ATOM   2671  O   HOH B 884       2.583   5.646   6.919  1.00  0.00      B    O  
ATOM   2672  H1  HOH B 884       1.580   5.746   6.978  1.00  0.00      B    H  
ATOM   2673  H2  HOH B 884       2.867   6.235   6.197  1.00  0.00      B    H  
ATOM   2674  O   HOH B 885      27.371  14.885  11.529  1.00  0.00      B    O  
ATOM   2675  H1  HOH B 885      27.294  15.494  10.740  1.00  0.00      B    H  
ATOM   2676  H2  HOH B 885      27.097  13.953  11.183  1.00  0.00      B    H  
ATOM   2677  O   HOH B 886      23.377  22.897   7.906  1.00  0.00      B    O  
ATOM   2678  H1  HOH B 886      23.078  23.189   8.832  1.00  0.00      B    H  
ATOM   2679  H2  HOH B 886      23.482  21.897   7.938  1.00  0.00      B    H  
ATOM   2680  O   HOH B 887      26.614  28.626  12.145  1.00  0.00      B    O  
ATOM   2681  H1  HOH B 887      26.602  29.440  11.540  1.00  0.00      B    H  
ATOM   2682  H2  HOH B 887      26.023  28.895  12.905  1.00  0.00      B    H  
ATOM   2683  O   HOH B 888      33.553  13.983  13.286  1.00  0.00      B    O  
ATOM   2684  H1  HOH B 888      34.508  13.634  13.084  1.00  0.00      B    H  
ATOM   2685  H2  HOH B 888      33.581  14.944  13.305  1.00  0.00      B    H  
ATOM   2686  O   HOH B 889      17.145  23.105   7.538  1.00  0.00      B    O  
ATOM   2687  H1  HOH B 889      16.629  23.138   8.418  1.00  0.00      B    H  
ATOM   2688  H2  HOH B 889      16.788  22.406   6.894  1.00  0.00      B    H  
ATOM   2689  O   HOH B 890       0.381   4.272  22.761  1.00  0.00      B    O  
ATOM   2690  H1  HOH B 890       0.628   5.253  23.069  1.00  0.00      B    H  
ATOM   2691  H2  HOH B 890       1.102   3.984  22.101  1.00  0.00      B    H  
ATOM   2692  O   HOH B 891       9.273  13.726  36.496  1.00  0.00      B    O  
ATOM   2693  H1  HOH B 891      10.180  13.563  36.996  1.00  0.00      B    H  
ATOM   2694  H2  HOH B 891       8.621  13.072  36.917  1.00  0.00      B    H  
ATOM   2695  O   HOH B 892      12.193  14.937  31.791  1.00  0.00      B    O  
ATOM   2696  H1  HOH B 892      13.045  15.366  31.472  1.00  0.00      B    H  
ATOM   2697  H2  HOH B 892      12.385  14.188  32.446  1.00  0.00      B    H  
ATOM   2698  O   HOH B 893      36.195  14.158  19.787  1.00  0.00      B    O  
ATOM   2699  H1  HOH B 893      35.192  14.108  19.754  1.00  0.00      B    H  
ATOM   2700  H2  HOH B 893      36.519  13.952  18.864  1.00  0.00      B    H  
ATOM   2701  O   HOH B 894      21.526   9.053  37.734  1.00  0.00      B    O  
ATOM   2702  H1  HOH B 894      22.325   8.573  38.150  1.00  0.00      B    H  
ATOM   2703  H2  HOH B 894      20.675   8.752  38.173  1.00  0.00      B    H  
ATOM   2704  O   HOH B 895      36.734  31.362  15.406  1.00  0.00      B    O  
ATOM   2705  H1  HOH B 895      37.089  32.304  15.349  1.00  0.00      B    H  
ATOM   2706  H2  HOH B 895      35.949  31.184  14.780  1.00  0.00      B    H  
ATOM   2707  O   HOH B 896       4.203  27.450  14.603  1.00  0.00      B    O  
ATOM   2708  H1  HOH B 896       5.058  26.834  14.467  1.00  0.00      B    H  
ATOM   2709  H2  HOH B 896       3.422  26.852  14.334  1.00  0.00      B    H  
ATOM   2710  O   HOH B 897       1.373  33.237  17.746  1.00  0.00      B    O  
ATOM   2711  H1  HOH B 897       1.928  33.918  18.285  1.00  0.00      B    H  
ATOM   2712  H2  HOH B 897       1.667  33.354  16.800  1.00  0.00      B    H  
ATOM   2713  O   HOH B 898      10.361  12.839  31.635  1.00  0.00      B    O  
ATOM   2714  H1  HOH B 898      10.912  13.680  31.684  1.00  0.00      B    H  
ATOM   2715  H2  HOH B 898      10.149  12.663  32.647  1.00  0.00      B    H  
ATOM   2716  O   HOH B 899       5.857  29.596  19.301  1.00  0.00      B    O  
ATOM   2717  H1  HOH B 899       6.655  29.167  19.644  1.00  0.00      B    H  
ATOM   2718  H2  HOH B 899       6.164  29.941  18.355  1.00  0.00      B    H  
ATOM   2719  O   HOH B 900      11.407  14.254  13.361  1.00  0.00      B    O  
ATOM   2720  H1  HOH B 900      12.246  13.820  13.030  1.00  0.00      B    H  
ATOM   2721  H2  HOH B 900      11.181  13.850  14.255  1.00  0.00      B    H  
ATOM   2722  O   HOH B 901      24.405  32.788  10.897  1.00  0.00      B    O  
ATOM   2723  H1  HOH B 901      23.615  33.395  10.863  1.00  0.00      B    H  
ATOM   2724  H2  HOH B 901      25.137  33.315  11.317  1.00  0.00      B    H  
ATOM   2725  O   HOH B 902      35.354  35.136  13.575  1.00  0.00      B    O  
ATOM   2726  H1  HOH B 902      34.617  35.777  13.620  1.00  0.00      B    H  
ATOM   2727  H2  HOH B 902      35.211  34.639  12.722  1.00  0.00      B    H  
ATOM   2728  O   HOH B 903      35.541  31.284   3.676  1.00  0.00      B    O  
ATOM   2729  H1  HOH B 903      36.038  31.448   4.566  1.00  0.00      B    H  
ATOM   2730  H2  HOH B 903      36.321  31.224   2.991  1.00  0.00      B    H  
ATOM   2731  O   HOH B 904      25.958  10.710  33.181  1.00  0.00      B    O  
ATOM   2732  H1  HOH B 904      26.383  11.623  32.830  1.00  0.00      B    H  
ATOM   2733  H2  HOH B 904      25.132  10.886  33.771  1.00  0.00      B    H  
ATOM   2734  O   HOH B 905      19.538  12.603  28.776  1.00  0.00      B    O  
ATOM   2735  H1  HOH B 905      20.564  12.598  28.739  1.00  0.00      B    H  
ATOM   2736  H2  HOH B 905      19.249  13.535  28.504  1.00  0.00      B    H  
ATOM   2737  O   HOH B 906       7.969   3.411  25.468  1.00  0.00      B    O  
ATOM   2738  H1  HOH B 906       8.643   2.666  25.785  1.00  0.00      B    H  
ATOM   2739  H2  HOH B 906       8.503   4.259  25.268  1.00  0.00      B    H  
ATOM   2740  O   HOH B 907      11.146  16.632  24.255  1.00  0.00      B    O  
ATOM   2741  H1  HOH B 907      10.944  15.643  24.395  1.00  0.00      B    H  
ATOM   2742  H2  HOH B 907      11.932  16.791  23.687  1.00  0.00      B    H  
ATOM   2743  O   HOH B 908      29.997  31.632   7.202  1.00  0.00      B    O  
ATOM   2744  H1  HOH B 908      30.098  30.735   6.748  1.00  0.00      B    H  
ATOM   2745  H2  HOH B 908      30.108  31.540   8.215  1.00  0.00      B    H  
ATOM   2746  O   HOH B 909      27.917  26.505  22.528  1.00  0.00      B    O  
ATOM   2747  H1  HOH B 909      27.001  26.222  22.139  1.00  0.00      B    H  
ATOM   2748  H2  HOH B 909      28.564  26.697  21.796  1.00  0.00      B    H  
ATOM   2749  O   HOH B 910      30.219  14.257  33.246  1.00  0.00      B    O  
ATOM   2750  H1  HOH B 910      30.822  14.170  32.473  1.00  0.00      B    H  
ATOM   2751  H2  HOH B 910      30.362  13.406  33.781  1.00  0.00      B    H  
ATOM   2752  O   HOH B 911       4.511  26.038   9.082  1.00  0.00      B    O  
ATOM   2753  H1  HOH B 911       3.847  26.176   9.871  1.00  0.00      B    H  
ATOM   2754  H2  HOH B 911       4.137  26.627   8.380  1.00  0.00      B    H  
ATOM   2755  O   HOH B 912      31.631  12.940  26.731  1.00  0.00      B    O  
ATOM   2756  H1  HOH B 912      32.520  13.243  27.012  1.00  0.00      B    H  
ATOM   2757  H2  HOH B 912      31.141  13.736  26.306  1.00  0.00      B    H  
ATOM   2758  O   HOH B 913      20.975  21.814  17.867  1.00  0.00      B    O  
ATOM   2759  H1  HOH B 913      21.458  20.998  18.187  1.00  0.00      B    H  
ATOM   2760  H2  HOH B 913      21.219  22.627  18.466  1.00  0.00      B    H  
ATOM   2761  O   HOH B 914       3.734  19.484  19.949  1.00  0.00      B    O  
ATOM   2762  H1  HOH B 914       4.453  18.954  19.434  1.00  0.00      B    H  
ATOM   2763  H2  HOH B 914       4.072  19.628  20.938  1.00  0.00      B    H  
ATOM   2764  O   HOH B 915      32.870   7.382  15.085  1.00  0.00      B    O  
ATOM   2765  H1  HOH B 915      33.058   8.110  15.729  1.00  0.00      B    H  
ATOM   2766  H2  HOH B 915      31.966   7.065  15.295  1.00  0.00      B    H  
ATOM   2767  O   HOH B 916      16.900   0.148  16.297  1.00  0.00      B    O  
ATOM   2768  H1  HOH B 916      16.030   0.708  16.187  1.00  0.00      B    H  
ATOM   2769  H2  HOH B 916      17.549   0.338  15.554  1.00  0.00      B    H  
ATOM   2770  O   HOH B 917      14.284  21.087  12.617  1.00  0.00      B    O  
ATOM   2771  H1  HOH B 917      13.874  20.444  13.294  1.00  0.00      B    H  
ATOM   2772  H2  HOH B 917      14.873  20.534  11.997  1.00  0.00      B    H  
ATOM   2773  O   HOH B 918      11.726  24.390  33.549  1.00  0.00      B    O  
ATOM   2774  H1  HOH B 918      11.417  24.776  34.437  1.00  0.00      B    H  
ATOM   2775  H2  HOH B 918      12.712  24.735  33.319  1.00  0.00      B    H  
ATOM   2776  O   HOH B 919       3.445  30.523  20.403  1.00  0.00      B    O  
ATOM   2777  H1  HOH B 919       4.351  30.164  20.532  1.00  0.00      B    H  
ATOM   2778  H2  HOH B 919       2.838  29.946  20.958  1.00  0.00      B    H  
ATOM   2779  O   HOH B 920      36.381  10.005  30.511  1.00  0.00      B    O  
ATOM   2780  H1  HOH B 920      35.530  10.044  29.904  1.00  0.00      B    H  
ATOM   2781  H2  HOH B 920      36.718   9.043  30.717  1.00  0.00      B    H  
ATOM   2782  O   HOH B 921      18.412  30.739  14.284  1.00  0.00      B    O  
ATOM   2783  H1  HOH B 921      18.375  29.740  14.204  1.00  0.00      B    H  
ATOM   2784  H2  HOH B 921      19.217  30.982  13.655  1.00  0.00      B    H  
ATOM   2785  O   HOH B 922      11.079  29.106   0.151  1.00  0.00      B    O  
ATOM   2786  H1  HOH B 922      10.448  29.404   0.912  1.00  0.00      B    H  
ATOM   2787  H2  HOH B 922      10.659  29.322  -0.779  1.00  0.00      B    H  
ATOM   2788  O   HOH B 923      23.492  37.918  12.667  1.00  0.00      B    O  
ATOM   2789  H1  HOH B 923      23.583  38.757  13.135  1.00  0.00      B    H  
ATOM   2790  H2  HOH B 923      24.296  37.787  12.013  1.00  0.00      B    H  
ATOM   2791  O   HOH B 924      10.356  30.825  34.243  1.00  0.00      B    O  
ATOM   2792  H1  HOH B 924       9.410  30.444  33.991  1.00  0.00      B    H  
ATOM   2793  H2  HOH B 924      10.814  31.092  33.403  1.00  0.00      B    H  
ATOM   2794  O   HOH B 925      19.415   8.537  15.606  1.00  0.00      B    O  
ATOM   2795  H1  HOH B 925      19.504   7.886  14.823  1.00  0.00      B    H  
ATOM   2796  H2  HOH B 925      18.370   8.599  15.656  1.00  0.00      B    H  
ATOM   2797  O   HOH B 926      14.888  30.007  38.087  1.00  0.00      B    O  
ATOM   2798  H1  HOH B 926      15.669  29.964  37.444  1.00  0.00      B    H  
ATOM   2799  H2  HOH B 926      15.317  30.425  38.931  1.00  0.00      B    H  
ATOM   2800  O   HOH B 927      25.617  21.495   6.890  1.00  0.00      B    O  
ATOM   2801  H1  HOH B 927      26.462  21.742   7.367  1.00  0.00      B    H  
ATOM   2802  H2  HOH B 927      24.909  22.219   7.068  1.00  0.00      B    H  
ATOM   2803  O   HOH B 928      34.522  38.799  18.177  1.00  0.00      B    O  
ATOM   2804  H1  HOH B 928      34.036  38.091  18.661  1.00  0.00      B    H  
ATOM   2805  H2  HOH B 928      35.328  38.243  17.770  1.00  0.00      B    H  
ATOM   2806  O   HOH B 929      23.321  19.831  36.590  1.00  0.00      B    O  
ATOM   2807  H1  HOH B 929      24.149  19.831  36.046  1.00  0.00      B    H  
ATOM   2808  H2  HOH B 929      23.474  19.251  37.407  1.00  0.00      B    H  
ATOM   2809  O   HOH B 930      28.668  24.858  31.743  1.00  0.00      B    O  
ATOM   2810  H1  HOH B 930      29.420  24.958  31.078  1.00  0.00      B    H  
ATOM   2811  H2  HOH B 930      28.030  24.188  31.418  1.00  0.00      B    H  
ATOM   2812  O   HOH B 931      12.130  36.041  31.566  1.00  0.00      B    O  
ATOM   2813  H1  HOH B 931      11.111  36.226  31.479  1.00  0.00      B    H  
ATOM   2814  H2  HOH B 931      12.370  35.104  31.869  1.00  0.00      B    H  
ATOM   2815  O   HOH B 932      19.719  37.226  14.248  1.00  0.00      B    O  
ATOM   2816  H1  HOH B 932      19.598  37.242  13.259  1.00  0.00      B    H  
ATOM   2817  H2  HOH B 932      19.378  38.108  14.613  1.00  0.00      B    H  
ATOM   2818  O   HOH B 933      21.728   6.158  23.460  1.00  0.00      B    O  
ATOM   2819  H1  HOH B 933      21.727   5.684  22.569  1.00  0.00      B    H  
ATOM   2820  H2  HOH B 933      21.710   5.413  24.170  1.00  0.00      B    H  
ATOM   2821  O   HOH B 934       4.815   9.998  10.837  1.00  0.00      B    O  
ATOM   2822  H1  HOH B 934       4.078   9.312  11.070  1.00  0.00      B    H  
ATOM   2823  H2  HOH B 934       4.762  10.747  11.516  1.00  0.00      B    H  
ATOM   2824  O   HOH B 935       4.418   7.473   1.509  1.00  0.00      B    O  
ATOM   2825  H1  HOH B 935       3.649   7.962   1.938  1.00  0.00      B    H  
ATOM   2826  H2  HOH B 935       5.028   8.208   1.109  1.00  0.00      B    H  
ATOM   2827  O   HOH B 936      31.182  15.054  18.596  1.00  0.00      B    O  
ATOM   2828  H1  HOH B 936      32.119  15.195  18.316  1.00  0.00      B    H  
ATOM   2829  H2  HOH B 936      30.665  15.814  18.249  1.00  0.00      B    H  
ATOM   2830  O   HOH B 937      26.726  15.489  13.936  1.00  0.00      B    O  
ATOM   2831  H1  HOH B 937      26.316  16.358  13.878  1.00  0.00      B    H  
ATOM   2832  H2  HOH B 937      27.013  15.219  12.975  1.00  0.00      B    H  
ATOM   2833  O   HOH B 938      35.005  12.481   4.332  1.00  0.00      B    O  
ATOM   2834  H1  HOH B 938      35.891  12.527   3.875  1.00  0.00      B    H  
ATOM   2835  H2  HOH B 938      34.534  11.715   3.923  1.00  0.00      B    H  
ATOM   2836  O   HOH B 939      37.563   6.805  38.574  1.00  0.00      B    O  
ATOM   2837  H1  HOH B 939      38.458   7.232  38.406  1.00  0.00      B    H  
ATOM   2838  H2  HOH B 939      37.278   6.350  37.706  1.00  0.00      B    H  
ATOM   2839  O   HOH B 940      28.742  25.240   3.479  1.00  0.00      B    O  
ATOM   2840  H1  HOH B 940      27.941  25.867   3.387  1.00  0.00      B    H  
ATOM   2841  H2  HOH B 940      29.276  25.520   4.298  1.00  0.00      B    H  
ATOM   2842  O   HOH B 941      28.980  28.816   9.918  1.00  0.00      B    O  
ATOM   2843  H1  HOH B 941      28.750  27.836   9.738  1.00  0.00      B    H  
ATOM   2844  H2  HOH B 941      29.457  28.854  10.785  1.00  0.00      B    H  
ATOM   2845  O   HOH B 942       4.076   3.415   6.667  1.00  0.00      B    O  
ATOM   2846  H1  HOH B 942       3.406   3.165   5.864  1.00  0.00      B    H  
ATOM   2847  H2  HOH B 942       3.707   4.226   7.129  1.00  0.00      B    H  
ATOM   2848  O   HOH B 943      25.843  11.719  23.122  1.00  0.00      B    O  
ATOM   2849  H1  HOH B 943      26.499  11.330  23.802  1.00  0.00      B    H  
ATOM   2850  H2  HOH B 943      26.322  12.565  22.728  1.00  0.00      B    H  
ATOM   2851  O   HOH B 944      22.799  25.961  23.634  1.00  0.00      B    O  
ATOM   2852  H1  HOH B 944      22.638  26.923  23.749  1.00  0.00      B    H  
ATOM   2853  H2  HOH B 944      23.313  25.595  24.470  1.00  0.00      B    H  
ATOM   2854  O   HOH B 945      36.617  35.748  25.877  1.00  0.00      B    O  
ATOM   2855  H1  HOH B 945      36.661  35.651  24.897  1.00  0.00      B    H  
ATOM   2856  H2  HOH B 945      36.620  36.702  26.101  1.00  0.00      B    H  
ATOM   2857  O   HOH B 946       5.816  11.803  32.319  1.00  0.00      B    O  
ATOM   2858  H1  HOH B 946       6.489  11.274  32.843  1.00  0.00      B    H  
ATOM   2859  H2  HOH B 946       5.437  12.540  32.916  1.00  0.00      B    H  
ATOM   2860  O   HOH B 947       7.815  17.083  20.991  1.00  0.00      B    O  
ATOM   2861  H1  HOH B 947       7.172  17.407  20.290  1.00  0.00      B    H  
ATOM   2862  H2  HOH B 947       7.487  17.430  21.862  1.00  0.00      B    H  
ATOM   2863  O   HOH B 948      17.975   5.637  30.626  1.00  0.00      B    O  
ATOM   2864  H1  HOH B 948      17.686   4.797  30.156  1.00  0.00      B    H  
ATOM   2865  H2  HOH B 948      17.477   6.463  30.263  1.00  0.00      B    H  
ATOM   2866  O   HOH B 949      13.776  35.028  12.061  1.00  0.00      B    O  
ATOM   2867  H1  HOH B 949      14.395  34.213  12.264  1.00  0.00      B    H  
ATOM   2868  H2  HOH B 949      14.326  35.865  11.825  1.00  0.00      B    H  
ATOM   2869  O   HOH B 950       5.283   2.022  30.525  1.00  0.00      B    O  
ATOM   2870  H1  HOH B 950       6.289   2.305  30.533  1.00  0.00      B    H  
ATOM   2871  H2  HOH B 950       4.749   2.728  30.044  1.00  0.00      B    H  
ATOM   2872  O   HOH B 951      16.332  16.127   4.976  1.00  0.00      B    O  
ATOM   2873  H1  HOH B 951      16.986  15.724   5.671  1.00  0.00      B    H  
ATOM   2874  H2  HOH B 951      16.841  16.263   4.094  1.00  0.00      B    H  
ATOM   2875  O   HOH B 952      20.615  24.802   1.003  1.00  0.00      B    O  
ATOM   2876  H1  HOH B 952      21.168  25.382   1.634  1.00  0.00      B    H  
ATOM   2877  H2  HOH B 952      20.674  25.151   0.017  1.00  0.00      B    H  
ATOM   2878  O   HOH B 953      11.472  11.277   8.556  1.00  0.00      B    O  
ATOM   2879  H1  HOH B 953      12.161  10.541   8.547  1.00  0.00      B    H  
ATOM   2880  H2  HOH B 953      10.604  10.867   8.749  1.00  0.00      B    H  
ATOM   2881  O   HOH B 954      27.047  22.788  13.809  1.00  0.00      B    O  
ATOM   2882  H1  HOH B 954      27.950  22.331  13.941  1.00  0.00      B    H  
ATOM   2883  H2  HOH B 954      27.136  23.452  13.012  1.00  0.00      B    H  
ATOM   2884  O   HOH B 955      13.322   1.754  32.071  1.00  0.00      B    O  
ATOM   2885  H1  HOH B 955      12.571   2.440  32.024  1.00  0.00      B    H  
ATOM   2886  H2  HOH B 955      14.233   2.276  32.167  1.00  0.00      B    H  
ATOM   2887  O   HOH B 956      21.033  32.722  31.507  1.00  0.00      B    O  
ATOM   2888  H1  HOH B 956      21.020  33.652  31.191  1.00  0.00      B    H  
ATOM   2889  H2  HOH B 956      21.020  32.714  32.530  1.00  0.00      B    H  
ATOM   2890  O   HOH B 957      18.246  17.743  24.282  1.00  0.00      B    O  
ATOM   2891  H1  HOH B 957      18.850  16.891  24.121  1.00  0.00      B    H  
ATOM   2892  H2  HOH B 957      18.451  18.086  25.223  1.00  0.00      B    H  
ATOM   2893  O   HOH B 958      27.636   2.943  15.927  1.00  0.00      B    O  
ATOM   2894  H1  HOH B 958      26.695   2.771  16.214  1.00  0.00      B    H  
ATOM   2895  H2  HOH B 958      27.652   3.853  15.413  1.00  0.00      B    H  
ATOM   2896  O   HOH B 959      22.205  22.361  36.811  1.00  0.00      B    O  
ATOM   2897  H1  HOH B 959      22.866  23.082  36.941  1.00  0.00      B    H  
ATOM   2898  H2  HOH B 959      22.706  21.491  36.666  1.00  0.00      B    H  
ATOM   2899  O   HOH B 960      38.076  20.294  36.468  1.00  0.00      B    O  
ATOM   2900  H1  HOH B 960      38.567  21.168  36.464  1.00  0.00      B    H  
ATOM   2901  H2  HOH B 960      38.319  19.781  35.628  1.00  0.00      B    H  
ATOM   2902  O   HOH B 961      27.417   9.423  17.088  1.00  0.00      B    O  
ATOM   2903  H1  HOH B 961      28.375   9.704  17.091  1.00  0.00      B    H  
ATOM   2904  H2  HOH B 961      27.339   9.136  18.020  1.00  0.00      B    H  
ATOM   2905  O   HOH B 962      22.348  16.240   9.577  1.00  0.00      B    O  
ATOM   2906  H1  HOH B 962      22.788  17.193   9.805  1.00  0.00      B    H  
ATOM   2907  H2  HOH B 962      22.350  15.660  10.399  1.00  0.00      B    H  
ATOM   2908  O   HOH B 963       9.724  16.425   4.326  1.00  0.00      B    O  
ATOM   2909  H1  HOH B 963       8.811  16.021   4.155  1.00  0.00      B    H  
ATOM   2910  H2  HOH B 963       9.556  17.325   4.743  1.00  0.00      B    H  
ATOM   2911  O   HOH B 964      37.808  36.919  34.401  1.00  0.00      B    O  
ATOM   2912  H1  HOH B 964      38.506  36.267  34.766  1.00  0.00      B    H  
ATOM   2913  H2  HOH B 964      38.188  37.906  34.430  1.00  0.00      B    H  
ATOM   2914  O   HOH B 965      26.174  27.860  15.388  1.00  0.00      B    O  
ATOM   2915  H1  HOH B 965      26.215  27.750  16.418  1.00  0.00      B    H  
ATOM   2916  H2  HOH B 965      26.240  26.904  15.038  1.00  0.00      B    H  
ATOM   2917  O   HOH B 966      20.392  34.456  10.114  1.00  0.00      B    O  
ATOM   2918  H1  HOH B 966      19.620  33.837   9.949  1.00  0.00      B    H  
ATOM   2919  H2  HOH B 966      20.562  34.468  11.096  1.00  0.00      B    H  
ATOM   2920  O   HOH B 967      15.625  34.945  34.512  1.00  0.00      B    O  
ATOM   2921  H1  HOH B 967      15.048  34.337  34.051  1.00  0.00      B    H  
ATOM   2922  H2  HOH B 967      15.003  35.457  35.119  1.00  0.00      B    H  
ATOM   2923  O   HOH B 968      10.359  13.907  15.792  1.00  0.00      B    O  
ATOM   2924  H1  HOH B 968      11.111  14.254  16.389  1.00  0.00      B    H  
ATOM   2925  H2  HOH B 968       9.540  13.879  16.344  1.00  0.00      B    H  
ATOM   2926  O   HOH B 969      32.453  17.488  28.054  1.00  0.00      B    O  
ATOM   2927  H1  HOH B 969      32.861  17.284  27.187  1.00  0.00      B    H  
ATOM   2928  H2  HOH B 969      31.491  17.102  28.080  1.00  0.00      B    H  
ATOM   2929  O   HOH B 970      18.487   5.000   6.980  1.00  0.00      B    O  
ATOM   2930  H1  HOH B 970      17.592   4.597   6.663  1.00  0.00      B    H  
ATOM   2931  H2  HOH B 970      19.169   4.235   7.049  1.00  0.00      B    H  
ATOM   2932  O   HOH B 971      27.032  18.901   1.973  1.00  0.00      B    O  
ATOM   2933  H1  HOH B 971      27.981  19.102   1.719  1.00  0.00      B    H  
ATOM   2934  H2  HOH B 971      26.666  19.596   2.607  1.00  0.00      B    H  
ATOM   2935  O   HOH B 972      16.650   9.952   4.202  1.00  0.00      B    O  
ATOM   2936  H1  HOH B 972      16.907   9.468   5.062  1.00  0.00      B    H  
ATOM   2937  H2  HOH B 972      15.945  10.603   4.383  1.00  0.00      B    H  
ATOM   2938  O   HOH B 973      13.492  12.543  12.722  1.00  0.00      B    O  
ATOM   2939  H1  HOH B 973      14.279  12.770  12.177  1.00  0.00      B    H  
ATOM   2940  H2  HOH B 973      13.605  12.929  13.676  1.00  0.00      B    H  
ATOM   2941  O   HOH B 974      19.416  21.287   3.508  1.00  0.00      B    O  
ATOM   2942  H1  HOH B 974      18.939  21.734   4.278  1.00  0.00      B    H  
ATOM   2943  H2  HOH B 974      18.906  20.416   3.226  1.00  0.00      B    H  
ATOM   2944  O   HOH B 975      37.872  28.355  35.260  1.00  0.00      B    O  
ATOM   2945  H1  HOH B 975      38.554  28.745  35.935  1.00  0.00      B    H  
ATOM   2946  H2  HOH B 975      38.457  27.718  34.706  1.00  0.00      B    H  
ATOM   2947  O   HOH B 976      12.276  35.078  23.586  1.00  0.00      B    O  
ATOM   2948  H1  HOH B 976      12.461  35.953  24.074  1.00  0.00      B    H  
ATOM   2949  H2  HOH B 976      13.004  34.996  22.846  1.00  0.00      B    H  
ATOM   2950  O   HOH B 977      14.117   3.597  17.850  1.00  0.00      B    O  
ATOM   2951  H1  HOH B 977      15.126   3.481  17.874  1.00  0.00      B    H  
ATOM   2952  H2  HOH B 977      13.880   4.137  18.680  1.00  0.00      B    H  
ATOM   2953  O   HOH B 978      16.614  17.906  30.328  1.00  0.00      B    O  
ATOM   2954  H1  HOH B 978      16.818  17.102  29.732  1.00  0.00      B    H  
ATOM   2955  H2  HOH B 978      17.114  17.665  31.162  1.00  0.00      B    H  
ATOM   2956  O   HOH B 979      27.703   1.910  18.790  1.00  0.00      B    O  
ATOM   2957  H1  HOH B 979      28.088   2.875  18.694  1.00  0.00      B    H  
ATOM   2958  H2  HOH B 979      27.105   1.826  17.985  1.00  0.00      B    H  
ATOM   2959  O   HOH B 980       6.969  29.979  38.018  1.00  0.00      B    O  
ATOM   2960  H1  HOH B 980       7.576  29.877  38.732  1.00  0.00      B    H  
ATOM   2961  H2  HOH B 980       7.323  29.376  37.253  1.00  0.00      B    H  
ATOM   2962  O   HOH B 981      12.951  24.432  24.016  1.00  0.00      B    O  
ATOM   2963  H1  HOH B 981      12.597  23.855  24.727  1.00  0.00      B    H  
ATOM   2964  H2  HOH B 981      12.659  24.059  23.080  1.00  0.00      B    H  
ATOM   2965  O   HOH B 982       6.494  15.035   4.344  1.00  0.00      B    O  
ATOM   2966  H1  HOH B 982       6.184  14.526   3.486  1.00  0.00      B    H  
ATOM   2967  H2  HOH B 982       5.869  15.766   4.525  1.00  0.00      B    H  
ATOM   2968  O   HOH B 983      38.605  10.440  39.327  1.00  0.00      B    O  
ATOM   2969  H1  HOH B 983      39.146  11.168  38.923  1.00  0.00      B    H  
ATOM   2970  H2  HOH B 983      38.843   9.606  38.849  1.00  0.00      B    H  
ATOM   2971  O   HOH B 984      12.522  30.086  13.931  1.00  0.00      B    O  
ATOM   2972  H1  HOH B 984      12.531  29.232  14.461  1.00  0.00      B    H  
ATOM   2973  H2  HOH B 984      11.646  30.153  13.404  1.00  0.00      B    H  
ATOM   2974  O   HOH B 985       7.831  39.106   9.165  1.00  0.00      B    O  
ATOM   2975  H1  HOH B 985       7.438  39.076   8.234  1.00  0.00      B    H  
ATOM   2976  H2  HOH B 985       7.149  38.848   9.859  1.00  0.00      B    H  
ATOM   2977  O   HOH B 986      16.979   7.541  18.298  1.00  0.00      B    O  
ATOM   2978  H1  HOH B 986      17.510   6.658  18.145  1.00  0.00      B    H  
ATOM   2979  H2  HOH B 986      16.968   8.053  17.429  1.00  0.00      B    H  
ATOM   2980  O   HOH B 987      10.708  21.775  11.012  1.00  0.00      B    O  
ATOM   2981  H1  HOH B 987      10.089  21.022  10.797  1.00  0.00      B    H  
ATOM   2982  H2  HOH B 987      11.134  22.156  10.175  1.00  0.00      B    H  
ATOM   2983  O   HOH B 988       2.657  12.937  13.577  1.00  0.00      B    O  
ATOM   2984  H1  HOH B 988       2.363  12.155  14.131  1.00  0.00      B    H  
ATOM   2985  H2  HOH B 988       3.505  12.583  13.039  1.00  0.00      B    H  
ATOM   2986  O   HOH B 989      39.030  16.763  23.124  1.00  0.00      B    O  
ATOM   2987  H1  HOH B 989      39.726  17.112  22.502  1.00  0.00      B    H  
ATOM   2988  H2  HOH B 989      38.234  16.512  22.545  1.00  0.00      B    H  
ATOM   2989  O   HOH B 990      10.334  37.902  26.811  1.00  0.00      B    O  
ATOM   2990  H1  HOH B 990       9.497  37.391  26.503  1.00  0.00      B    H  
ATOM   2991  H2  HOH B 990      10.568  37.560  27.731  1.00  0.00      B    H  
ATOM   2992  O   HOH B 991      14.464  20.988   7.650  1.00  0.00      B    O  
ATOM   2993  H1  HOH B 991      15.370  20.545   7.826  1.00  0.00      B    H  
ATOM   2994  H2  HOH B 991      14.058  21.353   8.542  1.00  0.00      B    H  
ATOM   2995  O   HOH B 992      22.838  13.222  13.386  1.00  0.00      B    O  
ATOM   2996  H1  HOH B 992      21.920  12.782  13.427  1.00  0.00      B    H  
ATOM   2997  H2  HOH B 992      23.273  13.197  14.300  1.00  0.00      B    H  
ATOM   2998  O   HOH B 993      26.490  28.676  20.848  1.00  0.00      B    O  
ATOM   2999  H1  HOH B 993      27.427  28.917  20.985  1.00  0.00      B    H  
ATOM   3000  H2  HOH B 993      26.334  27.810  21.344  1.00  0.00      B    H  
ATOM   3001  O   HOH B 994       2.152  17.127  13.912  1.00  0.00      B    O  
ATOM   3002  H1  HOH B 994       2.904  16.585  14.337  1.00  0.00      B    H  
ATOM   3003  H2  HOH B 994       2.438  18.078  13.855  1.00  0.00      B    H  
ATOM   3004  O   HOH B 995      27.287   3.577   8.435  1.00  0.00      B    O  
ATOM   3005  H1  HOH B 995      26.332   3.209   8.105  1.00  0.00      B    H  
ATOM   3006  H2  HOH B 995      27.707   2.887   9.003  1.00  0.00      B    H  
ATOM   3007  O   HOH B 996       0.031  28.642  18.448  1.00  0.00      B    O  
ATOM   3008  H1  HOH B 996       0.531  29.518  18.385  1.00  0.00      B    H  
ATOM   3009  H2  HOH B 996       0.801  27.954  18.516  1.00  0.00      B    H  
ATOM   3010  O   HOH B 997      22.796  12.648  24.106  1.00  0.00      B    O  
ATOM   3011  H1  HOH B 997      23.790  12.825  23.997  1.00  0.00      B    H  
ATOM   3012  H2  HOH B 997      22.746  12.065  24.966  1.00  0.00      B    H  
ATOM   3013  O   HOH B 998       5.152  31.807   1.147  1.00  0.00      B    O  
ATOM   3014  H1  HOH B 998       5.567  30.896   1.164  1.00  0.00      B    H  
ATOM   3015  H2  HOH B 998       5.574  32.388   1.855  1.00  0.00      B    H  
ATOM   3016  O   HOH B 999      29.517  26.616  13.859  1.00  0.00      B    O  
ATOM   3017  H1  HOH B 999      28.968  26.067  13.203  1.00  0.00      B    H  
ATOM   3018  H2  HOH B 999      29.347  26.182  14.796  1.00  0.00      B    H  
ATOM   3019  O   HOH B1000      22.896  37.097   7.738  1.00  0.00      B    O  
ATOM   3020  H1  HOH B1000      21.899  37.043   7.848  1.00  0.00      B    H  
ATOM   3021  H2  HOH B1000      23.269  36.298   7.189  1.00  0.00      B    H  
ATOM   3022  O   HOH B1001      26.357  22.164   0.487  1.00  0.00      B    O  
ATOM   3023  H1  HOH B1001      27.337  22.235   0.730  1.00  0.00      B    H  
ATOM   3024  H2  HOH B1001      25.839  21.884   1.311  1.00  0.00      B    H  
ATOM   3025  O   HOH B1002      36.510  18.469  19.942  1.00  0.00      B    O  
ATOM   3026  H1  HOH B1002      36.753  19.427  19.558  1.00  0.00      B    H  
ATOM   3027  H2  HOH B1002      37.143  17.807  19.378  1.00  0.00      B    H  
ATOM   3028  O   HOH B1003      11.394  33.542  32.473  1.00  0.00      B    O  
ATOM   3029  H1  HOH B1003      10.912  33.863  33.302  1.00  0.00      B    H  
ATOM   3030  H2  HOH B1003      10.801  33.578  31.633  1.00  0.00      B    H  
ATOM   3031  O   HOH B1004      33.335  13.516   6.684  1.00  0.00      B    O  
ATOM   3032  H1  HOH B1004      32.383  13.315   6.753  1.00  0.00      B    H  
ATOM   3033  H2  HOH B1004      33.465  14.351   6.132  1.00  0.00      B    H  
ATOM   3034  O   HOH B1005       0.791  36.597  18.079  1.00  0.00      B    O  
ATOM   3035  H1  HOH B1005      -0.122  36.546  18.519  1.00  0.00      B    H  
ATOM   3036  H2  HOH B1005       1.362  35.884  18.525  1.00  0.00      B    H  
ATOM   3037  O   HOH B1006       6.233   3.480  27.668  1.00  0.00      B    O  
ATOM   3038  H1  HOH B1006       6.820   3.572  26.846  1.00  0.00      B    H  
ATOM   3039  H2  HOH B1006       5.336   3.431  27.314  1.00  0.00      B    H  
ATOM   3040  O   HOH B1007      17.256   3.268  29.592  1.00  0.00      B    O  
ATOM   3041  H1  HOH B1007      17.814   2.420  29.781  1.00  0.00      B    H  
ATOM   3042  H2  HOH B1007      17.066   3.382  28.624  1.00  0.00      B    H  
ATOM   3043  O   HOH B1008      11.773  13.343  27.111  1.00  0.00      B    O  
ATOM   3044  H1  HOH B1008      12.176  14.217  27.364  1.00  0.00      B    H  
ATOM   3045  H2  HOH B1008      11.361  12.825  27.914  1.00  0.00      B    H  
ATOM   3046  O   HOH B1009      19.035   4.834  27.136  1.00  0.00      B    O  
ATOM   3047  H1  HOH B1009      19.925   4.734  27.545  1.00  0.00      B    H  
ATOM   3048  H2  HOH B1009      19.013   4.264  26.310  1.00  0.00      B    H  
ATOM   3049  O   HOH B1010       2.243  25.405  13.851  1.00  0.00      B    O  
ATOM   3050  H1  HOH B1010       2.964  24.885  14.419  1.00  0.00      B    H  
ATOM   3051  H2  HOH B1010       1.537  24.790  13.511  1.00  0.00      B    H  
ATOM   3052  O   HOH B1011      17.546  23.845  17.437  1.00  0.00      B    O  
ATOM   3053  H1  HOH B1011      18.154  23.926  16.632  1.00  0.00      B    H  
ATOM   3054  H2  HOH B1011      18.101  23.694  18.340  1.00  0.00      B    H  
ATOM   3055  O   HOH B1012      38.236  26.581  15.146  1.00  0.00      B    O  
ATOM   3056  H1  HOH B1012      39.227  26.463  15.189  1.00  0.00      B    H  
ATOM   3057  H2  HOH B1012      38.055  27.526  15.370  1.00  0.00      B    H  
ATOM   3058  O   HOH B1013       7.577   8.479  11.034  1.00  0.00      B    O  
ATOM   3059  H1  HOH B1013       7.805   7.638  11.494  1.00  0.00      B    H  
ATOM   3060  H2  HOH B1013       6.655   8.792  11.155  1.00  0.00      B    H  
ATOM   3061  O   HOH B1014       9.430   8.531  19.112  1.00  0.00      B    O  
ATOM   3062  H1  HOH B1014       8.591   8.524  19.594  1.00  0.00      B    H  
ATOM   3063  H2  HOH B1014       9.629   9.495  18.764  1.00  0.00      B    H  
ATOM   3064  O   HOH B1015      29.403  19.928   0.739  1.00  0.00      B    O  
ATOM   3065  H1  HOH B1015      30.153  19.699   1.355  1.00  0.00      B    H  
ATOM   3066  H2  HOH B1015      29.639  20.767   0.241  1.00  0.00      B    H  
ATOM   3067  O   HOH B1016       8.442   5.610  31.158  1.00  0.00      B    O  
ATOM   3068  H1  HOH B1016       8.497   5.542  32.160  1.00  0.00      B    H  
ATOM   3069  H2  HOH B1016       8.041   4.681  30.867  1.00  0.00      B    H  
ATOM   3070  O   HOH B1017       7.893  31.455  21.786  1.00  0.00      B    O  
ATOM   3071  H1  HOH B1017       8.776  31.722  21.326  1.00  0.00      B    H  
ATOM   3072  H2  HOH B1017       7.229  32.190  21.491  1.00  0.00      B    H  
ATOM   3073  O   HOH B1018       0.893  13.096  23.183  1.00  0.00      B    O  
ATOM   3074  H1  HOH B1018       0.552  13.643  22.362  1.00  0.00      B    H  
ATOM   3075  H2  HOH B1018       0.187  13.125  23.908  1.00  0.00      B    H  
ATOM   3076  O   HOH B1019      37.371  19.527   9.289  1.00  0.00      B    O  
ATOM   3077  H1  HOH B1019      37.199  18.537   9.414  1.00  0.00      B    H  
ATOM   3078  H2  HOH B1019      36.655  19.897   8.685  1.00  0.00      B    H  
ATOM   3079  O   HOH B1020      35.975   8.846  26.901  1.00  0.00      B    O  
ATOM   3080  H1  HOH B1020      36.846   8.464  27.033  1.00  0.00      B    H  
ATOM   3081  H2  HOH B1020      35.462   7.964  26.840  1.00  0.00      B    H  
ATOM   3082  O   HOH B1021      10.921  10.727   0.412  1.00  0.00      B    O  
ATOM   3083  H1  HOH B1021      10.054  10.542   0.936  1.00  0.00      B    H  
ATOM   3084  H2  HOH B1021      10.911  10.048  -0.326  1.00  0.00      B    H  
ATOM   3085  O   HOH B1022      31.084  18.508  34.351  1.00  0.00      B    O  
ATOM   3086  H1  HOH B1022      30.676  18.368  33.410  1.00  0.00      B    H  
ATOM   3087  H2  HOH B1022      32.132  18.524  34.220  1.00  0.00      B    H  
ATOM   3088  O   HOH B1023      29.248  20.037  11.775  1.00  0.00      B    O  
ATOM   3089  H1  HOH B1023      30.120  20.258  11.299  1.00  0.00      B    H  
ATOM   3090  H2  HOH B1023      28.490  20.017  11.094  1.00  0.00      B    H  
ATOM   3091  O   HOH B1024      26.728   9.184  24.217  1.00  0.00      B    O  
ATOM   3092  H1  HOH B1024      26.120   8.388  24.261  1.00  0.00      B    H  
ATOM   3093  H2  HOH B1024      27.147   9.196  23.252  1.00  0.00      B    H  
ATOM   3094  O   HOH B1025      31.945  15.650  35.919  1.00  0.00      B    O  
ATOM   3095  H1  HOH B1025      32.534  16.459  36.191  1.00  0.00      B    H  
ATOM   3096  H2  HOH B1025      31.440  15.461  36.726  1.00  0.00      B    H  
ATOM   3097  O   HOH B1026      24.096   9.910  21.812  1.00  0.00      B    O  
ATOM   3098  H1  HOH B1026      24.652  10.391  22.604  1.00  0.00      B    H  
ATOM   3099  H2  HOH B1026      23.207  10.443  21.738  1.00  0.00      B    H  
ATOM   3100  O   HOH B1027      32.766  16.102  33.099  1.00  0.00      B    O  
ATOM   3101  H1  HOH B1027      32.166  15.813  33.909  1.00  0.00      B    H  
ATOM   3102  H2  HOH B1027      32.192  16.242  32.302  1.00  0.00      B    H  
ATOM   3103  O   HOH B1028      15.633  25.553  17.884  1.00  0.00      B    O  
ATOM   3104  H1  HOH B1028      15.065  25.179  17.117  1.00  0.00      B    H  
ATOM   3105  H2  HOH B1028      16.539  25.065  17.689  1.00  0.00      B    H  
ATOM   3106  O   HOH B1029       3.373  37.230  38.062  1.00  0.00      B    O  
ATOM   3107  H1  HOH B1029       3.372  36.396  37.453  1.00  0.00      B    H  
ATOM   3108  H2  HOH B1029       2.972  36.947  38.960  1.00  0.00      B    H  
ATOM   3109  O   HOH B1030      27.075   4.970  10.755  1.00  0.00      B    O  
ATOM   3110  H1  HOH B1030      27.079   4.974   9.727  1.00  0.00      B    H  
ATOM   3111  H2  HOH B1030      27.901   4.648  11.143  1.00  0.00      B    H  
ATOM   3112  O   HOH B1031      31.598  12.811  35.573  1.00  0.00      B    O  
ATOM   3113  H1  HOH B1031      31.555  13.848  35.755  1.00  0.00      B    H  
ATOM   3114  H2  HOH B1031      32.010  12.427  36.436  1.00  0.00      B    H  
ATOM   3115  O   HOH B1032      12.630  23.861  12.520  1.00  0.00      B    O  
ATOM   3116  H1  HOH B1032      12.280  23.073  13.129  1.00  0.00      B    H  
ATOM   3117  H2  HOH B1032      13.342  23.465  11.984  1.00  0.00      B    H  
ATOM   3118  O   HOH B1033      15.489  14.549  26.620  1.00  0.00      B    O  
ATOM   3119  H1  HOH B1033      15.656  15.192  25.815  1.00  0.00      B    H  
ATOM   3120  H2  HOH B1033      14.843  13.817  26.337  1.00  0.00      B    H  
ATOM   3121  O   HOH B1034      -0.254   8.283  11.987  1.00  0.00      B    O  
ATOM   3122  H1  HOH B1034       0.523   8.326  11.408  1.00  0.00      B    H  
ATOM   3123  H2  HOH B1034       0.101   8.418  12.940  1.00  0.00      B    H  
ATOM   3124  O   HOH B1035      36.001  10.746  11.353  1.00  0.00      B    O  
ATOM   3125  H1  HOH B1035      35.061  10.967  11.663  1.00  0.00      B    H  
ATOM   3126  H2  HOH B1035      36.553  11.509  11.661  1.00  0.00      B    H  
ATOM   3127  O   HOH B1036      11.941  30.940   5.687  1.00  0.00      B    O  
ATOM   3128  H1  HOH B1036      11.520  31.508   6.415  1.00  0.00      B    H  
ATOM   3129  H2  HOH B1036      12.843  31.283   5.542  1.00  0.00      B    H  
ATOM   3130  O   HOH B1037      13.541  13.724  15.220  1.00  0.00      B    O  
ATOM   3131  H1  HOH B1037      14.534  13.562  15.435  1.00  0.00      B    H  
ATOM   3132  H2  HOH B1037      13.010  13.994  16.070  1.00  0.00      B    H  
ATOM   3133  O   HOH B1038      35.415  30.278  36.540  1.00  0.00      B    O  
ATOM   3134  H1  HOH B1038      36.021  31.043  36.780  1.00  0.00      B    H  
ATOM   3135  H2  HOH B1038      35.847  29.760  35.810  1.00  0.00      B    H  
ATOM   3136  O   HOH B1039      24.720   0.667  22.666  1.00  0.00      B    O  
ATOM   3137  H1  HOH B1039      25.103  -0.083  22.114  1.00  0.00      B    H  
ATOM   3138  H2  HOH B1039      23.881   0.977  22.161  1.00  0.00      B    H  
ATOM   3139  O   HOH B1040      27.313  35.961  18.209  1.00  0.00      B    O  
ATOM   3140  H1  HOH B1040      26.894  35.133  18.744  1.00  0.00      B    H  
ATOM   3141  H2  HOH B1040      27.771  36.522  18.861  1.00  0.00      B    H  
ATOM   3142  O   HOH B1041      -0.366  28.962   3.985  1.00  0.00      B    O  
ATOM   3143  H1  HOH B1041       0.144  28.364   3.314  1.00  0.00      B    H  
ATOM   3144  H2  HOH B1041       0.314  29.192   4.735  1.00  0.00      B    H  
ATOM   3145  O   HOH B1042      11.486  28.197  35.294  1.00  0.00      B    O  
ATOM   3146  H1  HOH B1042      10.995  28.813  34.642  1.00  0.00      B    H  
ATOM   3147  H2  HOH B1042      12.472  28.294  35.124  1.00  0.00      B    H  
ATOM   3148  O   HOH B1043       3.449  31.543  34.896  1.00  0.00      B    O  
ATOM   3149  H1  HOH B1043       4.305  31.422  35.398  1.00  0.00      B    H  
ATOM   3150  H2  HOH B1043       3.082  32.382  35.295  1.00  0.00      B    H  
ATOM   3151  O   HOH B1044      26.017  14.504  37.863  1.00  0.00      B    O  
ATOM   3152  H1  HOH B1044      26.391  14.200  37.068  1.00  0.00      B    H  
ATOM   3153  H2  HOH B1044      25.973  15.538  37.849  1.00  0.00      B    H  
ATOM   3154  O   HOH B1045      35.687   5.649  14.676  1.00  0.00      B    O  
ATOM   3155  H1  HOH B1045      34.964   5.099  14.279  1.00  0.00      B    H  
ATOM   3156  H2  HOH B1045      35.849   6.416  13.974  1.00  0.00      B    H  
ATOM   3157  O   HOH B1046      15.522  26.047  30.771  1.00  0.00      B    O  
ATOM   3158  H1  HOH B1046      16.493  25.822  30.674  1.00  0.00      B    H  
ATOM   3159  H2  HOH B1046      14.957  25.330  30.269  1.00  0.00      B    H  
ATOM   3160  O   HOH B1047       8.066  28.179  36.480  1.00  0.00      B    O  
ATOM   3161  H1  HOH B1047       8.897  27.686  36.116  1.00  0.00      B    H  
ATOM   3162  H2  HOH B1047       7.645  27.553  37.064  1.00  0.00      B    H  
ATOM   3163  O   HOH B1048      11.701   4.096  31.563  1.00  0.00      B    O  
ATOM   3164  H1  HOH B1048      12.065   5.001  31.255  1.00  0.00      B    H  
ATOM   3165  H2  HOH B1048      10.938   3.857  30.930  1.00  0.00      B    H  
ATOM   3166  O   HOH B1049       1.046  27.527   2.253  1.00  0.00      B    O  
ATOM   3167  H1  HOH B1049       1.229  26.834   2.987  1.00  0.00      B    H  
ATOM   3168  H2  HOH B1049       0.939  27.026   1.366  1.00  0.00      B    H  
ATOM   3169  O   HOH B1050       2.067  18.540  28.170  1.00  0.00      B    O  
ATOM   3170  H1  HOH B1050       1.645  18.786  29.099  1.00  0.00      B    H  
ATOM   3171  H2  HOH B1050       1.397  17.864  27.691  1.00  0.00      B    H  
ATOM   3172  O   HOH B1051      15.973  31.135  32.675  1.00  0.00      B    O  
ATOM   3173  H1  HOH B1051      15.368  30.509  33.220  1.00  0.00      B    H  
ATOM   3174  H2  HOH B1051      16.908  30.731  32.535  1.00  0.00      B    H  
ATOM   3175  O   HOH B1052       7.211  16.289  24.775  1.00  0.00      B    O  
ATOM   3176  H1  HOH B1052       6.583  15.469  24.906  1.00  0.00      B    H  
ATOM   3177  H2  HOH B1052       8.161  16.064  25.163  1.00  0.00      B    H  
ATOM   3178  O   HOH B1053      18.224  12.028  30.963  1.00  0.00      B    O  
ATOM   3179  H1  HOH B1053      18.629  11.136  31.365  1.00  0.00      B    H  
ATOM   3180  H2  HOH B1053      18.744  12.229  30.113  1.00  0.00      B    H  
ATOM   3181  O   HOH B1054      35.129   4.464  22.010  1.00  0.00      B    O  
ATOM   3182  H1  HOH B1054      35.079   3.684  21.357  1.00  0.00      B    H  
ATOM   3183  H2  HOH B1054      35.910   4.196  22.639  1.00  0.00      B    H  
ATOM   3184  O   HOH B1055      11.645   8.606   6.304  1.00  0.00      B    O  
ATOM   3185  H1  HOH B1055      11.241   7.755   6.692  1.00  0.00      B    H  
ATOM   3186  H2  HOH B1055      10.807   9.068   5.948  1.00  0.00      B    H  
ATOM   3187  O   HOH B1056      32.822  11.916   9.030  1.00  0.00      B    O  
ATOM   3188  H1  HOH B1056      33.264  11.840   9.954  1.00  0.00      B    H  
ATOM   3189  H2  HOH B1056      33.477  11.853   8.257  1.00  0.00      B    H  
ATOM   3190  O   HOH B1057      19.894  17.424   9.289  1.00  0.00      B    O  
ATOM   3191  H1  HOH B1057      20.734  16.850   9.491  1.00  0.00      B    H  
ATOM   3192  H2  HOH B1057      20.102  18.055   8.531  1.00  0.00      B    H  
ATOM   3193  O   HOH B1058      15.955   2.821  26.874  1.00  0.00      B    O  
ATOM   3194  H1  HOH B1058      16.010   2.290  26.046  1.00  0.00      B    H  
ATOM   3195  H2  HOH B1058      15.694   2.193  27.617  1.00  0.00      B    H  
ATOM   3196  O   HOH B1059      16.069   8.934  27.704  1.00  0.00      B    O  
ATOM   3197  H1  HOH B1059      16.066   8.671  26.665  1.00  0.00      B    H  
ATOM   3198  H2  HOH B1059      15.772   9.953  27.733  1.00  0.00      B    H  
ATOM   3199  O   HOH B1060      12.999   8.065   3.216  1.00  0.00      B    O  
ATOM   3200  H1  HOH B1060      11.999   8.008   3.393  1.00  0.00      B    H  
ATOM   3201  H2  HOH B1060      13.476   8.003   4.081  1.00  0.00      B    H  
ATOM   3202  O   HOH B1061      34.031   3.823   4.113  1.00  0.00      B    O  
ATOM   3203  H1  HOH B1061      34.268   3.190   4.832  1.00  0.00      B    H  
ATOM   3204  H2  HOH B1061      34.454   4.740   4.347  1.00  0.00      B    H  
ATOM   3205  O   HOH B1062       0.849  39.161  17.451  1.00  0.00      B    O  
ATOM   3206  H1  HOH B1062       0.531  39.648  18.252  1.00  0.00      B    H  
ATOM   3207  H2  HOH B1062       0.906  38.139  17.658  1.00  0.00      B    H  
ATOM   3208  O   HOH B1063       7.149   8.090  23.104  1.00  0.00      B    O  
ATOM   3209  H1  HOH B1063       7.663   8.991  22.925  1.00  0.00      B    H  
ATOM   3210  H2  HOH B1063       6.169   8.237  22.961  1.00  0.00      B    H  
ATOM   3211  O   HOH B1064      12.157  25.447   3.143  1.00  0.00      B    O  
ATOM   3212  H1  HOH B1064      12.589  26.325   2.866  1.00  0.00      B    H  
ATOM   3213  H2  HOH B1064      12.740  25.147   3.951  1.00  0.00      B    H  
ATOM   3214  O   HOH B1065      19.703  19.330  22.517  1.00  0.00      B    O  
ATOM   3215  H1  HOH B1065      18.974  18.851  23.059  1.00  0.00      B    H  
ATOM   3216  H2  HOH B1065      20.284  18.673  22.001  1.00  0.00      B    H  
ATOM   3217  O   HOH B1066      28.849  13.204  35.934  1.00  0.00      B    O  
ATOM   3218  H1  HOH B1066      29.657  13.094  35.405  1.00  0.00      B    H  
ATOM   3219  H2  HOH B1066      29.114  13.296  36.887  1.00  0.00      B    H  
ATOM   3220  O   HOH B1067       2.840   5.447  13.181  1.00  0.00      B    O  
ATOM   3221  H1  HOH B1067       2.910   5.186  14.124  1.00  0.00      B    H  
ATOM   3222  H2  HOH B1067       2.976   4.537  12.665  1.00  0.00      B    H  
ATOM   3223  O   HOH B1068      29.592   5.104  27.354  1.00  0.00      B    O  
ATOM   3224  H1  HOH B1068      30.107   5.990  27.154  1.00  0.00      B    H  
ATOM   3225  H2  HOH B1068      30.278   4.524  27.816  1.00  0.00      B    H  
ATOM   3226  O   HOH B1069       2.853  36.844   1.786  1.00  0.00      B    O  
ATOM   3227  H1  HOH B1069       3.475  36.053   2.088  1.00  0.00      B    H  
ATOM   3228  H2  HOH B1069       2.063  36.934   2.395  1.00  0.00      B    H  
ATOM   3229  O   HOH B1070      10.693  38.803  11.647  1.00  0.00      B    O  
ATOM   3230  H1  HOH B1070      10.105  38.252  11.080  1.00  0.00      B    H  
ATOM   3231  H2  HOH B1070      10.348  38.624  12.602  1.00  0.00      B    H  
ATOM   3232  O   HOH B1071      26.603   0.441  11.515  1.00  0.00      B    O  
ATOM   3233  H1  HOH B1071      26.340   1.162  12.210  1.00  0.00      B    H  
ATOM   3234  H2  HOH B1071      27.310   0.891  10.951  1.00  0.00      B    H  
ATOM   3235  O   HOH B1072       7.221  21.186  18.644  1.00  0.00      B    O  
ATOM   3236  H1  HOH B1072       7.585  21.280  17.689  1.00  0.00      B    H  
ATOM   3237  H2  HOH B1072       7.987  20.928  19.326  1.00  0.00      B    H  
ATOM   3238  O   HOH B1073       4.107  30.117  13.471  1.00  0.00      B    O  
ATOM   3239  H1  HOH B1073       3.377  29.693  14.034  1.00  0.00      B    H  
ATOM   3240  H2  HOH B1073       4.585  29.292  13.182  1.00  0.00      B    H  
ATOM   3241  O   HOH B1074      15.032  33.385   9.680  1.00  0.00      B    O  
ATOM   3242  H1  HOH B1074      14.935  33.191  10.706  1.00  0.00      B    H  
ATOM   3243  H2  HOH B1074      16.029  33.509   9.494  1.00  0.00      B    H  
ATOM   3244  O   HOH B1075       2.256  15.437   7.881  1.00  0.00      B    O  
ATOM   3245  H1  HOH B1075       2.026  16.040   7.112  1.00  0.00      B    H  
ATOM   3246  H2  HOH B1075       1.453  15.527   8.544  1.00  0.00      B    H  
ATOM   3247  O   HOH B1076      12.343  33.854   9.481  1.00  0.00      B    O  
ATOM   3248  H1  HOH B1076      12.190  33.041  10.082  1.00  0.00      B    H  
ATOM   3249  H2  HOH B1076      13.361  33.907   9.489  1.00  0.00      B    H  
ATOM   3250  O   HOH B1077      21.458  17.794  26.666  1.00  0.00      B    O  
ATOM   3251  H1  HOH B1077      22.408  18.080  27.120  1.00  0.00      B    H  
ATOM   3252  H2  HOH B1077      21.415  18.331  25.808  1.00  0.00      B    H  
ATOM   3253  O   HOH B1078      23.153   7.505  11.000  1.00  0.00      B    O  
ATOM   3254  H1  HOH B1078      22.651   7.234  10.155  1.00  0.00      B    H  
ATOM   3255  H2  HOH B1078      24.145   7.569  10.703  1.00  0.00      B    H  
ATOM   3256  O   HOH B1079      33.797  18.035  37.302  1.00  0.00      B    O  
ATOM   3257  H1  HOH B1079      34.579  18.530  36.868  1.00  0.00      B    H  
ATOM   3258  H2  HOH B1079      32.929  18.677  37.217  1.00  0.00      B    H  
ATOM   3259  O   HOH B1080       8.650  27.202   4.911  1.00  0.00      B    O  
ATOM   3260  H1  HOH B1080       9.501  27.744   5.001  1.00  0.00      B    H  
ATOM   3261  H2  HOH B1080       8.176  27.239   5.822  1.00  0.00      B    H  
ATOM   3262  O   HOH B1081       9.979  31.308  36.929  1.00  0.00      B    O  
ATOM   3263  H1  HOH B1081       9.994  31.413  35.908  1.00  0.00      B    H  
ATOM   3264  H2  HOH B1081      10.943  31.215  37.198  1.00  0.00      B    H  
ATOM   3265  O   HOH B1082      31.347  32.172  16.010  1.00  0.00      B    O  
ATOM   3266  H1  HOH B1082      31.417  32.030  15.044  1.00  0.00      B    H  
ATOM   3267  H2  HOH B1082      30.474  32.598  16.130  1.00  0.00      B    H  
ATOM   3268  O   HOH B1083       2.791  26.221  11.231  1.00  0.00      B    O  
ATOM   3269  H1  HOH B1083       1.889  25.915  10.924  1.00  0.00      B    H  
ATOM   3270  H2  HOH B1083       2.966  25.880  12.158  1.00  0.00      B    H  
ATOM   3271  O   HOH B1084      25.372  30.482  37.614  1.00  0.00      B    O  
ATOM   3272  H1  HOH B1084      25.364  29.863  36.817  1.00  0.00      B    H  
ATOM   3273  H2  HOH B1084      24.802  29.972  38.222  1.00  0.00      B    H  
ATOM   3274  O   HOH B1085      21.542  29.053  29.542  1.00  0.00      B    O  
ATOM   3275  H1  HOH B1085      21.050  28.562  30.298  1.00  0.00      B    H  
ATOM   3276  H2  HOH B1085      21.399  28.437  28.716  1.00  0.00      B    H  
ATOM   3277  O   HOH B1086      13.955  25.093   0.344  1.00  0.00      B    O  
ATOM   3278  H1  HOH B1086      13.289  25.740  -0.117  1.00  0.00      B    H  
ATOM   3279  H2  HOH B1086      13.552  24.181   0.393  1.00  0.00      B    H  
ATOM   3280  O   HOH B1087      13.467  14.779   5.505  1.00  0.00      B    O  
ATOM   3281  H1  HOH B1087      13.211  13.786   5.695  1.00  0.00      B    H  
ATOM   3282  H2  HOH B1087      14.448  14.716   5.423  1.00  0.00      B    H  
ATOM   3283  O   HOH B1088      20.875  30.311   2.293  1.00  0.00      B    O  
ATOM   3284  H1  HOH B1088      21.054  29.787   1.420  1.00  0.00      B    H  
ATOM   3285  H2  HOH B1088      20.143  31.021   2.098  1.00  0.00      B    H  
ATOM   3286  O   HOH B1089      31.569  38.867   1.395  1.00  0.00      B    O  
ATOM   3287  H1  HOH B1089      32.384  38.307   1.545  1.00  0.00      B    H  
ATOM   3288  H2  HOH B1089      30.947  38.329   0.850  1.00  0.00      B    H  
ATOM   3289  O   HOH B1090       3.829  23.413  15.042  1.00  0.00      B    O  
ATOM   3290  H1  HOH B1090       4.373  23.304  14.205  1.00  0.00      B    H  
ATOM   3291  H2  HOH B1090       4.403  23.790  15.801  1.00  0.00      B    H  
ATOM   3292  O   HOH B1091      31.434   2.672  19.549  1.00  0.00      B    O  
ATOM   3293  H1  HOH B1091      31.248   1.760  19.332  1.00  0.00      B    H  
ATOM   3294  H2  HOH B1091      31.075   3.321  18.878  1.00  0.00      B    H  
ATOM   3295  O   HOH B1092      24.978  29.901  14.077  1.00  0.00      B    O  
ATOM   3296  H1  HOH B1092      25.441  29.121  14.611  1.00  0.00      B    H  
ATOM   3297  H2  HOH B1092      25.329  30.693  14.573  1.00  0.00      B    H  
ATOM   3298  O   HOH B1093      15.491   1.286   0.849  1.00  0.00      B    O  
ATOM   3299  H1  HOH B1093      14.662   0.940   0.332  1.00  0.00      B    H  
ATOM   3300  H2  HOH B1093      15.839   2.150   0.396  1.00  0.00      B    H  
ATOM   3301  O   HOH B1094      17.726  27.563  17.230  1.00  0.00      B    O  
ATOM   3302  H1  HOH B1094      16.970  26.976  17.633  1.00  0.00      B    H  
ATOM   3303  H2  HOH B1094      18.077  28.275  17.921  1.00  0.00      B    H  
ATOM   3304  O   HOH B1095      29.447  25.367  16.126  1.00  0.00      B    O  
ATOM   3305  H1  HOH B1095      30.205  25.300  16.766  1.00  0.00      B    H  
ATOM   3306  H2  HOH B1095      28.696  24.847  16.578  1.00  0.00      B    H  
ATOM   3307  O   HOH B1096      23.658  21.303   1.775  1.00  0.00      B    O  
ATOM   3308  H1  HOH B1096      23.498  20.690   2.615  1.00  0.00      B    H  
ATOM   3309  H2  HOH B1096      22.761  21.859   1.802  1.00  0.00      B    H  
ATOM   3310  O   HOH B1097       9.984  23.695   3.282  1.00  0.00      B    O  
ATOM   3311  H1  HOH B1097      10.460  22.907   2.857  1.00  0.00      B    H  
ATOM   3312  H2  HOH B1097      10.664  24.428   3.426  1.00  0.00      B    H  
ATOM   3313  O   HOH B1098      15.690  26.590  27.252  1.00  0.00      B    O  
ATOM   3314  H1  HOH B1098      15.807  26.495  28.266  1.00  0.00      B    H  
ATOM   3315  H2  HOH B1098      16.276  27.353  26.913  1.00  0.00      B    H  
ATOM   3316  O   HOH B1099       5.705  11.596  25.559  1.00  0.00      B    O  
ATOM   3317  H1  HOH B1099       5.835  11.797  26.518  1.00  0.00      B    H  
ATOM   3318  H2  HOH B1099       5.532  10.577  25.409  1.00  0.00      B    H  
ATOM   3319  O   HOH B1100      26.417   9.881  14.537  1.00  0.00      B    O  
ATOM   3320  H1  HOH B1100      26.314  10.840  14.200  1.00  0.00      B    H  
ATOM   3321  H2  HOH B1100      26.856   9.852  15.429  1.00  0.00      B    H  
ATOM   3322  O   HOH B1101      15.645  11.813  36.507  1.00  0.00      B    O  
ATOM   3323  H1  HOH B1101      14.951  11.275  35.932  1.00  0.00      B    H  
ATOM   3324  H2  HOH B1101      16.591  11.731  36.202  1.00  0.00      B    H  
ATOM   3325  O   HOH B1102      34.331  22.496  37.496  1.00  0.00      B    O  
ATOM   3326  H1  HOH B1102      33.651  23.249  37.581  1.00  0.00      B    H  
ATOM   3327  H2  HOH B1102      35.163  22.659  38.044  1.00  0.00      B    H  
ATOM   3328  O   HOH B1103      13.950  34.559   2.805  1.00  0.00      B    O  
ATOM   3329  H1  HOH B1103      13.177  33.902   2.698  1.00  0.00      B    H  
ATOM   3330  H2  HOH B1103      14.041  34.892   3.765  1.00  0.00      B    H  
ATOM   3331  O   HOH B1104      19.720  37.011  19.414  1.00  0.00      B    O  
ATOM   3332  H1  HOH B1104      20.624  36.835  19.069  1.00  0.00      B    H  
ATOM   3333  H2  HOH B1104      19.456  37.955  19.169  1.00  0.00      B    H  
ATOM   3334  O   HOH B1105      18.720   7.222   5.419  1.00  0.00      B    O  
ATOM   3335  H1  HOH B1105      18.082   7.907   5.760  1.00  0.00      B    H  
ATOM   3336  H2  HOH B1105      18.698   6.345   6.019  1.00  0.00      B    H  
ATOM   3337  O   HOH B1106      20.817  22.810  31.567  1.00  0.00      B    O  
ATOM   3338  H1  HOH B1106      20.120  22.941  32.243  1.00  0.00      B    H  
ATOM   3339  H2  HOH B1106      21.572  22.396  32.192  1.00  0.00      B    H  
ATOM   3340  O   HOH B1107      21.371  16.060  18.449  1.00  0.00      B    O  
ATOM   3341  H1  HOH B1107      20.799  15.230  18.270  1.00  0.00      B    H  
ATOM   3342  H2  HOH B1107      21.311  16.638  17.631  1.00  0.00      B    H  
ATOM   3343  O   HOH B1108      20.056  33.365  36.471  1.00  0.00      B    O  
ATOM   3344  H1  HOH B1108      20.674  32.678  36.866  1.00  0.00      B    H  
ATOM   3345  H2  HOH B1108      19.398  33.509  37.170  1.00  0.00      B    H  
ATOM   3346  O   HOH B1109      12.530   8.176  36.164  1.00  0.00      B    O  
ATOM   3347  H1  HOH B1109      12.397   7.371  35.623  1.00  0.00      B    H  
ATOM   3348  H2  HOH B1109      13.516   8.179  36.498  1.00  0.00      B    H  
ATOM   3349  O   HOH B1110      29.111  17.088  20.166  1.00  0.00      B    O  
ATOM   3350  H1  HOH B1110      29.291  17.800  19.434  1.00  0.00      B    H  
ATOM   3351  H2  HOH B1110      29.648  17.370  20.964  1.00  0.00      B    H  
ATOM   3352  O   HOH B1111      28.159  29.377  37.348  1.00  0.00      B    O  
ATOM   3353  H1  HOH B1111      28.362  30.260  37.391  1.00  0.00      B    H  
ATOM   3354  H2  HOH B1111      28.415  28.923  38.255  1.00  0.00      B    H  
ATOM   3355  O   HOH B1112      23.086   6.121  15.506  1.00  0.00      B    O  
ATOM   3356  H1  HOH B1112      22.808   5.905  16.420  1.00  0.00      B    H  
ATOM   3357  H2  HOH B1112      23.182   7.123  15.434  1.00  0.00      B    H  
ATOM   3358  O   HOH B1113      35.654  11.724   7.431  1.00  0.00      B    O  
ATOM   3359  H1  HOH B1113      35.263  12.115   6.619  1.00  0.00      B    H  
ATOM   3360  H2  HOH B1113      36.584  12.060   7.429  1.00  0.00      B    H  
ATOM   3361  O   HOH B1114      31.572   5.544   5.081  1.00  0.00      B    O  
ATOM   3362  H1  HOH B1114      31.666   4.600   4.686  1.00  0.00      B    H  
ATOM   3363  H2  HOH B1114      32.323   6.161   4.695  1.00  0.00      B    H  
ATOM   3364  O   HOH B1115      10.753  38.622   2.645  1.00  0.00      B    O  
ATOM   3365  H1  HOH B1115      10.230  39.481   2.917  1.00  0.00      B    H  
ATOM   3366  H2  HOH B1115      11.373  38.281   3.462  1.00  0.00      B    H  
ATOM   3367  O   HOH B1116      14.754  15.483  12.217  1.00  0.00      B    O  
ATOM   3368  H1  HOH B1116      15.061  14.626  11.787  1.00  0.00      B    H  
ATOM   3369  H2  HOH B1116      14.309  15.898  11.434  1.00  0.00      B    H  
ATOM   3370  O   HOH B1117      37.821  38.194  28.834  1.00  0.00      B    O  
ATOM   3371  H1  HOH B1117      37.726  38.180  27.826  1.00  0.00      B    H  
ATOM   3372  H2  HOH B1117      36.928  38.556  29.183  1.00  0.00      B    H  
ATOM   3373  O   HOH B1118      27.680  30.294   4.337  1.00  0.00      B    O  
ATOM   3374  H1  HOH B1118      27.654  30.511   5.303  1.00  0.00      B    H  
ATOM   3375  H2  HOH B1118      28.673  30.117   4.077  1.00  0.00      B    H  
ATOM   3376  O   HOH B1119      20.561  26.340   7.419  1.00  0.00      B    O  
ATOM   3377  H1  HOH B1119      19.778  26.775   6.908  1.00  0.00      B    H  
ATOM   3378  H2  HOH B1119      20.250  25.368   7.512  1.00  0.00      B    H  
ATOM   3379  O   HOH B1120      38.288  22.424  28.468  1.00  0.00      B    O  
ATOM   3380  H1  HOH B1120      37.442  22.887  28.775  1.00  0.00      B    H  
ATOM   3381  H2  HOH B1120      38.062  21.624  27.865  1.00  0.00      B    H  
ATOM   3382  O   HOH B1121      32.906  22.373  20.849  1.00  0.00      B    O  
ATOM   3383  H1  HOH B1121      33.459  23.133  21.178  1.00  0.00      B    H  
ATOM   3384  H2  HOH B1121      33.244  21.498  21.163  1.00  0.00      B    H  
ATOM   3385  O   HOH B1122      37.025   3.844  23.683  1.00  0.00      B    O  
ATOM   3386  H1  HOH B1122      37.969   3.984  23.352  1.00  0.00      B    H  
ATOM   3387  H2  HOH B1122      36.783   2.855  23.345  1.00  0.00      B    H  
ATOM   3388  O   HOH B1123      31.509  35.528  23.638  1.00  0.00      B    O  
ATOM   3389  H1  HOH B1123      32.289  36.085  23.927  1.00  0.00      B    H  
ATOM   3390  H2  HOH B1123      30.668  36.128  23.665  1.00  0.00      B    H  
ATOM   3391  O   HOH B1124      35.056  13.050  17.378  1.00  0.00      B    O  
ATOM   3392  H1  HOH B1124      34.503  13.456  16.682  1.00  0.00      B    H  
ATOM   3393  H2  HOH B1124      34.549  12.345  17.897  1.00  0.00      B    H  
ATOM   3394  O   HOH B1125      33.636  36.325  19.459  1.00  0.00      B    O  
ATOM   3395  H1  HOH B1125      33.542  36.608  20.438  1.00  0.00      B    H  
ATOM   3396  H2  HOH B1125      34.201  35.473  19.471  1.00  0.00      B    H  
ATOM   3397  O   HOH B1126       8.768   0.969  21.139  1.00  0.00      B    O  
ATOM   3398  H1  HOH B1126       8.895   1.955  21.173  1.00  0.00      B    H  
ATOM   3399  H2  HOH B1126       9.667   0.556  20.886  1.00  0.00      B    H  
ATOM   3400  O   HOH B1127      32.280  32.355  31.142  1.00  0.00      B    O  
ATOM   3401  H1  HOH B1127      33.255  32.350  31.402  1.00  0.00      B    H  
ATOM   3402  H2  HOH B1127      31.841  33.255  31.095  1.00  0.00      B    H  
ATOM   3403  O   HOH B1128      27.600  21.230  23.057  1.00  0.00      B    O  
ATOM   3404  H1  HOH B1128      27.405  21.788  22.294  1.00  0.00      B    H  
ATOM   3405  H2  HOH B1128      28.500  21.538  23.481  1.00  0.00      B    H  
ATOM   3406  O   HOH B1129       1.627  11.254  26.337  1.00  0.00      B    O  
ATOM   3407  H1  HOH B1129       2.216  11.682  25.593  1.00  0.00      B    H  
ATOM   3408  H2  HOH B1129       0.802  11.755  26.560  1.00  0.00      B    H  
ATOM   3409  O   HOH B1130       8.342  23.995  32.570  1.00  0.00      B    O  
ATOM   3410  H1  HOH B1130       8.184  23.065  32.876  1.00  0.00      B    H  
ATOM   3411  H2  HOH B1130       9.097  23.998  31.965  1.00  0.00      B    H  
ATOM   3412  O   HOH B1131      33.621  17.415   8.142  1.00  0.00      B    O  
ATOM   3413  H1  HOH B1131      34.499  17.329   8.589  1.00  0.00      B    H  
ATOM   3414  H2  HOH B1131      33.794  17.351   7.141  1.00  0.00      B    H  
ATOM   3415  O   HOH B1132       1.278  35.608  25.279  1.00  0.00      B    O  
ATOM   3416  H1  HOH B1132       2.243  35.319  25.485  1.00  0.00      B    H  
ATOM   3417  H2  HOH B1132       0.830  35.941  26.103  1.00  0.00      B    H  
ATOM   3418  O   HOH B1133      20.899  15.298   4.605  1.00  0.00      B    O  
ATOM   3419  H1  HOH B1133      21.455  15.191   5.482  1.00  0.00      B    H  
ATOM   3420  H2  HOH B1133      21.228  14.577   3.906  1.00  0.00      B    H  
ATOM   3421  O   HOH B1134       2.089  17.428  17.540  1.00  0.00      B    O  
ATOM   3422  H1  HOH B1134       2.826  17.664  16.905  1.00  0.00      B    H  
ATOM   3423  H2  HOH B1134       1.722  18.323  17.815  1.00  0.00      B    H  
ATOM   3424  O   HOH B1135       5.692  17.889  18.882  1.00  0.00      B    O  
ATOM   3425  H1  HOH B1135       6.267  18.171  18.117  1.00  0.00      B    H  
ATOM   3426  H2  HOH B1135       5.440  16.911  18.685  1.00  0.00      B    H  
ATOM   3427  O   HOH B1136      31.123  16.037   8.515  1.00  0.00      B    O  
ATOM   3428  H1  HOH B1136      30.982  15.977   9.543  1.00  0.00      B    H  
ATOM   3429  H2  HOH B1136      31.877  16.677   8.407  1.00  0.00      B    H  
ATOM   3430  O   HOH B1137      11.648  20.229  27.540  1.00  0.00      B    O  
ATOM   3431  H1  HOH B1137      11.642  19.730  26.651  1.00  0.00      B    H  
ATOM   3432  H2  HOH B1137      12.423  19.939  28.126  1.00  0.00      B    H  
ATOM   3433  O   HOH B1138      28.617  16.359  24.332  1.00  0.00      B    O  
ATOM   3434  H1  HOH B1138      29.278  16.669  23.667  1.00  0.00      B    H  
ATOM   3435  H2  HOH B1138      27.690  16.674  24.100  1.00  0.00      B    H  
ATOM   3436  O   HOH B1139       7.977  11.322  18.488  1.00  0.00      B    O  
ATOM   3437  H1  HOH B1139       7.260  11.806  17.996  1.00  0.00      B    H  
ATOM   3438  H2  HOH B1139       7.756  11.453  19.461  1.00  0.00      B    H  
ATOM   3439  O   HOH B1140      30.354   9.006  13.987  1.00  0.00      B    O  
ATOM   3440  H1  HOH B1140      30.602   8.420  14.774  1.00  0.00      B    H  
ATOM   3441  H2  HOH B1140      30.057   9.894  14.445  1.00  0.00      B    H  
ATOM   3442  O   HOH B1141      14.831  34.176  38.300  1.00  0.00      B    O  
ATOM   3443  H1  HOH B1141      14.816  35.117  37.962  1.00  0.00      B    H  
ATOM   3444  H2  HOH B1141      13.915  33.959  38.641  1.00  0.00      B    H  
ATOM   3445  O   HOH B1142      24.965  20.256  26.995  1.00  0.00      B    O  
ATOM   3446  H1  HOH B1142      24.647  20.701  26.160  1.00  0.00      B    H  
ATOM   3447  H2  HOH B1142      25.650  19.566  26.635  1.00  0.00      B    H  
ATOM   3448  O   HOH B1143      22.162   6.014  18.209  1.00  0.00      B    O  
ATOM   3449  H1  HOH B1143      21.528   5.166  18.147  1.00  0.00      B    H  
ATOM   3450  H2  HOH B1143      21.696   6.800  18.622  1.00  0.00      B    H  
ATOM   3451  O   HOH B1144      36.715  16.171  12.450  1.00  0.00      B    O  
ATOM   3452  H1  HOH B1144      37.064  16.724  13.203  1.00  0.00      B    H  
ATOM   3453  H2  HOH B1144      37.332  15.357  12.408  1.00  0.00      B    H  
ATOM   3454  O   HOH B1145      10.468  32.474  20.572  1.00  0.00      B    O  
ATOM   3455  H1  HOH B1145      11.426  32.570  20.175  1.00  0.00      B    H  
ATOM   3456  H2  HOH B1145      10.407  32.995  21.492  1.00  0.00      B    H  
ATOM   3457  O   HOH B1146       9.470   2.043  13.294  1.00  0.00      B    O  
ATOM   3458  H1  HOH B1146       9.330   2.736  13.939  1.00  0.00      B    H  
ATOM   3459  H2  HOH B1146       9.660   1.117  13.769  1.00  0.00      B    H  
ATOM   3460  O   HOH B1147      36.118   2.802  13.694  1.00  0.00      B    O  
ATOM   3461  H1  HOH B1147      35.209   3.322  13.773  1.00  0.00      B    H  
ATOM   3462  H2  HOH B1147      36.015   2.425  12.813  1.00  0.00      B    H  
ATOM   3463  O   HOH B1148      25.716  16.631  30.992  1.00  0.00      B    O  
ATOM   3464  H1  HOH B1148      26.622  16.588  31.419  1.00  0.00      B    H  
ATOM   3465  H2  HOH B1148      25.550  15.702  30.441  1.00  0.00      B    H  
ATOM   3466  O   HOH B1149      20.516  28.823  -0.042  1.00  0.00      B    O  
ATOM   3467  H1  HOH B1149      21.304  28.191   0.232  1.00  0.00      B    H  
ATOM   3468  H2  HOH B1149      19.751  28.632   0.604  1.00  0.00      B    H  
ATOM   3469  O   HOH B1150      26.965  34.921   9.100  1.00  0.00      B    O  
ATOM   3470  H1  HOH B1150      27.875  34.848   9.574  1.00  0.00      B    H  
ATOM   3471  H2  HOH B1150      26.879  35.906   8.865  1.00  0.00      B    H  
ATOM   3472  O   HOH B1151       3.065  21.129   8.727  1.00  0.00      B    O  
ATOM   3473  H1  HOH B1151       3.569  20.908   9.597  1.00  0.00      B    H  
ATOM   3474  H2  HOH B1151       3.738  21.434   8.049  1.00  0.00      B    H  
ATOM   3475  O   HOH B1152      36.074  38.932   2.225  1.00  0.00      B    O  
ATOM   3476  H1  HOH B1152      35.598  38.041   1.982  1.00  0.00      B    H  
ATOM   3477  H2  HOH B1152      35.377  39.619   2.133  1.00  0.00      B    H  
ATOM   3478  O   HOH B1153      23.373  15.838  35.998  1.00  0.00      B    O  
ATOM   3479  H1  HOH B1153      24.293  16.062  35.670  1.00  0.00      B    H  
ATOM   3480  H2  HOH B1153      23.428  15.570  36.986  1.00  0.00      B    H  
ATOM   3481  O   HOH B1154      28.326  23.583  10.637  1.00  0.00      B    O  
ATOM   3482  H1  HOH B1154      29.184  23.327  11.121  1.00  0.00      B    H  
ATOM   3483  H2  HOH B1154      28.522  24.558  10.355  1.00  0.00      B    H  
ATOM   3484  O   HOH B1155       2.703  19.926  13.449  1.00  0.00      B    O  
ATOM   3485  H1  HOH B1155       1.818  20.227  13.241  1.00  0.00      B    H  
ATOM   3486  H2  HOH B1155       2.867  20.309  14.405  1.00  0.00      B    H  
ATOM   3487  O   HOH B1157      15.281   0.922  28.451  1.00  0.00      B    O  
ATOM   3488  H1  HOH B1157      15.956   0.146  28.715  1.00  0.00      B    H  
ATOM   3489  H2  HOH B1157      14.389   0.449  28.627  1.00  0.00      B    H  
ATOM   3490  O   HOH B1158      30.825  17.076  22.508  1.00  0.00      B    O  
ATOM   3491  H1  HOH B1158      31.083  17.837  23.106  1.00  0.00      B    H  
ATOM   3492  H2  HOH B1158      31.573  16.930  21.715  1.00  0.00      B    H  
ATOM   3493  O   HOH B1159      32.379  33.573  21.942  1.00  0.00      B    O  
ATOM   3494  H1  HOH B1159      33.352  33.623  21.753  1.00  0.00      B    H  
ATOM   3495  H2  HOH B1159      32.117  34.249  22.682  1.00  0.00      B    H  
ATOM   3496  O   HOH B1160      17.041   6.715  22.752  1.00  0.00      B    O  
ATOM   3497  H1  HOH B1160      16.512   6.429  21.982  1.00  0.00      B    H  
ATOM   3498  H2  HOH B1160      17.382   7.667  22.544  1.00  0.00      B    H  
ATOM   3499  O   HOH B1161      18.264  33.442  12.416  1.00  0.00      B    O  
ATOM   3500  H1  HOH B1161      18.129  33.894  13.287  1.00  0.00      B    H  
ATOM   3501  H2  HOH B1161      18.592  32.446  12.551  1.00  0.00      B    H  
ATOM   3502  O   HOH B1162      22.895   4.935  11.957  1.00  0.00      B    O  
ATOM   3503  H1  HOH B1162      23.670   4.902  12.619  1.00  0.00      B    H  
ATOM   3504  H2  HOH B1162      22.689   5.933  11.621  1.00  0.00      B    H  
ATOM   3505  O   HOH B1163       2.155  12.458   4.186  1.00  0.00      B    O  
ATOM   3506  H1  HOH B1163       2.611  12.389   5.042  1.00  0.00      B    H  
ATOM   3507  H2  HOH B1163       2.089  13.448   3.881  1.00  0.00      B    H  
ATOM   3508  O   HOH B1164      17.908  16.954  32.601  1.00  0.00      B    O  
ATOM   3509  H1  HOH B1164      18.635  17.532  32.922  1.00  0.00      B    H  
ATOM   3510  H2  HOH B1164      18.146  15.943  32.630  1.00  0.00      B    H  
ATOM   3511  O   HOH B1165       5.634   6.132  14.203  1.00  0.00      B    O  
ATOM   3512  H1  HOH B1165       4.702   6.441  14.358  1.00  0.00      B    H  
ATOM   3513  H2  HOH B1165       5.660   5.821  13.213  1.00  0.00      B    H  
ATOM   3514  O   HOH B1166      19.592  13.865  14.960  1.00  0.00      B    O  
ATOM   3515  H1  HOH B1166      19.693  13.825  15.972  1.00  0.00      B    H  
ATOM   3516  H2  HOH B1166      20.326  13.341  14.537  1.00  0.00      B    H  
ATOM   3517  O   HOH B1167      33.453  14.076  21.375  1.00  0.00      B    O  
ATOM   3518  H1  HOH B1167      33.090  15.051  21.403  1.00  0.00      B    H  
ATOM   3519  H2  HOH B1167      32.922  13.601  20.616  1.00  0.00      B    H  
ATOM   3520  O   HOH B1168       9.123  25.244  14.667  1.00  0.00      B    O  
ATOM   3521  H1  HOH B1168       9.848  25.702  14.194  1.00  0.00      B    H  
ATOM   3522  H2  HOH B1168       9.016  24.323  14.284  1.00  0.00      B    H  
ATOM   3523  O   HOH B1169      37.780  25.665  38.137  1.00  0.00      B    O  
ATOM   3524  H1  HOH B1169      38.741  25.924  38.488  1.00  0.00      B    H  
ATOM   3525  H2  HOH B1169      37.876  24.795  37.626  1.00  0.00      B    H  
ATOM   3526  O   HOH B1170      33.715   1.647  25.965  1.00  0.00      B    O  
ATOM   3527  H1  HOH B1170      33.041   1.216  26.521  1.00  0.00      B    H  
ATOM   3528  H2  HOH B1170      33.309   2.474  25.529  1.00  0.00      B    H  
ATOM   3529  O   HOH B1171      12.758   7.545  16.169  1.00  0.00      B    O  
ATOM   3530  H1  HOH B1171      13.766   7.469  15.980  1.00  0.00      B    H  
ATOM   3531  H2  HOH B1171      12.493   6.659  16.533  1.00  0.00      B    H  
ATOM   3532  O   HOH B1172      13.312  26.889  17.970  1.00  0.00      B    O  
ATOM   3533  H1  HOH B1172      14.042  26.211  18.130  1.00  0.00      B    H  
ATOM   3534  H2  HOH B1172      13.586  27.707  18.576  1.00  0.00      B    H  
ATOM   3535  O   HOH B1173      38.439  34.437   4.351  1.00  0.00      B    O  
ATOM   3536  H1  HOH B1173      38.300  33.834   5.094  1.00  0.00      B    H  
ATOM   3537  H2  HOH B1173      38.551  33.880   3.459  1.00  0.00      B    H  
ATOM   3538  O   HOH B1174       4.056  34.821   3.011  1.00  0.00      B    O  
ATOM   3539  H1  HOH B1174       3.540  34.038   3.450  1.00  0.00      B    H  
ATOM   3540  H2  HOH B1174       5.047  34.700   3.237  1.00  0.00      B    H  
ATOM   3541  O   HOH B1175      32.478  22.606  14.816  1.00  0.00      B    O  
ATOM   3542  H1  HOH B1175      33.282  23.237  14.731  1.00  0.00      B    H  
ATOM   3543  H2  HOH B1175      31.765  23.012  15.403  1.00  0.00      B    H  
ATOM   3544  O   HOH B1176      30.726  33.918  19.587  1.00  0.00      B    O  
ATOM   3545  H1  HOH B1176      31.383  33.602  20.248  1.00  0.00      B    H  
ATOM   3546  H2  HOH B1176      31.144  34.460  18.875  1.00  0.00      B    H  
ATOM   3547  O   HOH B1177      28.739  29.280  31.450  1.00  0.00      B    O  
ATOM   3548  H1  HOH B1177      29.643  29.631  31.100  1.00  0.00      B    H  
ATOM   3549  H2  HOH B1177      28.036  29.446  30.750  1.00  0.00      B    H  
ATOM   3550  O   HOH B1178      38.730  26.225  28.803  1.00  0.00      B    O  
ATOM   3551  H1  HOH B1178      38.254  27.054  28.982  1.00  0.00      B    H  
ATOM   3552  H2  HOH B1178      39.760  26.419  28.666  1.00  0.00      B    H  
ATOM   3553  O   HOH B1179       7.460  35.053  31.239  1.00  0.00      B    O  
ATOM   3554  H1  HOH B1179       7.362  34.287  31.808  1.00  0.00      B    H  
ATOM   3555  H2  HOH B1179       7.090  34.791  30.343  1.00  0.00      B    H  
ATOM   3556  O   HOH B1180      21.255  26.280   3.666  1.00  0.00      B    O  
ATOM   3557  H1  HOH B1180      20.630  25.662   4.210  1.00  0.00      B    H  
ATOM   3558  H2  HOH B1180      21.940  26.694   4.288  1.00  0.00      B    H  
ATOM   3559  O   HOH B1181      18.951  31.552  27.288  1.00  0.00      B    O  
ATOM   3560  H1  HOH B1181      18.808  31.271  28.257  1.00  0.00      B    H  
ATOM   3561  H2  HOH B1181      18.148  32.069  27.040  1.00  0.00      B    H  
ATOM   3562  O   HOH B1182       0.423  32.908  35.670  1.00  0.00      B    O  
ATOM   3563  H1  HOH B1182       0.211  32.275  34.925  1.00  0.00      B    H  
ATOM   3564  H2  HOH B1182       0.896  33.709  35.295  1.00  0.00      B    H  
ATOM   3565  O   HOH B1183       4.544  17.824  28.855  1.00  0.00      B    O  
ATOM   3566  H1  HOH B1183       5.114  17.994  28.031  1.00  0.00      B    H  
ATOM   3567  H2  HOH B1183       3.580  18.177  28.609  1.00  0.00      B    H  
ATOM   3568  O   HOH B1184      26.459  29.703   1.551  1.00  0.00      B    O  
ATOM   3569  H1  HOH B1184      25.643  29.978   2.097  1.00  0.00      B    H  
ATOM   3570  H2  HOH B1184      26.414  28.735   1.267  1.00  0.00      B    H  
ATOM   3571  O   HOH B1185      36.308   9.672  22.899  1.00  0.00      B    O  
ATOM   3572  H1  HOH B1185      36.628   9.734  23.855  1.00  0.00      B    H  
ATOM   3573  H2  HOH B1185      35.912  10.583  22.630  1.00  0.00      B    H  
ATOM   3574  O   HOH B1186      38.674   9.756  24.537  1.00  0.00      B    O  
ATOM   3575  H1  HOH B1186      39.674   9.691  24.308  1.00  0.00      B    H  
ATOM   3576  H2  HOH B1186      38.407  10.734  24.501  1.00  0.00      B    H  
ATOM   3577  O   HOH B1187      22.458  27.456   1.588  1.00  0.00      B    O  
ATOM   3578  H1  HOH B1187      21.712  27.478   2.299  1.00  0.00      B    H  
ATOM   3579  H2  HOH B1187      22.991  26.567   1.708  1.00  0.00      B    H  
ATOM   3580  O   HOH B1188       9.418   3.536  21.245  1.00  0.00      B    O  
ATOM   3581  H1  HOH B1188       8.983   4.331  21.660  1.00  0.00      B    H  
ATOM   3582  H2  HOH B1188       9.213   3.754  20.272  1.00  0.00      B    H  
ATOM   3583  O   HOH B1189      37.242  36.686  14.539  1.00  0.00      B    O  
ATOM   3584  H1  HOH B1189      36.409  36.140  14.250  1.00  0.00      B    H  
ATOM   3585  H2  HOH B1189      38.004  36.500  13.887  1.00  0.00      B    H  
ATOM   3586  O   HOH B1190      11.955   4.427  27.468  1.00  0.00      B    O  
ATOM   3587  H1  HOH B1190      12.235   4.946  26.725  1.00  0.00      B    H  
ATOM   3588  H2  HOH B1190      12.386   3.551  27.346  1.00  0.00      B    H  
ATOM   3589  O   HOH B1191      34.770   1.883  11.559  1.00  0.00      B    O  
ATOM   3590  H1  HOH B1191      34.101   2.479  11.028  1.00  0.00      B    H  
ATOM   3591  H2  HOH B1191      34.820   1.000  11.109  1.00  0.00      B    H  
ATOM   3592  O   HOH B1192       5.538  23.731  30.303  1.00  0.00      B    O  
ATOM   3593  H1  HOH B1192       6.384  24.134  29.944  1.00  0.00      B    H  
ATOM   3594  H2  HOH B1192       5.463  22.774  29.991  1.00  0.00      B    H  
ATOM   3595  O   HOH B1193      29.289  37.007  23.816  1.00  0.00      B    O  
ATOM   3596  H1  HOH B1193      29.048  36.625  24.752  1.00  0.00      B    H  
ATOM   3597  H2  HOH B1193      29.015  38.006  23.932  1.00  0.00      B    H  
ATOM   3598  O   HOH B1194       1.966   2.432  35.759  1.00  0.00      B    O  
ATOM   3599  H1  HOH B1194       2.505   1.970  36.513  1.00  0.00      B    H  
ATOM   3600  H2  HOH B1194       1.347   3.146  36.221  1.00  0.00      B    H  
ATOM   3601  O   HOH B1195      20.079   2.355  14.050  1.00  0.00      B    O  
ATOM   3602  H1  HOH B1195      20.862   1.887  14.473  1.00  0.00      B    H  
ATOM   3603  H2  HOH B1195      20.239   3.342  14.291  1.00  0.00      B    H  
ATOM   3604  O   HOH B1196      10.192   7.797   3.314  1.00  0.00      B    O  
ATOM   3605  H1  HOH B1196      10.189   6.851   3.590  1.00  0.00      B    H  
ATOM   3606  H2  HOH B1196       9.973   8.450   4.147  1.00  0.00      B    H  
ATOM   3607  O   HOH B1197      20.348  18.534  32.960  1.00  0.00      B    O  
ATOM   3608  H1  HOH B1197      20.896  19.237  33.426  1.00  0.00      B    H  
ATOM   3609  H2  HOH B1197      20.540  17.653  33.399  1.00  0.00      B    H  
ATOM   3610  O   HOH B1198      18.320  34.917  14.818  1.00  0.00      B    O  
ATOM   3611  H1  HOH B1198      18.978  35.673  14.638  1.00  0.00      B    H  
ATOM   3612  H2  HOH B1198      18.707  34.313  15.527  1.00  0.00      B    H  
ATOM   3613  O   HOH B1199      30.307  28.301  24.961  1.00  0.00      B    O  
ATOM   3614  H1  HOH B1199      30.504  28.908  25.768  1.00  0.00      B    H  
ATOM   3615  H2  HOH B1199      29.276  28.175  24.822  1.00  0.00      B    H  
ATOM   3616  O   HOH B1200       5.639  21.280  29.355  1.00  0.00      B    O  
ATOM   3617  H1  HOH B1200       5.088  21.347  28.503  1.00  0.00      B    H  
ATOM   3618  H2  HOH B1200       5.842  20.282  29.458  1.00  0.00      B    H  
ATOM   3619  O   HOH B1201       3.833  18.143   8.584  1.00  0.00      B    O  
ATOM   3620  H1  HOH B1201       3.537  19.083   8.628  1.00  0.00      B    H  
ATOM   3621  H2  HOH B1201       3.047  17.573   8.376  1.00  0.00      B    H  
ATOM   3622  O   HOH B1202      27.565  17.028   9.906  1.00  0.00      B    O  
ATOM   3623  H1  HOH B1202      28.143  17.790   9.505  1.00  0.00      B    H  
ATOM   3624  H2  HOH B1202      26.836  17.471  10.486  1.00  0.00      B    H  
ATOM   3625  O   HOH B1203      27.106   9.491  10.347  1.00  0.00      B    O  
ATOM   3626  H1  HOH B1203      26.972   8.581  10.786  1.00  0.00      B    H  
ATOM   3627  H2  HOH B1203      27.282   9.322   9.321  1.00  0.00      B    H  
ATOM   3628  O   HOH B1204      17.996  10.814  -0.259  1.00  0.00      B    O  
ATOM   3629  H1  HOH B1204      18.367  10.881   0.699  1.00  0.00      B    H  
ATOM   3630  H2  HOH B1204      16.995  10.552  -0.208  1.00  0.00      B    H  
ATOM   3631  O   HOH B1205      19.589  22.719  25.889  1.00  0.00      B    O  
ATOM   3632  H1  HOH B1205      20.476  22.421  26.333  1.00  0.00      B    H  
ATOM   3633  H2  HOH B1205      18.838  21.985  25.935  1.00  0.00      B    H  
ATOM   3634  O   HOH B1206       5.779  38.487   3.573  1.00  0.00      B    O  
ATOM   3635  H1  HOH B1206       6.568  39.109   3.788  1.00  0.00      B    H  
ATOM   3636  H2  HOH B1206       5.043  38.972   3.105  1.00  0.00      B    H  
ATOM   3637  O   HOH B1207      30.096  16.373  27.956  1.00  0.00      B    O  
ATOM   3638  H1  HOH B1207      29.926  15.704  28.707  1.00  0.00      B    H  
ATOM   3639  H2  HOH B1207      29.586  17.204  28.149  1.00  0.00      B    H  
ATOM   3640  O   HOH B1208      23.191  10.032  13.638  1.00  0.00      B    O  
ATOM   3641  H1  HOH B1208      23.875   9.711  12.909  1.00  0.00      B    H  
ATOM   3642  H2  HOH B1208      23.571   9.725  14.572  1.00  0.00      B    H  
ATOM   3643  O   HOH B1209      23.418  20.086  30.358  1.00  0.00      B    O  
ATOM   3644  H1  HOH B1209      23.696  19.577  31.187  1.00  0.00      B    H  
ATOM   3645  H2  HOH B1209      22.397  20.004  30.418  1.00  0.00      B    H  
ATOM   3646  O   HOH B1210      14.344   7.909   6.057  1.00  0.00      B    O  
ATOM   3647  H1  HOH B1210      13.370   8.193   6.356  1.00  0.00      B    H  
ATOM   3648  H2  HOH B1210      14.449   6.921   6.057  1.00  0.00      B    H  
ATOM   3649  O   HOH B1211      12.836  15.904   9.930  1.00  0.00      B    O  
ATOM   3650  H1  HOH B1211      13.140  16.455   9.141  1.00  0.00      B    H  
ATOM   3651  H2  HOH B1211      12.449  15.032   9.499  1.00  0.00      B    H  
ATOM   3652  O   HOH B1212      13.078   6.407  25.799  1.00  0.00      B    O  
ATOM   3653  H1  HOH B1212      12.966   7.398  26.152  1.00  0.00      B    H  
ATOM   3654  H2  HOH B1212      13.737   6.525  25.082  1.00  0.00      B    H  
ATOM   3655  O   HOH B1213      11.587  26.069  13.633  1.00  0.00      B    O  
ATOM   3656  H1  HOH B1213      11.938  25.203  13.237  1.00  0.00      B    H  
ATOM   3657  H2  HOH B1213      12.314  26.494  14.156  1.00  0.00      B    H  
ATOM   3658  O   HOH B1214      38.478  12.472   4.875  1.00  0.00      B    O  
ATOM   3659  H1  HOH B1214      39.421  12.041   4.749  1.00  0.00      B    H  
ATOM   3660  H2  HOH B1214      38.008  12.617   3.967  1.00  0.00      B    H  
ATOM   3661  O   HOH B1215       9.498  20.470  20.154  1.00  0.00      B    O  
ATOM   3662  H1  HOH B1215       9.939  19.812  20.845  1.00  0.00      B    H  
ATOM   3663  H2  HOH B1215       9.513  21.405  20.563  1.00  0.00      B    H  
ATOM   3664  O   HOH B1216       9.031  25.323  28.680  1.00  0.00      B    O  
ATOM   3665  H1  HOH B1216       8.737  24.405  28.882  1.00  0.00      B    H  
ATOM   3666  H2  HOH B1216       9.065  25.759  29.588  1.00  0.00      B    H  
ATOM   3667  O   HOH B1217      13.924   5.237   5.043  1.00  0.00      B    O  
ATOM   3668  H1  HOH B1217      13.030   4.841   5.401  1.00  0.00      B    H  
ATOM   3669  H2  HOH B1217      13.980   5.250   3.982  1.00  0.00      B    H  
ATOM   3670  O   HOH B1218      14.230  36.434  36.362  1.00  0.00      B    O  
ATOM   3671  H1  HOH B1218      14.835  37.017  36.984  1.00  0.00      B    H  
ATOM   3672  H2  HOH B1218      13.361  36.347  36.896  1.00  0.00      B    H  
ATOM   3673  O   HOH B1219      32.905  24.378   2.545  1.00  0.00      B    O  
ATOM   3674  H1  HOH B1219      33.855  24.672   2.516  1.00  0.00      B    H  
ATOM   3675  H2  HOH B1219      32.387  25.142   2.117  1.00  0.00      B    H  
ATOM   3676  O   HOH B1220       4.515  13.915   8.132  1.00  0.00      B    O  
ATOM   3677  H1  HOH B1220       4.921  13.811   9.059  1.00  0.00      B    H  
ATOM   3678  H2  HOH B1220       3.750  14.612   8.178  1.00  0.00      B    H  
ATOM   3679  O   HOH B1221       8.682  19.515   1.915  1.00  0.00      B    O  
ATOM   3680  H1  HOH B1221       8.792  18.488   1.828  1.00  0.00      B    H  
ATOM   3681  H2  HOH B1221       7.738  19.831   1.733  1.00  0.00      B    H  
ATOM   3682  O   HOH B1222       4.762   5.663   3.513  1.00  0.00      B    O  
ATOM   3683  H1  HOH B1222       4.114   6.164   4.034  1.00  0.00      B    H  
ATOM   3684  H2  HOH B1222       4.648   5.854   2.480  1.00  0.00      B    H  
ATOM   3685  O   HOH B1223      32.181  11.826  32.991  1.00  0.00      B    O  
ATOM   3686  H1  HOH B1223      32.342  12.250  33.883  1.00  0.00      B    H  
ATOM   3687  H2  HOH B1223      31.151  11.880  32.743  1.00  0.00      B    H  
ATOM   3688  O   HOH B1224      24.548  25.167  25.551  1.00  0.00      B    O  
ATOM   3689  H1  HOH B1224      23.934  24.612  26.185  1.00  0.00      B    H  
ATOM   3690  H2  HOH B1224      25.351  24.545  25.336  1.00  0.00      B    H  
ATOM   3691  O   HOH B1225       6.048  30.785  26.904  1.00  0.00      B    O  
ATOM   3692  H1  HOH B1225       6.011  31.229  27.825  1.00  0.00      B    H  
ATOM   3693  H2  HOH B1225       6.851  30.160  26.916  1.00  0.00      B    H  
ATOM   3694  O   HOH B1226       7.694   6.952   8.623  1.00  0.00      B    O  
ATOM   3695  H1  HOH B1226       7.531   5.949   8.703  1.00  0.00      B    H  
ATOM   3696  H2  HOH B1226       7.469   7.385   9.524  1.00  0.00      B    H  
ATOM   3697  O   HOH B1227      20.581   3.021   7.270  1.00  0.00      B    O  
ATOM   3698  H1  HOH B1227      20.674   2.828   8.276  1.00  0.00      B    H  
ATOM   3699  H2  HOH B1227      20.505   2.133   6.833  1.00  0.00      B    H  
ATOM   3700  O   HOH B1228      17.981  11.933  10.950  1.00  0.00      B    O  
ATOM   3701  H1  HOH B1228      17.840  12.177  11.942  1.00  0.00      B    H  
ATOM   3702  H2  HOH B1228      18.939  11.712  10.797  1.00  0.00      B    H  
ATOM   3703  O   HOH B1229      17.633  15.742  18.224  1.00  0.00      B    O  
ATOM   3704  H1  HOH B1229      17.562  15.647  19.239  1.00  0.00      B    H  
ATOM   3705  H2  HOH B1229      18.272  16.591  18.069  1.00  0.00      B    H  
ATOM   3706  O   HOH B1230      12.371   7.660  28.696  1.00  0.00      B    O  
ATOM   3707  H1  HOH B1230      13.345   7.246  28.735  1.00  0.00      B    H  
ATOM   3708  H2  HOH B1230      11.971   7.403  27.824  1.00  0.00      B    H  
ATOM   3709  O   HOH B1231      32.313  33.765  13.208  1.00  0.00      B    O  
ATOM   3710  H1  HOH B1231      31.496  34.347  13.272  1.00  0.00      B    H  
ATOM   3711  H2  HOH B1231      32.851  33.900  12.345  1.00  0.00      B    H  
ATOM   3712  O   HOH B1232       3.187  20.816  16.101  1.00  0.00      B    O  
ATOM   3713  H1  HOH B1232       3.308  21.743  15.615  1.00  0.00      B    H  
ATOM   3714  H2  HOH B1232       4.149  20.488  16.191  1.00  0.00      B    H  
ATOM   3715  O   HOH B1233      16.464  21.005   1.208  1.00  0.00      B    O  
ATOM   3716  H1  HOH B1233      17.215  20.329   1.319  1.00  0.00      B    H  
ATOM   3717  H2  HOH B1233      16.112  21.187   2.123  1.00  0.00      B    H  
ATOM   3718  O   HOH B1234       5.611  29.671  31.334  1.00  0.00      B    O  
ATOM   3719  H1  HOH B1234       5.065  30.444  31.764  1.00  0.00      B    H  
ATOM   3720  H2  HOH B1234       5.917  29.059  32.026  1.00  0.00      B    H  
ATOM   3721  O   HOH B1235      25.349  34.233  25.966  1.00  0.00      B    O  
ATOM   3722  H1  HOH B1235      26.190  33.806  26.297  1.00  0.00      B    H  
ATOM   3723  H2  HOH B1235      24.904  34.580  26.798  1.00  0.00      B    H  
ATOM   3724  O   HOH B1236      19.738  27.762  23.426  1.00  0.00      B    O  
ATOM   3725  H1  HOH B1236      19.319  27.180  24.108  1.00  0.00      B    H  
ATOM   3726  H2  HOH B1236      19.408  28.722  23.547  1.00  0.00      B    H  
ATOM   3727  O   HOH B1237      24.621  26.563  33.633  1.00  0.00      B    O  
ATOM   3728  H1  HOH B1237      24.246  26.018  32.889  1.00  0.00      B    H  
ATOM   3729  H2  HOH B1237      25.654  26.628  33.463  1.00  0.00      B    H  
ATOM   3730  O   HOH B1238      21.826   1.704  37.535  1.00  0.00      B    O  
ATOM   3731  H1  HOH B1238      21.034   1.856  38.108  1.00  0.00      B    H  
ATOM   3732  H2  HOH B1238      21.762   0.770  37.159  1.00  0.00      B    H  
ATOM   3733  O   HOH B1239      10.254  10.569  17.491  1.00  0.00      B    O  
ATOM   3734  H1  HOH B1239      10.504  10.781  16.537  1.00  0.00      B    H  
ATOM   3735  H2  HOH B1239       9.393  11.044  17.696  1.00  0.00      B    H  
ATOM   3736  O   HOH B1240      20.570  11.130  10.088  1.00  0.00      B    O  
ATOM   3737  H1  HOH B1240      21.386  11.537  10.523  1.00  0.00      B    H  
ATOM   3738  H2  HOH B1240      20.836  10.718   9.194  1.00  0.00      B    H  
ATOM   3739  O   HOH B1241      32.858  16.764  20.808  1.00  0.00      B    O  
ATOM   3740  H1  HOH B1241      33.313  16.531  19.920  1.00  0.00      B    H  
ATOM   3741  H2  HOH B1241      33.321  17.613  21.065  1.00  0.00      B    H  
ATOM   3742  O   HOH B1242      38.069  13.239  35.912  1.00  0.00      B    O  
ATOM   3743  H1  HOH B1242      38.570  14.081  36.209  1.00  0.00      B    H  
ATOM   3744  H2  HOH B1242      37.908  12.668  36.735  1.00  0.00      B    H  
ATOM   3745  O   HOH B1243      24.465  22.612  18.951  1.00  0.00      B    O  
ATOM   3746  H1  HOH B1243      24.303  22.717  20.002  1.00  0.00      B    H  
ATOM   3747  H2  HOH B1243      24.026  23.380  18.461  1.00  0.00      B    H  
ATOM   3748  O   HOH B1244      19.743  22.365  35.828  1.00  0.00      B    O  
ATOM   3749  H1  HOH B1244      19.060  22.544  36.533  1.00  0.00      B    H  
ATOM   3750  H2  HOH B1244      20.702  22.440  36.296  1.00  0.00      B    H  
ATOM   3751  O   HOH B1245      35.353  17.034  33.066  1.00  0.00      B    O  
ATOM   3752  H1  HOH B1245      34.670  16.440  32.662  1.00  0.00      B    H  
ATOM   3753  H2  HOH B1245      34.876  17.708  33.630  1.00  0.00      B    H  
ATOM   3754  O   HOH B1246       0.702   5.231  26.775  1.00  0.00      B    O  
ATOM   3755  H1  HOH B1246       0.518   6.107  26.271  1.00  0.00      B    H  
ATOM   3756  H2  HOH B1246       0.955   5.381  27.735  1.00  0.00      B    H  
ATOM   3757  O   HOH B1247      21.156   8.852  18.161  1.00  0.00      B    O  
ATOM   3758  H1  HOH B1247      20.945   8.853  17.130  1.00  0.00      B    H  
ATOM   3759  H2  HOH B1247      20.272   9.211  18.698  1.00  0.00      B    H  
ATOM   3760  O   HOH B1248      12.928  27.339  21.840  1.00  0.00      B    O  
ATOM   3761  H1  HOH B1248      12.461  28.123  21.370  1.00  0.00      B    H  
ATOM   3762  H2  HOH B1248      12.520  27.272  22.772  1.00  0.00      B    H  
ATOM   3763  O   HOH B1249       2.317  29.102  34.954  1.00  0.00      B    O  
ATOM   3764  H1  HOH B1249       1.526  29.209  35.575  1.00  0.00      B    H  
ATOM   3765  H2  HOH B1249       2.668  30.025  34.704  1.00  0.00      B    H  
ATOM   3766  O   HOH B1250      21.280  22.220  15.318  1.00  0.00      B    O  
ATOM   3767  H1  HOH B1250      21.194  22.273  16.335  1.00  0.00      B    H  
ATOM   3768  H2  HOH B1250      20.976  21.290  14.976  1.00  0.00      B    H  
ATOM   3769  O   HOH B1251       4.529  27.371  36.346  1.00  0.00      B    O  
ATOM   3770  H1  HOH B1251       3.666  27.072  35.924  1.00  0.00      B    H  
ATOM   3771  H2  HOH B1251       4.434  28.385  36.536  1.00  0.00      B    H  
ATOM   3772  O   HOH B1252      19.736  23.819   7.396  1.00  0.00      B    O  
ATOM   3773  H1  HOH B1252      19.986  23.096   8.035  1.00  0.00      B    H  
ATOM   3774  H2  HOH B1252      18.753  23.717   7.243  1.00  0.00      B    H  
ATOM   3775  O   HOH B1253      24.842  11.338   8.663  1.00  0.00      B    O  
ATOM   3776  H1  HOH B1253      24.376  10.389   8.625  1.00  0.00      B    H  
ATOM   3777  H2  HOH B1253      25.229  11.598   7.776  1.00  0.00      B    H  
ATOM   3778  O   HOH B1254      27.854  13.082  24.513  1.00  0.00      B    O  
ATOM   3779  H1  HOH B1254      28.372  13.881  24.141  1.00  0.00      B    H  
ATOM   3780  H2  HOH B1254      28.498  12.616  25.136  1.00  0.00      B    H  
ATOM   3781  O   HOH B1255      17.679   8.141  29.907  1.00  0.00      B    O  
ATOM   3782  H1  HOH B1255      17.150   8.375  29.015  1.00  0.00      B    H  
ATOM   3783  H2  HOH B1255      18.644   8.521  29.829  1.00  0.00      B    H  
ATOM   3784  O   HOH B1256      19.449  21.780  21.699  1.00  0.00      B    O  
ATOM   3785  H1  HOH B1256      19.391  20.794  22.115  1.00  0.00      B    H  
ATOM   3786  H2  HOH B1256      19.021  22.417  22.372  1.00  0.00      B    H  
ATOM   3787  O   HOH B1257      36.430   8.357  16.005  1.00  0.00      B    O  
ATOM   3788  H1  HOH B1257      36.398   7.894  15.101  1.00  0.00      B    H  
ATOM   3789  H2  HOH B1257      35.614   8.972  15.958  1.00  0.00      B    H  
ATOM   3790  O   HOH B1258      20.417  30.608  23.540  1.00  0.00      B    O  
ATOM   3791  H1  HOH B1258      19.462  30.923  23.376  1.00  0.00      B    H  
ATOM   3792  H2  HOH B1258      20.523  30.315  24.518  1.00  0.00      B    H  
ATOM   3793  O   HOH B1259      31.939  31.861   3.719  1.00  0.00      B    O  
ATOM   3794  H1  HOH B1259      32.065  32.662   4.273  1.00  0.00      B    H  
ATOM   3795  H2  HOH B1259      32.207  31.130   4.381  1.00  0.00      B    H  
ATOM   3796  O   HOH B1260      18.040  26.947  33.062  1.00  0.00      B    O  
ATOM   3797  H1  HOH B1260      18.003  26.093  32.586  1.00  0.00      B    H  
ATOM   3798  H2  HOH B1260      17.187  27.194  33.507  1.00  0.00      B    H  
ATOM   3799  O   HOH B1261      38.639   0.483  19.909  1.00  0.00      B    O  
ATOM   3800  H1  HOH B1261      38.332   1.432  19.820  1.00  0.00      B    H  
ATOM   3801  H2  HOH B1261      37.886  -0.140  19.772  1.00  0.00      B    H  
ATOM   3802  O   HOH B1262       0.825  36.040  22.674  1.00  0.00      B    O  
ATOM   3803  H1  HOH B1262       1.749  35.989  22.215  1.00  0.00      B    H  
ATOM   3804  H2  HOH B1262       0.983  35.839  23.681  1.00  0.00      B    H  
ATOM   3805  O   HOH B1263      22.923  16.027  22.283  1.00  0.00      B    O  
ATOM   3806  H1  HOH B1263      23.768  15.734  21.878  1.00  0.00      B    H  
ATOM   3807  H2  HOH B1263      23.047  16.195  23.297  1.00  0.00      B    H  
ATOM   3808  O   HOH B1264      28.017  14.113   8.095  1.00  0.00      B    O  
ATOM   3809  H1  HOH B1264      27.790  13.349   8.647  1.00  0.00      B    H  
ATOM   3810  H2  HOH B1264      29.022  14.084   7.937  1.00  0.00      B    H  
ATOM   3811  O   HOH B1265      12.760  22.924  26.820  1.00  0.00      B    O  
ATOM   3812  H1  HOH B1265      12.550  21.986  27.060  1.00  0.00      B    H  
ATOM   3813  H2  HOH B1265      13.770  23.052  26.650  1.00  0.00      B    H  
ATOM   3814  O   HOH B1266      31.853  13.693  31.114  1.00  0.00      B    O  
ATOM   3815  H1  HOH B1266      32.250  12.910  31.592  1.00  0.00      B    H  
ATOM   3816  H2  HOH B1266      32.374  14.534  31.256  1.00  0.00      B    H  
ATOM   3817  O   HOH B1267      14.434  22.531  34.572  1.00  0.00      B    O  
ATOM   3818  H1  HOH B1267      13.458  22.766  34.519  1.00  0.00      B    H  
ATOM   3819  H2  HOH B1267      14.526  21.538  34.759  1.00  0.00      B    H  
ATOM   3820  O   HOH B1268      17.347  13.170  13.498  1.00  0.00      B    O  
ATOM   3821  H1  HOH B1268      16.608  13.770  13.780  1.00  0.00      B    H  
ATOM   3822  H2  HOH B1268      18.236  13.537  13.793  1.00  0.00      B    H  
ATOM   3823  O   HOH B1269       2.031  39.091   3.778  1.00  0.00      B    O  
ATOM   3824  H1  HOH B1269       2.629  38.511   4.363  1.00  0.00      B    H  
ATOM   3825  H2  HOH B1269       2.593  39.326   2.920  1.00  0.00      B    H  
ATOM   3826  O   HOH B1270      23.989  15.217  18.002  1.00  0.00      B    O  
ATOM   3827  H1  HOH B1270      23.037  15.446  18.218  1.00  0.00      B    H  
ATOM   3828  H2  HOH B1270      24.517  16.090  17.900  1.00  0.00      B    H  
ATOM   3829  O   HOH B1271      33.937  39.054  33.369  1.00  0.00      B    O  
ATOM   3830  H1  HOH B1271      34.156  39.035  34.367  1.00  0.00      B    H  
ATOM   3831  H2  HOH B1271      34.877  39.098  32.954  1.00  0.00      B    H  
ATOM   3832  O   HOH B1272      26.532  12.855  14.668  1.00  0.00      B    O  
ATOM   3833  H1  HOH B1272      25.595  12.908  15.099  1.00  0.00      B    H  
ATOM   3834  H2  HOH B1272      26.722  13.807  14.297  1.00  0.00      B    H  
ATOM   3835  O   HOH B1273      27.963  22.992   7.796  1.00  0.00      B    O  
ATOM   3836  H1  HOH B1273      28.282  22.875   8.730  1.00  0.00      B    H  
ATOM   3837  H2  HOH B1273      27.758  23.951   7.637  1.00  0.00      B    H  
ATOM   3838  O   HOH B1274       2.196  12.620  33.579  1.00  0.00      B    O  
ATOM   3839  H1  HOH B1274       2.851  13.198  33.119  1.00  0.00      B    H  
ATOM   3840  H2  HOH B1274       1.253  12.864  33.169  1.00  0.00      B    H  
ATOM   3841  O   HOH B1275      23.196  11.814  10.869  1.00  0.00      B    O  
ATOM   3842  H1  HOH B1275      23.974  11.937  10.238  1.00  0.00      B    H  
ATOM   3843  H2  HOH B1275      23.424  12.184  11.777  1.00  0.00      B    H  
ATOM   3844  O   HOH B1276      12.759   4.647  15.892  1.00  0.00      B    O  
ATOM   3845  H1  HOH B1276      13.562   4.353  16.429  1.00  0.00      B    H  
ATOM   3846  H2  HOH B1276      11.901   4.254  16.220  1.00  0.00      B    H  
ATOM   3847  O   HOH B1277       5.755   7.620  30.187  1.00  0.00      B    O  
ATOM   3848  H1  HOH B1277       6.187   7.453  29.314  1.00  0.00      B    H  
ATOM   3849  H2  HOH B1277       6.404   7.536  30.963  1.00  0.00      B    H  
ATOM   3850  O   HOH B1278      33.518  20.134  14.340  1.00  0.00      B    O  
ATOM   3851  H1  HOH B1278      33.165  21.013  14.640  1.00  0.00      B    H  
ATOM   3852  H2  HOH B1278      32.724  19.564  14.110  1.00  0.00      B    H  
ATOM   3853  O   HOH B1279       0.597  22.925   2.208  1.00  0.00      B    O  
ATOM   3854  H1  HOH B1279      -0.247  22.397   2.111  1.00  0.00      B    H  
ATOM   3855  H2  HOH B1279       1.331  22.368   1.808  1.00  0.00      B    H  
ATOM   3856  O   HOH B1280      23.036  24.847  32.155  1.00  0.00      B    O  
ATOM   3857  H1  HOH B1280      22.206  25.245  32.557  1.00  0.00      B    H  
ATOM   3858  H2  HOH B1280      22.929  23.834  32.015  1.00  0.00      B    H  
ATOM   3859  O   HOH B1281      29.056  38.361  38.160  1.00  0.00      B    O  
ATOM   3860  H1  HOH B1281      29.310  37.899  37.267  1.00  0.00      B    H  
ATOM   3861  H2  HOH B1281      28.067  38.151  38.414  1.00  0.00      B    H  
ATOM   3862  O   HOH B1282      21.624  29.372  16.235  1.00  0.00      B    O  
ATOM   3863  H1  HOH B1282      22.319  28.776  16.612  1.00  0.00      B    H  
ATOM   3864  H2  HOH B1282      21.313  30.077  16.961  1.00  0.00      B    H  
ATOM   3865  O   HOH B1283      29.899  37.923   7.464  1.00  0.00      B    O  
ATOM   3866  H1  HOH B1283      28.948  37.616   7.498  1.00  0.00      B    H  
ATOM   3867  H2  HOH B1283      30.019  38.875   7.067  1.00  0.00      B    H  
ATOM   3868  O   HOH B1284      29.115  20.851  19.507  1.00  0.00      B    O  
ATOM   3869  H1  HOH B1284      28.091  20.623  19.403  1.00  0.00      B    H  
ATOM   3870  H2  HOH B1284      29.675  20.208  18.943  1.00  0.00      B    H  
ATOM   3871  O   HOH B1285      33.789  19.311  18.300  1.00  0.00      B    O  
ATOM   3872  H1  HOH B1285      34.669  19.248  17.871  1.00  0.00      B    H  
ATOM   3873  H2  HOH B1285      33.919  19.238  19.281  1.00  0.00      B    H  
ATOM   3874  O   HOH B1286      24.600   0.256  25.430  1.00  0.00      B    O  
ATOM   3875  H1  HOH B1286      24.690   0.382  24.410  1.00  0.00      B    H  
ATOM   3876  H2  HOH B1286      25.285   0.904  25.892  1.00  0.00      B    H  
ATOM   3877  O   HOH B1287      36.542   4.992  36.572  1.00  0.00      B    O  
ATOM   3878  H1  HOH B1287      35.837   4.980  37.346  1.00  0.00      B    H  
ATOM   3879  H2  HOH B1287      36.048   4.802  35.754  1.00  0.00      B    H  
ATOM   3880  O   HOH B1288      23.983  30.164  10.834  1.00  0.00      B    O  
ATOM   3881  H1  HOH B1288      24.162  31.147  10.733  1.00  0.00      B    H  
ATOM   3882  H2  HOH B1288      24.578  29.664  10.267  1.00  0.00      B    H  
ATOM   3883  O   HOH B1289      15.626  11.543  28.156  1.00  0.00      B    O  
ATOM   3884  H1  HOH B1289      15.301  11.992  27.318  1.00  0.00      B    H  
ATOM   3885  H2  HOH B1289      15.411  12.146  28.927  1.00  0.00      B    H  
ATOM   3886  O   HOH B1290      28.285  36.863  20.863  1.00  0.00      B    O  
ATOM   3887  H1  HOH B1290      28.917  36.119  21.195  1.00  0.00      B    H  
ATOM   3888  H2  HOH B1290      28.270  37.587  21.565  1.00  0.00      B    H  
ATOM   3889  O   HOH B1291      28.198  37.577  30.748  1.00  0.00      B    O  
ATOM   3890  H1  HOH B1291      27.391  38.161  30.668  1.00  0.00      B    H  
ATOM   3891  H2  HOH B1291      28.763  37.947  31.471  1.00  0.00      B    H  
ATOM   3892  O   HOH B1292       0.137  11.952  18.750  1.00  0.00      B    O  
ATOM   3893  H1  HOH B1292       0.166  12.128  17.761  1.00  0.00      B    H  
ATOM   3894  H2  HOH B1292       0.786  11.180  18.951  1.00  0.00      B    H  
ATOM   3895  O   HOH B1293       0.201  29.177  30.574  1.00  0.00      B    O  
ATOM   3896  H1  HOH B1293      -0.758  29.161  30.224  1.00  0.00      B    H  
ATOM   3897  H2  HOH B1293       0.714  28.524  30.083  1.00  0.00      B    H  
ATOM   3898  O   HOH B1294       6.381  30.369  16.609  1.00  0.00      B    O  
ATOM   3899  H1  HOH B1294       7.137  30.907  16.203  1.00  0.00      B    H  
ATOM   3900  H2  HOH B1294       5.963  29.918  15.831  1.00  0.00      B    H  
ATOM   3901  O   HOH B1295      11.353  19.093  32.222  1.00  0.00      B    O  
ATOM   3902  H1  HOH B1295      11.221  19.918  32.811  1.00  0.00      B    H  
ATOM   3903  H2  HOH B1295      12.324  19.069  31.954  1.00  0.00      B    H  
ATOM   3904  O   HOH B1296      32.907   4.390  16.423  1.00  0.00      B    O  
ATOM   3905  H1  HOH B1296      32.019   4.851  16.440  1.00  0.00      B    H  
ATOM   3906  H2  HOH B1296      32.712   3.539  16.978  1.00  0.00      B    H  
ATOM   3907  O   HOH B1297      26.240  22.101   4.056  1.00  0.00      B    O  
ATOM   3908  H1  HOH B1297      25.380  22.634   4.065  1.00  0.00      B    H  
ATOM   3909  H2  HOH B1297      26.385  21.612   4.930  1.00  0.00      B    H  
ATOM   3910  O   HOH B1298      35.626   3.973   1.811  1.00  0.00      B    O  
ATOM   3911  H1  HOH B1298      36.329   3.669   2.469  1.00  0.00      B    H  
ATOM   3912  H2  HOH B1298      34.751   3.602   2.120  1.00  0.00      B    H  
ATOM   3913  O   HOH B1299       0.686   1.577  38.911  1.00  0.00      B    O  
ATOM   3914  H1  HOH B1299      -0.304   1.547  38.595  1.00  0.00      B    H  
ATOM   3915  H2  HOH B1299       1.245   1.066  38.228  1.00  0.00      B    H  
ATOM   3916  O   HOH B1300      23.838  34.661   6.185  1.00  0.00      B    O  
ATOM   3917  H1  HOH B1300      24.160  34.169   7.018  1.00  0.00      B    H  
ATOM   3918  H2  HOH B1300      23.411  33.956   5.550  1.00  0.00      B    H  
ATOM   3919  O   HOH B1301       4.251  15.192  29.229  1.00  0.00      B    O  
ATOM   3920  H1  HOH B1301       5.117  14.771  29.049  1.00  0.00      B    H  
ATOM   3921  H2  HOH B1301       4.347  16.211  29.076  1.00  0.00      B    H  
ATOM   3922  O   HOH B1302      10.649  15.558  29.006  1.00  0.00      B    O  
ATOM   3923  H1  HOH B1302      10.664  15.799  29.993  1.00  0.00      B    H  
ATOM   3924  H2  HOH B1302      11.622  15.594  28.785  1.00  0.00      B    H  
ATOM   3925  O   HOH B1303      36.846  28.498  29.700  1.00  0.00      B    O  
ATOM   3926  H1  HOH B1303      36.091  28.507  28.977  1.00  0.00      B    H  
ATOM   3927  H2  HOH B1303      36.456  28.715  30.578  1.00  0.00      B    H  
ATOM   3928  O   HOH B1304      22.374  12.907  28.400  1.00  0.00      B    O  
ATOM   3929  H1  HOH B1304      22.672  12.513  29.303  1.00  0.00      B    H  
ATOM   3930  H2  HOH B1304      22.498  12.154  27.769  1.00  0.00      B    H  
ATOM   3931  O   HOH B1305      16.918   8.787   6.798  1.00  0.00      B    O  
ATOM   3932  H1  HOH B1305      16.861   9.590   7.424  1.00  0.00      B    H  
ATOM   3933  H2  HOH B1305      16.010   8.351   6.680  1.00  0.00      B    H  
ATOM   3934  O   HOH B1306      31.203  36.916  18.489  1.00  0.00      B    O  
ATOM   3935  H1  HOH B1306      32.165  36.728  18.807  1.00  0.00      B    H  
ATOM   3936  H2  HOH B1306      30.779  37.460  19.206  1.00  0.00      B    H  
ATOM   3937  O   HOH B1307      36.325  15.579   5.839  1.00  0.00      B    O  
ATOM   3938  H1  HOH B1307      36.220  15.107   6.716  1.00  0.00      B    H  
ATOM   3939  H2  HOH B1307      35.603  15.231   5.206  1.00  0.00      B    H  
ATOM   3940  O   HOH B1308      36.901  12.812  30.275  1.00  0.00      B    O  
ATOM   3941  H1  HOH B1308      36.772  11.804  30.031  1.00  0.00      B    H  
ATOM   3942  H2  HOH B1308      37.177  12.837  31.237  1.00  0.00      B    H  
ATOM   3943  O   HOH B1309       6.466  16.528  14.345  1.00  0.00      B    O  
ATOM   3944  H1  HOH B1309       6.904  16.971  15.151  1.00  0.00      B    H  
ATOM   3945  H2  HOH B1309       7.085  15.801  14.059  1.00  0.00      B    H  
ATOM   3946  O   HOH B1310      14.954   5.478  12.026  1.00  0.00      B    O  
ATOM   3947  H1  HOH B1310      14.339   4.966  12.659  1.00  0.00      B    H  
ATOM   3948  H2  HOH B1310      14.803   5.161  11.092  1.00  0.00      B    H  
ATOM   3949  O   HOH B1311      16.473  15.039   7.725  1.00  0.00      B    O  
ATOM   3950  H1  HOH B1311      15.619  14.562   7.792  1.00  0.00      B    H  
ATOM   3951  H2  HOH B1311      17.019  14.467   7.116  1.00  0.00      B    H  
ATOM   3952  O   HOH B1312       2.814  22.274   0.964  1.00  0.00      B    O  
ATOM   3953  H1  HOH B1312       3.286  23.176   1.127  1.00  0.00      B    H  
ATOM   3954  H2  HOH B1312       2.712  22.053  -0.026  1.00  0.00      B    H  
ATOM   3955  O   HOH B1313      27.119  26.020  12.052  1.00  0.00      B    O  
ATOM   3956  H1  HOH B1313      26.963  27.031  12.133  1.00  0.00      B    H  
ATOM   3957  H2  HOH B1313      27.652  25.915  11.212  1.00  0.00      B    H  
ATOM   3958  O   HOH B1314       9.977  10.033  25.384  1.00  0.00      B    O  
ATOM   3959  H1  HOH B1314       9.318   9.473  25.903  1.00  0.00      B    H  
ATOM   3960  H2  HOH B1314       9.552  10.177  24.433  1.00  0.00      B    H  
ATOM   3961  O   HOH B1315      36.807  20.788  18.804  1.00  0.00      B    O  
ATOM   3962  H1  HOH B1315      37.535  21.356  19.187  1.00  0.00      B    H  
ATOM   3963  H2  HOH B1315      36.285  21.392  18.160  1.00  0.00      B    H  
ATOM   3964  O   HOH B1316       0.103  10.422  35.810  1.00  0.00      B    O  
ATOM   3965  H1  HOH B1316       0.918  10.638  36.383  1.00  0.00      B    H  
ATOM   3966  H2  HOH B1316      -0.559  11.131  36.090  1.00  0.00      B    H  
ATOM   3967  O   HOH B1317      31.276   1.051  11.230  1.00  0.00      B    O  
ATOM   3968  H1  HOH B1317      32.135   1.527  10.887  1.00  0.00      B    H  
ATOM   3969  H2  HOH B1317      31.143   1.169  12.192  1.00  0.00      B    H  
ATOM   3970  O   HOH B1318      31.016  27.783   3.712  1.00  0.00      B    O  
ATOM   3971  H1  HOH B1318      31.993  27.618   3.409  1.00  0.00      B    H  
ATOM   3972  H2  HOH B1318      30.693  28.570   3.231  1.00  0.00      B    H  
ATOM   3973  O   HOH B1319      30.967  11.707  17.725  1.00  0.00      B    O  
ATOM   3974  H1  HOH B1319      31.466  12.319  17.091  1.00  0.00      B    H  
ATOM   3975  H2  HOH B1319      30.914  12.121  18.636  1.00  0.00      B    H  
ATOM   3976  O   HOH B1320      31.206  33.747  25.541  1.00  0.00      B    O  
ATOM   3977  H1  HOH B1320      31.281  34.549  24.966  1.00  0.00      B    H  
ATOM   3978  H2  HOH B1320      32.156  33.445  25.507  1.00  0.00      B    H  
ATOM   3979  O   HOH B1321       0.885  30.001   6.230  1.00  0.00      B    O  
ATOM   3980  H1  HOH B1321       0.097  29.788   6.873  1.00  0.00      B    H  
ATOM   3981  H2  HOH B1321       1.781  29.712   6.609  1.00  0.00      B    H  
ATOM   3982  O   HOH B1322       7.907  20.735  26.562  1.00  0.00      B    O  
ATOM   3983  H1  HOH B1322       8.109  19.756  26.717  1.00  0.00      B    H  
ATOM   3984  H2  HOH B1322       8.691  21.292  26.895  1.00  0.00      B    H  
ATOM   3985  O   HOH B1323      10.514  19.912  38.615  1.00  0.00      B    O  
ATOM   3986  H1  HOH B1323      10.606  20.889  38.732  1.00  0.00      B    H  
ATOM   3987  H2  HOH B1323      10.064  19.628  39.437  1.00  0.00      B    H  
ATOM   3988  O   HOH B1324      30.041   3.294   1.231  1.00  0.00      B    O  
ATOM   3989  H1  HOH B1324      30.344   2.535   0.654  1.00  0.00      B    H  
ATOM   3990  H2  HOH B1324      29.074   3.109   1.484  1.00  0.00      B    H  
ATOM   3991  O   HOH B1325       7.560   3.365  30.025  1.00  0.00      B    O  
ATOM   3992  H1  HOH B1325       8.500   3.363  29.636  1.00  0.00      B    H  
ATOM   3993  H2  HOH B1325       6.963   3.308  29.194  1.00  0.00      B    H  
ATOM   3994  O   HOH B1326      18.969  18.030  17.601  1.00  0.00      B    O  
ATOM   3995  H1  HOH B1326      18.451  18.904  17.617  1.00  0.00      B    H  
ATOM   3996  H2  HOH B1326      19.582  18.007  16.828  1.00  0.00      B    H  
ATOM   3997  O   HOH B1327      14.004  19.100  31.541  1.00  0.00      B    O  
ATOM   3998  H1  HOH B1327      14.761  19.680  31.230  1.00  0.00      B    H  
ATOM   3999  H2  HOH B1327      14.388  18.459  32.210  1.00  0.00      B    H  
ATOM   4000  O   HOH B1328      37.986  34.122  15.601  1.00  0.00      B    O  
ATOM   4001  H1  HOH B1328      37.917  33.804  16.576  1.00  0.00      B    H  
ATOM   4002  H2  HOH B1328      37.630  35.039  15.643  1.00  0.00      B    H  
ATOM   4003  O   HOH B1329      33.713  16.038  18.253  1.00  0.00      B    O  
ATOM   4004  H1  HOH B1329      33.277  16.599  17.514  1.00  0.00      B    H  
ATOM   4005  H2  HOH B1329      34.712  16.041  18.072  1.00  0.00      B    H  
ATOM   4006  O   HOH B1330      28.620  32.580  18.760  1.00  0.00      B    O  
ATOM   4007  H1  HOH B1330      28.661  31.600  18.845  1.00  0.00      B    H  
ATOM   4008  H2  HOH B1330      29.546  32.999  19.094  1.00  0.00      B    H  
ATOM   4009  O   HOH B1331      29.010   5.155   6.984  1.00  0.00      B    O  
ATOM   4010  H1  HOH B1331      28.904   4.734   6.016  1.00  0.00      B    H  
ATOM   4011  H2  HOH B1331      28.426   4.578   7.600  1.00  0.00      B    H  
ATOM   4012  O   HOH B1332       9.745  16.446  37.726  1.00  0.00      B    O  
ATOM   4013  H1  HOH B1332       9.300  15.518  37.478  1.00  0.00      B    H  
ATOM   4014  H2  HOH B1332      10.394  16.805  37.005  1.00  0.00      B    H  
ATOM   4015  O   HOH B1333      32.520   2.252  32.575  1.00  0.00      B    O  
ATOM   4016  H1  HOH B1333      31.678   2.636  33.047  1.00  0.00      B    H  
ATOM   4017  H2  HOH B1333      33.134   1.938  33.321  1.00  0.00      B    H  
ATOM   4018  O   HOH B1334       8.855  26.636  24.149  1.00  0.00      B    O  
ATOM   4019  H1  HOH B1334       8.363  25.773  24.421  1.00  0.00      B    H  
ATOM   4020  H2  HOH B1334       9.836  26.664  24.446  1.00  0.00      B    H  
ATOM   4021  O   HOH B1335       3.949  11.778   6.193  1.00  0.00      B    O  
ATOM   4022  H1  HOH B1335       4.826  11.475   5.805  1.00  0.00      B    H  
ATOM   4023  H2  HOH B1335       4.070  12.735   6.487  1.00  0.00      B    H  
ATOM   4024  O   HOH B1336       9.257  32.387  13.156  1.00  0.00      B    O  
ATOM   4025  H1  HOH B1336       9.879  33.112  12.806  1.00  0.00      B    H  
ATOM   4026  H2  HOH B1336       9.338  31.693  12.424  1.00  0.00      B    H  
ATOM   4027  O   HOH B1337      37.504  19.754   4.205  1.00  0.00      B    O  
ATOM   4028  H1  HOH B1337      37.839  20.544   4.708  1.00  0.00      B    H  
ATOM   4029  H2  HOH B1337      37.323  19.065   4.914  1.00  0.00      B    H  
ATOM   4030  O   HOH B1338      29.840  21.215  27.493  1.00  0.00      B    O  
ATOM   4031  H1  HOH B1338      29.273  21.877  28.016  1.00  0.00      B    H  
ATOM   4032  H2  HOH B1338      30.608  20.965  28.092  1.00  0.00      B    H  
ATOM   4033  O   HOH B1339       5.762  22.947  34.274  1.00  0.00      B    O  
ATOM   4034  H1  HOH B1339       4.831  22.486  33.983  1.00  0.00      B    H  
ATOM   4035  H2  HOH B1339       6.513  22.297  34.283  1.00  0.00      B    H  
ATOM   4036  O   HOH B1340       5.924  28.744   2.360  1.00  0.00      B    O  
ATOM   4037  H1  HOH B1340       4.932  28.895   2.513  1.00  0.00      B    H  
ATOM   4038  H2  HOH B1340       6.093  27.926   1.782  1.00  0.00      B    H  
ATOM   4039  O   HOH B1341      17.429  38.883   1.476  1.00  0.00      B    O  
ATOM   4040  H1  HOH B1341      16.718  39.478   1.059  1.00  0.00      B    H  
ATOM   4041  H2  HOH B1341      16.943  38.066   1.775  1.00  0.00      B    H  
ATOM   4042  O   HOH B1342      18.803  18.716  26.651  1.00  0.00      B    O  
ATOM   4043  H1  HOH B1342      18.076  18.353  27.165  1.00  0.00      B    H  
ATOM   4044  H2  HOH B1342      19.728  18.429  27.061  1.00  0.00      B    H  
ATOM   4045  O   HOH B1343       5.073  15.199  17.419  1.00  0.00      B    O  
ATOM   4046  H1  HOH B1343       4.818  14.926  16.439  1.00  0.00      B    H  
ATOM   4047  H2  HOH B1343       4.323  14.804  17.972  1.00  0.00      B    H  
ATOM   4048  O   HOH B1344      36.161   8.717  18.615  1.00  0.00      B    O  
ATOM   4049  H1  HOH B1344      36.365   8.506  17.630  1.00  0.00      B    H  
ATOM   4050  H2  HOH B1344      35.917   7.904  19.115  1.00  0.00      B    H  
ATOM   4051  O   HOH B1345      17.847  36.546  35.175  1.00  0.00      B    O  
ATOM   4052  H1  HOH B1345      18.132  36.771  36.109  1.00  0.00      B    H  
ATOM   4053  H2  HOH B1345      16.890  36.131  35.200  1.00  0.00      B    H  
ATOM   4054  O   HOH B1346      15.780   3.135  32.211  1.00  0.00      B    O  
ATOM   4055  H1  HOH B1346      16.336   2.486  32.693  1.00  0.00      B    H  
ATOM   4056  H2  HOH B1346      16.155   3.315  31.301  1.00  0.00      B    H  
ATOM   4057  O   HOH B1347      35.907  28.498  11.385  1.00  0.00      B    O  
ATOM   4058  H1  HOH B1347      36.863  28.582  11.708  1.00  0.00      B    H  
ATOM   4059  H2  HOH B1347      35.731  29.327  10.815  1.00  0.00      B    H  
ATOM   4060  O   HOH B1348       2.048  27.018  19.622  1.00  0.00      B    O  
ATOM   4061  H1  HOH B1348       2.050  26.123  20.069  1.00  0.00      B    H  
ATOM   4062  H2  HOH B1348       2.758  27.011  18.874  1.00  0.00      B    H  
ATOM   4063  O   HOH B1349      14.769   0.757  35.596  1.00  0.00      B    O  
ATOM   4064  H1  HOH B1349      14.319   0.142  34.942  1.00  0.00      B    H  
ATOM   4065  H2  HOH B1349      14.742   1.687  35.236  1.00  0.00      B    H  
ATOM   4066  O   HOH B1350      18.618   5.429  18.695  1.00  0.00      B    O  
ATOM   4067  H1  HOH B1350      19.265   4.775  18.281  1.00  0.00      B    H  
ATOM   4068  H2  HOH B1350      19.010   5.775  19.590  1.00  0.00      B    H  
ATOM   4069  O   HOH B1351       5.559  14.154  24.683  1.00  0.00      B    O  
ATOM   4070  H1  HOH B1351       4.559  14.124  24.709  1.00  0.00      B    H  
ATOM   4071  H2  HOH B1351       5.891  13.165  24.897  1.00  0.00      B    H  
ATOM   4072  O   HOH B1352      17.891   6.906  33.150  1.00  0.00      B    O  
ATOM   4073  H1  HOH B1352      18.083   6.663  32.193  1.00  0.00      B    H  
ATOM   4074  H2  HOH B1352      17.068   6.364  33.499  1.00  0.00      B    H  
ATOM   4075  O   HOH B1353      15.158  32.975  12.453  1.00  0.00      B    O  
ATOM   4076  H1  HOH B1353      15.184  31.940  12.466  1.00  0.00      B    H  
ATOM   4077  H2  HOH B1353      15.967  33.283  12.940  1.00  0.00      B    H  
ATOM   4078  O   HOH B1354      35.255  36.307  35.076  1.00  0.00      B    O  
ATOM   4079  H1  HOH B1354      34.928  37.230  35.383  1.00  0.00      B    H  
ATOM   4080  H2  HOH B1354      36.113  36.429  34.605  1.00  0.00      B    H  
ATOM   4081  O   HOH B1355      33.035   6.446  10.360  1.00  0.00      B    O  
ATOM   4082  H1  HOH B1355      33.107   7.153  11.026  1.00  0.00      B    H  
ATOM   4083  H2  HOH B1355      33.945   6.033  10.222  1.00  0.00      B    H  
ATOM   4084  O   HOH B1356      20.628   5.634  38.020  1.00  0.00      B    O  
ATOM   4085  H1  HOH B1356      20.201   6.522  37.741  1.00  0.00      B    H  
ATOM   4086  H2  HOH B1356      21.015   5.781  38.981  1.00  0.00      B    H  
ATOM   4087  O   HOH B1357      18.718   7.343   8.352  1.00  0.00      B    O  
ATOM   4088  H1  HOH B1357      17.956   7.892   7.963  1.00  0.00      B    H  
ATOM   4089  H2  HOH B1357      18.553   6.344   8.170  1.00  0.00      B    H  
ATOM   4090  O   HOH B1358      17.996   9.208  21.845  1.00  0.00      B    O  
ATOM   4091  H1  HOH B1358      17.970  10.197  21.940  1.00  0.00      B    H  
ATOM   4092  H2  HOH B1358      18.958   8.920  22.013  1.00  0.00      B    H  
ATOM   4093  O   HOH B1359      24.772   8.035   3.686  1.00  0.00      B    O  
ATOM   4094  H1  HOH B1359      25.103   8.933   3.877  1.00  0.00      B    H  
ATOM   4095  H2  HOH B1359      24.664   7.624   4.619  1.00  0.00      B    H  
ATOM   4096  O   HOH B1360      24.189   5.268  27.807  1.00  0.00      B    O  
ATOM   4097  H1  HOH B1360      24.499   5.011  28.728  1.00  0.00      B    H  
ATOM   4098  H2  HOH B1360      25.001   5.359  27.143  1.00  0.00      B    H  
ATOM   4099  O   HOH B1361      33.182  18.628  11.119  1.00  0.00      B    O  
ATOM   4100  H1  HOH B1361      33.378  18.047  10.311  1.00  0.00      B    H  
ATOM   4101  H2  HOH B1361      32.536  19.417  10.870  1.00  0.00      B    H  
ATOM   4102  O   HOH B1362      17.906  20.939  10.284  1.00  0.00      B    O  
ATOM   4103  H1  HOH B1362      18.466  21.428   9.578  1.00  0.00      B    H  
ATOM   4104  H2  HOH B1362      18.505  20.187  10.667  1.00  0.00      B    H  
ATOM   4105  O   HOH B1363      32.570  29.614  20.758  1.00  0.00      B    O  
ATOM   4106  H1  HOH B1363      33.458  29.121  20.760  1.00  0.00      B    H  
ATOM   4107  H2  HOH B1363      32.256  29.920  19.777  1.00  0.00      B    H  
ATOM   4108  O   HOH B1364       8.444  22.722  28.766  1.00  0.00      B    O  
ATOM   4109  H1  HOH B1364       9.176  22.290  29.342  1.00  0.00      B    H  
ATOM   4110  H2  HOH B1364       7.708  22.052  28.820  1.00  0.00      B    H  
ATOM   4111  O   HOH B1365      15.448   5.446  33.519  1.00  0.00      B    O  
ATOM   4112  H1  HOH B1365      14.693   5.842  32.975  1.00  0.00      B    H  
ATOM   4113  H2  HOH B1365      15.699   4.582  33.058  1.00  0.00      B    H  
ATOM   4114  O   HOH B1366      15.421  23.716   9.794  1.00  0.00      B    O  
ATOM   4115  H1  HOH B1366      14.874  24.333   9.222  1.00  0.00      B    H  
ATOM   4116  H2  HOH B1366      16.211  24.239  10.133  1.00  0.00      B    H  
ATOM   4117  O   HOH B1367      34.514  38.354  38.485  1.00  0.00      B    O  
ATOM   4118  H1  HOH B1367      34.449  39.256  38.941  1.00  0.00      B    H  
ATOM   4119  H2  HOH B1367      34.186  37.640  39.077  1.00  0.00      B    H  
ATOM   4120  O   HOH B1368      21.598  14.743  25.596  1.00  0.00      B    O  
ATOM   4121  H1  HOH B1368      21.910  13.858  25.268  1.00  0.00      B    H  
ATOM   4122  H2  HOH B1368      21.975  14.833  26.487  1.00  0.00      B    H  
ATOM   4123  O   HOH B1369       5.291  25.573  32.511  1.00  0.00      B    O  
ATOM   4124  H1  HOH B1369       5.331  24.980  31.698  1.00  0.00      B    H  
ATOM   4125  H2  HOH B1369       5.566  24.993  33.282  1.00  0.00      B    H  
ATOM   4126  O   HOH B1370       8.731  17.035  34.338  1.00  0.00      B    O  
ATOM   4127  H1  HOH B1370       9.607  17.306  34.761  1.00  0.00      B    H  
ATOM   4128  H2  HOH B1370       8.930  16.351  33.580  1.00  0.00      B    H  
ATOM   4129  O   HOH B1371      25.049  20.163  13.609  1.00  0.00      B    O  
ATOM   4130  H1  HOH B1371      24.134  20.402  13.301  1.00  0.00      B    H  
ATOM   4131  H2  HOH B1371      25.536  20.985  13.933  1.00  0.00      B    H  
ATOM   4132  O   HOH B1372       7.320   1.587   2.325  1.00  0.00      B    O  
ATOM   4133  H1  HOH B1372       6.801   2.172   2.993  1.00  0.00      B    H  
ATOM   4134  H2  HOH B1372       8.215   2.078   2.237  1.00  0.00      B    H  
ATOM   4135  O   HOH B1373      24.119  13.886  33.307  1.00  0.00      B    O  
ATOM   4136  H1  HOH B1373      25.127  13.999  33.467  1.00  0.00      B    H  
ATOM   4137  H2  HOH B1373      23.733  14.774  33.277  1.00  0.00      B    H  
ATOM   4138  O   HOH B1374      25.618   2.895  23.946  1.00  0.00      B    O  
ATOM   4139  H1  HOH B1374      26.341   3.330  23.363  1.00  0.00      B    H  
ATOM   4140  H2  HOH B1374      25.393   2.046  23.485  1.00  0.00      B    H  
ATOM   4141  O   HOH B1375      18.809  14.172  32.388  1.00  0.00      B    O  
ATOM   4142  H1  HOH B1375      18.481  13.352  31.875  1.00  0.00      B    H  
ATOM   4143  H2  HOH B1375      19.662  13.854  32.784  1.00  0.00      B    H  
ATOM   4144  O   HOH B1376       4.015  31.979  16.863  1.00  0.00      B    O  
ATOM   4145  H1  HOH B1376       4.039  32.650  17.653  1.00  0.00      B    H  
ATOM   4146  H2  HOH B1376       4.795  31.384  17.032  1.00  0.00      B    H  
ATOM   4147  O   HOH B1377      38.816  15.233  31.334  1.00  0.00      B    O  
ATOM   4148  H1  HOH B1377      39.792  15.335  31.539  1.00  0.00      B    H  
ATOM   4149  H2  HOH B1377      38.475  16.172  31.204  1.00  0.00      B    H  
ATOM   4150  O   HOH B1378       1.513   6.253  34.947  1.00  0.00      B    O  
ATOM   4151  H1  HOH B1378       1.262   5.482  35.535  1.00  0.00      B    H  
ATOM   4152  H2  HOH B1378       2.500   6.281  34.894  1.00  0.00      B    H  
ATOM   4153  O   HOH B1379      25.603  14.175  29.767  1.00  0.00      B    O  
ATOM   4154  H1  HOH B1379      24.781  13.958  29.322  1.00  0.00      B    H  
ATOM   4155  H2  HOH B1379      26.379  14.094  29.038  1.00  0.00      B    H  
ATOM   4156  O   HOH B1380      31.188  25.882  35.743  1.00  0.00      B    O  
ATOM   4157  H1  HOH B1380      30.944  25.331  34.967  1.00  0.00      B    H  
ATOM   4158  H2  HOH B1380      30.693  26.759  35.533  1.00  0.00      B    H  
ATOM   4159  O   HOH B1381      17.116  30.258  36.588  1.00  0.00      B    O  
ATOM   4160  H1  HOH B1381      17.990  30.172  36.042  1.00  0.00      B    H  
ATOM   4161  H2  HOH B1381      16.763  31.238  36.410  1.00  0.00      B    H  
ATOM   4162  O   HOH B1382       0.140   1.236  12.033  1.00  0.00      B    O  
ATOM   4163  H1  HOH B1382       0.691   1.871  12.552  1.00  0.00      B    H  
ATOM   4164  H2  HOH B1382      -0.746   1.203  12.453  1.00  0.00      B    H  
ATOM   4165  O   HOH B1383       2.823  11.984  21.275  1.00  0.00      B    O  
ATOM   4166  H1  HOH B1383       2.237  12.490  21.901  1.00  0.00      B    H  
ATOM   4167  H2  HOH B1383       2.357  11.267  20.771  1.00  0.00      B    H  
ATOM   4168  O   HOH B1384      14.409  15.778  30.725  1.00  0.00      B    O  
ATOM   4169  H1  HOH B1384      14.967  16.636  30.845  1.00  0.00      B    H  
ATOM   4170  H2  HOH B1384      15.068  14.998  30.668  1.00  0.00      B    H  
ATOM   4171  O   HOH B1385      23.774   8.061  27.572  1.00  0.00      B    O  
ATOM   4172  H1  HOH B1385      24.662   8.474  27.637  1.00  0.00      B    H  
ATOM   4173  H2  HOH B1385      23.945   7.090  27.439  1.00  0.00      B    H  
ATOM   4174  O   HOH B1386      13.029  16.979   7.267  1.00  0.00      B    O  
ATOM   4175  H1  HOH B1386      12.969  15.981   6.986  1.00  0.00      B    H  
ATOM   4176  H2  HOH B1386      13.151  17.537   6.416  1.00  0.00      B    H  
ATOM   4177  O   HOH B1387       3.405   8.528  29.157  1.00  0.00      B    O  
ATOM   4178  H1  HOH B1387       3.332   9.463  29.542  1.00  0.00      B    H  
ATOM   4179  H2  HOH B1387       4.373   8.192  29.451  1.00  0.00      B    H  
ATOM   4180  O   HOH B1388       2.617   3.785  21.290  1.00  0.00      B    O  
ATOM   4181  H1  HOH B1388       3.206   3.185  21.817  1.00  0.00      B    H  
ATOM   4182  H2  HOH B1388       2.757   3.638  20.307  1.00  0.00      B    H  
ATOM   4183  O   HOH B1389      16.591   8.805  15.871  1.00  0.00      B    O  
ATOM   4184  H1  HOH B1389      15.806   8.210  15.474  1.00  0.00      B    H  
ATOM   4185  H2  HOH B1389      16.705   9.602  15.272  1.00  0.00      B    H  
ATOM   4186  O   HOH B1390      31.344  19.830   7.605  1.00  0.00      B    O  
ATOM   4187  H1  HOH B1390      30.842  20.374   6.917  1.00  0.00      B    H  
ATOM   4188  H2  HOH B1390      31.353  18.831   7.288  1.00  0.00      B    H  
ATOM   4189  O   HOH B1391       2.032  29.107  16.206  1.00  0.00      B    O  
ATOM   4190  H1  HOH B1391       1.961  29.680  17.023  1.00  0.00      B    H  
ATOM   4191  H2  HOH B1391       2.877  28.593  16.296  1.00  0.00      B    H  
ATOM   4192  O   HOH B1392      38.730   3.291  17.984  1.00  0.00      B    O  
ATOM   4193  H1  HOH B1392      38.492   3.961  18.738  1.00  0.00      B    H  
ATOM   4194  H2  HOH B1392      39.767   3.008  17.995  1.00  0.00      B    H  
ATOM   4195  O   HOH B1393      26.335  16.738  23.387  1.00  0.00      B    O  
ATOM   4196  H1  HOH B1393      25.359  16.716  23.769  1.00  0.00      B    H  
ATOM   4197  H2  HOH B1393      26.370  17.722  23.086  1.00  0.00      B    H  
ATOM   4198  O   HOH B1394      18.478  31.736   5.481  1.00  0.00      B    O  
ATOM   4199  H1  HOH B1394      17.728  31.709   6.121  1.00  0.00      B    H  
ATOM   4200  H2  HOH B1394      19.324  32.000   5.978  1.00  0.00      B    H  
ATOM   4201  O   HOH B1395      17.554  13.324   5.670  1.00  0.00      B    O  
ATOM   4202  H1  HOH B1395      18.315  13.472   4.956  1.00  0.00      B    H  
ATOM   4203  H2  HOH B1395      16.720  13.025   5.122  1.00  0.00      B    H  
ATOM   4204  O   HOH B1396      15.453  17.425  18.946  1.00  0.00      B    O  
ATOM   4205  H1  HOH B1396      16.102  16.637  18.719  1.00  0.00      B    H  
ATOM   4206  H2  HOH B1396      15.926  18.056  19.598  1.00  0.00      B    H  
ATOM   4207  O   HOH B1397      28.810  16.609  15.754  1.00  0.00      B    O  
ATOM   4208  H1  HOH B1397      28.715  16.584  14.748  1.00  0.00      B    H  
ATOM   4209  H2  HOH B1397      27.982  16.138  16.176  1.00  0.00      B    H  
ATOM   4210  O   HOH B1398      20.291  19.629  36.946  1.00  0.00      B    O  
ATOM   4211  H1  HOH B1398      21.268  19.591  37.149  1.00  0.00      B    H  
ATOM   4212  H2  HOH B1398      20.024  20.502  36.443  1.00  0.00      B    H  
ATOM   4213  O   HOH B1399      24.229  34.455  15.817  1.00  0.00      B    O  
ATOM   4214  H1  HOH B1399      23.300  34.163  15.537  1.00  0.00      B    H  
ATOM   4215  H2  HOH B1399      24.298  34.455  16.846  1.00  0.00      B    H  
ATOM   4216  O   HOH B1400       6.035  36.400  22.294  1.00  0.00      B    O  
ATOM   4217  H1  HOH B1400       6.297  37.375  22.459  1.00  0.00      B    H  
ATOM   4218  H2  HOH B1400       6.594  35.871  22.898  1.00  0.00      B    H  
ATOM   4219  O   HOH B1401      26.943  12.565  10.073  1.00  0.00      B    O  
ATOM   4220  H1  HOH B1401      27.415  11.805  10.522  1.00  0.00      B    H  
ATOM   4221  H2  HOH B1401      26.112  12.067   9.686  1.00  0.00      B    H  
ATOM   4222  O   HOH B1402      17.513  20.042  36.247  1.00  0.00      B    O  
ATOM   4223  H1  HOH B1402      17.490  20.850  36.884  1.00  0.00      B    H  
ATOM   4224  H2  HOH B1402      18.253  19.407  36.560  1.00  0.00      B    H  
ATOM   4225  O   HOH B1403      12.697   1.861  26.879  1.00  0.00      B    O  
ATOM   4226  H1  HOH B1403      13.370   1.479  26.280  1.00  0.00      B    H  
ATOM   4227  H2  HOH B1403      12.844   1.499  27.806  1.00  0.00      B    H  
ATOM   4228  O   HOH B1404      29.731  -0.157  32.455  1.00  0.00      B    O  
ATOM   4229  H1  HOH B1404      29.774   0.819  32.514  1.00  0.00      B    H  
ATOM   4230  H2  HOH B1404      30.392  -0.545  33.089  1.00  0.00      B    H  
ATOM   4231  O   HOH B1405      35.975  25.024  23.446  1.00  0.00      B    O  
ATOM   4232  H1  HOH B1405      36.081  25.997  23.854  1.00  0.00      B    H  
ATOM   4233  H2  HOH B1405      36.284  24.336  24.072  1.00  0.00      B    H  
ATOM   4234  O   HOH B1406      19.544  17.600   4.438  1.00  0.00      B    O  
ATOM   4235  H1  HOH B1406      20.076  16.772   4.694  1.00  0.00      B    H  
ATOM   4236  H2  HOH B1406      18.879  17.355   3.696  1.00  0.00      B    H  
ATOM   4237  O   HOH B1407      26.933   6.334  36.830  1.00  0.00      B    O  
ATOM   4238  H1  HOH B1407      27.162   6.968  36.128  1.00  0.00      B    H  
ATOM   4239  H2  HOH B1407      26.728   6.821  37.698  1.00  0.00      B    H  
ATOM   4240  O   HOH B1408      37.183  28.895  16.491  1.00  0.00      B    O  
ATOM   4241  H1  HOH B1408      37.051  29.870  16.339  1.00  0.00      B    H  
ATOM   4242  H2  HOH B1408      37.829  28.833  17.310  1.00  0.00      B    H  
ATOM   4243  O   HOH B1409      23.120   0.920  29.606  1.00  0.00      B    O  
ATOM   4244  H1  HOH B1409      22.585   1.781  29.550  1.00  0.00      B    H  
ATOM   4245  H2  HOH B1409      22.518   0.115  29.830  1.00  0.00      B    H  
ATOM   4246  O   HOH B1410       8.852  18.211  27.437  1.00  0.00      B    O  
ATOM   4247  H1  HOH B1410       8.647  17.231  27.290  1.00  0.00      B    H  
ATOM   4248  H2  HOH B1410       8.482  18.391  28.328  1.00  0.00      B    H  
ATOM   4249  O   HOH B1411       2.771   3.353   0.842  1.00  0.00      B    O  
ATOM   4250  H1  HOH B1411       2.156   2.656   0.449  1.00  0.00      B    H  
ATOM   4251  H2  HOH B1411       2.945   3.069   1.808  1.00  0.00      B    H  
ATOM   4252  O   HOH B1412      22.319  28.736  20.166  1.00  0.00      B    O  
ATOM   4253  H1  HOH B1412      22.839  29.247  20.927  1.00  0.00      B    H  
ATOM   4254  H2  HOH B1412      21.722  28.038  20.549  1.00  0.00      B    H  
ATOM   4255  O   HOH B1413      26.647  22.682  20.759  1.00  0.00      B    O  
ATOM   4256  H1  HOH B1413      26.569  23.417  20.094  1.00  0.00      B    H  
ATOM   4257  H2  HOH B1413      26.404  21.836  20.237  1.00  0.00      B    H  
ATOM   4258  O   HOH B1414      20.808  19.377  30.308  1.00  0.00      B    O  
ATOM   4259  H1  HOH B1414      21.363  18.589  29.961  1.00  0.00      B    H  
ATOM   4260  H2  HOH B1414      20.133  19.181  31.040  1.00  0.00      B    H  
ATOM   4261  O   HOH B1415       5.499   0.119  14.982  1.00  0.00      B    O  
ATOM   4262  H1  HOH B1415       4.618   0.632  15.042  1.00  0.00      B    H  
ATOM   4263  H2  HOH B1415       5.846   0.492  14.042  1.00  0.00      B    H  
ATOM   4264  O   HOH B1416      29.158  28.979  20.905  1.00  0.00      B    O  
ATOM   4265  H1  HOH B1416      29.399  29.392  19.969  1.00  0.00      B    H  
ATOM   4266  H2  HOH B1416      29.898  28.984  21.512  1.00  0.00      B    H  
ATOM   4267  O   HOH B1417      33.227   8.034  23.632  1.00  0.00      B    O  
ATOM   4268  H1  HOH B1417      33.624   8.135  22.733  1.00  0.00      B    H  
ATOM   4269  H2  HOH B1417      33.273   8.902  24.054  1.00  0.00      B    H  
ATOM   4270  O   HOH B1418      23.583  11.342   1.678  1.00  0.00      B    O  
ATOM   4271  H1  HOH B1418      23.305  10.987   2.645  1.00  0.00      B    H  
ATOM   4272  H2  HOH B1418      24.316  12.030   1.712  1.00  0.00      B    H  
ATOM   4273  O   HOH B1419      36.675   4.375  31.528  1.00  0.00      B    O  
ATOM   4274  H1  HOH B1419      37.627   4.359  31.869  1.00  0.00      B    H  
ATOM   4275  H2  HOH B1419      36.701   4.254  30.501  1.00  0.00      B    H  
ATOM   4276  O   HOH B1420      20.256   3.442   2.099  1.00  0.00      B    O  
ATOM   4277  H1  HOH B1420      20.121   2.876   1.237  1.00  0.00      B    H  
ATOM   4278  H2  HOH B1420      19.920   2.954   2.938  1.00  0.00      B    H  
ATOM   4279  O   HOH B1421      22.689  27.238   8.831  1.00  0.00      B    O  
ATOM   4280  H1  HOH B1421      22.369  27.624   9.742  1.00  0.00      B    H  
ATOM   4281  H2  HOH B1421      21.847  27.021   8.262  1.00  0.00      B    H  
ATOM   4282  O   HOH B1422      16.840   3.812  15.377  1.00  0.00      B    O  
ATOM   4283  H1  HOH B1422      15.991   3.284  15.339  1.00  0.00      B    H  
ATOM   4284  H2  HOH B1422      17.181   3.640  16.320  1.00  0.00      B    H  
ATOM   4285  O   HOH B1423       6.751  35.730   3.078  1.00  0.00      B    O  
ATOM   4286  H1  HOH B1423       7.603  35.873   2.527  1.00  0.00      B    H  
ATOM   4287  H2  HOH B1423       6.361  36.631   3.195  1.00  0.00      B    H  
ATOM   4288  O   HOH B1424      34.669  24.574  14.010  1.00  0.00      B    O  
ATOM   4289  H1  HOH B1424      35.404  23.950  14.333  1.00  0.00      B    H  
ATOM   4290  H2  HOH B1424      34.943  25.600  13.989  1.00  0.00      B    H  
ATOM   4291  O   HOH B1425      31.143  15.677  11.467  1.00  0.00      B    O  
ATOM   4292  H1  HOH B1425      31.950  15.873  12.106  1.00  0.00      B    H  
ATOM   4293  H2  HOH B1425      30.629  14.851  11.837  1.00  0.00      B    H  
ATOM   4294  O   HOH B1426      13.795  27.811   3.266  1.00  0.00      B    O  
ATOM   4295  H1  HOH B1426      13.973  27.014   3.831  1.00  0.00      B    H  
ATOM   4296  H2  HOH B1426      14.359  27.743   2.457  1.00  0.00      B    H  
ATOM   4297  O   HOH B1427       4.809  37.868   8.641  1.00  0.00      B    O  
ATOM   4298  H1  HOH B1427       4.615  38.130   7.701  1.00  0.00      B    H  
ATOM   4299  H2  HOH B1427       5.056  36.846   8.595  1.00  0.00      B    H  
ATOM   4300  O   HOH B1428      21.608  23.974  19.225  1.00  0.00      B    O  
ATOM   4301  H1  HOH B1428      21.728  24.297  20.145  1.00  0.00      B    H  
ATOM   4302  H2  HOH B1428      22.386  24.491  18.753  1.00  0.00      B    H  
ATOM   4303  O   HOH B1429      34.121  32.326  28.497  1.00  0.00      B    O  
ATOM   4304  H1  HOH B1429      33.695  32.150  29.413  1.00  0.00      B    H  
ATOM   4305  H2  HOH B1429      34.631  33.227  28.520  1.00  0.00      B    H  
ATOM   4306  O   HOH B1430      16.992  30.619  20.242  1.00  0.00      B    O  
ATOM   4307  H1  HOH B1430      17.691  29.836  20.073  1.00  0.00      B    H  
ATOM   4308  H2  HOH B1430      16.519  30.834  19.362  1.00  0.00      B    H  
ATOM   4309  O   HOH B1431       8.464   5.754  22.446  1.00  0.00      B    O  
ATOM   4310  H1  HOH B1431       9.237   5.779  23.123  1.00  0.00      B    H  
ATOM   4311  H2  HOH B1431       7.888   6.561  22.694  1.00  0.00      B    H  
ATOM   4312  O   HOH B1432      21.956  28.459  36.492  1.00  0.00      B    O  
ATOM   4313  H1  HOH B1432      20.996  28.298  36.567  1.00  0.00      B    H  
ATOM   4314  H2  HOH B1432      22.368  27.672  35.931  1.00  0.00      B    H  
ATOM   4315  O   HOH B1433      29.481  11.495  33.162  1.00  0.00      B    O  
ATOM   4316  H1  HOH B1433      29.249  11.064  34.077  1.00  0.00      B    H  
ATOM   4317  H2  HOH B1433      29.374  10.763  32.460  1.00  0.00      B    H  
ATOM   4318  O   HOH B1434      23.906  18.482  16.171  1.00  0.00      B    O  
ATOM   4319  H1  HOH B1434      24.635  18.207  16.839  1.00  0.00      B    H  
ATOM   4320  H2  HOH B1434      24.179  19.351  15.808  1.00  0.00      B    H  
ATOM   4321  O   HOH B1435      37.030   4.460  26.244  1.00  0.00      B    O  
ATOM   4322  H1  HOH B1435      36.951   4.303  25.256  1.00  0.00      B    H  
ATOM   4323  H2  HOH B1435      37.987   4.840  26.406  1.00  0.00      B    H  
ATOM   4324  O   HOH B1436       0.238  33.003   9.151  1.00  0.00      B    O  
ATOM   4325  H1  HOH B1436       0.858  32.307   9.572  1.00  0.00      B    H  
ATOM   4326  H2  HOH B1436      -0.550  32.964   9.725  1.00  0.00      B    H  
ATOM   4327  O   HOH B1437      17.731  15.102  38.044  1.00  0.00      B    O  
ATOM   4328  H1  HOH B1437      18.104  14.197  37.702  1.00  0.00      B    H  
ATOM   4329  H2  HOH B1437      18.139  15.787  37.468  1.00  0.00      B    H  
ATOM   4330  O   HOH B1438      39.442  37.426   8.855  1.00  0.00      B    O  
ATOM   4331  H1  HOH B1438      39.069  37.352   7.916  1.00  0.00      B    H  
ATOM   4332  H2  HOH B1438      38.748  37.142   9.519  1.00  0.00      B    H  
ATOM   4333  O   HOH B1439      26.641  34.771  15.034  1.00  0.00      B    O  
ATOM   4334  H1  HOH B1439      26.818  35.726  15.378  1.00  0.00      B    H  
ATOM   4335  H2  HOH B1439      25.693  34.510  15.280  1.00  0.00      B    H  
ATOM   4336  O   HOH B1440       1.385  14.994  12.298  1.00  0.00      B    O  
ATOM   4337  H1  HOH B1440       2.050  14.295  12.574  1.00  0.00      B    H  
ATOM   4338  H2  HOH B1440       1.631  15.847  12.772  1.00  0.00      B    H  
ATOM   4339  O   HOH B1441      36.716  27.228   3.940  1.00  0.00      B    O  
ATOM   4340  H1  HOH B1441      36.633  26.992   2.948  1.00  0.00      B    H  
ATOM   4341  H2  HOH B1441      37.410  27.955   4.072  1.00  0.00      B    H  
ATOM   4342  O   HOH B1442      34.439  24.833  21.062  1.00  0.00      B    O  
ATOM   4343  H1  HOH B1442      35.100  24.957  20.245  1.00  0.00      B    H  
ATOM   4344  H2  HOH B1442      35.015  24.884  21.973  1.00  0.00      B    H  
ATOM   4345  O   HOH B1443      15.252  16.219  37.890  1.00  0.00      B    O  
ATOM   4346  H1  HOH B1443      16.125  15.712  38.025  1.00  0.00      B    H  
ATOM   4347  H2  HOH B1443      15.117  16.928  38.658  1.00  0.00      B    H  
ATOM   4348  O   HOH B1444      36.462   0.828  31.636  1.00  0.00      B    O  
ATOM   4349  H1  HOH B1444      36.140   0.716  30.683  1.00  0.00      B    H  
ATOM   4350  H2  HOH B1444      36.870  -0.070  31.817  1.00  0.00      B    H  
ATOM   4351  O   HOH B1445       8.088  19.677  32.558  1.00  0.00      B    O  
ATOM   4352  H1  HOH B1445       8.295  20.367  33.271  1.00  0.00      B    H  
ATOM   4353  H2  HOH B1445       8.614  18.840  32.760  1.00  0.00      B    H  
ATOM   4354  O   HOH B1446      36.379   6.641   1.736  1.00  0.00      B    O  
ATOM   4355  H1  HOH B1446      36.798   6.636   0.792  1.00  0.00      B    H  
ATOM   4356  H2  HOH B1446      36.348   5.677   1.979  1.00  0.00      B    H  
ATOM   4357  O   HOH B1447      13.437  32.458  20.100  1.00  0.00      B    O  
ATOM   4358  H1  HOH B1447      13.755  31.657  20.596  1.00  0.00      B    H  
ATOM   4359  H2  HOH B1447      13.880  32.456  19.181  1.00  0.00      B    H  
ATOM   4360  O   HOH B1448       0.421   4.964   4.030  1.00  0.00      B    O  
ATOM   4361  H1  HOH B1448       0.224   5.751   3.402  1.00  0.00      B    H  
ATOM   4362  H2  HOH B1448       0.245   5.276   4.987  1.00  0.00      B    H  
ATOM   4363  O   HOH B1449       8.211  27.735  20.373  1.00  0.00      B    O  
ATOM   4364  H1  HOH B1449       8.381  27.666  19.370  1.00  0.00      B    H  
ATOM   4365  H2  HOH B1449       8.622  26.889  20.773  1.00  0.00      B    H  
ATOM   4366  O   HOH B1450       7.997  25.635   2.796  1.00  0.00      B    O  
ATOM   4367  H1  HOH B1450       8.178  26.246   3.674  1.00  0.00      B    H  
ATOM   4368  H2  HOH B1450       8.610  24.859   2.879  1.00  0.00      B    H  
ATOM   4369  O   HOH B1451       8.361  10.629  29.131  1.00  0.00      B    O  
ATOM   4370  H1  HOH B1451       8.425  10.214  30.063  1.00  0.00      B    H  
ATOM   4371  H2  HOH B1451       9.181  11.247  28.968  1.00  0.00      B    H  
ATOM   4372  O   HOH B1452      13.718  28.999  32.078  1.00  0.00      B    O  
ATOM   4373  H1  HOH B1452      12.940  29.219  31.516  1.00  0.00      B    H  
ATOM   4374  H2  HOH B1452      13.391  28.836  33.065  1.00  0.00      B    H  
ATOM   4375  O   HOH B1453      14.723  31.726   5.506  1.00  0.00      B    O  
ATOM   4376  H1  HOH B1453      15.079  31.587   4.593  1.00  0.00      B    H  
ATOM   4377  H2  HOH B1453      14.859  32.682   5.735  1.00  0.00      B    H  
ATOM   4378  O   HOH B1454      14.346  13.144   8.242  1.00  0.00      B    O  
ATOM   4379  H1  HOH B1454      13.363  13.415   8.281  1.00  0.00      B    H  
ATOM   4380  H2  HOH B1454      14.383  12.168   8.111  1.00  0.00      B    H  
ATOM   4381  O   HOH B1455      10.740  25.878  36.556  1.00  0.00      B    O  
ATOM   4382  H1  HOH B1455      11.077  25.671  37.496  1.00  0.00      B    H  
ATOM   4383  H2  HOH B1455      11.049  26.821  36.174  1.00  0.00      B    H  
ATOM   4384  O   HOH B1456      33.363   4.233  28.432  1.00  0.00      B    O  
ATOM   4385  H1  HOH B1456      34.077   4.772  28.003  1.00  0.00      B    H  
ATOM   4386  H2  HOH B1456      33.564   4.189  29.442  1.00  0.00      B    H  
ATOM   4387  O   HOH B1457      37.784   1.337  15.097  1.00  0.00      B    O  
ATOM   4388  H1  HOH B1457      37.304   0.718  15.678  1.00  0.00      B    H  
ATOM   4389  H2  HOH B1457      37.062   1.891  14.640  1.00  0.00      B    H  
ATOM   4390  O   HOH B1458       0.342  22.398  31.527  1.00  0.00      B    O  
ATOM   4391  H1  HOH B1458      -0.226  23.201  31.226  1.00  0.00      B    H  
ATOM   4392  H2  HOH B1458       1.237  22.456  31.107  1.00  0.00      B    H  
ATOM   4393  O   HOH B1459      25.529  38.371  29.972  1.00  0.00      B    O  
ATOM   4394  H1  HOH B1459      24.991  39.266  29.893  1.00  0.00      B    H  
ATOM   4395  H2  HOH B1459      24.826  37.667  30.183  1.00  0.00      B    H  
ATOM   4396  O   HOH B1460      27.497  15.281  21.289  1.00  0.00      B    O  
ATOM   4397  H1  HOH B1460      27.306  15.680  22.170  1.00  0.00      B    H  
ATOM   4398  H2  HOH B1460      28.080  15.918  20.802  1.00  0.00      B    H  
ATOM   4399  O   HOH B1461      24.716  29.190   5.846  1.00  0.00      B    O  
ATOM   4400  H1  HOH B1461      25.195  30.043   6.107  1.00  0.00      B    H  
ATOM   4401  H2  HOH B1461      23.824  29.500   5.503  1.00  0.00      B    H  
ATOM   4402  O   HOH B1462      30.324   9.444   9.095  1.00  0.00      B    O  
ATOM   4403  H1  HOH B1462      31.280   9.139   8.998  1.00  0.00      B    H  
ATOM   4404  H2  HOH B1462      29.696   8.658   9.206  1.00  0.00      B    H  
ATOM   4405  O   HOH B1463      32.153  36.970  31.215  1.00  0.00      B    O  
ATOM   4406  H1  HOH B1463      32.101  37.894  30.798  1.00  0.00      B    H  
ATOM   4407  H2  HOH B1463      33.194  36.851  31.277  1.00  0.00      B    H  
ATOM   4408  O   HOH B1464       4.549  28.847  22.894  1.00  0.00      B    O  
ATOM   4409  H1  HOH B1464       5.497  29.187  22.879  1.00  0.00      B    H  
ATOM   4410  H2  HOH B1464       4.168  28.919  23.865  1.00  0.00      B    H  
ATOM   4411  O   HOH B1465      11.637  26.543  24.365  1.00  0.00      B    O  
ATOM   4412  H1  HOH B1465      12.306  25.762  24.100  1.00  0.00      B    H  
ATOM   4413  H2  HOH B1465      11.371  26.326  25.312  1.00  0.00      B    H  
ATOM   4414  O   HOH B1466       6.105  11.900  28.179  1.00  0.00      B    O  
ATOM   4415  H1  HOH B1466       6.358  12.854  28.085  1.00  0.00      B    H  
ATOM   4416  H2  HOH B1466       6.841  11.574  28.791  1.00  0.00      B    H  
ATOM   4417  O   HOH B1467      17.231   4.657   9.810  1.00  0.00      B    O  
ATOM   4418  H1  HOH B1467      16.656   5.415   9.421  1.00  0.00      B    H  
ATOM   4419  H2  HOH B1467      17.526   4.940  10.768  1.00  0.00      B    H  
ATOM   4420  O   HOH B1468      21.286   0.203   6.331  1.00  0.00      B    O  
ATOM   4421  H1  HOH B1468      21.645  -0.450   7.042  1.00  0.00      B    H  
ATOM   4422  H2  HOH B1468      22.110   0.472   5.886  1.00  0.00      B    H  
ATOM   4423  O   HOH B1469      27.111  19.089  15.103  1.00  0.00      B    O  
ATOM   4424  H1  HOH B1469      27.770  18.492  14.607  1.00  0.00      B    H  
ATOM   4425  H2  HOH B1469      26.359  19.294  14.462  1.00  0.00      B    H  
ATOM   4426  O   HOH B1470      36.594  31.530  32.882  1.00  0.00      B    O  
ATOM   4427  H1  HOH B1470      35.948  32.153  32.380  1.00  0.00      B    H  
ATOM   4428  H2  HOH B1470      36.173  30.579  32.941  1.00  0.00      B    H  
ATOM   4429  O   HOH B1471      27.738  18.799   5.573  1.00  0.00      B    O  
ATOM   4430  H1  HOH B1471      28.604  19.310   5.423  1.00  0.00      B    H  
ATOM   4431  H2  HOH B1471      27.995  17.872   5.960  1.00  0.00      B    H  
ATOM   4432  O   HOH B1472       8.610  19.603  36.572  1.00  0.00      B    O  
ATOM   4433  H1  HOH B1472       8.102  18.756  36.462  1.00  0.00      B    H  
ATOM   4434  H2  HOH B1472       9.260  19.499  37.301  1.00  0.00      B    H  
ATOM   4435  O   HOH B1473      29.094   3.985  12.329  1.00  0.00      B    O  
ATOM   4436  H1  HOH B1473      29.858   4.635  12.381  1.00  0.00      B    H  
ATOM   4437  H2  HOH B1473      29.257   3.267  13.097  1.00  0.00      B    H  
ATOM   4438  O   HOH B1474      21.756   2.700  25.569  1.00  0.00      B    O  
ATOM   4439  H1  HOH B1474      22.698   2.435  25.491  1.00  0.00      B    H  
ATOM   4440  H2  HOH B1474      21.584   3.279  26.388  1.00  0.00      B    H  
ATOM   4441  O   HOH B1475      30.110  38.947  29.146  1.00  0.00      B    O  
ATOM   4442  H1  HOH B1475      29.587  38.341  29.770  1.00  0.00      B    H  
ATOM   4443  H2  HOH B1475      30.965  39.143  29.663  1.00  0.00      B    H  
ATOM   4444  O   HOH B1476      38.312   4.896  14.465  1.00  0.00      B    O  
ATOM   4445  H1  HOH B1476      38.629   4.104  14.991  1.00  0.00      B    H  
ATOM   4446  H2  HOH B1476      37.313   4.843  14.236  1.00  0.00      B    H  
ATOM   4447  O   HOH B1477      10.706   6.937  11.561  1.00  0.00      B    O  
ATOM   4448  H1  HOH B1477       9.682   6.892  11.482  1.00  0.00      B    H  
ATOM   4449  H2  HOH B1477      10.891   7.337  12.471  1.00  0.00      B    H  
ATOM   4450  O   HOH B1478      28.931  11.437   4.720  1.00  0.00      B    O  
ATOM   4451  H1  HOH B1478      28.884  11.195   5.731  1.00  0.00      B    H  
ATOM   4452  H2  HOH B1478      28.124  12.002   4.490  1.00  0.00      B    H  
ATOM   4453  O   HOH B1479       0.173  15.231  37.724  1.00  0.00      B    O  
ATOM   4454  H1  HOH B1479      -0.644  15.688  37.996  1.00  0.00      B    H  
ATOM   4455  H2  HOH B1479       0.643  15.731  36.909  1.00  0.00      B    H  
ATOM   4456  O   HOH B1480       1.007   2.699  25.188  1.00  0.00      B    O  
ATOM   4457  H1  HOH B1480       1.069   3.166  24.284  1.00  0.00      B    H  
ATOM   4458  H2  HOH B1480       0.923   3.436  25.852  1.00  0.00      B    H  
ATOM   4459  O   HOH B1481       2.770  36.862  29.620  1.00  0.00      B    O  
ATOM   4460  H1  HOH B1481       3.254  37.709  29.853  1.00  0.00      B    H  
ATOM   4461  H2  HOH B1481       2.277  36.469  30.444  1.00  0.00      B    H  
ATOM   4462  O   HOH B1482      10.506   6.275   8.088  1.00  0.00      B    O  
ATOM   4463  H1  HOH B1482       9.479   6.447   8.363  1.00  0.00      B    H  
ATOM   4464  H2  HOH B1482      11.042   6.005   8.903  1.00  0.00      B    H  
ATOM   4465  O   HOH B1483      27.217  23.879  16.680  1.00  0.00      B    O  
ATOM   4466  H1  HOH B1483      27.163  22.860  16.713  1.00  0.00      B    H  
ATOM   4467  H2  HOH B1483      26.915  24.135  15.782  1.00  0.00      B    H  
ATOM   4468  O   HOH B1484       0.190  25.244  10.295  1.00  0.00      B    O  
ATOM   4469  H1  HOH B1484      -0.292  25.356  11.195  1.00  0.00      B    H  
ATOM   4470  H2  HOH B1484       0.204  24.278  10.105  1.00  0.00      B    H  
ATOM   4471  O   HOH B1485      22.801   4.228  37.270  1.00  0.00      B    O  
ATOM   4472  H1  HOH B1485      21.989   4.816  37.371  1.00  0.00      B    H  
ATOM   4473  H2  HOH B1485      22.491   3.197  37.316  1.00  0.00      B    H  
ATOM   4474  O   HOH B1486       6.447  31.626  29.488  1.00  0.00      B    O  
ATOM   4475  H1  HOH B1486       7.428  31.369  29.237  1.00  0.00      B    H  
ATOM   4476  H2  HOH B1486       6.295  31.393  30.439  1.00  0.00      B    H  
ATOM   4477  O   HOH B1487       2.406   3.588  18.482  1.00  0.00      B    O  
ATOM   4478  H1  HOH B1487       2.311   4.591  18.367  1.00  0.00      B    H  
ATOM   4479  H2  HOH B1487       3.336   3.282  18.209  1.00  0.00      B    H  
ATOM   4480  O   HOH B1488       7.881  17.595  16.643  1.00  0.00      B    O  
ATOM   4481  H1  HOH B1488       8.279  18.257  16.016  1.00  0.00      B    H  
ATOM   4482  H2  HOH B1488       8.500  17.514  17.417  1.00  0.00      B    H  
ATOM   4483  O   HOH B1489      22.312  33.030  24.416  1.00  0.00      B    O  
ATOM   4484  H1  HOH B1489      23.065  32.429  24.239  1.00  0.00      B    H  
ATOM   4485  H2  HOH B1489      22.725  33.917  24.638  1.00  0.00      B    H  
ATOM   4486  O   HOH B1490      10.013   0.682  29.899  1.00  0.00      B    O  
ATOM   4487  H1  HOH B1490       9.703   0.712  30.880  1.00  0.00      B    H  
ATOM   4488  H2  HOH B1490       9.221   0.422  29.296  1.00  0.00      B    H  
ATOM   4489  O   HOH B1491      21.258  38.615  32.032  1.00  0.00      B    O  
ATOM   4490  H1  HOH B1491      21.634  37.723  31.889  1.00  0.00      B    H  
ATOM   4491  H2  HOH B1491      20.244  38.489  32.236  1.00  0.00      B    H  
ATOM   4492  O   HOH B1492      12.767   3.647  24.712  1.00  0.00      B    O  
ATOM   4493  H1  HOH B1492      13.769   3.938  24.688  1.00  0.00      B    H  
ATOM   4494  H2  HOH B1492      12.676   2.905  25.464  1.00  0.00      B    H  
ATOM   4495  O   HOH B1493      26.200   5.792  25.860  1.00  0.00      B    O  
ATOM   4496  H1  HOH B1493      27.097   5.539  25.464  1.00  0.00      B    H  
ATOM   4497  H2  HOH B1493      25.744   6.373  25.170  1.00  0.00      B    H  
ATOM   4498  O   HOH B1494      24.927  31.326   3.268  1.00  0.00      B    O  
ATOM   4499  H1  HOH B1494      25.732  31.092   3.775  1.00  0.00      B    H  
ATOM   4500  H2  HOH B1494      24.083  31.019   3.802  1.00  0.00      B    H  
ATOM   4501  O   HOH B1495      31.181   3.274   3.801  1.00  0.00      B    O  
ATOM   4502  H1  HOH B1495      30.912   3.506   2.854  1.00  0.00      B    H  
ATOM   4503  H2  HOH B1495      31.929   2.550   3.745  1.00  0.00      B    H  
ATOM   4504  O   HOH B1496      12.274  33.726  26.157  1.00  0.00      B    O  
ATOM   4505  H1  HOH B1496      12.165  34.280  25.279  1.00  0.00      B    H  
ATOM   4506  H2  HOH B1496      13.168  33.183  26.100  1.00  0.00      B    H  
ATOM   4507  O   HOH B1497      13.954  33.130  33.122  1.00  0.00      B    O  
ATOM   4508  H1  HOH B1497      12.918  33.103  33.008  1.00  0.00      B    H  
ATOM   4509  H2  HOH B1497      14.332  32.138  33.090  1.00  0.00      B    H  
ATOM   4510  O   HOH B1498      35.135  33.244  31.296  1.00  0.00      B    O  
ATOM   4511  H1  HOH B1498      35.782  33.777  30.703  1.00  0.00      B    H  
ATOM   4512  H2  HOH B1498      34.628  33.925  31.869  1.00  0.00      B    H  
ATOM   4513  O   HOH B1499      19.055  31.100  30.001  1.00  0.00      B    O  
ATOM   4514  H1  HOH B1499      18.858  30.469  30.785  1.00  0.00      B    H  
ATOM   4515  H2  HOH B1499      19.824  31.723  30.298  1.00  0.00      B    H  
ATOM   4516  O   HOH B1500      34.597  15.562  23.334  1.00  0.00      B    O  
ATOM   4517  H1  HOH B1500      35.311  16.142  22.862  1.00  0.00      B    H  
ATOM   4518  H2  HOH B1500      34.502  14.712  22.771  1.00  0.00      B    H  
ATOM   4519  O   HOH B1501      23.406  19.049   0.096  1.00  0.00      B    O  
ATOM   4520  H1  HOH B1501      23.765  19.974   0.362  1.00  0.00      B    H  
ATOM   4521  H2  HOH B1501      22.771  18.733   0.802  1.00  0.00      B    H  
ATOM   4522  O   HOH B1502      19.422   1.921  38.797  1.00  0.00      B    O  
ATOM   4523  H1  HOH B1502      18.953   2.747  38.297  1.00  0.00      B    H  
ATOM   4524  H2  HOH B1502      18.764   1.176  38.986  1.00  0.00      B    H  
ATOM   4525  O   HOH B1503       6.016   9.566  39.435  1.00  0.00      B    O  
ATOM   4526  H1  HOH B1503       5.899  10.478  39.017  1.00  0.00      B    H  
ATOM   4527  H2  HOH B1503       6.061   8.936  38.604  1.00  0.00      B    H  
ATOM   4528  O   HOH B1504       0.955  28.431  10.552  1.00  0.00      B    O  
ATOM   4529  H1  HOH B1504       0.229  28.399  11.331  1.00  0.00      B    H  
ATOM   4530  H2  HOH B1504       1.638  27.717  10.791  1.00  0.00      B    H  
ATOM   4531  O   HOH B1505       5.249  10.183  35.244  1.00  0.00      B    O  
ATOM   4532  H1  HOH B1505       5.688   9.502  35.821  1.00  0.00      B    H  
ATOM   4533  H2  HOH B1505       5.012   9.745  34.364  1.00  0.00      B    H  
ATOM   4534  O   HOH B1506       8.156  18.204   7.273  1.00  0.00      B    O  
ATOM   4535  H1  HOH B1506       8.294  18.317   6.291  1.00  0.00      B    H  
ATOM   4536  H2  HOH B1506       7.178  18.272   7.369  1.00  0.00      B    H  
ATOM   4537  O   HOH B1507       4.469  24.446   1.016  1.00  0.00      B    O  
ATOM   4538  H1  HOH B1507       5.252  23.923   1.517  1.00  0.00      B    H  
ATOM   4539  H2  HOH B1507       4.883  24.945   0.212  1.00  0.00      B    H  
ATOM   4540  O   HOH B1508      20.662   8.897  21.854  1.00  0.00      B    O  
ATOM   4541  H1  HOH B1508      20.821   9.879  21.929  1.00  0.00      B    H  
ATOM   4542  H2  HOH B1508      21.465   8.433  21.424  1.00  0.00      B    H  
ATOM   4543  O   HOH B1509      14.177   4.032  35.793  1.00  0.00      B    O  
ATOM   4544  H1  HOH B1509      15.001   4.376  35.275  1.00  0.00      B    H  
ATOM   4545  H2  HOH B1509      14.325   4.458  36.723  1.00  0.00      B    H  
ATOM   4546  O   HOH B1510       2.270  15.661   0.310  1.00  0.00      B    O  
ATOM   4547  H1  HOH B1510       2.044  16.661   0.447  1.00  0.00      B    H  
ATOM   4548  H2  HOH B1510       1.730  15.319  -0.496  1.00  0.00      B    H  
ATOM   4549  O   HOH B1511      36.755   7.202  31.073  1.00  0.00      B    O  
ATOM   4550  H1  HOH B1511      36.498   6.243  31.173  1.00  0.00      B    H  
ATOM   4551  H2  HOH B1511      37.781   7.298  31.172  1.00  0.00      B    H  
ATOM   4552  O   HOH B1512      16.978  -0.139  37.077  1.00  0.00      B    O  
ATOM   4553  H1  HOH B1512      16.087   0.142  36.604  1.00  0.00      B    H  
ATOM   4554  H2  HOH B1512      17.746   0.358  36.564  1.00  0.00      B    H  
ATOM   4555  O   HOH B1513      21.662  31.639  29.277  1.00  0.00      B    O  
ATOM   4556  H1  HOH B1513      21.528  31.897  30.282  1.00  0.00      B    H  
ATOM   4557  H2  HOH B1513      21.509  30.646  29.244  1.00  0.00      B    H  
ATOM   4558  O   HOH B1514      29.381  21.537  14.106  1.00  0.00      B    O  
ATOM   4559  H1  HOH B1514      29.786  21.134  14.907  1.00  0.00      B    H  
ATOM   4560  H2  HOH B1514      29.327  20.792  13.431  1.00  0.00      B    H  
ATOM   4561  O   HOH B1515      30.606  34.773  31.155  1.00  0.00      B    O  
ATOM   4562  H1  HOH B1515      30.774  34.469  32.097  1.00  0.00      B    H  
ATOM   4563  H2  HOH B1515      31.023  35.708  31.099  1.00  0.00      B    H  
ATOM   4564  O   HOH B1516      25.267  26.248  21.532  1.00  0.00      B    O  
ATOM   4565  H1  HOH B1516      25.244  25.341  21.001  1.00  0.00      B    H  
ATOM   4566  H2  HOH B1516      24.296  26.425  21.752  1.00  0.00      B    H  
ATOM   4567  O   HOH B1517      33.703   1.375  22.351  1.00  0.00      B    O  
ATOM   4568  H1  HOH B1517      33.110   1.959  22.938  1.00  0.00      B    H  
ATOM   4569  H2  HOH B1517      33.984   1.902  21.562  1.00  0.00      B    H  
ATOM   4570  O   HOH B1518      34.262  11.054  18.971  1.00  0.00      B    O  
ATOM   4571  H1  HOH B1518      33.563  10.658  19.579  1.00  0.00      B    H  
ATOM   4572  H2  HOH B1518      35.037  10.426  19.015  1.00  0.00      B    H  
ATOM   4573  O   HOH B1519      28.691  19.532   8.935  1.00  0.00      B    O  
ATOM   4574  H1  HOH B1519      27.816  19.946   8.652  1.00  0.00      B    H  
ATOM   4575  H2  HOH B1519      29.430  19.811   8.304  1.00  0.00      B    H  
ATOM   4576  O   HOH B1520       2.949   4.307  15.674  1.00  0.00      B    O  
ATOM   4577  H1  HOH B1520       2.413   3.545  15.314  1.00  0.00      B    H  
ATOM   4578  H2  HOH B1520       3.697   3.803  16.149  1.00  0.00      B    H  
ATOM   4579  O   HOH B1521      37.184  22.339  24.365  1.00  0.00      B    O  
ATOM   4580  H1  HOH B1521      37.609  22.005  25.205  1.00  0.00      B    H  
ATOM   4581  H2  HOH B1521      37.735  22.161  23.540  1.00  0.00      B    H  
ATOM   4582  O   HOH B1522      16.783  37.603  25.147  1.00  0.00      B    O  
ATOM   4583  H1  HOH B1522      17.513  37.056  25.551  1.00  0.00      B    H  
ATOM   4584  H2  HOH B1522      16.968  38.589  25.259  1.00  0.00      B    H  
ATOM   4585  O   HOH B1523      25.089  33.714  30.722  1.00  0.00      B    O  
ATOM   4586  H1  HOH B1523      24.526  33.281  29.976  1.00  0.00      B    H  
ATOM   4587  H2  HOH B1523      25.904  33.090  30.770  1.00  0.00      B    H  
ATOM   4588  O   HOH B1524       0.505  36.520   5.622  1.00  0.00      B    O  
ATOM   4589  H1  HOH B1524       0.044  35.761   5.104  1.00  0.00      B    H  
ATOM   4590  H2  HOH B1524       1.446  36.284   5.780  1.00  0.00      B    H  
ATOM   4591  O   HOH B1525      32.781  22.704   7.507  1.00  0.00      B    O  
ATOM   4592  H1  HOH B1525      33.381  22.165   8.145  1.00  0.00      B    H  
ATOM   4593  H2  HOH B1525      32.896  22.312   6.576  1.00  0.00      B    H  
ATOM   4594  O   HOH B1526       6.783  34.621  13.763  1.00  0.00      B    O  
ATOM   4595  H1  HOH B1526       6.530  33.722  14.177  1.00  0.00      B    H  
ATOM   4596  H2  HOH B1526       7.759  34.512  13.557  1.00  0.00      B    H  
ATOM   4597  O   HOH B1527       4.636  39.115  19.531  1.00  0.00      B    O  
ATOM   4598  H1  HOH B1527       4.453  38.405  18.783  1.00  0.00      B    H  
ATOM   4599  H2  HOH B1527       3.737  39.318  20.004  1.00  0.00      B    H  
ATOM   4600  O   HOH B1528      24.093  34.362  18.499  1.00  0.00      B    O  
ATOM   4601  H1  HOH B1528      23.519  33.571  18.902  1.00  0.00      B    H  
ATOM   4602  H2  HOH B1528      25.024  34.225  18.852  1.00  0.00      B    H  
ATOM   4603  O   HOH B1529      34.888  13.584   1.287  1.00  0.00      B    O  
ATOM   4604  H1  HOH B1529      34.753  14.180   0.508  1.00  0.00      B    H  
ATOM   4605  H2  HOH B1529      34.015  13.126   1.401  1.00  0.00      B    H  
ATOM   4606  O   HOH B1530      25.266   2.061  32.386  1.00  0.00      B    O  
ATOM   4607  H1  HOH B1530      26.051   2.016  31.746  1.00  0.00      B    H  
ATOM   4608  H2  HOH B1530      24.822   3.017  32.270  1.00  0.00      B    H  
ATOM   4609  O   HOH B1531       7.699   4.272   9.247  1.00  0.00      B    O  
ATOM   4610  H1  HOH B1531       7.367   3.951   8.322  1.00  0.00      B    H  
ATOM   4611  H2  HOH B1531       8.257   3.478   9.633  1.00  0.00      B    H  
ATOM   4612  O   HOH B1532       2.849  13.778  24.973  1.00  0.00      B    O  
ATOM   4613  H1  HOH B1532       2.620  14.329  25.838  1.00  0.00      B    H  
ATOM   4614  H2  HOH B1532       2.073  13.587  24.436  1.00  0.00      B    H  
ATOM   4615  O   HOH B1533      34.738  19.427   3.228  1.00  0.00      B    O  
ATOM   4616  H1  HOH B1533      35.714  19.075   3.233  1.00  0.00      B    H  
ATOM   4617  H2  HOH B1533      34.427  19.223   2.313  1.00  0.00      B    H  
ATOM   4618  O   HOH B1534       2.104   5.971  17.518  1.00  0.00      B    O  
ATOM   4619  H1  HOH B1534       1.240   6.431  17.343  1.00  0.00      B    H  
ATOM   4620  H2  HOH B1534       2.403   5.410  16.695  1.00  0.00      B    H  
ATOM   4621  O   HOH B1535      17.837  28.056   1.201  1.00  0.00      B    O  
ATOM   4622  H1  HOH B1535      17.391  27.655   2.007  1.00  0.00      B    H  
ATOM   4623  H2  HOH B1535      17.490  29.016   1.145  1.00  0.00      B    H  
ATOM   4624  O   HOH B1536      19.255  16.878  36.616  1.00  0.00      B    O  
ATOM   4625  H1  HOH B1536      19.729  17.797  36.572  1.00  0.00      B    H  
ATOM   4626  H2  HOH B1536      19.596  16.392  35.783  1.00  0.00      B    H  
ATOM   4627  O   HOH B1537      17.675  33.649  39.056  1.00  0.00      B    O  
ATOM   4628  H1  HOH B1537      18.033  34.578  39.198  1.00  0.00      B    H  
ATOM   4629  H2  HOH B1537      16.685  33.745  38.727  1.00  0.00      B    H  
ATOM   4630  O   HOH B1538      23.756   3.989   9.355  1.00  0.00      B    O  
ATOM   4631  H1  HOH B1538      24.007   4.892   9.699  1.00  0.00      B    H  
ATOM   4632  H2  HOH B1538      23.249   3.566  10.103  1.00  0.00      B    H  
ATOM   4633  O   HOH B1539       1.158   6.653  23.427  1.00  0.00      B    O  
ATOM   4634  H1  HOH B1539       1.047   7.594  23.140  1.00  0.00      B    H  
ATOM   4635  H2  HOH B1539       1.949   6.547  23.993  1.00  0.00      B    H  
ATOM   4636  O   HOH B1540      30.131  21.503   3.830  1.00  0.00      B    O  
ATOM   4637  H1  HOH B1540      29.363  21.957   3.304  1.00  0.00      B    H  
ATOM   4638  H2  HOH B1540      30.089  20.523   3.518  1.00  0.00      B    H  
ATOM   4639  O   HOH B1541      35.791   2.248  35.099  1.00  0.00      B    O  
ATOM   4640  H1  HOH B1541      35.064   2.907  34.739  1.00  0.00      B    H  
ATOM   4641  H2  HOH B1541      36.661   2.424  34.573  1.00  0.00      B    H  
ATOM   4642  O   HOH B1542      35.618   6.440  20.007  1.00  0.00      B    O  
ATOM   4643  H1  HOH B1542      35.237   6.209  19.086  1.00  0.00      B    H  
ATOM   4644  H2  HOH B1542      35.230   5.798  20.704  1.00  0.00      B    H  
ATOM   4645  O   HOH B1543       1.630  25.224   0.373  1.00  0.00      B    O  
ATOM   4646  H1  HOH B1543       2.621  25.067   0.572  1.00  0.00      B    H  
ATOM   4647  H2  HOH B1543       1.298  24.410   0.773  1.00  0.00      B    H  
ATOM   4648  O   HOH B1544      17.113  17.328   9.473  1.00  0.00      B    O  
ATOM   4649  H1  HOH B1544      16.630  16.573   9.029  1.00  0.00      B    H  
ATOM   4650  H2  HOH B1544      18.078  17.298   9.310  1.00  0.00      B    H  
ATOM   4651  O   HOH B1545      34.233  25.591   7.389  1.00  0.00      B    O  
ATOM   4652  H1  HOH B1545      34.852  24.803   7.154  1.00  0.00      B    H  
ATOM   4653  H2  HOH B1545      33.257  25.451   7.077  1.00  0.00      B    H  
ATOM   4654  O   HOH B1546      29.002   9.525  31.558  1.00  0.00      B    O  
ATOM   4655  H1  HOH B1546      29.614   8.838  31.067  1.00  0.00      B    H  
ATOM   4656  H2  HOH B1546      28.106   9.234  31.396  1.00  0.00      B    H  
ATOM   4657  O   HOH B1547      24.138  30.281  30.215  1.00  0.00      B    O  
ATOM   4658  H1  HOH B1547      24.384  30.976  29.515  1.00  0.00      B    H  
ATOM   4659  H2  HOH B1547      23.317  29.747  29.881  1.00  0.00      B    H  
ATOM   4660  O   HOH B1548      24.897  32.089  23.434  1.00  0.00      B    O  
ATOM   4661  H1  HOH B1548      25.609  31.597  23.971  1.00  0.00      B    H  
ATOM   4662  H2  HOH B1548      25.251  32.984  23.235  1.00  0.00      B    H  
ATOM   4663  O   HOH B1549      -0.042   1.380   2.832  1.00  0.00      B    O  
ATOM   4664  H1  HOH B1549       0.513   0.566   3.182  1.00  0.00      B    H  
ATOM   4665  H2  HOH B1549       0.420   1.532   1.949  1.00  0.00      B    H  
ATOM   4666  O   HOH B1550      28.062  21.565  29.423  1.00  0.00      B    O  
ATOM   4667  H1  HOH B1550      28.707  21.365  30.182  1.00  0.00      B    H  
ATOM   4668  H2  HOH B1550      27.411  20.806  29.455  1.00  0.00      B    H  
ATOM   4669  O   HOH B1551      26.515  38.847  14.536  1.00  0.00      B    O  
ATOM   4670  H1  HOH B1551      27.453  38.944  14.929  1.00  0.00      B    H  
ATOM   4671  H2  HOH B1551      26.696  38.706  13.581  1.00  0.00      B    H  
ATOM   4672  O   HOH B1552      19.278  27.661  35.953  1.00  0.00      B    O  
ATOM   4673  H1  HOH B1552      18.898  27.441  35.054  1.00  0.00      B    H  
ATOM   4674  H2  HOH B1552      18.466  27.691  36.589  1.00  0.00      B    H  
ATOM   4675  O   HOH B1553      29.929   3.903  17.296  1.00  0.00      B    O  
ATOM   4676  H1  HOH B1553      29.319   4.674  17.564  1.00  0.00      B    H  
ATOM   4677  H2  HOH B1553      29.362   3.326  16.670  1.00  0.00      B    H  
ATOM   4678  O   HOH B1554      14.290  30.412  27.945  1.00  0.00      B    O  
ATOM   4679  H1  HOH B1554      15.111  30.399  28.640  1.00  0.00      B    H  
ATOM   4680  H2  HOH B1554      14.665  30.065  27.071  1.00  0.00      B    H  
ATOM   4681  O   HOH B1555       1.245  36.069  15.447  1.00  0.00      B    O  
ATOM   4682  H1  HOH B1555       0.873  36.315  16.319  1.00  0.00      B    H  
ATOM   4683  H2  HOH B1555       1.784  35.183  15.466  1.00  0.00      B    H  
ATOM   4684  O   HOH B1556      32.054  29.154   7.105  1.00  0.00      B    O  
ATOM   4685  H1  HOH B1556      32.106  28.502   6.393  1.00  0.00      B    H  
ATOM   4686  H2  HOH B1556      32.620  29.941   6.818  1.00  0.00      B    H  
ATOM   4687  O   HOH B1557      38.587  27.070  32.441  1.00  0.00      B    O  
ATOM   4688  H1  HOH B1557      37.615  27.335  32.200  1.00  0.00      B    H  
ATOM   4689  H2  HOH B1557      39.173  27.743  31.954  1.00  0.00      B    H  
ATOM   4690  O   HOH B1558      31.460  16.105   3.043  1.00  0.00      B    O  
ATOM   4691  H1  HOH B1558      30.736  15.406   3.049  1.00  0.00      B    H  
ATOM   4692  H2  HOH B1558      32.367  15.749   2.984  1.00  0.00      B    H  
ATOM   4693  O   HOH B1559      29.653  30.187  18.254  1.00  0.00      B    O  
ATOM   4694  H1  HOH B1559      29.441  29.973  17.274  1.00  0.00      B    H  
ATOM   4695  H2  HOH B1559      30.538  30.676  18.187  1.00  0.00      B    H  
ATOM   4696  O   HOH B1560      30.148   6.797  20.734  1.00  0.00      B    O  
ATOM   4697  H1  HOH B1560      30.743   7.395  20.184  1.00  0.00      B    H  
ATOM   4698  H2  HOH B1560      29.193   6.981  20.506  1.00  0.00      B    H  
ATOM   4699  O   HOH B1561      24.976  27.909  25.660  1.00  0.00      B    O  
ATOM   4700  H1  HOH B1561      24.225  28.212  25.030  1.00  0.00      B    H  
ATOM   4701  H2  HOH B1561      24.934  26.905  25.864  1.00  0.00      B    H  
ATOM   4702  O   HOH B1562       6.308  37.396  37.979  1.00  0.00      B    O  
ATOM   4703  H1  HOH B1562       5.337  37.661  37.997  1.00  0.00      B    H  
ATOM   4704  H2  HOH B1562       6.661  37.631  37.083  1.00  0.00      B    H  
ATOM   4705  O   HOH B1563      27.741  29.776  28.711  1.00  0.00      B    O  
ATOM   4706  H1  HOH B1563      28.252  30.632  28.489  1.00  0.00      B    H  
ATOM   4707  H2  HOH B1563      26.800  29.951  28.392  1.00  0.00      B    H  
ATOM   4708  O   HOH B1564      35.165  30.989  18.347  1.00  0.00      B    O  
ATOM   4709  H1  HOH B1564      35.823  30.910  17.547  1.00  0.00      B    H  
ATOM   4710  H2  HOH B1564      35.204  30.205  18.942  1.00  0.00      B    H  
ATOM   4711  O   HOH B1565      37.223  10.856  20.160  1.00  0.00      B    O  
ATOM   4712  H1  HOH B1565      36.848  10.131  19.513  1.00  0.00      B    H  
ATOM   4713  H2  HOH B1565      38.076  11.278  19.784  1.00  0.00      B    H  
ATOM   4714  O   HOH B1566      22.281  21.271  21.694  1.00  0.00      B    O  
ATOM   4715  H1  HOH B1566      22.373  20.781  20.844  1.00  0.00      B    H  
ATOM   4716  H2  HOH B1566      21.297  21.519  21.663  1.00  0.00      B    H  
ATOM   4717  O   HOH B1567      26.173  21.905  36.955  1.00  0.00      B    O  
ATOM   4718  H1  HOH B1567      26.090  21.861  38.011  1.00  0.00      B    H  
ATOM   4719  H2  HOH B1567      26.398  22.827  36.691  1.00  0.00      B    H  
ATOM   4720  O   HOH B1568       2.457   2.696   4.764  1.00  0.00      B    O  
ATOM   4721  H1  HOH B1568       2.202   1.778   4.539  1.00  0.00      B    H  
ATOM   4722  H2  HOH B1568       1.742   3.216   4.404  1.00  0.00      B    H  
ATOM   4723  O   HOH B1569      30.274  22.727  20.970  1.00  0.00      B    O  
ATOM   4724  H1  HOH B1569      29.751  22.032  20.352  1.00  0.00      B    H  
ATOM   4725  H2  HOH B1569      31.281  22.537  20.813  1.00  0.00      B    H  
ATOM   4726  O   HOH B1570      33.361  31.069   1.322  1.00  0.00      B    O  
ATOM   4727  H1  HOH B1570      32.862  31.141   2.200  1.00  0.00      B    H  
ATOM   4728  H2  HOH B1570      33.796  31.977   1.120  1.00  0.00      B    H  
ATOM   4729  O   HOH B1571      25.351  28.305   9.016  1.00  0.00      B    O  
ATOM   4730  H1  HOH B1571      24.508  27.889   8.642  1.00  0.00      B    H  
ATOM   4731  H2  HOH B1571      26.092  27.630   8.983  1.00  0.00      B    H  
ATOM   4732  O   HOH B1572      13.095  36.253  14.492  1.00  0.00      B    O  
ATOM   4733  H1  HOH B1572      13.454  35.902  13.589  1.00  0.00      B    H  
ATOM   4734  H2  HOH B1572      13.940  36.432  15.025  1.00  0.00      B    H  
ATOM   4735  O   HOH B1573      28.710  11.034  12.020  1.00  0.00      B    O  
ATOM   4736  H1  HOH B1573      28.029  10.365  11.629  1.00  0.00      B    H  
ATOM   4737  H2  HOH B1573      28.656  11.048  12.984  1.00  0.00      B    H  
ATOM   4738  O   HOH B1574      20.134  15.952  28.455  1.00  0.00      B    O  
ATOM   4739  H1  HOH B1574      20.571  16.032  29.395  1.00  0.00      B    H  
ATOM   4740  H2  HOH B1574      20.732  16.405  27.766  1.00  0.00      B    H  
ATOM   4741  O   HOH B1575      21.858  33.807  21.688  1.00  0.00      B    O  
ATOM   4742  H1  HOH B1575      20.970  33.450  21.293  1.00  0.00      B    H  
ATOM   4743  H2  HOH B1575      22.019  33.495  22.635  1.00  0.00      B    H  
ATOM   4744  O   HOH B1576      27.055  37.217   7.258  1.00  0.00      B    O  
ATOM   4745  H1  HOH B1576      27.067  37.016   6.253  1.00  0.00      B    H  
ATOM   4746  H2  HOH B1576      26.195  37.808   7.456  1.00  0.00      B    H  
ATOM   4747  O   HOH B1577      26.979  19.325  30.255  1.00  0.00      B    O  
ATOM   4748  H1  HOH B1577      26.386  18.517  30.145  1.00  0.00      B    H  
ATOM   4749  H2  HOH B1577      26.885  19.592  31.268  1.00  0.00      B    H  
ATOM   4750  O   HOH B1578      31.093  17.757   5.664  1.00  0.00      B    O  
ATOM   4751  H1  HOH B1578      31.974  18.038   5.251  1.00  0.00      B    H  
ATOM   4752  H2  HOH B1578      30.855  16.904   5.111  1.00  0.00      B    H  
ATOM   4753  O   HOH B1579      11.491  30.237  18.723  1.00  0.00      B    O  
ATOM   4754  H1  HOH B1579      11.235  31.180  18.334  1.00  0.00      B    H  
ATOM   4755  H2  HOH B1579      11.150  30.121  19.670  1.00  0.00      B    H  
ATOM   4756  O   HOH B1580       2.132  14.607  27.307  1.00  0.00      B    O  
ATOM   4757  H1  HOH B1580       1.350  15.218  27.449  1.00  0.00      B    H  
ATOM   4758  H2  HOH B1580       2.665  14.371  28.173  1.00  0.00      B    H  
ATOM   4759  O   HOH B1581      21.400  22.582   2.406  1.00  0.00      B    O  
ATOM   4760  H1  HOH B1581      20.666  22.211   2.908  1.00  0.00      B    H  
ATOM   4761  H2  HOH B1581      21.051  23.256   1.684  1.00  0.00      B    H  
ATOM   4762  O   HOH B1582      18.718  19.530   1.173  1.00  0.00      B    O  
ATOM   4763  H1  HOH B1582      19.081  19.562   0.224  1.00  0.00      B    H  
ATOM   4764  H2  HOH B1582      18.762  18.587   1.544  1.00  0.00      B    H  
ATOM   4765  O   HOH B1583      26.604   7.455  13.474  1.00  0.00      B    O  
ATOM   4766  H1  HOH B1583      26.492   8.462  13.714  1.00  0.00      B    H  
ATOM   4767  H2  HOH B1583      27.370   7.379  12.870  1.00  0.00      B    H  
ATOM   4768  O   HOH B1584       1.716  15.743  19.703  1.00  0.00      B    O  
ATOM   4769  H1  HOH B1584       0.834  15.498  20.048  1.00  0.00      B    H  
ATOM   4770  H2  HOH B1584       1.583  16.600  19.135  1.00  0.00      B    H  
ATOM   4771  O   HOH B1585      25.809   4.563   5.598  1.00  0.00      B    O  
ATOM   4772  H1  HOH B1585      25.725   3.764   6.254  1.00  0.00      B    H  
ATOM   4773  H2  HOH B1585      26.807   4.670   5.312  1.00  0.00      B    H  
ATOM   4774  O   HOH B1586      16.232  30.756   1.064  1.00  0.00      B    O  
ATOM   4775  H1  HOH B1586      17.196  30.959   1.142  1.00  0.00      B    H  
ATOM   4776  H2  HOH B1586      15.743  31.372   1.656  1.00  0.00      B    H  
ATOM   4777  O   HOH B1587       3.606  26.495  30.062  1.00  0.00      B    O  
ATOM   4778  H1  HOH B1587       3.255  25.980  29.231  1.00  0.00      B    H  
ATOM   4779  H2  HOH B1587       3.156  26.159  30.866  1.00  0.00      B    H  
ATOM   4780  O   HOH B1588      16.235  21.993  14.849  1.00  0.00      B    O  
ATOM   4781  H1  HOH B1588      15.470  21.879  14.275  1.00  0.00      B    H  
ATOM   4782  H2  HOH B1588      15.934  22.665  15.546  1.00  0.00      B    H  
ATOM   4783  O   HOH B1589      11.666  19.402   4.858  1.00  0.00      B    O  
ATOM   4784  H1  HOH B1589      12.092  18.718   4.239  1.00  0.00      B    H  
ATOM   4785  H2  HOH B1589      11.440  20.287   4.416  1.00  0.00      B    H  
ATOM   4786  O   HOH B1590       0.350  22.182  22.272  1.00  0.00      B    O  
ATOM   4787  H1  HOH B1590       1.228  22.032  21.799  1.00  0.00      B    H  
ATOM   4788  H2  HOH B1590      -0.281  22.441  21.497  1.00  0.00      B    H  
ATOM   4789  O   HOH B1591       5.072  12.214  12.521  1.00  0.00      B    O  
ATOM   4790  H1  HOH B1591       5.800  11.949  13.202  1.00  0.00      B    H  
ATOM   4791  H2  HOH B1591       5.080  13.210  12.368  1.00  0.00      B    H  
ATOM   4792  O   HOH B1592      29.445   9.433  25.246  1.00  0.00      B    O  
ATOM   4793  H1  HOH B1592      29.078   9.960  25.971  1.00  0.00      B    H  
ATOM   4794  H2  HOH B1592      28.702   8.864  24.915  1.00  0.00      B    H  
ATOM   4795  O   HOH B1593      33.344  28.774  25.691  1.00  0.00      B    O  
ATOM   4796  H1  HOH B1593      33.512  29.388  24.929  1.00  0.00      B    H  
ATOM   4797  H2  HOH B1593      33.022  27.901  25.283  1.00  0.00      B    H  
ATOM   4798  O   HOH B1594       2.100  21.018  35.105  1.00  0.00      B    O  
ATOM   4799  H1  HOH B1594       1.338  20.520  34.610  1.00  0.00      B    H  
ATOM   4800  H2  HOH B1594       2.545  21.578  34.356  1.00  0.00      B    H  
ATOM   4801  O   HOH B1595      18.635  23.559  33.420  1.00  0.00      B    O  
ATOM   4802  H1  HOH B1595      17.767  23.742  33.894  1.00  0.00      B    H  
ATOM   4803  H2  HOH B1595      19.244  23.130  34.151  1.00  0.00      B    H  
ATOM   4804  O   HOH B1596      34.083   4.074  31.076  1.00  0.00      B    O  
ATOM   4805  H1  HOH B1596      35.062   4.100  31.372  1.00  0.00      B    H  
ATOM   4806  H2  HOH B1596      33.698   3.390  31.735  1.00  0.00      B    H  
ATOM   4807  O   HOH B1597      26.479   2.075  26.360  1.00  0.00      B    O  
ATOM   4808  H1  HOH B1597      26.323   2.512  27.315  1.00  0.00      B    H  
ATOM   4809  H2  HOH B1597      26.303   2.764  25.663  1.00  0.00      B    H  
ATOM   4810  O   HOH B1598      17.595  31.308  22.877  1.00  0.00      B    O  
ATOM   4811  H1  HOH B1598      17.306  31.142  21.926  1.00  0.00      B    H  
ATOM   4812  H2  HOH B1598      17.456  30.374  23.389  1.00  0.00      B    H  
ATOM   4813  O   HOH B1599      19.933  16.878   0.600  1.00  0.00      B    O  
ATOM   4814  H1  HOH B1599      19.672  16.659  -0.354  1.00  0.00      B    H  
ATOM   4815  H2  HOH B1599      20.722  16.329   0.907  1.00  0.00      B    H  
ATOM   4816  O   HOH B1600       5.184  29.308   9.743  1.00  0.00      B    O  
ATOM   4817  H1  HOH B1600       5.698  28.443   9.552  1.00  0.00      B    H  
ATOM   4818  H2  HOH B1600       5.649  29.753  10.520  1.00  0.00      B    H  
ATOM   4819  O   HOH B1601      16.897  25.525  14.584  1.00  0.00      B    O  
ATOM   4820  H1  HOH B1601      17.810  25.218  14.892  1.00  0.00      B    H  
ATOM   4821  H2  HOH B1601      17.038  26.457  14.181  1.00  0.00      B    H  
ATOM   4822  O   HOH B1602       3.952  36.724  11.516  1.00  0.00      B    O  
ATOM   4823  H1  HOH B1602       3.824  37.045  12.442  1.00  0.00      B    H  
ATOM   4824  H2  HOH B1602       3.338  37.233  10.939  1.00  0.00      B    H  
ATOM   4825  O   HOH B1603      10.627  18.400  11.261  1.00  0.00      B    O  
ATOM   4826  H1  HOH B1603      11.051  18.498  10.370  1.00  0.00      B    H  
ATOM   4827  H2  HOH B1603      11.420  18.130  11.834  1.00  0.00      B    H  
ATOM   4828  O   HOH B1604      30.480  10.103   0.941  1.00  0.00      B    O  
ATOM   4829  H1  HOH B1604      29.636   9.831   1.458  1.00  0.00      B    H  
ATOM   4830  H2  HOH B1604      30.850  10.985   1.327  1.00  0.00      B    H  
ATOM   4831  O   HOH B1605       0.620  18.361   3.921  1.00  0.00      B    O  
ATOM   4832  H1  HOH B1605       1.266  18.832   3.316  1.00  0.00      B    H  
ATOM   4833  H2  HOH B1605      -0.184  18.951   4.027  1.00  0.00      B    H  
ATOM   4834  O   HOH B1606       9.012  16.810   1.118  1.00  0.00      B    O  
ATOM   4835  H1  HOH B1606       9.275  16.962   0.134  1.00  0.00      B    H  
ATOM   4836  H2  HOH B1606       9.772  16.379   1.596  1.00  0.00      B    H  
ATOM   4837  O   HOH B1607      29.557   1.661  14.098  1.00  0.00      B    O  
ATOM   4838  H1  HOH B1607      28.930   1.645  14.927  1.00  0.00      B    H  
ATOM   4839  H2  HOH B1607      30.520   1.431  14.389  1.00  0.00      B    H  
ATOM   4840  O   HOH B1608      24.913   5.445  13.643  1.00  0.00      B    O  
ATOM   4841  H1  HOH B1608      24.213   5.706  14.321  1.00  0.00      B    H  
ATOM   4842  H2  HOH B1608      25.534   6.276  13.475  1.00  0.00      B    H  
ATOM   4843  O   HOH B1609      22.970  10.802   4.404  1.00  0.00      B    O  
ATOM   4844  H1  HOH B1609      22.263  10.208   4.741  1.00  0.00      B    H  
ATOM   4845  H2  HOH B1609      23.298  11.319   5.217  1.00  0.00      B    H  
ATOM   4846  O   HOH B1610      19.660  36.683   0.799  1.00  0.00      B    O  
ATOM   4847  H1  HOH B1610      19.322  37.587   1.102  1.00  0.00      B    H  
ATOM   4848  H2  HOH B1610      19.982  36.171   1.631  1.00  0.00      B    H  
ATOM   4849  O   HOH B1611      35.232  35.000  28.446  1.00  0.00      B    O  
ATOM   4850  H1  HOH B1611      35.964  35.006  29.122  1.00  0.00      B    H  
ATOM   4851  H2  HOH B1611      35.628  35.308  27.572  1.00  0.00      B    H  
ATOM   4852  O   HOH B1612       4.236  32.871  37.798  1.00  0.00      B    O  
ATOM   4853  H1  HOH B1612       4.583  32.593  38.716  1.00  0.00      B    H  
ATOM   4854  H2  HOH B1612       4.073  32.031  37.285  1.00  0.00      B    H  
ATOM   4855  O   HOH B1613       8.793   9.796   1.885  1.00  0.00      B    O  
ATOM   4856  H1  HOH B1613       9.138   9.060   2.512  1.00  0.00      B    H  
ATOM   4857  H2  HOH B1613       7.937   9.478   1.431  1.00  0.00      B    H  
ATOM   4858  O   HOH B1614      21.299   8.984  26.866  1.00  0.00      B    O  
ATOM   4859  H1  HOH B1614      20.943   8.349  26.203  1.00  0.00      B    H  
ATOM   4860  H2  HOH B1614      22.147   8.580  27.262  1.00  0.00      B    H  
ATOM   4861  O   HOH B1615       8.792   9.099   5.372  1.00  0.00      B    O  
ATOM   4862  H1  HOH B1615       7.836   8.845   5.704  1.00  0.00      B    H  
ATOM   4863  H2  HOH B1615       8.721  10.075   5.268  1.00  0.00      B    H  
ATOM   4864  O   HOH B1616      21.853  33.874  34.054  1.00  0.00      B    O  
ATOM   4865  H1  HOH B1616      21.053  33.815  34.658  1.00  0.00      B    H  
ATOM   4866  H2  HOH B1616      22.651  34.195  34.649  1.00  0.00      B    H  
ATOM   4867  O   HOH B1617      26.417  17.977  26.385  1.00  0.00      B    O  
ATOM   4868  H1  HOH B1617      27.416  18.005  26.558  1.00  0.00      B    H  
ATOM   4869  H2  HOH B1617      26.206  16.958  26.550  1.00  0.00      B    H  
ATOM   4870  O   HOH B1618      38.681  11.939  10.437  1.00  0.00      B    O  
ATOM   4871  H1  HOH B1618      39.719  11.880  10.388  1.00  0.00      B    H  
ATOM   4872  H2  HOH B1618      38.312  11.298   9.702  1.00  0.00      B    H  
ATOM   4873  O   HOH B1619       6.569  34.479  37.798  1.00  0.00      B    O  
ATOM   4874  H1  HOH B1619       6.392  35.476  38.007  1.00  0.00      B    H  
ATOM   4875  H2  HOH B1619       5.711  33.939  37.773  1.00  0.00      B    H  
ATOM   4876  O   HOH B1620      11.639   4.473   6.254  1.00  0.00      B    O  
ATOM   4877  H1  HOH B1620      11.182   5.223   6.784  1.00  0.00      B    H  
ATOM   4878  H2  HOH B1620      11.867   3.791   6.959  1.00  0.00      B    H  
ATOM   4879  O   HOH B1621      29.422  31.229  13.527  1.00  0.00      B    O  
ATOM   4880  H1  HOH B1621      28.988  31.701  14.318  1.00  0.00      B    H  
ATOM   4881  H2  HOH B1621      29.006  31.568  12.674  1.00  0.00      B    H  
ATOM   4882  O   HOH B1622      22.151  17.923   2.663  1.00  0.00      B    O  
ATOM   4883  H1  HOH B1622      22.196  16.924   2.363  1.00  0.00      B    H  
ATOM   4884  H2  HOH B1622      21.263  18.089   3.037  1.00  0.00      B    H  
ATOM   4885  O   HOH B1623      36.103  38.484   8.911  1.00  0.00      B    O  
ATOM   4886  H1  HOH B1623      35.899  38.113   9.856  1.00  0.00      B    H  
ATOM   4887  H2  HOH B1623      36.824  39.172   8.989  1.00  0.00      B    H  
ATOM   4888  O   HOH B1624       5.267  22.503   7.519  1.00  0.00      B    O  
ATOM   4889  H1  HOH B1624       5.045  23.198   6.764  1.00  0.00      B    H  
ATOM   4890  H2  HOH B1624       6.281  22.308   7.455  1.00  0.00      B    H  
ATOM   4891  O   HOH B1625      34.878  33.676  21.276  1.00  0.00      B    O  
ATOM   4892  H1  HOH B1625      35.051  32.711  21.213  1.00  0.00      B    H  
ATOM   4893  H2  HOH B1625      35.346  34.094  20.484  1.00  0.00      B    H  
ATOM   4894  O   HOH B1626       6.585   2.982   6.809  1.00  0.00      B    O  
ATOM   4895  H1  HOH B1626       5.568   3.147   6.749  1.00  0.00      B    H  
ATOM   4896  H2  HOH B1626       6.658   2.005   6.530  1.00  0.00      B    H  
ATOM   4897  O   HOH B1627      25.007   2.431   7.458  1.00  0.00      B    O  
ATOM   4898  H1  HOH B1627      24.726   1.488   7.721  1.00  0.00      B    H  
ATOM   4899  H2  HOH B1627      24.546   3.051   8.140  1.00  0.00      B    H  
ATOM   4900  O   HOH B1628      17.719  22.485  37.722  1.00  0.00      B    O  
ATOM   4901  H1  HOH B1628      17.478  23.501  37.693  1.00  0.00      B    H  
ATOM   4902  H2  HOH B1628      17.677  22.188  38.687  1.00  0.00      B    H  
ATOM   4903  O   HOH B1629      20.227  34.205  27.730  1.00  0.00      B    O  
ATOM   4904  H1  HOH B1629      21.278  34.216  27.670  1.00  0.00      B    H  
ATOM   4905  H2  HOH B1629      19.897  33.266  27.926  1.00  0.00      B    H  
ATOM   4906  O   HOH B1630      22.383  19.784  18.962  1.00  0.00      B    O  
ATOM   4907  H1  HOH B1630      22.809  19.291  18.209  1.00  0.00      B    H  
ATOM   4908  H2  HOH B1630      21.911  19.159  19.605  1.00  0.00      B    H  
ATOM   4909  O   HOH B1631      32.306   3.454  37.918  1.00  0.00      B    O  
ATOM   4910  H1  HOH B1631      31.476   2.870  38.150  1.00  0.00      B    H  
ATOM   4911  H2  HOH B1631      32.058   4.209  37.293  1.00  0.00      B    H  
ATOM   4912  O   HOH B1632       0.369   4.506  36.627  1.00  0.00      B    O  
ATOM   4913  H1  HOH B1632       0.339   4.459  37.630  1.00  0.00      B    H  
ATOM   4914  H2  HOH B1632      -0.583   4.562  36.295  1.00  0.00      B    H  
ATOM   4915  O   HOH B1633      20.318  36.600   8.494  1.00  0.00      B    O  
ATOM   4916  H1  HOH B1633      19.504  37.099   8.475  1.00  0.00      B    H  
ATOM   4917  H2  HOH B1633      20.196  35.708   8.958  1.00  0.00      B    H  
ATOM   4918  O   HOH B1634       4.308   8.164  33.452  1.00  0.00      B    O  
ATOM   4919  H1  HOH B1634       3.514   8.501  32.964  1.00  0.00      B    H  
ATOM   4920  H2  HOH B1634       4.017   7.295  33.904  1.00  0.00      B    H  
ATOM   4921  O   HOH B1635      14.239  10.517   8.597  1.00  0.00      B    O  
ATOM   4922  H1  HOH B1635      13.850   9.698   9.112  1.00  0.00      B    H  
ATOM   4923  H2  HOH B1635      15.231  10.574   8.779  1.00  0.00      B    H  
ATOM   4924  O   HOH B1636       1.847   8.142  26.858  1.00  0.00      B    O  
ATOM   4925  H1  HOH B1636       2.367   8.318  27.723  1.00  0.00      B    H  
ATOM   4926  H2  HOH B1636       1.667   9.065  26.439  1.00  0.00      B    H  
ATOM   4927  O   HOH B1637       9.557   0.817   5.087  1.00  0.00      B    O  
ATOM   4928  H1  HOH B1637       9.789   1.761   5.021  1.00  0.00      B    H  
ATOM   4929  H2  HOH B1637       9.900   0.547   5.969  1.00  0.00      B    H  
ATOM   4930  O   HOH B1638       4.066  24.216  17.707  1.00  0.00      B    O  
ATOM   4931  H1  HOH B1638       4.546  23.478  18.233  1.00  0.00      B    H  
ATOM   4932  H2  HOH B1638       4.687  25.006  17.758  1.00  0.00      B    H  
ATOM   4933  O   HOH B1639       3.321   0.515   1.573  1.00  0.00      B    O  
ATOM   4934  H1  HOH B1639       4.105   1.008   1.111  1.00  0.00      B    H  
ATOM   4935  H2  HOH B1639       3.348  -0.457   1.312  1.00  0.00      B    H  
ATOM   4936  O   HOH B1640      27.742   4.227  34.528  1.00  0.00      B    O
[truncated: 87,647 more chars]
