# Supplementary material for: ECE vs DISP Mechanisms in Anodic Electrolysis of Benzyl Alcohols: Computational Prediction of Microscopic Rate Constants
Source: J Phys Chem C Nanomater Interfaces. 2025 Aug 28;129(36):16076–96. doi: 10.1021/acs.jpcc.5c04347 (PMC12434723; doi:10.1021/acs.jpcc.5c04347)
Supplement: Supplementary file 2 [file jp5c04347_si_002.zip › example_simulation_inputs/QMMM_simulation_bulk_H2O_base_OAc/start_03_-1.784_coords.pdb]

TITLE     MDANALYSIS FRAME 0: Created by PDBWriter
CRYST1   39.149   39.149   39.149  90.00  90.00  90.00 P 1           1
ATOM      1  C00 2ag A   1      12.411  18.695  24.882  1.00  0.00      A    C  
ATOM      2  O01 2ag A   1      13.703  19.064  24.413  1.00  0.00      A    O  
ATOM      3  C02 2ag A   1      14.025  20.381  24.213  1.00  0.00      A    C  
ATOM      4  C03 2ag A   1      15.410  20.591  23.815  1.00  0.00      A    C  
ATOM      5  C04 2ag A   1      15.773  21.908  23.489  1.00  0.00      A    C  
ATOM      6  C05 2ag A   1      14.855  23.022  23.544  1.00  0.00      A    C  
ATOM      7  C06 2ag A   1      15.299  24.359  23.021  1.00  0.00      A    C  
ATOM      8  O07 2ag A   1      15.154  24.192  21.622  1.00  0.00      A    O  
ATOM      9  C08 2ag A   1      13.605  22.777  24.017  1.00  0.00      A    C  
ATOM     10  C09 2ag A   1      13.179  21.455  24.331  1.00  0.00      A    C  
ATOM     11  H0A 2ag A   1      11.685  18.763  24.123  1.00  0.00      A    H  
ATOM     12  H0B 2ag A   1      12.406  17.676  25.203  1.00  0.00      A    H  
ATOM     13  H0C 2ag A   1      12.073  19.350  25.700  1.00  0.00      A    H  
ATOM     14  H0D 2ag A   1      16.214  19.872  23.683  1.00  0.00      A    H  
ATOM     15  H0E 2ag A   1      16.758  22.056  23.126  1.00  0.00      A    H  
ATOM     16  H0F 2ag A   1      16.326  24.583  23.240  1.00  0.00      A    H  
ATOM     17  H0G 2ag A   1      14.744  25.303  23.336  1.00  0.00      A    H  
ATOM     18  H0H 2ag A   1      15.316  25.142  21.306  1.00  0.00      A    H  
ATOM     19  H0I 2ag A   1      12.824  23.602  23.983  1.00  0.00      A    H  
ATOM     20  H0J 2ag A   1      12.094  21.219  24.534  1.00  0.00      A    H  
ATOM     21  C00 ACA B   2      14.666  27.662  20.810  1.00  0.00      B    C  
ATOM     22  C01 ACA B   2      13.953  28.919  20.772  1.00  0.00      B    C  
ATOM     23  O02 ACA B   2      14.369  26.624  20.127  1.00  0.00      B    O  
ATOM     24  O03 ACA B   2      15.719  27.344  21.508  1.00  0.00      B    O  
ATOM     25  H04 ACA B   2      13.017  28.760  21.459  1.00  0.00      B    H  
ATOM     26  H05 ACA B   2      13.535  29.267  19.845  1.00  0.00      B    H  
ATOM     27  H06 ACA B   2      14.520  29.743  21.230  1.00  0.00      B    H  
ATOM     28  O   HOH B   1      13.095  19.845  10.390  1.00  0.00      B    O  
ATOM     29  H1  HOH B   1      12.891  19.591   9.455  1.00  0.00      B    H  
ATOM     30  H2  HOH B   1      12.207  19.830  10.954  1.00  0.00      B    H  
ATOM     31  O   HOH B   2      10.488  32.169  11.226  1.00  0.00      B    O  
ATOM     32  H1  HOH B   2      10.428  32.672  12.119  1.00  0.00      B    H  
ATOM     33  H2  HOH B   2      11.469  31.932  11.124  1.00  0.00      B    H  
ATOM     34  O   HOH B   4       7.378  22.201  18.879  1.00  0.00      B    O  
ATOM     35  H1  HOH B   4       8.223  22.610  19.288  1.00  0.00      B    H  
ATOM     36  H2  HOH B   4       7.503  21.222  18.891  1.00  0.00      B    H  
ATOM     37  O   HOH B   5      10.212  28.946  24.386  1.00  0.00      B    O  
ATOM     38  H1  HOH B   5       9.451  29.458  23.947  1.00  0.00      B    H  
ATOM     39  H2  HOH B   5      10.465  28.059  23.934  1.00  0.00      B    H  
ATOM     40  O   HOH B   7      24.326  27.192  11.166  1.00  0.00      B    O  
ATOM     41  H1  HOH B   7      25.328  27.139  11.163  1.00  0.00      B    H  
ATOM     42  H2  HOH B   7      23.981  27.908  10.607  1.00  0.00      B    H  
ATOM     43  O   HOH B   8      14.111  21.806  20.574  1.00  0.00      B    O  
ATOM     44  H1  HOH B   8      14.786  21.085  20.538  1.00  0.00      B    H  
ATOM     45  H2  HOH B   8      14.484  22.568  21.107  1.00  0.00      B    H  
ATOM     46  O   HOH B   9      15.998  23.289  14.429  1.00  0.00      B    O  
ATOM     47  H1  HOH B   9      16.358  23.174  15.359  1.00  0.00      B    H  
ATOM     48  H2  HOH B   9      16.734  23.269  13.740  1.00  0.00      B    H  
ATOM     49  O   HOH B  10      16.458  20.010  16.480  1.00  0.00      B    O  
ATOM     50  H1  HOH B  10      16.720  19.492  17.303  1.00  0.00      B    H  
ATOM     51  H2  HOH B  10      15.879  19.324  15.901  1.00  0.00      B    H  
ATOM     52  O   HOH B  11       3.854  15.561  12.978  1.00  0.00      B    O  
ATOM     53  H1  HOH B  11       4.848  15.372  12.758  1.00  0.00      B    H  
ATOM     54  H2  HOH B  11       3.616  14.785  13.547  1.00  0.00      B    H  
ATOM     55  O   HOH B  12      20.870  18.354  11.728  1.00  0.00      B    O  
ATOM     56  H1  HOH B  12      21.334  17.728  11.103  1.00  0.00      B    H  
ATOM     57  H2  HOH B  12      21.258  18.236  12.704  1.00  0.00      B    H  
ATOM     58  O   HOH B  13       2.574  18.594  33.285  1.00  0.00      B    O  
ATOM     59  H1  HOH B  13       1.675  18.761  32.847  1.00  0.00      B    H  
ATOM     60  H2  HOH B  13       3.306  18.677  32.577  1.00  0.00      B    H  
ATOM     61  O   HOH B  14      24.031   1.873  27.716  1.00  0.00      B    O  
ATOM     62  H1  HOH B  14      24.279   0.940  27.365  1.00  0.00      B    H  
ATOM     63  H2  HOH B  14      24.673   2.604  27.347  1.00  0.00      B    H  
ATOM     64  O   HOH B  15      23.621  12.963  10.437  1.00  0.00      B    O  
ATOM     65  H1  HOH B  15      22.997  12.783  11.219  1.00  0.00      B    H  
ATOM     66  H2  HOH B  15      24.589  12.901  10.808  1.00  0.00      B    H  
ATOM     67  O   HOH B  16      34.850  23.278  16.500  1.00  0.00      B    O  
ATOM     68  H1  HOH B  16      35.779  23.322  16.083  1.00  0.00      B    H  
ATOM     69  H2  HOH B  16      34.470  24.209  16.579  1.00  0.00      B    H  
ATOM     70  O   HOH B  17       5.495  18.493  24.461  1.00  0.00      B    O  
ATOM     71  H1  HOH B  17       5.077  17.651  24.839  1.00  0.00      B    H  
ATOM     72  H2  HOH B  17       6.492  18.379  24.396  1.00  0.00      B    H  
ATOM     73  O   HOH B  18       8.672   7.499  13.400  1.00  0.00      B    O  
ATOM     74  H1  HOH B  18       7.928   7.111  12.813  1.00  0.00      B    H  
ATOM     75  H2  HOH B  18       9.079   6.768  13.952  1.00  0.00      B    H  
ATOM     76  O   HOH B  19      14.339   2.896  32.759  1.00  0.00      B    O  
ATOM     77  H1  HOH B  19      14.460   3.426  33.648  1.00  0.00      B    H  
ATOM     78  H2  HOH B  19      14.033   1.990  33.120  1.00  0.00      B    H  
ATOM     79  O   HOH B  20       1.701  31.774  15.644  1.00  0.00      B    O  
ATOM     80  H1  HOH B  20       1.574  32.764  15.804  1.00  0.00      B    H  
ATOM     81  H2  HOH B  20       1.096  31.296  16.328  1.00  0.00      B    H  
ATOM     82  O   HOH B  21      13.062  29.400  36.034  1.00  0.00      B    O  
ATOM     83  H1  HOH B  21      12.218  29.577  35.506  1.00  0.00      B    H  
ATOM     84  H2  HOH B  21      13.430  28.487  35.936  1.00  0.00      B    H  
ATOM     85  O   HOH B  22      27.926   1.105   6.156  1.00  0.00      B    O  
ATOM     86  H1  HOH B  22      27.871   0.226   5.731  1.00  0.00      B    H  
ATOM     87  H2  HOH B  22      28.754   1.079   6.787  1.00  0.00      B    H  
ATOM     88  O   HOH B  23      18.474  25.280  30.441  1.00  0.00      B    O  
ATOM     89  H1  HOH B  23      19.373  24.790  30.528  1.00  0.00      B    H  
ATOM     90  H2  HOH B  23      17.914  24.972  31.278  1.00  0.00      B    H  
ATOM     91  O   HOH B  24      36.172  14.183  24.497  1.00  0.00      B    O  
ATOM     92  H1  HOH B  24      36.999  14.376  25.085  1.00  0.00      B    H  
ATOM     93  H2  HOH B  24      35.672  15.008  24.366  1.00  0.00      B    H  
ATOM     94  O   HOH B  25      12.215  17.421  17.069  1.00  0.00      B    O  
ATOM     95  H1  HOH B  25      12.185  18.081  16.316  1.00  0.00      B    H  
ATOM     96  H2  HOH B  25      12.734  17.872  17.816  1.00  0.00      B    H  
ATOM     97  O   HOH B  26      11.259  38.108  13.448  1.00  0.00      B    O  
ATOM     98  H1  HOH B  26      11.720  37.540  14.196  1.00  0.00      B    H  
ATOM     99  H2  HOH B  26      10.446  37.643  13.057  1.00  0.00      B    H  
ATOM    100  O   HOH B  27       9.699  10.031  14.103  1.00  0.00      B    O  
ATOM    101  H1  HOH B  27       9.728  10.245  15.089  1.00  0.00      B    H  
ATOM    102  H2  HOH B  27       9.302   9.098  13.893  1.00  0.00      B    H  
ATOM    103  O   HOH B  28      22.172  17.987  26.978  1.00  0.00      B    O  
ATOM    104  H1  HOH B  28      21.708  17.124  26.961  1.00  0.00      B    H  
ATOM    105  H2  HOH B  28      22.159  18.491  27.879  1.00  0.00      B    H  
ATOM    106  O   HOH B  29      28.986  34.398  28.400  1.00  0.00      B    O  
ATOM    107  H1  HOH B  29      28.785  34.716  27.470  1.00  0.00      B    H  
ATOM    108  H2  HOH B  29      28.755  35.159  29.042  1.00  0.00      B    H  
ATOM    109  O   HOH B  30       3.785  27.663   8.269  1.00  0.00      B    O  
ATOM    110  H1  HOH B  30       2.826  27.873   7.856  1.00  0.00      B    H  
ATOM    111  H2  HOH B  30       4.390  27.378   7.487  1.00  0.00      B    H  
ATOM    112  O   HOH B  31      36.746  21.195  35.575  1.00  0.00      B    O  
ATOM    113  H1  HOH B  31      36.423  21.917  34.917  1.00  0.00      B    H  
ATOM    114  H2  HOH B  31      37.750  20.941  35.354  1.00  0.00      B    H  
ATOM    115  O   HOH B  32      37.308  33.389   8.880  1.00  0.00      B    O  
ATOM    116  H1  HOH B  32      37.324  33.781   9.773  1.00  0.00      B    H  
ATOM    117  H2  HOH B  32      37.483  32.320   8.944  1.00  0.00      B    H  
ATOM    118  O   HOH B  33      16.183  26.420   8.509  1.00  0.00      B    O  
ATOM    119  H1  HOH B  33      16.316  25.476   8.691  1.00  0.00      B    H  
ATOM    120  H2  HOH B  33      15.504  26.438   7.736  1.00  0.00      B    H  
ATOM    121  O   HOH B  34      24.466  34.654   2.268  1.00  0.00      B    O  
ATOM    122  H1  HOH B  34      23.949  33.835   2.051  1.00  0.00      B    H  
ATOM    123  H2  HOH B  34      23.921  35.379   2.738  1.00  0.00      B    H  
ATOM    124  O   HOH B  35      25.915  11.701  36.652  1.00  0.00      B    O  
ATOM    125  H1  HOH B  35      26.834  11.293  36.704  1.00  0.00      B    H  
ATOM    126  H2  HOH B  35      25.306  11.246  37.313  1.00  0.00      B    H  
ATOM    127  O   HOH B  36      18.753  20.083  26.031  1.00  0.00      B    O  
ATOM    128  H1  HOH B  36      19.238  19.982  25.174  1.00  0.00      B    H  
ATOM    129  H2  HOH B  36      18.039  19.357  25.986  1.00  0.00      B    H  
ATOM    130  O   HOH B  37      33.870  15.627  17.046  1.00  0.00      B    O  
ATOM    131  H1  HOH B  37      34.656  15.010  17.225  1.00  0.00      B    H  
ATOM    132  H2  HOH B  37      34.051  16.360  16.398  1.00  0.00      B    H  
ATOM    133  O   HOH B  38       5.233  19.138  37.498  1.00  0.00      B    O  
ATOM    134  H1  HOH B  38       4.409  19.206  36.927  1.00  0.00      B    H  
ATOM    135  H2  HOH B  38       6.026  19.171  36.838  1.00  0.00      B    H  
ATOM    136  O   HOH B  39      18.582  29.820  24.347  1.00  0.00      B    O  
ATOM    137  H1  HOH B  39      18.493  28.860  24.085  1.00  0.00      B    H  
ATOM    138  H2  HOH B  39      18.844  29.890  25.343  1.00  0.00      B    H  
ATOM    139  O   HOH B  40      33.115  38.645  18.746  1.00  0.00      B    O  
ATOM    140  H1  HOH B  40      33.185  38.514  17.734  1.00  0.00      B    H  
ATOM    141  H2  HOH B  40      32.907  37.742  19.168  1.00  0.00      B    H  
ATOM    142  O   HOH B  41      17.870  24.683  27.943  1.00  0.00      B    O  
ATOM    143  H1  HOH B  41      18.058  24.869  28.909  1.00  0.00      B    H  
ATOM    144  H2  HOH B  41      18.445  23.875  27.711  1.00  0.00      B    H  
ATOM    145  O   HOH B  42      34.581  29.812  20.503  1.00  0.00      B    O  
ATOM    146  H1  HOH B  42      34.242  30.331  21.354  1.00  0.00      B    H  
ATOM    147  H2  HOH B  42      35.439  29.310  20.754  1.00  0.00      B    H  
ATOM    148  O   HOH B  43      27.075  33.831  23.737  1.00  0.00      B    O  
ATOM    149  H1  HOH B  43      27.421  33.590  22.830  1.00  0.00      B    H  
ATOM    150  H2  HOH B  43      26.530  33.048  24.090  1.00  0.00      B    H  
ATOM    151  O   HOH B  44      32.196  28.035   6.798  1.00  0.00      B    O  
ATOM    152  H1  HOH B  44      31.369  27.614   7.117  1.00  0.00      B    H  
ATOM    153  H2  HOH B  44      32.060  28.249   5.799  1.00  0.00      B    H  
ATOM    154  O   HOH B  45      38.399  21.472  23.927  1.00  0.00      B    O  
ATOM    155  H1  HOH B  45      37.430  21.773  23.999  1.00  0.00      B    H  
ATOM    156  H2  HOH B  45      38.444  20.523  24.216  1.00  0.00      B    H  
ATOM    157  O   HOH B  46      24.277  29.220  37.465  1.00  0.00      B    O  
ATOM    158  H1  HOH B  46      24.018  29.961  36.851  1.00  0.00      B    H  
ATOM    159  H2  HOH B  46      24.104  28.393  36.920  1.00  0.00      B    H  
ATOM    160  O   HOH B  47      30.856   5.611  34.622  1.00  0.00      B    O  
ATOM    161  H1  HOH B  47      30.015   5.768  34.064  1.00  0.00      B    H  
ATOM    162  H2  HOH B  47      30.983   4.580  34.491  1.00  0.00      B    H  
ATOM    163  O   HOH B  48      19.843  38.237  24.162  1.00  0.00      B    O  
ATOM    164  H1  HOH B  48      19.039  37.607  24.166  1.00  0.00      B    H  
ATOM    165  H2  HOH B  48      20.260  38.246  25.069  1.00  0.00      B    H  
ATOM    166  O   HOH B  49      26.097  25.687  14.880  1.00  0.00      B    O  
ATOM    167  H1  HOH B  49      25.547  26.113  15.641  1.00  0.00      B    H  
ATOM    168  H2  HOH B  49      25.399  25.460  14.149  1.00  0.00      B    H  
ATOM    169  O   HOH B  50      20.656  37.065  19.792  1.00  0.00      B    O  
ATOM    170  H1  HOH B  50      19.736  36.676  19.943  1.00  0.00      B    H  
ATOM    171  H2  HOH B  50      21.171  36.387  19.188  1.00  0.00      B    H  
ATOM    172  O   HOH B  51      16.219   1.309  31.495  1.00  0.00      B    O  
ATOM    173  H1  HOH B  51      15.622   0.440  31.530  1.00  0.00      B    H  
ATOM    174  H2  HOH B  51      15.779   2.052  31.981  1.00  0.00      B    H  
ATOM    175  O   HOH B  52      20.326  37.891  13.394  1.00  0.00      B    O  
ATOM    176  H1  HOH B  52      19.657  38.233  12.732  1.00  0.00      B    H  
ATOM    177  H2  HOH B  52      20.151  38.245  14.323  1.00  0.00      B    H  
ATOM    178  O   HOH B  53      20.876   1.792   5.378  1.00  0.00      B    O  
ATOM    179  H1  HOH B  53      21.354   1.748   6.290  1.00  0.00      B    H  
ATOM    180  H2  HOH B  53      20.596   0.858   5.112  1.00  0.00      B    H  
ATOM    181  O   HOH B  54      28.690  27.460  22.057  1.00  0.00      B    O  
ATOM    182  H1  HOH B  54      28.197  27.093  21.266  1.00  0.00      B    H  
ATOM    183  H2  HOH B  54      28.120  28.081  22.594  1.00  0.00      B    H  
ATOM    184  O   HOH B  55       9.105   0.261  28.021  1.00  0.00      B    O  
ATOM    185  H1  HOH B  55       9.418  -0.630  27.626  1.00  0.00      B    H  
ATOM    186  H2  HOH B  55       9.921   0.703  28.562  1.00  0.00      B    H  
ATOM    187  O   HOH B  56      27.842   1.212  16.886  1.00  0.00      B    O  
ATOM    188  H1  HOH B  56      27.363   2.084  16.938  1.00  0.00      B    H  
ATOM    189  H2  HOH B  56      28.071   0.840  17.806  1.00  0.00      B    H  
ATOM    190  O   HOH B  57      27.679  23.065  36.972  1.00  0.00      B    O  
ATOM    191  H1  HOH B  57      27.882  22.346  36.303  1.00  0.00      B    H  
ATOM    192  H2  HOH B  57      28.371  22.952  37.665  1.00  0.00      B    H  
ATOM    193  O   HOH B  58      32.562  29.135   0.930  1.00  0.00      B    O  
ATOM    194  H1  HOH B  58      32.889  29.860   1.629  1.00  0.00      B    H  
ATOM    195  H2  HOH B  58      31.795  29.488   0.407  1.00  0.00      B    H  
ATOM    196  O   HOH B  59       9.270  38.291  24.209  1.00  0.00      B    O  
ATOM    197  H1  HOH B  59       9.656  37.594  23.585  1.00  0.00      B    H  
ATOM    198  H2  HOH B  59       8.840  37.746  24.965  1.00  0.00      B    H  
ATOM    199  O   HOH B  60      29.539  38.565  35.245  1.00  0.00      B    O  
ATOM    200  H1  HOH B  60      29.144  39.536  35.454  1.00  0.00      B    H  
ATOM    201  H2  HOH B  60      29.257  38.015  36.082  1.00  0.00      B    H  
ATOM    202  O   HOH B  61      31.979   1.781  19.547  1.00  0.00      B    O  
ATOM    203  H1  HOH B  61      31.802   1.786  20.568  1.00  0.00      B    H  
ATOM    204  H2  HOH B  61      32.329   0.880  19.326  1.00  0.00      B    H  
ATOM    205  O   HOH B  62      33.123   5.940  23.955  1.00  0.00      B    O  
ATOM    206  H1  HOH B  62      32.325   6.036  24.590  1.00  0.00      B    H  
ATOM    207  H2  HOH B  62      33.812   6.561  24.350  1.00  0.00      B    H  
ATOM    208  O   HOH B  63      23.519   4.745  23.371  1.00  0.00      B    O  
ATOM    209  H1  HOH B  63      22.732   5.389  23.492  1.00  0.00      B    H  
ATOM    210  H2  HOH B  63      23.135   3.872  23.340  1.00  0.00      B    H  
ATOM    211  O   HOH B  64       5.962  11.912  27.263  1.00  0.00      B    O  
ATOM    212  H1  HOH B  64       5.077  12.190  26.888  1.00  0.00      B    H  
ATOM    213  H2  HOH B  64       6.223  10.933  26.974  1.00  0.00      B    H  
ATOM    214  O   HOH B  65      15.078  14.095  25.880  1.00  0.00      B    O  
ATOM    215  H1  HOH B  65      15.740  14.824  25.695  1.00  0.00      B    H  
ATOM    216  H2  HOH B  65      15.142  13.920  26.873  1.00  0.00      B    H  
ATOM    217  O   HOH B  66      13.944   8.066   5.625  1.00  0.00      B    O  
ATOM    218  H1  HOH B  66      12.932   7.889   5.276  1.00  0.00      B    H  
ATOM    219  H2  HOH B  66      14.380   7.180   5.778  1.00  0.00      B    H  
ATOM    220  O   HOH B  67      30.564  33.361  33.787  1.00  0.00      B    O  
ATOM    221  H1  HOH B  67      30.146  32.973  34.631  1.00  0.00      B    H  
ATOM    222  H2  HOH B  67      31.392  33.811  34.103  1.00  0.00      B    H  
ATOM    223  O   HOH B  68      18.798  15.730  34.434  1.00  0.00      B    O  
ATOM    224  H1  HOH B  68      18.600  14.745  34.306  1.00  0.00      B    H  
ATOM    225  H2  HOH B  68      19.340  15.837  35.242  1.00  0.00      B    H  
ATOM    226  O   HOH B  69      33.530  12.439  13.449  1.00  0.00      B    O  
ATOM    227  H1  HOH B  69      33.239  12.917  14.347  1.00  0.00      B    H  
ATOM    228  H2  HOH B  69      34.538  12.443  13.406  1.00  0.00      B    H  
ATOM    229  O   HOH B  70       9.242  31.627  27.818  1.00  0.00      B    O  
ATOM    230  H1  HOH B  70       9.776  30.885  27.328  1.00  0.00      B    H  
ATOM    231  H2  HOH B  70       8.428  31.242  28.293  1.00  0.00      B    H  
ATOM    232  O   HOH B  71      33.541  20.775  22.581  1.00  0.00      B    O  
ATOM    233  H1  HOH B  71      34.024  20.685  23.483  1.00  0.00      B    H  
ATOM    234  H2  HOH B  71      34.017  21.527  22.053  1.00  0.00      B    H  
ATOM    235  O   HOH B  72      25.075  30.954   4.659  1.00  0.00      B    O  
ATOM    236  H1  HOH B  72      25.764  30.404   5.174  1.00  0.00      B    H  
ATOM    237  H2  HOH B  72      25.276  31.935   4.826  1.00  0.00      B    H  
ATOM    238  O   HOH B  73       7.950  34.349  32.720  1.00  0.00      B    O  
ATOM    239  H1  HOH B  73       7.984  33.460  32.252  1.00  0.00      B    H  
ATOM    240  H2  HOH B  73       8.015  35.121  31.956  1.00  0.00      B    H  
ATOM    241  O   HOH B  74      33.694   7.549  16.051  1.00  0.00      B    O  
ATOM    242  H1  HOH B  74      33.872   6.766  15.413  1.00  0.00      B    H  
ATOM    243  H2  HOH B  74      34.603   7.907  16.419  1.00  0.00      B    H  
ATOM    244  O   HOH B  75       0.029   8.708   4.197  1.00  0.00      B    O  
ATOM    245  H1  HOH B  75       0.790   9.132   3.691  1.00  0.00      B    H  
ATOM    246  H2  HOH B  75      -0.045   7.701   3.961  1.00  0.00      B    H  
ATOM    247  O   HOH B  76      27.371  17.076  18.301  1.00  0.00      B    O  
ATOM    248  H1  HOH B  76      26.481  17.510  18.474  1.00  0.00      B    H  
ATOM    249  H2  HOH B  76      27.279  16.275  17.676  1.00  0.00      B    H  
ATOM    250  O   HOH B  77      29.707  29.533  15.755  1.00  0.00      B    O  
ATOM    251  H1  HOH B  77      29.669  28.512  15.502  1.00  0.00      B    H  
ATOM    252  H2  HOH B  77      29.334  29.634  16.667  1.00  0.00      B    H  
ATOM    253  O   HOH B  78       5.234  18.142   6.230  1.00  0.00      B    O  
ATOM    254  H1  HOH B  78       5.523  19.117   6.318  1.00  0.00      B    H  
ATOM    255  H2  HOH B  78       5.685  17.687   5.468  1.00  0.00      B    H  
ATOM    256  O   HOH B  79      19.382  25.665   7.401  1.00  0.00      B    O  
ATOM    257  H1  HOH B  79      19.841  26.018   8.213  1.00  0.00      B    H  
ATOM    258  H2  HOH B  79      19.191  26.414   6.803  1.00  0.00      B    H  
ATOM    259  O   HOH B  80      17.549  22.412  16.669  1.00  0.00      B    O  
ATOM    260  H1  HOH B  80      17.526  22.427  17.691  1.00  0.00      B    H  
ATOM    261  H2  HOH B  80      17.449  21.432  16.453  1.00  0.00      B    H  
ATOM    262  O   HOH B  81      27.046  38.104   9.257  1.00  0.00      B    O  
ATOM    263  H1  HOH B  81      26.849  37.983   8.247  1.00  0.00      B    H  
ATOM    264  H2  HOH B  81      27.023  39.095   9.397  1.00  0.00      B    H  
ATOM    265  O   HOH B  82      28.474   6.863  18.200  1.00  0.00      B    O  
ATOM    266  H1  HOH B  82      28.143   6.125  18.765  1.00  0.00      B    H  
ATOM    267  H2  HOH B  82      28.283   6.624  17.186  1.00  0.00      B    H  
ATOM    268  O   HOH B  83      29.350  27.822  30.028  1.00  0.00      B    O  
ATOM    269  H1  HOH B  83      30.083  27.120  29.844  1.00  0.00      B    H  
ATOM    270  H2  HOH B  83      29.866  28.685  30.219  1.00  0.00      B    H  
ATOM    271  O   HOH B  84       9.280   6.890   6.771  1.00  0.00      B    O  
ATOM    272  H1  HOH B  84      10.328   6.684   6.862  1.00  0.00      B    H  
ATOM    273  H2  HOH B  84       8.864   7.059   7.735  1.00  0.00      B    H  
ATOM    274  O   HOH B  85      30.426   6.163  37.064  1.00  0.00      B    O  
ATOM    275  H1  HOH B  85      30.579   5.284  37.528  1.00  0.00      B    H  
ATOM    276  H2  HOH B  85      30.541   6.013  36.031  1.00  0.00      B    H  
ATOM    277  O   HOH B  86      28.585  19.620  17.821  1.00  0.00      B    O  
ATOM    278  H1  HOH B  86      28.390  18.718  18.237  1.00  0.00      B    H  
ATOM    279  H2  HOH B  86      29.206  19.464  17.042  1.00  0.00      B    H  
ATOM    280  O   HOH B  87      31.493   0.487  25.107  1.00  0.00      B    O  
ATOM    281  H1  HOH B  87      32.247   0.808  25.669  1.00  0.00      B    H  
ATOM    282  H2  HOH B  87      31.647  -0.551  25.034  1.00  0.00      B    H  
ATOM    283  O   HOH B  88      27.312  24.492  20.954  1.00  0.00      B    O  
ATOM    284  H1  HOH B  88      26.969  24.064  20.144  1.00  0.00      B    H  
ATOM    285  H2  HOH B  88      27.531  25.434  20.743  1.00  0.00      B    H  
ATOM    286  O   HOH B  89      29.485  36.582  13.655  1.00  0.00      B    O  
ATOM    287  H1  HOH B  89      28.808  36.695  12.880  1.00  0.00      B    H  
ATOM    288  H2  HOH B  89      30.259  37.204  13.476  1.00  0.00      B    H  
ATOM    289  O   HOH B  90      34.484  14.852   4.708  1.00  0.00      B    O  
ATOM    290  H1  HOH B  90      34.381  13.890   4.944  1.00  0.00      B    H  
ATOM    291  H2  HOH B  90      35.347  15.146   5.162  1.00  0.00      B    H  
ATOM    292  O   HOH B  91      21.635  13.926  27.216  1.00  0.00      B    O  
ATOM    293  H1  HOH B  91      22.429  13.595  27.701  1.00  0.00      B    H  
ATOM    294  H2  HOH B  91      21.790  14.077  26.231  1.00  0.00      B    H  
ATOM    295  O   HOH B  92      37.558   3.545   4.722  1.00  0.00      B    O  
ATOM    296  H1  HOH B  92      38.472   3.640   5.179  1.00  0.00      B    H  
ATOM    297  H2  HOH B  92      37.151   2.674   5.032  1.00  0.00      B    H  
ATOM    298  O   HOH B  93      27.536  38.456  11.866  1.00  0.00      B    O  
ATOM    299  H1  HOH B  93      27.276  38.253  10.929  1.00  0.00      B    H  
ATOM    300  H2  HOH B  93      27.087  37.836  12.507  1.00  0.00      B    H  
ATOM    301  O   HOH B  94       2.070   7.675  11.450  1.00  0.00      B    O  
ATOM    302  H1  HOH B  94       2.223   8.682  11.158  1.00  0.00      B    H  
ATOM    303  H2  HOH B  94       2.012   7.036  10.669  1.00  0.00      B    H  
ATOM    304  O   HOH B  95      22.216   7.494  26.921  1.00  0.00      B    O  
ATOM    305  H1  HOH B  95      21.262   7.849  26.860  1.00  0.00      B    H  
ATOM    306  H2  HOH B  95      22.317   7.000  27.845  1.00  0.00      B    H  
ATOM    307  O   HOH B  96      27.669  24.096  16.063  1.00  0.00      B    O  
ATOM    308  H1  HOH B  96      28.222  23.635  15.353  1.00  0.00      B    H  
ATOM    309  H2  HOH B  96      26.951  24.706  15.602  1.00  0.00      B    H  
ATOM    310  O   HOH B  97      13.845  21.961  13.931  1.00  0.00      B    O  
ATOM    311  H1  HOH B  97      14.645  22.458  14.329  1.00  0.00      B    H  
ATOM    312  H2  HOH B  97      14.141  21.255  13.313  1.00  0.00      B    H  
ATOM    313  O   HOH B  98       8.801   2.230  25.701  1.00  0.00      B    O  
ATOM    314  H1  HOH B  98       9.501   2.521  25.036  1.00  0.00      B    H  
ATOM    315  H2  HOH B  98       9.206   1.490  26.240  1.00  0.00      B    H  
ATOM    316  O   HOH B  99       1.328  26.984   9.998  1.00  0.00      B    O  
ATOM    317  H1  HOH B  99       2.341  26.864   9.855  1.00  0.00      B    H  
ATOM    318  H2  HOH B  99       0.833  26.133   9.960  1.00  0.00      B    H  
ATOM    319  O   HOH B 100      19.835   8.918   2.600  1.00  0.00      B    O  
ATOM    320  H1  HOH B 100      20.379   9.755   2.527  1.00  0.00      B    H  
ATOM    321  H2  HOH B 100      19.143   9.128   3.321  1.00  0.00      B    H  
ATOM    322  O   HOH B 101      20.819  34.834  13.486  1.00  0.00      B    O  
ATOM    323  H1  HOH B 101      20.826  35.779  13.246  1.00  0.00      B    H  
ATOM    324  H2  HOH B 101      20.055  34.710  14.179  1.00  0.00      B    H  
ATOM    325  O   HOH B 102       3.565  31.555  30.533  1.00  0.00      B    O  
ATOM    326  H1  HOH B 102       2.980  32.360  30.163  1.00  0.00      B    H  
ATOM    327  H2  HOH B 102       4.053  31.951  31.326  1.00  0.00      B    H  
ATOM    328  O   HOH B 103      23.224  21.680   0.542  1.00  0.00      B    O  
ATOM    329  H1  HOH B 103      23.102  20.700   0.276  1.00  0.00      B    H  
ATOM    330  H2  HOH B 103      24.183  21.937   0.180  1.00  0.00      B    H  
ATOM    331  O   HOH B 104      22.324   2.687  18.655  1.00  0.00      B    O  
ATOM    332  H1  HOH B 104      21.967   1.919  19.194  1.00  0.00      B    H  
ATOM    333  H2  HOH B 104      23.342   2.773  18.898  1.00  0.00      B    H  
ATOM    334  O   HOH B 105      12.581   7.235  31.827  1.00  0.00      B    O  
ATOM    335  H1  HOH B 105      12.283   7.506  32.761  1.00  0.00      B    H  
ATOM    336  H2  HOH B 105      13.303   6.553  31.883  1.00  0.00      B    H  
ATOM    337  O   HOH B 106      25.514  22.462  27.350  1.00  0.00      B    O  
ATOM    338  H1  HOH B 106      25.330  23.440  27.151  1.00  0.00      B    H  
ATOM    339  H2  HOH B 106      25.157  21.870  26.537  1.00  0.00      B    H  
ATOM    340  O   HOH B 107      19.998  38.857  30.134  1.00  0.00      B    O  
ATOM    341  H1  HOH B 107      19.493  37.991  30.218  1.00  0.00      B    H  
ATOM    342  H2  HOH B 107      20.974  38.656  30.376  1.00  0.00      B    H  
ATOM    343  O   HOH B 108      15.924  23.598   8.647  1.00  0.00      B    O  
ATOM    344  H1  HOH B 108      14.965  23.771   8.553  1.00  0.00      B    H  
ATOM    345  H2  HOH B 108      16.043  22.999   9.472  1.00  0.00      B    H  
ATOM    346  O   HOH B 109      15.220  29.956  24.943  1.00  0.00      B    O  
ATOM    347  H1  HOH B 109      15.736  29.712  25.769  1.00  0.00      B    H  
ATOM    348  H2  HOH B 109      14.501  29.204  24.933  1.00  0.00      B    H  
ATOM    349  O   HOH B 110      38.444  32.740   3.690  1.00  0.00      B    O  
ATOM    350  H1  HOH B 110      38.998  32.187   4.294  1.00  0.00      B    H  
ATOM    351  H2  HOH B 110      38.640  32.421   2.756  1.00  0.00      B    H  
ATOM    352  O   HOH B 111      11.192  27.877  32.510  1.00  0.00      B    O  
ATOM    353  H1  HOH B 111      11.666  27.036  32.553  1.00  0.00      B    H  
ATOM    354  H2  HOH B 111      10.554  27.873  31.684  1.00  0.00      B    H  
ATOM    355  O   HOH B 112       9.658  28.657  30.557  1.00  0.00      B    O  
ATOM    356  H1  HOH B 112       9.829  28.484  29.545  1.00  0.00      B    H  
ATOM    357  H2  HOH B 112       8.719  28.313  30.796  1.00  0.00      B    H  
ATOM    358  O   HOH B 113      30.403  21.548   9.087  1.00  0.00      B    O  
ATOM    359  H1  HOH B 113      30.569  21.639  10.083  1.00  0.00      B    H  
ATOM    360  H2  HOH B 113      31.119  22.015   8.588  1.00  0.00      B    H  
ATOM    361  O   HOH B 114      15.537  33.299   6.103  1.00  0.00      B    O  
ATOM    362  H1  HOH B 114      15.627  33.548   7.076  1.00  0.00      B    H  
ATOM    363  H2  HOH B 114      15.750  32.397   6.028  1.00  0.00      B    H  
ATOM    364  O   HOH B 115      13.460  12.112   1.144  1.00  0.00      B    O  
ATOM    365  H1  HOH B 115      13.542  11.252   0.581  1.00  0.00      B    H  
ATOM    366  H2  HOH B 115      13.646  11.723   2.064  1.00  0.00      B    H  
ATOM    367  O   HOH B 116       4.124  34.752   5.607  1.00  0.00      B    O  
ATOM    368  H1  HOH B 116       3.750  33.827   5.467  1.00  0.00      B    H  
ATOM    369  H2  HOH B 116       4.953  34.746   6.099  1.00  0.00      B    H  
ATOM    370  O   HOH B 117      16.185  19.957  20.299  1.00  0.00      B    O  
ATOM    371  H1  HOH B 117      15.372  19.439  20.527  1.00  0.00      B    H  
ATOM    372  H2  HOH B 117      16.706  19.408  19.593  1.00  0.00      B    H  
ATOM    373  O   HOH B 118      22.389  14.791  20.680  1.00  0.00      B    O  
ATOM    374  H1  HOH B 118      22.135  14.050  21.321  1.00  0.00      B    H  
ATOM    375  H2  HOH B 118      23.174  15.222  21.075  1.00  0.00      B    H  
ATOM    376  O   HOH B 119      31.700  11.141  30.728  1.00  0.00      B    O  
ATOM    377  H1  HOH B 119      31.407  11.794  29.970  1.00  0.00      B    H  
ATOM    378  H2  HOH B 119      30.838  10.770  31.100  1.00  0.00      B    H  
ATOM    379  O   HOH B 120      17.860  36.219  38.945  1.00  0.00      B    O  
ATOM    380  H1  HOH B 120      18.311  36.148  38.036  1.00  0.00      B    H  
ATOM    381  H2  HOH B 120      17.001  35.766  38.783  1.00  0.00      B    H  
ATOM    382  O   HOH B 121      24.493  23.594  21.138  1.00  0.00      B    O  
ATOM    383  H1  HOH B 121      24.003  24.349  20.705  1.00  0.00      B    H  
ATOM    384  H2  HOH B 121      25.076  23.983  21.910  1.00  0.00      B    H  
ATOM    385  O   HOH B 122      30.819  21.301  31.156  1.00  0.00      B    O  
ATOM    386  H1  HOH B 122      31.819  21.147  30.933  1.00  0.00      B    H  
ATOM    387  H2  HOH B 122      30.673  20.905  32.141  1.00  0.00      B    H  
ATOM    388  O   HOH B 123      37.875  16.896  12.923  1.00  0.00      B    O  
ATOM    389  H1  HOH B 123      38.178  17.836  12.621  1.00  0.00      B    H  
ATOM    390  H2  HOH B 123      38.708  16.287  12.771  1.00  0.00      B    H  
ATOM    391  O   HOH B 124       2.792   5.251  26.476  1.00  0.00      B    O  
ATOM    392  H1  HOH B 124       2.639   4.895  25.553  1.00  0.00      B    H  
ATOM    393  H2  HOH B 124       2.127   4.680  27.057  1.00  0.00      B    H  
ATOM    394  O   HOH B 125      21.876   3.388  27.588  1.00  0.00      B    O  
ATOM    395  H1  HOH B 125      22.619   2.678  27.637  1.00  0.00      B    H  
ATOM    396  H2  HOH B 125      21.394   3.385  28.449  1.00  0.00      B    H  
ATOM    397  O   HOH B 126      14.619   5.166  31.607  1.00  0.00      B    O  
ATOM    398  H1  HOH B 126      15.451   5.166  31.080  1.00  0.00      B    H  
ATOM    399  H2  HOH B 126      14.552   4.248  32.088  1.00  0.00      B    H  
ATOM    400  O   HOH B 127      14.911  13.719  33.456  1.00  0.00      B    O  
ATOM    401  H1  HOH B 127      14.677  13.675  34.441  1.00  0.00      B    H  
ATOM    402  H2  HOH B 127      14.880  12.776  33.088  1.00  0.00      B    H  
ATOM    403  O   HOH B 128      31.976  14.099  15.382  1.00  0.00      B    O  
ATOM    404  H1  HOH B 128      32.746  14.795  15.393  1.00  0.00      B    H  
ATOM    405  H2  HOH B 128      31.279  14.398  16.082  1.00  0.00      B    H  
ATOM    406  O   HOH B 129      33.354  30.933   2.804  1.00  0.00      B    O  
ATOM    407  H1  HOH B 129      34.324  31.057   3.036  1.00  0.00      B    H  
ATOM    408  H2  HOH B 129      32.818  30.741   3.681  1.00  0.00      B    H  
ATOM    409  O   HOH B 130       6.668  34.602   0.470  1.00  0.00      B    O  
ATOM    410  H1  HOH B 130       7.255  34.751   1.372  1.00  0.00      B    H  
ATOM    411  H2  HOH B 130       6.772  35.475  -0.035  1.00  0.00      B    H  
ATOM    412  O   HOH B 131      17.790   1.377  17.269  1.00  0.00      B    O  
ATOM    413  H1  HOH B 131      18.339   1.441  18.116  1.00  0.00      B    H  
ATOM    414  H2  HOH B 131      18.506   1.385  16.534  1.00  0.00      B    H  
ATOM    415  O   HOH B 132      10.319  10.154  29.499  1.00  0.00      B    O  
ATOM    416  H1  HOH B 132      10.405   9.226  29.747  1.00  0.00      B    H  
ATOM    417  H2  HOH B 132       9.336  10.316  29.377  1.00  0.00      B    H  
ATOM    418  O   HOH B 133       4.786  18.736  31.694  1.00  0.00      B    O  
ATOM    419  H1  HOH B 133       5.431  18.893  32.444  1.00  0.00      B    H  
ATOM    420  H2  HOH B 133       4.373  19.613  31.393  1.00  0.00      B    H  
ATOM    421  O   HOH B 134      22.774   8.966   6.224  1.00  0.00      B    O  
ATOM    422  H1  HOH B 134      23.192   9.433   5.407  1.00  0.00      B    H  
ATOM    423  H2  HOH B 134      22.751   7.995   6.065  1.00  0.00      B    H  
ATOM    424  O   HOH B 135      21.084   7.159  20.621  1.00  0.00      B    O  
ATOM    425  H1  HOH B 135      20.092   7.141  20.793  1.00  0.00      B    H  
ATOM    426  H2  HOH B 135      21.605   7.582  21.387  1.00  0.00      B    H  
ATOM    427  O   HOH B 136      33.752  21.466   7.376  1.00  0.00      B    O  
ATOM    428  H1  HOH B 136      33.363  22.376   7.594  1.00  0.00      B    H  
ATOM    429  H2  HOH B 136      34.695  21.631   6.999  1.00  0.00      B    H  
ATOM    430  O   HOH B 137       1.636  13.714  23.357  1.00  0.00      B    O  
ATOM    431  H1  HOH B 137       2.583  13.792  23.728  1.00  0.00      B    H  
ATOM    432  H2  HOH B 137       1.573  14.500  22.667  1.00  0.00      B    H  
ATOM    433  O   HOH B 138      12.475  12.829  21.764  1.00  0.00      B    O  
ATOM    434  H1  HOH B 138      12.700  12.859  22.776  1.00  0.00      B    H  
ATOM    435  H2  HOH B 138      13.044  12.057  21.378  1.00  0.00      B    H  
ATOM    436  O   HOH B 139      38.658  38.111  37.517  1.00  0.00      B    O  
ATOM    437  H1  HOH B 139      37.771  38.452  37.878  1.00  0.00      B    H  
ATOM    438  H2  HOH B 139      39.155  38.811  36.930  1.00  0.00      B    H  
ATOM    439  O   HOH B 140      29.542  13.541  33.121  1.00  0.00      B    O  
ATOM    440  H1  HOH B 140      30.514  13.726  33.219  1.00  0.00      B    H  
ATOM    441  H2  HOH B 140      29.291  12.852  33.862  1.00  0.00      B    H  
ATOM    442  O   HOH B 141      10.094  34.336  28.247  1.00  0.00      B    O  
ATOM    443  H1  HOH B 141      10.095  35.071  27.507  1.00  0.00      B    H  
ATOM    444  H2  HOH B 141      10.089  33.453  27.806  1.00  0.00      B    H  
ATOM    445  O   HOH B 142      20.318  34.632   3.603  1.00  0.00      B    O  
ATOM    446  H1  HOH B 142      20.770  33.726   3.642  1.00  0.00      B    H  
ATOM    447  H2  HOH B 142      21.070  35.312   3.832  1.00  0.00      B    H  
ATOM    448  O   HOH B 143      12.647  15.520  36.718  1.00  0.00      B    O  
ATOM    449  H1  HOH B 143      13.008  16.226  37.256  1.00  0.00      B    H  
ATOM    450  H2  HOH B 143      11.595  15.418  36.835  1.00  0.00      B    H  
ATOM    451  O   HOH B 144      18.443   0.898  22.522  1.00  0.00      B    O  
ATOM    452  H1  HOH B 144      17.916   0.356  21.879  1.00  0.00      B    H  
ATOM    453  H2  HOH B 144      19.134   0.262  22.968  1.00  0.00      B    H  
ATOM    454  O   HOH B 145      39.042  25.959  22.068  1.00  0.00      B    O  
ATOM    455  H1  HOH B 145      38.799  25.499  21.188  1.00  0.00      B    H  
ATOM    456  H2  HOH B 145      39.077  25.204  22.726  1.00  0.00      B    H  
ATOM    457  O   HOH B 146      36.273  14.311  16.546  1.00  0.00      B    O  
ATOM    458  H1  HOH B 146      36.448  13.759  15.731  1.00  0.00      B    H  
ATOM    459  H2  HOH B 146      36.809  15.164  16.515  1.00  0.00      B    H  
ATOM    460  O   HOH B 147       8.222  30.113  11.834  1.00  0.00      B    O  
ATOM    461  H1  HOH B 147       7.233  29.899  11.731  1.00  0.00      B    H  
ATOM    462  H2  HOH B 147       8.562  30.637  11.043  1.00  0.00      B    H  
ATOM    463  O   HOH B 148      29.579  22.630  14.731  1.00  0.00      B    O  
ATOM    464  H1  HOH B 148      29.987  21.739  14.542  1.00  0.00      B    H  
ATOM    465  H2  HOH B 148      30.381  23.220  14.929  1.00  0.00      B    H  
ATOM    466  O   HOH B 149      30.365  20.768  19.947  1.00  0.00      B    O  
ATOM    467  H1  HOH B 149      30.317  21.394  19.171  1.00  0.00      B    H  
ATOM    468  H2  HOH B 149      30.407  21.314  20.832  1.00  0.00      B    H  
ATOM    469  O   HOH B 150       9.915  22.052  16.751  1.00  0.00      B    O  
ATOM    470  H1  HOH B 150       9.893  21.289  16.067  1.00  0.00      B    H  
ATOM    471  H2  HOH B 150       9.648  21.554  17.589  1.00  0.00      B    H  
ATOM    472  O   HOH B 151      13.414  12.358  24.477  1.00  0.00      B    O  
ATOM    473  H1  HOH B 151      14.022  12.942  24.992  1.00  0.00      B    H  
ATOM    474  H2  HOH B 151      13.937  11.509  24.311  1.00  0.00      B    H  
ATOM    475  O   HOH B 152       2.813  11.092  16.857  1.00  0.00      B    O  
ATOM    476  H1  HOH B 152       3.813  11.213  17.153  1.00  0.00      B    H  
ATOM    477  H2  HOH B 152       2.761  10.783  15.902  1.00  0.00      B    H  
ATOM    478  O   HOH B 153      22.375  12.005  24.826  1.00  0.00      B    O  
ATOM    479  H1  HOH B 153      23.324  11.604  24.901  1.00  0.00      B    H  
ATOM    480  H2  HOH B 153      21.777  11.265  25.151  1.00  0.00      B    H  
ATOM    481  O   HOH B 154      27.457  37.522  25.846  1.00  0.00      B    O  
ATOM    482  H1  HOH B 154      27.020  37.360  24.981  1.00  0.00      B    H  
ATOM    483  H2  HOH B 154      27.994  38.383  25.723  1.00  0.00      B    H  
ATOM    484  O   HOH B 155      19.800  11.938  27.533  1.00  0.00      B    O  
ATOM    485  H1  HOH B 155      19.611  11.831  28.494  1.00  0.00      B    H  
ATOM    486  H2  HOH B 155      20.721  12.319  27.520  1.00  0.00      B    H  
ATOM    487  O   HOH B 156      34.186  11.616  34.560  1.00  0.00      B    O  
ATOM    488  H1  HOH B 156      34.099  11.539  35.549  1.00  0.00      B    H  
ATOM    489  H2  HOH B 156      35.122  11.971  34.332  1.00  0.00      B    H  
ATOM    490  O   HOH B 157      33.135  17.371  37.098  1.00  0.00      B    O  
ATOM    491  H1  HOH B 157      34.123  17.484  36.940  1.00  0.00      B    H  
ATOM    492  H2  HOH B 157      32.984  17.556  38.087  1.00  0.00      B    H  
ATOM    493  O   HOH B 158      18.910   3.695   5.297  1.00  0.00      B    O  
ATOM    494  H1  HOH B 158      19.703   3.112   5.559  1.00  0.00      B    H  
ATOM    495  H2  HOH B 158      18.678   3.411   4.350  1.00  0.00      B    H  
ATOM    496  O   HOH B 159      38.411  18.942  24.723  1.00  0.00      B    O  
ATOM    497  H1  HOH B 159      37.686  19.030  24.021  1.00  0.00      B    H  
ATOM    498  H2  HOH B 159      38.243  18.144  25.349  1.00  0.00      B    H  
ATOM    499  O   HOH B 160      18.187   9.745  23.854  1.00  0.00      B    O  
ATOM    500  H1  HOH B 160      18.171   9.619  22.833  1.00  0.00      B    H  
ATOM    501  H2  HOH B 160      17.698   8.961  24.205  1.00  0.00      B    H  
ATOM    502  O   HOH B 161      15.340   9.719   9.000  1.00  0.00      B    O  
ATOM    503  H1  HOH B 161      15.513  10.620   8.484  1.00  0.00      B    H  
ATOM    504  H2  HOH B 161      15.531   9.771   9.974  1.00  0.00      B    H  
ATOM    505  O   HOH B 162       0.220  32.780  18.787  1.00  0.00      B    O  
ATOM    506  H1  HOH B 162       0.211  31.779  18.466  1.00  0.00      B    H  
ATOM    507  H2  HOH B 162       0.191  32.754  19.776  1.00  0.00      B    H  
ATOM    508  O   HOH B 163      20.432  23.042  10.344  1.00  0.00      B    O  
ATOM    509  H1  HOH B 163      19.992  22.733   9.484  1.00  0.00      B    H  
ATOM    510  H2  HOH B 163      21.116  23.757  10.122  1.00  0.00      B    H  
ATOM    511  O   HOH B 164       5.962   5.127  31.744  1.00  0.00      B    O  
ATOM    512  H1  HOH B 164       6.772   4.767  31.243  1.00  0.00      B    H  
ATOM    513  H2  HOH B 164       5.080   4.879  31.285  1.00  0.00      B    H  
ATOM    514  O   HOH B 165      38.213  16.659  26.490  1.00  0.00      B    O  
ATOM    515  H1  HOH B 165      38.881  17.137  27.101  1.00  0.00      B    H  
ATOM    516  H2  HOH B 165      38.714  15.851  26.146  1.00  0.00      B    H  
ATOM    517  O   HOH B 166      28.566  29.366   5.167  1.00  0.00      B    O  
ATOM    518  H1  HOH B 166      29.461  29.859   5.019  1.00  0.00      B    H  
ATOM    519  H2  HOH B 166      28.010  29.447   4.347  1.00  0.00      B    H  
ATOM    520  O   HOH B 167      28.610  18.647   1.494  1.00  0.00      B    O  
ATOM    521  H1  HOH B 167      29.361  19.202   1.874  1.00  0.00      B    H  
ATOM    522  H2  HOH B 167      27.937  19.220   1.027  1.00  0.00      B    H  
ATOM    523  O   HOH B 168      32.174   1.691  28.643  1.00  0.00      B    O  
ATOM    524  H1  HOH B 168      32.593   1.397  29.502  1.00  0.00      B    H  
ATOM    525  H2  HOH B 168      32.917   1.755  27.953  1.00  0.00      B    H  
ATOM    526  O   HOH B 169      -0.074  37.428  32.328  1.00  0.00      B    O  
ATOM    527  H1  HOH B 169       0.363  38.360  32.405  1.00  0.00      B    H  
ATOM    528  H2  HOH B 169      -0.287  37.432  31.306  1.00  0.00      B    H  
ATOM    529  O   HOH B 170      32.729  23.852   7.932  1.00  0.00      B    O  
ATOM    530  H1  HOH B 170      33.314  23.845   8.773  1.00  0.00      B    H  
ATOM    531  H2  HOH B 170      32.762  24.733   7.497  1.00  0.00      B    H  
ATOM    532  O   HOH B 171       0.456  36.051   9.733  1.00  0.00      B    O  
ATOM    533  H1  HOH B 171       1.315  36.467   9.597  1.00  0.00      B    H  
ATOM    534  H2  HOH B 171       0.651  35.081   9.906  1.00  0.00      B    H  
ATOM    535  O   HOH B 172      36.736  13.114  35.496  1.00  0.00      B    O  
ATOM    536  H1  HOH B 172      37.636  13.503  35.752  1.00  0.00      B    H  
ATOM    537  H2  HOH B 172      36.453  13.674  34.652  1.00  0.00      B    H  
ATOM    538  O   HOH B 173      34.033   1.593   4.069  1.00  0.00      B    O  
ATOM    539  H1  HOH B 173      33.229   2.140   3.828  1.00  0.00      B    H  
ATOM    540  H2  HOH B 173      34.421   1.912   4.990  1.00  0.00      B    H  
ATOM    541  O   HOH B 174       1.124  20.212   2.587  1.00  0.00      B    O  
ATOM    542  H1  HOH B 174       0.300  19.694   2.455  1.00  0.00      B    H  
ATOM    543  H2  HOH B 174       1.160  20.674   3.511  1.00  0.00      B    H  
ATOM    544  O   HOH B 175      37.758  34.340  14.782  1.00  0.00      B    O  
ATOM    545  H1  HOH B 175      38.510  34.091  15.359  1.00  0.00      B    H  
ATOM    546  H2  HOH B 175      37.515  35.276  14.873  1.00  0.00      B    H  
ATOM    547  O   HOH B 176       1.528  36.433  19.546  1.00  0.00      B    O  
ATOM    548  H1  HOH B 176       1.940  35.587  19.899  1.00  0.00      B    H  
ATOM    549  H2  HOH B 176       1.938  36.615  18.608  1.00  0.00      B    H  
ATOM    550  O   HOH B 177      22.286  34.774  26.602  1.00  0.00      B    O  
ATOM    551  H1  HOH B 177      22.233  35.537  25.887  1.00  0.00      B    H  
ATOM    552  H2  HOH B 177      23.190  34.735  26.983  1.00  0.00      B    H  
ATOM    553  O   HOH B 178      28.407  15.941  20.504  1.00  0.00      B    O  
ATOM    554  H1  HOH B 178      29.391  15.752  20.199  1.00  0.00      B    H  
ATOM    555  H2  HOH B 178      28.000  16.407  19.737  1.00  0.00      B    H  
ATOM    556  O   HOH B 179      30.285  24.223  24.541  1.00  0.00      B    O  
ATOM    557  H1  HOH B 179      30.859  24.502  23.801  1.00  0.00      B    H  
ATOM    558  H2  HOH B 179      30.495  24.806  25.293  1.00  0.00      B    H  
ATOM    559  O   HOH B 180      33.148  20.365  25.236  1.00  0.00      B    O  
ATOM    560  H1  HOH B 180      32.216  19.956  25.132  1.00  0.00      B    H  
ATOM    561  H2  HOH B 180      33.151  21.096  25.885  1.00  0.00      B    H  
ATOM    562  O   HOH B 181      10.351  13.130  28.752  1.00  0.00      B    O  
ATOM    563  H1  HOH B 181      10.381  12.123  28.651  1.00  0.00      B    H  
ATOM    564  H2  HOH B 181      10.964  13.391  29.532  1.00  0.00      B    H  
ATOM    565  O   HOH B 182      21.815  27.966   4.690  1.00  0.00      B    O  
ATOM    566  H1  HOH B 182      22.548  28.615   4.335  1.00  0.00      B    H  
ATOM    567  H2  HOH B 182      21.827  27.202   4.073  1.00  0.00      B    H  
ATOM    568  O   HOH B 183      36.099   2.215  17.584  1.00  0.00      B    O  
ATOM    569  H1  HOH B 183      35.778   1.453  18.187  1.00  0.00      B    H  
ATOM    570  H2  HOH B 183      35.521   2.189  16.781  1.00  0.00      B    H  
ATOM    571  O   HOH B 184      32.284  14.303  11.275  1.00  0.00      B    O  
ATOM    572  H1  HOH B 184      31.488  13.806  10.971  1.00  0.00      B    H  
ATOM    573  H2  HOH B 184      32.658  13.698  12.038  1.00  0.00      B    H  
ATOM    574  O   HOH B 185       3.036   1.745   0.403  1.00  0.00      B    O  
ATOM    575  H1  HOH B 185       3.137   0.787  -0.022  1.00  0.00      B    H  
ATOM    576  H2  HOH B 185       2.235   2.089  -0.051  1.00  0.00      B    H  
ATOM    577  O   HOH B 186      27.760  34.908  35.552  1.00  0.00      B    O  
ATOM    578  H1  HOH B 186      28.460  34.165  35.706  1.00  0.00      B    H  
ATOM    579  H2  HOH B 186      27.206  34.655  34.674  1.00  0.00      B    H  
ATOM    580  O   HOH B 187      18.136   9.272  21.292  1.00  0.00      B    O  
ATOM    581  H1  HOH B 187      17.947   8.345  21.066  1.00  0.00      B    H  
ATOM    582  H2  HOH B 187      17.501   9.956  20.813  1.00  0.00      B    H  
ATOM    583  O   HOH B 188      32.939  38.616  16.063  1.00  0.00      B    O  
ATOM    584  H1  HOH B 188      33.323  38.860  15.202  1.00  0.00      B    H  
ATOM    585  H2  HOH B 188      31.913  38.705  15.880  1.00  0.00      B    H  
ATOM    586  O   HOH B 189       9.641   8.439  35.904  1.00  0.00      B    O  
ATOM    587  H1  HOH B 189       9.845   9.125  35.133  1.00  0.00      B    H  
ATOM    588  H2  HOH B 189       9.161   8.986  36.626  1.00  0.00      B    H  
ATOM    589  O   HOH B 190      18.171  37.147  26.948  1.00  0.00      B    O  
ATOM    590  H1  HOH B 190      17.301  37.460  26.593  1.00  0.00      B    H  
ATOM    591  H2  HOH B 190      18.346  36.167  26.663  1.00  0.00      B    H  
ATOM    592  O   HOH B 191      36.143  27.388  17.110  1.00  0.00      B    O  
ATOM    593  H1  HOH B 191      35.473  27.370  16.363  1.00  0.00      B    H  
ATOM    594  H2  HOH B 191      36.565  28.321  17.056  1.00  0.00      B    H  
ATOM    595  O   HOH B 192      18.869  15.375  19.871  1.00  0.00      B    O  
ATOM    596  H1  HOH B 192      18.231  15.104  20.568  1.00  0.00      B    H  
ATOM    597  H2  HOH B 192      19.400  16.148  20.376  1.00  0.00      B    H  
ATOM    598  O   HOH B 193      18.079  23.284  12.268  1.00  0.00      B    O  
ATOM    599  H1  HOH B 193      18.956  22.793  12.488  1.00  0.00      B    H  
ATOM    600  H2  HOH B 193      18.288  24.226  12.022  1.00  0.00      B    H  
ATOM    601  O   HOH B 194      26.223  32.804  28.585  1.00  0.00      B    O  
ATOM    602  H1  HOH B 194      25.552  32.094  28.506  1.00  0.00      B    H  
ATOM    603  H2  HOH B 194      26.910  32.590  27.886  1.00  0.00      B    H  
ATOM    604  O   HOH B 195      12.167  24.093  13.948  1.00  0.00      B    O  
ATOM    605  H1  HOH B 195      12.521  23.184  14.162  1.00  0.00      B    H  
ATOM    606  H2  HOH B 195      11.165  23.941  13.859  1.00  0.00      B    H  
ATOM    607  O   HOH B 196      38.587  29.840   6.912  1.00  0.00      B    O  
ATOM    608  H1  HOH B 196      38.384  30.653   7.411  1.00  0.00      B    H  
ATOM    609  H2  HOH B 196      37.982  29.155   7.315  1.00  0.00      B    H  
ATOM    610  O   HOH B 197      17.199  36.417  33.443  1.00  0.00      B    O  
ATOM    611  H1  HOH B 197      18.032  36.233  32.887  1.00  0.00      B    H  
ATOM    612  H2  HOH B 197      16.399  35.910  33.042  1.00  0.00      B    H  
ATOM    613  O   HOH B 198       7.293   9.895  33.600  1.00  0.00      B    O  
ATOM    614  H1  HOH B 198       6.839   9.403  32.816  1.00  0.00      B    H  
ATOM    615  H2  HOH B 198       6.556  10.068  34.296  1.00  0.00      B    H  
ATOM    616  O   HOH B 199      33.570  21.193  28.017  1.00  0.00      B    O  
ATOM    617  H1  HOH B 199      34.161  21.994  27.959  1.00  0.00      B    H  
ATOM    618  H2  HOH B 199      32.611  21.558  28.012  1.00  0.00      B    H  
ATOM    619  O   HOH B 200      16.575  15.042  31.016  1.00  0.00      B    O  
ATOM    620  H1  HOH B 200      17.520  14.740  31.067  1.00  0.00      B    H  
ATOM    621  H2  HOH B 200      16.172  14.827  31.937  1.00  0.00      B    H  
ATOM    622  O   HOH B 201       6.563  30.268   8.319  1.00  0.00      B    O  
ATOM    623  H1  HOH B 201       7.410  29.708   8.470  1.00  0.00      B    H  
ATOM    624  H2  HOH B 201       6.123  29.910   7.495  1.00  0.00      B    H  
ATOM    625  O   HOH B 202      29.691  31.167  22.092  1.00  0.00      B    O  
ATOM    626  H1  HOH B 202      29.739  32.002  21.490  1.00  0.00      B    H  
ATOM    627  H2  HOH B 202      30.439  30.557  21.764  1.00  0.00      B    H  
ATOM    628  O   HOH B 203      35.218  39.041  25.260  1.00  0.00      B    O  
ATOM    629  H1  HOH B 203      34.843  38.462  24.488  1.00  0.00      B    H  
ATOM    630  H2  HOH B 203      36.056  39.520  24.935  1.00  0.00      B    H  
ATOM    631  O   HOH B 204      37.843   0.175  21.839  1.00  0.00      B    O  
ATOM    632  H1  HOH B 204      38.089  -0.702  21.505  1.00  0.00      B    H  
ATOM    633  H2  HOH B 204      38.020   0.915  21.124  1.00  0.00      B    H  
ATOM    634  O   HOH B 205      23.458  33.512   5.622  1.00  0.00      B    O  
ATOM    635  H1  HOH B 205      22.930  33.843   6.428  1.00  0.00      B    H  
ATOM    636  H2  HOH B 205      22.810  33.153   4.895  1.00  0.00      B    H  
ATOM    637  O   HOH B 206      30.171  38.799  15.994  1.00  0.00      B    O  
ATOM    638  H1  HOH B 206      29.726  38.143  15.414  1.00  0.00      B    H  
ATOM    639  H2  HOH B 206      29.469  39.225  16.569  1.00  0.00      B    H  
ATOM    640  O   HOH B 207      15.636  31.874  28.756  1.00  0.00      B    O  
ATOM    641  H1  HOH B 207      14.674  32.195  28.802  1.00  0.00      B    H  
ATOM    642  H2  HOH B 207      15.779  31.094  28.156  1.00  0.00      B    H  
ATOM    643  O   HOH B 208      14.353  17.349   8.793  1.00  0.00      B    O  
ATOM    644  H1  HOH B 208      15.006  16.935   9.422  1.00  0.00      B    H  
ATOM    645  H2  HOH B 208      14.504  16.987   7.818  1.00  0.00      B    H  
ATOM    646  O   HOH B 209      31.799  31.796  37.061  1.00  0.00      B    O  
ATOM    647  H1  HOH B 209      31.885  31.111  36.269  1.00  0.00      B    H  
ATOM    648  H2  HOH B 209      32.628  32.319  37.093  1.00  0.00      B    H  
ATOM    649  O   HOH B 210       5.093  37.241  33.536  1.00  0.00      B    O  
ATOM    650  H1  HOH B 210       5.155  36.630  32.747  1.00  0.00      B    H  
ATOM    651  H2  HOH B 210       5.725  37.989  33.304  1.00  0.00      B    H  
ATOM    652  O   HOH B 211      22.598  36.865  33.000  1.00  0.00      B    O  
ATOM    653  H1  HOH B 211      21.597  36.588  32.969  1.00  0.00      B    H  
ATOM    654  H2  HOH B 211      23.021  36.485  32.120  1.00  0.00      B    H  
ATOM    655  O   HOH B 212       3.546  24.517   8.841  1.00  0.00      B    O  
ATOM    656  H1  HOH B 212       2.917  24.563   8.047  1.00  0.00      B    H  
ATOM    657  H2  HOH B 212       4.472  24.709   8.554  1.00  0.00      B    H  
ATOM    658  O   HOH B 213      38.813  34.635  26.344  1.00  0.00      B    O  
ATOM    659  H1  HOH B 213      39.656  34.090  26.225  1.00  0.00      B    H  
ATOM    660  H2  HOH B 213      38.159  34.079  26.853  1.00  0.00      B    H  
ATOM    661  O   HOH B 214       6.388  13.343  14.450  1.00  0.00      B    O  
ATOM    662  H1  HOH B 214       6.622  12.529  13.878  1.00  0.00      B    H  
ATOM    663  H2  HOH B 214       7.027  13.347  15.206  1.00  0.00      B    H  
ATOM    664  O   HOH B 215      32.676  18.451  11.678  1.00  0.00      B    O  
ATOM    665  H1  HOH B 215      33.164  18.758  10.842  1.00  0.00      B    H  
ATOM    666  H2  HOH B 215      32.514  19.249  12.258  1.00  0.00      B    H  
ATOM    667  O   HOH B 216      37.568  29.771  22.362  1.00  0.00      B    O  
ATOM    668  H1  HOH B 216      36.769  30.149  22.779  1.00  0.00      B    H  
ATOM    669  H2  HOH B 216      38.041  29.295  23.068  1.00  0.00      B    H  
ATOM    670  O   HOH B 217      31.706  10.532  17.789  1.00  0.00      B    O  
ATOM    671  H1  HOH B 217      31.285   9.770  18.263  1.00  0.00      B    H  
ATOM    672  H2  HOH B 217      32.055  10.149  16.934  1.00  0.00      B    H  
ATOM    673  O   HOH B 218      19.451  28.167   6.147  1.00  0.00      B    O  
ATOM    674  H1  HOH B 218      20.225  27.949   5.554  1.00  0.00      B    H  
ATOM    675  H2  HOH B 218      18.750  28.531   5.444  1.00  0.00      B    H  
ATOM    676  O   HOH B 219       7.397  24.974  37.073  1.00  0.00      B    O  
ATOM    677  H1  HOH B 219       6.999  24.888  37.977  1.00  0.00      B    H  
ATOM    678  H2  HOH B 219       7.101  25.849  36.667  1.00  0.00      B    H  
ATOM    679  O   HOH B 220      14.436   5.279  37.815  1.00  0.00      B    O  
ATOM    680  H1  HOH B 220      14.756   5.542  38.752  1.00  0.00      B    H  
ATOM    681  H2  HOH B 220      13.595   4.676  37.988  1.00  0.00      B    H  
ATOM    682  O   HOH B 221      15.047  36.647  18.325  1.00  0.00      B    O  
ATOM    683  H1  HOH B 221      14.235  36.295  18.641  1.00  0.00      B    H  
ATOM    684  H2  HOH B 221      15.800  35.880  18.288  1.00  0.00      B    H  
ATOM    685  O   HOH B 222      14.510  15.668   2.093  1.00  0.00      B    O  
ATOM    686  H1  HOH B 222      14.114  14.954   2.692  1.00  0.00      B    H  
ATOM    687  H2  HOH B 222      15.193  15.257   1.494  1.00  0.00      B    H  
ATOM    688  O   HOH B 223       9.149  34.111  35.406  1.00  0.00      B    O  
ATOM    689  H1  HOH B 223       8.679  34.480  34.563  1.00  0.00      B    H  
ATOM    690  H2  HOH B 223       8.401  33.472  35.807  1.00  0.00      B    H  
ATOM    691  O   HOH B 224      30.808  37.732   5.835  1.00  0.00      B    O  
ATOM    692  H1  HOH B 224      31.820  37.604   5.690  1.00  0.00      B    H  
ATOM    693  H2  HOH B 224      30.723  38.613   6.352  1.00  0.00      B    H  
ATOM    694  O   HOH B 225      37.438  27.627  19.335  1.00  0.00      B    O  
ATOM    695  H1  HOH B 225      36.766  27.606  18.583  1.00  0.00      B    H  
ATOM    696  H2  HOH B 225      38.135  26.883  19.322  1.00  0.00      B    H  
ATOM    697  O   HOH B 226      12.447  11.555  10.393  1.00  0.00      B    O  
ATOM    698  H1  HOH B 226      12.358  11.066   9.449  1.00  0.00      B    H  
ATOM    699  H2  HOH B 226      12.776  10.923  11.139  1.00  0.00      B    H  
ATOM    700  O   HOH B 227       9.946   2.114  37.954  1.00  0.00      B    O  
ATOM    701  H1  HOH B 227       9.613   1.805  36.957  1.00  0.00      B    H  
ATOM    702  H2  HOH B 227       9.967   1.270  38.532  1.00  0.00      B    H  
ATOM    703  O   HOH B 228      20.248  32.201  10.655  1.00  0.00      B    O  
ATOM    704  H1  HOH B 228      21.028  32.828  10.928  1.00  0.00      B    H  
ATOM    705  H2  HOH B 228      20.402  31.290  11.022  1.00  0.00      B    H  
ATOM    706  O   HOH B 229      25.712  38.157  15.767  1.00  0.00      B    O  
ATOM    707  H1  HOH B 229      26.410  38.817  16.073  1.00  0.00      B    H  
ATOM    708  H2  HOH B 229      24.850  38.206  16.334  1.00  0.00      B    H  
ATOM    709  O   HOH B 230      21.801  29.798  19.576  1.00  0.00      B    O  
ATOM    710  H1  HOH B 230      20.977  29.400  19.994  1.00  0.00      B    H  
ATOM    711  H2  HOH B 230      22.634  29.816  20.155  1.00  0.00      B    H  
ATOM    712  O   HOH B 231      25.431  19.856  34.048  1.00  0.00      B    O  
ATOM    713  H1  HOH B 231      25.053  19.111  34.617  1.00  0.00      B    H  
ATOM    714  H2  HOH B 231      25.350  19.569  33.061  1.00  0.00      B    H  
ATOM    715  O   HOH B 232      33.492  23.186  25.673  1.00  0.00      B    O  
ATOM    716  H1  HOH B 232      33.216  23.571  24.775  1.00  0.00      B    H  
ATOM    717  H2  HOH B 232      33.884  23.902  26.227  1.00  0.00      B    H  
ATOM    718  O   HOH B 233      21.671  10.923   0.055  1.00  0.00      B    O  
ATOM    719  H1  HOH B 233      21.410  10.863   1.041  1.00  0.00      B    H  
ATOM    720  H2  HOH B 233      21.183  10.133  -0.424  1.00  0.00      B    H  
ATOM    721  O   HOH B 234      22.412  35.191  18.871  1.00  0.00      B    O  
ATOM    722  H1  HOH B 234      21.868  34.316  19.000  1.00  0.00      B    H  
ATOM    723  H2  HOH B 234      23.250  34.994  19.361  1.00  0.00      B    H  
ATOM    724  O   HOH B 235      22.201  35.892  36.845  1.00  0.00      B    O  
ATOM    725  H1  HOH B 235      22.449  36.728  37.355  1.00  0.00      B    H  
ATOM    726  H2  HOH B 235      22.993  35.757  36.247  1.00  0.00      B    H  
ATOM    727  O   HOH B 236      17.773   1.371  25.127  1.00  0.00      B    O  
ATOM    728  H1  HOH B 236      17.970   1.349  24.132  1.00  0.00      B    H  
ATOM    729  H2  HOH B 236      18.637   1.718  25.701  1.00  0.00      B    H  
ATOM    730  O   HOH B 237       1.793  33.710  29.596  1.00  0.00      B    O  
ATOM    731  H1  HOH B 237       2.067  34.500  30.161  1.00  0.00      B    H  
ATOM    732  H2  HOH B 237       1.993  33.872  28.623  1.00  0.00      B    H  
ATOM    733  O   HOH B 238       3.666   6.638  29.707  1.00  0.00      B    O  
ATOM    734  H1  HOH B 238       4.331   6.493  28.947  1.00  0.00      B    H  
ATOM    735  H2  HOH B 238       3.416   5.782  30.131  1.00  0.00      B    H  
ATOM    736  O   HOH B 239       0.903  15.548  12.594  1.00  0.00      B    O  
ATOM    737  H1  HOH B 239       1.509  15.681  13.366  1.00  0.00      B    H  
ATOM    738  H2  HOH B 239       1.166  14.657  12.213  1.00  0.00      B    H  
ATOM    739  O   HOH B 240       1.164   1.850  21.794  1.00  0.00      B    O  
ATOM    740  H1  HOH B 240       1.730   0.977  21.615  1.00  0.00      B    H  
ATOM    741  H2  HOH B 240       0.291   1.558  22.251  1.00  0.00      B    H  
ATOM    742  O   HOH B 241       4.525  16.438   8.719  1.00  0.00      B    O  
ATOM    743  H1  HOH B 241       5.172  16.987   9.248  1.00  0.00      B    H  
ATOM    744  H2  HOH B 241       4.480  16.922   7.849  1.00  0.00      B    H  
ATOM    745  O   HOH B 242      30.130  26.777   7.944  1.00  0.00      B    O  
ATOM    746  H1  HOH B 242      30.154  26.915   8.928  1.00  0.00      B    H  
ATOM    747  H2  HOH B 242      29.345  26.219   7.664  1.00  0.00      B    H  
ATOM    748  O   HOH B 243       8.989   4.495  38.599  1.00  0.00      B    O  
ATOM    749  H1  HOH B 243       9.529   5.322  38.343  1.00  0.00      B    H  
ATOM    750  H2  HOH B 243       9.385   3.663  38.237  1.00  0.00      B    H  
ATOM    751  O   HOH B 244      35.870  34.570  35.419  1.00  0.00      B    O  
ATOM    752  H1  HOH B 244      36.152  35.109  36.235  1.00  0.00      B    H  
ATOM    753  H2  HOH B 244      36.020  35.125  34.576  1.00  0.00      B    H  
ATOM    754  O   HOH B 245      37.605   3.340  20.065  1.00  0.00      B    O  
ATOM    755  H1  HOH B 245      37.826   2.430  19.600  1.00  0.00      B    H  
ATOM    756  H2  HOH B 245      36.946   3.889  19.593  1.00  0.00      B    H  
ATOM    757  O   HOH B 246       6.978  36.253  17.223  1.00  0.00      B    O  
ATOM    758  H1  HOH B 246       6.815  36.054  18.178  1.00  0.00      B    H  
ATOM    759  H2  HOH B 246       7.861  36.764  17.152  1.00  0.00      B    H  
ATOM    760  O   HOH B 247      37.721  15.430  20.271  1.00  0.00      B    O  
ATOM    761  H1  HOH B 247      37.628  14.425  20.061  1.00  0.00      B    H  
ATOM    762  H2  HOH B 247      37.865  15.994  19.411  1.00  0.00      B    H  
ATOM    763  O   HOH B 248      35.785  14.465  37.894  1.00  0.00      B    O  
ATOM    764  H1  HOH B 248      35.506  15.419  37.555  1.00  0.00      B    H  
ATOM    765  H2  HOH B 248      36.000  13.864  37.159  1.00  0.00      B    H  
ATOM    766  O   HOH B 249      12.688  38.228  18.187  1.00  0.00      B    O  
ATOM    767  H1  HOH B 249      12.437  38.001  19.158  1.00  0.00      B    H  
ATOM    768  H2  HOH B 249      13.648  38.160  18.093  1.00  0.00      B    H  
ATOM    769  O   HOH B 250      14.889   1.047  23.085  1.00  0.00      B    O  
ATOM    770  H1  HOH B 250      14.623   1.315  24.001  1.00  0.00      B    H  
ATOM    771  H2  HOH B 250      15.503   0.169  23.234  1.00  0.00      B    H  
ATOM    772  O   HOH B 251      19.006  17.208   7.755  1.00  0.00      B    O  
ATOM    773  H1  HOH B 251      19.713  17.579   7.197  1.00  0.00      B    H  
ATOM    774  H2  HOH B 251      18.314  16.827   7.074  1.00  0.00      B    H  
ATOM    775  O   HOH B 252       7.700  30.435  17.838  1.00  0.00      B    O  
ATOM    776  H1  HOH B 252       8.529  30.052  17.323  1.00  0.00      B    H  
ATOM    777  H2  HOH B 252       6.869  29.817  17.794  1.00  0.00      B    H  
ATOM    778  O   HOH B 253      11.621  34.536   0.211  1.00  0.00      B    O  
ATOM    779  H1  HOH B 253      10.917  35.146  -0.240  1.00  0.00      B    H  
ATOM    780  H2  HOH B 253      12.509  35.089   0.371  1.00  0.00      B    H  
ATOM    781  O   HOH B 254      17.575  15.591   5.963  1.00  0.00      B    O  
ATOM    782  H1  HOH B 254      17.673  14.584   6.015  1.00  0.00      B    H  
ATOM    783  H2  HOH B 254      17.998  15.854   5.060  1.00  0.00      B    H  
ATOM    784  O   HOH B 255       8.890  28.561   0.976  1.00  0.00      B    O  
ATOM    785  H1  HOH B 255       8.074  28.936   0.491  1.00  0.00      B    H  
ATOM    786  H2  HOH B 255       9.632  29.255   0.949  1.00  0.00      B    H  
ATOM    787  O   HOH B 256      25.151  12.483  14.779  1.00  0.00      B    O  
ATOM    788  H1  HOH B 256      25.232  12.773  15.758  1.00  0.00      B    H  
ATOM    789  H2  HOH B 256      26.111  12.412  14.424  1.00  0.00      B    H  
ATOM    790  O   HOH B 257      24.234  16.371   8.415  1.00  0.00      B    O  
ATOM    791  H1  HOH B 257      23.773  15.504   8.082  1.00  0.00      B    H  
ATOM    792  H2  HOH B 257      24.200  17.081   7.596  1.00  0.00      B    H  
ATOM    793  O   HOH B 258      21.956   1.653  36.930  1.00  0.00      B    O  
ATOM    794  H1  HOH B 258      22.530   1.162  36.306  1.00  0.00      B    H  
ATOM    795  H2  HOH B 258      22.534   2.364  37.356  1.00  0.00      B    H  
ATOM    796  O   HOH B 259      18.925  26.757  21.354  1.00  0.00      B    O  
ATOM    797  H1  HOH B 259      18.776  26.953  22.315  1.00  0.00      B    H  
ATOM    798  H2  HOH B 259      19.510  25.933  21.286  1.00  0.00      B    H  
ATOM    799  O   HOH B 260      32.991   9.488   1.274  1.00  0.00      B    O  
ATOM    800  H1  HOH B 260      33.325  10.442   1.539  1.00  0.00      B    H  
ATOM    801  H2  HOH B 260      33.575   8.771   1.713  1.00  0.00      B    H  
ATOM    802  O   HOH B 261       7.806   3.507  35.495  1.00  0.00      B    O  
ATOM    803  H1  HOH B 261       7.547   3.076  36.403  1.00  0.00      B    H  
ATOM    804  H2  HOH B 261       8.007   4.492  35.694  1.00  0.00      B    H  
ATOM    805  O   HOH B 262      31.086   7.163  28.507  1.00  0.00      B    O  
ATOM    806  H1  HOH B 262      31.704   7.604  29.164  1.00  0.00      B    H  
ATOM    807  H2  HOH B 262      30.692   6.282  28.870  1.00  0.00      B    H  
ATOM    808  O   HOH B 263      13.598  35.745   4.116  1.00  0.00      B    O  
ATOM    809  H1  HOH B 263      13.369  36.724   4.387  1.00  0.00      B    H  
ATOM    810  H2  HOH B 263      12.859  35.405   3.568  1.00  0.00      B    H  
ATOM    811  O   HOH B 264      21.293  22.400  29.573  1.00  0.00      B    O  
ATOM    812  H1  HOH B 264      20.647  22.360  28.785  1.00  0.00      B    H  
ATOM    813  H2  HOH B 264      21.527  21.476  29.903  1.00  0.00      B    H  
ATOM    814  O   HOH B 265      28.464   9.563  20.527  1.00  0.00      B    O  
ATOM    815  H1  HOH B 265      27.533   9.486  20.368  1.00  0.00      B    H  
ATOM    816  H2  HOH B 265      28.843   8.621  20.560  1.00  0.00      B    H  
ATOM    817  O   HOH B 266      16.694  29.435  35.357  1.00  0.00      B    O  
ATOM    818  H1  HOH B 266      15.834  29.462  35.915  1.00  0.00      B    H  
ATOM    819  H2  HOH B 266      17.241  28.688  35.660  1.00  0.00      B    H  
ATOM    820  O   HOH B 267       6.511   6.857  28.249  1.00  0.00      B    O  
ATOM    821  H1  HOH B 267       7.210   6.283  27.799  1.00  0.00      B    H  
ATOM    822  H2  HOH B 267       6.799   7.068  29.162  1.00  0.00      B    H  
ATOM    823  O   HOH B 268      37.976   1.389   9.694  1.00  0.00      B    O  
ATOM    824  H1  HOH B 268      38.506   0.758  10.259  1.00  0.00      B    H  
ATOM    825  H2  HOH B 268      37.525   0.871   8.954  1.00  0.00      B    H  
ATOM    826  O   HOH B 269      20.603   5.393  32.997  1.00  0.00      B    O  
ATOM    827  H1  HOH B 269      19.891   4.658  32.876  1.00  0.00      B    H  
ATOM    828  H2  HOH B 269      21.320   4.954  33.504  1.00  0.00      B    H  
ATOM    829  O   HOH B 270      18.212  12.225  25.322  1.00  0.00      B    O  
ATOM    830  H1  HOH B 270      18.968  12.053  25.969  1.00  0.00      B    H  
ATOM    831  H2  HOH B 270      18.044  11.402  24.738  1.00  0.00      B    H  
ATOM    832  O   HOH B 271      30.758  34.541   1.555  1.00  0.00      B    O  
ATOM    833  H1  HOH B 271      31.398  33.898   1.105  1.00  0.00      B    H  
ATOM    834  H2  HOH B 271      30.154  34.054   2.165  1.00  0.00      B    H  
ATOM    835  O   HOH B 272       5.847  12.955   1.985  1.00  0.00      B    O  
ATOM    836  H1  HOH B 272       5.506  12.747   2.873  1.00  0.00      B    H  
ATOM    837  H2  HOH B 272       5.243  13.732   1.684  1.00  0.00      B    H  
ATOM    838  O   HOH B 273      36.199  36.133  18.691  1.00  0.00      B    O  
ATOM    839  H1  HOH B 273      35.710  36.816  18.137  1.00  0.00      B    H  
ATOM    840  H2  HOH B 273      35.642  35.313  18.646  1.00  0.00      B    H  
ATOM    841  O   HOH B 274      34.100  27.427   4.065  1.00  0.00      B    O  
ATOM    842  H1  HOH B 274      34.098  27.092   5.056  1.00  0.00      B    H  
ATOM    843  H2  HOH B 274      34.868  28.043   3.975  1.00  0.00      B    H  
ATOM    844  O   HOH B 275      21.247  18.209   6.473  1.00  0.00      B    O  
ATOM    845  H1  HOH B 275      22.009  18.039   5.839  1.00  0.00      B    H  
ATOM    846  H2  HOH B 275      21.707  18.660   7.270  1.00  0.00      B    H  
ATOM    847  O   HOH B 276       6.185  38.933  16.035  1.00  0.00      B    O  
ATOM    848  H1  HOH B 276       6.269  37.940  16.259  1.00  0.00      B    H  
ATOM    849  H2  HOH B 276       6.605  39.456  16.775  1.00  0.00      B    H  
ATOM    850  O   HOH B 277      22.820   2.425  32.584  1.00  0.00      B    O  
ATOM    851  H1  HOH B 277      23.631   2.062  32.111  1.00  0.00      B    H  
ATOM    852  H2  HOH B 277      22.562   1.814  33.312  1.00  0.00      B    H  
ATOM    853  O   HOH B 278      28.694  29.422  36.830  1.00  0.00      B    O  
ATOM    854  H1  HOH B 278      28.757  28.602  36.217  1.00  0.00      B    H  
ATOM    855  H2  HOH B 278      27.966  29.308  37.473  1.00  0.00      B    H  
ATOM    856  O   HOH B 279       9.718  26.915  11.994  1.00  0.00      B    O  
ATOM    857  H1  HOH B 279       9.848  26.246  11.212  1.00  0.00      B    H  
ATOM    858  H2  HOH B 279       8.729  26.879  12.212  1.00  0.00      B    H  
ATOM    859  O   HOH B 280      33.496  20.736  31.019  1.00  0.00      B    O  
ATOM    860  H1  HOH B 280      33.757  20.592  30.084  1.00  0.00      B    H  
ATOM    861  H2  HOH B 280      33.584  19.839  31.459  1.00  0.00      B    H  
ATOM    862  O   HOH B 281      19.731  27.629  35.268  1.00  0.00      B    O  
ATOM    863  H1  HOH B 281      20.509  26.984  35.354  1.00  0.00      B    H  
ATOM    864  H2  HOH B 281      19.226  27.587  36.159  1.00  0.00      B    H  
ATOM    865  O   HOH B 282      35.888  32.920  13.368  1.00  0.00      B    O  
ATOM    866  H1  HOH B 282      35.218  32.389  13.901  1.00  0.00      B    H  
ATOM    867  H2  HOH B 282      36.594  33.356  13.984  1.00  0.00      B    H  
ATOM    868  O   HOH B 283      33.708  19.797   9.504  1.00  0.00      B    O  
ATOM    869  H1  HOH B 283      34.277  18.978   9.135  1.00  0.00      B    H  
ATOM    870  H2  HOH B 283      33.829  20.468   8.768  1.00  0.00      B    H  
ATOM    871  O   HOH B 284      13.322  19.163   5.123  1.00  0.00      B    O  
ATOM    872  H1  HOH B 284      13.737  20.005   5.443  1.00  0.00      B    H  
ATOM    873  H2  HOH B 284      13.006  18.703   5.996  1.00  0.00      B    H  
ATOM    874  O   HOH B 285      38.394   9.049   6.885  1.00  0.00      B    O  
ATOM    875  H1  HOH B 285      38.693   8.933   5.894  1.00  0.00      B    H  
ATOM    876  H2  HOH B 285      37.485   9.517   6.871  1.00  0.00      B    H  
ATOM    877  O   HOH B 286      17.245  15.693  17.429  1.00  0.00      B    O  
ATOM    878  H1  HOH B 286      17.346  15.246  16.521  1.00  0.00      B    H  
ATOM    879  H2  HOH B 286      17.478  14.980  18.076  1.00  0.00      B    H  
ATOM    880  O   HOH B 287      11.439  38.524  34.196  1.00  0.00      B    O  
ATOM    881  H1  HOH B 287      10.724  38.758  33.427  1.00  0.00      B    H  
ATOM    882  H2  HOH B 287      12.352  38.523  33.763  1.00  0.00      B    H  
ATOM    883  O   HOH B 288      37.915  30.924   9.470  1.00  0.00      B    O  
ATOM    884  H1  HOH B 288      37.164  30.456   9.986  1.00  0.00      B    H  
ATOM    885  H2  HOH B 288      38.766  30.517   9.857  1.00  0.00      B    H  
ATOM    886  O   HOH B 289       0.491  30.760  24.655  1.00  0.00      B    O  
ATOM    887  H1  HOH B 289      -0.121  30.583  25.510  1.00  0.00      B    H  
ATOM    888  H2  HOH B 289       1.151  31.471  24.825  1.00  0.00      B    H  
ATOM    889  O   HOH B 290      15.929  34.016   0.323  1.00  0.00      B    O  
ATOM    890  H1  HOH B 290      15.151  34.651   0.386  1.00  0.00      B    H  
ATOM    891  H2  HOH B 290      15.975  33.566   1.256  1.00  0.00      B    H  
ATOM    892  O   HOH B 291       1.532   0.716  13.217  1.00  0.00      B    O  
ATOM    893  H1  HOH B 291       1.001   0.007  12.676  1.00  0.00      B    H  
ATOM    894  H2  HOH B 291       2.208   0.229  13.812  1.00  0.00      B    H  
ATOM    895  O   HOH B 292      34.674  31.371  15.347  1.00  0.00      B    O  
ATOM    896  H1  HOH B 292      34.963  31.262  16.347  1.00  0.00      B    H  
ATOM    897  H2  HOH B 292      33.883  30.764  15.163  1.00  0.00      B    H  
ATOM    898  O   HOH B 293       2.742  30.758  34.999  1.00  0.00      B    O  
ATOM    899  H1  HOH B 293       1.903  30.202  35.038  1.00  0.00      B    H  
ATOM    900  H2  HOH B 293       2.464  31.663  34.672  1.00  0.00      B    H  
ATOM    901  O   HOH B 294       5.594  14.093  36.396  1.00  0.00      B    O  
ATOM    902  H1  HOH B 294       5.828  13.866  35.400  1.00  0.00      B    H  
ATOM    903  H2  HOH B 294       5.459  13.200  36.919  1.00  0.00      B    H  
ATOM    904  O   HOH B 295      24.135  10.339  13.168  1.00  0.00      B    O  
ATOM    905  H1  HOH B 295      24.693  10.947  13.764  1.00  0.00      B    H  
ATOM    906  H2  HOH B 295      23.193  10.655  13.112  1.00  0.00      B    H  
ATOM    907  O   HOH B 296       7.464   7.459  30.708  1.00  0.00      B    O  
ATOM    908  H1  HOH B 296       6.854   8.262  30.839  1.00  0.00      B    H  
ATOM    909  H2  HOH B 296       6.920   6.624  31.018  1.00  0.00      B    H  
ATOM    910  O   HOH B 297      28.402  13.252  14.962  1.00  0.00      B    O  
ATOM    911  H1  HOH B 297      28.741  12.661  14.232  1.00  0.00      B    H  
ATOM    912  H2  HOH B 297      28.786  12.861  15.798  1.00  0.00      B    H  
ATOM    913  O   HOH B 298      12.019  10.622   6.530  1.00  0.00      B    O  
ATOM    914  H1  HOH B 298      11.270  11.093   6.962  1.00  0.00      B    H  
ATOM    915  H2  HOH B 298      12.340  10.040   7.259  1.00  0.00      B    H  
ATOM    916  O   HOH B 299      29.775  24.410  12.294  1.00  0.00      B    O  
ATOM    917  H1  HOH B 299      29.097  25.113  12.203  1.00  0.00      B    H  
ATOM    918  H2  HOH B 299      29.552  23.850  13.112  1.00  0.00      B    H  
ATOM    919  O   HOH B 300      10.756   6.849  15.935  1.00  0.00      B    O  
ATOM    920  H1  HOH B 300       9.857   7.040  16.395  1.00  0.00      B    H  
ATOM    921  H2  HOH B 300      11.227   6.200  16.550  1.00  0.00      B    H  
ATOM    922  O   HOH B 301       4.317  22.886   1.625  1.00  0.00      B    O  
ATOM    923  H1  HOH B 301       3.792  23.712   1.884  1.00  0.00      B    H  
ATOM    924  H2  HOH B 301       3.752  22.253   1.052  1.00  0.00      B    H  
ATOM    925  O   HOH B 302       8.412   5.348  26.877  1.00  0.00      B    O  
ATOM    926  H1  HOH B 302       9.378   5.375  27.294  1.00  0.00      B    H  
ATOM    927  H2  HOH B 302       8.303   4.417  26.556  1.00  0.00      B    H  
ATOM    928  O   HOH B 303      24.525   1.175  36.071  1.00  0.00      B    O  
ATOM    929  H1  HOH B 303      25.170   1.722  35.435  1.00  0.00      B    H  
ATOM    930  H2  HOH B 303      24.532   1.711  36.942  1.00  0.00      B    H  
ATOM    931  O   HOH B 304      15.526  15.553  21.422  1.00  0.00      B    O  
ATOM    932  H1  HOH B 304      15.185  15.055  20.620  1.00  0.00      B    H  
ATOM    933  H2  HOH B 304      16.291  14.980  21.826  1.00  0.00      B    H  
ATOM    934  O   HOH B 305       4.165  27.265  11.016  1.00  0.00      B    O  
ATOM    935  H1  HOH B 305       4.175  27.298  10.002  1.00  0.00      B    H  
ATOM    936  H2  HOH B 305       4.298  26.277  11.353  1.00  0.00      B    H  
ATOM    937  O   HOH B 306      34.790  22.967  21.587  1.00  0.00      B    O  
ATOM    938  H1  HOH B 306      34.367  23.737  22.170  1.00  0.00      B    H  
ATOM    939  H2  HOH B 306      34.434  23.141  20.664  1.00  0.00      B    H  
ATOM    940  O   HOH B 307       2.344  25.929  -0.184  1.00  0.00      B    O  
ATOM    941  H1  HOH B 307       2.517  25.511   0.761  1.00  0.00      B    H  
ATOM    942  H2  HOH B 307       1.641  26.720  -0.161  1.00  0.00      B    H  
ATOM    943  O   HOH B 308      12.093  15.792  21.744  1.00  0.00      B    O  
ATOM    944  H1  HOH B 308      12.792  16.525  21.793  1.00  0.00      B    H  
ATOM    945  H2  HOH B 308      12.470  14.888  21.429  1.00  0.00      B    H  
ATOM    946  O   HOH B 309      24.226  34.002  35.348  1.00  0.00      B    O  
ATOM    947  H1  HOH B 309      24.633  34.336  36.182  1.00  0.00      B    H  
ATOM    948  H2  HOH B 309      23.628  33.232  35.546  1.00  0.00      B    H  
ATOM    949  O   HOH B 310      33.067  34.589  26.439  1.00  0.00      B    O  
ATOM    950  H1  HOH B 310      32.808  34.924  27.404  1.00  0.00      B    H  
ATOM    951  H2  HOH B 310      34.091  34.730  26.353  1.00  0.00      B    H  
ATOM    952  O   HOH B 311      24.956   1.390   1.336  1.00  0.00      B    O  
ATOM    953  H1  HOH B 311      24.652   1.222   2.279  1.00  0.00      B    H  
ATOM    954  H2  HOH B 311      25.747   2.041   1.355  1.00  0.00      B    H  
ATOM    955  O   HOH B 312      38.454   3.524  38.879  1.00  0.00      B    O  
ATOM    956  H1  HOH B 312      38.579   2.835  39.650  1.00  0.00      B    H  
ATOM    957  H2  HOH B 312      39.223   3.446  38.208  1.00  0.00      B    H  
ATOM    958  O   HOH B 313       9.774  17.572  13.331  1.00  0.00      B    O  
ATOM    959  H1  HOH B 313       9.454  17.482  14.266  1.00  0.00      B    H  
ATOM    960  H2  HOH B 313       9.989  16.641  12.930  1.00  0.00      B    H  
ATOM    961  O   HOH B 314       7.663  12.520  11.888  1.00  0.00      B    O  
ATOM    962  H1  HOH B 314       7.285  11.630  11.463  1.00  0.00      B    H  
ATOM    963  H2  HOH B 314       8.610  12.343  12.239  1.00  0.00      B    H  
ATOM    964  O   HOH B 315      21.425  11.303  13.189  1.00  0.00      B    O  
ATOM    965  H1  HOH B 315      20.691  10.733  13.508  1.00  0.00      B    H  
ATOM    966  H2  HOH B 315      21.737  11.872  13.960  1.00  0.00      B    H  
ATOM    967  O   HOH B 316       3.234   4.061  30.816  1.00  0.00      B    O  
ATOM    968  H1  HOH B 316       2.275   4.273  30.858  1.00  0.00      B    H  
ATOM    969  H2  HOH B 316       3.335   3.319  30.198  1.00  0.00      B    H  
ATOM    970  O   HOH B 317      21.901   1.246  20.994  1.00  0.00      B    O  
ATOM    971  H1  HOH B 317      22.061   0.366  21.371  1.00  0.00      B    H  
ATOM    972  H2  HOH B 317      21.932   1.983  21.730  1.00  0.00      B    H  
ATOM    973  O   HOH B 318      33.607  31.383  22.229  1.00  0.00      B    O  
ATOM    974  H1  HOH B 318      33.344  31.723  23.128  1.00  0.00      B    H  
ATOM    975  H2  HOH B 318      32.914  31.716  21.516  1.00  0.00      B    H  
ATOM    976  O   HOH B 319       5.860  24.398  21.928  1.00  0.00      B    O  
ATOM    977  H1  HOH B 319       4.928  24.182  22.282  1.00  0.00      B    H  
ATOM    978  H2  HOH B 319       5.833  23.914  21.019  1.00  0.00      B    H  
ATOM    979  O   HOH B 320       4.832   5.465  36.796  1.00  0.00      B    O  
ATOM    980  H1  HOH B 320       5.759   5.582  36.340  1.00  0.00      B    H  
ATOM    981  H2  HOH B 320       4.939   4.806  37.583  1.00  0.00      B    H  
ATOM    982  O   HOH B 321      10.393  35.959  23.270  1.00  0.00      B    O  
ATOM    983  H1  HOH B 321      10.440  35.888  22.296  1.00  0.00      B    H  
ATOM    984  H2  HOH B 321      10.805  35.174  23.714  1.00  0.00      B    H  
ATOM    985  O   HOH B 322      10.910  24.639  34.659  1.00  0.00      B    O  
ATOM    986  H1  HOH B 322      11.467  25.047  35.372  1.00  0.00      B    H  
ATOM    987  H2  HOH B 322      11.256  24.944  33.732  1.00  0.00      B    H  
ATOM    988  O   HOH B 323      16.305   7.353  14.928  1.00  0.00      B    O  
ATOM    989  H1  HOH B 323      16.434   6.434  15.405  1.00  0.00      B    H  
ATOM    990  H2  HOH B 323      16.142   8.054  15.658  1.00  0.00      B    H  
ATOM    991  O   HOH B 324      25.672   2.906   6.639  1.00  0.00      B    O  
ATOM    992  H1  HOH B 324      26.411   2.263   6.423  1.00  0.00      B    H  
ATOM    993  H2  HOH B 324      25.523   3.460   5.843  1.00  0.00      B    H  
ATOM    994  O   HOH B 325      22.137  21.991   7.782  1.00  0.00      B    O  
ATOM    995  H1  HOH B 325      21.255  22.371   8.158  1.00  0.00      B    H  
ATOM    996  H2  HOH B 325      22.242  21.010   8.059  1.00  0.00      B    H  
ATOM    997  O   HOH B 326      31.714  10.510  27.496  1.00  0.00      B    O  
ATOM    998  H1  HOH B 326      30.885  10.341  26.997  1.00  0.00      B    H  
ATOM    999  H2  HOH B 326      32.408   9.787  27.390  1.00  0.00      B    H  
ATOM   1000  O   HOH B 327       7.961  25.556  22.828  1.00  0.00      B    O  
ATOM   1001  H1  HOH B 327       7.239  24.836  22.570  1.00  0.00      B    H  
ATOM   1002  H2  HOH B 327       8.796  24.999  23.084  1.00  0.00      B    H  
ATOM   1003  O   HOH B 328      38.561  22.641  31.910  1.00  0.00      B    O  
ATOM   1004  H1  HOH B 328      37.652  22.625  32.364  1.00  0.00      B    H  
ATOM   1005  H2  HOH B 328      39.158  21.928  32.290  1.00  0.00      B    H  
ATOM   1006  O   HOH B 329      36.424   3.334  10.819  1.00  0.00      B    O  
ATOM   1007  H1  HOH B 329      36.838   4.252  10.682  1.00  0.00      B    H  
ATOM   1008  H2  HOH B 329      37.021   2.635  10.293  1.00  0.00      B    H  
ATOM   1009  O   HOH B 330      25.622  36.490   4.047  1.00  0.00      B    O  
ATOM   1010  H1  HOH B 330      26.453  37.016   3.910  1.00  0.00      B    H  
ATOM   1011  H2  HOH B 330      25.606  35.768   3.328  1.00  0.00      B    H  
ATOM   1012  O   HOH B 331       2.799  36.446  30.724  1.00  0.00      B    O  
ATOM   1013  H1  HOH B 331       3.402  35.858  31.270  1.00  0.00      B    H  
ATOM   1014  H2  HOH B 331       3.317  37.324  30.586  1.00  0.00      B    H  
ATOM   1015  O   HOH B 332      13.985  24.467  11.945  1.00  0.00      B    O  
ATOM   1016  H1  HOH B 332      14.753  24.138  12.426  1.00  0.00      B    H  
ATOM   1017  H2  HOH B 332      13.157  24.253  12.565  1.00  0.00      B    H  
ATOM   1018  O   HOH B 333       6.261  38.047   4.043  1.00  0.00      B    O  
ATOM   1019  H1  HOH B 333       6.436  38.834   4.657  1.00  0.00      B    H  
ATOM   1020  H2  HOH B 333       5.319  37.736   4.207  1.00  0.00      B    H  
ATOM   1021  O   HOH B 334      12.260  33.337  21.697  1.00  0.00      B    O  
ATOM   1022  H1  HOH B 334      11.341  33.644  21.871  1.00  0.00      B    H  
ATOM   1023  H2  HOH B 334      12.266  32.372  22.051  1.00  0.00      B    H  
ATOM   1024  O   HOH B 335      29.573   9.479  11.415  1.00  0.00      B    O  
ATOM   1025  H1  HOH B 335      30.296   8.918  11.734  1.00  0.00      B    H  
ATOM   1026  H2  HOH B 335      29.449   9.337  10.433  1.00  0.00      B    H  
ATOM   1027  O   HOH B 336       0.482   7.629  35.791  1.00  0.00      B    O  
ATOM   1028  H1  HOH B 336      -0.417   8.155  35.746  1.00  0.00      B    H  
ATOM   1029  H2  HOH B 336       0.663   7.189  34.881  1.00  0.00      B    H  
ATOM   1030  O   HOH B 337      35.525  24.008   4.712  1.00  0.00      B    O  
ATOM   1031  H1  HOH B 337      35.284  23.901   3.668  1.00  0.00      B    H  
ATOM   1032  H2  HOH B 337      34.740  24.510   5.142  1.00  0.00      B    H  
ATOM   1033  O   HOH B 338      20.777  38.069   5.582  1.00  0.00      B    O  
ATOM   1034  H1  HOH B 338      21.357  37.453   4.910  1.00  0.00      B    H  
ATOM   1035  H2  HOH B 338      19.884  37.562   5.702  1.00  0.00      B    H  
ATOM   1036  O   HOH B 339      18.581  19.536   0.089  1.00  0.00      B    O  
ATOM   1037  H1  HOH B 339      19.096  20.443   0.260  1.00  0.00      B    H  
ATOM   1038  H2  HOH B 339      18.400  19.143   1.008  1.00  0.00      B    H  
ATOM   1039  O   HOH B 340      24.101  14.987  14.071  1.00  0.00      B    O  
ATOM   1040  H1  HOH B 340      23.155  15.200  13.879  1.00  0.00      B    H  
ATOM   1041  H2  HOH B 340      24.173  14.011  14.011  1.00  0.00      B    H  
ATOM   1042  O   HOH B 341       3.840  13.400  20.636  1.00  0.00      B    O  
ATOM   1043  H1  HOH B 341       3.703  12.830  21.501  1.00  0.00      B    H  
ATOM   1044  H2  HOH B 341       2.986  13.808  20.342  1.00  0.00      B    H  
ATOM   1045  O   HOH B 342      17.070   8.243   7.388  1.00  0.00      B    O  
ATOM   1046  H1  HOH B 342      16.447   7.497   7.092  1.00  0.00      B    H  
ATOM   1047  H2  HOH B 342      16.620   8.893   7.971  1.00  0.00      B    H  
ATOM   1048  O   HOH B 343      14.405  14.322  19.254  1.00  0.00      B    O  
ATOM   1049  H1  HOH B 343      14.933  13.809  18.553  1.00  0.00      B    H  
ATOM   1050  H2  HOH B 343      13.451  14.176  19.036  1.00  0.00      B    H  
ATOM   1051  O   HOH B 344      10.147  12.485  35.038  1.00  0.00      B    O  
ATOM   1052  H1  HOH B 344       9.721  13.340  34.572  1.00  0.00      B    H  
ATOM   1053  H2  HOH B 344      10.025  12.582  36.058  1.00  0.00      B    H  
ATOM   1054  O   HOH B 345      32.221  17.480   0.814  1.00  0.00      B    O  
ATOM   1055  H1  HOH B 345      32.980  16.899   1.160  1.00  0.00      B    H  
ATOM   1056  H2  HOH B 345      32.055  18.244   1.410  1.00  0.00      B    H  
ATOM   1057  O   HOH B 346      19.472  27.587  38.017  1.00  0.00      B    O  
ATOM   1058  H1  HOH B 346      18.738  28.171  38.347  1.00  0.00      B    H  
ATOM   1059  H2  HOH B 346      19.354  26.635  38.274  1.00  0.00      B    H  
ATOM   1060  O   HOH B 347       5.387  30.863  34.963  1.00  0.00      B    O  
ATOM   1061  H1  HOH B 347       4.411  31.038  34.944  1.00  0.00      B    H  
ATOM   1062  H2  HOH B 347       5.556  29.939  34.660  1.00  0.00      B    H  
ATOM   1063  O   HOH B 348      23.358  25.576  32.834  1.00  0.00      B    O  
ATOM   1064  H1  HOH B 348      23.737  24.672  33.069  1.00  0.00      B    H  
ATOM   1065  H2  HOH B 348      23.450  26.137  33.667  1.00  0.00      B    H  
ATOM   1066  O   HOH B 349       5.228  17.439  17.967  1.00  0.00      B    O  
ATOM   1067  H1  HOH B 349       6.082  16.967  17.538  1.00  0.00      B    H  
ATOM   1068  H2  HOH B 349       5.484  17.588  18.951  1.00  0.00      B    H  
ATOM   1069  O   HOH B 350       8.370  31.019  14.459  1.00  0.00      B    O  
ATOM   1070  H1  HOH B 350       8.222  30.692  13.475  1.00  0.00      B    H  
ATOM   1071  H2  HOH B 350       8.536  30.192  15.029  1.00  0.00      B    H  
ATOM   1072  O   HOH B 351       5.282  38.849  36.771  1.00  0.00      B    O  
ATOM   1073  H1  HOH B 351       6.075  38.471  36.286  1.00  0.00      B    H  
ATOM   1074  H2  HOH B 351       4.880  39.583  36.155  1.00  0.00      B    H  
ATOM   1075  O   HOH B 352       0.677   0.867  32.201  1.00  0.00      B    O  
ATOM   1076  H1  HOH B 352       1.581   0.449  32.434  1.00  0.00      B    H  
ATOM   1077  H2  HOH B 352       0.717   1.861  32.495  1.00  0.00      B    H  
ATOM   1078  O   HOH B 353       9.174   3.112   5.038  1.00  0.00      B    O  
ATOM   1079  H1  HOH B 353       8.398   2.486   4.840  1.00  0.00      B    H  
ATOM   1080  H2  HOH B 353       9.197   3.298   6.027  1.00  0.00      B    H  
ATOM   1081  O   HOH B 354      21.368   3.907  16.323  1.00  0.00      B    O  
ATOM   1082  H1  HOH B 354      22.223   4.086  15.815  1.00  0.00      B    H  
ATOM   1083  H2  HOH B 354      21.535   3.211  17.071  1.00  0.00      B    H  
ATOM   1084  O   HOH B 355       4.070  16.397  37.007  1.00  0.00      B    O  
ATOM   1085  H1  HOH B 355       4.485  15.514  36.784  1.00  0.00      B    H  
ATOM   1086  H2  HOH B 355       4.767  17.045  37.433  1.00  0.00      B    H  
ATOM   1087  O   HOH B 356       3.898  24.508  11.518  1.00  0.00      B    O  
ATOM   1088  H1  HOH B 356       3.670  24.566  10.517  1.00  0.00      B    H  
ATOM   1089  H2  HOH B 356       4.472  23.656  11.678  1.00  0.00      B    H  
ATOM   1090  O   HOH B 357      25.161   5.573  12.253  1.00  0.00      B    O  
ATOM   1091  H1  HOH B 357      24.949   6.425  12.733  1.00  0.00      B    H  
ATOM   1092  H2  HOH B 357      26.092   5.539  11.963  1.00  0.00      B    H  
ATOM   1093  O   HOH B 358      14.929   9.948  24.202  1.00  0.00      B    O  
ATOM   1094  H1  HOH B 358      14.926   9.793  25.194  1.00  0.00      B    H  
ATOM   1095  H2  HOH B 358      15.470   9.240  23.787  1.00  0.00      B    H  
ATOM   1096  O   HOH B 359       1.573  16.352  39.192  1.00  0.00      B    O  
ATOM   1097  H1  HOH B 359       1.830  15.747  38.422  1.00  0.00      B    H  
ATOM   1098  H2  HOH B 359       2.344  16.809  39.593  1.00  0.00      B    H  
ATOM   1099  O   HOH B 360      25.907   3.283  30.348  1.00  0.00      B    O  
ATOM   1100  H1  HOH B 360      26.042   3.354  29.346  1.00  0.00      B    H  
ATOM   1101  H2  HOH B 360      25.505   4.178  30.608  1.00  0.00      B    H  
ATOM   1102  O   HOH B 361      11.489  17.813  28.651  1.00  0.00      B    O  
ATOM   1103  H1  HOH B 361      12.172  17.132  28.200  1.00  0.00      B    H  
ATOM   1104  H2  HOH B 361      10.930  17.256  29.239  1.00  0.00      B    H  
ATOM   1105  O   HOH B 362      13.243  28.263  29.205  1.00  0.00      B    O  
ATOM   1106  H1  HOH B 362      13.876  27.983  29.870  1.00  0.00      B    H  
ATOM   1107  H2  HOH B 362      12.502  27.575  29.183  1.00  0.00      B    H  
ATOM   1108  O   HOH B 363      17.997   9.165   0.417  1.00  0.00      B    O  
ATOM   1109  H1  HOH B 363      18.679   8.717  -0.090  1.00  0.00      B    H  
ATOM   1110  H2  HOH B 363      18.243   8.809   1.352  1.00  0.00      B    H  
ATOM   1111  O   HOH B 364      27.325  13.063   7.179  1.00  0.00      B    O  
ATOM   1112  H1  HOH B 364      26.918  12.838   6.351  1.00  0.00      B    H  
ATOM   1113  H2  HOH B 364      27.047  12.339   7.878  1.00  0.00      B    H  
ATOM   1114  O   HOH B 365      18.902  29.320  19.557  1.00  0.00      B    O  
ATOM   1115  H1  HOH B 365      18.889  28.573  20.187  1.00  0.00      B    H  
ATOM   1116  H2  HOH B 365      18.832  28.909  18.671  1.00  0.00      B    H  
ATOM   1117  O   HOH B 366       0.872  19.114  19.122  1.00  0.00      B    O  
ATOM   1118  H1  HOH B 366       0.395  19.835  18.568  1.00  0.00      B    H  
ATOM   1119  H2  HOH B 366       0.382  18.290  18.833  1.00  0.00      B    H  
ATOM   1120  O   HOH B 367       4.116   5.451  11.861  1.00  0.00      B    O  
ATOM   1121  H1  HOH B 367       3.722   4.613  12.104  1.00  0.00      B    H  
ATOM   1122  H2  HOH B 367       3.410   6.128  12.041  1.00  0.00      B    H  
ATOM   1123  O   HOH B 368      30.277   8.874   8.884  1.00  0.00      B    O  
ATOM   1124  H1  HOH B 368      29.473   9.051   8.285  1.00  0.00      B    H  
ATOM   1125  H2  HOH B 368      30.774   8.000   8.641  1.00  0.00      B    H  
ATOM   1126  O   HOH B 369      38.675   1.570  15.240  1.00  0.00      B    O  
ATOM   1127  H1  HOH B 369      39.335   1.408  14.521  1.00  0.00      B    H  
ATOM   1128  H2  HOH B 369      37.870   2.053  14.853  1.00  0.00      B    H  
ATOM   1129  O   HOH B 370      28.184  16.798  10.372  1.00  0.00      B    O  
ATOM   1130  H1  HOH B 370      28.291  16.912   9.355  1.00  0.00      B    H  
ATOM   1131  H2  HOH B 370      29.105  16.813  10.803  1.00  0.00      B    H  
ATOM   1132  O   HOH B 371      23.633  37.655  17.450  1.00  0.00      B    O  
ATOM   1133  H1  HOH B 371      23.394  36.716  17.628  1.00  0.00      B    H  
ATOM   1134  H2  HOH B 371      22.749  38.140  17.124  1.00  0.00      B    H  
ATOM   1135  O   HOH B 372      24.600  27.995   6.658  1.00  0.00      B    O  
ATOM   1136  H1  HOH B 372      25.231  28.647   7.028  1.00  0.00      B    H  
ATOM   1137  H2  HOH B 372      24.312  28.187   5.704  1.00  0.00      B    H  
ATOM   1138  O   HOH B 373      28.645  10.539  37.467  1.00  0.00      B    O  
ATOM   1139  H1  HOH B 373      29.271   9.719  37.351  1.00  0.00      B    H  
ATOM   1140  H2  HOH B 373      28.421  10.657  38.452  1.00  0.00      B    H  
ATOM   1141  O   HOH B 374      26.787  15.713   7.549  1.00  0.00      B    O  
ATOM   1142  H1  HOH B 374      25.863  15.921   7.945  1.00  0.00      B    H  
ATOM   1143  H2  HOH B 374      27.046  14.751   7.496  1.00  0.00      B    H  
ATOM   1144  O   HOH B 375      29.801  24.091  33.791  1.00  0.00      B    O  
ATOM   1145  H1  HOH B 375      29.653  23.248  34.368  1.00  0.00      B    H  
ATOM   1146  H2  HOH B 375      28.908  24.547  33.641  1.00  0.00      B    H  
ATOM   1147  O   HOH B 376      19.855  27.381  29.307  1.00  0.00      B    O  
ATOM   1148  H1  HOH B 376      19.059  26.746  29.449  1.00  0.00      B    H  
ATOM   1149  H2  HOH B 376      20.595  27.141  30.019  1.00  0.00      B    H  
ATOM   1150  O   HOH B 377       8.799  21.117  39.047  1.00  0.00      B    O  
ATOM   1151  H1  HOH B 377       9.696  21.510  39.284  1.00  0.00      B    H  
ATOM   1152  H2  HOH B 377       8.989  20.485  38.320  1.00  0.00      B    H  
ATOM   1153  O   HOH B 378       6.710   7.992  38.152  1.00  0.00      B    O  
ATOM   1154  H1  HOH B 378       6.848   7.221  37.504  1.00  0.00      B    H  
ATOM   1155  H2  HOH B 378       5.736   8.191  38.147  1.00  0.00      B    H  
ATOM   1156  O   HOH B 379      19.082   6.716   6.547  1.00  0.00      B    O  
ATOM   1157  H1  HOH B 379      19.794   7.076   7.120  1.00  0.00      B    H  
ATOM   1158  H2  HOH B 379      18.348   7.397   6.445  1.00  0.00      B    H  
ATOM   1159  O   HOH B 380      35.957  29.551   4.286  1.00  0.00      B    O  
ATOM   1160  H1  HOH B 380      35.901  29.484   5.308  1.00  0.00      B    H  
ATOM   1161  H2  HOH B 380      35.995  30.587   4.050  1.00  0.00      B    H  
ATOM   1162  O   HOH B 381      29.141  21.786   1.073  1.00  0.00      B    O  
ATOM   1163  H1  HOH B 381      28.436  21.967   1.826  1.00  0.00      B    H  
ATOM   1164  H2  HOH B 381      29.620  22.674   0.852  1.00  0.00      B    H  
ATOM   1165  O   HOH B 382      12.376  31.895   0.064  1.00  0.00      B    O  
ATOM   1166  H1  HOH B 382      12.081  31.241   0.790  1.00  0.00      B    H  
ATOM   1167  H2  HOH B 382      12.000  32.859   0.204  1.00  0.00      B    H  
ATOM   1168  O   HOH B 383      14.016  15.281  11.318  1.00  0.00      B    O  
ATOM   1169  H1  HOH B 383      14.098  14.487  11.953  1.00  0.00      B    H  
ATOM   1170  H2  HOH B 383      14.755  15.999  11.326  1.00  0.00      B    H  
ATOM   1171  O   HOH B 384      10.155  17.214   7.473  1.00  0.00      B    O  
ATOM   1172  H1  HOH B 384      10.621  16.315   7.364  1.00  0.00      B    H  
ATOM   1173  H2  HOH B 384       9.815  17.416   6.578  1.00  0.00      B    H  
ATOM   1174  O   HOH B 385      19.975  31.233  15.009  1.00  0.00      B    O  
ATOM   1175  H1  HOH B 385      19.771  30.522  14.307  1.00  0.00      B    H  
ATOM   1176  H2  HOH B 385      20.246  30.669  15.846  1.00  0.00      B    H  
ATOM   1177  O   HOH B 386      11.014  19.925  32.687  1.00  0.00      B    O  
ATOM   1178  H1  HOH B 386      10.705  20.321  33.584  1.00  0.00      B    H  
ATOM   1179  H2  HOH B 386      11.942  19.568  32.708  1.00  0.00      B    H  
ATOM   1180  O   HOH B 387      36.296  34.803  29.845  1.00  0.00      B    O  
ATOM   1181  H1  HOH B 387      36.446  34.248  30.650  1.00  0.00      B    H  
ATOM   1182  H2  HOH B 387      35.381  35.191  29.887  1.00  0.00      B    H  
ATOM   1183  O   HOH B 388      28.683  19.239  35.917  1.00  0.00      B    O  
ATOM   1184  H1  HOH B 388      28.504  18.326  36.282  1.00  0.00      B    H  
ATOM   1185  H2  HOH B 388      28.225  19.258  35.051  1.00  0.00      B    H  
ATOM   1186  O   HOH B 389      37.479  25.534   0.878  1.00  0.00      B    O  
ATOM   1187  H1  HOH B 389      37.127  24.857   1.540  1.00  0.00      B    H  
ATOM   1188  H2  HOH B 389      38.193  26.098   1.400  1.00  0.00      B    H  
ATOM   1189  O   HOH B 390      33.533  13.899  39.443  1.00  0.00      B    O  
ATOM   1190  H1  HOH B 390      32.823  13.688  38.755  1.00  0.00      B    H  
ATOM   1191  H2  HOH B 390      34.452  13.906  38.946  1.00  0.00      B    H  
ATOM   1192  O   HOH B 391       9.380  23.895  13.265  1.00  0.00      B    O  
ATOM   1193  H1  HOH B 391       8.868  23.887  14.118  1.00  0.00      B    H  
ATOM   1194  H2  HOH B 391       8.916  23.104  12.808  1.00  0.00      B    H  
ATOM   1195  O   HOH B 392       6.144  19.012  14.670  1.00  0.00      B    O  
ATOM   1196  H1  HOH B 392       5.329  18.438  14.966  1.00  0.00      B    H  
ATOM   1197  H2  HOH B 392       6.780  19.187  15.411  1.00  0.00      B    H  
ATOM   1198  O   HOH B 393      13.208   7.858   0.381  1.00  0.00      B    O  
ATOM   1199  H1  HOH B 393      12.544   8.349   0.961  1.00  0.00      B    H  
ATOM   1200  H2  HOH B 393      14.054   7.809   0.908  1.00  0.00      B    H  
ATOM   1201  O   HOH B 394       1.162  28.282  25.396  1.00  0.00      B    O  
ATOM   1202  H1  HOH B 394       0.820  29.142  24.893  1.00  0.00      B    H  
ATOM   1203  H2  HOH B 394       1.391  28.526  26.407  1.00  0.00      B    H  
ATOM   1204  O   HOH B 395       7.954  27.827  14.876  1.00  0.00      B    O  
ATOM   1205  H1  HOH B 395       7.977  27.492  13.904  1.00  0.00      B    H  
ATOM   1206  H2  HOH B 395       8.801  27.549  15.309  1.00  0.00      B    H  
ATOM   1207  O   HOH B 396      31.998  33.259  11.363  1.00  0.00      B    O  
ATOM   1208  H1  HOH B 396      32.164  33.984  12.017  1.00  0.00      B    H  
ATOM   1209  H2  HOH B 396      32.353  33.635  10.518  1.00  0.00      B    H  
ATOM   1210  O   HOH B 397      28.313  23.438  31.026  1.00  0.00      B    O  
ATOM   1211  H1  HOH B 397      28.944  22.686  31.344  1.00  0.00      B    H  
ATOM   1212  H2  HOH B 397      27.307  23.112  31.149  1.00  0.00      B    H  
ATOM   1213  O   HOH B 398      11.195   2.687  15.957  1.00  0.00      B    O  
ATOM   1214  H1  HOH B 398      11.623   3.221  16.685  1.00  0.00      B    H  
ATOM   1215  H2  HOH B 398      11.958   2.113  15.665  1.00  0.00      B    H  
ATOM   1216  O   HOH B 399       6.274  14.848  21.273  1.00  0.00      B    O  
ATOM   1217  H1  HOH B 399       6.874  14.362  20.640  1.00  0.00      B    H  
ATOM   1218  H2  HOH B 399       5.340  14.384  21.176  1.00  0.00      B    H  
ATOM   1219  O   HOH B 400      27.267  28.251  28.067  1.00  0.00      B    O  
ATOM   1220  H1  HOH B 400      28.048  27.926  28.611  1.00  0.00      B    H  
ATOM   1221  H2  HOH B 400      26.461  28.456  28.648  1.00  0.00      B    H  
ATOM   1222  O   HOH B 401      31.905  17.379  22.970  1.00  0.00      B    O  
ATOM   1223  H1  HOH B 401      31.670  17.958  22.137  1.00  0.00      B    H  
ATOM   1224  H2  HOH B 401      31.511  17.870  23.714  1.00  0.00      B    H  
ATOM   1225  O   HOH B 402      10.332  21.386  34.999  1.00  0.00      B    O  
ATOM   1226  H1  HOH B 402      10.463  22.406  34.870  1.00  0.00      B    H  
ATOM   1227  H2  HOH B 402       9.345  21.160  34.899  1.00  0.00      B    H  
ATOM   1228  O   HOH B 403      20.828  16.493  24.059  1.00  0.00      B    O  
ATOM   1229  H1  HOH B 403      20.384  16.305  24.954  1.00  0.00      B    H  
ATOM   1230  H2  HOH B 403      21.580  15.797  23.955  1.00  0.00      B    H  
ATOM   1231  O   HOH B 404       4.783  34.613  23.263  1.00  0.00      B    O  
ATOM   1232  H1  HOH B 404       4.799  33.696  22.783  1.00  0.00      B    H  
ATOM   1233  H2  HOH B 404       5.742  34.795  23.471  1.00  0.00      B    H  
ATOM   1234  O   HOH B 405      23.142  18.745  21.450  1.00  0.00      B    O  
ATOM   1235  H1  HOH B 405      22.237  18.808  21.971  1.00  0.00      B    H  
ATOM   1236  H2  HOH B 405      23.173  19.591  20.872  1.00  0.00      B    H  
ATOM   1237  O   HOH B 406       1.673  27.845   6.629  1.00  0.00      B    O  
ATOM   1238  H1  HOH B 406       2.035  27.903   5.659  1.00  0.00      B    H  
ATOM   1239  H2  HOH B 406       0.812  28.350   6.712  1.00  0.00      B    H  
ATOM   1240  O   HOH B 407      38.063  30.992  14.051  1.00  0.00      B    O  
ATOM   1241  H1  HOH B 407      37.308  31.521  13.720  1.00  0.00      B    H  
ATOM   1242  H2  HOH B 407      38.922  31.360  13.556  1.00  0.00      B    H  
ATOM   1243  O   HOH B 408      26.765   6.926  29.880  1.00  0.00      B    O  
ATOM   1244  H1  HOH B 408      27.654   7.201  30.289  1.00  0.00      B    H  
ATOM   1245  H2  HOH B 408      26.310   7.753  29.549  1.00  0.00      B    H  
ATOM   1246  O   HOH B 409      31.166  24.576  19.191  1.00  0.00      B    O  
ATOM   1247  H1  HOH B 409      31.370  23.688  18.612  1.00  0.00      B    H  
ATOM   1248  H2  HOH B 409      30.404  25.073  18.672  1.00  0.00      B    H  
ATOM   1249  O   HOH B 410       4.237  18.982  22.087  1.00  0.00      B    O  
ATOM   1250  H1  HOH B 410       3.272  18.680  22.290  1.00  0.00      B    H  
ATOM   1251  H2  HOH B 410       4.846  18.922  22.907  1.00  0.00      B    H  
ATOM   1252  O   HOH B 411      28.949   0.883  25.592  1.00  0.00      B    O  
ATOM   1253  H1  HOH B 411      29.876   0.555  25.380  1.00  0.00      B    H  
ATOM   1254  H2  HOH B 411      28.857   1.177  26.598  1.00  0.00      B    H  
ATOM   1255  O   HOH B 412      22.066  18.962  29.546  1.00  0.00      B    O  
ATOM   1256  H1  HOH B 412      22.161  19.058  30.522  1.00  0.00      B    H  
ATOM   1257  H2  HOH B 412      21.090  18.963  29.276  1.00  0.00      B    H  
ATOM   1258  O   HOH B 413      33.816   6.819   8.755  1.00  0.00      B    O  
ATOM   1259  H1  HOH B 413      33.969   6.475   9.718  1.00  0.00      B    H  
ATOM   1260  H2  HOH B 413      34.571   6.433   8.182  1.00  0.00      B    H  
ATOM   1261  O   HOH B 414       8.768  18.693   2.610  1.00  0.00      B    O  
ATOM   1262  H1  HOH B 414       7.947  18.444   2.038  1.00  0.00      B    H  
ATOM   1263  H2  HOH B 414       9.508  18.194   2.156  1.00  0.00      B    H  
ATOM   1264  O   HOH B 415      29.483  31.182   8.889  1.00  0.00      B    O  
ATOM   1265  H1  HOH B 415      28.809  30.465   9.119  1.00  0.00      B    H  
ATOM   1266  H2  HOH B 415      30.390  30.780   9.121  1.00  0.00      B    H  
ATOM   1267  O   HOH B 416      37.634   9.650  12.032  1.00  0.00      B    O  
ATOM   1268  H1  HOH B 416      38.000   9.697  11.119  1.00  0.00      B    H  
ATOM   1269  H2  HOH B 416      36.958   8.858  12.078  1.00  0.00      B    H  
ATOM   1270  O   HOH B 417      13.891  32.549  13.128  1.00  0.00      B    O  
ATOM   1271  H1  HOH B 417      13.606  32.148  12.250  1.00  0.00      B    H  
ATOM   1272  H2  HOH B 417      13.433  32.039  13.821  1.00  0.00      B    H  
ATOM   1273  O   HOH B 418      34.476  16.636  24.227  1.00  0.00      B    O  
ATOM   1274  H1  HOH B 418      34.818  16.731  23.276  1.00  0.00      B    H  
ATOM   1275  H2  HOH B 418      33.463  16.690  24.206  1.00  0.00      B    H  
ATOM   1276  O   HOH B 419      15.665  31.140   1.336  1.00  0.00      B    O  
ATOM   1277  H1  HOH B 419      15.116  31.568   0.612  1.00  0.00      B    H  
ATOM   1278  H2  HOH B 419      15.747  31.723   2.142  1.00  0.00      B    H  
ATOM   1279  O   HOH B 420      30.170   9.422   0.869  1.00  0.00      B    O  
ATOM   1280  H1  HOH B 420      30.310   9.286  -0.115  1.00  0.00      B    H  
ATOM   1281  H2  HOH B 420      31.072   9.918   1.180  1.00  0.00      B    H  
ATOM   1282  O   HOH B 421       5.015  11.415  23.031  1.00  0.00      B    O  
ATOM   1283  H1  HOH B 421       4.751  10.481  23.217  1.00  0.00      B    H  
ATOM   1284  H2  HOH B 421       5.650  11.431  22.284  1.00  0.00      B    H  
ATOM   1285  O   HOH B 422      32.019  19.815  17.146  1.00  0.00      B    O  
ATOM   1286  H1  HOH B 422      31.829  20.828  17.320  1.00  0.00      B    H  
ATOM   1287  H2  HOH B 422      32.951  19.665  17.465  1.00  0.00      B    H  
ATOM   1288  O   HOH B 423      31.297  24.956  29.640  1.00  0.00      B    O  
ATOM   1289  H1  HOH B 423      30.842  24.053  29.415  1.00  0.00      B    H  
ATOM   1290  H2  HOH B 423      31.316  24.955  30.682  1.00  0.00      B    H  
ATOM   1291  O   HOH B 424      36.699  30.379   1.143  1.00  0.00      B    O  
ATOM   1292  H1  HOH B 424      36.737  29.469   1.561  1.00  0.00      B    H  
ATOM   1293  H2  HOH B 424      37.599  30.879   1.164  1.00  0.00      B    H  
ATOM   1294  O   HOH B 425       5.729  25.524  17.177  1.00  0.00      B    O  
ATOM   1295  H1  HOH B 425       6.552  25.887  17.681  1.00  0.00      B    H  
ATOM   1296  H2  HOH B 425       5.817  24.546  16.930  1.00  0.00      B    H  
ATOM   1297  O   HOH B 426      13.252   4.075  25.701  1.00  0.00      B    O  
ATOM   1298  H1  HOH B 426      13.419   3.072  25.716  1.00  0.00      B    H  
ATOM   1299  H2  HOH B 426      13.862   4.425  24.966  1.00  0.00      B    H  
ATOM   1300  O   HOH B 427       8.947  15.668  26.682  1.00  0.00      B    O  
ATOM   1301  H1  HOH B 427       9.915  15.245  26.545  1.00  0.00      B    H  
ATOM   1302  H2  HOH B 427       8.301  15.202  26.066  1.00  0.00      B    H  
ATOM   1303  O   HOH B 428      35.192   1.995  15.169  1.00  0.00      B    O  
ATOM   1304  H1  HOH B 428      35.676   2.661  14.606  1.00  0.00      B    H  
ATOM   1305  H2  HOH B 428      34.838   1.212  14.622  1.00  0.00      B    H  
ATOM   1306  O   HOH B 429      29.180   6.876   1.376  1.00  0.00      B    O  
ATOM   1307  H1  HOH B 429      28.289   6.851   1.898  1.00  0.00      B    H  
ATOM   1308  H2  HOH B 429      29.319   7.868   1.097  1.00  0.00      B    H  
ATOM   1309  O   HOH B 430      35.176   2.032   6.538  1.00  0.00      B    O  
ATOM   1310  H1  HOH B 430      34.455   1.888   7.277  1.00  0.00      B    H  
ATOM   1311  H2  HOH B 430      35.887   1.307   6.722  1.00  0.00      B    H  
ATOM   1312  O   HOH B 431       6.287   3.207  25.790  1.00  0.00      B    O  
ATOM   1313  H1  HOH B 431       6.133   3.448  24.826  1.00  0.00      B    H  
ATOM   1314  H2  HOH B 431       7.194   2.772  25.763  1.00  0.00      B    H  
ATOM   1315  O   HOH B 432      33.276  21.044   2.782  1.00  0.00      B    O  
ATOM   1316  H1  HOH B 432      32.937  21.572   2.000  1.00  0.00      B    H  
ATOM   1317  H2  HOH B 432      34.112  20.566   2.491  1.00  0.00      B    H  
ATOM   1318  O   HOH B 433       8.039  18.017  36.525  1.00  0.00      B    O  
ATOM   1319  H1  HOH B 433       7.352  17.543  36.000  1.00  0.00      B    H  
ATOM   1320  H2  HOH B 433       8.352  17.310  37.223  1.00  0.00      B    H  
ATOM   1321  O   HOH B 434      37.165   7.991  31.216  1.00  0.00      B    O  
ATOM   1322  H1  HOH B 434      37.165   8.984  31.361  1.00  0.00      B    H  
ATOM   1323  H2  HOH B 434      36.254   7.641  31.667  1.00  0.00      B    H  
ATOM   1324  O   HOH B 435       4.243  10.335   2.659  1.00  0.00      B    O  
ATOM   1325  H1  HOH B 435       5.204  10.137   2.442  1.00  0.00      B    H  
ATOM   1326  H2  HOH B 435       4.171  11.029   3.397  1.00  0.00      B    H  
ATOM   1327  O   HOH B 436      11.376  22.351  10.206  1.00  0.00      B    O  
ATOM   1328  H1  HOH B 436      11.618  21.713  10.908  1.00  0.00      B    H  
ATOM   1329  H2  HOH B 436      11.140  21.812   9.386  1.00  0.00      B    H  
ATOM   1330  O   HOH B 437      23.170  30.973  35.690  1.00  0.00      B    O  
ATOM   1331  H1  HOH B 437      23.618  30.670  34.811  1.00  0.00      B    H  
ATOM   1332  H2  HOH B 437      22.198  31.139  35.475  1.00  0.00      B    H  
ATOM   1333  O   HOH B 438       4.309  13.512  24.461  1.00  0.00      B    O  
ATOM   1334  H1  HOH B 438       4.728  12.687  24.004  1.00  0.00      B    H  
ATOM   1335  H2  HOH B 438       4.278  13.351  25.447  1.00  0.00      B    H  
ATOM   1336  O   HOH B 439      35.889  26.756  29.666  1.00  0.00      B    O  
ATOM   1337  H1  HOH B 439      36.136  25.954  30.203  1.00  0.00      B    H  
ATOM   1338  H2  HOH B 439      34.885  27.020  29.836  1.00  0.00      B    H  
ATOM   1339  O   HOH B 440      17.970  35.966  24.008  1.00  0.00      B    O  
ATOM   1340  H1  HOH B 440      18.229  35.350  24.776  1.00  0.00      B    H  
ATOM   1341  H2  HOH B 440      18.323  35.507  23.149  1.00  0.00      B    H  
ATOM   1342  O   HOH B 441      23.663  11.784   6.639  1.00  0.00      B    O  
ATOM   1343  H1  HOH B 441      24.491  11.881   6.065  1.00  0.00      B    H  
ATOM   1344  H2  HOH B 441      23.743  10.918   7.162  1.00  0.00      B    H  
ATOM   1345  O   HOH B 442       3.883   4.079   7.663  1.00  0.00      B    O  
ATOM   1346  H1  HOH B 442       2.774   4.181   7.755  1.00  0.00      B    H  
ATOM   1347  H2  HOH B 442       4.188   4.867   7.018  1.00  0.00      B    H  
ATOM   1348  O   HOH B 443      19.110   5.122   0.809  1.00  0.00      B    O  
ATOM   1349  H1  HOH B 443      18.864   4.671   1.662  1.00  0.00      B    H  
ATOM   1350  H2  HOH B 443      18.698   4.499   0.134  1.00  0.00      B    H  
ATOM   1351  O   HOH B 444      23.466  32.888   9.025  1.00  0.00      B    O  
ATOM   1352  H1  HOH B 444      24.178  33.549   8.766  1.00  0.00      B    H  
ATOM   1353  H2  HOH B 444      23.073  33.221   9.911  1.00  0.00      B    H  
ATOM   1354  O   HOH B 445      33.019  22.550  34.106  1.00  0.00      B    O  
ATOM   1355  H1  HOH B 445      32.129  22.436  33.618  1.00  0.00      B    H  
ATOM   1356  H2  HOH B 445      32.882  22.434  35.133  1.00  0.00      B    H  
ATOM   1357  O   HOH B 446      14.654   5.148  22.977  1.00  0.00      B    O  
ATOM   1358  H1  HOH B 446      13.782   5.602  22.781  1.00  0.00      B    H  
ATOM   1359  H2  HOH B 446      15.315   4.991  22.192  1.00  0.00      B    H  
ATOM   1360  O   HOH B 447      26.239  20.244   0.799  1.00  0.00      B    O  
ATOM   1361  H1  HOH B 447      26.236  20.559   1.760  1.00  0.00      B    H  
ATOM   1362  H2  HOH B 447      26.140  21.075   0.197  1.00  0.00      B    H  
ATOM   1363  O   HOH B 448      24.519  18.682  38.200  1.00  0.00      B    O  
ATOM   1364  H1  HOH B 448      23.984  18.155  38.953  1.00  0.00      B    H  
ATOM   1365  H2  HOH B 448      25.289  19.137  38.703  1.00  0.00      B    H  
ATOM   1366  O   HOH B 449      10.274   9.409  10.565  1.00  0.00      B    O  
ATOM   1367  H1  HOH B 449      10.577   8.465  10.793  1.00  0.00      B    H  
ATOM   1368  H2  HOH B 449      10.679   9.651   9.649  1.00  0.00      B    H  
ATOM   1369  O   HOH B 450      15.939  34.456  13.508  1.00  0.00      B    O  
ATOM   1370  H1  HOH B 450      16.785  34.063  13.856  1.00  0.00      B    H  
ATOM   1371  H2  HOH B 450      15.320  33.668  13.576  1.00  0.00      B    H  
ATOM   1372  O   HOH B 451       1.788  35.547   2.471  1.00  0.00      B    O  
ATOM   1373  H1  HOH B 451       2.640  34.973   2.458  1.00  0.00      B    H  
ATOM   1374  H2  HOH B 451       1.670  35.827   1.539  1.00  0.00      B    H  
ATOM   1375  O   HOH B 452      16.962  38.332  20.197  1.00  0.00      B    O  
ATOM   1376  H1  HOH B 452      16.019  37.978  20.017  1.00  0.00      B    H  
ATOM   1377  H2  HOH B 452      17.556  37.447  20.256  1.00  0.00      B    H  
ATOM   1378  O   HOH B 453      27.885   4.941   4.198  1.00  0.00      B    O  
ATOM   1379  H1  HOH B 453      28.814   5.281   4.323  1.00  0.00      B    H  
ATOM   1380  H2  HOH B 453      27.990   3.953   4.188  1.00  0.00      B    H  
ATOM   1381  O   HOH B 454      28.813   7.842  31.259  1.00  0.00      B    O  
ATOM   1382  H1  HOH B 454      29.789   7.645  31.236  1.00  0.00      B    H  
ATOM   1383  H2  HOH B 454      28.641   8.719  30.795  1.00  0.00      B    H  
ATOM   1384  O   HOH B 455      11.609   7.034  10.889  1.00  0.00      B    O  
ATOM   1385  H1  HOH B 455      12.608   6.923  10.967  1.00  0.00      B    H  
ATOM   1386  H2  HOH B 455      11.177   6.319  11.460  1.00  0.00      B    H  
ATOM   1387  O   HOH B 456      36.200   8.257  16.589  1.00  0.00      B    O  
ATOM   1388  H1  HOH B 456      36.032   9.208  16.243  1.00  0.00      B    H  
ATOM   1389  H2  HOH B 456      37.201   8.006  16.450  1.00  0.00      B    H  
ATOM   1390  O   HOH B 457       2.700  20.261  11.288  1.00  0.00      B    O  
ATOM   1391  H1  HOH B 457       2.895  19.260  11.000  1.00  0.00      B    H  
ATOM   1392  H2  HOH B 457       3.514  20.575  11.774  1.00  0.00      B    H  
ATOM   1393  O   HOH B 458       6.716  18.177   0.752  1.00  0.00      B    O  
ATOM   1394  H1  HOH B 458       6.360  18.929   0.200  1.00  0.00      B    H  
ATOM   1395  H2  HOH B 458       7.139  17.477   0.071  1.00  0.00      B    H  
ATOM   1396  O   HOH B 459       4.294   2.848  19.354  1.00  0.00      B    O  
ATOM   1397  H1  HOH B 459       3.355   3.025  19.097  1.00  0.00      B    H  
ATOM   1398  H2  HOH B 459       4.909   3.162  18.642  1.00  0.00      B    H  
ATOM   1399  O   HOH B 460      27.883  25.597   7.038  1.00  0.00      B    O  
ATOM   1400  H1  HOH B 460      27.080  25.928   7.524  1.00  0.00      B    H  
ATOM   1401  H2  HOH B 460      27.587  24.706   6.590  1.00  0.00      B    H  
ATOM   1402  O   HOH B 461      14.912  14.287  29.014  1.00  0.00      B    O  
ATOM   1403  H1  HOH B 461      15.071  13.338  29.307  1.00  0.00      B    H  
ATOM   1404  H2  HOH B 461      15.645  14.813  29.414  1.00  0.00      B    H  
ATOM   1405  O   HOH B 462      26.063  22.609  31.546  1.00  0.00      B    O  
ATOM   1406  H1  HOH B 462      25.101  22.816  31.685  1.00  0.00      B    H  
ATOM   1407  H2  HOH B 462      26.076  21.610  31.226  1.00  0.00      B    H  
ATOM   1408  O   HOH B 463      30.014   3.404  37.571  1.00  0.00      B    O  
ATOM   1409  H1  HOH B 463      29.262   2.915  37.089  1.00  0.00      B    H  
ATOM   1410  H2  HOH B 463      30.910   2.901  37.394  1.00  0.00      B    H  
ATOM   1411  O   HOH B 464      21.663  12.705  22.272  1.00  0.00      B    O  
ATOM   1412  H1  HOH B 464      20.796  12.388  21.900  1.00  0.00      B    H  
ATOM   1413  H2  HOH B 464      21.785  12.243  23.156  1.00  0.00      B    H  
ATOM   1414  O   HOH B 465       4.157  18.545   1.484  1.00  0.00      B    O  
ATOM   1415  H1  HOH B 465       5.140  18.520   1.223  1.00  0.00      B    H  
ATOM   1416  H2  HOH B 465       3.686  19.277   0.908  1.00  0.00      B    H  
ATOM   1417  O   HOH B 466      19.359  13.681  15.528  1.00  0.00      B    O  
ATOM   1418  H1  HOH B 466      19.981  13.079  16.036  1.00  0.00      B    H  
ATOM   1419  H2  HOH B 466      18.941  13.104  14.755  1.00  0.00      B    H  
ATOM   1420  O   HOH B 467       7.662  19.633  19.636  1.00  0.00      B    O  
ATOM   1421  H1  HOH B 467       6.963  19.012  20.006  1.00  0.00      B    H  
ATOM   1422  H2  HOH B 467       8.574  19.235  19.852  1.00  0.00      B    H  
ATOM   1423  O   HOH B 468       3.230  35.128  25.817  1.00  0.00      B    O  
ATOM   1424  H1  HOH B 468       2.720  35.837  26.322  1.00  0.00      B    H  
ATOM   1425  H2  HOH B 468       4.035  35.572  25.337  1.00  0.00      B    H  
ATOM   1426  O   HOH B 469      32.932  26.195   1.186  1.00  0.00      B    O  
ATOM   1427  H1  HOH B 469      33.576  26.250   1.959  1.00  0.00      B    H  
ATOM   1428  H2  HOH B 469      32.530  27.109   1.174  1.00  0.00      B    H  
ATOM   1429  O   HOH B 470      23.541  22.130  19.085  1.00  0.00      B    O  
ATOM   1430  H1  HOH B 470      23.939  22.641  19.883  1.00  0.00      B    H  
ATOM   1431  H2  HOH B 470      24.319  21.463  18.807  1.00  0.00      B    H  
ATOM   1432  O   HOH B 471      26.144  33.839  33.428  1.00  0.00      B    O  
ATOM   1433  H1  HOH B 471      26.040  34.660  32.774  1.00  0.00      B    H  
ATOM   1434  H2  HOH B 471      25.358  33.813  34.073  1.00  0.00      B    H  
ATOM   1435  O   HOH B 472       8.990  37.520   9.624  1.00  0.00      B    O  
ATOM   1436  H1  HOH B 472       9.014  37.435  10.654  1.00  0.00      B    H  
ATOM   1437  H2  HOH B 472       9.700  36.847   9.282  1.00  0.00      B    H  
ATOM   1438  O   HOH B 473      10.233  36.735  26.923  1.00  0.00      B    O  
ATOM   1439  H1  HOH B 473      10.356  36.365  25.995  1.00  0.00      B    H  
ATOM   1440  H2  HOH B 473      11.071  37.067  27.293  1.00  0.00      B    H  
ATOM   1441  O   HOH B 474      27.717  29.620  23.326  1.00  0.00      B    O  
ATOM   1442  H1  HOH B 474      28.583  29.956  22.881  1.00  0.00      B    H  
ATOM   1443  H2  HOH B 474      27.954  29.491  24.259  1.00  0.00      B    H  
ATOM   1444  O   HOH B 475      11.346  34.712   3.132  1.00  0.00      B    O  
ATOM   1445  H1  HOH B 475      11.484  34.838   2.091  1.00  0.00      B    H  
ATOM   1446  H2  HOH B 475      10.367  34.614   3.223  1.00  0.00      B    H  
ATOM   1447  O   HOH B 476       3.330  26.825  18.616  1.00  0.00      B    O  
ATOM   1448  H1  HOH B 476       4.319  27.014  18.513  1.00  0.00      B    H  
ATOM   1449  H2  HOH B 476       3.259  25.770  18.499  1.00  0.00      B    H  
ATOM   1450  O   HOH B 477      11.211  22.293   0.029  1.00  0.00      B    O  
ATOM   1451  H1  HOH B 477      11.494  22.911   0.817  1.00  0.00      B    H  
ATOM   1452  H2  HOH B 477      12.086  22.012  -0.393  1.00  0.00      B    H  
ATOM   1453  O   HOH B 478      16.735  12.849  36.438  1.00  0.00      B    O  
ATOM   1454  H1  HOH B 478      16.854  12.591  37.392  1.00  0.00      B    H  
ATOM   1455  H2  HOH B 478      15.824  12.571  36.124  1.00  0.00      B    H  
ATOM   1456  O   HOH B 479      23.014  14.090  18.081  1.00  0.00      B    O  
ATOM   1457  H1  HOH B 479      22.516  14.048  18.974  1.00  0.00      B    H  
ATOM   1458  H2  HOH B 479      23.016  15.074  17.792  1.00  0.00      B    H  
ATOM   1459  O   HOH B 480       8.283   3.847  31.069  1.00  0.00      B    O  
ATOM   1460  H1  HOH B 480       8.148   3.520  30.095  1.00  0.00      B    H  
ATOM   1461  H2  HOH B 480       9.191   3.521  31.456  1.00  0.00      B    H  
ATOM   1462  O   HOH B 481       8.287  13.087  16.389  1.00  0.00      B    O  
ATOM   1463  H1  HOH B 481       8.752  13.649  15.671  1.00  0.00      B    H  
ATOM   1464  H2  HOH B 481       8.892  12.282  16.560  1.00  0.00      B    H  
ATOM   1465  O   HOH B 482       0.193  31.546   1.342  1.00  0.00      B    O  
ATOM   1466  H1  HOH B 482       0.637  31.775   0.421  1.00  0.00      B    H  
ATOM   1467  H2  HOH B 482       0.842  30.921   1.866  1.00  0.00      B    H  
ATOM   1468  O   HOH B 483      16.232  29.864  14.649  1.00  0.00      B    O  
ATOM   1469  H1  HOH B 483      17.095  29.626  14.121  1.00  0.00      B    H  
ATOM   1470  H2  HOH B 483      15.541  30.103  13.935  1.00  0.00      B    H  
ATOM   1471  O   HOH B 484      15.357   2.489  17.812  1.00  0.00      B    O  
ATOM   1472  H1  HOH B 484      16.305   2.065  17.974  1.00  0.00      B    H  
ATOM   1473  H2  HOH B 484      14.855   2.097  18.569  1.00  0.00      B    H  
ATOM   1474  O   HOH B 485      19.402  19.402   9.541  1.00  0.00      B    O  
ATOM   1475  H1  HOH B 485      19.593  19.168  10.477  1.00  0.00      B    H  
ATOM   1476  H2  HOH B 485      18.690  18.809   9.294  1.00  0.00      B    H  
ATOM   1477  O   HOH B 486      32.102  15.523  35.654  1.00  0.00      B    O  
ATOM   1478  H1  HOH B 486      32.429  16.272  36.275  1.00  0.00      B    H  
ATOM   1479  H2  HOH B 486      31.307  15.883  35.154  1.00  0.00      B    H  
ATOM   1480  O   HOH B 487      17.205  32.492  37.484  1.00  0.00      B    O  
ATOM   1481  H1  HOH B 487      16.449  31.926  37.182  1.00  0.00      B    H  
ATOM   1482  H2  HOH B 487      16.848  32.994  38.258  1.00  0.00      B    H  
ATOM   1483  O   HOH B 488      24.631   1.047  31.253  1.00  0.00      B    O  
ATOM   1484  H1  HOH B 488      25.278   0.417  31.700  1.00  0.00      B    H  
ATOM   1485  H2  HOH B 488      25.177   1.778  30.815  1.00  0.00      B    H  
ATOM   1486  O   HOH B 489      37.964  21.232   4.675  1.00  0.00      B    O  
ATOM   1487  H1  HOH B 489      38.887  21.323   4.956  1.00  0.00      B    H  
ATOM   1488  H2  HOH B 489      37.946  20.530   3.949  1.00  0.00      B    H  
ATOM   1489  O   HOH B 490      22.671  36.816   4.046  1.00  0.00      B    O  
ATOM   1490  H1  HOH B 490      22.554  37.457   3.270  1.00  0.00      B    H  
ATOM   1491  H2  HOH B 490      23.670  36.757   4.282  1.00  0.00      B    H  
ATOM   1492  O   HOH B 491       0.745  16.022   9.667  1.00  0.00      B    O  
ATOM   1493  H1  HOH B 491       1.082  16.019  10.620  1.00  0.00      B    H  
ATOM   1494  H2  HOH B 491       0.104  15.290   9.470  1.00  0.00      B    H  
ATOM   1495  O   HOH B 492      11.389  26.949  22.911  1.00  0.00      B    O  
ATOM   1496  H1  HOH B 492      11.261  26.763  21.931  1.00  0.00      B    H  
ATOM   1497  H2  HOH B 492      10.766  26.342  23.427  1.00  0.00      B    H  
ATOM   1498  O   HOH B 493       6.560  36.709  29.129  1.00  0.00      B    O  
ATOM   1499  H1  HOH B 493       6.502  36.832  28.163  1.00  0.00      B    H  
ATOM   1500  H2  HOH B 493       6.118  35.826  29.353  1.00  0.00      B    H  
ATOM   1501  O   HOH B 494      29.138  15.973  13.687  1.00  0.00      B    O  
ATOM   1502  H1  HOH B 494      29.572  16.314  12.844  1.00  0.00      B    H  
ATOM   1503  H2  HOH B 494      29.847  15.433  14.133  1.00  0.00      B    H  
ATOM   1504  O   HOH B 495      18.669  33.472  35.332  1.00  0.00      B    O  
ATOM   1505  H1  HOH B 495      18.379  32.655  34.739  1.00  0.00      B    H  
ATOM   1506  H2  HOH B 495      18.368  33.374  36.289  1.00  0.00      B    H  
ATOM   1507  O   HOH B 496      15.003   2.679  14.936  1.00  0.00      B    O  
ATOM   1508  H1  HOH B 496      15.322   2.481  15.887  1.00  0.00      B    H  
ATOM   1509  H2  HOH B 496      14.221   2.043  14.905  1.00  0.00      B    H  
ATOM   1510  O   HOH B 497      -0.012  21.460  26.968  1.00  0.00      B    O  
ATOM   1511  H1  HOH B 497       0.257  22.086  27.713  1.00  0.00      B    H  
ATOM   1512  H2  HOH B 497       0.257  21.821  26.112  1.00  0.00      B    H  
ATOM   1513  O   HOH B 498      29.397   3.689  13.419  1.00  0.00      B    O  
ATOM   1514  H1  HOH B 498      28.504   3.280  13.692  1.00  0.00      B    H  
ATOM   1515  H2  HOH B 498      30.087   3.661  14.195  1.00  0.00      B    H  
ATOM   1516  O   HOH B 499       8.866   3.776  14.773  1.00  0.00      B    O  
ATOM   1517  H1  HOH B 499       9.512   3.263  15.425  1.00  0.00      B    H  
ATOM   1518  H2  HOH B 499       8.229   3.066  14.443  1.00  0.00      B    H  
ATOM   1519  O   HOH B 500      21.109   2.187  13.549  1.00  0.00      B    O  
ATOM   1520  H1  HOH B 500      21.554   2.999  13.169  1.00  0.00      B    H  
ATOM   1521  H2  HOH B 500      21.863   1.710  14.022  1.00  0.00      B    H  
ATOM   1522  O   HOH B 501      20.436  20.091  32.320  1.00  0.00      B    O  
ATOM   1523  H1  HOH B 501      19.680  19.426  32.046  1.00  0.00      B    H  
ATOM   1524  H2  HOH B 501      20.015  20.889  32.752  1.00  0.00      B    H  
ATOM   1525  O   HOH B 502       2.247  28.116  12.869  1.00  0.00      B    O  
ATOM   1526  H1  HOH B 502       2.195  28.885  12.174  1.00  0.00      B    H  
ATOM   1527  H2  HOH B 502       3.054  27.653  12.635  1.00  0.00      B    H  
ATOM   1528  O   HOH B 503       1.430  13.485  19.715  1.00  0.00      B    O  
ATOM   1529  H1  HOH B 503       1.006  12.686  20.223  1.00  0.00      B    H  
ATOM   1530  H2  HOH B 503       1.245  13.352  18.728  1.00  0.00      B    H  
ATOM   1531  O   HOH B 504      36.356  22.301   6.685  1.00  0.00      B    O  
ATOM   1532  H1  HOH B 504      36.980  21.771   6.155  1.00  0.00      B    H  
ATOM   1533  H2  HOH B 504      35.828  22.923   6.033  1.00  0.00      B    H  
ATOM   1534  O   HOH B 505      28.381   5.700  33.084  1.00  0.00      B    O  
ATOM   1535  H1  HOH B 505      28.310   6.477  32.443  1.00  0.00      B    H  
ATOM   1536  H2  HOH B 505      28.408   4.828  32.510  1.00  0.00      B    H  
ATOM   1537  O   HOH B 506      35.476  19.193  25.129  1.00  0.00      B    O  
ATOM   1538  H1  HOH B 506      35.332  18.276  24.676  1.00  0.00      B    H  
ATOM   1539  H2  HOH B 506      34.682  19.826  25.058  1.00  0.00      B    H  
ATOM   1540  O   HOH B 507      17.734   4.476  32.369  1.00  0.00      B    O  
ATOM   1541  H1  HOH B 507      17.594   4.576  33.382  1.00  0.00      B    H  
ATOM   1542  H2  HOH B 507      18.119   3.538  32.115  1.00  0.00      B    H  
ATOM   1543  O   HOH B 508      23.964  11.400  34.929  1.00  0.00      B    O  
ATOM   1544  H1  HOH B 508      24.866  11.417  35.411  1.00  0.00      B    H  
ATOM   1545  H2  HOH B 508      23.882  12.056  34.158  1.00  0.00      B    H  
ATOM   1546  O   HOH B 509      28.033  30.277  34.058  1.00  0.00      B    O  
ATOM   1547  H1  HOH B 509      28.495  30.633  34.872  1.00  0.00      B    H  
ATOM   1548  H2  HOH B 509      28.306  29.281  33.877  1.00  0.00      B    H  
ATOM   1549  O   HOH B 510      27.803  21.411  34.019  1.00  0.00      B    O  
ATOM   1550  H1  HOH B 510      27.126  20.686  34.043  1.00  0.00      B    H  
ATOM   1551  H2  HOH B 510      27.327  22.263  33.787  1.00  0.00      B    H  
ATOM   1552  O   HOH B 511      15.101  29.831   4.453  1.00  0.00      B    O  
ATOM   1553  H1  HOH B 511      15.236  29.448   5.388  1.00  0.00      B    H  
ATOM   1554  H2  HOH B 511      14.655  30.780   4.580  1.00  0.00      B    H  
ATOM   1555  O   HOH B 512      34.664  19.709  18.004  1.00  0.00      B    O  
ATOM   1556  H1  HOH B 512      35.198  20.405  18.564  1.00  0.00      B    H  
ATOM   1557  H2  HOH B 512      34.487  18.875  18.592  1.00  0.00      B    H  
ATOM   1558  O   HOH B 513      15.552  38.818  16.772  1.00  0.00      B    O  
ATOM   1559  H1  HOH B 513      15.397  37.966  17.370  1.00  0.00      B    H  
ATOM   1560  H2  HOH B 513      16.385  39.291  17.030  1.00  0.00      B    H  
ATOM   1561  O   HOH B 514      37.161   8.472  35.661  1.00  0.00      B    O  
ATOM   1562  H1  HOH B 514      37.066   9.368  36.186  1.00  0.00      B    H  
ATOM   1563  H2  HOH B 514      36.881   7.744  36.320  1.00  0.00      B    H  
ATOM   1564  O   HOH B 515       6.986  26.534  12.359  1.00  0.00      B    O  
ATOM   1565  H1  HOH B 515       6.211  26.167  12.861  1.00  0.00      B    H  
ATOM   1566  H2  HOH B 515       6.632  26.776  11.438  1.00  0.00      B    H  
ATOM   1567  O   HOH B 516      17.613  18.923   2.408  1.00  0.00      B    O  
ATOM   1568  H1  HOH B 516      16.726  18.602   2.795  1.00  0.00      B    H  
ATOM   1569  H2  HOH B 516      18.136  19.438   3.156  1.00  0.00      B    H  
ATOM   1570  O   HOH B 517       4.396   8.504   5.158  1.00  0.00      B    O  
ATOM   1571  H1  HOH B 517       4.547   8.756   4.198  1.00  0.00      B    H  
ATOM   1572  H2  HOH B 517       4.375   7.495   5.211  1.00  0.00      B    H  
ATOM   1573  O   HOH B 518      36.251  32.610  28.282  1.00  0.00      B    O  
ATOM   1574  H1  HOH B 518      35.325  32.271  28.042  1.00  0.00      B    H  
ATOM   1575  H2  HOH B 518      36.142  33.522  28.767  1.00  0.00      B    H  
ATOM   1576  O   HOH B 519      38.334  27.081  12.415  1.00  0.00      B    O  
ATOM   1577  H1  HOH B 519      39.035  26.713  13.004  1.00  0.00      B    H  
ATOM   1578  H2  HOH B 519      38.715  27.278  11.518  1.00  0.00      B    H  
ATOM   1579  O   HOH B 520      38.742  37.240   7.288  1.00  0.00      B    O  
ATOM   1580  H1  HOH B 520      39.107  36.958   8.198  1.00  0.00      B    H  
ATOM   1581  H2  HOH B 520      38.193  36.465   6.819  1.00  0.00      B    H  
ATOM   1582  O   HOH B 521       2.402   6.688  17.091  1.00  0.00      B    O  
ATOM   1583  H1  HOH B 521       2.633   6.715  16.111  1.00  0.00      B    H  
ATOM   1584  H2  HOH B 521       1.889   5.804  17.247  1.00  0.00      B    H  
ATOM   1585  O   HOH B 522      14.857  17.908  15.306  1.00  0.00      B    O  
ATOM   1586  H1  HOH B 522      14.088  18.501  15.034  1.00  0.00      B    H  
ATOM   1587  H2  HOH B 522      14.511  17.316  15.985  1.00  0.00      B    H  
ATOM   1588  O   HOH B 523      19.672   0.881  19.214  1.00  0.00      B    O  
ATOM   1589  H1  HOH B 523      20.044   1.516  19.865  1.00  0.00      B    H  
ATOM   1590  H2  HOH B 523      20.019  -0.053  19.513  1.00  0.00      B    H  
ATOM   1591  O   HOH B 524      30.592  29.925  27.394  1.00  0.00      B    O  
ATOM   1592  H1  HOH B 524      30.655  30.908  27.158  1.00  0.00      B    H  
ATOM   1593  H2  HOH B 524      30.824  29.814  28.421  1.00  0.00      B    H  
ATOM   1594  O   HOH B 525      16.186   5.939   9.340  1.00  0.00      B    O  
ATOM   1595  H1  HOH B 525      15.624   5.133   9.388  1.00  0.00      B    H  
ATOM   1596  H2  HOH B 525      17.184   5.644   9.275  1.00  0.00      B    H  
ATOM   1597  O   HOH B 526      20.926  20.949  16.856  1.00  0.00      B    O  
ATOM   1598  H1  HOH B 526      21.016  19.985  17.304  1.00  0.00      B    H  
ATOM   1599  H2  HOH B 526      20.314  20.872  16.010  1.00  0.00      B    H  
ATOM   1600  O   HOH B 527       6.934  22.094  37.216  1.00  0.00      B    O  
ATOM   1601  H1  HOH B 527       6.785  23.112  37.071  1.00  0.00      B    H  
ATOM   1602  H2  HOH B 527       7.576  21.951  37.970  1.00  0.00      B    H  
ATOM   1603  O   HOH B 528       6.641  15.635   4.913  1.00  0.00      B    O  
ATOM   1604  H1  HOH B 528       5.623  15.507   4.977  1.00  0.00      B    H  
ATOM   1605  H2  HOH B 528       7.003  15.212   5.788  1.00  0.00      B    H  
ATOM   1606  O   HOH B 529       9.970  24.809  10.569  1.00  0.00      B    O  
ATOM   1607  H1  HOH B 529       9.498  24.680  11.489  1.00  0.00      B    H  
ATOM   1608  H2  HOH B 529      10.634  24.083  10.445  1.00  0.00      B    H  
ATOM   1609  O   HOH B 530      19.996  25.776  11.824  1.00  0.00      B    O  
ATOM   1610  H1  HOH B 530      20.477  25.037  12.366  1.00  0.00      B    H  
ATOM   1611  H2  HOH B 530      20.467  25.823  10.900  1.00  0.00      B    H  
ATOM   1612  O   HOH B 531       0.214  24.027  23.963  1.00  0.00      B    O  
ATOM   1613  H1  HOH B 531       0.865  24.139  24.722  1.00  0.00      B    H  
ATOM   1614  H2  HOH B 531      -0.125  23.069  23.916  1.00  0.00      B    H  
ATOM   1615  O   HOH B 532      12.379  38.433  27.740  1.00  0.00      B    O  
ATOM   1616  H1  HOH B 532      13.156  37.806  27.806  1.00  0.00      B    H  
ATOM   1617  H2  HOH B 532      12.790  39.295  28.044  1.00  0.00      B    H  
ATOM   1618  O   HOH B 533      28.638   0.447  30.965  1.00  0.00      B    O  
ATOM   1619  H1  HOH B 533      29.544   0.483  31.419  1.00  0.00      B    H  
ATOM   1620  H2  HOH B 533      27.913   0.014  31.575  1.00  0.00      B    H  
ATOM   1621  O   HOH B 534      26.531  30.195  31.938  1.00  0.00      B    O  
ATOM   1622  H1  HOH B 534      26.844  31.092  31.634  1.00  0.00      B    H  
ATOM   1623  H2  HOH B 534      26.882  30.137  32.856  1.00  0.00      B    H  
ATOM   1624  O   HOH B 535      24.162   5.722   6.640  1.00  0.00      B    O  
ATOM   1625  H1  HOH B 535      23.405   5.545   6.068  1.00  0.00      B    H  
ATOM   1626  H2  HOH B 535      23.933   5.387   7.560  1.00  0.00      B    H  
ATOM   1627  O   HOH B 536       6.188  21.864  24.587  1.00  0.00      B    O  
ATOM   1628  H1  HOH B 536       6.861  21.376  24.020  1.00  0.00      B    H  
ATOM   1629  H2  HOH B 536       5.308  21.375  24.524  1.00  0.00      B    H  
ATOM   1630  O   HOH B 537      20.475  24.180   2.299  1.00  0.00      B    O  
ATOM   1631  H1  HOH B 537      21.019  24.947   2.688  1.00  0.00      B    H  
ATOM   1632  H2  HOH B 537      19.806  23.841   3.047  1.00  0.00      B    H  
ATOM   1633  O   HOH B 538       2.599   6.788  22.294  1.00  0.00      B    O  
ATOM   1634  H1  HOH B 538       2.740   6.376  21.379  1.00  0.00      B    H  
ATOM   1635  H2  HOH B 538       1.877   6.308  22.795  1.00  0.00      B    H  
ATOM   1636  O   HOH B 539      30.860   5.889  25.779  1.00  0.00      B    O  
ATOM   1637  H1  HOH B 539      30.939   6.499  26.525  1.00  0.00      B    H  
ATOM   1638  H2  HOH B 539      30.787   4.981  26.255  1.00  0.00      B    H  
ATOM   1639  O   HOH B 540       2.935  35.906  17.309  1.00  0.00      B    O  
ATOM   1640  H1  HOH B 540       3.433  35.171  17.853  1.00  0.00      B    H  
ATOM   1641  H2  HOH B 540       3.577  36.130  16.557  1.00  0.00      B    H  
ATOM   1642  O   HOH B 541      23.625  36.890  24.897  1.00  0.00      B    O  
ATOM   1643  H1  HOH B 541      24.472  36.719  24.303  1.00  0.00      B    H  
ATOM   1644  H2  HOH B 541      22.807  36.684  24.336  1.00  0.00      B    H  
ATOM   1645  O   HOH B 542       1.142  15.449  21.492  1.00  0.00      B    O  
ATOM   1646  H1  HOH B 542       0.121  15.752  21.466  1.00  0.00      B    H  
ATOM   1647  H2  HOH B 542       1.225  14.671  20.755  1.00  0.00      B    H  
ATOM   1648  O   HOH B 543      24.490  19.429  12.306  1.00  0.00      B    O  
ATOM   1649  H1  HOH B 543      24.704  18.565  11.876  1.00  0.00      B    H  
ATOM   1650  H2  HOH B 543      24.349  20.156  11.620  1.00  0.00      B    H  
ATOM   1651  O   HOH B 544       9.359   1.149  35.453  1.00  0.00      B    O  
ATOM   1652  H1  HOH B 544      10.224   1.128  34.925  1.00  0.00      B    H  
ATOM   1653  H2  HOH B 544       8.840   2.038  35.205  1.00  0.00      B    H  
ATOM   1654  O   HOH B 545       2.678  25.012  33.613  1.00  0.00      B    O  
ATOM   1655  H1  HOH B 545       1.932  25.717  33.556  1.00  0.00      B    H  
ATOM   1656  H2  HOH B 545       2.803  25.015  34.664  1.00  0.00      B    H  
ATOM   1657  O   HOH B 546      37.668  18.933   2.740  1.00  0.00      B    O  
ATOM   1658  H1  HOH B 546      36.876  18.592   2.207  1.00  0.00      B    H  
ATOM   1659  H2  HOH B 546      38.336  18.138   2.665  1.00  0.00      B    H  
ATOM   1660  O   HOH B 547      30.430  32.998  26.115  1.00  0.00      B    O  
ATOM   1661  H1  HOH B 547      29.967  33.673  25.584  1.00  0.00      B    H  
ATOM   1662  H2  HOH B 547      31.149  33.439  26.647  1.00  0.00      B    H  
ATOM   1663  O   HOH B 548      12.587   7.397  26.256  1.00  0.00      B    O  
ATOM   1664  H1  HOH B 548      12.045   6.950  26.971  1.00  0.00      B    H  
ATOM   1665  H2  HOH B 548      13.538   7.477  26.580  1.00  0.00      B    H  
ATOM   1666  O   HOH B 549      17.230  26.616   3.645  1.00  0.00      B    O  
ATOM   1667  H1  HOH B 549      16.348  26.200   3.973  1.00  0.00      B    H  
ATOM   1668  H2  HOH B 549      17.468  26.312   2.695  1.00  0.00      B    H  
ATOM   1669  O   HOH B 550      22.367   9.446  35.975  1.00  0.00      B    O  
ATOM   1670  H1  HOH B 550      23.175   9.939  35.616  1.00  0.00      B    H  
ATOM   1671  H2  HOH B 550      21.630   9.613  35.289  1.00  0.00      B    H  
ATOM   1672  O   HOH B 551       6.388  26.517  27.341  1.00  0.00      B    O  
ATOM   1673  H1  HOH B 551       6.281  25.586  26.899  1.00  0.00      B    H  
ATOM   1674  H2  HOH B 551       5.556  27.011  27.029  1.00  0.00      B    H  
ATOM   1675  O   HOH B 552      28.513   4.050  19.445  1.00  0.00      B    O  
ATOM   1676  H1  HOH B 552      29.212   4.718  19.152  1.00  0.00      B    H  
ATOM   1677  H2  HOH B 552      27.694   3.977  18.786  1.00  0.00      B    H  
ATOM   1678  O   HOH B 553      33.868  12.083   5.382  1.00  0.00      B    O  
ATOM   1679  H1  HOH B 553      32.989  11.635   5.330  1.00  0.00      B    H  
ATOM   1680  H2  HOH B 553      34.586  11.460   5.026  1.00  0.00      B    H  
ATOM   1681  O   HOH B 554      25.419  37.809  37.163  1.00  0.00      B    O  
ATOM   1682  H1  HOH B 554      24.455  38.102  37.451  1.00  0.00      B    H  
ATOM   1683  H2  HOH B 554      25.791  38.556  36.574  1.00  0.00      B    H  
ATOM   1684  O   HOH B 555       9.226  16.815  30.084  1.00  0.00      B    O  
ATOM   1685  H1  HOH B 555       8.369  16.464  29.675  1.00  0.00      B    H  
ATOM   1686  H2  HOH B 555       9.033  17.795  30.267  1.00  0.00      B    H  
ATOM   1687  O   HOH B 556      28.173  37.535  22.881  1.00  0.00      B    O  
ATOM   1688  H1  HOH B 556      28.100  38.495  22.526  1.00  0.00      B    H  
ATOM   1689  H2  HOH B 556      29.201  37.364  22.840  1.00  0.00      B    H  
ATOM   1690  O   HOH B 557      24.617   5.658  30.693  1.00  0.00      B    O  
ATOM   1691  H1  HOH B 557      25.491   6.098  30.341  1.00  0.00      B    H  
ATOM   1692  H2  HOH B 557      23.892   5.687  29.950  1.00  0.00      B    H  
ATOM   1693  O   HOH B 558      25.596  31.770  25.032  1.00  0.00      B    O  
ATOM   1694  H1  HOH B 558      25.126  30.892  25.095  1.00  0.00      B    H  
ATOM   1695  H2  HOH B 558      26.346  31.763  25.736  1.00  0.00      B    H  
ATOM   1696  O   HOH B 559      16.374   9.013  32.800  1.00  0.00      B    O  
ATOM   1697  H1  HOH B 559      16.922   8.308  32.247  1.00  0.00      B    H  
ATOM   1698  H2  HOH B 559      16.234   8.574  33.693  1.00  0.00      B    H  
ATOM   1699  O   HOH B 560      14.210  18.078  21.670  1.00  0.00      B    O  
ATOM   1700  H1  HOH B 560      14.866  17.236  21.683  1.00  0.00      B    H  
ATOM   1701  H2  HOH B 560      14.262  18.563  22.578  1.00  0.00      B    H  
ATOM   1702  O   HOH B 561       6.158  14.239  31.869  1.00  0.00      B    O  
ATOM   1703  H1  HOH B 561       5.177  14.164  32.206  1.00  0.00      B    H  
ATOM   1704  H2  HOH B 561       6.739  13.756  32.506  1.00  0.00      B    H  
ATOM   1705  O   HOH B 562      27.769   0.954  21.796  1.00  0.00      B    O  
ATOM   1706  H1  HOH B 562      28.327   1.772  21.916  1.00  0.00      B    H  
ATOM   1707  H2  HOH B 562      26.779   1.159  21.765  1.00  0.00      B    H  
ATOM   1708  O   HOH B 563      31.561  39.078  38.102  1.00  0.00      B    O  
ATOM   1709  H1  HOH B 563      31.386  39.441  39.050  1.00  0.00      B    H  
ATOM   1710  H2  HOH B 563      30.836  38.444  37.913  1.00  0.00      B    H  
ATOM   1711  O   HOH B 564       0.652  34.080   7.638  1.00  0.00      B    O  
ATOM   1712  H1  HOH B 564       1.363  33.641   8.199  1.00  0.00      B    H  
ATOM   1713  H2  HOH B 564      -0.311  33.838   7.941  1.00  0.00      B    H  
ATOM   1714  O   HOH B 565      15.102  34.380   8.638  1.00  0.00      B    O  
ATOM   1715  H1  HOH B 565      14.449  33.591   8.855  1.00  0.00      B    H  
ATOM   1716  H2  HOH B 565      15.295  34.859   9.531  1.00  0.00      B    H  
ATOM   1717  O   HOH B 566      29.425  29.202  19.097  1.00  0.00      B    O  
ATOM   1718  H1  HOH B 566      28.416  29.334  19.074  1.00  0.00      B    H  
ATOM   1719  H2  HOH B 566      29.653  28.760  19.964  1.00  0.00      B    H  
ATOM   1720  O   HOH B 567      33.740  28.331  23.294  1.00  0.00      B    O  
ATOM   1721  H1  HOH B 567      32.790  27.885  23.077  1.00  0.00      B    H  
ATOM   1722  H2  HOH B 567      34.385  27.918  22.658  1.00  0.00      B    H  
ATOM   1723  O   HOH B 568       8.731  32.664  24.434  1.00  0.00      B    O  
ATOM   1724  H1  HOH B 568       9.544  33.219  24.767  1.00  0.00      B    H  
ATOM   1725  H2  HOH B 568       8.018  32.656  25.162  1.00  0.00      B    H  
ATOM   1726  O   HOH B 569      35.708  28.221  35.574  1.00  0.00      B    O  
ATOM   1727  H1  HOH B 569      36.517  28.764  35.265  1.00  0.00      B    H  
ATOM   1728  H2  HOH B 569      35.401  28.847  36.298  1.00  0.00      B    H  
ATOM   1729  O   HOH B 570       9.365  12.716  23.210  1.00  0.00      B    O  
ATOM   1730  H1  HOH B 570       9.695  12.628  22.253  1.00  0.00      B    H  
ATOM   1731  H2  HOH B 570       9.475  11.826  23.562  1.00  0.00      B    H  
ATOM   1732  O   HOH B 571      37.879  30.309  34.112  1.00  0.00      B    O  
ATOM   1733  H1  HOH B 571      37.278  31.060  34.471  1.00  0.00      B    H  
ATOM   1734  H2  HOH B 571      37.665  30.177  33.143  1.00  0.00      B    H  
ATOM   1735  O   HOH B 572      21.262  18.499  17.606  1.00  0.00      B    O  
ATOM   1736  H1  HOH B 572      22.250  18.391  17.387  1.00  0.00      B    H  
ATOM   1737  H2  HOH B 572      20.842  17.577  17.297  1.00  0.00      B    H  
ATOM   1738  O   HOH B 573      25.519   5.612  15.341  1.00  0.00      B    O  
ATOM   1739  H1  HOH B 573      25.176   6.506  14.877  1.00  0.00      B    H  
ATOM   1740  H2  HOH B 573      25.357   4.838  14.715  1.00  0.00      B    H  
ATOM   1741  O   HOH B 574      28.428  36.774   4.716  1.00  0.00      B    O  
ATOM   1742  H1  HOH B 574      28.340  35.785   4.533  1.00  0.00      B    H  
ATOM   1743  H2  HOH B 574      29.298  36.870   5.236  1.00  0.00      B    H  
ATOM   1744  O   HOH B 575      17.737  23.563   6.601  1.00  0.00      B    O  
ATOM   1745  H1  HOH B 575      16.785  23.643   6.989  1.00  0.00      B    H  
ATOM   1746  H2  HOH B 575      18.356  24.224   7.121  1.00  0.00      B    H  
ATOM   1747  O   HOH B 576       6.993  21.393  29.919  1.00  0.00      B    O  
ATOM   1748  H1  HOH B 576       7.033  22.420  29.998  1.00  0.00      B    H  
ATOM   1749  H2  HOH B 576       7.954  21.062  30.097  1.00  0.00      B    H  
ATOM   1750  O   HOH B 577      11.066  33.599  25.240  1.00  0.00      B    O  
ATOM   1751  H1  HOH B 577      11.459  32.725  24.922  1.00  0.00      B    H  
ATOM   1752  H2  HOH B 577      11.684  33.971  25.950  1.00  0.00      B    H  
ATOM   1753  O   HOH B 578      12.200   1.534  22.493  1.00  0.00      B    O  
ATOM   1754  H1  HOH B 578      13.189   1.440  22.654  1.00  0.00      B    H  
ATOM   1755  H2  HOH B 578      11.868   0.626  22.198  1.00  0.00      B    H  
ATOM   1756  O   HOH B 579      35.430  36.027  21.689  1.00  0.00      B    O  
ATOM   1757  H1  HOH B 579      35.825  35.117  21.903  1.00  0.00      B    H  
ATOM   1758  H2  HOH B 579      36.184  36.549  21.257  1.00  0.00      B    H  
ATOM   1759  O   HOH B 580       7.938   8.521  17.395  1.00  0.00      B    O  
ATOM   1760  H1  HOH B 580       7.599   8.087  18.256  1.00  0.00      B    H  
ATOM   1761  H2  HOH B 580       7.165   8.495  16.681  1.00  0.00      B    H  
ATOM   1762  O   HOH B 581       3.432  13.028  27.051  1.00  0.00      B    O  
ATOM   1763  H1  HOH B 581       2.526  12.700  26.749  1.00  0.00      B    H  
ATOM   1764  H2  HOH B 581       3.334  13.407  27.960  1.00  0.00      B    H  
ATOM   1765  O   HOH B 582       6.609  10.328  20.901  1.00  0.00      B    O  
ATOM   1766  H1  HOH B 582       6.251   9.500  20.471  1.00  0.00      B    H  
ATOM   1767  H2  HOH B 582       7.099  10.822  20.190  1.00  0.00      B    H  
ATOM   1768  O   HOH B 583       7.203   0.994   5.539  1.00  0.00      B    O  
ATOM   1769  H1  HOH B 583       6.379   1.274   6.063  1.00  0.00      B    H  
ATOM   1770  H2  HOH B 583       7.970   0.832   6.266  1.00  0.00      B    H  
ATOM   1771  O   HOH B 584       7.589  20.913  34.797  1.00  0.00      B    O  
ATOM   1772  H1  HOH B 584       6.879  21.538  34.362  1.00  0.00      B    H  
ATOM   1773  H2  HOH B 584       7.578  21.133  35.800  1.00  0.00      B    H  
ATOM   1774  O   HOH B 585       5.388  32.611  17.777  1.00  0.00      B    O  
ATOM   1775  H1  HOH B 585       6.152  32.056  18.052  1.00  0.00      B    H  
ATOM   1776  H2  HOH B 585       4.996  32.235  16.976  1.00  0.00      B    H  
ATOM   1777  O   HOH B 586      23.511  16.659   0.914  1.00  0.00      B    O  
ATOM   1778  H1  HOH B 586      24.123  16.234   1.628  1.00  0.00      B    H  
ATOM   1779  H2  HOH B 586      23.767  16.248   0.001  1.00  0.00      B    H  
ATOM   1780  O   HOH B 587      17.330  35.816  15.831  1.00  0.00      B    O  
ATOM   1781  H1  HOH B 587      17.409  35.228  15.048  1.00  0.00      B    H  
ATOM   1782  H2  HOH B 587      16.842  36.646  15.527  1.00  0.00      B    H  
ATOM   1783  O   HOH B 588       6.739   3.737  18.298  1.00  0.00      B    O  
ATOM   1784  H1  HOH B 588       6.859   2.722  18.080  1.00  0.00      B    H  
ATOM   1785  H2  HOH B 588       7.205   3.969  19.159  1.00  0.00      B    H  
ATOM   1786  O   HOH B 589       3.493  14.879  29.208  1.00  0.00      B    O  
ATOM   1787  H1  HOH B 589       3.703  14.591  30.109  1.00  0.00      B    H  
ATOM   1788  H2  HOH B 589       3.440  15.891  29.149  1.00  0.00      B    H  
ATOM   1789  O   HOH B 590      10.693   2.874  32.181  1.00  0.00      B    O  
ATOM   1790  H1  HOH B 590      11.506   3.063  31.619  1.00  0.00      B    H  
ATOM   1791  H2  HOH B 590      11.002   2.479  33.075  1.00  0.00      B    H  
ATOM   1792  O   HOH B 591      20.053  21.142  12.260  1.00  0.00      B    O  
ATOM   1793  H1  HOH B 591      20.499  20.285  11.945  1.00  0.00      B    H  
ATOM   1794  H2  HOH B 591      20.488  21.846  11.652  1.00  0.00      B    H  
ATOM   1795  O   HOH B 592      21.305  15.196   5.496  1.00  0.00      B    O  
ATOM   1796  H1  HOH B 592      21.316  14.501   6.227  1.00  0.00      B    H  
ATOM   1797  H2  HOH B 592      21.126  16.063   5.990  1.00  0.00      B    H  
ATOM   1798  O   HOH B 593       4.082  23.812  27.901  1.00  0.00      B    O  
ATOM   1799  H1  HOH B 593       4.664  24.162  27.160  1.00  0.00      B    H  
ATOM   1800  H2  HOH B 593       3.775  22.913  27.625  1.00  0.00      B    H  
ATOM   1801  O   HOH B 594       0.933  34.240  16.301  1.00  0.00      B    O  
ATOM   1802  H1  HOH B 594       0.744  33.947  17.279  1.00  0.00      B    H  
ATOM   1803  H2  HOH B 594       1.305  35.199  16.361  1.00  0.00      B    H  
ATOM   1804  O   HOH B 595      27.820   8.184   7.472  1.00  0.00      B    O  
ATOM   1805  H1  HOH B 595      27.793   7.178   7.207  1.00  0.00      B    H  
ATOM   1806  H2  HOH B 595      26.836   8.532   7.509  1.00  0.00      B    H  
ATOM   1807  O   HOH B 596      20.420  33.482  28.317  1.00  0.00      B    O  
ATOM   1808  H1  HOH B 596      20.965  32.728  28.677  1.00  0.00      B    H  
ATOM   1809  H2  HOH B 596      21.037  34.056  27.734  1.00  0.00      B    H  
ATOM   1810  O   HOH B 597       4.318  31.317  15.443  1.00  0.00      B    O  
ATOM   1811  H1  HOH B 597       4.685  30.405  15.191  1.00  0.00      B    H  
ATOM   1812  H2  HOH B 597       3.300  31.323  15.544  1.00  0.00      B    H  
ATOM   1813  O   HOH B 598      17.749  34.936   4.285  1.00  0.00      B    O  
ATOM   1814  H1  HOH B 598      17.747  34.663   5.280  1.00  0.00      B    H  
ATOM   1815  H2  HOH B 598      18.662  34.723   3.877  1.00  0.00      B    H  
ATOM   1816  O   HOH B 599      14.200   5.939  17.252  1.00  0.00      B    O  
ATOM   1817  H1  HOH B 599      14.946   5.533  17.794  1.00  0.00      B    H  
ATOM   1818  H2  HOH B 599      13.754   5.237  16.663  1.00  0.00      B    H  
ATOM   1819  O   HOH B 600      38.869  33.369  36.219  1.00  0.00      B    O  
ATOM   1820  H1  HOH B 600      38.659  34.355  36.121  1.00  0.00      B    H  
ATOM   1821  H2  HOH B 600      39.828  33.314  35.822  1.00  0.00      B    H  
ATOM   1822  O   HOH B 601      29.826  11.474  21.851  1.00  0.00      B    O  
ATOM   1823  H1  HOH B 601      29.985  10.972  22.720  1.00  0.00      B    H  
ATOM   1824  H2  HOH B 601      29.476  10.737  21.234  1.00  0.00      B    H  
ATOM   1825  O   HOH B 602       7.107   0.725  12.039  1.00  0.00      B    O  
ATOM   1826  H1  HOH B 602       6.927   1.148  12.958  1.00  0.00      B    H  
ATOM   1827  H2  HOH B 602       6.151   0.614  11.668  1.00  0.00      B    H  
ATOM   1828  O   HOH B 603       7.788  10.152   8.662  1.00  0.00      B    O  
ATOM   1829  H1  HOH B 603       7.815  10.881   7.909  1.00  0.00      B    H  
ATOM   1830  H2  HOH B 603       7.103   9.452   8.379  1.00  0.00      B    H  
ATOM   1831  O   HOH B 604      10.279  11.389   8.526  1.00  0.00      B    O  
ATOM   1832  H1  HOH B 604       9.471  10.989   8.887  1.00  0.00      B    H  
ATOM   1833  H2  HOH B 604      10.606  12.162   9.138  1.00  0.00      B    H  
ATOM   1834  O   HOH B 605      36.943   1.095  31.169  1.00  0.00      B    O  
ATOM   1835  H1  HOH B 605      37.760   0.810  31.635  1.00  0.00      B    H  
ATOM   1836  H2  HOH B 605      37.051   0.968  30.228  1.00  0.00      B    H  
ATOM   1837  O   HOH B 606      13.530  37.005  22.282  1.00  0.00      B    O  
ATOM   1838  H1  HOH B 606      14.245  37.386  22.877  1.00  0.00      B    H  
ATOM   1839  H2  HOH B 606      13.661  36.035  22.408  1.00  0.00      B    H  
ATOM   1840  O   HOH B 607       4.262   8.992  37.651  1.00  0.00      B    O  
ATOM   1841  H1  HOH B 607       3.474   8.294  37.540  1.00  0.00      B    H  
ATOM   1842  H2  HOH B 607       4.027   9.691  38.366  1.00  0.00      B    H  
ATOM   1843  O   HOH B 608      11.629   5.859   7.661  1.00  0.00      B    O  
ATOM   1844  H1  HOH B 608      11.711   5.785   8.672  1.00  0.00      B    H  
ATOM   1845  H2  HOH B 608      12.534   5.869   7.213  1.00  0.00      B    H  
ATOM   1846  O   HOH B 609      23.370  34.442  14.805  1.00  0.00      B    O  
ATOM   1847  H1  HOH B 609      22.784  34.201  15.620  1.00  0.00      B    H  
ATOM   1848  H2  HOH B 609      22.945  35.233  14.356  1.00  0.00      B    H  
ATOM   1849  O   HOH B 610       0.543   5.998  23.999  1.00  0.00      B    O  
ATOM   1850  H1  HOH B 610       0.595   6.250  25.016  1.00  0.00      B    H  
ATOM   1851  H2  HOH B 610      -0.416   6.161  23.620  1.00  0.00      B    H  
ATOM   1852  O   HOH B 611      33.624   1.263   8.779  1.00  0.00      B    O  
ATOM   1853  H1  HOH B 611      33.773   1.699   9.696  1.00  0.00      B    H  
ATOM   1854  H2  HOH B 611      33.227   0.333   8.829  1.00  0.00      B    H  
ATOM   1855  O   HOH B 612      17.613   9.709  27.853  1.00  0.00      B    O  
ATOM   1856  H1  HOH B 612      16.721   9.666  27.410  1.00  0.00      B    H  
ATOM   1857  H2  HOH B 612      17.699  10.412  28.581  1.00  0.00      B    H  
ATOM   1858  O   HOH B 613      30.443  16.302  31.039  1.00  0.00      B    O  
ATOM   1859  H1  HOH B 613      30.529  17.219  30.607  1.00  0.00      B    H  
ATOM   1860  H2  HOH B 613      31.366  16.003  31.259  1.00  0.00      B    H  
ATOM   1861  O   HOH B 614      10.145  15.286   1.910  1.00  0.00      B    O  
ATOM   1862  H1  HOH B 614      10.645  16.163   1.815  1.00  0.00      B    H  
ATOM   1863  H2  HOH B 614       9.199  15.544   2.171  1.00  0.00      B    H  
ATOM   1864  O   HOH B 615       9.156  33.183   9.033  1.00  0.00      B    O  
ATOM   1865  H1  HOH B 615       9.612  32.859   9.866  1.00  0.00      B    H  
ATOM   1866  H2  HOH B 615       9.746  33.964   8.663  1.00  0.00      B    H  
ATOM   1867  O   HOH B 616       2.927  21.342  27.478  1.00  0.00      B    O  
ATOM   1868  H1  HOH B 616       1.976  20.934  27.574  1.00  0.00      B    H  
ATOM   1869  H2  HOH B 616       3.626  20.689  27.856  1.00  0.00      B    H  
ATOM   1870  O   HOH B 617       9.096   5.291   3.116  1.00  0.00      B    O  
ATOM   1871  H1  HOH B 617       9.940   4.920   2.690  1.00  0.00      B    H  
ATOM   1872  H2  HOH B 617       8.981   4.773   3.974  1.00  0.00      B    H  
ATOM   1873  O   HOH B 618      20.379  12.652  18.231  1.00  0.00      B    O  
ATOM   1874  H1  HOH B 618      20.219  11.996  18.978  1.00  0.00      B    H  
ATOM   1875  H2  HOH B 618      20.672  13.546  18.636  1.00  0.00      B    H  
ATOM   1876  O   HOH B 619      14.360   0.909   7.023  1.00  0.00      B    O  
ATOM   1877  H1  HOH B 619      14.348   0.403   7.933  1.00  0.00      B    H  
ATOM   1878  H2  HOH B 619      13.632   1.671   7.100  1.00  0.00      B    H  
ATOM   1879  O   HOH B 620      15.730  24.233  37.375  1.00  0.00      B    O  
ATOM   1880  H1  HOH B 620      16.443  23.836  37.935  1.00  0.00      B    H  
ATOM   1881  H2  HOH B 620      15.096  24.801  37.963  1.00  0.00      B    H  
ATOM   1882  O   HOH B 621       6.265  29.302  22.934  1.00  0.00      B    O  
ATOM   1883  H1  HOH B 621       6.936  28.981  23.584  1.00  0.00      B    H  
ATOM   1884  H2  HOH B 621       5.636  28.499  22.795  1.00  0.00      B    H  
ATOM   1885  O   HOH B 622      16.944  25.297   1.087  1.00  0.00      B    O  
ATOM   1886  H1  HOH B 622      17.890  25.110   0.773  1.00  0.00      B    H  
ATOM   1887  H2  HOH B 622      16.654  24.503   1.606  1.00  0.00      B    H  
ATOM   1888  O   HOH B 623      10.308  15.630  19.149  1.00  0.00      B    O  
ATOM   1889  H1  HOH B 623      10.632  16.000  18.273  1.00  0.00      B    H  
ATOM   1890  H2  HOH B 623       9.939  16.284  19.766  1.00  0.00      B    H  
ATOM   1891  O   HOH B 624      35.558  13.883  32.896  1.00  0.00      B    O  
ATOM   1892  H1  HOH B 624      35.789  14.145  31.989  1.00  0.00      B    H  
ATOM   1893  H2  HOH B 624      35.612  14.723  33.480  1.00  0.00      B    H  
ATOM   1894  O   HOH B 625      14.821   8.919  27.319  1.00  0.00      B    O  
ATOM   1895  H1  HOH B 625      14.120   9.498  27.725  1.00  0.00      B    H  
ATOM   1896  H2  HOH B 625      15.266   8.490  28.089  1.00  0.00      B    H  
ATOM   1897  O   HOH B 626      34.341  15.965   1.940  1.00  0.00      B    O  
ATOM   1898  H1  HOH B 626      33.972  15.167   1.368  1.00  0.00      B    H  
ATOM   1899  H2  HOH B 626      34.313  15.612   2.878  1.00  0.00      B    H  
ATOM   1900  O   HOH B 627      22.162  27.365   8.032  1.00  0.00      B    O  
ATOM   1901  H1  HOH B 627      21.550  28.191   7.929  1.00  0.00      B    H  
ATOM   1902  H2  HOH B 627      22.992  27.602   7.489  1.00  0.00      B    H  
ATOM   1903  O   HOH B 628      25.008   5.411  27.657  1.00  0.00      B    O  
ATOM   1904  H1  HOH B 628      25.473   6.212  27.309  1.00  0.00      B    H  
ATOM   1905  H2  HOH B 628      24.082   5.714  27.792  1.00  0.00      B    H  
ATOM   1906  O   HOH B 629       4.634   7.024  26.231  1.00  0.00      B    O  
ATOM   1907  H1  HOH B 629       5.276   6.935  26.973  1.00  0.00      B    H  
ATOM   1908  H2  HOH B 629       3.948   6.235  26.306  1.00  0.00      B    H  
ATOM   1909  O   HOH B 630      14.672   3.029   4.369  1.00  0.00      B    O  
ATOM   1910  H1  HOH B 630      13.699   2.921   4.658  1.00  0.00      B    H  
ATOM   1911  H2  HOH B 630      14.921   2.116   3.967  1.00  0.00      B    H  
ATOM   1912  O   HOH B 631      37.583  19.137  30.036  1.00  0.00      B    O  
ATOM   1913  H1  HOH B 631      37.228  19.728  29.303  1.00  0.00      B    H  
ATOM   1914  H2  HOH B 631      38.583  18.977  29.895  1.00  0.00      B    H  
ATOM   1915  O   HOH B 632      35.097   9.409   4.553  1.00  0.00      B    O  
ATOM   1916  H1  HOH B 632      35.625   9.386   3.664  1.00  0.00      B    H  
ATOM   1917  H2  HOH B 632      34.484   8.603   4.552  1.00  0.00      B    H  
ATOM   1918  O   HOH B 633      15.862  21.415  33.805  1.00  0.00      B    O  
ATOM   1919  H1  HOH B 633      16.165  22.298  34.210  1.00  0.00      B    H  
ATOM   1920  H2  HOH B 633      15.761  20.757  34.589  1.00  0.00      B    H  
ATOM   1921  O   HOH B 634      12.352  24.226  20.806  1.00  0.00      B    O  
ATOM   1922  H1  HOH B 634      13.257  24.333  21.213  1.00  0.00      B    H  
ATOM   1923  H2  HOH B 634      12.545  23.792  19.915  1.00  0.00      B    H  
ATOM   1924  O   HOH B 635      30.562   8.653  37.292  1.00  0.00      B    O  
ATOM   1925  H1  HOH B 635      31.574   8.546  37.367  1.00  0.00      B    H  
ATOM   1926  H2  HOH B 635      30.106   7.708  37.201  1.00  0.00      B    H  
ATOM   1927  O   HOH B 636      21.413   4.701   9.038  1.00  0.00      B    O  
ATOM   1928  H1  HOH B 636      22.426   4.678   9.266  1.00  0.00      B    H  
ATOM   1929  H2  HOH B 636      21.344   5.348   8.302  1.00  0.00      B    H  
ATOM   1930  O   HOH B 637      12.701  10.593  28.130  1.00  0.00      B    O  
ATOM   1931  H1  HOH B 637      12.276  10.697  27.210  1.00  0.00      B    H  
ATOM   1932  H2  HOH B 637      11.872  10.514  28.789  1.00  0.00      B    H  
ATOM   1933  O   HOH B 638      21.488  11.165   2.904  1.00  0.00      B    O  
ATOM   1934  H1  HOH B 638      21.336  12.081   3.284  1.00  0.00      B    H  
ATOM   1935  H2  HOH B 638      22.307  10.712   3.302  1.00  0.00      B    H  
ATOM   1936  O   HOH B 639       3.945  22.187  37.203  1.00  0.00      B    O  
ATOM   1937  H1  HOH B 639       3.254  21.489  37.482  1.00  0.00      B    H  
ATOM   1938  H2  HOH B 639       4.844  21.743  37.036  1.00  0.00      B    H  
ATOM   1939  O   HOH B 640      32.443  10.207  12.863  1.00  0.00      B    O  
ATOM   1940  H1  HOH B 640      32.485  10.207  11.820  1.00  0.00      B    H  
ATOM   1941  H2  HOH B 640      33.091  10.897  13.172  1.00  0.00      B    H  
ATOM   1942  O   HOH B 641      16.341   1.791  35.443  1.00  0.00      B    O  
ATOM   1943  H1  HOH B 641      16.072   1.501  36.378  1.00  0.00      B    H  
ATOM   1944  H2  HOH B 641      17.126   1.228  35.215  1.00  0.00      B    H  
ATOM   1945  O   HOH B 642       7.966   4.057  10.578  1.00  0.00      B    O  
ATOM   1946  H1  HOH B 642       7.058   3.853  10.084  1.00  0.00      B    H  
ATOM   1947  H2  HOH B 642       8.516   3.172  10.681  1.00  0.00      B    H  
ATOM   1948  O   HOH B 643      29.753  26.096   4.602  1.00  0.00      B    O  
ATOM   1949  H1  HOH B 643      29.104  26.210   5.344  1.00  0.00      B    H  
ATOM   1950  H2  HOH B 643      30.224  26.940   4.549  1.00  0.00      B    H  
ATOM   1951  O   HOH B 644      -0.090  16.909  18.098  1.00  0.00      B    O  
ATOM   1952  H1  HOH B 644       0.923  16.991  17.852  1.00  0.00      B    H  
ATOM   1953  H2  HOH B 644      -0.627  17.041  17.194  1.00  0.00      B    H  
ATOM   1954  O   HOH B 645      14.418  38.272  31.624  1.00  0.00      B    O  
ATOM   1955  H1  HOH B 645      14.469  37.568  32.344  1.00  0.00      B    H  
ATOM   1956  H2  HOH B 645      13.493  38.544  31.594  1.00  0.00      B    H  
ATOM   1957  O   HOH B 646      15.893  33.424   2.941  1.00  0.00      B    O  
ATOM   1958  H1  HOH B 646      15.110  33.870   3.293  1.00  0.00      B    H  
ATOM   1959  H2  HOH B 646      16.693  33.837   3.483  1.00  0.00      B    H  
ATOM   1960  O   HOH B 647       1.277  22.917  19.925  1.00  0.00      B    O  
ATOM   1961  H1  HOH B 647       1.867  22.087  20.115  1.00  0.00      B    H  
ATOM   1962  H2  HOH B 647       0.598  22.894  20.654  1.00  0.00      B    H  
ATOM   1963  O   HOH B 648      28.549  27.704  33.317  1.00  0.00      B    O  
ATOM   1964  H1  HOH B 648      27.756  27.101  33.152  1.00  0.00      B    H  
ATOM   1965  H2  HOH B 648      29.030  27.771  32.450  1.00  0.00      B    H  
ATOM   1966  O   HOH B 649       6.723  16.451  34.350  1.00  0.00      B    O  
ATOM   1967  H1  HOH B 649       6.968  17.139  33.625  1.00  0.00      B    H  
ATOM   1968  H2  HOH B 649       5.698  16.428  34.436  1.00  0.00      B    H  
ATOM   1969  O   HOH B 650      34.196  36.953  11.588  1.00  0.00      B    O  
ATOM   1970  H1  HOH B 650      33.720  36.086  11.861  1.00  0.00      B    H  
ATOM   1971  H2  HOH B 650      35.157  36.888  11.831  1.00  0.00      B    H  
ATOM   1972  O   HOH B 651       3.176  19.414  35.771  1.00  0.00      B    O  
ATOM   1973  H1  HOH B 651       2.280  19.134  36.256  1.00  0.00      B    H  
ATOM   1974  H2  HOH B 651       2.964  19.487  34.748  1.00  0.00      B    H  
ATOM   1975  O   HOH B 652      33.761  18.414  32.787  1.00  0.00      B    O  
ATOM   1976  H1  HOH B 652      33.414  17.540  32.387  1.00  0.00      B    H  
ATOM   1977  H2  HOH B 652      33.250  18.548  33.666  1.00  0.00      B    H  
ATOM   1978  O   HOH B 653      35.971  14.979  30.336  1.00  0.00      B    O  
ATOM   1979  H1  HOH B 653      36.418  15.773  29.877  1.00  0.00      B    H  
ATOM   1980  H2  HOH B 653      35.679  14.296  29.623  1.00  0.00      B    H  
ATOM   1981  O   HOH B 654       2.321  38.788  21.219  1.00  0.00      B    O  
ATOM   1982  H1  HOH B 654       2.980  38.235  21.801  1.00  0.00      B    H  
ATOM   1983  H2  HOH B 654       1.760  38.085  20.723  1.00  0.00      B    H  
ATOM   1984  O   HOH B 655       9.136  28.655  36.474  1.00  0.00      B    O  
ATOM   1985  H1  HOH B 655       9.692  28.091  37.097  1.00  0.00      B    H  
ATOM   1986  H2  HOH B 655       9.778  29.026  35.738  1.00  0.00      B    H  
ATOM   1987  O   HOH B 656      27.641  10.463  27.216  1.00  0.00      B    O  
ATOM   1988  H1  HOH B 656      28.440  10.246  26.634  1.00  0.00      B    H  
ATOM   1989  H2  HOH B 656      26.871   9.904  26.907  1.00  0.00      B    H  
ATOM   1990  O   HOH B 657      21.651  39.267  34.230  1.00  0.00      B    O  
ATOM   1991  H1  HOH B 657      21.971  38.432  33.804  1.00  0.00      B    H  
ATOM   1992  H2  HOH B 657      20.840  39.046  34.738  1.00  0.00      B    H  
ATOM   1993  O   HOH B 658      31.404  10.673   5.380  1.00  0.00      B    O  
ATOM   1994  H1  HOH B 658      30.937  11.219   6.126  1.00  0.00      B    H  
ATOM   1995  H2  HOH B 658      30.921  11.042   4.523  1.00  0.00      B    H  
ATOM   1996  O   HOH B 659      19.891  19.032  20.250  1.00  0.00      B    O  
ATOM   1997  H1  HOH B 659      19.975  18.034  20.485  1.00  0.00      B    H  
ATOM   1998  H2  HOH B 659      20.612  19.222  19.580  1.00  0.00      B    H  
ATOM   1999  O   HOH B 660       6.153   2.740  33.350  1.00  0.00      B    O  
ATOM   2000  H1  HOH B 660       6.843   2.988  34.076  1.00  0.00      B    H  
ATOM   2001  H2  HOH B 660       6.171   3.421  32.581  1.00  0.00      B    H  
ATOM   2002  O   HOH B 661      33.595  31.510  27.978  1.00  0.00      B    O  
ATOM   2003  H1  HOH B 661      33.346  30.898  27.221  1.00  0.00      B    H  
ATOM   2004  H2  HOH B 661      32.733  31.846  28.403  1.00  0.00      B    H  
ATOM   2005  O   HOH B 662       9.416  30.674   3.992  1.00  0.00      B    O  
ATOM   2006  H1  HOH B 662       9.116  31.290   4.709  1.00  0.00      B    H  
ATOM   2007  H2  HOH B 662       9.123  31.094   3.129  1.00  0.00      B    H  
ATOM   2008  O   HOH B 663       0.891  30.563  29.122  1.00  0.00      B    O  
ATOM   2009  H1  HOH B 663       0.463  30.759  28.266  1.00  0.00      B    H  
ATOM   2010  H2  HOH B 663       0.399  31.146  29.799  1.00  0.00      B    H  
ATOM   2011  O   HOH B 664       1.813  33.122  24.800  1.00  0.00      B    O  
ATOM   2012  H1  HOH B 664       1.501  33.438  23.897  1.00  0.00      B    H  
ATOM   2013  H2  HOH B 664       2.641  33.674  25.068  1.00  0.00      B    H  
ATOM   2014  O   HOH B 665       6.969  15.961  38.152  1.00  0.00      B    O  
ATOM   2015  H1  HOH B 665       7.487  15.467  38.896  1.00  0.00      B    H  
ATOM   2016  H2  HOH B 665       6.674  15.228  37.470  1.00  0.00      B    H  
ATOM   2017  O   HOH B 666      18.667  34.020  22.077  1.00  0.00      B    O  
ATOM   2018  H1  HOH B 666      19.204  33.582  22.792  1.00  0.00      B    H  
ATOM   2019  H2  HOH B 666      17.920  33.343  21.880  1.00  0.00      B    H  
ATOM   2020  O   HOH B 667      27.603   8.928  33.727  1.00  0.00      B    O  
ATOM   2021  H1  HOH B 667      27.843   8.903  32.776  1.00  0.00      B    H  
ATOM   2022  H2  HOH B 667      28.468   9.055  34.225  1.00  0.00      B    H  
ATOM   2023  O   HOH B 668       4.618  26.020  14.714  1.00  0.00      B    O  
ATOM   2024  H1  HOH B 668       3.803  25.484  14.831  1.00  0.00      B    H  
ATOM   2025  H2  HOH B 668       5.074  26.016  15.591  1.00  0.00      B    H  
ATOM   2026  O   HOH B 669      37.037   1.274  24.027  1.00  0.00      B    O  
ATOM   2027  H1  HOH B 669      36.923   2.223  23.673  1.00  0.00      B    H  
ATOM   2028  H2  HOH B 669      37.513   0.732  23.246  1.00  0.00      B    H  
ATOM   2029  O   HOH B 670      25.923  33.963  12.330  1.00  0.00      B    O  
ATOM   2030  H1  HOH B 670      25.890  33.975  11.285  1.00  0.00      B    H  
ATOM   2031  H2  HOH B 670      26.876  34.135  12.502  1.00  0.00      B    H  
ATOM   2032  O   HOH B 671       0.494  19.596  21.698  1.00  0.00      B    O  
ATOM   2033  H1  HOH B 671      -0.511  19.646  21.645  1.00  0.00      B    H  
ATOM   2034  H2  HOH B 671       0.816  19.550  20.718  1.00  0.00      B    H  
ATOM   2035  O   HOH B 672      30.637  18.371  29.346  1.00  0.00      B    O  
ATOM   2036  H1  HOH B 672      31.640  18.456  29.141  1.00  0.00      B    H  
ATOM   2037  H2  HOH B 672      30.209  17.867  28.581  1.00  0.00      B    H  
ATOM   2038  O   HOH B 673      36.218  20.969  10.842  1.00  0.00      B    O  
ATOM   2039  H1  HOH B 673      36.286  22.007  10.756  1.00  0.00      B    H  
ATOM   2040  H2  HOH B 673      35.315  20.673  10.530  1.00  0.00      B    H  
ATOM   2041  O   HOH B 674      32.213  35.166  13.281  1.00  0.00      B    O  
ATOM   2042  H1  HOH B 674      32.292  34.910  14.249  1.00  0.00      B    H  
ATOM   2043  H2  HOH B 674      31.840  36.124  13.302  1.00  0.00      B    H  
ATOM   2044  O   HOH B 675       6.593   7.852  19.484  1.00  0.00      B    O  
ATOM   2045  H1  HOH B 675       6.483   7.310  20.309  1.00  0.00      B    H  
ATOM   2046  H2  HOH B 675       5.835   7.704  18.824  1.00  0.00      B    H  
ATOM   2047  O   HOH B 676       0.659  27.768   1.672  1.00  0.00      B    O  
ATOM   2048  H1  HOH B 676       0.483  28.078   0.720  1.00  0.00      B    H  
ATOM   2049  H2  HOH B 676      -0.233  27.716   2.157  1.00  0.00      B    H  
ATOM   2050  O   HOH B 677      20.002  24.489  20.923  1.00  0.00      B    O  
ATOM   2051  H1  HOH B 677      20.285  23.972  20.107  1.00  0.00      B    H  
ATOM   2052  H2  HOH B 677      20.189  23.864  21.696  1.00  0.00      B    H  
ATOM   2053  O   HOH B 678      31.498  32.830  29.428  1.00  0.00      B    O  
ATOM   2054  H1  HOH B 678      30.504  32.888  29.099  1.00  0.00      B    H  
ATOM   2055  H2  HOH B 678      31.389  32.912  30.429  1.00  0.00      B    H  
ATOM   2056  O   HOH B 679       0.699  24.440   3.880  1.00  0.00      B    O  
ATOM   2057  H1  HOH B 679       0.009  25.171   4.176  1.00  0.00      B    H  
ATOM   2058  H2  HOH B 679       0.221  23.736   3.450  1.00  0.00      B    H  
ATOM   2059  O   HOH B 680       6.949  12.889  34.335  1.00  0.00      B    O  
ATOM   2060  H1  HOH B 680       6.923  11.861  34.405  1.00  0.00      B    H  
ATOM   2061  H2  HOH B 680       7.932  13.134  34.384  1.00  0.00      B    H  
ATOM   2062  O   HOH B 681      31.332   4.174  31.770  1.00  0.00      B    O  
ATOM   2063  H1  HOH B 681      31.309   3.891  32.784  1.00  0.00      B    H  
ATOM   2064  H2  HOH B 681      32.246   3.832  31.345  1.00  0.00      B    H  
ATOM   2065  O   HOH B 682      30.725   0.715   1.297  1.00  0.00      B    O  
ATOM   2066  H1  HOH B 682      30.230   0.280   2.122  1.00  0.00      B    H  
ATOM   2067  H2  HOH B 682      30.996   1.660   1.508  1.00  0.00      B    H  
ATOM   2068  O   HOH B 683      16.558  11.002  20.034  1.00  0.00      B    O  
ATOM   2069  H1  HOH B 683      15.711  11.053  20.558  1.00  0.00      B    H  
ATOM   2070  H2  HOH B 683      16.717  11.770  19.428  1.00  0.00      B    H  
ATOM   2071  O   HOH B 684      35.637  27.992   9.375  1.00  0.00      B    O  
ATOM   2072  H1  HOH B 684      35.673  28.768  10.033  1.00  0.00      B    H  
ATOM   2073  H2  HOH B 684      34.629  27.539   9.530  1.00  0.00      B    H  
ATOM   2074  O   HOH B 685      21.333   7.408   8.196  1.00  0.00      B    O  
ATOM   2075  H1  HOH B 685      21.251   7.646   9.194  1.00  0.00      B    H  
ATOM   2076  H2  HOH B 685      21.850   8.137   7.718  1.00  0.00      B    H  
ATOM   2077  O   HOH B 686       9.720  22.357  24.702  1.00  0.00      B    O  
ATOM   2078  H1  HOH B 686       9.339  22.310  25.612  1.00  0.00      B    H  
ATOM   2079  H2  HOH B 686       9.006  22.021  24.084  1.00  0.00      B    H  
ATOM   2080  O   HOH B 687       1.803   2.386   2.636  1.00  0.00      B    O  
ATOM   2081  H1  HOH B 687       0.960   2.108   2.185  1.00  0.00      B    H  
ATOM   2082  H2  HOH B 687       2.421   2.139   1.879  1.00  0.00      B    H  
ATOM   2083  O   HOH B 688      21.897  16.815  37.119  1.00  0.00      B    O  
ATOM   2084  H1  HOH B 688      21.458  15.900  37.061  1.00  0.00      B    H  
ATOM   2085  H2  HOH B 688      22.005  17.066  36.131  1.00  0.00      B    H  
ATOM   2086  O   HOH B 689      19.097  26.494  14.356  1.00  0.00      B    O  
ATOM   2087  H1  HOH B 689      19.401  26.387  13.401  1.00  0.00      B    H  
ATOM   2088  H2  HOH B 689      19.094  25.556  14.754  1.00  0.00      B    H  
ATOM   2089  O   HOH B 690       8.781  37.434   2.917  1.00  0.00      B    O  
ATOM   2090  H1  HOH B 690       8.998  38.287   2.437  1.00  0.00      B    H  
ATOM   2091  H2  HOH B 690       8.152  37.640   3.733  1.00  0.00      B    H  
ATOM   2092  O   HOH B 691      28.611  32.728  -0.151  1.00  0.00      B    O  
ATOM   2093  H1  HOH B 691      28.010  33.059   0.603  1.00  0.00      B    H  
ATOM   2094  H2  HOH B 691      28.853  31.823  -0.036  1.00  0.00      B    H  
ATOM   2095  O   HOH B 692      15.433  28.815   6.853  1.00  0.00      B    O  
ATOM   2096  H1  HOH B 692      16.287  28.973   7.483  1.00  0.00      B    H  
ATOM   2097  H2  HOH B 692      15.086  27.877   6.990  1.00  0.00      B    H  
ATOM   2098  O   HOH B 693      34.674   6.025  13.999  1.00  0.00      B    O  
ATOM   2099  H1  HOH B 693      35.693   5.933  14.049  1.00  0.00      B    H  
ATOM   2100  H2  HOH B 693      34.196   5.385  14.605  1.00  0.00      B    H  
ATOM   2101  O   HOH B 694      33.205  18.450  28.320  1.00  0.00      B    O  
ATOM   2102  H1  HOH B 694      34.013  18.056  27.917  1.00  0.00      B    H  
ATOM   2103  H2  HOH B 694      33.266  19.455  28.113  1.00  0.00      B    H  
ATOM   2104  O   HOH B 695      21.540  11.138  31.618  1.00  0.00      B    O  
ATOM   2105  H1  HOH B 695      21.659  12.063  32.043  1.00  0.00      B    H  
ATOM   2106  H2  HOH B 695      20.643  10.855  31.893  1.00  0.00      B    H  
ATOM   2107  O   HOH B 696      19.035   4.268  14.229  1.00  0.00      B    O  
ATOM   2108  H1  HOH B 696      19.055   4.437  13.228  1.00  0.00      B    H  
ATOM   2109  H2  HOH B 696      19.813   3.686  14.465  1.00  0.00      B    H  
ATOM   2110  O   HOH B 697      33.144  34.366   9.077  1.00  0.00      B    O  
ATOM   2111  H1  HOH B 697      32.322  34.697   8.644  1.00  0.00      B    H  
ATOM   2112  H2  HOH B 697      33.910  34.597   8.461  1.00  0.00      B    H  
ATOM   2113  O   HOH B 698       4.168   7.869  32.125  1.00  0.00      B    O  
ATOM   2114  H1  HOH B 698       4.809   8.573  31.698  1.00  0.00      B    H  
ATOM   2115  H2  HOH B 698       3.934   7.256  31.387  1.00  0.00      B    H  
ATOM   2116  O   HOH B 699      32.272  22.520  36.723  1.00  0.00      B    O  
ATOM   2117  H1  HOH B 699      32.471  23.020  37.591  1.00  0.00      B    H  
ATOM   2118  H2  HOH B 699      31.379  22.001  36.840  1.00  0.00      B    H  
ATOM   2119  O   HOH B 700       0.254  21.259  17.702  1.00  0.00      B    O  
ATOM   2120  H1  HOH B 700       0.539  21.633  16.780  1.00  0.00      B    H  
ATOM   2121  H2  HOH B 700       0.526  21.971  18.352  1.00  0.00      B    H  
ATOM   2122  O   HOH B 701       0.293  31.798  21.463  1.00  0.00      B    O  
ATOM   2123  H1  HOH B 701       1.018  31.255  21.002  1.00  0.00      B    H  
ATOM   2124  H2  HOH B 701      -0.327  31.147  21.915  1.00  0.00      B    H  
ATOM   2125  O   HOH B 702       4.908  32.391  32.753  1.00  0.00      B    O  
ATOM   2126  H1  HOH B 702       5.010  31.852  33.640  1.00  0.00      B    H  
ATOM   2127  H2  HOH B 702       5.771  32.278  32.264  1.00  0.00      B    H  
ATOM   2128  O   HOH B 703      24.061   1.485   3.900  1.00  0.00      B    O  
ATOM   2129  H1  HOH B 703      24.219   0.742   4.577  1.00  0.00      B    H  
ATOM   2130  H2  HOH B 703      24.221   2.331   4.378  1.00  0.00      B    H  
ATOM   2131  O   HOH B 704       3.462  17.334  29.770  1.00  0.00      B    O  
ATOM   2132  H1  HOH B 704       3.993  17.583  30.598  1.00  0.00      B    H  
ATOM   2133  H2  HOH B 704       4.136  17.427  28.982  1.00  0.00      B    H  
ATOM   2134  O   HOH B 705      29.547  11.908  17.138  1.00  0.00      B    O  
ATOM   2135  H1  HOH B 705      30.495  11.534  17.186  1.00  0.00      B    H  
ATOM   2136  H2  HOH B 705      29.392  12.261  18.097  1.00  0.00      B    H  
ATOM   2137  O   HOH B 706      27.439  18.014  29.534  1.00  0.00      B    O  
ATOM   2138  H1  HOH B 706      28.366  18.267  29.239  1.00  0.00      B    H  
ATOM   2139  H2  HOH B 706      27.311  17.632  30.463  1.00  0.00      B    H  
ATOM   2140  O   HOH B 707      11.005  23.598   2.411  1.00  0.00      B    O  
ATOM   2141  H1  HOH B 707      10.441  24.418   2.673  1.00  0.00      B    H  
ATOM   2142  H2  HOH B 707      10.379  22.808   2.237  1.00  0.00      B    H  
ATOM   2143  O   HOH B 708      22.673  36.345  10.705  1.00  0.00      B    O  
ATOM   2144  H1  HOH B 708      23.389  36.350   9.986  1.00  0.00      B    H  
ATOM   2145  H2  HOH B 708      21.756  36.572  10.306  1.00  0.00      B    H  
ATOM   2146  O   HOH B 709       9.468  18.896  21.713  1.00  0.00      B    O  
ATOM   2147  H1  HOH B 709       9.494  17.946  21.960  1.00  0.00      B    H  
ATOM   2148  H2  HOH B 709      10.432  19.253  21.766  1.00  0.00      B    H  
ATOM   2149  O   HOH B 710      21.385  15.608  13.574  1.00  0.00      B    O  
ATOM   2150  H1  HOH B 710      21.606  16.590  13.597  1.00  0.00      B    H  
ATOM   2151  H2  HOH B 710      20.636  15.409  14.197  1.00  0.00      B    H  
ATOM   2152  O   HOH B 711       8.101  18.234  24.142  1.00  0.00      B    O  
ATOM   2153  H1  HOH B 711       8.345  17.515  23.465  1.00  0.00      B    H  
ATOM   2154  H2  HOH B 711       8.807  18.261  24.871  1.00  0.00      B    H  
ATOM   2155  O   HOH B 712      24.771  28.506   3.592  1.00  0.00      B    O  
ATOM   2156  H1  HOH B 712      24.420  28.273   2.663  1.00  0.00      B    H  
ATOM   2157  H2  HOH B 712      24.867  29.522   3.757  1.00  0.00      B    H  
ATOM   2158  O   HOH B 713      29.552  24.983   0.356  1.00  0.00      B    O  
ATOM   2159  H1  HOH B 713      29.787  24.890   1.317  1.00  0.00      B    H  
ATOM   2160  H2  HOH B 713      30.434  24.796  -0.182  1.00  0.00      B    H  
ATOM   2161  O   HOH B 714       4.569  38.610  30.080  1.00  0.00      B    O  
ATOM   2162  H1  HOH B 714       5.075  38.271  29.271  1.00  0.00      B    H  
ATOM   2163  H2  HOH B 714       5.248  38.789  30.796  1.00  0.00      B    H  
ATOM   2164  O   HOH B 715      11.057   9.132   1.609  1.00  0.00      B    O  
ATOM   2165  H1  HOH B 715      10.419   8.406   1.359  1.00  0.00      B    H  
ATOM   2166  H2  HOH B 715      11.084   9.172   2.645  1.00  0.00      B    H  
ATOM   2167  O   HOH B 716      20.521  16.944  31.850  1.00  0.00      B    O  
ATOM   2168  H1  HOH B 716      19.575  17.277  31.708  1.00  0.00      B    H  
ATOM   2169  H2  HOH B 716      20.500  15.977  31.599  1.00  0.00      B    H  
ATOM   2170  O   HOH B 717      16.138  36.998   3.730  1.00  0.00      B    O  
ATOM   2171  H1  HOH B 717      15.164  36.603   3.693  1.00  0.00      B    H  
ATOM   2172  H2  HOH B 717      16.756  36.228   3.890  1.00  0.00      B    H  
ATOM   2173  O   HOH B 718      28.650  10.087  29.786  1.00  0.00      B    O  
ATOM   2174  H1  HOH B 718      28.554  11.101  30.041  1.00  0.00      B    H  
ATOM   2175  H2  HOH B 718      28.252  10.002  28.803  1.00  0.00      B    H  
ATOM   2176  O   HOH B 719      34.785   2.867  22.341  1.00  0.00      B    O  
ATOM   2177  H1  HOH B 719      35.599   3.329  22.724  1.00  0.00      B    H  
ATOM   2178  H2  HOH B 719      34.304   3.535  21.750  1.00  0.00      B    H  
ATOM   2179  O   HOH B 720      20.012  16.145  26.674  1.00  0.00      B    O  
ATOM   2180  H1  HOH B 720      20.523  15.303  26.984  1.00  0.00      B    H  
ATOM   2181  H2  HOH B 720      19.233  16.317  27.283  1.00  0.00      B    H  
ATOM   2182  O   HOH B 721      17.810  10.042  36.201  1.00  0.00      B    O  
ATOM   2183  H1  HOH B 721      17.544  11.004  36.239  1.00  0.00      B    H  
ATOM   2184  H2  HOH B 721      18.354   9.857  37.080  1.00  0.00      B    H  
ATOM   2185  O   HOH B 722       7.338  18.938  32.888  1.00  0.00      B    O  
ATOM   2186  H1  HOH B 722       7.378  19.775  33.495  1.00  0.00      B    H  
ATOM   2187  H2  HOH B 722       7.627  19.121  31.934  1.00  0.00      B    H  
ATOM   2188  O   HOH B 723       4.639   2.121   4.000  1.00  0.00      B    O  
ATOM   2189  H1  HOH B 723       4.732   1.907   4.985  1.00  0.00      B    H  
ATOM   2190  H2  HOH B 723       3.711   1.763   3.788  1.00  0.00      B    H  
ATOM   2191  O   HOH B 724      31.310  28.456   4.140  1.00  0.00      B    O  
ATOM   2192  H1  HOH B 724      30.909  29.255   3.655  1.00  0.00      B    H  
ATOM   2193  H2  HOH B 724      32.202  28.236   3.650  1.00  0.00      B    H  
ATOM   2194  O   HOH B 725       3.670  20.655  24.764  1.00  0.00      B    O  
ATOM   2195  H1  HOH B 725       4.163  19.810  24.641  1.00  0.00      B    H  
ATOM   2196  H2  HOH B 725       3.587  20.865  25.717  1.00  0.00      B    H  
ATOM   2197  O   HOH B 726      16.641   7.693  35.267  1.00  0.00      B    O  
ATOM   2198  H1  HOH B 726      17.382   7.040  34.861  1.00  0.00      B    H  
ATOM   2199  H2  HOH B 726      17.139   8.517  35.663  1.00  0.00      B    H  
ATOM   2200  O   HOH B 727      37.038  27.932   2.622  1.00  0.00      B    O  
ATOM   2201  H1  HOH B 727      36.589  28.532   3.338  1.00  0.00      B    H  
ATOM   2202  H2  HOH B 727      37.014  27.057   2.974  1.00  0.00      B    H  
ATOM   2203  O   HOH B 728      11.590  37.338  36.370  1.00  0.00      B    O  
ATOM   2204  H1  HOH B 728      11.768  36.350  36.272  1.00  0.00      B    H  
ATOM   2205  H2  HOH B 728      11.566  37.674  35.385  1.00  0.00      B    H  
ATOM   2206  O   HOH B 729      15.746  20.628  26.877  1.00  0.00      B    O  
ATOM   2207  H1  HOH B 729      15.696  21.208  26.060  1.00  0.00      B    H  
ATOM   2208  H2  HOH B 729      15.894  19.672  26.585  1.00  0.00      B    H  
ATOM   2209  O   HOH B 730      34.376  36.896  32.304  1.00  0.00      B    O  
ATOM   2210  H1  HOH B 730      34.288  36.242  31.546  1.00  0.00      B    H  
ATOM   2211  H2  HOH B 730      33.562  36.796  32.879  1.00  0.00      B    H  
ATOM   2212  O   HOH B 731      30.026  21.731  25.014  1.00  0.00      B    O  
ATOM   2213  H1  HOH B 731      29.322  21.521  25.696  1.00  0.00      B    H  
ATOM   2214  H2  HOH B 731      30.069  22.764  25.015  1.00  0.00      B    H  
ATOM   2215  O   HOH B 732       8.036  23.509   5.829  1.00  0.00      B    O  
ATOM   2216  H1  HOH B 732       8.535  24.428   5.972  1.00  0.00      B    H  
ATOM   2217  H2  HOH B 732       8.727  22.703   5.803  1.00  0.00      B    H  
ATOM   2218  O   HOH B 733      10.991   1.423  29.497  1.00  0.00      B    O  
ATOM   2219  H1  HOH B 733      11.408   2.229  29.044  1.00  0.00      B    H  
ATOM   2220  H2  HOH B 733      10.491   1.868  30.279  1.00  0.00      B    H  
ATOM   2221  O   HOH B 734      11.382  26.598  19.907  1.00  0.00      B    O  
ATOM   2222  H1  HOH B 734      11.659  26.690  18.900  1.00  0.00      B    H  
ATOM   2223  H2  HOH B 734      11.696  25.688  20.210  1.00  0.00      B    H  
ATOM   2224  O   HOH B 735      18.112   6.721  20.558  1.00  0.00      B    O  
ATOM   2225  H1  HOH B 735      17.506   6.091  21.126  1.00  0.00      B    H  
ATOM   2226  H2  HOH B 735      17.902   6.502  19.592  1.00  0.00      B    H  
ATOM   2227  O   HOH B 736      21.409  19.052  38.429  1.00  0.00      B    O  
ATOM   2228  H1  HOH B 736      21.735  18.188  38.006  1.00  0.00      B    H  
ATOM   2229  H2  HOH B 736      20.424  18.976  38.476  1.00  0.00      B    H  
ATOM   2230  O   HOH B 737       9.147  14.308   9.890  1.00  0.00      B    O  
ATOM   2231  H1  HOH B 737       8.274  14.069  10.299  1.00  0.00      B    H  
ATOM   2232  H2  HOH B 737       9.766  14.598  10.651  1.00  0.00      B    H  
ATOM   2233  O   HOH B 738       2.042  17.803  22.681  1.00  0.00      B    O  
ATOM   2234  H1  HOH B 738       1.780  16.827  22.348  1.00  0.00      B    H  
ATOM   2235  H2  HOH B 738       1.295  18.443  22.258  1.00  0.00      B    H  
ATOM   2236  O   HOH B 739      37.251  34.191  11.414  1.00  0.00      B    O  
ATOM   2237  H1  HOH B 739      36.736  33.679  12.164  1.00  0.00      B    H  
ATOM   2238  H2  HOH B 739      38.217  34.372  11.781  1.00  0.00      B    H  
ATOM   2239  O   HOH B 740       9.797  18.235  26.845  1.00  0.00      B    O  
ATOM   2240  H1  HOH B 740      10.500  18.250  27.573  1.00  0.00      B    H  
ATOM   2241  H2  HOH B 740       9.708  17.278  26.649  1.00  0.00      B    H  
ATOM   2242  O   HOH B 741      32.713  27.176  36.135  1.00  0.00      B    O  
ATOM   2243  H1  HOH B 741      33.200  26.437  35.611  1.00  0.00      B    H  
ATOM   2244  H2  HOH B 741      33.380  27.488  36.850  1.00  0.00      B    H  
ATOM   2245  O   HOH B 742      24.832   7.865  14.253  1.00  0.00      B    O  
ATOM   2246  H1  HOH B 742      24.660   8.469  13.442  1.00  0.00      B    H  
ATOM   2247  H2  HOH B 742      24.534   8.437  15.008  1.00  0.00      B    H  
ATOM   2248  O   HOH B 743       6.151  22.373  10.109  1.00  0.00      B    O  
ATOM   2249  H1  HOH B 743       5.318  22.244  10.606  1.00  0.00      B    H  
ATOM   2250  H2  HOH B 743       6.909  22.669  10.745  1.00  0.00      B    H  
ATOM   2251  O   HOH B 744      14.468  31.354  37.418  1.00  0.00      B    O  
ATOM   2252  H1  HOH B 744      13.738  31.787  37.992  1.00  0.00      B    H  
ATOM   2253  H2  HOH B 744      14.097  30.798  36.639  1.00  0.00      B    H  
ATOM   2254  O   HOH B 745      37.349   3.717  30.527  1.00  0.00      B    O  
ATOM   2255  H1  HOH B 745      36.569   3.748  29.880  1.00  0.00      B    H  
ATOM   2256  H2  HOH B 745      37.204   2.909  31.106  1.00  0.00      B    H  
ATOM   2257  O   HOH B 746      33.054  34.189  18.322  1.00  0.00      B    O  
ATOM   2258  H1  HOH B 746      33.459  33.339  17.974  1.00  0.00      B    H  
ATOM   2259  H2  HOH B 746      32.523  34.629  17.556  1.00  0.00      B    H  
ATOM   2260  O   HOH B 747      30.417  30.284  38.993  1.00  0.00      B    O  
ATOM   2261  H1  HOH B 747      30.937  31.049  38.426  1.00  0.00      B    H  
ATOM   2262  H2  HOH B 747      29.859  29.736  38.330  1.00  0.00      B    H  
ATOM   2263  O   HOH B 748      37.325   3.793  23.050  1.00  0.00      B    O  
ATOM   2264  H1  HOH B 748      37.651   3.815  22.079  1.00  0.00      B    H  
ATOM   2265  H2  HOH B 748      37.425   4.721  23.384  1.00  0.00      B    H  
ATOM   2266  O   HOH B 749      37.094  11.095  31.683  1.00  0.00      B    O  
ATOM   2267  H1  HOH B 749      36.122  11.350  31.818  1.00  0.00      B    H  
ATOM   2268  H2  HOH B 749      37.494  11.755  31.072  1.00  0.00      B    H  
ATOM   2269  O   HOH B 750      29.739   5.055  29.782  1.00  0.00      B    O  
ATOM   2270  H1  HOH B 750      30.403   4.636  30.457  1.00  0.00      B    H  
ATOM   2271  H2  HOH B 750      28.836   5.212  30.235  1.00  0.00      B    H  
ATOM   2272  O   HOH B 751      31.968   6.168   1.933  1.00  0.00      B    O  
ATOM   2273  H1  HOH B 751      31.087   6.653   1.770  1.00  0.00      B    H  
ATOM   2274  H2  HOH B 751      32.251   5.710   1.072  1.00  0.00      B    H  
ATOM   2275  O   HOH B 752       7.227  34.088  15.333  1.00  0.00      B    O  
ATOM   2276  H1  HOH B 752       7.514  34.644  16.126  1.00  0.00      B    H  
ATOM   2277  H2  HOH B 752       7.111  33.142  15.656  1.00  0.00      B    H  
ATOM   2278  O   HOH B 753       5.030  22.936  19.806  1.00  0.00      B    O  
ATOM   2279  H1  HOH B 753       4.343  22.188  20.000  1.00  0.00      B    H  
ATOM   2280  H2  HOH B 753       5.996  22.542  19.714  1.00  0.00      B    H  
ATOM   2281  O   HOH B 754      34.452   0.647  32.255  1.00  0.00      B    O  
ATOM   2282  H1  HOH B 754      34.215  -0.341  32.104  1.00  0.00      B    H  
ATOM   2283  H2  HOH B 754      35.404   0.743  31.933  1.00  0.00      B    H  
ATOM   2284  O   HOH B 755      20.459   1.721  25.818  1.00  0.00      B    O  
ATOM   2285  H1  HOH B 755      21.102   2.399  26.205  1.00  0.00      B    H  
ATOM   2286  H2  HOH B 755      20.676   0.810  26.235  1.00  0.00      B    H  
ATOM   2287  O   HOH B 756      27.272  37.901  32.965  1.00  0.00      B    O  
ATOM   2288  H1  HOH B 756      26.338  38.073  33.381  1.00  0.00      B    H  
ATOM   2289  H2  HOH B 756      27.938  37.592  33.730  1.00  0.00      B    H  
ATOM   2290  O   HOH B 757      35.725  10.940  16.235  1.00  0.00      B    O  
ATOM   2291  H1  HOH B 757      36.217  11.461  15.501  1.00  0.00      B    H  
ATOM   2292  H2  HOH B 757      35.167  11.598  16.804  1.00  0.00      B    H  
ATOM   2293  O   HOH B 758       0.662  30.473   4.486  1.00  0.00      B    O  
ATOM   2294  H1  HOH B 758       1.263  29.685   4.092  1.00  0.00      B    H  
ATOM   2295  H2  HOH B 758       0.351  30.205   5.423  1.00  0.00      B    H  
ATOM   2296  O   HOH B 759      37.567  13.627   0.655  1.00  0.00      B    O  
ATOM   2297  H1  HOH B 759      37.699  14.232   1.470  1.00  0.00      B    H  
ATOM   2298  H2  HOH B 759      36.718  13.984   0.141  1.00  0.00      B    H  
ATOM   2299  O   HOH B 760      18.756  26.896  24.203  1.00  0.00      B    O  
ATOM   2300  H1  HOH B 760      18.116  27.060  25.007  1.00  0.00      B    H  
ATOM   2301  H2  HOH B 760      19.601  26.436  24.588  1.00  0.00      B    H  
ATOM   2302  O   HOH B 761      17.903   6.055   3.453  1.00  0.00      B    O  
ATOM   2303  H1  HOH B 761      18.125   7.045   3.572  1.00  0.00      B    H  
ATOM   2304  H2  HOH B 761      17.844   5.670   4.388  1.00  0.00      B    H  
ATOM   2305  O   HOH B 762      28.233   1.203  28.327  1.00  0.00      B    O  
ATOM   2306  H1  HOH B 762      28.199   0.930  29.329  1.00  0.00      B    H  
ATOM   2307  H2  HOH B 762      27.635   2.019  28.271  1.00  0.00      B    H  
ATOM   2308  O   HOH B 763       9.889  33.218  13.931  1.00  0.00      B    O  
ATOM   2309  H1  HOH B 763       9.372  34.033  13.762  1.00  0.00      B    H  
ATOM   2310  H2  HOH B 763       9.217  32.430  14.144  1.00  0.00      B    H  
ATOM   2311  O   HOH B 764       3.571  25.563  29.766  1.00  0.00      B    O  
ATOM   2312  H1  HOH B 764       3.848  24.959  29.019  1.00  0.00      B    H  
ATOM   2313  H2  HOH B 764       2.643  25.931  29.543  1.00  0.00      B    H  
ATOM   2314  O   HOH B 765      34.246  39.137   1.791  1.00  0.00      B    O  
ATOM   2315  H1  HOH B 765      33.737  39.184   2.652  1.00  0.00      B    H  
ATOM   2316  H2  HOH B 765      35.205  38.951   1.898  1.00  0.00      B    H  
ATOM   2317  O   HOH B 766      33.122  13.175   7.655  1.00  0.00      B    O  
ATOM   2318  H1  HOH B 766      32.120  13.072   7.529  1.00  0.00      B    H  
ATOM   2319  H2  HOH B 766      33.619  12.761   6.851  1.00  0.00      B    H  
ATOM   2320  O   HOH B 767      23.920  37.908  21.624  1.00  0.00      B    O  
ATOM   2321  H1  HOH B 767      24.618  37.148  21.791  1.00  0.00      B    H  
ATOM   2322  H2  HOH B 767      23.014  37.616  21.954  1.00  0.00      B    H  
ATOM   2323  O   HOH B 768      37.382   6.650  23.089  1.00  0.00      B    O  
ATOM   2324  H1  HOH B 768      37.614   7.401  22.426  1.00  0.00      B    H  
ATOM   2325  H2  HOH B 768      36.435   6.811  23.466  1.00  0.00      B    H  
ATOM   2326  O   HOH B 769      26.854  28.651  38.600  1.00  0.00      B    O  
ATOM   2327  H1  HOH B 769      25.881  28.740  38.372  1.00  0.00      B    H  
ATOM   2328  H2  HOH B 769      27.057  27.711  38.535  1.00  0.00      B    H  
ATOM   2329  O   HOH B 770      25.043  32.232  17.693  1.00  0.00      B    O  
ATOM   2330  H1  HOH B 770      24.903  32.888  18.444  1.00  0.00      B    H  
ATOM   2331  H2  HOH B 770      24.159  32.154  17.132  1.00  0.00      B    H  
ATOM   2332  O   HOH B 771      13.257   0.739  15.357  1.00  0.00      B    O  
ATOM   2333  H1  HOH B 771      14.036   0.382  15.937  1.00  0.00      B    H  
ATOM   2334  H2  HOH B 771      12.771  -0.051  14.869  1.00  0.00      B    H  
ATOM   2335  O   HOH B 772      14.186  10.198  38.203  1.00  0.00      B    O  
ATOM   2336  H1  HOH B 772      13.355  10.644  37.764  1.00  0.00      B    H  
ATOM   2337  H2  HOH B 772      14.090   9.212  38.271  1.00  0.00      B    H  
ATOM   2338  O   HOH B 773      29.944  21.163  37.472  1.00  0.00      B    O  
ATOM   2339  H1  HOH B 773      29.811  21.021  38.470  1.00  0.00      B    H  
ATOM   2340  H2  HOH B 773      29.519  20.344  36.981  1.00  0.00      B    H  
ATOM   2341  O   HOH B 774      34.310  27.807  15.068  1.00  0.00      B    O  
ATOM   2342  H1  HOH B 774      33.651  28.575  15.215  1.00  0.00      B    H  
ATOM   2343  H2  HOH B 774      35.138  28.213  14.617  1.00  0.00      B    H  
ATOM   2344  O   HOH B 775      26.279  30.958  21.397  1.00  0.00      B    O  
ATOM   2345  H1  HOH B 775      26.773  30.471  22.153  1.00  0.00      B    H  
ATOM   2346  H2  HOH B 775      26.559  31.945  21.550  1.00  0.00      B    H  
ATOM   2347  O   HOH B 776      26.995   9.954   0.926  1.00  0.00      B    O  
ATOM   2348  H1  HOH B 776      27.050   9.059   0.477  1.00  0.00      B    H  
ATOM   2349  H2  HOH B 776      26.152  10.077   1.528  1.00  0.00      B    H  
ATOM   2350  O   HOH B 777      13.903   7.343  36.079  1.00  0.00      B    O  
ATOM   2351  H1  HOH B 777      14.805   7.556  35.689  1.00  0.00      B    H  
ATOM   2352  H2  HOH B 777      14.045   6.755  36.895  1.00  0.00      B    H  
ATOM   2353  O   HOH B 778      36.046  11.870   2.330  1.00  0.00      B    O  
ATOM   2354  H1  HOH B 778      36.340  10.913   2.447  1.00  0.00      B    H  
ATOM   2355  H2  HOH B 778      36.719  12.354   1.659  1.00  0.00      B    H  
ATOM   2356  O   HOH B 779      23.658  35.709  30.884  1.00  0.00      B    O  
ATOM   2357  H1  HOH B 779      24.630  35.568  31.080  1.00  0.00      B    H  
ATOM   2358  H2  HOH B 779      23.590  36.481  30.209  1.00  0.00      B    H  
ATOM   2359  O   HOH B 780      19.948  29.576  27.660  1.00  0.00      B    O  
ATOM   2360  H1  HOH B 780      19.823  30.257  28.381  1.00  0.00      B    H  
ATOM   2361  H2  HOH B 780      19.676  28.667  28.066  1.00  0.00      B    H  
ATOM   2362  O   HOH B 781      16.866  22.980   2.316  1.00  0.00      B    O  
ATOM   2363  H1  HOH B 781      16.806  22.068   1.884  1.00  0.00      B    H  
ATOM   2364  H2  HOH B 781      17.662  23.088   2.953  1.00  0.00      B    H  
ATOM   2365  O   HOH B 782      35.664  32.203   3.947  1.00  0.00      B    O  
ATOM   2366  H1  HOH B 782      35.099  32.904   4.492  1.00  0.00      B    H  
ATOM   2367  H2  HOH B 782      36.635  32.498   4.004  1.00  0.00      B    H  
ATOM   2368  O   HOH B 783      33.824  11.192  37.135  1.00  0.00      B    O  
ATOM   2369  H1  HOH B 783      33.073  11.919  37.150  1.00  0.00      B    H  
ATOM   2370  H2  HOH B 783      33.330  10.344  37.392  1.00  0.00      B    H  
ATOM   2371  O   HOH B 784      25.442   9.350  29.473  1.00  0.00      B    O  
ATOM   2372  H1  HOH B 784      25.490  10.286  29.166  1.00  0.00      B    H  
ATOM   2373  H2  HOH B 784      25.005   9.430  30.410  1.00  0.00      B    H  
ATOM   2374  O   HOH B 785      22.366   5.896  29.297  1.00  0.00      B    O  
ATOM   2375  H1  HOH B 785      21.901   6.437  30.051  1.00  0.00      B    H  
ATOM   2376  H2  HOH B 785      22.011   4.913  29.308  1.00  0.00      B    H  
ATOM   2377  O   HOH B 786       3.526  24.442  23.092  1.00  0.00      B    O  
ATOM   2378  H1  HOH B 786       3.030  25.287  23.073  1.00  0.00      B    H  
ATOM   2379  H2  HOH B 786       2.832  23.714  23.005  1.00  0.00      B    H  
ATOM   2380  O   HOH B 787       8.765  37.520  12.505  1.00  0.00      B    O  
ATOM   2381  H1  HOH B 787       8.190  38.305  12.544  1.00  0.00      B    H  
ATOM   2382  H2  HOH B 787       8.222  36.693  12.748  1.00  0.00      B    H  
ATOM   2383  O   HOH B 788       0.234  18.733   9.103  1.00  0.00      B    O  
ATOM   2384  H1  HOH B 788       0.723  17.870   9.136  1.00  0.00      B    H  
ATOM   2385  H2  HOH B 788      -0.454  18.664   8.362  1.00  0.00      B    H  
ATOM   2386  O   HOH B 789      12.199  25.766  26.422  1.00  0.00      B    O  
ATOM   2387  H1  HOH B 789      13.245  25.579  26.324  1.00  0.00      B    H  
ATOM   2388  H2  HOH B 789      11.797  24.865  26.879  1.00  0.00      B    H  
ATOM   2389  O   HOH B 790      28.300  23.157  28.118  1.00  0.00      B    O  
ATOM   2390  H1  HOH B 790      28.280  23.381  29.119  1.00  0.00      B    H  
ATOM   2391  H2  HOH B 790      27.352  22.919  27.843  1.00  0.00      B    H  
ATOM   2392  O   HOH B 791       9.448   1.707  10.897  1.00  0.00      B    O  
ATOM   2393  H1  HOH B 791      10.251   1.221  11.258  1.00  0.00      B    H  
ATOM   2394  H2  HOH B 791       8.628   1.193  11.222  1.00  0.00      B    H  
ATOM   2395  O   HOH B 792      29.683  19.394   6.159  1.00  0.00      B    O  
ATOM   2396  H1  HOH B 792      30.507  18.842   6.285  1.00  0.00      B    H  
ATOM   2397  H2  HOH B 792      29.989  20.238   5.759  1.00  0.00      B    H  
ATOM   2398  O   HOH B 793      12.439  19.613  15.194  1.00  0.00      B    O  
ATOM   2399  H1  HOH B 793      12.935  20.402  14.724  1.00  0.00      B    H  
ATOM   2400  H2  HOH B 793      11.412  19.689  14.994  1.00  0.00      B    H  
ATOM   2401  O   HOH B 794       1.475  22.135  15.384  1.00  0.00      B    O  
ATOM   2402  H1  HOH B 794       2.348  21.600  15.517  1.00  0.00      B    H  
ATOM   2403  H2  HOH B 794       1.194  22.023  14.407  1.00  0.00      B    H  
ATOM   2404  O   HOH B 795      26.258  21.662  10.138  1.00  0.00      B    O  
ATOM   2405  H1  HOH B 795      26.509  21.343   9.245  1.00  0.00      B    H  
ATOM   2406  H2  HOH B 795      26.784  21.007  10.729  1.00  0.00      B    H  
ATOM   2407  O   HOH B 796      36.051  26.412  26.022  1.00  0.00      B    O  
ATOM   2408  H1  HOH B 796      36.483  26.777  26.868  1.00  0.00      B    H  
ATOM   2409  H2  HOH B 796      36.553  26.656  25.195  1.00  0.00      B    H  
ATOM   2410  O   HOH B 797      23.512   5.955  20.350  1.00  0.00      B    O  
ATOM   2411  H1  HOH B 797      23.991   6.040  21.232  1.00  0.00      B    H  
ATOM   2412  H2  HOH B 797      22.628   6.345  20.441  1.00  0.00      B    H  
ATOM   2413  O   HOH B 798       0.679  21.854  37.633  1.00  0.00      B    O  
ATOM   2414  H1  HOH B 798       0.454  21.731  36.649  1.00  0.00      B    H  
ATOM   2415  H2  HOH B 798       0.097  22.622  38.006  1.00  0.00      B    H  
ATOM   2416  O   HOH B 799       1.005  26.276  29.344  1.00  0.00      B    O  
ATOM   2417  H1  HOH B 799       0.557  26.786  30.106  1.00  0.00      B    H  
ATOM   2418  H2  HOH B 799       0.706  25.300  29.439  1.00  0.00      B    H  
ATOM   2419  O   HOH B 800      27.269  25.866  38.478  1.00  0.00      B    O  
ATOM   2420  H1  HOH B 800      28.117  25.444  38.864  1.00  0.00      B    H  
ATOM   2421  H2  HOH B 800      27.440  25.954  37.522  1.00  0.00      B    H  
ATOM   2422  O   HOH B 801      24.370  10.406  38.598  1.00  0.00      B    O  
ATOM   2423  H1  HOH B 801      24.833  10.924  39.380  1.00  0.00      B    H  
ATOM   2424  H2  HOH B 801      23.328  10.512  38.664  1.00  0.00      B    H  
ATOM   2425  O   HOH B 802      15.695  30.052  11.771  1.00  0.00      B    O  
ATOM   2426  H1  HOH B 802      16.343  30.497  11.095  1.00  0.00      B    H  
ATOM   2427  H2  HOH B 802      15.480  29.114  11.435  1.00  0.00      B    H  
ATOM   2428  O   HOH B 803      33.847  23.751  31.118  1.00  0.00      B    O  
ATOM   2429  H1  HOH B 803      33.842  22.764  31.185  1.00  0.00      B    H  
ATOM   2430  H2  HOH B 803      32.960  24.080  31.547  1.00  0.00      B    H  
ATOM   2431  O   HOH B 804      11.996  31.202  14.487  1.00  0.00      B    O  
ATOM   2432  H1  HOH B 804      11.308  31.942  14.367  1.00  0.00      B    H  
ATOM   2433  H2  HOH B 804      11.698  30.426  13.851  1.00  0.00      B    H  
ATOM   2434  O   HOH B 805       3.490  38.223  38.701  1.00  0.00      B    O  
ATOM   2435  H1  HOH B 805       4.083  38.420  37.847  1.00  0.00      B    H  
ATOM   2436  H2  HOH B 805       4.079  38.155  39.492  1.00  0.00      B    H  
ATOM   2437  O   HOH B 806      24.394  11.051  27.278  1.00  0.00      B    O  
ATOM   2438  H1  HOH B 806      24.384  12.025  27.431  1.00  0.00      B    H  
ATOM   2439  H2  HOH B 806      24.659  10.878  26.287  1.00  0.00      B    H  
ATOM   2440  O   HOH B 807      35.522   4.678  19.119  1.00  0.00      B    O  
ATOM   2441  H1  HOH B 807      35.462   3.707  18.830  1.00  0.00      B    H  
ATOM   2442  H2  HOH B 807      34.913   4.848  19.951  1.00  0.00      B    H  
ATOM   2443  O   HOH B 808      38.334  25.398  16.869  1.00  0.00      B    O  
ATOM   2444  H1  HOH B 808      39.213  25.930  16.837  1.00  0.00      B    H  
ATOM   2445  H2  HOH B 808      37.534  26.056  16.957  1.00  0.00      B    H  
ATOM   2446  O   HOH B 809       0.156  20.896  35.045  1.00  0.00      B    O  
ATOM   2447  H1  HOH B 809       0.496  19.975  35.407  1.00  0.00      B    H  
ATOM   2448  H2  HOH B 809       0.845  21.331  34.414  1.00  0.00      B    H  
ATOM   2449  O   HOH B 810      37.942   9.078  21.468  1.00  0.00      B    O  
ATOM   2450  H1  HOH B 810      37.027   9.486  21.279  1.00  0.00      B    H  
ATOM   2451  H2  HOH B 810      38.234   8.723  20.530  1.00  0.00      B    H  
ATOM   2452  O   HOH B 811      24.724  20.352  15.474  1.00  0.00      B    O  
ATOM   2453  H1  HOH B 811      25.372  20.886  16.037  1.00  0.00      B    H  
ATOM   2454  H2  HOH B 811      25.278  19.857  14.846  1.00  0.00      B    H  
ATOM   2455  O   HOH B 812      31.244  24.285  21.747  1.00  0.00      B    O  
ATOM   2456  H1  HOH B 812      31.085  23.303  21.952  1.00  0.00      B    H  
ATOM   2457  H2  HOH B 812      31.329  24.376  20.710  1.00  0.00      B    H  
ATOM   2458  O   HOH B 813      16.190  21.624  10.777  1.00  0.00      B    O  
ATOM   2459  H1  HOH B 813      15.668  21.075  11.448  1.00  0.00      B    H  
ATOM   2460  H2  HOH B 813      17.019  21.993  11.269  1.00  0.00      B    H  
ATOM   2461  O   HOH B 814      33.930  39.181  13.255  1.00  0.00      B    O  
ATOM   2462  H1  HOH B 814      34.042  38.300  12.756  1.00  0.00      B    H  
ATOM   2463  H2  HOH B 814      34.145  39.964  12.616  1.00  0.00      B    H  
ATOM   2464  O   HOH B 815      26.337   5.245  35.632  1.00  0.00      B    O  
ATOM   2465  H1  HOH B 815      25.710   6.009  35.336  1.00  0.00      B    H  
ATOM   2466  H2  HOH B 815      27.261   5.622  35.544  1.00  0.00      B    H  
ATOM   2467  O   HOH B 816      21.913   3.862   3.368  1.00  0.00      B    O  
ATOM   2468  H1  HOH B 816      21.260   3.869   2.662  1.00  0.00      B    H  
ATOM   2469  H2  HOH B 816      21.765   2.951   3.830  1.00  0.00      B    H  
ATOM   2470  O   HOH B 817      27.437  29.399   9.450  1.00  0.00      B    O  
ATOM   2471  H1  HOH B 817      27.781  28.464   9.642  1.00  0.00      B    H  
ATOM   2472  H2  HOH B 817      26.576  29.556  10.014  1.00  0.00      B    H  
ATOM   2473  O   HOH B 818       9.747  19.841  14.817  1.00  0.00      B    O  
ATOM   2474  H1  HOH B 818       9.453  19.418  13.983  1.00  0.00      B    H  
ATOM   2475  H2  HOH B 818       9.145  19.443  15.554  1.00  0.00      B    H  
ATOM   2476  O   HOH B 819       9.326  21.221   2.929  1.00  0.00      B    O  
ATOM   2477  H1  HOH B 819       8.380  21.587   2.811  1.00  0.00      B    H  
ATOM   2478  H2  HOH B 819       9.239  20.221   2.629  1.00  0.00      B    H  
ATOM   2479  O   HOH B 820      30.584  32.873   4.341  1.00  0.00      B    O  
ATOM   2480  H1  HOH B 820      30.703  32.873   5.369  1.00  0.00      B    H  
ATOM   2481  H2  HOH B 820      29.790  33.521   4.217  1.00  0.00      B    H  
ATOM   2482  O   HOH B 821      21.535   7.451  14.690  1.00  0.00      B    O  
ATOM   2483  H1  HOH B 821      20.794   6.790  14.958  1.00  0.00      B    H  
ATOM   2484  H2  HOH B 821      21.813   7.952  15.508  1.00  0.00      B    H  
ATOM   2485  O   HOH B 822       2.843   2.779  12.115  1.00  0.00      B    O  
ATOM   2486  H1  HOH B 822       3.516   2.322  11.519  1.00  0.00      B    H  
ATOM   2487  H2  HOH B 822       2.415   2.068  12.686  1.00  0.00      B    H  
ATOM   2488  O   HOH B 823      21.479   7.857  11.683  1.00  0.00      B    O  
ATOM   2489  H1  HOH B 823      21.626   7.813  12.681  1.00  0.00      B    H  
ATOM   2490  H2  HOH B 823      20.517   7.831  11.484  1.00  0.00      B    H  
ATOM   2491  O   HOH B 824      17.109  19.018   5.576  1.00  0.00      B    O  
ATOM   2492  H1  HOH B 824      16.696  19.279   6.479  1.00  0.00      B    H  
ATOM   2493  H2  HOH B 824      16.427  18.703   4.875  1.00  0.00      B    H  
ATOM   2494  O   HOH B 825      27.959  -0.040  19.326  1.00  0.00      B    O  
ATOM   2495  H1  HOH B 825      27.018  -0.493  19.349  1.00  0.00      B    H  
ATOM   2496  H2  HOH B 825      27.978   0.586  20.140  1.00  0.00      B    H  
ATOM   2497  O   HOH B 826      19.808  32.233  38.637  1.00  0.00      B    O  
ATOM   2498  H1  HOH B 826      19.012  32.031  38.132  1.00  0.00      B    H  
ATOM   2499  H2  HOH B 826      19.597  33.033  39.260  1.00  0.00      B    H  
ATOM   2500  O   HOH B 827      37.587  28.228  27.972  1.00  0.00      B    O  
ATOM   2501  H1  HOH B 827      36.843  28.014  28.542  1.00  0.00      B    H  
ATOM   2502  H2  HOH B 827      38.455  27.885  28.449  1.00  0.00      B    H  
ATOM   2503  O   HOH B 828      11.525  34.551  15.934  1.00  0.00      B    O  
ATOM   2504  H1  HOH B 828      11.024  33.955  15.321  1.00  0.00      B    H  
ATOM   2505  H2  HOH B 828      11.790  34.066  16.724  1.00  0.00      B    H  
ATOM   2506  O   HOH B 829      25.974  33.926  15.408  1.00  0.00      B    O  
ATOM   2507  H1  HOH B 829      25.024  33.944  15.092  1.00  0.00      B    H  
ATOM   2508  H2  HOH B 829      26.044  33.249  16.219  1.00  0.00      B    H  
ATOM   2509  O   HOH B 830       0.879  31.582  12.312  1.00  0.00      B    O  
ATOM   2510  H1  HOH B 830       1.910  31.648  12.488  1.00  0.00      B    H  
ATOM   2511  H2  HOH B 830       0.721  30.827  11.725  1.00  0.00      B    H  
ATOM   2512  O   HOH B 831      36.076  17.270  21.510  1.00  0.00      B    O  
ATOM   2513  H1  HOH B 831      36.736  16.551  21.202  1.00  0.00      B    H  
ATOM   2514  H2  HOH B 831      35.351  17.257  20.815  1.00  0.00      B    H  
ATOM   2515  O   HOH B 832      35.113   7.710  24.679  1.00  0.00      B    O  
ATOM   2516  H1  HOH B 832      34.942   8.358  23.891  1.00  0.00      B    H  
ATOM   2517  H2  HOH B 832      35.537   8.228  25.441  1.00  0.00      B    H  
ATOM   2518  O   HOH B 833       9.311  38.359  32.322  1.00  0.00      B    O  
ATOM   2519  H1  HOH B 833      10.088  38.538  31.690  1.00  0.00      B    H  
ATOM   2520  H2  HOH B 833       8.886  37.476  32.138  1.00  0.00      B    H  
ATOM   2521  O   HOH B 834      31.749   9.348  15.430  1.00  0.00      B    O  
ATOM   2522  H1  HOH B 834      31.755   9.587  14.430  1.00  0.00      B    H  
ATOM   2523  H2  HOH B 834      32.554   8.788  15.617  1.00  0.00      B    H  
ATOM   2524  O   HOH B 835       1.423   3.022  37.294  1.00  0.00      B    O  
ATOM   2525  H1  HOH B 835       1.242   2.217  36.711  1.00  0.00      B    H  
ATOM   2526  H2  HOH B 835       1.918   3.695  36.732  1.00  0.00      B    H  
ATOM   2527  O   HOH B 836      35.981  13.699  12.103  1.00  0.00      B    O  
ATOM   2528  H1  HOH B 836      35.755  14.654  11.859  1.00  0.00      B    H  
ATOM   2529  H2  HOH B 836      35.716  13.103  11.337  1.00  0.00      B    H  
ATOM   2530  O   HOH B 837      27.152   2.851  25.162  1.00  0.00      B    O  
ATOM   2531  H1  HOH B 837      27.857   2.148  24.902  1.00  0.00      B    H  
ATOM   2532  H2  HOH B 837      27.598   3.786  25.032  1.00  0.00      B    H  
ATOM   2533  O   HOH B 838      14.911  16.035   6.471  1.00  0.00      B    O  
ATOM   2534  H1  HOH B 838      15.864  16.147   6.238  1.00  0.00      B    H  
ATOM   2535  H2  HOH B 838      14.398  15.602   5.756  1.00  0.00      B    H  
ATOM   2536  O   HOH B 839       4.165  23.847  31.644  1.00  0.00      B    O  
ATOM   2537  H1  HOH B 839       3.722  24.308  32.424  1.00  0.00      B    H  
ATOM   2538  H2  HOH B 839       4.056  24.474  30.893  1.00  0.00      B    H  
ATOM   2539  O   HOH B 840      19.355  21.914   8.132  1.00  0.00      B    O  
ATOM   2540  H1  HOH B 840      19.301  20.938   8.347  1.00  0.00      B    H  
ATOM   2541  H2  HOH B 840      18.770  22.124   7.364  1.00  0.00      B    H  
ATOM   2542  O   HOH B 841      24.073  10.062  22.030  1.00  0.00      B    O  
ATOM   2543  H1  HOH B 841      24.671   9.297  21.689  1.00  0.00      B    H  
ATOM   2544  H2  HOH B 841      24.498  10.931  21.690  1.00  0.00      B    H  
ATOM   2545  O   HOH B 842       0.447   7.868   0.486  1.00  0.00      B    O  
ATOM   2546  H1  HOH B 842       1.175   7.341   0.009  1.00  0.00      B    H  
ATOM   2547  H2  HOH B 842       0.171   8.728  -0.031  1.00  0.00      B    H  
ATOM   2548  O   HOH B 843      32.562  34.733  35.346  1.00  0.00      B    O  
ATOM   2549  H1  HOH B 843      32.651  34.570  36.396  1.00  0.00      B    H  
ATOM   2550  H2  HOH B 843      33.301  34.203  34.924  1.00  0.00      B    H  
ATOM   2551  O   HOH B 844      18.245   3.350  37.692  1.00  0.00      B    O  
ATOM   2552  H1  HOH B 844      18.519   3.723  36.793  1.00  0.00      B    H  
ATOM   2553  H2  HOH B 844      18.628   2.416  37.788  1.00  0.00      B    H  
ATOM   2554  O   HOH B 845       6.844   1.874  14.296  1.00  0.00      B    O  
ATOM   2555  H1  HOH B 845       6.976   1.107  14.961  1.00  0.00      B    H  
ATOM   2556  H2  HOH B 845       5.879   2.228  14.494  1.00  0.00      B    H  
ATOM   2557  O   HOH B 846      22.937  13.417   0.711  1.00  0.00      B    O  
ATOM   2558  H1  HOH B 846      22.347  12.776   0.228  1.00  0.00      B    H  
ATOM   2559  H2  HOH B 846      22.280  14.015   1.149  1.00  0.00      B    H  
ATOM   2560  O   HOH B 847      38.856   6.311   3.191  1.00  0.00      B    O  
ATOM   2561  H1  HOH B 847      38.926   6.519   2.193  1.00  0.00      B    H  
ATOM   2562  H2  HOH B 847      37.892   6.033   3.341  1.00  0.00      B    H  
ATOM   2563  O   HOH B 848      28.007  16.494  31.862  1.00  0.00      B    O  
ATOM   2564  H1  HOH B 848      28.868  16.355  31.244  1.00  0.00      B    H  
ATOM   2565  H2  HOH B 848      27.484  15.638  31.873  1.00  0.00      B    H  
ATOM   2566  O   HOH B 849      14.179   6.776  10.898  1.00  0.00      B    O  
ATOM   2567  H1  HOH B 849      14.956   6.714  10.208  1.00  0.00      B    H  
ATOM   2568  H2  HOH B 849      14.410   6.160  11.639  1.00  0.00      B    H  
ATOM   2569  O   HOH B 850      17.461  13.493   2.859  1.00  0.00      B    O  
ATOM   2570  H1  HOH B 850      16.969  14.030   3.580  1.00  0.00      B    H  
ATOM   2571  H2  HOH B 850      17.062  13.699   1.907  1.00  0.00      B    H  
ATOM   2572  O   HOH B 851      13.781   5.520   2.788  1.00  0.00      B    O  
ATOM   2573  H1  HOH B 851      14.466   6.163   2.438  1.00  0.00      B    H  
ATOM   2574  H2  HOH B 851      14.256   4.923   3.454  1.00  0.00      B    H  
ATOM   2575  O   HOH B 852       2.630  10.779  14.230  1.00  0.00      B    O  
ATOM   2576  H1  HOH B 852       1.656  10.942  13.838  1.00  0.00      B    H  
ATOM   2577  H2  HOH B 852       3.194  10.429  13.450  1.00  0.00      B    H  
ATOM   2578  O   HOH B 853      11.589  38.016  20.937  1.00  0.00      B    O  
ATOM   2579  H1  HOH B 853      10.910  37.256  20.805  1.00  0.00      B    H  
ATOM   2580  H2  HOH B 853      12.347  37.586  21.471  1.00  0.00      B    H  
ATOM   2581  O   HOH B 854       1.250   4.218   7.797  1.00  0.00      B    O  
ATOM   2582  H1  HOH B 854       0.766   3.348   7.521  1.00  0.00      B    H  
ATOM   2583  H2  HOH B 854       1.109   4.221   8.817  1.00  0.00      B    H  
ATOM   2584  O   HOH B 855       7.352   9.549  11.527  1.00  0.00      B    O  
ATOM   2585  H1  HOH B 855       7.621   8.940  12.281  1.00  0.00      B    H  
ATOM   2586  H2  HOH B 855       8.184   9.824  10.987  1.00  0.00      B    H  
ATOM   2587  O   HOH B 856       5.812   9.701  31.153  1.00  0.00      B    O  
ATOM   2588  H1  HOH B 856       6.492   9.981  30.479  1.00  0.00      B    H  
ATOM   2589  H2  HOH B 856       5.290  10.501  31.295  1.00  0.00      B    H  
ATOM   2590  O   HOH B 857      31.144  13.077  28.759  1.00  0.00      B    O  
ATOM   2591  H1  HOH B 857      31.208  12.292  28.175  1.00  0.00      B    H  
ATOM   2592  H2  HOH B 857      31.422  13.916  28.224  1.00  0.00      B    H  
ATOM   2593  O   HOH B 858      16.558  12.307   8.671  1.00  0.00      B    O  
ATOM   2594  H1  HOH B 858      15.788  12.968   8.638  1.00  0.00      B    H  
ATOM   2595  H2  HOH B 858      17.039  12.402   9.550  1.00  0.00      B    H  
ATOM   2596  O   HOH B 859       5.845  24.401  25.694  1.00  0.00      B    O  
ATOM   2597  H1  HOH B 859       5.118  24.769  25.096  1.00  0.00      B    H  
ATOM   2598  H2  HOH B 859       6.086  23.510  25.294  1.00  0.00      B    H  
ATOM   2599  O   HOH B 860      26.986  34.403   1.296  1.00  0.00      B    O  
ATOM   2600  H1  HOH B 860      27.080  34.964   0.454  1.00  0.00      B    H  
ATOM   2601  H2  HOH B 860      25.991  34.227   1.458  1.00  0.00      B    H  
ATOM   2602  O   HOH B 861      25.372  26.255  29.895  1.00  0.00      B    O  
ATOM   2603  H1  HOH B 861      24.547  25.755  30.068  1.00  0.00      B    H  
ATOM   2604  H2  HOH B 861      25.123  27.230  29.833  1.00  0.00      B    H  
ATOM   2605  O   HOH B 862      29.811  35.835  32.391  1.00  0.00      B    O  
ATOM   2606  H1  HOH B 862      30.429  36.376  32.910  1.00  0.00      B    H  
ATOM   2607  H2  HOH B 862      29.857  34.880  32.707  1.00  0.00      B    H  
ATOM   2608  O   HOH B 863      30.138  36.612  37.841  1.00  0.00      B    O  
ATOM   2609  H1  HOH B 863      29.282  36.171  38.044  1.00  0.00      B    H  
ATOM   2610  H2  HOH B 863      30.764  35.882  38.072  1.00  0.00      B    H  
ATOM   2611  O   HOH B 864      18.662   5.129   8.605  1.00  0.00      B    O  
ATOM   2612  H1  HOH B 864      18.750   5.607   7.719  1.00  0.00      B    H  
ATOM   2613  H2  HOH B 864      19.607   4.711   8.795  1.00  0.00      B    H  
ATOM   2614  O   HOH B 865       6.520  34.866   7.009  1.00  0.00      B    O  
ATOM   2615  H1  HOH B 865       6.566  34.138   7.686  1.00  0.00      B    H  
ATOM   2616  H2  HOH B 865       6.911  34.487   6.233  1.00  0.00      B    H  
ATOM   2617  O   HOH B 866       3.211  10.930   0.308  1.00  0.00      B    O  
ATOM   2618  H1  HOH B 866       3.483  10.701   1.271  1.00  0.00      B    H  
ATOM   2619  H2  HOH B 866       2.234  11.273   0.354  1.00  0.00      B    H  
ATOM   2620  O   HOH B 867      21.025  32.598  18.832  1.00  0.00      B    O  
ATOM   2621  H1  HOH B 867      21.359  31.650  19.126  1.00  0.00      B    H  
ATOM   2622  H2  HOH B 867      19.988  32.562  18.846  1.00  0.00      B    H  
ATOM   2623  O   HOH B 868      36.858  15.439   6.256  1.00  0.00      B    O  
ATOM   2624  H1  HOH B 868      37.736  14.984   6.388  1.00  0.00      B    H  
ATOM   2625  H2  HOH B 868      36.975  16.386   6.552  1.00  0.00      B    H  
ATOM   2626  O   HOH B 869      38.561  27.643  30.867  1.00  0.00      B    O  
ATOM   2627  H1  HOH B 869      38.323  28.638  30.892  1.00  0.00      B    H  
ATOM   2628  H2  HOH B 869      37.712  27.121  30.781  1.00  0.00      B    H  
ATOM   2629  O   HOH B 870      21.756  20.792  36.310  1.00  0.00      B    O  
ATOM   2630  H1  HOH B 870      20.811  20.673  35.871  1.00  0.00      B    H  
ATOM   2631  H2  HOH B 870      21.817  20.213  37.132  1.00  0.00      B    H  
ATOM   2632  O   HOH B 871      26.931  14.089  22.283  1.00  0.00      B    O  
ATOM   2633  H1  HOH B 871      26.580  14.672  23.046  1.00  0.00      B    H  
ATOM   2634  H2  HOH B 871      27.419  14.624  21.605  1.00  0.00      B    H  
ATOM   2635  O   HOH B 872       2.475  36.211   7.180  1.00  0.00      B    O  
ATOM   2636  H1  HOH B 872       1.815  35.579   7.625  1.00  0.00      B    H  
ATOM   2637  H2  HOH B 872       3.145  35.674   6.638  1.00  0.00      B    H  
ATOM   2638  O   HOH B 873      14.285   8.364  18.415  1.00  0.00      B    O  
ATOM   2639  H1  HOH B 873      15.059   8.804  17.846  1.00  0.00      B    H  
ATOM   2640  H2  HOH B 873      14.156   7.418  17.963  1.00  0.00      B    H  
ATOM   2641  O   HOH B 874       6.217  15.081  11.966  1.00  0.00      B    O  
ATOM   2642  H1  HOH B 874       5.797  14.561  11.276  1.00  0.00      B    H  
ATOM   2643  H2  HOH B 874       6.813  14.463  12.458  1.00  0.00      B    H  
ATOM   2644  O   HOH B 875      19.604   6.415  17.399  1.00  0.00      B    O  
ATOM   2645  H1  HOH B 875      20.114   5.573  17.259  1.00  0.00      B    H  
ATOM   2646  H2  HOH B 875      18.655   6.141  17.651  1.00  0.00      B    H  
ATOM   2647  O   HOH B 876      18.388  37.195   6.385  1.00  0.00      B    O  
ATOM   2648  H1  HOH B 876      18.535  36.209   6.614  1.00  0.00      B    H  
ATOM   2649  H2  HOH B 876      17.443  37.463   6.713  1.00  0.00      B    H  
ATOM   2650  O   HOH B 877      11.486   2.611   3.803  1.00  0.00      B    O  
ATOM   2651  H1  HOH B 877      10.643   2.968   4.396  1.00  0.00      B    H  
ATOM   2652  H2  HOH B 877      11.424   3.102   2.971  1.00  0.00      B    H  
ATOM   2653  O   HOH B 878       1.242  27.119  17.135  1.00  0.00      B    O  
ATOM   2654  H1  HOH B 878       1.361  27.804  16.350  1.00  0.00      B    H  
ATOM   2655  H2  HOH B 878       2.066  27.085  17.726  1.00  0.00      B    H  
ATOM   2656  O   HOH B 879      35.975  29.877  37.782  1.00  0.00      B    O  
ATOM   2657  H1  HOH B 879      36.281  30.157  38.731  1.00  0.00      B    H  
ATOM   2658  H2  HOH B 879      36.078  30.692  37.186  1.00  0.00      B    H  
ATOM   2659  O   HOH B 880      34.226  11.414  31.813  1.00  0.00      B    O  
ATOM   2660  H1  HOH B 880      34.301  11.644  32.811  1.00  0.00      B    H  
ATOM   2661  H2  HOH B 880      33.290  11.280  31.517  1.00  0.00      B    H  
ATOM   2662  O   HOH B 881      35.234  37.349  16.463  1.00  0.00      B    O  
ATOM   2663  H1  HOH B 881      34.398  37.749  16.034  1.00  0.00      B    H  
ATOM   2664  H2  HOH B 881      35.993  37.485  15.808  1.00  0.00      B    H  
ATOM   2665  O   HOH B 882      19.520  19.569  28.578  1.00  0.00      B    O  
ATOM   2666  H1  HOH B 882      19.576  19.670  27.583  1.00  0.00      B    H  
ATOM   2667  H2  HOH B 882      18.560  19.545  28.907  1.00  0.00      B    H  
ATOM   2668  O   HOH B 883       0.574  18.221  35.627  1.00  0.00      B    O  
ATOM   2669  H1  HOH B 883       0.122  17.430  36.151  1.00  0.00      B    H  
ATOM   2670  H2  HOH B 883       0.345  18.131  34.662  1.00  0.00      B    H  
ATOM   2671  O   HOH B 884      14.824  38.564   9.222  1.00  0.00      B    O  
ATOM   2672  H1  HOH B 884      15.437  38.099   8.590  1.00  0.00      B    H  
ATOM   2673  H2  HOH B 884      15.036  38.312  10.154  1.00  0.00      B    H  
ATOM   2674  O   HOH B 885      22.055  16.825  10.112  1.00  0.00      B    O  
ATOM   2675  H1  HOH B 885      21.305  16.143  10.218  1.00  0.00      B    H  
ATOM   2676  H2  HOH B 885      22.814  16.356   9.600  1.00  0.00      B    H  
ATOM   2677  O   HOH B 886      27.031  23.125   6.200  1.00  0.00      B    O  
ATOM   2678  H1  HOH B 886      27.841  22.933   5.668  1.00  0.00      B    H  
ATOM   2679  H2  HOH B 886      27.069  22.473   6.970  1.00  0.00      B    H  
ATOM   2680  O   HOH B 887      30.120  27.034  15.178  1.00  0.00      B    O  
ATOM   2681  H1  HOH B 887      29.811  26.470  16.025  1.00  0.00      B    H  
ATOM   2682  H2  HOH B 887      30.888  26.563  14.762  1.00  0.00      B    H  
ATOM   2683  O   HOH B 888      38.536  13.280   8.928  1.00  0.00      B    O  
ATOM   2684  H1  HOH B 888      37.572  13.118   9.208  1.00  0.00      B    H  
ATOM   2685  H2  HOH B 888      38.579  13.590   7.918  1.00  0.00      B    H  
ATOM   2686  O   HOH B 889      10.940  29.543   9.102  1.00  0.00      B    O  
ATOM   2687  H1  HOH B 889      11.061  30.141   9.851  1.00  0.00      B    H  
ATOM   2688  H2  HOH B 889      11.566  29.804   8.419  1.00  0.00      B    H  
ATOM   2689  O   HOH B 890       0.624  11.400  21.275  1.00  0.00      B    O  
ATOM   2690  H1  HOH B 890       0.670  11.475  22.282  1.00  0.00      B    H  
ATOM   2691  H2  HOH B 890       0.129  10.566  21.022  1.00  0.00      B    H  
ATOM   2692  O   HOH B 891      16.543  14.138  39.407  1.00  0.00      B    O  
ATOM   2693  H1  HOH B 891      17.035  14.660  38.657  1.00  0.00      B    H  
ATOM   2694  H2  HOH B 891      16.260  13.257  39.042  1.00  0.00      B    H  
ATOM   2695  O   HOH B 892      14.168  17.835  33.723  1.00  0.00      B    O  
ATOM   2696  H1  HOH B 892      15.191  17.776  33.921  1.00  0.00      B    H  
ATOM   2697  H2  HOH B 892      13.680  17.575  34.602  1.00  0.00      B    H  
ATOM   2698  O   HOH B 893      33.142   6.332  18.465  1.00  0.00      B    O  
ATOM   2699  H1  HOH B 893      33.289   6.716  17.549  1.00  0.00      B    H  
ATOM   2700  H2  HOH B 893      34.066   5.999  18.707  1.00  0.00      B    H  
ATOM   2701  O   HOH B 894      31.156   3.017  34.065  1.00  0.00      B    O  
ATOM   2702  H1  HOH B 894      30.726   2.213  33.697  1.00  0.00      B    H  
ATOM   2703  H2  HOH B 894      31.195   2.858  35.112  1.00  0.00      B    H  
ATOM   2704  O   HOH B 895      34.825  31.500  18.319  1.00  0.00      B    O  
ATOM   2705  H1  HOH B 895      35.445  32.255  18.594  1.00  0.00      B    H  
ATOM   2706  H2  HOH B 895      35.057  30.747  18.986  1.00  0.00      B    H  
ATOM   2707  O   HOH B 896       9.936  26.498  16.037  1.00  0.00      B    O  
ATOM   2708  H1  HOH B 896       9.501  25.633  15.745  1.00  0.00      B    H  
ATOM   2709  H2  HOH B 896      10.953  26.418  15.950  1.00  0.00      B    H  
ATOM   2710  O   HOH B 897       3.067  38.508  15.968  1.00  0.00      B    O  
ATOM   2711  H1  HOH B 897       3.968  38.810  16.172  1.00  0.00      B    H  
ATOM   2712  H2  HOH B 897       2.909  37.799  16.621  1.00  0.00      B    H  
ATOM   2713  O   HOH B 898      38.722  14.094  25.327  1.00  0.00      B    O  
ATOM   2714  H1  HOH B 898      39.455  13.993  24.683  1.00  0.00      B    H  
ATOM   2715  H2  HOH B 898      38.421  13.169  25.686  1.00  0.00      B    H  
ATOM   2716  O   HOH B 899       5.142  31.950  22.315  1.00  0.00      B    O  
ATOM   2717  H1  HOH B 899       5.356  32.021  21.323  1.00  0.00      B    H  
ATOM   2718  H2  HOH B 899       5.334  30.983  22.651  1.00  0.00      B    H  
ATOM   2719  O   HOH B 900       8.676   6.983   9.325  1.00  0.00      B    O  
ATOM   2720  H1  HOH B 900       8.255   6.423  10.047  1.00  0.00      B    H  
ATOM   2721  H2  HOH B 900       9.437   7.540   9.714  1.00  0.00      B    H  
ATOM   2722  O   HOH B 901      24.559  36.007   8.610  1.00  0.00      B    O  
ATOM   2723  H1  HOH B 901      25.310  35.674   9.199  1.00  0.00      B    H  
ATOM   2724  H2  HOH B 901      24.991  36.347   7.785  1.00  0.00      B    H  
ATOM   2725  O   HOH B 902      32.524  26.386  13.726  1.00  0.00      B    O  
ATOM   2726  H1  HOH B 902      33.446  26.585  14.159  1.00  0.00      B    H  
ATOM   2727  H2  HOH B 902      32.058  27.315  13.525  1.00  0.00      B    H  
ATOM   2728  O   HOH B 903      30.906   5.379   4.364  1.00  0.00      B    O  
ATOM   2729  H1  HOH B 903      31.491   5.017   3.625  1.00  0.00      B    H  
ATOM   2730  H2  HOH B 903      31.196   6.346   4.522  1.00  0.00      B    H  
ATOM   2731  O   HOH B 904      20.876   7.530  31.195  1.00  0.00      B    O  
ATOM   2732  H1  HOH B 904      19.935   7.827  30.939  1.00  0.00      B    H  
ATOM   2733  H2  HOH B 904      20.711   6.728  31.802  1.00  0.00      B    H  
ATOM   2734  O   HOH B 905      16.728  11.332  38.674  1.00  0.00      B    O  
ATOM   2735  H1  HOH B 905      15.779  11.099  38.591  1.00  0.00      B    H  
ATOM   2736  H2  HOH B 905      17.184  10.624  39.198  1.00  0.00      B    H  
ATOM   2737  O   HOH B 906       6.196  37.122  26.453  1.00  0.00      B    O  
ATOM   2738  H1  HOH B 906       5.291  37.370  26.052  1.00  0.00      B    H  
ATOM   2739  H2  HOH B 906       6.854  36.789  25.772  1.00  0.00      B    H  
ATOM   2740  O   HOH B 907      11.472  11.480  25.939  1.00  0.00      B    O  
ATOM   2741  H1  HOH B 907      10.741  11.245  25.245  1.00  0.00      B    H  
ATOM   2742  H2  HOH B 907      12.236  11.868  25.399  1.00  0.00      B    H  
ATOM   2743  O   HOH B 908      28.427   1.755  36.119  1.00  0.00      B    O  
ATOM   2744  H1  HOH B 908      28.239   1.659  37.127  1.00  0.00      B    H  
ATOM   2745  H2  HOH B 908      27.540   2.142  35.799  1.00  0.00      B    H  
ATOM   2746  O   HOH B 909      26.980  30.385  18.744  1.00  0.00      B    O  
ATOM   2747  H1  HOH B 909      26.496  30.988  18.058  1.00  0.00      B    H  
ATOM   2748  H2  HOH B 909      26.624  30.622  19.728  1.00  0.00      B    H  
ATOM   2749  O   HOH B 910      31.627   7.255  31.932  1.00  0.00      B    O  
ATOM   2750  H1  HOH B 910      32.223   7.733  31.307  1.00  0.00      B    H  
ATOM   2751  H2  HOH B 910      31.777   6.249  31.982  1.00  0.00      B    H  
ATOM   2752  O   HOH B 911       7.336  33.481   4.783  1.00  0.00      B    O  
ATOM   2753  H1  HOH B 911       8.037  33.069   5.406  1.00  0.00      B    H  
ATOM   2754  H2  HOH B 911       6.718  32.752   4.419  1.00  0.00      B    H  
ATOM   2755  O   HOH B 912      28.789  12.553  35.558  1.00  0.00      B    O  
ATOM   2756  H1  HOH B 912      28.600  11.751  36.207  1.00  0.00      B    H  
ATOM   2757  H2  HOH B 912      29.005  13.356  36.185  1.00  0.00      B    H  
ATOM   2758  O   HOH B 913      20.103  15.700  17.266  1.00  0.00      B    O  
ATOM   2759  H1  HOH B 913      19.633  15.470  18.105  1.00  0.00      B    H  
ATOM   2760  H2  HOH B 913      20.023  14.976  16.569  1.00  0.00      B    H  
ATOM   2761  O   HOH B 914       5.622  23.033  16.184  1.00  0.00      B    O  
ATOM   2762  H1  HOH B 914       4.878  22.832  15.509  1.00  0.00      B    H  
ATOM   2763  H2  HOH B 914       5.573  22.284  16.833  1.00  0.00      B    H  
ATOM   2764  O   HOH B 915       0.611  12.496  17.276  1.00  0.00      B    O  
ATOM   2765  H1  HOH B 915      -0.116  11.790  17.364  1.00  0.00      B    H  
ATOM   2766  H2  HOH B 915       1.506  12.064  17.151  1.00  0.00      B    H  
ATOM   2767  O   HOH B 916      16.523   7.467  23.495  1.00  0.00      B    O  
ATOM   2768  H1  HOH B 916      15.730   6.798  23.466  1.00  0.00      B    H  
ATOM   2769  H2  HOH B 916      17.280   6.887  23.780  1.00  0.00      B    H  
ATOM   2770  O   HOH B 917      15.939  17.166  11.386  1.00  0.00      B    O  
ATOM   2771  H1  HOH B 917      16.235  17.003  12.344  1.00  0.00      B    H  
ATOM   2772  H2  HOH B 917      16.748  17.124  10.741  1.00  0.00      B    H  
ATOM   2773  O   HOH B 918      12.719  22.875  33.091  1.00  0.00      B    O  
ATOM   2774  H1  HOH B 918      12.979  21.920  32.760  1.00  0.00      B    H  
ATOM   2775  H2  HOH B 918      13.068  22.953  34.055  1.00  0.00      B    H  
ATOM   2776  O   HOH B 919      38.015  27.395  24.292  1.00  0.00      B    O  
ATOM   2777  H1  HOH B 919      38.697  27.570  25.046  1.00  0.00      B    H  
ATOM   2778  H2  HOH B 919      38.413  26.905  23.481  1.00  0.00      B    H  
ATOM   2779  O   HOH B 920      31.761   7.981  21.477  1.00  0.00      B    O  
ATOM   2780  H1  HOH B 920      31.055   7.378  21.819  1.00  0.00      B    H  
ATOM   2781  H2  HOH B 920      31.617   7.972  20.497  1.00  0.00      B    H  
ATOM   2782  O   HOH B 921      11.504  30.720  22.257  1.00  0.00      B    O  
ATOM   2783  H1  HOH B 921      10.998  30.090  21.610  1.00  0.00      B    H  
ATOM   2784  H2  HOH B 921      11.458  30.396  23.198  1.00  0.00      B    H  
ATOM   2785  O   HOH B 922       5.248  33.832  37.608  1.00  0.00      B    O  
ATOM   2786  H1  HOH B 922       4.381  33.982  38.099  1.00  0.00      B    H  
ATOM   2787  H2  HOH B 922       6.000  33.882  38.294  1.00  0.00      B    H  
ATOM   2788  O   HOH B 923      23.047   0.740  14.545  1.00  0.00      B    O  
ATOM   2789  H1  HOH B 923      22.572   0.125  15.208  1.00  0.00      B    H  
ATOM   2790  H2  HOH B 923      23.119   0.261  13.623  1.00  0.00      B    H  
ATOM   2791  O   HOH B 924      12.201  25.356  37.197  1.00  0.00      B    O  
ATOM   2792  H1  HOH B 924      11.481  24.764  37.623  1.00  0.00      B    H  
ATOM   2793  H2  HOH B 924      11.939  26.291  37.602  1.00  0.00      B    H  
ATOM   2794  O   HOH B 925      14.580   4.551  12.831  1.00  0.00      B    O  
ATOM   2795  H1  HOH B 925      14.851   4.039  13.627  1.00  0.00      B    H  
ATOM   2796  H2  HOH B 925      13.716   5.125  13.035  1.00  0.00      B    H  
ATOM   2797  O   HOH B 926      10.470  26.166   3.088  1.00  0.00      B    O  
ATOM   2798  H1  HOH B 926      10.310  26.182   4.104  1.00  0.00      B    H  
ATOM   2799  H2  HOH B 926       9.556  26.265   2.644  1.00  0.00      B    H  
ATOM   2800  O   HOH B 927      31.814  13.351  37.452  1.00  0.00      B    O  
ATOM   2801  H1  HOH B 927      30.817  13.369  37.621  1.00  0.00      B    H  
ATOM   2802  H2  HOH B 927      32.021  14.183  36.904  1.00  0.00      B    H  
ATOM   2803  O   HOH B 928      27.525   1.722  14.296  1.00  0.00      B    O  
ATOM   2804  H1  HOH B 928      27.857   1.307  15.184  1.00  0.00      B    H  
ATOM   2805  H2  HOH B 928      27.778   1.184  13.459  1.00  0.00      B    H  
ATOM   2806  O   HOH B 929      17.020  17.767  34.283  1.00  0.00      B    O  
ATOM   2807  H1  HOH B 929      17.675  16.953  34.284  1.00  0.00      B    H  
ATOM   2808  H2  HOH B 929      17.295  18.433  35.071  1.00  0.00      B    H  
ATOM   2809  O   HOH B 930      36.372  18.586  32.702  1.00  0.00      B    O  
ATOM   2810  H1  HOH B 930      35.349  18.689  32.770  1.00  0.00      B    H  
ATOM   2811  H2  HOH B 930      36.725  18.701  31.776  1.00  0.00      B    H  
ATOM   2812  O   HOH B 931      18.895  38.552  35.171  1.00  0.00      B    O  
ATOM   2813  H1  HOH B 931      19.143  37.674  35.585  1.00  0.00      B    H  
ATOM   2814  H2  HOH B 931      18.360  38.404  34.331  1.00  0.00      B    H  
ATOM   2815  O   HOH B 932      18.966   1.085  14.970  1.00  0.00      B    O  
ATOM   2816  H1  HOH B 932      19.856   1.386  14.422  1.00  0.00      B    H  
ATOM   2817  H2  HOH B 932      18.180   1.223  14.277  1.00  0.00      B    H  
ATOM   2818  O   HOH B 933      19.344   8.089  26.908  1.00  0.00      B    O  
ATOM   2819  H1  HOH B 933      19.117   7.219  27.426  1.00  0.00      B    H  
ATOM   2820  H2  HOH B 933      18.618   8.758  27.105  1.00  0.00      B    H  
ATOM   2821  O   HOH B 934      11.614   1.240  12.315  1.00  0.00      B    O  
ATOM   2822  H1  HOH B 934      11.441   1.959  12.982  1.00  0.00      B    H  
ATOM   2823  H2  HOH B 934      11.447   0.309  12.838  1.00  0.00      B    H  
ATOM   2824  O   HOH B 935       6.277   4.110   3.880  1.00  0.00      B    O  
ATOM   2825  H1  HOH B 935       6.370   4.568   2.986  1.00  0.00      B    H  
ATOM   2826  H2  HOH B 935       5.526   3.399   3.849  1.00  0.00      B    H  
ATOM   2827  O   HOH B 936      22.532  12.438  15.248  1.00  0.00      B    O  
ATOM   2828  H1  HOH B 936      23.483  12.519  14.919  1.00  0.00      B    H  
ATOM   2829  H2  HOH B 936      22.452  12.974  16.131  1.00  0.00      B    H  
ATOM   2830  O   HOH B 937      25.307  16.520   3.314  1.00  0.00      B    O  
ATOM   2831  H1  HOH B 937      26.335  16.565   3.211  1.00  0.00      B    H  
ATOM   2832  H2  HOH B 937      25.081  15.858   4.062  1.00  0.00      B    H  
ATOM   2833  O   HOH B 938      35.989  10.677   7.014  1.00  0.00      B    O  
ATOM   2834  H1  HOH B 938      35.682  10.107   6.223  1.00  0.00      B    H  
ATOM   2835  H2  HOH B 938      35.594  10.412   7.920  1.00  0.00      B    H  
ATOM   2836  O   HOH B 939       1.620   9.476   2.299  1.00  0.00      B    O  
ATOM   2837  H1  HOH B 939       2.621   9.339   2.393  1.00  0.00      B    H  
ATOM   2838  H2  HOH B 939       1.215   8.739   1.716  1.00  0.00      B    H  
ATOM   2839  O   HOH B 940      21.994  26.161   2.609  1.00  0.00      B    O  
ATOM   2840  H1  HOH B 940      22.999  25.890   2.642  1.00  0.00      B    H  
ATOM   2841  H2  HOH B 940      21.840  26.524   1.639  1.00  0.00      B    H  
ATOM   2842  O   HOH B 941      27.014  32.513   8.462  1.00  0.00      B    O  
ATOM   2843  H1  HOH B 941      27.890  32.230   8.811  1.00  0.00      B    H  
ATOM   2844  H2  HOH B 941      26.616  31.733   7.984  1.00  0.00      B    H  
ATOM   2845  O   HOH B 942       4.808   1.584   6.791  1.00  0.00      B    O  
ATOM   2846  H1  HOH B 942       4.626   2.436   7.323  1.00  0.00      B    H  
ATOM   2847  H2  HOH B 942       4.418   0.767   7.256  1.00  0.00      B    H  
ATOM   2848  O   HOH B 943      24.986  18.034  19.156  1.00  0.00      B    O  
ATOM   2849  H1  HOH B 943      25.195  18.994  19.444  1.00  0.00      B    H  
ATOM   2850  H2  HOH B 943      24.769  17.489  19.983  1.00  0.00      B    H  
ATOM   2851  O   HOH B 944      23.744  17.772  16.851  1.00  0.00      B    O  
ATOM   2852  H1  HOH B 944      24.182  18.056  17.713  1.00  0.00      B    H  
ATOM   2853  H2  HOH B 944      24.499  17.313  16.227  1.00  0.00      B    H  
ATOM   2854  O   HOH B 945      35.121   3.723  28.832  1.00  0.00      B    O  
ATOM   2855  H1  HOH B 945      35.077   2.859  28.264  1.00  0.00      B    H  
ATOM   2856  H2  HOH B 945      35.770   4.340  28.357  1.00  0.00      B    H  
ATOM   2857  O   HOH B 946      37.796  12.729  29.301  1.00  0.00      B    O  
ATOM   2858  H1  HOH B 946      37.511  12.426  28.355  1.00  0.00      B    H  
ATOM   2859  H2  HOH B 946      38.618  13.349  29.167  1.00  0.00      B    H  
ATOM   2860  O   HOH B 947       5.104  12.066  18.327  1.00  0.00      B    O  
ATOM   2861  H1  HOH B 947       5.944  12.525  18.085  1.00  0.00      B    H  
ATOM   2862  H2  HOH B 947       4.700  12.514  19.150  1.00  0.00      B    H  
ATOM   2863  O   HOH B 948      16.915  32.292  25.075  1.00  0.00      B    O  
ATOM   2864  H1  HOH B 948      16.251  31.551  24.940  1.00  0.00      B    H  
ATOM   2865  H2  HOH B 948      17.788  31.767  24.770  1.00  0.00      B    H  
ATOM   2866  O   HOH B 949       9.116   0.828   1.601  1.00  0.00      B    O  
ATOM   2867  H1  HOH B 949       9.774   1.425   2.029  1.00  0.00      B    H  
ATOM   2868  H2  HOH B 949       8.187   1.108   1.963  1.00  0.00      B    H  
ATOM   2869  O   HOH B 950      37.239  37.664  26.517  1.00  0.00      B    O  
ATOM   2870  H1  HOH B 950      36.454  37.949  26.003  1.00  0.00      B    H  
ATOM   2871  H2  HOH B 950      37.830  37.041  25.947  1.00  0.00      B    H  
ATOM   2872  O   HOH B 951      14.870  22.328   4.802  1.00  0.00      B    O  
ATOM   2873  H1  HOH B 951      14.758  21.853   5.685  1.00  0.00      B    H  
ATOM   2874  H2  HOH B 951      15.625  21.943   4.332  1.00  0.00      B    H  
ATOM   2875  O   HOH B 952      13.523  23.281  35.803  1.00  0.00      B    O  
ATOM   2876  H1  HOH B 952      14.543  23.435  35.641  1.00  0.00      B    H  
ATOM   2877  H2  HOH B 952      13.116  23.958  36.412  1.00  0.00      B    H  
ATOM   2878  O   HOH B 953       5.442   3.508   9.877  1.00  0.00      B    O  
ATOM   2879  H1  HOH B 953       4.971   3.705   8.945  1.00  0.00      B    H  
ATOM   2880  H2  HOH B 953       5.049   4.212  10.491  1.00  0.00      B    H  
ATOM   2881  O   HOH B 954      22.817  22.090  15.096  1.00  0.00      B    O  
ATOM   2882  H1  HOH B 954      23.550  21.372  15.323  1.00  0.00      B    H  
ATOM   2883  H2  HOH B 954      22.028  21.778  15.671  1.00  0.00      B    H  
ATOM   2884  O   HOH B 955      14.794   0.973  28.260  1.00  0.00      B    O  
ATOM   2885  H1  HOH B 955      15.169   1.935  28.410  1.00  0.00      B    H  
ATOM   2886  H2  HOH B 955      15.137   0.425  29.041  1.00  0.00      B    H  
ATOM   2887  O   HOH B 956      10.486  29.726  34.588  1.00  0.00      B    O  
ATOM   2888  H1  HOH B 956      10.529  29.173  33.696  1.00  0.00      B    H  
ATOM   2889  H2  HOH B 956      10.538  30.716  34.290  1.00  0.00      B    H  
ATOM   2890  O   HOH B 957      14.851  11.558  29.600  1.00  0.00      B    O  
ATOM   2891  H1  HOH B 957      14.899  11.331  30.580  1.00  0.00      B    H  
ATOM   2892  H2  HOH B 957      13.981  11.231  29.197  1.00  0.00      B    H  
ATOM   2893  O   HOH B 958      24.635   3.723  19.631  1.00  0.00      B    O  
ATOM   2894  H1  HOH B 958      24.795   3.084  20.421  1.00  0.00      B    H  
ATOM   2895  H2  HOH B 958      24.063   4.537  19.922  1.00  0.00      B    H  
ATOM   2896  O   HOH B 959      21.814  27.192  31.090  1.00  0.00      B    O  
ATOM   2897  H1  HOH B 959      22.636  26.849  31.582  1.00  0.00      B    H  
ATOM   2898  H2  HOH B 959      22.112  28.129  30.805  1.00  0.00      B    H  
ATOM   2899  O   HOH B 960       2.630  20.699   0.521  1.00  0.00      B    O  
ATOM   2900  H1  HOH B 960       2.004  20.529   1.284  1.00  0.00      B    H  
ATOM   2901  H2  HOH B 960       2.166  21.338  -0.035  1.00  0.00      B    H  
ATOM   2902  O   HOH B 961      24.964  10.879  24.551  1.00  0.00      B    O  
ATOM   2903  H1  HOH B 961      25.807  11.344  24.685  1.00  0.00      B    H  
ATOM   2904  H2  HOH B 961      24.838  10.634  23.582  1.00  0.00      B    H  
ATOM   2905  O   HOH B 962       9.999  16.276  15.869  1.00  0.00      B    O  
ATOM   2906  H1  HOH B 962      10.857  16.645  16.257  1.00  0.00      B    H  
ATOM   2907  H2  HOH B 962      10.192  15.698  15.052  1.00  0.00      B    H  
ATOM   2908  O   HOH B 963       6.983  21.802   1.971  1.00  0.00      B    O  
ATOM   2909  H1  HOH B 963       5.963  22.124   1.969  1.00  0.00      B    H  
ATOM   2910  H2  HOH B 963       7.280  21.648   0.958  1.00  0.00      B    H  
ATOM   2911  O   HOH B 964      11.828  30.655  30.458  1.00  0.00      B    O  
ATOM   2912  H1  HOH B 964      11.040  30.046  30.337  1.00  0.00      B    H  
ATOM   2913  H2  HOH B 964      12.515  30.324  29.786  1.00  0.00      B    H  
ATOM   2914  O   HOH B 965      29.399  32.381  16.073  1.00  0.00      B    O  
ATOM   2915  H1  HOH B 965      28.847  33.011  15.510  1.00  0.00      B    H  
ATOM   2916  H2  HOH B 965      29.683  31.563  15.524  1.00  0.00      B    H  
ATOM   2917  O   HOH B 966      27.006  34.932   9.727  1.00  0.00      B    O  
ATOM   2918  H1  HOH B 966      26.969  34.248   8.989  1.00  0.00      B    H  
ATOM   2919  H2  HOH B 966      27.930  34.810  10.099  1.00  0.00      B    H  
ATOM   2920  O   HOH B 967       9.481  35.851  38.194  1.00  0.00      B    O  
ATOM   2921  H1  HOH B 967       8.573  36.248  38.059  1.00  0.00      B    H  
ATOM   2922  H2  HOH B 967       9.798  35.450  37.259  1.00  0.00      B    H  
ATOM   2923  O   HOH B 968      12.571  13.175  15.826  1.00  0.00      B    O  
ATOM   2924  H1  HOH B 968      12.589  12.169  16.004  1.00  0.00      B    H  
ATOM   2925  H2  HOH B 968      12.322  13.637  16.658  1.00  0.00      B    H  
ATOM   2926  O   HOH B 969      37.854  11.608  26.174  1.00  0.00      B    O  
ATOM   2927  H1  HOH B 969      38.158  11.044  25.355  1.00  0.00      B    H  
ATOM   2928  H2  HOH B 969      36.985  11.181  26.526  1.00  0.00      B    H  
ATOM   2929  O   HOH B 970      22.989   1.712   7.507  1.00  0.00      B    O  
ATOM   2930  H1  HOH B 970      22.845   1.694   8.511  1.00  0.00      B    H  
ATOM   2931  H2  HOH B 970      23.688   2.441   7.348  1.00  0.00      B    H  
ATOM   2932  O   HOH B 971      14.775  17.525   0.103  1.00  0.00      B    O  
ATOM   2933  H1  HOH B 971      14.627  16.862   0.844  1.00  0.00      B    H  
ATOM   2934  H2  HOH B 971      13.856  17.746  -0.288  1.00  0.00      B    H  
ATOM   2935  O   HOH B 972       7.516   4.502   6.974  1.00  0.00      B    O  
ATOM   2936  H1  HOH B 972       8.031   5.360   7.027  1.00  0.00      B    H  
ATOM   2937  H2  HOH B 972       7.107   4.409   6.089  1.00  0.00      B    H  
ATOM   2938  O   HOH B 973      18.136  16.649  10.069  1.00  0.00      B    O  
ATOM   2939  H1  HOH B 973      18.799  16.055  10.522  1.00  0.00      B    H  
ATOM   2940  H2  HOH B 973      18.554  16.858   9.190  1.00  0.00      B    H  
ATOM   2941  O   HOH B 974      16.225  21.024   0.683  1.00  0.00      B    O  
ATOM   2942  H1  HOH B 974      16.747  21.605   0.100  1.00  0.00      B    H  
ATOM   2943  H2  HOH B 974      16.760  20.129   0.733  1.00  0.00      B    H  
ATOM   2944  O   HOH B 975       7.032  32.422  36.255  1.00  0.00      B    O  
ATOM   2945  H1  HOH B 975       6.304  32.980  36.710  1.00  0.00      B    H  
ATOM   2946  H2  HOH B 975       6.520  31.687  35.720  1.00  0.00      B    H  
ATOM   2947  O   HOH B 976      16.316  35.176  28.234  1.00  0.00      B    O  
ATOM   2948  H1  HOH B 976      16.336  34.990  27.256  1.00  0.00      B    H  
ATOM   2949  H2  HOH B 976      16.522  34.266  28.668  1.00  0.00      B    H  
ATOM   2950  O   HOH B 977      17.779   2.333  10.501  1.00  0.00      B    O  
ATOM   2951  H1  HOH B 977      17.906   2.215   9.526  1.00  0.00      B    H  
ATOM   2952  H2  HOH B 977      16.809   2.618  10.705  1.00  0.00      B    H  
ATOM   2953  O   HOH B 978      16.502  18.109  26.100  1.00  0.00      B    O  
ATOM   2954  H1  HOH B 978      15.650  17.745  25.634  1.00  0.00      B    H  
ATOM   2955  H2  HOH B 978      16.589  17.607  27.008  1.00  0.00      B    H  
ATOM   2956  O   HOH B 979      33.857   5.443  21.342  1.00  0.00      B    O  
ATOM   2957  H1  HOH B 979      33.035   5.929  20.999  1.00  0.00      B    H  
ATOM   2958  H2  HOH B 979      33.812   5.399  22.313  1.00  0.00      B    H  
ATOM   2959  O   HOH B 980      38.933  23.974  29.218  1.00  0.00      B    O  
ATOM   2960  H1  HOH B 980      38.695  23.453  30.102  1.00  0.00      B    H  
ATOM   2961  H2  HOH B 980      38.121  23.952  28.541  1.00  0.00      B    H  
ATOM   2962  O   HOH B 981      13.339  28.228  24.791  1.00  0.00      B    O  
ATOM   2963  H1  HOH B 981      12.759  27.894  25.517  1.00  0.00      B    H  
ATOM   2964  H2  HOH B 981      12.931  27.945  23.926  1.00  0.00      B    H  
ATOM   2965  O   HOH B 982      10.257  21.165   8.170  1.00  0.00      B    O  
ATOM   2966  H1  HOH B 982      10.343  21.132   7.127  1.00  0.00      B    H  
ATOM   2967  H2  HOH B 982       9.276  21.241   8.308  1.00  0.00      B    H  
ATOM   2968  O   HOH B 983       0.232  13.970  35.845  1.00  0.00      B    O  
ATOM   2969  H1  HOH B 983       0.622  13.957  34.934  1.00  0.00      B    H  
ATOM   2970  H2  HOH B 983       0.970  13.953  36.559  1.00  0.00      B    H  
ATOM   2971  O   HOH B 984      13.013  35.074  19.428  1.00  0.00      B    O  
ATOM   2972  H1  HOH B 984      13.064  34.565  20.297  1.00  0.00      B    H  
ATOM   2973  H2  HOH B 984      12.667  34.393  18.755  1.00  0.00      B    H  
ATOM   2974  O   HOH B 985      10.927  -0.206   5.774  1.00  0.00      B    O  
ATOM   2975  H1  HOH B 985      10.216  -0.008   6.464  1.00  0.00      B    H  
ATOM   2976  H2  HOH B 985      10.686   0.342   4.984  1.00  0.00      B    H  
ATOM   2977  O   HOH B 986      13.951   1.565  25.611  1.00  0.00      B    O  
ATOM   2978  H1  HOH B 986      14.598   1.013  26.220  1.00  0.00      B    H  
ATOM   2979  H2  HOH B 986      13.070   1.020  25.430  1.00  0.00      B    H  
ATOM   2980  O   HOH B 987       7.067  28.729   4.156  1.00  0.00      B    O  
ATOM   2981  H1  HOH B 987       7.939  29.169   3.810  1.00  0.00      B    H  
ATOM   2982  H2  HOH B 987       7.392  28.124   4.899  1.00  0.00      B    H  
ATOM   2983  O   HOH B 988      37.134  20.738  15.861  1.00  0.00      B    O  
ATOM   2984  H1  HOH B 988      36.678  20.830  16.738  1.00  0.00      B    H  
ATOM   2985  H2  HOH B 988      38.046  20.453  16.005  1.00  0.00      B    H  
ATOM   2986  O   HOH B 989      33.705  11.917  23.549  1.00  0.00      B    O  
ATOM   2987  H1  HOH B 989      34.462  12.553  23.535  1.00  0.00      B    H  
ATOM   2988  H2  HOH B 989      34.056  10.996  23.497  1.00  0.00      B    H  
ATOM   2989  O   HOH B 990       7.742   2.870  28.396  1.00  0.00      B    O  
ATOM   2990  H1  HOH B 990       7.082   3.162  27.693  1.00  0.00      B    H  
ATOM   2991  H2  HOH B 990       8.038   1.934  28.135  1.00  0.00      B    H  
ATOM   2992  O   HOH B 991      14.667  19.674  12.614  1.00  0.00      B    O  
ATOM   2993  H1  HOH B 991      15.252  18.898  12.431  1.00  0.00      B    H  
ATOM   2994  H2  HOH B 991      14.032  19.731  11.802  1.00  0.00      B    H  
ATOM   2995  O   HOH B 992      22.533   4.485  12.882  1.00  0.00      B    O  
ATOM   2996  H1  HOH B 992      23.506   4.512  12.687  1.00  0.00      B    H  
ATOM   2997  H2  HOH B 992      22.163   5.367  12.554  1.00  0.00      B    H  
ATOM   2998  O   HOH B 993      22.800  23.912  17.097  1.00  0.00      B    O  
ATOM   2999  H1  HOH B 993      22.862  23.396  16.210  1.00  0.00      B    H  
ATOM   3000  H2  HOH B 993      22.909  23.284  17.856  1.00  0.00      B    H  
ATOM   3001  O   HOH B 994      31.938  17.788   6.984  1.00  0.00      B    O  
ATOM   3002  H1  HOH B 994      32.600  18.516   6.642  1.00  0.00      B    H  
ATOM   3003  H2  HOH B 994      32.428  17.107   7.542  1.00  0.00      B    H  
ATOM   3004  O   HOH B 995      22.752  38.192  38.092  1.00  0.00      B    O  
ATOM   3005  H1  HOH B 995      22.590  38.018  39.037  1.00  0.00      B    H  
ATOM   3006  H2  HOH B 995      22.325  39.044  37.818  1.00  0.00      B    H  
ATOM   3007  O   HOH B 996      36.075  33.322  21.919  1.00  0.00      B    O  
ATOM   3008  H1  HOH B 996      36.338  33.018  22.915  1.00  0.00      B    H  
ATOM   3009  H2  HOH B 996      35.183  32.908  21.667  1.00  0.00      B    H  
ATOM   3010  O   HOH B 997      19.979  19.096  23.707  1.00  0.00      B    O  
ATOM   3011  H1  HOH B 997      20.272  18.116  23.761  1.00  0.00      B    H  
ATOM   3012  H2  HOH B 997      19.165  19.054  23.037  1.00  0.00      B    H  
ATOM   3013  O   HOH B 998       2.639  34.418  38.431  1.00  0.00      B    O  
ATOM   3014  H1  HOH B 998       2.102  35.229  38.719  1.00  0.00      B    H  
ATOM   3015  H2  HOH B 998       2.056  34.082  37.670  1.00  0.00      B    H  
ATOM   3016  O   HOH B 999      32.950  20.526  13.303  1.00  0.00      B    O  
ATOM   3017  H1  HOH B 999      33.941  20.628  13.188  1.00  0.00      B    H  
ATOM   3018  H2  HOH B 999      32.542  21.404  13.098  1.00  0.00      B    H  
ATOM   3019  O   HOH B1000      20.283  36.529   9.051  1.00  0.00      B    O  
ATOM   3020  H1  HOH B1000      20.262  37.567   8.897  1.00  0.00      B    H  
ATOM   3021  H2  HOH B1000      19.546  36.261   9.705  1.00  0.00      B    H  
ATOM   3022  O   HOH B1001      21.189  29.827   8.735  1.00  0.00      B    O  
ATOM   3023  H1  HOH B1001      20.622  30.270   8.038  1.00  0.00      B    H  
ATOM   3024  H2  HOH B1001      22.158  29.898   8.435  1.00  0.00      B    H  
ATOM   3025  O   HOH B1002      31.504  25.481  26.580  1.00  0.00      B    O  
ATOM   3026  H1  HOH B1002      32.281  26.128  26.632  1.00  0.00      B    H  
ATOM   3027  H2  HOH B1002      31.178  25.174  27.519  1.00  0.00      B    H  
ATOM   3028  O   HOH B1003       3.269  29.246  31.889  1.00  0.00      B    O  
ATOM   3029  H1  HOH B1003       3.237  30.136  31.340  1.00  0.00      B    H  
ATOM   3030  H2  HOH B1003       3.435  29.487  32.851  1.00  0.00      B    H  
ATOM   3031  O   HOH B1004      33.228  15.716   8.940  1.00  0.00      B    O  
ATOM   3032  H1  HOH B1004      33.019  14.829   8.429  1.00  0.00      B    H  
ATOM   3033  H2  HOH B1004      33.121  15.433   9.967  1.00  0.00      B    H  
ATOM   3034  O   HOH B1005       1.250  36.484  13.982  1.00  0.00      B    O  
ATOM   3035  H1  HOH B1005       1.039  35.510  13.549  1.00  0.00      B    H  
ATOM   3036  H2  HOH B1005       2.264  36.684  13.781  1.00  0.00      B    H  
ATOM   3037  O   HOH B1006      12.097  12.963  31.297  1.00  0.00      B    O  
ATOM   3038  H1  HOH B1006      11.966  11.945  31.452  1.00  0.00      B    H  
ATOM   3039  H2  HOH B1006      12.996  13.216  31.679  1.00  0.00      B    H  
ATOM   3040  O   HOH B1007      19.973  32.161  23.740  1.00  0.00      B    O  
ATOM   3041  H1  HOH B1007      19.618  31.234  23.910  1.00  0.00      B    H  
ATOM   3042  H2  HOH B1007      20.842  32.189  24.269  1.00  0.00      B    H  
ATOM   3043  O   HOH B1008       7.339  13.192  29.172  1.00  0.00      B    O  
ATOM   3044  H1  HOH B1008       8.270  13.419  28.811  1.00  0.00      B    H  
ATOM   3045  H2  HOH B1008       6.738  12.932  28.348  1.00  0.00      B    H  
ATOM   3046  O   HOH B1009      16.353   4.131  25.531  1.00  0.00      B    O  
ATOM   3047  H1  HOH B1009      16.495   4.608  24.625  1.00  0.00      B    H  
ATOM   3048  H2  HOH B1009      16.631   3.131  25.352  1.00  0.00      B    H  
ATOM   3049  O   HOH B1010       3.595  31.380  12.694  1.00  0.00      B    O  
ATOM   3050  H1  HOH B1010       3.919  31.412  13.676  1.00  0.00      B    H  
ATOM   3051  H2  HOH B1010       4.166  30.716  12.116  1.00  0.00      B    H  
ATOM   3052  O   HOH B1011      19.275  20.171  14.640  1.00  0.00      B    O  
ATOM   3053  H1  HOH B1011      18.289  20.405  14.375  1.00  0.00      B    H  
ATOM   3054  H2  HOH B1011      19.840  20.527  13.835  1.00  0.00      B    H  
ATOM   3055  O   HOH B1012       5.201  28.902  14.945  1.00  0.00      B    O  
ATOM   3056  H1  HOH B1012       4.906  27.984  14.707  1.00  0.00      B    H  
ATOM   3057  H2  HOH B1012       6.114  28.908  14.608  1.00  0.00      B    H  
ATOM   3058  O   HOH B1013       2.500  17.060  17.111  1.00  0.00      B    O  
ATOM   3059  H1  HOH B1013       3.457  17.099  17.446  1.00  0.00      B    H  
ATOM   3060  H2  HOH B1013       2.344  16.109  16.782  1.00  0.00      B    H  
ATOM   3061  O   HOH B1014       5.164   5.657  21.759  1.00  0.00      B    O  
ATOM   3062  H1  HOH B1014       4.524   4.863  21.880  1.00  0.00      B    H  
ATOM   3063  H2  HOH B1014       4.575   6.473  21.626  1.00  0.00      B    H  
ATOM   3064  O   HOH B1015      23.145  20.704  32.190  1.00  0.00      B    O  
ATOM   3065  H1  HOH B1015      23.785  19.963  31.899  1.00  0.00      B    H  
ATOM   3066  H2  HOH B1015      22.177  20.394  32.329  1.00  0.00      B    H  
ATOM   3067  O   HOH B1016      12.185   2.578  34.604  1.00  0.00      B    O  
ATOM   3068  H1  HOH B1016      12.609   1.922  35.290  1.00  0.00      B    H  
ATOM   3069  H2  HOH B1016      12.360   3.509  34.907  1.00  0.00      B    H  
ATOM   3070  O   HOH B1017      10.299  28.853  20.487  1.00  0.00      B    O  
ATOM   3071  H1  HOH B1017      10.763  28.098  20.041  1.00  0.00      B    H  
ATOM   3072  H2  HOH B1017       9.325  28.528  20.606  1.00  0.00      B    H  
ATOM   3073  O   HOH B1018       7.509   8.819  24.267  1.00  0.00      B    O  
ATOM   3074  H1  HOH B1018       7.503   9.207  23.318  1.00  0.00      B    H  
ATOM   3075  H2  HOH B1018       7.487   7.769  24.317  1.00  0.00      B    H  
ATOM   3076  O   HOH B1019      32.925  20.018   5.448  1.00  0.00      B    O  
ATOM   3077  H1  HOH B1019      33.082  20.434   4.551  1.00  0.00      B    H  
ATOM   3078  H2  HOH B1019      33.178  20.725   6.102  1.00  0.00      B    H  
ATOM   3079  O   HOH B1020       0.304   7.173  26.494  1.00  0.00      B    O  
ATOM   3080  H1  HOH B1020      -0.255   7.558  27.274  1.00  0.00      B    H  
ATOM   3081  H2  HOH B1020       1.111   6.727  26.885  1.00  0.00      B    H  
ATOM   3082  O   HOH B1021      11.819  13.870   0.003  1.00  0.00      B    O  
ATOM   3083  H1  HOH B1021      11.285  14.189   0.830  1.00  0.00      B    H  
ATOM   3084  H2  HOH B1021      12.493  13.235   0.388  1.00  0.00      B    H  
ATOM   3085  O   HOH B1022      36.225  25.620  32.360  1.00  0.00      B    O  
ATOM   3086  H1  HOH B1022      36.727  25.359  33.227  1.00  0.00      B    H  
ATOM   3087  H2  HOH B1022      35.561  24.893  32.165  1.00  0.00      B    H  
ATOM   3088  O   HOH B1023      24.398  23.497   4.848  1.00  0.00      B    O  
ATOM   3089  H1  HOH B1023      23.822  24.111   5.405  1.00  0.00      B    H  
ATOM   3090  H2  HOH B1023      25.268  23.378   5.408  1.00  0.00      B    H  
ATOM   3091  O   HOH B1024      25.992  15.947  24.277  1.00  0.00      B    O  
ATOM   3092  H1  HOH B1024      26.865  15.692  24.718  1.00  0.00      B    H  
ATOM   3093  H2  HOH B1024      25.581  16.673  24.920  1.00  0.00      B    H  
ATOM   3094  O   HOH B1025      34.536  13.496  27.907  1.00  0.00      B    O  
ATOM   3095  H1  HOH B1025      33.524  13.412  27.995  1.00  0.00      B    H  
ATOM   3096  H2  HOH B1025      34.697  13.764  26.947  1.00  0.00      B    H  
ATOM   3097  O   HOH B1026      17.313  13.647  23.027  1.00  0.00      B    O  
ATOM   3098  H1  HOH B1026      17.550  13.477  23.969  1.00  0.00      B    H  
ATOM   3099  H2  HOH B1026      16.693  12.918  22.666  1.00  0.00      B    H  
ATOM   3100  O   HOH B1027      38.749  14.567  31.526  1.00  0.00      B    O  
ATOM   3101  H1  HOH B1027      39.269  14.606  30.611  1.00  0.00      B    H  
ATOM   3102  H2  HOH B1027      37.804  14.291  31.368  1.00  0.00      B    H  
ATOM   3103  O   HOH B1028      15.161  27.412  10.836  1.00  0.00      B    O  
ATOM   3104  H1  HOH B1028      15.240  27.048   9.920  1.00  0.00      B    H  
ATOM   3105  H2  HOH B1028      14.677  26.760  11.416  1.00  0.00      B    H  
ATOM   3106  O   HOH B1029       9.201   7.232   0.905  1.00  0.00      B    O  
ATOM   3107  H1  HOH B1029       8.938   6.524   1.523  1.00  0.00      B    H  
ATOM   3108  H2  HOH B1029       8.881   6.904   0.001  1.00  0.00      B    H  
ATOM   3109  O   HOH B1030      18.981  10.521  14.609  1.00  0.00      B    O  
ATOM   3110  H1  HOH B1030      18.522   9.766  14.019  1.00  0.00      B    H  
ATOM   3111  H2  HOH B1030      19.129  10.164  15.594  1.00  0.00      B    H  
ATOM   3112  O   HOH B1031      35.761  15.982  34.554  1.00  0.00      B    O  
ATOM   3113  H1  HOH B1031      35.313  16.656  35.191  1.00  0.00      B    H  
ATOM   3114  H2  HOH B1031      36.211  16.508  33.824  1.00  0.00      B    H  
ATOM   3115  O   HOH B1032      19.198  17.415  15.081  1.00  0.00      B    O  
ATOM   3116  H1  HOH B1032      19.066  17.055  16.026  1.00  0.00      B    H  
ATOM   3117  H2  HOH B1032      19.323  18.433  15.037  1.00  0.00      B    H  
ATOM   3118  O   HOH B1033      17.212  16.909  28.515  1.00  0.00      B    O  
ATOM   3119  H1  HOH B1033      16.504  16.903  29.204  1.00  0.00      B    H  
ATOM   3120  H2  HOH B1033      17.501  15.937  28.370  1.00  0.00      B    H  
ATOM   3121  O   HOH B1034      38.847   9.114   9.633  1.00  0.00      B    O  
ATOM   3122  H1  HOH B1034      38.500   9.104   8.683  1.00  0.00      B    H  
ATOM   3123  H2  HOH B1034      39.691   9.650   9.637  1.00  0.00      B    H  
ATOM   3124  O   HOH B1035       0.948   4.488  17.524  1.00  0.00      B    O  
ATOM   3125  H1  HOH B1035       1.143   3.667  16.985  1.00  0.00      B    H  
ATOM   3126  H2  HOH B1035      -0.063   4.727  17.413  1.00  0.00      B    H  
ATOM   3127  O   HOH B1036      13.091  24.303   9.397  1.00  0.00      B    O  
ATOM   3128  H1  HOH B1036      13.397  24.661  10.358  1.00  0.00      B    H  
ATOM   3129  H2  HOH B1036      12.447  23.524   9.554  1.00  0.00      B    H  
ATOM   3130  O   HOH B1037      10.183  13.715  14.573  1.00  0.00      B    O  
ATOM   3131  H1  HOH B1037      10.076  13.425  13.649  1.00  0.00      B    H  
ATOM   3132  H2  HOH B1037      11.051  13.374  14.977  1.00  0.00      B    H  
ATOM   3133  O   HOH B1038      30.274  30.559   2.669  1.00  0.00      B    O  
ATOM   3134  H1  HOH B1038      30.428  31.530   3.025  1.00  0.00      B    H  
ATOM   3135  H2  HOH B1038      30.404  30.471   1.705  1.00  0.00      B    H  
ATOM   3136  O   HOH B1039      21.796  36.700  22.425  1.00  0.00      B    O  
ATOM   3137  H1  HOH B1039      21.358  36.539  21.507  1.00  0.00      B    H  
ATOM   3138  H2  HOH B1039      21.039  37.144  22.940  1.00  0.00      B    H  
ATOM   3139  O   HOH B1040      31.330  35.243  16.440  1.00  0.00      B    O  
ATOM   3140  H1  HOH B1040      30.702  35.022  15.739  1.00  0.00      B    H  
ATOM   3141  H2  HOH B1040      30.789  35.665  17.200  1.00  0.00      B    H  
ATOM   3142  O   HOH B1041      33.355  36.611   6.037  1.00  0.00      B    O  
ATOM   3143  H1  HOH B1041      33.643  36.266   6.885  1.00  0.00      B    H  
ATOM   3144  H2  HOH B1041      34.051  37.306   5.697  1.00  0.00      B    H  
ATOM   3145  O   HOH B1042      10.684  26.950  28.492  1.00  0.00      B    O  
ATOM   3146  H1  HOH B1042       9.979  26.249  28.762  1.00  0.00      B    H  
ATOM   3147  H2  HOH B1042      11.240  26.573  27.698  1.00  0.00      B    H  
ATOM   3148  O   HOH B1043       6.929  36.972  38.542  1.00  0.00      B    O  
ATOM   3149  H1  HOH B1043       6.447  37.457  39.356  1.00  0.00      B    H  
ATOM   3150  H2  HOH B1043       6.703  37.503  37.757  1.00  0.00      B    H  
ATOM   3151  O   HOH B1044      26.701  13.527   2.978  1.00  0.00      B    O  
ATOM   3152  H1  HOH B1044      26.901  14.426   2.640  1.00  0.00      B    H  
ATOM   3153  H2  HOH B1044      27.354  12.893   2.603  1.00  0.00      B    H  
ATOM   3154  O   HOH B1045      34.007  32.026   7.629  1.00  0.00      B    O  
ATOM   3155  H1  HOH B1045      33.712  32.711   8.343  1.00  0.00      B    H  
ATOM   3156  H2  HOH B1045      34.347  32.541   6.824  1.00  0.00      B    H  
ATOM   3157  O   HOH B1046      16.036  27.396  33.375  1.00  0.00      B    O  
ATOM   3158  H1  HOH B1046      15.547  26.777  33.965  1.00  0.00      B    H  
ATOM   3159  H2  HOH B1046      16.153  28.276  33.876  1.00  0.00      B    H  
ATOM   3160  O   HOH B1047       2.468  24.552  36.209  1.00  0.00      B    O  
ATOM   3161  H1  HOH B1047       2.358  25.057  37.067  1.00  0.00      B    H  
ATOM   3162  H2  HOH B1047       2.576  23.634  36.614  1.00  0.00      B    H  
ATOM   3163  O   HOH B1048      10.803   6.389  37.881  1.00  0.00      B    O  
ATOM   3164  H1  HOH B1048      10.370   6.867  37.085  1.00  0.00      B    H  
ATOM   3165  H2  HOH B1048      11.611   6.904  38.176  1.00  0.00      B    H  
ATOM   3166  O   HOH B1049       0.265  28.488  38.308  1.00  0.00      B    O  
ATOM   3167  H1  HOH B1049      -0.439  28.456  37.591  1.00  0.00      B    H  
ATOM   3168  H2  HOH B1049       0.708  29.347  38.290  1.00  0.00      B    H  
ATOM   3169  O   HOH B1050       0.133   7.969  13.417  1.00  0.00      B    O  
ATOM   3170  H1  HOH B1050       0.744   7.592  12.714  1.00  0.00      B    H  
ATOM   3171  H2  HOH B1050      -0.484   8.589  12.948  1.00  0.00      B    H  
ATOM   3172  O   HOH B1051      15.327  29.294  27.555  1.00  0.00      B    O  
ATOM   3173  H1  HOH B1051      14.444  28.947  27.898  1.00  0.00      B    H  
ATOM   3174  H2  HOH B1051      15.973  29.359  28.333  1.00  0.00      B    H  
ATOM   3175  O   HOH B1052       7.841  16.409  17.379  1.00  0.00      B    O  
ATOM   3176  H1  HOH B1052       8.125  15.854  18.167  1.00  0.00      B    H  
ATOM   3177  H2  HOH B1052       8.537  16.250  16.674  1.00  0.00      B    H  
ATOM   3178  O   HOH B1053       9.090  14.770  34.243  1.00  0.00      B    O  
ATOM   3179  H1  HOH B1053       8.384  15.486  34.340  1.00  0.00      B    H  
ATOM   3180  H2  HOH B1053       9.633  14.926  33.432  1.00  0.00      B    H  
ATOM   3181  O   HOH B1054      31.364   1.865  22.380  1.00  0.00      B    O  
ATOM   3182  H1  HOH B1054      30.510   2.456  22.348  1.00  0.00      B    H  
ATOM   3183  H2  HOH B1054      31.524   1.661  23.358  1.00  0.00      B    H  
ATOM   3184  O   HOH B1055      11.383   8.933   4.363  1.00  0.00      B    O  
ATOM   3185  H1  HOH B1055      11.717   9.747   4.945  1.00  0.00      B    H  
ATOM   3186  H2  HOH B1055      10.446   8.651   4.621  1.00  0.00      B    H  
ATOM   3187  O   HOH B1056      37.384   4.949  16.859  1.00  0.00      B    O  
ATOM   3188  H1  HOH B1056      36.864   5.255  17.664  1.00  0.00      B    H  
ATOM   3189  H2  HOH B1056      37.146   3.990  16.661  1.00  0.00      B    H  
ATOM   3190  O   HOH B1057      16.609  13.861  13.887  1.00  0.00      B    O  
ATOM   3191  H1  HOH B1057      16.696  14.919  13.953  1.00  0.00      B    H  
ATOM   3192  H2  HOH B1057      15.648  13.678  13.568  1.00  0.00      B    H  
ATOM   3193  O   HOH B1058       6.690   6.201  24.287  1.00  0.00      B    O  
ATOM   3194  H1  HOH B1058       6.063   6.386  25.049  1.00  0.00      B    H  
ATOM   3195  H2  HOH B1058       6.150   6.118  23.376  1.00  0.00      B    H  
ATOM   3196  O   HOH B1059      20.632   9.697  24.992  1.00  0.00      B    O  
ATOM   3197  H1  HOH B1059      19.639   9.780  24.630  1.00  0.00      B    H  
ATOM   3198  H2  HOH B1059      20.535   9.187  25.851  1.00  0.00      B    H  
ATOM   3199  O   HOH B1060      13.520  13.745   3.486  1.00  0.00      B    O  
ATOM   3200  H1  HOH B1060      13.680  13.125   4.256  1.00  0.00      B    H  
ATOM   3201  H2  HOH B1060      13.767  13.233   2.685  1.00  0.00      B    H  
ATOM   3202  O   HOH B1061       2.381   6.893  37.447  1.00  0.00      B    O  
ATOM   3203  H1  HOH B1061       3.074   6.238  37.102  1.00  0.00      B    H  
ATOM   3204  H2  HOH B1061       1.745   7.146  36.699  1.00  0.00      B    H  
ATOM   3205  O   HOH B1062       3.607   7.583  19.399  1.00  0.00      B    O  
ATOM   3206  H1  HOH B1062       3.103   8.522  19.550  1.00  0.00      B    H  
ATOM   3207  H2  HOH B1062       3.125   7.158  18.593  1.00  0.00      B    H  
ATOM   3208  O   HOH B1063       7.432   4.861  20.872  1.00  0.00      B    O  
ATOM   3209  H1  HOH B1063       7.654   4.339  21.726  1.00  0.00      B    H  
ATOM   3210  H2  HOH B1063       6.537   5.295  21.021  1.00  0.00      B    H  
ATOM   3211  O   HOH B1064       9.781  24.380  38.316  1.00  0.00      B    O  
ATOM   3212  H1  HOH B1064       9.008  24.617  37.665  1.00  0.00      B    H  
ATOM   3213  H2  HOH B1064      10.003  23.392  38.382  1.00  0.00      B    H  
ATOM   3214  O   HOH B1065      19.255  22.470  27.562  1.00  0.00      B    O  
ATOM   3215  H1  HOH B1065      19.808  22.565  26.729  1.00  0.00      B    H  
ATOM   3216  H2  HOH B1065      19.031  21.472  27.564  1.00  0.00      B    H  
ATOM   3217  O   HOH B1066      24.686  17.723  35.567  1.00  0.00      B    O  
ATOM   3218  H1  HOH B1066      25.245  16.890  35.642  1.00  0.00      B    H  
ATOM   3219  H2  HOH B1066      24.435  17.981  36.521  1.00  0.00      B    H  
ATOM   3220  O   HOH B1067       4.147   2.677  14.651  1.00  0.00      B    O  
ATOM   3221  H1  HOH B1067       4.047   3.196  13.762  1.00  0.00      B    H  
ATOM   3222  H2  HOH B1067       3.191   2.461  15.078  1.00  0.00      B    H  
ATOM   3223  O   HOH B1068      22.470   2.303  23.666  1.00  0.00      B    O  
ATOM   3224  H1  HOH B1068      21.680   2.159  24.205  1.00  0.00      B    H  
ATOM   3225  H2  HOH B1068      23.297   1.993  24.173  1.00  0.00      B    H  
ATOM   3226  O   HOH B1069      16.163   0.677  37.956  1.00  0.00      B    O  
ATOM   3227  H1  HOH B1069      15.645   1.241  38.637  1.00  0.00      B    H  
ATOM   3228  H2  HOH B1069      17.075   0.509  38.371  1.00  0.00      B    H  
ATOM   3229  O   HOH B1070      16.045  38.010  11.644  1.00  0.00      B    O  
ATOM   3230  H1  HOH B1070      15.450  37.738  12.501  1.00  0.00      B    H  
ATOM   3231  H2  HOH B1070      16.479  38.837  11.821  1.00  0.00      B    H  
ATOM   3232  O   HOH B1071      26.156  37.423   6.767  1.00  0.00      B    O  
ATOM   3233  H1  HOH B1071      26.398  37.077   5.924  1.00  0.00      B    H  
ATOM   3234  H2  HOH B1071      25.183  37.846   6.698  1.00  0.00      B    H  
ATOM   3235  O   HOH B1072       3.669  17.895  14.516  1.00  0.00      B    O  
ATOM   3236  H1  HOH B1072       3.154  17.566  15.339  1.00  0.00      B    H  
ATOM   3237  H2  HOH B1072       3.750  17.138  13.846  1.00  0.00      B    H  
ATOM   3238  O   HOH B1073       5.654  28.621  17.560  1.00  0.00      B    O  
ATOM   3239  H1  HOH B1073       6.231  27.750  17.521  1.00  0.00      B    H  
ATOM   3240  H2  HOH B1073       5.356  28.895  16.580  1.00  0.00      B    H  
ATOM   3241  O   HOH B1074      14.036  32.115   9.264  1.00  0.00      B    O  
ATOM   3242  H1  HOH B1074      14.945  31.768   9.524  1.00  0.00      B    H  
ATOM   3243  H2  HOH B1074      13.701  31.588   8.471  1.00  0.00      B    H  
ATOM   3244  O   HOH B1075       2.306  20.718   8.627  1.00  0.00      B    O  
ATOM   3245  H1  HOH B1075       2.680  20.581   9.571  1.00  0.00      B    H  
ATOM   3246  H2  HOH B1075       1.402  20.251   8.637  1.00  0.00      B    H  
ATOM   3247  O   HOH B1076      13.375  37.947   5.717  1.00  0.00      B    O  
ATOM   3248  H1  HOH B1076      14.101  38.598   6.047  1.00  0.00      B    H  
ATOM   3249  H2  HOH B1076      12.469  38.429   5.558  1.00  0.00      B    H  
ATOM   3250  O   HOH B1077      22.851  14.829  24.577  1.00  0.00      B    O  
ATOM   3251  H1  HOH B1077      23.535  15.071  23.879  1.00  0.00      B    H  
ATOM   3252  H2  HOH B1077      22.787  13.813  24.583  1.00  0.00      B    H  
ATOM   3253  O   HOH B1078      25.933  12.479  11.719  1.00  0.00      B    O  
ATOM   3254  H1  HOH B1078      26.590  13.292  11.808  1.00  0.00      B    H  
ATOM   3255  H2  HOH B1078      26.418  11.668  12.106  1.00  0.00      B    H  
ATOM   3256  O   HOH B1079      30.062  16.561  34.200  1.00  0.00      B    O  
ATOM   3257  H1  HOH B1079      29.286  16.327  34.815  1.00  0.00      B    H  
ATOM   3258  H2  HOH B1079      29.655  16.593  33.270  1.00  0.00      B    H  
ATOM   3259  O   HOH B1080       8.411  21.836  11.877  1.00  0.00      B    O  
ATOM   3260  H1  HOH B1080       9.326  21.405  11.610  1.00  0.00      B    H  
ATOM   3261  H2  HOH B1080       7.789  21.067  12.178  1.00  0.00      B    H  
ATOM   3262  O   HOH B1081      10.788  38.283  38.769  1.00  0.00      B    O  
ATOM   3263  H1  HOH B1081      10.218  37.558  39.078  1.00  0.00      B    H  
ATOM   3264  H2  HOH B1081      11.154  38.024  37.802  1.00  0.00      B    H  
ATOM   3265  O   HOH B1082      18.358  28.623  16.841  1.00  0.00      B    O  
ATOM   3266  H1  HOH B1082      18.016  28.963  15.969  1.00  0.00      B    H  
ATOM   3267  H2  HOH B1082      19.346  28.809  16.867  1.00  0.00      B    H  
ATOM   3268  O   HOH B1083       3.133  30.359   8.427  1.00  0.00      B    O  
ATOM   3269  H1  HOH B1083       3.660  29.465   8.332  1.00  0.00      B    H  
ATOM   3270  H2  HOH B1083       3.023  30.717   7.464  1.00  0.00      B    H  
ATOM   3271  O   HOH B1084      29.680  27.147  35.815  1.00  0.00      B    O  
ATOM   3272  H1  HOH B1084      29.558  27.223  34.809  1.00  0.00      B    H  
ATOM   3273  H2  HOH B1084      30.633  27.407  36.102  1.00  0.00      B    H  
ATOM   3274  O   HOH B1085      13.030  30.328  32.854  1.00  0.00      B    O  
ATOM   3275  H1  HOH B1085      12.523  30.434  32.013  1.00  0.00      B    H  
ATOM   3276  H2  HOH B1085      12.655  29.483  33.290  1.00  0.00      B    H  
ATOM   3277  O   HOH B1086      10.699  35.365   9.108  1.00  0.00      B    O  
ATOM   3278  H1  HOH B1086      11.144  35.139  10.013  1.00  0.00      B    H  
ATOM   3279  H2  HOH B1086      11.466  35.536   8.414  1.00  0.00      B    H  
ATOM   3280  O   HOH B1087      12.488  18.802   7.794  1.00  0.00      B    O  
ATOM   3281  H1  HOH B1087      11.546  18.375   7.593  1.00  0.00      B    H  
ATOM   3282  H2  HOH B1087      12.998  18.051   8.270  1.00  0.00      B    H  
ATOM   3283  O   HOH B1088      26.529  24.114  34.107  1.00  0.00      B    O  
ATOM   3284  H1  HOH B1088      26.588  24.696  33.232  1.00  0.00      B    H  
ATOM   3285  H2  HOH B1088      25.733  23.457  33.976  1.00  0.00      B    H  
ATOM   3286  O   HOH B1089      30.939  35.472   7.803  1.00  0.00      B    O  
ATOM   3287  H1  HOH B1089      31.064  36.156   7.077  1.00  0.00      B    H  
ATOM   3288  H2  HOH B1089      30.232  35.845   8.379  1.00  0.00      B    H  
ATOM   3289  O   HOH B1090       1.098  29.812  10.247  1.00  0.00      B    O  
ATOM   3290  H1  HOH B1090       1.892  30.175   9.745  1.00  0.00      B    H  
ATOM   3291  H2  HOH B1090       1.026  28.843   9.933  1.00  0.00      B    H  
ATOM   3292  O   HOH B1091       0.355   8.357  19.246  1.00  0.00      B    O  
ATOM   3293  H1  HOH B1091       0.751   7.511  19.523  1.00  0.00      B    H  
ATOM   3294  H2  HOH B1091       1.116   9.068  19.262  1.00  0.00      B    H  
ATOM   3295  O   HOH B1092      24.590  26.960  20.438  1.00  0.00      B    O  
ATOM   3296  H1  HOH B1092      24.275  27.917  20.629  1.00  0.00      B    H  
ATOM   3297  H2  HOH B1092      24.035  26.610  19.712  1.00  0.00      B    H  
ATOM   3298  O   HOH B1093      14.660  37.306  37.978  1.00  0.00      B    O  
ATOM   3299  H1  HOH B1093      15.374  38.052  37.934  1.00  0.00      B    H  
ATOM   3300  H2  HOH B1093      14.669  36.866  37.070  1.00  0.00      B    H  
ATOM   3301  O   HOH B1094      12.334  26.778  17.541  1.00  0.00      B    O  
ATOM   3302  H1  HOH B1094      12.588  25.792  17.576  1.00  0.00      B    H  
ATOM   3303  H2  HOH B1094      13.160  27.379  17.356  1.00  0.00      B    H  
ATOM   3304  O   HOH B1095      27.334  27.951  17.083  1.00  0.00      B    O  
ATOM   3305  H1  HOH B1095      27.260  28.936  17.296  1.00  0.00      B    H  
ATOM   3306  H2  HOH B1095      26.415  27.517  17.090  1.00  0.00      B    H  
ATOM   3307  O   HOH B1096      17.650  29.396   0.208  1.00  0.00      B    O  
ATOM   3308  H1  HOH B1096      16.904  30.061   0.495  1.00  0.00      B    H  
ATOM   3309  H2  HOH B1096      18.503  29.644   0.620  1.00  0.00      B    H  
ATOM   3310  O   HOH B1097      13.140  26.556   1.762  1.00  0.00      B    O  
ATOM   3311  H1  HOH B1097      12.158  26.436   1.952  1.00  0.00      B    H  
ATOM   3312  H2  HOH B1097      13.455  27.558   1.889  1.00  0.00      B    H  
ATOM   3313  O   HOH B1098      15.057  23.296  29.319  1.00  0.00      B    O  
ATOM   3314  H1  HOH B1098      14.552  22.573  28.835  1.00  0.00      B    H  
ATOM   3315  H2  HOH B1098      15.868  22.925  29.784  1.00  0.00      B    H  
ATOM   3316  O   HOH B1099       9.892  10.018  24.275  1.00  0.00      B    O  
ATOM   3317  H1  HOH B1099       9.125   9.620  24.751  1.00  0.00      B    H  
ATOM   3318  H2  HOH B1099      10.462   9.226  24.036  1.00  0.00      B    H  
ATOM   3319  O   HOH B1100      26.650  11.233  18.383  1.00  0.00      B    O  
ATOM   3320  H1  HOH B1100      27.587  11.558  18.403  1.00  0.00      B    H  
ATOM   3321  H2  HOH B1100      26.667  10.397  17.756  1.00  0.00      B    H  
ATOM   3322  O   HOH B1101      21.074  13.005  35.813  1.00  0.00      B    O  
ATOM   3323  H1  HOH B1101      21.906  12.376  35.925  1.00  0.00      B    H  
ATOM   3324  H2  HOH B1101      20.774  13.265  36.740  1.00  0.00      B    H  
ATOM   3325  O   HOH B1102      30.893  19.959   2.298  1.00  0.00      B    O  
ATOM   3326  H1  HOH B1102      30.300  20.655   1.941  1.00  0.00      B    H  
ATOM   3327  H2  HOH B1102      31.768  20.367   2.595  1.00  0.00      B    H  
ATOM   3328  O   HOH B1103      16.306  33.226  32.848  1.00  0.00      B    O  
ATOM   3329  H1  HOH B1103      15.363  33.076  33.142  1.00  0.00      B    H  
ATOM   3330  H2  HOH B1103      16.793  32.355  32.994  1.00  0.00      B    H  
ATOM   3331  O   HOH B1104      16.806  34.510  18.444  1.00  0.00      B    O  
ATOM   3332  H1  HOH B1104      16.984  34.460  17.436  1.00  0.00      B    H  
ATOM   3333  H2  HOH B1104      16.232  33.751  18.756  1.00  0.00      B    H  
ATOM   3334  O   HOH B1105      25.006   9.025   8.111  1.00  0.00      B    O  
ATOM   3335  H1  HOH B1105      24.348   8.655   7.455  1.00  0.00      B    H  
ATOM   3336  H2  HOH B1105      24.600   8.898   9.044  1.00  0.00      B    H  
ATOM   3337  O   HOH B1106      22.067  17.077  34.381  1.00  0.00      B    O  
ATOM   3338  H1  HOH B1106      23.046  17.296  34.327  1.00  0.00      B    H  
ATOM   3339  H2  HOH B1106      21.575  17.056  33.541  1.00  0.00      B    H  
ATOM   3340  O   HOH B1107      28.050  19.862  11.170  1.00  0.00      B    O  
ATOM   3341  H1  HOH B1107      28.284  19.205  10.429  1.00  0.00      B    H  
ATOM   3342  H2  HOH B1107      27.764  19.320  11.981  1.00  0.00      B    H  
ATOM   3343  O   HOH B1108      22.730  32.861  32.839  1.00  0.00      B    O  
ATOM   3344  H1  HOH B1108      22.149  32.434  33.565  1.00  0.00      B    H  
ATOM   3345  H2  HOH B1108      23.440  33.473  33.249  1.00  0.00      B    H  
ATOM   3346  O   HOH B1109      10.062  12.534  37.678  1.00  0.00      B    O  
ATOM   3347  H1  HOH B1109      10.815  12.934  38.329  1.00  0.00      B    H  
ATOM   3348  H2  HOH B1109       9.236  12.359  38.275  1.00  0.00      B    H  
ATOM   3349  O   HOH B1110      -0.262   7.763  16.227  1.00  0.00      B    O  
ATOM   3350  H1  HOH B1110       0.640   7.596  16.612  1.00  0.00      B    H  
ATOM   3351  H2  HOH B1110      -0.077   7.978  15.240  1.00  0.00      B    H  
ATOM   3352  O   HOH B1111      36.740  37.995   2.550  1.00  0.00      B    O  
ATOM   3353  H1  HOH B1111      37.640  38.479   2.572  1.00  0.00      B    H  
ATOM   3354  H2  HOH B1111      36.880  36.976   2.460  1.00  0.00      B    H  
ATOM   3355  O   HOH B1112      25.704   8.208  20.745  1.00  0.00      B    O  
ATOM   3356  H1  HOH B1112      25.123   7.835  19.971  1.00  0.00      B    H  
ATOM   3357  H2  HOH B1112      25.622   7.536  21.508  1.00  0.00      B    H  
ATOM   3358  O   HOH B1113       3.825  12.293  11.510  1.00  0.00      B    O  
ATOM   3359  H1  HOH B1113       4.473  12.292  10.767  1.00  0.00      B    H  
ATOM   3360  H2  HOH B1113       4.196  11.938  12.388  1.00  0.00      B    H  
ATOM   3361  O   HOH B1114      35.559  12.877   9.489  1.00  0.00      B    O  
ATOM   3362  H1  HOH B1114      35.007  12.076   9.271  1.00  0.00      B    H  
ATOM   3363  H2  HOH B1114      35.127  13.618   9.001  1.00  0.00      B    H  
ATOM   3364  O   HOH B1115      15.350  36.885  35.417  1.00  0.00      B    O  
ATOM   3365  H1  HOH B1115      16.248  36.736  35.008  1.00  0.00      B    H  
ATOM   3366  H2  HOH B1115      14.745  37.433  34.802  1.00  0.00      B    H  
ATOM   3367  O   HOH B1116       5.351  20.003  28.275  1.00  0.00      B    O  
ATOM   3368  H1  HOH B1116       5.485  18.953  28.237  1.00  0.00      B    H  
ATOM   3369  H2  HOH B1116       6.209  20.414  28.726  1.00  0.00      B    H  
ATOM   3370  O   HOH B1117      36.566   5.674  27.498  1.00  0.00      B    O  
ATOM   3371  H1  HOH B1117      37.560   5.978  27.611  1.00  0.00      B    H  
ATOM   3372  H2  HOH B1117      35.993   6.489  27.834  1.00  0.00      B    H  
ATOM   3373  O   HOH B1118      30.696  32.991   6.998  1.00  0.00      B    O  
ATOM   3374  H1  HOH B1118      30.497  33.866   7.423  1.00  0.00      B    H  
ATOM   3375  H2  HOH B1118      30.422  32.222   7.656  1.00  0.00      B    H  
ATOM   3376  O   HOH B1119      24.502  26.146   0.025  1.00  0.00      B    O  
ATOM   3377  H1  HOH B1119      25.312  26.084  -0.552  1.00  0.00      B    H  
ATOM   3378  H2  HOH B1119      24.461  25.389   0.676  1.00  0.00      B    H  
ATOM   3379  O   HOH B1120      36.917  12.942  14.472  1.00  0.00      B    O  
ATOM   3380  H1  HOH B1120      37.800  12.493  14.313  1.00  0.00      B    H  
ATOM   3381  H2  HOH B1120      36.669  13.284  13.515  1.00  0.00      B    H  
ATOM   3382  O   HOH B1121      36.855  21.209  18.794  1.00  0.00      B    O  
ATOM   3383  H1  HOH B1121      37.766  21.312  18.396  1.00  0.00      B    H  
ATOM   3384  H2  HOH B1121      36.912  21.703  19.684  1.00  0.00      B    H  
ATOM   3385  O   HOH B1122      38.011   8.083  28.817  1.00  0.00      B    O  
ATOM   3386  H1  HOH B1122      37.575   7.945  29.696  1.00  0.00      B    H  
ATOM   3387  H2  HOH B1122      39.033   7.947  28.994  1.00  0.00      B    H  
ATOM   3388  O   HOH B1123      31.845  36.997  24.905  1.00  0.00      B    O  
ATOM   3389  H1  HOH B1123      32.704  37.004  24.391  1.00  0.00      B    H  
ATOM   3390  H2  HOH B1123      31.827  36.149  25.433  1.00  0.00      B    H  
ATOM   3391  O   HOH B1124      38.340  19.372  11.674  1.00  0.00      B    O  
ATOM   3392  H1  HOH B1124      37.659  19.994  11.266  1.00  0.00      B    H  
ATOM   3393  H2  HOH B1124      38.815  18.964  10.836  1.00  0.00      B    H  
ATOM   3394  O   HOH B1125      39.316  34.537  22.404  1.00  0.00      B    O  
ATOM   3395  H1  HOH B1125      38.910  33.637  22.229  1.00  0.00      B    H  
ATOM   3396  H2  HOH B1125      38.724  35.267  21.991  1.00  0.00      B    H  
ATOM   3397  O   HOH B1126      16.320   4.456  20.631  1.00  0.00      B    O  
ATOM   3398  H1  HOH B1126      17.245   4.369  21.030  1.00  0.00      B    H  
ATOM   3399  H2  HOH B1126      15.859   3.519  20.583  1.00  0.00      B    H  
ATOM   3400  O   HOH B1127      37.077  29.968  31.605  1.00  0.00      B    O  
ATOM   3401  H1  HOH B1127      36.208  30.146  31.159  1.00  0.00      B    H  
ATOM   3402  H2  HOH B1127      37.744  30.591  31.182  1.00  0.00      B    H  
ATOM   3403  O   HOH B1128      22.808  26.176  18.418  1.00  0.00      B    O  
ATOM   3404  H1  HOH B1128      21.879  26.499  18.595  1.00  0.00      B    H  
ATOM   3405  H2  HOH B1128      22.712  25.280  17.946  1.00  0.00      B    H  
ATOM   3406  O   HOH B1129      32.385  12.983  20.896  1.00  0.00      B    O  
ATOM   3407  H1  HOH B1129      31.484  12.524  21.208  1.00  0.00      B    H  
ATOM   3408  H2  HOH B1129      33.042  12.733  21.661  1.00  0.00      B    H  
ATOM   3409  O   HOH B1130       9.754  19.655  30.112  1.00  0.00      B    O  
ATOM   3410  H1  HOH B1130      10.297  19.720  30.957  1.00  0.00      B    H  
ATOM   3411  H2  HOH B1130      10.381  19.649  29.317  1.00  0.00      B    H  
ATOM   3412  O   HOH B1131      34.276  24.086  10.250  1.00  0.00      B    O  
ATOM   3413  H1  HOH B1131      33.713  23.504  10.822  1.00  0.00      B    H  
ATOM   3414  H2  HOH B1131      35.226  23.919  10.442  1.00  0.00      B    H  
ATOM   3415  O   HOH B1132      37.951   2.483  26.691  1.00  0.00      B    O  
ATOM   3416  H1  HOH B1132      37.817   2.233  25.739  1.00  0.00      B    H  
ATOM   3417  H2  HOH B1132      38.123   1.570  27.138  1.00  0.00      B    H  
ATOM   3418  O   HOH B1133      20.285  14.714  37.840  1.00  0.00      B    O  
ATOM   3419  H1  HOH B1133      19.289  14.732  37.836  1.00  0.00      B    H  
ATOM   3420  H2  HOH B1133      20.676  14.662  38.733  1.00  0.00      B    H  
ATOM   3421  O   HOH B1134       2.534  24.523  15.606  1.00  0.00      B    O  
ATOM   3422  H1  HOH B1134       2.033  23.590  15.661  1.00  0.00      B    H  
ATOM   3423  H2  HOH B1134       3.042  24.587  16.466  1.00  0.00      B    H  
ATOM   3424  O   HOH B1135      10.350  21.015  19.299  1.00  0.00      B    O  
ATOM   3425  H1  HOH B1135       9.984  21.817  19.807  1.00  0.00      B    H  
ATOM   3426  H2  HOH B1135      10.657  20.356  19.992  1.00  0.00      B    H  
ATOM   3427  O   HOH B1136      30.352  12.189  13.084  1.00  0.00      B    O  
ATOM   3428  H1  HOH B1136      30.916  12.682  13.808  1.00  0.00      B    H  
ATOM   3429  H2  HOH B1136      30.710  11.234  12.979  1.00  0.00      B    H  
ATOM   3430  O   HOH B1137      14.693  17.662  29.510  1.00  0.00      B    O  
ATOM   3431  H1  HOH B1137      14.053  17.479  28.783  1.00  0.00      B    H  
ATOM   3432  H2  HOH B1137      14.374  17.106  30.305  1.00  0.00      B    H  
ATOM   3433  O   HOH B1138      26.836  21.073  23.513  1.00  0.00      B    O  
ATOM   3434  H1  HOH B1138      27.200  22.040  23.541  1.00  0.00      B    H  
ATOM   3435  H2  HOH B1138      27.179  20.713  22.598  1.00  0.00      B    H  
ATOM   3436  O   HOH B1139       5.157   7.655  16.743  1.00  0.00      B    O  
ATOM   3437  H1  HOH B1139       4.224   7.622  17.039  1.00  0.00      B    H  
ATOM   3438  H2  HOH B1139       5.449   6.700  16.456  1.00  0.00      B    H  
ATOM   3439  O   HOH B1140      27.848   5.218  11.430  1.00  0.00      B    O  
ATOM   3440  H1  HOH B1140      28.100   5.056  10.515  1.00  0.00      B    H  
ATOM   3441  H2  HOH B1140      28.410   4.532  11.997  1.00  0.00      B    H  
ATOM   3442  O   HOH B1141      18.101  25.398  33.428  1.00  0.00      B    O  
ATOM   3443  H1  HOH B1141      18.967  25.568  32.944  1.00  0.00      B    H  
ATOM   3444  H2  HOH B1141      17.528  26.237  33.351  1.00  0.00      B    H  
ATOM   3445  O   HOH B1142      26.026  20.406  29.247  1.00  0.00      B    O  
ATOM   3446  H1  HOH B1142      25.934  21.001  28.401  1.00  0.00      B    H  
ATOM   3447  H2  HOH B1142      26.796  19.761  29.133  1.00  0.00      B    H  
ATOM   3448  O   HOH B1143      19.578   5.151  27.804  1.00  0.00      B    O  
ATOM   3449  H1  HOH B1143      19.658   4.314  27.272  1.00  0.00      B    H  
ATOM   3450  H2  HOH B1143      20.225   5.846  27.479  1.00  0.00      B    H  
ATOM   3451  O   HOH B1144      25.669  16.780  15.087  1.00  0.00      B    O  
ATOM   3452  H1  HOH B1144      25.093  16.320  14.396  1.00  0.00      B    H  
ATOM   3453  H2  HOH B1144      26.244  16.039  15.401  1.00  0.00      B    H  
ATOM   3454  O   HOH B1145       6.443  30.380  26.549  1.00  0.00      B    O  
ATOM   3455  H1  HOH B1145       6.327  29.805  25.738  1.00  0.00      B    H  
ATOM   3456  H2  HOH B1145       5.978  29.888  27.323  1.00  0.00      B    H  
ATOM   3457  O   HOH B1146      13.759   8.417  14.138  1.00  0.00      B    O  
ATOM   3458  H1  HOH B1146      14.616   7.880  14.068  1.00  0.00      B    H  
ATOM   3459  H2  HOH B1146      13.128   7.660  13.881  1.00  0.00      B    H  
ATOM   3460  O   HOH B1147      36.025  30.206  11.237  1.00  0.00      B    O  
ATOM   3461  H1  HOH B1147      36.224  29.728  12.125  1.00  0.00      B    H  
ATOM   3462  H2  HOH B1147      35.415  30.985  11.402  1.00  0.00      B    H  
ATOM   3463  O   HOH B1148      28.856  13.287  30.311  1.00  0.00      B    O  
ATOM   3464  H1  HOH B1148      29.641  13.375  29.710  1.00  0.00      B    H  
ATOM   3465  H2  HOH B1148      29.183  13.439  31.281  1.00  0.00      B    H  
ATOM   3466  O   HOH B1149      21.946  25.854  35.812  1.00  0.00      B    O  
ATOM   3467  H1  HOH B1149      22.915  26.231  35.701  1.00  0.00      B    H  
ATOM   3468  H2  HOH B1149      21.967  24.995  36.431  1.00  0.00      B    H  
ATOM   3469  O   HOH B1150      29.465  36.746   9.980  1.00  0.00      B    O  
ATOM   3470  H1  HOH B1150      28.526  37.088   9.701  1.00  0.00      B    H  
ATOM   3471  H2  HOH B1150      29.932  37.583  10.309  1.00  0.00      B    H  
ATOM   3472  O   HOH B1151      36.936  23.475  10.754  1.00  0.00      B    O  
ATOM   3473  H1  HOH B1151      37.447  23.847  11.585  1.00  0.00      B    H  
ATOM   3474  H2  HOH B1151      37.370  23.906   9.952  1.00  0.00      B    H  
ATOM   3475  O   HOH B1152      36.802  36.035  33.086  1.00  0.00      B    O  
ATOM   3476  H1  HOH B1152      37.629  36.615  32.889  1.00  0.00      B    H  
ATOM   3477  H2  HOH B1152      35.996  36.603  32.920  1.00  0.00      B    H  
ATOM   3478  O   HOH B1153      21.465  13.360  33.055  1.00  0.00      B    O  
ATOM   3479  H1  HOH B1153      21.309  13.336  34.032  1.00  0.00      B    H  
ATOM   3480  H2  HOH B1153      22.337  13.799  32.917  1.00  0.00      B    H  
ATOM   3481  O   HOH B1154      32.282  22.793  11.787  1.00  0.00      B    O  
ATOM   3482  H1  HOH B1154      31.627  21.994  11.783  1.00  0.00      B    H  
ATOM   3483  H2  HOH B1154      31.709  23.618  11.826  1.00  0.00      B    H  
ATOM   3484  O   HOH B1155      31.965  22.501  17.388  1.00  0.00      B    O  
ATOM   3485  H1  HOH B1155      32.922  22.583  17.742  1.00  0.00      B    H  
ATOM   3486  H2  HOH B1155      32.043  22.767  16.378  1.00  0.00      B    H  
ATOM   3487  O   HOH B1157      14.429  36.994  28.774  1.00  0.00      B    O  
ATOM   3488  H1  HOH B1157      14.577  37.263  29.717  1.00  0.00      B    H  
ATOM   3489  H2  HOH B1157      15.159  36.326  28.508  1.00  0.00      B    H  
ATOM   3490  O   HOH B1158      33.261  15.516  31.980  1.00  0.00      B    O  
ATOM   3491  H1  HOH B1158      32.938  14.685  32.466  1.00  0.00      B    H  
ATOM   3492  H2  HOH B1158      34.032  15.214  31.402  1.00  0.00      B    H  
ATOM   3493  O   HOH B1159      32.911  32.372  24.723  1.00  0.00      B    O  
ATOM   3494  H1  HOH B1159      31.903  32.207  24.835  1.00  0.00      B    H  
ATOM   3495  H2  HOH B1159      33.048  33.276  25.151  1.00  0.00      B    H  
ATOM   3496  O   HOH B1160      15.941  37.668  23.719  1.00  0.00      B    O  
ATOM   3497  H1  HOH B1160      15.767  37.881  24.699  1.00  0.00      B    H  
ATOM   3498  H2  HOH B1160      16.682  36.989  23.752  1.00  0.00      B    H  
ATOM   3499  O   HOH B1161      11.928  32.728  17.904  1.00  0.00      B    O  
ATOM   3500  H1  HOH B1161      12.064  31.870  17.415  1.00  0.00      B    H  
ATOM   3501  H2  HOH B1161      11.512  32.518  18.775  1.00  0.00      B    H  
ATOM   3502  O   HOH B1162      26.850   5.894   6.710  1.00  0.00      B    O  
ATOM   3503  H1  HOH B1162      27.109   5.571   5.769  1.00  0.00      B    H  
ATOM   3504  H2  HOH B1162      25.815   5.936   6.752  1.00  0.00      B    H  
ATOM   3505  O   HOH B1163       3.905  15.304   5.159  1.00  0.00      B    O  
ATOM   3506  H1  HOH B1163       3.457  14.886   5.970  1.00  0.00      B    H  
ATOM   3507  H2  HOH B1163       3.438  16.139   4.909  1.00  0.00      B    H  
ATOM   3508  O   HOH B1164      18.424  18.447  31.649  1.00  0.00      B    O  
ATOM   3509  H1  HOH B1164      18.054  18.028  32.452  1.00  0.00      B    H  
ATOM   3510  H2  HOH B1164      17.701  18.580  30.935  1.00  0.00      B    H  
ATOM   3511  O   HOH B1165       9.491   5.719  19.340  1.00  0.00      B    O  
ATOM   3512  H1  HOH B1165       8.777   5.522  20.060  1.00  0.00      B    H  
ATOM   3513  H2  HOH B1165       9.837   6.631  19.437  1.00  0.00      B    H  
ATOM   3514  O   HOH B1166      12.164  19.857  21.415  1.00  0.00      B    O  
ATOM   3515  H1  HOH B1166      12.892  19.235  21.745  1.00  0.00      B    H  
ATOM   3516  H2  HOH B1166      12.560  20.731  21.083  1.00  0.00      B    H  
ATOM   3517  O   HOH B1167      28.792  12.789  19.626  1.00  0.00      B    O  
ATOM   3518  H1  HOH B1167      29.085  12.436  20.522  1.00  0.00      B    H  
ATOM   3519  H2  HOH B1167      28.574  13.787  19.849  1.00  0.00      B    H  
ATOM   3520  O   HOH B1168      12.516  23.797  17.664  1.00  0.00      B    O  
ATOM   3521  H1  HOH B1168      13.236  23.104  17.979  1.00  0.00      B    H  
ATOM   3522  H2  HOH B1168      11.701  23.363  17.143  1.00  0.00      B    H  
ATOM   3523  O   HOH B1169      -0.069  19.497  38.761  1.00  0.00      B    O  
ATOM   3524  H1  HOH B1169       0.617  19.255  39.405  1.00  0.00      B    H  
ATOM   3525  H2  HOH B1169       0.257  20.348  38.249  1.00  0.00      B    H  
ATOM   3526  O   HOH B1170      38.498  36.449  24.418  1.00  0.00      B    O  
ATOM   3527  H1  HOH B1170      38.560  35.603  25.047  1.00  0.00      B    H  
ATOM   3528  H2  HOH B1170      39.132  36.303  23.610  1.00  0.00      B    H  
ATOM   3529  O   HOH B1171      11.647   3.884  20.793  1.00  0.00      B    O  
ATOM   3530  H1  HOH B1171      12.165   3.168  21.233  1.00  0.00      B    H  
ATOM   3531  H2  HOH B1171      10.917   3.452  20.218  1.00  0.00      B    H  
ATOM   3532  O   HOH B1172      16.435  27.154  18.087  1.00  0.00      B    O  
ATOM   3533  H1  HOH B1172      17.129  27.658  17.503  1.00  0.00      B    H  
ATOM   3534  H2  HOH B1172      16.992  26.516  18.667  1.00  0.00      B    H  
ATOM   3535  O   HOH B1173      36.463  31.943  36.210  1.00  0.00      B    O  
ATOM   3536  H1  HOH B1173      35.991  32.725  35.774  1.00  0.00      B    H  
ATOM   3537  H2  HOH B1173      37.317  32.353  36.588  1.00  0.00      B    H  
ATOM   3538  O   HOH B1174       6.688  27.369  35.948  1.00  0.00      B    O  
ATOM   3539  H1  HOH B1174       7.574  27.700  36.250  1.00  0.00      B    H  
ATOM   3540  H2  HOH B1174       6.059  27.252  36.781  1.00  0.00      B    H  
ATOM   3541  O   HOH B1175      34.025  25.669  17.350  1.00  0.00      B    O  
ATOM   3542  H1  HOH B1175      34.826  26.178  17.756  1.00  0.00      B    H  
ATOM   3543  H2  HOH B1175      33.137  26.113  17.533  1.00  0.00      B    H  
ATOM   3544  O   HOH B1176      31.095   4.468  18.859  1.00  0.00      B    O  
ATOM   3545  H1  HOH B1176      31.913   4.993  18.647  1.00  0.00      B    H  
ATOM   3546  H2  HOH B1176      31.371   3.513  18.939  1.00  0.00      B    H  
ATOM   3547  O   HOH B1177      28.732  28.270  25.913  1.00  0.00      B    O  
ATOM   3548  H1  HOH B1177      28.092  28.253  26.713  1.00  0.00      B    H  
ATOM   3549  H2  HOH B1177      29.593  28.670  26.332  1.00  0.00      B    H  
ATOM   3550  O   HOH B1178      37.155  23.853  27.197  1.00  0.00      B    O  
ATOM   3551  H1  HOH B1178      37.205  24.454  26.419  1.00  0.00      B    H  
ATOM   3552  H2  HOH B1178      36.245  23.955  27.631  1.00  0.00      B    H  
ATOM   3553  O   HOH B1179      14.255   0.404  34.417  1.00  0.00      B    O  
ATOM   3554  H1  HOH B1179      15.064   0.935  34.762  1.00  0.00      B    H  
ATOM   3555  H2  HOH B1179      13.631   0.390  35.226  1.00  0.00      B    H  
ATOM   3556  O   HOH B1180      16.292  19.450   8.612  1.00  0.00      B    O  
ATOM   3557  H1  HOH B1180      15.496  18.858   8.970  1.00  0.00      B    H  
ATOM   3558  H2  HOH B1180      16.648  19.978   9.404  1.00  0.00      B    H  
ATOM   3559  O   HOH B1181      19.934  31.169  29.791  1.00  0.00      B    O  
ATOM   3560  H1  HOH B1181      19.618  32.078  29.430  1.00  0.00      B    H  
ATOM   3561  H2  HOH B1181      19.527  31.078  30.696  1.00  0.00      B    H  
ATOM   3562  O   HOH B1182       4.412  34.825  31.900  1.00  0.00      B    O  
ATOM   3563  H1  HOH B1182       4.920  34.410  31.181  1.00  0.00      B    H  
ATOM   3564  H2  HOH B1182       4.431  34.087  32.625  1.00  0.00      B    H  
ATOM   3565  O   HOH B1183      10.318  15.033  31.851  1.00  0.00      B    O  
ATOM   3566  H1  HOH B1183      10.905  14.262  31.490  1.00  0.00      B    H  
ATOM   3567  H2  HOH B1183       9.812  15.506  31.070  1.00  0.00      B    H  
ATOM   3568  O   HOH B1184      21.815  32.376   3.853  1.00  0.00      B    O  
ATOM   3569  H1  HOH B1184      20.986  32.031   3.550  1.00  0.00      B    H  
ATOM   3570  H2  HOH B1184      22.492  32.256   3.089  1.00  0.00      B    H  
ATOM   3571  O   HOH B1185       0.064  11.540  13.437  1.00  0.00      B    O  
ATOM   3572  H1  HOH B1185      -0.412  10.783  12.966  1.00  0.00      B    H  
ATOM   3573  H2  HOH B1185       0.370  12.198  12.692  1.00  0.00      B    H  
ATOM   3574  O   HOH B1186      39.010   9.469  24.246  1.00  0.00      B    O  
ATOM   3575  H1  HOH B1186      39.492   8.729  24.604  1.00  0.00      B    H  
ATOM   3576  H2  HOH B1186      38.705   9.214  23.315  1.00  0.00      B    H  
ATOM   3577  O   HOH B1187      23.908  23.012  33.739  1.00  0.00      B    O  
ATOM   3578  H1  HOH B1187      23.354  22.285  33.272  1.00  0.00      B    H  
ATOM   3579  H2  HOH B1187      24.008  22.765  34.702  1.00  0.00      B    H  
ATOM   3580  O   HOH B1188      12.538   8.798  20.504  1.00  0.00      B    O  
ATOM   3581  H1  HOH B1188      13.174   8.675  19.712  1.00  0.00      B    H  
ATOM   3582  H2  HOH B1188      12.628   7.887  20.974  1.00  0.00      B    H  
ATOM   3583  O   HOH B1189      36.630  33.080  19.083  1.00  0.00      B    O  
ATOM   3584  H1  HOH B1189      36.640  32.941  20.119  1.00  0.00      B    H  
ATOM   3585  H2  HOH B1189      37.546  32.847  18.721  1.00  0.00      B    H  
ATOM   3586  O   HOH B1190      11.002   5.825  28.103  1.00  0.00      B    O  
ATOM   3587  H1  HOH B1190      11.714   5.253  28.559  1.00  0.00      B    H  
ATOM   3588  H2  HOH B1190      10.613   6.527  28.759  1.00  0.00      B    H  
ATOM   3589  O   HOH B1191      35.409   5.175   7.233  1.00  0.00      B    O  
ATOM   3590  H1  HOH B1191      35.690   4.244   7.543  1.00  0.00      B    H  
ATOM   3591  H2  HOH B1191      36.295   5.681   7.025  1.00  0.00      B    H  
ATOM   3592  O   HOH B1192       7.118  27.955  29.619  1.00  0.00      B    O  
ATOM   3593  H1  HOH B1192       7.163  27.281  28.881  1.00  0.00      B    H  
ATOM   3594  H2  HOH B1192       6.311  27.688  30.235  1.00  0.00      B    H  
ATOM   3595  O   HOH B1193      34.449  32.552  31.908  1.00  0.00      B    O  
ATOM   3596  H1  HOH B1193      34.153  32.178  32.809  1.00  0.00      B    H  
ATOM   3597  H2  HOH B1193      34.365  31.806  31.199  1.00  0.00      B    H  
ATOM   3598  O   HOH B1194       5.438  12.006  38.236  1.00  0.00      B    O  
ATOM   3599  H1  HOH B1194       5.942  12.229  39.071  1.00  0.00      B    H  
ATOM   3600  H2  HOH B1194       4.561  11.592  38.479  1.00  0.00      B    H  
ATOM   3601  O   HOH B1195      16.684   4.850  15.686  1.00  0.00      B    O  
ATOM   3602  H1  HOH B1195      15.978   4.147  15.471  1.00  0.00      B    H  
ATOM   3603  H2  HOH B1195      17.584   4.620  15.312  1.00  0.00      B    H  
ATOM   3604  O   HOH B1196      10.602  11.992  12.479  1.00  0.00      B    O  
ATOM   3605  H1  HOH B1196      10.280  11.299  13.089  1.00  0.00      B    H  
ATOM   3606  H2  HOH B1196      11.163  11.550  11.801  1.00  0.00      B    H  
ATOM   3607  O   HOH B1197      30.317   9.009  34.424  1.00  0.00      B    O  
ATOM   3608  H1  HOH B1197      30.878   8.250  34.025  1.00  0.00      B    H  
ATOM   3609  H2  HOH B1197      30.522   9.054  35.483  1.00  0.00      B    H  
ATOM   3610  O   HOH B1198      19.749  36.489  16.925  1.00  0.00      B    O  
ATOM   3611  H1  HOH B1198      19.974  35.555  17.312  1.00  0.00      B    H  
ATOM   3612  H2  HOH B1198      18.816  36.405  16.482  1.00  0.00      B    H  
ATOM   3613  O   HOH B1199      38.822  32.186  30.687  1.00  0.00      B    O  
ATOM   3614  H1  HOH B1199      39.602  32.851  30.599  1.00  0.00      B    H  
ATOM   3615  H2  HOH B1199      38.125  32.678  31.251  1.00  0.00      B    H  
ATOM   3616  O   HOH B1200      13.154  21.547  27.566  1.00  0.00      B    O  
ATOM   3617  H1  HOH B1200      14.023  21.219  27.165  1.00  0.00      B    H  
ATOM   3618  H2  HOH B1200      12.957  20.991  28.416  1.00  0.00      B    H  
ATOM   3619  O   HOH B1201      35.422  16.307  11.864  1.00  0.00      B    O  
ATOM   3620  H1  HOH B1201      34.686  16.649  12.449  1.00  0.00      B    H  
ATOM   3621  H2  HOH B1201      36.344  16.394  12.295  1.00  0.00      B    H  
ATOM   3622  O   HOH B1202      23.475  18.677   3.917  1.00  0.00      B    O  
ATOM   3623  H1  HOH B1202      24.231  18.108   3.451  1.00  0.00      B    H  
ATOM   3624  H2  HOH B1202      23.575  19.657   3.544  1.00  0.00      B    H  
ATOM   3625  O   HOH B1203      31.501   7.893   5.545  1.00  0.00      B    O  
ATOM   3626  H1  HOH B1203      31.124   8.807   5.679  1.00  0.00      B    H  
ATOM   3627  H2  HOH B1203      32.356   8.023   5.036  1.00  0.00      B    H  
ATOM   3628  O   HOH B1204      23.804   9.983  31.597  1.00  0.00      B    O  
ATOM   3629  H1  HOH B1204      22.905  10.387  31.373  1.00  0.00      B    H  
ATOM   3630  H2  HOH B1204      23.474   9.130  32.031  1.00  0.00      B    H  
ATOM   3631  O   HOH B1205      22.552  29.203  27.419  1.00  0.00      B    O  
ATOM   3632  H1  HOH B1205      22.748  28.197  27.564  1.00  0.00      B    H  
ATOM   3633  H2  HOH B1205      21.499  29.320  27.427  1.00  0.00      B    H  
ATOM   3634  O   HOH B1206       8.062  38.113  35.852  1.00  0.00      B    O  
ATOM   3635  H1  HOH B1206       8.734  38.838  35.743  1.00  0.00      B    H  
ATOM   3636  H2  HOH B1206       8.361  37.267  35.337  1.00  0.00      B    H  
ATOM   3637  O   HOH B1207      30.479  20.763  33.729  1.00  0.00      B    O  
ATOM   3638  H1  HOH B1207      30.931  20.083  34.332  1.00  0.00      B    H  
ATOM   3639  H2  HOH B1207      29.557  20.939  34.028  1.00  0.00      B    H  
ATOM   3640  O   HOH B1208      23.860   8.892  10.736  1.00  0.00      B    O  
ATOM   3641  H1  HOH B1208      24.065   9.384  11.584  1.00  0.00      B    H  
ATOM   3642  H2  HOH B1208      22.922   8.580  10.926  1.00  0.00      B    H  
ATOM   3643  O   HOH B1209      28.991  14.025  38.163  1.00  0.00      B    O  
ATOM   3644  H1  HOH B1209      29.158  14.996  38.379  1.00  0.00      B    H  
ATOM   3645  H2  HOH B1209      28.776  13.551  39.081  1.00  0.00      B    H  
ATOM   3646  O   HOH B1210      13.639  12.808   6.251  1.00  0.00      B    O  
ATOM   3647  H1  HOH B1210      12.678  12.562   6.174  1.00  0.00      B    H  
ATOM   3648  H2  HOH B1210      13.873  13.021   7.243  1.00  0.00      B    H  
ATOM   3649  O   HOH B1211       8.869  18.841   9.493  1.00  0.00      B    O  
ATOM   3650  H1  HOH B1211       8.475  19.597   8.936  1.00  0.00      B    H  
ATOM   3651  H2  HOH B1211       9.425  18.254   8.931  1.00  0.00      B    H  
ATOM   3652  O   HOH B1212       8.859   1.054  22.195  1.00  0.00      B    O  
ATOM   3653  H1  HOH B1212       9.774   0.973  21.757  1.00  0.00      B    H  
ATOM   3654  H2  HOH B1212       8.861   0.387  22.910  1.00  0.00      B    H  
ATOM   3655  O   HOH B1213      21.744  25.352   9.650  1.00  0.00      B    O  
ATOM   3656  H1  HOH B1213      21.719  26.259   9.160  1.00  0.00      B    H  
ATOM   3657  H2  HOH B1213      22.709  25.074   9.778  1.00  0.00      B    H  
ATOM   3658  O   HOH B1214       3.134  14.212   1.609  1.00  0.00      B    O  
ATOM   3659  H1  HOH B1214       2.910  13.835   2.541  1.00  0.00      B    H  
ATOM   3660  H2  HOH B1214       2.891  15.161   1.617  1.00  0.00      B    H  
ATOM   3661  O   HOH B1215       8.205  18.955  16.690  1.00  0.00      B    O  
ATOM   3662  H1  HOH B1215       8.070  19.479  17.565  1.00  0.00      B    H  
ATOM   3663  H2  HOH B1215       7.853  18.033  16.939  1.00  0.00      B    H  
ATOM   3664  O   HOH B1216       1.676  28.212  27.902  1.00  0.00      B    O  
ATOM   3665  H1  HOH B1216       1.443  29.025  28.457  1.00  0.00      B    H  
ATOM   3666  H2  HOH B1216       1.440  27.374  28.516  1.00  0.00      B    H  
ATOM   3667  O   HOH B1217       6.536   1.927   1.880  1.00  0.00      B    O  
ATOM   3668  H1  HOH B1217       6.626   2.932   1.743  1.00  0.00      B    H  
ATOM   3669  H2  HOH B1217       6.007   1.726   2.671  1.00  0.00      B    H  
ATOM   3670  O   HOH B1218      19.819  36.033  32.328  1.00  0.00      B    O  
ATOM   3671  H1  HOH B1218      19.395  36.042  31.392  1.00  0.00      B    H  
ATOM   3672  H2  HOH B1218      19.704  35.090  32.583  1.00  0.00      B    H  
ATOM   3673  O   HOH B1219      31.920  25.029  38.076  1.00  0.00      B    O  
ATOM   3674  H1  HOH B1219      32.324  25.538  38.842  1.00  0.00      B    H  
ATOM   3675  H2  HOH B1219      32.070  25.617  37.230  1.00  0.00      B    H  
ATOM   3676  O   HOH B1220       7.623  20.782   8.359  1.00  0.00      B    O  
ATOM   3677  H1  HOH B1220       7.343  20.878   7.406  1.00  0.00      B    H  
ATOM   3678  H2  HOH B1220       6.915  21.163   8.957  1.00  0.00      B    H  
ATOM   3679  O   HOH B1221       5.594  21.116   6.161  1.00  0.00      B    O  
ATOM   3680  H1  HOH B1221       6.124  21.599   5.454  1.00  0.00      B    H  
ATOM   3681  H2  HOH B1221       4.663  21.478   6.188  1.00  0.00      B    H  
ATOM   3682  O   HOH B1222       6.643   8.791   2.154  1.00  0.00      B    O  
ATOM   3683  H1  HOH B1222       7.416   8.550   2.761  1.00  0.00      B    H  
ATOM   3684  H2  HOH B1222       6.710   8.410   1.239  1.00  0.00      B    H  
ATOM   3685  O   HOH B1223      30.902   7.840  18.763  1.00  0.00      B    O  
ATOM   3686  H1  HOH B1223      30.002   7.348  18.614  1.00  0.00      B    H  
ATOM   3687  H2  HOH B1223      31.662   7.187  18.723  1.00  0.00      B    H  
ATOM   3688  O   HOH B1224      27.161  25.732  32.034  1.00  0.00      B    O  
ATOM   3689  H1  HOH B1224      27.815  25.097  31.727  1.00  0.00      B    H  
ATOM   3690  H2  HOH B1224      26.502  25.752  31.266  1.00  0.00      B    H  
ATOM   3691  O   HOH B1225      38.163  30.688  26.989  1.00  0.00      B    O  
ATOM   3692  H1  HOH B1225      37.806  29.744  27.238  1.00  0.00      B    H  
ATOM   3693  H2  HOH B1225      37.461  31.393  27.318  1.00  0.00      B    H  
ATOM   3694  O   HOH B1226       9.577  37.216  17.561  1.00  0.00      B    O  
ATOM   3695  H1  HOH B1226      10.086  36.747  18.312  1.00  0.00      B    H  
ATOM   3696  H2  HOH B1226       9.686  38.262  17.611  1.00  0.00      B    H  
ATOM   3697  O   HOH B1227      23.739   9.914   3.882  1.00  0.00      B    O  
ATOM   3698  H1  HOH B1227      23.981   9.313   3.116  1.00  0.00      B    H  
ATOM   3699  H2  HOH B1227      24.460  10.668   4.000  1.00  0.00      B    H  
ATOM   3700  O   HOH B1228      16.333  10.297  11.625  1.00  0.00      B    O  
ATOM   3701  H1  HOH B1228      16.590  11.279  11.583  1.00  0.00      B    H  
ATOM   3702  H2  HOH B1228      17.024   9.904  12.322  1.00  0.00      B    H  
ATOM   3703  O   HOH B1229      13.554  10.392  16.177  1.00  0.00      B    O  
ATOM   3704  H1  HOH B1229      14.534  10.456  16.240  1.00  0.00      B    H  
ATOM   3705  H2  HOH B1229      13.350   9.508  15.605  1.00  0.00      B    H  
ATOM   3706  O   HOH B1230       9.961   9.329  21.210  1.00  0.00      B    O  
ATOM   3707  H1  HOH B1230      10.002   9.103  22.219  1.00  0.00      B    H  
ATOM   3708  H2  HOH B1230      10.820   9.020  20.815  1.00  0.00      B    H  
ATOM   3709  O   HOH B1231      27.380  22.499   2.966  1.00  0.00      B    O  
ATOM   3710  H1  HOH B1231      27.480  23.498   2.702  1.00  0.00      B    H  
ATOM   3711  H2  HOH B1231      26.708  22.460   3.713  1.00  0.00      B    H  
ATOM   3712  O   HOH B1232       4.760  20.130  17.731  1.00  0.00      B    O  
ATOM   3713  H1  HOH B1232       4.959  19.113  17.621  1.00  0.00      B    H  
ATOM   3714  H2  HOH B1232       4.135  20.281  18.520  1.00  0.00      B    H  
ATOM   3715  O   HOH B1233      16.799  18.179  37.670  1.00  0.00      B    O  
ATOM   3716  H1  HOH B1233      17.692  18.574  38.090  1.00  0.00      B    H  
ATOM   3717  H2  HOH B1233      16.195  18.029  38.485  1.00  0.00      B    H  
ATOM   3718  O   HOH B1234       3.171   1.920  28.727  1.00  0.00      B    O  
ATOM   3719  H1  HOH B1234       3.264   1.711  27.710  1.00  0.00      B    H  
ATOM   3720  H2  HOH B1234       3.899   1.352  29.164  1.00  0.00      B    H  
ATOM   3721  O   HOH B1235      24.297  21.733  24.811  1.00  0.00      B    O  
ATOM   3722  H1  HOH B1235      25.135  21.343  24.327  1.00  0.00      B    H  
ATOM   3723  H2  HOH B1235      23.677  20.938  25.059  1.00  0.00      B    H  
ATOM   3724  O   HOH B1236      17.256  26.847  26.443  1.00  0.00      B    O  
ATOM   3725  H1  HOH B1236      17.568  26.058  26.991  1.00  0.00      B    H  
ATOM   3726  H2  HOH B1236      16.922  27.514  27.082  1.00  0.00      B    H  
ATOM   3727  O   HOH B1237      31.809  18.606  34.977  1.00  0.00      B    O  
ATOM   3728  H1  HOH B1237      30.847  18.149  34.958  1.00  0.00      B    H  
ATOM   3729  H2  HOH B1237      32.269  18.238  35.816  1.00  0.00      B    H  
ATOM   3730  O   HOH B1238      14.898   0.696   3.190  1.00  0.00      B    O  
ATOM   3731  H1  HOH B1238      15.725   0.222   2.873  1.00  0.00      B    H  
ATOM   3732  H2  HOH B1238      14.087   0.087   3.122  1.00  0.00      B    H  
ATOM   3733  O   HOH B1239      37.190  18.470   7.107  1.00  0.00      B    O  
ATOM   3734  H1  HOH B1239      36.856  19.244   6.599  1.00  0.00      B    H  
ATOM   3735  H2  HOH B1239      36.459  18.225   7.805  1.00  0.00      B    H  
ATOM   3736  O   HOH B1240      30.653  16.559  11.664  1.00  0.00      B    O  
ATOM   3737  H1  HOH B1240      31.191  17.394  11.374  1.00  0.00      B    H  
ATOM   3738  H2  HOH B1240      31.251  15.768  11.372  1.00  0.00      B    H  
ATOM   3739  O   HOH B1241      34.984  18.840  15.551  1.00  0.00      B    O  
ATOM   3740  H1  HOH B1241      35.114  19.671  14.945  1.00  0.00      B    H  
ATOM   3741  H2  HOH B1241      34.828  19.158  16.458  1.00  0.00      B    H  
ATOM   3742  O   HOH B1242      31.912  13.606  24.744  1.00  0.00      B    O  
ATOM   3743  H1  HOH B1242      32.438  12.842  24.353  1.00  0.00      B    H  
ATOM   3744  H2  HOH B1242      31.127  13.783  24.182  1.00  0.00      B    H  
ATOM   3745  O   HOH B1243      18.380  20.663  21.623  1.00  0.00      B    O  
ATOM   3746  H1  HOH B1243      17.504  20.577  21.147  1.00  0.00      B    H  
ATOM   3747  H2  HOH B1243      19.045  20.232  20.942  1.00  0.00      B    H  
ATOM   3748  O   HOH B1244      18.969  22.299  32.584  1.00  0.00      B    O  
ATOM   3749  H1  HOH B1244      19.634  22.898  32.074  1.00  0.00      B    H  
ATOM   3750  H2  HOH B1244      18.194  22.213  31.904  1.00  0.00      B    H  
ATOM   3751  O   HOH B1245       1.187  13.683  33.416  1.00  0.00      B    O  
ATOM   3752  H1  HOH B1245       1.144  12.723  33.216  1.00  0.00      B    H  
ATOM   3753  H2  HOH B1245       0.615  14.161  32.796  1.00  0.00      B    H  
ATOM   3754  O   HOH B1246       0.594  10.827  32.633  1.00  0.00      B    O  
ATOM   3755  H1  HOH B1246      -0.396  10.841  32.620  1.00  0.00      B    H  
ATOM   3756  H2  HOH B1246       0.892  10.487  31.763  1.00  0.00      B    H  
ATOM   3757  O   HOH B1247      27.832  14.273  11.506  1.00  0.00      B    O  
ATOM   3758  H1  HOH B1247      28.714  14.343  12.045  1.00  0.00      B    H  
ATOM   3759  H2  HOH B1247      27.706  15.193  11.078  1.00  0.00      B    H  
ATOM   3760  O   HOH B1248      17.724  25.127  19.234  1.00  0.00      B    O  
ATOM   3761  H1  HOH B1248      18.403  25.350  19.919  1.00  0.00      B    H  
ATOM   3762  H2  HOH B1248      17.444  24.110  19.327  1.00  0.00      B    H  
ATOM   3763  O   HOH B1249       1.524  37.689  25.467  1.00  0.00      B    O  
ATOM   3764  H1  HOH B1249       1.106  37.832  26.388  1.00  0.00      B    H  
ATOM   3765  H2  HOH B1249       0.765  37.776  24.829  1.00  0.00      B    H  
ATOM   3766  O   HOH B1250      17.286  22.541  19.586  1.00  0.00      B    O  
ATOM   3767  H1  HOH B1250      17.931  22.505  20.313  1.00  0.00      B    H  
ATOM   3768  H2  HOH B1250      16.542  21.880  19.739  1.00  0.00      B    H  
ATOM   3769  O   HOH B1251       6.431  32.884   9.121  1.00  0.00      B    O  
ATOM   3770  H1  HOH B1251       6.329  31.967   8.634  1.00  0.00      B    H  
ATOM   3771  H2  HOH B1251       7.428  33.082   9.257  1.00  0.00      B    H  
ATOM   3772  O   HOH B1252      19.029  20.426   4.239  1.00  0.00      B    O  
ATOM   3773  H1  HOH B1252      18.411  19.754   4.746  1.00  0.00      B    H  
ATOM   3774  H2  HOH B1252      19.855  20.392   4.813  1.00  0.00      B    H  
ATOM   3775  O   HOH B1253      31.035   2.684   5.687  1.00  0.00      B    O  
ATOM   3776  H1  HOH B1253      31.608   3.459   5.447  1.00  0.00      B    H  
ATOM   3777  H2  HOH B1253      30.254   2.662   5.023  1.00  0.00      B    H  
ATOM   3778  O   HOH B1254      26.225  15.825  27.414  1.00  0.00      B    O  
ATOM   3779  H1  HOH B1254      25.798  16.730  27.215  1.00  0.00      B    H  
ATOM   3780  H2  HOH B1254      26.929  15.957  28.126  1.00  0.00      B    H  
ATOM   3781  O   HOH B1255      12.163  10.381  32.140  1.00  0.00      B    O  
ATOM   3782  H1  HOH B1255      12.271   9.414  31.935  1.00  0.00      B    H  
ATOM   3783  H2  HOH B1255      11.305  10.444  32.753  1.00  0.00      B    H  
ATOM   3784  O   HOH B1256      20.093  22.499  22.941  1.00  0.00      B    O  
ATOM   3785  H1  HOH B1256      19.361  21.943  22.508  1.00  0.00      B    H  
ATOM   3786  H2  HOH B1256      20.935  22.170  22.600  1.00  0.00      B    H  
ATOM   3787  O   HOH B1257      37.356   5.956  14.122  1.00  0.00      B    O  
ATOM   3788  H1  HOH B1257      38.001   6.619  13.729  1.00  0.00      B    H  
ATOM   3789  H2  HOH B1257      37.615   5.767  15.132  1.00  0.00      B    H  
ATOM   3790  O   HOH B1258      22.365  25.986  27.300  1.00  0.00      B    O  
ATOM   3791  H1  HOH B1258      22.826  25.324  27.910  1.00  0.00      B    H  
ATOM   3792  H2  HOH B1258      22.954  26.047  26.473  1.00  0.00      B    H  
ATOM   3793  O   HOH B1259      33.213  36.470   1.314  1.00  0.00      B    O  
ATOM   3794  H1  HOH B1259      32.204  36.492   1.351  1.00  0.00      B    H  
ATOM   3795  H2  HOH B1259      33.530  37.452   1.248  1.00  0.00      B    H  
ATOM   3796  O   HOH B1260      18.077  31.309  33.884  1.00  0.00      B    O  
ATOM   3797  H1  HOH B1260      17.536  30.723  34.485  1.00  0.00      B    H  
ATOM   3798  H2  HOH B1260      18.735  30.710  33.440  1.00  0.00      B    H  
ATOM   3799  O   HOH B1261      32.850   2.480  17.108  1.00  0.00      B    O  
ATOM   3800  H1  HOH B1261      32.484   1.999  17.912  1.00  0.00      B    H  
ATOM   3801  H2  HOH B1261      33.334   1.781  16.575  1.00  0.00      B    H  
ATOM   3802  O   HOH B1262      36.137  39.042  28.627  1.00  0.00      B    O  
ATOM   3803  H1  HOH B1262      36.554  38.559  27.815  1.00  0.00      B    H  
ATOM   3804  H2  HOH B1262      35.187  38.742  28.626  1.00  0.00      B    H  
ATOM   3805  O   HOH B1263      14.015  17.530  18.942  1.00  0.00      B    O  
ATOM   3806  H1  HOH B1263      14.203  16.668  18.545  1.00  0.00      B    H  
ATOM   3807  H2  HOH B1263      14.143  17.450  19.988  1.00  0.00      B    H  
ATOM   3808  O   HOH B1264      23.364   6.514  39.281  1.00  0.00      B    O  
ATOM   3809  H1  HOH B1264      22.436   6.310  39.695  1.00  0.00      B    H  
ATOM   3810  H2  HOH B1264      23.296   6.590  38.281  1.00  0.00      B    H  
ATOM   3811  O   HOH B1265      10.241  24.832  24.262  1.00  0.00      B    O  
ATOM   3812  H1  HOH B1265      10.831  25.168  25.058  1.00  0.00      B    H  
ATOM   3813  H2  HOH B1265      10.004  23.863  24.453  1.00  0.00      B    H  
ATOM   3814  O   HOH B1266      29.574  16.967  27.189  1.00  0.00      B    O  
ATOM   3815  H1  HOH B1266      28.780  16.838  26.549  1.00  0.00      B    H  
ATOM   3816  H2  HOH B1266      30.200  16.171  26.986  1.00  0.00      B    H  
ATOM   3817  O   HOH B1267      19.985  25.090  -0.134  1.00  0.00      B    O  
ATOM   3818  H1  HOH B1267      20.772  24.644  -0.502  1.00  0.00      B    H  
ATOM   3819  H2  HOH B1267      20.005  24.723   0.872  1.00  0.00      B    H  
ATOM   3820  O   HOH B1268      17.668  12.860   6.014  1.00  0.00      B    O  
ATOM   3821  H1  HOH B1268      17.508  12.070   5.406  1.00  0.00      B    H  
ATOM   3822  H2  HOH B1268      17.250  12.637   6.921  1.00  0.00      B    H  
ATOM   3823  O   HOH B1269      35.651   5.437   4.628  1.00  0.00      B    O  
ATOM   3824  H1  HOH B1269      35.398   5.203   5.608  1.00  0.00      B    H  
ATOM   3825  H2  HOH B1269      36.597   5.135   4.431  1.00  0.00      B    H  
ATOM   3826  O   HOH B1270      28.705  17.704  22.712  1.00  0.00      B    O  
ATOM   3827  H1  HOH B1270      28.609  16.994  21.980  1.00  0.00      B    H  
ATOM   3828  H2  HOH B1270      28.404  17.293  23.563  1.00  0.00      B    H  
ATOM   3829  O   HOH B1271      30.642  39.353  32.582  1.00  0.00      B    O  
ATOM   3830  H1  HOH B1271      31.502  38.805  32.392  1.00  0.00      B    H  
ATOM   3831  H2  HOH B1271      30.152  38.786  33.390  1.00  0.00      B    H  
ATOM   3832  O   HOH B1272      23.064  14.042   7.924  1.00  0.00      B    O  
ATOM   3833  H1  HOH B1272      23.160  13.642   8.851  1.00  0.00      B    H  
ATOM   3834  H2  HOH B1272      23.490  13.352   7.284  1.00  0.00      B    H  
ATOM   3835  O   HOH B1273      26.946  24.318   9.802  1.00  0.00      B    O  
ATOM   3836  H1  HOH B1273      26.163  24.375   9.122  1.00  0.00      B    H  
ATOM   3837  H2  HOH B1273      27.016  23.402  10.156  1.00  0.00      B    H  
ATOM   3838  O   HOH B1274       1.934  10.791  30.030  1.00  0.00      B    O  
ATOM   3839  H1  HOH B1274       1.664  10.938  29.032  1.00  0.00      B    H  
ATOM   3840  H2  HOH B1274       2.755  11.245  30.295  1.00  0.00      B    H  
ATOM   3841  O   HOH B1275      26.769  11.124   8.912  1.00  0.00      B    O  
ATOM   3842  H1  HOH B1275      26.560  11.440   9.822  1.00  0.00      B    H  
ATOM   3843  H2  HOH B1275      26.093  10.442   8.649  1.00  0.00      B    H  
ATOM   3844  O   HOH B1276      10.684   3.145  24.035  1.00  0.00      B    O  
ATOM   3845  H1  HOH B1276      11.163   2.524  23.380  1.00  0.00      B    H  
ATOM   3846  H2  HOH B1276      11.426   3.732  24.505  1.00  0.00      B    H  
ATOM   3847  O   HOH B1277       1.217  11.336  27.347  1.00  0.00      B    O  
ATOM   3848  H1  HOH B1277       0.177  11.200  27.316  1.00  0.00      B    H  
ATOM   3849  H2  HOH B1277       1.592  11.344  26.378  1.00  0.00      B    H  
ATOM   3850  O   HOH B1278      30.152  15.296  16.987  1.00  0.00      B    O  
ATOM   3851  H1  HOH B1278      30.454  16.206  16.652  1.00  0.00      B    H  
ATOM   3852  H2  HOH B1278      29.366  15.102  16.517  1.00  0.00      B    H  
ATOM   3853  O   HOH B1279       0.325  16.951   2.509  1.00  0.00      B    O  
ATOM   3854  H1  HOH B1279       0.527  16.684   1.571  1.00  0.00      B    H  
ATOM   3855  H2  HOH B1279       1.197  17.179   2.981  1.00  0.00      B    H  
ATOM   3856  O   HOH B1280      23.980  14.326  32.360  1.00  0.00      B    O  
ATOM   3857  H1  HOH B1280      24.969  14.298  32.671  1.00  0.00      B    H  
ATOM   3858  H2  HOH B1280      23.888  14.967  31.611  1.00  0.00      B    H  
ATOM   3859  O   HOH B1281      26.458  38.001   1.649  1.00  0.00      B    O  
ATOM   3860  H1  HOH B1281      25.640  38.569   1.375  1.00  0.00      B    H  
ATOM   3861  H2  HOH B1281      26.371  37.153   1.110  1.00  0.00      B    H  
ATOM   3862  O   HOH B1282      20.229  26.609  18.104  1.00  0.00      B    O  
ATOM   3863  H1  HOH B1282      19.448  26.631  18.778  1.00  0.00      B    H  
ATOM   3864  H2  HOH B1282      19.838  26.806  17.230  1.00  0.00      B    H  
ATOM   3865  O   HOH B1283      30.410   0.780   7.551  1.00  0.00      B    O  
ATOM   3866  H1  HOH B1283      30.865   1.446   6.933  1.00  0.00      B    H  
ATOM   3867  H2  HOH B1283      30.731   1.029   8.459  1.00  0.00      B    H  
ATOM   3868  O   HOH B1284      27.310  27.000  19.891  1.00  0.00      B    O  
ATOM   3869  H1  HOH B1284      26.350  27.147  20.204  1.00  0.00      B    H  
ATOM   3870  H2  HOH B1284      27.374  27.154  18.903  1.00  0.00      B    H  
ATOM   3871  O   HOH B1285      28.011  23.465  23.418  1.00  0.00      B    O  
ATOM   3872  H1  HOH B1285      28.959  23.547  23.756  1.00  0.00      B    H  
ATOM   3873  H2  HOH B1285      27.992  23.718  22.377  1.00  0.00      B    H  
ATOM   3874  O   HOH B1286      30.404  -0.343  28.197  1.00  0.00      B    O  
ATOM   3875  H1  HOH B1286      31.132   0.323  28.457  1.00  0.00      B    H  
ATOM   3876  H2  HOH B1286      29.527   0.030  28.485  1.00  0.00      B    H  
ATOM   3877  O   HOH B1287      36.718   9.253   2.479  1.00  0.00      B    O  
ATOM   3878  H1  HOH B1287      36.448   8.659   1.680  1.00  0.00      B    H  
ATOM   3879  H2  HOH B1287      37.580   8.994   2.934  1.00  0.00      B    H  
ATOM   3880  O   HOH B1288      22.527  29.677  12.942  1.00  0.00      B    O  
ATOM   3881  H1  HOH B1288      23.029  30.488  12.594  1.00  0.00      B    H  
ATOM   3882  H2  HOH B1288      21.789  29.535  12.226  1.00  0.00      B    H  
ATOM   3883  O   HOH B1289       7.675   6.323  35.970  1.00  0.00      B    O  
ATOM   3884  H1  HOH B1289       8.200   7.195  35.999  1.00  0.00      B    H  
ATOM   3885  H2  HOH B1289       7.061   6.325  35.166  1.00  0.00      B    H  
ATOM   3886  O   HOH B1290      27.392  36.012  20.457  1.00  0.00      B    O  
ATOM   3887  H1  HOH B1290      27.741  36.713  21.037  1.00  0.00      B    H  
ATOM   3888  H2  HOH B1290      26.624  36.531  19.967  1.00  0.00      B    H  
ATOM   3889  O   HOH B1291      29.985  31.690  31.763  1.00  0.00      B    O  
ATOM   3890  H1  HOH B1291      30.307  32.243  32.538  1.00  0.00      B    H  
ATOM   3891  H2  HOH B1291      28.979  31.880  31.683  1.00  0.00      B    H  
ATOM   3892  O   HOH B1292       2.138  10.275  10.441  1.00  0.00      B    O  
ATOM   3893  H1  HOH B1292       2.623  11.074  10.807  1.00  0.00      B    H  
ATOM   3894  H2  HOH B1292       2.486  10.247   9.514  1.00  0.00      B    H  
ATOM   3895  O   HOH B1293       2.295  22.068  33.246  1.00  0.00      B    O  
ATOM   3896  H1  HOH B1293       3.042  21.936  32.574  1.00  0.00      B    H  
ATOM   3897  H2  HOH B1293       2.183  23.070  33.444  1.00  0.00      B    H  
ATOM   3898  O   HOH B1294       2.566  27.298  23.179  1.00  0.00      B    O  
ATOM   3899  H1  HOH B1294       2.038  27.775  23.908  1.00  0.00      B    H  
ATOM   3900  H2  HOH B1294       2.242  27.702  22.326  1.00  0.00      B    H  
ATOM   3901  O   HOH B1295      13.943  20.230  32.514  1.00  0.00      B    O  
ATOM   3902  H1  HOH B1295      13.985  19.328  32.959  1.00  0.00      B    H  
ATOM   3903  H2  HOH B1295      14.657  20.763  32.976  1.00  0.00      B    H  
ATOM   3904  O   HOH B1296      29.539  36.458  18.279  1.00  0.00      B    O  
ATOM   3905  H1  HOH B1296      28.723  36.034  18.651  1.00  0.00      B    H  
ATOM   3906  H2  HOH B1296      29.507  37.445  18.654  1.00  0.00      B    H  
ATOM   3907  O   HOH B1297      23.715  21.274   3.313  1.00  0.00      B    O  
ATOM   3908  H1  HOH B1297      23.632  22.061   3.932  1.00  0.00      B    H  
ATOM   3909  H2  HOH B1297      23.269  21.592   2.491  1.00  0.00      B    H  
ATOM   3910  O   HOH B1298       2.226   5.023   3.734  1.00  0.00      B    O  
ATOM   3911  H1  HOH B1298       1.379   5.472   3.887  1.00  0.00      B    H  
ATOM   3912  H2  HOH B1298       2.014   4.186   3.256  1.00  0.00      B    H  
ATOM   3913  O   HOH B1299       2.526  38.921  33.972  1.00  0.00      B    O  
ATOM   3914  H1  HOH B1299       3.349  38.316  33.893  1.00  0.00      B    H  
ATOM   3915  H2  HOH B1299       2.899  39.823  34.036  1.00  0.00      B    H  
ATOM   3916  O   HOH B1300      19.149  34.474   6.660  1.00  0.00      B    O  
ATOM   3917  H1  HOH B1300      20.149  34.638   6.757  1.00  0.00      B    H  
ATOM   3918  H2  HOH B1300      18.795  33.696   7.191  1.00  0.00      B    H  
ATOM   3919  O   HOH B1301       4.586  16.064  25.620  1.00  0.00      B    O  
ATOM   3920  H1  HOH B1301       3.637  15.697  25.379  1.00  0.00      B    H  
ATOM   3921  H2  HOH B1301       5.245  15.517  25.064  1.00  0.00      B    H  
ATOM   3922  O   HOH B1302      11.193  23.441  27.452  1.00  0.00      B    O  
ATOM   3923  H1  HOH B1302      10.361  23.058  27.793  1.00  0.00      B    H  
ATOM   3924  H2  HOH B1302      11.985  22.711  27.476  1.00  0.00      B    H  
ATOM   3925  O   HOH B1303      35.956  27.276  21.827  1.00  0.00      B    O  
ATOM   3926  H1  HOH B1303      36.610  27.325  21.092  1.00  0.00      B    H  
ATOM   3927  H2  HOH B1303      36.448  27.336  22.705  1.00  0.00      B    H  
ATOM   3928  O   HOH B1304      17.459  11.586  29.772  1.00  0.00      B    O  
ATOM   3929  H1  HOH B1304      16.488  11.518  29.547  1.00  0.00      B    H  
ATOM   3930  H2  HOH B1304      17.518  11.613  30.763  1.00  0.00      B    H  
ATOM   3931  O   HOH B1305      18.761  16.477   3.503  1.00  0.00      B    O  
ATOM   3932  H1  HOH B1305      19.708  16.812   3.387  1.00  0.00      B    H  
ATOM   3933  H2  HOH B1305      18.203  16.934   2.752  1.00  0.00      B    H  
ATOM   3934  O   HOH B1306      31.380  38.269  12.948  1.00  0.00      B    O  
ATOM   3935  H1  HOH B1306      32.255  38.773  13.060  1.00  0.00      B    H  
ATOM   3936  H2  HOH B1306      31.117  38.416  12.044  1.00  0.00      B    H  
ATOM   3937  O   HOH B1307      35.353  17.439   9.083  1.00  0.00      B    O  
ATOM   3938  H1  HOH B1307      35.784  17.229   9.964  1.00  0.00      B    H  
ATOM   3939  H2  HOH B1307      34.662  16.738   8.877  1.00  0.00      B    H  
ATOM   3940  O   HOH B1308      35.479  10.951  20.519  1.00  0.00      B    O  
ATOM   3941  H1  HOH B1308      35.840  11.832  20.889  1.00  0.00      B    H  
ATOM   3942  H2  HOH B1308      35.007  11.117  19.633  1.00  0.00      B    H  
ATOM   3943  O   HOH B1309       3.563   6.756  14.479  1.00  0.00      B    O  
ATOM   3944  H1  HOH B1309       4.307   6.136  14.150  1.00  0.00      B    H  
ATOM   3945  H2  HOH B1309       3.901   7.731  14.431  1.00  0.00      B    H  
ATOM   3946  O   HOH B1310      16.812   1.095  13.477  1.00  0.00      B    O  
ATOM   3947  H1  HOH B1310      16.091   1.720  13.912  1.00  0.00      B    H  
ATOM   3948  H2  HOH B1310      16.762   0.204  13.961  1.00  0.00      B    H  
ATOM   3949  O   HOH B1311      18.961   7.272  10.951  1.00  0.00      B    O  
ATOM   3950  H1  HOH B1311      19.204   6.373  11.034  1.00  0.00      B    H  
ATOM   3951  H2  HOH B1311      18.048   7.270  10.546  1.00  0.00      B    H  
ATOM   3952  O   HOH B1312       9.015  17.687   5.071  1.00  0.00      B    O  
ATOM   3953  H1  HOH B1312       9.005  18.312   4.286  1.00  0.00      B    H  
ATOM   3954  H2  HOH B1312       8.204  17.058   5.019  1.00  0.00      B    H  
ATOM   3955  O   HOH B1313      24.883  29.976  10.306  1.00  0.00      B    O  
ATOM   3956  H1  HOH B1313      24.624  30.708  10.928  1.00  0.00      B    H  
ATOM   3957  H2  HOH B1313      24.361  30.087   9.424  1.00  0.00      B    H  
ATOM   3958  O   HOH B1314       2.271   6.324  33.375  1.00  0.00      B    O  
ATOM   3959  H1  HOH B1314       1.331   6.518  33.002  1.00  0.00      B    H  
ATOM   3960  H2  HOH B1314       3.007   6.947  32.978  1.00  0.00      B    H  
ATOM   3961  O   HOH B1315       1.714  19.267  30.632  1.00  0.00      B    O  
ATOM   3962  H1  HOH B1315       1.987  20.134  30.314  1.00  0.00      B    H  
ATOM   3963  H2  HOH B1315       2.347  18.562  30.286  1.00  0.00      B    H  
ATOM   3964  O   HOH B1316       3.178  11.015  34.190  1.00  0.00      B    O  
ATOM   3965  H1  HOH B1316       2.725  11.230  33.346  1.00  0.00      B    H  
ATOM   3966  H2  HOH B1316       2.649  10.243  34.584  1.00  0.00      B    H  
ATOM   3967  O   HOH B1317      23.718  38.478  12.415  1.00  0.00      B    O  
ATOM   3968  H1  HOH B1317      24.685  38.738  12.317  1.00  0.00      B    H  
ATOM   3969  H2  HOH B1317      23.437  37.691  11.809  1.00  0.00      B    H  
ATOM   3970  O   HOH B1318       2.289  28.178   4.036  1.00  0.00      B    O  
ATOM   3971  H1  HOH B1318       3.284  28.134   3.789  1.00  0.00      B    H  
ATOM   3972  H2  HOH B1318       1.754  27.840   3.194  1.00  0.00      B    H  
ATOM   3973  O   HOH B1319      27.295  15.133  16.511  1.00  0.00      B    O  
ATOM   3974  H1  HOH B1319      27.645  14.603  15.730  1.00  0.00      B    H  
ATOM   3975  H2  HOH B1319      26.622  14.495  17.025  1.00  0.00      B    H  
ATOM   3976  O   HOH B1320      33.920  37.447  23.296  1.00  0.00      B    O  
ATOM   3977  H1  HOH B1320      33.936  38.218  22.714  1.00  0.00      B    H  
ATOM   3978  H2  HOH B1320      34.342  36.748  22.711  1.00  0.00      B    H  
ATOM   3979  O   HOH B1321       1.043  25.893  13.962  1.00  0.00      B    O  
ATOM   3980  H1  HOH B1321       1.590  26.664  13.670  1.00  0.00      B    H  
ATOM   3981  H2  HOH B1321       1.493  25.451  14.813  1.00  0.00      B    H  
ATOM   3982  O   HOH B1322       8.264  23.912  15.756  1.00  0.00      B    O  
ATOM   3983  H1  HOH B1322       7.333  23.719  15.957  1.00  0.00      B    H  
ATOM   3984  H2  HOH B1322       8.854  23.238  16.212  1.00  0.00      B    H  
ATOM   3985  O   HOH B1323      13.620  20.467   0.156  1.00  0.00      B    O  
ATOM   3986  H1  HOH B1323      13.303  19.895   0.951  1.00  0.00      B    H  
ATOM   3987  H2  HOH B1323      14.498  20.880   0.479  1.00  0.00      B    H  
ATOM   3988  O   HOH B1324      32.136   2.939   2.430  1.00  0.00      B    O  
ATOM   3989  H1  HOH B1324      32.861   2.659   1.763  1.00  0.00      B    H  
ATOM   3990  H2  HOH B1324      31.307   3.381   1.957  1.00  0.00      B    H  
ATOM   3991  O   HOH B1325      11.260   7.619  23.972  1.00  0.00      B    O  
ATOM   3992  H1  HOH B1325      10.450   6.983  24.030  1.00  0.00      B    H  
ATOM   3993  H2  HOH B1325      11.718   7.475  24.855  1.00  0.00      B    H  
ATOM   3994  O   HOH B1326      13.588  10.375  12.390  1.00  0.00      B    O  
ATOM   3995  H1  HOH B1326      13.516   9.765  13.190  1.00  0.00      B    H  
ATOM   3996  H2  HOH B1326      14.564  10.281  12.089  1.00  0.00      B    H  
ATOM   3997  O   HOH B1327      12.714  20.611  36.083  1.00  0.00      B    O  
ATOM   3998  H1  HOH B1327      11.899  20.495  35.517  1.00  0.00      B    H  
ATOM   3999  H2  HOH B1327      13.147  21.516  35.904  1.00  0.00      B    H  
ATOM   4000  O   HOH B1328       3.070  24.119  18.336  1.00  0.00      B    O  
ATOM   4001  H1  HOH B1328       3.960  23.696  18.608  1.00  0.00      B    H  
ATOM   4002  H2  HOH B1328       2.375  23.700  18.989  1.00  0.00      B    H  
ATOM   4003  O   HOH B1329       4.671   9.749  12.656  1.00  0.00      B    O  
ATOM   4004  H1  HOH B1329       5.682   9.858  12.475  1.00  0.00      B    H  
ATOM   4005  H2  HOH B1329       4.437   9.008  11.985  1.00  0.00      B    H  
ATOM   4006  O   HOH B1330      26.253  36.702  13.472  1.00  0.00      B    O  
ATOM   4007  H1  HOH B1330      25.961  35.710  13.621  1.00  0.00      B    H  
ATOM   4008  H2  HOH B1330      25.801  37.230  14.206  1.00  0.00      B    H  
ATOM   4009  O   HOH B1331      33.581  33.468   5.117  1.00  0.00      B    O  
ATOM   4010  H1  HOH B1331      33.055  33.106   4.333  1.00  0.00      B    H  
ATOM   4011  H2  HOH B1331      33.483  34.431   5.238  1.00  0.00      B    H  
ATOM   4012  O   HOH B1332      15.498  19.773  35.880  1.00  0.00      B    O  
ATOM   4013  H1  HOH B1332      15.800  19.189  36.669  1.00  0.00      B    H  
ATOM   4014  H2  HOH B1332      14.478  19.730  35.899  1.00  0.00      B    H  
ATOM   4015  O   HOH B1333      27.907   3.048  32.308  1.00  0.00      B    O  
ATOM   4016  H1  HOH B1333      28.581   2.369  32.149  1.00  0.00      B    H  
ATOM   4017  H2  HOH B1333      27.372   3.156  31.457  1.00  0.00      B    H  
ATOM   4018  O   HOH B1334       9.725  22.934  20.954  1.00  0.00      B    O  
ATOM   4019  H1  HOH B1334      10.549  23.493  20.859  1.00  0.00      B    H  
ATOM   4020  H2  HOH B1334       9.572  22.691  21.963  1.00  0.00      B    H  
ATOM   4021  O   HOH B1335       2.781  11.291   8.078  1.00  0.00      B    O  
ATOM   4022  H1  HOH B1335       1.922  11.149   7.591  1.00  0.00      B    H  
ATOM   4023  H2  HOH B1335       3.588  11.240   7.405  1.00  0.00      B    H  
ATOM   4024  O   HOH B1336       9.561  31.583  19.662  1.00  0.00      B    O  
ATOM   4025  H1  HOH B1336       8.768  31.371  19.069  1.00  0.00      B    H  
ATOM   4026  H2  HOH B1336       9.905  30.733  20.019  1.00  0.00      B    H  
ATOM   4027  O   HOH B1337      37.874  24.274   7.903  1.00  0.00      B    O  
ATOM   4028  H1  HOH B1337      38.703  24.301   8.538  1.00  0.00      B    H  
ATOM   4029  H2  HOH B1337      37.790  23.348   7.527  1.00  0.00      B    H  
ATOM   4030  O   HOH B1338      30.716  21.949  28.504  1.00  0.00      B    O  
ATOM   4031  H1  HOH B1338      30.643  21.584  29.468  1.00  0.00      B    H  
ATOM   4032  H2  HOH B1338      29.841  22.318  28.247  1.00  0.00      B    H  
ATOM   4033  O   HOH B1339       4.067  16.536  34.261  1.00  0.00      B    O  
ATOM   4034  H1  HOH B1339       3.424  17.321  34.082  1.00  0.00      B    H  
ATOM   4035  H2  HOH B1339       3.709  15.985  35.089  1.00  0.00      B    H  
ATOM   4036  O   HOH B1340      11.559  30.144   1.978  1.00  0.00      B    O  
ATOM   4037  H1  HOH B1340      12.326  29.633   2.406  1.00  0.00      B    H  
ATOM   4038  H2  HOH B1340      11.048  30.681   2.665  1.00  0.00      B    H  
ATOM   4039  O   HOH B1341      17.837   2.969   2.829  1.00  0.00      B    O  
ATOM   4040  H1  HOH B1341      17.148   3.538   2.299  1.00  0.00      B    H  
ATOM   4041  H2  HOH B1341      17.742   1.963   2.703  1.00  0.00      B    H  
ATOM   4042  O   HOH B1342      27.863  19.825  21.046  1.00  0.00      B    O  
ATOM   4043  H1  HOH B1342      28.731  20.148  20.592  1.00  0.00      B    H  
ATOM   4044  H2  HOH B1342      28.168  19.089  21.744  1.00  0.00      B    H  
ATOM   4045  O   HOH B1343       2.652  18.661   6.552  1.00  0.00      B    O  
ATOM   4046  H1  HOH B1343       2.650  18.901   7.518  1.00  0.00      B    H  
ATOM   4047  H2  HOH B1343       3.640  18.414   6.263  1.00  0.00      B    H  
ATOM   4048  O   HOH B1344      28.307   6.262  15.698  1.00  0.00      B    O  
ATOM   4049  H1  HOH B1344      27.536   5.632  15.414  1.00  0.00      B    H  
ATOM   4050  H2  HOH B1344      28.507   6.938  14.948  1.00  0.00      B    H  
ATOM   4051  O   HOH B1345      20.827   6.984   1.062  1.00  0.00      B    O  
ATOM   4052  H1  HOH B1345      20.093   6.219   0.983  1.00  0.00      B    H  
ATOM   4053  H2  HOH B1345      20.460   7.661   1.800  1.00  0.00      B    H  
ATOM   4054  O   HOH B1346      15.942   3.562  28.383  1.00  0.00      B    O  
ATOM   4055  H1  HOH B1346      16.441   4.325  28.809  1.00  0.00      B    H  
ATOM   4056  H2  HOH B1346      15.780   3.740  27.392  1.00  0.00      B    H  
ATOM   4057  O   HOH B1347       0.720  21.440  12.837  1.00  0.00      B    O  
ATOM   4058  H1  HOH B1347       0.060  20.635  12.809  1.00  0.00      B    H  
ATOM   4059  H2  HOH B1347       1.632  21.177  12.410  1.00  0.00      B    H  
ATOM   4060  O   HOH B1348      38.816  23.966  12.487  1.00  0.00      B    O  
ATOM   4061  H1  HOH B1348      38.996  23.038  12.699  1.00  0.00      B    H  
ATOM   4062  H2  HOH B1348      39.456  24.651  12.968  1.00  0.00      B    H  
ATOM   4063  O   HOH B1349      18.868   2.057  31.303  1.00  0.00      B    O  
ATOM   4064  H1  HOH B1349      19.320   1.218  30.956  1.00  0.00      B    H  
ATOM   4065  H2  HOH B1349      17.873   1.844  31.379  1.00  0.00      B    H  
ATOM   4066  O   HOH B1350      21.479   6.450  24.166  1.00  0.00      B    O  
ATOM   4067  H1  HOH B1350      21.738   6.714  25.124  1.00  0.00      B    H  
ATOM   4068  H2  HOH B1350      21.784   7.266  23.577  1.00  0.00      B    H  
ATOM   4069  O   HOH B1351      36.786  12.935  19.251  1.00  0.00      B    O  
ATOM   4070  H1  HOH B1351      37.153  11.981  18.986  1.00  0.00      B    H  
ATOM   4071  H2  HOH B1351      36.389  13.355  18.411  1.00  0.00      B    H  
ATOM   4072  O   HOH B1352      18.415   8.285  30.404  1.00  0.00      B    O  
ATOM   4073  H1  HOH B1352      18.391   9.140  29.855  1.00  0.00      B    H  
ATOM   4074  H2  HOH B1352      17.703   7.651  30.072  1.00  0.00      B    H  
ATOM   4075  O   HOH B1353      16.003  35.262  10.969  1.00  0.00      B    O  
ATOM   4076  H1  HOH B1353      16.201  36.241  11.237  1.00  0.00      B    H  
ATOM   4077  H2  HOH B1353      15.850  34.800  11.875  1.00  0.00      B    H  
ATOM   4078  O   HOH B1354       1.526  35.655  33.770  1.00  0.00      B    O  
ATOM   4079  H1  HOH B1354       0.908  36.206  33.207  1.00  0.00      B    H  
ATOM   4080  H2  HOH B1354       2.487  35.897  33.480  1.00  0.00      B    H  
ATOM   4081  O   HOH B1355      37.622   5.759  10.322  1.00  0.00      B    O  
ATOM   4082  H1  HOH B1355      37.581   5.811   9.272  1.00  0.00      B    H  
ATOM   4083  H2  HOH B1355      37.223   6.633  10.672  1.00  0.00      B    H  
ATOM   4084  O   HOH B1356      20.326   8.910  37.919  1.00  0.00      B    O  
ATOM   4085  H1  HOH B1356      20.800   9.090  37.054  1.00  0.00      B    H  
ATOM   4086  H2  HOH B1356      20.750   8.085  38.343  1.00  0.00      B    H  
ATOM   4087  O   HOH B1357      16.547   4.734   5.637  1.00  0.00      B    O  
ATOM   4088  H1  HOH B1357      16.006   4.182   4.954  1.00  0.00      B    H  
ATOM   4089  H2  HOH B1357      17.503   4.368   5.580  1.00  0.00      B    H  
ATOM   4090  O   HOH B1358      23.560   9.015  16.651  1.00  0.00      B    O  
ATOM   4091  H1  HOH B1358      24.135   8.474  17.233  1.00  0.00      B    H  
ATOM   4092  H2  HOH B1358      23.515   9.905  17.063  1.00  0.00      B    H  
ATOM   4093  O   HOH B1359      24.679   8.072   1.803  1.00  0.00      B    O  
ATOM   4094  H1  HOH B1359      24.154   7.389   1.207  1.00  0.00      B    H  
ATOM   4095  H2  HOH B1359      25.491   7.508   2.145  1.00  0.00      B    H  
ATOM   4096  O   HOH B1360      24.509  38.424  26.894  1.00  0.00      B    O  
ATOM   4097  H1  HOH B1360      25.238  37.910  27.423  1.00  0.00      B    H  
ATOM   4098  H2  HOH B1360      24.148  37.765  26.227  1.00  0.00      B    H  
ATOM   4099  O   HOH B1361      24.615  17.793   6.201  1.00  0.00      B    O  
ATOM   4100  H1  HOH B1361      24.349  18.069   5.283  1.00  0.00      B    H  
ATOM   4101  H2  HOH B1361      25.587  17.647   6.205  1.00  0.00      B    H  
ATOM   4102  O   HOH B1362      19.947  15.188  11.221  1.00  0.00      B    O  
ATOM   4103  H1  HOH B1362      20.601  15.467  11.962  1.00  0.00      B    H  
ATOM   4104  H2  HOH B1362      20.098  14.199  11.023  1.00  0.00      B    H  
ATOM   4105  O   HOH B1363      33.000  28.446  18.847  1.00  0.00      B    O  
ATOM   4106  H1  HOH B1363      33.589  29.098  19.356  1.00  0.00      B    H  
ATOM   4107  H2  HOH B1363      32.307  28.972  18.250  1.00  0.00      B    H  
ATOM   4108  O   HOH B1364       7.236  27.431  24.732  1.00  0.00      B    O  
ATOM   4109  H1  HOH B1364       7.107  27.084  25.641  1.00  0.00      B    H  
ATOM   4110  H2  HOH B1364       7.665  26.737  24.165  1.00  0.00      B    H  
ATOM   4111  O   HOH B1365      12.170  10.870  36.474  1.00  0.00      B    O  
ATOM   4112  H1  HOH B1365      12.127  10.282  35.700  1.00  0.00      B    H  
ATOM   4113  H2  HOH B1365      11.222  11.258  36.553  1.00  0.00      B    H  
ATOM   4114  O   HOH B1366      12.643  30.411  11.542  1.00  0.00      B    O  
ATOM   4115  H1  HOH B1366      12.118  29.767  12.189  1.00  0.00      B    H  
ATOM   4116  H2  HOH B1366      13.587  30.108  11.517  1.00  0.00      B    H  
ATOM   4117  O   HOH B1367      34.328  33.230  37.530  1.00  0.00      B    O  
ATOM   4118  H1  HOH B1367      34.737  33.971  36.947  1.00  0.00      B    H  
ATOM   4119  H2  HOH B1367      34.706  33.322  38.542  1.00  0.00      B    H  
ATOM   4120  O   HOH B1368      20.596  16.657  21.475  1.00  0.00      B    O  
ATOM   4121  H1  HOH B1368      21.307  16.063  21.004  1.00  0.00      B    H  
ATOM   4122  H2  HOH B1368      20.589  16.492  22.474  1.00  0.00      B    H  
ATOM   4123  O   HOH B1369       8.531  25.951   1.333  1.00  0.00      B    O  
ATOM   4124  H1  HOH B1369       8.670  26.893   1.031  1.00  0.00      B    H  
ATOM   4125  H2  HOH B1369       9.094  25.395   0.642  1.00  0.00      B    H  
ATOM   4126  O   HOH B1370       7.036  24.073  31.356  1.00  0.00      B    O  
ATOM   4127  H1  HOH B1370       7.535  24.343  32.223  1.00  0.00      B    H  
ATOM   4128  H2  HOH B1370       5.990  24.366  31.487  1.00  0.00      B    H  
ATOM   4129  O   HOH B1371      23.577  21.875  10.432  1.00  0.00      B    O  
ATOM   4130  H1  HOH B1371      24.590  21.997  10.307  1.00  0.00      B    H  
ATOM   4131  H2  HOH B1371      23.236  21.587   9.507  1.00  0.00      B    H  
ATOM   4132  O   HOH B1372       6.540   0.398  32.162  1.00  0.00      B    O  
ATOM   4133  H1  HOH B1372       7.502   0.173  31.986  1.00  0.00      B    H  
ATOM   4134  H2  HOH B1372       6.475   1.350  32.571  1.00  0.00      B    H  
ATOM   4135  O   HOH B1373      24.433  13.603  27.932  1.00  0.00      B    O  
ATOM   4136  H1  HOH B1373      25.010  13.340  28.739  1.00  0.00      B    H  
ATOM   4137  H2  HOH B1373      24.635  14.582  27.788  1.00  0.00      B    H  
ATOM   4138  O   HOH B1374      24.923   1.680  24.653  1.00  0.00      B    O  
ATOM   4139  H1  HOH B1374      25.728   2.279  24.735  1.00  0.00      B    H  
ATOM   4140  H2  HOH B1374      25.130   0.865  25.134  1.00  0.00      B    H  
ATOM   4141  O   HOH B1375      19.292  13.987  31.454  1.00  0.00      B    O  
ATOM   4142  H1  HOH B1375      20.024  13.972  32.121  1.00  0.00      B    H  
ATOM   4143  H2  HOH B1375      19.254  13.120  31.063  1.00  0.00      B    H  
ATOM   4144  O   HOH B1376      38.145  36.744  20.533  1.00  0.00      B    O  
ATOM   4145  H1  HOH B1376      39.135  36.590  20.265  1.00  0.00      B    H  
ATOM   4146  H2  HOH B1376      37.642  36.375  19.711  1.00  0.00      B    H  
ATOM   4147  O   HOH B1377       2.034  18.121  25.564  1.00  0.00      B    O  
ATOM   4148  H1  HOH B1377       1.194  18.681  25.498  1.00  0.00      B    H  
ATOM   4149  H2  HOH B1377       2.413  18.015  24.592  1.00  0.00      B    H  
ATOM   4150  O   HOH B1378      38.958   7.488  33.119  1.00  0.00      B    O  
ATOM   4151  H1  HOH B1378      38.609   8.373  33.458  1.00  0.00      B    H  
ATOM   4152  H2  HOH B1378      38.312   7.128  32.419  1.00  0.00      B    H  
ATOM   4153  O   HOH B1379      25.939  15.050  36.204  1.00  0.00      B    O  
ATOM   4154  H1  HOH B1379      25.989  14.056  35.853  1.00  0.00      B    H  
ATOM   4155  H2  HOH B1379      25.234  15.040  37.004  1.00  0.00      B    H  
ATOM   4156  O   HOH B1380      27.778  29.123   2.565  1.00  0.00      B    O  
ATOM   4157  H1  HOH B1380      28.762  29.239   2.510  1.00  0.00      B    H  
ATOM   4158  H2  HOH B1380      27.303  29.294   1.703  1.00  0.00      B    H  
ATOM   4159  O   HOH B1381      13.695  32.873  33.988  1.00  0.00      B    O  
ATOM   4160  H1  HOH B1381      13.512  31.871  34.110  1.00  0.00      B    H  
ATOM   4161  H2  HOH B1381      13.223  33.370  34.702  1.00  0.00      B    H  
ATOM   4162  O   HOH B1382      38.527   1.783   1.755  1.00  0.00      B    O  
ATOM   4163  H1  HOH B1382      37.637   2.046   2.125  1.00  0.00      B    H  
ATOM   4164  H2  HOH B1382      38.609   0.846   1.929  1.00  0.00      B    H  
ATOM   4165  O   HOH B1383       7.560  14.964  23.955  1.00  0.00      B    O  
ATOM   4166  H1  HOH B1383       7.735  13.975  23.646  1.00  0.00      B    H  
ATOM   4167  H2  HOH B1383       7.021  15.426  23.242  1.00  0.00      B    H  
ATOM   4168  O   HOH B1384      11.190  14.213  26.528  1.00  0.00      B    O  
ATOM   4169  H1  HOH B1384      10.698  13.887  27.332  1.00  0.00      B    H  
ATOM   4170  H2  HOH B1384      11.421  13.420  25.981  1.00  0.00      B    H  
ATOM   4171  O   HOH B1385      22.044   8.709  22.854  1.00  0.00      B    O  
ATOM   4172  H1  HOH B1385      22.687   9.333  22.344  1.00  0.00      B    H  
ATOM   4173  H2  HOH B1385      21.669   9.290  23.615  1.00  0.00      B    H  
ATOM   4174  O   HOH B1386       6.261  17.829  10.145  1.00  0.00      B    O  
ATOM   4175  H1  HOH B1386       7.270  18.019  10.018  1.00  0.00      B    H  
ATOM   4176  H2  HOH B1386       6.133  17.182  10.921  1.00  0.00      B    H  
ATOM   4177  O   HOH B1387      37.508   6.140  37.072  1.00  0.00      B    O  
ATOM   4178  H1  HOH B1387      38.352   6.497  36.553  1.00  0.00      B    H  
ATOM   4179  H2  HOH B1387      37.783   5.927  38.020  1.00  0.00      B    H  
ATOM   4180  O   HOH B1388       9.357   5.744  24.081  1.00  0.00      B    O  
ATOM   4181  H1  HOH B1388       9.553   4.768  23.888  1.00  0.00      B    H  
ATOM   4182  H2  HOH B1388       8.646   5.720  24.781  1.00  0.00      B    H  
ATOM   4183  O   HOH B1389      12.060  10.579  18.473  1.00  0.00      B    O  
ATOM   4184  H1  HOH B1389      12.149  10.052  19.347  1.00  0.00      B    H  
ATOM   4185  H2  HOH B1389      12.700  10.122  17.842  1.00  0.00      B    H  
ATOM   4186  O   HOH B1390      29.886  14.410   2.865  1.00  0.00      B    O  
ATOM   4187  H1  HOH B1390      30.519  14.782   3.611  1.00  0.00      B    H  
ATOM   4188  H2  HOH B1390      29.233  15.200   2.745  1.00  0.00      B    H  
ATOM   4189  O   HOH B1391      36.482  28.579  13.704  1.00  0.00      B    O  
ATOM   4190  H1  HOH B1391      36.851  27.670  13.355  1.00  0.00      B    H  
ATOM   4191  H2  HOH B1391      37.277  29.187  13.730  1.00  0.00      B    H  
ATOM   4192  O   HOH B1392       5.297   2.420  21.847  1.00  0.00      B    O  
ATOM   4193  H1  HOH B1392       4.345   2.725  22.034  1.00  0.00      B    H  
ATOM   4194  H2  HOH B1392       5.506   2.594  20.911  1.00  0.00      B    H  
ATOM   4195  O   HOH B1393      28.967  19.795  27.344  1.00  0.00      B    O  
ATOM   4196  H1  HOH B1393      29.523  18.959  27.205  1.00  0.00      B    H  
ATOM   4197  H2  HOH B1393      29.534  20.371  28.004  1.00  0.00      B    H  
ATOM   4198  O   HOH B1394      24.656  24.911   2.515  1.00  0.00      B    O  
ATOM   4199  H1  HOH B1394      24.430  24.301   3.291  1.00  0.00      B    H  
ATOM   4200  H2  HOH B1394      25.389  25.637   2.826  1.00  0.00      B    H  
ATOM   4201  O   HOH B1395      15.338  18.204   3.759  1.00  0.00      B    O  
ATOM   4202  H1  HOH B1395      15.130  17.390   3.222  1.00  0.00      B    H  
ATOM   4203  H2  HOH B1395      14.526  18.456   4.283  1.00  0.00      B    H  
ATOM   4204  O   HOH B1396      16.513  11.935  15.791  1.00  0.00      B    O  
ATOM   4205  H1  HOH B1396      16.330  12.772  15.206  1.00  0.00      B    H  
ATOM   4206  H2  HOH B1396      17.351  11.513  15.367  1.00  0.00      B    H  
ATOM   4207  O   HOH B1397      22.739  18.078  14.112  1.00  0.00      B    O  
ATOM   4208  H1  HOH B1397      23.144  18.159  14.991  1.00  0.00      B    H  
ATOM   4209  H2  HOH B1397      23.239  18.640  13.407  1.00  0.00      B    H  
ATOM   4210  O   HOH B1398      16.481  19.813  29.446  1.00  0.00      B    O  
ATOM   4211  H1  HOH B1398      16.391  20.190  28.502  1.00  0.00      B    H  
ATOM   4212  H2  HOH B1398      15.715  19.212  29.675  1.00  0.00      B    H  
ATOM   4213  O   HOH B1399      24.792  27.098  16.902  1.00  0.00      B    O  
ATOM   4214  H1  HOH B1399      24.111  26.690  17.537  1.00  0.00      B    H  
ATOM   4215  H2  HOH B1399      24.285  27.699  16.246  1.00  0.00      B    H  
ATOM   4216  O   HOH B1400       7.272   1.014  18.046  1.00  0.00      B    O  
ATOM   4217  H1  HOH B1400       8.206   0.791  18.198  1.00  0.00      B    H  
ATOM   4218  H2  HOH B1400       6.823   0.523  18.823  1.00  0.00      B    H  
ATOM   4219  O   HOH B1401      31.480  15.689   4.895  1.00  0.00      B    O  
ATOM   4220  H1  HOH B1401      32.463  15.474   5.031  1.00  0.00      B    H  
ATOM   4221  H2  HOH B1401      31.316  16.511   5.476  1.00  0.00      B    H  
ATOM   4222  O   HOH B1402      22.006  27.597  39.170  1.00  0.00      B    O  
ATOM   4223  H1  HOH B1402      21.181  27.310  38.596  1.00  0.00      B    H  
ATOM   4224  H2  HOH B1402      22.866  27.189  38.751  1.00  0.00      B    H  
ATOM   4225  O   HOH B1403      15.542  34.833  25.519  1.00  0.00      B    O  
ATOM   4226  H1  HOH B1403      15.487  35.327  24.650  1.00  0.00      B    H  
ATOM   4227  H2  HOH B1403      15.911  33.903  25.395  1.00  0.00      B    H  
ATOM   4228  O   HOH B1404      30.633   3.704  27.328  1.00  0.00      B    O  
ATOM   4229  H1  HOH B1404      30.268   3.970  28.249  1.00  0.00      B    H  
ATOM   4230  H2  HOH B1404      31.298   2.977  27.553  1.00  0.00      B    H  
ATOM   4231  O   HOH B1405      38.137  22.561  21.407  1.00  0.00      B    O  
ATOM   4232  H1  HOH B1405      37.337  23.117  21.750  1.00  0.00      B    H  
ATOM   4233  H2  HOH B1405      38.459  21.997  22.210  1.00  0.00      B    H  
ATOM   4234  O   HOH B1406      10.205  21.720   5.435  1.00  0.00      B    O  
ATOM   4235  H1  HOH B1406      11.102  22.160   5.501  1.00  0.00      B    H  
ATOM   4236  H2  HOH B1406      10.040  21.469   4.421  1.00  0.00      B    H  
ATOM   4237  O   HOH B1407      20.432   5.701  37.001  1.00  0.00      B    O  
ATOM   4238  H1  HOH B1407      20.322   5.648  38.019  1.00  0.00      B    H  
ATOM   4239  H2  HOH B1407      21.401   5.839  36.731  1.00  0.00      B    H  
ATOM   4240  O   HOH B1408      34.017  23.300  19.095  1.00  0.00      B    O  
ATOM   4241  H1  HOH B1408      33.868  24.345  19.104  1.00  0.00      B    H  
ATOM   4242  H2  HOH B1408      34.559  23.080  18.245  1.00  0.00      B    H  
ATOM   4243  O   HOH B1409      17.673  33.006  30.060  1.00  0.00      B    O  
ATOM   4244  H1  HOH B1409      17.412  33.035  31.067  1.00  0.00      B    H  
ATOM   4245  H2  HOH B1409      16.931  32.544  29.577  1.00  0.00      B    H  
ATOM   4246  O   HOH B1410       5.865  17.544  20.476  1.00  0.00      B    O  
ATOM   4247  H1  HOH B1410       5.967  16.572  20.744  1.00  0.00      B    H  
ATOM   4248  H2  HOH B1410       5.376  18.102  21.161  1.00  0.00      B    H  
ATOM   4249  O   HOH B1411      12.943   0.901  36.678  1.00  0.00      B    O  
ATOM   4250  H1  HOH B1411      12.072   0.344  36.760  1.00  0.00      B    H  
ATOM   4251  H2  HOH B1411      13.488   0.917  37.508  1.00  0.00      B    H  
ATOM   4252  O   HOH B1412      28.023  26.542  13.248  1.00  0.00      B    O  
ATOM   4253  H1  HOH B1412      28.759  27.058  13.792  1.00  0.00      B    H  
ATOM   4254  H2  HOH B1412      27.181  26.411  13.824  1.00  0.00      B    H  
ATOM   4255  O   HOH B1413      33.414  24.680  23.346  1.00  0.00      B    O  
ATOM   4256  H1  HOH B1413      33.318  25.686  23.486  1.00  0.00      B    H  
ATOM   4257  H2  HOH B1413      32.631  24.415  22.699  1.00  0.00      B    H  
ATOM   4258  O   HOH B1414      20.693  24.064  31.475  1.00  0.00      B    O  
ATOM   4259  H1  HOH B1414      21.027  23.338  30.831  1.00  0.00      B    H  
ATOM   4260  H2  HOH B1414      21.501  24.415  32.094  1.00  0.00      B    H  
ATOM   4261  O   HOH B1415       5.772  37.012  11.563  1.00  0.00      B    O  
ATOM   4262  H1  HOH B1415       6.211  36.261  11.978  1.00  0.00      B    H  
ATOM   4263  H2  HOH B1415       6.039  36.987  10.548  1.00  0.00      B    H  
ATOM   4264  O   HOH B1416      24.325  33.362  22.772  1.00  0.00      B    O  
ATOM   4265  H1  HOH B1416      24.744  32.894  23.577  1.00  0.00      B    H  
ATOM   4266  H2  HOH B1416      23.399  32.979  22.580  1.00  0.00      B    H  
ATOM   4267  O   HOH B1417      26.851   7.433  24.817  1.00  0.00      B    O  
ATOM   4268  H1  HOH B1417      27.100   8.408  24.593  1.00  0.00      B    H  
ATOM   4269  H2  HOH B1417      26.119   7.564  25.494  1.00  0.00      B    H  
ATOM   4270  O   HOH B1418      20.216  10.681   5.846  1.00  0.00      B    O  
ATOM   4271  H1  HOH B1418      21.046  10.158   6.000  1.00  0.00      B    H  
ATOM   4272  H2  HOH B1418      20.543  11.493   5.448  1.00  0.00      B    H  
ATOM   4273  O   HOH B1419      33.728   3.430  31.219  1.00  0.00      B    O  
ATOM   4274  H1  HOH B1419      33.640   2.465  31.306  1.00  0.00      B    H  
ATOM   4275  H2  HOH B1419      34.314   3.658  30.391  1.00  0.00      B    H  
ATOM   4276  O   HOH B1420      19.222  38.415   0.885  1.00  0.00      B    O  
ATOM   4277  H1  HOH B1420      19.292  39.226   0.194  1.00  0.00      B    H  
ATOM   4278  H2  HOH B1420      18.844  37.633   0.456  1.00  0.00      B    H  
ATOM   4279  O   HOH B1421      20.413  29.459  11.163  1.00  0.00      B    O  
ATOM   4280  H1  HOH B1421      20.700  29.576  10.220  1.00  0.00      B    H  
ATOM   4281  H2  HOH B1421      19.444  29.095  11.126  1.00  0.00      B    H  
ATOM   4282  O   HOH B1422      19.694   4.352  11.248  1.00  0.00      B    O  
ATOM   4283  H1  HOH B1422      20.428   4.424  10.491  1.00  0.00      B    H  
ATOM   4284  H2  HOH B1422      18.949   3.764  10.924  1.00  0.00      B    H  
ATOM   4285  O   HOH B1423      15.727  36.937   7.121  1.00  0.00      B    O  
ATOM   4286  H1  HOH B1423      15.978  36.106   7.655  1.00  0.00      B    H  
ATOM   4287  H2  HOH B1423      15.167  36.685   6.378  1.00  0.00      B    H  
ATOM   4288  O   HOH B1424       6.425  24.306   7.985  1.00  0.00      B    O  
ATOM   4289  H1  HOH B1424       6.523  23.496   8.646  1.00  0.00      B    H  
ATOM   4290  H2  HOH B1424       6.731  23.936   7.100  1.00  0.00      B    H  
ATOM   4291  O   HOH B1425      37.659  11.944   4.990  1.00  0.00      B    O  
ATOM   4292  H1  HOH B1425      37.027  12.025   4.211  1.00  0.00      B    H  
ATOM   4293  H2  HOH B1425      37.163  11.509   5.721  1.00  0.00      B    H  
ATOM   4294  O   HOH B1426      12.089  23.704   5.061  1.00  0.00      B    O  
ATOM   4295  H1  HOH B1426      13.072  23.695   5.148  1.00  0.00      B    H  
ATOM   4296  H2  HOH B1426      11.805  23.818   4.107  1.00  0.00      B    H  
ATOM   4297  O   HOH B1427      12.333   3.400  38.799  1.00  0.00      B    O  
ATOM   4298  H1  HOH B1427      11.922   4.017  39.457  1.00  0.00      B    H  
ATOM   4299  H2  HOH B1427      11.597   2.945  38.382  1.00  0.00      B    H  
ATOM   4300  O   HOH B1428      18.069  27.670  10.910  1.00  0.00      B    O  
ATOM   4301  H1  HOH B1428      18.757  27.071  11.407  1.00  0.00      B    H  
ATOM   4302  H2  HOH B1428      17.208  27.190  10.904  1.00  0.00      B    H  
ATOM   4303  O   HOH B1429      28.455  33.487  21.082  1.00  0.00      B    O  
ATOM   4304  H1  HOH B1429      28.841  33.180  20.232  1.00  0.00      B    H  
ATOM   4305  H2  HOH B1429      28.277  34.513  20.931  1.00  0.00      B    H  
ATOM   4306  O   HOH B1430      11.425   0.286  25.527  1.00  0.00      B    O  
ATOM   4307  H1  HOH B1430      11.603  -0.053  26.508  1.00  0.00      B    H  
ATOM   4308  H2  HOH B1430      10.463   0.047  25.342  1.00  0.00      B    H  
ATOM   4309  O   HOH B1431       8.065  13.244  19.340  1.00  0.00      B    O  
ATOM   4310  H1  HOH B1431       8.933  12.792  19.734  1.00  0.00      B    H  
ATOM   4311  H2  HOH B1431       8.080  13.287  18.330  1.00  0.00      B    H  
ATOM   4312  O   HOH B1432      26.444  26.547   3.494  1.00  0.00      B    O  
ATOM   4313  H1  HOH B1432      25.708  27.206   3.874  1.00  0.00      B    H  
ATOM   4314  H2  HOH B1432      27.056  27.106   2.991  1.00  0.00      B    H  
ATOM   4315  O   HOH B1433      23.272   7.241  32.274  1.00  0.00      B    O  
ATOM   4316  H1  HOH B1433      22.382   7.480  31.921  1.00  0.00      B    H  
ATOM   4317  H2  HOH B1433      23.795   6.740  31.510  1.00  0.00      B    H  
ATOM   4318  O   HOH B1434      27.327  10.433  13.094  1.00  0.00      B    O  
ATOM   4319  H1  HOH B1434      27.908  10.386  13.971  1.00  0.00      B    H  
ATOM   4320  H2  HOH B1434      27.860  10.037  12.309  1.00  0.00      B    H  
ATOM   4321  O   HOH B1435      33.015   8.833  30.139  1.00  0.00      B    O  
ATOM   4322  H1  HOH B1435      32.378   9.598  30.218  1.00  0.00      B    H  
ATOM   4323  H2  HOH B1435      33.913   9.280  29.957  1.00  0.00      B    H  
ATOM   4324  O   HOH B1436       1.528  33.697   4.965  1.00  0.00      B    O  
ATOM   4325  H1  HOH B1436       0.802  34.099   4.420  1.00  0.00      B    H  
ATOM   4326  H2  HOH B1436       1.340  33.875   5.940  1.00  0.00      B    H  
ATOM   4327  O   HOH B1437      13.921  13.305  35.878  1.00  0.00      B    O  
ATOM   4328  H1  HOH B1437      13.484  14.234  36.034  1.00  0.00      B    H  
ATOM   4329  H2  HOH B1437      13.270  12.630  36.234  1.00  0.00      B    H  
ATOM   4330  O   HOH B1438       3.719  37.117   4.388  1.00  0.00      B    O  
ATOM   4331  H1  HOH B1438       2.984  36.819   3.834  1.00  0.00      B    H  
ATOM   4332  H2  HOH B1438       4.160  36.357   4.837  1.00  0.00      B    H  
ATOM   4333  O   HOH B1439      26.171  29.296  13.320  1.00  0.00      B    O  
ATOM   4334  H1  HOH B1439      25.527  29.855  12.833  1.00  0.00      B    H  
ATOM   4335  H2  HOH B1439      25.601  28.641  13.822  1.00  0.00      B    H  
ATOM   4336  O   HOH B1440       5.343  13.804   9.526  1.00  0.00      B    O  
ATOM   4337  H1  HOH B1440       4.911  14.601   9.078  1.00  0.00      B    H  
ATOM   4338  H2  HOH B1440       6.014  13.507   8.834  1.00  0.00      B    H  
ATOM   4339  O   HOH B1441       2.888  33.068   9.021  1.00  0.00      B    O  
ATOM   4340  H1  HOH B1441       2.945  32.069   9.173  1.00  0.00      B    H  
ATOM   4341  H2  HOH B1441       3.129  33.588   9.853  1.00  0.00      B    H  
ATOM   4342  O   HOH B1442      37.115  32.501  24.260  1.00  0.00      B    O  
ATOM   4343  H1  HOH B1442      36.596  32.460  25.114  1.00  0.00      B    H  
ATOM   4344  H2  HOH B1442      37.874  31.862  24.233  1.00  0.00      B    H  
ATOM   4345  O   HOH B1443      11.255  17.662   1.558  1.00  0.00      B    O  
ATOM   4346  H1  HOH B1443      11.695  18.284   2.205  1.00  0.00      B    H  
ATOM   4347  H2  HOH B1443      11.723  17.645   0.656  1.00  0.00      B    H  
ATOM   4348  O   HOH B1444       2.854   4.350  35.294  1.00  0.00      B    O  
ATOM   4349  H1  HOH B1444       2.732   5.089  34.605  1.00  0.00      B    H  
ATOM   4350  H2  HOH B1444       3.622   4.560  35.934  1.00  0.00      B    H  
ATOM   4351  O   HOH B1445       3.970  21.185  30.742  1.00  0.00      B    O  
ATOM   4352  H1  HOH B1445       4.571  21.142  29.911  1.00  0.00      B    H  
ATOM   4353  H2  HOH B1445       4.036  22.182  31.049  1.00  0.00      B    H  
ATOM   4354  O   HOH B1446      -0.181  14.000   6.204  1.00  0.00      B    O  
ATOM   4355  H1  HOH B1446       0.834  13.966   6.332  1.00  0.00      B    H  
ATOM   4356  H2  HOH B1446      -0.536  13.073   5.907  1.00  0.00      B    H  
ATOM   4357  O   HOH B1447      12.943  32.838  28.975  1.00  0.00      B    O  
ATOM   4358  H1  HOH B1447      12.774  33.182  29.889  1.00  0.00      B    H  
ATOM   4359  H2  HOH B1447      12.156  32.309  28.719  1.00  0.00      B    H  
ATOM   4360  O   HOH B1448       4.250   5.663   5.389  1.00  0.00      B    O  
ATOM   4361  H1  HOH B1448       3.501   5.362   4.789  1.00  0.00      B    H  
ATOM   4362  H2  HOH B1448       5.105   5.174   5.159  1.00  0.00      B    H  
ATOM   4363  O   HOH B1449       7.873  26.806  18.394  1.00  0.00      B    O  
ATOM   4364  H1  HOH B1449       8.800  26.659  18.110  1.00  0.00      B    H  
ATOM   4365  H2  HOH B1449       7.985  27.441  19.205  1.00  0.00      B    H  
ATOM   4366  O   HOH B1450       7.969  27.039   6.076  1.00  0.00      B    O  
ATOM   4367  H1  HOH B1450       8.757  26.433   5.946  1.00  0.00      B    H  
ATOM   4368  H2  HOH B1450       8.043  27.462   6.990  1.00  0.00      B    H  
ATOM   4369  O   HOH B1451       0.624  14.906  29.114  1.00  0.00      B    O  
ATOM   4370  H1  HOH B1451       0.757  15.838  28.796  1.00  0.00      B    H  
ATOM   4371  H2  HOH B1451       1.551  14.451  28.896  1.00  0.00      B    H  
ATOM   4372  O   HOH B1452      12.009  25.201  31.954  1.00  0.00      B    O  
ATOM   4373  H1  HOH B1452      12.334  24.332  32.435  1.00  0.00      B    H  
ATOM   4374  H2  HOH B1452      12.400  25.276  31.039  1.00  0.00      B    H  
ATOM   4375  O   HOH B1453      20.189   0.129   8.068  1.00  0.00      B    O  
ATOM   4376  H1  HOH B1453      20.117  -0.365   7.155  1.00  0.00      B    H  
ATOM   4377  H2  HOH B1453      19.686   0.966   8.031  1.00  0.00      B    H  
ATOM   4378  O   HOH B1454      12.792   9.004   8.816  1.00  0.00      B    O  
ATOM   4379  H1  HOH B1454      13.815   9.037   8.805  1.00  0.00      B    H  
ATOM   4380  H2  HOH B1454      12.587   8.124   9.184  1.00  0.00      B    H  
ATOM   4381  O   HOH B1455       6.208  28.602  33.535  1.00  0.00      B    O  
ATOM   4382  H1  HOH B1455       6.028  27.847  32.870  1.00  0.00      B    H  
ATOM   4383  H2  HOH B1455       6.569  28.110  34.356  1.00  0.00      B    H  
ATOM   4384  O   HOH B1456      31.452   9.758  23.665  1.00  0.00      B    O  
ATOM   4385  H1  HOH B1456      31.593   9.191  22.819  1.00  0.00      B    H  
ATOM   4386  H2  HOH B1456      32.353  10.076  23.978  1.00  0.00      B    H  
ATOM   4387  O   HOH B1457      28.611  38.949   2.939  1.00  0.00      B    O  
ATOM   4388  H1  HOH B1457      28.938  38.302   3.607  1.00  0.00      B    H  
ATOM   4389  H2  HOH B1457      27.830  38.562   2.427  1.00  0.00      B    H  
ATOM   4390  O   HOH B1458       4.716  34.877  34.840  1.00  0.00      B    O  
ATOM   4391  H1  HOH B1458       4.993  35.846  34.656  1.00  0.00      B    H  
ATOM   4392  H2  HOH B1458       5.034  34.687  35.787  1.00  0.00      B    H  
ATOM   4393  O   HOH B1459      27.423  32.662  31.296  1.00  0.00      B    O  
ATOM   4394  H1  HOH B1459      26.949  33.065  32.085  1.00  0.00      B    H  
ATOM   4395  H2  HOH B1459      26.882  32.936  30.492  1.00  0.00      B    H  
ATOM   4396  O   HOH B1460      26.137  25.281  26.972  1.00  0.00      B    O  
ATOM   4397  H1  HOH B1460      25.914  25.877  27.761  1.00  0.00      B    H  
ATOM   4398  H2  HOH B1460      26.817  25.680  26.348  1.00  0.00      B    H  
ATOM   4399  O   HOH B1461      18.612  34.703  10.128  1.00  0.00      B    O  
ATOM   4400  H1  HOH B1461      19.066  33.866  10.446  1.00  0.00      B    H  
ATOM   4401  H2  HOH B1461      17.683  34.820  10.555  1.00  0.00      B    H  
ATOM   4402  O   HOH B1462      29.967   0.300  10.813  1.00  0.00      B    O  
ATOM   4403  H1  HOH B1462      29.237   0.084  11.480  1.00  0.00      B    H  
ATOM   4404  H2  HOH B1462      29.804   1.314  10.565  1.00  0.00      B    H  
ATOM   4405  O   HOH B1463      33.072   4.780  38.969  1.00  0.00      B    O  
ATOM   4406  H1  HOH B1463      33.312   3.752  38.879  1.00  0.00      B    H  
ATOM   4407  H2  HOH B1463      33.769   5.324  38.472  1.00  0.00      B    H  
ATOM   4408  O   HOH B1464       4.078  27.775  26.544  1.00  0.00      B    O  
ATOM   4409  H1  HOH B1464       3.230  28.056  26.959  1.00  0.00      B    H  
ATOM   4410  H2  HOH B1464       3.832  27.504  25.612  1.00  0.00      B    H  
ATOM   4411  O   HOH B1465      14.905  25.073  26.783  1.00  0.00      B    O  
ATOM   4412  H1  HOH B1465      15.642  25.480  26.239  1.00  0.00      B    H  
ATOM   4413  H2  HOH B1465      15.435  24.282  27.170  1.00  0.00      B    H  
ATOM   4414  O   HOH B1466       8.245  20.535  26.542  1.00  0.00      B    O  
ATOM   4415  H1  HOH B1466       7.362  20.137  26.469  1.00  0.00      B    H  
ATOM   4416  H2  HOH B1466       8.801  19.833  27.004  1.00  0.00      B    H  
ATOM   4417  O   HOH B1467      21.591   6.011   5.227  1.00  0.00      B    O  
ATOM   4418  H1  HOH B1467      20.642   6.045   5.580  1.00  0.00      B    H  
ATOM   4419  H2  HOH B1467      21.591   5.243   4.633  1.00  0.00      B    H  
ATOM   4420  O   HOH B1468      13.750  35.972   1.003  1.00  0.00      B    O  
ATOM   4421  H1  HOH B1468      13.470  36.719   1.668  1.00  0.00      B    H  
ATOM   4422  H2  HOH B1468      14.121  36.383   0.105  1.00  0.00      B    H  
ATOM   4423  O   HOH B1469      25.620  17.230  10.798  1.00  0.00      B    O  
ATOM   4424  H1  HOH B1469      26.606  17.025  10.664  1.00  0.00      B    H  
ATOM   4425  H2  HOH B1469      25.101  16.861  10.020  1.00  0.00      B    H  
ATOM   4426  O   HOH B1470      35.231  32.817   0.973  1.00  0.00      B    O  
ATOM   4427  H1  HOH B1470      34.491  32.645   1.568  1.00  0.00      B    H  
ATOM   4428  H2  HOH B1470      35.837  32.016   1.131  1.00  0.00      B    H  
ATOM   4429  O   HOH B1471      18.799  23.074   4.153  1.00  0.00      B    O  
ATOM   4430  H1  HOH B1471      18.960  22.034   4.247  1.00  0.00      B    H  
ATOM   4431  H2  HOH B1471      18.451  23.391   5.074  1.00  0.00      B    H  
ATOM   4432  O   HOH B1472      13.274  25.364  29.604  1.00  0.00      B    O  
ATOM   4433  H1  HOH B1472      14.087  24.702  29.672  1.00  0.00      B    H  
ATOM   4434  H2  HOH B1472      13.023  25.376  28.619  1.00  0.00      B    H  
ATOM   4435  O   HOH B1473      28.512   4.922   8.645  1.00  0.00      B    O  
ATOM   4436  H1  HOH B1473      27.796   5.296   8.056  1.00  0.00      B    H  
ATOM   4437  H2  HOH B1473      29.407   5.208   8.231  1.00  0.00      B    H  
ATOM   4438  O   HOH B1474      18.582  34.306  26.348  1.00  0.00      B    O  
ATOM   4439  H1  HOH B1474      17.996  33.548  26.070  1.00  0.00      B    H  
ATOM   4440  H2  HOH B1474      19.101  33.980  27.215  1.00  0.00      B    H  
ATOM   4441  O   HOH B1475      37.554  37.070  30.064  1.00  0.00      B    O  
ATOM   4442  H1  HOH B1475      37.028  36.236  29.847  1.00  0.00      B    H  
ATOM   4443  H2  HOH B1475      37.085  37.889  29.598  1.00  0.00      B    H  
ATOM   4444  O   HOH B1476      38.114   0.742  18.988  1.00  0.00      B    O  
ATOM   4445  H1  HOH B1476      37.999   0.602  17.995  1.00  0.00      B    H  
ATOM   4446  H2  HOH B1476      37.302   0.330  19.395  1.00  0.00      B    H  
ATOM   4447  O   HOH B1477      17.218   0.872   6.183  1.00  0.00      B    O  
ATOM   4448  H1  HOH B1477      16.269   0.784   6.483  1.00  0.00      B    H  
ATOM   4449  H2  HOH B1477      17.269   0.210   5.431  1.00  0.00      B    H  
ATOM   4450  O   HOH B1478      33.115   8.697  37.861  1.00  0.00      B    O  
ATOM   4451  H1  HOH B1478      33.739   7.948  37.583  1.00  0.00      B    H  
ATOM   4452  H2  HOH B1478      33.236   8.880  38.835  1.00  0.00      B    H  
ATOM   4453  O   HOH B1479       1.132  11.999   3.154  1.00  0.00      B    O  
ATOM   4454  H1  HOH B1479       0.118  12.175   3.138  1.00  0.00      B    H  
ATOM   4455  H2  HOH B1479       1.156  11.149   2.645  1.00  0.00      B    H  
ATOM   4456  O   HOH B1480       7.654  10.280  29.241  1.00  0.00      B    O  
ATOM   4457  H1  HOH B1480       7.691   9.891  28.268  1.00  0.00      B    H  
ATOM   4458  H2  HOH B1480       7.308  11.250  29.192  1.00  0.00      B    H  
ATOM   4459  O   HOH B1481       4.050  37.400  22.467  1.00  0.00      B    O  
ATOM   4460  H1  HOH B1481       4.315  36.472  22.265  1.00  0.00      B    H  
ATOM   4461  H2  HOH B1481       4.222  37.487  23.499  1.00  0.00      B    H  
ATOM   4462  O   HOH B1482      11.617   3.829  10.064  1.00  0.00      B    O  
ATOM   4463  H1  HOH B1482      11.129   3.914  11.011  1.00  0.00      B    H  
ATOM   4464  H2  HOH B1482      12.249   3.069  10.177  1.00  0.00      B    H  
ATOM   4465  O   HOH B1483      30.546  26.421  10.715  1.00  0.00      B    O  
ATOM   4466  H1  HOH B1483      30.206  25.592  11.213  1.00  0.00      B    H  
ATOM   4467  H2  HOH B1483      30.672  27.089  11.396  1.00  0.00      B    H  
ATOM   4468  O   HOH B1484      37.238  23.658  15.035  1.00  0.00      B    O  
ATOM   4469  H1  HOH B1484      37.522  24.081  14.216  1.00  0.00      B    H  
ATOM   4470  H2  HOH B1484      37.830  24.043  15.792  1.00  0.00      B    H  
ATOM   4471  O   HOH B1485      24.827  38.499  33.713  1.00  0.00      B    O  
ATOM   4472  H1  HOH B1485      24.115  37.959  33.314  1.00  0.00      B    H  
ATOM   4473  H2  HOH B1485      24.488  38.856  34.614  1.00  0.00      B    H  
ATOM   4474  O   HOH B1486       1.025  37.079  28.543  1.00  0.00      B    O  
ATOM   4475  H1  HOH B1486       1.762  36.859  29.206  1.00  0.00      B    H  
ATOM   4476  H2  HOH B1486       0.109  36.873  29.000  1.00  0.00      B    H  
ATOM   4477  O   HOH B1487      11.821   4.419  17.828  1.00  0.00      B    O  
ATOM   4478  H1  HOH B1487      12.545   4.818  18.459  1.00  0.00      B    H  
ATOM   4479  H2  HOH B1487      10.973   4.507  18.370  1.00  0.00      B    H  
ATOM   4480  O   HOH B1488       3.037  17.567  10.894  1.00  0.00      B    O  
ATOM   4481  H1  HOH B1488       3.052  17.113   9.981  1.00  0.00      B    H  
ATOM   4482  H2  HOH B1488       3.314  16.884  11.553  1.00  0.00      B    H  
ATOM   4483  O   HOH B1489      23.962  29.532  21.274  1.00  0.00      B    O  
ATOM   4484  H1  HOH B1489      24.850  30.030  21.281  1.00  0.00      B    H  
ATOM   4485  H2  HOH B1489      23.843  29.250  22.234  1.00  0.00      B    H  
ATOM   4486  O   HOH B1490      18.565  36.134  29.993  1.00  0.00      B    O  
ATOM   4487  H1  HOH B1490      18.176  35.230  29.785  1.00  0.00      B    H  
ATOM   4488  H2  HOH B1490      18.511  36.690  29.121  1.00  0.00      B    H  
ATOM   4489  O   HOH B1491      26.207  35.830  31.699  1.00  0.00      B    O  
ATOM   4490  H1  HOH B1491      26.559  36.605  32.246  1.00  0.00      B    H  
ATOM   4491  H2  HOH B1491      26.764  35.687  30.859  1.00  0.00      B    H  
ATOM   4492  O   HOH B1492      14.969  32.534  18.828  1.00  0.00      B    O  
ATOM   4493  H1  HOH B1492      13.943  32.428  18.881  1.00  0.00      B    H  
ATOM   4494  H2  HOH B1492      15.339  31.932  18.085  1.00  0.00      B    H  
ATOM   4495  O   HOH B1493      26.557   3.200  27.756  1.00  0.00      B    O  
ATOM   4496  H1  HOH B1493      26.246   4.168  27.686  1.00  0.00      B    H  
ATOM   4497  H2  HOH B1493      26.971   3.030  26.835  1.00  0.00      B    H  
ATOM   4498  O   HOH B1494      21.061  35.715   0.288  1.00  0.00      B    O  
ATOM   4499  H1  HOH B1494      21.467  35.537  -0.605  1.00  0.00      B    H  
ATOM   4500  H2  HOH B1494      20.432  34.956   0.629  1.00  0.00      B    H  
ATOM   4501  O   HOH B1495      36.346  35.800  37.595  1.00  0.00      B    O  
ATOM   4502  H1  HOH B1495      36.111  35.770  38.602  1.00  0.00      B    H  
ATOM   4503  H2  HOH B1495      36.675  36.770  37.411  1.00  0.00      B    H  
ATOM   4504  O   HOH B1496       2.262  30.418  20.059  1.00  0.00      B    O  
ATOM   4505  H1  HOH B1496       2.106  29.422  20.357  1.00  0.00      B    H  
ATOM   4506  H2  HOH B1496       3.287  30.487  20.042  1.00  0.00      B    H  
ATOM   4507  O   HOH B1497      11.929  34.729  35.475  1.00  0.00      B    O  
ATOM   4508  H1  HOH B1497      12.183  35.025  34.521  1.00  0.00      B    H  
ATOM   4509  H2  HOH B1497      10.948  34.469  35.431  1.00  0.00      B    H  
ATOM   4510  O   HOH B1498      33.948  32.137  34.472  1.00  0.00      B    O  
ATOM   4511  H1  HOH B1498      33.540  31.186  34.555  1.00  0.00      B    H  
ATOM   4512  H2  HOH B1498      34.648  32.186  35.193  1.00  0.00      B    H  
ATOM   4513  O   HOH B1499      16.879  29.036  29.554  1.00  0.00      B    O  
ATOM   4514  H1  HOH B1499      17.858  28.959  29.648  1.00  0.00      B    H  
ATOM   4515  H2  HOH B1499      16.413  28.317  30.141  1.00  0.00      B    H  
ATOM   4516  O   HOH B1500      31.759  15.166  26.999  1.00  0.00      B    O  
ATOM   4517  H1  HOH B1500      32.703  15.571  27.196  1.00  0.00      B    H  
ATOM   4518  H2  HOH B1500      31.799  14.708  26.084  1.00  0.00      B    H  
ATOM   4519  O   HOH B1501      20.400  21.735   0.809  1.00  0.00      B    O  
ATOM   4520  H1  HOH B1501      21.310  21.495   0.524  1.00  0.00      B    H  
ATOM   4521  H2  HOH B1501      20.503  22.358   1.624  1.00  0.00      B    H  
ATOM   4522  O   HOH B1502      24.398   2.639  38.421  1.00  0.00      B    O  
ATOM   4523  H1  HOH B1502      24.329   2.058  39.259  1.00  0.00      B    H  
ATOM   4524  H2  HOH B1502      24.953   3.519  38.644  1.00  0.00      B    H  
ATOM   4525  O   HOH B1503       7.578  15.666   2.134  1.00  0.00      B    O  
ATOM   4526  H1  HOH B1503       7.030  16.361   1.631  1.00  0.00      B    H  
ATOM   4527  H2  HOH B1503       7.230  15.618   3.078  1.00  0.00      B    H  
ATOM   4528  O   HOH B1504      37.032  39.263   7.483  1.00  0.00      B    O  
ATOM   4529  H1  HOH B1504      36.301  38.680   7.866  1.00  0.00      B    H  
ATOM   4530  H2  HOH B1504      37.818  38.630   7.315  1.00  0.00      B    H  
ATOM   4531  O   HOH B1505       4.454  12.048  30.458  1.00  0.00      B    O  
ATOM   4532  H1  HOH B1505       4.313  12.808  31.120  1.00  0.00      B    H  
ATOM   4533  H2  HOH B1505       5.223  12.349  29.877  1.00  0.00      B    H  
ATOM   4534  O   HOH B1506      10.302  29.236  16.927  1.00  0.00      B    O  
ATOM   4535  H1  HOH B1506      11.277  29.397  16.943  1.00  0.00      B    H  
ATOM   4536  H2  HOH B1506      10.168  28.216  16.689  1.00  0.00      B    H  
ATOM   4537  O   HOH B1507       4.793  27.005  38.048  1.00  0.00      B    O  
ATOM   4538  H1  HOH B1507       5.194  26.410  38.699  1.00  0.00      B    H  
ATOM   4539  H2  HOH B1507       3.762  26.916  38.024  1.00  0.00      B    H  
ATOM   4540  O   HOH B1508      23.521  11.211  18.704  1.00  0.00      B    O  
ATOM   4541  H1  HOH B1508      23.193  12.037  18.260  1.00  0.00      B    H  
ATOM   4542  H2  HOH B1508      24.215  11.443  19.402  1.00  0.00      B    H  
ATOM   4543  O   HOH B1509       8.182  13.574   0.181  1.00  0.00      B    O  
ATOM   4544  H1  HOH B1509       7.445  13.057   0.563  1.00  0.00      B    H  
ATOM   4545  H2  HOH B1509       8.780  13.856   0.948  1.00  0.00      B    H  
ATOM   4546  O   HOH B1510      37.629  23.127   2.627  1.00  0.00      B    O  
ATOM   4547  H1  HOH B1510      37.173  22.414   2.011  1.00  0.00      B    H  
ATOM   4548  H2  HOH B1510      37.455  22.840   3.561  1.00  0.00      B    H  
ATOM   4549  O   HOH B1511      30.396  15.165  23.025  1.00  0.00      B    O  
ATOM   4550  H1  HOH B1511      31.036  15.915  23.165  1.00  0.00      B    H  
ATOM   4551  H2  HOH B1511      30.395  15.062  22.000  1.00  0.00      B    H  
ATOM   4552  O   HOH B1512      19.177   7.081  34.576  1.00  0.00      B    O  
ATOM   4553  H1  HOH B1512      19.466   6.936  35.536  1.00  0.00      B    H  
ATOM   4554  H2  HOH B1512      19.676   6.401  34.033  1.00  0.00      B    H  
ATOM   4555  O   HOH B1513      22.308  30.033  31.504  1.00  0.00      B    O  
ATOM   4556  H1  HOH B1513      22.754  30.909  31.618  1.00  0.00      B    H  
ATOM   4557  H2  HOH B1513      21.516  30.219  30.903  1.00  0.00      B    H  
ATOM   4558  O   HOH B1514      32.350  23.857  14.797  1.00  0.00      B    O  
ATOM   4559  H1  HOH B1514      32.517  24.808  14.453  1.00  0.00      B    H  
ATOM   4560  H2  HOH B1514      33.306  23.390  14.830  1.00  0.00      B    H  
ATOM   4561  O   HOH B1515      34.645  30.486  30.170  1.00  0.00      B    O  
ATOM   4562  H1  HOH B1515      34.328  30.818  29.286  1.00  0.00      B    H  
ATOM   4563  H2  HOH B1515      34.342  29.552  30.242  1.00  0.00      B    H  
ATOM   4564  O   HOH B1516      21.070  29.507  16.865  1.00  0.00      B    O  
ATOM   4565  H1  HOH B1516      21.720  28.951  16.352  1.00  0.00      B    H  
ATOM   4566  H2  HOH B1516      21.493  29.670  17.779  1.00  0.00      B    H  
ATOM   4567  O   HOH B1517       3.207   3.838  22.341  1.00  0.00      B    O  
ATOM   4568  H1  HOH B1517       2.570   3.350  22.998  1.00  0.00      B    H  
ATOM   4569  H2  HOH B1517       2.626   4.088  21.503  1.00  0.00      B    H  
ATOM   4570  O   HOH B1518      30.708  14.891  19.828  1.00  0.00      B    O  
ATOM   4571  H1  HOH B1518      30.726  15.087  18.835  1.00  0.00      B    H  
ATOM   4572  H2  HOH B1518      31.419  14.216  20.020  1.00  0.00      B    H  
ATOM   4573  O   HOH B1519       5.962  31.238   4.063  1.00  0.00      B    O  
ATOM   4574  H1  HOH B1519       5.533  31.560   3.266  1.00  0.00      B    H  
ATOM   4575  H2  HOH B1519       6.085  30.203   3.938  1.00  0.00      B    H  
ATOM   4576  O   HOH B1520       3.681  37.232  13.156  1.00  0.00      B    O  
ATOM   4577  H1  HOH B1520       4.198  37.256  13.987  1.00  0.00      B    H  
ATOM   4578  H2  HOH B1520       4.319  37.288  12.396  1.00  0.00      B    H  
ATOM   4579  O   HOH B1521       8.099  24.363  34.022  1.00  0.00      B    O  
ATOM   4580  H1  HOH B1521       9.049  24.529  34.163  1.00  0.00      B    H  
ATOM   4581  H2  HOH B1521       7.541  24.736  34.760  1.00  0.00      B    H  
ATOM   4582  O   HOH B1522      15.609   1.682  20.515  1.00  0.00      B    O  
ATOM   4583  H1  HOH B1522      16.232   0.940  20.230  1.00  0.00      B    H  
ATOM   4584  H2  HOH B1522      15.365   1.546  21.494  1.00  0.00      B    H  
ATOM   4585  O   HOH B1523      27.865  31.521  26.782  1.00  0.00      B    O  
ATOM   4586  H1  HOH B1523      28.691  32.047  26.526  1.00  0.00      B    H  
ATOM   4587  H2  HOH B1523      28.132  30.513  26.963  1.00  0.00      B    H  
ATOM   4588  O   HOH B1524       0.946  28.735  15.287  1.00  0.00      B    O  
ATOM   4589  H1  HOH B1524      -0.008  29.076  15.174  1.00  0.00      B    H  
ATOM   4590  H2  HOH B1524       1.463  28.828  14.388  1.00  0.00      B    H  
ATOM   4591  O   HOH B1525       0.660  24.096   9.843  1.00  0.00      B    O  
ATOM   4592  H1  HOH B1525       1.489  23.557   9.825  1.00  0.00      B    H  
ATOM   4593  H2  HOH B1525       0.286  23.958  10.784  1.00  0.00      B    H  
ATOM   4594  O   HOH B1526       7.384  34.976  24.653  1.00  0.00      B    O  
ATOM   4595  H1  HOH B1526       7.235  34.488  25.537  1.00  0.00      B    H  
ATOM   4596  H2  HOH B1526       7.963  34.349  24.082  1.00  0.00      B    H  
ATOM   4597  O   HOH B1527       9.994  11.984  20.616  1.00  0.00      B    O  
ATOM   4598  H1  HOH B1527      10.881  12.165  21.022  1.00  0.00      B    H  
ATOM   4599  H2  HOH B1527       9.911  11.015  20.673  1.00  0.00      B    H  
ATOM   4600  O   HOH B1528      25.024   6.795  18.182  1.00  0.00      B    O  
ATOM   4601  H1  HOH B1528      24.406   6.120  18.319  1.00  0.00      B    H  
ATOM   4602  H2  HOH B1528      25.573   6.597  17.343  1.00  0.00      B    H  
ATOM   4603  O   HOH B1529      31.979   1.823  36.416  1.00  0.00      B    O  
ATOM   4604  H1  HOH B1529      32.758   1.505  35.857  1.00  0.00      B    H  
ATOM   4605  H2  HOH B1529      31.714   1.037  37.035  1.00  0.00      B    H  
ATOM   4606  O   HOH B1530      26.350  36.955  28.134  1.00  0.00      B    O  
ATOM   4607  H1  HOH B1530      27.071  36.861  28.897  1.00  0.00      B    H  
ATOM   4608  H2  HOH B1530      26.815  37.305  27.243  1.00  0.00      B    H  
ATOM   4609  O   HOH B1531       4.528   1.048  10.383  1.00  0.00      B    O  
ATOM   4610  H1  HOH B1531       5.015   1.940  10.216  1.00  0.00      B    H  
ATOM   4611  H2  HOH B1531       4.521   0.481   9.519  1.00  0.00      B    H  
ATOM   4612  O   HOH B1532       6.725  15.768  29.785  1.00  0.00      B    O  
ATOM   4613  H1  HOH B1532       6.472  15.441  30.728  1.00  0.00      B    H  
ATOM   4614  H2  HOH B1532       6.888  14.887  29.322  1.00  0.00      B    H  
ATOM   4615  O   HOH B1533      30.233  18.398   9.153  1.00  0.00      B    O  
ATOM   4616  H1  HOH B1533      30.709  18.084   8.318  1.00  0.00      B    H  
ATOM   4617  H2  HOH B1533      30.467  19.351   9.294  1.00  0.00      B    H  
ATOM   4618  O   HOH B1534       2.349  10.174  19.253  1.00  0.00      B    O  
ATOM   4619  H1  HOH B1534       2.132  10.954  19.793  1.00  0.00      B    H  
ATOM   4620  H2  HOH B1534       2.719  10.536  18.334  1.00  0.00      B    H  
ATOM   4621  O   HOH B1535      16.362  23.905  34.678  1.00  0.00      B    O  
ATOM   4622  H1  HOH B1535      16.475  24.190  35.642  1.00  0.00      B    H  
ATOM   4623  H2  HOH B1535      17.016  24.436  34.078  1.00  0.00      B    H  
ATOM   4624  O   HOH B1536       4.933  27.301  31.164  1.00  0.00      B    O  
ATOM   4625  H1  HOH B1536       4.529  26.544  30.671  1.00  0.00      B    H  
ATOM   4626  H2  HOH B1536       4.157  27.976  31.420  1.00  0.00      B    H  
ATOM   4627  O   HOH B1537      19.472   0.965  37.405  1.00  0.00      B    O  
ATOM   4628  H1  HOH B1537      20.462   1.311  37.334  1.00  0.00      B    H  
ATOM   4629  H2  HOH B1537      19.270   0.624  36.486  1.00  0.00      B    H  
ATOM   4630  O   HOH B1538      28.967   2.658  10.352  1.00  0.00      B    O  
ATOM   4631  H1  HOH B1538      28.126   2.178  10.069  1.00  0.00      B    H  
ATOM   4632  H2  HOH B1538      28.980   3.365   9.709  1.00  0.00      B    H  
ATOM   4633  O   HOH B1539       0.765   3.933  27.912  1.00  0.00      B    O  
ATOM   4634  H1  HOH B1539       0.495   4.004  28.849  1.00  0.00      B    H  
ATOM   4635  H2  HOH B1539       0.094   3.294  27.491  1.00  0.00      B    H  
ATOM   4636  O   HOH B1540      24.333  21.521  36.170  1.00  0.00      B    O  
ATOM   4637  H1  HOH B1540      23.319  21.306  36.227  1.00  0.00      B    H  
ATOM   4638  H2  HOH B1540      24.738  20.920  35.485  1.00  0.00      B    H  
ATOM   4639  O   HOH B1541      25.601   5.158  38.599  1.00  0.00      B    O  
ATOM   4640  H1  HOH B1541      25.812   5.614  37.723  1.00  0.00      B    H  
ATOM   4641  H2  HOH B1541      24.878   5.633  39.125  1.00  0.00      B    H  
ATOM   4642  O   HOH B1542      36.437  12.883  22.163  1.00  0.00      B    O  
ATOM   4643  H1  HOH B1542      36.876  13.574  21.592  1.00  0.00      B    H  
ATOM   4644  H2  HOH B1542      36.677  13.119  23.151  1.00  0.00      B    H  
ATOM   4645  O   HOH B1543       1.813  30.671  38.127  1.00  0.00      B    O  
ATOM   4646  H1  HOH B1543       2.780  30.797  38.494  1.00  0.00      B    H  
ATOM   4647  H2  HOH B1543       1.901  30.662  37.157  1.00  0.00      B    H  
ATOM   4648  O   HOH B1544      11.415  14.745  11.618  1.00  0.00      B    O  
ATOM   4649  H1  HOH B1544      12.238  15.302  11.365  1.00  0.00      B    H  
ATOM   4650  H2  HOH B1544      11.694  13.749  11.564  1.00  0.00      B    H  
ATOM   4651  O   HOH B1545      33.350  26.705   9.741  1.00  0.00      B    O  
ATOM   4652  H1  HOH B1545      32.364  26.961   9.888  1.00  0.00      B    H  
ATOM   4653  H2  HOH B1545      33.575  25.815  10.210  1.00  0.00      B    H  
ATOM   4654  O   HOH B1546      33.538   2.020   0.165  1.00  0.00      B    O  
ATOM   4655  H1  HOH B1546      33.072   1.599  -0.602  1.00  0.00      B    H  
ATOM   4656  H2  HOH B1546      33.988   1.240   0.682  1.00  0.00      B    H  
ATOM   4657  O   HOH B1547      24.955  18.952  31.422  1.00  0.00      B    O  
ATOM   4658  H1  HOH B1547      24.866  17.959  31.472  1.00  0.00      B    H  
ATOM   4659  H2  HOH B1547      25.317  19.202  30.488  1.00  0.00      B    H  
ATOM   4660  O   HOH B1548      24.554  34.795  28.152  1.00  0.00      B    O  
ATOM   4661  H1  HOH B1548      25.263  34.027  28.093  1.00  0.00      B    H  
ATOM   4662  H2  HOH B1548      25.057  35.637  27.936  1.00  0.00      B    H  
ATOM   4663  O   HOH B1549       6.794   4.694   1.409  1.00  0.00      B    O  
ATOM   4664  H1  HOH B1549       7.615   4.710   0.778  1.00  0.00      B    H  
ATOM   4665  H2  HOH B1549       6.004   4.588   0.770  1.00  0.00      B    H  
ATOM   4666  O   HOH B1550      37.001  20.057  27.405  1.00  0.00      B    O  
ATOM   4667  H1  HOH B1550      37.747  20.727  27.032  1.00  0.00      B    H  
ATOM   4668  H2  HOH B1550      36.401  19.783  26.649  1.00  0.00      B    H  
ATOM   4669  O   HOH B1551      32.814  37.418   9.051  1.00  0.00      B    O  
ATOM   4670  H1  HOH B1551      31.877  37.212   8.837  1.00  0.00      B    H  
ATOM   4671  H2  HOH B1551      33.091  37.109   9.982  1.00  0.00      B    H  
ATOM   4672  O   HOH B1552      24.467  27.599  35.311  1.00  0.00      B    O  
ATOM   4673  H1  HOH B1552      24.369  28.443  34.777  1.00  0.00      B    H  
ATOM   4674  H2  HOH B1552      25.428  27.416  35.536  1.00  0.00      B    H  
ATOM   4675  O   HOH B1553      25.043   1.317  21.808  1.00  0.00      B    O  
ATOM   4676  H1  HOH B1553      24.515   0.549  21.490  1.00  0.00      B    H  
ATOM   4677  H2  HOH B1553      24.766   1.643  22.768  1.00  0.00      B    H  
ATOM   4678  O   HOH B1554      11.118  29.512  26.760  1.00  0.00      B    O  
ATOM   4679  H1  HOH B1554      10.776  29.266  25.861  1.00  0.00      B    H  
ATOM   4680  H2  HOH B1554      11.319  28.658  27.270  1.00  0.00      B    H  
ATOM   4681  O   HOH B1555      31.923  30.042   8.630  1.00  0.00      B    O  
ATOM   4682  H1  HOH B1555      32.560  30.713   8.272  1.00  0.00      B    H  
ATOM   4683  H2  HOH B1555      32.069  29.168   8.157  1.00  0.00      B    H  
ATOM   4684  O   HOH B1556      23.753  30.855   7.486  1.00  0.00      B    O  
ATOM   4685  H1  HOH B1556      23.668  31.777   7.927  1.00  0.00      B    H  
ATOM   4686  H2  HOH B1556      24.142  31.035   6.562  1.00  0.00      B    H  
ATOM   4687  O   HOH B1557      33.912  25.180  34.492  1.00  0.00      B    O  
ATOM   4688  H1  HOH B1557      34.921  25.152  34.673  1.00  0.00      B    H  
ATOM   4689  H2  HOH B1557      33.728  24.182  34.226  1.00  0.00      B    H  
ATOM   4690  O   HOH B1558      34.434   8.570  35.087  1.00  0.00      B    O  
ATOM   4691  H1  HOH B1558      35.484   8.499  35.081  1.00  0.00      B    H  
ATOM   4692  H2  HOH B1558      34.137   9.524  34.861  1.00  0.00      B    H  
ATOM   4693  O   HOH B1559      29.075  25.894  17.393  1.00  0.00      B    O  
ATOM   4694  H1  HOH B1559      28.385  26.643  17.262  1.00  0.00      B    H  
ATOM   4695  H2  HOH B1559      28.608  25.053  17.079  1.00  0.00      B    H  
ATOM   4696  O   HOH B1560      29.081   3.414  21.866  1.00  0.00      B    O  
ATOM   4697  H1  HOH B1560      28.969   3.441  20.838  1.00  0.00      B    H  
ATOM   4698  H2  HOH B1560      29.090   4.352  22.185  1.00  0.00      B    H  
ATOM   4699  O   HOH B1561      31.260  27.281  22.313  1.00  0.00      B    O  
ATOM   4700  H1  HOH B1561      30.249  27.482  22.404  1.00  0.00      B    H  
ATOM   4701  H2  HOH B1561      31.309  26.544  21.734  1.00  0.00      B    H  
ATOM   4702  O   HOH B1562       0.748   0.840  35.703  1.00  0.00      B    O  
ATOM   4703  H1  HOH B1562       1.393   0.235  35.106  1.00  0.00      B    H  
ATOM   4704  H2  HOH B1562       0.037   1.145  35.074  1.00  0.00      B    H  
ATOM   4705  O   HOH B1563      33.449  29.780  25.683  1.00  0.00      B    O  
ATOM   4706  H1  HOH B1563      33.386  30.751  25.426  1.00  0.00      B    H  
ATOM   4707  H2  HOH B1563      33.447  29.269  24.811  1.00  0.00      B    H  
ATOM   4708  O   HOH B1564      31.797  32.346  20.393  1.00  0.00      B    O  
ATOM   4709  H1  HOH B1564      30.983  32.259  19.827  1.00  0.00      B    H  
ATOM   4710  H2  HOH B1564      32.518  32.710  19.731  1.00  0.00      B    H  
ATOM   4711  O   HOH B1565      33.845  12.255  18.086  1.00  0.00      B    O  
ATOM   4712  H1  HOH B1565      33.013  11.740  18.354  1.00  0.00      B    H  
ATOM   4713  H2  HOH B1565      33.920  13.091  18.604  1.00  0.00      B    H  
ATOM   4714  O   HOH B1566      26.563  19.904  26.039  1.00  0.00      B    O  
ATOM   4715  H1  HOH B1566      26.972  19.946  25.129  1.00  0.00      B    H  
ATOM   4716  H2  HOH B1566      27.275  20.116  26.698  1.00  0.00      B    H  
ATOM   4717  O   HOH B1567      36.706  16.961  28.730  1.00  0.00      B    O  
ATOM   4718  H1  HOH B1567      36.994  17.916  29.053  1.00  0.00      B    H  
ATOM   4719  H2  HOH B1567      37.291  16.812  27.883  1.00  0.00      B    H  
ATOM   4720  O   HOH B1568       5.539  38.610   1.250  1.00  0.00      B    O  
ATOM   4721  H1  HOH B1568       5.996  39.529   1.234  1.00  0.00      B    H  
ATOM   4722  H2  HOH B1568       5.587  38.293   2.269  1.00  0.00      B    H  
ATOM   4723  O   HOH B1569      23.859  16.258  22.445  1.00  0.00      B    O  
ATOM   4724  H1  HOH B1569      23.391  17.124  22.599  1.00  0.00      B    H  
ATOM   4725  H2  HOH B1569      24.815  16.305  22.800  1.00  0.00      B    H  
ATOM   4726  O   HOH B1570       4.489  29.740   1.694  1.00  0.00      B    O  
ATOM   4727  H1  HOH B1570       3.809  30.418   2.011  1.00  0.00      B    H  
ATOM   4728  H2  HOH B1570       4.840  29.994   0.769  1.00  0.00      B    H  
ATOM   4729  O   HOH B1571      23.017  28.107  15.199  1.00  0.00      B    O  
ATOM   4730  H1  HOH B1571      22.989  27.259  14.633  1.00  0.00      B    H  
ATOM   4731  H2  HOH B1571      22.824  28.832  14.519  1.00  0.00      B    H  
ATOM   4732  O   HOH B1572       9.000   0.454   7.579  1.00  0.00      B    O  
ATOM   4733  H1  HOH B1572       9.023  -0.176   8.378  1.00  0.00      B    H  
ATOM   4734  H2  HOH B1572       9.166   1.393   7.921  1.00  0.00      B    H  
ATOM   4735  O   HOH B1573      31.157   6.363   7.851  1.00  0.00      B    O  
ATOM   4736  H1  HOH B1573      32.116   6.315   8.018  1.00  0.00      B    H  
ATOM   4737  H2  HOH B1573      31.030   6.659   6.912  1.00  0.00      B    H  
ATOM   4738  O   HOH B1574      18.776   5.866  23.374  1.00  0.00      B    O  
ATOM   4739  H1  HOH B1574      19.744   5.994  23.588  1.00  0.00      B    H  
ATOM   4740  H2  HOH B1574      18.682   4.899  23.036  1.00  0.00      B    H  
ATOM   4741  O   HOH B1575      16.542  32.668  21.032  1.00  0.00      B    O  
ATOM   4742  H1  HOH B1575      15.929  32.598  20.168  1.00  0.00      B    H  
ATOM   4743  H2  HOH B1575      16.444  31.769  21.532  1.00  0.00      B    H  
ATOM   4744  O   HOH B1576      35.565  37.595   8.655  1.00  0.00      B    O  
ATOM   4745  H1  HOH B1576      36.168  37.254   9.377  1.00  0.00      B    H  
ATOM   4746  H2  HOH B1576      34.646  37.765   9.040  1.00  0.00      B    H  
ATOM   4747  O   HOH B1577      23.269  16.720  30.792  1.00  0.00      B    O  
ATOM   4748  H1  HOH B1577      23.166  17.130  29.838  1.00  0.00      B    H  
ATOM   4749  H2  HOH B1577      22.405  16.916  31.258  1.00  0.00      B    H  
ATOM   4750  O   HOH B1578      30.600  23.657   5.707  1.00  0.00      B    O  
ATOM   4751  H1  HOH B1578      31.098  23.876   6.560  1.00  0.00      B    H  
ATOM   4752  H2  HOH B1578      30.389  24.532   5.226  1.00  0.00      B    H  
ATOM   4753  O   HOH B1579      12.739  30.224  17.015  1.00  0.00      B    O  
ATOM   4754  H1  HOH B1579      12.692  30.601  16.071  1.00  0.00      B    H  
ATOM   4755  H2  HOH B1579      13.364  29.403  16.964  1.00  0.00      B    H  
ATOM   4756  O   HOH B1580      32.210  19.123  20.669  1.00  0.00      B    O  
ATOM   4757  H1  HOH B1580      32.806  19.638  21.272  1.00  0.00      B    H  
ATOM   4758  H2  HOH B1580      31.478  19.791  20.353  1.00  0.00      B    H  
ATOM   4759  O   HOH B1581      20.239   9.727  34.279  1.00  0.00      B    O  
ATOM   4760  H1  HOH B1581      19.722  10.495  33.932  1.00  0.00      B    H  
ATOM   4761  H2  HOH B1581      19.576   9.010  34.482  1.00  0.00      B    H  
ATOM   4762  O   HOH B1582      21.326  20.947   5.261  1.00  0.00      B    O  
ATOM   4763  H1  HOH B1582      22.117  20.737   4.681  1.00  0.00      B    H  
ATOM   4764  H2  HOH B1582      21.671  21.325   6.144  1.00  0.00      B    H  
ATOM   4765  O   HOH B1583      30.490   4.921  16.249  1.00  0.00      B    O  
ATOM   4766  H1  HOH B1583      30.607   4.646  17.212  1.00  0.00      B    H  
ATOM   4767  H2  HOH B1583      29.782   5.583  16.152  1.00  0.00      B    H  
ATOM   4768  O   HOH B1584      38.079  10.563  17.656  1.00  0.00      B    O  
ATOM   4769  H1  HOH B1584      38.599   9.695  17.963  1.00  0.00      B    H  
ATOM   4770  H2  HOH B1584      37.296  10.310  17.082  1.00  0.00      B    H  
ATOM   4771  O   HOH B1585      29.141  33.149  11.339  1.00  0.00      B    O  
ATOM   4772  H1  HOH B1585      28.834  33.186  12.285  1.00  0.00      B    H  
ATOM   4773  H2  HOH B1585      30.088  32.897  11.270  1.00  0.00      B    H  
ATOM   4774  O   HOH B1586      17.790  29.194   4.418  1.00  0.00      B    O  
ATOM   4775  H1  HOH B1586      16.986  29.801   4.455  1.00  0.00      B    H  
ATOM   4776  H2  HOH B1586      17.450  28.244   4.167  1.00  0.00      B    H  
ATOM   4777  O   HOH B1587      36.480  25.326  35.384  1.00  0.00      B    O  
ATOM   4778  H1  HOH B1587      36.783  24.801  36.214  1.00  0.00      B    H  
ATOM   4779  H2  HOH B1587      36.609  26.285  35.373  1.00  0.00      B    H  
ATOM   4780  O   HOH B1588      22.433  23.485  12.884  1.00  0.00      B    O  
ATOM   4781  H1  HOH B1588      22.603  22.868  13.729  1.00  0.00      B    H  
ATOM   4782  H2  HOH B1588      22.539  22.882  12.091  1.00  0.00      B    H  
ATOM   4783  O   HOH B1589      10.259  25.550   6.009  1.00  0.00      B    O  
ATOM   4784  H1  HOH B1589      10.743  25.939   6.817  1.00  0.00      B    H  
ATOM   4785  H2  HOH B1589      10.648  24.654   5.810  1.00  0.00      B    H  
ATOM   4786  O   HOH B1590      36.965  19.496  22.230  1.00  0.00      B    O  
ATOM   4787  H1  HOH B1590      36.609  18.571  21.885  1.00  0.00      B    H  
ATOM   4788  H2  HOH B1590      36.208  20.031  22.535  1.00  0.00      B    H  
ATOM   4789  O   HOH B1591       2.764  14.102   7.515  1.00  0.00      B    O  
ATOM   4790  H1  HOH B1591       2.447  14.699   8.243  1.00  0.00      B    H  
ATOM   4791  H2  HOH B1591       3.017  13.251   7.981  1.00  0.00      B    H  
ATOM   4792  O   HOH B1592      25.427  13.405  17.289  1.00  0.00      B    O  
ATOM   4793  H1  HOH B1592      25.871  12.604  17.801  1.00  0.00      B    H  
ATOM   4794  H2  HOH B1592      24.503  13.526  17.714  1.00  0.00      B    H  
ATOM   4795  O   HOH B1593      32.238  28.540  32.211  1.00  0.00      B    O  
ATOM   4796  H1  HOH B1593      31.884  27.747  31.813  1.00  0.00      B    H  
ATOM   4797  H2  HOH B1593      33.234  28.348  32.499  1.00  0.00      B    H  
ATOM   4798  O   HOH B1594      12.430  19.924   2.449  1.00  0.00      B    O  
ATOM   4799  H1  HOH B1594      12.143  20.836   2.381  1.00  0.00      B    H  
ATOM   4800  H2  HOH B1594      12.682  19.640   3.420  1.00  0.00      B    H  
ATOM   4801  O   HOH B1595      25.065  28.932  29.834  1.00  0.00      B    O  
ATOM   4802  H1  HOH B1595      24.711  29.734  29.303  1.00  0.00      B    H  
ATOM   4803  H2  HOH B1595      25.625  29.284  30.528  1.00  0.00      B    H  
ATOM   4804  O   HOH B1596      36.133   9.196  27.253  1.00  0.00      B    O  
ATOM   4805  H1  HOH B1596      36.935   8.921  27.823  1.00  0.00      B    H  
ATOM   4806  H2  HOH B1596      35.565   9.727  27.911  1.00  0.00      B    H  
ATOM   4807  O   HOH B1597      28.428  36.565  30.055  1.00  0.00      B    O  
ATOM   4808  H1  HOH B1597      28.976  36.433  30.949  1.00  0.00      B    H  
ATOM   4809  H2  HOH B1597      28.745  37.392  29.618  1.00  0.00      B    H  
ATOM   4810  O   HOH B1598      15.122  27.323  30.843  1.00  0.00      B    O  
ATOM   4811  H1  HOH B1598      14.607  26.469  30.655  1.00  0.00      B    H  
ATOM   4812  H2  HOH B1598      15.179  27.459  31.850  1.00  0.00      B    H  
ATOM   4813  O   HOH B1599      25.990  11.196  32.543  1.00  0.00      B    O  
ATOM   4814  H1  HOH B1599      26.399  10.632  33.260  1.00  0.00      B    H  
ATOM   4815  H2  HOH B1599      25.093  10.839  32.288  1.00  0.00      B    H  
ATOM   4816  O   HOH B1600       0.739  34.369  12.326  1.00  0.00      B    O  
ATOM   4817  H1  HOH B1600       0.828  33.399  12.617  1.00  0.00      B    H  
ATOM   4818  H2  HOH B1600       1.617  34.483  11.853  1.00  0.00      B    H  
ATOM   4819  O   HOH B1601      23.734  26.057  13.540  1.00  0.00      B    O  
ATOM   4820  H1  HOH B1601      23.290  25.158  13.268  1.00  0.00      B    H  
ATOM   4821  H2  HOH B1601      23.850  26.544  12.622  1.00  0.00      B    H  
ATOM   4822  O   HOH B1602      32.494  29.681  14.494  1.00  0.00      B    O  
ATOM   4823  H1  HOH B1602      32.907  30.074  13.598  1.00  0.00      B    H  
ATOM   4824  H2  HOH B1602      31.516  29.721  14.443  1.00  0.00      B    H  
ATOM   4825  O   HOH B1603      10.458  19.829  11.356  1.00  0.00      B    O  
ATOM   4826  H1  HOH B1603       9.986  19.623  10.474  1.00  0.00      B    H  
ATOM   4827  H2  HOH B1603      10.524  18.951  11.896  1.00  0.00      B    H  
ATOM   4828  O   HOH B1604      24.659   4.144   4.259  1.00  0.00      B    O  
ATOM   4829  H1  HOH B1604      23.857   4.156   3.581  1.00  0.00      B    H  
ATOM   4830  H2  HOH B1604      25.375   4.802   3.977  1.00  0.00      B    H  
ATOM   4831  O   HOH B1605      38.255  16.259  37.103  1.00  0.00      B    O  
ATOM   4832  H1  HOH B1605      38.636  16.427  38.007  1.00  0.00      B    H  
ATOM   4833  H2  HOH B1605      38.614  15.334  36.843  1.00  0.00      B    H  
ATOM   4834  O   HOH B1606       4.749  27.553   3.297  1.00  0.00      B    O  
ATOM   4835  H1  HOH B1606       5.739  27.770   3.574  1.00  0.00      B    H  
ATOM   4836  H2  HOH B1606       4.474  28.167   2.515  1.00  0.00      B    H  
ATOM   4837  O   HOH B1607      26.450   1.794   9.566  1.00  0.00      B    O  
ATOM   4838  H1  HOH B1607      25.682   1.526  10.147  1.00  0.00      B    H  
ATOM   4839  H2  HOH B1607      26.201   2.519   8.918  1.00  0.00      B    H  
ATOM   4840  O   HOH B1608      28.336   7.341  13.201  1.00  0.00      B    O  
ATOM   4841  H1  HOH B1608      27.959   6.507  12.744  1.00  0.00      B    H  
ATOM   4842  H2  HOH B1608      27.956   8.172  12.765  1.00  0.00      B    H  
ATOM   4843  O   HOH B1609      25.864  12.008   5.037  1.00  0.00      B    O  
ATOM   4844  H1  HOH B1609      26.766  11.432   5.051  1.00  0.00      B    H  
ATOM   4845  H2  HOH B1609      26.012  12.663   4.289  1.00  0.00      B    H  
ATOM   4846  O   HOH B1610      26.026  33.476   5.771  1.00  0.00      B    O  
ATOM   4847  H1  HOH B1610      25.035  33.624   5.749  1.00  0.00      B    H  
ATOM   4848  H2  HOH B1610      26.328  33.270   6.678  1.00  0.00      B    H  
ATOM   4849  O   HOH B1611      32.771  29.735  34.844  1.00  0.00      B    O  
ATOM   4850  H1  HOH B1611      32.740  28.877  35.430  1.00  0.00      B    H  
ATOM   4851  H2  HOH B1611      32.444  29.487  33.942  1.00  0.00      B    H  
ATOM   4852  O   HOH B1612       8.424  30.885  38.191  1.00  0.00      B    O  
ATOM   4853  H1  HOH B1612       8.178  31.642  37.556  1.00  0.00      B    H  
ATOM   4854  H2  HOH B1612       8.857  30.148  37.669  1.00  0.00      B    H  
ATOM   4855  O   HOH B1613       7.950  15.086   7.320  1.00  0.00      B    O  
ATOM   4856  H1  HOH B1613       8.342  15.919   6.982  1.00  0.00      B    H  
ATOM   4857  H2  HOH B1613       8.553  14.760   8.079  1.00  0.00      B    H  
ATOM   4858  O   HOH B1614      19.937  11.138  20.900  1.00  0.00      B    O  
ATOM   4859  H1  HOH B1614      20.569  10.500  20.365  1.00  0.00      B    H  
ATOM   4860  H2  HOH B1614      19.181  10.527  21.209  1.00  0.00      B    H  
ATOM   4861  O   HOH B1615      13.901  13.025  13.430  1.00  0.00      B    O  
ATOM   4862  H1  HOH B1615      13.476  13.261  14.306  1.00  0.00      B    H  
ATOM   4863  H2  HOH B1615      13.621  12.101  13.223  1.00  0.00      B    H  
ATOM   4864  O   HOH B1616      31.094  29.959  30.157  1.00  0.00      B    O  
ATOM   4865  H1  HOH B1616      30.676  30.671  30.763  1.00  0.00      B    H  
ATOM   4866  H2  HOH B1616      31.796  29.520  30.755  1.00  0.00      B    H  
ATOM   4867  O   HOH B1617      26.182  12.777  29.852  1.00  0.00      B    O  
ATOM   4868  H1  HOH B1617      26.050  12.236  30.773  1.00  0.00      B    H  
ATOM   4869  H2  HOH B1617      27.144  13.126  29.885  1.00  0.00      B    H  
ATOM   4870  O   HOH B1618       2.730  17.723   3.716  1.00  0.00      B    O  
ATOM   4871  H1  HOH B1618       2.148  18.527   4.042  1.00  0.00      B    H  
ATOM   4872  H2  HOH B1618       3.367  17.852   2.907  1.00  0.00      B    H  
ATOM   4873  O   HOH B1619       9.520   3.057   7.962  1.00  0.00      B    O  
ATOM   4874  H1  HOH B1619      10.270   3.360   8.520  1.00  0.00      B    H  
ATOM   4875  H2  HOH B1619       8.751   3.782   7.857  1.00  0.00      B    H  
ATOM   4876  O   HOH B1620      11.402   4.821   1.754  1.00  0.00      B    O  
ATOM   4877  H1  HOH B1620      11.061   5.680   1.211  1.00  0.00      B    H  
ATOM   4878  H2  HOH B1620      12.235   5.072   2.332  1.00  0.00      B    H  
ATOM   4879  O   HOH B1621      26.627  35.790  17.505  1.00  0.00      B    O  
ATOM   4880  H1  HOH B1621      26.200  36.649  17.227  1.00  0.00      B    H  
ATOM   4881  H2  HOH B1621      26.816  35.259  16.703  1.00  0.00      B    H  
ATOM   4882  O   HOH B1622      13.782  13.225   8.921  1.00  0.00      B    O  
ATOM   4883  H1  HOH B1622      13.286  12.719   9.604  1.00  0.00      B    H  
ATOM   4884  H2  HOH B1622      14.035  14.053   9.377  1.00  0.00      B    H  
ATOM   4885  O   HOH B1623      35.249  38.143   4.964  1.00  0.00      B    O  
ATOM   4886  H1  HOH B1623      34.887  39.094   4.898  1.00  0.00      B    H  
ATOM   4887  H2  HOH B1623      35.866  38.044   4.167  1.00  0.00      B    H  
ATOM   4888  O   HOH B1624       5.172  30.011  11.034  1.00  0.00      B    O  
ATOM   4889  H1  HOH B1624       5.693  30.299  10.230  1.00  0.00      B    H  
ATOM   4890  H2  HOH B1624       4.696  29.124  10.765  1.00  0.00      B    H  
ATOM   4891  O   HOH B1625       2.651  33.720  21.003  1.00  0.00      B    O  
ATOM   4892  H1  HOH B1625       2.791  32.749  21.236  1.00  0.00      B    H  
ATOM   4893  H2  HOH B1625       1.844  34.026  21.465  1.00  0.00      B    H  
ATOM   4894  O   HOH B1626      12.999   1.461  10.138  1.00  0.00      B    O  
ATOM   4895  H1  HOH B1626      12.616   1.374  11.079  1.00  0.00      B    H  
ATOM   4896  H2  HOH B1626      13.267   0.522   9.792  1.00  0.00      B    H  
ATOM   4897  O   HOH B1627      28.281   2.278   3.841  1.00  0.00      B    O  
ATOM   4898  H1  HOH B1627      28.228   1.429   3.269  1.00  0.00      B    H  
ATOM   4899  H2  HOH B1627      28.067   1.967   4.798  1.00  0.00      B    H  
ATOM   4900  O   HOH B1628       6.190  24.902   0.349  1.00  0.00      B    O  
ATOM   4901  H1  HOH B1628       5.494  24.209   0.555  1.00  0.00      B    H  
ATOM   4902  H2  HOH B1628       6.892  25.019   1.091  1.00  0.00      B    H  
ATOM   4903  O   HOH B1629      23.701  29.052  24.829  1.00  0.00      B    O  
ATOM   4904  H1  HOH B1629      23.032  29.196  25.571  1.00  0.00      B    H  
ATOM   4905  H2  HOH B1629      23.643  28.045  24.548  1.00  0.00      B    H  
ATOM   4906  O   HOH B1630      30.426  18.911  24.571  1.00  0.00      B    O  
ATOM   4907  H1  HOH B1630      30.080  19.689  25.034  1.00  0.00      B    H  
ATOM   4908  H2  HOH B1630      29.876  18.678  23.723  1.00  0.00      B    H  
ATOM   4909  O   HOH B1631      27.159   3.019   1.230  1.00  0.00      B    O  
ATOM   4910  H1  HOH B1631      28.063   3.020   1.681  1.00  0.00      B    H  
ATOM   4911  H2  HOH B1631      27.016   3.912   0.808  1.00  0.00      B    H  
ATOM   4912  O   HOH B1632      36.817   5.236   1.275  1.00  0.00      B    O  
ATOM   4913  H1  HOH B1632      36.298   4.475   1.587  1.00  0.00      B    H  
ATOM   4914  H2  HOH B1632      37.622   4.812   0.886  1.00  0.00      B    H  
ATOM   4915  O   HOH B1633      25.109   2.388  15.071  1.00  0.00      B    O  
ATOM   4916  H1  HOH B1633      25.946   2.190  14.597  1.00  0.00      B    H  
ATOM   4917  H2  HOH B1633      24.509   1.588  14.993  1.00  0.00      B    H  
ATOM   4918  O   HOH B1634       2.913  13.549  37.058  1.00  0.00      B    O  
ATOM   4919  H1  HOH B1634       3.717  13.642  36.439  1.00  0.00      B    H  
ATOM   4920  H2  HOH B1634       2.916  12.611  37.461  1.00  0.00      B    H  
ATOM   4921  O   HOH B1635      15.320  10.712   6.002  1.00  0.00      B    O  
ATOM   4922  H1  HOH B1635      14.721  11.554   6.075  1.00  0.00      B    H  
ATOM   4923  H2  HOH B1635      14.800   9.838   5.923  1.00  0.00      B    H  
ATOM   4924  O   HOH B1636       2.203  11.444  24.850  1.00  0.00      B    O  
ATOM   4925  H1  HOH B1636       2.063  12.190  24.185  1.00  0.00      B    H  
ATOM   4926  H2  HOH B1636       2.839  10.749  24.462  1.00  0.00      B    H  
ATOM   4927  O   HOH B1637      18.108   9.694   4.580  1.00  0.00      B    O  
ATOM   4928  H1  HOH B1637      18.885  10.230   5.046  1.00  0.00      B    H  
ATOM   4929  H2  HOH B1637      17.277   9.623   5.156  1.00  0.00      B    H  
ATOM   4930  O   HOH B1638      38.887  25.227  19.420  1.00  0.00      B    O  
ATOM   4931  H1  HOH B1638      39.598  24.497  19.572  1.00  0.00      B    H  
ATOM   4932  H2  HOH B1638      38.446  25.115  18.481  1.00  0.00      B    H  
ATOM   4933  O   HOH B1639      15.738   7.021   1.348  1.00  0.00      B    O  
ATOM   4934  H1  HOH B1639      16.115   7.935   1.058  1.00  0.00      B    H  
ATOM   4935  H2  HOH B1639      16.499   6.337   1.303  1.00  0.00      B    H  
ATOM   4936  O   HOH B1640      28.379  34.885  25.946  1.00  0.00      B    O
[truncated: 87,647 more chars]
