# Supplementary material for: ECE vs DISP Mechanisms in Anodic Electrolysis of Benzyl Alcohols: Computational Prediction of Microscopic Rate Constants
Source: J Phys Chem C Nanomater Interfaces. 2025 Aug 28;129(36):16076–96. doi: 10.1021/acs.jpcc.5c04347 (PMC12434723; doi:10.1021/acs.jpcc.5c04347)
Supplement: Supplementary file 2 [file jp5c04347_si_002.zip › example_simulation_inputs/QMMM_simulation_bulk_H2O_base_OAc/start_15_0.078_coords.pdb]

TITLE     MDANALYSIS FRAME 0: Created by PDBWriter
CRYST1   39.149   39.149   39.149  90.00  90.00  90.00 P 1           1
ATOM      1  C00 2ag A   1      15.520  22.541  25.486  1.00  0.00      A    C  
ATOM      2  O01 2ag A   1      15.738  22.975  24.156  1.00  0.00      A    O  
ATOM      3  C02 2ag A   1      15.103  22.462  23.104  1.00  0.00      A    C  
ATOM      4  C03 2ag A   1      15.568  23.127  21.943  1.00  0.00      A    C  
ATOM      5  C04 2ag A   1      15.007  22.916  20.726  1.00  0.00      A    C  
ATOM      6  C05 2ag A   1      13.943  21.930  20.600  1.00  0.00      A    C  
ATOM      7  C06 2ag A   1      13.316  21.742  19.275  1.00  0.00      A    C  
ATOM      8  O07 2ag A   1      12.358  20.742  19.060  1.00  0.00      A    O  
ATOM      9  C08 2ag A   1      13.532  21.205  21.758  1.00  0.00      A    C  
ATOM     10  C09 2ag A   1      14.010  21.537  23.040  1.00  0.00      A    C  
ATOM     11  H0A 2ag A   1      16.378  23.071  26.070  1.00  0.00      A    H  
ATOM     12  H0B 2ag A   1      14.552  22.899  25.848  1.00  0.00      A    H  
ATOM     13  H0C 2ag A   1      15.566  21.445  25.625  1.00  0.00      A    H  
ATOM     14  H0D 2ag A   1      16.432  23.837  21.974  1.00  0.00      A    H  
ATOM     15  H0E 2ag A   1      15.290  23.480  19.832  1.00  0.00      A    H  
ATOM     16  H0F 2ag A   1      13.975  21.910  18.391  1.00  0.00      A    H  
ATOM     17  H0G 2ag A   1      12.650  22.925  19.044  1.00  0.00      A    H  
ATOM     18  H0H 2ag A   1      11.797  20.990  18.307  1.00  0.00      A    H  
ATOM     19  H0I 2ag A   1      12.775  20.459  21.498  1.00  0.00      A    H  
ATOM     20  H0J 2ag A   1      13.556  20.971  23.852  1.00  0.00      A    H  
ATOM     21  C00 ACA B   2      10.911  23.387  17.966  1.00  0.00      B    C  
ATOM     22  C01 ACA B   2       9.968  24.444  17.522  1.00  0.00      B    C  
ATOM     23  O02 ACA B   2      10.842  22.235  17.545  1.00  0.00      B    O  
ATOM     24  O03 ACA B   2      11.950  23.842  18.713  1.00  0.00      B    O  
ATOM     25  H04 ACA B   2       9.609  24.347  16.436  1.00  0.00      B    H  
ATOM     26  H05 ACA B   2      10.361  25.387  17.721  1.00  0.00      B    H  
ATOM     27  H06 ACA B   2       8.954  24.405  17.978  1.00  0.00      B    H  
ATOM     28  O   HOH B   1      13.931  23.580  12.307  1.00  0.00      B    O  
ATOM     29  H1  HOH B   1      14.366  23.212  13.175  1.00  0.00      B    H  
ATOM     30  H2  HOH B   1      14.250  22.908  11.612  1.00  0.00      B    H  
ATOM     31  O   HOH B   2       9.124  27.535  16.444  1.00  0.00      B    O  
ATOM     32  H1  HOH B   2      10.109  27.597  16.736  1.00  0.00      B    H  
ATOM     33  H2  HOH B   2       8.603  27.129  17.193  1.00  0.00      B    H  
ATOM     34  O   HOH B   4       3.326  22.715  16.712  1.00  0.00      B    O  
ATOM     35  H1  HOH B   4       4.280  22.955  16.722  1.00  0.00      B    H  
ATOM     36  H2  HOH B   4       2.905  23.163  17.506  1.00  0.00      B    H  
ATOM     37  O   HOH B   5      10.356  20.738  28.601  1.00  0.00      B    O  
ATOM     38  H1  HOH B   5      10.198  21.700  28.207  1.00  0.00      B    H  
ATOM     39  H2  HOH B   5      10.236  20.807  29.616  1.00  0.00      B    H  
ATOM     40  O   HOH B   7      17.152  31.426  17.639  1.00  0.00      B    O  
ATOM     41  H1  HOH B   7      17.802  31.686  18.360  1.00  0.00      B    H  
ATOM     42  H2  HOH B   7      16.314  31.099  18.122  1.00  0.00      B    H  
ATOM     43  O   HOH B   8       3.500  23.512  27.694  1.00  0.00      B    O  
ATOM     44  H1  HOH B   8       4.349  23.275  28.241  1.00  0.00      B    H  
ATOM     45  H2  HOH B   8       2.755  23.559  28.344  1.00  0.00      B    H  
ATOM     46  O   HOH B   9      10.418  26.086  14.197  1.00  0.00      B    O  
ATOM     47  H1  HOH B   9       9.935  26.647  14.856  1.00  0.00      B    H  
ATOM     48  H2  HOH B   9      10.600  26.751  13.401  1.00  0.00      B    H  
ATOM     49  O   HOH B  10      16.707  25.628  11.879  1.00  0.00      B    O  
ATOM     50  H1  HOH B  10      15.767  25.329  11.929  1.00  0.00      B    H  
ATOM     51  H2  HOH B  10      17.202  25.094  11.165  1.00  0.00      B    H  
ATOM     52  O   HOH B  11      16.592  20.253  16.645  1.00  0.00      B    O  
ATOM     53  H1  HOH B  11      15.870  19.835  16.099  1.00  0.00      B    H  
ATOM     54  H2  HOH B  11      16.998  19.447  17.113  1.00  0.00      B    H  
ATOM     55  O   HOH B  12      16.185  21.962  13.481  1.00  0.00      B    O  
ATOM     56  H1  HOH B  12      16.827  21.702  12.697  1.00  0.00      B    H  
ATOM     57  H2  HOH B  12      15.504  21.195  13.492  1.00  0.00      B    H  
ATOM     58  O   HOH B  13       1.188  20.003  34.859  1.00  0.00      B    O  
ATOM     59  H1  HOH B  13       0.181  19.748  34.986  1.00  0.00      B    H  
ATOM     60  H2  HOH B  13       1.729  19.160  34.584  1.00  0.00      B    H  
ATOM     61  O   HOH B  14      23.641   1.529  22.952  1.00  0.00      B    O  
ATOM     62  H1  HOH B  14      24.192   0.650  22.879  1.00  0.00      B    H  
ATOM     63  H2  HOH B  14      23.960   2.072  23.784  1.00  0.00      B    H  
ATOM     64  O   HOH B  15      15.599  13.064  14.567  1.00  0.00      B    O  
ATOM     65  H1  HOH B  15      16.564  13.342  14.646  1.00  0.00      B    H  
ATOM     66  H2  HOH B  15      15.486  12.608  13.655  1.00  0.00      B    H  
ATOM     67  O   HOH B  16      35.668  21.819  16.054  1.00  0.00      B    O  
ATOM     68  H1  HOH B  16      34.692  21.549  15.986  1.00  0.00      B    H  
ATOM     69  H2  HOH B  16      36.259  20.994  15.824  1.00  0.00      B    H  
ATOM     70  O   HOH B  17      10.633  16.316  26.165  1.00  0.00      B    O  
ATOM     71  H1  HOH B  17      11.016  17.299  25.995  1.00  0.00      B    H  
ATOM     72  H2  HOH B  17      10.133  16.017  25.333  1.00  0.00      B    H  
ATOM     73  O   HOH B  18      12.218   2.715   9.280  1.00  0.00      B    O  
ATOM     74  H1  HOH B  18      12.822   2.729   8.435  1.00  0.00      B    H  
ATOM     75  H2  HOH B  18      11.432   3.468   9.226  1.00  0.00      B    H  
ATOM     76  O   HOH B  19      16.007   4.724  37.273  1.00  0.00      B    O  
ATOM     77  H1  HOH B  19      15.261   4.117  37.427  1.00  0.00      B    H  
ATOM     78  H2  HOH B  19      16.688   4.618  38.035  1.00  0.00      B    H  
ATOM     79  O   HOH B  20      37.383  27.670  22.684  1.00  0.00      B    O  
ATOM     80  H1  HOH B  20      37.657  28.635  22.756  1.00  0.00      B    H  
ATOM     81  H2  HOH B  20      36.478  27.645  22.228  1.00  0.00      B    H  
ATOM     82  O   HOH B  21      12.157  32.127  27.301  1.00  0.00      B    O  
ATOM     83  H1  HOH B  21      12.555  31.452  26.646  1.00  0.00      B    H  
ATOM     84  H2  HOH B  21      11.618  31.652  28.020  1.00  0.00      B    H  
ATOM     85  O   HOH B  22      17.894  34.591   4.631  1.00  0.00      B    O  
ATOM     86  H1  HOH B  22      18.692  35.170   4.931  1.00  0.00      B    H  
ATOM     87  H2  HOH B  22      18.156  33.590   4.660  1.00  0.00      B    H  
ATOM     88  O   HOH B  23      18.943  17.816  27.000  1.00  0.00      B    O  
ATOM     89  H1  HOH B  23      19.955  17.563  27.061  1.00  0.00      B    H  
ATOM     90  H2  HOH B  23      18.885  18.837  27.002  1.00  0.00      B    H  
ATOM     91  O   HOH B  24      29.451  17.980  24.562  1.00  0.00      B    O  
ATOM     92  H1  HOH B  24      28.891  17.154  24.469  1.00  0.00      B    H  
ATOM     93  H2  HOH B  24      30.112  17.919  25.295  1.00  0.00      B    H  
ATOM     94  O   HOH B  25       8.886  20.995  15.579  1.00  0.00      B    O  
ATOM     95  H1  HOH B  25       8.682  20.312  16.296  1.00  0.00      B    H  
ATOM     96  H2  HOH B  25       9.746  21.485  15.829  1.00  0.00      B    H  
ATOM     97  O   HOH B  26      11.919   4.563  14.225  1.00  0.00      B    O  
ATOM     98  H1  HOH B  26      11.705   3.998  15.031  1.00  0.00      B    H  
ATOM     99  H2  HOH B  26      11.199   4.421  13.557  1.00  0.00      B    H  
ATOM    100  O   HOH B  27       6.737  11.386  10.386  1.00  0.00      B    O  
ATOM    101  H1  HOH B  27       7.149  11.898  11.190  1.00  0.00      B    H  
ATOM    102  H2  HOH B  27       5.750  11.381  10.468  1.00  0.00      B    H  
ATOM    103  O   HOH B  28      29.021  26.687  30.280  1.00  0.00      B    O  
ATOM    104  H1  HOH B  28      29.522  27.443  30.735  1.00  0.00      B    H  
ATOM    105  H2  HOH B  28      27.964  26.881  30.247  1.00  0.00      B    H  
ATOM    106  O   HOH B  29      32.620  24.529  33.262  1.00  0.00      B    O  
ATOM    107  H1  HOH B  29      32.462  24.161  34.176  1.00  0.00      B    H  
ATOM    108  H2  HOH B  29      33.422  25.179  33.346  1.00  0.00      B    H  
ATOM    109  O   HOH B  30       1.323  30.265  38.972  1.00  0.00      B    O  
ATOM    110  H1  HOH B  30       2.164  30.037  38.438  1.00  0.00      B    H  
ATOM    111  H2  HOH B  30       1.078  31.172  38.676  1.00  0.00      B    H  
ATOM    112  O   HOH B  31      27.512  20.130  33.255  1.00  0.00      B    O  
ATOM    113  H1  HOH B  31      28.318  20.775  33.353  1.00  0.00      B    H  
ATOM    114  H2  HOH B  31      27.104  19.997  34.201  1.00  0.00      B    H  
ATOM    115  O   HOH B  32       3.136  38.144   7.818  1.00  0.00      B    O  
ATOM    116  H1  HOH B  32       4.105  38.483   7.900  1.00  0.00      B    H  
ATOM    117  H2  HOH B  32       3.106  37.146   8.010  1.00  0.00      B    H  
ATOM    118  O   HOH B  33      14.800  22.347   3.144  1.00  0.00      B    O  
ATOM    119  H1  HOH B  33      14.764  21.593   2.491  1.00  0.00      B    H  
ATOM    120  H2  HOH B  33      15.013  23.187   2.558  1.00  0.00      B    H  
ATOM    121  O   HOH B  34      24.790  35.542   1.799  1.00  0.00      B    O  
ATOM    122  H1  HOH B  34      24.846  35.033   2.584  1.00  0.00      B    H  
ATOM    123  H2  HOH B  34      24.798  36.461   2.009  1.00  0.00      B    H  
ATOM    124  O   HOH B  35      33.662  11.320   3.471  1.00  0.00      B    O  
ATOM    125  H1  HOH B  35      34.348  11.412   4.258  1.00  0.00      B    H  
ATOM    126  H2  HOH B  35      32.920  10.801   3.823  1.00  0.00      B    H  
ATOM    127  O   HOH B  36      19.448  22.734  21.523  1.00  0.00      B    O  
ATOM    128  H1  HOH B  36      18.835  22.974  20.724  1.00  0.00      B    H  
ATOM    129  H2  HOH B  36      19.867  21.873  21.291  1.00  0.00      B    H  
ATOM    130  O   HOH B  37      25.400  18.936   9.688  1.00  0.00      B    O  
ATOM    131  H1  HOH B  37      25.456  17.896   9.854  1.00  0.00      B    H  
ATOM    132  H2  HOH B  37      24.807  19.368  10.354  1.00  0.00      B    H  
ATOM    133  O   HOH B  38       6.899  16.815  34.793  1.00  0.00      B    O  
ATOM    134  H1  HOH B  38       6.687  15.806  35.024  1.00  0.00      B    H  
ATOM    135  H2  HOH B  38       6.104  17.163  34.244  1.00  0.00      B    H  
ATOM    136  O   HOH B  39      12.660  31.518  23.499  1.00  0.00      B    O  
ATOM    137  H1  HOH B  39      13.049  31.021  22.701  1.00  0.00      B    H  
ATOM    138  H2  HOH B  39      12.719  32.512  23.287  1.00  0.00      B    H  
ATOM    139  O   HOH B  40      33.050   3.403  13.261  1.00  0.00      B    O  
ATOM    140  H1  HOH B  40      33.952   3.475  12.784  1.00  0.00      B    H  
ATOM    141  H2  HOH B  40      32.787   4.292  13.645  1.00  0.00      B    H  
ATOM    142  O   HOH B  41      13.745  25.393  23.079  1.00  0.00      B    O  
ATOM    143  H1  HOH B  41      14.458  24.729  22.722  1.00  0.00      B    H  
ATOM    144  H2  HOH B  41      13.032  25.492  22.406  1.00  0.00      B    H  
ATOM    145  O   HOH B  42      28.271  30.640  19.947  1.00  0.00      B    O  
ATOM    146  H1  HOH B  42      28.745  30.034  20.642  1.00  0.00      B    H  
ATOM    147  H2  HOH B  42      28.748  31.491  19.836  1.00  0.00      B    H  
ATOM    148  O   HOH B  43      27.155  32.341  23.829  1.00  0.00      B    O  
ATOM    149  H1  HOH B  43      26.410  31.742  23.534  1.00  0.00      B    H  
ATOM    150  H2  HOH B  43      27.853  32.375  23.077  1.00  0.00      B    H  
ATOM    151  O   HOH B  44      34.736  28.357  14.655  1.00  0.00      B    O  
ATOM    152  H1  HOH B  44      35.511  27.729  14.895  1.00  0.00      B    H  
ATOM    153  H2  HOH B  44      34.417  28.704  15.520  1.00  0.00      B    H  
ATOM    154  O   HOH B  45       2.470  21.152  23.622  1.00  0.00      B    O  
ATOM    155  H1  HOH B  45       1.779  20.761  22.975  1.00  0.00      B    H  
ATOM    156  H2  HOH B  45       2.708  20.517  24.380  1.00  0.00      B    H  
ATOM    157  O   HOH B  46      25.724  29.826  32.825  1.00  0.00      B    O  
ATOM    158  H1  HOH B  46      25.289  29.859  31.913  1.00  0.00      B    H  
ATOM    159  H2  HOH B  46      26.734  30.004  32.655  1.00  0.00      B    H  
ATOM    160  O   HOH B  47      36.955   1.870  32.508  1.00  0.00      B    O  
ATOM    161  H1  HOH B  47      36.064   1.877  33.023  1.00  0.00      B    H  
ATOM    162  H2  HOH B  47      36.792   1.112  31.866  1.00  0.00      B    H  
ATOM    163  O   HOH B  48      28.989  34.300  15.207  1.00  0.00      B    O  
ATOM    164  H1  HOH B  48      30.028  34.268  15.369  1.00  0.00      B    H  
ATOM    165  H2  HOH B  48      28.546  33.961  16.037  1.00  0.00      B    H  
ATOM    166  O   HOH B  49      25.822  32.543  14.666  1.00  0.00      B    O  
ATOM    167  H1  HOH B  49      25.782  32.737  13.694  1.00  0.00      B    H  
ATOM    168  H2  HOH B  49      25.046  33.045  15.082  1.00  0.00      B    H  
ATOM    169  O   HOH B  50      27.453  39.049  22.498  1.00  0.00      B    O  
ATOM    170  H1  HOH B  50      27.915  39.926  22.856  1.00  0.00      B    H  
ATOM    171  H2  HOH B  50      28.187  38.374  22.268  1.00  0.00      B    H  
ATOM    172  O   HOH B  51      15.813   0.453  27.341  1.00  0.00      B    O  
ATOM    173  H1  HOH B  51      16.470   1.235  27.419  1.00  0.00      B    H  
ATOM    174  H2  HOH B  51      15.364   0.568  26.450  1.00  0.00      B    H  
ATOM    175  O   HOH B  52      14.188  29.704  11.017  1.00  0.00      B    O  
ATOM    176  H1  HOH B  52      13.888  29.039  10.297  1.00  0.00      B    H  
ATOM    177  H2  HOH B  52      13.594  29.656  11.814  1.00  0.00      B    H  
ATOM    178  O   HOH B  53      25.107   5.821  10.700  1.00  0.00      B    O  
ATOM    179  H1  HOH B  53      24.998   6.788  10.803  1.00  0.00      B    H  
ATOM    180  H2  HOH B  53      24.650   5.419  11.484  1.00  0.00      B    H  
ATOM    181  O   HOH B  54      27.643  26.721  16.912  1.00  0.00      B    O  
ATOM    182  H1  HOH B  54      28.586  27.052  17.110  1.00  0.00      B    H  
ATOM    183  H2  HOH B  54      27.073  27.158  17.626  1.00  0.00      B    H  
ATOM    184  O   HOH B  55       2.133   3.374  24.920  1.00  0.00      B    O  
ATOM    185  H1  HOH B  55       2.150   2.366  25.001  1.00  0.00      B    H  
ATOM    186  H2  HOH B  55       1.825   3.766  25.802  1.00  0.00      B    H  
ATOM    187  O   HOH B  56      24.478  36.594  17.660  1.00  0.00      B    O  
ATOM    188  H1  HOH B  56      23.429  36.580  17.692  1.00  0.00      B    H  
ATOM    189  H2  HOH B  56      24.668  37.499  17.226  1.00  0.00      B    H  
ATOM    190  O   HOH B  57      18.866  20.987  31.614  1.00  0.00      B    O  
ATOM    191  H1  HOH B  57      19.450  21.089  32.414  1.00  0.00      B    H  
ATOM    192  H2  HOH B  57      19.312  21.536  30.858  1.00  0.00      B    H  
ATOM    193  O   HOH B  58      33.857  28.761  32.369  1.00  0.00      B    O  
ATOM    194  H1  HOH B  58      34.369  28.412  33.234  1.00  0.00      B    H  
ATOM    195  H2  HOH B  58      33.852  27.955  31.775  1.00  0.00      B    H  
ATOM    196  O   HOH B  59       8.676   4.118  15.640  1.00  0.00      B    O  
ATOM    197  H1  HOH B  59       8.112   3.355  15.971  1.00  0.00      B    H  
ATOM    198  H2  HOH B  59       8.039   4.906  15.748  1.00  0.00      B    H  
ATOM    199  O   HOH B  60      32.854  36.792  34.284  1.00  0.00      B    O  
ATOM    200  H1  HOH B  60      33.611  36.189  34.525  1.00  0.00      B    H  
ATOM    201  H2  HOH B  60      32.009  36.571  34.845  1.00  0.00      B    H  
ATOM    202  O   HOH B  61      31.832   6.490  18.953  1.00  0.00      B    O  
ATOM    203  H1  HOH B  61      31.424   5.581  18.720  1.00  0.00      B    H  
ATOM    204  H2  HOH B  61      32.657   6.341  19.514  1.00  0.00      B    H  
ATOM    205  O   HOH B  62      36.679   1.840  26.706  1.00  0.00      B    O  
ATOM    206  H1  HOH B  62      35.677   1.897  26.947  1.00  0.00      B    H  
ATOM    207  H2  HOH B  62      36.880   2.546  25.939  1.00  0.00      B    H  
ATOM    208  O   HOH B  63      23.694   1.186  20.136  1.00  0.00      B    O  
ATOM    209  H1  HOH B  63      24.639   0.805  20.082  1.00  0.00      B    H  
ATOM    210  H2  HOH B  63      23.543   1.336  21.136  1.00  0.00      B    H  
ATOM    211  O   HOH B  64       6.887  15.402  27.047  1.00  0.00      B    O  
ATOM    212  H1  HOH B  64       5.947  15.302  27.378  1.00  0.00      B    H  
ATOM    213  H2  HOH B  64       7.260  14.450  27.035  1.00  0.00      B    H  
ATOM    214  O   HOH B  65      15.428   7.828  21.728  1.00  0.00      B    O  
ATOM    215  H1  HOH B  65      16.302   7.360  22.038  1.00  0.00      B    H  
ATOM    216  H2  HOH B  65      14.914   7.153  21.177  1.00  0.00      B    H  
ATOM    217  O   HOH B  66      13.864   9.088   6.088  1.00  0.00      B    O  
ATOM    218  H1  HOH B  66      13.207   9.728   5.519  1.00  0.00      B    H  
ATOM    219  H2  HOH B  66      14.813   9.458   5.953  1.00  0.00      B    H  
ATOM    220  O   HOH B  67      34.285  33.588  38.612  1.00  0.00      B    O  
ATOM    221  H1  HOH B  67      35.099  33.137  39.123  1.00  0.00      B    H  
ATOM    222  H2  HOH B  67      33.434  33.420  39.165  1.00  0.00      B    H  
ATOM    223  O   HOH B  68      19.882  12.674  31.616  1.00  0.00      B    O  
ATOM    224  H1  HOH B  68      19.522  13.051  30.744  1.00  0.00      B    H  
ATOM    225  H2  HOH B  68      19.136  12.615  32.276  1.00  0.00      B    H  
ATOM    226  O   HOH B  69      33.982  13.488   9.914  1.00  0.00      B    O  
ATOM    227  H1  HOH B  69      34.541  13.293   9.071  1.00  0.00      B    H  
ATOM    228  H2  HOH B  69      34.111  12.699  10.521  1.00  0.00      B    H  
ATOM    229  O   HOH B  70      15.290  31.992  37.710  1.00  0.00      B    O  
ATOM    230  H1  HOH B  70      15.137  31.140  37.121  1.00  0.00      B    H  
ATOM    231  H2  HOH B  70      14.402  32.559  37.768  1.00  0.00      B    H  
ATOM    232  O   HOH B  71      32.636  24.442  13.190  1.00  0.00      B    O  
ATOM    233  H1  HOH B  71      32.367  23.860  12.405  1.00  0.00      B    H  
ATOM    234  H2  HOH B  71      33.533  24.072  13.492  1.00  0.00      B    H  
ATOM    235  O   HOH B  72      25.210  26.883  33.488  1.00  0.00      B    O  
ATOM    236  H1  HOH B  72      25.537  27.812  33.338  1.00  0.00      B    H  
ATOM    237  H2  HOH B  72      25.486  26.605  34.455  1.00  0.00      B    H  
ATOM    238  O   HOH B  73      15.682  33.939  30.232  1.00  0.00      B    O  
ATOM    239  H1  HOH B  73      15.291  34.855  30.506  1.00  0.00      B    H  
ATOM    240  H2  HOH B  73      15.572  33.920  29.244  1.00  0.00      B    H  
ATOM    241  O   HOH B  74      35.892   6.010  18.743  1.00  0.00      B    O  
ATOM    242  H1  HOH B  74      35.989   6.389  17.849  1.00  0.00      B    H  
ATOM    243  H2  HOH B  74      35.184   5.299  18.703  1.00  0.00      B    H  
ATOM    244  O   HOH B  75       1.932   8.501   6.179  1.00  0.00      B    O  
ATOM    245  H1  HOH B  75       1.932   9.340   6.703  1.00  0.00      B    H  
ATOM    246  H2  HOH B  75       1.059   7.892   6.356  1.00  0.00      B    H  
ATOM    247  O   HOH B  76      30.532  16.685   8.432  1.00  0.00      B    O  
ATOM    248  H1  HOH B  76      30.399  15.797   7.937  1.00  0.00      B    H  
ATOM    249  H2  HOH B  76      30.564  16.512   9.383  1.00  0.00      B    H  
ATOM    250  O   HOH B  77      32.846  37.065  20.712  1.00  0.00      B    O  
ATOM    251  H1  HOH B  77      33.184  36.881  21.674  1.00  0.00      B    H  
ATOM    252  H2  HOH B  77      33.393  37.850  20.342  1.00  0.00      B    H  
ATOM    253  O   HOH B  78       1.977  21.482  10.298  1.00  0.00      B    O  
ATOM    254  H1  HOH B  78       2.572  20.709  10.101  1.00  0.00      B    H  
ATOM    255  H2  HOH B  78       2.541  22.282  10.557  1.00  0.00      B    H  
ATOM    256  O   HOH B  79      26.253  28.280  12.710  1.00  0.00      B    O  
ATOM    257  H1  HOH B  79      26.513  27.635  11.954  1.00  0.00      B    H  
ATOM    258  H2  HOH B  79      25.575  28.992  12.371  1.00  0.00      B    H  
ATOM    259  O   HOH B  80      12.706  16.864  18.187  1.00  0.00      B    O  
ATOM    260  H1  HOH B  80      12.237  17.605  17.728  1.00  0.00      B    H  
ATOM    261  H2  HOH B  80      12.001  16.252  18.602  1.00  0.00      B    H  
ATOM    262  O   HOH B  81      24.821  35.813  11.460  1.00  0.00      B    O  
ATOM    263  H1  HOH B  81      25.112  35.788  10.441  1.00  0.00      B    H  
ATOM    264  H2  HOH B  81      23.848  35.575  11.526  1.00  0.00      B    H  
ATOM    265  O   HOH B  82      28.834  13.712  14.078  1.00  0.00      B    O  
ATOM    266  H1  HOH B  82      28.335  12.838  14.069  1.00  0.00      B    H  
ATOM    267  H2  HOH B  82      28.230  14.404  13.689  1.00  0.00      B    H  
ATOM    268  O   HOH B  83      26.011  31.022  18.396  1.00  0.00      B    O  
ATOM    269  H1  HOH B  83      26.685  30.688  19.009  1.00  0.00      B    H  
ATOM    270  H2  HOH B  83      26.384  31.031  17.484  1.00  0.00      B    H  
ATOM    271  O   HOH B  84       8.606   6.212   5.859  1.00  0.00      B    O  
ATOM    272  H1  HOH B  84       8.217   5.370   5.516  1.00  0.00      B    H  
ATOM    273  H2  HOH B  84       8.158   6.917   5.325  1.00  0.00      B    H  
ATOM    274  O   HOH B  85      26.857   5.211  29.165  1.00  0.00      B    O  
ATOM    275  H1  HOH B  85      27.393   5.244  28.281  1.00  0.00      B    H  
ATOM    276  H2  HOH B  85      26.612   4.279  29.298  1.00  0.00      B    H  
ATOM    277  O   HOH B  86      24.798  20.222  14.692  1.00  0.00      B    O  
ATOM    278  H1  HOH B  86      25.326  21.077  14.715  1.00  0.00      B    H  
ATOM    279  H2  HOH B  86      24.866  19.792  15.637  1.00  0.00      B    H  
ATOM    280  O   HOH B  87      29.508  34.560  27.268  1.00  0.00      B    O  
ATOM    281  H1  HOH B  87      29.261  34.716  26.296  1.00  0.00      B    H  
ATOM    282  H2  HOH B  87      30.371  34.047  27.272  1.00  0.00      B    H  
ATOM    283  O   HOH B  88      30.955  26.556  17.508  1.00  0.00      B    O  
ATOM    284  H1  HOH B  88      31.833  26.145  17.241  1.00  0.00      B    H  
ATOM    285  H2  HOH B  88      30.747  27.263  16.842  1.00  0.00      B    H  
ATOM    286  O   HOH B  89      31.449  36.088   9.321  1.00  0.00      B    O  
ATOM    287  H1  HOH B  89      30.834  36.800   8.832  1.00  0.00      B    H  
ATOM    288  H2  HOH B  89      30.933  35.377   9.878  1.00  0.00      B    H  
ATOM    289  O   HOH B  90      38.792  17.295  37.940  1.00  0.00      B    O  
ATOM    290  H1  HOH B  90      38.452  18.239  37.719  1.00  0.00      B    H  
ATOM    291  H2  HOH B  90      38.390  16.671  37.266  1.00  0.00      B    H  
ATOM    292  O   HOH B  91      33.364   9.221  27.255  1.00  0.00      B    O  
ATOM    293  H1  HOH B  91      32.568   9.684  26.849  1.00  0.00      B    H  
ATOM    294  H2  HOH B  91      33.076   8.657  28.046  1.00  0.00      B    H  
ATOM    295  O   HOH B  92      34.589   1.277   6.819  1.00  0.00      B    O  
ATOM    296  H1  HOH B  92      34.979   0.701   7.541  1.00  0.00      B    H  
ATOM    297  H2  HOH B  92      33.583   1.109   6.760  1.00  0.00      B    H  
ATOM    298  O   HOH B  93      18.156  31.427   8.987  1.00  0.00      B    O  
ATOM    299  H1  HOH B  93      18.292  31.890   9.858  1.00  0.00      B    H  
ATOM    300  H2  HOH B  93      17.288  31.805   8.602  1.00  0.00      B    H  
ATOM    301  O   HOH B  94       3.768   8.450  14.893  1.00  0.00      B    O  
ATOM    302  H1  HOH B  94       4.486   8.922  14.243  1.00  0.00      B    H  
ATOM    303  H2  HOH B  94       4.032   8.708  15.869  1.00  0.00      B    H  
ATOM    304  O   HOH B  95      22.490   1.763  29.346  1.00  0.00      B    O  
ATOM    305  H1  HOH B  95      23.128   0.994  29.202  1.00  0.00      B    H  
ATOM    306  H2  HOH B  95      21.917   1.522  30.166  1.00  0.00      B    H  
ATOM    307  O   HOH B  96      27.612  19.375  19.880  1.00  0.00      B    O  
ATOM    308  H1  HOH B  96      27.457  18.465  19.480  1.00  0.00      B    H  
ATOM    309  H2  HOH B  96      28.474  19.628  19.432  1.00  0.00      B    H  
ATOM    310  O   HOH B  97      18.030  23.259  15.574  1.00  0.00      B    O  
ATOM    311  H1  HOH B  97      17.520  23.281  16.461  1.00  0.00      B    H  
ATOM    312  H2  HOH B  97      17.442  22.773  14.918  1.00  0.00      B    H  
ATOM    313  O   HOH B  98       8.582  -0.007  29.163  1.00  0.00      B    O  
ATOM    314  H1  HOH B  98       9.302  -0.425  29.788  1.00  0.00      B    H  
ATOM    315  H2  HOH B  98       8.245   0.737  29.749  1.00  0.00      B    H  
ATOM    316  O   HOH B  99      35.409  26.598  12.145  1.00  0.00      B    O  
ATOM    317  H1  HOH B  99      35.491  25.730  12.801  1.00  0.00      B    H  
ATOM    318  H2  HOH B  99      35.194  27.359  12.711  1.00  0.00      B    H  
ATOM    319  O   HOH B 100      17.322   4.405   0.368  1.00  0.00      B    O  
ATOM    320  H1  HOH B 100      18.315   4.495   0.585  1.00  0.00      B    H  
ATOM    321  H2  HOH B 100      17.077   3.552   0.861  1.00  0.00      B    H  
ATOM    322  O   HOH B 101      19.622  32.693  12.403  1.00  0.00      B    O  
ATOM    323  H1  HOH B 101      20.167  32.796  13.242  1.00  0.00      B    H  
ATOM    324  H2  HOH B 101      19.115  31.798  12.377  1.00  0.00      B    H  
ATOM    325  O   HOH B 102       7.679  37.384  27.401  1.00  0.00      B    O  
ATOM    326  H1  HOH B 102       7.645  37.789  28.295  1.00  0.00      B    H  
ATOM    327  H2  HOH B 102       7.108  38.008  26.793  1.00  0.00      B    H  
ATOM    328  O   HOH B 103      26.434  24.494   1.068  1.00  0.00      B    O  
ATOM    329  H1  HOH B 103      26.048  24.343   1.973  1.00  0.00      B    H  
ATOM    330  H2  HOH B 103      26.799  23.606   0.749  1.00  0.00      B    H  
ATOM    331  O   HOH B 104      21.760  37.622  22.954  1.00  0.00      B    O  
ATOM    332  H1  HOH B 104      22.270  36.798  22.588  1.00  0.00      B    H  
ATOM    333  H2  HOH B 104      22.376  38.217  23.540  1.00  0.00      B    H  
ATOM    334  O   HOH B 105      17.050   1.846  34.060  1.00  0.00      B    O  
ATOM    335  H1  HOH B 105      17.942   2.314  33.873  1.00  0.00      B    H  
ATOM    336  H2  HOH B 105      16.893   1.842  35.062  1.00  0.00      B    H  
ATOM    337  O   HOH B 106      23.568  27.679  20.997  1.00  0.00      B    O  
ATOM    338  H1  HOH B 106      23.608  26.657  20.896  1.00  0.00      B    H  
ATOM    339  H2  HOH B 106      24.495  28.091  20.887  1.00  0.00      B    H  
ATOM    340  O   HOH B 107      18.229  36.430  29.628  1.00  0.00      B    O  
ATOM    341  H1  HOH B 107      18.771  35.591  29.509  1.00  0.00      B    H  
ATOM    342  H2  HOH B 107      18.862  37.211  29.642  1.00  0.00      B    H  
ATOM    343  O   HOH B 108      17.436  22.469   7.782  1.00  0.00      B    O  
ATOM    344  H1  HOH B 108      17.983  21.777   8.249  1.00  0.00      B    H  
ATOM    345  H2  HOH B 108      16.951  22.076   6.938  1.00  0.00      B    H  
ATOM    346  O   HOH B 109       5.211  26.513  18.942  1.00  0.00      B    O  
ATOM    347  H1  HOH B 109       4.866  25.731  19.481  1.00  0.00      B    H  
ATOM    348  H2  HOH B 109       5.824  26.125  18.233  1.00  0.00      B    H  
ATOM    349  O   HOH B 110      37.215  37.867   0.970  1.00  0.00      B    O  
ATOM    350  H1  HOH B 110      36.840  38.599   0.367  1.00  0.00      B    H  
ATOM    351  H2  HOH B 110      36.623  37.815   1.803  1.00  0.00      B    H  
ATOM    352  O   HOH B 111      13.377  30.080  25.565  1.00  0.00      B    O  
ATOM    353  H1  HOH B 111      13.802  29.221  25.249  1.00  0.00      B    H  
ATOM    354  H2  HOH B 111      13.022  30.615  24.799  1.00  0.00      B    H  
ATOM    355  O   HOH B 112      10.884  23.308  34.346  1.00  0.00      B    O  
ATOM    356  H1  HOH B 112      10.427  23.712  35.147  1.00  0.00      B    H  
ATOM    357  H2  HOH B 112      10.192  22.696  33.955  1.00  0.00      B    H  
ATOM    358  O   HOH B 113      35.882  24.168  13.561  1.00  0.00      B    O  
ATOM    359  H1  HOH B 113      35.848  23.248  13.124  1.00  0.00      B    H  
ATOM    360  H2  HOH B 113      36.378  24.106  14.431  1.00  0.00      B    H  
ATOM    361  O   HOH B 114      12.223  30.856   2.839  1.00  0.00      B    O  
ATOM    362  H1  HOH B 114      11.462  30.263   2.904  1.00  0.00      B    H  
ATOM    363  H2  HOH B 114      12.339  31.307   3.755  1.00  0.00      B    H  
ATOM    364  O   HOH B 115      13.251  15.882   1.245  1.00  0.00      B    O  
ATOM    365  H1  HOH B 115      12.481  16.003   1.931  1.00  0.00      B    H  
ATOM    366  H2  HOH B 115      13.981  16.542   1.460  1.00  0.00      B    H  
ATOM    367  O   HOH B 116       8.412  27.845   1.768  1.00  0.00      B    O  
ATOM    368  H1  HOH B 116       8.309  27.859   0.789  1.00  0.00      B    H  
ATOM    369  H2  HOH B 116       7.591  27.429   2.126  1.00  0.00      B    H  
ATOM    370  O   HOH B 117      17.270  24.967  24.164  1.00  0.00      B    O  
ATOM    371  H1  HOH B 117      16.588  24.186  24.052  1.00  0.00      B    H  
ATOM    372  H2  HOH B 117      18.224  24.591  24.020  1.00  0.00      B    H  
ATOM    373  O   HOH B 118      25.498   8.208  25.271  1.00  0.00      B    O  
ATOM    374  H1  HOH B 118      25.861   7.641  25.991  1.00  0.00      B    H  
ATOM    375  H2  HOH B 118      24.557   8.476  25.527  1.00  0.00      B    H  
ATOM    376  O   HOH B 119      25.002   6.970  28.384  1.00  0.00      B    O  
ATOM    377  H1  HOH B 119      25.102   7.830  28.940  1.00  0.00      B    H  
ATOM    378  H2  HOH B 119      25.722   6.293  28.511  1.00  0.00      B    H  
ATOM    379  O   HOH B 120      21.470   0.724  36.601  1.00  0.00      B    O  
ATOM    380  H1  HOH B 120      21.085   0.224  35.844  1.00  0.00      B    H  
ATOM    381  H2  HOH B 120      21.682   0.153  37.382  1.00  0.00      B    H  
ATOM    382  O   HOH B 121      28.457  23.198  30.402  1.00  0.00      B    O  
ATOM    383  H1  HOH B 121      28.461  22.308  29.867  1.00  0.00      B    H  
ATOM    384  H2  HOH B 121      29.428  23.495  30.524  1.00  0.00      B    H  
ATOM    385  O   HOH B 122      32.016  11.214  32.865  1.00  0.00      B    O  
ATOM    386  H1  HOH B 122      31.470  12.077  33.102  1.00  0.00      B    H  
ATOM    387  H2  HOH B 122      32.147  11.280  31.864  1.00  0.00      B    H  
ATOM    388  O   HOH B 123       2.297  10.072  17.943  1.00  0.00      B    O  
ATOM    389  H1  HOH B 123       3.293   9.756  17.921  1.00  0.00      B    H  
ATOM    390  H2  HOH B 123       2.024  10.000  18.931  1.00  0.00      B    H  
ATOM    391  O   HOH B 124      38.056  36.894  24.866  1.00  0.00      B    O  
ATOM    392  H1  HOH B 124      38.885  36.592  24.322  1.00  0.00      B    H  
ATOM    393  H2  HOH B 124      38.175  36.352  25.686  1.00  0.00      B    H  
ATOM    394  O   HOH B 125      24.870   7.332  32.646  1.00  0.00      B    O  
ATOM    395  H1  HOH B 125      24.157   7.373  33.359  1.00  0.00      B    H  
ATOM    396  H2  HOH B 125      25.749   7.187  33.080  1.00  0.00      B    H  
ATOM    397  O   HOH B 126      16.611  12.609  32.734  1.00  0.00      B    O  
ATOM    398  H1  HOH B 126      16.491  12.058  33.583  1.00  0.00      B    H  
ATOM    399  H2  HOH B 126      15.902  12.285  32.080  1.00  0.00      B    H  
ATOM    400  O   HOH B 127      21.119   8.618   0.641  1.00  0.00      B    O  
ATOM    401  H1  HOH B 127      20.843   9.325  -0.041  1.00  0.00      B    H  
ATOM    402  H2  HOH B 127      20.508   8.684   1.437  1.00  0.00      B    H  
ATOM    403  O   HOH B 128      36.149  12.626  16.457  1.00  0.00      B    O  
ATOM    404  H1  HOH B 128      35.673  13.301  17.020  1.00  0.00      B    H  
ATOM    405  H2  HOH B 128      36.587  11.897  17.048  1.00  0.00      B    H  
ATOM    406  O   HOH B 129      32.940  32.800   3.367  1.00  0.00      B    O  
ATOM    407  H1  HOH B 129      32.485  32.476   2.538  1.00  0.00      B    H  
ATOM    408  H2  HOH B 129      33.008  33.766   3.175  1.00  0.00      B    H  
ATOM    409  O   HOH B 130       5.006  35.062  38.518  1.00  0.00      B    O  
ATOM    410  H1  HOH B 130       4.824  35.387  37.526  1.00  0.00      B    H  
ATOM    411  H2  HOH B 130       4.213  35.342  39.044  1.00  0.00      B    H  
ATOM    412  O   HOH B 131      14.545  35.747  21.057  1.00  0.00      B    O  
ATOM    413  H1  HOH B 131      15.470  36.155  21.009  1.00  0.00      B    H  
ATOM    414  H2  HOH B 131      14.115  36.101  20.236  1.00  0.00      B    H  
ATOM    415  O   HOH B 132      14.758  16.937  28.565  1.00  0.00      B    O  
ATOM    416  H1  HOH B 132      15.139  16.741  27.642  1.00  0.00      B    H  
ATOM    417  H2  HOH B 132      14.224  17.814  28.415  1.00  0.00      B    H  
ATOM    418  O   HOH B 133       7.707  17.425  25.414  1.00  0.00      B    O  
ATOM    419  H1  HOH B 133       7.372  16.651  25.967  1.00  0.00      B    H  
ATOM    420  H2  HOH B 133       8.158  17.003  24.589  1.00  0.00      B    H  
ATOM    421  O   HOH B 134      25.809   8.338  38.561  1.00  0.00      B    O  
ATOM    422  H1  HOH B 134      26.649   8.123  39.074  1.00  0.00      B    H  
ATOM    423  H2  HOH B 134      25.330   7.430  38.627  1.00  0.00      B    H  
ATOM    424  O   HOH B 135      23.659   4.036  19.788  1.00  0.00      B    O  
ATOM    425  H1  HOH B 135      23.478   3.074  19.955  1.00  0.00      B    H  
ATOM    426  H2  HOH B 135      23.265   4.611  20.504  1.00  0.00      B    H  
ATOM    427  O   HOH B 136       1.054  13.614   6.656  1.00  0.00      B    O  
ATOM    428  H1  HOH B 136       1.202  13.750   7.642  1.00  0.00      B    H  
ATOM    429  H2  HOH B 136       0.058  13.827   6.534  1.00  0.00      B    H  
ATOM    430  O   HOH B 137       2.776  11.443  28.740  1.00  0.00      B    O  
ATOM    431  H1  HOH B 137       2.779  10.480  29.106  1.00  0.00      B    H  
ATOM    432  H2  HOH B 137       2.291  11.431  27.860  1.00  0.00      B    H  
ATOM    433  O   HOH B 138       7.482  10.759  23.276  1.00  0.00      B    O  
ATOM    434  H1  HOH B 138       6.794  10.511  22.617  1.00  0.00      B    H  
ATOM    435  H2  HOH B 138       8.406  10.444  22.835  1.00  0.00      B    H  
ATOM    436  O   HOH B 139       1.759   2.370   4.536  1.00  0.00      B    O  
ATOM    437  H1  HOH B 139       1.025   2.741   3.988  1.00  0.00      B    H  
ATOM    438  H2  HOH B 139       1.535   1.460   4.846  1.00  0.00      B    H  
ATOM    439  O   HOH B 140       0.608  12.152  33.572  1.00  0.00      B    O  
ATOM    440  H1  HOH B 140       1.030  11.352  33.985  1.00  0.00      B    H  
ATOM    441  H2  HOH B 140       0.982  12.275  32.606  1.00  0.00      B    H  
ATOM    442  O   HOH B 141      37.276  37.836  28.558  1.00  0.00      B    O  
ATOM    443  H1  HOH B 141      36.669  37.851  27.748  1.00  0.00      B    H  
ATOM    444  H2  HOH B 141      37.784  36.977  28.503  1.00  0.00      B    H  
ATOM    445  O   HOH B 142      27.997  32.223   2.168  1.00  0.00      B    O  
ATOM    446  H1  HOH B 142      28.116  31.249   2.289  1.00  0.00      B    H  
ATOM    447  H2  HOH B 142      28.639  32.643   2.787  1.00  0.00      B    H  
ATOM    448  O   HOH B 143      10.346  16.512  36.361  1.00  0.00      B    O  
ATOM    449  H1  HOH B 143      11.304  16.177  36.326  1.00  0.00      B    H  
ATOM    450  H2  HOH B 143       9.878  16.067  35.571  1.00  0.00      B    H  
ATOM    451  O   HOH B 144      13.218  34.064  23.016  1.00  0.00      B    O  
ATOM    452  H1  HOH B 144      14.036  34.609  22.979  1.00  0.00      B    H  
ATOM    453  H2  HOH B 144      12.472  34.630  22.735  1.00  0.00      B    H  
ATOM    454  O   HOH B 145      31.832  22.482  23.536  1.00  0.00      B    O  
ATOM    455  H1  HOH B 145      31.056  22.959  23.944  1.00  0.00      B    H  
ATOM    456  H2  HOH B 145      31.856  22.567  22.526  1.00  0.00      B    H  
ATOM    457  O   HOH B 146      28.670   7.590  22.260  1.00  0.00      B    O  
ATOM    458  H1  HOH B 146      29.227   8.024  21.532  1.00  0.00      B    H  
ATOM    459  H2  HOH B 146      27.786   7.264  21.786  1.00  0.00      B    H  
ATOM    460  O   HOH B 147      11.119  35.578  10.697  1.00  0.00      B    O  
ATOM    461  H1  HOH B 147      10.282  35.914  10.266  1.00  0.00      B    H  
ATOM    462  H2  HOH B 147      11.602  36.399  11.095  1.00  0.00      B    H  
ATOM    463  O   HOH B 148      24.609  22.563   7.517  1.00  0.00      B    O  
ATOM    464  H1  HOH B 148      24.098  22.726   8.393  1.00  0.00      B    H  
ATOM    465  H2  HOH B 148      25.462  23.053   7.560  1.00  0.00      B    H  
ATOM    466  O   HOH B 149      25.806  19.519  23.594  1.00  0.00      B    O  
ATOM    467  H1  HOH B 149      25.801  19.518  24.599  1.00  0.00      B    H  
ATOM    468  H2  HOH B 149      26.520  18.831  23.226  1.00  0.00      B    H  
ATOM    469  O   HOH B 150       7.449  22.730  13.977  1.00  0.00      B    O  
ATOM    470  H1  HOH B 150       8.120  22.095  14.451  1.00  0.00      B    H  
ATOM    471  H2  HOH B 150       8.025  23.194  13.265  1.00  0.00      B    H  
ATOM    472  O   HOH B 151      18.098  19.455  22.083  1.00  0.00      B    O  
ATOM    473  H1  HOH B 151      18.894  19.762  21.524  1.00  0.00      B    H  
ATOM    474  H2  HOH B 151      17.973  20.127  22.742  1.00  0.00      B    H  
ATOM    475  O   HOH B 152       7.590  14.137   8.618  1.00  0.00      B    O  
ATOM    476  H1  HOH B 152       7.551  13.897   7.639  1.00  0.00      B    H  
ATOM    477  H2  HOH B 152       7.063  13.412   9.109  1.00  0.00      B    H  
ATOM    478  O   HOH B 153      22.934   6.883  21.590  1.00  0.00      B    O  
ATOM    479  H1  HOH B 153      22.496   7.444  22.284  1.00  0.00      B    H  
ATOM    480  H2  HOH B 153      22.819   5.920  21.982  1.00  0.00      B    H  
ATOM    481  O   HOH B 154      20.488   1.179  26.909  1.00  0.00      B    O  
ATOM    482  H1  HOH B 154      21.146   1.655  27.518  1.00  0.00      B    H  
ATOM    483  H2  HOH B 154      20.818   0.255  26.771  1.00  0.00      B    H  
ATOM    484  O   HOH B 155      18.565  12.676  28.570  1.00  0.00      B    O  
ATOM    485  H1  HOH B 155      17.790  12.000  28.714  1.00  0.00      B    H  
ATOM    486  H2  HOH B 155      19.418  12.278  28.795  1.00  0.00      B    H  
ATOM    487  O   HOH B 156      34.356   9.804  31.371  1.00  0.00      B    O  
ATOM    488  H1  HOH B 156      33.912   9.661  32.260  1.00  0.00      B    H  
ATOM    489  H2  HOH B 156      35.261  10.268  31.599  1.00  0.00      B    H  
ATOM    490  O   HOH B 157      25.035  23.579  33.386  1.00  0.00      B    O  
ATOM    491  H1  HOH B 157      25.964  23.952  33.116  1.00  0.00      B    H  
ATOM    492  H2  HOH B 157      24.966  22.601  33.083  1.00  0.00      B    H  
ATOM    493  O   HOH B 158      19.678   1.742   2.959  1.00  0.00      B    O  
ATOM    494  H1  HOH B 158      20.526   2.316   3.257  1.00  0.00      B    H  
ATOM    495  H2  HOH B 158      19.926   1.490   1.938  1.00  0.00      B    H  
ATOM    496  O   HOH B 159       3.097  15.234  28.042  1.00  0.00      B    O  
ATOM    497  H1  HOH B 159       2.607  15.524  27.258  1.00  0.00      B    H  
ATOM    498  H2  HOH B 159       3.138  16.001  28.590  1.00  0.00      B    H  
ATOM    499  O   HOH B 160      19.486   6.998  24.352  1.00  0.00      B    O  
ATOM    500  H1  HOH B 160      20.398   7.163  23.933  1.00  0.00      B    H  
ATOM    501  H2  HOH B 160      19.548   6.035  24.599  1.00  0.00      B    H  
ATOM    502  O   HOH B 161      19.470   4.230  10.893  1.00  0.00      B    O  
ATOM    503  H1  HOH B 161      19.784   3.417  11.483  1.00  0.00      B    H  
ATOM    504  H2  HOH B 161      19.793   5.106  11.289  1.00  0.00      B    H  
ATOM    505  O   HOH B 162       4.115  26.103  11.747  1.00  0.00      B    O  
ATOM    506  H1  HOH B 162       3.501  26.335  12.507  1.00  0.00      B    H  
ATOM    507  H2  HOH B 162       4.898  26.722  11.786  1.00  0.00      B    H  
ATOM    508  O   HOH B 163      21.033  26.625   9.328  1.00  0.00      B    O  
ATOM    509  H1  HOH B 163      21.576  27.479   9.095  1.00  0.00      B    H  
ATOM    510  H2  HOH B 163      20.714  26.654  10.262  1.00  0.00      B    H  
ATOM    511  O   HOH B 164       9.791   3.519  31.175  1.00  0.00      B    O  
ATOM    512  H1  HOH B 164      10.338   2.822  31.700  1.00  0.00      B    H  
ATOM    513  H2  HOH B 164       9.959   3.270  30.231  1.00  0.00      B    H  
ATOM    514  O   HOH B 165       1.974  16.066  25.481  1.00  0.00      B    O  
ATOM    515  H1  HOH B 165       2.525  16.865  25.152  1.00  0.00      B    H  
ATOM    516  H2  HOH B 165       1.042  16.310  25.580  1.00  0.00      B    H  
ATOM    517  O   HOH B 166      28.914  32.059  38.264  1.00  0.00      B    O  
ATOM    518  H1  HOH B 166      29.466  31.203  38.555  1.00  0.00      B    H  
ATOM    519  H2  HOH B 166      28.396  32.202  39.121  1.00  0.00      B    H  
ATOM    520  O   HOH B 167      23.624  26.108   6.997  1.00  0.00      B    O  
ATOM    521  H1  HOH B 167      23.160  25.870   7.901  1.00  0.00      B    H  
ATOM    522  H2  HOH B 167      24.565  25.657   6.956  1.00  0.00      B    H  
ATOM    523  O   HOH B 168      31.088  36.853  38.160  1.00  0.00      B    O  
ATOM    524  H1  HOH B 168      31.413  37.802  38.019  1.00  0.00      B    H  
ATOM    525  H2  HOH B 168      30.740  36.597  37.274  1.00  0.00      B    H  
ATOM    526  O   HOH B 169       1.387  32.290  32.501  1.00  0.00      B    O  
ATOM    527  H1  HOH B 169       2.001  32.842  31.938  1.00  0.00      B    H  
ATOM    528  H2  HOH B 169       1.997  31.614  33.050  1.00  0.00      B    H  
ATOM    529  O   HOH B 170      31.762  22.448  11.702  1.00  0.00      B    O  
ATOM    530  H1  HOH B 170      31.039  21.733  11.955  1.00  0.00      B    H  
ATOM    531  H2  HOH B 170      32.445  22.121  10.984  1.00  0.00      B    H  
ATOM    532  O   HOH B 171      36.746   1.203  38.970  1.00  0.00      B    O  
ATOM    533  H1  HOH B 171      36.637   1.763  39.806  1.00  0.00      B    H  
ATOM    534  H2  HOH B 171      37.352   1.741  38.339  1.00  0.00      B    H  
ATOM    535  O   HOH B 172      36.047   9.949   1.808  1.00  0.00      B    O  
ATOM    536  H1  HOH B 172      35.127  10.382   1.984  1.00  0.00      B    H  
ATOM    537  H2  HOH B 172      35.957   9.299   1.134  1.00  0.00      B    H  
ATOM    538  O   HOH B 173       2.913   4.874   2.019  1.00  0.00      B    O  
ATOM    539  H1  HOH B 173       1.949   4.666   1.680  1.00  0.00      B    H  
ATOM    540  H2  HOH B 173       2.929   5.917   2.119  1.00  0.00      B    H  
ATOM    541  O   HOH B 174       6.760  11.926  38.163  1.00  0.00      B    O  
ATOM    542  H1  HOH B 174       6.020  12.174  38.814  1.00  0.00      B    H  
ATOM    543  H2  HOH B 174       6.514  12.306  37.248  1.00  0.00      B    H  
ATOM    544  O   HOH B 175      34.409  30.740  13.159  1.00  0.00      B    O  
ATOM    545  H1  HOH B 175      33.488  31.159  13.213  1.00  0.00      B    H  
ATOM    546  H2  HOH B 175      34.487  29.819  13.596  1.00  0.00      B    H  
ATOM    547  O   HOH B 176       7.613  36.491  16.964  1.00  0.00      B    O  
ATOM    548  H1  HOH B 176       7.605  36.771  16.002  1.00  0.00      B    H  
ATOM    549  H2  HOH B 176       7.026  35.645  17.022  1.00  0.00      B    H  
ATOM    550  O   HOH B 177      26.164  34.344  25.047  1.00  0.00      B    O  
ATOM    551  H1  HOH B 177      26.644  33.597  24.605  1.00  0.00      B    H  
ATOM    552  H2  HOH B 177      25.283  34.455  24.536  1.00  0.00      B    H  
ATOM    553  O   HOH B 178      29.438  22.322  18.421  1.00  0.00      B    O  
ATOM    554  H1  HOH B 178      29.981  21.454  18.356  1.00  0.00      B    H  
ATOM    555  H2  HOH B 178      29.192  22.570  17.472  1.00  0.00      B    H  
ATOM    556  O   HOH B 179      29.960  21.562  14.518  1.00  0.00      B    O  
ATOM    557  H1  HOH B 179      29.844  21.122  13.604  1.00  0.00      B    H  
ATOM    558  H2  HOH B 179      29.988  22.573  14.400  1.00  0.00      B    H  
ATOM    559  O   HOH B 180      27.483  24.176  27.566  1.00  0.00      B    O  
ATOM    560  H1  HOH B 180      27.718  23.621  26.791  1.00  0.00      B    H  
ATOM    561  H2  HOH B 180      27.093  23.662  28.341  1.00  0.00      B    H  
ATOM    562  O   HOH B 181      13.365  15.498  23.847  1.00  0.00      B    O  
ATOM    563  H1  HOH B 181      13.111  15.179  24.774  1.00  0.00      B    H  
ATOM    564  H2  HOH B 181      14.349  15.429  23.788  1.00  0.00      B    H  
ATOM    565  O   HOH B 182      24.680  27.669   2.692  1.00  0.00      B    O  
ATOM    566  H1  HOH B 182      23.736  27.813   2.985  1.00  0.00      B    H  
ATOM    567  H2  HOH B 182      25.248  27.869   3.541  1.00  0.00      B    H  
ATOM    568  O   HOH B 183       7.423   6.799  16.532  1.00  0.00      B    O  
ATOM    569  H1  HOH B 183       7.884   7.692  16.268  1.00  0.00      B    H  
ATOM    570  H2  HOH B 183       7.363   6.750  17.495  1.00  0.00      B    H  
ATOM    571  O   HOH B 184      32.245  11.688  12.831  1.00  0.00      B    O  
ATOM    572  H1  HOH B 184      32.310  11.342  13.780  1.00  0.00      B    H  
ATOM    573  H2  HOH B 184      33.128  11.567  12.378  1.00  0.00      B    H  
ATOM    574  O   HOH B 185       7.733   6.498  34.358  1.00  0.00      B    O  
ATOM    575  H1  HOH B 185       8.568   6.981  34.253  1.00  0.00      B    H  
ATOM    576  H2  HOH B 185       7.602   6.530  35.378  1.00  0.00      B    H  
ATOM    577  O   HOH B 186      34.346  34.619  31.802  1.00  0.00      B    O  
ATOM    578  H1  HOH B 186      34.909  34.744  32.607  1.00  0.00      B    H  
ATOM    579  H2  HOH B 186      34.928  34.205  31.085  1.00  0.00      B    H  
ATOM    580  O   HOH B 187      16.855  13.110  19.018  1.00  0.00      B    O  
ATOM    581  H1  HOH B 187      17.540  12.380  18.943  1.00  0.00      B    H  
ATOM    582  H2  HOH B 187      16.500  13.100  19.954  1.00  0.00      B    H  
ATOM    583  O   HOH B 188      34.490   0.552  14.564  1.00  0.00      B    O  
ATOM    584  H1  HOH B 188      34.528   1.563  14.429  1.00  0.00      B    H  
ATOM    585  H2  HOH B 188      35.192   0.254  15.292  1.00  0.00      B    H  
ATOM    586  O   HOH B 189      12.847   3.460  28.451  1.00  0.00      B    O  
ATOM    587  H1  HOH B 189      11.822   3.297  28.631  1.00  0.00      B    H  
ATOM    588  H2  HOH B 189      13.303   3.955  29.248  1.00  0.00      B    H  
ATOM    589  O   HOH B 190      24.659  39.075  29.207  1.00  0.00      B    O  
ATOM    590  H1  HOH B 190      24.477  38.775  30.143  1.00  0.00      B    H  
ATOM    591  H2  HOH B 190      25.497  38.528  28.901  1.00  0.00      B    H  
ATOM    592  O   HOH B 191      32.287  36.155  13.402  1.00  0.00      B    O  
ATOM    593  H1  HOH B 191      32.369  37.174  13.370  1.00  0.00      B    H  
ATOM    594  H2  HOH B 191      32.469  35.712  12.497  1.00  0.00      B    H  
ATOM    595  O   HOH B 192      16.088  13.983  21.413  1.00  0.00      B    O  
ATOM    596  H1  HOH B 192      16.086  14.808  20.841  1.00  0.00      B    H  
ATOM    597  H2  HOH B 192      15.906  14.247  22.397  1.00  0.00      B    H  
ATOM    598  O   HOH B 193       4.129  22.892   5.122  1.00  0.00      B    O  
ATOM    599  H1  HOH B 193       3.284  22.530   5.611  1.00  0.00      B    H  
ATOM    600  H2  HOH B 193       3.943  22.975   4.163  1.00  0.00      B    H  
ATOM    601  O   HOH B 194      24.514  38.714  32.107  1.00  0.00      B    O  
ATOM    602  H1  HOH B 194      25.441  39.124  32.066  1.00  0.00      B    H  
ATOM    603  H2  HOH B 194      24.723  37.805  32.525  1.00  0.00      B    H  
ATOM    604  O   HOH B 195       7.707  28.730  14.408  1.00  0.00      B    O  
ATOM    605  H1  HOH B 195       8.204  28.113  15.075  1.00  0.00      B    H  
ATOM    606  H2  HOH B 195       7.419  29.570  14.932  1.00  0.00      B    H  
ATOM    607  O   HOH B 196      34.495  29.337   8.027  1.00  0.00      B    O  
ATOM    608  H1  HOH B 196      34.261  30.307   7.894  1.00  0.00      B    H  
ATOM    609  H2  HOH B 196      35.315  29.228   8.611  1.00  0.00      B    H  
ATOM    610  O   HOH B 197      16.869  33.953  36.945  1.00  0.00      B    O  
ATOM    611  H1  HOH B 197      16.458  33.052  37.245  1.00  0.00      B    H  
ATOM    612  H2  HOH B 197      16.070  34.526  36.750  1.00  0.00      B    H  
ATOM    613  O   HOH B 198       8.544   7.548   1.153  1.00  0.00      B    O  
ATOM    614  H1  HOH B 198       9.249   7.546   0.420  1.00  0.00      B    H  
ATOM    615  H2  HOH B 198       9.005   7.345   2.037  1.00  0.00      B    H  
ATOM    616  O   HOH B 199      28.727  16.307  27.964  1.00  0.00      B    O  
ATOM    617  H1  HOH B 199      28.910  16.834  28.849  1.00  0.00      B    H  
ATOM    618  H2  HOH B 199      28.984  15.352  28.247  1.00  0.00      B    H  
ATOM    619  O   HOH B 200      16.626  11.978  23.483  1.00  0.00      B    O  
ATOM    620  H1  HOH B 200      16.463  12.461  22.595  1.00  0.00      B    H  
ATOM    621  H2  HOH B 200      15.721  12.031  24.002  1.00  0.00      B    H  
ATOM    622  O   HOH B 201       6.876  18.645   1.100  1.00  0.00      B    O  
ATOM    623  H1  HOH B 201       5.956  18.636   1.568  1.00  0.00      B    H  
ATOM    624  H2  HOH B 201       7.425  17.763   1.315  1.00  0.00      B    H  
ATOM    625  O   HOH B 202      34.543  28.369  28.318  1.00  0.00      B    O  
ATOM    626  H1  HOH B 202      34.688  29.251  28.824  1.00  0.00      B    H  
ATOM    627  H2  HOH B 202      35.355  28.283  27.742  1.00  0.00      B    H  
ATOM    628  O   HOH B 203      35.977  34.159  29.387  1.00  0.00      B    O  
ATOM    629  H1  HOH B 203      36.827  34.506  29.820  1.00  0.00      B    H  
ATOM    630  H2  HOH B 203      36.206  33.289  28.877  1.00  0.00      B    H  
ATOM    631  O   HOH B 204      37.672  33.517  16.264  1.00  0.00      B    O  
ATOM    632  H1  HOH B 204      38.221  33.553  15.458  1.00  0.00      B    H  
ATOM    633  H2  HOH B 204      36.834  32.999  16.084  1.00  0.00      B    H  
ATOM    634  O   HOH B 205      25.174  30.846   6.735  1.00  0.00      B    O  
ATOM    635  H1  HOH B 205      25.740  30.545   7.514  1.00  0.00      B    H  
ATOM    636  H2  HOH B 205      24.280  31.222   7.059  1.00  0.00      B    H  
ATOM    637  O   HOH B 206       1.516   1.218  16.294  1.00  0.00      B    O  
ATOM    638  H1  HOH B 206       2.045   1.065  15.518  1.00  0.00      B    H  
ATOM    639  H2  HOH B 206       1.011   0.372  16.462  1.00  0.00      B    H  
ATOM    640  O   HOH B 207      15.128  33.377  27.391  1.00  0.00      B    O  
ATOM    641  H1  HOH B 207      15.355  33.656  26.439  1.00  0.00      B    H  
ATOM    642  H2  HOH B 207      14.099  33.251  27.494  1.00  0.00      B    H  
ATOM    643  O   HOH B 208      18.392  20.947  11.990  1.00  0.00      B    O  
ATOM    644  H1  HOH B 208      18.487  20.719  12.974  1.00  0.00      B    H  
ATOM    645  H2  HOH B 208      19.133  21.602  11.751  1.00  0.00      B    H  
ATOM    646  O   HOH B 209      37.508  27.835  33.534  1.00  0.00      B    O  
ATOM    647  H1  HOH B 209      36.953  28.538  33.933  1.00  0.00      B    H  
ATOM    648  H2  HOH B 209      38.450  27.953  33.866  1.00  0.00      B    H  
ATOM    649  O   HOH B 210       6.182  35.398  28.195  1.00  0.00      B    O  
ATOM    650  H1  HOH B 210       5.361  35.861  27.747  1.00  0.00      B    H  
ATOM    651  H2  HOH B 210       6.962  35.985  27.892  1.00  0.00      B    H  
ATOM    652  O   HOH B 211      27.060  30.350  36.695  1.00  0.00      B    O  
ATOM    653  H1  HOH B 211      27.738  30.799  37.314  1.00  0.00      B    H  
ATOM    654  H2  HOH B 211      26.606  29.546  37.214  1.00  0.00      B    H  
ATOM    655  O   HOH B 212       1.368  23.900  13.213  1.00  0.00      B    O  
ATOM    656  H1  HOH B 212       1.310  22.987  13.560  1.00  0.00      B    H  
ATOM    657  H2  HOH B 212       1.259  23.878  12.198  1.00  0.00      B    H  
ATOM    658  O   HOH B 213      28.345  36.102  25.252  1.00  0.00      B    O  
ATOM    659  H1  HOH B 213      27.482  35.549  25.210  1.00  0.00      B    H  
ATOM    660  H2  HOH B 213      28.102  37.052  25.435  1.00  0.00      B    H  
ATOM    661  O   HOH B 214       7.609  19.154  18.314  1.00  0.00      B    O  
ATOM    662  H1  HOH B 214       6.748  18.839  18.790  1.00  0.00      B    H  
ATOM    663  H2  HOH B 214       8.471  18.556  18.595  1.00  0.00      B    H  
ATOM    664  O   HOH B 215      29.416  18.791  15.651  1.00  0.00      B    O  
ATOM    665  H1  HOH B 215      30.161  18.384  16.259  1.00  0.00      B    H  
ATOM    666  H2  HOH B 215      29.681  19.744  15.439  1.00  0.00      B    H  
ATOM    667  O   HOH B 216       1.411  31.709  29.459  1.00  0.00      B    O  
ATOM    668  H1  HOH B 216       1.722  31.087  28.744  1.00  0.00      B    H  
ATOM    669  H2  HOH B 216       1.168  31.150  30.269  1.00  0.00      B    H  
ATOM    670  O   HOH B 217      35.281   6.566  31.408  1.00  0.00      B    O  
ATOM    671  H1  HOH B 217      35.821   6.053  30.732  1.00  0.00      B    H  
ATOM    672  H2  HOH B 217      34.337   6.439  31.201  1.00  0.00      B    H  
ATOM    673  O   HOH B 218      14.706  17.928   9.155  1.00  0.00      B    O  
ATOM    674  H1  HOH B 218      13.935  18.430   8.735  1.00  0.00      B    H  
ATOM    675  H2  HOH B 218      15.372  18.657   9.327  1.00  0.00      B    H  
ATOM    676  O   HOH B 219      12.105  24.213   2.099  1.00  0.00      B    O  
ATOM    677  H1  HOH B 219      11.698  24.439   3.049  1.00  0.00      B    H  
ATOM    678  H2  HOH B 219      13.098  24.438   2.170  1.00  0.00      B    H  
ATOM    679  O   HOH B 220      17.578   5.424  35.132  1.00  0.00      B    O  
ATOM    680  H1  HOH B 220      18.035   6.219  35.528  1.00  0.00      B    H  
ATOM    681  H2  HOH B 220      16.720   5.148  35.689  1.00  0.00      B    H  
ATOM    682  O   HOH B 221      11.635  27.540  16.719  1.00  0.00      B    O  
ATOM    683  H1  HOH B 221      12.515  27.776  17.131  1.00  0.00      B    H  
ATOM    684  H2  HOH B 221      11.848  27.211  15.750  1.00  0.00      B    H  
ATOM    685  O   HOH B 222      16.509   9.568   4.722  1.00  0.00      B    O  
ATOM    686  H1  HOH B 222      17.152   9.274   5.385  1.00  0.00      B    H  
ATOM    687  H2  HOH B 222      16.614   9.045   3.833  1.00  0.00      B    H  
ATOM    688  O   HOH B 223      21.154  30.204  36.020  1.00  0.00      B    O  
ATOM    689  H1  HOH B 223      21.915  29.606  36.215  1.00  0.00      B    H  
ATOM    690  H2  HOH B 223      20.942  30.253  34.979  1.00  0.00      B    H  
ATOM    691  O   HOH B 224      21.563  33.948   2.786  1.00  0.00      B    O  
ATOM    692  H1  HOH B 224      21.481  34.969   2.930  1.00  0.00      B    H  
ATOM    693  H2  HOH B 224      21.374  33.711   1.803  1.00  0.00      B    H  
ATOM    694  O   HOH B 225      36.427  27.463  18.752  1.00  0.00      B    O  
ATOM    695  H1  HOH B 225      37.127  27.969  18.261  1.00  0.00      B    H  
ATOM    696  H2  HOH B 225      36.642  26.482  18.786  1.00  0.00      B    H  
ATOM    697  O   HOH B 226      12.395  10.179  13.913  1.00  0.00      B    O  
ATOM    698  H1  HOH B 226      12.299  11.122  14.004  1.00  0.00      B    H  
ATOM    699  H2  HOH B 226      12.956   9.752  14.678  1.00  0.00      B    H  
ATOM    700  O   HOH B 227      12.849  33.336  37.203  1.00  0.00      B    O  
ATOM    701  H1  HOH B 227      12.315  32.661  37.782  1.00  0.00      B    H  
ATOM    702  H2  HOH B 227      12.390  33.515  36.322  1.00  0.00      B    H  
ATOM    703  O   HOH B 228      28.308  29.455  14.117  1.00  0.00      B    O  
ATOM    704  H1  HOH B 228      28.976  29.821  13.464  1.00  0.00      B    H  
ATOM    705  H2  HOH B 228      27.606  28.826  13.644  1.00  0.00      B    H  
ATOM    706  O   HOH B 229      30.527  37.625  16.026  1.00  0.00      B    O  
ATOM    707  H1  HOH B 229      30.768  37.099  16.877  1.00  0.00      B    H  
ATOM    708  H2  HOH B 229      29.588  37.347  15.761  1.00  0.00      B    H  
ATOM    709  O   HOH B 230      10.620  31.047  16.005  1.00  0.00      B    O  
ATOM    710  H1  HOH B 230      11.104  30.470  16.656  1.00  0.00      B    H  
ATOM    711  H2  HOH B 230      10.649  32.049  16.271  1.00  0.00      B    H  
ATOM    712  O   HOH B 231      28.042  18.251   3.804  1.00  0.00      B    O  
ATOM    713  H1  HOH B 231      28.748  18.753   4.374  1.00  0.00      B    H  
ATOM    714  H2  HOH B 231      27.749  18.897   3.023  1.00  0.00      B    H  
ATOM    715  O   HOH B 232      33.779  24.878  27.784  1.00  0.00      B    O  
ATOM    716  H1  HOH B 232      34.726  24.921  27.476  1.00  0.00      B    H  
ATOM    717  H2  HOH B 232      33.777  25.209  28.729  1.00  0.00      B    H  
ATOM    718  O   HOH B 233      30.124  11.518   1.436  1.00  0.00      B    O  
ATOM    719  H1  HOH B 233      30.464  12.449   1.429  1.00  0.00      B    H  
ATOM    720  H2  HOH B 233      29.623  11.483   2.277  1.00  0.00      B    H  
ATOM    721  O   HOH B 234      22.823  35.014  28.634  1.00  0.00      B    O  
ATOM    722  H1  HOH B 234      23.724  34.969  28.146  1.00  0.00      B    H  
ATOM    723  H2  HOH B 234      22.315  34.422  27.974  1.00  0.00      B    H  
ATOM    724  O   HOH B 235      25.489  37.767  -0.132  1.00  0.00      B    O  
ATOM    725  H1  HOH B 235      25.690  37.910   0.853  1.00  0.00      B    H  
ATOM    726  H2  HOH B 235      25.041  36.863  -0.218  1.00  0.00      B    H  
ATOM    727  O   HOH B 236      16.617  10.577  29.126  1.00  0.00      B    O  
ATOM    728  H1  HOH B 236      17.333   9.886  29.328  1.00  0.00      B    H  
ATOM    729  H2  HOH B 236      15.805  10.338  29.604  1.00  0.00      B    H  
ATOM    730  O   HOH B 237      11.296  37.307  27.717  1.00  0.00      B    O  
ATOM    731  H1  HOH B 237      11.286  36.309  27.810  1.00  0.00      B    H  
ATOM    732  H2  HOH B 237      11.011  37.631  26.771  1.00  0.00      B    H  
ATOM    733  O   HOH B 238      12.042   0.136  25.919  1.00  0.00      B    O  
ATOM    734  H1  HOH B 238      11.088   0.201  26.372  1.00  0.00      B    H  
ATOM    735  H2  HOH B 238      12.097   0.671  25.019  1.00  0.00      B    H  
ATOM    736  O   HOH B 239       2.133  14.772  20.360  1.00  0.00      B    O  
ATOM    737  H1  HOH B 239       2.067  14.236  19.499  1.00  0.00      B    H  
ATOM    738  H2  HOH B 239       1.898  14.132  21.121  1.00  0.00      B    H  
ATOM    739  O   HOH B 240      33.779  35.559  23.212  1.00  0.00      B    O  
ATOM    740  H1  HOH B 240      34.500  36.098  23.687  1.00  0.00      B    H  
ATOM    741  H2  HOH B 240      33.873  34.589  23.456  1.00  0.00      B    H  
ATOM    742  O   HOH B 241       6.514  21.913   8.577  1.00  0.00      B    O  
ATOM    743  H1  HOH B 241       7.490  22.071   8.864  1.00  0.00      B    H  
ATOM    744  H2  HOH B 241       6.056  21.566   9.410  1.00  0.00      B    H  
ATOM    745  O   HOH B 242      20.227  34.009   8.205  1.00  0.00      B    O  
ATOM    746  H1  HOH B 242      19.252  33.873   8.513  1.00  0.00      B    H  
ATOM    747  H2  HOH B 242      20.241  34.488   7.325  1.00  0.00      B    H  
ATOM    748  O   HOH B 243      13.002   6.608   4.297  1.00  0.00      B    O  
ATOM    749  H1  HOH B 243      12.529   5.993   4.854  1.00  0.00      B    H  
ATOM    750  H2  HOH B 243      13.530   7.280   4.909  1.00  0.00      B    H  
ATOM    751  O   HOH B 244       0.670  35.220  33.531  1.00  0.00      B    O  
ATOM    752  H1  HOH B 244       0.766  34.211  33.782  1.00  0.00      B    H  
ATOM    753  H2  HOH B 244       0.792  35.671  34.436  1.00  0.00      B    H  
ATOM    754  O   HOH B 245      36.488  38.910  16.342  1.00  0.00      B    O  
ATOM    755  H1  HOH B 245      36.997  38.052  16.396  1.00  0.00      B    H  
ATOM    756  H2  HOH B 245      36.407  39.348  17.306  1.00  0.00      B    H  
ATOM    757  O   HOH B 246      11.250   3.314  16.478  1.00  0.00      B    O  
ATOM    758  H1  HOH B 246      11.281   2.421  16.953  1.00  0.00      B    H  
ATOM    759  H2  HOH B 246      10.325   3.496  16.078  1.00  0.00      B    H  
ATOM    760  O   HOH B 247       3.925  20.535  26.759  1.00  0.00      B    O  
ATOM    761  H1  HOH B 247       4.348  21.446  26.808  1.00  0.00      B    H  
ATOM    762  H2  HOH B 247       4.598  19.967  26.196  1.00  0.00      B    H  
ATOM    763  O   HOH B 248      32.815  18.070   9.558  1.00  0.00      B    O  
ATOM    764  H1  HOH B 248      33.465  18.555   8.956  1.00  0.00      B    H  
ATOM    765  H2  HOH B 248      32.085  17.604   9.054  1.00  0.00      B    H  
ATOM    766  O   HOH B 249      11.759   2.201  19.961  1.00  0.00      B    O  
ATOM    767  H1  HOH B 249      12.008   2.722  20.786  1.00  0.00      B    H  
ATOM    768  H2  HOH B 249      11.504   1.289  20.296  1.00  0.00      B    H  
ATOM    769  O   HOH B 250      14.860   5.842  19.884  1.00  0.00      B    O  
ATOM    770  H1  HOH B 250      15.594   5.120  20.119  1.00  0.00      B    H  
ATOM    771  H2  HOH B 250      14.399   5.599  19.002  1.00  0.00      B    H  
ATOM    772  O   HOH B 251      19.847  15.195   9.145  1.00  0.00      B    O  
ATOM    773  H1  HOH B 251      19.358  14.991   8.250  1.00  0.00      B    H  
ATOM    774  H2  HOH B 251      20.644  15.733   8.887  1.00  0.00      B    H  
ATOM    775  O   HOH B 252       1.363  36.644  22.963  1.00  0.00      B    O  
ATOM    776  H1  HOH B 252       1.478  35.658  23.143  1.00  0.00      B    H  
ATOM    777  H2  HOH B 252       1.573  36.924  21.994  1.00  0.00      B    H  
ATOM    778  O   HOH B 253       5.738  25.751   2.537  1.00  0.00      B    O  
ATOM    779  H1  HOH B 253       4.803  25.360   2.332  1.00  0.00      B    H  
ATOM    780  H2  HOH B 253       6.394  24.904   2.577  1.00  0.00      B    H  
ATOM    781  O   HOH B 254      12.628  13.430   3.934  1.00  0.00      B    O  
ATOM    782  H1  HOH B 254      12.141  13.352   3.082  1.00  0.00      B    H  
ATOM    783  H2  HOH B 254      12.041  13.889   4.646  1.00  0.00      B    H  
ATOM    784  O   HOH B 255       7.032  21.743   3.882  1.00  0.00      B    O  
ATOM    785  H1  HOH B 255       6.935  21.379   4.834  1.00  0.00      B    H  
ATOM    786  H2  HOH B 255       6.134  21.574   3.383  1.00  0.00      B    H  
ATOM    787  O   HOH B 256      22.108  15.628  18.751  1.00  0.00      B    O  
ATOM    788  H1  HOH B 256      22.834  16.340  18.734  1.00  0.00      B    H  
ATOM    789  H2  HOH B 256      21.246  16.132  19.021  1.00  0.00      B    H  
ATOM    790  O   HOH B 257      25.368  19.643   6.802  1.00  0.00      B    O  
ATOM    791  H1  HOH B 257      25.268  20.646   6.828  1.00  0.00      B    H  
ATOM    792  H2  HOH B 257      25.344  19.385   7.800  1.00  0.00      B    H  
ATOM    793  O   HOH B 258      26.010  11.861   8.833  1.00  0.00      B    O  
ATOM    794  H1  HOH B 258      26.857  11.590   8.414  1.00  0.00      B    H  
ATOM    795  H2  HOH B 258      25.420  12.374   8.143  1.00  0.00      B    H  
ATOM    796  O   HOH B 259      18.282  29.359  20.052  1.00  0.00      B    O  
ATOM    797  H1  HOH B 259      18.379  30.345  20.146  1.00  0.00      B    H  
ATOM    798  H2  HOH B 259      18.874  28.941  20.777  1.00  0.00      B    H  
ATOM    799  O   HOH B 260      34.107   4.062  38.700  1.00  0.00      B    O  
ATOM    800  H1  HOH B 260      34.260   3.146  38.336  1.00  0.00      B    H  
ATOM    801  H2  HOH B 260      34.858   4.596  38.289  1.00  0.00      B    H  
ATOM    802  O   HOH B 261       5.055  39.184  34.055  1.00  0.00      B    O  
ATOM    803  H1  HOH B 261       4.794  38.826  34.977  1.00  0.00      B    H  
ATOM    804  H2  HOH B 261       4.352  39.001  33.380  1.00  0.00      B    H  
ATOM    805  O   HOH B 262      38.518   9.660  30.579  1.00  0.00      B    O  
ATOM    806  H1  HOH B 262      37.966   8.886  30.901  1.00  0.00      B    H  
ATOM    807  H2  HOH B 262      39.257   9.781  31.267  1.00  0.00      B    H  
ATOM    808  O   HOH B 263      12.836  35.250   8.450  1.00  0.00      B    O  
ATOM    809  H1  HOH B 263      13.324  34.371   8.727  1.00  0.00      B    H  
ATOM    810  H2  HOH B 263      12.158  35.428   9.186  1.00  0.00      B    H  
ATOM    811  O   HOH B 264      25.704  26.510  27.853  1.00  0.00      B    O  
ATOM    812  H1  HOH B 264      26.131  26.819  28.726  1.00  0.00      B    H  
ATOM    813  H2  HOH B 264      26.355  25.786  27.444  1.00  0.00      B    H  
ATOM    814  O   HOH B 265      24.864   5.652  17.809  1.00  0.00      B    O  
ATOM    815  H1  HOH B 265      24.831   6.576  18.250  1.00  0.00      B    H  
ATOM    816  H2  HOH B 265      24.754   4.997  18.614  1.00  0.00      B    H  
ATOM    817  O   HOH B 266      20.768  35.539  35.751  1.00  0.00      B    O  
ATOM    818  H1  HOH B 266      19.853  35.330  35.427  1.00  0.00      B    H  
ATOM    819  H2  HOH B 266      21.246  34.668  36.086  1.00  0.00      B    H  
ATOM    820  O   HOH B 267      10.498   9.413  25.720  1.00  0.00      B    O  
ATOM    821  H1  HOH B 267      10.576   8.396  25.721  1.00  0.00      B    H  
ATOM    822  H2  HOH B 267       9.493   9.521  25.929  1.00  0.00      B    H  
ATOM    823  O   HOH B 268      31.978   4.691   9.959  1.00  0.00      B    O  
ATOM    824  H1  HOH B 268      31.076   4.727  10.418  1.00  0.00      B    H  
ATOM    825  H2  HOH B 268      32.216   3.766   9.640  1.00  0.00      B    H  
ATOM    826  O   HOH B 269      29.204   6.368  37.004  1.00  0.00      B    O  
ATOM    827  H1  HOH B 269      29.297   7.265  36.621  1.00  0.00      B    H  
ATOM    828  H2  HOH B 269      30.105   5.848  36.930  1.00  0.00      B    H  
ATOM    829  O   HOH B 270      12.255  11.075  34.703  1.00  0.00      B    O  
ATOM    830  H1  HOH B 270      11.230  11.359  34.782  1.00  0.00      B    H  
ATOM    831  H2  HOH B 270      12.671  11.225  35.592  1.00  0.00      B    H  
ATOM    832  O   HOH B 271      32.183   2.881   4.312  1.00  0.00      B    O  
ATOM    833  H1  HOH B 271      32.406   3.763   4.771  1.00  0.00      B    H  
ATOM    834  H2  HOH B 271      32.017   2.242   5.079  1.00  0.00      B    H  
ATOM    835  O   HOH B 272       6.138  12.610  35.597  1.00  0.00      B    O  
ATOM    836  H1  HOH B 272       5.565  13.409  35.622  1.00  0.00      B    H  
ATOM    837  H2  HOH B 272       6.712  12.646  34.771  1.00  0.00      B    H  
ATOM    838  O   HOH B 273       2.843  36.744  17.360  1.00  0.00      B    O  
ATOM    839  H1  HOH B 273       3.293  35.947  17.003  1.00  0.00      B    H  
ATOM    840  H2  HOH B 273       2.055  36.987  16.700  1.00  0.00      B    H  
ATOM    841  O   HOH B 274      36.284  28.921   4.069  1.00  0.00      B    O  
ATOM    842  H1  HOH B 274      36.342  28.312   3.300  1.00  0.00      B    H  
ATOM    843  H2  HOH B 274      35.596  29.671   3.802  1.00  0.00      B    H  
ATOM    844  O   HOH B 275      18.823  11.587   0.177  1.00  0.00      B    O  
ATOM    845  H1  HOH B 275      17.905  11.155   0.288  1.00  0.00      B    H  
ATOM    846  H2  HOH B 275      19.078  11.958   1.091  1.00  0.00      B    H  
ATOM    847  O   HOH B 276       4.793  29.809   8.070  1.00  0.00      B    O  
ATOM    848  H1  HOH B 276       5.070  30.290   8.917  1.00  0.00      B    H  
ATOM    849  H2  HOH B 276       4.696  28.781   8.229  1.00  0.00      B    H  
ATOM    850  O   HOH B 277      22.926  34.438   0.052  1.00  0.00      B    O  
ATOM    851  H1  HOH B 277      23.391  34.518  -0.817  1.00  0.00      B    H  
ATOM    852  H2  HOH B 277      23.579  34.792   0.783  1.00  0.00      B    H  
ATOM    853  O   HOH B 278      30.015  29.963   0.395  1.00  0.00      B    O  
ATOM    854  H1  HOH B 278      29.568  29.626   1.205  1.00  0.00      B    H  
ATOM    855  H2  HOH B 278      30.194  29.099  -0.122  1.00  0.00      B    H  
ATOM    856  O   HOH B 279       0.454  27.643  12.626  1.00  0.00      B    O  
ATOM    857  H1  HOH B 279       0.728  28.595  12.707  1.00  0.00      B    H  
ATOM    858  H2  HOH B 279       0.476  27.299  13.598  1.00  0.00      B    H  
ATOM    859  O   HOH B 280      36.466  17.257  29.330  1.00  0.00      B    O  
ATOM    860  H1  HOH B 280      35.925  18.082  29.439  1.00  0.00      B    H  
ATOM    861  H2  HOH B 280      35.792  16.615  28.934  1.00  0.00      B    H  
ATOM    862  O   HOH B 281      23.222  28.252  36.574  1.00  0.00      B    O  
ATOM    863  H1  HOH B 281      22.757  27.367  36.276  1.00  0.00      B    H  
ATOM    864  H2  HOH B 281      24.197  28.057  36.648  1.00  0.00      B    H  
ATOM    865  O   HOH B 282      35.331  31.314  17.918  1.00  0.00      B    O  
ATOM    866  H1  HOH B 282      36.142  31.573  18.382  1.00  0.00      B    H  
ATOM    867  H2  HOH B 282      34.916  32.128  17.388  1.00  0.00      B    H  
ATOM    868  O   HOH B 283      33.176  25.046  17.103  1.00  0.00      B    O  
ATOM    869  H1  HOH B 283      33.151  24.108  17.463  1.00  0.00      B    H  
ATOM    870  H2  HOH B 283      34.141  25.305  17.077  1.00  0.00      B    H  
ATOM    871  O   HOH B 284      14.216  13.578   0.455  1.00  0.00      B    O  
ATOM    872  H1  HOH B 284      13.971  14.513   0.902  1.00  0.00      B    H  
ATOM    873  H2  HOH B 284      13.420  13.002   0.761  1.00  0.00      B    H  
ATOM    874  O   HOH B 285      36.770   5.854   7.533  1.00  0.00      B    O  
ATOM    875  H1  HOH B 285      37.613   5.564   8.048  1.00  0.00      B    H  
ATOM    876  H2  HOH B 285      36.243   4.990   7.283  1.00  0.00      B    H  
ATOM    877  O   HOH B 286      17.724  17.697  14.350  1.00  0.00      B    O  
ATOM    878  H1  HOH B 286      17.084  17.303  13.717  1.00  0.00      B    H  
ATOM    879  H2  HOH B 286      18.427  16.957  14.536  1.00  0.00      B    H  
ATOM    880  O   HOH B 287       8.592   7.261  30.830  1.00  0.00      B    O  
ATOM    881  H1  HOH B 287       8.410   8.078  31.408  1.00  0.00      B    H  
ATOM    882  H2  HOH B 287       9.414   6.797  31.265  1.00  0.00      B    H  
ATOM    883  O   HOH B 288      38.689  32.903   2.225  1.00  0.00      B    O  
ATOM    884  H1  HOH B 288      39.712  33.055   2.223  1.00  0.00      B    H  
ATOM    885  H2  HOH B 288      38.532  32.017   2.794  1.00  0.00      B    H  
ATOM    886  O   HOH B 289       5.010  34.679  25.100  1.00  0.00      B    O  
ATOM    887  H1  HOH B 289       4.722  35.008  24.154  1.00  0.00      B    H  
ATOM    888  H2  HOH B 289       5.992  34.713  25.199  1.00  0.00      B    H  
ATOM    889  O   HOH B 290      15.067  37.401   5.448  1.00  0.00      B    O  
ATOM    890  H1  HOH B 290      14.177  37.892   5.544  1.00  0.00      B    H  
ATOM    891  H2  HOH B 290      15.135  36.860   6.271  1.00  0.00      B    H  
ATOM    892  O   HOH B 291       0.613  37.744  16.087  1.00  0.00      B    O  
ATOM    893  H1  HOH B 291       0.252  37.876  15.138  1.00  0.00      B    H  
ATOM    894  H2  HOH B 291      -0.143  37.350  16.559  1.00  0.00      B    H  
ATOM    895  O   HOH B 292      32.320  27.096  13.603  1.00  0.00      B    O  
ATOM    896  H1  HOH B 292      33.057  27.598  14.092  1.00  0.00      B    H  
ATOM    897  H2  HOH B 292      32.563  26.135  13.448  1.00  0.00      B    H  
ATOM    898  O   HOH B 293       2.207  34.505  35.774  1.00  0.00      B    O  
ATOM    899  H1  HOH B 293       3.078  35.008  35.614  1.00  0.00      B    H  
ATOM    900  H2  HOH B 293       1.797  34.896  36.640  1.00  0.00      B    H  
ATOM    901  O   HOH B 294       9.277  14.587  38.336  1.00  0.00      B    O  
ATOM    902  H1  HOH B 294       9.756  15.356  37.825  1.00  0.00      B    H  
ATOM    903  H2  HOH B 294       8.572  14.930  38.956  1.00  0.00      B    H  
ATOM    904  O   HOH B 295      19.316   2.483  16.703  1.00  0.00      B    O  
ATOM    905  H1  HOH B 295      18.655   3.013  17.195  1.00  0.00      B    H  
ATOM    906  H2  HOH B 295      19.856   1.913  17.338  1.00  0.00      B    H  
ATOM    907  O   HOH B 296      14.100   4.384  34.328  1.00  0.00      B    O  
ATOM    908  H1  HOH B 296      14.723   3.631  34.615  1.00  0.00      B    H  
ATOM    909  H2  HOH B 296      13.221   4.129  34.664  1.00  0.00      B    H  
ATOM    910  O   HOH B 297      29.544  11.300  20.944  1.00  0.00      B    O  
ATOM    911  H1  HOH B 297      29.905  10.690  20.249  1.00  0.00      B    H  
ATOM    912  H2  HOH B 297      29.815  12.221  20.680  1.00  0.00      B    H  
ATOM    913  O   HOH B 298      12.479  14.641   8.313  1.00  0.00      B    O  
ATOM    914  H1  HOH B 298      12.934  13.833   8.647  1.00  0.00      B    H  
ATOM    915  H2  HOH B 298      11.842  14.960   9.029  1.00  0.00      B    H  
ATOM    916  O   HOH B 299      29.283  34.878  18.466  1.00  0.00      B    O  
ATOM    917  H1  HOH B 299      29.657  33.936  18.333  1.00  0.00      B    H  
ATOM    918  H2  HOH B 299      28.261  34.802  18.363  1.00  0.00      B    H  
ATOM    919  O   HOH B 300      10.134   8.288  13.409  1.00  0.00      B    O  
ATOM    920  H1  HOH B 300      11.071   8.338  13.179  1.00  0.00      B    H  
ATOM    921  H2  HOH B 300       9.884   9.143  13.846  1.00  0.00      B    H  
ATOM    922  O   HOH B 301      36.829  20.335   1.982  1.00  0.00      B    O  
ATOM    923  H1  HOH B 301      37.475  20.177   1.169  1.00  0.00      B    H  
ATOM    924  H2  HOH B 301      37.341  20.497   2.774  1.00  0.00      B    H  
ATOM    925  O   HOH B 302       9.701  12.673  29.043  1.00  0.00      B    O  
ATOM    926  H1  HOH B 302       9.536  13.715  29.177  1.00  0.00      B    H  
ATOM    927  H2  HOH B 302      10.125  12.486  28.140  1.00  0.00      B    H  
ATOM    928  O   HOH B 303      25.526   9.067  30.662  1.00  0.00      B    O  
ATOM    929  H1  HOH B 303      24.789   9.751  30.529  1.00  0.00      B    H  
ATOM    930  H2  HOH B 303      25.264   8.660  31.615  1.00  0.00      B    H  
ATOM    931  O   HOH B 304       8.433  13.411  15.156  1.00  0.00      B    O  
ATOM    932  H1  HOH B 304       8.851  14.267  14.772  1.00  0.00      B    H  
ATOM    933  H2  HOH B 304       8.330  13.576  16.151  1.00  0.00      B    H  
ATOM    934  O   HOH B 305       4.552  27.276   8.693  1.00  0.00      B    O  
ATOM    935  H1  HOH B 305       4.237  26.450   8.200  1.00  0.00      B    H  
ATOM    936  H2  HOH B 305       3.873  27.502   9.412  1.00  0.00      B    H  
ATOM    937  O   HOH B 306      30.788  18.298  21.960  1.00  0.00      B    O  
ATOM    938  H1  HOH B 306      30.445  18.583  22.908  1.00  0.00      B    H  
ATOM    939  H2  HOH B 306      31.236  17.396  21.975  1.00  0.00      B    H  
ATOM    940  O   HOH B 307      38.650  24.022   1.971  1.00  0.00      B    O  
ATOM    941  H1  HOH B 307      39.203  23.707   2.737  1.00  0.00      B    H  
ATOM    942  H2  HOH B 307      39.176  23.756   1.137  1.00  0.00      B    H  
ATOM    943  O   HOH B 308       9.770  10.419  21.873  1.00  0.00      B    O  
ATOM    944  H1  HOH B 308      10.738  10.503  22.146  1.00  0.00      B    H  
ATOM    945  H2  HOH B 308       9.708   9.529  21.466  1.00  0.00      B    H  
ATOM    946  O   HOH B 309      28.061  36.223   0.998  1.00  0.00      B    O  
ATOM    947  H1  HOH B 309      27.310  35.618   0.767  1.00  0.00      B    H  
ATOM    948  H2  HOH B 309      28.829  35.688   0.713  1.00  0.00      B    H  
ATOM    949  O   HOH B 310      27.588  38.734  26.414  1.00  0.00      B    O  
ATOM    950  H1  HOH B 310      28.553  38.563  26.742  1.00  0.00      B    H  
ATOM    951  H2  HOH B 310      27.529  39.661  26.177  1.00  0.00      B    H  
ATOM    952  O   HOH B 311      25.398  38.384   2.540  1.00  0.00      B    O  
ATOM    953  H1  HOH B 311      24.541  38.927   2.207  1.00  0.00      B    H  
ATOM    954  H2  HOH B 311      25.830  38.852   3.302  1.00  0.00      B    H  
ATOM    955  O   HOH B 312       5.441   5.033   7.309  1.00  0.00      B    O  
ATOM    956  H1  HOH B 312       5.029   4.509   6.539  1.00  0.00      B    H  
ATOM    957  H2  HOH B 312       4.704   5.767   7.577  1.00  0.00      B    H  
ATOM    958  O   HOH B 313       6.915  16.639   9.773  1.00  0.00      B    O  
ATOM    959  H1  HOH B 313       7.414  15.927  10.300  1.00  0.00      B    H  
ATOM    960  H2  HOH B 313       6.896  16.364   8.816  1.00  0.00      B    H  
ATOM    961  O   HOH B 314       1.685  19.096  19.985  1.00  0.00      B    O  
ATOM    962  H1  HOH B 314       2.036  19.762  19.319  1.00  0.00      B    H  
ATOM    963  H2  HOH B 314       1.491  19.556  20.866  1.00  0.00      B    H  
ATOM    964  O   HOH B 315      18.457  14.290  17.164  1.00  0.00      B    O  
ATOM    965  H1  HOH B 315      17.811  13.950  17.838  1.00  0.00      B    H  
ATOM    966  H2  HOH B 315      18.792  13.480  16.644  1.00  0.00      B    H  
ATOM    967  O   HOH B 316      38.866  35.498  27.549  1.00  0.00      B    O  
ATOM    968  H1  HOH B 316      39.624  35.311  28.212  1.00  0.00      B    H  
ATOM    969  H2  HOH B 316      38.302  34.716  27.374  1.00  0.00      B    H  
ATOM    970  O   HOH B 317      29.009   1.049  14.462  1.00  0.00      B    O  
ATOM    971  H1  HOH B 317      28.643   0.880  15.372  1.00  0.00      B    H  
ATOM    972  H2  HOH B 317      29.803   0.387  14.285  1.00  0.00      B    H  
ATOM    973  O   HOH B 318       3.604  38.900  18.996  1.00  0.00      B    O  
ATOM    974  H1  HOH B 318       3.500  38.159  18.236  1.00  0.00      B    H  
ATOM    975  H2  HOH B 318       4.245  38.515  19.690  1.00  0.00      B    H  
ATOM    976  O   HOH B 319       1.680  28.953  17.371  1.00  0.00      B    O  
ATOM    977  H1  HOH B 319       2.045  28.073  17.014  1.00  0.00      B    H  
ATOM    978  H2  HOH B 319       2.510  29.421  17.846  1.00  0.00      B    H  
ATOM    979  O   HOH B 320       7.836   4.622   1.447  1.00  0.00      B    O  
ATOM    980  H1  HOH B 320       7.073   4.508   2.107  1.00  0.00      B    H  
ATOM    981  H2  HOH B 320       7.650   5.450   0.862  1.00  0.00      B    H  
ATOM    982  O   HOH B 321       2.746  37.731  25.202  1.00  0.00      B    O  
ATOM    983  H1  HOH B 321       2.158  37.404  24.470  1.00  0.00      B    H  
ATOM    984  H2  HOH B 321       3.040  36.977  25.823  1.00  0.00      B    H  
ATOM    985  O   HOH B 322       6.377  30.627  27.725  1.00  0.00      B    O  
ATOM    986  H1  HOH B 322       6.920  30.875  26.868  1.00  0.00      B    H  
ATOM    987  H2  HOH B 322       6.220  31.464  28.293  1.00  0.00      B    H  
ATOM    988  O   HOH B 323      17.718   7.481  10.653  1.00  0.00      B    O  
ATOM    989  H1  HOH B 323      17.335   6.608  10.403  1.00  0.00      B    H  
ATOM    990  H2  HOH B 323      17.455   7.562  11.649  1.00  0.00      B    H  
ATOM    991  O   HOH B 324      28.160  37.139   9.957  1.00  0.00      B    O  
ATOM    992  H1  HOH B 324      27.570  36.323   9.811  1.00  0.00      B    H  
ATOM    993  H2  HOH B 324      28.797  36.896  10.618  1.00  0.00      B    H  
ATOM    994  O   HOH B 325      26.860  19.804   2.011  1.00  0.00      B    O  
ATOM    995  H1  HOH B 325      26.433  20.436   2.705  1.00  0.00      B    H  
ATOM    996  H2  HOH B 325      26.286  19.875   1.195  1.00  0.00      B    H  
ATOM    997  O   HOH B 326      31.659  11.176  26.499  1.00  0.00      B    O  
ATOM    998  H1  HOH B 326      31.214  11.122  25.556  1.00  0.00      B    H  
ATOM    999  H2  HOH B 326      31.694  12.155  26.788  1.00  0.00      B    H  
ATOM   1000  O   HOH B 327       9.331  24.319  22.670  1.00  0.00      B    O  
ATOM   1001  H1  HOH B 327       8.977  23.503  22.219  1.00  0.00      B    H  
ATOM   1002  H2  HOH B 327       8.721  24.527  23.512  1.00  0.00      B    H  
ATOM   1003  O   HOH B 328      34.679  28.792  24.192  1.00  0.00      B    O  
ATOM   1004  H1  HOH B 328      34.543  28.288  23.321  1.00  0.00      B    H  
ATOM   1005  H2  HOH B 328      34.009  28.489  24.863  1.00  0.00      B    H  
ATOM   1006  O   HOH B 329      32.645   5.545   5.997  1.00  0.00      B    O  
ATOM   1007  H1  HOH B 329      33.488   4.977   6.181  1.00  0.00      B    H  
ATOM   1008  H2  HOH B 329      31.947   5.442   6.666  1.00  0.00      B    H  
ATOM   1009  O   HOH B 330      28.871  38.530   1.720  1.00  0.00      B    O  
ATOM   1010  H1  HOH B 330      29.819  38.552   2.058  1.00  0.00      B    H  
ATOM   1011  H2  HOH B 330      28.666  37.577   1.388  1.00  0.00      B    H  
ATOM   1012  O   HOH B 331       8.051  35.983  24.625  1.00  0.00      B    O  
ATOM   1013  H1  HOH B 331       8.301  36.220  25.560  1.00  0.00      B    H  
ATOM   1014  H2  HOH B 331       7.947  36.891  24.187  1.00  0.00      B    H  
ATOM   1015  O   HOH B 332      10.533  29.467  11.048  1.00  0.00      B    O  
ATOM   1016  H1  HOH B 332      10.958  28.622  11.378  1.00  0.00      B    H  
ATOM   1017  H2  HOH B 332      10.179  29.991  11.857  1.00  0.00      B    H  
ATOM   1018  O   HOH B 333      39.005   2.750   2.303  1.00  0.00      B    O  
ATOM   1019  H1  HOH B 333      39.464   1.997   1.714  1.00  0.00      B    H  
ATOM   1020  H2  HOH B 333      37.996   2.523   2.464  1.00  0.00      B    H  
ATOM   1021  O   HOH B 334       6.756  25.532  16.836  1.00  0.00      B    O  
ATOM   1022  H1  HOH B 334       6.612  25.733  15.839  1.00  0.00      B    H  
ATOM   1023  H2  HOH B 334       6.595  24.526  16.970  1.00  0.00      B    H  
ATOM   1024  O   HOH B 335      18.188  11.956   8.949  1.00  0.00      B    O  
ATOM   1025  H1  HOH B 335      17.340  12.255   8.513  1.00  0.00      B    H  
ATOM   1026  H2  HOH B 335      18.847  11.783   8.172  1.00  0.00      B    H  
ATOM   1027  O   HOH B 336       1.945   9.983  34.450  1.00  0.00      B    O  
ATOM   1028  H1  HOH B 336       2.120   9.351  33.698  1.00  0.00      B    H  
ATOM   1029  H2  HOH B 336       1.339   9.514  35.136  1.00  0.00      B    H  
ATOM   1030  O   HOH B 337       2.661  31.312   7.222  1.00  0.00      B    O  
ATOM   1031  H1  HOH B 337       3.322  30.565   7.495  1.00  0.00      B    H  
ATOM   1032  H2  HOH B 337       3.209  31.946   6.575  1.00  0.00      B    H  
ATOM   1033  O   HOH B 338      22.815  35.711   5.004  1.00  0.00      B    O  
ATOM   1034  H1  HOH B 338      22.566  36.036   4.103  1.00  0.00      B    H  
ATOM   1035  H2  HOH B 338      23.682  35.179   4.986  1.00  0.00      B    H  
ATOM   1036  O   HOH B 339      22.837  13.180   1.914  1.00  0.00      B    O  
ATOM   1037  H1  HOH B 339      23.628  13.759   1.943  1.00  0.00      B    H  
ATOM   1038  H2  HOH B 339      23.144  12.164   1.868  1.00  0.00      B    H  
ATOM   1039  O   HOH B 340      23.823  16.455   4.604  1.00  0.00      B    O  
ATOM   1040  H1  HOH B 340      24.691  16.973   4.811  1.00  0.00      B    H  
ATOM   1041  H2  HOH B 340      24.125  15.602   4.053  1.00  0.00      B    H  
ATOM   1042  O   HOH B 341       9.270  15.991  23.665  1.00  0.00      B    O  
ATOM   1043  H1  HOH B 341       9.411  15.004  23.538  1.00  0.00      B    H  
ATOM   1044  H2  HOH B 341       9.875  16.468  22.982  1.00  0.00      B    H  
ATOM   1045  O   HOH B 342      15.759   8.189   8.882  1.00  0.00      B    O  
ATOM   1046  H1  HOH B 342      16.716   8.027   9.180  1.00  0.00      B    H  
ATOM   1047  H2  HOH B 342      15.218   8.620   9.617  1.00  0.00      B    H  
ATOM   1048  O   HOH B 343      19.788  15.982  22.888  1.00  0.00      B    O  
ATOM   1049  H1  HOH B 343      19.682  15.566  23.779  1.00  0.00      B    H  
ATOM   1050  H2  HOH B 343      20.642  16.556  22.921  1.00  0.00      B    H  
ATOM   1051  O   HOH B 344      12.423   8.318  34.291  1.00  0.00      B    O  
ATOM   1052  H1  HOH B 344      12.241   9.294  34.578  1.00  0.00      B    H  
ATOM   1053  H2  HOH B 344      13.316   8.206  33.833  1.00  0.00      B    H  
ATOM   1054  O   HOH B 345      28.531  23.823   3.501  1.00  0.00      B    O  
ATOM   1055  H1  HOH B 345      27.634  24.011   3.922  1.00  0.00      B    H  
ATOM   1056  H2  HOH B 345      29.141  23.940   4.269  1.00  0.00      B    H  
ATOM   1057  O   HOH B 346      18.512  22.172  35.146  1.00  0.00      B    O  
ATOM   1058  H1  HOH B 346      18.103  21.282  35.516  1.00  0.00      B    H  
ATOM   1059  H2  HOH B 346      18.962  22.665  35.954  1.00  0.00      B    H  
ATOM   1060  O   HOH B 347       7.545  30.827  33.458  1.00  0.00      B    O  
ATOM   1061  H1  HOH B 347       7.919  30.369  34.298  1.00  0.00      B    H  
ATOM   1062  H2  HOH B 347       7.690  31.760  33.635  1.00  0.00      B    H  
ATOM   1063  O   HOH B 348      23.888  29.343  27.715  1.00  0.00      B    O  
ATOM   1064  H1  HOH B 348      23.188  28.789  27.206  1.00  0.00      B    H  
ATOM   1065  H2  HOH B 348      24.057  30.245  27.204  1.00  0.00      B    H  
ATOM   1066  O   HOH B 349       7.223  25.237  11.827  1.00  0.00      B    O  
ATOM   1067  H1  HOH B 349       7.485  26.214  11.747  1.00  0.00      B    H  
ATOM   1068  H2  HOH B 349       8.098  24.729  11.934  1.00  0.00      B    H  
ATOM   1069  O   HOH B 350      12.367  27.156  11.667  1.00  0.00      B    O  
ATOM   1070  H1  HOH B 350      12.284  26.178  11.551  1.00  0.00      B    H  
ATOM   1071  H2  HOH B 350      12.803  27.503  10.879  1.00  0.00      B    H  
ATOM   1072  O   HOH B 351       9.404   0.047  35.172  1.00  0.00      B    O  
ATOM   1073  H1  HOH B 351       9.823  -0.330  34.284  1.00  0.00      B    H  
ATOM   1074  H2  HOH B 351       8.683   0.711  34.935  1.00  0.00      B    H  
ATOM   1075  O   HOH B 352       0.116   4.414  34.053  1.00  0.00      B    O  
ATOM   1076  H1  HOH B 352      -0.141   3.562  33.534  1.00  0.00      B    H  
ATOM   1077  H2  HOH B 352       1.047   4.263  34.504  1.00  0.00      B    H  
ATOM   1078  O   HOH B 353       8.086   1.738   7.257  1.00  0.00      B    O  
ATOM   1079  H1  HOH B 353       8.732   1.367   7.986  1.00  0.00      B    H  
ATOM   1080  H2  HOH B 353       7.605   2.480   7.634  1.00  0.00      B    H  
ATOM   1081  O   HOH B 354      20.496   6.190  15.598  1.00  0.00      B    O  
ATOM   1082  H1  HOH B 354      21.057   5.523  16.101  1.00  0.00      B    H  
ATOM   1083  H2  HOH B 354      19.488   6.036  15.747  1.00  0.00      B    H  
ATOM   1084  O   HOH B 355      38.130  18.274  34.445  1.00  0.00      B    O  
ATOM   1085  H1  HOH B 355      37.453  18.784  33.991  1.00  0.00      B    H  
ATOM   1086  H2  HOH B 355      38.659  17.784  33.724  1.00  0.00      B    H  
ATOM   1087  O   HOH B 356       0.309  25.338  10.569  1.00  0.00      B    O  
ATOM   1088  H1  HOH B 356       0.593  25.636  11.486  1.00  0.00      B    H  
ATOM   1089  H2  HOH B 356       0.369  26.084   9.895  1.00  0.00      B    H  
ATOM   1090  O   HOH B 357      22.121   4.468  17.297  1.00  0.00      B    O  
ATOM   1091  H1  HOH B 357      22.887   5.148  17.467  1.00  0.00      B    H  
ATOM   1092  H2  HOH B 357      22.449   3.572  17.211  1.00  0.00      B    H  
ATOM   1093  O   HOH B 358      14.285  12.136  31.174  1.00  0.00      B    O  
ATOM   1094  H1  HOH B 358      13.968  11.973  30.178  1.00  0.00      B    H  
ATOM   1095  H2  HOH B 358      13.464  12.029  31.725  1.00  0.00      B    H  
ATOM   1096  O   HOH B 359      32.927  13.857   4.580  1.00  0.00      B    O  
ATOM   1097  H1  HOH B 359      33.098  13.508   5.511  1.00  0.00      B    H  
ATOM   1098  H2  HOH B 359      32.930  13.076   3.959  1.00  0.00      B    H  
ATOM   1099  O   HOH B 360      34.437   1.960  33.555  1.00  0.00      B    O  
ATOM   1100  H1  HOH B 360      34.643   2.883  33.921  1.00  0.00      B    H  
ATOM   1101  H2  HOH B 360      33.497   2.009  33.075  1.00  0.00      B    H  
ATOM   1102  O   HOH B 361      13.003  18.117  23.017  1.00  0.00      B    O  
ATOM   1103  H1  HOH B 361      12.757  17.135  23.177  1.00  0.00      B    H  
ATOM   1104  H2  HOH B 361      13.766  17.985  22.357  1.00  0.00      B    H  
ATOM   1105  O   HOH B 362       9.359  26.938  29.046  1.00  0.00      B    O  
ATOM   1106  H1  HOH B 362      10.069  26.571  28.402  1.00  0.00      B    H  
ATOM   1107  H2  HOH B 362       9.886  27.099  29.925  1.00  0.00      B    H  
ATOM   1108  O   HOH B 363      21.412   6.107  38.914  1.00  0.00      B    O  
ATOM   1109  H1  HOH B 363      21.318   7.150  38.922  1.00  0.00      B    H  
ATOM   1110  H2  HOH B 363      21.475   5.856  37.954  1.00  0.00      B    H  
ATOM   1111  O   HOH B 364      35.725  11.808   5.075  1.00  0.00      B    O  
ATOM   1112  H1  HOH B 364      36.605  11.990   4.639  1.00  0.00      B    H  
ATOM   1113  H2  HOH B 364      36.006  11.266   5.880  1.00  0.00      B    H  
ATOM   1114  O   HOH B 365      22.324  32.252  23.240  1.00  0.00      B    O  
ATOM   1115  H1  HOH B 365      21.808  31.945  24.052  1.00  0.00      B    H  
ATOM   1116  H2  HOH B 365      22.927  33.045  23.410  1.00  0.00      B    H  
ATOM   1117  O   HOH B 366      38.808  21.122  25.438  1.00  0.00      B    O  
ATOM   1118  H1  HOH B 366      38.521  21.847  24.809  1.00  0.00      B    H  
ATOM   1119  H2  HOH B 366      38.740  20.265  24.985  1.00  0.00      B    H  
ATOM   1120  O   HOH B 367       1.288   7.960  14.136  1.00  0.00      B    O  
ATOM   1121  H1  HOH B 367       1.230   7.159  13.536  1.00  0.00      B    H  
ATOM   1122  H2  HOH B 367       2.284   8.064  14.338  1.00  0.00      B    H  
ATOM   1123  O   HOH B 368      28.457   8.607  10.026  1.00  0.00      B    O  
ATOM   1124  H1  HOH B 368      28.406   9.426  10.652  1.00  0.00      B    H  
ATOM   1125  H2  HOH B 368      28.977   7.903  10.511  1.00  0.00      B    H  
ATOM   1126  O   HOH B 369       1.313   9.219  11.459  1.00  0.00      B    O  
ATOM   1127  H1  HOH B 369       0.513   9.785  11.332  1.00  0.00      B    H  
ATOM   1128  H2  HOH B 369       1.203   8.812  12.330  1.00  0.00      B    H  
ATOM   1129  O   HOH B 370      36.865  19.189   7.727  1.00  0.00      B    O  
ATOM   1130  H1  HOH B 370      37.101  18.710   8.587  1.00  0.00      B    H  
ATOM   1131  H2  HOH B 370      36.900  18.501   6.980  1.00  0.00      B    H  
ATOM   1132  O   HOH B 371      28.895   1.967  23.164  1.00  0.00      B    O  
ATOM   1133  H1  HOH B 371      28.480   2.310  24.054  1.00  0.00      B    H  
ATOM   1134  H2  HOH B 371      29.825   1.596  23.373  1.00  0.00      B    H  
ATOM   1135  O   HOH B 372      30.977  25.644   7.466  1.00  0.00      B    O  
ATOM   1136  H1  HOH B 372      31.804  26.164   7.350  1.00  0.00      B    H  
ATOM   1137  H2  HOH B 372      30.837  25.366   8.426  1.00  0.00      B    H  
ATOM   1138  O   HOH B 373      31.208  13.608  33.764  1.00  0.00      B    O  
ATOM   1139  H1  HOH B 373      31.830  14.399  33.630  1.00  0.00      B    H  
ATOM   1140  H2  HOH B 373      30.466  13.634  33.116  1.00  0.00      B    H  
ATOM   1141  O   HOH B 374      22.115  12.180   9.358  1.00  0.00      B    O  
ATOM   1142  H1  HOH B 374      21.623  12.546   8.530  1.00  0.00      B    H  
ATOM   1143  H2  HOH B 374      23.053  12.485   9.229  1.00  0.00      B    H  
ATOM   1144  O   HOH B 375      29.826  21.522  33.607  1.00  0.00      B    O  
ATOM   1145  H1  HOH B 375      30.656  21.201  33.116  1.00  0.00      B    H  
ATOM   1146  H2  HOH B 375      29.886  21.078  34.518  1.00  0.00      B    H  
ATOM   1147  O   HOH B 376      19.296  26.708  27.264  1.00  0.00      B    O  
ATOM   1148  H1  HOH B 376      19.541  26.444  28.241  1.00  0.00      B    H  
ATOM   1149  H2  HOH B 376      18.306  26.505  27.150  1.00  0.00      B    H  
ATOM   1150  O   HOH B 377      14.226  20.329   1.316  1.00  0.00      B    O  
ATOM   1151  H1  HOH B 377      13.302  20.670   1.529  1.00  0.00      B    H  
ATOM   1152  H2  HOH B 377      14.116  20.049   0.285  1.00  0.00      B    H  
ATOM   1153  O   HOH B 378       0.655   5.245   4.246  1.00  0.00      B    O  
ATOM   1154  H1  HOH B 378       1.603   5.372   3.937  1.00  0.00      B    H  
ATOM   1155  H2  HOH B 378       0.183   6.185   4.151  1.00  0.00      B    H  
ATOM   1156  O   HOH B 379      20.490   6.138   4.768  1.00  0.00      B    O  
ATOM   1157  H1  HOH B 379      20.723   5.445   5.481  1.00  0.00      B    H  
ATOM   1158  H2  HOH B 379      21.319   6.433   4.305  1.00  0.00      B    H  
ATOM   1159  O   HOH B 380      34.714  36.120   0.339  1.00  0.00      B    O  
ATOM   1160  H1  HOH B 380      35.646  36.546   0.276  1.00  0.00      B    H  
ATOM   1161  H2  HOH B 380      34.702  35.197  -0.054  1.00  0.00      B    H  
ATOM   1162  O   HOH B 381      30.203  19.972  35.772  1.00  0.00      B    O  
ATOM   1163  H1  HOH B 381      30.015  18.993  36.022  1.00  0.00      B    H  
ATOM   1164  H2  HOH B 381      29.666  20.668  36.350  1.00  0.00      B    H  
ATOM   1165  O   HOH B 382      19.484  30.828  38.049  1.00  0.00      B    O  
ATOM   1166  H1  HOH B 382      20.078  30.518  37.250  1.00  0.00      B    H  
ATOM   1167  H2  HOH B 382      19.913  31.627  38.446  1.00  0.00      B    H  
ATOM   1168  O   HOH B 383      15.420   9.811  13.863  1.00  0.00      B    O  
ATOM   1169  H1  HOH B 383      15.066   9.351  14.753  1.00  0.00      B    H  
ATOM   1170  H2  HOH B 383      15.435  10.803  14.036  1.00  0.00      B    H  
ATOM   1171  O   HOH B 384      12.310  19.011   8.522  1.00  0.00      B    O  
ATOM   1172  H1  HOH B 384      11.532  18.397   8.503  1.00  0.00      B    H  
ATOM   1173  H2  HOH B 384      12.138  19.611   7.694  1.00  0.00      B    H  
ATOM   1174  O   HOH B 385       7.742  33.638  15.267  1.00  0.00      B    O  
ATOM   1175  H1  HOH B 385       7.800  34.434  14.620  1.00  0.00      B    H  
ATOM   1176  H2  HOH B 385       8.680  33.371  15.593  1.00  0.00      B    H  
ATOM   1177  O   HOH B 386       6.150  23.229  28.958  1.00  0.00      B    O  
ATOM   1178  H1  HOH B 386       6.508  24.175  28.713  1.00  0.00      B    H  
ATOM   1179  H2  HOH B 386       6.587  23.097  29.934  1.00  0.00      B    H  
ATOM   1180  O   HOH B 387      32.135  32.798  29.561  1.00  0.00      B    O  
ATOM   1181  H1  HOH B 387      31.924  33.464  30.239  1.00  0.00      B    H  
ATOM   1182  H2  HOH B 387      32.176  33.276  28.675  1.00  0.00      B    H  
ATOM   1183  O   HOH B 388      27.825  26.515  38.062  1.00  0.00      B    O  
ATOM   1184  H1  HOH B 388      27.778  25.528  37.804  1.00  0.00      B    H  
ATOM   1185  H2  HOH B 388      27.804  26.570  39.052  1.00  0.00      B    H  
ATOM   1186  O   HOH B 389      35.705  22.926   0.588  1.00  0.00      B    O  
ATOM   1187  H1  HOH B 389      36.024  22.596   1.502  1.00  0.00      B    H  
ATOM   1188  H2  HOH B 389      35.255  23.839   0.794  1.00  0.00      B    H  
ATOM   1189  O   HOH B 390      31.175  17.430   2.689  1.00  0.00      B    O  
ATOM   1190  H1  HOH B 390      32.102  17.439   3.044  1.00  0.00      B    H  
ATOM   1191  H2  HOH B 390      30.610  18.152   3.144  1.00  0.00      B    H  
ATOM   1192  O   HOH B 391       6.142  15.447  13.100  1.00  0.00      B    O  
ATOM   1193  H1  HOH B 391       7.003  15.437  12.526  1.00  0.00      B    H  
ATOM   1194  H2  HOH B 391       6.423  15.449  14.083  1.00  0.00      B    H  
ATOM   1195  O   HOH B 392       6.499  12.179  17.270  1.00  0.00      B    O  
ATOM   1196  H1  HOH B 392       6.768  11.205  17.474  1.00  0.00      B    H  
ATOM   1197  H2  HOH B 392       7.245  12.736  17.740  1.00  0.00      B    H  
ATOM   1198  O   HOH B 393       7.164   1.998  35.297  1.00  0.00      B    O  
ATOM   1199  H1  HOH B 393       7.510   2.794  34.693  1.00  0.00      B    H  
ATOM   1200  H2  HOH B 393       6.179   2.027  35.376  1.00  0.00      B    H  
ATOM   1201  O   HOH B 394      37.671  29.359  28.272  1.00  0.00      B    O  
ATOM   1202  H1  HOH B 394      37.833  28.594  28.856  1.00  0.00      B    H  
ATOM   1203  H2  HOH B 394      37.526  29.027  27.377  1.00  0.00      B    H  
ATOM   1204  O   HOH B 395       7.014  30.864  15.821  1.00  0.00      B    O  
ATOM   1205  H1  HOH B 395       7.045  30.904  16.885  1.00  0.00      B    H  
ATOM   1206  H2  HOH B 395       7.264  31.784  15.481  1.00  0.00      B    H  
ATOM   1207  O   HOH B 396      28.095  36.143   6.090  1.00  0.00      B    O  
ATOM   1208  H1  HOH B 396      27.432  36.961   6.005  1.00  0.00      B    H  
ATOM   1209  H2  HOH B 396      27.645  35.298   5.824  1.00  0.00      B    H  
ATOM   1210  O   HOH B 397      30.768  16.046  31.616  1.00  0.00      B    O  
ATOM   1211  H1  HOH B 397      31.438  15.915  32.323  1.00  0.00      B    H  
ATOM   1212  H2  HOH B 397      30.825  15.256  30.996  1.00  0.00      B    H  
ATOM   1213  O   HOH B 398       9.891   0.980  17.947  1.00  0.00      B    O  
ATOM   1214  H1  HOH B 398       9.029   1.442  18.182  1.00  0.00      B    H  
ATOM   1215  H2  HOH B 398      10.321   0.814  18.823  1.00  0.00      B    H  
ATOM   1216  O   HOH B 399      11.067  14.937  19.233  1.00  0.00      B    O  
ATOM   1217  H1  HOH B 399      11.518  14.145  18.694  1.00  0.00      B    H  
ATOM   1218  H2  HOH B 399      11.290  14.678  20.179  1.00  0.00      B    H  
ATOM   1219  O   HOH B 400      18.424  34.549  34.719  1.00  0.00      B    O  
ATOM   1220  H1  HOH B 400      17.869  34.315  33.907  1.00  0.00      B    H  
ATOM   1221  H2  HOH B 400      17.788  34.359  35.503  1.00  0.00      B    H  
ATOM   1222  O   HOH B 401      23.390  18.141  18.633  1.00  0.00      B    O  
ATOM   1223  H1  HOH B 401      23.017  18.145  17.647  1.00  0.00      B    H  
ATOM   1224  H2  HOH B 401      23.279  19.066  19.023  1.00  0.00      B    H  
ATOM   1225  O   HOH B 402      13.366  25.694  31.781  1.00  0.00      B    O  
ATOM   1226  H1  HOH B 402      13.302  24.729  32.213  1.00  0.00      B    H  
ATOM   1227  H2  HOH B 402      14.313  25.980  31.637  1.00  0.00      B    H  
ATOM   1228  O   HOH B 403      16.025  10.036  26.364  1.00  0.00      B    O  
ATOM   1229  H1  HOH B 403      15.517   9.888  27.201  1.00  0.00      B    H  
ATOM   1230  H2  HOH B 403      17.030  10.059  26.532  1.00  0.00      B    H  
ATOM   1231  O   HOH B 404      11.176  35.724  22.559  1.00  0.00      B    O  
ATOM   1232  H1  HOH B 404      11.569  36.299  23.325  1.00  0.00      B    H  
ATOM   1233  H2  HOH B 404      10.272  36.261  22.347  1.00  0.00      B    H  
ATOM   1234  O   HOH B 405      23.569  11.714  24.858  1.00  0.00      B    O  
ATOM   1235  H1  HOH B 405      22.843  12.249  24.336  1.00  0.00      B    H  
ATOM   1236  H2  HOH B 405      23.076  11.155  25.543  1.00  0.00      B    H  
ATOM   1237  O   HOH B 406       0.571  29.633   7.583  1.00  0.00      B    O  
ATOM   1238  H1  HOH B 406      -0.174  30.060   7.044  1.00  0.00      B    H  
ATOM   1239  H2  HOH B 406       1.365  30.306   7.566  1.00  0.00      B    H  
ATOM   1240  O   HOH B 407      29.947  24.380  13.902  1.00  0.00      B    O  
ATOM   1241  H1  HOH B 407      29.505  24.657  13.097  1.00  0.00      B    H  
ATOM   1242  H2  HOH B 407      30.933  24.633  13.905  1.00  0.00      B    H  
ATOM   1243  O   HOH B 408      18.432   7.972  36.885  1.00  0.00      B    O  
ATOM   1244  H1  HOH B 408      18.417   8.158  35.865  1.00  0.00      B    H  
ATOM   1245  H2  HOH B 408      19.217   8.574  37.195  1.00  0.00      B    H  
ATOM   1246  O   HOH B 409      31.803  30.525  16.585  1.00  0.00      B    O  
ATOM   1247  H1  HOH B 409      31.265  29.711  16.222  1.00  0.00      B    H  
ATOM   1248  H2  HOH B 409      32.714  30.162  16.812  1.00  0.00      B    H  
ATOM   1249  O   HOH B 410      -0.098  16.694  20.646  1.00  0.00      B    O  
ATOM   1250  H1  HOH B 410       0.771  16.202  20.704  1.00  0.00      B    H  
ATOM   1251  H2  HOH B 410       0.082  17.537  20.071  1.00  0.00      B    H  
ATOM   1252  O   HOH B 411      29.374  35.286  22.841  1.00  0.00      B    O  
ATOM   1253  H1  HOH B 411      28.543  35.249  22.326  1.00  0.00      B    H  
ATOM   1254  H2  HOH B 411      29.110  35.592  23.770  1.00  0.00      B    H  
ATOM   1255  O   HOH B 412      21.512  10.124  34.221  1.00  0.00      B    O  
ATOM   1256  H1  HOH B 412      21.576  10.667  33.362  1.00  0.00      B    H  
ATOM   1257  H2  HOH B 412      21.596  10.791  34.972  1.00  0.00      B    H  
ATOM   1258  O   HOH B 413      34.729   9.389  15.307  1.00  0.00      B    O  
ATOM   1259  H1  HOH B 413      34.437   9.068  14.405  1.00  0.00      B    H  
ATOM   1260  H2  HOH B 413      35.374  10.186  15.223  1.00  0.00      B    H  
ATOM   1261  O   HOH B 414      17.769  17.306  38.885  1.00  0.00      B    O  
ATOM   1262  H1  HOH B 414      18.406  16.663  39.290  1.00  0.00      B    H  
ATOM   1263  H2  HOH B 414      17.360  16.941  38.014  1.00  0.00      B    H  
ATOM   1264  O   HOH B 415      31.070  33.039   6.416  1.00  0.00      B    O  
ATOM   1265  H1  HOH B 415      31.784  33.758   6.653  1.00  0.00      B    H  
ATOM   1266  H2  HOH B 415      31.459  32.146   6.577  1.00  0.00      B    H  
ATOM   1267  O   HOH B 416      28.281  13.443  23.450  1.00  0.00      B    O  
ATOM   1268  H1  HOH B 416      28.600  12.992  22.620  1.00  0.00      B    H  
ATOM   1269  H2  HOH B 416      27.561  12.888  23.815  1.00  0.00      B    H  
ATOM   1270  O   HOH B 417       8.847  32.795  12.136  1.00  0.00      B    O  
ATOM   1271  H1  HOH B 417       9.592  32.991  11.521  1.00  0.00      B    H  
ATOM   1272  H2  HOH B 417       9.120  31.964  12.692  1.00  0.00      B    H  
ATOM   1273  O   HOH B 418      32.809  19.937  21.537  1.00  0.00      B    O  
ATOM   1274  H1  HOH B 418      32.448  20.868  21.421  1.00  0.00      B    H  
ATOM   1275  H2  HOH B 418      31.979  19.376  21.762  1.00  0.00      B    H  
ATOM   1276  O   HOH B 419       6.326  27.444   5.075  1.00  0.00      B    O  
ATOM   1277  H1  HOH B 419       6.318  26.540   4.540  1.00  0.00      B    H  
ATOM   1278  H2  HOH B 419       5.400  27.842   4.959  1.00  0.00      B    H  
ATOM   1279  O   HOH B 420      32.859  12.516  36.856  1.00  0.00      B    O  
ATOM   1280  H1  HOH B 420      33.371  12.961  37.606  1.00  0.00      B    H  
ATOM   1281  H2  HOH B 420      32.440  11.639  37.118  1.00  0.00      B    H  
ATOM   1282  O   HOH B 421       1.133  10.011  20.691  1.00  0.00      B    O  
ATOM   1283  H1  HOH B 421       1.018  10.660  21.492  1.00  0.00      B    H  
ATOM   1284  H2  HOH B 421       1.913   9.421  20.928  1.00  0.00      B    H  
ATOM   1285  O   HOH B 422      24.792  16.697  20.807  1.00  0.00      B    O  
ATOM   1286  H1  HOH B 422      25.487  17.331  21.112  1.00  0.00      B    H  
ATOM   1287  H2  HOH B 422      24.450  17.007  19.883  1.00  0.00      B    H  
ATOM   1288  O   HOH B 423      32.450  20.784  37.963  1.00  0.00      B    O  
ATOM   1289  H1  HOH B 423      31.573  20.874  37.441  1.00  0.00      B    H  
ATOM   1290  H2  HOH B 423      32.499  19.862  38.379  1.00  0.00      B    H  
ATOM   1291  O   HOH B 424      30.676  35.134   0.836  1.00  0.00      B    O  
ATOM   1292  H1  HOH B 424      31.073  35.433   1.712  1.00  0.00      B    H  
ATOM   1293  H2  HOH B 424      30.997  35.729   0.066  1.00  0.00      B    H  
ATOM   1294  O   HOH B 425       9.905  20.812  24.919  1.00  0.00      B    O  
ATOM   1295  H1  HOH B 425       9.076  20.375  25.406  1.00  0.00      B    H  
ATOM   1296  H2  HOH B 425      10.048  21.684  25.405  1.00  0.00      B    H  
ATOM   1297  O   HOH B 426      18.160   6.525  21.994  1.00  0.00      B    O  
ATOM   1298  H1  HOH B 426      18.835   6.813  21.270  1.00  0.00      B    H  
ATOM   1299  H2  HOH B 426      18.519   6.723  22.912  1.00  0.00      B    H  
ATOM   1300  O   HOH B 427       4.427  12.052  23.269  1.00  0.00      B    O  
ATOM   1301  H1  HOH B 427       4.870  11.418  22.539  1.00  0.00      B    H  
ATOM   1302  H2  HOH B 427       5.143  12.583  23.674  1.00  0.00      B    H  
ATOM   1303  O   HOH B 428      38.477  34.632  10.757  1.00  0.00      B    O  
ATOM   1304  H1  HOH B 428      38.128  35.098  11.603  1.00  0.00      B    H  
ATOM   1305  H2  HOH B 428      38.899  33.728  11.072  1.00  0.00      B    H  
ATOM   1306  O   HOH B 429      29.980   9.070   2.016  1.00  0.00      B    O  
ATOM   1307  H1  HOH B 429      29.922  10.005   1.557  1.00  0.00      B    H  
ATOM   1308  H2  HOH B 429      29.304   8.494   1.504  1.00  0.00      B    H  
ATOM   1309  O   HOH B 430      35.196  37.400   7.980  1.00  0.00      B    O  
ATOM   1310  H1  HOH B 430      34.663  37.768   8.805  1.00  0.00      B    H  
ATOM   1311  H2  HOH B 430      36.004  36.745   8.226  1.00  0.00      B    H  
ATOM   1312  O   HOH B 431      14.788   1.373  21.291  1.00  0.00      B    O  
ATOM   1313  H1  HOH B 431      14.356   0.601  21.818  1.00  0.00      B    H  
ATOM   1314  H2  HOH B 431      15.416   0.937  20.572  1.00  0.00      B    H  
ATOM   1315  O   HOH B 432      32.829  27.109   9.020  1.00  0.00      B    O  
ATOM   1316  H1  HOH B 432      33.474  27.829   8.711  1.00  0.00      B    H  
ATOM   1317  H2  HOH B 432      33.188  26.184   8.767  1.00  0.00      B    H  
ATOM   1318  O   HOH B 433       9.901  20.752   3.604  1.00  0.00      B    O  
ATOM   1319  H1  HOH B 433       9.037  21.269   3.520  1.00  0.00      B    H  
ATOM   1320  H2  HOH B 433      10.237  20.985   4.532  1.00  0.00      B    H  
ATOM   1321  O   HOH B 434       3.125   8.776  22.039  1.00  0.00      B    O  
ATOM   1322  H1  HOH B 434       2.569   7.976  21.852  1.00  0.00      B    H  
ATOM   1323  H2  HOH B 434       3.600   8.610  22.939  1.00  0.00      B    H  
ATOM   1324  O   HOH B 435       4.530  12.670   7.184  1.00  0.00      B    O  
ATOM   1325  H1  HOH B 435       4.123  12.460   6.287  1.00  0.00      B    H  
ATOM   1326  H2  HOH B 435       5.285  12.015   7.205  1.00  0.00      B    H  
ATOM   1327  O   HOH B 436       7.935  22.152  21.598  1.00  0.00      B    O  
ATOM   1328  H1  HOH B 436       7.364  21.853  22.400  1.00  0.00      B    H  
ATOM   1329  H2  HOH B 436       8.784  21.585  21.661  1.00  0.00      B    H  
ATOM   1330  O   HOH B 437      30.911  28.048  31.681  1.00  0.00      B    O  
ATOM   1331  H1  HOH B 437      31.556  28.629  32.189  1.00  0.00      B    H  
ATOM   1332  H2  HOH B 437      31.328  27.739  30.797  1.00  0.00      B    H  
ATOM   1333  O   HOH B 438       3.555  17.408  29.629  1.00  0.00      B    O  
ATOM   1334  H1  HOH B 438       4.115  16.797  30.254  1.00  0.00      B    H  
ATOM   1335  H2  HOH B 438       4.214  18.192  29.309  1.00  0.00      B    H  
ATOM   1336  O   HOH B 439      35.966  20.093  33.961  1.00  0.00      B    O  
ATOM   1337  H1  HOH B 439      35.469  19.435  33.302  1.00  0.00      B    H  
ATOM   1338  H2  HOH B 439      35.980  21.023  33.492  1.00  0.00      B    H  
ATOM   1339  O   HOH B 440      28.723   2.576  20.665  1.00  0.00      B    O  
ATOM   1340  H1  HOH B 440      28.564   2.306  21.629  1.00  0.00      B    H  
ATOM   1341  H2  HOH B 440      29.368   1.899  20.300  1.00  0.00      B    H  
ATOM   1342  O   HOH B 441      19.882  18.275  11.906  1.00  0.00      B    O  
ATOM   1343  H1  HOH B 441      19.319  17.516  11.526  1.00  0.00      B    H  
ATOM   1344  H2  HOH B 441      19.266  19.061  11.940  1.00  0.00      B    H  
ATOM   1345  O   HOH B 442      36.402  10.306   7.204  1.00  0.00      B    O  
ATOM   1346  H1  HOH B 442      35.925   9.407   7.105  1.00  0.00      B    H  
ATOM   1347  H2  HOH B 442      37.350  10.103   7.536  1.00  0.00      B    H  
ATOM   1348  O   HOH B 443      20.020   4.213   1.092  1.00  0.00      B    O  
ATOM   1349  H1  HOH B 443      20.666   3.956   1.841  1.00  0.00      B    H  
ATOM   1350  H2  HOH B 443      20.517   4.984   0.697  1.00  0.00      B    H  
ATOM   1351  O   HOH B 444      22.622  32.029   7.247  1.00  0.00      B    O  
ATOM   1352  H1  HOH B 444      22.174  32.528   6.492  1.00  0.00      B    H  
ATOM   1353  H2  HOH B 444      21.952  31.337   7.558  1.00  0.00      B    H  
ATOM   1354  O   HOH B 445       0.366  23.608  29.618  1.00  0.00      B    O  
ATOM   1355  H1  HOH B 445       0.019  24.527  29.361  1.00  0.00      B    H  
ATOM   1356  H2  HOH B 445      -0.093  22.988  28.979  1.00  0.00      B    H  
ATOM   1357  O   HOH B 446      21.693  36.433  17.275  1.00  0.00      B    O  
ATOM   1358  H1  HOH B 446      21.117  35.635  17.036  1.00  0.00      B    H  
ATOM   1359  H2  HOH B 446      21.186  37.271  17.009  1.00  0.00      B    H  
ATOM   1360  O   HOH B 447      36.741  27.080   1.827  1.00  0.00      B    O  
ATOM   1361  H1  HOH B 447      37.660  27.226   1.457  1.00  0.00      B    H  
ATOM   1362  H2  HOH B 447      36.633  26.186   2.291  1.00  0.00      B    H  
ATOM   1363  O   HOH B 448      28.783  12.215   3.760  1.00  0.00      B    O  
ATOM   1364  H1  HOH B 448      28.987  12.086   4.750  1.00  0.00      B    H  
ATOM   1365  H2  HOH B 448      29.110  13.162   3.448  1.00  0.00      B    H  
ATOM   1366  O   HOH B 449      14.502  20.089  14.751  1.00  0.00      B    O  
ATOM   1367  H1  HOH B 449      13.680  20.644  15.080  1.00  0.00      B    H  
ATOM   1368  H2  HOH B 449      14.195  19.083  14.679  1.00  0.00      B    H  
ATOM   1369  O   HOH B 450      14.036  32.525   9.409  1.00  0.00      B    O  
ATOM   1370  H1  HOH B 450      14.438  32.390  10.302  1.00  0.00      B    H  
ATOM   1371  H2  HOH B 450      13.521  31.638   9.171  1.00  0.00      B    H  
ATOM   1372  O   HOH B 451       8.384  28.990  35.296  1.00  0.00      B    O  
ATOM   1373  H1  HOH B 451       9.238  29.378  34.930  1.00  0.00      B    H  
ATOM   1374  H2  HOH B 451       7.832  29.704  35.728  1.00  0.00      B    H  
ATOM   1375  O   HOH B 452      11.964  28.412  27.236  1.00  0.00      B    O  
ATOM   1376  H1  HOH B 452      12.582  28.878  26.620  1.00  0.00      B    H  
ATOM   1377  H2  HOH B 452      11.219  29.011  27.543  1.00  0.00      B    H  
ATOM   1378  O   HOH B 453      24.458  33.812   8.218  1.00  0.00      B    O  
ATOM   1379  H1  HOH B 453      23.841  33.296   7.541  1.00  0.00      B    H  
ATOM   1380  H2  HOH B 453      23.865  34.495   8.614  1.00  0.00      B    H  
ATOM   1381  O   HOH B 454      31.264   5.967  27.496  1.00  0.00      B    O  
ATOM   1382  H1  HOH B 454      31.026   6.522  28.323  1.00  0.00      B    H  
ATOM   1383  H2  HOH B 454      31.914   5.264  27.817  1.00  0.00      B    H  
ATOM   1384  O   HOH B 455      11.371  12.776  14.389  1.00  0.00      B    O  
ATOM   1385  H1  HOH B 455      12.168  13.418  14.407  1.00  0.00      B    H  
ATOM   1386  H2  HOH B 455      10.943  12.900  15.218  1.00  0.00      B    H  
ATOM   1387  O   HOH B 456      35.831   2.092  20.655  1.00  0.00      B    O  
ATOM   1388  H1  HOH B 456      36.675   2.094  20.127  1.00  0.00      B    H  
ATOM   1389  H2  HOH B 456      35.278   2.839  20.303  1.00  0.00      B    H  
ATOM   1390  O   HOH B 457       6.957  26.561   9.326  1.00  0.00      B    O  
ATOM   1391  H1  HOH B 457       6.855  25.725   9.858  1.00  0.00      B    H  
ATOM   1392  H2  HOH B 457       6.012  26.983   9.204  1.00  0.00      B    H  
ATOM   1393  O   HOH B 458       4.738  18.362   2.693  1.00  0.00      B    O  
ATOM   1394  H1  HOH B 458       3.913  18.503   2.059  1.00  0.00      B    H  
ATOM   1395  H2  HOH B 458       4.802  19.168   3.284  1.00  0.00      B    H  
ATOM   1396  O   HOH B 459      38.483   6.792  15.803  1.00  0.00      B    O  
ATOM   1397  H1  HOH B 459      38.847   7.268  15.006  1.00  0.00      B    H  
ATOM   1398  H2  HOH B 459      38.661   7.368  16.617  1.00  0.00      B    H  
ATOM   1399  O   HOH B 460      26.607  22.279  10.805  1.00  0.00      B    O  
ATOM   1400  H1  HOH B 460      27.271  22.236  10.014  1.00  0.00      B    H  
ATOM   1401  H2  HOH B 460      26.925  21.627  11.511  1.00  0.00      B    H  
ATOM   1402  O   HOH B 461      13.827  14.282  28.465  1.00  0.00      B    O  
ATOM   1403  H1  HOH B 461      13.574  13.297  28.616  1.00  0.00      B    H  
ATOM   1404  H2  HOH B 461      14.667  14.420  29.024  1.00  0.00      B    H  
ATOM   1405  O   HOH B 462      24.408  25.710  31.100  1.00  0.00      B    O  
ATOM   1406  H1  HOH B 462      24.482  26.099  32.058  1.00  0.00      B    H  
ATOM   1407  H2  HOH B 462      23.708  26.177  30.585  1.00  0.00      B    H  
ATOM   1408  O   HOH B 463       0.841  17.082   1.263  1.00  0.00      B    O  
ATOM   1409  H1  HOH B 463       1.532  17.815   1.222  1.00  0.00      B    H  
ATOM   1410  H2  HOH B 463       0.412  16.921   0.302  1.00  0.00      B    H  
ATOM   1411  O   HOH B 464      22.752   4.217  28.581  1.00  0.00      B    O  
ATOM   1412  H1  HOH B 464      23.132   4.899  29.205  1.00  0.00      B    H  
ATOM   1413  H2  HOH B 464      22.509   3.429  29.168  1.00  0.00      B    H  
ATOM   1414  O   HOH B 465      37.937  23.491  35.316  1.00  0.00      B    O  
ATOM   1415  H1  HOH B 465      38.905  23.228  35.045  1.00  0.00      B    H  
ATOM   1416  H2  HOH B 465      37.268  23.207  34.594  1.00  0.00      B    H  
ATOM   1417  O   HOH B 466      24.921   8.161  18.733  1.00  0.00      B    O  
ATOM   1418  H1  HOH B 466      25.307   8.664  17.945  1.00  0.00      B    H  
ATOM   1419  H2  HOH B 466      23.974   8.434  18.930  1.00  0.00      B    H  
ATOM   1420  O   HOH B 467       5.045  24.161  23.095  1.00  0.00      B    O  
ATOM   1421  H1  HOH B 467       5.570  23.378  23.470  1.00  0.00      B    H  
ATOM   1422  H2  HOH B 467       5.333  24.970  23.587  1.00  0.00      B    H  
ATOM   1423  O   HOH B 468      38.078  38.004  21.636  1.00  0.00      B    O  
ATOM   1424  H1  HOH B 468      38.068  38.575  22.461  1.00  0.00      B    H  
ATOM   1425  H2  HOH B 468      39.002  37.976  21.187  1.00  0.00      B    H  
ATOM   1426  O   HOH B 469      26.507  24.447   7.335  1.00  0.00      B    O  
ATOM   1427  H1  HOH B 469      27.439  24.432   7.770  1.00  0.00      B    H  
ATOM   1428  H2  HOH B 469      26.672  24.638   6.396  1.00  0.00      B    H  
ATOM   1429  O   HOH B 470      27.907  24.760  23.518  1.00  0.00      B    O  
ATOM   1430  H1  HOH B 470      28.072  25.678  23.983  1.00  0.00      B    H  
ATOM   1431  H2  HOH B 470      28.055  24.905  22.528  1.00  0.00      B    H  
ATOM   1432  O   HOH B 471      26.780  36.821  35.983  1.00  0.00      B    O  
ATOM   1433  H1  HOH B 471      25.954  37.169  36.441  1.00  0.00      B    H  
ATOM   1434  H2  HOH B 471      27.072  36.006  36.517  1.00  0.00      B    H  
ATOM   1435  O   HOH B 472      10.130  31.879   7.130  1.00  0.00      B    O  
ATOM   1436  H1  HOH B 472       9.640  32.390   7.933  1.00  0.00      B    H  
ATOM   1437  H2  HOH B 472       9.489  31.262   6.663  1.00  0.00      B    H  
ATOM   1438  O   HOH B 473      12.515   5.342  26.239  1.00  0.00      B    O  
ATOM   1439  H1  HOH B 473      12.852   4.651  26.950  1.00  0.00      B    H  
ATOM   1440  H2  HOH B 473      11.628   4.967  25.861  1.00  0.00      B    H  
ATOM   1441  O   HOH B 474      31.781  27.656  23.663  1.00  0.00      B    O  
ATOM   1442  H1  HOH B 474      32.319  27.566  24.564  1.00  0.00      B    H  
ATOM   1443  H2  HOH B 474      30.820  27.909  23.932  1.00  0.00      B    H  
ATOM   1444  O   HOH B 475       9.034  34.570   0.247  1.00  0.00      B    O  
ATOM   1445  H1  HOH B 475       9.115  34.757   1.230  1.00  0.00      B    H  
ATOM   1446  H2  HOH B 475       9.410  35.378  -0.199  1.00  0.00      B    H  
ATOM   1447  O   HOH B 476       4.630  30.705  13.550  1.00  0.00      B    O  
ATOM   1448  H1  HOH B 476       4.549  29.776  13.961  1.00  0.00      B    H  
ATOM   1449  H2  HOH B 476       5.628  30.906  13.550  1.00  0.00      B    H  
ATOM   1450  O   HOH B 477      14.915  25.337   1.483  1.00  0.00      B    O  
ATOM   1451  H1  HOH B 477      15.837  24.952   1.472  1.00  0.00      B    H  
ATOM   1452  H2  HOH B 477      14.815  25.965   0.767  1.00  0.00      B    H  
ATOM   1453  O   HOH B 478      16.020  11.337   1.015  1.00  0.00      B    O  
ATOM   1454  H1  HOH B 478      15.592  12.225   0.745  1.00  0.00      B    H  
ATOM   1455  H2  HOH B 478      16.414  11.450   1.964  1.00  0.00      B    H  
ATOM   1456  O   HOH B 479      20.653  10.196  23.015  1.00  0.00      B    O  
ATOM   1457  H1  HOH B 479      20.647  11.202  23.291  1.00  0.00      B    H  
ATOM   1458  H2  HOH B 479      19.657   9.924  22.782  1.00  0.00      B    H  
ATOM   1459  O   HOH B 480      13.397   4.577  30.804  1.00  0.00      B    O  
ATOM   1460  H1  HOH B 480      13.454   5.597  30.695  1.00  0.00      B    H  
ATOM   1461  H2  HOH B 480      13.286   4.428  31.781  1.00  0.00      B    H  
ATOM   1462  O   HOH B 481       8.355  13.658  18.247  1.00  0.00      B    O  
ATOM   1463  H1  HOH B 481       7.651  14.197  18.772  1.00  0.00      B    H  
ATOM   1464  H2  HOH B 481       9.260  14.159  18.296  1.00  0.00      B    H  
ATOM   1465  O   HOH B 482       2.096  25.761  38.802  1.00  0.00      B    O  
ATOM   1466  H1  HOH B 482       1.704  26.606  39.227  1.00  0.00      B    H  
ATOM   1467  H2  HOH B 482       1.475  25.032  38.874  1.00  0.00      B    H  
ATOM   1468  O   HOH B 483      17.883  26.571  14.346  1.00  0.00      B    O  
ATOM   1469  H1  HOH B 483      18.621  25.870  14.461  1.00  0.00      B    H  
ATOM   1470  H2  HOH B 483      17.286  26.312  13.540  1.00  0.00      B    H  
ATOM   1471  O   HOH B 484      15.490   3.036  12.447  1.00  0.00      B    O  
ATOM   1472  H1  HOH B 484      14.875   3.845  12.524  1.00  0.00      B    H  
ATOM   1473  H2  HOH B 484      16.272   3.115  13.069  1.00  0.00      B    H  
ATOM   1474  O   HOH B 485      11.918  21.216  14.991  1.00  0.00      B    O  
ATOM   1475  H1  HOH B 485      11.874  22.253  15.092  1.00  0.00      B    H  
ATOM   1476  H2  HOH B 485      11.337  21.050  14.186  1.00  0.00      B    H  
ATOM   1477  O   HOH B 486      35.610  19.382  36.667  1.00  0.00      B    O  
ATOM   1478  H1  HOH B 486      36.004  19.634  35.764  1.00  0.00      B    H  
ATOM   1479  H2  HOH B 486      35.347  20.328  37.027  1.00  0.00      B    H  
ATOM   1480  O   HOH B 487      18.416  32.117  28.880  1.00  0.00      B    O  
ATOM   1481  H1  HOH B 487      18.418  32.892  28.175  1.00  0.00      B    H  
ATOM   1482  H2  HOH B 487      17.497  31.714  28.815  1.00  0.00      B    H  
ATOM   1483  O   HOH B 488      27.268  10.058  28.735  1.00  0.00      B    O  
ATOM   1484  H1  HOH B 488      26.641  10.876  28.775  1.00  0.00      B    H  
ATOM   1485  H2  HOH B 488      26.730   9.351  29.196  1.00  0.00      B    H  
ATOM   1486  O   HOH B 489       1.220  13.473   9.476  1.00  0.00      B    O  
ATOM   1487  H1  HOH B 489       0.568  12.750   9.689  1.00  0.00      B    H  
ATOM   1488  H2  HOH B 489       0.910  14.325   9.998  1.00  0.00      B    H  
ATOM   1489  O   HOH B 490      17.394  34.746   7.714  1.00  0.00      B    O  
ATOM   1490  H1  HOH B 490      16.843  33.866   7.541  1.00  0.00      B    H  
ATOM   1491  H2  HOH B 490      17.091  35.347   6.961  1.00  0.00      B    H  
ATOM   1492  O   HOH B 491      31.127  13.293  19.196  1.00  0.00      B    O  
ATOM   1493  H1  HOH B 491      30.714  13.596  18.319  1.00  0.00      B    H  
ATOM   1494  H2  HOH B 491      31.818  12.614  19.000  1.00  0.00      B    H  
ATOM   1495  O   HOH B 492       6.429  21.890  19.686  1.00  0.00      B    O  
ATOM   1496  H1  HOH B 492       7.173  21.971  20.421  1.00  0.00      B    H  
ATOM   1497  H2  HOH B 492       6.244  20.927  19.559  1.00  0.00      B    H  
ATOM   1498  O   HOH B 493      11.282   2.069  23.909  1.00  0.00      B    O  
ATOM   1499  H1  HOH B 493      11.267   3.073  24.188  1.00  0.00      B    H  
ATOM   1500  H2  HOH B 493      12.048   1.932  23.232  1.00  0.00      B    H  
ATOM   1501  O   HOH B 494      30.736  16.561  19.531  1.00  0.00      B    O  
ATOM   1502  H1  HOH B 494      31.631  16.125  19.617  1.00  0.00      B    H  
ATOM   1503  H2  HOH B 494      30.046  15.950  19.968  1.00  0.00      B    H  
ATOM   1504  O   HOH B 495      21.198  36.522   2.720  1.00  0.00      B    O  
ATOM   1505  H1  HOH B 495      20.501  37.035   3.154  1.00  0.00      B    H  
ATOM   1506  H2  HOH B 495      21.514  37.092   1.901  1.00  0.00      B    H  
ATOM   1507  O   HOH B 496      13.183  38.958  16.624  1.00  0.00      B    O  
ATOM   1508  H1  HOH B 496      12.220  38.828  16.319  1.00  0.00      B    H  
ATOM   1509  H2  HOH B 496      13.760  38.358  16.036  1.00  0.00      B    H  
ATOM   1510  O   HOH B 497      10.067  20.852  31.238  1.00  0.00      B    O  
ATOM   1511  H1  HOH B 497       9.485  20.033  31.357  1.00  0.00      B    H  
ATOM   1512  H2  HOH B 497      10.978  20.671  31.609  1.00  0.00      B    H  
ATOM   1513  O   HOH B 498      32.183  -0.136  11.514  1.00  0.00      B    O  
ATOM   1514  H1  HOH B 498      32.203   0.157  12.510  1.00  0.00      B    H  
ATOM   1515  H2  HOH B 498      31.251  -0.010  11.204  1.00  0.00      B    H  
ATOM   1516  O   HOH B 499       1.501   4.553  27.275  1.00  0.00      B    O  
ATOM   1517  H1  HOH B 499       0.509   4.650  27.497  1.00  0.00      B    H  
ATOM   1518  H2  HOH B 499       1.818   3.749  27.790  1.00  0.00      B    H  
ATOM   1519  O   HOH B 500      26.503   0.343  13.444  1.00  0.00      B    O  
ATOM   1520  H1  HOH B 500      27.382   0.558  13.918  1.00  0.00      B    H  
ATOM   1521  H2  HOH B 500      26.666   0.390  12.434  1.00  0.00      B    H  
ATOM   1522  O   HOH B 501      17.481  19.852  36.102  1.00  0.00      B    O  
ATOM   1523  H1  HOH B 501      17.603  19.159  36.818  1.00  0.00      B    H  
ATOM   1524  H2  HOH B 501      17.699  19.408  35.208  1.00  0.00      B    H  
ATOM   1525  O   HOH B 502      38.540  21.341  10.918  1.00  0.00      B    O  
ATOM   1526  H1  HOH B 502      39.490  21.295  10.672  1.00  0.00      B    H  
ATOM   1527  H2  HOH B 502      38.357  20.693  11.645  1.00  0.00      B    H  
ATOM   1528  O   HOH B 503       2.385  13.335  18.086  1.00  0.00      B    O  
ATOM   1529  H1  HOH B 503       1.940  13.970  17.444  1.00  0.00      B    H  
ATOM   1530  H2  HOH B 503       2.391  12.423  17.710  1.00  0.00      B    H  
ATOM   1531  O   HOH B 504      38.598  20.828   4.408  1.00  0.00      B    O  
ATOM   1532  H1  HOH B 504      38.006  21.321   5.066  1.00  0.00      B    H  
ATOM   1533  H2  HOH B 504      38.850  19.898   4.780  1.00  0.00      B    H  
ATOM   1534  O   HOH B 505      26.468  13.477  29.994  1.00  0.00      B    O  
ATOM   1535  H1  HOH B 505      26.034  12.863  29.327  1.00  0.00      B    H  
ATOM   1536  H2  HOH B 505      26.633  12.979  30.913  1.00  0.00      B    H  
ATOM   1537  O   HOH B 506      32.904  21.719  25.742  1.00  0.00      B    O  
ATOM   1538  H1  HOH B 506      32.131  21.938  26.368  1.00  0.00      B    H  
ATOM   1539  H2  HOH B 506      32.670  22.163  24.847  1.00  0.00      B    H  
ATOM   1540  O   HOH B 507      15.217   7.532  36.270  1.00  0.00      B    O  
ATOM   1541  H1  HOH B 507      15.199   6.550  36.634  1.00  0.00      B    H  
ATOM   1542  H2  HOH B 507      14.350   7.941  36.464  1.00  0.00      B    H  
ATOM   1543  O   HOH B 508      23.091  21.406  36.835  1.00  0.00      B    O  
ATOM   1544  H1  HOH B 508      23.220  22.419  36.780  1.00  0.00      B    H  
ATOM   1545  H2  HOH B 508      23.427  21.113  35.943  1.00  0.00      B    H  
ATOM   1546  O   HOH B 509      16.210  28.841  29.986  1.00  0.00      B    O  
ATOM   1547  H1  HOH B 509      17.205  28.739  30.299  1.00  0.00      B    H  
ATOM   1548  H2  HOH B 509      16.231  28.580  28.984  1.00  0.00      B    H  
ATOM   1549  O   HOH B 510      22.353  24.709  28.517  1.00  0.00      B    O  
ATOM   1550  H1  HOH B 510      22.045  25.544  29.050  1.00  0.00      B    H  
ATOM   1551  H2  HOH B 510      22.990  25.105  27.832  1.00  0.00      B    H  
ATOM   1552  O   HOH B 511      21.376  26.643   0.249  1.00  0.00      B    O  
ATOM   1553  H1  HOH B 511      21.807  25.815  -0.201  1.00  0.00      B    H  
ATOM   1554  H2  HOH B 511      21.972  27.463   0.182  1.00  0.00      B    H  
ATOM   1555  O   HOH B 512      37.825  21.857  18.834  1.00  0.00      B    O  
ATOM   1556  H1  HOH B 512      38.488  22.344  19.374  1.00  0.00      B    H  
ATOM   1557  H2  HOH B 512      38.116  21.966  17.902  1.00  0.00      B    H  
ATOM   1558  O   HOH B 513      19.628  38.508  17.523  1.00  0.00      B    O  
ATOM   1559  H1  HOH B 513      19.600  38.998  16.608  1.00  0.00      B    H  
ATOM   1560  H2  HOH B 513      20.074  39.177  18.123  1.00  0.00      B    H  
ATOM   1561  O   HOH B 514       1.625  10.956  37.729  1.00  0.00      B    O  
ATOM   1562  H1  HOH B 514       1.439   9.968  37.887  1.00  0.00      B    H  
ATOM   1563  H2  HOH B 514       0.770  11.295  37.299  1.00  0.00      B    H  
ATOM   1564  O   HOH B 515       4.640  27.918   1.355  1.00  0.00      B    O  
ATOM   1565  H1  HOH B 515       5.247  27.063   1.421  1.00  0.00      B    H  
ATOM   1566  H2  HOH B 515       4.671  28.324   2.289  1.00  0.00      B    H  
ATOM   1567  O   HOH B 516      16.900   7.094  38.946  1.00  0.00      B    O  
ATOM   1568  H1  HOH B 516      17.507   7.240  38.105  1.00  0.00      B    H  
ATOM   1569  H2  HOH B 516      17.005   6.110  39.164  1.00  0.00      B    H  
ATOM   1570  O   HOH B 517       4.424   8.320   5.183  1.00  0.00      B    O  
ATOM   1571  H1  HOH B 517       4.405   9.302   5.072  1.00  0.00      B    H  
ATOM   1572  H2  HOH B 517       3.457   8.036   5.488  1.00  0.00      B    H  
ATOM   1573  O   HOH B 518      31.679  26.342  26.851  1.00  0.00      B    O  
ATOM   1574  H1  HOH B 518      32.229  25.564  27.091  1.00  0.00      B    H  
ATOM   1575  H2  HOH B 518      30.749  26.044  26.505  1.00  0.00      B    H  
ATOM   1576  O   HOH B 519       3.304  25.127   7.470  1.00  0.00      B    O  
ATOM   1577  H1  HOH B 519       3.729  24.471   6.903  1.00  0.00      B    H  
ATOM   1578  H2  HOH B 519       2.345  24.873   7.544  1.00  0.00      B    H  
ATOM   1579  O   HOH B 520       8.097  30.407   5.400  1.00  0.00      B    O  
ATOM   1580  H1  HOH B 520       7.151  30.529   4.969  1.00  0.00      B    H  
ATOM   1581  H2  HOH B 520       8.200  29.562   5.914  1.00  0.00      B    H  
ATOM   1582  O   HOH B 521       7.208   1.717  16.303  1.00  0.00      B    O  
ATOM   1583  H1  HOH B 521       6.924   1.256  17.164  1.00  0.00      B    H  
ATOM   1584  H2  HOH B 521       7.058   1.082  15.516  1.00  0.00      B    H  
ATOM   1585  O   HOH B 522      10.822  20.290  12.754  1.00  0.00      B    O  
ATOM   1586  H1  HOH B 522      11.345  20.447  11.940  1.00  0.00      B    H  
ATOM   1587  H2  HOH B 522       9.820  20.132  12.483  1.00  0.00      B    H  
ATOM   1588  O   HOH B 523      15.647  32.887  20.525  1.00  0.00      B    O  
ATOM   1589  H1  HOH B 523      15.055  33.335  21.268  1.00  0.00      B    H  
ATOM   1590  H2  HOH B 523      15.708  33.470  19.777  1.00  0.00      B    H  
ATOM   1591  O   HOH B 524      34.778  31.043  29.256  1.00  0.00      B    O  
ATOM   1592  H1  HOH B 524      33.838  31.499  29.343  1.00  0.00      B    H  
ATOM   1593  H2  HOH B 524      35.109  31.010  30.236  1.00  0.00      B    H  
ATOM   1594  O   HOH B 525      13.384   1.092  11.187  1.00  0.00      B    O  
ATOM   1595  H1  HOH B 525      12.723   1.752  10.729  1.00  0.00      B    H  
ATOM   1596  H2  HOH B 525      14.200   1.655  11.308  1.00  0.00      B    H  
ATOM   1597  O   HOH B 526      26.996  18.145  14.252  1.00  0.00      B    O  
ATOM   1598  H1  HOH B 526      27.734  18.296  14.914  1.00  0.00      B    H  
ATOM   1599  H2  HOH B 526      26.176  18.204  14.838  1.00  0.00      B    H  
ATOM   1600  O   HOH B 527      12.249  23.890  38.428  1.00  0.00      B    O  
ATOM   1601  H1  HOH B 527      12.170  22.939  38.086  1.00  0.00      B    H  
ATOM   1602  H2  HOH B 527      12.033  23.897  39.441  1.00  0.00      B    H  
ATOM   1603  O   HOH B 528      10.349  12.151  38.157  1.00  0.00      B    O  
ATOM   1604  H1  HOH B 528       9.880  13.066  38.228  1.00  0.00      B    H  
ATOM   1605  H2  HOH B 528       9.776  11.498  38.668  1.00  0.00      B    H  
ATOM   1606  O   HOH B 529      12.429  24.538   7.750  1.00  0.00      B    O  
ATOM   1607  H1  HOH B 529      12.729  25.456   7.387  1.00  0.00      B    H  
ATOM   1608  H2  HOH B 529      13.259  24.003   7.780  1.00  0.00      B    H  
ATOM   1609  O   HOH B 530      16.811  21.824   4.932  1.00  0.00      B    O  
ATOM   1610  H1  HOH B 530      17.104  20.917   4.540  1.00  0.00      B    H  
ATOM   1611  H2  HOH B 530      16.160  22.270   4.254  1.00  0.00      B    H  
ATOM   1612  O   HOH B 531      32.016  36.256  30.923  1.00  0.00      B    O  
ATOM   1613  H1  HOH B 531      32.906  35.797  31.168  1.00  0.00      B    H  
ATOM   1614  H2  HOH B 531      31.328  35.989  31.598  1.00  0.00      B    H  
ATOM   1615  O   HOH B 532      19.995   4.358  25.096  1.00  0.00      B    O  
ATOM   1616  H1  HOH B 532      19.735   3.357  24.991  1.00  0.00      B    H  
ATOM   1617  H2  HOH B 532      19.888   4.684  26.044  1.00  0.00      B    H  
ATOM   1618  O   HOH B 533      26.518  37.182  28.399  1.00  0.00      B    O  
ATOM   1619  H1  HOH B 533      27.197  36.531  28.800  1.00  0.00      B    H  
ATOM   1620  H2  HOH B 533      26.819  37.554  27.518  1.00  0.00      B    H  
ATOM   1621  O   HOH B 534      30.614  33.127  33.286  1.00  0.00      B    O  
ATOM   1622  H1  HOH B 534      31.582  32.827  33.291  1.00  0.00      B    H  
ATOM   1623  H2  HOH B 534      30.214  32.983  34.225  1.00  0.00      B    H  
ATOM   1624  O   HOH B 535      12.447   2.511   4.067  1.00  0.00      B    O  
ATOM   1625  H1  HOH B 535      12.448   1.590   3.611  1.00  0.00      B    H  
ATOM   1626  H2  HOH B 535      13.365   2.906   3.950  1.00  0.00      B    H  
ATOM   1627  O   HOH B 536       9.403  13.276  23.520  1.00  0.00      B    O  
ATOM   1628  H1  HOH B 536       8.663  12.610  23.261  1.00  0.00      B    H  
ATOM   1629  H2  HOH B 536      10.300  12.850  23.384  1.00  0.00      B    H  
ATOM   1630  O   HOH B 537      25.256  19.875  38.899  1.00  0.00      B    O  
ATOM   1631  H1  HOH B 537      24.284  19.787  39.215  1.00  0.00      B    H  
ATOM   1632  H2  HOH B 537      25.529  19.018  38.471  1.00  0.00      B    H  
ATOM   1633  O   HOH B 538      36.948   8.153  24.352  1.00  0.00      B    O  
ATOM   1634  H1  HOH B 538      37.664   7.897  23.667  1.00  0.00      B    H  
ATOM   1635  H2  HOH B 538      36.024   7.960  23.907  1.00  0.00      B    H  
ATOM   1636  O   HOH B 539      33.419   2.290  29.702  1.00  0.00      B    O  
ATOM   1637  H1  HOH B 539      32.541   2.877  29.777  1.00  0.00      B    H  
ATOM   1638  H2  HOH B 539      33.109   1.405  30.155  1.00  0.00      B    H  
ATOM   1639  O   HOH B 540       6.595   0.595  13.487  1.00  0.00      B    O  
ATOM   1640  H1  HOH B 540       7.142   1.043  12.765  1.00  0.00      B    H  
ATOM   1641  H2  HOH B 540       5.672   0.564  13.098  1.00  0.00      B    H  
ATOM   1642  O   HOH B 541      21.825  35.818  25.280  1.00  0.00      B    O  
ATOM   1643  H1  HOH B 541      21.566  34.984  25.892  1.00  0.00      B    H  
ATOM   1644  H2  HOH B 541      21.157  35.825  24.544  1.00  0.00      B    H  
ATOM   1645  O   HOH B 542      33.055  10.475  17.143  1.00  0.00      B    O  
ATOM   1646  H1  HOH B 542      33.841  10.094  16.631  1.00  0.00      B    H  
ATOM   1647  H2  HOH B 542      33.472  11.206  17.750  1.00  0.00      B    H  
ATOM   1648  O   HOH B 543      22.183  13.232  17.466  1.00  0.00      B    O  
ATOM   1649  H1  HOH B 543      22.263  14.175  17.959  1.00  0.00      B    H  
ATOM   1650  H2  HOH B 543      22.748  12.515  17.986  1.00  0.00      B    H  
ATOM   1651  O   HOH B 544      10.510  35.754  34.971  1.00  0.00      B    O  
ATOM   1652  H1  HOH B 544       9.566  35.421  34.966  1.00  0.00      B    H  
ATOM   1653  H2  HOH B 544      11.106  34.970  34.760  1.00  0.00      B    H  
ATOM   1654  O   HOH B 545       0.261  32.621  36.753  1.00  0.00      B    O  
ATOM   1655  H1  HOH B 545       0.391  31.619  36.474  1.00  0.00      B    H  
ATOM   1656  H2  HOH B 545       1.062  33.162  36.535  1.00  0.00      B    H  
ATOM   1657  O   HOH B 546      37.724  14.565   6.627  1.00  0.00      B    O  
ATOM   1658  H1  HOH B 546      37.333  15.070   7.412  1.00  0.00      B    H  
ATOM   1659  H2  HOH B 546      37.351  14.988   5.779  1.00  0.00      B    H  
ATOM   1660  O   HOH B 547      29.144   1.678  28.702  1.00  0.00      B    O  
ATOM   1661  H1  HOH B 547      28.113   1.834  28.771  1.00  0.00      B    H  
ATOM   1662  H2  HOH B 547      29.320   1.099  29.521  1.00  0.00      B    H  
ATOM   1663  O   HOH B 548      14.512  12.280  25.019  1.00  0.00      B    O  
ATOM   1664  H1  HOH B 548      14.711  11.703  25.863  1.00  0.00      B    H  
ATOM   1665  H2  HOH B 548      13.806  12.861  25.295  1.00  0.00      B    H  
ATOM   1666  O   HOH B 549      18.928  27.069  38.656  1.00  0.00      B    O  
ATOM   1667  H1  HOH B 549      18.261  26.601  39.229  1.00  0.00      B    H  
ATOM   1668  H2  HOH B 549      19.846  26.926  39.114  1.00  0.00      B    H  
ATOM   1669  O   HOH B 550      27.190  10.452   0.865  1.00  0.00      B    O  
ATOM   1670  H1  HOH B 550      27.471   9.808   1.624  1.00  0.00      B    H  
ATOM   1671  H2  HOH B 550      26.259  10.286   0.601  1.00  0.00      B    H  
ATOM   1672  O   HOH B 551       5.759  26.358  25.130  1.00  0.00      B    O  
ATOM   1673  H1  HOH B 551       5.217  26.588  25.878  1.00  0.00      B    H  
ATOM   1674  H2  HOH B 551       6.557  25.895  25.489  1.00  0.00      B    H  
ATOM   1675  O   HOH B 552      31.477   3.834  25.658  1.00  0.00      B    O  
ATOM   1676  H1  HOH B 552      31.095   4.753  25.930  1.00  0.00      B    H  
ATOM   1677  H2  HOH B 552      31.459   3.845  24.635  1.00  0.00      B    H  
ATOM   1678  O   HOH B 553      30.477  11.328   6.083  1.00  0.00      B    O  
ATOM   1679  H1  HOH B 553      30.610  10.535   5.400  1.00  0.00      B    H  
ATOM   1680  H2  HOH B 553      31.389  11.779   6.224  1.00  0.00      B    H  
ATOM   1681  O   HOH B 554      22.266   1.295  32.382  1.00  0.00      B    O  
ATOM   1682  H1  HOH B 554      22.913   0.533  32.383  1.00  0.00      B    H  
ATOM   1683  H2  HOH B 554      21.438   1.054  32.820  1.00  0.00      B    H  
ATOM   1684  O   HOH B 555      16.047  14.188  29.999  1.00  0.00      B    O  
ATOM   1685  H1  HOH B 555      15.665  13.462  30.581  1.00  0.00      B    H  
ATOM   1686  H2  HOH B 555      16.637  14.695  30.610  1.00  0.00      B    H  
ATOM   1687  O   HOH B 556      28.303   3.703  16.274  1.00  0.00      B    O  
ATOM   1688  H1  HOH B 556      29.141   3.858  16.882  1.00  0.00      B    H  
ATOM   1689  H2  HOH B 556      28.586   4.107  15.371  1.00  0.00      B    H  
ATOM   1690  O   HOH B 557      24.226   9.268  36.513  1.00  0.00      B    O  
ATOM   1691  H1  HOH B 557      23.430   8.649  36.393  1.00  0.00      B    H  
ATOM   1692  H2  HOH B 557      24.867   8.853  37.178  1.00  0.00      B    H  
ATOM   1693  O   HOH B 558      24.010  38.900  25.680  1.00  0.00      B    O  
ATOM   1694  H1  HOH B 558      24.757  38.699  26.350  1.00  0.00      B    H  
ATOM   1695  H2  HOH B 558      24.191  38.412  24.863  1.00  0.00      B    H  
ATOM   1696  O   HOH B 559      22.701   7.685  34.428  1.00  0.00      B    O  
ATOM   1697  H1  HOH B 559      22.541   8.712  34.472  1.00  0.00      B    H  
ATOM   1698  H2  HOH B 559      21.855   7.281  33.991  1.00  0.00      B    H  
ATOM   1699  O   HOH B 560      14.293  27.666  24.729  1.00  0.00      B    O  
ATOM   1700  H1  HOH B 560      14.112  26.895  24.045  1.00  0.00      B    H  
ATOM   1701  H2  HOH B 560      15.131  27.333  25.289  1.00  0.00      B    H  
ATOM   1702  O   HOH B 561       9.666  18.028  38.333  1.00  0.00      B    O  
ATOM   1703  H1  HOH B 561       9.788  17.595  37.471  1.00  0.00      B    H  
ATOM   1704  H2  HOH B 561       9.647  19.017  38.155  1.00  0.00      B    H  
ATOM   1705  O   HOH B 562      38.271  37.398  13.774  1.00  0.00      B    O  
ATOM   1706  H1  HOH B 562      38.082  36.393  13.571  1.00  0.00      B    H  
ATOM   1707  H2  HOH B 562      37.413  37.925  13.504  1.00  0.00      B    H  
ATOM   1708  O   HOH B 563      31.764   0.238   1.733  1.00  0.00      B    O  
ATOM   1709  H1  HOH B 563      32.142   1.097   2.052  1.00  0.00      B    H  
ATOM   1710  H2  HOH B 563      31.860   0.206   0.744  1.00  0.00      B    H  
ATOM   1711  O   HOH B 564      10.607  27.215  37.900  1.00  0.00      B    O  
ATOM   1712  H1  HOH B 564      11.473  26.767  37.550  1.00  0.00      B    H  
ATOM   1713  H2  HOH B 564      10.635  27.242  38.935  1.00  0.00      B    H  
ATOM   1714  O   HOH B 565      19.001  24.526   6.343  1.00  0.00      B    O  
ATOM   1715  H1  HOH B 565      18.400  25.292   6.582  1.00  0.00      B    H  
ATOM   1716  H2  HOH B 565      18.474  23.721   6.600  1.00  0.00      B    H  
ATOM   1717  O   HOH B 566      26.626  34.919  18.068  1.00  0.00      B    O  
ATOM   1718  H1  HOH B 566      26.064  35.523  17.482  1.00  0.00      B    H  
ATOM   1719  H2  HOH B 566      25.988  34.313  18.609  1.00  0.00      B    H  
ATOM   1720  O   HOH B 567      24.682  29.741  24.352  1.00  0.00      B    O  
ATOM   1721  H1  HOH B 567      25.160  29.781  23.438  1.00  0.00      B    H  
ATOM   1722  H2  HOH B 567      25.292  29.356  25.050  1.00  0.00      B    H  
ATOM   1723  O   HOH B 568      14.467  30.710  18.563  1.00  0.00      B    O  
ATOM   1724  H1  HOH B 568      14.707  30.344  19.486  1.00  0.00      B    H  
ATOM   1725  H2  HOH B 568      13.435  30.726  18.575  1.00  0.00      B    H  
ATOM   1726  O   HOH B 569       0.640  29.898  35.757  1.00  0.00      B    O  
ATOM   1727  H1  HOH B 569      -0.055  29.387  36.291  1.00  0.00      B    H  
ATOM   1728  H2  HOH B 569       0.674  29.417  34.866  1.00  0.00      B    H  
ATOM   1729  O   HOH B 570       6.090   3.661  21.307  1.00  0.00      B    O  
ATOM   1730  H1  HOH B 570       6.812   3.016  21.572  1.00  0.00      B    H  
ATOM   1731  H2  HOH B 570       5.283   3.564  21.895  1.00  0.00      B    H  
ATOM   1732  O   HOH B 571      39.036   0.909  34.821  1.00  0.00      B    O  
ATOM   1733  H1  HOH B 571      39.529   1.226  33.952  1.00  0.00      B    H  
ATOM   1734  H2  HOH B 571      38.224   0.382  34.631  1.00  0.00      B    H  
ATOM   1735  O   HOH B 572      24.843  12.062  14.892  1.00  0.00      B    O  
ATOM   1736  H1  HOH B 572      24.259  12.142  14.065  1.00  0.00      B    H  
ATOM   1737  H2  HOH B 572      25.095  13.032  15.188  1.00  0.00      B    H  
ATOM   1738  O   HOH B 573      29.685   0.630  18.937  1.00  0.00      B    O  
ATOM   1739  H1  HOH B 573      30.059  -0.245  18.623  1.00  0.00      B    H  
ATOM   1740  H2  HOH B 573      28.946   0.860  18.294  1.00  0.00      B    H  
ATOM   1741  O   HOH B 574      28.918  38.789  35.603  1.00  0.00      B    O  
ATOM   1742  H1  HOH B 574      29.244  39.423  36.309  1.00  0.00      B    H  
ATOM   1743  H2  HOH B 574      28.323  38.085  36.063  1.00  0.00      B    H  
ATOM   1744  O   HOH B 575      17.597  24.639   1.292  1.00  0.00      B    O  
ATOM   1745  H1  HOH B 575      17.859  23.793   0.732  1.00  0.00      B    H  
ATOM   1746  H2  HOH B 575      18.276  24.702   2.047  1.00  0.00      B    H  
ATOM   1747  O   HOH B 576       7.866  19.383  34.389  1.00  0.00      B    O  
ATOM   1748  H1  HOH B 576       7.111  20.019  34.440  1.00  0.00      B    H  
ATOM   1749  H2  HOH B 576       7.515  18.427  34.575  1.00  0.00      B    H  
ATOM   1750  O   HOH B 577       2.918  32.868  25.624  1.00  0.00      B    O  
ATOM   1751  H1  HOH B 577       3.680  33.513  25.575  1.00  0.00      B    H  
ATOM   1752  H2  HOH B 577       3.369  32.002  25.583  1.00  0.00      B    H  
ATOM   1753  O   HOH B 578       9.144   5.946  28.169  1.00  0.00      B    O  
ATOM   1754  H1  HOH B 578       8.521   6.261  27.379  1.00  0.00      B    H  
ATOM   1755  H2  HOH B 578       8.718   6.184  29.058  1.00  0.00      B    H  
ATOM   1756  O   HOH B 579      34.710  33.203  15.941  1.00  0.00      B    O  
ATOM   1757  H1  HOH B 579      34.638  32.751  15.064  1.00  0.00      B    H  
ATOM   1758  H2  HOH B 579      34.888  34.156  15.775  1.00  0.00      B    H  
ATOM   1759  O   HOH B 580      17.001   7.559  13.129  1.00  0.00      B    O  
ATOM   1760  H1  HOH B 580      16.592   8.397  13.450  1.00  0.00      B    H  
ATOM   1761  H2  HOH B 580      16.787   6.783  13.778  1.00  0.00      B    H  
ATOM   1762  O   HOH B 581       6.139   6.502  23.774  1.00  0.00      B    O  
ATOM   1763  H1  HOH B 581       5.302   5.919  23.580  1.00  0.00      B    H  
ATOM   1764  H2  HOH B 581       6.105   6.781  24.737  1.00  0.00      B    H  
ATOM   1765  O   HOH B 582      10.711  12.076  26.641  1.00  0.00      B    O  
ATOM   1766  H1  HOH B 582      11.247  12.892  26.246  1.00  0.00      B    H  
ATOM   1767  H2  HOH B 582      10.654  11.352  25.944  1.00  0.00      B    H  
ATOM   1768  O   HOH B 583       4.325   3.459   5.372  1.00  0.00      B    O  
ATOM   1769  H1  HOH B 583       3.519   3.115   4.849  1.00  0.00      B    H  
ATOM   1770  H2  HOH B 583       4.897   2.618   5.524  1.00  0.00      B    H  
ATOM   1771  O   HOH B 584       8.867  20.583  37.135  1.00  0.00      B    O  
ATOM   1772  H1  HOH B 584       8.635  20.099  36.273  1.00  0.00      B    H  
ATOM   1773  H2  HOH B 584       9.387  21.457  36.867  1.00  0.00      B    H  
ATOM   1774  O   HOH B 585       6.073  36.171  10.875  1.00  0.00      B    O  
ATOM   1775  H1  HOH B 585       6.176  35.352  10.250  1.00  0.00      B    H  
ATOM   1776  H2  HOH B 585       5.146  36.490  10.876  1.00  0.00      B    H  
ATOM   1777  O   HOH B 586      29.538  19.170   0.128  1.00  0.00      B    O  
ATOM   1778  H1  HOH B 586      29.435  19.525   1.092  1.00  0.00      B    H  
ATOM   1779  H2  HOH B 586      30.493  19.293  -0.228  1.00  0.00      B    H  
ATOM   1780  O   HOH B 587      15.590  34.484  12.756  1.00  0.00      B    O  
ATOM   1781  H1  HOH B 587      16.040  34.771  13.600  1.00  0.00      B    H  
ATOM   1782  H2  HOH B 587      15.846  33.528  12.527  1.00  0.00      B    H  
ATOM   1783  O   HOH B 588      10.292   4.476  20.127  1.00  0.00      B    O  
ATOM   1784  H1  HOH B 588      10.788   5.124  20.654  1.00  0.00      B    H  
ATOM   1785  H2  HOH B 588      10.960   3.794  19.947  1.00  0.00      B    H  
ATOM   1786  O   HOH B 589       4.547  10.029  35.505  1.00  0.00      B    O  
ATOM   1787  H1  HOH B 589       3.526  10.203  35.527  1.00  0.00      B    H  
ATOM   1788  H2  HOH B 589       4.983  10.892  35.696  1.00  0.00      B    H  
ATOM   1789  O   HOH B 590      16.899   3.826  30.427  1.00  0.00      B    O  
ATOM   1790  H1  HOH B 590      16.880   4.696  30.880  1.00  0.00      B    H  
ATOM   1791  H2  HOH B 590      17.869   3.711  30.262  1.00  0.00      B    H  
ATOM   1792  O   HOH B 591      15.858  28.576  15.108  1.00  0.00      B    O  
ATOM   1793  H1  HOH B 591      16.193  29.479  14.812  1.00  0.00      B    H  
ATOM   1794  H2  HOH B 591      16.551  27.810  14.919  1.00  0.00      B    H  
ATOM   1795  O   HOH B 592      16.983   8.375   2.300  1.00  0.00      B    O  
ATOM   1796  H1  HOH B 592      16.787   8.028   1.349  1.00  0.00      B    H  
ATOM   1797  H2  HOH B 592      17.710   9.063   2.243  1.00  0.00      B    H  
ATOM   1798  O   HOH B 593      13.180  23.072  32.759  1.00  0.00      B    O  
ATOM   1799  H1  HOH B 593      13.019  22.162  32.343  1.00  0.00      B    H  
ATOM   1800  H2  HOH B 593      12.421  23.213  33.469  1.00  0.00      B    H  
ATOM   1801  O   HOH B 594       8.856  36.107   6.578  1.00  0.00      B    O  
ATOM   1802  H1  HOH B 594       8.490  36.959   6.142  1.00  0.00      B    H  
ATOM   1803  H2  HOH B 594       8.386  35.349   6.120  1.00  0.00      B    H  
ATOM   1804  O   HOH B 595      34.856   7.980   7.610  1.00  0.00      B    O  
ATOM   1805  H1  HOH B 595      35.529   7.253   7.720  1.00  0.00      B    H  
ATOM   1806  H2  HOH B 595      33.941   7.641   7.406  1.00  0.00      B    H  
ATOM   1807  O   HOH B 596      24.525  31.544  36.614  1.00  0.00      B    O  
ATOM   1808  H1  HOH B 596      25.493  31.331  36.523  1.00  0.00      B    H  
ATOM   1809  H2  HOH B 596      24.083  31.390  35.674  1.00  0.00      B    H  
ATOM   1810  O   HOH B 597      14.036  37.186  14.820  1.00  0.00      B    O  
ATOM   1811  H1  HOH B 597      14.630  36.420  15.109  1.00  0.00      B    H  
ATOM   1812  H2  HOH B 597      14.280  37.490  13.875  1.00  0.00      B    H  
ATOM   1813  O   HOH B 598      11.370  35.883   6.212  1.00  0.00      B    O  
ATOM   1814  H1  HOH B 598      11.806  35.549   7.073  1.00  0.00      B    H  
ATOM   1815  H2  HOH B 598      10.404  35.742   6.353  1.00  0.00      B    H  
ATOM   1816  O   HOH B 599       8.346  37.680  14.490  1.00  0.00      B    O  
ATOM   1817  H1  HOH B 599       8.414  36.835  13.859  1.00  0.00      B    H  
ATOM   1818  H2  HOH B 599       7.831  38.442  14.074  1.00  0.00      B    H  
ATOM   1819  O   HOH B 600       4.726  35.735  35.995  1.00  0.00      B    O  
ATOM   1820  H1  HOH B 600       5.703  35.837  35.853  1.00  0.00      B    H  
ATOM   1821  H2  HOH B 600       4.370  36.659  36.267  1.00  0.00      B    H  
ATOM   1822  O   HOH B 601      26.809  12.546  18.947  1.00  0.00      B    O  
ATOM   1823  H1  HOH B 601      26.099  12.190  19.566  1.00  0.00      B    H  
ATOM   1824  H2  HOH B 601      27.106  11.712  18.374  1.00  0.00      B    H  
ATOM   1825  O   HOH B 602       5.396   1.311  10.016  1.00  0.00      B    O  
ATOM   1826  H1  HOH B 602       5.045   1.314  10.985  1.00  0.00      B    H  
ATOM   1827  H2  HOH B 602       4.790   1.966   9.508  1.00  0.00      B    H  
ATOM   1828  O   HOH B 603       9.761   6.684  11.110  1.00  0.00      B    O  
ATOM   1829  H1  HOH B 603       9.657   7.271  11.925  1.00  0.00      B    H  
ATOM   1830  H2  HOH B 603      10.217   5.794  11.365  1.00  0.00      B    H  
ATOM   1831  O   HOH B 604      35.557  16.474  13.495  1.00  0.00      B    O  
ATOM   1832  H1  HOH B 604      35.775  16.524  12.515  1.00  0.00      B    H  
ATOM   1833  H2  HOH B 604      34.595  16.714  13.623  1.00  0.00      B    H  
ATOM   1834  O   HOH B 605      32.442  29.347  19.956  1.00  0.00      B    O  
ATOM   1835  H1  HOH B 605      32.994  28.600  20.467  1.00  0.00      B    H  
ATOM   1836  H2  HOH B 605      32.646  29.292  18.988  1.00  0.00      B    H  
ATOM   1837  O   HOH B 606      15.091   3.597  26.749  1.00  0.00      B    O  
ATOM   1838  H1  HOH B 606      15.952   3.047  26.898  1.00  0.00      B    H  
ATOM   1839  H2  HOH B 606      14.276   3.157  27.165  1.00  0.00      B    H  
ATOM   1840  O   HOH B 607      35.581  16.449  36.870  1.00  0.00      B    O  
ATOM   1841  H1  HOH B 607      36.291  16.276  36.212  1.00  0.00      B    H  
ATOM   1842  H2  HOH B 607      35.254  17.383  36.716  1.00  0.00      B    H  
ATOM   1843  O   HOH B 608       6.988   6.337  11.064  1.00  0.00      B    O  
ATOM   1844  H1  HOH B 608       7.936   6.329  10.689  1.00  0.00      B    H  
ATOM   1845  H2  HOH B 608       6.917   7.332  11.359  1.00  0.00      B    H  
ATOM   1846  O   HOH B 609      22.069  35.559  11.598  1.00  0.00      B    O  
ATOM   1847  H1  HOH B 609      22.185  35.517  10.605  1.00  0.00      B    H  
ATOM   1848  H2  HOH B 609      21.232  36.086  11.803  1.00  0.00      B    H  
ATOM   1849  O   HOH B 610      36.225  38.929  30.644  1.00  0.00      B    O  
ATOM   1850  H1  HOH B 610      36.631  38.701  29.773  1.00  0.00      B    H  
ATOM   1851  H2  HOH B 610      35.279  38.868  30.408  1.00  0.00      B    H  
ATOM   1852  O   HOH B 611      32.765   7.125   3.996  1.00  0.00      B    O  
ATOM   1853  H1  HOH B 611      32.744   6.432   4.768  1.00  0.00      B    H  
ATOM   1854  H2  HOH B 611      33.407   6.721   3.323  1.00  0.00      B    H  
ATOM   1855  O   HOH B 612      23.786   5.529  30.932  1.00  0.00      B    O  
ATOM   1856  H1  HOH B 612      23.870   6.417  31.419  1.00  0.00      B    H  
ATOM   1857  H2  HOH B 612      24.699   5.131  31.016  1.00  0.00      B    H  
ATOM   1858  O   HOH B 613      31.281  13.958  26.908  1.00  0.00      B    O  
ATOM   1859  H1  HOH B 613      30.310  13.817  27.161  1.00  0.00      B    H  
ATOM   1860  H2  HOH B 613      31.622  14.797  27.385  1.00  0.00      B    H  
ATOM   1861  O   HOH B 614      12.975   9.077  37.516  1.00  0.00      B    O  
ATOM   1862  H1  HOH B 614      12.935  10.130  37.383  1.00  0.00      B    H  
ATOM   1863  H2  HOH B 614      13.509   8.855  38.356  1.00  0.00      B    H  
ATOM   1864  O   HOH B 615       7.143  34.583   4.852  1.00  0.00      B    O  
ATOM   1865  H1  HOH B 615       6.756  35.297   4.316  1.00  0.00      B    H  
ATOM   1866  H2  HOH B 615       7.534  33.880   4.286  1.00  0.00      B    H  
ATOM   1867  O   HOH B 616       6.298  15.465  23.264  1.00  0.00      B    O  
ATOM   1868  H1  HOH B 616       6.290  14.661  23.896  1.00  0.00      B    H  
ATOM   1869  H2  HOH B 616       7.259  15.563  22.982  1.00  0.00      B    H  
ATOM   1870  O   HOH B 617      10.076   4.432   8.760  1.00  0.00      B    O  
ATOM   1871  H1  HOH B 617       9.056   4.236   8.724  1.00  0.00      B    H  
ATOM   1872  H2  HOH B 617      10.259   5.359   8.483  1.00  0.00      B    H  
ATOM   1873  O   HOH B 618      22.255   8.445  19.387  1.00  0.00      B    O  
ATOM   1874  H1  HOH B 618      21.802   9.328  19.638  1.00  0.00      B    H  
ATOM   1875  H2  HOH B 618      22.698   8.025  20.219  1.00  0.00      B    H  
ATOM   1876  O   HOH B 619       7.399   4.202   8.872  1.00  0.00      B    O  
ATOM   1877  H1  HOH B 619       7.472   4.891   9.643  1.00  0.00      B    H  
ATOM   1878  H2  HOH B 619       6.580   4.419   8.271  1.00  0.00      B    H  
ATOM   1879  O   HOH B 620      22.127  25.934  35.987  1.00  0.00      B    O  
ATOM   1880  H1  HOH B 620      22.264  25.305  35.157  1.00  0.00      B    H  
ATOM   1881  H2  HOH B 620      21.140  25.961  36.219  1.00  0.00      B    H  
ATOM   1882  O   HOH B 621      12.415  23.948  28.886  1.00  0.00      B    O  
ATOM   1883  H1  HOH B 621      12.783  24.901  28.738  1.00  0.00      B    H  
ATOM   1884  H2  HOH B 621      12.728  23.704  29.862  1.00  0.00      B    H  
ATOM   1885  O   HOH B 622      14.346  28.960   2.140  1.00  0.00      B    O  
ATOM   1886  H1  HOH B 622      14.810  29.819   1.990  1.00  0.00      B    H  
ATOM   1887  H2  HOH B 622      13.344  29.166   1.992  1.00  0.00      B    H  
ATOM   1888  O   HOH B 623      13.792  11.881  20.949  1.00  0.00      B    O  
ATOM   1889  H1  HOH B 623      13.440  11.376  21.750  1.00  0.00      B    H  
ATOM   1890  H2  HOH B 623      14.500  11.262  20.600  1.00  0.00      B    H  
ATOM   1891  O   HOH B 624      33.838  18.079   3.822  1.00  0.00      B    O  
ATOM   1892  H1  HOH B 624      34.568  17.967   4.508  1.00  0.00      B    H  
ATOM   1893  H2  HOH B 624      33.774  19.063   3.618  1.00  0.00      B    H  
ATOM   1894  O   HOH B 625      16.175  10.419  34.558  1.00  0.00      B    O  
ATOM   1895  H1  HOH B 625      16.976   9.896  34.819  1.00  0.00      B    H  
ATOM   1896  H2  HOH B 625      15.321   9.927  34.773  1.00  0.00      B    H  
ATOM   1897  O   HOH B 626      33.432  24.803   3.411  1.00  0.00      B    O  
ATOM   1898  H1  HOH B 626      34.411  24.841   3.022  1.00  0.00      B    H  
ATOM   1899  H2  HOH B 626      33.407  24.053   4.137  1.00  0.00      B    H  
ATOM   1900  O   HOH B 627      12.951  27.875  14.424  1.00  0.00      B    O  
ATOM   1901  H1  HOH B 627      12.831  27.865  13.422  1.00  0.00      B    H  
ATOM   1902  H2  HOH B 627      13.959  27.928  14.628  1.00  0.00      B    H  
ATOM   1903  O   HOH B 628      19.101   9.107  28.934  1.00  0.00      B    O  
ATOM   1904  H1  HOH B 628      18.917   8.997  27.956  1.00  0.00      B    H  
ATOM   1905  H2  HOH B 628      20.009   8.736  29.136  1.00  0.00      B    H  
ATOM   1906  O   HOH B 629       4.353   6.842  19.176  1.00  0.00      B    O  
ATOM   1907  H1  HOH B 629       4.831   7.276  19.938  1.00  0.00      B    H  
ATOM   1908  H2  HOH B 629       4.728   5.922  18.994  1.00  0.00      B    H  
ATOM   1909  O   HOH B 630      14.911   3.562   2.965  1.00  0.00      B    O  
ATOM   1910  H1  HOH B 630      15.760   3.195   2.480  1.00  0.00      B    H  
ATOM   1911  H2  HOH B 630      14.616   4.448   2.571  1.00  0.00      B    H  
ATOM   1912  O   HOH B 631      28.070  16.141  32.580  1.00  0.00      B    O  
ATOM   1913  H1  HOH B 631      29.049  15.966  32.341  1.00  0.00      B    H  
ATOM   1914  H2  HOH B 631      27.479  16.062  31.788  1.00  0.00      B    H  
ATOM   1915  O   HOH B 632      38.485  17.496   9.852  1.00  0.00      B    O  
ATOM   1916  H1  HOH B 632      39.216  17.788   9.141  1.00  0.00      B    H  
ATOM   1917  H2  HOH B 632      38.917  16.727  10.376  1.00  0.00      B    H  
ATOM   1918  O   HOH B 633       8.407  25.217  32.824  1.00  0.00      B    O  
ATOM   1919  H1  HOH B 633       9.351  25.668  33.015  1.00  0.00      B    H  
ATOM   1920  H2  HOH B 633       8.029  25.470  31.935  1.00  0.00      B    H  
ATOM   1921  O   HOH B 634      38.800  21.074  28.224  1.00  0.00      B    O  
ATOM   1922  H1  HOH B 634      39.636  20.585  28.579  1.00  0.00      B    H  
ATOM   1923  H2  HOH B 634      38.775  20.912  27.209  1.00  0.00      B    H  
ATOM   1924  O   HOH B 635      30.054   4.902   6.777  1.00  0.00      B    O  
ATOM   1925  H1  HOH B 635      29.640   5.526   7.465  1.00  0.00      B    H  
ATOM   1926  H2  HOH B 635      29.515   4.008   6.825  1.00  0.00      B    H  
ATOM   1927  O   HOH B 636      21.231   8.867  11.645  1.00  0.00      B    O  
ATOM   1928  H1  HOH B 636      21.177   9.176  10.740  1.00  0.00      B    H  
ATOM   1929  H2  HOH B 636      20.727   7.988  11.592  1.00  0.00      B    H  
ATOM   1930  O   HOH B 637      18.895  12.252  24.889  1.00  0.00      B    O  
ATOM   1931  H1  HOH B 637      18.882  13.233  25.165  1.00  0.00      B    H  
ATOM   1932  H2  HOH B 637      18.264  12.146  24.102  1.00  0.00      B    H  
ATOM   1933  O   HOH B 638      23.476  12.692   4.611  1.00  0.00      B    O  
ATOM   1934  H1  HOH B 638      24.447  12.385   4.591  1.00  0.00      B    H  
ATOM   1935  H2  HOH B 638      23.160  12.949   3.682  1.00  0.00      B    H  
ATOM   1936  O   HOH B 639      38.047  22.802  38.179  1.00  0.00      B    O  
ATOM   1937  H1  HOH B 639      37.877  22.767  37.231  1.00  0.00      B    H  
ATOM   1938  H2  HOH B 639      37.197  23.036  38.683  1.00  0.00      B    H  
ATOM   1939  O   HOH B 640      36.012  11.833  13.944  1.00  0.00      B    O  
ATOM   1940  H1  HOH B 640      36.848  11.262  13.877  1.00  0.00      B    H  
ATOM   1941  H2  HOH B 640      35.948  12.264  14.908  1.00  0.00      B    H  
ATOM   1942  O   HOH B 641      15.690   0.582  -0.025  1.00  0.00      B    O  
ATOM   1943  H1  HOH B 641      15.050  -0.194  -0.022  1.00  0.00      B    H  
ATOM   1944  H2  HOH B 641      16.106   0.697   0.878  1.00  0.00      B    H  
ATOM   1945  O   HOH B 642       3.642   7.283  10.500  1.00  0.00      B    O  
ATOM   1946  H1  HOH B 642       4.149   6.554  11.027  1.00  0.00      B    H  
ATOM   1947  H2  HOH B 642       2.771   7.452  10.969  1.00  0.00      B    H  
ATOM   1948  O   HOH B 643      29.837  19.457   5.308  1.00  0.00      B    O  
ATOM   1949  H1  HOH B 643      30.887  19.401   5.421  1.00  0.00      B    H  
ATOM   1950  H2  HOH B 643      29.490  19.224   6.233  1.00  0.00      B    H  
ATOM   1951  O   HOH B 644      34.504  14.599  17.964  1.00  0.00      B    O  
ATOM   1952  H1  HOH B 644      33.856  15.001  17.247  1.00  0.00      B    H  
ATOM   1953  H2  HOH B 644      34.301  15.094  18.828  1.00  0.00      B    H  
ATOM   1954  O   HOH B 645       3.378  35.674  27.241  1.00  0.00      B    O  
ATOM   1955  H1  HOH B 645       2.828  35.062  27.815  1.00  0.00      B    H  
ATOM   1956  H2  HOH B 645       3.860  35.181  26.555  1.00  0.00      B    H  
ATOM   1957  O   HOH B 646      11.745  30.630   8.872  1.00  0.00      B    O  
ATOM   1958  H1  HOH B 646      11.180  30.517   9.713  1.00  0.00      B    H  
ATOM   1959  H2  HOH B 646      11.220  31.092   8.128  1.00  0.00      B    H  
ATOM   1960  O   HOH B 647       2.609  23.258  21.942  1.00  0.00      B    O  
ATOM   1961  H1  HOH B 647       2.632  22.579  22.654  1.00  0.00      B    H  
ATOM   1962  H2  HOH B 647       3.356  23.933  22.174  1.00  0.00      B    H  
ATOM   1963  O   HOH B 648      24.412  23.596  25.297  1.00  0.00      B    O  
ATOM   1964  H1  HOH B 648      24.004  24.494  25.636  1.00  0.00      B    H  
ATOM   1965  H2  HOH B 648      24.006  22.811  25.891  1.00  0.00      B    H  
ATOM   1966  O   HOH B 649       4.916  15.616  31.391  1.00  0.00      B    O  
ATOM   1967  H1  HOH B 649       5.887  15.368  31.296  1.00  0.00      B    H  
ATOM   1968  H2  HOH B 649       4.432  14.809  31.802  1.00  0.00      B    H  
ATOM   1969  O   HOH B 650      31.808  39.122  14.294  1.00  0.00      B    O  
ATOM   1970  H1  HOH B 650      31.380  38.510  15.010  1.00  0.00      B    H  
ATOM   1971  H2  HOH B 650      32.802  39.217  14.543  1.00  0.00      B    H  
ATOM   1972  O   HOH B 651       1.746  15.546  36.215  1.00  0.00      B    O  
ATOM   1973  H1  HOH B 651       1.016  15.077  35.699  1.00  0.00      B    H  
ATOM   1974  H2  HOH B 651       1.917  16.454  35.829  1.00  0.00      B    H  
ATOM   1975  O   HOH B 652      31.125  17.460  36.913  1.00  0.00      B    O  
ATOM   1976  H1  HOH B 652      31.479  16.578  36.477  1.00  0.00      B    H  
ATOM   1977  H2  HOH B 652      31.748  17.690  37.724  1.00  0.00      B    H  
ATOM   1978  O   HOH B 653      32.355  22.072   1.981  1.00  0.00      B    O  
ATOM   1979  H1  HOH B 653      32.338  22.379   0.962  1.00  0.00      B    H  
ATOM   1980  H2  HOH B 653      32.426  22.909   2.588  1.00  0.00      B    H  
ATOM   1981  O   HOH B 654      37.657   0.730  23.415  1.00  0.00      B    O  
ATOM   1982  H1  HOH B 654      38.179   1.613  23.516  1.00  0.00      B    H  
ATOM   1983  H2  HOH B 654      37.947   0.188  24.159  1.00  0.00      B    H  
ATOM   1984  O   HOH B 655       7.047  33.312  34.561  1.00  0.00      B    O  
ATOM   1985  H1  HOH B 655       7.733  33.522  35.289  1.00  0.00      B    H  
ATOM   1986  H2  HOH B 655       6.283  32.814  35.021  1.00  0.00      B    H  
ATOM   1987  O   HOH B 656      26.095  11.897  23.938  1.00  0.00      B    O  
ATOM   1988  H1  HOH B 656      25.117  11.841  24.329  1.00  0.00      B    H  
ATOM   1989  H2  HOH B 656      26.194  11.101  23.362  1.00  0.00      B    H  
ATOM   1990  O   HOH B 657      14.804   4.564  24.108  1.00  0.00      B    O  
ATOM   1991  H1  HOH B 657      15.163   5.550  24.222  1.00  0.00      B    H  
ATOM   1992  H2  HOH B 657      14.746   4.139  25.046  1.00  0.00      B    H  
ATOM   1993  O   HOH B 658      27.044  15.322   6.218  1.00  0.00      B    O  
ATOM   1994  H1  HOH B 658      26.834  14.567   5.569  1.00  0.00      B    H  
ATOM   1995  H2  HOH B 658      26.434  16.121   5.992  1.00  0.00      B    H  
ATOM   1996  O   HOH B 659      23.458  27.248  18.008  1.00  0.00      B    O  
ATOM   1997  H1  HOH B 659      24.378  27.601  18.245  1.00  0.00      B    H  
ATOM   1998  H2  HOH B 659      22.779  27.942  18.208  1.00  0.00      B    H  
ATOM   1999  O   HOH B 660       8.599   1.322  26.699  1.00  0.00      B    O  
ATOM   2000  H1  HOH B 660       7.788   1.407  26.150  1.00  0.00      B    H  
ATOM   2001  H2  HOH B 660       8.507   0.501  27.319  1.00  0.00      B    H  
ATOM   2002  O   HOH B 661      27.926  27.143  24.788  1.00  0.00      B    O  
ATOM   2003  H1  HOH B 661      28.400  26.917  25.686  1.00  0.00      B    H  
ATOM   2004  H2  HOH B 661      27.217  27.849  25.060  1.00  0.00      B    H  
ATOM   2005  O   HOH B 662       9.950  29.735   3.335  1.00  0.00      B    O  
ATOM   2006  H1  HOH B 662       9.382  29.322   2.637  1.00  0.00      B    H  
ATOM   2007  H2  HOH B 662       9.301  30.247   4.026  1.00  0.00      B    H  
ATOM   2008  O   HOH B 663      34.320  31.778  26.429  1.00  0.00      B    O  
ATOM   2009  H1  HOH B 663      34.363  31.611  27.409  1.00  0.00      B    H  
ATOM   2010  H2  HOH B 663      34.680  30.940  26.006  1.00  0.00      B    H  
ATOM   2011  O   HOH B 664       1.967  30.037  21.088  1.00  0.00      B    O  
ATOM   2012  H1  HOH B 664       2.011  29.529  21.975  1.00  0.00      B    H  
ATOM   2013  H2  HOH B 664       2.704  29.597  20.533  1.00  0.00      B    H  
ATOM   2014  O   HOH B 665       7.774   3.837  33.667  1.00  0.00      B    O  
ATOM   2015  H1  HOH B 665       7.722   4.859  33.758  1.00  0.00      B    H  
ATOM   2016  H2  HOH B 665       7.893   3.632  32.708  1.00  0.00      B    H  
ATOM   2017  O   HOH B 666       4.179  28.536  20.339  1.00  0.00      B    O  
ATOM   2018  H1  HOH B 666       4.543  27.751  19.715  1.00  0.00      B    H  
ATOM   2019  H2  HOH B 666       4.803  28.523  21.120  1.00  0.00      B    H  
ATOM   2020  O   HOH B 667      22.406  12.192  32.342  1.00  0.00      B    O  
ATOM   2021  H1  HOH B 667      21.537  12.357  31.865  1.00  0.00      B    H  
ATOM   2022  H2  HOH B 667      23.059  13.015  32.213  1.00  0.00      B    H  
ATOM   2023  O   HOH B 668       1.441  18.292  13.332  1.00  0.00      B    O  
ATOM   2024  H1  HOH B 668       0.806  17.552  13.286  1.00  0.00      B    H  
ATOM   2025  H2  HOH B 668       1.989  18.115  14.169  1.00  0.00      B    H  
ATOM   2026  O   HOH B 669       2.062   2.199  28.632  1.00  0.00      B    O  
ATOM   2027  H1  HOH B 669       1.216   1.753  28.352  1.00  0.00      B    H  
ATOM   2028  H2  HOH B 669       1.833   2.800  29.417  1.00  0.00      B    H  
ATOM   2029  O   HOH B 670      24.228  34.699  15.602  1.00  0.00      B    O  
ATOM   2030  H1  HOH B 670      24.582  35.295  14.864  1.00  0.00      B    H  
ATOM   2031  H2  HOH B 670      24.060  35.306  16.378  1.00  0.00      B    H  
ATOM   2032  O   HOH B 671      32.078  14.823  21.272  1.00  0.00      B    O  
ATOM   2033  H1  HOH B 671      31.744  14.545  22.145  1.00  0.00      B    H  
ATOM   2034  H2  HOH B 671      31.841  14.083  20.605  1.00  0.00      B    H  
ATOM   2035  O   HOH B 672      23.858  21.710  27.036  1.00  0.00      B    O  
ATOM   2036  H1  HOH B 672      23.593  21.848  28.017  1.00  0.00      B    H  
ATOM   2037  H2  HOH B 672      24.725  21.184  27.028  1.00  0.00      B    H  
ATOM   2038  O   HOH B 673      25.182  10.977  11.414  1.00  0.00      B    O  
ATOM   2039  H1  HOH B 673      26.004  10.841  11.972  1.00  0.00      B    H  
ATOM   2040  H2  HOH B 673      25.398  11.203  10.409  1.00  0.00      B    H  
ATOM   2041  O   HOH B 674      36.545  32.330   9.208  1.00  0.00      B    O  
ATOM   2042  H1  HOH B 674      36.362  31.443   9.671  1.00  0.00      B    H  
ATOM   2043  H2  HOH B 674      37.176  32.801   9.849  1.00  0.00      B    H  
ATOM   2044  O   HOH B 675      15.777   8.415  18.177  1.00  0.00      B    O  
ATOM   2045  H1  HOH B 675      16.852   8.407  18.165  1.00  0.00      B    H  
ATOM   2046  H2  HOH B 675      15.525   7.677  18.846  1.00  0.00      B    H  
ATOM   2047  O   HOH B 676       6.360  27.209  35.013  1.00  0.00      B    O  
ATOM   2048  H1  HOH B 676       5.748  27.559  35.800  1.00  0.00      B    H  
ATOM   2049  H2  HOH B 676       7.224  27.759  34.983  1.00  0.00      B    H  
ATOM   2050  O   HOH B 677      16.067  27.908  21.180  1.00  0.00      B    O  
ATOM   2051  H1  HOH B 677      16.696  28.494  20.625  1.00  0.00      B    H  
ATOM   2052  H2  HOH B 677      15.675  27.197  20.572  1.00  0.00      B    H  
ATOM   2053  O   HOH B 678      27.829  24.469  33.014  1.00  0.00      B    O  
ATOM   2054  H1  HOH B 678      27.881  23.946  32.139  1.00  0.00      B    H  
ATOM   2055  H2  HOH B 678      28.488  25.245  33.093  1.00  0.00      B    H  
ATOM   2056  O   HOH B 679      33.895  22.767  31.358  1.00  0.00      B    O  
ATOM   2057  H1  HOH B 679      33.570  22.458  30.451  1.00  0.00      B    H  
ATOM   2058  H2  HOH B 679      33.261  23.483  31.671  1.00  0.00      B    H  
ATOM   2059  O   HOH B 680       4.934  11.091  32.630  1.00  0.00      B    O  
ATOM   2060  H1  HOH B 680       4.320  10.830  33.400  1.00  0.00      B    H  
ATOM   2061  H2  HOH B 680       5.795  11.363  33.040  1.00  0.00      B    H  
ATOM   2062  O   HOH B 681      36.739   8.536  34.564  1.00  0.00      B    O  
ATOM   2063  H1  HOH B 681      35.976   8.298  35.145  1.00  0.00      B    H  
ATOM   2064  H2  HOH B 681      36.491   9.423  34.140  1.00  0.00      B    H  
ATOM   2065  O   HOH B 682      38.871   2.519  10.961  1.00  0.00      B    O  
ATOM   2066  H1  HOH B 682      38.700   2.315  11.902  1.00  0.00      B    H  
ATOM   2067  H2  HOH B 682      39.507   1.838  10.546  1.00  0.00      B    H  
ATOM   2068  O   HOH B 683      21.100  10.768  20.037  1.00  0.00      B    O  
ATOM   2069  H1  HOH B 683      20.207  10.875  19.666  1.00  0.00      B    H  
ATOM   2070  H2  HOH B 683      21.054  10.841  21.070  1.00  0.00      B    H  
ATOM   2071  O   HOH B 684      31.702  30.971   9.913  1.00  0.00      B    O  
ATOM   2072  H1  HOH B 684      31.548  30.724   8.965  1.00  0.00      B    H  
ATOM   2073  H2  HOH B 684      30.921  30.543  10.385  1.00  0.00      B    H  
ATOM   2074  O   HOH B 685      15.337  12.104  12.090  1.00  0.00      B    O  
ATOM   2075  H1  HOH B 685      14.588  11.452  11.893  1.00  0.00      B    H  
ATOM   2076  H2  HOH B 685      16.166  11.542  11.998  1.00  0.00      B    H  
ATOM   2077  O   HOH B 686       8.478  19.681  26.826  1.00  0.00      B    O  
ATOM   2078  H1  HOH B 686       8.957  19.661  27.705  1.00  0.00      B    H  
ATOM   2079  H2  HOH B 686       8.146  18.743  26.572  1.00  0.00      B    H  
ATOM   2080  O   HOH B 687       4.762   6.626  38.112  1.00  0.00      B    O  
ATOM   2081  H1  HOH B 687       5.373   7.388  37.842  1.00  0.00      B    H  
ATOM   2082  H2  HOH B 687       3.808   6.908  38.134  1.00  0.00      B    H  
ATOM   2083  O   HOH B 688      22.597  20.098   0.133  1.00  0.00      B    O  
ATOM   2084  H1  HOH B 688      22.735  20.770  -0.639  1.00  0.00      B    H  
ATOM   2085  H2  HOH B 688      22.599  20.618   1.010  1.00  0.00      B    H  
ATOM   2086  O   HOH B 689      18.078  30.324  12.540  1.00  0.00      B    O  
ATOM   2087  H1  HOH B 689      18.394  30.043  13.508  1.00  0.00      B    H  
ATOM   2088  H2  HOH B 689      17.904  29.445  12.019  1.00  0.00      B    H  
ATOM   2089  O   HOH B 690       5.748  29.994   0.089  1.00  0.00      B    O  
ATOM   2090  H1  HOH B 690       5.234  29.144   0.490  1.00  0.00      B    H  
ATOM   2091  H2  HOH B 690       5.305  30.768   0.586  1.00  0.00      B    H  
ATOM   2092  O   HOH B 691      35.489  31.499  35.220  1.00  0.00      B    O  
ATOM   2093  H1  HOH B 691      36.191  32.212  35.215  1.00  0.00      B    H  
ATOM   2094  H2  HOH B 691      34.958  31.438  36.106  1.00  0.00      B    H  
ATOM   2095  O   HOH B 692      14.824  30.398   5.783  1.00  0.00      B    O  
ATOM   2096  H1  HOH B 692      14.740  29.442   5.361  1.00  0.00      B    H  
ATOM   2097  H2  HOH B 692      13.888  30.812   5.756  1.00  0.00      B    H  
ATOM   2098  O   HOH B 693      38.755   5.065  10.059  1.00  0.00      B    O  
ATOM   2099  H1  HOH B 693      38.560   4.206  10.542  1.00  0.00      B    H  
ATOM   2100  H2  HOH B 693      39.585   4.939   9.460  1.00  0.00      B    H  
ATOM   2101  O   HOH B 694      28.052  15.742  25.012  1.00  0.00      B    O  
ATOM   2102  H1  HOH B 694      28.464  15.751  25.944  1.00  0.00      B    H  
ATOM   2103  H2  HOH B 694      28.149  14.777  24.610  1.00  0.00      B    H  
ATOM   2104  O   HOH B 695      20.754   6.534  32.699  1.00  0.00      B    O  
ATOM   2105  H1  HOH B 695      21.131   5.613  32.977  1.00  0.00      B    H  
ATOM   2106  H2  HOH B 695      19.762   6.427  32.703  1.00  0.00      B    H  
ATOM   2107  O   HOH B 696      12.231   9.532   8.394  1.00  0.00      B    O  
ATOM   2108  H1  HOH B 696      11.823   8.580   8.432  1.00  0.00      B    H  
ATOM   2109  H2  HOH B 696      12.898   9.499   7.701  1.00  0.00      B    H  
ATOM   2110  O   HOH B 697      31.745   0.953   6.408  1.00  0.00      B    O  
ATOM   2111  H1  HOH B 697      30.982   1.108   7.091  1.00  0.00      B    H  
ATOM   2112  H2  HOH B 697      31.829  -0.068   6.395  1.00  0.00      B    H  
ATOM   2113  O   HOH B 698      10.645   6.311  34.899  1.00  0.00      B    O  
ATOM   2114  H1  HOH B 698      10.777   5.844  35.738  1.00  0.00      B    H  
ATOM   2115  H2  HOH B 698      11.303   6.995  34.670  1.00  0.00      B    H  
ATOM   2116  O   HOH B 699      30.745  24.480   0.806  1.00  0.00      B    O  
ATOM   2117  H1  HOH B 699      29.949  23.865   1.036  1.00  0.00      B    H  
ATOM   2118  H2  HOH B 699      30.489  25.430   1.073  1.00  0.00      B    H  
ATOM   2119  O   HOH B 700      31.672  18.407  16.866  1.00  0.00      B    O  
ATOM   2120  H1  HOH B 700      32.060  17.483  16.996  1.00  0.00      B    H  
ATOM   2121  H2  HOH B 700      32.360  18.970  16.425  1.00  0.00      B    H  
ATOM   2122  O   HOH B 701      37.482  28.261  11.220  1.00  0.00      B    O  
ATOM   2123  H1  HOH B 701      38.344  28.281  11.688  1.00  0.00      B    H  
ATOM   2124  H2  HOH B 701      37.019  27.386  11.462  1.00  0.00      B    H  
ATOM   2125  O   HOH B 702      34.425  28.166   0.934  1.00  0.00      B    O  
ATOM   2126  H1  HOH B 702      35.327  27.928   1.327  1.00  0.00      B    H  
ATOM   2127  H2  HOH B 702      34.549  28.051  -0.055  1.00  0.00      B    H  
ATOM   2128  O   HOH B 703      26.541   0.697  37.550  1.00  0.00      B    O  
ATOM   2129  H1  HOH B 703      25.798   0.544  36.894  1.00  0.00      B    H  
ATOM   2130  H2  HOH B 703      26.437  -0.084  38.179  1.00  0.00      B    H  
ATOM   2131  O   HOH B 704       3.765  27.943  32.685  1.00  0.00      B    O  
ATOM   2132  H1  HOH B 704       4.075  27.316  33.439  1.00  0.00      B    H  
ATOM   2133  H2  HOH B 704       4.532  28.567  32.459  1.00  0.00      B    H  
ATOM   2134  O   HOH B 705      30.221   5.170  21.333  1.00  0.00      B    O  
ATOM   2135  H1  HOH B 705      29.571   5.878  21.050  1.00  0.00      B    H  
ATOM   2136  H2  HOH B 705      29.851   4.265  21.036  1.00  0.00      B    H  
ATOM   2137  O   HOH B 706      20.482  26.286  24.500  1.00  0.00      B    O  
ATOM   2138  H1  HOH B 706      19.921  26.729  25.184  1.00  0.00      B    H  
ATOM   2139  H2  HOH B 706      20.421  25.348  24.725  1.00  0.00      B    H  
ATOM   2140  O   HOH B 707       6.001  21.542  34.722  1.00  0.00      B    O  
ATOM   2141  H1  HOH B 707       6.462  22.482  34.664  1.00  0.00      B    H  
ATOM   2142  H2  HOH B 707       5.244  21.445  35.415  1.00  0.00      B    H  
ATOM   2143  O   HOH B 708      22.373  28.972   8.624  1.00  0.00      B    O  
ATOM   2144  H1  HOH B 708      21.581  29.367   8.122  1.00  0.00      B    H  
ATOM   2145  H2  HOH B 708      22.442  29.398   9.566  1.00  0.00      B    H  
ATOM   2146  O   HOH B 709       6.505  16.249  18.526  1.00  0.00      B    O  
ATOM   2147  H1  HOH B 709       7.526  16.337  18.798  1.00  0.00      B    H  
ATOM   2148  H2  HOH B 709       5.983  15.672  19.184  1.00  0.00      B    H  
ATOM   2149  O   HOH B 710      17.406  18.022  18.236  1.00  0.00      B    O  
ATOM   2150  H1  HOH B 710      16.729  17.464  17.728  1.00  0.00      B    H  
ATOM   2151  H2  HOH B 710      17.300  17.771  19.220  1.00  0.00      B    H  
ATOM   2152  O   HOH B 711      17.245  18.709  31.797  1.00  0.00      B    O  
ATOM   2153  H1  HOH B 711      17.848  19.466  31.496  1.00  0.00      B    H  
ATOM   2154  H2  HOH B 711      17.352  17.938  31.173  1.00  0.00      B    H  
ATOM   2155  O   HOH B 712      29.847  33.227   3.953  1.00  0.00      B    O  
ATOM   2156  H1  HOH B 712      29.952  34.235   3.814  1.00  0.00      B    H  
ATOM   2157  H2  HOH B 712      30.418  32.958   4.756  1.00  0.00      B    H  
ATOM   2158  O   HOH B 713      37.896  26.174  36.447  1.00  0.00      B    O  
ATOM   2159  H1  HOH B 713      38.882  26.312  36.534  1.00  0.00      B    H  
ATOM   2160  H2  HOH B 713      37.821  25.162  36.280  1.00  0.00      B    H  
ATOM   2161  O   HOH B 714       7.351  35.611  32.781  1.00  0.00      B    O  
ATOM   2162  H1  HOH B 714       7.357  36.052  33.647  1.00  0.00      B    H  
ATOM   2163  H2  HOH B 714       7.165  34.619  33.054  1.00  0.00      B    H  
ATOM   2164  O   HOH B 715      16.890   6.147  31.735  1.00  0.00      B    O  
ATOM   2165  H1  HOH B 715      17.472   6.989  31.832  1.00  0.00      B    H  
ATOM   2166  H2  HOH B 715      16.153   6.324  32.411  1.00  0.00      B    H  
ATOM   2167  O   HOH B 716      24.561  18.218  34.688  1.00  0.00      B    O  
ATOM   2168  H1  HOH B 716      25.498  18.401  35.097  1.00  0.00      B    H  
ATOM   2169  H2  HOH B 716      24.149  19.138  34.571  1.00  0.00      B    H  
ATOM   2170  O   HOH B 717      17.089  34.745   1.983  1.00  0.00      B    O  
ATOM   2171  H1  HOH B 717      16.074  34.817   1.925  1.00  0.00      B    H  
ATOM   2172  H2  HOH B 717      17.472  34.783   2.966  1.00  0.00      B    H  
ATOM   2173  O   HOH B 718      27.761   6.256  24.473  1.00  0.00      B    O  
ATOM   2174  H1  HOH B 718      26.924   5.858  24.073  1.00  0.00      B    H  
ATOM   2175  H2  HOH B 718      28.204   6.837  23.767  1.00  0.00      B    H  
ATOM   2176  O   HOH B 719      34.768   3.936  16.305  1.00  0.00      B    O  
ATOM   2177  H1  HOH B 719      35.519   3.466  15.824  1.00  0.00      B    H  
ATOM   2178  H2  HOH B 719      34.696   4.869  15.894  1.00  0.00      B    H  
ATOM   2179  O   HOH B 720      23.979  14.478  32.908  1.00  0.00      B    O  
ATOM   2180  H1  HOH B 720      23.732  15.385  32.465  1.00  0.00      B    H  
ATOM   2181  H2  HOH B 720      23.809  14.538  33.867  1.00  0.00      B    H  
ATOM   2182  O   HOH B 721      24.561  11.538  38.442  1.00  0.00      B    O  
ATOM   2183  H1  HOH B 721      24.428  10.838  37.704  1.00  0.00      B    H  
ATOM   2184  H2  HOH B 721      24.453  12.493  38.081  1.00  0.00      B    H  
ATOM   2185  O   HOH B 722      10.637  30.189  34.235  1.00  0.00      B    O  
ATOM   2186  H1  HOH B 722      11.333  29.446  34.032  1.00  0.00      B    H  
ATOM   2187  H2  HOH B 722      10.752  30.892  33.517  1.00  0.00      B    H  
ATOM   2188  O   HOH B 723       5.892  31.384   4.017  1.00  0.00      B    O  
ATOM   2189  H1  HOH B 723       5.143  31.990   4.407  1.00  0.00      B    H  
ATOM   2190  H2  HOH B 723       6.612  31.943   3.621  1.00  0.00      B    H  
ATOM   2191  O   HOH B 724      31.728  25.905  36.619  1.00  0.00      B    O  
ATOM   2192  H1  HOH B 724      32.599  25.350  36.613  1.00  0.00      B    H  
ATOM   2193  H2  HOH B 724      31.043  25.428  35.976  1.00  0.00      B    H  
ATOM   2194  O   HOH B 725      36.697  21.836  22.172  1.00  0.00      B    O  
ATOM   2195  H1  HOH B 725      36.081  22.474  21.720  1.00  0.00      B    H  
ATOM   2196  H2  HOH B 725      37.279  22.371  22.805  1.00  0.00      B    H  
ATOM   2197  O   HOH B 726      13.164   4.227   0.612  1.00  0.00      B    O  
ATOM   2198  H1  HOH B 726      13.317   4.998   1.220  1.00  0.00      B    H  
ATOM   2199  H2  HOH B 726      12.414   3.724   1.055  1.00  0.00      B    H  
ATOM   2200  O   HOH B 727       2.281  33.235   2.019  1.00  0.00      B    O  
ATOM   2201  H1  HOH B 727       2.644  32.766   1.167  1.00  0.00      B    H  
ATOM   2202  H2  HOH B 727       2.950  33.125   2.734  1.00  0.00      B    H  
ATOM   2203  O   HOH B 728      12.368  33.719  34.174  1.00  0.00      B    O  
ATOM   2204  H1  HOH B 728      12.215  32.898  33.639  1.00  0.00      B    H  
ATOM   2205  H2  HOH B 728      13.345  33.869  34.156  1.00  0.00      B    H  
ATOM   2206  O   HOH B 729      23.799  16.979  32.376  1.00  0.00      B    O  
ATOM   2207  H1  HOH B 729      23.422  17.755  31.882  1.00  0.00      B    H  
ATOM   2208  H2  HOH B 729      24.366  17.319  33.153  1.00  0.00      B    H  
ATOM   2209  O   HOH B 730      34.399   4.867  33.907  1.00  0.00      B    O  
ATOM   2210  H1  HOH B 730      34.756   5.095  33.016  1.00  0.00      B    H  
ATOM   2211  H2  HOH B 730      33.672   5.482  34.071  1.00  0.00      B    H  
ATOM   2212  O   HOH B 731      27.479  19.732  30.615  1.00  0.00      B    O  
ATOM   2213  H1  HOH B 731      27.733  20.000  31.597  1.00  0.00      B    H  
ATOM   2214  H2  HOH B 731      27.881  18.818  30.376  1.00  0.00      B    H  
ATOM   2215  O   HOH B 732      13.882  21.260   5.843  1.00  0.00      B    O  
ATOM   2216  H1  HOH B 732      14.143  21.890   5.058  1.00  0.00      B    H  
ATOM   2217  H2  HOH B 732      14.134  20.306   5.501  1.00  0.00      B    H  
ATOM   2218  O   HOH B 733      11.069  27.363  24.257  1.00  0.00      B    O  
ATOM   2219  H1  HOH B 733      10.960  28.344  24.344  1.00  0.00      B    H  
ATOM   2220  H2  HOH B 733      11.589  27.021  25.013  1.00  0.00      B    H  
ATOM   2221  O   HOH B 734       2.157  29.273  23.955  1.00  0.00      B    O  
ATOM   2222  H1  HOH B 734       2.797  29.860  24.514  1.00  0.00      B    H  
ATOM   2223  H2  HOH B 734       2.634  28.407  23.718  1.00  0.00      B    H  
ATOM   2224  O   HOH B 735      19.780   3.802  20.300  1.00  0.00      B    O  
ATOM   2225  H1  HOH B 735      20.353   3.357  21.071  1.00  0.00      B    H  
ATOM   2226  H2  HOH B 735      18.812   3.630  20.483  1.00  0.00      B    H  
ATOM   2227  O   HOH B 736      28.398  22.161   1.320  1.00  0.00      B    O  
ATOM   2228  H1  HOH B 736      28.166  21.275   1.725  1.00  0.00      B    H  
ATOM   2229  H2  HOH B 736      28.388  22.798   2.109  1.00  0.00      B    H  
ATOM   2230  O   HOH B 737       5.362  11.843   1.807  1.00  0.00      B    O  
ATOM   2231  H1  HOH B 737       4.827  11.526   0.970  1.00  0.00      B    H  
ATOM   2232  H2  HOH B 737       6.099  11.138   1.904  1.00  0.00      B    H  
ATOM   2233  O   HOH B 738      34.717  18.883  25.163  1.00  0.00      B    O  
ATOM   2234  H1  HOH B 738      35.322  18.085  25.281  1.00  0.00      B    H  
ATOM   2235  H2  HOH B 738      34.874  19.053  24.208  1.00  0.00      B    H  
ATOM   2236  O   HOH B 739      37.226  35.761   8.608  1.00  0.00      B    O  
ATOM   2237  H1  HOH B 739      37.528  35.109   9.323  1.00  0.00      B    H  
ATOM   2238  H2  HOH B 739      37.551  35.332   7.716  1.00  0.00      B    H  
ATOM   2239  O   HOH B 740      11.968  19.130  25.197  1.00  0.00      B    O  
ATOM   2240  H1  HOH B 740      11.180  19.755  25.122  1.00  0.00      B    H  
ATOM   2241  H2  HOH B 740      12.201  18.810  24.276  1.00  0.00      B    H  
ATOM   2242  O   HOH B 741      23.224  22.452  29.693  1.00  0.00      B    O  
ATOM   2243  H1  HOH B 741      24.172  22.610  30.016  1.00  0.00      B    H  
ATOM   2244  H2  HOH B 741      22.933  23.309  29.271  1.00  0.00      B    H  
ATOM   2245  O   HOH B 742      24.058  10.018  16.469  1.00  0.00      B    O  
ATOM   2246  H1  HOH B 742      24.351  10.843  15.994  1.00  0.00      B    H  
ATOM   2247  H2  HOH B 742      23.552  10.299  17.307  1.00  0.00      B    H  
ATOM   2248  O   HOH B 743       1.698  23.410   3.392  1.00  0.00      B    O  
ATOM   2249  H1  HOH B 743       1.838  24.466   3.273  1.00  0.00      B    H  
ATOM   2250  H2  HOH B 743       1.785  23.211   4.371  1.00  0.00      B    H  
ATOM   2251  O   HOH B 744      13.920  35.988  30.375  1.00  0.00      B    O  
ATOM   2252  H1  HOH B 744      13.886  36.678  29.575  1.00  0.00      B    H  
ATOM   2253  H2  HOH B 744      13.547  36.463  31.214  1.00  0.00      B    H  
ATOM   2254  O   HOH B 745       6.178   1.358  30.760  1.00  0.00      B    O  
ATOM   2255  H1  HOH B 745       5.422   0.821  30.373  1.00  0.00      B    H  
ATOM   2256  H2  HOH B 745       6.725   0.739  31.378  1.00  0.00      B    H  
ATOM   2257  O   HOH B 746      31.707  34.187  15.602  1.00  0.00      B    O  
ATOM   2258  H1  HOH B 746      31.689  34.327  16.613  1.00  0.00      B    H  
ATOM   2259  H2  HOH B 746      32.127  34.982  15.176  1.00  0.00      B    H  
ATOM   2260  O   HOH B 747      29.544  26.525  33.754  1.00  0.00      B    O  
ATOM   2261  H1  HOH B 747      29.711  26.938  32.844  1.00  0.00      B    H  
ATOM   2262  H2  HOH B 747      29.034  27.124  34.363  1.00  0.00      B    H  
ATOM   2263  O   HOH B 748       7.616  38.805  32.429  1.00  0.00      B    O  
ATOM   2264  H1  HOH B 748       6.924  38.879  33.179  1.00  0.00      B    H  
ATOM   2265  H2  HOH B 748       8.320  38.100  32.654  1.00  0.00      B    H  
ATOM   2266  O   HOH B 749      34.392  11.557  34.702  1.00  0.00      B    O  
ATOM   2267  H1  HOH B 749      33.905  11.762  35.592  1.00  0.00      B    H  
ATOM   2268  H2  HOH B 749      33.643  11.190  34.135  1.00  0.00      B    H  
ATOM   2269  O   HOH B 750      21.966   8.135  23.690  1.00  0.00      B    O  
ATOM   2270  H1  HOH B 750      21.381   8.945  23.464  1.00  0.00      B    H  
ATOM   2271  H2  HOH B 750      22.422   8.347  24.633  1.00  0.00      B    H  
ATOM   2272  O   HOH B 751      37.020   7.314  39.024  1.00  0.00      B    O  
ATOM   2273  H1  HOH B 751      36.008   7.268  39.010  1.00  0.00      B    H  
ATOM   2274  H2  HOH B 751      37.256   8.225  38.573  1.00  0.00      B    H  
ATOM   2275  O   HOH B 752       3.420  32.392   4.533  1.00  0.00      B    O  
ATOM   2276  H1  HOH B 752       2.975  31.706   3.977  1.00  0.00      B    H  
ATOM   2277  H2  HOH B 752       2.705  33.095   4.886  1.00  0.00      B    H  
ATOM   2278  O   HOH B 753       3.744  24.256  14.408  1.00  0.00      B    O  
ATOM   2279  H1  HOH B 753       3.047  24.235  13.671  1.00  0.00      B    H  
ATOM   2280  H2  HOH B 753       3.837  23.327  14.829  1.00  0.00      B    H  
ATOM   2281  O   HOH B 754       0.625   6.379  32.229  1.00  0.00      B    O  
ATOM   2282  H1  HOH B 754       0.413   5.850  33.056  1.00  0.00      B    H  
ATOM   2283  H2  HOH B 754      -0.229   6.864  32.063  1.00  0.00      B    H  
ATOM   2284  O   HOH B 755      27.242   2.753  25.509  1.00  0.00      B    O  
ATOM   2285  H1  HOH B 755      26.332   2.713  25.154  1.00  0.00      B    H  
ATOM   2286  H2  HOH B 755      27.484   3.701  25.771  1.00  0.00      B    H  
ATOM   2287  O   HOH B 756      22.692   1.703   5.559  1.00  0.00      B    O  
ATOM   2288  H1  HOH B 756      23.424   1.678   6.248  1.00  0.00      B    H  
ATOM   2289  H2  HOH B 756      22.217   0.776   5.580  1.00  0.00      B    H  
ATOM   2290  O   HOH B 757      32.048   7.765  16.640  1.00  0.00      B    O  
ATOM   2291  H1  HOH B 757      32.519   8.596  16.832  1.00  0.00      B    H  
ATOM   2292  H2  HOH B 757      32.072   7.138  17.427  1.00  0.00      B    H  
ATOM   2293  O   HOH B 758       0.092  27.266   8.859  1.00  0.00      B    O  
ATOM   2294  H1  HOH B 758      -0.257  27.803   9.715  1.00  0.00      B    H  
ATOM   2295  H2  HOH B 758       0.324  28.031   8.169  1.00  0.00      B    H  
ATOM   2296  O   HOH B 759       8.673  13.032   2.706  1.00  0.00      B    O  
ATOM   2297  H1  HOH B 759       9.392  12.656   2.147  1.00  0.00      B    H  
ATOM   2298  H2  HOH B 759       8.078  12.266   2.950  1.00  0.00      B    H  
ATOM   2299  O   HOH B 760      21.982  27.945  26.302  1.00  0.00      B    O  
ATOM   2300  H1  HOH B 760      21.226  27.646  26.872  1.00  0.00      B    H  
ATOM   2301  H2  HOH B 760      21.808  27.570  25.416  1.00  0.00      B    H  
ATOM   2302  O   HOH B 761      14.703   8.618   0.275  1.00  0.00      B    O  
ATOM   2303  H1  HOH B 761      15.568   8.171  -0.058  1.00  0.00      B    H  
ATOM   2304  H2  HOH B 761      14.971   9.426   0.792  1.00  0.00      B    H  
ATOM   2305  O   HOH B 762      28.626   2.240  34.946  1.00  0.00      B    O  
ATOM   2306  H1  HOH B 762      28.537   2.729  35.822  1.00  0.00      B    H  
ATOM   2307  H2  HOH B 762      28.555   1.227  35.069  1.00  0.00      B    H  
ATOM   2308  O   HOH B 763       7.543  38.048   5.086  1.00  0.00      B    O  
ATOM   2309  H1  HOH B 763       7.144  37.573   4.302  1.00  0.00      B    H  
ATOM   2310  H2  HOH B 763       8.023  38.925   4.763  1.00  0.00      B    H  
ATOM   2311  O   HOH B 764      13.766  31.948  30.982  1.00  0.00      B    O  
ATOM   2312  H1  HOH B 764      14.312  31.618  31.765  1.00  0.00      B    H  
ATOM   2313  H2  HOH B 764      14.163  32.814  30.628  1.00  0.00      B    H  
ATOM   2314  O   HOH B 765      36.292  10.895  32.994  1.00  0.00      B    O  
ATOM   2315  H1  HOH B 765      37.061  11.472  32.674  1.00  0.00      B    H  
ATOM   2316  H2  HOH B 765      35.865  11.348  33.795  1.00  0.00      B    H  
ATOM   2317  O   HOH B 766      36.648   8.067   3.974  1.00  0.00      B    O  
ATOM   2318  H1  HOH B 766      36.333   8.998   3.661  1.00  0.00      B    H  
ATOM   2319  H2  HOH B 766      35.823   7.629   4.173  1.00  0.00      B    H  
ATOM   2320  O   HOH B 767      24.969   0.161  16.765  1.00  0.00      B    O  
ATOM   2321  H1  HOH B 767      25.338   0.182  15.846  1.00  0.00      B    H  
ATOM   2322  H2  HOH B 767      24.427   0.954  16.944  1.00  0.00      B    H  
ATOM   2323  O   HOH B 768       1.934   2.819  21.211  1.00  0.00      B    O  
ATOM   2324  H1  HOH B 768       1.145   3.045  21.812  1.00  0.00      B    H  
ATOM   2325  H2  HOH B 768       1.556   2.544  20.295  1.00  0.00      B    H  
ATOM   2326  O   HOH B 769      26.121  22.234  37.825  1.00  0.00      B    O  
ATOM   2327  H1  HOH B 769      25.646  23.006  38.249  1.00  0.00      B    H  
ATOM   2328  H2  HOH B 769      25.561  21.457  38.092  1.00  0.00      B    H  
ATOM   2329  O   HOH B 770      28.768  33.214  12.671  1.00  0.00      B    O  
ATOM   2330  H1  HOH B 770      27.904  33.125  12.169  1.00  0.00      B    H  
ATOM   2331  H2  HOH B 770      28.611  33.525  13.618  1.00  0.00      B    H  
ATOM   2332  O   HOH B 771       6.957   7.583   7.699  1.00  0.00      B    O  
ATOM   2333  H1  HOH B 771       7.215   8.099   6.815  1.00  0.00      B    H  
ATOM   2334  H2  HOH B 771       6.539   6.677   7.415  1.00  0.00      B    H  
ATOM   2335  O   HOH B 772      18.482   8.398  31.791  1.00  0.00      B    O  
ATOM   2336  H1  HOH B 772      18.803   8.505  30.811  1.00  0.00      B    H  
ATOM   2337  H2  HOH B 772      18.175   9.321  32.148  1.00  0.00      B    H  
ATOM   2338  O   HOH B 773      25.519  21.407   3.708  1.00  0.00      B    O  
ATOM   2339  H1  HOH B 773      24.743  20.839   4.031  1.00  0.00      B    H  
ATOM   2340  H2  HOH B 773      26.048  21.706   4.461  1.00  0.00      B    H  
ATOM   2341  O   HOH B 774      35.694  30.270  10.583  1.00  0.00      B    O  
ATOM   2342  H1  HOH B 774      34.945  30.334  11.305  1.00  0.00      B    H  
ATOM   2343  H2  HOH B 774      36.454  29.626  10.856  1.00  0.00      B    H  
ATOM   2344  O   HOH B 775      23.275  31.384  20.965  1.00  0.00      B    O  
ATOM   2345  H1  HOH B 775      22.424  31.361  20.383  1.00  0.00      B    H  
ATOM   2346  H2  HOH B 775      22.927  31.615  21.912  1.00  0.00      B    H  
ATOM   2347  O   HOH B 776      28.356  10.385   7.603  1.00  0.00      B    O  
ATOM   2348  H1  HOH B 776      29.164  10.722   7.070  1.00  0.00      B    H  
ATOM   2349  H2  HOH B 776      28.651   9.860   8.434  1.00  0.00      B    H  
ATOM   2350  O   HOH B 777      13.135  11.747  37.211  1.00  0.00      B    O  
ATOM   2351  H1  HOH B 777      13.775  12.060  38.000  1.00  0.00      B    H  
ATOM   2352  H2  HOH B 777      12.303  12.382  37.147  1.00  0.00      B    H  
ATOM   2353  O   HOH B 778       2.794  18.543   0.673  1.00  0.00      B    O  
ATOM   2354  H1  HOH B 778       3.153  18.456  -0.285  1.00  0.00      B    H  
ATOM   2355  H2  HOH B 778       2.444  19.459   0.758  1.00  0.00      B    H  
ATOM   2356  O   HOH B 779      24.267  34.851  36.879  1.00  0.00      B    O  
ATOM   2357  H1  HOH B 779      24.223  35.417  36.020  1.00  0.00      B    H  
ATOM   2358  H2  HOH B 779      24.659  33.928  36.580  1.00  0.00      B    H  
ATOM   2359  O   HOH B 780      17.236  17.322  24.784  1.00  0.00      B    O  
ATOM   2360  H1  HOH B 780      17.845  17.320  25.561  1.00  0.00      B    H  
ATOM   2361  H2  HOH B 780      17.672  17.854  24.068  1.00  0.00      B    H  
ATOM   2362  O   HOH B 781      19.939  22.175   2.746  1.00  0.00      B    O  
ATOM   2363  H1  HOH B 781      19.533  23.069   3.066  1.00  0.00      B    H  
ATOM   2364  H2  HOH B 781      19.978  21.612   3.582  1.00  0.00      B    H  
ATOM   2365  O   HOH B 782       5.404  36.479   3.305  1.00  0.00      B    O  
ATOM   2366  H1  HOH B 782       4.734  36.060   2.695  1.00  0.00      B    H  
ATOM   2367  H2  HOH B 782       5.461  37.458   3.034  1.00  0.00      B    H  
ATOM   2368  O   HOH B 783      33.030  15.839  33.407  1.00  0.00      B    O  
ATOM   2369  H1  HOH B 783      32.960  15.523  34.372  1.00  0.00      B    H  
ATOM   2370  H2  HOH B 783      33.423  16.829  33.415  1.00  0.00      B    H  
ATOM   2371  O   HOH B 784      26.001  12.378  32.254  1.00  0.00      B    O  
ATOM   2372  H1  HOH B 784      25.998  11.587  32.921  1.00  0.00      B    H  
ATOM   2373  H2  HOH B 784      25.133  12.860  32.414  1.00  0.00      B    H  
ATOM   2374  O   HOH B 785      17.138   2.745  23.573  1.00  0.00      B    O  
ATOM   2375  H1  HOH B 785      17.962   2.357  24.047  1.00  0.00      B    H  
ATOM   2376  H2  HOH B 785      16.786   3.541  24.125  1.00  0.00      B    H  
ATOM   2377  O   HOH B 786      14.363  19.625  28.049  1.00  0.00      B    O  
ATOM   2378  H1  HOH B 786      14.635  19.172  27.163  1.00  0.00      B    H  
ATOM   2379  H2  HOH B 786      13.347  19.604  28.132  1.00  0.00      B    H  
ATOM   2380  O   HOH B 787      11.363   9.307  19.337  1.00  0.00      B    O  
ATOM   2381  H1  HOH B 787      10.915   8.677  19.966  1.00  0.00      B    H  
ATOM   2382  H2  HOH B 787      11.676  10.035  19.914  1.00  0.00      B    H  
ATOM   2383  O   HOH B 788       2.648  17.574  16.561  1.00  0.00      B    O  
ATOM   2384  H1  HOH B 788       2.070  16.787  16.797  1.00  0.00      B    H  
ATOM   2385  H2  HOH B 788       3.580  17.191  16.568  1.00  0.00      B    H  
ATOM   2386  O   HOH B 789      17.391  27.811  23.580  1.00  0.00      B    O  
ATOM   2387  H1  HOH B 789      16.864  27.609  22.727  1.00  0.00      B    H  
ATOM   2388  H2  HOH B 789      17.508  26.937  24.115  1.00  0.00      B    H  
ATOM   2389  O   HOH B 790      28.922  22.046  21.850  1.00  0.00      B    O  
ATOM   2390  H1  HOH B 790      29.569  21.625  21.249  1.00  0.00      B    H  
ATOM   2391  H2  HOH B 790      28.586  22.909  21.415  1.00  0.00      B    H  
ATOM   2392  O   HOH B 791      12.425  38.204   5.593  1.00  0.00      B    O  
ATOM   2393  H1  HOH B 791      12.260  38.797   6.368  1.00  0.00      B    H  
ATOM   2394  H2  HOH B 791      12.024  37.266   5.851  1.00  0.00      B    H  
ATOM   2395  O   HOH B 792      30.307  24.122  34.958  1.00  0.00      B    O  
ATOM   2396  H1  HOH B 792      30.240  23.324  34.355  1.00  0.00      B    H  
ATOM   2397  H2  HOH B 792      30.106  24.947  34.380  1.00  0.00      B    H  
ATOM   2398  O   HOH B 793       8.099  19.884  12.375  1.00  0.00      B    O  
ATOM   2399  H1  HOH B 793       7.543  20.299  13.110  1.00  0.00      B    H  
ATOM   2400  H2  HOH B 793       7.483  19.227  11.870  1.00  0.00      B    H  
ATOM   2401  O   HOH B 794      32.271  15.514  16.625  1.00  0.00      B    O  
ATOM   2402  H1  HOH B 794      32.256  16.051  15.770  1.00  0.00      B    H  
ATOM   2403  H2  HOH B 794      31.482  14.824  16.614  1.00  0.00      B    H  
ATOM   2404  O   HOH B 795      26.008  17.628   5.389  1.00  0.00      B    O  
ATOM   2405  H1  HOH B 795      26.813  17.880   4.814  1.00  0.00      B    H  
ATOM   2406  H2  HOH B 795      25.671  18.510   5.753  1.00  0.00      B    H  
ATOM   2407  O   HOH B 796       2.805  21.396  37.908  1.00  0.00      B    O  
ATOM   2408  H1  HOH B 796       2.810  20.378  37.918  1.00  0.00      B    H  
ATOM   2409  H2  HOH B 796       3.655  21.588  37.435  1.00  0.00      B    H  
ATOM   2410  O   HOH B 797      23.212  31.661  11.880  1.00  0.00      B    O  
ATOM   2411  H1  HOH B 797      23.149  32.529  12.406  1.00  0.00      B    H  
ATOM   2412  H2  HOH B 797      22.566  31.761  11.104  1.00  0.00      B    H  
ATOM   2413  O   HOH B 798      36.137  24.678   3.050  1.00  0.00      B    O  
ATOM   2414  H1  HOH B 798      37.107  24.494   2.749  1.00  0.00      B    H  
ATOM   2415  H2  HOH B 798      35.984  24.300   3.991  1.00  0.00      B    H  
ATOM   2416  O   HOH B 799       7.747  28.637  31.501  1.00  0.00      B    O  
ATOM   2417  H1  HOH B 799       7.725  29.182  32.317  1.00  0.00      B    H  
ATOM   2418  H2  HOH B 799       8.687  28.170  31.485  1.00  0.00      B    H  
ATOM   2419  O   HOH B 800      29.736  35.711  35.819  1.00  0.00      B    O  
ATOM   2420  H1  HOH B 800      29.669  34.763  36.093  1.00  0.00      B    H  
ATOM   2421  H2  HOH B 800      29.583  35.804  34.851  1.00  0.00      B    H  
ATOM   2422  O   HOH B 801      26.322  13.014   4.778  1.00  0.00      B    O  
ATOM   2423  H1  HOH B 801      27.002  12.526   4.130  1.00  0.00      B    H  
ATOM   2424  H2  HOH B 801      26.111  12.361   5.482  1.00  0.00      B    H  
ATOM   2425  O   HOH B 802      13.043  28.207   9.208  1.00  0.00      B    O  
ATOM   2426  H1  HOH B 802      13.560  27.779   8.379  1.00  0.00      B    H  
ATOM   2427  H2  HOH B 802      12.649  29.098   8.900  1.00  0.00      B    H  
ATOM   2428  O   HOH B 803      28.009  24.246  36.769  1.00  0.00      B    O  
ATOM   2429  H1  HOH B 803      28.842  24.077  36.172  1.00  0.00      B    H  
ATOM   2430  H2  HOH B 803      27.641  23.285  36.947  1.00  0.00      B    H  
ATOM   2431  O   HOH B 804      12.070  35.054  14.387  1.00  0.00      B    O  
ATOM   2432  H1  HOH B 804      12.555  35.908  14.614  1.00  0.00      B    H  
ATOM   2433  H2  HOH B 804      11.520  35.157  13.537  1.00  0.00      B    H  
ATOM   2434  O   HOH B 805       3.495   2.544   0.851  1.00  0.00      B    O  
ATOM   2435  H1  HOH B 805       3.621   3.477   1.225  1.00  0.00      B    H  
ATOM   2436  H2  HOH B 805       4.378   2.043   0.952  1.00  0.00      B    H  
ATOM   2437  O   HOH B 806      16.851  14.198  26.239  1.00  0.00      B    O  
ATOM   2438  H1  HOH B 806      17.070  14.376  27.216  1.00  0.00      B    H  
ATOM   2439  H2  HOH B 806      16.626  13.226  26.112  1.00  0.00      B    H  
ATOM   2440  O   HOH B 807      30.366   8.795  14.559  1.00  0.00      B    O  
ATOM   2441  H1  HOH B 807      29.631   9.329  14.956  1.00  0.00      B    H  
ATOM   2442  H2  HOH B 807      31.029   8.505  15.238  1.00  0.00      B    H  
ATOM   2443  O   HOH B 808      37.314  19.777  16.072  1.00  0.00      B    O  
ATOM   2444  H1  HOH B 808      37.872  19.066  15.529  1.00  0.00      B    H  
ATOM   2445  H2  HOH B 808      37.610  19.624  17.005  1.00  0.00      B    H  
ATOM   2446  O   HOH B 809      36.744  17.750   5.479  1.00  0.00      B    O  
ATOM   2447  H1  HOH B 809      37.661  17.574   5.072  1.00  0.00      B    H  
ATOM   2448  H2  HOH B 809      36.272  16.831   5.419  1.00  0.00      B    H  
ATOM   2449  O   HOH B 810      38.106   5.323  28.939  1.00  0.00      B    O  
ATOM   2450  H1  HOH B 810      37.726   6.100  28.408  1.00  0.00      B    H  
ATOM   2451  H2  HOH B 810      37.256   4.722  29.080  1.00  0.00      B    H  
ATOM   2452  O   HOH B 811      22.827  22.556  12.445  1.00  0.00      B    O  
ATOM   2453  H1  HOH B 811      23.393  21.669  12.487  1.00  0.00      B    H  
ATOM   2454  H2  HOH B 811      23.183  23.178  13.128  1.00  0.00      B    H  
ATOM   2455  O   HOH B 812      25.694  23.193  30.400  1.00  0.00      B    O  
ATOM   2456  H1  HOH B 812      25.309  24.139  30.567  1.00  0.00      B    H  
ATOM   2457  H2  HOH B 812      26.672  23.155  30.593  1.00  0.00      B    H  
ATOM   2458  O   HOH B 813      16.979  19.871   0.454  1.00  0.00      B    O  
ATOM   2459  H1  HOH B 813      17.299  18.937   0.278  1.00  0.00      B    H  
ATOM   2460  H2  HOH B 813      16.113  19.957  -0.061  1.00  0.00      B    H  
ATOM   2461  O   HOH B 814      27.783   3.247   7.307  1.00  0.00      B    O  
ATOM   2462  H1  HOH B 814      27.486   3.628   8.198  1.00  0.00      B    H  
ATOM   2463  H2  HOH B 814      28.301   2.416   7.454  1.00  0.00      B    H  
ATOM   2464  O   HOH B 815      28.329   7.542   0.461  1.00  0.00      B    O  
ATOM   2465  H1  HOH B 815      28.524   6.890  -0.287  1.00  0.00      B    H  
ATOM   2466  H2  HOH B 815      28.280   6.915   1.259  1.00  0.00      B    H  
ATOM   2467  O   HOH B 816      21.836   3.334   2.818  1.00  0.00      B    O  
ATOM   2468  H1  HOH B 816      21.688   3.768   3.737  1.00  0.00      B    H  
ATOM   2469  H2  HOH B 816      22.793   3.645   2.458  1.00  0.00      B    H  
ATOM   2470  O   HOH B 817      29.344  30.171   6.152  1.00  0.00      B    O  
ATOM   2471  H1  HOH B 817      28.743  30.565   6.867  1.00  0.00      B    H  
ATOM   2472  H2  HOH B 817      29.063  29.165   6.055  1.00  0.00      B    H  
ATOM   2473  O   HOH B 818      10.106  12.860  11.981  1.00  0.00      B    O  
ATOM   2474  H1  HOH B 818      10.578  12.813  12.891  1.00  0.00      B    H  
ATOM   2475  H2  HOH B 818      10.198  11.919  11.597  1.00  0.00      B    H  
ATOM   2476  O   HOH B 819       3.557  18.502  37.195  1.00  0.00      B    O  
ATOM   2477  H1  HOH B 819       3.491  18.609  36.175  1.00  0.00      B    H  
ATOM   2478  H2  HOH B 819       4.557  18.550  37.444  1.00  0.00      B    H  
ATOM   2479  O   HOH B 820      38.187  30.825   4.120  1.00  0.00      B    O  
ATOM   2480  H1  HOH B 820      37.883  31.159   5.031  1.00  0.00      B    H  
ATOM   2481  H2  HOH B 820      37.641  29.935   3.952  1.00  0.00      B    H  
ATOM   2482  O   HOH B 821      23.165   7.669  14.738  1.00  0.00      B    O  
ATOM   2483  H1  HOH B 821      22.133   7.695  14.753  1.00  0.00      B    H  
ATOM   2484  H2  HOH B 821      23.608   8.289  15.393  1.00  0.00      B    H  
ATOM   2485  O   HOH B 822       0.249  36.536   4.050  1.00  0.00      B    O  
ATOM   2486  H1  HOH B 822      -0.706  36.230   3.941  1.00  0.00      B    H  
ATOM   2487  H2  HOH B 822       0.597  36.791   3.150  1.00  0.00      B    H  
ATOM   2488  O   HOH B 823      22.796   3.991  10.367  1.00  0.00      B    O  
ATOM   2489  H1  HOH B 823      22.961   4.544   9.539  1.00  0.00      B    H  
ATOM   2490  H2  HOH B 823      22.896   4.571  11.162  1.00  0.00      B    H  
ATOM   2491  O   HOH B 824       9.587  17.095   6.107  1.00  0.00      B    O  
ATOM   2492  H1  HOH B 824       8.564  17.352   6.014  1.00  0.00      B    H  
ATOM   2493  H2  HOH B 824      10.079  17.730   5.443  1.00  0.00      B    H  
ATOM   2494  O   HOH B 825      27.968  36.710  14.883  1.00  0.00      B    O  
ATOM   2495  H1  HOH B 825      27.004  36.885  14.571  1.00  0.00      B    H  
ATOM   2496  H2  HOH B 825      28.120  35.702  15.071  1.00  0.00      B    H  
ATOM   2497  O   HOH B 826      21.559  32.038   4.733  1.00  0.00      B    O  
ATOM   2498  H1  HOH B 826      22.355  31.436   4.622  1.00  0.00      B    H  
ATOM   2499  H2  HOH B 826      21.605  32.826   4.071  1.00  0.00      B    H  
ATOM   2500  O   HOH B 827      38.298  25.600  20.902  1.00  0.00      B    O  
ATOM   2501  H1  HOH B 827      37.575  25.495  20.140  1.00  0.00      B    H  
ATOM   2502  H2  HOH B 827      38.159  26.459  21.383  1.00  0.00      B    H  
ATOM   2503  O   HOH B 828      11.579  38.239  11.436  1.00  0.00      B    O  
ATOM   2504  H1  HOH B 828      12.355  38.884  11.295  1.00  0.00      B    H  
ATOM   2505  H2  HOH B 828      11.251  38.494  12.366  1.00  0.00      B    H  
ATOM   2506  O   HOH B 829      20.391  30.485   7.535  1.00  0.00      B    O  
ATOM   2507  H1  HOH B 829      19.739  29.881   7.089  1.00  0.00      B    H  
ATOM   2508  H2  HOH B 829      19.843  31.107   8.181  1.00  0.00      B    H  
ATOM   2509  O   HOH B 830       3.884  32.400  38.823  1.00  0.00      B    O  
ATOM   2510  H1  HOH B 830       3.570  32.068  37.935  1.00  0.00      B    H  
ATOM   2511  H2  HOH B 830       4.401  33.312  38.709  1.00  0.00      B    H  
ATOM   2512  O   HOH B 831       4.109  17.679  23.688  1.00  0.00      B    O  
ATOM   2513  H1  HOH B 831       3.536  17.643  22.809  1.00  0.00      B    H  
ATOM   2514  H2  HOH B 831       4.814  16.953  23.619  1.00  0.00      B    H  
ATOM   2515  O   HOH B 832       5.554  10.550  27.497  1.00  0.00      B    O  
ATOM   2516  H1  HOH B 832       4.563  10.663  27.548  1.00  0.00      B    H  
ATOM   2517  H2  HOH B 832       5.796  10.200  28.441  1.00  0.00      B    H  
ATOM   2518  O   HOH B 833      13.136  37.304  35.763  1.00  0.00      B    O  
ATOM   2519  H1  HOH B 833      12.996  38.201  36.262  1.00  0.00      B    H  
ATOM   2520  H2  HOH B 833      13.139  37.406  34.779  1.00  0.00      B    H  
ATOM   2521  O   HOH B 834      30.898   4.183  17.959  1.00  0.00      B    O  
ATOM   2522  H1  HOH B 834      31.517   3.808  17.271  1.00  0.00      B    H  
ATOM   2523  H2  HOH B 834      30.995   3.674  18.793  1.00  0.00      B    H  
ATOM   2524  O   HOH B 835       2.110   6.022  38.169  1.00  0.00      B    O  
ATOM   2525  H1  HOH B 835       2.557   5.302  37.611  1.00  0.00      B    H  
ATOM   2526  H2  HOH B 835       1.578   5.597  38.927  1.00  0.00      B    H  
ATOM   2527  O   HOH B 836      31.745  12.047   9.403  1.00  0.00      B    O  
ATOM   2528  H1  HOH B 836      32.452  12.648   9.834  1.00  0.00      B    H  
ATOM   2529  H2  HOH B 836      30.814  12.333   9.738  1.00  0.00      B    H  
ATOM   2530  O   HOH B 837      34.862   6.685  27.677  1.00  0.00      B    O  
ATOM   2531  H1  HOH B 837      34.393   5.811  27.607  1.00  0.00      B    H  
ATOM   2532  H2  HOH B 837      34.331   7.277  28.333  1.00  0.00      B    H  
ATOM   2533  O   HOH B 838      14.702  16.365   7.068  1.00  0.00      B    O  
ATOM   2534  H1  HOH B 838      14.083  15.599   7.267  1.00  0.00      B    H  
ATOM   2535  H2  HOH B 838      14.846  16.861   7.902  1.00  0.00      B    H  
ATOM   2536  O   HOH B 839      38.127  32.518  31.238  1.00  0.00      B    O  
ATOM   2537  H1  HOH B 839      38.141  33.562  31.233  1.00  0.00      B    H  
ATOM   2538  H2  HOH B 839      38.866  32.134  31.861  1.00  0.00      B    H  
ATOM   2539  O   HOH B 840      21.488  31.059  19.050  1.00  0.00      B    O  
ATOM   2540  H1  HOH B 840      21.280  30.200  19.487  1.00  0.00      B    H  
ATOM   2541  H2  HOH B 840      21.677  30.876  18.052  1.00  0.00      B    H  
ATOM   2542  O   HOH B 841      23.990   4.890  12.883  1.00  0.00      B    O  
ATOM   2543  H1  HOH B 841      23.709   4.103  13.455  1.00  0.00      B    H  
ATOM   2544  H2  HOH B 841      23.803   5.712  13.413  1.00  0.00      B    H  
ATOM   2545  O   HOH B 842       2.622   3.967  34.753  1.00  0.00      B    O  
ATOM   2546  H1  HOH B 842       3.175   3.766  35.594  1.00  0.00      B    H  
ATOM   2547  H2  HOH B 842       3.050   3.655  33.888  1.00  0.00      B    H  
ATOM   2548  O   HOH B 843      25.972  33.177  34.267  1.00  0.00      B    O  
ATOM   2549  H1  HOH B 843      25.603  32.289  34.231  1.00  0.00      B    H  
ATOM   2550  H2  HOH B 843      26.473  33.290  35.157  1.00  0.00      B    H  
ATOM   2551  O   HOH B 844      25.537   3.403  38.781  1.00  0.00      B    O  
ATOM   2552  H1  HOH B 844      26.314   3.508  38.145  1.00  0.00      B    H  
ATOM   2553  H2  HOH B 844      25.292   2.417  38.768  1.00  0.00      B    H  
ATOM   2554  O   HOH B 845       3.219   3.748  15.112  1.00  0.00      B    O  
ATOM   2555  H1  HOH B 845       3.149   3.505  14.085  1.00  0.00      B    H  
ATOM   2556  H2  HOH B 845       4.054   4.295  15.291  1.00  0.00      B    H  
ATOM   2557  O   HOH B 846      18.621  14.937   0.925  1.00  0.00      B    O  
ATOM   2558  H1  HOH B 846      19.670  14.938   0.897  1.00  0.00      B    H  
ATOM   2559  H2  HOH B 846      18.224  14.689   1.848  1.00  0.00      B    H  
ATOM   2560  O   HOH B 847      38.791   3.875   6.277  1.00  0.00      B    O  
ATOM   2561  H1  HOH B 847      37.935   3.394   5.927  1.00  0.00      B    H  
ATOM   2562  H2  HOH B 847      39.417   4.135   5.499  1.00  0.00      B    H  
ATOM   2563  O   HOH B 848      20.361  22.578  29.900  1.00  0.00      B    O  
ATOM   2564  H1  HOH B 848      21.363  22.339  30.031  1.00  0.00      B    H  
ATOM   2565  H2  HOH B 848      20.291  22.959  28.971  1.00  0.00      B    H  
ATOM   2566  O   HOH B 849      11.113  10.826  16.845  1.00  0.00      B    O  
ATOM   2567  H1  HOH B 849      11.317  11.722  17.191  1.00  0.00      B    H  
ATOM   2568  H2  HOH B 849      11.276  10.188  17.620  1.00  0.00      B    H  
ATOM   2569  O   HOH B 850      17.750   6.263   4.449  1.00  0.00      B    O  
ATOM   2570  H1  HOH B 850      17.405   6.745   3.592  1.00  0.00      B    H  
ATOM   2571  H2  HOH B 850      18.745   6.240   4.380  1.00  0.00      B    H  
ATOM   2572  O   HOH B 851      17.122   2.287   2.299  1.00  0.00      B    O  
ATOM   2573  H1  HOH B 851      18.097   2.484   2.516  1.00  0.00      B    H  
ATOM   2574  H2  HOH B 851      16.991   1.317   2.574  1.00  0.00      B    H  
ATOM   2575  O   HOH B 852       1.713  12.949  22.263  1.00  0.00      B    O  
ATOM   2576  H1  HOH B 852       2.622  12.541  22.381  1.00  0.00      B    H  
ATOM   2577  H2  HOH B 852       1.282  13.194  23.192  1.00  0.00      B    H  
ATOM   2578  O   HOH B 853       5.953   7.740  21.186  1.00  0.00      B    O  
ATOM   2579  H1  HOH B 853       5.977   7.503  22.184  1.00  0.00      B    H  
ATOM   2580  H2  HOH B 853       6.652   7.185  20.746  1.00  0.00      B    H  
ATOM   2581  O   HOH B 854      36.877   2.008   5.517  1.00  0.00      B    O  
ATOM   2582  H1  HOH B 854      37.516   1.337   5.754  1.00  0.00      B    H  
ATOM   2583  H2  HOH B 854      36.010   1.519   5.414  1.00  0.00      B    H  
ATOM   2584  O   HOH B 855      35.686  18.023  17.503  1.00  0.00      B    O  
ATOM   2585  H1  HOH B 855      35.040  18.531  18.148  1.00  0.00      B    H  
ATOM   2586  H2  HOH B 855      35.916  18.695  16.829  1.00  0.00      B    H  
ATOM   2587  O   HOH B 856       3.723  13.412  32.411  1.00  0.00      B    O  
ATOM   2588  H1  HOH B 856       4.148  12.468  32.295  1.00  0.00      B    H  
ATOM   2589  H2  HOH B 856       2.897  13.326  31.905  1.00  0.00      B    H  
ATOM   2590  O   HOH B 857      38.909  17.027  26.770  1.00  0.00      B    O  
ATOM   2591  H1  HOH B 857      38.130  16.294  26.751  1.00  0.00      B    H  
ATOM   2592  H2  HOH B 857      39.179  17.234  27.760  1.00  0.00      B    H  
ATOM   2593  O   HOH B 858      16.085  12.825   7.356  1.00  0.00      B    O  
ATOM   2594  H1  HOH B 858      15.616  13.318   6.573  1.00  0.00      B    H  
ATOM   2595  H2  HOH B 858      15.346  12.525   8.033  1.00  0.00      B    H  
ATOM   2596  O   HOH B 859       1.516  29.447  27.705  1.00  0.00      B    O  
ATOM   2597  H1  HOH B 859       1.965  28.719  28.276  1.00  0.00      B    H  
ATOM   2598  H2  HOH B 859       0.522  29.270  27.605  1.00  0.00      B    H  
ATOM   2599  O   HOH B 860      28.397  30.092  32.246  1.00  0.00      B    O  
ATOM   2600  H1  HOH B 860      28.944  30.027  31.394  1.00  0.00      B    H  
ATOM   2601  H2  HOH B 860      28.989  30.324  33.040  1.00  0.00      B    H  
ATOM   2602  O   HOH B 861      28.052  28.191  35.245  1.00  0.00      B    O  
ATOM   2603  H1  HOH B 861      27.795  27.613  36.039  1.00  0.00      B    H  
ATOM   2604  H2  HOH B 861      27.873  29.150  35.490  1.00  0.00      B    H  
ATOM   2605  O   HOH B 862      32.340  28.799  26.300  1.00  0.00      B    O  
ATOM   2606  H1  HOH B 862      31.953  27.827  26.412  1.00  0.00      B    H  
ATOM   2607  H2  HOH B 862      32.999  28.913  27.020  1.00  0.00      B    H  
ATOM   2608  O   HOH B 863      30.894   0.504  37.937  1.00  0.00      B    O  
ATOM   2609  H1  HOH B 863      30.278   0.956  38.607  1.00  0.00      B    H  
ATOM   2610  H2  HOH B 863      31.115   1.167  37.255  1.00  0.00      B    H  
ATOM   2611  O   HOH B 864      10.731  38.272  16.171  1.00  0.00      B    O  
ATOM   2612  H1  HOH B 864       9.997  37.847  15.651  1.00  0.00      B    H  
ATOM   2613  H2  HOH B 864      10.262  38.993  16.693  1.00  0.00      B    H  
ATOM   2614  O   HOH B 865      37.970  34.400   6.391  1.00  0.00      B    O  
ATOM   2615  H1  HOH B 865      37.568  33.445   6.368  1.00  0.00      B    H  
ATOM   2616  H2  HOH B 865      37.610  34.819   5.588  1.00  0.00      B    H  
ATOM   2617  O   HOH B 866       6.420   9.236   2.120  1.00  0.00      B    O  
ATOM   2618  H1  HOH B 866       6.875   8.479   1.617  1.00  0.00      B    H  
ATOM   2619  H2  HOH B 866       6.140   8.850   3.006  1.00  0.00      B    H  
ATOM   2620  O   HOH B 867      17.053  37.767  16.367  1.00  0.00      B    O  
ATOM   2621  H1  HOH B 867      16.611  36.898  16.168  1.00  0.00      B    H  
ATOM   2622  H2  HOH B 867      16.868  37.953  17.341  1.00  0.00      B    H  
ATOM   2623  O   HOH B 868      32.984  12.257   6.952  1.00  0.00      B    O  
ATOM   2624  H1  HOH B 868      33.970  12.077   7.146  1.00  0.00      B    H  
ATOM   2625  H2  HOH B 868      32.522  12.237   7.915  1.00  0.00      B    H  
ATOM   2626  O   HOH B 869       1.523  25.782  35.983  1.00  0.00      B    O  
ATOM   2627  H1  HOH B 869       1.724  25.701  36.979  1.00  0.00      B    H  
ATOM   2628  H2  HOH B 869       1.459  24.844  35.625  1.00  0.00      B    H  
ATOM   2629  O   HOH B 870      18.391  18.091  34.184  1.00  0.00      B    O  
ATOM   2630  H1  HOH B 870      17.924  18.384  33.361  1.00  0.00      B    H  
ATOM   2631  H2  HOH B 870      18.339  17.079  34.281  1.00  0.00      B    H  
ATOM   2632  O   HOH B 871      27.974  17.188  18.506  1.00  0.00      B    O  
ATOM   2633  H1  HOH B 871      27.744  16.183  18.402  1.00  0.00      B    H  
ATOM   2634  H2  HOH B 871      28.943  17.359  18.224  1.00  0.00      B    H  
ATOM   2635  O   HOH B 872      35.518   1.823  10.189  1.00  0.00      B    O  
ATOM   2636  H1  HOH B 872      35.736   2.355  11.055  1.00  0.00      B    H  
ATOM   2637  H2  HOH B 872      36.337   1.792   9.643  1.00  0.00      B    H  
ATOM   2638  O   HOH B 873      21.049   1.712  10.089  1.00  0.00      B    O  
ATOM   2639  H1  HOH B 873      21.689   2.508  10.151  1.00  0.00      B    H  
ATOM   2640  H2  HOH B 873      20.341   1.988   9.378  1.00  0.00      B    H  
ATOM   2641  O   HOH B 874       5.102  13.991  15.581  1.00  0.00      B    O  
ATOM   2642  H1  HOH B 874       5.654  13.375  16.201  1.00  0.00      B    H  
ATOM   2643  H2  HOH B 874       4.624  13.369  14.945  1.00  0.00      B    H  
ATOM   2644  O   HOH B 875      19.070  37.130  22.591  1.00  0.00      B    O  
ATOM   2645  H1  HOH B 875      20.042  37.510  22.744  1.00  0.00      B    H  
ATOM   2646  H2  HOH B 875      18.442  37.485  23.267  1.00  0.00      B    H  
ATOM   2647  O   HOH B 876      13.850   6.300   8.859  1.00  0.00      B    O  
ATOM   2648  H1  HOH B 876      14.627   7.005   8.720  1.00  0.00      B    H  
ATOM   2649  H2  HOH B 876      14.226   5.400   8.802  1.00  0.00      B    H  
ATOM   2650  O   HOH B 877      15.647   4.265   9.385  1.00  0.00      B    O  
ATOM   2651  H1  HOH B 877      15.387   3.351   9.127  1.00  0.00      B    H  
ATOM   2652  H2  HOH B 877      15.797   4.197  10.390  1.00  0.00      B    H  
ATOM   2653  O   HOH B 878      33.026  20.973  18.757  1.00  0.00      B    O  
ATOM   2654  H1  HOH B 878      33.239  20.061  19.012  1.00  0.00      B    H  
ATOM   2655  H2  HOH B 878      33.180  21.006  17.759  1.00  0.00      B    H  
ATOM   2656  O   HOH B 879      33.970  31.217  37.502  1.00  0.00      B    O  
ATOM   2657  H1  HOH B 879      33.889  30.640  38.332  1.00  0.00      B    H  
ATOM   2658  H2  HOH B 879      34.111  32.196  37.750  1.00  0.00      B    H  
ATOM   2659  O   HOH B 880      39.025  16.521  30.042  1.00  0.00      B    O  
ATOM   2660  H1  HOH B 880      38.123  16.929  29.821  1.00  0.00      B    H  
ATOM   2661  H2  HOH B 880      39.013  15.546  29.835  1.00  0.00      B    H  
ATOM   2662  O   HOH B 881      29.428  36.568  12.602  1.00  0.00      B    O  
ATOM   2663  H1  HOH B 881      30.417  36.619  12.891  1.00  0.00      B    H  
ATOM   2664  H2  HOH B 881      28.852  36.481  13.376  1.00  0.00      B    H  
ATOM   2665  O   HOH B 882      18.887  15.273  34.445  1.00  0.00      B    O  
ATOM   2666  H1  HOH B 882      19.834  15.553  34.465  1.00  0.00      B    H  
ATOM   2667  H2  HOH B 882      18.825  14.431  34.999  1.00  0.00      B    H  
ATOM   2668  O   HOH B 883       2.218  19.722  28.917  1.00  0.00      B    O  
ATOM   2669  H1  HOH B 883       2.284  18.736  28.965  1.00  0.00      B    H  
ATOM   2670  H2  HOH B 883       2.895  20.024  28.212  1.00  0.00      B    H  
ATOM   2671  O   HOH B 884       1.521   4.753   8.077  1.00  0.00      B    O  
ATOM   2672  H1  HOH B 884       0.953   4.258   7.400  1.00  0.00      B    H  
ATOM   2673  H2  HOH B 884       2.326   5.239   7.682  1.00  0.00      B    H  
ATOM   2674  O   HOH B 885      19.158  19.133   6.717  1.00  0.00      B    O  
ATOM   2675  H1  HOH B 885      18.248  18.812   6.464  1.00  0.00      B    H  
ATOM   2676  H2  HOH B 885      19.052  19.746   7.515  1.00  0.00      B    H  
ATOM   2677  O   HOH B 886      30.521  24.791  10.050  1.00  0.00      B    O  
ATOM   2678  H1  HOH B 886      30.802  25.698  10.437  1.00  0.00      B    H  
ATOM   2679  H2  HOH B 886      29.836  24.391  10.750  1.00  0.00      B    H  
ATOM   2680  O   HOH B 887      26.168  32.968  11.448  1.00  0.00      B    O  
ATOM   2681  H1  HOH B 887      26.244  33.757  10.823  1.00  0.00      B    H  
ATOM   2682  H2  HOH B 887      25.967  32.151  10.894  1.00  0.00      B    H  
ATOM   2683  O   HOH B 888      32.854  16.787  13.714  1.00  0.00      B    O  
ATOM   2684  H1  HOH B 888      32.160  17.461  13.326  1.00  0.00      B    H  
ATOM   2685  H2  HOH B 888      32.480  15.793  13.632  1.00  0.00      B    H  
ATOM   2686  O   HOH B 889       6.343  23.596   6.530  1.00  0.00      B    O  
ATOM   2687  H1  HOH B 889       5.763  22.977   5.984  1.00  0.00      B    H  
ATOM   2688  H2  HOH B 889       6.292  23.250   7.486  1.00  0.00      B    H  
ATOM   2689  O   HOH B 890      38.808   8.146  18.567  1.00  0.00      B    O  
ATOM   2690  H1  HOH B 890      38.286   8.071  19.450  1.00  0.00      B    H  
ATOM   2691  H2  HOH B 890      39.625   7.616  18.686  1.00  0.00      B    H  
ATOM   2692  O   HOH B 891      11.078   5.018  37.453  1.00  0.00      B    O  
ATOM   2693  H1  HOH B 891      11.913   4.835  38.023  1.00  0.00      B    H  
ATOM   2694  H2  HOH B 891      10.653   4.073  37.211  1.00  0.00      B    H  
ATOM   2695  O   HOH B 892       7.340  12.559  33.180  1.00  0.00      B    O  
ATOM   2696  H1  HOH B 892       7.126  12.972  32.242  1.00  0.00      B    H  
ATOM   2697  H2  HOH B 892       8.385  12.452  33.155  1.00  0.00      B    H  
ATOM   2698  O   HOH B 893      33.495   6.978  21.162  1.00  0.00      B    O  
ATOM   2699  H1  HOH B 893      33.014   6.500  21.921  1.00  0.00      B    H  
ATOM   2700  H2  HOH B 893      34.395   6.507  21.151  1.00  0.00      B    H  
ATOM   2701  O   HOH B 894      29.224  10.805  38.060  1.00  0.00      B    O  
ATOM   2702  H1  HOH B 894      29.522  11.769  38.179  1.00  0.00      B    H  
ATOM   2703  H2  HOH B 894      28.766  10.539  38.932  1.00  0.00      B    H  
ATOM   2704  O   HOH B 895       1.554  30.155  12.373  1.00  0.00      B    O  
ATOM   2705  H1  HOH B 895       1.954  30.001  11.510  1.00  0.00      B    H  
ATOM   2706  H2  HOH B 895       2.250  30.580  12.969  1.00  0.00      B    H  
ATOM   2707  O   HOH B 896       2.995  26.484  17.311  1.00  0.00      B    O  
ATOM   2708  H1  HOH B 896       2.448  25.694  17.699  1.00  0.00      B    H  
ATOM   2709  H2  HOH B 896       3.858  26.584  17.810  1.00  0.00      B    H  
ATOM   2710  O   HOH B 897       5.200  38.376  15.338  1.00  0.00      B    O  
ATOM   2711  H1  HOH B 897       4.715  38.968  15.996  1.00  0.00      B    H  
ATOM   2712  H2  HOH B 897       5.586  38.914  14.594  1.00  0.00      B    H  
ATOM   2713  O   HOH B 898       5.680   9.589  30.162  1.00  0.00      B    O  
ATOM   2714  H1  HOH B 898       5.004   9.791  30.893  1.00  0.00      B    H  
ATOM   2715  H2  HOH B 898       5.565   8.614  30.014  1.00  0.00      B    H  
ATOM   2716  O   HOH B 899       1.489  32.733  20.717  1.00  0.00      B    O  
ATOM   2717  H1  HOH B 899       0.929  32.889  19.822  1.00  0.00      B    H  
ATOM   2718  H2  HOH B 899       1.663  31.712  20.817  1.00  0.00      B    H  
ATOM   2719  O   HOH B 900       3.991  14.716  11.990  1.00  0.00      B    O  
ATOM   2720  H1  HOH B 900       4.834  15.160  12.433  1.00  0.00      B    H  
ATOM   2721  H2  HOH B 900       4.157  14.452  11.067  1.00  0.00      B    H  
ATOM   2722  O   HOH B 901      30.236  33.959  10.460  1.00  0.00      B    O  
ATOM   2723  H1  HOH B 901      29.580  33.972  11.262  1.00  0.00      B    H  
ATOM   2724  H2  HOH B 901      30.580  33.027  10.370  1.00  0.00      B    H  
ATOM   2725  O   HOH B 902      29.272  28.996  10.549  1.00  0.00      B    O  
ATOM   2726  H1  HOH B 902      29.414  29.661  11.367  1.00  0.00      B    H  
ATOM   2727  H2  HOH B 902      30.073  28.328  10.613  1.00  0.00      B    H  
ATOM   2728  O   HOH B 903      37.732   2.268   8.478  1.00  0.00      B    O  
ATOM   2729  H1  HOH B 903      38.091   3.006   7.895  1.00  0.00      B    H  
ATOM   2730  H2  HOH B 903      37.997   2.485   9.428  1.00  0.00      B    H  
ATOM   2731  O   HOH B 904      18.789   9.052  26.343  1.00  0.00      B    O  
ATOM   2732  H1  HOH B 904      18.795   8.179  25.757  1.00  0.00      B    H  
ATOM   2733  H2  HOH B 904      19.350   9.800  25.949  1.00  0.00      B    H  
ATOM   2734  O   HOH B 905      11.962  12.832  32.734  1.00  0.00      B    O  
ATOM   2735  H1  HOH B 905      12.262  12.269  33.501  1.00  0.00      B    H  
ATOM   2736  H2  HOH B 905      12.379  13.740  32.813  1.00  0.00      B    H  
ATOM   2737  O   HOH B 906      12.374  36.819  24.785  1.00  0.00      B    O  
ATOM   2738  H1  HOH B 906      13.313  36.397  24.977  1.00  0.00      B    H  
ATOM   2739  H2  HOH B 906      12.307  37.749  25.213  1.00  0.00      B    H  
ATOM   2740  O   HOH B 907      11.872  13.989  21.413  1.00  0.00      B    O  
ATOM   2741  H1  HOH B 907      12.703  13.429  21.248  1.00  0.00      B    H  
ATOM   2742  H2  HOH B 907      12.059  14.451  22.312  1.00  0.00      B    H  
ATOM   2743  O   HOH B 908      29.746  37.518   7.880  1.00  0.00      B    O  
ATOM   2744  H1  HOH B 908      29.262  36.967   7.133  1.00  0.00      B    H  
ATOM   2745  H2  HOH B 908      29.097  37.580   8.709  1.00  0.00      B    H  
ATOM   2746  O   HOH B 909      26.726  24.006  18.674  1.00  0.00      B    O  
ATOM   2747  H1  HOH B 909      27.008  23.731  17.739  1.00  0.00      B    H  
ATOM   2748  H2  HOH B 909      26.501  23.122  19.165  1.00  0.00      B    H  
ATOM   2749  O   HOH B 910       0.711  11.168  26.289  1.00  0.00      B    O  
ATOM   2750  H1  HOH B 910       1.640  11.094  25.865  1.00  0.00      B    H  
ATOM   2751  H2  HOH B 910       0.577  10.272  26.852  1.00  0.00      B    H  
ATOM   2752  O   HOH B 911       6.499  30.484  36.539  1.00  0.00      B    O  
ATOM   2753  H1  HOH B 911       6.028  31.392  36.438  1.00  0.00      B    H  
ATOM   2754  H2  HOH B 911       6.295  30.179  37.475  1.00  0.00      B    H  
ATOM   2755  O   HOH B 912      32.321   5.777  31.316  1.00  0.00      B    O  
ATOM   2756  H1  HOH B 912      31.773   5.808  32.157  1.00  0.00      B    H  
ATOM   2757  H2  HOH B 912      31.946   5.089  30.700  1.00  0.00      B    H  
ATOM   2758  O   HOH B 913      20.358  17.675  18.407  1.00  0.00      B    O  
ATOM   2759  H1  HOH B 913      19.369  17.499  18.459  1.00  0.00      B    H  
ATOM   2760  H2  HOH B 913      20.567  17.901  17.440  1.00  0.00      B    H  
ATOM   2761  O   HOH B 914       0.395  20.425  22.123  1.00  0.00      B    O  
ATOM   2762  H1  HOH B 914       0.049  21.343  22.094  1.00  0.00      B    H  
ATOM   2763  H2  HOH B 914      -0.211  19.882  22.654  1.00  0.00      B    H  
ATOM   2764  O   HOH B 915      38.900   3.227  23.309  1.00  0.00      B    O  
ATOM   2765  H1  HOH B 915      38.231   3.794  23.902  1.00  0.00      B    H  
ATOM   2766  H2  HOH B 915      39.787   3.397  23.693  1.00  0.00      B    H  
ATOM   2767  O   HOH B 916      16.447  39.167  19.804  1.00  0.00      B    O  
ATOM   2768  H1  HOH B 916      16.505  38.179  20.130  1.00  0.00      B    H  
ATOM   2769  H2  HOH B 916      17.238  39.742  20.170  1.00  0.00      B    H  
ATOM   2770  O   HOH B 917      22.184  19.299   9.689  1.00  0.00      B    O  
ATOM   2771  H1  HOH B 917      21.748  19.073  10.611  1.00  0.00      B    H  
ATOM   2772  H2  HOH B 917      23.058  19.706   9.872  1.00  0.00      B    H  
ATOM   2773  O   HOH B 918       5.292  20.974  31.988  1.00  0.00      B    O  
ATOM   2774  H1  HOH B 918       5.621  21.328  32.918  1.00  0.00      B    H  
ATOM   2775  H2  HOH B 918       5.752  21.460  31.274  1.00  0.00      B    H  
ATOM   2776  O   HOH B 919      37.575  32.047  28.535  1.00  0.00      B    O  
ATOM   2777  H1  HOH B 919      37.833  32.219  29.489  1.00  0.00      B    H  
ATOM   2778  H2  HOH B 919      37.388  31.063  28.526  1.00  0.00      B    H  
ATOM   2779  O   HOH B 920      34.028   7.498  24.934  1.00  0.00      B    O  
ATOM   2780  H1  HOH B 920      33.092   7.230  25.196  1.00  0.00      B    H  
ATOM   2781  H2  HOH B 920      34.481   7.795  25.754  1.00  0.00      B    H  
ATOM   2782  O   HOH B 921       8.068  30.605  18.636  1.00  0.00      B    O  
ATOM   2783  H1  HOH B 921       7.813  29.701  19.026  1.00  0.00      B    H  
ATOM   2784  H2  HOH B 921       9.045  30.843  18.780  1.00  0.00      B    H  
ATOM   2785  O   HOH B 922       8.793  30.513   0.305  1.00  0.00      B    O  
ATOM   2786  H1  HOH B 922       8.584  31.251   0.924  1.00  0.00      B    H  
ATOM   2787  H2  HOH B 922       7.846  30.087   0.188  1.00  0.00      B    H  
ATOM   2788  O   HOH B 923      15.775  35.296  15.726  1.00  0.00      B    O  
ATOM   2789  H1  HOH B 923      16.595  34.791  15.293  1.00  0.00      B    H  
ATOM   2790  H2  HOH B 923      15.621  34.795  16.591  1.00  0.00      B    H  
ATOM   2791  O   HOH B 924      13.517  29.194  30.995  1.00  0.00      B    O  
ATOM   2792  H1  HOH B 924      13.381  30.130  30.660  1.00  0.00      B    H  
ATOM   2793  H2  HOH B 924      14.511  28.928  30.837  1.00  0.00      B    H  
ATOM   2794  O   HOH B 925      13.865   5.524  12.856  1.00  0.00      B    O  
ATOM   2795  H1  HOH B 925      13.539   6.296  12.227  1.00  0.00      B    H  
ATOM   2796  H2  HOH B 925      13.071   5.143  13.384  1.00  0.00      B    H  
ATOM   2797  O   HOH B 926       9.802  23.818  36.689  1.00  0.00      B    O  
ATOM   2798  H1  HOH B 926       8.800  24.045  36.581  1.00  0.00      B    H  
ATOM   2799  H2  HOH B 926      10.028  24.036  37.627  1.00  0.00      B    H  
ATOM   2800  O   HOH B 927      30.283  20.151   2.641  1.00  0.00      B    O  
ATOM   2801  H1  HOH B 927      30.800  21.001   2.462  1.00  0.00      B    H  
ATOM   2802  H2  HOH B 927      30.303  20.083   3.632  1.00  0.00      B    H  
ATOM   2803  O   HOH B 928      33.008   2.209   9.343  1.00  0.00      B    O  
ATOM   2804  H1  HOH B 928      34.020   1.995   9.281  1.00  0.00      B    H  
ATOM   2805  H2  HOH B 928      32.573   1.641  10.049  1.00  0.00      B    H  
ATOM   2806  O   HOH B 929      12.933  15.254  32.706  1.00  0.00      B    O  
ATOM   2807  H1  HOH B 929      13.798  15.657  32.301  1.00  0.00      B    H  
ATOM   2808  H2  HOH B 929      12.359  16.082  32.926  1.00  0.00      B    H  
ATOM   2809  O   HOH B 930      29.347  21.613  37.685  1.00  0.00      B    O  
ATOM   2810  H1  HOH B 930      28.599  21.348  38.316  1.00  0.00      B    H  
ATOM   2811  H2  HOH B 930      29.981  22.141  38.220  1.00  0.00      B    H  
ATOM   2812  O   HOH B 931      13.791  37.876  32.795  1.00  0.00      B    O  
ATOM   2813  H1  HOH B 931      14.802  37.878  32.928  1.00  0.00      B    H  
ATOM   2814  H2  HOH B 931      13.527  38.461  31.980  1.00  0.00      B    H  
ATOM   2815  O   HOH B 932      19.553  36.762  15.110  1.00  0.00      B    O  
ATOM   2816  H1  HOH B 932      19.297  36.674  14.095  1.00  0.00      B    H  
ATOM   2817  H2  HOH B 932      18.775  37.184  15.624  1.00  0.00      B    H  
ATOM   2818  O   HOH B 933      15.929  15.159  23.992  1.00  0.00      B    O  
ATOM   2819  H1  HOH B 933      16.357  16.111  24.085  1.00  0.00      B    H  
ATOM   2820  H2  HOH B 933      16.092  14.710  24.888  1.00  0.00      B    H  
ATOM   2821  O   HOH B 934      10.153  10.497  10.444  1.00  0.00      B    O  
ATOM   2822  H1  HOH B 934       9.354   9.854  10.295  1.00  0.00      B    H  
ATOM   2823  H2  HOH B 934      10.944  10.153   9.926  1.00  0.00      B    H  
ATOM   2824  O   HOH B 935       6.215  10.708   7.716  1.00  0.00      B    O  
ATOM   2825  H1  HOH B 935       6.841  10.182   7.041  1.00  0.00      B    H  
ATOM   2826  H2  HOH B 935       6.656  10.939   8.595  1.00  0.00      B    H  
ATOM   2827  O   HOH B 936      22.797  17.082  16.252  1.00  0.00      B    O  
ATOM   2828  H1  HOH B 936      23.168  16.147  16.281  1.00  0.00      B    H  
ATOM   2829  H2  HOH B 936      22.482  17.278  15.278  1.00  0.00      B    H  
ATOM   2830  O   HOH B 937      28.886  23.082   8.680  1.00  0.00      B    O  
ATOM   2831  H1  HOH B 937      29.433  22.287   8.324  1.00  0.00      B    H  
ATOM   2832  H2  HOH B 937      29.551  23.656   9.093  1.00  0.00      B    H  
ATOM   2833  O   HOH B 938       1.384  15.375   4.494  1.00  0.00      B    O  
ATOM   2834  H1  HOH B 938       2.218  15.936   4.645  1.00  0.00      B    H  
ATOM   2835  H2  HOH B 938       1.330  14.773   5.252  1.00  0.00      B    H  
ATOM   2836  O   HOH B 939      37.224   9.651  37.649  1.00  0.00      B    O  
ATOM   2837  H1  HOH B 939      37.771  10.188  37.045  1.00  0.00      B    H  
ATOM   2838  H2  HOH B 939      36.304  10.090  37.756  1.00  0.00      B    H  
ATOM   2839  O   HOH B 940      24.748  26.410   0.263  1.00  0.00      B    O  
ATOM   2840  H1  HOH B 940      24.384  26.922   1.062  1.00  0.00      B    H  
ATOM   2841  H2  HOH B 940      25.315  25.665   0.600  1.00  0.00      B    H  
ATOM   2842  O   HOH B 941      33.873  32.873   9.727  1.00  0.00      B    O  
ATOM   2843  H1  HOH B 941      34.819  32.617   9.399  1.00  0.00      B    H  
ATOM   2844  H2  HOH B 941      33.229  32.090   9.835  1.00  0.00      B    H  
ATOM   2845  O   HOH B 942       5.665  38.702   7.755  1.00  0.00      B    O  
ATOM   2846  H1  HOH B 942       5.807  39.215   8.625  1.00  0.00      B    H  
ATOM   2847  H2  HOH B 942       6.501  38.833   7.189  1.00  0.00      B    H  
ATOM   2848  O   HOH B 943      22.431  17.017  22.659  1.00  0.00      B    O  
ATOM   2849  H1  HOH B 943      23.269  16.492  22.431  1.00  0.00      B    H  
ATOM   2850  H2  HOH B 943      22.662  17.971  22.451  1.00  0.00      B    H  
ATOM   2851  O   HOH B 944      28.247  20.439  25.744  1.00  0.00      B    O  
ATOM   2852  H1  HOH B 944      28.585  21.242  25.170  1.00  0.00      B    H  
ATOM   2853  H2  HOH B 944      28.653  19.632  25.279  1.00  0.00      B    H  
ATOM   2854  O   HOH B 945      34.164  38.464  28.443  1.00  0.00      B    O  
ATOM   2855  H1  HOH B 945      33.875  39.135  27.720  1.00  0.00      B    H  
ATOM   2856  H2  HOH B 945      33.730  38.685  29.321  1.00  0.00      B    H  
ATOM   2857  O   HOH B 946       5.799   6.808  30.305  1.00  0.00      B    O  
ATOM   2858  H1  HOH B 946       5.724   5.862  29.925  1.00  0.00      B    H  
ATOM   2859  H2  HOH B 946       6.724   7.066  30.425  1.00  0.00      B    H  
ATOM   2860  O   HOH B 947      37.815  17.199  14.781  1.00  0.00      B    O  
ATOM   2861  H1  HOH B 947      36.962  16.776  14.276  1.00  0.00      B    H  
ATOM   2862  H2  HOH B 947      37.687  16.932  15.750  1.00  0.00      B    H  
ATOM   2863  O   HOH B 948      19.050   1.229  29.735  1.00  0.00      B    O  
ATOM   2864  H1  HOH B 948      19.648   0.512  29.341  1.00  0.00      B    H  
ATOM   2865  H2  HOH B 948      18.462   0.788  30.429  1.00  0.00      B    H  
ATOM   2866  O   HOH B 949      14.823  33.625   5.251  1.00  0.00      B    O  
ATOM   2867  H1  HOH B 949      14.986  32.973   4.502  1.00  0.00      B    H  
ATOM   2868  H2  HOH B 949      15.776  34.066   5.403  1.00  0.00      B    H  
ATOM   2869  O   HOH B 950      37.380  33.314  24.661  1.00  0.00      B    O  
ATOM   2870  H1  HOH B 950      37.490  33.999  24.028  1.00  0.00      B    H  
ATOM   2871  H2  HOH B 950      38.246  32.861  24.806  1.00  0.00      B    H  
ATOM   2872  O   HOH B 951      11.006  18.247   3.870  1.00  0.00      B    O  
ATOM   2873  H1  HOH B 951      10.642  19.187   3.686  1.00  0.00      B    H  
ATOM   2874  H2  HOH B 951      10.806  17.788   2.927  1.00  0.00      B    H  
ATOM   2875  O   HOH B 952      18.082  20.593  27.569  1.00  0.00      B    O  
ATOM   2876  H1  HOH B 952      17.350  21.035  28.221  1.00  0.00      B    H  
ATOM   2877  H2  HOH B 952      18.747  21.335  27.371  1.00  0.00      B    H  
ATOM   2878  O   HOH B 953       8.952  15.739  14.440  1.00  0.00      B    O  
ATOM   2879  H1  HOH B 953       9.818  15.964  13.937  1.00  0.00      B    H  
ATOM   2880  H2  HOH B 953       8.679  16.538  14.974  1.00  0.00      B    H  
ATOM   2881  O   HOH B 954      22.964  23.722   9.892  1.00  0.00      B    O  
ATOM   2882  H1  HOH B 954      22.777  23.362  10.762  1.00  0.00      B    H  
ATOM   2883  H2  HOH B 954      22.134  23.743   9.295  1.00  0.00      B    H  
ATOM   2884  O   HOH B 955      15.906   6.809  25.205  1.00  0.00      B    O  
ATOM   2885  H1  HOH B 955      16.303   6.573  26.096  1.00  0.00      B    H  
ATOM   2886  H2  HOH B 955      15.760   7.795  25.175  1.00  0.00      B    H  
ATOM   2887  O   HOH B 956      19.352  31.849  31.729  1.00  0.00      B    O  
ATOM   2888  H1  HOH B 956      19.237  32.254  30.811  1.00  0.00      B    H  
ATOM   2889  H2  HOH B 956      19.817  32.533  32.311  1.00  0.00      B    H  
ATOM   2890  O   HOH B 957      25.115  19.657  29.755  1.00  0.00      B    O  
ATOM   2891  H1  HOH B 957      25.076  18.940  29.065  1.00  0.00      B    H  
ATOM   2892  H2  HOH B 957      26.119  19.809  29.947  1.00  0.00      B    H  
ATOM   2893  O   HOH B 958      27.594   8.615  15.901  1.00  0.00      B    O  
ATOM   2894  H1  HOH B 958      26.974   8.053  15.356  1.00  0.00      B    H  
ATOM   2895  H2  HOH B 958      28.302   7.942  16.252  1.00  0.00      B    H  
ATOM   2896  O   HOH B 959      15.482  23.973  34.572  1.00  0.00      B    O  
ATOM   2897  H1  HOH B 959      16.361  24.116  34.004  1.00  0.00      B    H  
ATOM   2898  H2  HOH B 959      14.844  23.470  34.022  1.00  0.00      B    H  
ATOM   2899  O   HOH B 960      34.630  27.493  37.581  1.00  0.00      B    O  
ATOM   2900  H1  HOH B 960      33.880  28.047  37.171  1.00  0.00      B    H  
ATOM   2901  H2  HOH B 960      35.133  26.995  36.845  1.00  0.00      B    H  
ATOM   2902  O   HOH B 961      31.178   7.108  25.201  1.00  0.00      B    O  
ATOM   2903  H1  HOH B 961      31.016   6.754  26.175  1.00  0.00      B    H  
ATOM   2904  H2  HOH B 961      30.405   7.634  24.906  1.00  0.00      B    H  
ATOM   2905  O   HOH B 962      19.252  12.360  12.672  1.00  0.00      B    O  
ATOM   2906  H1  HOH B 962      18.608  11.613  12.356  1.00  0.00      B    H  
ATOM   2907  H2  HOH B 962      19.874  11.807  13.338  1.00  0.00      B    H  
ATOM   2908  O   HOH B 963       6.688  17.432   6.530  1.00  0.00      B    O  
ATOM   2909  H1  HOH B 963       6.255  16.531   6.639  1.00  0.00      B    H  
ATOM   2910  H2  HOH B 963       5.898  17.989   6.248  1.00  0.00      B    H  
ATOM   2911  O   HOH B 964       2.716  35.082  31.675  1.00  0.00      B    O  
ATOM   2912  H1  HOH B 964       2.108  35.169  32.511  1.00  0.00      B    H  
ATOM   2913  H2  HOH B 964       3.364  35.866  31.673  1.00  0.00      B    H  
ATOM   2914  O   HOH B 965      32.049  34.215  18.346  1.00  0.00      B    O  
ATOM   2915  H1  HOH B 965      31.800  34.616  19.236  1.00  0.00      B    H  
ATOM   2916  H2  HOH B 965      32.364  33.197  18.512  1.00  0.00      B    H  
ATOM   2917  O   HOH B 966      30.225  30.692  12.539  1.00  0.00      B    O  
ATOM   2918  H1  HOH B 966      29.662  31.496  12.389  1.00  0.00      B    H  
ATOM   2919  H2  HOH B 966      30.949  31.008  13.159  1.00  0.00      B    H  
ATOM   2920  O   HOH B 967       9.671  36.837  37.929  1.00  0.00      B    O  
ATOM   2921  H1  HOH B 967       8.631  36.843  38.090  1.00  0.00      B    H  
ATOM   2922  H2  HOH B 967       9.855  36.513  36.945  1.00  0.00      B    H  
ATOM   2923  O   HOH B 968      16.116  22.995  17.613  1.00  0.00      B    O  
ATOM   2924  H1  HOH B 968      16.114  21.994  17.279  1.00  0.00      B    H  
ATOM   2925  H2  HOH B 968      15.376  23.533  17.205  1.00  0.00      B    H  
ATOM   2926  O   HOH B 969       1.500  19.679  31.815  1.00  0.00      B    O  
ATOM   2927  H1  HOH B 969       1.865  19.461  30.873  1.00  0.00      B    H  
ATOM   2928  H2  HOH B 969       0.982  18.847  32.082  1.00  0.00      B    H  
ATOM   2929  O   HOH B 970      22.800  38.172   6.415  1.00  0.00      B    O  
ATOM   2930  H1  HOH B 970      22.986  37.305   5.808  1.00  0.00      B    H  
ATOM   2931  H2  HOH B 970      23.638  38.725   6.300  1.00  0.00      B    H  
ATOM   2932  O   HOH B 971      23.700  10.655   1.831  1.00  0.00      B    O  
ATOM   2933  H1  HOH B 971      23.421   9.692   1.725  1.00  0.00      B    H  
ATOM   2934  H2  HOH B 971      23.995  10.963   0.880  1.00  0.00      B    H  
ATOM   2935  O   HOH B 972       8.681  13.364   6.083  1.00  0.00      B    O  
ATOM   2936  H1  HOH B 972       9.215  14.145   5.736  1.00  0.00      B    H  
ATOM   2937  H2  HOH B 972       9.334  12.573   6.116  1.00  0.00      B    H  
ATOM   2938  O   HOH B 973      15.718  16.115  13.298  1.00  0.00      B    O  
ATOM   2939  H1  HOH B 973      15.322  16.031  12.331  1.00  0.00      B    H  
ATOM   2940  H2  HOH B 973      16.563  15.534  13.380  1.00  0.00      B    H  
ATOM   2941  O   HOH B 974      16.145  18.050   5.908  1.00  0.00      B    O  
ATOM   2942  H1  HOH B 974      15.566  18.358   5.195  1.00  0.00      B    H  
ATOM   2943  H2  HOH B 974      15.576  17.332   6.419  1.00  0.00      B    H  
ATOM   2944  O   HOH B 975       4.548  32.366  35.420  1.00  0.00      B    O  
ATOM   2945  H1  HOH B 975       4.060  33.224  35.251  1.00  0.00      B    H  
ATOM   2946  H2  HOH B 975       3.974  31.676  35.048  1.00  0.00      B    H  
ATOM   2947  O   HOH B 976      20.027  30.002  27.724  1.00  0.00      B    O  
ATOM   2948  H1  HOH B 976      19.603  29.347  27.098  1.00  0.00      B    H  
ATOM   2949  H2  HOH B 976      19.300  30.612  28.081  1.00  0.00      B    H  
ATOM   2950  O   HOH B 977      15.595  36.359  11.084  1.00  0.00      B    O  
ATOM   2951  H1  HOH B 977      15.622  37.157  11.743  1.00  0.00      B    H  
ATOM   2952  H2  HOH B 977      15.544  35.494  11.646  1.00  0.00      B    H  
ATOM   2953  O   HOH B 978      19.202  15.186  29.648  1.00  0.00      B    O  
ATOM   2954  H1  HOH B 978      18.837  14.382  29.131  1.00  0.00      B    H  
ATOM   2955  H2  HOH B 978      18.578  15.969  29.612  1.00  0.00      B    H  
ATOM   2956  O   HOH B 979      26.449   2.249  29.374  1.00  0.00      B    O  
ATOM   2957  H1  HOH B 979      25.596   1.899  28.942  1.00  0.00      B    H  
ATOM   2958  H2  HOH B 979      26.128   2.518  30.280  1.00  0.00      B    H  
ATOM   2959  O   HOH B 980       6.862  24.176  34.678  1.00  0.00      B    O  
ATOM   2960  H1  HOH B 980       7.259  24.753  33.938  1.00  0.00      B    H  
ATOM   2961  H2  HOH B 980       6.977  24.636  35.568  1.00  0.00      B    H  
ATOM   2962  O   HOH B 981      10.660  23.139  26.922  1.00  0.00      B    O  
ATOM   2963  H1  HOH B 981      10.810  23.753  26.099  1.00  0.00      B    H  
ATOM   2964  H2  HOH B 981      11.482  23.330  27.585  1.00  0.00      B    H  
ATOM   2965  O   HOH B 982       0.556  23.939   7.379  1.00  0.00      B    O  
ATOM   2966  H1  HOH B 982       0.045  23.837   8.303  1.00  0.00      B    H  
ATOM   2967  H2  HOH B 982      -0.120  24.394   6.781  1.00  0.00      B    H  
ATOM   2968  O   HOH B 983       0.948  11.601   1.108  1.00  0.00      B    O  
ATOM   2969  H1  HOH B 983       1.193  12.606   1.141  1.00  0.00      B    H  
ATOM   2970  H2  HOH B 983       1.406  11.224   0.303  1.00  0.00      B    H  
ATOM   2971  O   HOH B 984      11.149  38.663  20.472  1.00  0.00      B    O  
ATOM   2972  H1  HOH B 984      10.401  38.089  20.794  1.00  0.00      B    H  
ATOM   2973  H2  HOH B 984      11.730  38.159  19.776  1.00  0.00      B    H  
ATOM   2974  O   HOH B 985       4.726  34.064   6.715  1.00  0.00      B    O  
ATOM   2975  H1  HOH B 985       5.481  34.169   6.049  1.00  0.00      B    H  
ATOM   2976  H2  HOH B 985       4.120  34.817   6.631  1.00  0.00      B    H  
ATOM   2977  O   HOH B 986      13.505   5.286  17.748  1.00  0.00      B    O  
ATOM   2978  H1  HOH B 986      12.851   5.641  17.034  1.00  0.00      B    H  
ATOM   2979  H2  HOH B 986      13.446   4.296  17.638  1.00  0.00      B    H  
ATOM   2980  O   HOH B 987       4.933  21.756   2.063  1.00  0.00      B    O  
ATOM   2981  H1  HOH B 987       4.412  22.580   1.776  1.00  0.00      B    H  
ATOM   2982  H2  HOH B 987       5.159  21.261   1.236  1.00  0.00      B    H  
ATOM   2983  O   HOH B 988      38.962  15.247  10.943  1.00  0.00      B    O  
ATOM   2984  H1  HOH B 988      38.133  14.651  11.065  1.00  0.00      B    H  
ATOM   2985  H2  HOH B 988      39.338  15.466  11.873  1.00  0.00      B    H  
ATOM   2986  O   HOH B 989      35.748  16.469  24.437  1.00  0.00      B    O  
ATOM   2987  H1  HOH B 989      35.745  16.571  23.456  1.00  0.00      B    H  
ATOM   2988  H2  HOH B 989      35.977  15.525  24.657  1.00  0.00      B    H  
ATOM   2989  O   HOH B 990      10.035   3.270  28.363  1.00  0.00      B    O  
ATOM   2990  H1  HOH B 990       9.590   2.599  27.761  1.00  0.00      B    H  
ATOM   2991  H2  HOH B 990       9.610   4.161  28.173  1.00  0.00      B    H  
ATOM   2992  O   HOH B 991      17.163  25.951   7.638  1.00  0.00      B    O  
ATOM   2993  H1  HOH B 991      17.632  25.402   8.351  1.00  0.00      B    H  
ATOM   2994  H2  HOH B 991      17.309  26.878   7.891  1.00  0.00      B    H  
ATOM   2995  O   HOH B 992      29.693   5.598  14.366  1.00  0.00      B    O  
ATOM   2996  H1  HOH B 992      28.934   5.898  13.705  1.00  0.00      B    H  
ATOM   2997  H2  HOH B 992      30.586   5.633  13.938  1.00  0.00      B    H  
ATOM   2998  O   HOH B 993      20.377  25.797  20.507  1.00  0.00      B    O  
ATOM   2999  H1  HOH B 993      21.009  25.502  19.768  1.00  0.00      B    H  
ATOM   3000  H2  HOH B 993      20.844  25.330  21.290  1.00  0.00      B    H  
ATOM   3001  O   HOH B 994      38.891  12.297  19.207  1.00  0.00      B    O  
ATOM   3002  H1  HOH B 994      39.569  11.743  19.607  1.00  0.00      B    H  
ATOM   3003  H2  HOH B 994      38.422  11.790  18.517  1.00  0.00      B    H  
ATOM   3004  O   HOH B 995      23.892   8.985   6.995  1.00  0.00      B    O  
ATOM   3005  H1  HOH B 995      23.037   9.348   7.502  1.00  0.00      B    H  
ATOM   3006  H2  HOH B 995      24.538   8.637   7.697  1.00  0.00      B    H  
ATOM   3007  O   HOH B 996       1.642  35.677  13.008  1.00  0.00      B    O  
ATOM   3008  H1  HOH B 996       1.189  34.752  13.120  1.00  0.00      B    H  
ATOM   3009  H2  HOH B 996       2.356  35.667  13.756  1.00  0.00      B    H  
ATOM   3010  O   HOH B 997      22.614  20.073  25.476  1.00  0.00      B    O  
ATOM   3011  H1  HOH B 997      22.722  19.121  25.780  1.00  0.00      B    H  
ATOM   3012  H2  HOH B 997      23.233  20.732  25.965  1.00  0.00      B    H  
ATOM   3013  O   HOH B 998       2.768  35.924   1.192  1.00  0.00      B    O  
ATOM   3014  H1  HOH B 998       2.235  36.808   1.380  1.00  0.00      B    H  
ATOM   3015  H2  HOH B 998       2.243  35.087   1.554  1.00  0.00      B    H  
ATOM   3016  O   HOH B 999      21.950  24.624  14.390  1.00  0.00      B    O  
ATOM   3017  H1  HOH B 999      22.933  24.944  14.204  1.00  0.00      B    H  
ATOM   3018  H2  HOH B 999      21.998  23.794  14.978  1.00  0.00      B    H  
ATOM   3019  O   HOH B1000      19.733  34.502  16.896  1.00  0.00      B    O  
ATOM   3020  H1  HOH B1000      19.429  34.997  16.073  1.00  0.00      B    H  
ATOM   3021  H2  HOH B1000      19.661  33.508  16.686  1.00  0.00      B    H  
ATOM   3022  O   HOH B1001      22.320  25.177   2.722  1.00  0.00      B    O  
ATOM   3023  H1  HOH B1001      21.387  24.894   2.933  1.00  0.00      B    H  
ATOM   3024  H2  HOH B1001      22.277  25.592   1.836  1.00  0.00      B    H  
ATOM   3025  O   HOH B1002      33.505  19.559  27.307  1.00  0.00      B    O  
ATOM   3026  H1  HOH B1002      33.965  19.160  26.536  1.00  0.00      B    H  
ATOM   3027  H2  HOH B1002      33.203  20.467  27.013  1.00  0.00      B    H  
ATOM   3028  O   HOH B1003       8.821  33.577  23.806  1.00  0.00      B    O  
ATOM   3029  H1  HOH B1003       9.833  33.600  23.798  1.00  0.00      B    H  
ATOM   3030  H2  HOH B1003       8.515  34.511  24.128  1.00  0.00      B    H  
ATOM   3031  O   HOH B1004      38.509   7.631   5.962  1.00  0.00      B    O  
ATOM   3032  H1  HOH B1004      37.827   7.921   5.254  1.00  0.00      B    H  
ATOM   3033  H2  HOH B1004      38.085   6.875   6.455  1.00  0.00      B    H  
ATOM   3034  O   HOH B1005      39.090  37.554   9.418  1.00  0.00      B    O  
ATOM   3035  H1  HOH B1005      38.267  37.123   9.043  1.00  0.00      B    H  
ATOM   3036  H2  HOH B1005      39.039  37.579  10.408  1.00  0.00      B    H  
ATOM   3037  O   HOH B1006      15.004   6.873  33.746  1.00  0.00      B    O  
ATOM   3038  H1  HOH B1006      15.205   7.247  34.688  1.00  0.00      B    H  
ATOM   3039  H2  HOH B1006      14.531   5.979  33.921  1.00  0.00      B    H  
ATOM   3040  O   HOH B1007      24.358   2.742  25.038  1.00  0.00      B    O  
ATOM   3041  H1  HOH B1007      24.521   2.131  25.797  1.00  0.00      B    H  
ATOM   3042  H2  HOH B1007      24.443   3.674  25.436  1.00  0.00      B    H  
ATOM   3043  O   HOH B1008       5.638  10.640  21.199  1.00  0.00      B    O  
ATOM   3044  H1  HOH B1008       5.426   9.706  21.111  1.00  0.00      B    H  
ATOM   3045  H2  HOH B1008       5.176  11.151  20.448  1.00  0.00      B    H  
ATOM   3046  O   HOH B1009      13.836   8.948  28.177  1.00  0.00      B    O  
ATOM   3047  H1  HOH B1009      14.381   8.345  28.821  1.00  0.00      B    H  
ATOM   3048  H2  HOH B1009      12.897   8.568  28.122  1.00  0.00      B    H  
ATOM   3049  O   HOH B1010       1.462  32.078   9.613  1.00  0.00      B    O  
ATOM   3050  H1  HOH B1010       1.984  32.718  10.194  1.00  0.00      B    H  
ATOM   3051  H2  HOH B1010       1.980  32.011   8.768  1.00  0.00      B    H  
ATOM   3052  O   HOH B1011      21.885  24.966  18.282  1.00  0.00      B    O  
ATOM   3053  H1  HOH B1011      22.514  25.765  18.314  1.00  0.00      B    H  
ATOM   3054  H2  HOH B1011      21.845  24.678  17.317  1.00  0.00      B    H  
ATOM   3055  O   HOH B1012      34.296  29.030  17.111  1.00  0.00      B    O  
ATOM   3056  H1  HOH B1012      34.738  29.899  17.336  1.00  0.00      B    H  
ATOM   3057  H2  HOH B1012      34.845  28.303  17.603  1.00  0.00      B    H  
ATOM   3058  O   HOH B1013       9.362  21.683   9.452  1.00  0.00      B    O  
ATOM   3059  H1  HOH B1013       9.525  22.121   8.555  1.00  0.00      B    H  
ATOM   3060  H2  HOH B1013       9.042  20.744   9.264  1.00  0.00      B    H  
ATOM   3061  O   HOH B1014       6.346  14.034  20.218  1.00  0.00      B    O  
ATOM   3062  H1  HOH B1014       5.760  13.234  20.103  1.00  0.00      B    H  
ATOM   3063  H2  HOH B1014       6.180  14.337  21.144  1.00  0.00      B    H  
ATOM   3064  O   HOH B1015      23.122  20.442  34.125  1.00  0.00      B    O  
ATOM   3065  H1  HOH B1015      22.156  20.113  33.945  1.00  0.00      B    H  
ATOM   3066  H2  HOH B1015      23.677  20.452  33.269  1.00  0.00      B    H  
ATOM   3067  O   HOH B1016      12.628   2.059  35.531  1.00  0.00      B    O  
ATOM   3068  H1  HOH B1016      13.188   2.136  36.347  1.00  0.00      B    H  
ATOM   3069  H2  HOH B1016      11.660   2.256  35.786  1.00  0.00      B    H  
ATOM   3070  O   HOH B1017       5.653  27.863  22.634  1.00  0.00      B    O  
ATOM   3071  H1  HOH B1017       5.430  27.739  23.582  1.00  0.00      B    H  
ATOM   3072  H2  HOH B1017       6.572  27.556  22.455  1.00  0.00      B    H  
ATOM   3073  O   HOH B1018       0.812  15.537  16.803  1.00  0.00      B    O  
ATOM   3074  H1  HOH B1018      -0.116  15.534  17.269  1.00  0.00      B    H  
ATOM   3075  H2  HOH B1018       0.737  14.883  16.043  1.00  0.00      B    H  
ATOM   3076  O   HOH B1019      34.166  22.048   9.794  1.00  0.00      B    O  
ATOM   3077  H1  HOH B1019      34.580  22.954   9.785  1.00  0.00      B    H  
ATOM   3078  H2  HOH B1019      34.626  21.434  10.438  1.00  0.00      B    H  
ATOM   3079  O   HOH B1020      35.392  12.150  23.940  1.00  0.00      B    O  
ATOM   3080  H1  HOH B1020      34.424  11.912  24.002  1.00  0.00      B    H  
ATOM   3081  H2  HOH B1020      35.981  11.421  24.340  1.00  0.00      B    H  
ATOM   3082  O   HOH B1021      10.347   7.240   8.191  1.00  0.00      B    O  
ATOM   3083  H1  HOH B1021       9.852   6.952   7.352  1.00  0.00      B    H  
ATOM   3084  H2  HOH B1021       9.683   7.604   8.813  1.00  0.00      B    H  
ATOM   3085  O   HOH B1022      34.686  19.601  29.680  1.00  0.00      B    O  
ATOM   3086  H1  HOH B1022      35.293  20.408  29.573  1.00  0.00      B    H  
ATOM   3087  H2  HOH B1022      34.282  19.327  28.758  1.00  0.00      B    H  
ATOM   3088  O   HOH B1023      27.268  20.204  12.588  1.00  0.00      B    O  
ATOM   3089  H1  HOH B1023      27.008  19.307  13.045  1.00  0.00      B    H  
ATOM   3090  H2  HOH B1023      27.512  20.757  13.361  1.00  0.00      B    H  
ATOM   3091  O   HOH B1024      26.589  12.919  26.421  1.00  0.00      B    O  
ATOM   3092  H1  HOH B1024      25.996  12.336  27.049  1.00  0.00      B    H  
ATOM   3093  H2  HOH B1024      26.299  12.752  25.471  1.00  0.00      B    H  
ATOM   3094  O   HOH B1025      35.764  15.398   4.782  1.00  0.00      B    O  
ATOM   3095  H1  HOH B1025      36.243  15.423   3.910  1.00  0.00      B    H  
ATOM   3096  H2  HOH B1025      35.026  14.759   4.868  1.00  0.00      B    H  
ATOM   3097  O   HOH B1026      18.079   9.987  22.283  1.00  0.00      B    O  
ATOM   3098  H1  HOH B1026      17.672  10.295  21.394  1.00  0.00      B    H  
ATOM   3099  H2  HOH B1026      17.684  10.486  23.030  1.00  0.00      B    H  
ATOM   3100  O   HOH B1027       0.663  17.185  32.483  1.00  0.00      B    O  
ATOM   3101  H1  HOH B1027       0.597  16.946  31.497  1.00  0.00      B    H  
ATOM   3102  H2  HOH B1027       0.412  16.351  33.014  1.00  0.00      B    H  
ATOM   3103  O   HOH B1028      16.587  31.313  14.975  1.00  0.00      B    O  
ATOM   3104  H1  HOH B1028      17.070  31.245  15.891  1.00  0.00      B    H  
ATOM   3105  H2  HOH B1028      15.639  31.588  15.163  1.00  0.00      B    H  
ATOM   3106  O   HOH B1029       6.633   7.162   4.180  1.00  0.00      B    O  
ATOM   3107  H1  HOH B1029       5.761   7.704   4.530  1.00  0.00      B    H  
ATOM   3108  H2  HOH B1029       6.394   6.179   4.172  1.00  0.00      B    H  
ATOM   3109  O   HOH B1030      17.265   3.362  14.536  1.00  0.00      B    O  
ATOM   3110  H1  HOH B1030      16.891   2.435  14.744  1.00  0.00      B    H  
ATOM   3111  H2  HOH B1030      18.244   3.393  14.733  1.00  0.00      B    H  
ATOM   3112  O   HOH B1031      34.083  18.351  32.391  1.00  0.00      B    O  
ATOM   3113  H1  HOH B1031      34.161  18.737  31.477  1.00  0.00      B    H  
ATOM   3114  H2  HOH B1031      33.269  18.697  32.850  1.00  0.00      B    H  
ATOM   3115  O   HOH B1032      17.944  24.538   9.841  1.00  0.00      B    O  
ATOM   3116  H1  HOH B1032      18.906  24.196   9.854  1.00  0.00      B    H  
ATOM   3117  H2  HOH B1032      17.375  23.824   9.376  1.00  0.00      B    H  
ATOM   3118  O   HOH B1033      14.861  17.074  21.188  1.00  0.00      B    O  
ATOM   3119  H1  HOH B1033      15.863  16.981  20.916  1.00  0.00      B    H  
ATOM   3120  H2  HOH B1033      14.433  17.425  20.311  1.00  0.00      B    H  
ATOM   3121  O   HOH B1034       0.635  15.720  13.550  1.00  0.00      B    O  
ATOM   3122  H1  HOH B1034       0.966  14.857  14.014  1.00  0.00      B    H  
ATOM   3123  H2  HOH B1034      -0.087  16.078  14.170  1.00  0.00      B    H  
ATOM   3124  O   HOH B1035       0.757   2.241  18.760  1.00  0.00      B    O  
ATOM   3125  H1  HOH B1035       0.057   2.904  18.513  1.00  0.00      B    H  
ATOM   3126  H2  HOH B1035       1.132   1.864  17.919  1.00  0.00      B    H  
ATOM   3127  O   HOH B1036      10.313  23.032   7.252  1.00  0.00      B    O  
ATOM   3128  H1  HOH B1036      11.045  23.627   7.634  1.00  0.00      B    H  
ATOM   3129  H2  HOH B1036       9.820  23.658   6.653  1.00  0.00      B    H  
ATOM   3130  O   HOH B1037      11.371  18.655  16.004  1.00  0.00      B    O  
ATOM   3131  H1  HOH B1037      12.117  18.150  15.519  1.00  0.00      B    H  
ATOM   3132  H2  HOH B1037      11.456  19.604  15.697  1.00  0.00      B    H  
ATOM   3133  O   HOH B1038      29.610  35.771   3.473  1.00  0.00      B    O  
ATOM   3134  H1  HOH B1038      29.082  36.034   4.328  1.00  0.00      B    H  
ATOM   3135  H2  HOH B1038      29.107  36.112   2.660  1.00  0.00      B    H  
ATOM   3136  O   HOH B1039      32.261  27.374  29.235  1.00  0.00      B    O  
ATOM   3137  H1  HOH B1039      33.246  27.725  29.026  1.00  0.00      B    H  
ATOM   3138  H2  HOH B1039      31.997  26.934  28.306  1.00  0.00      B    H  
ATOM   3139  O   HOH B1040      30.981  37.145  18.716  1.00  0.00      B    O  
ATOM   3140  H1  HOH B1040      30.306  36.371  18.618  1.00  0.00      B    H  
ATOM   3141  H2  HOH B1040      31.496  36.982  19.551  1.00  0.00      B    H  
ATOM   3142  O   HOH B1041      36.358  32.436   0.530  1.00  0.00      B    O  
ATOM   3143  H1  HOH B1041      36.185  31.642   1.119  1.00  0.00      B    H  
ATOM   3144  H2  HOH B1041      37.195  33.017   0.905  1.00  0.00      B    H  
ATOM   3145  O   HOH B1042       5.250  37.926  20.953  1.00  0.00      B    O  
ATOM   3146  H1  HOH B1042       6.042  37.666  20.347  1.00  0.00      B    H  
ATOM   3147  H2  HOH B1042       5.579  38.579  21.630  1.00  0.00      B    H  
ATOM   3148  O   HOH B1043      10.981  27.306   1.403  1.00  0.00      B    O  
ATOM   3149  H1  HOH B1043      10.136  27.570   1.877  1.00  0.00      B    H  
ATOM   3150  H2  HOH B1043      11.261  26.422   1.720  1.00  0.00      B    H  
ATOM   3151  O   HOH B1044      28.369  15.806   2.776  1.00  0.00      B    O  
ATOM   3152  H1  HOH B1044      28.122  16.745   3.165  1.00  0.00      B    H  
ATOM   3153  H2  HOH B1044      29.213  15.555   3.197  1.00  0.00      B    H  
ATOM   3154  O   HOH B1045      36.622  37.747   5.661  1.00  0.00      B    O  
ATOM   3155  H1  HOH B1045      35.922  37.621   6.420  1.00  0.00      B    H  
ATOM   3156  H2  HOH B1045      37.470  38.229   6.074  1.00  0.00      B    H  
ATOM   3157  O   HOH B1046      23.263  33.332  32.560  1.00  0.00      B    O  
ATOM   3158  H1  HOH B1046      23.554  32.528  33.083  1.00  0.00      B    H  
ATOM   3159  H2  HOH B1046      22.318  33.496  32.842  1.00  0.00      B    H  
ATOM   3160  O   HOH B1047      10.138  31.264  37.275  1.00  0.00      B    O  
ATOM   3161  H1  HOH B1047       9.837  30.636  38.080  1.00  0.00      B    H  
ATOM   3162  H2  HOH B1047      10.321  30.724  36.492  1.00  0.00      B    H  
ATOM   3163  O   HOH B1048       4.438   2.933  32.614  1.00  0.00      B    O  
ATOM   3164  H1  HOH B1048       5.375   2.636  32.267  1.00  0.00      B    H  
ATOM   3165  H2  HOH B1048       4.368   3.953  32.537  1.00  0.00      B    H  
ATOM   3166  O   HOH B1049      34.585  30.617   2.218  1.00  0.00      B    O  
ATOM   3167  H1  HOH B1049      34.214  29.758   1.882  1.00  0.00      B    H  
ATOM   3168  H2  HOH B1049      33.864  31.106   2.702  1.00  0.00      B    H  
ATOM   3169  O   HOH B1050      38.034  18.412  24.338  1.00  0.00      B    O  
ATOM   3170  H1  HOH B1050      37.150  17.881  24.352  1.00  0.00      B    H  
ATOM   3171  H2  HOH B1050      38.592  18.097  25.131  1.00  0.00      B    H  
ATOM   3172  O   HOH B1051      11.089  31.965  32.101  1.00  0.00      B    O  
ATOM   3173  H1  HOH B1051      10.323  32.246  31.490  1.00  0.00      B    H  
ATOM   3174  H2  HOH B1051      11.914  31.832  31.539  1.00  0.00      B    H  
ATOM   3175  O   HOH B1052       3.201  10.836  25.452  1.00  0.00      B    O  
ATOM   3176  H1  HOH B1052       3.503   9.852  25.434  1.00  0.00      B    H  
ATOM   3177  H2  HOH B1052       3.689  11.289  24.681  1.00  0.00      B    H  
ATOM   3178  O   HOH B1053      10.221  14.487  34.204  1.00  0.00      B    O  
ATOM   3179  H1  HOH B1053      11.032  14.155  33.695  1.00  0.00      B    H  
ATOM   3180  H2  HOH B1053       9.779  13.736  34.683  1.00  0.00      B    H  
ATOM   3181  O   HOH B1054      37.530   0.547  19.086  1.00  0.00      B    O  
ATOM   3182  H1  HOH B1054      37.724   0.020  19.900  1.00  0.00      B    H  
ATOM   3183  H2  HOH B1054      38.237   1.242  18.851  1.00  0.00      B    H  
ATOM   3184  O   HOH B1055      14.223   6.256   2.023  1.00  0.00      B    O  
ATOM   3185  H1  HOH B1055      14.574   7.102   1.578  1.00  0.00      B    H  
ATOM   3186  H2  HOH B1055      13.774   6.440   2.928  1.00  0.00      B    H  
ATOM   3187  O   HOH B1056      37.506  10.590  17.659  1.00  0.00      B    O  
ATOM   3188  H1  HOH B1056      37.717   9.664  17.928  1.00  0.00      B    H  
ATOM   3189  H2  HOH B1056      37.923  10.659  16.766  1.00  0.00      B    H  
ATOM   3190  O   HOH B1057      14.325  15.958  10.913  1.00  0.00      B    O  
ATOM   3191  H1  HOH B1057      14.490  16.767  10.297  1.00  0.00      B    H  
ATOM   3192  H2  HOH B1057      13.857  15.255  10.384  1.00  0.00      B    H  
ATOM   3193  O   HOH B1058      11.550   5.757  22.137  1.00  0.00      B    O  
ATOM   3194  H1  HOH B1058      11.668   6.405  22.923  1.00  0.00      B    H  
ATOM   3195  H2  HOH B1058      12.315   5.112  22.046  1.00  0.00      B    H  
ATOM   3196  O   HOH B1059      21.369  13.206  23.407  1.00  0.00      B    O  
ATOM   3197  H1  HOH B1059      21.483  13.890  22.662  1.00  0.00      B    H  
ATOM   3198  H2  HOH B1059      20.978  13.584  24.243  1.00  0.00      B    H  
ATOM   3199  O   HOH B1060      19.299   9.683   2.260  1.00  0.00      B    O  
ATOM   3200  H1  HOH B1060      19.391   9.453   3.255  1.00  0.00      B    H  
ATOM   3201  H2  HOH B1060      19.694  10.635   2.147  1.00  0.00      B    H  
ATOM   3202  O   HOH B1061      38.978   7.825   1.823  1.00  0.00      B    O  
ATOM   3203  H1  HOH B1061      38.126   8.005   2.361  1.00  0.00      B    H  
ATOM   3204  H2  HOH B1061      38.688   7.390   0.929  1.00  0.00      B    H  
ATOM   3205  O   HOH B1062       1.736   6.242  21.978  1.00  0.00      B    O  
ATOM   3206  H1  HOH B1062       0.805   6.678  22.105  1.00  0.00      B    H  
ATOM   3207  H2  HOH B1062       1.646   5.545  21.226  1.00  0.00      B    H  
ATOM   3208  O   HOH B1063      12.390   7.198  24.152  1.00  0.00      B    O  
ATOM   3209  H1  HOH B1063      13.107   7.918  24.197  1.00  0.00      B    H  
ATOM   3210  H2  HOH B1063      12.539   6.632  24.940  1.00  0.00      B    H  
ATOM   3211  O   HOH B1064      13.041  26.471  36.956  1.00  0.00      B    O  
ATOM   3212  H1  HOH B1064      12.921  25.474  37.198  1.00  0.00      B    H  
ATOM   3213  H2  HOH B1064      13.838  26.824  37.566  1.00  0.00      B    H  
ATOM   3214  O   HOH B1065      21.810  22.733  19.857  1.00  0.00      B    O  
ATOM   3215  H1  HOH B1065      21.333  22.996  20.675  1.00  0.00      B    H  
ATOM   3216  H2  HOH B1065      22.003  23.552  19.345  1.00  0.00      B    H  
ATOM   3217  O   HOH B1066      26.496  17.505  37.126  1.00  0.00      B    O  
ATOM   3218  H1  HOH B1066      26.192  16.623  36.777  1.00  0.00      B    H  
ATOM   3219  H2  HOH B1066      27.285  17.222  37.684  1.00  0.00      B    H  
ATOM   3220  O   HOH B1067       3.455  12.935  13.649  1.00  0.00      B    O  
ATOM   3221  H1  HOH B1067       3.404  12.115  13.062  1.00  0.00      B    H  
ATOM   3222  H2  HOH B1067       3.592  13.714  12.968  1.00  0.00      B    H  
ATOM   3223  O   HOH B1068      32.572   9.237  34.675  1.00  0.00      B    O  
ATOM   3224  H1  HOH B1068      32.285   9.743  33.856  1.00  0.00      B    H  
ATOM   3225  H2  HOH B1068      31.978   9.517  35.442  1.00  0.00      B    H  
ATOM   3226  O   HOH B1069       1.314   0.874   0.639  1.00  0.00      B    O  
ATOM   3227  H1  HOH B1069       2.233   1.291   0.950  1.00  0.00      B    H  
ATOM   3228  H2  HOH B1069       1.230   1.066  -0.339  1.00  0.00      B    H  
ATOM   3229  O   HOH B1070      16.103  32.014  11.595  1.00  0.00      B    O  
ATOM   3230  H1  HOH B1070      16.877  31.703  12.197  1.00  0.00      B    H  
ATOM   3231  H2  HOH B1070      15.632  31.206  11.263  1.00  0.00      B    H  
ATOM   3232  O   HOH B1071      26.733  34.863   9.164  1.00  0.00      B    O  
ATOM   3233  H1  HOH B1071      25.946  34.400   8.667  1.00  0.00      B    H  
ATOM   3234  H2  HOH B1071      27.616  34.498   8.756  1.00  0.00      B    H  
ATOM   3235  O   HOH B1072       0.543  22.520  16.161  1.00  0.00      B    O  
ATOM   3236  H1  HOH B1072       1.464  22.837  16.398  1.00  0.00      B    H  
ATOM   3237  H2  HOH B1072       0.616  22.064  15.263  1.00  0.00      B    H  
ATOM   3238  O   HOH B1073       5.464  33.859   9.391  1.00  0.00      B    O  
ATOM   3239  H1  HOH B1073       5.217  33.862   8.402  1.00  0.00      B    H  
ATOM   3240  H2  HOH B1073       5.993  32.997   9.590  1.00  0.00      B    H  
ATOM   3241  O   HOH B1074      11.833  24.601  10.867  1.00  0.00      B    O  
ATOM   3242  H1  HOH B1074      12.530  24.088  11.327  1.00  0.00      B    H  
ATOM   3243  H2  HOH B1074      11.983  24.539   9.885  1.00  0.00      B    H  
ATOM   3244  O   HOH B1075       2.956  23.803  10.738  1.00  0.00      B    O  
ATOM   3245  H1  HOH B1075       2.408  24.156   9.985  1.00  0.00      B    H  
ATOM   3246  H2  HOH B1075       3.741  24.421  10.790  1.00  0.00      B    H  
ATOM   3247  O   HOH B1076      12.255  31.673   5.402  1.00  0.00      B    O  
ATOM   3248  H1  HOH B1076      11.457  31.760   5.992  1.00  0.00      B    H  
ATOM   3249  H2  HOH B1076      12.814  32.494   5.574  1.00  0.00      B    H  
ATOM   3250  O   HOH B1077      26.227  17.425  28.325  1.00  0.00      B    O  
ATOM   3251  H1  HOH B1077      26.012  17.167  29.328  1.00  0.00      B    H  
ATOM   3252  H2  HOH B1077      27.145  17.130  28.085  1.00  0.00      B    H  
ATOM   3253  O   HOH B1078      21.783  14.433  14.981  1.00  0.00      B    O  
ATOM   3254  H1  HOH B1078      21.772  13.968  15.900  1.00  0.00      B    H  
ATOM   3255  H2  HOH B1078      22.635  14.246  14.478  1.00  0.00      B    H  
ATOM   3256  O   HOH B1079      36.608  15.690  33.717  1.00  0.00      B    O  
ATOM   3257  H1  HOH B1079      36.568  15.396  32.762  1.00  0.00      B    H  
ATOM   3258  H2  HOH B1079      35.598  15.940  33.881  1.00  0.00      B    H  
ATOM   3259  O   HOH B1080      11.426  20.709   6.605  1.00  0.00      B    O  
ATOM   3260  H1  HOH B1080      12.374  21.077   6.335  1.00  0.00      B    H  
ATOM   3261  H2  HOH B1080      10.830  21.470   6.960  1.00  0.00      B    H  
ATOM   3262  O   HOH B1081      16.280  31.323   1.004  1.00  0.00      B    O  
ATOM   3263  H1  HOH B1081      16.002  31.603   0.008  1.00  0.00      B    H  
ATOM   3264  H2  HOH B1081      17.260  31.065   1.071  1.00  0.00      B    H  
ATOM   3265  O   HOH B1082      22.755  35.758  21.270  1.00  0.00      B    O  
ATOM   3266  H1  HOH B1082      23.473  36.376  20.866  1.00  0.00      B    H  
ATOM   3267  H2  HOH B1082      22.587  34.935  20.579  1.00  0.00      B    H  
ATOM   3268  O   HOH B1083      37.804  25.884   6.806  1.00  0.00      B    O  
ATOM   3269  H1  HOH B1083      38.460  26.396   7.375  1.00  0.00      B    H  
ATOM   3270  H2  HOH B1083      37.074  26.473   6.512  1.00  0.00      B    H  
ATOM   3271  O   HOH B1084      31.276  24.922  30.762  1.00  0.00      B    O  
ATOM   3272  H1  HOH B1084      30.758  25.791  30.750  1.00  0.00      B    H  
ATOM   3273  H2  HOH B1084      31.555  24.707  31.711  1.00  0.00      B    H  
ATOM   3274  O   HOH B1085      15.714  30.589  27.122  1.00  0.00      B    O  
ATOM   3275  H1  HOH B1085      15.093  30.145  26.441  1.00  0.00      B    H  
ATOM   3276  H2  HOH B1085      15.142  31.307  27.606  1.00  0.00      B    H  
ATOM   3277  O   HOH B1086      21.588  32.941  36.506  1.00  0.00      B    O  
ATOM   3278  H1  HOH B1086      21.239  32.702  37.481  1.00  0.00      B    H  
ATOM   3279  H2  HOH B1086      21.934  32.090  36.116  1.00  0.00      B    H  
ATOM   3280  O   HOH B1087       8.480  18.956   8.757  1.00  0.00      B    O  
ATOM   3281  H1  HOH B1087       7.961  18.455   9.481  1.00  0.00      B    H  
ATOM   3282  H2  HOH B1087       8.590  18.333   8.036  1.00  0.00      B    H  
ATOM   3283  O   HOH B1088      22.106  24.498  33.743  1.00  0.00      B    O  
ATOM   3284  H1  HOH B1088      22.981  24.080  33.514  1.00  0.00      B    H  
ATOM   3285  H2  HOH B1088      21.446  23.847  33.401  1.00  0.00      B    H  
ATOM   3286  O   HOH B1089      26.556  33.817   0.595  1.00  0.00      B    O  
ATOM   3287  H1  HOH B1089      27.082  33.134   1.201  1.00  0.00      B    H  
ATOM   3288  H2  HOH B1089      25.797  34.250   1.162  1.00  0.00      B    H  
ATOM   3289  O   HOH B1090      35.717  21.056  11.896  1.00  0.00      B    O  
ATOM   3290  H1  HOH B1090      36.410  20.281  12.082  1.00  0.00      B    H  
ATOM   3291  H2  HOH B1090      36.211  21.711  11.385  1.00  0.00      B    H  
ATOM   3292  O   HOH B1091      37.196   2.633  15.874  1.00  0.00      B    O  
ATOM   3293  H1  HOH B1091      37.634   3.082  16.639  1.00  0.00      B    H  
ATOM   3294  H2  HOH B1091      37.251   1.683  16.171  1.00  0.00      B    H  
ATOM   3295  O   HOH B1092      22.809  27.867  14.907  1.00  0.00      B    O  
ATOM   3296  H1  HOH B1092      21.889  27.603  15.243  1.00  0.00      B    H  
ATOM   3297  H2  HOH B1092      23.474  27.593  15.632  1.00  0.00      B    H  
ATOM   3298  O   HOH B1093      22.313   4.222  33.141  1.00  0.00      B    O  
ATOM   3299  H1  HOH B1093      22.740   4.536  32.281  1.00  0.00      B    H  
ATOM   3300  H2  HOH B1093      22.365   3.211  33.182  1.00  0.00      B    H  
ATOM   3301  O   HOH B1094      18.050  26.295  19.196  1.00  0.00      B    O  
ATOM   3302  H1  HOH B1094      18.134  27.068  18.524  1.00  0.00      B    H  
ATOM   3303  H2  HOH B1094      18.940  26.245  19.713  1.00  0.00      B    H  
ATOM   3304  O   HOH B1095      20.498  32.344  15.181  1.00  0.00      B    O  
ATOM   3305  H1  HOH B1095      20.745  31.448  15.539  1.00  0.00      B    H  
ATOM   3306  H2  HOH B1095      21.329  32.908  14.871  1.00  0.00      B    H  
ATOM   3307  O   HOH B1096      23.544  29.705   4.465  1.00  0.00      B    O  
ATOM   3308  H1  HOH B1096      23.027  28.957   4.992  1.00  0.00      B    H  
ATOM   3309  H2  HOH B1096      24.291  30.126   5.058  1.00  0.00      B    H  
ATOM   3310  O   HOH B1097      14.937  29.776  35.822  1.00  0.00      B    O  
ATOM   3311  H1  HOH B1097      13.967  29.565  35.476  1.00  0.00      B    H  
ATOM   3312  H2  HOH B1097      15.414  28.939  36.098  1.00  0.00      B    H  
ATOM   3313  O   HOH B1098      11.703  24.025  24.540  1.00  0.00      B    O  
ATOM   3314  H1  HOH B1098      10.811  24.032  24.055  1.00  0.00      B    H  
ATOM   3315  H2  HOH B1098      12.322  24.719  24.087  1.00  0.00      B    H  
ATOM   3316  O   HOH B1099      13.390  11.587  28.635  1.00  0.00      B    O  
ATOM   3317  H1  HOH B1099      12.369  11.575  28.761  1.00  0.00      B    H  
ATOM   3318  H2  HOH B1099      13.575  10.577  28.546  1.00  0.00      B    H  
ATOM   3319  O   HOH B1100      27.331  11.252  14.041  1.00  0.00      B    O  
ATOM   3320  H1  HOH B1100      26.407  11.586  14.337  1.00  0.00      B    H  
ATOM   3321  H2  HOH B1100      27.778  10.692  14.761  1.00  0.00      B    H  
ATOM   3322  O   HOH B1101      21.507  16.510  34.685  1.00  0.00      B    O  
ATOM   3323  H1  HOH B1101      21.851  17.390  34.291  1.00  0.00      B    H  
ATOM   3324  H2  HOH B1101      22.242  16.083  35.188  1.00  0.00      B    H  
ATOM   3325  O   HOH B1102      35.406  25.050  30.012  1.00  0.00      B    O  
ATOM   3326  H1  HOH B1102      35.244  24.161  30.461  1.00  0.00      B    H  
ATOM   3327  H2  HOH B1102      36.040  24.856  29.224  1.00  0.00      B    H  
ATOM   3328  O   HOH B1103      16.637  34.217  32.948  1.00  0.00      B    O  
ATOM   3329  H1  HOH B1103      16.626  34.013  31.991  1.00  0.00      B    H  
ATOM   3330  H2  HOH B1103      15.785  33.810  33.387  1.00  0.00      B    H  
ATOM   3331  O   HOH B1104      10.880  34.526  20.277  1.00  0.00      B    O  
ATOM   3332  H1  HOH B1104      10.914  34.989  21.193  1.00  0.00      B    H  
ATOM   3333  H2  HOH B1104      10.563  35.255  19.640  1.00  0.00      B    H  
ATOM   3334  O   HOH B1105      21.388   9.598   8.749  1.00  0.00      B    O  
ATOM   3335  H1  HOH B1105      20.571   9.701   8.132  1.00  0.00      B    H  
ATOM   3336  H2  HOH B1105      21.698  10.558   8.979  1.00  0.00      B    H  
ATOM   3337  O   HOH B1106      26.942  19.933  35.854  1.00  0.00      B    O  
ATOM   3338  H1  HOH B1106      26.871  20.560  36.679  1.00  0.00      B    H  
ATOM   3339  H2  HOH B1106      26.636  19.018  36.207  1.00  0.00      B    H  
ATOM   3340  O   HOH B1107      24.955  16.140   9.938  1.00  0.00      B    O  
ATOM   3341  H1  HOH B1107      24.526  16.042   9.045  1.00  0.00      B    H  
ATOM   3342  H2  HOH B1107      24.200  16.074  10.610  1.00  0.00      B    H  
ATOM   3343  O   HOH B1108      23.862  31.332  39.226  1.00  0.00      B    O  
ATOM   3344  H1  HOH B1108      22.981  31.826  39.315  1.00  0.00      B    H  
ATOM   3345  H2  HOH B1108      24.222  31.518  38.276  1.00  0.00      B    H  
ATOM   3346  O   HOH B1109       9.787   2.929  36.614  1.00  0.00      B    O  
ATOM   3347  H1  HOH B1109       9.799   1.925  36.948  1.00  0.00      B    H  
ATOM   3348  H2  HOH B1109       8.828   3.145  36.372  1.00  0.00      B    H  
ATOM   3349  O   HOH B1110      37.403   9.397  20.765  1.00  0.00      B    O  
ATOM   3350  H1  HOH B1110      36.757  10.164  20.917  1.00  0.00      B    H  
ATOM   3351  H2  HOH B1110      38.367   9.780  20.603  1.00  0.00      B    H  
ATOM   3352  O   HOH B1111      33.447  35.311   7.387  1.00  0.00      B    O  
ATOM   3353  H1  HOH B1111      34.114  35.999   7.652  1.00  0.00      B    H  
ATOM   3354  H2  HOH B1111      32.862  35.025   8.204  1.00  0.00      B    H  
ATOM   3355  O   HOH B1112      22.926   2.656  14.387  1.00  0.00      B    O  
ATOM   3356  H1  HOH B1112      23.280   1.814  13.912  1.00  0.00      B    H  
ATOM   3357  H2  HOH B1112      22.905   2.522  15.377  1.00  0.00      B    H  
ATOM   3358  O   HOH B1113       1.135  21.263  13.816  1.00  0.00      B    O  
ATOM   3359  H1  HOH B1113       1.732  20.478  13.952  1.00  0.00      B    H  
ATOM   3360  H2  HOH B1113       1.084  21.432  12.835  1.00  0.00      B    H  
ATOM   3361  O   HOH B1114      37.560   9.657  11.210  1.00  0.00      B    O  
ATOM   3362  H1  HOH B1114      37.351  10.076  10.347  1.00  0.00      B    H  
ATOM   3363  H2  HOH B1114      37.153   8.695  11.168  1.00  0.00      B    H  
ATOM   3364  O   HOH B1115      11.693  37.658   0.578  1.00  0.00      B    O  
ATOM   3365  H1  HOH B1115      11.224  37.412  -0.239  1.00  0.00      B    H  
ATOM   3366  H2  HOH B1115      12.720  37.468   0.508  1.00  0.00      B    H  
ATOM   3367  O   HOH B1116       5.100  16.640  16.079  1.00  0.00      B    O  
ATOM   3368  H1  HOH B1116       5.630  16.603  16.951  1.00  0.00      B    H  
ATOM   3369  H2  HOH B1116       4.908  15.669  15.858  1.00  0.00      B    H  
ATOM   3370  O   HOH B1117      36.616  37.417  32.922  1.00  0.00      B    O  
ATOM   3371  H1  HOH B1117      36.657  38.038  32.157  1.00  0.00      B    H  
ATOM   3372  H2  HOH B1117      36.565  38.017  33.763  1.00  0.00      B    H  
ATOM   3373  O   HOH B1118      28.814  33.667   7.684  1.00  0.00      B    O  
ATOM   3374  H1  HOH B1118      28.648  32.884   8.313  1.00  0.00      B    H  
ATOM   3375  H2  HOH B1118      29.784  33.558   7.320  1.00  0.00      B    H  
ATOM   3376  O   HOH B1119      24.957  29.807  30.336  1.00  0.00      B    O  
ATOM   3377  H1  HOH B1119      25.234  30.804  30.251  1.00  0.00      B    H  
ATOM   3378  H2  HOH B1119      24.466  29.615  29.468  1.00  0.00      B    H  
ATOM   3379  O   HOH B1120      37.236  15.839  17.727  1.00  0.00      B    O  
ATOM   3380  H1  HOH B1120      36.713  15.098  18.134  1.00  0.00      B    H  
ATOM   3381  H2  HOH B1120      36.507  16.562  17.713  1.00  0.00      B    H  
ATOM   3382  O   HOH B1121      35.330  22.590  19.760  1.00  0.00      B    O  
ATOM   3383  H1  HOH B1121      34.522  22.018  19.574  1.00  0.00      B    H  
ATOM   3384  H2  HOH B1121      36.172  22.041  19.609  1.00  0.00      B    H  
ATOM   3385  O   HOH B1122       6.636   3.954  30.167  1.00  0.00      B    O  
ATOM   3386  H1  HOH B1122       7.613   4.128  30.145  1.00  0.00      B    H  
ATOM   3387  H2  HOH B1122       6.475   2.962  30.529  1.00  0.00      B    H  
ATOM   3388  O   HOH B1123      29.601  35.571  33.001  1.00  0.00      B    O  
ATOM   3389  H1  HOH B1123      28.575  35.563  33.113  1.00  0.00      B    H  
ATOM   3390  H2  HOH B1123      29.919  34.616  32.923  1.00  0.00      B    H  
ATOM   3391  O   HOH B1124      33.650  20.022  13.627  1.00  0.00      B    O  
ATOM   3392  H1  HOH B1124      32.873  19.545  13.071  1.00  0.00      B    H  
ATOM   3393  H2  HOH B1124      34.358  20.312  12.956  1.00  0.00      B    H  
ATOM   3394  O   HOH B1125      36.240  38.989  12.598  1.00  0.00      B    O  
ATOM   3395  H1  HOH B1125      35.371  39.057  13.148  1.00  0.00      B    H  
ATOM   3396  H2  HOH B1125      36.012  38.644  11.679  1.00  0.00      B    H  
ATOM   3397  O   HOH B1126      10.589  33.865  16.328  1.00  0.00      B    O  
ATOM   3398  H1  HOH B1126      11.206  34.494  15.751  1.00  0.00      B    H  
ATOM   3399  H2  HOH B1126      10.276  34.438  17.052  1.00  0.00      B    H  
ATOM   3400  O   HOH B1127       0.273  26.452  30.207  1.00  0.00      B    O  
ATOM   3401  H1  HOH B1127       0.744  26.348  31.109  1.00  0.00      B    H  
ATOM   3402  H2  HOH B1127      -0.569  26.927  30.338  1.00  0.00      B    H  
ATOM   3403  O   HOH B1128      22.557  22.319  15.619  1.00  0.00      B    O  
ATOM   3404  H1  HOH B1128      22.005  21.475  15.549  1.00  0.00      B    H  
ATOM   3405  H2  HOH B1128      23.101  22.235  16.468  1.00  0.00      B    H  
ATOM   3406  O   HOH B1129      33.884   9.750  21.512  1.00  0.00      B    O  
ATOM   3407  H1  HOH B1129      34.631   9.830  20.816  1.00  0.00      B    H  
ATOM   3408  H2  HOH B1129      33.511   8.879  21.487  1.00  0.00      B    H  
ATOM   3409  O   HOH B1130      16.789  24.159  28.373  1.00  0.00      B    O  
ATOM   3410  H1  HOH B1130      16.508  23.143  28.489  1.00  0.00      B    H  
ATOM   3411  H2  HOH B1130      16.661  24.611  29.292  1.00  0.00      B    H  
ATOM   3412  O   HOH B1131      30.574  30.604   3.357  1.00  0.00      B    O  
ATOM   3413  H1  HOH B1131      30.606  31.582   3.622  1.00  0.00      B    H  
ATOM   3414  H2  HOH B1131      29.879  30.111   3.912  1.00  0.00      B    H  
ATOM   3415  O   HOH B1132      38.623   1.202  28.326  1.00  0.00      B    O  
ATOM   3416  H1  HOH B1132      38.486   0.232  28.476  1.00  0.00      B    H  
ATOM   3417  H2  HOH B1132      37.844   1.507  27.762  1.00  0.00      B    H  
ATOM   3418  O   HOH B1133      16.698  14.034  38.135  1.00  0.00      B    O  
ATOM   3419  H1  HOH B1133      15.708  13.989  38.437  1.00  0.00      B    H  
ATOM   3420  H2  HOH B1133      17.332  14.201  38.915  1.00  0.00      B    H  
ATOM   3421  O   HOH B1134       5.056  24.173  20.384  1.00  0.00      B    O  
ATOM   3422  H1  HOH B1134       5.040  24.321  21.404  1.00  0.00      B    H  
ATOM   3423  H2  HOH B1134       5.440  23.228  20.134  1.00  0.00      B    H  
ATOM   3424  O   HOH B1135       7.046  19.014  21.996  1.00  0.00      B    O  
ATOM   3425  H1  HOH B1135       6.518  18.642  22.775  1.00  0.00      B    H  
ATOM   3426  H2  HOH B1135       6.437  19.198  21.203  1.00  0.00      B    H  
ATOM   3427  O   HOH B1136      30.423  20.910   8.456  1.00  0.00      B    O  
ATOM   3428  H1  HOH B1136      29.826  20.171   8.112  1.00  0.00      B    H  
ATOM   3429  H2  HOH B1136      31.349  20.500   8.520  1.00  0.00      B    H  
ATOM   3430  O   HOH B1137      12.878  20.501  31.695  1.00  0.00      B    O  
ATOM   3431  H1  HOH B1137      13.529  20.030  32.342  1.00  0.00      B    H  
ATOM   3432  H2  HOH B1137      13.379  20.704  30.812  1.00  0.00      B    H  
ATOM   3433  O   HOH B1138      22.708  19.740  22.369  1.00  0.00      B    O  
ATOM   3434  H1  HOH B1138      22.737  19.839  23.368  1.00  0.00      B    H  
ATOM   3435  H2  HOH B1138      23.346  20.412  21.965  1.00  0.00      B    H  
ATOM   3436  O   HOH B1139       8.544  15.256  11.701  1.00  0.00      B    O  
ATOM   3437  H1  HOH B1139       8.804  14.298  11.676  1.00  0.00      B    H  
ATOM   3438  H2  HOH B1139       9.233  15.753  12.291  1.00  0.00      B    H  
ATOM   3439  O   HOH B1140      26.657   6.565  20.719  1.00  0.00      B    O  
ATOM   3440  H1  HOH B1140      26.974   5.771  20.172  1.00  0.00      B    H  
ATOM   3441  H2  HOH B1140      25.878   6.992  20.217  1.00  0.00      B    H  
ATOM   3442  O   HOH B1141      15.760  26.890  32.308  1.00  0.00      B    O  
ATOM   3443  H1  HOH B1141      15.246  26.946  33.155  1.00  0.00      B    H  
ATOM   3444  H2  HOH B1141      15.821  27.784  31.859  1.00  0.00      B    H  
ATOM   3445  O   HOH B1142      24.058  15.996  26.323  1.00  0.00      B    O  
ATOM   3446  H1  HOH B1142      24.694  16.722  26.623  1.00  0.00      B    H  
ATOM   3447  H2  HOH B1142      24.426  15.478  25.529  1.00  0.00      B    H  
ATOM   3448  O   HOH B1143      20.893  38.765  20.529  1.00  0.00      B    O  
ATOM   3449  H1  HOH B1143      21.439  38.376  21.311  1.00  0.00      B    H  
ATOM   3450  H2  HOH B1143      20.203  38.127  20.209  1.00  0.00      B    H  
ATOM   3451  O   HOH B1144      23.006  16.052  11.941  1.00  0.00      B    O  
ATOM   3452  H1  HOH B1144      22.767  16.573  12.796  1.00  0.00      B    H  
ATOM   3453  H2  HOH B1144      22.238  15.403  11.794  1.00  0.00      B    H  
ATOM   3454  O   HOH B1145       8.606   1.810  23.164  1.00  0.00      B    O  
ATOM   3455  H1  HOH B1145       9.651   1.743  23.457  1.00  0.00      B    H  
ATOM   3456  H2  HOH B1145       8.339   2.804  23.253  1.00  0.00      B    H  
ATOM   3457  O   HOH B1146      13.627   2.400  18.010  1.00  0.00      B    O  
ATOM   3458  H1  HOH B1146      13.105   2.230  18.873  1.00  0.00      B    H  
ATOM   3459  H2  HOH B1146      13.469   1.640  17.352  1.00  0.00      B    H  
ATOM   3460  O   HOH B1147      33.477  35.236  11.066  1.00  0.00      B    O  
ATOM   3461  H1  HOH B1147      32.752  35.562  10.473  1.00  0.00      B    H  
ATOM   3462  H2  HOH B1147      33.650  34.257  10.720  1.00  0.00      B    H  
ATOM   3463  O   HOH B1148      33.264   7.833  29.675  1.00  0.00      B    O  
ATOM   3464  H1  HOH B1148      33.682   8.538  30.270  1.00  0.00      B    H  
ATOM   3465  H2  HOH B1148      32.594   7.312  30.241  1.00  0.00      B    H  
ATOM   3466  O   HOH B1149      19.319  25.772  36.348  1.00  0.00      B    O  
ATOM   3467  H1  HOH B1149      19.129  26.483  37.043  1.00  0.00      B    H  
ATOM   3468  H2  HOH B1149      19.311  24.859  36.751  1.00  0.00      B    H  
ATOM   3469  O   HOH B1150      20.801   3.515   5.377  1.00  0.00      B    O  
ATOM   3470  H1  HOH B1150      20.040   3.338   6.055  1.00  0.00      B    H  
ATOM   3471  H2  HOH B1150      21.612   2.924   5.551  1.00  0.00      B    H  
ATOM   3472  O   HOH B1151      35.439  24.575  10.163  1.00  0.00      B    O  
ATOM   3473  H1  HOH B1151      36.361  24.422   9.805  1.00  0.00      B    H  
ATOM   3474  H2  HOH B1151      35.482  25.382  10.797  1.00  0.00      B    H  
ATOM   3475  O   HOH B1152      37.105   5.438   2.477  1.00  0.00      B    O  
ATOM   3476  H1  HOH B1152      37.482   4.630   2.928  1.00  0.00      B    H  
ATOM   3477  H2  HOH B1152      37.605   5.547   1.600  1.00  0.00      B    H  
ATOM   3478  O   HOH B1153      23.823  15.700  35.858  1.00  0.00      B    O  
ATOM   3479  H1  HOH B1153      23.997  16.634  35.598  1.00  0.00      B    H  
ATOM   3480  H2  HOH B1153      24.716  15.236  36.121  1.00  0.00      B    H  
ATOM   3481  O   HOH B1154      28.389  24.428  11.485  1.00  0.00      B    O  
ATOM   3482  H1  HOH B1154      27.753  25.174  11.162  1.00  0.00      B    H  
ATOM   3483  H2  HOH B1154      27.924  23.565  11.232  1.00  0.00      B    H  
ATOM   3484  O   HOH B1155      33.087  21.030  16.144  1.00  0.00      B    O  
ATOM   3485  H1  HOH B1155      33.312  20.732  15.194  1.00  0.00      B    H  
ATOM   3486  H2  HOH B1155      32.104  21.255  16.019  1.00  0.00      B    H  
ATOM   3487  O   HOH B1157      15.619  33.552  24.534  1.00  0.00      B    O  
ATOM   3488  H1  HOH B1157      16.591  33.147  24.594  1.00  0.00      B    H  
ATOM   3489  H2  HOH B1157      15.073  32.835  24.063  1.00  0.00      B    H  
ATOM   3490  O   HOH B1158      37.147  11.661  29.561  1.00  0.00      B    O  
ATOM   3491  H1  HOH B1158      37.748  10.864  29.824  1.00  0.00      B    H  
ATOM   3492  H2  HOH B1158      36.337  11.323  29.017  1.00  0.00      B    H  
ATOM   3493  O   HOH B1159      36.195  33.504  20.296  1.00  0.00      B    O  
ATOM   3494  H1  HOH B1159      35.260  33.306  20.680  1.00  0.00      B    H  
ATOM   3495  H2  HOH B1159      36.666  32.612  20.237  1.00  0.00      B    H  
ATOM   3496  O   HOH B1160      16.547   5.946  27.828  1.00  0.00      B    O  
ATOM   3497  H1  HOH B1160      15.855   5.179  27.744  1.00  0.00      B    H  
ATOM   3498  H2  HOH B1160      16.101   6.662  28.456  1.00  0.00      B    H  
ATOM   3499  O   HOH B1161       6.951  31.702  10.102  1.00  0.00      B    O  
ATOM   3500  H1  HOH B1161       7.460  32.111  10.882  1.00  0.00      B    H  
ATOM   3501  H2  HOH B1161       7.259  30.724  10.003  1.00  0.00      B    H  
ATOM   3502  O   HOH B1162      18.951   4.921   8.257  1.00  0.00      B    O  
ATOM   3503  H1  HOH B1162      19.020   4.355   9.161  1.00  0.00      B    H  
ATOM   3504  H2  HOH B1162      18.245   4.500   7.684  1.00  0.00      B    H  
ATOM   3505  O   HOH B1163      10.663  11.038   6.345  1.00  0.00      B    O  
ATOM   3506  H1  HOH B1163      11.169  10.918   7.194  1.00  0.00      B    H  
ATOM   3507  H2  HOH B1163      11.248  10.906   5.491  1.00  0.00      B    H  
ATOM   3508  O   HOH B1164      25.985  14.669  36.897  1.00  0.00      B    O  
ATOM   3509  H1  HOH B1164      26.354  14.302  37.747  1.00  0.00      B    H  
ATOM   3510  H2  HOH B1164      26.458  14.259  36.114  1.00  0.00      B    H  
ATOM   3511  O   HOH B1165       7.383  12.864  12.525  1.00  0.00      B    O  
ATOM   3512  H1  HOH B1165       8.357  12.682  12.618  1.00  0.00      B    H  
ATOM   3513  H2  HOH B1165       7.112  13.579  13.178  1.00  0.00      B    H  
ATOM   3514  O   HOH B1166       8.069  17.969  15.701  1.00  0.00      B    O  
ATOM   3515  H1  HOH B1166       8.742  18.662  15.418  1.00  0.00      B    H  
ATOM   3516  H2  HOH B1166       7.839  18.188  16.647  1.00  0.00      B    H  
ATOM   3517  O   HOH B1167      32.131  14.101  24.007  1.00  0.00      B    O  
ATOM   3518  H1  HOH B1167      31.683  14.073  24.919  1.00  0.00      B    H  
ATOM   3519  H2  HOH B1167      32.514  13.206  23.819  1.00  0.00      B    H  
ATOM   3520  O   HOH B1168       5.257  21.200  11.020  1.00  0.00      B    O  
ATOM   3521  H1  HOH B1168       4.999  20.212  11.033  1.00  0.00      B    H  
ATOM   3522  H2  HOH B1168       5.041  21.537  11.966  1.00  0.00      B    H  
ATOM   3523  O   HOH B1169      38.552  19.952  -0.086  1.00  0.00      B    O  
ATOM   3524  H1  HOH B1169      39.339  19.567   0.542  1.00  0.00      B    H  
ATOM   3525  H2  HOH B1169      38.762  20.862  -0.347  1.00  0.00      B    H  
ATOM   3526  O   HOH B1170      31.525  31.712  20.721  1.00  0.00      B    O  
ATOM   3527  H1  HOH B1170      32.298  32.297  21.011  1.00  0.00      B    H  
ATOM   3528  H2  HOH B1170      31.795  30.804  20.359  1.00  0.00      B    H  
ATOM   3529  O   HOH B1171      11.710   7.333  16.025  1.00  0.00      B    O  
ATOM   3530  H1  HOH B1171      10.845   7.433  16.494  1.00  0.00      B    H  
ATOM   3531  H2  HOH B1171      11.669   6.648  15.278  1.00  0.00      B    H  
ATOM   3532  O   HOH B1172      22.086  24.955  22.479  1.00  0.00      B    O  
ATOM   3533  H1  HOH B1172      21.656  25.539  23.191  1.00  0.00      B    H  
ATOM   3534  H2  HOH B1172      23.079  24.977  22.674  1.00  0.00      B    H  
ATOM   3535  O   HOH B1173      38.159  34.868   0.499  1.00  0.00      B    O  
ATOM   3536  H1  HOH B1173      38.503  34.223   1.245  1.00  0.00      B    H  
ATOM   3537  H2  HOH B1173      37.519  35.569   0.907  1.00  0.00      B    H  
ATOM   3538  O   HOH B1174       7.122  37.293  38.138  1.00  0.00      B    O  
ATOM   3539  H1  HOH B1174       6.867  38.235  38.071  1.00  0.00      B    H  
ATOM   3540  H2  HOH B1174       6.690  36.878  38.931  1.00  0.00      B    H  
ATOM   3541  O   HOH B1175      24.443  24.761  13.808  1.00  0.00      B    O  
ATOM   3542  H1  HOH B1175      24.791  24.766  12.812  1.00  0.00      B    H  
ATOM   3543  H2  HOH B1175      24.790  25.599  14.221  1.00  0.00      B    H  
ATOM   3544  O   HOH B1176      29.561   4.989  11.243  1.00  0.00      B    O  
ATOM   3545  H1  HOH B1176      29.761   4.188  11.900  1.00  0.00      B    H  
ATOM   3546  H2  HOH B1176      29.541   5.932  11.660  1.00  0.00      B    H  
ATOM   3547  O   HOH B1177      27.465  33.061  31.700  1.00  0.00      B    O  
ATOM   3548  H1  HOH B1177      28.052  32.292  31.840  1.00  0.00      B    H  
ATOM   3549  H2  HOH B1177      26.965  33.354  32.547  1.00  0.00      B    H  
ATOM   3550  O   HOH B1178       2.467  21.758  33.269  1.00  0.00      B    O  
ATOM   3551  H1  HOH B1178       2.793  21.182  32.463  1.00  0.00      B    H  
ATOM   3552  H2  HOH B1178       1.844  21.141  33.807  1.00  0.00      B    H  
ATOM   3553  O   HOH B1179      16.778  36.791  31.959  1.00  0.00      B    O  
ATOM   3554  H1  HOH B1179      16.678  35.936  32.437  1.00  0.00      B    H  
ATOM   3555  H2  HOH B1179      17.139  36.577  31.058  1.00  0.00      B    H  
ATOM   3556  O   HOH B1180      16.678  19.537   9.885  1.00  0.00      B    O  
ATOM   3557  H1  HOH B1180      16.733  18.577  10.163  1.00  0.00      B    H  
ATOM   3558  H2  HOH B1180      17.494  20.046  10.233  1.00  0.00      B    H  
ATOM   3559  O   HOH B1181      13.702  38.064  22.333  1.00  0.00      B    O  
ATOM   3560  H1  HOH B1181      12.715  38.033  22.432  1.00  0.00      B    H  
ATOM   3561  H2  HOH B1181      13.887  37.289  21.695  1.00  0.00      B    H  
ATOM   3562  O   HOH B1182       9.193  34.914  30.752  1.00  0.00      B    O  
ATOM   3563  H1  HOH B1182       8.783  35.224  31.666  1.00  0.00      B    H  
ATOM   3564  H2  HOH B1182       9.952  35.563  30.615  1.00  0.00      B    H  
ATOM   3565  O   HOH B1183       2.602  17.590  34.623  1.00  0.00      B    O  
ATOM   3566  H1  HOH B1183       1.999  17.487  33.835  1.00  0.00      B    H  
ATOM   3567  H2  HOH B1183       3.520  17.167  34.422  1.00  0.00      B    H  
ATOM   3568  O   HOH B1184      21.989  27.668   5.575  1.00  0.00      B    O  
ATOM   3569  H1  HOH B1184      22.573  26.965   6.072  1.00  0.00      B    H  
ATOM   3570  H2  HOH B1184      21.082  27.391   5.459  1.00  0.00      B    H  
ATOM   3571  O   HOH B1185      38.438   7.378  22.287  1.00  0.00      B    O  
ATOM   3572  H1  HOH B1185      37.858   6.573  22.052  1.00  0.00      B    H  
ATOM   3573  H2  HOH B1185      37.994   8.192  21.886  1.00  0.00      B    H  
ATOM   3574  O   HOH B1186       3.738   5.215  23.547  1.00  0.00      B    O  
ATOM   3575  H1  HOH B1186       3.117   4.670  24.232  1.00  0.00      B    H  
ATOM   3576  H2  HOH B1186       3.109   5.725  22.939  1.00  0.00      B    H  
ATOM   3577  O   HOH B1187      23.009  27.418  29.442  1.00  0.00      B    O  
ATOM   3578  H1  HOH B1187      23.386  27.836  28.616  1.00  0.00      B    H  
ATOM   3579  H2  HOH B1187      22.194  28.036  29.800  1.00  0.00      B    H  
ATOM   3580  O   HOH B1188       4.854   8.650  17.312  1.00  0.00      B    O  
ATOM   3581  H1  HOH B1188       4.744   7.834  17.823  1.00  0.00      B    H  
ATOM   3582  H2  HOH B1188       5.627   9.129  17.651  1.00  0.00      B    H  
ATOM   3583  O   HOH B1189      36.708  32.283  13.459  1.00  0.00      B    O  
ATOM   3584  H1  HOH B1189      35.857  31.755  13.242  1.00  0.00      B    H  
ATOM   3585  H2  HOH B1189      37.396  32.088  12.716  1.00  0.00      B    H  
ATOM   3586  O   HOH B1190      13.342   3.646  21.957  1.00  0.00      B    O  
ATOM   3587  H1  HOH B1190      13.909   2.842  21.618  1.00  0.00      B    H  
ATOM   3588  H2  HOH B1190      13.859   4.127  22.635  1.00  0.00      B    H  
ATOM   3589  O   HOH B1191      34.442   3.833   7.546  1.00  0.00      B    O  
ATOM   3590  H1  HOH B1191      34.840   2.898   7.411  1.00  0.00      B    H  
ATOM   3591  H2  HOH B1191      33.806   3.680   8.369  1.00  0.00      B    H  
ATOM   3592  O   HOH B1192       2.907  23.262  31.003  1.00  0.00      B    O  
ATOM   3593  H1  HOH B1192       2.095  23.070  30.473  1.00  0.00      B    H  
ATOM   3594  H2  HOH B1192       2.914  22.647  31.761  1.00  0.00      B    H  
ATOM   3595  O   HOH B1193      29.909  30.630  29.884  1.00  0.00      B    O  
ATOM   3596  H1  HOH B1193      29.988  30.116  29.000  1.00  0.00      B    H  
ATOM   3597  H2  HOH B1193      30.524  31.433  29.815  1.00  0.00      B    H  
ATOM   3598  O   HOH B1194      37.853   5.016  36.497  1.00  0.00      B    O  
ATOM   3599  H1  HOH B1194      37.238   5.806  36.483  1.00  0.00      B    H  
ATOM   3600  H2  HOH B1194      38.299   4.999  35.610  1.00  0.00      B    H  
ATOM   3601  O   HOH B1195      15.918   5.567  14.643  1.00  0.00      B    O  
ATOM   3602  H1  HOH B1195      16.305   4.608  14.552  1.00  0.00      B    H  
ATOM   3603  H2  HOH B1195      15.128   5.692  14.001  1.00  0.00      B    H  
ATOM   3604  O   HOH B1196      12.536  10.627   4.440  1.00  0.00      B    O  
ATOM   3605  H1  HOH B1196      12.593  11.666   4.271  1.00  0.00      B    H  
ATOM   3606  H2  HOH B1196      12.280  10.229   3.545  1.00  0.00      B    H  
ATOM   3607  O   HOH B1197      23.219  10.555  30.332  1.00  0.00      B    O  
ATOM   3608  H1  HOH B1197      22.905  11.042  31.169  1.00  0.00      B    H  
ATOM   3609  H2  HOH B1197      22.578   9.803  30.188  1.00  0.00      B    H  
ATOM   3610  O   HOH B1198      18.021  32.325  24.918  1.00  0.00      B    O  
ATOM   3611  H1  HOH B1198      18.675  32.291  24.182  1.00  0.00      B    H  
ATOM   3612  H2  HOH B1198      17.767  31.404  25.103  1.00  0.00      B    H  
ATOM   3613  O   HOH B1199      34.996   0.779  23.698  1.00  0.00      B    O  
ATOM   3614  H1  HOH B1199      34.827  -0.209  23.754  1.00  0.00      B    H  
ATOM   3615  H2  HOH B1199      35.991   0.917  23.364  1.00  0.00      B    H  
ATOM   3616  O   HOH B1200       7.884  22.800  31.087  1.00  0.00      B    O  
ATOM   3617  H1  HOH B1200       8.133  23.396  31.846  1.00  0.00      B    H  
ATOM   3618  H2  HOH B1200       8.644  22.103  30.989  1.00  0.00      B    H  
ATOM   3619  O   HOH B1201      34.002  12.143  18.904  1.00  0.00      B    O  
ATOM   3620  H1  HOH B1201      34.183  13.065  18.490  1.00  0.00      B    H  
ATOM   3621  H2  HOH B1201      34.240  12.195  19.876  1.00  0.00      B    H  
ATOM   3622  O   HOH B1202      23.564  24.192   4.641  1.00  0.00      B    O  
ATOM   3623  H1  HOH B1202      23.137  24.631   3.825  1.00  0.00      B    H  
ATOM   3624  H2  HOH B1202      22.863  23.677   5.156  1.00  0.00      B    H  
ATOM   3625  O   HOH B1203      28.768  18.871   7.917  1.00  0.00      B    O  
ATOM   3626  H1  HOH B1203      27.749  18.814   7.994  1.00  0.00      B    H  
ATOM   3627  H2  HOH B1203      29.119  17.994   8.291  1.00  0.00      B    H  
ATOM   3628  O   HOH B1204      23.543   7.624   1.832  1.00  0.00      B    O  
ATOM   3629  H1  HOH B1204      23.031   7.303   1.055  1.00  0.00      B    H  
ATOM   3630  H2  HOH B1204      22.886   8.097   2.474  1.00  0.00      B    H  
ATOM   3631  O   HOH B1205      21.141  29.169  30.031  1.00  0.00      B    O  
ATOM   3632  H1  HOH B1205      21.918  29.852  30.040  1.00  0.00      B    H  
ATOM   3633  H2  HOH B1205      20.677  29.424  29.134  1.00  0.00      B    H  
ATOM   3634  O   HOH B1206       7.046  32.752   0.370  1.00  0.00      B    O  
ATOM   3635  H1  HOH B1206       7.720  33.444   0.011  1.00  0.00      B    H  
ATOM   3636  H2  HOH B1206       6.190  32.847  -0.170  1.00  0.00      B    H  
ATOM   3637  O   HOH B1207      29.394  17.800  30.106  1.00  0.00      B    O  
ATOM   3638  H1  HOH B1207      29.959  17.160  30.649  1.00  0.00      B    H  
ATOM   3639  H2  HOH B1207      29.934  18.670  30.055  1.00  0.00      B    H  
ATOM   3640  O   HOH B1208      26.022   8.176   8.835  1.00  0.00      B    O  
ATOM   3641  H1  HOH B1208      25.521   8.156   9.704  1.00  0.00      B    H  
ATOM   3642  H2  HOH B1208      27.016   8.284   9.036  1.00  0.00      B    H  
ATOM   3643  O   HOH B1209      25.733  10.564  34.292  1.00  0.00      B    O  
ATOM   3644  H1  HOH B1209      25.004  10.084  34.866  1.00  0.00      B    H  
ATOM   3645  H2  HOH B1209      26.583  10.523  34.822  1.00  0.00      B    H  
ATOM   3646  O   HOH B1210      12.351   7.776  10.941  1.00  0.00      B    O  
ATOM   3647  H1  HOH B1210      11.340   7.968  10.817  1.00  0.00      B    H  
ATOM   3648  H2  HOH B1210      12.707   7.306  10.096  1.00  0.00      B    H  
ATOM   3649  O   HOH B1211      10.795  16.781  12.773  1.00  0.00      B    O  
ATOM   3650  H1  HOH B1211      11.417  16.565  12.050  1.00  0.00      B    H  
ATOM   3651  H2  HOH B1211      10.947  17.792  12.937  1.00  0.00      B    H  
ATOM   3652  O   HOH B1212      10.041  36.272  18.111  1.00  0.00      B    O  
ATOM   3653  H1  HOH B1212      10.603  37.136  17.983  1.00  0.00      B    H  
ATOM   3654  H2  HOH B1212       9.140  36.398  17.617  1.00  0.00      B    H  
ATOM   3655  O   HOH B1213      19.911  26.584  11.687  1.00  0.00      B    O  
ATOM   3656  H1  HOH B1213      19.637  26.039  12.439  1.00  0.00      B    H  
ATOM   3657  H2  HOH B1213      19.151  27.213  11.460  1.00  0.00      B    H  
ATOM   3658  O   HOH B1214       1.922  17.991   8.965  1.00  0.00      B    O  
ATOM   3659  H1  HOH B1214       2.632  17.249   9.041  1.00  0.00      B    H  
ATOM   3660  H2  HOH B1214       2.184  18.634   9.710  1.00  0.00      B    H  
ATOM   3661  O   HOH B1215      11.913  18.670  27.737  1.00  0.00      B    O  
ATOM   3662  H1  HOH B1215      11.981  18.788  26.710  1.00  0.00      B    H  
ATOM   3663  H2  HOH B1215      11.289  19.426  28.097  1.00  0.00      B    H  
ATOM   3664  O   HOH B1216      38.626  25.437  26.085  1.00  0.00      B    O  
ATOM   3665  H1  HOH B1216      39.588  25.391  25.758  1.00  0.00      B    H  
ATOM   3666  H2  HOH B1216      38.300  26.322  25.784  1.00  0.00      B    H  
ATOM   3667  O   HOH B1217       6.069   2.168  38.973  1.00  0.00      B    O  
ATOM   3668  H1  HOH B1217       6.113   2.874  38.295  1.00  0.00      B    H  
ATOM   3669  H2  HOH B1217       6.967   2.198  39.402  1.00  0.00      B    H  
ATOM   3670  O   HOH B1218      20.870   3.222  36.164  1.00  0.00      B    O  
ATOM   3671  H1  HOH B1218      20.925   2.216  36.183  1.00  0.00      B    H  
ATOM   3672  H2  HOH B1218      19.924   3.544  36.543  1.00  0.00      B    H  
ATOM   3673  O   HOH B1219      32.036  32.647   0.768  1.00  0.00      B    O  
ATOM   3674  H1  HOH B1219      31.383  31.918   1.076  1.00  0.00      B    H  
ATOM   3675  H2  HOH B1219      31.492  33.442   0.598  1.00  0.00      B    H  
ATOM   3676  O   HOH B1220       8.599  25.003   5.816  1.00  0.00      B    O  
ATOM   3677  H1  HOH B1220       7.675  24.564   5.981  1.00  0.00      B    H  
ATOM   3678  H2  HOH B1220       8.606  25.886   6.285  1.00  0.00      B    H  
ATOM   3679  O   HOH B1221       6.315  18.297  37.325  1.00  0.00      B    O  
ATOM   3680  H1  HOH B1221       7.013  17.869  36.702  1.00  0.00      B    H  
ATOM   3681  H2  HOH B1221       6.615  18.202  38.296  1.00  0.00      B    H  
ATOM   3682  O   HOH B1222      10.276   7.542  38.063  1.00  0.00      B    O  
ATOM   3683  H1  HOH B1222      10.589   6.597  37.862  1.00  0.00      B    H  
ATOM   3684  H2  HOH B1222      10.979   8.214  37.799  1.00  0.00      B    H  
ATOM   3685  O   HOH B1223      28.788  13.518  27.897  1.00  0.00      B    O  
ATOM   3686  H1  HOH B1223      28.350  13.191  28.784  1.00  0.00      B    H  
ATOM   3687  H2  HOH B1223      28.140  13.353  27.183  1.00  0.00      B    H  
ATOM   3688  O   HOH B1224      28.161  24.823  20.823  1.00  0.00      B    O  
ATOM   3689  H1  HOH B1224      29.136  24.959  20.571  1.00  0.00      B    H  
ATOM   3690  H2  HOH B1224      27.656  24.666  19.937  1.00  0.00      B    H  
ATOM   3691  O   HOH B1225       4.657  26.436  30.319  1.00  0.00      B    O  
ATOM   3692  H1  HOH B1225       5.083  27.387  30.412  1.00  0.00      B    H  
ATOM   3693  H2  HOH B1225       4.594  25.986  31.235  1.00  0.00      B    H  
ATOM   3694  O   HOH B1226       2.713   2.969   9.862  1.00  0.00      B    O  
ATOM   3695  H1  HOH B1226       2.534   3.667   9.136  1.00  0.00      B    H  
ATOM   3696  H2  HOH B1226       2.400   2.121   9.450  1.00  0.00      B    H  
ATOM   3697  O   HOH B1227      16.334   4.161   5.075  1.00  0.00      B    O  
ATOM   3698  H1  HOH B1227      16.760   5.120   4.927  1.00  0.00      B    H  
ATOM   3699  H2  HOH B1227      15.689   3.968   4.289  1.00  0.00      B    H  
ATOM   3700  O   HOH B1228      15.011  13.770  17.076  1.00  0.00      B    O  
ATOM   3701  H1  HOH B1228      15.095  13.389  16.119  1.00  0.00      B    H  
ATOM   3702  H2  HOH B1228      15.750  13.432  17.673  1.00  0.00      B    H  
ATOM   3703  O   HOH B1229      19.380  15.896  15.114  1.00  0.00      B    O  
ATOM   3704  H1  HOH B1229      19.029  15.635  16.042  1.00  0.00      B    H  
ATOM   3705  H2  HOH B1229      20.319  15.450  15.101  1.00  0.00      B    H  
ATOM   3706  O   HOH B1230       7.568   9.519  25.767  1.00  0.00      B    O  
ATOM   3707  H1  HOH B1230       7.359   9.639  24.769  1.00  0.00      B    H  
ATOM   3708  H2  HOH B1230       6.818   9.973  26.280  1.00  0.00      B    H  
ATOM   3709  O   HOH B1231      21.959  30.092  16.472  1.00  0.00      B    O  
ATOM   3710  H1  HOH B1231      22.779  30.715  16.569  1.00  0.00      B    H  
ATOM   3711  H2  HOH B1231      22.183  29.391  15.718  1.00  0.00      B    H  
ATOM   3712  O   HOH B1232      36.644  21.560  29.928  1.00  0.00      B    O  
ATOM   3713  H1  HOH B1232      37.259  22.009  30.520  1.00  0.00      B    H  
ATOM   3714  H2  HOH B1232      37.290  21.107  29.282  1.00  0.00      B    H  
ATOM   3715  O   HOH B1233      17.759  23.935  33.204  1.00  0.00      B    O  
ATOM   3716  H1  HOH B1233      18.175  23.141  33.776  1.00  0.00      B    H  
ATOM   3717  H2  HOH B1233      18.094  24.855  33.601  1.00  0.00      B    H  
ATOM   3718  O   HOH B1234      35.802  31.701  32.269  1.00  0.00      B    O  
ATOM   3719  H1  HOH B1234      35.807  31.780  33.260  1.00  0.00      B    H  
ATOM   3720  H2  HOH B1234      36.666  32.003  31.900  1.00  0.00      B    H  
ATOM   3721  O   HOH B1235      24.556  35.856  32.473  1.00  0.00      B    O  
ATOM   3722  H1  HOH B1235      24.177  34.941  32.388  1.00  0.00      B    H  
ATOM   3723  H2  HOH B1235      25.540  35.774  32.767  1.00  0.00      B    H  
ATOM   3724  O   HOH B1236      11.622  28.135  21.044  1.00  0.00      B    O  
ATOM   3725  H1  HOH B1236      12.253  27.326  20.886  1.00  0.00      B    H  
ATOM   3726  H2  HOH B1236      10.806  27.817  21.495  1.00  0.00      B    H  
ATOM   3727  O   HOH B1237      25.965  25.230  35.379  1.00  0.00      B    O  
ATOM   3728  H1  HOH B1237      25.781  24.526  34.696  1.00  0.00      B    H  
ATOM   3729  H2  HOH B1237      26.985  25.200  35.594  1.00  0.00      B    H  
ATOM   3730  O   HOH B1238      24.310   4.209   2.055  1.00  0.00      B    O  
ATOM   3731  H1  HOH B1238      24.944   4.853   2.487  1.00  0.00      B    H  
ATOM   3732  H2  HOH B1238      24.843   3.721   1.355  1.00  0.00      B    H  
ATOM   3733  O   HOH B1239       5.696  18.924  14.688  1.00  0.00      B    O  
ATOM   3734  H1  HOH B1239       6.608  18.830  15.031  1.00  0.00      B    H  
ATOM   3735  H2  HOH B1239       5.197  18.104  15.026  1.00  0.00      B    H  
ATOM   3736  O   HOH B1240      23.207  12.276  12.738  1.00  0.00      B    O  
ATOM   3737  H1  HOH B1240      23.921  11.593  12.460  1.00  0.00      B    H  
ATOM   3738  H2  HOH B1240      22.817  12.657  11.947  1.00  0.00      B    H  
ATOM   3739  O   HOH B1241      34.256  16.023  20.247  1.00  0.00      B    O  
ATOM   3740  H1  HOH B1241      35.023  16.340  20.846  1.00  0.00      B    H  
ATOM   3741  H2  HOH B1241      33.448  15.607  20.818  1.00  0.00      B    H  
ATOM   3742  O   HOH B1242       1.335  14.654   1.696  1.00  0.00      B    O  
ATOM   3743  H1  HOH B1242       1.153  14.657   2.697  1.00  0.00      B    H  
ATOM   3744  H2  HOH B1242       1.262  15.631   1.359  1.00  0.00      B    H  
ATOM   3745  O   HOH B1243      21.833  18.180  13.809  1.00  0.00      B    O  
ATOM   3746  H1  HOH B1243      21.603  18.921  14.456  1.00  0.00      B    H  
ATOM   3747  H2  HOH B1243      21.134  18.238  13.073  1.00  0.00      B    H  
ATOM   3748  O   HOH B1244      22.519  18.657  30.854  1.00  0.00      B    O  
ATOM   3749  H1  HOH B1244      23.125  19.225  30.250  1.00  0.00      B    H  
ATOM   3750  H2  HOH B1244      21.651  19.114  30.976  1.00  0.00      B    H  
ATOM   3751  O   HOH B1245       4.255  14.434  35.083  1.00  0.00      B    O  
ATOM   3752  H1  HOH B1245       3.536  14.911  35.626  1.00  0.00      B    H  
ATOM   3753  H2  HOH B1245       3.964  14.126  34.187  1.00  0.00      B    H  
ATOM   3754  O   HOH B1246       5.937   0.328  26.184  1.00  0.00      B    O  
ATOM   3755  H1  HOH B1246       5.400   0.092  25.395  1.00  0.00      B    H  
ATOM   3756  H2  HOH B1246       5.301   0.701  26.902  1.00  0.00      B    H  
ATOM   3757  O   HOH B1247      25.635  14.607  15.645  1.00  0.00      B    O  
ATOM   3758  H1  HOH B1247      26.304  14.492  16.378  1.00  0.00      B    H  
ATOM   3759  H2  HOH B1247      25.969  15.282  14.992  1.00  0.00      B    H  
ATOM   3760  O   HOH B1248       9.305  27.044  22.148  1.00  0.00      B    O  
ATOM   3761  H1  HOH B1248       9.282  26.016  22.045  1.00  0.00      B    H  
ATOM   3762  H2  HOH B1248       9.949  27.223  22.927  1.00  0.00      B    H  
ATOM   3763  O   HOH B1249      36.500  30.789  22.177  1.00  0.00      B    O  
ATOM   3764  H1  HOH B1249      37.187  30.906  22.937  1.00  0.00      B    H  
ATOM   3765  H2  HOH B1249      35.628  30.750  22.628  1.00  0.00      B    H  
ATOM   3766  O   HOH B1250      25.085  21.838  22.348  1.00  0.00      B    O  
ATOM   3767  H1  HOH B1250      25.267  20.988  22.875  1.00  0.00      B    H  
ATOM   3768  H2  HOH B1250      25.298  22.673  22.935  1.00  0.00      B    H  
ATOM   3769  O   HOH B1251      12.811  28.714  33.870  1.00  0.00      B    O  
ATOM   3770  H1  HOH B1251      12.866  28.693  32.860  1.00  0.00      B    H  
ATOM   3771  H2  HOH B1251      13.222  27.840  34.191  1.00  0.00      B    H  
ATOM   3772  O   HOH B1252      17.530  19.741   3.394  1.00  0.00      B    O  
ATOM   3773  H1  HOH B1252      18.343  19.113   3.215  1.00  0.00      B    H  
ATOM   3774  H2  HOH B1252      17.017  19.760   2.561  1.00  0.00      B    H  
ATOM   3775  O   HOH B1253      24.307   8.405  10.959  1.00  0.00      B    O  
ATOM   3776  H1  HOH B1253      23.320   8.280  11.100  1.00  0.00      B    H  
ATOM   3777  H2  HOH B1253      24.535   9.436  11.054  1.00  0.00      B    H  
ATOM   3778  O   HOH B1254      21.830  15.954  29.653  1.00  0.00      B    O  
ATOM   3779  H1  HOH B1254      20.881  15.676  29.793  1.00  0.00      B    H  
ATOM   3780  H2  HOH B1254      22.086  16.681  30.304  1.00  0.00      B    H  
ATOM   3781  O   HOH B1255      15.332   7.627  30.055  1.00  0.00      B    O  
ATOM   3782  H1  HOH B1255      15.991   7.080  30.601  1.00  0.00      B    H  
ATOM   3783  H2  HOH B1255      14.429   7.630  30.536  1.00  0.00      B    H  
ATOM   3784  O   HOH B1256      18.587  23.347  18.745  1.00  0.00      B    O  
ATOM   3785  H1  HOH B1256      17.677  22.994  18.436  1.00  0.00      B    H  
ATOM   3786  H2  HOH B1256      18.585  24.365  18.898  1.00  0.00      B    H  
ATOM   3787  O   HOH B1257       1.664   6.283  19.237  1.00  0.00      B    O  
ATOM   3788  H1  HOH B1257       1.539   5.540  18.576  1.00  0.00      B    H  
ATOM   3789  H2  HOH B1257       2.711   6.435  19.204  1.00  0.00      B    H  
ATOM   3790  O   HOH B1258      21.036  33.777  26.728  1.00  0.00      B    O  
ATOM   3791  H1  HOH B1258      21.279  32.889  26.349  1.00  0.00      B    H  
ATOM   3792  H2  HOH B1258      19.987  33.804  26.787  1.00  0.00      B    H  
ATOM   3793  O   HOH B1259      32.880  35.353   2.395  1.00  0.00      B    O  
ATOM   3794  H1  HOH B1259      32.619  36.198   2.830  1.00  0.00      B    H  
ATOM   3795  H2  HOH B1259      33.586  35.585   1.676  1.00  0.00      B    H  
ATOM   3796  O   HOH B1260      17.090  24.965  30.815  1.00  0.00      B    O  
ATOM   3797  H1  HOH B1260      17.669  24.323  31.392  1.00  0.00      B    H  
ATOM   3798  H2  HOH B1260      16.669  25.650  31.469  1.00  0.00      B    H  
ATOM   3799  O   HOH B1261      36.430   5.764  21.465  1.00  0.00      B    O  
ATOM   3800  H1  HOH B1261      36.127   5.767  20.508  1.00  0.00      B    H  
ATOM   3801  H2  HOH B1261      35.863   5.093  21.991  1.00  0.00      B    H  
ATOM   3802  O   HOH B1262      30.189   0.121  26.841  1.00  0.00      B    O  
ATOM   3803  H1  HOH B1262      30.393  -0.741  27.399  1.00  0.00      B    H  
ATOM   3804  H2  HOH B1262      29.885   0.900  27.452  1.00  0.00      B    H  
ATOM   3805  O   HOH B1263      19.368  14.747  25.440  1.00  0.00      B    O  
ATOM   3806  H1  HOH B1263      18.395  14.843  25.733  1.00  0.00      B    H  
ATOM   3807  H2  HOH B1263      19.833  15.482  25.954  1.00  0.00      B    H  
ATOM   3808  O   HOH B1264      25.181  14.713   2.941  1.00  0.00      B    O  
ATOM   3809  H1  HOH B1264      25.814  14.204   3.534  1.00  0.00      B    H  
ATOM   3810  H2  HOH B1264      25.721  15.189   2.228  1.00  0.00      B    H  
ATOM   3811  O   HOH B1265      11.467  16.822  29.765  1.00  0.00      B    O  
ATOM   3812  H1  HOH B1265      12.060  16.046  29.520  1.00  0.00      B    H  
ATOM   3813  H2  HOH B1265      11.535  17.454  28.935  1.00  0.00      B    H  
ATOM   3814  O   HOH B1266      25.408  15.093  24.001  1.00  0.00      B    O  
ATOM   3815  H1  HOH B1266      26.232  15.571  24.301  1.00  0.00      B    H  
ATOM   3816  H2  HOH B1266      25.629  14.486  23.219  1.00  0.00      B    H  
ATOM   3817  O   HOH B1267      16.070  21.786  31.836  1.00  0.00      B    O  
ATOM   3818  H1  HOH B1267      17.000  21.487  32.076  1.00  0.00      B    H  
ATOM   3819  H2  HOH B1267      15.995  22.740  32.144  1.00  0.00      B    H  
ATOM   3820  O   HOH B1268      19.743  12.120  16.175  1.00  0.00      B    O  
ATOM   3821  H1  HOH B1268      20.615  12.464  16.640  1.00  0.00      B    H  
ATOM   3822  H2  HOH B1268      20.037  11.654  15.309  1.00  0.00      B    H  
ATOM   3823  O   HOH B1269      38.299  11.196   2.936  1.00  0.00      B    O  
ATOM   3824  H1  HOH B1269      39.124  11.274   2.231  1.00  0.00      B    H  
ATOM   3825  H2  HOH B1269      37.465  10.831   2.431  1.00  0.00      B    H  
ATOM   3826  O   HOH B1270      25.739  18.853  17.214  1.00  0.00      B    O  
ATOM   3827  H1  HOH B1270      25.015  18.884  17.877  1.00  0.00      B    H  
ATOM   3828  H2  HOH B1270      26.380  18.262  17.618  1.00  0.00      B    H  
ATOM   3829  O   HOH B1271      31.846   1.467  32.953  1.00  0.00      B    O  
ATOM   3830  H1  HOH B1271      30.990   1.999  32.833  1.00  0.00      B    H  
ATOM   3831  H2  HOH B1271      31.599   0.480  33.149  1.00  0.00      B    H  
ATOM   3832  O   HOH B1272      29.330  13.171   9.863  1.00  0.00      B    O  
ATOM   3833  H1  HOH B1272      28.815  12.459  10.371  1.00  0.00      B    H  
ATOM   3834  H2  HOH B1272      28.648  13.832   9.557  1.00  0.00      B    H  
ATOM   3835  O   HOH B1273      28.167  30.815   8.591  1.00  0.00      B    O  
ATOM   3836  H1  HOH B1273      28.670  30.120   9.100  1.00  0.00      B    H  
ATOM   3837  H2  HOH B1273      27.319  30.853   9.129  1.00  0.00      B    H  
ATOM   3838  O   HOH B1274       3.013   8.928  29.593  1.00  0.00      B    O  
ATOM   3839  H1  HOH B1274       3.393   8.175  29.045  1.00  0.00      B    H  
ATOM   3840  H2  HOH B1274       2.736   8.515  30.476  1.00  0.00      B    H  
ATOM   3841  O   HOH B1275      21.124  10.723  13.760  1.00  0.00      B    O  
ATOM   3842  H1  HOH B1275      21.108   9.902  13.108  1.00  0.00      B    H  
ATOM   3843  H2  HOH B1275      21.853  11.321  13.383  1.00  0.00      B    H  
ATOM   3844  O   HOH B1276       9.471   8.727  17.474  1.00  0.00      B    O  
ATOM   3845  H1  HOH B1276      10.207   8.476  18.121  1.00  0.00      B    H  
ATOM   3846  H2  HOH B1276       9.864   9.270  16.718  1.00  0.00      B    H  
ATOM   3847  O   HOH B1277       4.872   3.745  27.902  1.00  0.00      B    O  
ATOM   3848  H1  HOH B1277       4.492   2.855  28.146  1.00  0.00      B    H  
ATOM   3849  H2  HOH B1277       5.678   3.948  28.518  1.00  0.00      B    H  
ATOM   3850  O   HOH B1278      34.169   8.458  12.891  1.00  0.00      B    O  
ATOM   3851  H1  HOH B1278      33.593   8.922  12.262  1.00  0.00      B    H  
ATOM   3852  H2  HOH B1278      35.066   8.397  12.462  1.00  0.00      B    H  
ATOM   3853  O   HOH B1279       1.555  11.522   4.991  1.00  0.00      B    O  
ATOM   3854  H1  HOH B1279       0.787  11.097   4.566  1.00  0.00      B    H  
ATOM   3855  H2  HOH B1279       1.287  12.300   5.618  1.00  0.00      B    H  
ATOM   3856  O   HOH B1280      22.132  24.052  38.897  1.00  0.00      B    O  
ATOM   3857  H1  HOH B1280      22.546  23.545  39.679  1.00  0.00      B    H  
ATOM   3858  H2  HOH B1280      22.890  24.167  38.233  1.00  0.00      B    H  
ATOM   3859  O   HOH B1281      28.800   1.648   0.098  1.00  0.00      B    O  
ATOM   3860  H1  HOH B1281      27.928   1.588  -0.390  1.00  0.00      B    H  
ATOM   3861  H2  HOH B1281      28.881   0.876   0.821  1.00  0.00      B    H  
ATOM   3862  O   HOH B1282      19.206  29.335  14.764  1.00  0.00      B    O  
ATOM   3863  H1  HOH B1282      19.853  29.444  15.478  1.00  0.00      B    H  
ATOM   3864  H2  HOH B1282      18.990  28.355  14.891  1.00  0.00      B    H  
ATOM   3865  O   HOH B1283      29.635   1.187   8.176  1.00  0.00      B    O  
ATOM   3866  H1  HOH B1283      29.806   1.159   9.194  1.00  0.00      B    H  
ATOM   3867  H2  HOH B1283      29.543   0.204   7.897  1.00  0.00      B    H  
ATOM   3868  O   HOH B1284      24.916  25.332  20.325  1.00  0.00      B    O  
ATOM   3869  H1  HOH B1284      25.155  24.692  19.582  1.00  0.00      B    H  
ATOM   3870  H2  HOH B1284      25.171  24.954  21.295  1.00  0.00      B    H  
ATOM   3871  O   HOH B1285      30.392  19.546  19.305  1.00  0.00      B    O  
ATOM   3872  H1  HOH B1285      30.234  18.997  20.164  1.00  0.00      B    H  
ATOM   3873  H2  HOH B1285      31.047  18.952  18.775  1.00  0.00      B    H  
ATOM   3874  O   HOH B1286      31.044   0.670  24.284  1.00  0.00      B    O  
ATOM   3875  H1  HOH B1286      30.641   0.530  25.189  1.00  0.00      B    H  
ATOM   3876  H2  HOH B1286      31.291  -0.266  23.959  1.00  0.00      B    H  
ATOM   3877  O   HOH B1287      34.235   9.543  38.681  1.00  0.00      B    O  
ATOM   3878  H1  HOH B1287      34.242  10.495  38.988  1.00  0.00      B    H  
ATOM   3879  H2  HOH B1287      33.462   9.075  39.138  1.00  0.00      B    H  
ATOM   3880  O   HOH B1288      27.396  30.956  16.069  1.00  0.00      B    O  
ATOM   3881  H1  HOH B1288      27.560  30.243  15.396  1.00  0.00      B    H  
ATOM   3882  H2  HOH B1288      26.784  31.649  15.599  1.00  0.00      B    H  
ATOM   3883  O   HOH B1289      11.696   7.457  27.899  1.00  0.00      B    O  
ATOM   3884  H1  HOH B1289      10.948   6.980  28.341  1.00  0.00      B    H  
ATOM   3885  H2  HOH B1289      12.150   6.799  27.265  1.00  0.00      B    H  
ATOM   3886  O   HOH B1290      29.371  32.383  22.256  1.00  0.00      B    O  
ATOM   3887  H1  HOH B1290      29.574  33.350  22.564  1.00  0.00      B    H  
ATOM   3888  H2  HOH B1290      30.282  32.015  21.911  1.00  0.00      B    H  
ATOM   3889  O   HOH B1291      32.144  31.396  35.391  1.00  0.00      B    O  
ATOM   3890  H1  HOH B1291      32.913  31.482  36.079  1.00  0.00      B    H  
ATOM   3891  H2  HOH B1291      32.496  31.433  34.471  1.00  0.00      B    H  
ATOM   3892  O   HOH B1292      38.597   9.245   8.214  1.00  0.00      B    O  
ATOM   3893  H1  HOH B1292      39.423   9.746   8.227  1.00  0.00      B    H  
ATOM   3894  H2  HOH B1292      38.645   8.756   7.361  1.00  0.00      B    H  
ATOM   3895  O   HOH B1293       5.215  30.617  31.916  1.00  0.00      B    O  
ATOM   3896  H1  HOH B1293       5.275  30.471  30.935  1.00  0.00      B    H  
ATOM   3897  H2  HOH B1293       6.134  30.707  32.290  1.00  0.00      B    H  
ATOM   3898  O   HOH B1294      38.236  28.683  16.987  1.00  0.00      B    O  
ATOM   3899  H1  HOH B1294      37.897  29.610  16.671  1.00  0.00      B    H  
ATOM   3900  H2  HOH B1294      39.228  28.751  17.191  1.00  0.00      B    H  
ATOM   3901  O   HOH B1295      10.763  19.817  34.056  1.00  0.00      B    O  
ATOM   3902  H1  HOH B1295      11.053  19.500  34.947  1.00  0.00      B    H  
ATOM   3903  H2  HOH B1295       9.794  19.916  33.994  1.00  0.00      B    H  
ATOM   3904  O   HOH B1296      34.076   4.060  18.994  1.00  0.00      B    O  
ATOM   3905  H1  HOH B1296      34.064   3.852  18.029  1.00  0.00      B    H  
ATOM   3906  H2  HOH B1296      33.358   3.457  19.333  1.00  0.00      B    H  
ATOM   3907  O   HOH B1297      17.214  29.029  38.087  1.00  0.00      B    O  
ATOM   3908  H1  HOH B1297      17.910  29.791  38.192  1.00  0.00      B    H  
ATOM   3909  H2  HOH B1297      17.832  28.225  38.084  1.00  0.00      B    H  
ATOM   3910  O   HOH B1298       1.927   0.817  36.967  1.00  0.00      B    O  
ATOM   3911  H1  HOH B1298       2.449   1.563  36.580  1.00  0.00      B    H  
ATOM   3912  H2  HOH B1298       1.052   0.770  36.374  1.00  0.00      B    H  
ATOM   3913  O   HOH B1299       0.602  37.616   1.502  1.00  0.00      B    O  
ATOM   3914  H1  HOH B1299      -0.392  37.603   1.194  1.00  0.00      B    H  
ATOM   3915  H2  HOH B1299       0.898  38.583   1.537  1.00  0.00      B    H  
ATOM   3916  O   HOH B1300      19.029  30.415   1.448  1.00  0.00      B    O  
ATOM   3917  H1  HOH B1300      19.906  30.027   1.783  1.00  0.00      B    H  
ATOM   3918  H2  HOH B1300      19.164  30.714   0.514  1.00  0.00      B    H  
ATOM   3919  O   HOH B1301      37.083  14.438  20.015  1.00  0.00      B    O  
ATOM   3920  H1  HOH B1301      37.382  15.371  20.255  1.00  0.00      B    H  
ATOM   3921  H2  HOH B1301      37.803  13.944  19.545  1.00  0.00      B    H  
ATOM   3922  O   HOH B1302       8.830  15.500  29.139  1.00  0.00      B    O  
ATOM   3923  H1  HOH B1302       9.578  16.079  29.434  1.00  0.00      B    H  
ATOM   3924  H2  HOH B1302       8.410  15.958  28.370  1.00  0.00      B    H  
ATOM   3925  O   HOH B1303      32.646  26.290  20.506  1.00  0.00      B    O  
ATOM   3926  H1  HOH B1303      32.110  26.300  19.724  1.00  0.00      B    H  
ATOM   3927  H2  HOH B1303      32.098  26.603  21.255  1.00  0.00      B    H  
ATOM   3928  O   HOH B1304      22.929  14.100  27.898  1.00  0.00      B    O  
ATOM   3929  H1  HOH B1304      23.220  14.699  27.132  1.00  0.00      B    H  
ATOM   3930  H2  HOH B1304      22.661  14.630  28.677  1.00  0.00      B    H  
ATOM   3931  O   HOH B1305      22.717   7.871   4.878  1.00  0.00      B    O  
ATOM   3932  H1  HOH B1305      23.141   8.489   5.530  1.00  0.00      B    H  
ATOM   3933  H2  HOH B1305      23.168   6.990   5.037  1.00  0.00      B    H  
ATOM   3934  O   HOH B1306      31.958  37.436   6.320  1.00  0.00      B    O  
ATOM   3935  H1  HOH B1306      31.299  37.339   7.061  1.00  0.00      B    H  
ATOM   3936  H2  HOH B1306      32.662  36.672   6.511  1.00  0.00      B    H  
ATOM   3937  O   HOH B1307      37.962   9.898  13.909  1.00  0.00      B    O  
ATOM   3938  H1  HOH B1307      38.029   9.689  12.879  1.00  0.00      B    H  
ATOM   3939  H2  HOH B1307      38.793   9.614  14.387  1.00  0.00      B    H  
ATOM   3940  O   HOH B1308      37.295  10.645  25.497  1.00  0.00      B    O  
ATOM   3941  H1  HOH B1308      37.416   9.693  25.192  1.00  0.00      B    H  
ATOM   3942  H2  HOH B1308      38.194  10.996  25.745  1.00  0.00      B    H  
ATOM   3943  O   HOH B1309       5.269  10.162  13.639  1.00  0.00      B    O  
ATOM   3944  H1  HOH B1309       5.383  10.885  14.326  1.00  0.00      B    H  
ATOM   3945  H2  HOH B1309       4.517  10.480  13.067  1.00  0.00      B    H  
ATOM   3946  O   HOH B1310      18.595   7.894  18.425  1.00  0.00      B    O  
ATOM   3947  H1  HOH B1310      18.448   7.242  17.661  1.00  0.00      B    H  
ATOM   3948  H2  HOH B1310      19.079   7.391  19.161  1.00  0.00      B    H  
ATOM   3949  O   HOH B1311      21.023  12.833   7.033  1.00  0.00      B    O  
ATOM   3950  H1  HOH B1311      20.112  13.144   7.010  1.00  0.00      B    H  
ATOM   3951  H2  HOH B1311      21.278  12.629   6.055  1.00  0.00      B    H  
ATOM   3952  O   HOH B1312       1.275  23.079  39.109  1.00  0.00      B    O  
ATOM   3953  H1  HOH B1312       0.375  22.970  38.619  1.00  0.00      B    H  
ATOM   3954  H2  HOH B1312       2.012  22.401  38.774  1.00  0.00      B    H  
ATOM   3955  O   HOH B1313      19.415  24.619  13.792  1.00  0.00      B    O  
ATOM   3956  H1  HOH B1313      20.373  24.480  14.145  1.00  0.00      B    H  
ATOM   3957  H2  HOH B1313      18.854  24.019  14.428  1.00  0.00      B    H  
ATOM   3958  O   HOH B1314       7.621  36.982  35.602  1.00  0.00      B    O  
ATOM   3959  H1  HOH B1314       7.503  36.726  36.556  1.00  0.00      B    H  
ATOM   3960  H2  HOH B1314       8.188  37.837  35.479  1.00  0.00      B    H  
ATOM   3961  O   HOH B1315      35.262  19.488  22.621  1.00  0.00      B    O  
ATOM   3962  H1  HOH B1315      34.378  19.900  22.337  1.00  0.00      B    H  
ATOM   3963  H2  HOH B1315      36.022  20.190  22.552  1.00  0.00      B    H  
ATOM   3964  O   HOH B1316       4.709   7.537  34.500  1.00  0.00      B    O  
ATOM   3965  H1  HOH B1316       4.557   8.436  35.002  1.00  0.00      B    H  
ATOM   3966  H2  HOH B1316       5.711   7.429  34.358  1.00  0.00      B    H  
ATOM   3967  O   HOH B1317      29.593   0.904  10.887  1.00  0.00      B    O  
ATOM   3968  H1  HOH B1317      29.813   1.582  11.536  1.00  0.00      B    H  
ATOM   3969  H2  HOH B1317      28.593   0.811  10.906  1.00  0.00      B    H  
ATOM   3970  O   HOH B1318      34.131  31.599   5.884  1.00  0.00      B    O  
ATOM   3971  H1  HOH B1318      33.903  32.448   5.422  1.00  0.00      B    H  
ATOM   3972  H2  HOH B1318      33.532  30.876   5.538  1.00  0.00      B    H  
ATOM   3973  O   HOH B1319      29.557   7.749  19.538  1.00  0.00      B    O  
ATOM   3974  H1  HOH B1319      29.049   7.531  18.670  1.00  0.00      B    H  
ATOM   3975  H2  HOH B1319      30.347   7.177  19.466  1.00  0.00      B    H  
ATOM   3976  O   HOH B1320      33.848   1.064  26.237  1.00  0.00      B    O  
ATOM   3977  H1  HOH B1320      32.914   1.205  25.957  1.00  0.00      B    H  
ATOM   3978  H2  HOH B1320      34.488   0.970  25.394  1.00  0.00      B    H  
ATOM   3979  O   HOH B1321      36.849  31.832   6.494  1.00  0.00      B    O  
ATOM   3980  H1  HOH B1321      36.752  31.799   7.505  1.00  0.00      B    H  
ATOM   3981  H2  HOH B1321      35.909  31.596   6.177  1.00  0.00      B    H  
ATOM   3982  O   HOH B1322       2.453  24.461  18.852  1.00  0.00      B    O  
ATOM   3983  H1  HOH B1322       1.584  24.088  19.332  1.00  0.00      B    H  
ATOM   3984  H2  HOH B1322       3.250  24.154  19.419  1.00  0.00      B    H  
ATOM   3985  O   HOH B1323      13.647  18.800   4.303  1.00  0.00      B    O  
ATOM   3986  H1  HOH B1323      12.689  18.341   4.219  1.00  0.00      B    H  
ATOM   3987  H2  HOH B1323      14.224  18.305   3.633  1.00  0.00      B    H  
ATOM   3988  O   HOH B1324      33.048  38.220   3.809  1.00  0.00      B    O  
ATOM   3989  H1  HOH B1324      32.501  37.964   4.634  1.00  0.00      B    H  
ATOM   3990  H2  HOH B1324      32.375  38.561   3.166  1.00  0.00      B    H  
ATOM   3991  O   HOH B1325      12.163   2.221  32.746  1.00  0.00      B    O  
ATOM   3992  H1  HOH B1325      12.499   1.407  32.240  1.00  0.00      B    H  
ATOM   3993  H2  HOH B1325      12.275   2.013  33.706  1.00  0.00      B    H  
ATOM   3994  O   HOH B1326      13.729  17.414  14.970  1.00  0.00      B    O  
ATOM   3995  H1  HOH B1326      13.575  16.550  14.480  1.00  0.00      B    H  
ATOM   3996  H2  HOH B1326      14.382  17.261  15.703  1.00  0.00      B    H  
ATOM   3997  O   HOH B1327       5.010  18.248  32.943  1.00  0.00      B    O  
ATOM   3998  H1  HOH B1327       4.733  19.097  32.481  1.00  0.00      B    H  
ATOM   3999  H2  HOH B1327       4.948  17.490  32.278  1.00  0.00      B    H  
ATOM   4000  O   HOH B1328       1.857  32.076  16.278  1.00  0.00      B    O  
ATOM   4001  H1  HOH B1328       2.322  31.200  16.530  1.00  0.00      B    H  
ATOM   4002  H2  HOH B1328       1.425  32.400  17.117  1.00  0.00      B    H  
ATOM   4003  O   HOH B1329       8.287   8.757   9.636  1.00  0.00      B    O  
ATOM   4004  H1  HOH B1329       7.743   8.304   8.967  1.00  0.00      B    H  
ATOM   4005  H2  HOH B1329       7.738   9.248  10.275  1.00  0.00      B    H  
ATOM   4006  O   HOH B1330      25.178  36.749  20.311  1.00  0.00      B    O  
ATOM   4007  H1  HOH B1330      25.526  37.712  20.273  1.00  0.00      B    H  
ATOM   4008  H2  HOH B1330      25.112  36.471  19.330  1.00  0.00      B    H  
ATOM   4009  O   HOH B1331      34.393  37.711  10.619  1.00  0.00      B    O  
ATOM   4010  H1  HOH B1331      33.425  38.115  10.826  1.00  0.00      B    H  
ATOM   4011  H2  HOH B1331      34.448  36.644  10.821  1.00  0.00      B    H  
ATOM   4012  O   HOH B1332       4.174  15.836   4.011  1.00  0.00      B    O  
ATOM   4013  H1  HOH B1332       4.621  15.278   3.249  1.00  0.00      B    H  
ATOM   4014  H2  HOH B1332       4.144  16.776   3.690  1.00  0.00      B    H  
ATOM   4015  O   HOH B1333      31.325   6.152  33.799  1.00  0.00      B    O  
ATOM   4016  H1  HOH B1333      31.228   5.908  34.808  1.00  0.00      B    H  
ATOM   4017  H2  HOH B1333      31.003   7.084  33.676  1.00  0.00      B    H  
ATOM   4018  O   HOH B1334       2.401  27.323  28.888  1.00  0.00      B    O  
ATOM   4019  H1  HOH B1334       3.204  27.229  29.506  1.00  0.00      B    H  
ATOM   4020  H2  HOH B1334       1.618  26.857  29.286  1.00  0.00      B    H  
ATOM   4021  O   HOH B1335       3.148  14.905  38.614  1.00  0.00      B    O  
ATOM   4022  H1  HOH B1335       2.512  15.102  37.835  1.00  0.00      B    H  
ATOM   4023  H2  HOH B1335       2.536  14.853  39.459  1.00  0.00      B    H  
ATOM   4024  O   HOH B1336       8.063  35.320  12.912  1.00  0.00      B    O  
ATOM   4025  H1  HOH B1336       8.223  34.338  12.625  1.00  0.00      B    H  
ATOM   4026  H2  HOH B1336       7.278  35.654  12.336  1.00  0.00      B    H  
ATOM   4027  O   HOH B1337      34.249  19.857   8.043  1.00  0.00      B    O  
ATOM   4028  H1  HOH B1337      35.209  19.668   8.056  1.00  0.00      B    H  
ATOM   4029  H2  HOH B1337      34.136  20.685   8.639  1.00  0.00      B    H  
ATOM   4030  O   HOH B1338      28.209  21.456  28.512  1.00  0.00      B    O  
ATOM   4031  H1  HOH B1338      27.744  20.882  29.225  1.00  0.00      B    H  
ATOM   4032  H2  HOH B1338      28.184  20.936  27.626  1.00  0.00      B    H  
ATOM   4033  O   HOH B1339       7.676  18.815  31.427  1.00  0.00      B    O  
ATOM   4034  H1  HOH B1339       7.031  19.061  32.130  1.00  0.00      B    H  
ATOM   4035  H2  HOH B1339       8.056  17.867  31.692  1.00  0.00      B    H  
ATOM   4036  O   HOH B1340      15.081  27.638  38.740  1.00  0.00      B    O  
ATOM   4037  H1  HOH B1340      15.825  28.263  38.448  1.00  0.00      B    H  
ATOM   4038  H2  HOH B1340      14.673  28.057  39.552  1.00  0.00      B    H  
ATOM   4039  O   HOH B1341      14.463  37.010   0.691  1.00  0.00      B    O  
ATOM   4040  H1  HOH B1341      14.023  36.298   1.214  1.00  0.00      B    H  
ATOM   4041  H2  HOH B1341      15.126  36.593   0.045  1.00  0.00      B    H  
ATOM   4042  O   HOH B1342      21.858  14.487  21.107  1.00  0.00      B    O  
ATOM   4043  H1  HOH B1342      21.523  15.454  21.343  1.00  0.00      B    H  
ATOM   4044  H2  HOH B1342      22.101  14.587  20.162  1.00  0.00      B    H  
ATOM   4045  O   HOH B1343       5.420  18.210  11.488  1.00  0.00      B    O  
ATOM   4046  H1  HOH B1343       5.713  17.833  12.440  1.00  0.00      B    H  
ATOM   4047  H2  HOH B1343       5.960  17.690  10.806  1.00  0.00      B    H  
ATOM   4048  O   HOH B1344      29.716  10.601  16.612  1.00  0.00      B    O  
ATOM   4049  H1  HOH B1344      30.526  10.496  17.157  1.00  0.00      B    H  
ATOM   4050  H2  HOH B1344      28.962  10.432  17.249  1.00  0.00      B    H  
ATOM   4051  O   HOH B1345      20.347   1.553   0.402  1.00  0.00      B    O  
ATOM   4052  H1  HOH B1345      20.273   2.619   0.519  1.00  0.00      B    H  
ATOM   4053  H2  HOH B1345      20.272   1.335  -0.589  1.00  0.00      B    H  
ATOM   4054  O   HOH B1346      19.276   5.562  27.686  1.00  0.00      B    O  
ATOM   4055  H1  HOH B1346      18.236   5.622  27.675  1.00  0.00      B    H  
ATOM   4056  H2  HOH B1346      19.468   5.098  28.530  1.00  0.00      B    H  
ATOM   4057  O   HOH B1347       2.062  28.462   1.826  1.00  0.00      B    O  
ATOM   4058  H1  HOH B1347       1.442  28.697   1.087  1.00  0.00      B    H  
ATOM   4059  H2  HOH B1347       3.007  28.527   1.479  1.00  0.00      B    H  
ATOM   4060  O   HOH B1348      37.180  26.859  14.825  1.00  0.00      B    O  
ATOM   4061  H1  HOH B1348      37.593  25.937  14.843  1.00  0.00      B    H  
ATOM   4062  H2  HOH B1348      37.679  27.399  15.531  1.00  0.00      B    H  
ATOM   4063  O   HOH B1349      24.190   3.102  35.806  1.00  0.00      B    O  
ATOM   4064  H1  HOH B1349      23.378   3.013  35.210  1.00  0.00      B    H  
ATOM   4065  H2  HOH B1349      23.934   3.160  36.784  1.00  0.00      B    H  
ATOM   4066  O   HOH B1350      27.364   4.582  19.315  1.00  0.00      B    O  
ATOM   4067  H1  HOH B1350      27.967   3.819  19.651  1.00  0.00      B    H  
ATOM   4068  H2  HOH B1350      27.529   4.735  18.333  1.00  0.00      B    H  
ATOM   4069  O   HOH B1351      35.509  22.187  26.814  1.00  0.00      B    O  
ATOM   4070  H1  HOH B1351      34.563  22.364  26.437  1.00  0.00      B    H  
ATOM   4071  H2  HOH B1351      36.065  21.701  26.113  1.00  0.00      B    H  
ATOM   4072  O   HOH B1352      24.778  11.994  28.522  1.00  0.00      B    O  
ATOM   4073  H1  HOH B1352      24.247  12.829  28.373  1.00  0.00      B    H  
ATOM   4074  H2  HOH B1352      24.251  11.294  29.030  1.00  0.00      B    H  
ATOM   4075  O   HOH B1353       9.493  30.510  13.436  1.00  0.00      B    O  
ATOM   4076  H1  HOH B1353       8.834  29.819  13.555  1.00  0.00      B    H  
ATOM   4077  H2  HOH B1353       9.903  30.452  14.410  1.00  0.00      B    H  
ATOM   4078  O   HOH B1354       5.540  32.810  29.856  1.00  0.00      B    O  
ATOM   4079  H1  HOH B1354       5.036  32.872  30.703  1.00  0.00      B    H  
ATOM   4080  H2  HOH B1354       5.608  33.720  29.446  1.00  0.00      B    H  
ATOM   4081  O   HOH B1355      35.255   6.733  15.989  1.00  0.00      B    O  
ATOM   4082  H1  HOH B1355      36.259   6.637  15.725  1.00  0.00      B    H  
ATOM   4083  H2  HOH B1355      35.051   7.699  15.696  1.00  0.00      B    H  
ATOM   4084  O   HOH B1356      20.243  10.054  37.584  1.00  0.00      B    O  
ATOM   4085  H1  HOH B1356      19.730  10.605  38.289  1.00  0.00      B    H  
ATOM   4086  H2  HOH B1356      20.652  10.693  36.933  1.00  0.00      B    H  
ATOM   4087  O   HOH B1357      18.235   2.242   6.352  1.00  0.00      B    O  
ATOM   4088  H1  HOH B1357      17.894   1.249   6.240  1.00  0.00      B    H  
ATOM   4089  H2  HOH B1357      17.887   2.834   5.646  1.00  0.00      B    H  
ATOM   4090  O   HOH B1358      23.483  11.344  18.730  1.00  0.00      B    O  
ATOM   4091  H1  HOH B1358      24.143  11.146  19.507  1.00  0.00      B    H  
ATOM   4092  H2  HOH B1358      22.537  11.202  19.156  1.00  0.00      B    H  
ATOM   4093  O   HOH B1359      24.975   2.605   9.592  1.00  0.00      B    O  
ATOM   4094  H1  HOH B1359      25.593   3.376   9.652  1.00  0.00      B    H  
ATOM   4095  H2  HOH B1359      24.100   2.889   9.987  1.00  0.00      B    H  
ATOM   4096  O   HOH B1360      23.844   5.207  26.346  1.00  0.00      B    O  
ATOM   4097  H1  HOH B1360      23.415   4.885  27.215  1.00  0.00      B    H  
ATOM   4098  H2  HOH B1360      24.139   6.157  26.422  1.00  0.00      B    H  
ATOM   4099  O   HOH B1361      36.730  16.042   8.590  1.00  0.00      B    O  
ATOM   4100  H1  HOH B1361      37.528  16.269   9.185  1.00  0.00      B    H  
ATOM   4101  H2  HOH B1361      35.952  16.251   9.168  1.00  0.00      B    H  
ATOM   4102  O   HOH B1362      22.664  27.429  11.974  1.00  0.00      B    O  
ATOM   4103  H1  HOH B1362      21.883  26.824  11.817  1.00  0.00      B    H  
ATOM   4104  H2  HOH B1362      22.518  27.724  12.942  1.00  0.00      B    H  
ATOM   4105  O   HOH B1363      25.712  29.826  21.876  1.00  0.00      B    O  
ATOM   4106  H1  HOH B1363      25.011  30.352  21.376  1.00  0.00      B    H  
ATOM   4107  H2  HOH B1363      26.500  29.809  21.221  1.00  0.00      B    H  
ATOM   4108  O   HOH B1364       4.816  38.998  23.718  1.00  0.00      B    O  
ATOM   4109  H1  HOH B1364       4.102  38.334  23.772  1.00  0.00      B    H  
ATOM   4110  H2  HOH B1364       4.432  39.859  23.298  1.00  0.00      B    H  
ATOM   4111  O   HOH B1365      13.916  37.836  28.492  1.00  0.00      B    O  
ATOM   4112  H1  HOH B1365      13.061  37.810  27.957  1.00  0.00      B    H  
ATOM   4113  H2  HOH B1365      14.556  38.603  28.109  1.00  0.00      B    H  
ATOM   4114  O   HOH B1366      16.044  32.191   7.613  1.00  0.00      B    O  
ATOM   4115  H1  HOH B1366      15.638  31.816   6.731  1.00  0.00      B    H  
ATOM   4116  H2  HOH B1366      15.213  32.449   8.201  1.00  0.00      B    H  
ATOM   4117  O   HOH B1367      38.024  35.200  31.268  1.00  0.00      B    O  
ATOM   4118  H1  HOH B1367      38.816  35.166  31.903  1.00  0.00      B    H  
ATOM   4119  H2  HOH B1367      37.498  36.084  31.508  1.00  0.00      B    H  
ATOM   4120  O   HOH B1368      25.856  16.224  30.698  1.00  0.00      B    O  
ATOM   4121  H1  HOH B1368      24.987  16.338  31.143  1.00  0.00      B    H  
ATOM   4122  H2  HOH B1368      26.019  15.331  30.263  1.00  0.00      B    H  
ATOM   4123  O   HOH B1369       4.362  26.771  37.019  1.00  0.00      B    O  
ATOM   4124  H1  HOH B1369       3.933  26.158  37.718  1.00  0.00      B    H  
ATOM   4125  H2  HOH B1369       5.132  26.216  36.676  1.00  0.00      B    H  
ATOM   4126  O   HOH B1370       9.829  11.493  31.627  1.00  0.00      B    O  
ATOM   4127  H1  HOH B1370      10.533  12.082  32.016  1.00  0.00      B    H  
ATOM   4128  H2  HOH B1370       9.548  11.831  30.679  1.00  0.00      B    H  
ATOM   4129  O   HOH B1371      20.919  19.970  15.743  1.00  0.00      B    O  
ATOM   4130  H1  HOH B1371      19.983  20.073  15.282  1.00  0.00      B    H  
ATOM   4131  H2  HOH B1371      20.772  20.285  16.711  1.00  0.00      B    H  
ATOM   4132  O   HOH B1372       3.475   3.211  37.365  1.00  0.00      B    O  
ATOM   4133  H1  HOH B1372       3.387   2.744  38.229  1.00  0.00      B    H  
ATOM   4134  H2  HOH B1372       4.399   3.570  37.274  1.00  0.00      B    H  
ATOM   4135  O   HOH B1373      21.595   6.899  28.266  1.00  0.00      B    O  
ATOM   4136  H1  HOH B1373      22.364   6.270  28.039  1.00  0.00      B    H  
ATOM   4137  H2  HOH B1373      20.754   6.419  28.083  1.00  0.00      B    H  
ATOM   4138  O   HOH B1374      25.086   2.954  31.762  1.00  0.00      B    O  
ATOM   4139  H1  HOH B1374      24.212   2.551  31.904  1.00  0.00      B    H  
ATOM   4140  H2  HOH B1374      25.587   2.916  32.668  1.00  0.00      B    H  
ATOM   4141  O   HOH B1375      16.783  15.944  36.059  1.00  0.00      B    O  
ATOM   4142  H1  HOH B1375      16.765  15.248  36.799  1.00  0.00      B    H  
ATOM   4143  H2  HOH B1375      17.645  15.882  35.473  1.00  0.00      B    H  
ATOM   4144  O   HOH B1376       3.259  33.507  10.843  1.00  0.00      B    O  
ATOM   4145  H1  HOH B1376       3.588  33.444  11.805  1.00  0.00      B    H  
ATOM   4146  H2  HOH B1376       4.108  33.469  10.244  1.00  0.00      B    H  
ATOM   4147  O   HOH B1377      36.257  22.628  33.011  1.00  0.00      B    O  
ATOM   4148  H1  HOH B1377      37.157  22.311  32.570  1.00  0.00      B    H  
ATOM   4149  H2  HOH B1377      35.563  22.675  32.269  1.00  0.00      B    H  
ATOM   4150  O   HOH B1378       0.345   8.118  35.978  1.00  0.00      B    O  
ATOM   4151  H1  HOH B1378       0.308   8.281  37.004  1.00  0.00      B    H  
ATOM   4152  H2  HOH B1378      -0.587   7.889  35.682  1.00  0.00      B    H  
ATOM   4153  O   HOH B1379      28.599   7.792  34.570  1.00  0.00      B    O  
ATOM   4154  H1  HOH B1379      28.104   6.949  34.382  1.00  0.00      B    H  
ATOM   4155  H2  HOH B1379      28.094   8.326  35.336  1.00  0.00      B    H  
ATOM   4156  O   HOH B1380      34.790  34.915   5.128  1.00  0.00      B    O  
ATOM   4157  H1  HOH B1380      34.448  35.128   6.033  1.00  0.00      B    H  
ATOM   4158  H2  HOH B1380      34.014  35.009   4.465  1.00  0.00      B    H  
ATOM   4159  O   HOH B1381      25.836  28.177  37.541  1.00  0.00      B    O  
ATOM   4160  H1  HOH B1381      25.061  28.041  38.255  1.00  0.00      B    H  
ATOM   4161  H2  HOH B1381      26.513  27.416  37.743  1.00  0.00      B    H  
ATOM   4162  O   HOH B1382      35.653   3.591  12.393  1.00  0.00      B    O  
ATOM   4163  H1  HOH B1382      36.411   3.998  12.911  1.00  0.00      B    H  
ATOM   4164  H2  HOH B1382      35.281   4.331  11.864  1.00  0.00      B    H  
ATOM   4165  O   HOH B1383      36.611   4.082  24.974  1.00  0.00      B    O  
ATOM   4166  H1  HOH B1383      36.027   3.908  24.098  1.00  0.00      B    H  
ATOM   4167  H2  HOH B1383      36.249   4.916  25.357  1.00  0.00      B    H  
ATOM   4168  O   HOH B1384      12.396  14.195  26.111  1.00  0.00      B    O  
ATOM   4169  H1  HOH B1384      11.693  14.914  26.158  1.00  0.00      B    H  
ATOM   4170  H2  HOH B1384      12.851  14.165  27.038  1.00  0.00      B    H  
ATOM   4171  O   HOH B1385      20.771   1.536  18.850  1.00  0.00      B    O  
ATOM   4172  H1  HOH B1385      20.998   0.879  19.625  1.00  0.00      B    H  
ATOM   4173  H2  HOH B1385      20.635   2.390  19.201  1.00  0.00      B    H  
ATOM   4174  O   HOH B1386      14.679  23.223   7.615  1.00  0.00      B    O  
ATOM   4175  H1  HOH B1386      14.537  22.609   6.792  1.00  0.00      B    H  
ATOM   4176  H2  HOH B1386      15.684  23.363   7.638  1.00  0.00      B    H  
ATOM   4177  O   HOH B1387      34.973   5.682  36.494  1.00  0.00      B    O  
ATOM   4178  H1  HOH B1387      34.666   6.605  36.416  1.00  0.00      B    H  
ATOM   4179  H2  HOH B1387      34.886   5.121  35.643  1.00  0.00      B    H  
ATOM   4180  O   HOH B1388       5.925   4.766  19.056  1.00  0.00      B    O  
ATOM   4181  H1  HOH B1388       5.980   4.513  20.035  1.00  0.00      B    H  
ATOM   4182  H2  HOH B1388       5.888   3.918  18.476  1.00  0.00      B    H  
ATOM   4183  O   HOH B1389      14.366   9.504  11.377  1.00  0.00      B    O  
ATOM   4184  H1  HOH B1389      14.611   9.299  12.353  1.00  0.00      B    H  
ATOM   4185  H2  HOH B1389      13.443   9.106  11.198  1.00  0.00      B    H  
ATOM   4186  O   HOH B1390      29.991  26.690   3.622  1.00  0.00      B    O  
ATOM   4187  H1  HOH B1390      30.187  25.778   4.035  1.00  0.00      B    H  
ATOM   4188  H2  HOH B1390      30.858  27.020   3.195  1.00  0.00      B    H  
ATOM   4189  O   HOH B1391       4.724  29.796  10.729  1.00  0.00      B    O  
ATOM   4190  H1  HOH B1391       4.900  30.722  11.027  1.00  0.00      B    H  
ATOM   4191  H2  HOH B1391       5.085  29.146  11.468  1.00  0.00      B    H  
ATOM   4192  O   HOH B1392       3.955   2.409  19.284  1.00  0.00      B    O  
ATOM   4193  H1  HOH B1392       3.392   2.887  19.995  1.00  0.00      B    H  
ATOM   4194  H2  HOH B1392       3.766   1.419  19.300  1.00  0.00      B    H  
ATOM   4195  O   HOH B1393      19.138  23.279  27.443  1.00  0.00      B    O  
ATOM   4196  H1  HOH B1393      18.428  23.852  27.904  1.00  0.00      B    H  
ATOM   4197  H2  HOH B1393      19.664  23.918  26.852  1.00  0.00      B    H  
ATOM   4198  O   HOH B1394      15.337  31.976   3.315  1.00  0.00      B    O  
ATOM   4199  H1  HOH B1394      15.677  31.697   2.437  1.00  0.00      B    H  
ATOM   4200  H2  HOH B1394      15.396  31.204   3.916  1.00  0.00      B    H  
ATOM   4201  O   HOH B1395      16.512  11.938   3.729  1.00  0.00      B    O  
ATOM   4202  H1  HOH B1395      16.508  11.071   4.232  1.00  0.00      B    H  
ATOM   4203  H2  HOH B1395      15.844  12.558   4.165  1.00  0.00      B    H  
ATOM   4204  O   HOH B1396      15.431  16.620  17.183  1.00  0.00      B    O  
ATOM   4205  H1  HOH B1396      15.659  15.637  16.915  1.00  0.00      B    H  
ATOM   4206  H2  HOH B1396      14.445  16.605  17.517  1.00  0.00      B    H  
ATOM   4207  O   HOH B1397      30.270  10.803  24.095  1.00  0.00      B    O  
ATOM   4208  H1  HOH B1397      29.614  10.267  24.667  1.00  0.00      B    H  
ATOM   4209  H2  HOH B1397      29.822  11.108  23.249  1.00  0.00      B    H  
ATOM   4210  O   HOH B1398      16.001  21.747  29.038  1.00  0.00      B    O  
ATOM   4211  H1  HOH B1398      15.349  21.034  28.645  1.00  0.00      B    H  
ATOM   4212  H2  HOH B1398      15.963  21.709  30.101  1.00  0.00      B    H  
ATOM   4213  O   HOH B1399      29.456  32.218  17.539  1.00  0.00      B    O  
ATOM   4214  H1  HOH B1399      30.171  31.751  17.046  1.00  0.00      B    H  
ATOM   4215  H2  HOH B1399      28.609  31.627  17.323  1.00  0.00      B    H  
ATOM   4216  O   HOH B1400       7.795   4.286  23.947  1.00  0.00      B    O  
ATOM   4217  H1  HOH B1400       7.417   5.278  23.877  1.00  0.00      B    H  
ATOM   4218  H2  HOH B1400       7.193   3.815  24.638  1.00  0.00      B    H  
ATOM   4219  O   HOH B1401      29.639  14.423   7.063  1.00  0.00      B    O  
ATOM   4220  H1  HOH B1401      29.570  13.875   7.868  1.00  0.00      B    H  
ATOM   4221  H2  HOH B1401      28.764  14.819   6.938  1.00  0.00      B    H  
ATOM   4222  O   HOH B1402      20.504  20.227  36.804  1.00  0.00      B    O  
ATOM   4223  H1  HOH B1402      21.466  20.403  36.912  1.00  0.00      B    H  
ATOM   4224  H2  HOH B1402      19.955  20.945  37.244  1.00  0.00      B    H  
ATOM   4225  O   HOH B1403      15.188  35.860  25.429  1.00  0.00      B    O  
ATOM   4226  H1  HOH B1403      15.961  35.998  26.089  1.00  0.00      B    H  
ATOM   4227  H2  HOH B1403      15.421  34.968  24.908  1.00  0.00      B    H  
ATOM   4228  O   HOH B1404      29.820  39.112  30.828  1.00  0.00      B    O  
ATOM   4229  H1  HOH B1404      29.949  38.886  31.881  1.00  0.00      B    H  
ATOM   4230  H2  HOH B1404      30.487  38.558  30.299  1.00  0.00      B    H  
ATOM   4231  O   HOH B1405       2.353  24.240  24.551  1.00  0.00      B    O  
ATOM   4232  H1  HOH B1405       3.041  24.914  24.953  1.00  0.00      B    H  
ATOM   4233  H2  HOH B1405       2.732  23.259  24.540  1.00  0.00      B    H  
ATOM   4234  O   HOH B1406      14.960  14.020   5.407  1.00  0.00      B    O  
ATOM   4235  H1  HOH B1406      15.125  15.045   5.503  1.00  0.00      B    H  
ATOM   4236  H2  HOH B1406      13.982  13.949   5.026  1.00  0.00      B    H  
ATOM   4237  O   HOH B1407      29.911   4.189   1.139  1.00  0.00      B    O  
ATOM   4238  H1  HOH B1407      29.323   4.720   1.761  1.00  0.00      B    H  
ATOM   4239  H2  HOH B1407      29.344   3.409   0.692  1.00  0.00      B    H  
ATOM   4240  O   HOH B1408      34.913  27.675  21.403  1.00  0.00      B    O  
ATOM   4241  H1  HOH B1408      35.259  28.075  20.554  1.00  0.00      B    H  
ATOM   4242  H2  HOH B1408      34.324  26.882  21.184  1.00  0.00      B    H  
ATOM   4243  O   HOH B1409      21.424  36.553  32.964  1.00  0.00      B    O  
ATOM   4244  H1  HOH B1409      21.880  36.824  32.081  1.00  0.00      B    H  
ATOM   4245  H2  HOH B1409      20.960  37.405  33.295  1.00  0.00      B    H  
ATOM   4246  O   HOH B1410       8.966  16.775  19.430  1.00  0.00      B    O  
ATOM   4247  H1  HOH B1410       9.100  17.234  20.352  1.00  0.00      B    H  
ATOM   4248  H2  HOH B1410       9.910  16.396  19.106  1.00  0.00      B    H  
ATOM   4249  O   HOH B1411       9.602   0.439  37.797  1.00  0.00      B    O  
ATOM   4250  H1  HOH B1411       9.481   0.279  36.726  1.00  0.00      B    H  
ATOM   4251  H2  HOH B1411       9.797  -0.431  38.224  1.00  0.00      B    H  
ATOM   4252  O   HOH B1412      30.344  15.725  11.001  1.00  0.00      B    O  
ATOM   4253  H1  HOH B1412      30.957  15.767  11.793  1.00  0.00      B    H  
ATOM   4254  H2  HOH B1412      30.094  14.748  10.925  1.00  0.00      B    H  
ATOM   4255  O   HOH B1413      31.762  22.397  20.928  1.00  0.00      B    O  
ATOM   4256  H1  HOH B1413      31.360  23.310  20.822  1.00  0.00      B    H  
ATOM   4257  H2  HOH B1413      31.950  22.086  19.936  1.00  0.00      B    H  
ATOM   4258  O   HOH B1414      21.317  11.944  28.729  1.00  0.00      B    O  
ATOM   4259  H1  HOH B1414      21.916  11.471  29.445  1.00  0.00      B    H  
ATOM   4260  H2  HOH B1414      21.883  12.457  28.086  1.00  0.00      B    H  
ATOM   4261  O   HOH B1415       3.059   3.558  12.455  1.00  0.00      B    O  
ATOM   4262  H1  HOH B1415       3.023   3.086  11.563  1.00  0.00      B    H  
ATOM   4263  H2  HOH B1415       3.843   4.256  12.346  1.00  0.00      B    H  
ATOM   4264  O   HOH B1416      21.538  33.744  19.435  1.00  0.00      B    O  
ATOM   4265  H1  HOH B1416      21.340  32.764  19.135  1.00  0.00      B    H  
ATOM   4266  H2  HOH B1416      20.867  34.340  18.994  1.00  0.00      B    H  
ATOM   4267  O   HOH B1417      22.655   8.915  26.272  1.00  0.00      B    O  
ATOM   4268  H1  HOH B1417      22.266   8.279  26.920  1.00  0.00      B    H  
ATOM   4269  H2  HOH B1417      22.066   9.745  26.283  1.00  0.00      B    H  
ATOM   4270  O   HOH B1418      20.197  12.270   2.271  1.00  0.00      B    O  
ATOM   4271  H1  HOH B1418      21.033  12.764   1.979  1.00  0.00      B    H  
ATOM   4272  H2  HOH B1418      19.766  12.901   3.033  1.00  0.00      B    H  
ATOM   4273  O   HOH B1419       0.450   1.853  32.335  1.00  0.00      B    O  
ATOM   4274  H1  HOH B1419       0.514   2.562  31.612  1.00  0.00      B    H  
ATOM   4275  H2  HOH B1419      -0.558   1.704  32.420  1.00  0.00      B    H  
ATOM   4276  O   HOH B1420      20.203  35.651   5.651  1.00  0.00      B    O  
ATOM   4277  H1  HOH B1420      19.871  36.580   5.437  1.00  0.00      B    H  
ATOM   4278  H2  HOH B1420      21.189  35.583   5.457  1.00  0.00      B    H  
ATOM   4279  O   HOH B1421      17.510  27.998  11.019  1.00  0.00      B    O  
ATOM   4280  H1  HOH B1421      17.074  27.134  11.201  1.00  0.00      B    H  
ATOM   4281  H2  HOH B1421      17.287  28.299  10.101  1.00  0.00      B    H  
ATOM   4282  O   HOH B1422      22.682  38.617  10.988  1.00  0.00      B    O  
ATOM   4283  H1  HOH B1422      22.284  39.350  10.501  1.00  0.00      B    H  
ATOM   4284  H2  HOH B1422      22.107  37.788  10.860  1.00  0.00      B    H  
ATOM   4285  O   HOH B1423       9.552   2.268   5.133  1.00  0.00      B    O  
ATOM   4286  H1  HOH B1423      10.464   2.352   5.558  1.00  0.00      B    H  
ATOM   4287  H2  HOH B1423       8.836   2.146   5.839  1.00  0.00      B    H  
ATOM   4288  O   HOH B1424       4.632  21.214  13.942  1.00  0.00      B    O  
ATOM   4289  H1  HOH B1424       5.417  21.872  13.952  1.00  0.00      B    H  
ATOM   4290  H2  HOH B1424       4.987  20.279  14.298  1.00  0.00      B    H  
ATOM   4291  O   HOH B1425      35.795  12.846   8.018  1.00  0.00      B    O  
ATOM   4292  H1  HOH B1425      36.147  13.645   7.474  1.00  0.00      B    H  
ATOM   4293  H2  HOH B1425      36.319  11.989   7.666  1.00  0.00      B    H  
ATOM   4294  O   HOH B1426      19.916  23.100  37.339  1.00  0.00      B    O  
ATOM   4295  H1  HOH B1426      19.284  22.962  38.143  1.00  0.00      B    H  
ATOM   4296  H2  HOH B1426      20.726  23.552  37.758  1.00  0.00      B    H  
ATOM   4297  O   HOH B1427       8.537   0.702   3.098  1.00  0.00      B    O  
ATOM   4298  H1  HOH B1427       9.103   1.299   3.750  1.00  0.00      B    H  
ATOM   4299  H2  HOH B1427       8.296   1.216   2.221  1.00  0.00      B    H  
ATOM   4300  O   HOH B1428      15.179  26.303  19.295  1.00  0.00      B    O  
ATOM   4301  H1  HOH B1428      14.669  26.890  18.596  1.00  0.00      B    H  
ATOM   4302  H2  HOH B1428      16.216  26.259  19.047  1.00  0.00      B    H  
ATOM   4303  O   HOH B1429      30.007  29.984  27.329  1.00  0.00      B    O  
ATOM   4304  H1  HOH B1429      29.456  29.131  27.240  1.00  0.00      B    H  
ATOM   4305  H2  HOH B1429      30.927  29.810  26.897  1.00  0.00      B    H  
ATOM   4306  O   HOH B1430       9.090  37.353  21.558  1.00  0.00      B    O  
ATOM   4307  H1  HOH B1430       8.535  37.685  22.342  1.00  0.00      B    H  
ATOM   4308  H2  HOH B1430       8.472  37.344  20.734  1.00  0.00      B    H  
ATOM   4309  O   HOH B1431       4.706  12.024  19.103  1.00  0.00      B    O  
ATOM   4310  H1  HOH B1431       3.902  12.651  18.992  1.00  0.00      B    H  
ATOM   4311  H2  HOH B1431       5.293  12.140  18.307  1.00  0.00      B    H  
ATOM   4312  O   HOH B1432      24.866  20.755  32.177  1.00  0.00      B    O  
ATOM   4313  H1  HOH B1432      24.818  20.649  31.183  1.00  0.00      B    H  
ATOM   4314  H2  HOH B1432      25.750  20.412  32.452  1.00  0.00      B    H  
ATOM   4315  O   HOH B1433      27.560   9.408  36.390  1.00  0.00      B    O  
ATOM   4316  H1  HOH B1433      26.872   9.140  37.058  1.00  0.00      B    H  
ATOM   4317  H2  HOH B1433      28.354   9.782  36.880  1.00  0.00      B    H  
ATOM   4318  O   HOH B1434      31.650  14.358  13.538  1.00  0.00      B    O  
ATOM   4319  H1  HOH B1434      31.819  13.466  13.174  1.00  0.00      B    H  
ATOM   4320  H2  HOH B1434      30.814  14.194  14.066  1.00  0.00      B    H  
ATOM   4321  O   HOH B1435       0.828   4.057  30.410  1.00  0.00      B    O  
ATOM   4322  H1  HOH B1435       0.005   4.469  29.945  1.00  0.00      B    H  
ATOM   4323  H2  HOH B1435       1.088   4.687  31.167  1.00  0.00      B    H  
ATOM   4324  O   HOH B1436      36.991  35.306   3.808  1.00  0.00      B    O  
ATOM   4325  H1  HOH B1436      36.115  35.333   4.354  1.00  0.00      B    H  
ATOM   4326  H2  HOH B1436      37.224  34.365   3.663  1.00  0.00      B    H  
ATOM   4327  O   HOH B1437      14.726  19.677  37.892  1.00  0.00      B    O  
ATOM   4328  H1  HOH B1437      15.123  20.614  37.579  1.00  0.00      B    H  
ATOM   4329  H2  HOH B1437      14.645  18.994  37.128  1.00  0.00      B    H  
ATOM   4330  O   HOH B1438      37.148  36.832  37.109  1.00  0.00      B    O  
ATOM   4331  H1  HOH B1438      37.197  35.907  36.888  1.00  0.00      B    H  
ATOM   4332  H2  HOH B1438      38.042  37.033  37.475  1.00  0.00      B    H  
ATOM   4333  O   HOH B1439      23.582  34.824  23.536  1.00  0.00      B    O  
ATOM   4334  H1  HOH B1439      23.195  35.425  24.245  1.00  0.00      B    H  
ATOM   4335  H2  HOH B1439      23.263  35.210  22.620  1.00  0.00      B    H  
ATOM   4336  O   HOH B1440       4.206  16.520   8.730  1.00  0.00      B    O  
ATOM   4337  H1  HOH B1440       4.951  16.629   9.433  1.00  0.00      B    H  
ATOM   4338  H2  HOH B1440       4.515  15.982   7.958  1.00  0.00      B    H  
ATOM   4339  O   HOH B1441       1.599  34.326   5.141  1.00  0.00      B    O  
ATOM   4340  H1  HOH B1441       0.838  34.090   5.726  1.00  0.00      B    H  
ATOM   4341  H2  HOH B1441       1.305  35.181   4.658  1.00  0.00      B    H  
ATOM   4342  O   HOH B1442      34.792  15.069  28.384  1.00  0.00      B    O  
ATOM   4343  H1  HOH B1442      34.853  14.078  28.188  1.00  0.00      B    H  
ATOM   4344  H2  HOH B1442      33.844  15.220  28.634  1.00  0.00      B    H  
ATOM   4345  O   HOH B1443      12.029  12.130   1.094  1.00  0.00      B    O  
ATOM   4346  H1  HOH B1443      11.926  11.173   1.407  1.00  0.00      B    H  
ATOM   4347  H2  HOH B1443      11.514  12.210   0.266  1.00  0.00      B    H  
ATOM   4348  O   HOH B1444       4.313   5.481  32.589  1.00  0.00      B    O  
ATOM   4349  H1  HOH B1444       4.005   5.920  33.402  1.00  0.00      B    H  
ATOM   4350  H2  HOH B1444       4.951   6.077  32.165  1.00  0.00      B    H  
ATOM   4351  O   HOH B1445       7.929  27.404  37.976  1.00  0.00      B    O  
ATOM   4352  H1  HOH B1445       8.905  27.445  37.606  1.00  0.00      B    H  
ATOM   4353  H2  HOH B1445       7.578  28.337  37.945  1.00  0.00      B    H  
ATOM   4354  O   HOH B1446       1.706  10.709   8.213  1.00  0.00      B    O  
ATOM   4355  H1  HOH B1446       1.872  11.685   7.905  1.00  0.00      B    H  
ATOM   4356  H2  HOH B1446       2.580  10.371   8.593  1.00  0.00      B    H  
ATOM   4357  O   HOH B1447       4.741  35.512  22.585  1.00  0.00      B    O  
ATOM   4358  H1  HOH B1447       4.541  34.752  21.909  1.00  0.00      B    H  
ATOM   4359  H2  HOH B1447       4.698  36.391  22.090  1.00  0.00      B    H  
ATOM   4360  O   HOH B1448       1.418   0.543   9.215  1.00  0.00      B    O  
ATOM   4361  H1  HOH B1448       2.098   0.042   8.673  1.00  0.00      B    H  
ATOM   4362  H2  HOH B1448       0.755  -0.134   9.510  1.00  0.00      B    H  
ATOM   4363  O   HOH B1449       8.881  30.615  21.946  1.00  0.00      B    O  
ATOM   4364  H1  HOH B1449       8.487  31.357  22.451  1.00  0.00      B    H  
ATOM   4365  H2  HOH B1449       8.173  29.916  21.661  1.00  0.00      B    H  
ATOM   4366  O   HOH B1450      14.262  26.547  34.599  1.00  0.00      B    O  
ATOM   4367  H1  HOH B1450      14.704  25.679  34.481  1.00  0.00      B    H  
ATOM   4368  H2  HOH B1450      13.612  26.515  35.414  1.00  0.00      B    H  
ATOM   4369  O   HOH B1451       0.717  13.576  24.891  1.00  0.00      B    O  
ATOM   4370  H1  HOH B1451       1.329  14.351  25.050  1.00  0.00      B    H  
ATOM   4371  H2  HOH B1451       0.773  12.801  25.588  1.00  0.00      B    H  
ATOM   4372  O   HOH B1452      11.221  26.123  33.424  1.00  0.00      B    O  
ATOM   4373  H1  HOH B1452      11.262  25.637  34.316  1.00  0.00      B    H  
ATOM   4374  H2  HOH B1452      12.118  25.964  32.885  1.00  0.00      B    H  
ATOM   4375  O   HOH B1453      18.061  36.299  10.195  1.00  0.00      B    O  
ATOM   4376  H1  HOH B1453      17.822  35.635   9.478  1.00  0.00      B    H  
ATOM   4377  H2  HOH B1453      17.158  36.516  10.724  1.00  0.00      B    H  
ATOM   4378  O   HOH B1454       6.894  11.706   4.604  1.00  0.00      B    O  
ATOM   4379  H1  HOH B1454       5.925  11.993   4.515  1.00  0.00      B    H  
ATOM   4380  H2  HOH B1454       7.367  12.533   4.978  1.00  0.00      B    H  
ATOM   4381  O   HOH B1455       9.241  32.311  29.950  1.00  0.00      B    O  
ATOM   4382  H1  HOH B1455       9.376  33.340  30.036  1.00  0.00      B    H  
ATOM   4383  H2  HOH B1455       8.218  32.163  29.999  1.00  0.00      B    H  
ATOM   4384  O   HOH B1456       4.221   0.915  28.008  1.00  0.00      B    O  
ATOM   4385  H1  HOH B1456       3.285   1.212  27.994  1.00  0.00      B    H  
ATOM   4386  H2  HOH B1456       4.257   0.114  28.633  1.00  0.00      B    H  
ATOM   4387  O   HOH B1457      32.005  31.869  14.084  1.00  0.00      B    O  
ATOM   4388  H1  HOH B1457      31.926  32.918  14.161  1.00  0.00      B    H  
ATOM   4389  H2  HOH B1457      31.895  31.468  15.019  1.00  0.00      B    H  
ATOM   4390  O   HOH B1458       1.902  25.418  32.323  1.00  0.00      B    O  
ATOM   4391  H1  HOH B1458       2.464  24.793  31.740  1.00  0.00      B    H  
ATOM   4392  H2  HOH B1458       2.511  26.249  32.388  1.00  0.00      B    H  
ATOM   4393  O   HOH B1459      26.940  35.738  33.581  1.00  0.00      B    O  
ATOM   4394  H1  HOH B1459      26.623  34.818  33.967  1.00  0.00      B    H  
ATOM   4395  H2  HOH B1459      26.878  36.388  34.363  1.00  0.00      B    H  
ATOM   4396  O   HOH B1460      21.298  16.626  27.004  1.00  0.00      B    O  
ATOM   4397  H1  HOH B1460      21.524  16.474  28.004  1.00  0.00      B    H  
ATOM   4398  H2  HOH B1460      22.083  16.372  26.390  1.00  0.00      B    H  
ATOM   4399  O   HOH B1461      18.925  31.513   4.336  1.00  0.00      B    O  
ATOM   4400  H1  HOH B1461      19.864  31.707   4.719  1.00  0.00      B    H  
ATOM   4401  H2  HOH B1461      18.997  31.160   3.413  1.00  0.00      B    H  
ATOM   4402  O   HOH B1462      27.035   4.484   9.777  1.00  0.00      B    O  
ATOM   4403  H1  HOH B1462      26.309   5.177   9.996  1.00  0.00      B    H  
ATOM   4404  H2  HOH B1462      27.907   4.854  10.075  1.00  0.00      B    H  
ATOM   4405  O   HOH B1463      34.657   8.382  36.205  1.00  0.00      B    O  
ATOM   4406  H1  HOH B1463      33.878   8.582  35.623  1.00  0.00      B    H  
ATOM   4407  H2  HOH B1463      34.427   8.891  37.049  1.00  0.00      B    H  
ATOM   4408  O   HOH B1464       5.921  25.953  14.116  1.00  0.00      B    O  
ATOM   4409  H1  HOH B1464       6.309  25.611  13.219  1.00  0.00      B    H  
ATOM   4410  H2  HOH B1464       5.114  25.385  14.245  1.00  0.00      B    H  
ATOM   4411  O   HOH B1465      14.202  24.397  16.341  1.00  0.00      B    O  
ATOM   4412  H1  HOH B1465      14.009  25.262  16.829  1.00  0.00      B    H  
ATOM   4413  H2  HOH B1465      13.529  24.279  15.576  1.00  0.00      B    H  
ATOM   4414  O   HOH B1466       6.988  13.930  30.707  1.00  0.00      B    O  
ATOM   4415  H1  HOH B1466       6.150  13.702  30.180  1.00  0.00      B    H  
ATOM   4416  H2  HOH B1466       7.594  14.449  30.046  1.00  0.00      B    H  
ATOM   4417  O   HOH B1467      18.064   7.509   7.435  1.00  0.00      B    O  
ATOM   4418  H1  HOH B1467      18.450   6.602   7.666  1.00  0.00      B    H  
ATOM   4419  H2  HOH B1467      17.087   7.501   7.637  1.00  0.00      B    H  
ATOM   4420  O   HOH B1468      13.123  34.987   1.539  1.00  0.00      B    O  
ATOM   4421  H1  HOH B1468      12.759  34.321   0.891  1.00  0.00      B    H  
ATOM   4422  H2  HOH B1468      12.861  34.717   2.465  1.00  0.00      B    H  
ATOM   4423  O   HOH B1469      23.859  19.795  12.120  1.00  0.00      B    O  
ATOM   4424  H1  HOH B1469      23.278  19.095  12.571  1.00  0.00      B    H  
ATOM   4425  H2  HOH B1469      24.532  20.119  12.823  1.00  0.00      B    H  
ATOM   4426  O   HOH B1470      35.330  26.146  33.347  1.00  0.00      B    O  
ATOM   4427  H1  HOH B1470      35.899  26.921  33.674  1.00  0.00      B    H  
ATOM   4428  H2  HOH B1470      35.947  25.361  33.139  1.00  0.00      B    H  
ATOM   4429  O   HOH B1471      20.883  17.902   0.436  1.00  0.00      B    O  
ATOM   4430  H1  HOH B1471      21.468  18.697   0.214  1.00  0.00      B    H  
ATOM   4431  H2  HOH B1471      20.294  17.715  -0.376  1.00  0.00      B    H  
ATOM   4432  O   HOH B1472       4.753  13.371  29.479  1.00  0.00      B    O  
ATOM   4433  H1  HOH B1472       4.163  12.531  29.346  1.00  0.00      B    H  
ATOM   4434  H2  HOH B1472       4.144  14.158  29.301  1.00  0.00      B    H  
ATOM   4435  O   HOH B1473      23.912   5.465   8.227  1.00  0.00      B    O  
ATOM   4436  H1  HOH B1473      23.042   6.008   8.197  1.00  0.00      B    H  
ATOM   4437  H2  HOH B1473      24.443   5.749   9.037  1.00  0.00      B    H  
ATOM   4438  O   HOH B1474      17.891  38.371  24.792  1.00  0.00      B    O  
ATOM   4439  H1  HOH B1474      17.715  37.708  25.507  1.00  0.00      B    H  
ATOM   4440  H2  HOH B1474      17.004  38.909  24.621  1.00  0.00      B    H  
ATOM   4441  O   HOH B1475      37.634  28.895  37.021  1.00  0.00      B    O  
ATOM   4442  H1  HOH B1475      36.656  29.047  37.052  1.00  0.00      B    H  
ATOM   4443  H2  HOH B1475      37.692  27.865  36.823  1.00  0.00      B    H  
ATOM   4444  O   HOH B1476      38.314   1.526  13.448  1.00  0.00      B    O  
ATOM   4445  H1  HOH B1476      37.534   0.970  13.209  1.00  0.00      B    H  
ATOM   4446  H2  HOH B1476      38.022   2.180  14.138  1.00  0.00      B    H  
ATOM   4447  O   HOH B1477       9.535   3.792  12.740  1.00  0.00      B    O  
ATOM   4448  H1  HOH B1477       8.718   3.430  12.229  1.00  0.00      B    H  
ATOM   4449  H2  HOH B1477       9.339   3.651  13.755  1.00  0.00      B    H  
ATOM   4450  O   HOH B1478      28.290  16.852   0.200  1.00  0.00      B    O  
ATOM   4451  H1  HOH B1478      28.818  17.753   0.151  1.00  0.00      B    H  
ATOM   4452  H2  HOH B1478      28.590  16.322   1.059  1.00  0.00      B    H  
ATOM   4453  O   HOH B1479       6.043   8.795  37.395  1.00  0.00      B    O  
ATOM   4454  H1  HOH B1479       6.278   9.627  37.879  1.00  0.00      B    H  
ATOM   4455  H2  HOH B1479       5.317   9.002  36.670  1.00  0.00      B    H  
ATOM   4456  O   HOH B1480       9.894   7.848  21.042  1.00  0.00      B    O  
ATOM   4457  H1  HOH B1480       9.198   7.348  20.458  1.00  0.00      B    H  
ATOM   4458  H2  HOH B1480      10.444   7.179  21.568  1.00  0.00      B    H  
ATOM   4459  O   HOH B1481       1.367  33.800  23.412  1.00  0.00      B    O  
ATOM   4460  H1  HOH B1481       1.419  33.136  22.620  1.00  0.00      B    H  
ATOM   4461  H2  HOH B1481       1.780  33.476  24.259  1.00  0.00      B    H  
ATOM   4462  O   HOH B1482       7.176   8.829  12.245  1.00  0.00      B    O  
ATOM   4463  H1  HOH B1482       7.971   8.799  12.877  1.00  0.00      B    H  
ATOM   4464  H2  HOH B1482       6.387   9.346  12.689  1.00  0.00      B    H  
ATOM   4465  O   HOH B1483      26.167  22.611  14.645  1.00  0.00      B    O  
ATOM   4466  H1  HOH B1483      25.546  23.433  14.480  1.00  0.00      B    H  
ATOM   4467  H2  HOH B1483      27.015  23.125  14.960  1.00  0.00      B    H  
ATOM   4468  O   HOH B1484      30.420  28.298  15.518  1.00  0.00      B    O  
ATOM   4469  H1  HOH B1484      30.905  27.648  14.898  1.00  0.00      B    H  
ATOM   4470  H2  HOH B1484      29.486  28.622  15.102  1.00  0.00      B    H  
ATOM   4471  O   HOH B1485      25.921  10.523   5.782  1.00  0.00      B    O  
ATOM   4472  H1  HOH B1485      25.160  10.068   6.290  1.00  0.00      B    H  
ATOM   4473  H2  HOH B1485      26.679  10.402   6.429  1.00  0.00      B    H  
ATOM   4474  O   HOH B1486       1.250  27.805  33.836  1.00  0.00      B    O  
ATOM   4475  H1  HOH B1486       1.120  26.800  33.981  1.00  0.00      B    H  
ATOM   4476  H2  HOH B1486       2.187  27.988  33.576  1.00  0.00      B    H  
ATOM   4477  O   HOH B1487       7.043   9.689  18.597  1.00  0.00      B    O  
ATOM   4478  H1  HOH B1487       6.988   9.557  19.604  1.00  0.00      B    H  
ATOM   4479  H2  HOH B1487       7.941   9.345  18.371  1.00  0.00      B    H  
ATOM   4480  O   HOH B1488       3.451  17.143  20.687  1.00  0.00      B    O  
ATOM   4481  H1  HOH B1488       2.821  17.799  20.214  1.00  0.00      B    H  
ATOM   4482  H2  HOH B1488       3.206  16.187  20.336  1.00  0.00      B    H  
ATOM   4483  O   HOH B1489      26.449  28.857  26.142  1.00  0.00      B    O  
ATOM   4484  H1  HOH B1489      26.839  29.692  26.665  1.00  0.00      B    H  
ATOM   4485  H2  HOH B1489      25.946  28.292  26.832  1.00  0.00      B    H  
ATOM   4486  O   HOH B1490      17.515   2.637  27.612  1.00  0.00      B    O  
ATOM   4487  H1  HOH B1490      18.079   1.995  28.171  1.00  0.00      B    H  
ATOM   4488  H2  HOH B1490      17.209   3.321  28.302  1.00  0.00      B    H  
ATOM   4489  O   HOH B1491      27.163   0.413  32.256  1.00  0.00      B    O  
ATOM   4490  H1  HOH B1491      27.999   0.240  31.740  1.00  0.00      B    H  
ATOM   4491  H2  HOH B1491      27.380   0.947  33.010  1.00  0.00      B    H  
ATOM   4492  O   HOH B1492      10.318  31.915  19.730  1.00  0.00      B    O  
ATOM   4493  H1  HOH B1492       9.380  31.729  20.022  1.00  0.00      B    H  
ATOM   4494  H2  HOH B1492      10.560  32.879  19.963  1.00  0.00      B    H  
ATOM   4495  O   HOH B1493      28.263   5.161  26.950  1.00  0.00      B    O  
ATOM   4496  H1  HOH B1493      29.264   5.056  27.022  1.00  0.00      B    H  
ATOM   4497  H2  HOH B1493      28.033   5.572  26.024  1.00  0.00      B    H  
ATOM   4498  O   HOH B1494      26.134  27.984   4.983  1.00  0.00      B    O  
ATOM   4499  H1  HOH B1494      26.930  27.834   5.574  1.00  0.00      B    H  
ATOM   4500  H2  HOH B1494      26.229  29.018   4.765  1.00  0.00      B    H  
ATOM   4501  O   HOH B1495       0.364   4.906   0.696  1.00  0.00      B    O  
ATOM   4502  H1  HOH B1495      -0.135   5.012  -0.151  1.00  0.00      B    H  
ATOM   4503  H2  HOH B1495       0.127   4.018   1.094  1.00  0.00      B    H  
ATOM   4504  O   HOH B1496       0.301  31.991  25.974  1.00  0.00      B    O  
ATOM   4505  H1  HOH B1496      -0.250  31.875  26.828  1.00  0.00      B    H  
ATOM   4506  H2  HOH B1496       1.224  32.362  26.166  1.00  0.00      B    H  
ATOM   4507  O   HOH B1497      16.829  31.040  32.490  1.00  0.00      B    O  
ATOM   4508  H1  HOH B1497      16.445  30.286  31.947  1.00  0.00      B    H  
ATOM   4509  H2  HOH B1497      17.764  31.334  32.097  1.00  0.00      B    H  
ATOM   4510  O   HOH B1498      32.671  28.613  35.698  1.00  0.00      B    O  
ATOM   4511  H1  HOH B1498      32.072  29.396  35.484  1.00  0.00      B    H  
ATOM   4512  H2  HOH B1498      32.049  27.918  35.945  1.00  0.00      B    H  
ATOM   4513  O   HOH B1499      22.766  36.847  30.412  1.00  0.00      B    O  
ATOM   4514  H1  HOH B1499      22.732  36.167  29.643  1.00  0.00      B    H  
ATOM   4515  H2  HOH B1499      23.648  36.663  30.934  1.00  0.00      B    H  
ATOM   4516  O   HOH B1500      37.069  15.014  26.962  1.00  0.00      B    O  
ATOM   4517  H1  HOH B1500      36.182  15.027  27.474  1.00  0.00      B    H  
ATOM   4518  H2  HOH B1500      36.915  14.599  26.051  1.00  0.00      B    H  
ATOM   4519  O   HOH B1501      22.850  19.309   4.072  1.00  0.00      B    O  
ATOM   4520  H1  HOH B1501      23.151  18.382   4.262  1.00  0.00      B    H  
ATOM   4521  H2  HOH B1501      21.854  19.312   4.317  1.00  0.00      B    H  
ATOM   4522  O   HOH B1502      26.564   9.349   3.366  1.00  0.00      B    O  
ATOM   4523  H1  HOH B1502      26.687   8.511   3.874  1.00  0.00      B    H  
ATOM   4524  H2  HOH B1502      26.235  10.072   3.985  1.00  0.00      B    H  
ATOM   4525  O   HOH B1503       9.005  10.413   0.681  1.00  0.00      B    O  
ATOM   4526  H1  HOH B1503       8.143  10.830   0.310  1.00  0.00      B    H  
ATOM   4527  H2  HOH B1503       8.814   9.495   1.066  1.00  0.00      B    H  
ATOM   4528  O   HOH B1504      38.632  -0.092   6.735  1.00  0.00      B    O  
ATOM   4529  H1  HOH B1504      38.717   0.616   7.514  1.00  0.00      B    H  
ATOM   4530  H2  HOH B1504      39.599  -0.394   6.514  1.00  0.00      B    H  
ATOM   4531  O   HOH B1505       9.608  12.188  35.396  1.00  0.00      B    O  
ATOM   4532  H1  HOH B1505       9.261  11.287  35.194  1.00  0.00      B    H  
ATOM   4533  H2  HOH B1505       9.816  12.214  36.339  1.00  0.00      B    H  
ATOM   4534  O   HOH B1506       6.557  28.177  12.057  1.00  0.00      B    O  
ATOM   4535  H1  HOH B1506       7.091  28.677  11.354  1.00  0.00      B    H  
ATOM   4536  H2  HOH B1506       6.943  28.342  12.977  1.00  0.00      B    H  
ATOM   4537  O   HOH B1507       7.284  24.782  37.230  1.00  0.00      B    O  
ATOM   4538  H1  HOH B1507       7.517  25.773  37.204  1.00  0.00      B    H  
ATOM   4539  H2  HOH B1507       7.573  24.499  38.154  1.00  0.00      B    H  
ATOM   4540  O   HOH B1508      24.715  13.876  21.305  1.00  0.00      B    O  
ATOM   4541  H1  HOH B1508      23.796  14.214  21.599  1.00  0.00      B    H  
ATOM   4542  H2  HOH B1508      25.105  14.612  20.762  1.00  0.00      B    H  
ATOM   4543  O   HOH B1509       8.115   9.488  32.379  1.00  0.00      B    O  
ATOM   4544  H1  HOH B1509       8.841  10.114  31.966  1.00  0.00      B    H  
ATOM   4545  H2  HOH B1509       7.280   9.633  31.849  1.00  0.00      B    H  
ATOM   4546  O   HOH B1510       0.175  17.955   4.541  1.00  0.00      B    O  
ATOM   4547  H1  HOH B1510       0.677  17.052   4.557  1.00  0.00      B    H  
ATOM   4548  H2  HOH B1510      -0.145  18.122   3.570  1.00  0.00      B    H  
ATOM   4549  O   HOH B1511      32.866  11.344  23.548  1.00  0.00      B    O  
ATOM   4550  H1  HOH B1511      31.843  11.113  23.711  1.00  0.00      B    H  
ATOM   4551  H2  HOH B1511      33.209  10.764  22.766  1.00  0.00      B    H  
ATOM   4552  O   HOH B1512      22.205   5.616  36.467  1.00  0.00      B    O  
ATOM   4553  H1  HOH B1512      22.615   6.074  35.682  1.00  0.00      B    H  
ATOM   4554  H2  HOH B1512      21.805   4.756  36.148  1.00  0.00      B    H  
ATOM   4555  O   HOH B1513      22.743  31.813  30.104  1.00  0.00      B    O  
ATOM   4556  H1  HOH B1513      23.506  31.989  29.461  1.00  0.00      B    H  
ATOM   4557  H2  HOH B1513      22.833  32.388  30.928  1.00  0.00      B    H  
ATOM   4558  O   HOH B1514      29.820  20.515  11.378  1.00  0.00      B    O  
ATOM   4559  H1  HOH B1514      28.834  20.320  11.588  1.00  0.00      B    H  
ATOM   4560  H2  HOH B1514      29.834  20.805  10.425  1.00  0.00      B    H  
ATOM   4561  O   HOH B1515      32.518  33.796  27.082  1.00  0.00      B    O  
ATOM   4562  H1  HOH B1515      33.237  33.150  26.819  1.00  0.00      B    H  
ATOM   4563  H2  HOH B1515      32.980  34.679  26.988  1.00  0.00      B    H  
ATOM   4564  O   HOH B1516      23.664  32.017  16.933  1.00  0.00      B    O  
ATOM   4565  H1  HOH B1516      24.398  31.794  17.660  1.00  0.00      B    H  
ATOM   4566  H2  HOH B1516      23.677  32.943  16.708  1.00  0.00      B    H  
ATOM   4567  O   HOH B1517       0.780   0.781  25.357  1.00  0.00      B    O  
ATOM   4568  H1  HOH B1517       0.302   0.963  26.236  1.00  0.00      B    H  
ATOM   4569  H2  HOH B1517       1.221  -0.158  25.409  1.00  0.00      B    H  
ATOM   4570  O   HOH B1518      25.321  11.067  20.678  1.00  0.00      B    O  
ATOM   4571  H1  HOH B1518      25.331  11.951  21.197  1.00  0.00      B    H  
ATOM   4572  H2  HOH B1518      25.629  10.269  21.299  1.00  0.00      B    H  
ATOM   4573  O   HOH B1519       4.425  29.165   3.686  1.00  0.00      B    O  
ATOM   4574  H1  HOH B1519       3.450  29.433   3.831  1.00  0.00      B    H  
ATOM   4575  H2  HOH B1519       5.003  29.987   3.704  1.00  0.00      B    H  
ATOM   4576  O   HOH B1520       0.710  10.371  15.827  1.00  0.00      B    O  
ATOM   4577  H1  HOH B1520       1.235   9.828  15.125  1.00  0.00      B    H  
ATOM   4578  H2  HOH B1520       1.239  10.216  16.675  1.00  0.00      B    H  
ATOM   4579  O   HOH B1521      36.960  24.377  27.973  1.00  0.00      B    O  
ATOM   4580  H1  HOH B1521      36.650  23.469  27.706  1.00  0.00      B    H  
ATOM   4581  H2  HOH B1521      37.657  24.613  27.235  1.00  0.00      B    H  
ATOM   4582  O   HOH B1522      18.413   0.931  21.264  1.00  0.00      B    O  
ATOM   4583  H1  HOH B1522      19.395   0.798  21.308  1.00  0.00      B    H  
ATOM   4584  H2  HOH B1522      18.147   1.701  21.901  1.00  0.00      B    H  
ATOM   4585  O   HOH B1523      18.657  28.519  31.242  1.00  0.00      B    O  
ATOM   4586  H1  HOH B1523      19.616  28.629  30.923  1.00  0.00      B    H  
ATOM   4587  H2  HOH B1523      18.655  28.825  32.171  1.00  0.00      B    H  
ATOM   4588  O   HOH B1524      38.454  31.696  11.243  1.00  0.00      B    O  
ATOM   4589  H1  HOH B1524      38.764  30.816  11.558  1.00  0.00      B    H  
ATOM   4590  H2  HOH B1524      39.060  31.871  10.440  1.00  0.00      B    H  
ATOM   4591  O   HOH B1525       3.203  29.911  37.062  1.00  0.00      B    O  
ATOM   4592  H1  HOH B1525       3.681  29.037  36.847  1.00  0.00      B    H  
ATOM   4593  H2  HOH B1525       2.370  30.063  36.408  1.00  0.00      B    H  
ATOM   4594  O   HOH B1526       4.003  35.946  14.811  1.00  0.00      B    O  
ATOM   4595  H1  HOH B1526       4.408  36.883  14.597  1.00  0.00      B    H  
ATOM   4596  H2  HOH B1526       4.672  35.546  15.439  1.00  0.00      B    H  
ATOM   4597  O   HOH B1527      10.241   4.704  24.469  1.00  0.00      B    O  
ATOM   4598  H1  HOH B1527       9.300   4.427  24.288  1.00  0.00      B    H  
ATOM   4599  H2  HOH B1527      10.499   5.546  23.915  1.00  0.00      B    H  
ATOM   4600  O   HOH B1528      21.268  28.271  19.871  1.00  0.00      B    O  
ATOM   4601  H1  HOH B1528      20.688  27.601  20.385  1.00  0.00      B    H  
ATOM   4602  H2  HOH B1528      22.229  28.150  20.244  1.00  0.00      B    H  
ATOM   4603  O   HOH B1529      31.587   9.507   4.148  1.00  0.00      B    O  
ATOM   4604  H1  HOH B1529      32.316   8.808   4.073  1.00  0.00      B    H  
ATOM   4605  H2  HOH B1529      30.907   9.285   3.328  1.00  0.00      B    H  
ATOM   4606  O   HOH B1530      26.881   5.727  33.657  1.00  0.00      B    O  
ATOM   4607  H1  HOH B1530      27.439   5.768  32.780  1.00  0.00      B    H  
ATOM   4608  H2  HOH B1530      26.491   4.785  33.797  1.00  0.00      B    H  
ATOM   4609  O   HOH B1531       8.224   9.228   5.636  1.00  0.00      B    O  
ATOM   4610  H1  HOH B1531       7.930   9.747   4.859  1.00  0.00      B    H  
ATOM   4611  H2  HOH B1531       9.038   9.681   6.031  1.00  0.00      B    H  
ATOM   4612  O   HOH B1532      11.396  17.499  32.640  1.00  0.00      B    O  
ATOM   4613  H1  HOH B1532      11.166  18.412  33.121  1.00  0.00      B    H  
ATOM   4614  H2  HOH B1532      11.420  17.577  31.634  1.00  0.00      B    H  
ATOM   4615  O   HOH B1533      32.449  19.189   5.875  1.00  0.00      B    O  
ATOM   4616  H1  HOH B1533      32.746  18.389   5.342  1.00  0.00      B    H  
ATOM   4617  H2  HOH B1533      33.269  19.543   6.399  1.00  0.00      B    H  
ATOM   4618  O   HOH B1534      35.858  12.111  21.303  1.00  0.00      B    O  
ATOM   4619  H1  HOH B1534      36.276  12.917  20.890  1.00  0.00      B    H  
ATOM   4620  H2  HOH B1534      35.511  12.282  22.232  1.00  0.00      B    H  
ATOM   4621  O   HOH B1535      21.874  27.289  32.943  1.00  0.00      B    O  
ATOM   4622  H1  HOH B1535      22.020  26.530  33.578  1.00  0.00      B    H  
ATOM   4623  H2  HOH B1535      21.734  26.903  32.025  1.00  0.00      B    H  
ATOM   4624  O   HOH B1536      14.769  18.034  25.886  1.00  0.00      B    O  
ATOM   4625  H1  HOH B1536      15.608  17.608  25.436  1.00  0.00      B    H  
ATOM   4626  H2  HOH B1536      13.959  17.801  25.312  1.00  0.00      B    H  
ATOM   4627  O   HOH B1537      18.523   3.562  36.952  1.00  0.00      B    O  
ATOM   4628  H1  HOH B1537      17.886   2.813  37.237  1.00  0.00      B    H  
ATOM   4629  H2  HOH B1537      18.074   4.375  36.594  1.00  0.00      B    H  
ATOM   4630  O   HOH B1538      26.901   0.820  10.706  1.00  0.00      B    O  
ATOM   4631  H1  HOH B1538      26.324   1.682  10.390  1.00  0.00      B    H  
ATOM   4632  H2  HOH B1538      26.600   0.006  10.140  1.00  0.00      B    H  
ATOM   4633  O   HOH B1539      38.881   9.208  27.806  1.00  0.00      B    O  
ATOM   4634  H1  HOH B1539      38.807   9.247  28.842  1.00  0.00      B    H  
ATOM   4635  H2  HOH B1539      38.085   8.642  27.512  1.00  0.00      B    H  
ATOM   4636  O   HOH B1540      22.370  21.965   2.012  1.00  0.00      B    O  
ATOM   4637  H1  HOH B1540      21.363  22.035   2.098  1.00  0.00      B    H  
ATOM   4638  H2  HOH B1540      22.729  21.663   2.935  1.00  0.00      B    H  
ATOM   4639  O   HOH B1541      25.123  34.134   4.117  1.00  0.00      B    O  
ATOM   4640  H1  HOH B1541      24.898  33.128   3.910  1.00  0.00      B    H  
ATOM   4641  H2  HOH B1541      25.587  34.170   5.054  1.00  0.00      B    H  
ATOM   4642  O   HOH B1542      30.964  10.041  18.964  1.00  0.00      B    O  
ATOM   4643  H1  HOH B1542      30.476   9.130  19.148  1.00  0.00      B    H  
ATOM   4644  H2  HOH B1542      31.954   9.960  18.960  1.00  0.00      B    H  
ATOM   4645  O   HOH B1543      39.039  27.702  39.210  1.00  0.00      B    O  
ATOM   4646  H1  HOH B1543      38.182  27.285  38.790  1.00  0.00      B    H  
ATOM   4647  H2  HOH B1543      39.270  28.632  38.845  1.00  0.00      B    H  
ATOM   4648  O   HOH B1544      14.584  21.353  10.801  1.00  0.00      B    O  
ATOM   4649  H1  HOH B1544      15.197  20.688  10.330  1.00  0.00      B    H  
ATOM   4650  H2  HOH B1544      13.609  21.219  10.506  1.00  0.00      B    H  
ATOM   4651  O   HOH B1545      31.261  27.253  11.086  1.00  0.00      B    O  
ATOM   4652  H1  HOH B1545      31.724  27.374  11.982  1.00  0.00      B    H  
ATOM   4653  H2  HOH B1545      31.998  27.507  10.358  1.00  0.00      B    H  
ATOM   4654  O   HOH B1546      29.126  12.387  32.236  1.00  0.00      B    O  
ATOM   4655  H1  HOH B1546      29.320  11.384  32.233  1.00  0.00      B    H  
ATOM   4656  H2  HOH B1546      28.147  12.543  32.556  1.00  0.00      B    H  
ATOM   4657  O   HOH B1547      19.893  20.953  24.756  1.00  0.00      B    O  
ATOM   4658  H1  HOH B1547      20.810  20.510  24.699  1.00  0.00      B    H  
ATOM   4659  H2  HOH B1547      19.804  21.144  25.740  1.00  0.00      B    H  
ATOM   4660  O   HOH B1548      25.652  32.410  29.645  1.00  0.00      B    O  
ATOM   4661  H1  HOH B1548      25.377  33.194  29.057  1.00  0.00      B    H  
ATOM   4662  H2  HOH B1548      26.240  32.759  30.404  1.00  0.00      B    H  
ATOM   4663  O   HOH B1549       5.406   5.020   3.151  1.00  0.00      B    O  
ATOM   4664  H1  HOH B1549       5.041   4.464   3.964  1.00  0.00      B    H  
ATOM   4665  H2  HOH B1549       4.652   5.162   2.505  1.00  0.00      B    H  
ATOM   4666  O   HOH B1550      32.136  19.270  33.994  1.00  0.00      B    O  
ATOM   4667  H1  HOH B1550      31.226  19.227  34.311  1.00  0.00      B    H  
ATOM   4668  H2  HOH B1550      32.699  19.836  34.641  1.00  0.00      B    H  
ATOM   4669  O   HOH B1551      25.057  36.668  13.979  1.00  0.00      B    O  
ATOM   4670  H1  HOH B1551      25.076  36.486  12.956  1.00  0.00      B    H  
ATOM   4671  H2  HOH B1551      24.365  37.403  14.033  1.00  0.00      B    H  
ATOM   4672  O   HOH B1552      23.155  28.768  39.175  1.00  0.00      B    O  
ATOM   4673  H1  HOH B1552      23.574  29.732  39.178  1.00  0.00      B    H  
ATOM   4674  H2  HOH B1552      23.217  28.491  38.197  1.00  0.00      B    H  
ATOM   4675  O   HOH B1553      27.212   1.229  17.666  1.00  0.00      B    O  
ATOM   4676  H1  HOH B1553      27.160   2.204  17.276  1.00  0.00      B    H  
ATOM   4677  H2  HOH B1553      26.290   0.882  17.500  1.00  0.00      B    H  
ATOM   4678  O   HOH B1554       8.297  24.659  25.149  1.00  0.00      B    O  
ATOM   4679  H1  HOH B1554       8.079  23.958  25.859  1.00  0.00      B    H  
ATOM   4680  H2  HOH B1554       8.630  25.422  25.656  1.00  0.00      B    H  
ATOM   4681  O   HOH B1555      31.680  30.291   7.237  1.00  0.00      B    O  
ATOM   4682  H1  HOH B1555      32.316  29.655   6.848  1.00  0.00      B    H  
ATOM   4683  H2  HOH B1555      30.757  30.205   6.814  1.00  0.00      B    H  
ATOM   4684  O   HOH B1556      25.694  26.710  14.888  1.00  0.00      B    O  
ATOM   4685  H1  HOH B1556      26.585  26.641  15.363  1.00  0.00      B    H  
ATOM   4686  H2  HOH B1556      25.739  27.506  14.233  1.00  0.00      B    H  
ATOM   4687  O   HOH B1557      34.811  21.837  37.283  1.00  0.00      B    O  
ATOM   4688  H1  HOH B1557      35.137  22.152  38.182  1.00  0.00      B    H  
ATOM   4689  H2  HOH B1557      33.858  21.427  37.369  1.00  0.00      B    H  
ATOM   4690  O   HOH B1558      32.851  15.242  36.093  1.00  0.00      B    O  
ATOM   4691  H1  HOH B1558      32.695  14.245  36.053  1.00  0.00      B    H  
ATOM   4692  H2  HOH B1558      33.525  15.395  36.787  1.00  0.00      B    H  
ATOM   4693  O   HOH B1559      30.471  24.580  19.245  1.00  0.00      B    O  
ATOM   4694  H1  HOH B1559      30.103  23.687  18.816  1.00  0.00      B    H  
ATOM   4695  H2  HOH B1559      30.534  25.214  18.451  1.00  0.00      B    H  
ATOM   4696  O   HOH B1560      32.164   5.435  23.271  1.00  0.00      B    O  
ATOM   4697  H1  HOH B1560      31.917   6.178  23.870  1.00  0.00      B    H  
ATOM   4698  H2  HOH B1560      31.410   5.320  22.489  1.00  0.00      B    H  
ATOM   4699  O   HOH B1561      24.027  31.675  26.345  1.00  0.00      B    O  
ATOM   4700  H1  HOH B1561      25.030  31.934  26.298  1.00  0.00      B    H  
ATOM   4701  H2  HOH B1561      23.752  31.540  25.395  1.00  0.00      B    H  
ATOM   4702  O   HOH B1562       5.433  36.138  30.850  1.00  0.00      B    O  
ATOM   4703  H1  HOH B1562       6.209  35.936  31.531  1.00  0.00      B    H  
ATOM   4704  H2  HOH B1562       5.595  35.767  29.926  1.00  0.00      B    H  
ATOM   4705  O   HOH B1563      25.239  33.019  19.921  1.00  0.00      B    O  
ATOM   4706  H1  HOH B1563      25.420  32.206  19.270  1.00  0.00      B    H  
ATOM   4707  H2  HOH B1563      24.449  32.759  20.466  1.00  0.00      B    H  
ATOM   4708  O   HOH B1564      39.159  32.748  18.520  1.00  0.00      B    O  
ATOM   4709  H1  HOH B1564      38.361  32.249  18.844  1.00  0.00      B    H  
ATOM   4710  H2  HOH B1564      38.870  33.195  17.648  1.00  0.00      B    H  
ATOM   4711  O   HOH B1565      35.718  10.215  27.712  1.00  0.00      B    O  
ATOM   4712  H1  HOH B1565      34.833   9.763  27.444  1.00  0.00      B    H  
ATOM   4713  H2  HOH B1565      36.323  10.350  26.887  1.00  0.00      B    H  
ATOM   4714  O   HOH B1566      20.491  19.817  20.575  1.00  0.00      B    O  
ATOM   4715  H1  HOH B1566      20.378  19.136  19.799  1.00  0.00      B    H  
ATOM   4716  H2  HOH B1566      21.319  19.619  21.122  1.00  0.00      B    H  
ATOM   4717  O   HOH B1567       1.269  23.718  34.352  1.00  0.00      B    O  
ATOM   4718  H1  HOH B1567       1.210  24.509  33.662  1.00  0.00      B    H  
ATOM   4719  H2  HOH B1567       1.761  23.033  33.854  1.00  0.00      B    H  
ATOM   4720  O   HOH B1568       4.150  11.801   4.518  1.00  0.00      B    O  
ATOM   4721  H1  HOH B1568       4.076  12.178   3.579  1.00  0.00      B    H  
ATOM   4722  H2  HOH B1568       3.197  11.467   4.692  1.00  0.00      B    H  
ATOM   4723  O   HOH B1569      27.551  17.935  22.134  1.00  0.00      B    O  
ATOM   4724  H1  HOH B1569      28.406  17.810  22.548  1.00  0.00      B    H  
ATOM   4725  H2  HOH B1569      27.617  18.599  21.338  1.00  0.00      B    H  
ATOM   4726  O   HOH B1570      32.560  29.171   4.891  1.00  0.00      B    O  
ATOM   4727  H1  HOH B1570      32.002  29.921   4.437  1.00  0.00      B    H  
ATOM   4728  H2  HOH B1570      32.566  28.376   4.316  1.00  0.00      B    H  
ATOM   4729  O   HOH B1571      25.202  24.543  11.276  1.00  0.00      B    O  
ATOM   4730  H1  HOH B1571      25.411  23.525  11.116  1.00  0.00      B    H  
ATOM   4731  H2  HOH B1571      24.380  24.827  10.773  1.00  0.00      B    H  
ATOM   4732  O   HOH B1572       7.868   1.555  11.164  1.00  0.00      B    O  
ATOM   4733  H1  HOH B1572       8.514   0.976  10.689  1.00  0.00      B    H  
ATOM   4734  H2  HOH B1572       6.984   1.568  10.610  1.00  0.00      B    H  
ATOM   4735  O   HOH B1573      31.699   7.367   8.861  1.00  0.00      B    O  
ATOM   4736  H1  HOH B1573      31.915   6.362   8.938  1.00  0.00      B    H  
ATOM   4737  H2  HOH B1573      31.022   7.464   8.152  1.00  0.00      B    H  
ATOM   4738  O   HOH B1574      17.019   3.988  20.925  1.00  0.00      B    O  
ATOM   4739  H1  HOH B1574      17.312   4.868  21.322  1.00  0.00      B    H  
ATOM   4740  H2  HOH B1574      16.676   3.311  21.591  1.00  0.00      B    H  
ATOM   4741  O   HOH B1575      19.699  31.637  22.307  1.00  0.00      B    O  
ATOM   4742  H1  HOH B1575      20.542  32.115  22.681  1.00  0.00      B    H  
ATOM   4743  H2  HOH B1575      19.800  30.660  22.507  1.00  0.00      B    H  
ATOM   4744  O   HOH B1576      21.135  37.866   8.586  1.00  0.00      B    O  
ATOM   4745  H1  HOH B1576      20.188  38.222   8.421  1.00  0.00      B    H  
ATOM   4746  H2  HOH B1576      21.695  38.123   7.793  1.00  0.00      B    H  
ATOM   4747  O   HOH B1577      27.446  14.130  34.377  1.00  0.00      B    O  
ATOM   4748  H1  HOH B1577      26.695  13.722  33.848  1.00  0.00      B    H  
ATOM   4749  H2  HOH B1577      27.918  14.870  33.855  1.00  0.00      B    H  
ATOM   4750  O   HOH B1578      27.132  14.798   8.886  1.00  0.00      B    O  
ATOM   4751  H1  HOH B1578      26.845  14.931   7.896  1.00  0.00      B    H  
ATOM   4752  H2  HOH B1578      26.321  15.050   9.464  1.00  0.00      B    H  
ATOM   4753  O   HOH B1579       6.378  22.810  17.127  1.00  0.00      B    O  
ATOM   4754  H1  HOH B1579       7.035  22.317  16.493  1.00  0.00      B    H  
ATOM   4755  H2  HOH B1579       6.408  22.399  18.055  1.00  0.00      B    H  
ATOM   4756  O   HOH B1580      32.726  16.919  24.068  1.00  0.00      B    O  
ATOM   4757  H1  HOH B1580      32.534  15.948  23.939  1.00  0.00      B    H  
ATOM   4758  H2  HOH B1580      33.733  17.159  23.898  1.00  0.00      B    H  
ATOM   4759  O   HOH B1581      18.374  13.948   3.501  1.00  0.00      B    O  
ATOM   4760  H1  HOH B1581      17.606  13.293   3.667  1.00  0.00      B    H  
ATOM   4761  H2  HOH B1581      18.189  14.828   4.031  1.00  0.00      B    H  
ATOM   4762  O   HOH B1582      22.046  22.493   6.380  1.00  0.00      B    O  
ATOM   4763  H1  HOH B1582      23.009  22.257   6.652  1.00  0.00      B    H  
ATOM   4764  H2  HOH B1582      21.762  23.223   6.985  1.00  0.00      B    H  
ATOM   4765  O   HOH B1583      30.382   7.380  12.022  1.00  0.00      B    O  
ATOM   4766  H1  HOH B1583      30.255   8.118  12.616  1.00  0.00      B    H  
ATOM   4767  H2  HOH B1583      31.380   7.418  11.768  1.00  0.00      B    H  
ATOM   4768  O   HOH B1584      38.463  19.269  18.668  1.00  0.00      B    O  
ATOM   4769  H1  HOH B1584      39.389  19.133  19.135  1.00  0.00      B    H  
ATOM   4770  H2  HOH B1584      38.178  20.242  18.794  1.00  0.00      B    H  
ATOM   4771  O   HOH B1585      26.740  33.408   6.130  1.00  0.00      B    O  
ATOM   4772  H1  HOH B1585      27.587  33.328   6.663  1.00  0.00      B    H  
ATOM   4773  H2  HOH B1585      26.214  32.525   6.284  1.00  0.00      B    H  
ATOM   4774  O   HOH B1586      17.556   1.160  36.855  1.00  0.00      B    O  
ATOM   4775  H1  HOH B1586      16.875   0.865  37.520  1.00  0.00      B    H  
ATOM   4776  H2  HOH B1586      18.157   0.370  36.723  1.00  0.00      B    H  
ATOM   4777  O   HOH B1587       4.993  25.639  33.432  1.00  0.00      B    O  
ATOM   4778  H1  HOH B1587       5.740  26.133  33.897  1.00  0.00      B    H  
ATOM   4779  H2  HOH B1587       5.155  24.680  33.570  1.00  0.00      B    H  
ATOM   4780  O   HOH B1588      18.470  20.216  14.626  1.00  0.00      B    O  
ATOM   4781  H1  HOH B1588      18.345  19.200  14.637  1.00  0.00      B    H  
ATOM   4782  H2  HOH B1588      17.708  20.485  15.241  1.00  0.00      B    H  
ATOM   4783  O   HOH B1589      13.327  14.653  13.816  1.00  0.00      B    O  
ATOM   4784  H1  HOH B1589      13.207  15.057  12.934  1.00  0.00      B    H  
ATOM   4785  H2  HOH B1589      14.304  14.629  14.017  1.00  0.00      B    H  
ATOM   4786  O   HOH B1590       5.772  19.532  24.640  1.00  0.00      B    O  
ATOM   4787  H1  HOH B1590       5.142  18.754  24.609  1.00  0.00      B    H  
ATOM   4788  H2  HOH B1590       6.635  19.114  24.995  1.00  0.00      B    H  
ATOM   4789  O   HOH B1591       3.337  11.091  11.783  1.00  0.00      B    O  
ATOM   4790  H1  HOH B1591       2.628  10.398  11.509  1.00  0.00      B    H  
ATOM   4791  H2  HOH B1591       3.410  11.722  10.981  1.00  0.00      B    H  
ATOM   4792  O   HOH B1592      28.007  15.067  20.484  1.00  0.00      B    O  
ATOM   4793  H1  HOH B1592      27.573  15.936  20.725  1.00  0.00      B    H  
ATOM   4794  H2  HOH B1592      27.278  14.481  20.154  1.00  0.00      B    H  
ATOM   4795  O   HOH B1593      23.650  25.922  26.303  1.00  0.00      B    O  
ATOM   4796  H1  HOH B1593      23.100  26.723  26.108  1.00  0.00      B    H  
ATOM   4797  H2  HOH B1593      24.366  26.164  26.950  1.00  0.00      B    H  
ATOM   4798  O   HOH B1594       5.087  15.141   6.610  1.00  0.00      B    O  
ATOM   4799  H1  HOH B1594       4.851  14.152   6.761  1.00  0.00      B    H  
ATOM   4800  H2  HOH B1594       4.674  15.475   5.701  1.00  0.00      B    H  
ATOM   4801  O   HOH B1595      20.941  31.218  25.355  1.00  0.00      B    O  
ATOM   4802  H1  HOH B1595      21.488  30.515  24.945  1.00  0.00      B    H  
ATOM   4803  H2  HOH B1595      20.569  30.821  26.235  1.00  0.00      B    H  
ATOM   4804  O   HOH B1596      36.095   3.474  29.163  1.00  0.00      B    O  
ATOM   4805  H1  HOH B1596      36.764   2.781  29.456  1.00  0.00      B    H  
ATOM   4806  H2  HOH B1596      35.159   3.035  29.324  1.00  0.00      B    H  
ATOM   4807  O   HOH B1597      30.024  38.292  33.345  1.00  0.00      B    O  
ATOM   4808  H1  HOH B1597      29.547  38.456  34.242  1.00  0.00      B    H  
ATOM   4809  H2  HOH B1597      29.990  37.303  33.217  1.00  0.00      B    H  
ATOM   4810  O   HOH B1598      13.530  29.855  21.445  1.00  0.00      B    O  
ATOM   4811  H1  HOH B1598      14.359  29.320  21.603  1.00  0.00      B    H  
ATOM   4812  H2  HOH B1598      12.732  29.204  21.309  1.00  0.00      B    H  
ATOM   4813  O   HOH B1599      21.272  15.139   0.957  1.00  0.00      B    O  
ATOM   4814  H1  HOH B1599      21.533  16.174   0.955  1.00  0.00      B    H  
ATOM   4815  H2  HOH B1599      21.987  14.572   1.368  1.00  0.00      B    H  
ATOM   4816  O   HOH B1600       8.644  36.352   9.732  1.00  0.00      B    O  
ATOM   4817  H1  HOH B1600       8.727  36.407   8.687  1.00  0.00      B    H  
ATOM   4818  H2  HOH B1600       7.647  36.232  10.021  1.00  0.00      B    H  
ATOM   4819  O   HOH B1601      17.454  28.760   8.349  1.00  0.00      B    O  
ATOM   4820  H1  HOH B1601      17.818  28.890   7.420  1.00  0.00      B    H  
ATOM   4821  H2  HOH B1601      17.185  29.682   8.665  1.00  0.00      B    H  
ATOM   4822  O   HOH B1602       1.811  38.392   5.359  1.00  0.00      B    O  
ATOM   4823  H1  HOH B1602       1.207  37.642   4.973  1.00  0.00      B    H  
ATOM   4824  H2  HOH B1602       2.318  38.163   6.252  1.00  0.00      B    H  
ATOM   4825  O   HOH B1603      12.042  21.007  10.265  1.00  0.00      B    O  
ATOM   4826  H1  HOH B1603      12.119  20.254   9.613  1.00  0.00      B    H  
ATOM   4827  H2  HOH B1603      11.201  21.504  10.086  1.00  0.00      B    H  
ATOM   4828  O   HOH B1604      23.733   5.116   5.357  1.00  0.00      B    O  
ATOM   4829  H1  HOH B1604      23.639   5.384   6.371  1.00  0.00      B    H  
ATOM   4830  H2  HOH B1604      24.169   4.214   5.341  1.00  0.00      B    H  
ATOM   4831  O   HOH B1605      35.047  16.446   1.569  1.00  0.00      B    O  
ATOM   4832  H1  HOH B1605      34.364  16.809   2.235  1.00  0.00      B    H  
ATOM   4833  H2  HOH B1605      35.236  17.175   0.904  1.00  0.00      B    H  
ATOM   4834  O   HOH B1606       1.969  22.009   6.202  1.00  0.00      B    O  
ATOM   4835  H1  HOH B1606       1.704  21.032   6.438  1.00  0.00      B    H  
ATOM   4836  H2  HOH B1606       1.311  22.658   6.635  1.00  0.00      B    H  
ATOM   4837  O   HOH B1607      30.329   2.810  12.809  1.00  0.00      B    O  
ATOM   4838  H1  HOH B1607      31.340   2.770  13.019  1.00  0.00      B    H  
ATOM   4839  H2  HOH B1607      29.858   2.184  13.485  1.00  0.00      B    H  
ATOM   4840  O   HOH B1608      19.693   6.334  12.841  1.00  0.00      B    O  
ATOM   4841  H1  HOH B1608      19.997   6.196  13.749  1.00  0.00      B    H  
ATOM   4842  H2  HOH B1608      18.952   7.024  12.823  1.00  0.00      B    H  
ATOM   4843  O   HOH B1609      20.061   9.037   4.637  1.00  0.00      B    O  
ATOM   4844  H1  HOH B1609      20.070   8.074   4.978  1.00  0.00      B    H  
ATOM   4845  H2  HOH B1609      21.078   9.294   4.582  1.00  0.00      B    H  
ATOM   4846  O   HOH B1610      25.257  30.646   2.431  1.00  0.00      B    O  
ATOM   4847  H1  HOH B1610      24.864  29.782   2.689  1.00  0.00      B    H  
ATOM   4848  H2  HOH B1610      24.689  31.120   1.742  1.00  0.00      B    H  
ATOM   4849  O   HOH B1611      28.835  26.448  27.299  1.00  0.00      B    O  
ATOM   4850  H1  HOH B1611      28.382  25.572  27.477  1.00  0.00      B    H  
ATOM   4851  H2  HOH B1611      29.346  26.698  28.145  1.00  0.00      B    H  
ATOM   4852  O   HOH B1612       9.570  34.869   3.182  1.00  0.00      B    O  
ATOM   4853  H1  HOH B1612       9.808  35.895   3.167  1.00  0.00      B    H  
ATOM   4854  H2  HOH B1612      10.398  34.411   3.392  1.00  0.00      B    H  
ATOM   4855  O   HOH B1613       5.260  14.704   1.694  1.00  0.00      B    O  
ATOM   4856  H1  HOH B1613       4.581  14.829   0.984  1.00  0.00      B    H  
ATOM   4857  H2  HOH B1613       5.444  13.703   1.813  1.00  0.00      B    H  
ATOM   4858  O   HOH B1614      22.715   4.612  22.951  1.00  0.00      B    O  
ATOM   4859  H1  HOH B1614      22.873   3.632  22.802  1.00  0.00      B    H  
ATOM   4860  H2  HOH B1614      21.972   4.635  23.680  1.00  0.00      B    H  
ATOM   4861  O   HOH B1615      13.947  12.256   9.074  1.00  0.00      B    O  
ATOM   4862  H1  HOH B1615      13.208  11.598   9.012  1.00  0.00      B    H  
ATOM   4863  H2  HOH B1615      14.303  12.201  10.038  1.00  0.00      B    H  
ATOM   4864  O   HOH B1616      23.425  36.575  34.928  1.00  0.00      B    O  
ATOM   4865  H1  HOH B1616      22.470  36.296  35.214  1.00  0.00      B    H  
ATOM   4866  H2  HOH B1616      23.353  36.502  33.915  1.00  0.00      B    H  
ATOM   4867  O   HOH B1617      36.497  14.455  31.006  1.00  0.00      B    O  
ATOM   4868  H1  HOH B1617      36.404  15.238  30.356  1.00  0.00      B    H  
ATOM   4869  H2  HOH B1617      36.101  13.658  30.544  1.00  0.00      B    H  
ATOM   4870  O   HOH B1618       2.962  19.120  11.210  1.00  0.00      B    O  
ATOM   4871  H1  HOH B1618       2.353  18.798  11.932  1.00  0.00      B    H  
ATOM   4872  H2  HOH B1618       3.838  18.656  11.394  1.00  0.00      B    H  
ATOM   4873  O   HOH B1619       9.691  37.449   2.231  1.00  0.00      B    O  
ATOM   4874  H1  HOH B1619       9.240  38.346   2.429  1.00  0.00      B    H  
ATOM   4875  H2  HOH B1619      10.499  37.661   1.573  1.00  0.00      B    H  
ATOM   4876  O   HOH B1620      12.272   5.360   6.555  1.00  0.00      B    O  
ATOM   4877  H1  HOH B1620      12.856   5.741   7.274  1.00  0.00      B    H  
ATOM   4878  H2  HOH B1620      11.376   5.350   6.966  1.00  0.00      B    H  
ATOM   4879  O   HOH B1621      26.990  34.953  21.404  1.00  0.00      B    O  
ATOM   4880  H1  HOH B1621      26.267  35.512  20.960  1.00  0.00      B    H  
ATOM   4881  H2  HOH B1621      27.164  34.202  20.777  1.00  0.00      B    H  
ATOM   4882  O   HOH B1622      17.982  16.652  10.973  1.00  0.00      B    O  
ATOM   4883  H1  HOH B1622      18.569  16.172  10.248  1.00  0.00      B    H  
ATOM   4884  H2  HOH B1622      17.830  15.989  11.662  1.00  0.00      B    H  
ATOM   4885  O   HOH B1623      36.434   7.129  11.740  1.00  0.00      B    O  
ATOM   4886  H1  HOH B1623      37.233   6.485  11.871  1.00  0.00      B    H  
ATOM   4887  H2  HOH B1623      35.678   6.670  11.258  1.00  0.00      B    H  
ATOM   4888  O   HOH B1624       2.299  26.074   3.522  1.00  0.00      B    O  
ATOM   4889  H1  HOH B1624       3.055  26.345   4.110  1.00  0.00      B    H  
ATOM   4890  H2  HOH B1624       2.187  26.906   2.918  1.00  0.00      B    H  
ATOM   4891  O   HOH B1625       1.666  36.945  20.159  1.00  0.00      B    O  
ATOM   4892  H1  HOH B1625       1.079  36.244  19.745  1.00  0.00      B    H  
ATOM   4893  H2  HOH B1625       2.171  37.365  19.443  1.00  0.00      B    H  
ATOM   4894  O   HOH B1626       4.782   5.430  12.426  1.00  0.00      B    O  
ATOM   4895  H1  HOH B1626       4.899   5.431  13.444  1.00  0.00      B    H  
ATOM   4896  H2  HOH B1626       5.713   5.626  12.015  1.00  0.00      B    H  
ATOM   4897  O   HOH B1627      22.944   0.608   1.843  1.00  0.00      B    O  
ATOM   4898  H1  HOH B1627      22.771   1.376   2.416  1.00  0.00      B    H  
ATOM   4899  H2  HOH B1627      22.389   0.829   1.041  1.00  0.00      B    H  
ATOM   4900  O   HOH B1628      11.250  21.784   1.344  1.00  0.00      B    O  
ATOM   4901  H1  HOH B1628      10.924  21.232   2.191  1.00  0.00      B    H  
ATOM   4902  H2  HOH B1628      11.566  22.702   1.699  1.00  0.00      B    H  
ATOM   4903  O   HOH B1629      20.553  38.093  29.338  1.00  0.00      B    O  
ATOM   4904  H1  HOH B1629      20.890  38.194  28.400  1.00  0.00      B    H  
ATOM   4905  H2  HOH B1629      21.392  37.902  29.908  1.00  0.00      B    H  
ATOM   4906  O   HOH B1630      29.240  22.496  24.481  1.00  0.00      B    O  
ATOM   4907  H1  HOH B1630      29.013  23.452  24.395  1.00  0.00      B    H  
ATOM   4908  H2  HOH B1630      29.147  22.050  23.586  1.00  0.00      B    H  
ATOM   4909  O   HOH B1631      27.442   1.098   3.931  1.00  0.00      B    O  
ATOM   4910  H1  HOH B1631      28.097   1.919   4.096  1.00  0.00      B    H  
ATOM   4911  H2  HOH B1631      27.744   0.628   3.095  1.00  0.00      B    H  
ATOM   4912  O   HOH B1632       6.047   4.330  37.166  1.00  0.00      B    O  
ATOM   4913  H1  HOH B1632       5.442   5.103  37.205  1.00  0.00      B    H  
ATOM   4914  H2  HOH B1632       6.908   4.706  37.059  1.00  0.00      B    H  
ATOM   4915  O   HOH B1633      18.552  38.576   8.510  1.00  0.00      B    O  
ATOM   4916  H1  HOH B1633      18.615  38.156   9.383  1.00  0.00      B    H  
ATOM   4917  H2  HOH B1633      18.182  39.502   8.616  1.00  0.00      B    H  
ATOM   4918  O   HOH B1634       2.281   7.281   2.874  1.00  0.00      B    O  
ATOM   4919  H1  HOH B1634       3.109   7.661   3.221  1.00  0.00      B    H  
ATOM   4920  H2  HOH B1634       1.609   8.014   2.682  1.00  0.00      B    H  
ATOM   4921  O   HOH B1635      17.595  10.709  11.140  1.00  0.00      B    O  
ATOM   4922  H1  HOH B1635      17.723  11.344  10.395  1.00  0.00      B    H  
ATOM   4923  H2  HOH B1635      17.372   9.805  10.793  1.00  0.00      B    H  
ATOM   4924  O   HOH B1636       3.806   8.277  25.112  1.00  0.00      B    O  
ATOM   4925  H1  HOH B1636       4.050   7.358  24.682  1.00  0.00      B    H  
ATOM   4926  H2  HOH B1636       3.080   8.079  25.761  1.00  0.00      B    H  
ATOM   4927  O   HOH B1637      15.580  37.406   8.338  1.00  0.00      B    O  
ATOM   4928  H1  HOH B1637      14.913  36.824   8.836  1.00  0.00      B    H  
ATOM   4929  H2  HOH B1637      16.459  37.307   8.799  1.00  0.00      B    H  
ATOM   4930  O   HOH B1638       1.261  26.365  14.929  1.00  0.00      B    O  
ATOM   4931  H1  HOH B1638       1.965  26.490  15.693  1.00  0.00      B    H  
ATOM   4932  H2  HOH B1638       1.339  25.406  14.571  1.00  0.00      B    H  
ATOM   4933  O   HOH B1639      16.271  38.877   2.614  1.00  0.00      B    O  
ATOM   4934  H1  HOH B1639      16.879  38.228   3.057  1.00  0.00      B    H  
ATOM   4935  H2  HOH B1639      15.315  38.682   2.951  1.00  0.00      B    H  
ATOM   4936  O   HOH B1640      28.554   5.741  31.431  1.00  0.00      B    O
[truncated: 87,647 more chars]
