# Supplementary material for: ECE vs DISP Mechanisms in Anodic Electrolysis of Benzyl Alcohols: Computational Prediction of Microscopic Rate Constants
Source: J Phys Chem C Nanomater Interfaces. 2025 Aug 28;129(36):16076–96. doi: 10.1021/acs.jpcc.5c04347 (PMC12434723; doi:10.1021/acs.jpcc.5c04347)
Supplement: Supplementary file 2 [file jp5c04347_si_002.zip › example_simulation_inputs/QMMM_simulation_bulk_H2O_base_OAc/start_16_0.233_coords.pdb]

TITLE     MDANALYSIS FRAME 0: Created by PDBWriter
CRYST1   39.149   39.149   39.149  90.00  90.00  90.00 P 1           1
ATOM      1  C00 2ag A   1      11.149  15.548  23.429  1.00  0.00      A    C  
ATOM      2  O01 2ag A   1      11.404  16.429  22.365  1.00  0.00      A    O  
ATOM      3  C02 2ag A   1      11.234  17.819  22.401  1.00  0.00      A    C  
ATOM      4  C03 2ag A   1      11.872  18.597  21.428  1.00  0.00      A    C  
ATOM      5  C04 2ag A   1      11.550  19.897  21.310  1.00  0.00      A    C  
ATOM      6  C05 2ag A   1      10.593  20.561  22.092  1.00  0.00      A    C  
ATOM      7  C06 2ag A   1      10.227  21.870  21.746  1.00  0.00      A    C  
ATOM      8  O07 2ag A   1       9.205  22.432  22.357  1.00  0.00      A    O  
ATOM      9  C08 2ag A   1       9.945  19.741  23.108  1.00  0.00      A    C  
ATOM     10  C09 2ag A   1      10.375  18.439  23.301  1.00  0.00      A    C  
ATOM     11  H0A 2ag A   1      10.120  15.509  23.775  1.00  0.00      A    H  
ATOM     12  H0B 2ag A   1      11.245  14.533  22.966  1.00  0.00      A    H  
ATOM     13  H0C 2ag A   1      11.903  15.658  24.252  1.00  0.00      A    H  
ATOM     14  H0D 2ag A   1      12.553  18.091  20.698  1.00  0.00      A    H  
ATOM     15  H0E 2ag A   1      12.136  20.510  20.594  1.00  0.00      A    H  
ATOM     16  H0F 2ag A   1      10.566  22.304  20.794  1.00  0.00      A    H  
ATOM     17  H0G 2ag A   1      11.341  22.843  22.153  1.00  0.00      A    H  
ATOM     18  H0H 2ag A   1       9.205  23.411  22.254  1.00  0.00      A    H  
ATOM     19  H0I 2ag A   1       9.132  20.205  23.600  1.00  0.00      A    H  
ATOM     20  H0J 2ag A   1       9.907  17.817  24.077  1.00  0.00      A    H  
ATOM     21  C00 ACA B   2      11.274  24.861  22.061  1.00  0.00      B    C  
ATOM     22  C01 ACA B   2      11.984  26.144  21.933  1.00  0.00      B    C  
ATOM     23  O02 ACA B   2      10.049  24.876  22.156  1.00  0.00      B    O  
ATOM     24  O03 ACA B   2      11.956  23.759  22.075  1.00  0.00      B    O  
ATOM     25  H04 ACA B   2      12.231  26.556  23.058  1.00  0.00      B    H  
ATOM     26  H05 ACA B   2      11.272  26.852  21.376  1.00  0.00      B    H  
ATOM     27  H06 ACA B   2      12.988  26.125  21.511  1.00  0.00      B    H  
ATOM     28  O   HOH B   1      12.028  25.080  15.977  1.00  0.00      B    O  
ATOM     29  H1  HOH B   1      12.943  24.720  16.136  1.00  0.00      B    H  
ATOM     30  H2  HOH B   1      11.416  24.327  15.667  1.00  0.00      B    H  
ATOM     31  O   HOH B   2      10.278  26.800  12.600  1.00  0.00      B    O  
ATOM     32  H1  HOH B   2       9.440  27.222  13.034  1.00  0.00      B    H  
ATOM     33  H2  HOH B   2      10.875  26.539  13.351  1.00  0.00      B    H  
ATOM     34  O   HOH B   4       4.504  20.915   8.950  1.00  0.00      B    O  
ATOM     35  H1  HOH B   4       3.821  20.891   8.265  1.00  0.00      B    H  
ATOM     36  H2  HOH B   4       4.286  20.170   9.599  1.00  0.00      B    H  
ATOM     37  O   HOH B   5      10.119  23.484  27.436  1.00  0.00      B    O  
ATOM     38  H1  HOH B   5       9.464  23.067  26.736  1.00  0.00      B    H  
ATOM     39  H2  HOH B   5      10.555  22.703  27.856  1.00  0.00      B    H  
ATOM     40  O   HOH B   7      15.137  18.415  14.765  1.00  0.00      B    O  
ATOM     41  H1  HOH B   7      14.513  17.720  15.145  1.00  0.00      B    H  
ATOM     42  H2  HOH B   7      16.078  18.035  14.896  1.00  0.00      B    H  
ATOM     43  O   HOH B   8      11.262  15.336  19.902  1.00  0.00      B    O  
ATOM     44  H1  HOH B   8      10.390  14.986  19.586  1.00  0.00      B    H  
ATOM     45  H2  HOH B   8      11.218  15.711  20.825  1.00  0.00      B    H  
ATOM     46  O   HOH B   9       8.433  26.526  18.117  1.00  0.00      B    O  
ATOM     47  H1  HOH B   9       9.118  25.972  18.597  1.00  0.00      B    H  
ATOM     48  H2  HOH B   9       8.379  26.128  17.165  1.00  0.00      B    H  
ATOM     49  O   HOH B  10      19.536  14.618  13.696  1.00  0.00      B    O  
ATOM     50  H1  HOH B  10      19.238  14.605  14.695  1.00  0.00      B    H  
ATOM     51  H2  HOH B  10      19.293  13.766  13.262  1.00  0.00      B    H  
ATOM     52  O   HOH B  11      13.532  15.448  18.465  1.00  0.00      B    O  
ATOM     53  H1  HOH B  11      13.389  15.183  17.460  1.00  0.00      B    H  
ATOM     54  H2  HOH B  11      12.607  15.302  18.951  1.00  0.00      B    H  
ATOM     55  O   HOH B  12      19.567  14.585  19.045  1.00  0.00      B    O  
ATOM     56  H1  HOH B  12      20.091  15.419  19.125  1.00  0.00      B    H  
ATOM     57  H2  HOH B  12      20.186  13.822  19.358  1.00  0.00      B    H  
ATOM     58  O   HOH B  13      34.846  15.731  31.538  1.00  0.00      B    O  
ATOM     59  H1  HOH B  13      34.283  16.529  31.284  1.00  0.00      B    H  
ATOM     60  H2  HOH B  13      34.218  15.014  31.949  1.00  0.00      B    H  
ATOM     61  O   HOH B  14      26.376  10.259  26.849  1.00  0.00      B    O  
ATOM     62  H1  HOH B  14      27.277   9.825  26.880  1.00  0.00      B    H  
ATOM     63  H2  HOH B  14      25.819   9.739  26.166  1.00  0.00      B    H  
ATOM     64  O   HOH B  15      16.832  12.924  13.469  1.00  0.00      B    O  
ATOM     65  H1  HOH B  15      16.513  11.975  13.556  1.00  0.00      B    H  
ATOM     66  H2  HOH B  15      16.367  13.516  14.130  1.00  0.00      B    H  
ATOM     67  O   HOH B  16      35.871  24.569  17.754  1.00  0.00      B    O  
ATOM     68  H1  HOH B  16      36.015  23.680  17.252  1.00  0.00      B    H  
ATOM     69  H2  HOH B  16      36.770  24.877  18.084  1.00  0.00      B    H  
ATOM     70  O   HOH B  17       6.511  24.853  22.614  1.00  0.00      B    O  
ATOM     71  H1  HOH B  17       6.056  24.258  23.323  1.00  0.00      B    H  
ATOM     72  H2  HOH B  17       6.297  24.562  21.648  1.00  0.00      B    H  
ATOM     73  O   HOH B  18      15.449   7.470  13.787  1.00  0.00      B    O  
ATOM     74  H1  HOH B  18      15.378   6.885  13.018  1.00  0.00      B    H  
ATOM     75  H2  HOH B  18      14.887   7.051  14.502  1.00  0.00      B    H  
ATOM     76  O   HOH B  19      12.626   1.026  34.328  1.00  0.00      B    O  
ATOM     77  H1  HOH B  19      12.155   0.745  33.448  1.00  0.00      B    H  
ATOM     78  H2  HOH B  19      13.474   1.550  34.103  1.00  0.00      B    H  
ATOM     79  O   HOH B  20       4.294  32.862  21.640  1.00  0.00      B    O  
ATOM     80  H1  HOH B  20       4.357  33.781  21.208  1.00  0.00      B    H  
ATOM     81  H2  HOH B  20       3.320  32.515  21.378  1.00  0.00      B    H  
ATOM     82  O   HOH B  21      12.934  32.941  32.929  1.00  0.00      B    O  
ATOM     83  H1  HOH B  21      12.839  32.748  33.865  1.00  0.00      B    H  
ATOM     84  H2  HOH B  21      12.857  32.055  32.434  1.00  0.00      B    H  
ATOM     85  O   HOH B  22      23.825  37.092   8.821  1.00  0.00      B    O  
ATOM     86  H1  HOH B  22      24.502  36.816   9.589  1.00  0.00      B    H  
ATOM     87  H2  HOH B  22      23.947  36.429   8.045  1.00  0.00      B    H  
ATOM     88  O   HOH B  23      22.271  22.283  27.131  1.00  0.00      B    O  
ATOM     89  H1  HOH B  23      22.312  21.552  27.856  1.00  0.00      B    H  
ATOM     90  H2  HOH B  23      22.027  21.886  26.234  1.00  0.00      B    H  
ATOM     91  O   HOH B  24      31.527  18.405  20.768  1.00  0.00      B    O  
ATOM     92  H1  HOH B  24      30.839  18.151  20.043  1.00  0.00      B    H  
ATOM     93  H2  HOH B  24      30.988  18.770  21.498  1.00  0.00      B    H  
ATOM     94  O   HOH B  25      17.439  14.762  23.485  1.00  0.00      B    O  
ATOM     95  H1  HOH B  25      17.644  13.742  23.436  1.00  0.00      B    H  
ATOM     96  H2  HOH B  25      17.358  14.916  24.456  1.00  0.00      B    H  
ATOM     97  O   HOH B  26       8.515   0.964  12.355  1.00  0.00      B    O  
ATOM     98  H1  HOH B  26       8.358   1.659  13.093  1.00  0.00      B    H  
ATOM     99  H2  HOH B  26       9.268   0.295  12.623  1.00  0.00      B    H  
ATOM    100  O   HOH B  27      10.147  10.089  14.949  1.00  0.00      B    O  
ATOM    101  H1  HOH B  27      10.881   9.786  14.284  1.00  0.00      B    H  
ATOM    102  H2  HOH B  27       9.642   9.270  15.332  1.00  0.00      B    H  
ATOM    103  O   HOH B  28      29.492  26.742  25.827  1.00  0.00      B    O  
ATOM    104  H1  HOH B  28      28.979  25.899  25.807  1.00  0.00      B    H  
ATOM    105  H2  HOH B  28      29.110  27.299  25.051  1.00  0.00      B    H  
ATOM    106  O   HOH B  29      25.786  33.808  29.171  1.00  0.00      B    O  
ATOM    107  H1  HOH B  29      25.378  33.757  28.228  1.00  0.00      B    H  
ATOM    108  H2  HOH B  29      25.588  32.891  29.686  1.00  0.00      B    H  
ATOM    109  O   HOH B  30       5.100  21.658   3.327  1.00  0.00      B    O  
ATOM    110  H1  HOH B  30       4.482  20.859   3.640  1.00  0.00      B    H  
ATOM    111  H2  HOH B  30       5.209  21.588   2.336  1.00  0.00      B    H  
ATOM    112  O   HOH B  31      31.789  21.722   0.102  1.00  0.00      B    O  
ATOM    113  H1  HOH B  31      31.902  22.392  -0.651  1.00  0.00      B    H  
ATOM    114  H2  HOH B  31      32.522  21.943   0.767  1.00  0.00      B    H  
ATOM    115  O   HOH B  32      38.785  28.548   4.595  1.00  0.00      B    O  
ATOM    116  H1  HOH B  32      39.202  27.591   4.632  1.00  0.00      B    H  
ATOM    117  H2  HOH B  32      38.035  28.543   3.945  1.00  0.00      B    H  
ATOM    118  O   HOH B  33       9.438  20.994  -0.100  1.00  0.00      B    O  
ATOM    119  H1  HOH B  33       9.679  21.272   0.838  1.00  0.00      B    H  
ATOM    120  H2  HOH B  33       9.456  21.825  -0.636  1.00  0.00      B    H  
ATOM    121  O   HOH B  34      25.509  37.862   4.238  1.00  0.00      B    O  
ATOM    122  H1  HOH B  34      26.178  38.048   3.487  1.00  0.00      B    H  
ATOM    123  H2  HOH B  34      25.812  38.306   5.114  1.00  0.00      B    H  
ATOM    124  O   HOH B  35      27.106   9.328  35.764  1.00  0.00      B    O  
ATOM    125  H1  HOH B  35      27.024   9.214  36.804  1.00  0.00      B    H  
ATOM    126  H2  HOH B  35      28.064   9.593  35.534  1.00  0.00      B    H  
ATOM    127  O   HOH B  36      20.697  22.450  22.634  1.00  0.00      B    O  
ATOM    128  H1  HOH B  36      21.128  22.138  23.495  1.00  0.00      B    H  
ATOM    129  H2  HOH B  36      21.051  21.806  21.920  1.00  0.00      B    H  
ATOM    130  O   HOH B  37      26.253  21.635  12.951  1.00  0.00      B    O  
ATOM    131  H1  HOH B  37      27.290  21.876  12.908  1.00  0.00      B    H  
ATOM    132  H2  HOH B  37      25.829  22.056  13.746  1.00  0.00      B    H  
ATOM    133  O   HOH B  38       5.996  17.714  36.349  1.00  0.00      B    O  
ATOM    134  H1  HOH B  38       6.312  18.302  37.130  1.00  0.00      B    H  
ATOM    135  H2  HOH B  38       6.600  16.923  36.178  1.00  0.00      B    H  
ATOM    136  O   HOH B  39      24.269  27.204  25.631  1.00  0.00      B    O  
ATOM    137  H1  HOH B  39      24.058  26.217  25.695  1.00  0.00      B    H  
ATOM    138  H2  HOH B  39      25.147  27.380  26.151  1.00  0.00      B    H  
ATOM    139  O   HOH B  40       0.219  35.890  16.220  1.00  0.00      B    O  
ATOM    140  H1  HOH B  40       0.946  35.415  16.770  1.00  0.00      B    H  
ATOM    141  H2  HOH B  40       0.651  36.245  15.395  1.00  0.00      B    H  
ATOM    142  O   HOH B  41      15.115  27.771  23.365  1.00  0.00      B    O  
ATOM    143  H1  HOH B  41      15.897  27.744  22.673  1.00  0.00      B    H  
ATOM    144  H2  HOH B  41      14.988  26.868  23.704  1.00  0.00      B    H  
ATOM    145  O   HOH B  42      31.951  30.773  19.744  1.00  0.00      B    O  
ATOM    146  H1  HOH B  42      31.910  30.439  18.797  1.00  0.00      B    H  
ATOM    147  H2  HOH B  42      30.980  31.036  20.027  1.00  0.00      B    H  
ATOM    148  O   HOH B  43      33.442  33.602  25.645  1.00  0.00      B    O  
ATOM    149  H1  HOH B  43      33.666  32.752  25.127  1.00  0.00      B    H  
ATOM    150  H2  HOH B  43      32.691  33.318  26.270  1.00  0.00      B    H  
ATOM    151  O   HOH B  44      26.442  32.781  12.199  1.00  0.00      B    O  
ATOM    152  H1  HOH B  44      26.444  33.427  11.347  1.00  0.00      B    H  
ATOM    153  H2  HOH B  44      26.701  33.282  12.996  1.00  0.00      B    H  
ATOM    154  O   HOH B  45       0.158  26.985  22.214  1.00  0.00      B    O  
ATOM    155  H1  HOH B  45       0.042  25.990  21.884  1.00  0.00      B    H  
ATOM    156  H2  HOH B  45      -0.176  27.085  23.131  1.00  0.00      B    H  
ATOM    157  O   HOH B  46      26.247  28.448  37.189  1.00  0.00      B    O  
ATOM    158  H1  HOH B  46      25.927  27.640  37.743  1.00  0.00      B    H  
ATOM    159  H2  HOH B  46      27.219  28.574  37.445  1.00  0.00      B    H  
ATOM    160  O   HOH B  47      34.876   4.347  33.620  1.00  0.00      B    O  
ATOM    161  H1  HOH B  47      35.768   4.226  34.087  1.00  0.00      B    H  
ATOM    162  H2  HOH B  47      34.143   3.946  34.209  1.00  0.00      B    H  
ATOM    163  O   HOH B  48      29.599   3.130  19.772  1.00  0.00      B    O  
ATOM    164  H1  HOH B  48      28.877   2.463  19.746  1.00  0.00      B    H  
ATOM    165  H2  HOH B  48      29.844   3.371  18.814  1.00  0.00      B    H  
ATOM    166  O   HOH B  49      24.317  26.731  21.481  1.00  0.00      B    O  
ATOM    167  H1  HOH B  49      23.873  27.309  22.166  1.00  0.00      B    H  
ATOM    168  H2  HOH B  49      24.222  27.254  20.637  1.00  0.00      B    H  
ATOM    169  O   HOH B  50      20.374  35.531  23.130  1.00  0.00      B    O  
ATOM    170  H1  HOH B  50      21.147  35.470  22.447  1.00  0.00      B    H  
ATOM    171  H2  HOH B  50      19.630  36.076  22.729  1.00  0.00      B    H  
ATOM    172  O   HOH B  51      14.821   2.460  33.415  1.00  0.00      B    O  
ATOM    173  H1  HOH B  51      14.972   2.957  34.321  1.00  0.00      B    H  
ATOM    174  H2  HOH B  51      15.737   2.351  33.009  1.00  0.00      B    H  
ATOM    175  O   HOH B  52      20.536  29.753  -0.103  1.00  0.00      B    O  
ATOM    176  H1  HOH B  52      20.488  28.986   0.566  1.00  0.00      B    H  
ATOM    177  H2  HOH B  52      21.508  29.920  -0.227  1.00  0.00      B    H  
ATOM    178  O   HOH B  53      21.768   4.626  10.358  1.00  0.00      B    O  
ATOM    179  H1  HOH B  53      22.686   4.235  10.190  1.00  0.00      B    H  
ATOM    180  H2  HOH B  53      21.133   4.189   9.681  1.00  0.00      B    H  
ATOM    181  O   HOH B  54      25.267  36.704  22.599  1.00  0.00      B    O  
ATOM    182  H1  HOH B  54      25.013  37.640  22.984  1.00  0.00      B    H  
ATOM    183  H2  HOH B  54      25.482  36.852  21.657  1.00  0.00      B    H  
ATOM    184  O   HOH B  55       8.457  33.266  27.570  1.00  0.00      B    O  
ATOM    185  H1  HOH B  55       7.959  32.498  27.031  1.00  0.00      B    H  
ATOM    186  H2  HOH B  55       9.531  33.155  27.406  1.00  0.00      B    H  
ATOM    187  O   HOH B  56      31.136  35.712  17.722  1.00  0.00      B    O  
ATOM    188  H1  HOH B  56      30.389  35.976  17.208  1.00  0.00      B    H  
ATOM    189  H2  HOH B  56      31.828  36.471  17.682  1.00  0.00      B    H  
ATOM    190  O   HOH B  57      28.897  22.205  34.576  1.00  0.00      B    O  
ATOM    191  H1  HOH B  57      29.626  21.627  34.112  1.00  0.00      B    H  
ATOM    192  H2  HOH B  57      29.359  22.796  35.245  1.00  0.00      B    H  
ATOM    193  O   HOH B  58      30.129  26.978  35.921  1.00  0.00      B    O  
ATOM    194  H1  HOH B  58      29.817  26.838  34.926  1.00  0.00      B    H  
ATOM    195  H2  HOH B  58      30.854  27.674  35.838  1.00  0.00      B    H  
ATOM    196  O   HOH B  59       1.761  36.695  19.841  1.00  0.00      B    O  
ATOM    197  H1  HOH B  59       2.825  36.772  19.759  1.00  0.00      B    H  
ATOM    198  H2  HOH B  59       1.442  35.833  19.368  1.00  0.00      B    H  
ATOM    199  O   HOH B  60      34.704  -0.212  37.538  1.00  0.00      B    O  
ATOM    200  H1  HOH B  60      34.535   0.561  38.240  1.00  0.00      B    H  
ATOM    201  H2  HOH B  60      34.563   0.158  36.615  1.00  0.00      B    H  
ATOM    202  O   HOH B  61      33.023   0.815  16.045  1.00  0.00      B    O  
ATOM    203  H1  HOH B  61      33.797   1.265  16.562  1.00  0.00      B    H  
ATOM    204  H2  HOH B  61      33.396   0.375  15.185  1.00  0.00      B    H  
ATOM    205  O   HOH B  62       1.132   8.256  25.261  1.00  0.00      B    O  
ATOM    206  H1  HOH B  62       2.092   8.202  24.997  1.00  0.00      B    H  
ATOM    207  H2  HOH B  62       0.887   7.436  25.737  1.00  0.00      B    H  
ATOM    208  O   HOH B  63      24.384   0.010  23.620  1.00  0.00      B    O  
ATOM    209  H1  HOH B  63      24.503   0.158  24.622  1.00  0.00      B    H  
ATOM    210  H2  HOH B  63      25.003   0.671  23.131  1.00  0.00      B    H  
ATOM    211  O   HOH B  64       2.313  14.786  26.154  1.00  0.00      B    O  
ATOM    212  H1  HOH B  64       1.871  14.135  25.495  1.00  0.00      B    H  
ATOM    213  H2  HOH B  64       1.656  14.795  26.953  1.00  0.00      B    H  
ATOM    214  O   HOH B  65      18.327   9.957  23.964  1.00  0.00      B    O  
ATOM    215  H1  HOH B  65      18.470   9.508  23.026  1.00  0.00      B    H  
ATOM    216  H2  HOH B  65      19.105   9.713  24.624  1.00  0.00      B    H  
ATOM    217  O   HOH B  66       3.888  11.535   8.410  1.00  0.00      B    O  
ATOM    218  H1  HOH B  66       3.888  10.547   8.499  1.00  0.00      B    H  
ATOM    219  H2  HOH B  66       3.844  11.776   7.466  1.00  0.00      B    H  
ATOM    220  O   HOH B  67      29.821  26.735  33.283  1.00  0.00      B    O  
ATOM    221  H1  HOH B  67      30.390  27.397  32.747  1.00  0.00      B    H  
ATOM    222  H2  HOH B  67      30.112  25.778  33.072  1.00  0.00      B    H  
ATOM    223  O   HOH B  68      18.195  11.281  36.251  1.00  0.00      B    O  
ATOM    224  H1  HOH B  68      18.709  10.931  36.983  1.00  0.00      B    H  
ATOM    225  H2  HOH B  68      18.382  12.288  36.233  1.00  0.00      B    H  
ATOM    226  O   HOH B  69      31.750  10.408  13.168  1.00  0.00      B    O  
ATOM    227  H1  HOH B  69      32.514  10.077  12.601  1.00  0.00      B    H  
ATOM    228  H2  HOH B  69      32.037  11.088  13.824  1.00  0.00      B    H  
ATOM    229  O   HOH B  70       5.072  29.030  36.303  1.00  0.00      B    O  
ATOM    230  H1  HOH B  70       5.128  28.180  36.805  1.00  0.00      B    H  
ATOM    231  H2  HOH B  70       4.145  28.973  35.885  1.00  0.00      B    H  
ATOM    232  O   HOH B  71      38.645  26.776  15.287  1.00  0.00      B    O  
ATOM    233  H1  HOH B  71      37.769  27.236  15.470  1.00  0.00      B    H  
ATOM    234  H2  HOH B  71      39.232  26.777  16.141  1.00  0.00      B    H  
ATOM    235  O   HOH B  72      20.288  27.915   2.089  1.00  0.00      B    O  
ATOM    236  H1  HOH B  72      19.841  27.009   2.289  1.00  0.00      B    H  
ATOM    237  H2  HOH B  72      21.012  28.102   2.757  1.00  0.00      B    H  
ATOM    238  O   HOH B  73      16.893  31.232  36.508  1.00  0.00      B    O  
ATOM    239  H1  HOH B  73      16.740  32.191  36.861  1.00  0.00      B    H  
ATOM    240  H2  HOH B  73      16.303  31.159  35.721  1.00  0.00      B    H  
ATOM    241  O   HOH B  74      35.313  13.176  13.301  1.00  0.00      B    O  
ATOM    242  H1  HOH B  74      35.823  13.603  14.051  1.00  0.00      B    H  
ATOM    243  H2  HOH B  74      34.386  13.117  13.628  1.00  0.00      B    H  
ATOM    244  O   HOH B  75      37.199  11.469   5.465  1.00  0.00      B    O  
ATOM    245  H1  HOH B  75      37.426  10.564   5.875  1.00  0.00      B    H  
ATOM    246  H2  HOH B  75      37.235  12.076   6.273  1.00  0.00      B    H  
ATOM    247  O   HOH B  76      29.294  13.941  11.376  1.00  0.00      B    O  
ATOM    248  H1  HOH B  76      28.634  13.776  12.148  1.00  0.00      B    H  
ATOM    249  H2  HOH B  76      29.703  12.981  11.127  1.00  0.00      B    H  
ATOM    250  O   HOH B  77      31.271  35.818  20.570  1.00  0.00      B    O  
ATOM    251  H1  HOH B  77      32.298  35.855  20.430  1.00  0.00      B    H  
ATOM    252  H2  HOH B  77      30.766  35.644  19.695  1.00  0.00      B    H  
ATOM    253  O   HOH B  78       2.250  20.719   7.569  1.00  0.00      B    O  
ATOM    254  H1  HOH B  78       2.315  21.384   6.785  1.00  0.00      B    H  
ATOM    255  H2  HOH B  78       1.596  20.067   7.365  1.00  0.00      B    H  
ATOM    256  O   HOH B  79      29.135  26.502   5.816  1.00  0.00      B    O  
ATOM    257  H1  HOH B  79      29.402  25.987   6.614  1.00  0.00      B    H  
ATOM    258  H2  HOH B  79      29.214  25.814   5.056  1.00  0.00      B    H  
ATOM    259  O   HOH B  80      16.678  19.526  22.325  1.00  0.00      B    O  
ATOM    260  H1  HOH B  80      16.055  19.347  23.153  1.00  0.00      B    H  
ATOM    261  H2  HOH B  80      16.998  18.631  21.962  1.00  0.00      B    H  
ATOM    262  O   HOH B  81      27.563   0.265  10.268  1.00  0.00      B    O  
ATOM    263  H1  HOH B  81      27.912   0.793  11.003  1.00  0.00      B    H  
ATOM    264  H2  HOH B  81      28.240  -0.478  10.054  1.00  0.00      B    H  
ATOM    265  O   HOH B  82      29.838  10.524  20.095  1.00  0.00      B    O  
ATOM    266  H1  HOH B  82      30.682  10.637  19.568  1.00  0.00      B    H  
ATOM    267  H2  HOH B  82      29.118  10.137  19.449  1.00  0.00      B    H  
ATOM    268  O   HOH B  83      28.565  23.803  22.336  1.00  0.00      B    O  
ATOM    269  H1  HOH B  83      29.474  24.346  22.415  1.00  0.00      B    H  
ATOM    270  H2  HOH B  83      27.799  24.414  22.242  1.00  0.00      B    H  
ATOM    271  O   HOH B  84       3.629   1.238   3.437  1.00  0.00      B    O  
ATOM    272  H1  HOH B  84       2.631   1.190   3.294  1.00  0.00      B    H  
ATOM    273  H2  HOH B  84       3.892   0.256   3.623  1.00  0.00      B    H  
ATOM    274  O   HOH B  85      32.023   4.428  35.186  1.00  0.00      B    O  
ATOM    275  H1  HOH B  85      32.000   5.061  36.002  1.00  0.00      B    H  
ATOM    276  H2  HOH B  85      31.139   4.516  34.717  1.00  0.00      B    H  
ATOM    277  O   HOH B  86      27.146  19.166  16.115  1.00  0.00      B    O  
ATOM    278  H1  HOH B  86      28.027  19.011  16.554  1.00  0.00      B    H  
ATOM    279  H2  HOH B  86      26.876  20.135  16.320  1.00  0.00      B    H  
ATOM    280  O   HOH B  87      33.256   0.408  34.607  1.00  0.00      B    O  
ATOM    281  H1  HOH B  87      33.750  -0.320  34.177  1.00  0.00      B    H  
ATOM    282  H2  HOH B  87      32.429   0.611  34.055  1.00  0.00      B    H  
ATOM    283  O   HOH B  88      33.967  29.426  20.963  1.00  0.00      B    O  
ATOM    284  H1  HOH B  88      33.149  29.793  20.523  1.00  0.00      B    H  
ATOM    285  H2  HOH B  88      34.447  30.263  21.307  1.00  0.00      B    H  
ATOM    286  O   HOH B  89      27.074  34.242  14.308  1.00  0.00      B    O  
ATOM    287  H1  HOH B  89      26.271  34.634  14.746  1.00  0.00      B    H  
ATOM    288  H2  HOH B  89      27.697  34.979  14.146  1.00  0.00      B    H  
ATOM    289  O   HOH B  90      31.064  14.046  -0.056  1.00  0.00      B    O  
ATOM    290  H1  HOH B  90      30.777  15.010  -0.083  1.00  0.00      B    H  
ATOM    291  H2  HOH B  90      31.886  13.968   0.490  1.00  0.00      B    H  
ATOM    292  O   HOH B  91      29.997  11.481  23.017  1.00  0.00      B    O  
ATOM    293  H1  HOH B  91      30.490  12.304  23.288  1.00  0.00      B    H  
ATOM    294  H2  HOH B  91      30.083  11.220  22.072  1.00  0.00      B    H  
ATOM    295  O   HOH B  92      34.369   6.931   6.847  1.00  0.00      B    O  
ATOM    296  H1  HOH B  92      34.973   7.220   7.577  1.00  0.00      B    H  
ATOM    297  H2  HOH B  92      34.923   6.624   6.045  1.00  0.00      B    H  
ATOM    298  O   HOH B  93      14.716  34.760   0.447  1.00  0.00      B    O  
ATOM    299  H1  HOH B  93      14.445  33.827   0.183  1.00  0.00      B    H  
ATOM    300  H2  HOH B  93      14.098  35.061   1.201  1.00  0.00      B    H  
ATOM    301  O   HOH B  94      37.209   7.046  27.359  1.00  0.00      B    O  
ATOM    302  H1  HOH B  94      37.535   7.903  27.725  1.00  0.00      B    H  
ATOM    303  H2  HOH B  94      38.079   6.564  27.056  1.00  0.00      B    H  
ATOM    304  O   HOH B  95      23.990   4.594  33.370  1.00  0.00      B    O  
ATOM    305  H1  HOH B  95      23.548   5.420  33.028  1.00  0.00      B    H  
ATOM    306  H2  HOH B  95      23.531   3.747  32.962  1.00  0.00      B    H  
ATOM    307  O   HOH B  96      25.722  17.048  20.191  1.00  0.00      B    O  
ATOM    308  H1  HOH B  96      24.824  16.885  20.703  1.00  0.00      B    H  
ATOM    309  H2  HOH B  96      25.538  17.598  19.376  1.00  0.00      B    H  
ATOM    310  O   HOH B  97      13.403  21.317  17.308  1.00  0.00      B    O  
ATOM    311  H1  HOH B  97      12.870  20.478  17.335  1.00  0.00      B    H  
ATOM    312  H2  HOH B  97      14.396  21.071  17.220  1.00  0.00      B    H  
ATOM    313  O   HOH B  98      15.079  33.370  27.430  1.00  0.00      B    O  
ATOM    314  H1  HOH B  98      14.942  34.299  27.098  1.00  0.00      B    H  
ATOM    315  H2  HOH B  98      16.099  33.181  27.587  1.00  0.00      B    H  
ATOM    316  O   HOH B  99      35.239  20.581  11.685  1.00  0.00      B    O  
ATOM    317  H1  HOH B  99      35.136  20.520  12.728  1.00  0.00      B    H  
ATOM    318  H2  HOH B  99      34.409  20.925  11.300  1.00  0.00      B    H  
ATOM    319  O   HOH B 100      15.989   2.305  37.656  1.00  0.00      B    O  
ATOM    320  H1  HOH B 100      15.479   1.843  38.433  1.00  0.00      B    H  
ATOM    321  H2  HOH B 100      16.943   1.940  37.689  1.00  0.00      B    H  
ATOM    322  O   HOH B 101      17.736  32.784  10.079  1.00  0.00      B    O  
ATOM    323  H1  HOH B 101      17.529  33.499  10.825  1.00  0.00      B    H  
ATOM    324  H2  HOH B 101      18.636  32.322  10.190  1.00  0.00      B    H  
ATOM    325  O   HOH B 102      10.648  35.725  27.086  1.00  0.00      B    O  
ATOM    326  H1  HOH B 102      10.857  34.728  27.132  1.00  0.00      B    H  
ATOM    327  H2  HOH B 102      11.309  36.175  26.525  1.00  0.00      B    H  
ATOM    328  O   HOH B 103      24.390  26.108   2.307  1.00  0.00      B    O  
ATOM    329  H1  HOH B 103      25.192  26.658   2.192  1.00  0.00      B    H  
ATOM    330  H2  HOH B 103      24.330  25.749   3.229  1.00  0.00      B    H  
ATOM    331  O   HOH B 104      21.056   4.906  16.198  1.00  0.00      B    O  
ATOM    332  H1  HOH B 104      20.207   4.420  15.835  1.00  0.00      B    H  
ATOM    333  H2  HOH B 104      20.814   5.555  16.925  1.00  0.00      B    H  
ATOM    334  O   HOH B 105      16.846   7.120  35.668  1.00  0.00      B    O  
ATOM    335  H1  HOH B 105      16.084   7.308  34.983  1.00  0.00      B    H  
ATOM    336  H2  HOH B 105      17.587   7.800  35.485  1.00  0.00      B    H  
ATOM    337  O   HOH B 106      18.872  27.669  32.031  1.00  0.00      B    O  
ATOM    338  H1  HOH B 106      18.183  27.855  32.775  1.00  0.00      B    H  
ATOM    339  H2  HOH B 106      19.769  28.104  32.436  1.00  0.00      B    H  
ATOM    340  O   HOH B 107      16.847   3.174  27.011  1.00  0.00      B    O  
ATOM    341  H1  HOH B 107      17.558   2.583  26.545  1.00  0.00      B    H  
ATOM    342  H2  HOH B 107      16.809   4.123  26.648  1.00  0.00      B    H  
ATOM    343  O   HOH B 108      11.601  22.130  13.327  1.00  0.00      B    O  
ATOM    344  H1  HOH B 108      12.301  21.362  13.346  1.00  0.00      B    H  
ATOM    345  H2  HOH B 108      10.773  21.745  12.785  1.00  0.00      B    H  
ATOM    346  O   HOH B 109      14.664  25.055  23.908  1.00  0.00      B    O  
ATOM    347  H1  HOH B 109      15.413  24.502  24.308  1.00  0.00      B    H  
ATOM    348  H2  HOH B 109      14.332  24.556  23.100  1.00  0.00      B    H  
ATOM    349  O   HOH B 110      33.342  30.707   3.913  1.00  0.00      B    O  
ATOM    350  H1  HOH B 110      33.671  30.342   4.772  1.00  0.00      B    H  
ATOM    351  H2  HOH B 110      34.099  30.603   3.248  1.00  0.00      B    H  
ATOM    352  O   HOH B 111      14.956  29.598  25.222  1.00  0.00      B    O  
ATOM    353  H1  HOH B 111      15.798  29.746  25.778  1.00  0.00      B    H  
ATOM    354  H2  HOH B 111      15.223  28.938  24.457  1.00  0.00      B    H  
ATOM    355  O   HOH B 112      12.008  23.724  31.394  1.00  0.00      B    O  
ATOM    356  H1  HOH B 112      12.984  24.003  31.327  1.00  0.00      B    H  
ATOM    357  H2  HOH B 112      11.981  22.723  31.440  1.00  0.00      B    H  
ATOM    358  O   HOH B 113      35.979  20.898   4.751  1.00  0.00      B    O  
ATOM    359  H1  HOH B 113      35.006  20.762   5.092  1.00  0.00      B    H  
ATOM    360  H2  HOH B 113      36.681  20.874   5.516  1.00  0.00      B    H  
ATOM    361  O   HOH B 114      16.053   0.964   4.882  1.00  0.00      B    O  
ATOM    362  H1  HOH B 114      16.319   1.133   3.927  1.00  0.00      B    H  
ATOM    363  H2  HOH B 114      15.638   0.068   4.898  1.00  0.00      B    H  
ATOM    364  O   HOH B 115      10.330   8.999   7.369  1.00  0.00      B    O  
ATOM    365  H1  HOH B 115      10.185   9.916   6.924  1.00  0.00      B    H  
ATOM    366  H2  HOH B 115       9.684   8.325   6.943  1.00  0.00      B    H  
ATOM    367  O   HOH B 116       2.934  24.798   2.052  1.00  0.00      B    O  
ATOM    368  H1  HOH B 116       3.548  24.709   2.864  1.00  0.00      B    H  
ATOM    369  H2  HOH B 116       2.987  23.875   1.541  1.00  0.00      B    H  
ATOM    370  O   HOH B 117      14.709  20.875  21.083  1.00  0.00      B    O  
ATOM    371  H1  HOH B 117      15.346  20.383  21.696  1.00  0.00      B    H  
ATOM    372  H2  HOH B 117      14.745  20.415  20.208  1.00  0.00      B    H  
ATOM    373  O   HOH B 118      17.484   8.218  27.410  1.00  0.00      B    O  
ATOM    374  H1  HOH B 118      17.492   8.418  28.422  1.00  0.00      B    H  
ATOM    375  H2  HOH B 118      18.304   8.718  27.001  1.00  0.00      B    H  
ATOM    376  O   HOH B 119      38.030   4.848  29.913  1.00  0.00      B    O  
ATOM    377  H1  HOH B 119      37.909   3.983  29.393  1.00  0.00      B    H  
ATOM    378  H2  HOH B 119      37.757   5.569  29.290  1.00  0.00      B    H  
ATOM    379  O   HOH B 120      20.830  35.035  33.340  1.00  0.00      B    O  
ATOM    380  H1  HOH B 120      21.512  35.754  33.083  1.00  0.00      B    H  
ATOM    381  H2  HOH B 120      19.880  35.423  33.360  1.00  0.00      B    H  
ATOM    382  O   HOH B 121      29.658  30.459  26.083  1.00  0.00      B    O  
ATOM    383  H1  HOH B 121      28.690  30.708  25.933  1.00  0.00      B    H  
ATOM    384  H2  HOH B 121      30.193  31.258  26.239  1.00  0.00      B    H  
ATOM    385  O   HOH B 122      22.616  12.948  31.743  1.00  0.00      B    O  
ATOM    386  H1  HOH B 122      22.555  11.974  31.542  1.00  0.00      B    H  
ATOM    387  H2  HOH B 122      23.636  13.052  31.834  1.00  0.00      B    H  
ATOM    388  O   HOH B 123       0.742  16.306  13.018  1.00  0.00      B    O  
ATOM    389  H1  HOH B 123       0.960  16.686  12.062  1.00  0.00      B    H  
ATOM    390  H2  HOH B 123       1.582  15.861  13.448  1.00  0.00      B    H  
ATOM    391  O   HOH B 124       0.558   5.774  26.632  1.00  0.00      B    O  
ATOM    392  H1  HOH B 124       0.351   4.903  26.101  1.00  0.00      B    H  
ATOM    393  H2  HOH B 124       1.331   5.528  27.234  1.00  0.00      B    H  
ATOM    394  O   HOH B 125      27.907   3.384  31.485  1.00  0.00      B    O  
ATOM    395  H1  HOH B 125      28.023   2.818  32.346  1.00  0.00      B    H  
ATOM    396  H2  HOH B 125      27.743   2.759  30.681  1.00  0.00      B    H  
ATOM    397  O   HOH B 126      17.555  12.090  31.542  1.00  0.00      B    O  
ATOM    398  H1  HOH B 126      17.585  12.638  30.708  1.00  0.00      B    H  
ATOM    399  H2  HOH B 126      18.326  11.445  31.515  1.00  0.00      B    H  
ATOM    400  O   HOH B 127      17.896   3.456   1.288  1.00  0.00      B    O  
ATOM    401  H1  HOH B 127      17.058   4.041   1.148  1.00  0.00      B    H  
ATOM    402  H2  HOH B 127      17.602   2.466   1.298  1.00  0.00      B    H  
ATOM    403  O   HOH B 128      35.020  11.875  19.085  1.00  0.00      B    O  
ATOM    404  H1  HOH B 128      34.502  10.986  19.285  1.00  0.00      B    H  
ATOM    405  H2  HOH B 128      35.197  12.324  19.963  1.00  0.00      B    H  
ATOM    406  O   HOH B 129      31.262  32.694   5.051  1.00  0.00      B    O  
ATOM    407  H1  HOH B 129      32.179  32.494   4.621  1.00  0.00      B    H  
ATOM    408  H2  HOH B 129      31.340  33.563   5.499  1.00  0.00      B    H  
ATOM    409  O   HOH B 130       4.848  33.174   4.625  1.00  0.00      B    O  
ATOM    410  H1  HOH B 130       4.155  33.826   4.359  1.00  0.00      B    H  
ATOM    411  H2  HOH B 130       5.481  33.600   5.301  1.00  0.00      B    H  
ATOM    412  O   HOH B 131      12.164   3.247  23.167  1.00  0.00      B    O  
ATOM    413  H1  HOH B 131      11.810   2.684  22.368  1.00  0.00      B    H  
ATOM    414  H2  HOH B 131      11.810   4.180  23.076  1.00  0.00      B    H  
ATOM    415  O   HOH B 132       6.404  14.947  34.550  1.00  0.00      B    O  
ATOM    416  H1  HOH B 132       7.160  15.291  35.215  1.00  0.00      B    H  
ATOM    417  H2  HOH B 132       5.494  15.046  34.958  1.00  0.00      B    H  
ATOM    418  O   HOH B 133       6.611  21.211  28.898  1.00  0.00      B    O  
ATOM    419  H1  HOH B 133       7.026  21.102  27.994  1.00  0.00      B    H  
ATOM    420  H2  HOH B 133       6.353  20.255  29.243  1.00  0.00      B    H  
ATOM    421  O   HOH B 134      18.715   4.332   9.687  1.00  0.00      B    O  
ATOM    422  H1  HOH B 134      17.768   4.345   9.442  1.00  0.00      B    H  
ATOM    423  H2  HOH B 134      19.173   3.535   9.304  1.00  0.00      B    H  
ATOM    424  O   HOH B 135      30.980   6.076  21.079  1.00  0.00      B    O  
ATOM    425  H1  HOH B 135      31.964   6.138  21.418  1.00  0.00      B    H  
ATOM    426  H2  HOH B 135      30.629   5.240  21.458  1.00  0.00      B    H  
ATOM    427  O   HOH B 136      36.734  14.742  15.235  1.00  0.00      B    O  
ATOM    428  H1  HOH B 136      37.091  14.433  16.151  1.00  0.00      B    H  
ATOM    429  H2  HOH B 136      36.352  15.656  15.250  1.00  0.00      B    H  
ATOM    430  O   HOH B 137       7.747  10.144  30.344  1.00  0.00      B    O  
ATOM    431  H1  HOH B 137       7.331   9.183  30.560  1.00  0.00      B    H  
ATOM    432  H2  HOH B 137       7.149  10.866  30.840  1.00  0.00      B    H  
ATOM    433  O   HOH B 138       7.456  13.198  17.798  1.00  0.00      B    O  
ATOM    434  H1  HOH B 138       6.444  12.935  17.759  1.00  0.00      B    H  
ATOM    435  H2  HOH B 138       7.585  14.024  17.231  1.00  0.00      B    H  
ATOM    436  O   HOH B 139       1.974   0.153   0.484  1.00  0.00      B    O  
ATOM    437  H1  HOH B 139       1.041   0.484   0.526  1.00  0.00      B    H  
ATOM    438  H2  HOH B 139       2.353   0.098   1.411  1.00  0.00      B    H  
ATOM    439  O   HOH B 140      29.700   8.916  30.991  1.00  0.00      B    O  
ATOM    440  H1  HOH B 140      28.914   9.167  31.573  1.00  0.00      B    H  
ATOM    441  H2  HOH B 140      29.917   7.929  31.139  1.00  0.00      B    H  
ATOM    442  O   HOH B 141       6.880  38.070  25.785  1.00  0.00      B    O  
ATOM    443  H1  HOH B 141       7.096  37.130  25.457  1.00  0.00      B    H  
ATOM    444  H2  HOH B 141       6.277  37.979  26.616  1.00  0.00      B    H  
ATOM    445  O   HOH B 142      27.416  31.276   4.664  1.00  0.00      B    O  
ATOM    446  H1  HOH B 142      27.407  31.204   3.656  1.00  0.00      B    H  
ATOM    447  H2  HOH B 142      28.143  30.737   5.058  1.00  0.00      B    H  
ATOM    448  O   HOH B 143      21.531  17.159  36.347  1.00  0.00      B    O  
ATOM    449  H1  HOH B 143      21.842  17.953  35.744  1.00  0.00      B    H  
ATOM    450  H2  HOH B 143      21.436  17.505  37.271  1.00  0.00      B    H  
ATOM    451  O   HOH B 144      11.921   0.645  16.524  1.00  0.00      B    O  
ATOM    452  H1  HOH B 144      11.732  -0.097  17.191  1.00  0.00      B    H  
ATOM    453  H2  HOH B 144      12.469   0.226  15.777  1.00  0.00      B    H  
ATOM    454  O   HOH B 145      35.798  27.643  24.576  1.00  0.00      B    O  
ATOM    455  H1  HOH B 145      36.760  27.828  24.729  1.00  0.00      B    H  
ATOM    456  H2  HOH B 145      35.719  27.673  23.545  1.00  0.00      B    H  
ATOM    457  O   HOH B 146      27.956  10.036  14.006  1.00  0.00      B    O  
ATOM    458  H1  HOH B 146      28.425  10.551  14.791  1.00  0.00      B    H  
ATOM    459  H2  HOH B 146      28.485   9.208  13.761  1.00  0.00      B    H  
ATOM    460  O   HOH B 147       7.591  24.870   8.391  1.00  0.00      B    O  
ATOM    461  H1  HOH B 147       8.000  25.551   7.726  1.00  0.00      B    H  
ATOM    462  H2  HOH B 147       8.166  24.989   9.215  1.00  0.00      B    H  
ATOM    463  O   HOH B 148      31.575  27.562   6.291  1.00  0.00      B    O  
ATOM    464  H1  HOH B 148      31.503  28.319   5.607  1.00  0.00      B    H  
ATOM    465  H2  HOH B 148      30.699  27.143   6.340  1.00  0.00      B    H  
ATOM    466  O   HOH B 149      31.134  20.492  18.653  1.00  0.00      B    O  
ATOM    467  H1  HOH B 149      31.456  20.251  19.597  1.00  0.00      B    H  
ATOM    468  H2  HOH B 149      30.949  21.466  18.617  1.00  0.00      B    H  
ATOM    469  O   HOH B 150       6.626  21.878  18.502  1.00  0.00      B    O  
ATOM    470  H1  HOH B 150       7.549  21.525  18.638  1.00  0.00      B    H  
ATOM    471  H2  HOH B 150       6.115  21.330  17.887  1.00  0.00      B    H  
ATOM    472  O   HOH B 151      21.706  20.564  24.792  1.00  0.00      B    O  
ATOM    473  H1  HOH B 151      22.581  20.084  24.768  1.00  0.00      B    H  
ATOM    474  H2  HOH B 151      20.991  19.920  24.460  1.00  0.00      B    H  
ATOM    475  O   HOH B 152      11.196  16.245  15.628  1.00  0.00      B    O  
ATOM    476  H1  HOH B 152      12.092  16.150  15.162  1.00  0.00      B    H  
ATOM    477  H2  HOH B 152      10.824  15.274  15.834  1.00  0.00      B    H  
ATOM    478  O   HOH B 153      23.166   4.997  14.231  1.00  0.00      B    O  
ATOM    479  H1  HOH B 153      22.248   4.953  14.583  1.00  0.00      B    H  
ATOM    480  H2  HOH B 153      23.709   5.545  14.905  1.00  0.00      B    H  
ATOM    481  O   HOH B 154      30.938   3.105  28.600  1.00  0.00      B    O  
ATOM    482  H1  HOH B 154      30.285   2.407  28.181  1.00  0.00      B    H  
ATOM    483  H2  HOH B 154      31.675   3.220  27.973  1.00  0.00      B    H  
ATOM    484  O   HOH B 155      14.043  10.317  28.985  1.00  0.00      B    O  
ATOM    485  H1  HOH B 155      14.146   9.918  28.019  1.00  0.00      B    H  
ATOM    486  H2  HOH B 155      14.918  10.678  29.320  1.00  0.00      B    H  
ATOM    487  O   HOH B 156      26.786   5.609  33.139  1.00  0.00      B    O  
ATOM    488  H1  HOH B 156      27.143   4.868  32.509  1.00  0.00      B    H  
ATOM    489  H2  HOH B 156      25.780   5.489  33.272  1.00  0.00      B    H  
ATOM    490  O   HOH B 157      27.511  25.336  36.242  1.00  0.00      B    O  
ATOM    491  H1  HOH B 157      28.524  25.471  36.103  1.00  0.00      B    H  
ATOM    492  H2  HOH B 157      27.041  25.951  35.675  1.00  0.00      B    H  
ATOM    493  O   HOH B 158      18.360   1.285  38.248  1.00  0.00      B    O  
ATOM    494  H1  HOH B 158      19.074   1.903  37.845  1.00  0.00      B    H  
ATOM    495  H2  HOH B 158      18.758   0.637  38.938  1.00  0.00      B    H  
ATOM    496  O   HOH B 159      -0.104  15.221  30.312  1.00  0.00      B    O  
ATOM    497  H1  HOH B 159       0.813  15.146  29.892  1.00  0.00      B    H  
ATOM    498  H2  HOH B 159      -0.199  16.210  30.318  1.00  0.00      B    H  
ATOM    499  O   HOH B 160      21.680   2.653  23.536  1.00  0.00      B    O  
ATOM    500  H1  HOH B 160      22.242   2.796  22.704  1.00  0.00      B    H  
ATOM    501  H2  HOH B 160      20.676   2.699  23.285  1.00  0.00      B    H  
ATOM    502  O   HOH B 161      12.092  13.472   7.399  1.00  0.00      B    O  
ATOM    503  H1  HOH B 161      11.418  12.828   7.053  1.00  0.00      B    H  
ATOM    504  H2  HOH B 161      12.573  13.892   6.642  1.00  0.00      B    H  
ATOM    505  O   HOH B 162      37.289  27.632  11.070  1.00  0.00      B    O  
ATOM    506  H1  HOH B 162      38.090  27.479  11.683  1.00  0.00      B    H  
ATOM    507  H2  HOH B 162      36.674  26.854  11.212  1.00  0.00      B    H  
ATOM    508  O   HOH B 163      15.620  25.000  18.564  1.00  0.00      B    O  
ATOM    509  H1  HOH B 163      15.577  24.299  19.266  1.00  0.00      B    H  
ATOM    510  H2  HOH B 163      15.109  24.692  17.689  1.00  0.00      B    H  
ATOM    511  O   HOH B 164       7.441   3.065  24.549  1.00  0.00      B    O  
ATOM    512  H1  HOH B 164       8.181   2.603  25.044  1.00  0.00      B    H  
ATOM    513  H2  HOH B 164       6.756   2.376  24.242  1.00  0.00      B    H  
ATOM    514  O   HOH B 165      32.382  14.053  31.308  1.00  0.00      B    O  
ATOM    515  H1  HOH B 165      31.702  13.942  32.007  1.00  0.00      B    H  
ATOM    516  H2  HOH B 165      32.713  13.136  31.034  1.00  0.00      B    H  
ATOM    517  O   HOH B 166      26.296  28.072   2.803  1.00  0.00      B    O  
ATOM    518  H1  HOH B 166      26.714  29.020   2.632  1.00  0.00      B    H  
ATOM    519  H2  HOH B 166      26.119  28.006   3.777  1.00  0.00      B    H  
ATOM    520  O   HOH B 167      23.570  17.499   5.837  1.00  0.00      B    O  
ATOM    521  H1  HOH B 167      24.300  18.092   5.377  1.00  0.00      B    H  
ATOM    522  H2  HOH B 167      22.598  17.914   5.763  1.00  0.00      B    H  
ATOM    523  O   HOH B 168      34.957   3.541  38.675  1.00  0.00      B    O  
ATOM    524  H1  HOH B 168      35.126   3.661  37.659  1.00  0.00      B    H  
ATOM    525  H2  HOH B 168      34.340   2.744  38.884  1.00  0.00      B    H  
ATOM    526  O   HOH B 169      35.101  31.536  35.972  1.00  0.00      B    O  
ATOM    527  H1  HOH B 169      35.932  31.960  35.504  1.00  0.00      B    H  
ATOM    528  H2  HOH B 169      35.351  31.213  36.836  1.00  0.00      B    H  
ATOM    529  O   HOH B 170      35.794  20.437  -0.121  1.00  0.00      B    O  
ATOM    530  H1  HOH B 170      36.140  20.384   0.843  1.00  0.00      B    H  
ATOM    531  H2  HOH B 170      35.680  21.424  -0.352  1.00  0.00      B    H  
ATOM    532  O   HOH B 171       4.643  27.568   4.852  1.00  0.00      B    O  
ATOM    533  H1  HOH B 171       3.991  26.995   5.452  1.00  0.00      B    H  
ATOM    534  H2  HOH B 171       4.200  27.718   3.952  1.00  0.00      B    H  
ATOM    535  O   HOH B 172      30.884  15.259   3.749  1.00  0.00      B    O  
ATOM    536  H1  HOH B 172      31.812  15.232   3.266  1.00  0.00      B    H  
ATOM    537  H2  HOH B 172      31.073  15.340   4.721  1.00  0.00      B    H  
ATOM    538  O   HOH B 173       0.990   1.023   3.151  1.00  0.00      B    O  
ATOM    539  H1  HOH B 173       0.997   1.722   3.880  1.00  0.00      B    H  
ATOM    540  H2  HOH B 173       0.036   0.939   2.813  1.00  0.00      B    H  
ATOM    541  O   HOH B 174       3.647  15.266   7.423  1.00  0.00      B    O  
ATOM    542  H1  HOH B 174       4.466  14.783   7.787  1.00  0.00      B    H  
ATOM    543  H2  HOH B 174       3.935  16.213   7.168  1.00  0.00      B    H  
ATOM    544  O   HOH B 175      30.912  31.527  10.940  1.00  0.00      B    O  
ATOM    545  H1  HOH B 175      30.526  32.411  11.258  1.00  0.00      B    H  
ATOM    546  H2  HOH B 175      31.415  31.765  10.119  1.00  0.00      B    H  
ATOM    547  O   HOH B 176      38.431   9.587  14.712  1.00  0.00      B    O  
ATOM    548  H1  HOH B 176      37.799   9.343  15.500  1.00  0.00      B    H  
ATOM    549  H2  HOH B 176      38.574  10.554  14.809  1.00  0.00      B    H  
ATOM    550  O   HOH B 177      18.352  37.778  26.887  1.00  0.00      B    O  
ATOM    551  H1  HOH B 177      17.453  37.602  26.483  1.00  0.00      B    H  
ATOM    552  H2  HOH B 177      18.274  38.434  27.673  1.00  0.00      B    H  
ATOM    553  O   HOH B 178      37.516  28.591  17.166  1.00  0.00      B    O  
ATOM    554  H1  HOH B 178      38.091  28.504  18.022  1.00  0.00      B    H  
ATOM    555  H2  HOH B 178      36.532  28.716  17.412  1.00  0.00      B    H  
ATOM    556  O   HOH B 179      28.162  25.336  18.629  1.00  0.00      B    O  
ATOM    557  H1  HOH B 179      28.399  26.005  19.342  1.00  0.00      B    H  
ATOM    558  H2  HOH B 179      27.184  25.294  18.603  1.00  0.00      B    H  
ATOM    559  O   HOH B 180      38.577  27.869  24.825  1.00  0.00      B    O  
ATOM    560  H1  HOH B 180      38.480  26.967  25.193  1.00  0.00      B    H  
ATOM    561  H2  HOH B 180      39.408  28.208  25.255  1.00  0.00      B    H  
ATOM    562  O   HOH B 181      12.716  13.530  21.265  1.00  0.00      B    O  
ATOM    563  H1  HOH B 181      12.117  14.293  20.901  1.00  0.00      B    H  
ATOM    564  H2  HOH B 181      13.488  13.945  21.802  1.00  0.00      B    H  
ATOM    565  O   HOH B 182      18.117  29.213   3.254  1.00  0.00      B    O  
ATOM    566  H1  HOH B 182      17.794  28.439   3.759  1.00  0.00      B    H  
ATOM    567  H2  HOH B 182      18.935  28.900   2.632  1.00  0.00      B    H  
ATOM    568  O   HOH B 183       3.251   1.536  15.542  1.00  0.00      B    O  
ATOM    569  H1  HOH B 183       3.621   0.721  15.907  1.00  0.00      B    H  
ATOM    570  H2  HOH B 183       2.392   1.259  14.980  1.00  0.00      B    H  
ATOM    571  O   HOH B 184      31.990   6.458  16.223  1.00  0.00      B    O  
ATOM    572  H1  HOH B 184      31.507   6.598  17.149  1.00  0.00      B    H  
ATOM    573  H2  HOH B 184      31.702   5.607  15.781  1.00  0.00      B    H  
ATOM    574  O   HOH B 185       9.608   8.434  37.786  1.00  0.00      B    O  
ATOM    575  H1  HOH B 185       8.647   8.246  37.763  1.00  0.00      B    H  
ATOM    576  H2  HOH B 185      10.096   7.527  37.682  1.00  0.00      B    H  
ATOM    577  O   HOH B 186      33.400  33.693  35.307  1.00  0.00      B    O  
ATOM    578  H1  HOH B 186      33.993  34.524  35.471  1.00  0.00      B    H  
ATOM    579  H2  HOH B 186      33.967  32.933  35.676  1.00  0.00      B    H  
ATOM    580  O   HOH B 187      16.828  10.648  16.419  1.00  0.00      B    O  
ATOM    581  H1  HOH B 187      17.851  10.435  16.387  1.00  0.00      B    H  
ATOM    582  H2  HOH B 187      16.470  10.488  15.453  1.00  0.00      B    H  
ATOM    583  O   HOH B 188      37.897  38.369  14.378  1.00  0.00      B    O  
ATOM    584  H1  HOH B 188      37.271  37.693  14.797  1.00  0.00      B    H  
ATOM    585  H2  HOH B 188      38.093  38.031  13.511  1.00  0.00      B    H  
ATOM    586  O   HOH B 189       8.358   9.869  27.850  1.00  0.00      B    O  
ATOM    587  H1  HOH B 189       8.080  10.001  28.804  1.00  0.00      B    H  
ATOM    588  H2  HOH B 189       8.269   8.868  27.628  1.00  0.00      B    H  
ATOM    589  O   HOH B 190      23.031   0.849  33.924  1.00  0.00      B    O  
ATOM    590  H1  HOH B 190      22.531   1.141  34.767  1.00  0.00      B    H  
ATOM    591  H2  HOH B 190      23.626   0.103  34.238  1.00  0.00      B    H  
ATOM    592  O   HOH B 191      38.327  31.745  22.873  1.00  0.00      B    O  
ATOM    593  H1  HOH B 191      37.830  31.255  22.158  1.00  0.00      B    H  
ATOM    594  H2  HOH B 191      37.707  32.326  23.473  1.00  0.00      B    H  
ATOM    595  O   HOH B 192      24.807   9.763  21.229  1.00  0.00      B    O  
ATOM    596  H1  HOH B 192      23.815   9.783  21.503  1.00  0.00      B    H  
ATOM    597  H2  HOH B 192      25.260   9.160  21.944  1.00  0.00      B    H  
ATOM    598  O   HOH B 193      10.091  23.165  15.266  1.00  0.00      B    O  
ATOM    599  H1  HOH B 193      10.670  22.832  14.468  1.00  0.00      B    H  
ATOM    600  H2  HOH B 193       9.673  22.312  15.661  1.00  0.00      B    H  
ATOM    601  O   HOH B 194      28.634   8.887  27.260  1.00  0.00      B    O  
ATOM    602  H1  HOH B 194      28.506   8.072  27.830  1.00  0.00      B    H  
ATOM    603  H2  HOH B 194      28.671   8.451  26.317  1.00  0.00      B    H  
ATOM    604  O   HOH B 195       6.996  20.886   7.575  1.00  0.00      B    O  
ATOM    605  H1  HOH B 195       7.027  21.596   6.843  1.00  0.00      B    H  
ATOM    606  H2  HOH B 195       6.183  21.047   8.180  1.00  0.00      B    H  
ATOM    607  O   HOH B 196      23.851  27.002   5.328  1.00  0.00      B    O  
ATOM    608  H1  HOH B 196      23.516  27.876   5.611  1.00  0.00      B    H  
ATOM    609  H2  HOH B 196      24.863  26.999   5.388  1.00  0.00      B    H  
ATOM    610  O   HOH B 197      16.020  35.232  34.678  1.00  0.00      B    O  
ATOM    611  H1  HOH B 197      15.112  35.072  34.258  1.00  0.00      B    H  
ATOM    612  H2  HOH B 197      16.042  34.708  35.573  1.00  0.00      B    H  
ATOM    613  O   HOH B 198      13.902  12.960  38.477  1.00  0.00      B    O  
ATOM    614  H1  HOH B 198      14.191  12.381  39.240  1.00  0.00      B    H  
ATOM    615  H2  HOH B 198      14.670  13.646  38.330  1.00  0.00      B    H  
ATOM    616  O   HOH B 199      30.994  21.151  26.433  1.00  0.00      B    O  
ATOM    617  H1  HOH B 199      32.008  21.457  26.303  1.00  0.00      B    H  
ATOM    618  H2  HOH B 199      30.383  21.746  25.915  1.00  0.00      B    H  
ATOM    619  O   HOH B 200      16.228  11.069  25.726  1.00  0.00      B    O  
ATOM    620  H1  HOH B 200      15.463  10.382  25.929  1.00  0.00      B    H  
ATOM    621  H2  HOH B 200      16.577  10.677  24.839  1.00  0.00      B    H  
ATOM    622  O   HOH B 201       6.875  22.437   5.173  1.00  0.00      B    O  
ATOM    623  H1  HOH B 201       7.374  23.229   4.831  1.00  0.00      B    H  
ATOM    624  H2  HOH B 201       6.219  22.151   4.413  1.00  0.00      B    H  
ATOM    625  O   HOH B 202      38.205  34.520  30.585  1.00  0.00      B    O  
ATOM    626  H1  HOH B 202      38.792  35.048  31.199  1.00  0.00      B    H  
ATOM    627  H2  HOH B 202      37.532  34.089  31.162  1.00  0.00      B    H  
ATOM    628  O   HOH B 203      37.087   0.630  20.572  1.00  0.00      B    O  
ATOM    629  H1  HOH B 203      38.038   0.970  20.555  1.00  0.00      B    H  
ATOM    630  H2  HOH B 203      36.970   0.042  21.348  1.00  0.00      B    H  
ATOM    631  O   HOH B 204      38.759  36.979  22.083  1.00  0.00      B    O  
ATOM    632  H1  HOH B 204      39.157  36.907  21.114  1.00  0.00      B    H  
ATOM    633  H2  HOH B 204      37.759  36.914  22.019  1.00  0.00      B    H  
ATOM    634  O   HOH B 205      26.112  34.359  10.009  1.00  0.00      B    O  
ATOM    635  H1  HOH B 205      25.975  35.317  10.290  1.00  0.00      B    H  
ATOM    636  H2  HOH B 205      26.393  34.376   9.064  1.00  0.00      B    H  
ATOM    637  O   HOH B 206      32.970   6.273  12.456  1.00  0.00      B    O  
ATOM    638  H1  HOH B 206      32.661   7.015  11.834  1.00  0.00      B    H  
ATOM    639  H2  HOH B 206      33.449   6.647  13.316  1.00  0.00      B    H  
ATOM    640  O   HOH B 207      20.610  33.124  26.416  1.00  0.00      B    O  
ATOM    641  H1  HOH B 207      20.575  32.772  25.493  1.00  0.00      B    H  
ATOM    642  H2  HOH B 207      19.727  33.004  26.962  1.00  0.00      B    H  
ATOM    643  O   HOH B 208      14.041  13.999  10.108  1.00  0.00      B    O  
ATOM    644  H1  HOH B 208      14.057  12.985  10.224  1.00  0.00      B    H  
ATOM    645  H2  HOH B 208      13.172  14.259   9.669  1.00  0.00      B    H  
ATOM    646  O   HOH B 209      32.371  31.830  30.063  1.00  0.00      B    O  
ATOM    647  H1  HOH B 209      31.515  32.157  30.495  1.00  0.00      B    H  
ATOM    648  H2  HOH B 209      32.675  32.553  29.526  1.00  0.00      B    H  
ATOM    649  O   HOH B 210       4.816  33.705  25.116  1.00  0.00      B    O  
ATOM    650  H1  HOH B 210       4.085  33.640  24.447  1.00  0.00      B    H  
ATOM    651  H2  HOH B 210       4.988  32.703  25.258  1.00  0.00      B    H  
ATOM    652  O   HOH B 211      19.045  31.906   0.996  1.00  0.00      B    O  
ATOM    653  H1  HOH B 211      19.253  31.072   0.418  1.00  0.00      B    H  
ATOM    654  H2  HOH B 211      19.177  32.692   0.398  1.00  0.00      B    H  
ATOM    655  O   HOH B 212       8.199  24.489   4.249  1.00  0.00      B    O  
ATOM    656  H1  HOH B 212       8.967  24.407   3.647  1.00  0.00      B    H  
ATOM    657  H2  HOH B 212       7.824  25.434   4.296  1.00  0.00      B    H  
ATOM    658  O   HOH B 213      32.126  34.205  28.580  1.00  0.00      B    O  
ATOM    659  H1  HOH B 213      33.107  34.072  28.924  1.00  0.00      B    H  
ATOM    660  H2  HOH B 213      31.971  35.251  28.504  1.00  0.00      B    H  
ATOM    661  O   HOH B 214      13.572   9.055  15.729  1.00  0.00      B    O  
ATOM    662  H1  HOH B 214      12.903   8.496  16.299  1.00  0.00      B    H  
ATOM    663  H2  HOH B 214      14.213   9.299  16.433  1.00  0.00      B    H  
ATOM    664  O   HOH B 215      32.576  15.453  12.821  1.00  0.00      B    O  
ATOM    665  H1  HOH B 215      31.940  16.033  13.240  1.00  0.00      B    H  
ATOM    666  H2  HOH B 215      32.184  15.071  11.990  1.00  0.00      B    H  
ATOM    667  O   HOH B 216      38.875  25.417  26.555  1.00  0.00      B    O  
ATOM    668  H1  HOH B 216      38.620  24.642  25.920  1.00  0.00      B    H  
ATOM    669  H2  HOH B 216      39.830  25.276  26.876  1.00  0.00      B    H  
ATOM    670  O   HOH B 217      37.166   2.325  26.601  1.00  0.00      B    O  
ATOM    671  H1  HOH B 217      36.280   2.501  26.114  1.00  0.00      B    H  
ATOM    672  H2  HOH B 217      37.868   2.653  25.974  1.00  0.00      B    H  
ATOM    673  O   HOH B 218      17.413  27.086   4.779  1.00  0.00      B    O  
ATOM    674  H1  HOH B 218      17.818  26.598   5.584  1.00  0.00      B    H  
ATOM    675  H2  HOH B 218      17.586  26.467   3.983  1.00  0.00      B    H  
ATOM    676  O   HOH B 219      11.291  19.155  38.043  1.00  0.00      B    O  
ATOM    677  H1  HOH B 219      10.694  19.763  38.610  1.00  0.00      B    H  
ATOM    678  H2  HOH B 219      11.444  18.295  38.548  1.00  0.00      B    H  
ATOM    679  O   HOH B 220      11.761   0.125  31.995  1.00  0.00      B    O  
ATOM    680  H1  HOH B 220      10.926   0.156  31.453  1.00  0.00      B    H  
ATOM    681  H2  HOH B 220      12.579   0.055  31.385  1.00  0.00      B    H  
ATOM    682  O   HOH B 221      17.433  37.322  11.245  1.00  0.00      B    O  
ATOM    683  H1  HOH B 221      17.007  37.864  10.524  1.00  0.00      B    H  
ATOM    684  H2  HOH B 221      17.125  37.736  12.163  1.00  0.00      B    H  
ATOM    685  O   HOH B 222      19.164  15.752   6.823  1.00  0.00      B    O  
ATOM    686  H1  HOH B 222      19.791  16.413   6.337  1.00  0.00      B    H  
ATOM    687  H2  HOH B 222      19.055  14.887   6.311  1.00  0.00      B    H  
ATOM    688  O   HOH B 223      18.348  36.073  33.717  1.00  0.00      B    O  
ATOM    689  H1  HOH B 223      18.578  36.945  34.082  1.00  0.00      B    H  
ATOM    690  H2  HOH B 223      17.382  35.807  34.040  1.00  0.00      B    H  
ATOM    691  O   HOH B 224      29.439  35.156  36.531  1.00  0.00      B    O  
ATOM    692  H1  HOH B 224      29.393  34.290  37.133  1.00  0.00      B    H  
ATOM    693  H2  HOH B 224      28.578  35.342  36.089  1.00  0.00      B    H  
ATOM    694  O   HOH B 225      36.347  34.980  12.854  1.00  0.00      B    O  
ATOM    695  H1  HOH B 225      36.232  34.012  12.776  1.00  0.00      B    H  
ATOM    696  H2  HOH B 225      36.602  35.182  13.827  1.00  0.00      B    H  
ATOM    697  O   HOH B 226      13.236  16.052  11.777  1.00  0.00      B    O  
ATOM    698  H1  HOH B 226      12.400  15.743  11.322  1.00  0.00      B    H  
ATOM    699  H2  HOH B 226      13.990  15.597  11.271  1.00  0.00      B    H  
ATOM    700  O   HOH B 227       8.906  38.339  37.931  1.00  0.00      B    O  
ATOM    701  H1  HOH B 227       8.665  39.333  38.052  1.00  0.00      B    H  
ATOM    702  H2  HOH B 227       8.190  37.975  37.349  1.00  0.00      B    H  
ATOM    703  O   HOH B 228      17.197  34.696  11.990  1.00  0.00      B    O  
ATOM    704  H1  HOH B 228      16.299  34.705  12.475  1.00  0.00      B    H  
ATOM    705  H2  HOH B 228      17.395  35.619  11.690  1.00  0.00      B    H  
ATOM    706  O   HOH B 229      32.951  37.606  17.513  1.00  0.00      B    O  
ATOM    707  H1  HOH B 229      32.903  38.554  17.099  1.00  0.00      B    H  
ATOM    708  H2  HOH B 229      33.554  37.102  16.952  1.00  0.00      B    H  
ATOM    709  O   HOH B 230      21.850  31.074  14.731  1.00  0.00      B    O  
ATOM    710  H1  HOH B 230      22.575  30.507  14.175  1.00  0.00      B    H  
ATOM    711  H2  HOH B 230      21.170  31.432  14.075  1.00  0.00      B    H  
ATOM    712  O   HOH B 231      20.369  20.160  33.911  1.00  0.00      B    O  
ATOM    713  H1  HOH B 231      19.801  20.379  33.072  1.00  0.00      B    H  
ATOM    714  H2  HOH B 231      20.605  21.064  34.380  1.00  0.00      B    H  
ATOM    715  O   HOH B 232       6.325  31.759  23.099  1.00  0.00      B    O  
ATOM    716  H1  HOH B 232       5.713  32.026  22.343  1.00  0.00      B    H  
ATOM    717  H2  HOH B 232       6.529  30.775  22.996  1.00  0.00      B    H  
ATOM    718  O   HOH B 233      19.847   7.136  37.919  1.00  0.00      B    O  
ATOM    719  H1  HOH B 233      20.475   7.295  37.086  1.00  0.00      B    H  
ATOM    720  H2  HOH B 233      20.158   6.315  38.370  1.00  0.00      B    H  
ATOM    721  O   HOH B 234      35.343   1.423  23.472  1.00  0.00      B    O  
ATOM    722  H1  HOH B 234      34.877   0.965  24.206  1.00  0.00      B    H  
ATOM    723  H2  HOH B 234      36.129   0.737  23.289  1.00  0.00      B    H  
ATOM    724  O   HOH B 235      31.777  36.724  35.520  1.00  0.00      B    O  
ATOM    725  H1  HOH B 235      31.582  36.893  34.487  1.00  0.00      B    H  
ATOM    726  H2  HOH B 235      31.061  36.262  36.044  1.00  0.00      B    H  
ATOM    727  O   HOH B 236      14.821   0.377  24.118  1.00  0.00      B    O  
ATOM    728  H1  HOH B 236      15.474   0.704  23.393  1.00  0.00      B    H  
ATOM    729  H2  HOH B 236      14.618   1.173  24.771  1.00  0.00      B    H  
ATOM    730  O   HOH B 237      12.446  30.689  31.687  1.00  0.00      B    O  
ATOM    731  H1  HOH B 237      13.020  29.870  31.728  1.00  0.00      B    H  
ATOM    732  H2  HOH B 237      12.337  30.943  30.722  1.00  0.00      B    H  
ATOM    733  O   HOH B 238       6.200  10.797  36.039  1.00  0.00      B    O  
ATOM    734  H1  HOH B 238       5.796  10.256  36.805  1.00  0.00      B    H  
ATOM    735  H2  HOH B 238       5.539  11.524  35.939  1.00  0.00      B    H  
ATOM    736  O   HOH B 239      34.337  18.325  20.046  1.00  0.00      B    O  
ATOM    737  H1  HOH B 239      33.322  18.286  20.222  1.00  0.00      B    H  
ATOM    738  H2  HOH B 239      34.695  17.362  20.178  1.00  0.00      B    H  
ATOM    739  O   HOH B 240       5.165   3.910  28.428  1.00  0.00      B    O  
ATOM    740  H1  HOH B 240       5.384   3.563  29.394  1.00  0.00      B    H  
ATOM    741  H2  HOH B 240       5.154   3.015  27.866  1.00  0.00      B    H  
ATOM    742  O   HOH B 241       8.244  12.399  14.837  1.00  0.00      B    O  
ATOM    743  H1  HOH B 241       7.286  12.272  15.194  1.00  0.00      B    H  
ATOM    744  H2  HOH B 241       8.809  11.659  15.185  1.00  0.00      B    H  
ATOM    745  O   HOH B 242      15.175  33.913   5.365  1.00  0.00      B    O  
ATOM    746  H1  HOH B 242      15.107  32.978   5.214  1.00  0.00      B    H  
ATOM    747  H2  HOH B 242      15.241  34.015   6.327  1.00  0.00      B    H  
ATOM    748  O   HOH B 243      11.377   9.720   0.489  1.00  0.00      B    O  
ATOM    749  H1  HOH B 243      10.928   8.948   0.010  1.00  0.00      B    H  
ATOM    750  H2  HOH B 243      12.081  10.039  -0.169  1.00  0.00      B    H  
ATOM    751  O   HOH B 244      36.565  38.381  28.872  1.00  0.00      B    O  
ATOM    752  H1  HOH B 244      35.978  39.196  29.049  1.00  0.00      B    H  
ATOM    753  H2  HOH B 244      37.160  38.274  29.643  1.00  0.00      B    H  
ATOM    754  O   HOH B 245       1.358   4.972  21.747  1.00  0.00      B    O  
ATOM    755  H1  HOH B 245       2.179   4.665  22.316  1.00  0.00      B    H  
ATOM    756  H2  HOH B 245       0.794   5.659  22.266  1.00  0.00      B    H  
ATOM    757  O   HOH B 246       2.344   3.011  11.725  1.00  0.00      B    O  
ATOM    758  H1  HOH B 246       1.929   2.496  12.546  1.00  0.00      B    H  
ATOM    759  H2  HOH B 246       3.245   2.592  11.646  1.00  0.00      B    H  
ATOM    760  O   HOH B 247      36.276  22.406  16.432  1.00  0.00      B    O  
ATOM    761  H1  HOH B 247      37.293  22.588  16.348  1.00  0.00      B    H  
ATOM    762  H2  HOH B 247      36.267  21.407  16.570  1.00  0.00      B    H  
ATOM    763  O   HOH B 248      34.036  16.341   4.294  1.00  0.00      B    O  
ATOM    764  H1  HOH B 248      33.446  16.784   3.617  1.00  0.00      B    H  
ATOM    765  H2  HOH B 248      35.048  16.538   4.151  1.00  0.00      B    H  
ATOM    766  O   HOH B 249      13.070  34.008  16.448  1.00  0.00      B    O  
ATOM    767  H1  HOH B 249      12.251  34.173  17.007  1.00  0.00      B    H  
ATOM    768  H2  HOH B 249      13.172  33.005  16.214  1.00  0.00      B    H  
ATOM    769  O   HOH B 250       2.714   2.153  18.328  1.00  0.00      B    O  
ATOM    770  H1  HOH B 250       3.321   1.806  19.116  1.00  0.00      B    H  
ATOM    771  H2  HOH B 250       3.137   1.840  17.476  1.00  0.00      B    H  
ATOM    772  O   HOH B 251      19.735  19.911  13.713  1.00  0.00      B    O  
ATOM    773  H1  HOH B 251      20.354  20.735  13.574  1.00  0.00      B    H  
ATOM    774  H2  HOH B 251      18.794  20.136  13.458  1.00  0.00      B    H  
ATOM    775  O   HOH B 252       2.788  32.407  19.154  1.00  0.00      B    O  
ATOM    776  H1  HOH B 252       1.845  32.152  19.314  1.00  0.00      B    H  
ATOM    777  H2  HOH B 252       3.079  31.781  18.438  1.00  0.00      B    H  
ATOM    778  O   HOH B 253      13.518  32.272  38.153  1.00  0.00      B    O  
ATOM    779  H1  HOH B 253      13.663  31.362  37.778  1.00  0.00      B    H  
ATOM    780  H2  HOH B 253      13.049  32.069  39.030  1.00  0.00      B    H  
ATOM    781  O   HOH B 254       6.983  11.779   8.743  1.00  0.00      B    O  
ATOM    782  H1  HOH B 254       6.723  11.069   9.436  1.00  0.00      B    H  
ATOM    783  H2  HOH B 254       6.586  11.522   7.866  1.00  0.00      B    H  
ATOM    784  O   HOH B 255       4.351  25.832  33.134  1.00  0.00      B    O  
ATOM    785  H1  HOH B 255       3.730  26.393  33.668  1.00  0.00      B    H  
ATOM    786  H2  HOH B 255       4.096  24.820  33.198  1.00  0.00      B    H  
ATOM    787  O   HOH B 256      23.885  13.719  15.396  1.00  0.00      B    O  
ATOM    788  H1  HOH B 256      23.853  12.797  15.756  1.00  0.00      B    H  
ATOM    789  H2  HOH B 256      23.110  13.851  14.755  1.00  0.00      B    H  
ATOM    790  O   HOH B 257      22.023  10.691   5.922  1.00  0.00      B    O  
ATOM    791  H1  HOH B 257      22.865  10.591   5.370  1.00  0.00      B    H  
ATOM    792  H2  HOH B 257      21.565   9.765   6.027  1.00  0.00      B    H  
ATOM    793  O   HOH B 258      20.751  13.112   5.116  1.00  0.00      B    O  
ATOM    794  H1  HOH B 258      21.448  13.787   5.517  1.00  0.00      B    H  
ATOM    795  H2  HOH B 258      21.026  12.218   5.530  1.00  0.00      B    H  
ATOM    796  O   HOH B 259      14.759  34.126  23.916  1.00  0.00      B    O  
ATOM    797  H1  HOH B 259      14.587  33.252  23.412  1.00  0.00      B    H  
ATOM    798  H2  HOH B 259      15.531  33.995  24.451  1.00  0.00      B    H  
ATOM    799  O   HOH B 260      33.579   1.671   6.603  1.00  0.00      B    O  
ATOM    800  H1  HOH B 260      34.024   2.212   5.862  1.00  0.00      B    H  
ATOM    801  H2  HOH B 260      33.516   0.715   6.290  1.00  0.00      B    H  
ATOM    802  O   HOH B 261       4.744   6.563  32.127  1.00  0.00      B    O  
ATOM    803  H1  HOH B 261       4.495   6.893  33.005  1.00  0.00      B    H  
ATOM    804  H2  HOH B 261       5.099   5.613  32.216  1.00  0.00      B    H  
ATOM    805  O   HOH B 262       0.777   7.558  34.707  1.00  0.00      B    O  
ATOM    806  H1  HOH B 262       0.639   8.406  34.127  1.00  0.00      B    H  
ATOM    807  H2  HOH B 262       0.359   7.769  35.607  1.00  0.00      B    H  
ATOM    808  O   HOH B 263       7.296  38.343   7.879  1.00  0.00      B    O  
ATOM    809  H1  HOH B 263       6.414  38.823   7.886  1.00  0.00      B    H  
ATOM    810  H2  HOH B 263       7.520  38.030   6.942  1.00  0.00      B    H  
ATOM    811  O   HOH B 264      24.537  22.423  30.284  1.00  0.00      B    O  
ATOM    812  H1  HOH B 264      24.899  21.530  30.704  1.00  0.00      B    H  
ATOM    813  H2  HOH B 264      24.072  22.917  31.012  1.00  0.00      B    H  
ATOM    814  O   HOH B 265      23.240   0.993  20.228  1.00  0.00      B    O  
ATOM    815  H1  HOH B 265      22.694   0.622  20.994  1.00  0.00      B    H  
ATOM    816  H2  HOH B 265      22.590   1.117  19.457  1.00  0.00      B    H  
ATOM    817  O   HOH B 266      27.334  32.607  34.104  1.00  0.00      B    O  
ATOM    818  H1  HOH B 266      26.822  33.478  33.996  1.00  0.00      B    H  
ATOM    819  H2  HOH B 266      27.089  31.948  33.387  1.00  0.00      B    H  
ATOM    820  O   HOH B 267      10.197   9.892  20.438  1.00  0.00      B    O  
ATOM    821  H1  HOH B 267       9.593   9.394  21.074  1.00  0.00      B    H  
ATOM    822  H2  HOH B 267       9.673   9.937  19.570  1.00  0.00      B    H  
ATOM    823  O   HOH B 268      33.279   9.496  11.229  1.00  0.00      B    O  
ATOM    824  H1  HOH B 268      34.189   9.704  10.735  1.00  0.00      B    H  
ATOM    825  H2  HOH B 268      32.575   9.335  10.503  1.00  0.00      B    H  
ATOM    826  O   HOH B 269      26.805   6.503  38.660  1.00  0.00      B    O  
ATOM    827  H1  HOH B 269      27.758   6.802  38.996  1.00  0.00      B    H  
ATOM    828  H2  HOH B 269      26.820   6.509  37.589  1.00  0.00      B    H  
ATOM    829  O   HOH B 270      14.316  15.328  34.030  1.00  0.00      B    O  
ATOM    830  H1  HOH B 270      13.455  15.729  34.382  1.00  0.00      B    H  
ATOM    831  H2  HOH B 270      14.069  14.434  33.598  1.00  0.00      B    H  
ATOM    832  O   HOH B 271      35.252   2.490   4.650  1.00  0.00      B    O  
ATOM    833  H1  HOH B 271      35.608   3.323   4.170  1.00  0.00      B    H  
ATOM    834  H2  HOH B 271      34.485   2.003   4.086  1.00  0.00      B    H  
ATOM    835  O   HOH B 272       2.649  17.431  36.674  1.00  0.00      B    O  
ATOM    836  H1  HOH B 272       2.075  18.253  36.809  1.00  0.00      B    H  
ATOM    837  H2  HOH B 272       3.551  17.812  36.451  1.00  0.00      B    H  
ATOM    838  O   HOH B 273       1.036  36.770   8.267  1.00  0.00      B    O  
ATOM    839  H1  HOH B 273       0.352  36.198   7.819  1.00  0.00      B    H  
ATOM    840  H2  HOH B 273       1.910  36.614   7.702  1.00  0.00      B    H  
ATOM    841  O   HOH B 274      32.445  32.283   8.657  1.00  0.00      B    O  
ATOM    842  H1  HOH B 274      33.321  32.563   9.129  1.00  0.00      B    H  
ATOM    843  H2  HOH B 274      32.506  32.635   7.729  1.00  0.00      B    H  
ATOM    844  O   HOH B 275      21.892   6.806   5.746  1.00  0.00      B    O  
ATOM    845  H1  HOH B 275      21.573   7.586   6.321  1.00  0.00      B    H  
ATOM    846  H2  HOH B 275      21.298   6.695   4.904  1.00  0.00      B    H  
ATOM    847  O   HOH B 276       6.254   0.941   4.842  1.00  0.00      B    O  
ATOM    848  H1  HOH B 276       6.246  -0.010   5.248  1.00  0.00      B    H  
ATOM    849  H2  HOH B 276       5.317   1.272   4.724  1.00  0.00      B    H  
ATOM    850  O   HOH B 277      20.917  32.301  33.587  1.00  0.00      B    O  
ATOM    851  H1  HOH B 277      20.553  32.179  34.507  1.00  0.00      B    H  
ATOM    852  H2  HOH B 277      20.812  33.279  33.325  1.00  0.00      B    H  
ATOM    853  O   HOH B 278      27.817  28.508  32.224  1.00  0.00      B    O  
ATOM    854  H1  HOH B 278      27.749  29.536  32.070  1.00  0.00      B    H  
ATOM    855  H2  HOH B 278      28.659  28.213  32.652  1.00  0.00      B    H  
ATOM    856  O   HOH B 279       4.948  24.898   7.957  1.00  0.00      B    O  
ATOM    857  H1  HOH B 279       4.640  24.547   8.846  1.00  0.00      B    H  
ATOM    858  H2  HOH B 279       5.976  24.751   8.055  1.00  0.00      B    H  
ATOM    859  O   HOH B 280      26.545  11.182  31.665  1.00  0.00      B    O  
ATOM    860  H1  HOH B 280      26.574  11.383  30.645  1.00  0.00      B    H  
ATOM    861  H2  HOH B 280      26.711  10.166  31.844  1.00  0.00      B    H  
ATOM    862  O   HOH B 281      15.347  25.337   2.676  1.00  0.00      B    O  
ATOM    863  H1  HOH B 281      15.114  26.013   3.374  1.00  0.00      B    H  
ATOM    864  H2  HOH B 281      15.421  24.429   3.182  1.00  0.00      B    H  
ATOM    865  O   HOH B 282      32.798  34.633  13.573  1.00  0.00      B    O  
ATOM    866  H1  HOH B 282      32.733  34.200  14.528  1.00  0.00      B    H  
ATOM    867  H2  HOH B 282      33.228  33.954  12.993  1.00  0.00      B    H  
ATOM    868  O   HOH B 283      38.645  23.690   5.987  1.00  0.00      B    O  
ATOM    869  H1  HOH B 283      38.158  24.073   6.793  1.00  0.00      B    H  
ATOM    870  H2  HOH B 283      37.860  23.608   5.356  1.00  0.00      B    H  
ATOM    871  O   HOH B 284      10.781  16.811   7.347  1.00  0.00      B    O  
ATOM    872  H1  HOH B 284      10.460  16.635   6.418  1.00  0.00      B    H  
ATOM    873  H2  HOH B 284      11.681  17.256   7.269  1.00  0.00      B    H  
ATOM    874  O   HOH B 285      37.200   6.937  10.716  1.00  0.00      B    O  
ATOM    875  H1  HOH B 285      37.303   7.676  11.485  1.00  0.00      B    H  
ATOM    876  H2  HOH B 285      37.679   6.147  11.056  1.00  0.00      B    H  
ATOM    877  O   HOH B 286      21.054  16.741  18.854  1.00  0.00      B    O  
ATOM    878  H1  HOH B 286      21.963  16.232  18.653  1.00  0.00      B    H  
ATOM    879  H2  HOH B 286      21.256  17.687  18.704  1.00  0.00      B    H  
ATOM    880  O   HOH B 287       9.910   1.693  25.648  1.00  0.00      B    O  
ATOM    881  H1  HOH B 287       9.551   1.018  26.381  1.00  0.00      B    H  
ATOM    882  H2  HOH B 287      10.510   2.360  26.135  1.00  0.00      B    H  
ATOM    883  O   HOH B 288      34.217  34.462   4.234  1.00  0.00      B    O  
ATOM    884  H1  HOH B 288      34.879  33.970   3.599  1.00  0.00      B    H  
ATOM    885  H2  HOH B 288      34.245  34.047   5.177  1.00  0.00      B    H  
ATOM    886  O   HOH B 289       7.202  33.820  30.031  1.00  0.00      B    O  
ATOM    887  H1  HOH B 289       7.847  33.438  30.690  1.00  0.00      B    H  
ATOM    888  H2  HOH B 289       7.569  33.593  29.080  1.00  0.00      B    H  
ATOM    889  O   HOH B 290      14.337  37.979  34.861  1.00  0.00      B    O  
ATOM    890  H1  HOH B 290      13.858  37.134  34.521  1.00  0.00      B    H  
ATOM    891  H2  HOH B 290      13.591  38.649  34.951  1.00  0.00      B    H  
ATOM    892  O   HOH B 291      31.586   2.532  10.477  1.00  0.00      B    O  
ATOM    893  H1  HOH B 291      31.363   3.383  10.049  1.00  0.00      B    H  
ATOM    894  H2  HOH B 291      31.140   1.851   9.853  1.00  0.00      B    H  
ATOM    895  O   HOH B 292      29.867  21.840  14.891  1.00  0.00      B    O  
ATOM    896  H1  HOH B 292      29.833  20.951  15.360  1.00  0.00      B    H  
ATOM    897  H2  HOH B 292      30.508  22.446  15.401  1.00  0.00      B    H  
ATOM    898  O   HOH B 293       0.476   2.726  36.055  1.00  0.00      B    O  
ATOM    899  H1  HOH B 293       0.849   3.476  35.533  1.00  0.00      B    H  
ATOM    900  H2  HOH B 293       1.103   2.521  36.834  1.00  0.00      B    H  
ATOM    901  O   HOH B 294       6.690  15.102   0.301  1.00  0.00      B    O  
ATOM    902  H1  HOH B 294       7.204  14.623   1.051  1.00  0.00      B    H  
ATOM    903  H2  HOH B 294       5.781  14.711   0.141  1.00  0.00      B    H  
ATOM    904  O   HOH B 295      21.317  12.771  19.557  1.00  0.00      B    O  
ATOM    905  H1  HOH B 295      22.157  13.121  19.919  1.00  0.00      B    H  
ATOM    906  H2  HOH B 295      21.414  12.653  18.531  1.00  0.00      B    H  
ATOM    907  O   HOH B 296      14.457  10.969   1.352  1.00  0.00      B    O  
ATOM    908  H1  HOH B 296      13.833  10.180   1.285  1.00  0.00      B    H  
ATOM    909  H2  HOH B 296      15.386  10.622   1.536  1.00  0.00      B    H  
ATOM    910  O   HOH B 297      29.992  15.451  19.160  1.00  0.00      B    O  
ATOM    911  H1  HOH B 297      30.534  15.691  18.326  1.00  0.00      B    H  
ATOM    912  H2  HOH B 297      29.335  16.169  19.269  1.00  0.00      B    H  
ATOM    913  O   HOH B 298      11.348  15.465   9.719  1.00  0.00      B    O  
ATOM    914  H1  HOH B 298      11.042  14.539   9.309  1.00  0.00      B    H  
ATOM    915  H2  HOH B 298      10.972  16.202   9.103  1.00  0.00      B    H  
ATOM    916  O   HOH B 299      27.286  28.790   9.422  1.00  0.00      B    O  
ATOM    917  H1  HOH B 299      27.034  29.260  10.303  1.00  0.00      B    H  
ATOM    918  H2  HOH B 299      26.938  29.451   8.671  1.00  0.00      B    H  
ATOM    919  O   HOH B 300       0.988   3.900  19.287  1.00  0.00      B    O  
ATOM    920  H1  HOH B 300       1.786   3.367  18.991  1.00  0.00      B    H  
ATOM    921  H2  HOH B 300       1.267   4.415  20.146  1.00  0.00      B    H  
ATOM    922  O   HOH B 301       0.847  24.402  35.563  1.00  0.00      B    O  
ATOM    923  H1  HOH B 301       1.767  24.225  35.847  1.00  0.00      B    H  
ATOM    924  H2  HOH B 301       0.361  24.641  36.449  1.00  0.00      B    H  
ATOM    925  O   HOH B 302      12.209  16.042  35.495  1.00  0.00      B    O  
ATOM    926  H1  HOH B 302      12.158  15.782  36.503  1.00  0.00      B    H  
ATOM    927  H2  HOH B 302      11.362  15.692  34.983  1.00  0.00      B    H  
ATOM    928  O   HOH B 303      17.867   9.488  34.157  1.00  0.00      B    O  
ATOM    929  H1  HOH B 303      18.072  10.155  34.889  1.00  0.00      B    H  
ATOM    930  H2  HOH B 303      18.756   9.226  33.741  1.00  0.00      B    H  
ATOM    931  O   HOH B 304      14.890  14.606  22.363  1.00  0.00      B    O  
ATOM    932  H1  HOH B 304      15.890  14.609  22.281  1.00  0.00      B    H  
ATOM    933  H2  HOH B 304      14.628  14.060  23.226  1.00  0.00      B    H  
ATOM    934  O   HOH B 305       5.243  18.440   6.119  1.00  0.00      B    O  
ATOM    935  H1  HOH B 305       5.883  18.867   6.759  1.00  0.00      B    H  
ATOM    936  H2  HOH B 305       5.686  17.670   5.603  1.00  0.00      B    H  
ATOM    937  O   HOH B 306      33.224  25.358  17.023  1.00  0.00      B    O  
ATOM    938  H1  HOH B 306      33.561  25.843  16.206  1.00  0.00      B    H  
ATOM    939  H2  HOH B 306      34.036  25.022  17.585  1.00  0.00      B    H  
ATOM    940  O   HOH B 307       0.472  19.556   1.706  1.00  0.00      B    O  
ATOM    941  H1  HOH B 307       0.202  20.433   2.177  1.00  0.00      B    H  
ATOM    942  H2  HOH B 307       0.006  19.396   0.833  1.00  0.00      B    H  
ATOM    943  O   HOH B 308      16.923   7.927  19.485  1.00  0.00      B    O  
ATOM    944  H1  HOH B 308      17.459   7.543  18.686  1.00  0.00      B    H  
ATOM    945  H2  HOH B 308      16.037   8.301  19.139  1.00  0.00      B    H  
ATOM    946  O   HOH B 309      29.562  30.339  -0.075  1.00  0.00      B    O  
ATOM    947  H1  HOH B 309      30.261  30.039   0.591  1.00  0.00      B    H  
ATOM    948  H2  HOH B 309      29.129  29.505  -0.497  1.00  0.00      B    H  
ATOM    949  O   HOH B 310      25.974   0.549  26.218  1.00  0.00      B    O  
ATOM    950  H1  HOH B 310      26.777   0.006  25.918  1.00  0.00      B    H  
ATOM    951  H2  HOH B 310      26.309   1.082  26.997  1.00  0.00      B    H  
ATOM    952  O   HOH B 311      29.231  37.011   1.809  1.00  0.00      B    O  
ATOM    953  H1  HOH B 311      29.143  36.099   2.173  1.00  0.00      B    H  
ATOM    954  H2  HOH B 311      29.877  36.980   1.025  1.00  0.00      B    H  
ATOM    955  O   HOH B 312       7.140   7.684  38.056  1.00  0.00      B    O  
ATOM    956  H1  HOH B 312       6.311   8.291  38.255  1.00  0.00      B    H  
ATOM    957  H2  HOH B 312       6.880   6.878  37.510  1.00  0.00      B    H  
ATOM    958  O   HOH B 313       4.590  10.782  12.634  1.00  0.00      B    O  
ATOM    959  H1  HOH B 313       5.571  10.583  12.246  1.00  0.00      B    H  
ATOM    960  H2  HOH B 313       4.039  11.156  11.905  1.00  0.00      B    H  
ATOM    961  O   HOH B 314      39.006  19.042  21.658  1.00  0.00      B    O  
ATOM    962  H1  HOH B 314      39.501  19.929  21.646  1.00  0.00      B    H  
ATOM    963  H2  HOH B 314      38.299  18.900  20.940  1.00  0.00      B    H  
ATOM    964  O   HOH B 315      21.697  12.191  16.986  1.00  0.00      B    O  
ATOM    965  H1  HOH B 315      22.532  11.718  16.639  1.00  0.00      B    H  
ATOM    966  H2  HOH B 315      20.932  11.556  16.747  1.00  0.00      B    H  
ATOM    967  O   HOH B 316       4.352  -0.225  35.144  1.00  0.00      B    O  
ATOM    968  H1  HOH B 316       4.990   0.053  34.440  1.00  0.00      B    H  
ATOM    969  H2  HOH B 316       3.487   0.336  34.995  1.00  0.00      B    H  
ATOM    970  O   HOH B 317      28.514  35.610  18.854  1.00  0.00      B    O  
ATOM    971  H1  HOH B 317      28.574  34.608  18.843  1.00  0.00      B    H  
ATOM    972  H2  HOH B 317      28.482  35.860  17.843  1.00  0.00      B    H  
ATOM    973  O   HOH B 318      36.089   2.198  18.456  1.00  0.00      B    O  
ATOM    974  H1  HOH B 318      36.240   1.639  19.340  1.00  0.00      B    H  
ATOM    975  H2  HOH B 318      36.323   1.667  17.654  1.00  0.00      B    H  
ATOM    976  O   HOH B 319       4.545  28.931  14.168  1.00  0.00      B    O  
ATOM    977  H1  HOH B 319       4.621  29.817  13.596  1.00  0.00      B    H  
ATOM    978  H2  HOH B 319       5.461  28.545  14.363  1.00  0.00      B    H  
ATOM    979  O   HOH B 320       9.956   3.759  32.765  1.00  0.00      B    O  
ATOM    980  H1  HOH B 320       9.962   4.362  33.610  1.00  0.00      B    H  
ATOM    981  H2  HOH B 320      10.953   3.581  32.522  1.00  0.00      B    H  
ATOM    982  O   HOH B 321       2.767   2.552  25.191  1.00  0.00      B    O  
ATOM    983  H1  HOH B 321       2.433   1.671  24.773  1.00  0.00      B    H  
ATOM    984  H2  HOH B 321       2.765   2.477  26.178  1.00  0.00      B    H  
ATOM    985  O   HOH B 322       9.256  26.771  33.042  1.00  0.00      B    O  
ATOM    986  H1  HOH B 322       8.590  26.138  32.680  1.00  0.00      B    H  
ATOM    987  H2  HOH B 322       8.879  27.226  33.884  1.00  0.00      B    H  
ATOM    988  O   HOH B 323      18.506   3.501  16.121  1.00  0.00      B    O  
ATOM    989  H1  HOH B 323      17.928   2.698  16.386  1.00  0.00      B    H  
ATOM    990  H2  HOH B 323      18.259   3.744  15.173  1.00  0.00      B    H  
ATOM    991  O   HOH B 324      23.225  36.688   4.608  1.00  0.00      B    O  
ATOM    992  H1  HOH B 324      23.229  36.096   5.392  1.00  0.00      B    H  
ATOM    993  H2  HOH B 324      24.139  37.142   4.459  1.00  0.00      B    H  
ATOM    994  O   HOH B 325      22.712  19.034  34.868  1.00  0.00      B    O  
ATOM    995  H1  HOH B 325      23.221  19.739  35.433  1.00  0.00      B    H  
ATOM    996  H2  HOH B 325      21.876  19.458  34.488  1.00  0.00      B    H  
ATOM    997  O   HOH B 326      32.205   6.471  27.587  1.00  0.00      B    O  
ATOM    998  H1  HOH B 326      33.073   6.673  27.962  1.00  0.00      B    H  
ATOM    999  H2  HOH B 326      32.240   5.518  27.179  1.00  0.00      B    H  
ATOM   1000  O   HOH B 327      14.102  28.833  27.883  1.00  0.00      B    O  
ATOM   1001  H1  HOH B 327      13.505  28.074  28.106  1.00  0.00      B    H  
ATOM   1002  H2  HOH B 327      14.167  28.893  26.866  1.00  0.00      B    H  
ATOM   1003  O   HOH B 328       3.181  29.843  34.609  1.00  0.00      B    O  
ATOM   1004  H1  HOH B 328       3.885  30.523  34.328  1.00  0.00      B    H  
ATOM   1005  H2  HOH B 328       2.366  30.451  34.731  1.00  0.00      B    H  
ATOM   1006  O   HOH B 329      32.625   8.499  34.554  1.00  0.00      B    O  
ATOM   1007  H1  HOH B 329      32.828   9.489  34.375  1.00  0.00      B    H  
ATOM   1008  H2  HOH B 329      32.362   8.319  35.541  1.00  0.00      B    H  
ATOM   1009  O   HOH B 330      30.935   0.969  36.380  1.00  0.00      B    O  
ATOM   1010  H1  HOH B 330      30.491   1.843  36.099  1.00  0.00      B    H  
ATOM   1011  H2  HOH B 330      31.864   0.958  36.134  1.00  0.00      B    H  
ATOM   1012  O   HOH B 331       5.801  29.359  26.434  1.00  0.00      B    O  
ATOM   1013  H1  HOH B 331       5.316  29.156  27.341  1.00  0.00      B    H  
ATOM   1014  H2  HOH B 331       6.166  28.507  26.073  1.00  0.00      B    H  
ATOM   1015  O   HOH B 332      16.374  27.189   9.151  1.00  0.00      B    O  
ATOM   1016  H1  HOH B 332      15.546  27.288   8.591  1.00  0.00      B    H  
ATOM   1017  H2  HOH B 332      16.936  26.459   8.628  1.00  0.00      B    H  
ATOM   1018  O   HOH B 333       3.590  36.248   6.924  1.00  0.00      B    O  
ATOM   1019  H1  HOH B 333       3.653  37.226   6.678  1.00  0.00      B    H  
ATOM   1020  H2  HOH B 333       4.012  36.122   7.842  1.00  0.00      B    H  
ATOM   1021  O   HOH B 334      11.705  29.270  15.885  1.00  0.00      B    O  
ATOM   1022  H1  HOH B 334      11.701  29.052  16.918  1.00  0.00      B    H  
ATOM   1023  H2  HOH B 334      12.025  28.421  15.378  1.00  0.00      B    H  
ATOM   1024  O   HOH B 335      22.593  12.886   8.060  1.00  0.00      B    O  
ATOM   1025  H1  HOH B 335      22.291  12.169   7.430  1.00  0.00      B    H  
ATOM   1026  H2  HOH B 335      21.985  12.800   8.839  1.00  0.00      B    H  
ATOM   1027  O   HOH B 336       4.857   7.366  35.076  1.00  0.00      B    O  
ATOM   1028  H1  HOH B 336       4.313   6.862  35.852  1.00  0.00      B    H  
ATOM   1029  H2  HOH B 336       5.828   7.188  35.204  1.00  0.00      B    H  
ATOM   1030  O   HOH B 337       0.266  21.933   2.973  1.00  0.00      B    O  
ATOM   1031  H1  HOH B 337       0.146  22.784   2.556  1.00  0.00      B    H  
ATOM   1032  H2  HOH B 337       0.537  22.149   3.913  1.00  0.00      B    H  
ATOM   1033  O   HOH B 338      20.945  31.394   2.984  1.00  0.00      B    O  
ATOM   1034  H1  HOH B 338      20.532  31.441   3.882  1.00  0.00      B    H  
ATOM   1035  H2  HOH B 338      20.251  31.480   2.247  1.00  0.00      B    H  
ATOM   1036  O   HOH B 339      18.123  19.700   8.028  1.00  0.00      B    O  
ATOM   1037  H1  HOH B 339      17.451  20.405   8.359  1.00  0.00      B    H  
ATOM   1038  H2  HOH B 339      17.901  18.791   8.433  1.00  0.00      B    H  
ATOM   1039  O   HOH B 340      22.678  19.597   9.382  1.00  0.00      B    O  
ATOM   1040  H1  HOH B 340      22.085  18.894   9.808  1.00  0.00      B    H  
ATOM   1041  H2  HOH B 340      23.446  19.845   9.966  1.00  0.00      B    H  
ATOM   1042  O   HOH B 341       7.971  16.863  21.996  1.00  0.00      B    O  
ATOM   1043  H1  HOH B 341       9.008  16.894  21.844  1.00  0.00      B    H  
ATOM   1044  H2  HOH B 341       7.830  17.064  23.008  1.00  0.00      B    H  
ATOM   1045  O   HOH B 342      16.402  10.034  13.649  1.00  0.00      B    O  
ATOM   1046  H1  HOH B 342      17.149   9.954  12.930  1.00  0.00      B    H  
ATOM   1047  H2  HOH B 342      15.827   9.231  13.531  1.00  0.00      B    H  
ATOM   1048  O   HOH B 343      24.626  19.112  22.570  1.00  0.00      B    O  
ATOM   1049  H1  HOH B 343      24.101  18.250  22.547  1.00  0.00      B    H  
ATOM   1050  H2  HOH B 343      24.351  19.613  21.723  1.00  0.00      B    H  
ATOM   1051  O   HOH B 344      11.226   9.604  35.472  1.00  0.00      B    O  
ATOM   1052  H1  HOH B 344      10.672   9.141  36.217  1.00  0.00      B    H  
ATOM   1053  H2  HOH B 344      10.828   9.416  34.574  1.00  0.00      B    H  
ATOM   1054  O   HOH B 345      32.964  17.736   2.035  1.00  0.00      B    O  
ATOM   1055  H1  HOH B 345      32.518  18.221   1.299  1.00  0.00      B    H  
ATOM   1056  H2  HOH B 345      33.867  17.369   1.670  1.00  0.00      B    H  
ATOM   1057  O   HOH B 346      20.773  22.570  31.641  1.00  0.00      B    O  
ATOM   1058  H1  HOH B 346      20.019  21.846  31.670  1.00  0.00      B    H  
ATOM   1059  H2  HOH B 346      20.360  23.476  31.318  1.00  0.00      B    H  
ATOM   1060  O   HOH B 347       3.536  32.999  31.783  1.00  0.00      B    O  
ATOM   1061  H1  HOH B 347       3.785  32.674  30.865  1.00  0.00      B    H  
ATOM   1062  H2  HOH B 347       4.179  32.497  32.370  1.00  0.00      B    H  
ATOM   1063  O   HOH B 348      27.874  27.600  23.505  1.00  0.00      B    O  
ATOM   1064  H1  HOH B 348      27.105  28.110  23.833  1.00  0.00      B    H  
ATOM   1065  H2  HOH B 348      27.487  26.731  23.109  1.00  0.00      B    H  
ATOM   1066  O   HOH B 349       0.721  15.265  19.132  1.00  0.00      B    O  
ATOM   1067  H1  HOH B 349       1.391  16.011  19.121  1.00  0.00      B    H  
ATOM   1068  H2  HOH B 349       0.774  14.857  20.075  1.00  0.00      B    H  
ATOM   1069  O   HOH B 350       7.171  27.957  10.841  1.00  0.00      B    O  
ATOM   1070  H1  HOH B 350       6.848  26.999  10.777  1.00  0.00      B    H  
ATOM   1071  H2  HOH B 350       7.578  28.072  11.746  1.00  0.00      B    H  
ATOM   1072  O   HOH B 351       9.299   6.296  31.506  1.00  0.00      B    O  
ATOM   1073  H1  HOH B 351       9.377   5.942  30.514  1.00  0.00      B    H  
ATOM   1074  H2  HOH B 351       9.616   5.536  32.117  1.00  0.00      B    H  
ATOM   1075  O   HOH B 352      33.663   7.828  38.057  1.00  0.00      B    O  
ATOM   1076  H1  HOH B 352      33.946   6.874  38.247  1.00  0.00      B    H  
ATOM   1077  H2  HOH B 352      33.672   8.360  38.925  1.00  0.00      B    H  
ATOM   1078  O   HOH B 353      10.761   4.844   7.316  1.00  0.00      B    O  
ATOM   1079  H1  HOH B 353      11.098   4.488   6.410  1.00  0.00      B    H  
ATOM   1080  H2  HOH B 353      10.210   5.704   7.137  1.00  0.00      B    H  
ATOM   1081  O   HOH B 354      18.239   1.654  12.442  1.00  0.00      B    O  
ATOM   1082  H1  HOH B 354      19.129   2.125  12.327  1.00  0.00      B    H  
ATOM   1083  H2  HOH B 354      18.298   0.786  12.931  1.00  0.00      B    H  
ATOM   1084  O   HOH B 355      38.021  12.733  34.143  1.00  0.00      B    O  
ATOM   1085  H1  HOH B 355      37.797  12.289  33.272  1.00  0.00      B    H  
ATOM   1086  H2  HOH B 355      37.454  13.569  34.285  1.00  0.00      B    H  
ATOM   1087  O   HOH B 356       5.237  27.125  17.372  1.00  0.00      B    O  
ATOM   1088  H1  HOH B 356       5.333  26.288  16.791  1.00  0.00      B    H  
ATOM   1089  H2  HOH B 356       5.577  26.839  18.310  1.00  0.00      B    H  
ATOM   1090  O   HOH B 357      33.443   6.075  22.033  1.00  0.00      B    O  
ATOM   1091  H1  HOH B 357      33.443   6.570  22.896  1.00  0.00      B    H  
ATOM   1092  H2  HOH B 357      34.198   5.380  21.991  1.00  0.00      B    H  
ATOM   1093  O   HOH B 358      14.926   3.336  22.252  1.00  0.00      B    O  
ATOM   1094  H1  HOH B 358      13.905   3.195  22.347  1.00  0.00      B    H  
ATOM   1095  H2  HOH B 358      15.055   4.261  21.977  1.00  0.00      B    H  
ATOM   1096  O   HOH B 359      37.902  16.070   6.950  1.00  0.00      B    O  
ATOM   1097  H1  HOH B 359      37.380  16.910   6.973  1.00  0.00      B    H  
ATOM   1098  H2  HOH B 359      37.421  15.422   6.270  1.00  0.00      B    H  
ATOM   1099  O   HOH B 360      37.756   2.342  29.154  1.00  0.00      B    O  
ATOM   1100  H1  HOH B 360      37.634   2.216  28.138  1.00  0.00      B    H  
ATOM   1101  H2  HOH B 360      36.890   2.203  29.626  1.00  0.00      B    H  
ATOM   1102  O   HOH B 361      15.939  14.611  27.905  1.00  0.00      B    O  
ATOM   1103  H1  HOH B 361      15.240  13.958  27.605  1.00  0.00      B    H  
ATOM   1104  H2  HOH B 361      16.262  15.179  27.075  1.00  0.00      B    H  
ATOM   1105  O   HOH B 362      16.602  29.814  28.847  1.00  0.00      B    O  
ATOM   1106  H1  HOH B 362      15.705  29.458  28.522  1.00  0.00      B    H  
ATOM   1107  H2  HOH B 362      17.232  29.024  29.097  1.00  0.00      B    H  
ATOM   1108  O   HOH B 363      23.985   6.029   7.654  1.00  0.00      B    O  
ATOM   1109  H1  HOH B 363      24.358   5.164   7.196  1.00  0.00      B    H  
ATOM   1110  H2  HOH B 363      23.052   6.242   7.264  1.00  0.00      B    H  
ATOM   1111  O   HOH B 364      31.441  12.551   6.434  1.00  0.00      B    O  
ATOM   1112  H1  HOH B 364      32.123  11.971   5.903  1.00  0.00      B    H  
ATOM   1113  H2  HOH B 364      31.868  12.821   7.322  1.00  0.00      B    H  
ATOM   1114  O   HOH B 365      21.585  30.791  19.245  1.00  0.00      B    O  
ATOM   1115  H1  HOH B 365      22.132  30.208  18.627  1.00  0.00      B    H  
ATOM   1116  H2  HOH B 365      21.032  31.315  18.585  1.00  0.00      B    H  
ATOM   1117  O   HOH B 366       2.132  20.064  18.112  1.00  0.00      B    O  
ATOM   1118  H1  HOH B 366       3.072  19.754  18.075  1.00  0.00      B    H  
ATOM   1119  H2  HOH B 366       1.675  19.725  17.256  1.00  0.00      B    H  
ATOM   1120  O   HOH B 367      36.332   7.852   8.452  1.00  0.00      B    O  
ATOM   1121  H1  HOH B 367      36.803   7.482   9.273  1.00  0.00      B    H  
ATOM   1122  H2  HOH B 367      35.973   8.717   8.711  1.00  0.00      B    H  
ATOM   1123  O   HOH B 368      28.708   4.459   5.528  1.00  0.00      B    O  
ATOM   1124  H1  HOH B 368      29.508   4.294   4.965  1.00  0.00      B    H  
ATOM   1125  H2  HOH B 368      28.969   4.672   6.429  1.00  0.00      B    H  
ATOM   1126  O   HOH B 369       0.011   6.353  13.725  1.00  0.00      B    O  
ATOM   1127  H1  HOH B 369       0.615   7.055  13.311  1.00  0.00      B    H  
ATOM   1128  H2  HOH B 369       0.542   6.043  14.553  1.00  0.00      B    H  
ATOM   1129  O   HOH B 370      37.380  19.328  10.469  1.00  0.00      B    O  
ATOM   1130  H1  HOH B 370      36.660  19.816  11.050  1.00  0.00      B    H  
ATOM   1131  H2  HOH B 370      37.002  18.370  10.465  1.00  0.00      B    H  
ATOM   1132  O   HOH B 371      36.440  37.658  26.351  1.00  0.00      B    O  
ATOM   1133  H1  HOH B 371      36.552  37.898  27.404  1.00  0.00      B    H  
ATOM   1134  H2  HOH B 371      36.467  36.626  26.300  1.00  0.00      B    H  
ATOM   1135  O   HOH B 372      26.039  30.207   7.081  1.00  0.00      B    O  
ATOM   1136  H1  HOH B 372      26.150  30.618   6.152  1.00  0.00      B    H  
ATOM   1137  H2  HOH B 372      25.234  30.622   7.469  1.00  0.00      B    H  
ATOM   1138  O   HOH B 373      31.245  10.984  31.812  1.00  0.00      B    O  
ATOM   1139  H1  HOH B 373      30.655  11.776  31.827  1.00  0.00      B    H  
ATOM   1140  H2  HOH B 373      30.733  10.143  31.558  1.00  0.00      B    H  
ATOM   1141  O   HOH B 374      21.040   8.545   7.669  1.00  0.00      B    O  
ATOM   1142  H1  HOH B 374      20.312   7.908   7.942  1.00  0.00      B    H  
ATOM   1143  H2  HOH B 374      21.483   8.909   8.534  1.00  0.00      B    H  
ATOM   1144  O   HOH B 375      32.770  22.842  34.517  1.00  0.00      B    O  
ATOM   1145  H1  HOH B 375      33.201  23.489  33.903  1.00  0.00      B    H  
ATOM   1146  H2  HOH B 375      33.095  23.071  35.440  1.00  0.00      B    H  
ATOM   1147  O   HOH B 376      21.937  28.683  26.790  1.00  0.00      B    O  
ATOM   1148  H1  HOH B 376      22.874  28.357  26.477  1.00  0.00      B    H  
ATOM   1149  H2  HOH B 376      21.505  29.156  26.005  1.00  0.00      B    H  
ATOM   1150  O   HOH B 377       9.432  18.064  36.509  1.00  0.00      B    O  
ATOM   1151  H1  HOH B 377       9.198  18.782  35.818  1.00  0.00      B    H  
ATOM   1152  H2  HOH B 377      10.200  18.502  37.016  1.00  0.00      B    H  
ATOM   1153  O   HOH B 378       5.381  10.223   3.930  1.00  0.00      B    O  
ATOM   1154  H1  HOH B 378       5.167  10.725   3.064  1.00  0.00      B    H  
ATOM   1155  H2  HOH B 378       4.950  10.721   4.683  1.00  0.00      B    H  
ATOM   1156  O   HOH B 379      12.959   1.877   4.087  1.00  0.00      B    O  
ATOM   1157  H1  HOH B 379      12.675   1.745   5.029  1.00  0.00      B    H  
ATOM   1158  H2  HOH B 379      13.150   0.998   3.631  1.00  0.00      B    H  
ATOM   1159  O   HOH B 380      36.426  30.759  38.451  1.00  0.00      B    O  
ATOM   1160  H1  HOH B 380      37.129  30.140  38.905  1.00  0.00      B    H  
ATOM   1161  H2  HOH B 380      36.931  31.520  38.027  1.00  0.00      B    H  
ATOM   1162  O   HOH B 381      33.568  23.461  37.616  1.00  0.00      B    O  
ATOM   1163  H1  HOH B 381      34.477  23.197  37.251  1.00  0.00      B    H  
ATOM   1164  H2  HOH B 381      33.458  24.490  37.608  1.00  0.00      B    H  
ATOM   1165  O   HOH B 382      16.455  33.715  37.444  1.00  0.00      B    O  
ATOM   1166  H1  HOH B 382      16.009  34.352  38.029  1.00  0.00      B    H  
ATOM   1167  H2  HOH B 382      17.370  34.015  37.203  1.00  0.00      B    H  
ATOM   1168  O   HOH B 383       7.019  10.299  11.389  1.00  0.00      B    O  
ATOM   1169  H1  HOH B 383       7.710   9.677  11.105  1.00  0.00      B    H  
ATOM   1170  H2  HOH B 383       7.397  11.178  11.776  1.00  0.00      B    H  
ATOM   1171  O   HOH B 384       9.003  20.610  15.524  1.00  0.00      B    O  
ATOM   1172  H1  HOH B 384       9.555  19.786  15.265  1.00  0.00      B    H  
ATOM   1173  H2  HOH B 384       8.185  20.580  14.949  1.00  0.00      B    H  
ATOM   1174  O   HOH B 385      18.503  30.415  16.739  1.00  0.00      B    O  
ATOM   1175  H1  HOH B 385      17.717  30.730  16.208  1.00  0.00      B    H  
ATOM   1176  H2  HOH B 385      19.061  29.836  16.175  1.00  0.00      B    H  
ATOM   1177  O   HOH B 386       5.716  27.428  30.968  1.00  0.00      B    O  
ATOM   1178  H1  HOH B 386       5.538  26.617  30.404  1.00  0.00      B    H  
ATOM   1179  H2  HOH B 386       5.343  27.263  31.875  1.00  0.00      B    H  
ATOM   1180  O   HOH B 387      36.158  31.932  18.327  1.00  0.00      B    O  
ATOM   1181  H1  HOH B 387      35.523  31.215  17.927  1.00  0.00      B    H  
ATOM   1182  H2  HOH B 387      36.586  31.614  19.250  1.00  0.00      B    H  
ATOM   1183  O   HOH B 388      19.937  22.360   5.831  1.00  0.00      B    O  
ATOM   1184  H1  HOH B 388      20.656  21.953   6.433  1.00  0.00      B    H  
ATOM   1185  H2  HOH B 388      19.970  23.350   6.036  1.00  0.00      B    H  
ATOM   1186  O   HOH B 389      37.915  23.993  37.385  1.00  0.00      B    O  
ATOM   1187  H1  HOH B 389      38.534  23.323  37.829  1.00  0.00      B    H  
ATOM   1188  H2  HOH B 389      37.122  23.497  37.065  1.00  0.00      B    H  
ATOM   1189  O   HOH B 390      35.326  10.999  36.181  1.00  0.00      B    O  
ATOM   1190  H1  HOH B 390      34.940  11.858  35.795  1.00  0.00      B    H  
ATOM   1191  H2  HOH B 390      35.685  10.546  35.345  1.00  0.00      B    H  
ATOM   1192  O   HOH B 391       9.981  17.957  18.676  1.00  0.00      B    O  
ATOM   1193  H1  HOH B 391      10.302  17.066  18.968  1.00  0.00      B    H  
ATOM   1194  H2  HOH B 391      10.808  18.444  18.309  1.00  0.00      B    H  
ATOM   1195  O   HOH B 392       8.642  10.430  18.212  1.00  0.00      B    O  
ATOM   1196  H1  HOH B 392       8.519  11.437  18.142  1.00  0.00      B    H  
ATOM   1197  H2  HOH B 392       7.729  10.081  18.378  1.00  0.00      B    H  
ATOM   1198  O   HOH B 393       7.226  12.232  34.052  1.00  0.00      B    O  
ATOM   1199  H1  HOH B 393       6.888  13.137  34.294  1.00  0.00      B    H  
ATOM   1200  H2  HOH B 393       7.060  11.524  34.740  1.00  0.00      B    H  
ATOM   1201  O   HOH B 394       1.179  33.368  32.987  1.00  0.00      B    O  
ATOM   1202  H1  HOH B 394       0.917  34.348  32.930  1.00  0.00      B    H  
ATOM   1203  H2  HOH B 394       2.006  33.201  32.393  1.00  0.00      B    H  
ATOM   1204  O   HOH B 395       6.248  24.109  16.490  1.00  0.00      B    O  
ATOM   1205  H1  HOH B 395       6.150  23.428  17.175  1.00  0.00      B    H  
ATOM   1206  H2  HOH B 395       5.520  23.945  15.785  1.00  0.00      B    H  
ATOM   1207  O   HOH B 396      28.241  36.874   7.047  1.00  0.00      B    O  
ATOM   1208  H1  HOH B 396      28.778  36.736   6.225  1.00  0.00      B    H  
ATOM   1209  H2  HOH B 396      27.587  37.604   6.828  1.00  0.00      B    H  
ATOM   1210  O   HOH B 397      31.053  20.863  33.703  1.00  0.00      B    O  
ATOM   1211  H1  HOH B 397      31.186  21.111  32.756  1.00  0.00      B    H  
ATOM   1212  H2  HOH B 397      31.735  21.514  34.134  1.00  0.00      B    H  
ATOM   1213  O   HOH B 398       1.567   5.346  15.617  1.00  0.00      B    O  
ATOM   1214  H1  HOH B 398       2.525   5.643  15.745  1.00  0.00      B    H  
ATOM   1215  H2  HOH B 398       1.477   4.444  16.042  1.00  0.00      B    H  
ATOM   1216  O   HOH B 399       5.970  14.608  24.895  1.00  0.00      B    O  
ATOM   1217  H1  HOH B 399       6.876  14.184  24.935  1.00  0.00      B    H  
ATOM   1218  H2  HOH B 399       5.255  13.907  24.885  1.00  0.00      B    H  
ATOM   1219  O   HOH B 400      22.570  33.288  30.188  1.00  0.00      B    O  
ATOM   1220  H1  HOH B 400      22.807  32.883  29.247  1.00  0.00      B    H  
ATOM   1221  H2  HOH B 400      23.004  34.246  30.208  1.00  0.00      B    H  
ATOM   1222  O   HOH B 401      33.242  13.188  17.607  1.00  0.00      B    O  
ATOM   1223  H1  HOH B 401      32.387  12.678  17.936  1.00  0.00      B    H  
ATOM   1224  H2  HOH B 401      34.071  12.830  18.162  1.00  0.00      B    H  
ATOM   1225  O   HOH B 402      15.184  23.208  34.937  1.00  0.00      B    O  
ATOM   1226  H1  HOH B 402      14.802  24.021  34.402  1.00  0.00      B    H  
ATOM   1227  H2  HOH B 402      14.657  23.099  35.760  1.00  0.00      B    H  
ATOM   1228  O   HOH B 403      15.215   1.046  27.793  1.00  0.00      B    O  
ATOM   1229  H1  HOH B 403      15.581   1.862  27.307  1.00  0.00      B    H  
ATOM   1230  H2  HOH B 403      15.971   0.365  27.850  1.00  0.00      B    H  
ATOM   1231  O   HOH B 404       8.493   1.389  21.658  1.00  0.00      B    O  
ATOM   1232  H1  HOH B 404       8.907   1.470  20.782  1.00  0.00      B    H  
ATOM   1233  H2  HOH B 404       8.428   2.316  22.113  1.00  0.00      B    H  
ATOM   1234  O   HOH B 405      28.644  13.108  19.533  1.00  0.00      B    O  
ATOM   1235  H1  HOH B 405      29.250  13.905  19.331  1.00  0.00      B    H  
ATOM   1236  H2  HOH B 405      29.238  12.275  19.696  1.00  0.00      B    H  
ATOM   1237  O   HOH B 406      37.919  24.092  12.864  1.00  0.00      B    O  
ATOM   1238  H1  HOH B 406      38.232  24.144  11.907  1.00  0.00      B    H  
ATOM   1239  H2  HOH B 406      38.799  24.063  13.351  1.00  0.00      B    H  
ATOM   1240  O   HOH B 407      35.461  25.711  12.328  1.00  0.00      B    O  
ATOM   1241  H1  HOH B 407      35.344  25.010  11.566  1.00  0.00      B    H  
ATOM   1242  H2  HOH B 407      36.072  25.274  13.051  1.00  0.00      B    H  
ATOM   1243  O   HOH B 408      20.655   9.829   1.782  1.00  0.00      B    O  
ATOM   1244  H1  HOH B 408      21.527   9.312   1.975  1.00  0.00      B    H  
ATOM   1245  H2  HOH B 408      20.893  10.827   1.739  1.00  0.00      B    H  
ATOM   1246  O   HOH B 409      31.092  26.881  17.862  1.00  0.00      B    O  
ATOM   1247  H1  HOH B 409      31.945  26.382  17.696  1.00  0.00      B    H  
ATOM   1248  H2  HOH B 409      30.755  26.604  18.764  1.00  0.00      B    H  
ATOM   1249  O   HOH B 410       5.227  18.038  24.253  1.00  0.00      B    O  
ATOM   1250  H1  HOH B 410       5.111  18.771  23.604  1.00  0.00      B    H  
ATOM   1251  H2  HOH B 410       6.214  17.877  24.371  1.00  0.00      B    H  
ATOM   1252  O   HOH B 411      24.235  38.153  28.028  1.00  0.00      B    O  
ATOM   1253  H1  HOH B 411      23.225  38.310  27.826  1.00  0.00      B    H  
ATOM   1254  H2  HOH B 411      24.842  38.376  27.226  1.00  0.00      B    H  
ATOM   1255  O   HOH B 412      22.451  11.543  34.116  1.00  0.00      B    O  
ATOM   1256  H1  HOH B 412      22.299  11.660  35.125  1.00  0.00      B    H  
ATOM   1257  H2  HOH B 412      22.575  12.455  33.814  1.00  0.00      B    H  
ATOM   1258  O   HOH B 413      35.624   3.109  14.005  1.00  0.00      B    O  
ATOM   1259  H1  HOH B 413      34.765   3.102  13.486  1.00  0.00      B    H  
ATOM   1260  H2  HOH B 413      35.970   4.099  14.020  1.00  0.00      B    H  
ATOM   1261  O   HOH B 414      13.472  20.363   4.537  1.00  0.00      B    O  
ATOM   1262  H1  HOH B 414      13.164  21.324   4.804  1.00  0.00      B    H  
ATOM   1263  H2  HOH B 414      14.436  20.247   4.869  1.00  0.00      B    H  
ATOM   1264  O   HOH B 415      27.419  33.981   7.361  1.00  0.00      B    O  
ATOM   1265  H1  HOH B 415      27.868  34.880   7.111  1.00  0.00      B    H  
ATOM   1266  H2  HOH B 415      27.224  33.541   6.457  1.00  0.00      B    H  
ATOM   1267  O   HOH B 416      34.109  17.563  16.796  1.00  0.00      B    O  
ATOM   1268  H1  HOH B 416      34.724  17.550  15.986  1.00  0.00      B    H  
ATOM   1269  H2  HOH B 416      34.183  18.548  17.215  1.00  0.00      B    H  
ATOM   1270  O   HOH B 417       6.265  28.107   7.939  1.00  0.00      B    O  
ATOM   1271  H1  HOH B 417       5.945  28.379   8.874  1.00  0.00      B    H  
ATOM   1272  H2  HOH B 417       5.848  27.156   7.678  1.00  0.00      B    H  
ATOM   1273  O   HOH B 418      33.842  21.478  25.471  1.00  0.00      B    O  
ATOM   1274  H1  HOH B 418      34.148  20.728  26.123  1.00  0.00      B    H  
ATOM   1275  H2  HOH B 418      34.453  22.275  25.607  1.00  0.00      B    H  
ATOM   1276  O   HOH B 419      12.503  32.276  35.581  1.00  0.00      B    O  
ATOM   1277  H1  HOH B 419      12.874  32.631  36.469  1.00  0.00      B    H  
ATOM   1278  H2  HOH B 419      11.916  31.493  35.800  1.00  0.00      B    H  
ATOM   1279  O   HOH B 420      29.319   7.324   0.207  1.00  0.00      B    O  
ATOM   1280  H1  HOH B 420      29.186   7.843   1.130  1.00  0.00      B    H  
ATOM   1281  H2  HOH B 420      29.983   7.963  -0.258  1.00  0.00      B    H  
ATOM   1282  O   HOH B 421       8.710  14.882  19.856  1.00  0.00      B    O  
ATOM   1283  H1  HOH B 421       7.983  14.390  19.318  1.00  0.00      B    H  
ATOM   1284  H2  HOH B 421       8.331  15.033  20.741  1.00  0.00      B    H  
ATOM   1285  O   HOH B 422      31.750  19.218  14.474  1.00  0.00      B    O  
ATOM   1286  H1  HOH B 422      31.915  19.351  13.483  1.00  0.00      B    H  
ATOM   1287  H2  HOH B 422      31.961  18.247  14.617  1.00  0.00      B    H  
ATOM   1288  O   HOH B 423      33.784  22.613  28.923  1.00  0.00      B    O  
ATOM   1289  H1  HOH B 423      32.906  22.964  28.618  1.00  0.00      B    H  
ATOM   1290  H2  HOH B 423      34.266  23.389  29.380  1.00  0.00      B    H  
ATOM   1291  O   HOH B 424      38.359  29.086   0.684  1.00  0.00      B    O  
ATOM   1292  H1  HOH B 424      38.400  28.140   1.020  1.00  0.00      B    H  
ATOM   1293  H2  HOH B 424      39.319  29.320   0.500  1.00  0.00      B    H  
ATOM   1294  O   HOH B 425      10.775  25.225  18.685  1.00  0.00      B    O  
ATOM   1295  H1  HOH B 425      10.901  24.247  18.915  1.00  0.00      B    H  
ATOM   1296  H2  HOH B 425      11.217  25.337  17.811  1.00  0.00      B    H  
ATOM   1297  O   HOH B 426      17.692  39.502  20.130  1.00  0.00      B    O  
ATOM   1298  H1  HOH B 426      16.947  38.822  20.169  1.00  0.00      B    H  
ATOM   1299  H2  HOH B 426      18.596  39.057  20.257  1.00  0.00      B    H  
ATOM   1300  O   HOH B 427       8.423  19.568  27.149  1.00  0.00      B    O  
ATOM   1301  H1  HOH B 427       8.828  18.738  26.837  1.00  0.00      B    H  
ATOM   1302  H2  HOH B 427       8.992  19.899  27.883  1.00  0.00      B    H  
ATOM   1303  O   HOH B 428      34.614  32.793  12.458  1.00  0.00      B    O  
ATOM   1304  H1  HOH B 428      34.275  31.935  12.785  1.00  0.00      B    H  
ATOM   1305  H2  HOH B 428      34.755  32.740  11.423  1.00  0.00      B    H  
ATOM   1306  O   HOH B 429      29.228   3.206  36.231  1.00  0.00      B    O  
ATOM   1307  H1  HOH B 429      29.610   4.035  36.708  1.00  0.00      B    H  
ATOM   1308  H2  HOH B 429      28.190   3.297  36.195  1.00  0.00      B    H  
ATOM   1309  O   HOH B 430      34.822   5.508  10.255  1.00  0.00      B    O  
ATOM   1310  H1  HOH B 430      35.745   5.968  10.282  1.00  0.00      B    H  
ATOM   1311  H2  HOH B 430      34.591   5.457  11.222  1.00  0.00      B    H  
ATOM   1312  O   HOH B 431       9.735   0.961  19.226  1.00  0.00      B    O  
ATOM   1313  H1  HOH B 431      10.016   0.156  18.622  1.00  0.00      B    H  
ATOM   1314  H2  HOH B 431       9.109   1.504  18.698  1.00  0.00      B    H  
ATOM   1315  O   HOH B 432      36.454  23.561   4.498  1.00  0.00      B    O  
ATOM   1316  H1  HOH B 432      36.203  22.604   4.424  1.00  0.00      B    H  
ATOM   1317  H2  HOH B 432      35.635  24.085   4.228  1.00  0.00      B    H  
ATOM   1318  O   HOH B 433      11.753  19.913   1.968  1.00  0.00      B    O  
ATOM   1319  H1  HOH B 433      12.230  20.802   1.730  1.00  0.00      B    H  
ATOM   1320  H2  HOH B 433      11.573  19.984   2.982  1.00  0.00      B    H  
ATOM   1321  O   HOH B 434       6.142  14.023  22.022  1.00  0.00      B    O  
ATOM   1322  H1  HOH B 434       6.492  14.443  22.890  1.00  0.00      B    H  
ATOM   1323  H2  HOH B 434       6.203  13.051  22.139  1.00  0.00      B    H  
ATOM   1324  O   HOH B 435       2.384   9.457  38.491  1.00  0.00      B    O  
ATOM   1325  H1  HOH B 435       1.765   8.827  38.941  1.00  0.00      B    H  
ATOM   1326  H2  HOH B 435       1.984  10.378  38.506  1.00  0.00      B    H  
ATOM   1327  O   HOH B 436       6.169  32.525  19.460  1.00  0.00      B    O  
ATOM   1328  H1  HOH B 436       6.815  32.122  20.150  1.00  0.00      B    H  
ATOM   1329  H2  HOH B 436       5.247  32.205  19.803  1.00  0.00      B    H  
ATOM   1330  O   HOH B 437      26.829  32.082  36.653  1.00  0.00      B    O  
ATOM   1331  H1  HOH B 437      27.240  32.532  35.790  1.00  0.00      B    H  
ATOM   1332  H2  HOH B 437      26.051  31.403  36.423  1.00  0.00      B    H  
ATOM   1333  O   HOH B 438      38.333  18.800  34.139  1.00  0.00      B    O  
ATOM   1334  H1  HOH B 438      37.617  18.343  33.650  1.00  0.00      B    H  
ATOM   1335  H2  HOH B 438      39.026  19.099  33.479  1.00  0.00      B    H  
ATOM   1336  O   HOH B 439       3.174  19.719  26.652  1.00  0.00      B    O  
ATOM   1337  H1  HOH B 439       2.701  20.149  25.870  1.00  0.00      B    H  
ATOM   1338  H2  HOH B 439       2.598  19.490  27.423  1.00  0.00      B    H  
ATOM   1339  O   HOH B 440      21.774  38.006  26.955  1.00  0.00      B    O  
ATOM   1340  H1  HOH B 440      21.779  37.091  26.433  1.00  0.00      B    H  
ATOM   1341  H2  HOH B 440      21.309  38.688  26.379  1.00  0.00      B    H  
ATOM   1342  O   HOH B 441      28.951  22.267  12.320  1.00  0.00      B    O  
ATOM   1343  H1  HOH B 441      29.350  21.674  11.624  1.00  0.00      B    H  
ATOM   1344  H2  HOH B 441      29.408  22.123  13.183  1.00  0.00      B    H  
ATOM   1345  O   HOH B 442       0.870   6.741   6.138  1.00  0.00      B    O  
ATOM   1346  H1  HOH B 442       0.260   6.243   6.810  1.00  0.00      B    H  
ATOM   1347  H2  HOH B 442       1.836   6.547   6.316  1.00  0.00      B    H  
ATOM   1348  O   HOH B 443      17.589  38.206  36.776  1.00  0.00      B    O  
ATOM   1349  H1  HOH B 443      17.784  38.993  37.344  1.00  0.00      B    H  
ATOM   1350  H2  HOH B 443      16.731  37.752  37.147  1.00  0.00      B    H  
ATOM   1351  O   HOH B 444      25.186   2.406  38.549  1.00  0.00      B    O  
ATOM   1352  H1  HOH B 444      24.620   1.866  39.186  1.00  0.00      B    H  
ATOM   1353  H2  HOH B 444      25.833   2.924  39.100  1.00  0.00      B    H  
ATOM   1354  O   HOH B 445      -0.114  15.957  34.654  1.00  0.00      B    O  
ATOM   1355  H1  HOH B 445       0.071  16.907  34.405  1.00  0.00      B    H  
ATOM   1356  H2  HOH B 445       0.621  15.394  34.261  1.00  0.00      B    H  
ATOM   1357  O   HOH B 446      15.892  35.996  17.833  1.00  0.00      B    O  
ATOM   1358  H1  HOH B 446      16.773  36.149  18.225  1.00  0.00      B    H  
ATOM   1359  H2  HOH B 446      15.307  35.551  18.512  1.00  0.00      B    H  
ATOM   1360  O   HOH B 447      30.524  23.964  35.803  1.00  0.00      B    O  
ATOM   1361  H1  HOH B 447      31.003  23.727  34.941  1.00  0.00      B    H  
ATOM   1362  H2  HOH B 447      31.204  24.129  36.504  1.00  0.00      B    H  
ATOM   1363  O   HOH B 448      26.223  16.973   2.756  1.00  0.00      B    O  
ATOM   1364  H1  HOH B 448      27.197  16.616   2.856  1.00  0.00      B    H  
ATOM   1365  H2  HOH B 448      25.879  17.447   3.621  1.00  0.00      B    H  
ATOM   1366  O   HOH B 449      13.346  19.955  13.170  1.00  0.00      B    O  
ATOM   1367  H1  HOH B 449      14.062  19.487  13.619  1.00  0.00      B    H  
ATOM   1368  H2  HOH B 449      13.257  19.462  12.286  1.00  0.00      B    H  
ATOM   1369  O   HOH B 450       9.613  30.049  14.301  1.00  0.00      B    O  
ATOM   1370  H1  HOH B 450      10.239  29.819  15.093  1.00  0.00      B    H  
ATOM   1371  H2  HOH B 450      10.187  29.833  13.502  1.00  0.00      B    H  
ATOM   1372  O   HOH B 451       5.320  35.751  37.315  1.00  0.00      B    O  
ATOM   1373  H1  HOH B 451       5.957  35.230  37.867  1.00  0.00      B    H  
ATOM   1374  H2  HOH B 451       4.922  35.179  36.624  1.00  0.00      B    H  
ATOM   1375  O   HOH B 452      19.872  31.215  21.466  1.00  0.00      B    O  
ATOM   1376  H1  HOH B 452      20.656  31.091  20.823  1.00  0.00      B    H  
ATOM   1377  H2  HOH B 452      19.737  30.360  21.961  1.00  0.00      B    H  
ATOM   1378  O   HOH B 453      27.661  39.130   2.483  1.00  0.00      B    O  
ATOM   1379  H1  HOH B 453      28.023  39.610   3.302  1.00  0.00      B    H  
ATOM   1380  H2  HOH B 453      28.258  38.330   2.251  1.00  0.00      B    H  
ATOM   1381  O   HOH B 454      31.187  10.029  28.364  1.00  0.00      B    O  
ATOM   1382  H1  HOH B 454      30.548   9.459  28.945  1.00  0.00      B    H  
ATOM   1383  H2  HOH B 454      31.598   9.454  27.661  1.00  0.00      B    H  
ATOM   1384  O   HOH B 455       5.337   3.703  20.186  1.00  0.00      B    O  
ATOM   1385  H1  HOH B 455       5.939   4.120  19.455  1.00  0.00      B    H  
ATOM   1386  H2  HOH B 455       4.913   2.808  19.873  1.00  0.00      B    H  
ATOM   1387  O   HOH B 456       3.592   7.725  24.194  1.00  0.00      B    O  
ATOM   1388  H1  HOH B 456       3.357   6.762  24.026  1.00  0.00      B    H  
ATOM   1389  H2  HOH B 456       4.343   8.004  23.625  1.00  0.00      B    H  
ATOM   1390  O   HOH B 457       7.356  22.884  12.359  1.00  0.00      B    O  
ATOM   1391  H1  HOH B 457       6.845  23.117  13.203  1.00  0.00      B    H  
ATOM   1392  H2  HOH B 457       8.190  22.398  12.659  1.00  0.00      B    H  
ATOM   1393  O   HOH B 458       4.342  13.882  38.626  1.00  0.00      B    O  
ATOM   1394  H1  HOH B 458       4.001  13.163  37.936  1.00  0.00      B    H  
ATOM   1395  H2  HOH B 458       3.684  14.625  38.789  1.00  0.00      B    H  
ATOM   1396  O   HOH B 459       2.078  10.272  15.546  1.00  0.00      B    O  
ATOM   1397  H1  HOH B 459       2.772   9.710  15.162  1.00  0.00      B    H  
ATOM   1398  H2  HOH B 459       1.183   9.943  15.304  1.00  0.00      B    H  
ATOM   1399  O   HOH B 460      28.845  21.392   7.218  1.00  0.00      B    O  
ATOM   1400  H1  HOH B 460      28.273  22.115   6.797  1.00  0.00      B    H  
ATOM   1401  H2  HOH B 460      28.509  21.148   8.162  1.00  0.00      B    H  
ATOM   1402  O   HOH B 461      16.469  15.523  35.649  1.00  0.00      B    O  
ATOM   1403  H1  HOH B 461      15.649  15.805  35.106  1.00  0.00      B    H  
ATOM   1404  H2  HOH B 461      17.133  15.034  35.036  1.00  0.00      B    H  
ATOM   1405  O   HOH B 462      28.227  31.064  31.791  1.00  0.00      B    O  
ATOM   1406  H1  HOH B 462      28.318  30.872  30.805  1.00  0.00      B    H  
ATOM   1407  H2  HOH B 462      28.862  31.786  31.895  1.00  0.00      B    H  
ATOM   1408  O   HOH B 463      38.362  16.380   0.975  1.00  0.00      B    O  
ATOM   1409  H1  HOH B 463      38.392  17.438   1.104  1.00  0.00      B    H  
ATOM   1410  H2  HOH B 463      38.443  16.191  -0.003  1.00  0.00      B    H  
ATOM   1411  O   HOH B 464      23.230  10.228  30.830  1.00  0.00      B    O  
ATOM   1412  H1  HOH B 464      23.679   9.867  30.031  1.00  0.00      B    H  
ATOM   1413  H2  HOH B 464      23.549   9.648  31.661  1.00  0.00      B    H  
ATOM   1414  O   HOH B 465       0.418  14.052   1.629  1.00  0.00      B    O  
ATOM   1415  H1  HOH B 465       0.284  13.814   2.589  1.00  0.00      B    H  
ATOM   1416  H2  HOH B 465       0.046  14.962   1.398  1.00  0.00      B    H  
ATOM   1417  O   HOH B 466      18.565   3.033  19.748  1.00  0.00      B    O  
ATOM   1418  H1  HOH B 466      19.025   3.088  18.824  1.00  0.00      B    H  
ATOM   1419  H2  HOH B 466      18.326   2.058  19.930  1.00  0.00      B    H  
ATOM   1420  O   HOH B 467      38.497  24.456  21.262  1.00  0.00      B    O  
ATOM   1421  H1  HOH B 467      38.397  24.460  20.244  1.00  0.00      B    H  
ATOM   1422  H2  HOH B 467      38.179  23.562  21.626  1.00  0.00      B    H  
ATOM   1423  O   HOH B 468       2.559  34.528  23.360  1.00  0.00      B    O  
ATOM   1424  H1  HOH B 468       1.743  35.154  23.490  1.00  0.00      B    H  
ATOM   1425  H2  HOH B 468       3.293  35.038  22.923  1.00  0.00      B    H  
ATOM   1426  O   HOH B 469      33.684  24.932   1.234  1.00  0.00      B    O  
ATOM   1427  H1  HOH B 469      34.502  25.387   0.876  1.00  0.00      B    H  
ATOM   1428  H2  HOH B 469      32.849  25.478   1.029  1.00  0.00      B    H  
ATOM   1429  O   HOH B 470      24.183  27.927  19.122  1.00  0.00      B    O  
ATOM   1430  H1  HOH B 470      24.848  27.868  18.326  1.00  0.00      B    H  
ATOM   1431  H2  HOH B 470      23.342  28.344  18.783  1.00  0.00      B    H  
ATOM   1432  O   HOH B 471      33.110  33.890   0.094  1.00  0.00      B    O  
ATOM   1433  H1  HOH B 471      33.546  32.968   0.289  1.00  0.00      B    H  
ATOM   1434  H2  HOH B 471      33.799  34.435  -0.382  1.00  0.00      B    H  
ATOM   1435  O   HOH B 472       6.806  32.849   2.654  1.00  0.00      B    O  
ATOM   1436  H1  HOH B 472       6.016  32.783   3.272  1.00  0.00      B    H  
ATOM   1437  H2  HOH B 472       6.377  33.077   1.809  1.00  0.00      B    H  
ATOM   1438  O   HOH B 473       9.690  37.157  29.226  1.00  0.00      B    O  
ATOM   1439  H1  HOH B 473      10.028  36.491  28.556  1.00  0.00      B    H  
ATOM   1440  H2  HOH B 473      10.165  36.875  30.059  1.00  0.00      B    H  
ATOM   1441  O   HOH B 474      33.913  32.981  19.595  1.00  0.00      B    O  
ATOM   1442  H1  HOH B 474      34.757  32.841  19.003  1.00  0.00      B    H  
ATOM   1443  H2  HOH B 474      33.407  32.145  19.685  1.00  0.00      B    H  
ATOM   1444  O   HOH B 475      12.698  38.320   3.143  1.00  0.00      B    O  
ATOM   1445  H1  HOH B 475      12.898  37.574   2.389  1.00  0.00      B    H  
ATOM   1446  H2  HOH B 475      11.749  38.507   3.063  1.00  0.00      B    H  
ATOM   1447  O   HOH B 476       5.412  31.036  12.129  1.00  0.00      B    O  
ATOM   1448  H1  HOH B 476       6.371  31.283  12.362  1.00  0.00      B    H  
ATOM   1449  H2  HOH B 476       4.844  31.783  12.570  1.00  0.00      B    H  
ATOM   1450  O   HOH B 477      15.493  20.903   0.446  1.00  0.00      B    O  
ATOM   1451  H1  HOH B 477      14.999  20.028   0.238  1.00  0.00      B    H  
ATOM   1452  H2  HOH B 477      15.868  21.229  -0.440  1.00  0.00      B    H  
ATOM   1453  O   HOH B 478      18.966  13.622  39.079  1.00  0.00      B    O  
ATOM   1454  H1  HOH B 478      19.593  14.426  39.348  1.00  0.00      B    H  
ATOM   1455  H2  HOH B 478      19.159  13.485  38.096  1.00  0.00      B    H  
ATOM   1456  O   HOH B 479      23.372  15.528  18.180  1.00  0.00      B    O  
ATOM   1457  H1  HOH B 479      23.776  14.890  18.862  1.00  0.00      B    H  
ATOM   1458  H2  HOH B 479      23.361  15.039  17.299  1.00  0.00      B    H  
ATOM   1459  O   HOH B 480      17.003   4.387  32.573  1.00  0.00      B    O  
ATOM   1460  H1  HOH B 480      17.278   3.436  32.828  1.00  0.00      B    H  
ATOM   1461  H2  HOH B 480      16.963   4.500  31.576  1.00  0.00      B    H  
ATOM   1462  O   HOH B 481      15.123  14.218  15.158  1.00  0.00      B    O  
ATOM   1463  H1  HOH B 481      15.783  14.062  15.891  1.00  0.00      B    H  
ATOM   1464  H2  HOH B 481      14.506  13.450  15.039  1.00  0.00      B    H  
ATOM   1465  O   HOH B 482       1.002  25.581  -0.072  1.00  0.00      B    O  
ATOM   1466  H1  HOH B 482       1.220  25.860   0.877  1.00  0.00      B    H  
ATOM   1467  H2  HOH B 482       1.695  24.955  -0.411  1.00  0.00      B    H  
ATOM   1468  O   HOH B 483      18.927  27.279  12.992  1.00  0.00      B    O  
ATOM   1469  H1  HOH B 483      19.311  26.318  13.054  1.00  0.00      B    H  
ATOM   1470  H2  HOH B 483      17.947  27.194  12.816  1.00  0.00      B    H  
ATOM   1471  O   HOH B 484      11.404   5.808  15.323  1.00  0.00      B    O  
ATOM   1472  H1  HOH B 484      12.400   5.935  15.400  1.00  0.00      B    H  
ATOM   1473  H2  HOH B 484      11.242   4.883  15.703  1.00  0.00      B    H  
ATOM   1474  O   HOH B 485      21.385  17.733  14.526  1.00  0.00      B    O  
ATOM   1475  H1  HOH B 485      20.930  18.383  14.006  1.00  0.00      B    H  
ATOM   1476  H2  HOH B 485      21.982  17.172  13.915  1.00  0.00      B    H  
ATOM   1477  O   HOH B 486      28.757  20.450  37.310  1.00  0.00      B    O  
ATOM   1478  H1  HOH B 486      29.607  20.005  37.242  1.00  0.00      B    H  
ATOM   1479  H2  HOH B 486      28.605  20.863  36.366  1.00  0.00      B    H  
ATOM   1480  O   HOH B 487      18.525  27.804  29.440  1.00  0.00      B    O  
ATOM   1481  H1  HOH B 487      18.442  27.893  30.497  1.00  0.00      B    H  
ATOM   1482  H2  HOH B 487      19.484  27.558  29.163  1.00  0.00      B    H  
ATOM   1483  O   HOH B 488      25.951  38.582  33.744  1.00  0.00      B    O  
ATOM   1484  H1  HOH B 488      25.201  38.368  34.359  1.00  0.00      B    H  
ATOM   1485  H2  HOH B 488      26.806  38.582  34.204  1.00  0.00      B    H  
ATOM   1486  O   HOH B 489       1.586  13.307  12.345  1.00  0.00      B    O  
ATOM   1487  H1  HOH B 489       2.370  13.039  11.768  1.00  0.00      B    H  
ATOM   1488  H2  HOH B 489       0.822  13.643  11.771  1.00  0.00      B    H  
ATOM   1489  O   HOH B 490      20.710  35.918   4.388  1.00  0.00      B    O  
ATOM   1490  H1  HOH B 490      21.546  36.000   3.916  1.00  0.00      B    H  
ATOM   1491  H2  HOH B 490      19.935  36.221   3.809  1.00  0.00      B    H  
ATOM   1492  O   HOH B 491      33.015  14.540  20.709  1.00  0.00      B    O  
ATOM   1493  H1  HOH B 491      32.234  14.780  20.119  1.00  0.00      B    H  
ATOM   1494  H2  HOH B 491      33.062  15.060  21.532  1.00  0.00      B    H  
ATOM   1495  O   HOH B 492       5.675  22.680  24.350  1.00  0.00      B    O  
ATOM   1496  H1  HOH B 492       4.754  23.019  24.435  1.00  0.00      B    H  
ATOM   1497  H2  HOH B 492       5.740  21.822  24.922  1.00  0.00      B    H  
ATOM   1498  O   HOH B 493       7.750  34.591  19.840  1.00  0.00      B    O  
ATOM   1499  H1  HOH B 493       7.071  33.930  19.459  1.00  0.00      B    H  
ATOM   1500  H2  HOH B 493       7.618  34.568  20.827  1.00  0.00      B    H  
ATOM   1501  O   HOH B 494      23.865  16.411  22.076  1.00  0.00      B    O  
ATOM   1502  H1  HOH B 494      22.862  16.384  21.767  1.00  0.00      B    H  
ATOM   1503  H2  HOH B 494      24.098  15.488  22.399  1.00  0.00      B    H  
ATOM   1504  O   HOH B 495      17.276  27.686  38.838  1.00  0.00      B    O  
ATOM   1505  H1  HOH B 495      17.553  28.102  37.907  1.00  0.00      B    H  
ATOM   1506  H2  HOH B 495      17.707  26.747  38.962  1.00  0.00      B    H  
ATOM   1507  O   HOH B 496      13.675   1.591  12.411  1.00  0.00      B    O  
ATOM   1508  H1  HOH B 496      12.830   1.787  11.882  1.00  0.00      B    H  
ATOM   1509  H2  HOH B 496      14.558   1.754  11.866  1.00  0.00      B    H  
ATOM   1510  O   HOH B 497       5.507  27.370  23.032  1.00  0.00      B    O  
ATOM   1511  H1  HOH B 497       5.819  26.402  22.768  1.00  0.00      B    H  
ATOM   1512  H2  HOH B 497       4.644  27.258  23.525  1.00  0.00      B    H  
ATOM   1513  O   HOH B 498      36.954   8.886  12.653  1.00  0.00      B    O  
ATOM   1514  H1  HOH B 498      37.616   9.374  13.214  1.00  0.00      B    H  
ATOM   1515  H2  HOH B 498      36.091   9.286  12.882  1.00  0.00      B    H  
ATOM   1516  O   HOH B 499       5.491   4.996  17.443  1.00  0.00      B    O  
ATOM   1517  H1  HOH B 499       4.754   5.583  17.857  1.00  0.00      B    H  
ATOM   1518  H2  HOH B 499       5.125   4.625  16.568  1.00  0.00      B    H  
ATOM   1519  O   HOH B 500      19.780  33.960   6.278  1.00  0.00      B    O  
ATOM   1520  H1  HOH B 500      19.315  34.562   6.934  1.00  0.00      B    H  
ATOM   1521  H2  HOH B 500      20.256  34.588   5.635  1.00  0.00      B    H  
ATOM   1522  O   HOH B 501      14.793  12.666  32.736  1.00  0.00      B    O  
ATOM   1523  H1  HOH B 501      14.577  11.845  33.271  1.00  0.00      B    H  
ATOM   1524  H2  HOH B 501      15.735  12.648  32.452  1.00  0.00      B    H  
ATOM   1525  O   HOH B 502       1.164  24.034  14.185  1.00  0.00      B    O  
ATOM   1526  H1  HOH B 502       1.764  23.395  13.712  1.00  0.00      B    H  
ATOM   1527  H2  HOH B 502       1.412  24.985  13.923  1.00  0.00      B    H  
ATOM   1528  O   HOH B 503       5.615  15.724  19.854  1.00  0.00      B    O  
ATOM   1529  H1  HOH B 503       5.474  14.913  19.247  1.00  0.00      B    H  
ATOM   1530  H2  HOH B 503       5.774  15.348  20.779  1.00  0.00      B    H  
ATOM   1531  O   HOH B 504      36.651  18.397   6.348  1.00  0.00      B    O  
ATOM   1532  H1  HOH B 504      36.568  18.349   5.315  1.00  0.00      B    H  
ATOM   1533  H2  HOH B 504      37.437  18.982   6.602  1.00  0.00      B    H  
ATOM   1534  O   HOH B 505      23.571   9.496  38.480  1.00  0.00      B    O  
ATOM   1535  H1  HOH B 505      22.978   9.984  37.813  1.00  0.00      B    H  
ATOM   1536  H2  HOH B 505      23.527   9.933  39.384  1.00  0.00      B    H  
ATOM   1537  O   HOH B 506      31.296  24.459  20.187  1.00  0.00      B    O  
ATOM   1538  H1  HOH B 506      30.664  24.321  19.390  1.00  0.00      B    H  
ATOM   1539  H2  HOH B 506      31.542  23.522  20.550  1.00  0.00      B    H  
ATOM   1540  O   HOH B 507      19.685   3.462  36.949  1.00  0.00      B    O  
ATOM   1541  H1  HOH B 507      19.366   4.096  36.190  1.00  0.00      B    H  
ATOM   1542  H2  HOH B 507      19.781   4.038  37.795  1.00  0.00      B    H  
ATOM   1543  O   HOH B 508      25.993  21.082   1.355  1.00  0.00      B    O  
ATOM   1544  H1  HOH B 508      25.064  21.532   1.154  1.00  0.00      B    H  
ATOM   1545  H2  HOH B 508      25.876  20.085   1.174  1.00  0.00      B    H  
ATOM   1546  O   HOH B 509      26.400  26.737  33.953  1.00  0.00      B    O  
ATOM   1547  H1  HOH B 509      26.725  27.532  33.381  1.00  0.00      B    H  
ATOM   1548  H2  HOH B 509      26.725  25.862  33.510  1.00  0.00      B    H  
ATOM   1549  O   HOH B 510      29.058  22.985  25.481  1.00  0.00      B    O  
ATOM   1550  H1  HOH B 510      28.538  23.562  26.125  1.00  0.00      B    H  
ATOM   1551  H2  HOH B 510      28.544  22.982  24.649  1.00  0.00      B    H  
ATOM   1552  O   HOH B 511      13.596  29.348  39.268  1.00  0.00      B    O  
ATOM   1553  H1  HOH B 511      13.566  29.299  38.249  1.00  0.00      B    H  
ATOM   1554  H2  HOH B 511      14.522  29.593  39.565  1.00  0.00      B    H  
ATOM   1555  O   HOH B 512      35.645  15.136  25.072  1.00  0.00      B    O  
ATOM   1556  H1  HOH B 512      34.932  14.511  25.425  1.00  0.00      B    H  
ATOM   1557  H2  HOH B 512      36.267  15.312  25.841  1.00  0.00      B    H  
ATOM   1558  O   HOH B 513      16.961  38.281  16.803  1.00  0.00      B    O  
ATOM   1559  H1  HOH B 513      16.500  37.469  17.160  1.00  0.00      B    H  
ATOM   1560  H2  HOH B 513      16.439  39.124  16.912  1.00  0.00      B    H  
ATOM   1561  O   HOH B 514      37.386  13.755  38.261  1.00  0.00      B    O  
ATOM   1562  H1  HOH B 514      38.087  14.488  38.377  1.00  0.00      B    H  
ATOM   1563  H2  HOH B 514      37.719  13.064  37.576  1.00  0.00      B    H  
ATOM   1564  O   HOH B 515       4.367  23.940   4.534  1.00  0.00      B    O  
ATOM   1565  H1  HOH B 515       4.736  24.025   5.406  1.00  0.00      B    H  
ATOM   1566  H2  HOH B 515       4.802  23.273   3.939  1.00  0.00      B    H  
ATOM   1567  O   HOH B 516      16.138   4.182   9.395  1.00  0.00      B    O  
ATOM   1568  H1  HOH B 516      15.698   3.528   8.812  1.00  0.00      B    H  
ATOM   1569  H2  HOH B 516      15.632   5.038   9.206  1.00  0.00      B    H  
ATOM   1570  O   HOH B 517       2.818   1.831   6.977  1.00  0.00      B    O  
ATOM   1571  H1  HOH B 517       2.302   1.876   7.874  1.00  0.00      B    H  
ATOM   1572  H2  HOH B 517       3.157   2.773   6.679  1.00  0.00      B    H  
ATOM   1573  O   HOH B 518       4.700  35.437  32.921  1.00  0.00      B    O  
ATOM   1574  H1  HOH B 518       4.562  34.454  32.566  1.00  0.00      B    H  
ATOM   1575  H2  HOH B 518       3.869  35.966  32.682  1.00  0.00      B    H  
ATOM   1576  O   HOH B 519      38.288  20.882   6.440  1.00  0.00      B    O  
ATOM   1577  H1  HOH B 519      38.452  21.909   6.405  1.00  0.00      B    H  
ATOM   1578  H2  HOH B 519      39.108  20.417   6.143  1.00  0.00      B    H  
ATOM   1579  O   HOH B 520       4.118  30.827   3.357  1.00  0.00      B    O  
ATOM   1580  H1  HOH B 520       4.441  31.789   3.564  1.00  0.00      B    H  
ATOM   1581  H2  HOH B 520       4.369  30.527   2.369  1.00  0.00      B    H  
ATOM   1582  O   HOH B 521      39.052   2.780  16.837  1.00  0.00      B    O  
ATOM   1583  H1  HOH B 521      39.486   3.093  17.718  1.00  0.00      B    H  
ATOM   1584  H2  HOH B 521      38.691   1.873  17.003  1.00  0.00      B    H  
ATOM   1585  O   HOH B 522      11.062  22.313  18.052  1.00  0.00      B    O  
ATOM   1586  H1  HOH B 522      11.979  22.026  17.593  1.00  0.00      B    H  
ATOM   1587  H2  HOH B 522      10.340  21.632  17.918  1.00  0.00      B    H  
ATOM   1588  O   HOH B 523      17.500  38.347  13.892  1.00  0.00      B    O  
ATOM   1589  H1  HOH B 523      17.742  37.466  14.372  1.00  0.00      B    H  
ATOM   1590  H2  HOH B 523      17.034  38.919  14.562  1.00  0.00      B    H  
ATOM   1591  O   HOH B 524      35.337  31.324  22.264  1.00  0.00      B    O  
ATOM   1592  H1  HOH B 524      35.209  32.380  22.169  1.00  0.00      B    H  
ATOM   1593  H2  HOH B 524      34.794  31.089  23.094  1.00  0.00      B    H  
ATOM   1594  O   HOH B 525       7.673   0.873   2.422  1.00  0.00      B    O  
ATOM   1595  H1  HOH B 525       7.180   0.343   1.658  1.00  0.00      B    H  
ATOM   1596  H2  HOH B 525       7.027   0.811   3.232  1.00  0.00      B    H  
ATOM   1597  O   HOH B 526      24.001  13.635  19.803  1.00  0.00      B    O  
ATOM   1598  H1  HOH B 526      24.947  13.915  19.853  1.00  0.00      B    H  
ATOM   1599  H2  HOH B 526      24.046  12.742  19.433  1.00  0.00      B    H  
ATOM   1600  O   HOH B 527       6.909  19.964  38.116  1.00  0.00      B    O  
ATOM   1601  H1  HOH B 527       7.339  19.167  38.620  1.00  0.00      B    H  
ATOM   1602  H2  HOH B 527       7.657  20.633  37.934  1.00  0.00      B    H  
ATOM   1603  O   HOH B 528       6.138  16.569   4.403  1.00  0.00      B    O  
ATOM   1604  H1  HOH B 528       5.242  16.356   3.879  1.00  0.00      B    H  
ATOM   1605  H2  HOH B 528       6.565  15.686   4.711  1.00  0.00      B    H  
ATOM   1606  O   HOH B 529       9.106  18.414   9.625  1.00  0.00      B    O  
ATOM   1607  H1  HOH B 529       9.356  17.961   8.753  1.00  0.00      B    H  
ATOM   1608  H2  HOH B 529       9.180  19.389   9.396  1.00  0.00      B    H  
ATOM   1609  O   HOH B 530      14.288  24.884  10.454  1.00  0.00      B    O  
ATOM   1610  H1  HOH B 530      13.829  24.554   9.578  1.00  0.00      B    H  
ATOM   1611  H2  HOH B 530      14.960  24.184  10.737  1.00  0.00      B    H  
ATOM   1612  O   HOH B 531      37.314  30.526  34.213  1.00  0.00      B    O  
ATOM   1613  H1  HOH B 531      37.552  29.517  34.293  1.00  0.00      B    H  
ATOM   1614  H2  HOH B 531      36.355  30.558  33.803  1.00  0.00      B    H  
ATOM   1615  O   HOH B 532      13.686   2.844  25.421  1.00  0.00      B    O  
ATOM   1616  H1  HOH B 532      13.416   2.737  24.492  1.00  0.00      B    H  
ATOM   1617  H2  HOH B 532      13.111   3.622  25.689  1.00  0.00      B    H  
ATOM   1618  O   HOH B 533      30.995   1.173  33.325  1.00  0.00      B    O  
ATOM   1619  H1  HOH B 533      30.082   1.608  33.500  1.00  0.00      B    H  
ATOM   1620  H2  HOH B 533      31.244   1.181  32.278  1.00  0.00      B    H  
ATOM   1621  O   HOH B 534      26.995  38.217  31.298  1.00  0.00      B    O  
ATOM   1622  H1  HOH B 534      26.479  38.313  32.220  1.00  0.00      B    H  
ATOM   1623  H2  HOH B 534      27.752  37.552  31.447  1.00  0.00      B    H  
ATOM   1624  O   HOH B 535      14.401   4.783   5.934  1.00  0.00      B    O  
ATOM   1625  H1  HOH B 535      14.604   4.641   4.960  1.00  0.00      B    H  
ATOM   1626  H2  HOH B 535      15.110   4.247   6.467  1.00  0.00      B    H  
ATOM   1627  O   HOH B 536       7.786  16.871  24.682  1.00  0.00      B    O  
ATOM   1628  H1  HOH B 536       7.275  16.015  24.902  1.00  0.00      B    H  
ATOM   1629  H2  HOH B 536       8.517  16.885  25.424  1.00  0.00      B    H  
ATOM   1630  O   HOH B 537      24.327  25.665  35.071  1.00  0.00      B    O  
ATOM   1631  H1  HOH B 537      23.505  25.498  34.562  1.00  0.00      B    H  
ATOM   1632  H2  HOH B 537      25.085  25.989  34.422  1.00  0.00      B    H  
ATOM   1633  O   HOH B 538       0.184  11.352  17.969  1.00  0.00      B    O  
ATOM   1634  H1  HOH B 538       0.304  12.293  17.600  1.00  0.00      B    H  
ATOM   1635  H2  HOH B 538       0.379  11.434  18.941  1.00  0.00      B    H  
ATOM   1636  O   HOH B 539      27.825   6.681  28.653  1.00  0.00      B    O  
ATOM   1637  H1  HOH B 539      28.612   6.125  29.011  1.00  0.00      B    H  
ATOM   1638  H2  HOH B 539      26.988   6.105  28.622  1.00  0.00      B    H  
ATOM   1639  O   HOH B 540      10.223  38.260  13.461  1.00  0.00      B    O  
ATOM   1640  H1  HOH B 540       9.735  38.133  14.319  1.00  0.00      B    H  
ATOM   1641  H2  HOH B 540      11.213  38.379  13.773  1.00  0.00      B    H  
ATOM   1642  O   HOH B 541      19.970  38.116  20.206  1.00  0.00      B    O  
ATOM   1643  H1  HOH B 541      20.625  38.317  19.487  1.00  0.00      B    H  
ATOM   1644  H2  HOH B 541      20.444  38.385  21.103  1.00  0.00      B    H  
ATOM   1645  O   HOH B 542      33.640  11.959  23.551  1.00  0.00      B    O  
ATOM   1646  H1  HOH B 542      32.874  12.640  23.646  1.00  0.00      B    H  
ATOM   1647  H2  HOH B 542      33.653  11.415  24.449  1.00  0.00      B    H  
ATOM   1648  O   HOH B 543      27.469  19.832  20.508  1.00  0.00      B    O  
ATOM   1649  H1  HOH B 543      26.644  19.305  20.813  1.00  0.00      B    H  
ATOM   1650  H2  HOH B 543      27.828  20.290  21.295  1.00  0.00      B    H  
ATOM   1651  O   HOH B 544       2.305   0.969  34.347  1.00  0.00      B    O  
ATOM   1652  H1  HOH B 544       1.364   1.134  34.724  1.00  0.00      B    H  
ATOM   1653  H2  HOH B 544       2.341   1.164  33.313  1.00  0.00      B    H  
ATOM   1654  O   HOH B 545      33.061  34.357  32.554  1.00  0.00      B    O  
ATOM   1655  H1  HOH B 545      32.178  34.621  32.212  1.00  0.00      B    H  
ATOM   1656  H2  HOH B 545      32.988  34.068  33.555  1.00  0.00      B    H  
ATOM   1657  O   HOH B 546      36.856  10.471   2.839  1.00  0.00      B    O  
ATOM   1658  H1  HOH B 546      36.750  10.887   3.772  1.00  0.00      B    H  
ATOM   1659  H2  HOH B 546      37.830  10.525   2.549  1.00  0.00      B    H  
ATOM   1660  O   HOH B 547      32.194  38.312  26.136  1.00  0.00      B    O  
ATOM   1661  H1  HOH B 547      31.895  37.437  25.745  1.00  0.00      B    H  
ATOM   1662  H2  HOH B 547      31.530  38.995  25.879  1.00  0.00      B    H  
ATOM   1663  O   HOH B 548      16.989  16.405  26.034  1.00  0.00      B    O  
ATOM   1664  H1  HOH B 548      16.656  17.421  26.170  1.00  0.00      B    H  
ATOM   1665  H2  HOH B 548      17.991  16.515  26.012  1.00  0.00      B    H  
ATOM   1666  O   HOH B 549      14.665  31.270   4.025  1.00  0.00      B    O  
ATOM   1667  H1  HOH B 549      14.245  30.364   3.772  1.00  0.00      B    H  
ATOM   1668  H2  HOH B 549      15.521  31.353   3.523  1.00  0.00      B    H  
ATOM   1669  O   HOH B 550      24.841  13.980  35.846  1.00  0.00      B    O  
ATOM   1670  H1  HOH B 550      25.396  14.577  36.418  1.00  0.00      B    H  
ATOM   1671  H2  HOH B 550      25.084  13.000  36.079  1.00  0.00      B    H  
ATOM   1672  O   HOH B 551      10.781  28.915  26.396  1.00  0.00      B    O  
ATOM   1673  H1  HOH B 551      10.190  28.079  26.367  1.00  0.00      B    H  
ATOM   1674  H2  HOH B 551      10.692  29.392  25.529  1.00  0.00      B    H  
ATOM   1675  O   HOH B 552      28.162   3.475  23.586  1.00  0.00      B    O  
ATOM   1676  H1  HOH B 552      28.219   4.019  24.452  1.00  0.00      B    H  
ATOM   1677  H2  HOH B 552      29.111   3.357  23.308  1.00  0.00      B    H  
ATOM   1678  O   HOH B 553      32.510   8.991   7.083  1.00  0.00      B    O  
ATOM   1679  H1  HOH B 553      32.536   9.861   6.554  1.00  0.00      B    H  
ATOM   1680  H2  HOH B 553      33.081   8.274   6.642  1.00  0.00      B    H  
ATOM   1681  O   HOH B 554      23.965   6.968  31.625  1.00  0.00      B    O  
ATOM   1682  H1  HOH B 554      23.524   7.800  32.068  1.00  0.00      B    H  
ATOM   1683  H2  HOH B 554      24.750   7.270  31.094  1.00  0.00      B    H  
ATOM   1684  O   HOH B 555      18.201  12.157   2.261  1.00  0.00      B    O  
ATOM   1685  H1  HOH B 555      18.706  12.593   1.494  1.00  0.00      B    H  
ATOM   1686  H2  HOH B 555      18.083  11.202   1.980  1.00  0.00      B    H  
ATOM   1687  O   HOH B 556      28.416  34.951  26.664  1.00  0.00      B    O  
ATOM   1688  H1  HOH B 556      28.971  34.562  25.948  1.00  0.00      B    H  
ATOM   1689  H2  HOH B 556      27.531  35.215  26.243  1.00  0.00      B    H  
ATOM   1690  O   HOH B 557      22.624   4.439  35.767  1.00  0.00      B    O  
ATOM   1691  H1  HOH B 557      23.364   4.216  35.056  1.00  0.00      B    H  
ATOM   1692  H2  HOH B 557      21.723   3.913  35.660  1.00  0.00      B    H  
ATOM   1693  O   HOH B 558      26.203  36.778  19.911  1.00  0.00      B    O  
ATOM   1694  H1  HOH B 558      25.981  37.547  19.234  1.00  0.00      B    H  
ATOM   1695  H2  HOH B 558      27.044  36.340  19.583  1.00  0.00      B    H  
ATOM   1696  O   HOH B 559      14.003  10.165  34.548  1.00  0.00      B    O  
ATOM   1697  H1  HOH B 559      14.513  10.461  35.400  1.00  0.00      B    H  
ATOM   1698  H2  HOH B 559      13.041   9.801  34.745  1.00  0.00      B    H  
ATOM   1699  O   HOH B 560      20.338  27.648  17.967  1.00  0.00      B    O  
ATOM   1700  H1  HOH B 560      20.174  28.152  17.110  1.00  0.00      B    H  
ATOM   1701  H2  HOH B 560      21.007  26.889  17.868  1.00  0.00      B    H  
ATOM   1702  O   HOH B 561      13.020  20.738  36.782  1.00  0.00      B    O  
ATOM   1703  H1  HOH B 561      12.383  20.282  37.407  1.00  0.00      B    H  
ATOM   1704  H2  HOH B 561      13.200  20.102  36.080  1.00  0.00      B    H  
ATOM   1705  O   HOH B 562      29.357   1.857  12.202  1.00  0.00      B    O  
ATOM   1706  H1  HOH B 562      29.880   2.257  11.482  1.00  0.00      B    H  
ATOM   1707  H2  HOH B 562      29.944   1.119  12.544  1.00  0.00      B    H  
ATOM   1708  O   HOH B 563      32.724  28.134  35.272  1.00  0.00      B    O  
ATOM   1709  H1  HOH B 563      32.858  29.060  35.733  1.00  0.00      B    H  
ATOM   1710  H2  HOH B 563      32.616  28.332  34.287  1.00  0.00      B    H  
ATOM   1711  O   HOH B 564       1.375  27.609  37.251  1.00  0.00      B    O  
ATOM   1712  H1  HOH B 564       1.668  28.508  37.611  1.00  0.00      B    H  
ATOM   1713  H2  HOH B 564       1.482  26.913  38.026  1.00  0.00      B    H  
ATOM   1714  O   HOH B 565      14.827  22.015  11.053  1.00  0.00      B    O  
ATOM   1715  H1  HOH B 565      13.943  21.804  11.480  1.00  0.00      B    H  
ATOM   1716  H2  HOH B 565      15.514  21.766  11.669  1.00  0.00      B    H  
ATOM   1717  O   HOH B 566      27.493  29.044  14.841  1.00  0.00      B    O  
ATOM   1718  H1  HOH B 566      28.354  28.625  15.088  1.00  0.00      B    H  
ATOM   1719  H2  HOH B 566      27.475  30.104  15.149  1.00  0.00      B    H  
ATOM   1720  O   HOH B 567      31.959  29.987  22.793  1.00  0.00      B    O  
ATOM   1721  H1  HOH B 567      30.960  29.731  22.518  1.00  0.00      B    H  
ATOM   1722  H2  HOH B 567      32.527  29.956  21.956  1.00  0.00      B    H  
ATOM   1723  O   HOH B 568       9.091  37.217  21.882  1.00  0.00      B    O  
ATOM   1724  H1  HOH B 568       9.430  38.038  22.439  1.00  0.00      B    H  
ATOM   1725  H2  HOH B 568       9.588  36.409  22.247  1.00  0.00      B    H  
ATOM   1726  O   HOH B 569       0.753  35.288  38.378  1.00  0.00      B    O  
ATOM   1727  H1  HOH B 569       1.263  36.043  37.886  1.00  0.00      B    H  
ATOM   1728  H2  HOH B 569      -0.187  35.443  38.156  1.00  0.00      B    H  
ATOM   1729  O   HOH B 570       5.563   0.879  24.396  1.00  0.00      B    O  
ATOM   1730  H1  HOH B 570       6.122   0.101  24.665  1.00  0.00      B    H  
ATOM   1731  H2  HOH B 570       4.708   0.514  23.964  1.00  0.00      B    H  
ATOM   1732  O   HOH B 571      33.699   1.361   0.450  1.00  0.00      B    O  
ATOM   1733  H1  HOH B 571      32.928   0.870   0.050  1.00  0.00      B    H  
ATOM   1734  H2  HOH B 571      33.553   1.494   1.460  1.00  0.00      B    H  
ATOM   1735  O   HOH B 572      26.505  12.091  21.269  1.00  0.00      B    O  
ATOM   1736  H1  HOH B 572      27.256  12.273  20.628  1.00  0.00      B    H  
ATOM   1737  H2  HOH B 572      26.393  11.105  21.307  1.00  0.00      B    H  
ATOM   1738  O   HOH B 573      20.424   3.379  12.616  1.00  0.00      B    O  
ATOM   1739  H1  HOH B 573      20.077   4.337  12.784  1.00  0.00      B    H  
ATOM   1740  H2  HOH B 573      21.182   3.450  11.982  1.00  0.00      B    H  
ATOM   1741  O   HOH B 574      23.392  35.481   2.098  1.00  0.00      B    O  
ATOM   1742  H1  HOH B 574      23.218  35.783   3.061  1.00  0.00      B    H  
ATOM   1743  H2  HOH B 574      24.371  35.097   2.087  1.00  0.00      B    H  
ATOM   1744  O   HOH B 575      12.167  21.535   8.741  1.00  0.00      B    O  
ATOM   1745  H1  HOH B 575      12.423  20.902   9.459  1.00  0.00      B    H  
ATOM   1746  H2  HOH B 575      12.017  20.920   7.888  1.00  0.00      B    H  
ATOM   1747  O   HOH B 576       3.385  17.655  32.194  1.00  0.00      B    O  
ATOM   1748  H1  HOH B 576       3.436  17.519  31.107  1.00  0.00      B    H  
ATOM   1749  H2  HOH B 576       4.329  17.810  32.557  1.00  0.00      B    H  
ATOM   1750  O   HOH B 577       4.818  36.120  22.681  1.00  0.00      B    O  
ATOM   1751  H1  HOH B 577       4.572  36.829  23.343  1.00  0.00      B    H  
ATOM   1752  H2  HOH B 577       5.695  35.729  22.927  1.00  0.00      B    H  
ATOM   1753  O   HOH B 578      12.645   0.147  27.554  1.00  0.00      B    O  
ATOM   1754  H1  HOH B 578      12.286  -0.030  28.466  1.00  0.00      B    H  
ATOM   1755  H2  HOH B 578      13.633   0.414  27.641  1.00  0.00      B    H  
ATOM   1756  O   HOH B 579      35.516   5.037  18.416  1.00  0.00      B    O  
ATOM   1757  H1  HOH B 579      35.706   4.019  18.294  1.00  0.00      B    H  
ATOM   1758  H2  HOH B 579      36.180   5.564  17.868  1.00  0.00      B    H  
ATOM   1759  O   HOH B 580      13.741  11.642  19.218  1.00  0.00      B    O  
ATOM   1760  H1  HOH B 580      13.330  12.330  19.881  1.00  0.00      B    H  
ATOM   1761  H2  HOH B 580      13.097  11.524  18.460  1.00  0.00      B    H  
ATOM   1762  O   HOH B 581       2.505  14.535  29.170  1.00  0.00      B    O  
ATOM   1763  H1  HOH B 581       2.378  14.157  30.097  1.00  0.00      B    H  
ATOM   1764  H2  HOH B 581       3.121  13.829  28.667  1.00  0.00      B    H  
ATOM   1765  O   HOH B 582      13.710   9.296  21.956  1.00  0.00      B    O  
ATOM   1766  H1  HOH B 582      13.436   8.306  22.035  1.00  0.00      B    H  
ATOM   1767  H2  HOH B 582      12.849   9.876  21.908  1.00  0.00      B    H  
ATOM   1768  O   HOH B 583       0.258   3.391   5.092  1.00  0.00      B    O  
ATOM   1769  H1  HOH B 583       1.225   3.643   5.297  1.00  0.00      B    H  
ATOM   1770  H2  HOH B 583      -0.318   4.034   5.586  1.00  0.00      B    H  
ATOM   1771  O   HOH B 584       1.822  17.329   2.350  1.00  0.00      B    O  
ATOM   1772  H1  HOH B 584       1.308  17.194   3.196  1.00  0.00      B    H  
ATOM   1773  H2  HOH B 584       1.656  18.305   2.084  1.00  0.00      B    H  
ATOM   1774  O   HOH B 585       7.949  27.828  13.554  1.00  0.00      B    O  
ATOM   1775  H1  HOH B 585       7.882  27.036  14.206  1.00  0.00      B    H  
ATOM   1776  H2  HOH B 585       8.546  28.547  13.946  1.00  0.00      B    H  
ATOM   1777  O   HOH B 586      26.667  14.713   8.256  1.00  0.00      B    O  
ATOM   1778  H1  HOH B 586      25.882  15.383   8.378  1.00  0.00      B    H  
ATOM   1779  H2  HOH B 586      27.514  15.249   8.487  1.00  0.00      B    H  
ATOM   1780  O   HOH B 587      20.419  32.533  10.149  1.00  0.00      B    O  
ATOM   1781  H1  HOH B 587      20.746  31.664   9.725  1.00  0.00      B    H  
ATOM   1782  H2  HOH B 587      21.034  33.262   9.809  1.00  0.00      B    H  
ATOM   1783  O   HOH B 588       5.082  35.304  17.215  1.00  0.00      B    O  
ATOM   1784  H1  HOH B 588       5.150  34.358  16.776  1.00  0.00      B    H  
ATOM   1785  H2  HOH B 588       4.546  35.773  16.521  1.00  0.00      B    H  
ATOM   1786  O   HOH B 589       2.642  12.808  31.401  1.00  0.00      B    O  
ATOM   1787  H1  HOH B 589       3.310  12.082  31.489  1.00  0.00      B    H  
ATOM   1788  H2  HOH B 589       1.827  12.433  30.894  1.00  0.00      B    H  
ATOM   1789  O   HOH B 590      11.907   4.711  28.639  1.00  0.00      B    O  
ATOM   1790  H1  HOH B 590      12.166   5.612  29.161  1.00  0.00      B    H  
ATOM   1791  H2  HOH B 590      12.626   4.058  28.965  1.00  0.00      B    H  
ATOM   1792  O   HOH B 591       8.979  27.195   7.392  1.00  0.00      B    O  
ATOM   1793  H1  HOH B 591       8.104  27.671   7.676  1.00  0.00      B    H  
ATOM   1794  H2  HOH B 591       9.733  27.487   8.042  1.00  0.00      B    H  
ATOM   1795  O   HOH B 592      18.516   6.500   7.976  1.00  0.00      B    O  
ATOM   1796  H1  HOH B 592      18.809   5.841   8.691  1.00  0.00      B    H  
ATOM   1797  H2  HOH B 592      18.717   6.101   7.026  1.00  0.00      B    H  
ATOM   1798  O   HOH B 593      14.700  23.615  21.047  1.00  0.00      B    O  
ATOM   1799  H1  HOH B 593      14.779  22.592  20.990  1.00  0.00      B    H  
ATOM   1800  H2  HOH B 593      13.752  23.898  20.906  1.00  0.00      B    H  
ATOM   1801  O   HOH B 594       5.371  32.717  16.448  1.00  0.00      B    O  
ATOM   1802  H1  HOH B 594       5.462  32.558  17.434  1.00  0.00      B    H  
ATOM   1803  H2  HOH B 594       5.976  32.125  15.920  1.00  0.00      B    H  
ATOM   1804  O   HOH B 595      30.217   6.886   7.393  1.00  0.00      B    O  
ATOM   1805  H1  HOH B 595      29.997   7.466   8.220  1.00  0.00      B    H  
ATOM   1806  H2  HOH B 595      31.196   6.631   7.470  1.00  0.00      B    H  
ATOM   1807  O   HOH B 596      25.199   0.595  30.056  1.00  0.00      B    O  
ATOM   1808  H1  HOH B 596      24.942   0.086  29.250  1.00  0.00      B    H  
ATOM   1809  H2  HOH B 596      25.756   0.016  30.703  1.00  0.00      B    H  
ATOM   1810  O   HOH B 597       5.587  36.344  13.419  1.00  0.00      B    O  
ATOM   1811  H1  HOH B 597       4.783  35.921  12.913  1.00  0.00      B    H  
ATOM   1812  H2  HOH B 597       6.128  35.581  13.777  1.00  0.00      B    H  
ATOM   1813  O   HOH B 598      14.623  30.550   9.762  1.00  0.00      B    O  
ATOM   1814  H1  HOH B 598      14.260  30.338   8.830  1.00  0.00      B    H  
ATOM   1815  H2  HOH B 598      14.557  31.592   9.836  1.00  0.00      B    H  
ATOM   1816  O   HOH B 599      10.564  34.325  17.413  1.00  0.00      B    O  
ATOM   1817  H1  HOH B 599      10.264  33.583  18.065  1.00  0.00      B    H  
ATOM   1818  H2  HOH B 599      10.634  35.140  17.965  1.00  0.00      B    H  
ATOM   1819  O   HOH B 600      37.482   5.908   2.108  1.00  0.00      B    O  
ATOM   1820  H1  HOH B 600      37.529   6.622   1.416  1.00  0.00      B    H  
ATOM   1821  H2  HOH B 600      38.416   5.864   2.517  1.00  0.00      B    H  
ATOM   1822  O   HOH B 601      31.622   8.743  26.130  1.00  0.00      B    O  
ATOM   1823  H1  HOH B 601      30.612   8.963  26.120  1.00  0.00      B    H  
ATOM   1824  H2  HOH B 601      31.707   7.849  26.671  1.00  0.00      B    H  
ATOM   1825  O   HOH B 602      10.437  35.398  12.789  1.00  0.00      B    O  
ATOM   1826  H1  HOH B 602       9.518  35.715  12.874  1.00  0.00      B    H  
ATOM   1827  H2  HOH B 602      10.493  34.551  13.406  1.00  0.00      B    H  
ATOM   1828  O   HOH B 603       8.162   5.464  17.326  1.00  0.00      B    O  
ATOM   1829  H1  HOH B 603       8.625   5.401  18.231  1.00  0.00      B    H  
ATOM   1830  H2  HOH B 603       7.140   5.460  17.424  1.00  0.00      B    H  
ATOM   1831  O   HOH B 604       8.168  12.711  12.263  1.00  0.00      B    O  
ATOM   1832  H1  HOH B 604       9.010  13.264  12.002  1.00  0.00      B    H  
ATOM   1833  H2  HOH B 604       8.236  12.549  13.268  1.00  0.00      B    H  
ATOM   1834  O   HOH B 605      37.725  35.466  18.663  1.00  0.00      B    O  
ATOM   1835  H1  HOH B 605      37.627  34.658  19.320  1.00  0.00      B    H  
ATOM   1836  H2  HOH B 605      38.188  35.007  17.891  1.00  0.00      B    H  
ATOM   1837  O   HOH B 606      11.138  33.117  26.898  1.00  0.00      B    O  
ATOM   1838  H1  HOH B 606      11.462  33.424  25.925  1.00  0.00      B    H  
ATOM   1839  H2  HOH B 606      11.709  32.358  27.200  1.00  0.00      B    H  
ATOM   1840  O   HOH B 607      38.158   8.974   6.846  1.00  0.00      B    O  
ATOM   1841  H1  HOH B 607      37.430   8.409   7.323  1.00  0.00      B    H  
ATOM   1842  H2  HOH B 607      38.788   8.362   6.405  1.00  0.00      B    H  
ATOM   1843  O   HOH B 608       7.181   7.010  10.209  1.00  0.00      B    O  
ATOM   1844  H1  HOH B 608       7.224   7.780   9.564  1.00  0.00      B    H  
ATOM   1845  H2  HOH B 608       6.605   6.323   9.756  1.00  0.00      B    H  
ATOM   1846  O   HOH B 609      22.211  34.660  11.954  1.00  0.00      B    O  
ATOM   1847  H1  HOH B 609      21.281  34.834  12.311  1.00  0.00      B    H  
ATOM   1848  H2  HOH B 609      22.244  34.968  10.964  1.00  0.00      B    H  
ATOM   1849  O   HOH B 610       4.440   3.383  31.041  1.00  0.00      B    O  
ATOM   1850  H1  HOH B 610       3.555   3.677  31.411  1.00  0.00      B    H  
ATOM   1851  H2  HOH B 610       5.122   3.649  31.756  1.00  0.00      B    H  
ATOM   1852  O   HOH B 611      34.383   0.888   9.177  1.00  0.00      B    O  
ATOM   1853  H1  HOH B 611      34.840   1.721   9.587  1.00  0.00      B    H  
ATOM   1854  H2  HOH B 611      33.890   1.174   8.364  1.00  0.00      B    H  
ATOM   1855  O   HOH B 612      20.526  13.465  26.299  1.00  0.00      B    O  
ATOM   1856  H1  HOH B 612      19.846  12.752  26.500  1.00  0.00      B    H  
ATOM   1857  H2  HOH B 612      21.387  13.082  26.678  1.00  0.00      B    H  
ATOM   1858  O   HOH B 613      29.439  20.058  28.520  1.00  0.00      B    O  
ATOM   1859  H1  HOH B 613      29.864  19.117  28.595  1.00  0.00      B    H  
ATOM   1860  H2  HOH B 613      29.839  20.519  27.692  1.00  0.00      B    H  
ATOM   1861  O   HOH B 614      12.917   7.348  38.631  1.00  0.00      B    O  
ATOM   1862  H1  HOH B 614      13.414   6.529  38.322  1.00  0.00      B    H  
ATOM   1863  H2  HOH B 614      13.411   8.157  38.236  1.00  0.00      B    H  
ATOM   1864  O   HOH B 615       7.022  35.720   8.235  1.00  0.00      B    O  
ATOM   1865  H1  HOH B 615       7.237  36.712   8.040  1.00  0.00      B    H  
ATOM   1866  H2  HOH B 615       7.013  35.238   7.369  1.00  0.00      B    H  
ATOM   1867  O   HOH B 616       1.911  21.084  21.525  1.00  0.00      B    O  
ATOM   1868  H1  HOH B 616       1.701  21.282  20.562  1.00  0.00      B    H  
ATOM   1869  H2  HOH B 616       2.335  20.106  21.593  1.00  0.00      B    H  
ATOM   1870  O   HOH B 617       9.895  38.718   3.416  1.00  0.00      B    O  
ATOM   1871  H1  HOH B 617      10.082  39.531   3.918  1.00  0.00      B    H  
ATOM   1872  H2  HOH B 617       9.159  38.934   2.722  1.00  0.00      B    H  
ATOM   1873  O   HOH B 618      16.588   7.024  23.691  1.00  0.00      B    O  
ATOM   1874  H1  HOH B 618      16.984   6.613  24.546  1.00  0.00      B    H  
ATOM   1875  H2  HOH B 618      17.154   7.842  23.456  1.00  0.00      B    H  
ATOM   1876  O   HOH B 619       9.515  37.284   1.164  1.00  0.00      B    O  
ATOM   1877  H1  HOH B 619      10.398  37.530   1.507  1.00  0.00      B    H  
ATOM   1878  H2  HOH B 619       9.222  37.804   0.326  1.00  0.00      B    H  
ATOM   1879  O   HOH B 620      19.796  24.751  30.190  1.00  0.00      B    O  
ATOM   1880  H1  HOH B 620      19.739  25.741  30.285  1.00  0.00      B    H  
ATOM   1881  H2  HOH B 620      20.154  24.601  29.251  1.00  0.00      B    H  
ATOM   1882  O   HOH B 621      12.160  34.589  24.742  1.00  0.00      B    O  
ATOM   1883  H1  HOH B 621      12.324  35.562  24.834  1.00  0.00      B    H  
ATOM   1884  H2  HOH B 621      13.034  34.205  24.426  1.00  0.00      B    H  
ATOM   1885  O   HOH B 622      12.603  23.204   4.017  1.00  0.00      B    O  
ATOM   1886  H1  HOH B 622      12.446  24.210   3.923  1.00  0.00      B    H  
ATOM   1887  H2  HOH B 622      12.517  22.807   3.091  1.00  0.00      B    H  
ATOM   1888  O   HOH B 623      11.291   7.092  20.338  1.00  0.00      B    O  
ATOM   1889  H1  HOH B 623      11.206   8.060  20.555  1.00  0.00      B    H  
ATOM   1890  H2  HOH B 623      11.515   7.003  19.373  1.00  0.00      B    H  
ATOM   1891  O   HOH B 624      30.165  16.880  39.263  1.00  0.00      B    O  
ATOM   1892  H1  HOH B 624      30.132  17.856  39.519  1.00  0.00      B    H  
ATOM   1893  H2  HOH B 624      30.044  16.905  38.275  1.00  0.00      B    H  
ATOM   1894  O   HOH B 625      20.401   2.432  31.783  1.00  0.00      B    O  
ATOM   1895  H1  HOH B 625      20.045   1.478  31.681  1.00  0.00      B    H  
ATOM   1896  H2  HOH B 625      21.394   2.439  31.779  1.00  0.00      B    H  
ATOM   1897  O   HOH B 626      35.533  16.515   0.981  1.00  0.00      B    O  
ATOM   1898  H1  HOH B 626      36.428  16.028   1.096  1.00  0.00      B    H  
ATOM   1899  H2  HOH B 626      35.023  15.916   0.285  1.00  0.00      B    H  
ATOM   1900  O   HOH B 627      16.065  20.289  16.610  1.00  0.00      B    O  
ATOM   1901  H1  HOH B 627      17.081  20.547  16.727  1.00  0.00      B    H  
ATOM   1902  H2  HOH B 627      15.948  19.763  15.745  1.00  0.00      B    H  
ATOM   1903  O   HOH B 628      24.123   9.490  28.207  1.00  0.00      B    O  
ATOM   1904  H1  HOH B 628      23.476   9.703  27.502  1.00  0.00      B    H  
ATOM   1905  H2  HOH B 628      25.010   9.809  27.827  1.00  0.00      B    H  
ATOM   1906  O   HOH B 629       1.137  12.954  24.418  1.00  0.00      B    O  
ATOM   1907  H1  HOH B 629       0.991  11.990  24.601  1.00  0.00      B    H  
ATOM   1908  H2  HOH B 629       0.280  13.268  24.048  1.00  0.00      B    H  
ATOM   1909  O   HOH B 630      18.585  29.210  36.958  1.00  0.00      B    O  
ATOM   1910  H1  HOH B 630      19.142  29.584  37.695  1.00  0.00      B    H  
ATOM   1911  H2  HOH B 630      17.964  29.971  36.728  1.00  0.00      B    H  
ATOM   1912  O   HOH B 631      30.461  17.105  36.397  1.00  0.00      B    O  
ATOM   1913  H1  HOH B 631      29.718  17.041  35.743  1.00  0.00      B    H  
ATOM   1914  H2  HOH B 631      31.253  17.546  35.957  1.00  0.00      B    H  
ATOM   1915  O   HOH B 632      29.885  17.760   5.741  1.00  0.00      B    O  
ATOM   1916  H1  HOH B 632      30.380  16.878   5.876  1.00  0.00      B    H  
ATOM   1917  H2  HOH B 632      30.445  18.380   5.106  1.00  0.00      B    H  
ATOM   1918  O   HOH B 633      19.810  17.162  26.440  1.00  0.00      B    O  
ATOM   1919  H1  HOH B 633      20.238  16.381  26.989  1.00  0.00      B    H  
ATOM   1920  H2  HOH B 633      19.588  17.917  27.103  1.00  0.00      B    H  
ATOM   1921  O   HOH B 634       6.075  26.527  19.800  1.00  0.00      B    O  
ATOM   1922  H1  HOH B 634       5.821  25.582  20.176  1.00  0.00      B    H  
ATOM   1923  H2  HOH B 634       7.014  26.382  19.452  1.00  0.00      B    H  
ATOM   1924  O   HOH B 635      30.801  11.278  38.114  1.00  0.00      B    O  
ATOM   1925  H1  HOH B 635      29.828  11.281  38.338  1.00  0.00      B    H  
ATOM   1926  H2  HOH B 635      31.280  11.945  38.693  1.00  0.00      B    H  
ATOM   1927  O   HOH B 636      20.877   6.995  11.104  1.00  0.00      B    O  
ATOM   1928  H1  HOH B 636      21.358   6.211  10.638  1.00  0.00      B    H  
ATOM   1929  H2  HOH B 636      20.341   6.632  11.918  1.00  0.00      B    H  
ATOM   1930  O   HOH B 637      14.093   9.346  26.433  1.00  0.00      B    O  
ATOM   1931  H1  HOH B 637      13.237   9.563  26.019  1.00  0.00      B    H  
ATOM   1932  H2  HOH B 637      14.311   8.381  26.279  1.00  0.00      B    H  
ATOM   1933  O   HOH B 638      22.547  14.886   6.025  1.00  0.00      B    O  
ATOM   1934  H1  HOH B 638      23.156  15.689   5.916  1.00  0.00      B    H  
ATOM   1935  H2  HOH B 638      22.715  14.432   6.942  1.00  0.00      B    H  
ATOM   1936  O   HOH B 639       2.857  15.943  39.161  1.00  0.00      B    O  
ATOM   1937  H1  HOH B 639       2.779  16.356  38.191  1.00  0.00      B    H  
ATOM   1938  H2  HOH B 639       2.288  16.506  39.732  1.00  0.00      B    H  
ATOM   1939  O   HOH B 640       0.684  13.752  16.046  1.00  0.00      B    O  
ATOM   1940  H1  HOH B 640       0.213  13.018  15.597  1.00  0.00      B    H  
ATOM   1941  H2  HOH B 640      -0.059  14.281  16.567  1.00  0.00      B    H  
ATOM   1942  O   HOH B 641      13.236  35.499  33.719  1.00  0.00      B    O  
ATOM   1943  H1  HOH B 641      12.268  35.886  33.637  1.00  0.00      B    H  
ATOM   1944  H2  HOH B 641      13.096  34.509  33.409  1.00  0.00      B    H  
ATOM   1945  O   HOH B 642       1.642   7.888  12.252  1.00  0.00      B    O  
ATOM   1946  H1  HOH B 642       2.401   7.768  12.865  1.00  0.00      B    H  
ATOM   1947  H2  HOH B 642       1.968   7.643  11.296  1.00  0.00      B    H  
ATOM   1948  O   HOH B 643      33.742  20.054   6.187  1.00  0.00      B    O  
ATOM   1949  H1  HOH B 643      33.786  19.276   6.864  1.00  0.00      B    H  
ATOM   1950  H2  HOH B 643      32.775  20.266   5.949  1.00  0.00      B    H  
ATOM   1951  O   HOH B 644      37.106  19.738  16.608  1.00  0.00      B    O  
ATOM   1952  H1  HOH B 644      38.094  19.678  16.262  1.00  0.00      B    H  
ATOM   1953  H2  HOH B 644      37.088  19.828  17.641  1.00  0.00      B    H  
ATOM   1954  O   HOH B 645       4.999   1.811  26.852  1.00  0.00      B    O  
ATOM   1955  H1  HOH B 645       4.717   1.011  27.465  1.00  0.00      B    H  
ATOM   1956  H2  HOH B 645       5.339   1.397  25.960  1.00  0.00      B    H  
ATOM   1957  O   HOH B 646       9.512  33.562  14.976  1.00  0.00      B    O  
ATOM   1958  H1  HOH B 646       9.972  32.792  14.590  1.00  0.00      B    H  
ATOM   1959  H2  HOH B 646       9.900  33.824  15.873  1.00  0.00      B    H  
ATOM   1960  O   HOH B 647       7.251  29.189  22.483  1.00  0.00      B    O  
ATOM   1961  H1  HOH B 647       7.976  28.558  22.783  1.00  0.00      B    H  
ATOM   1962  H2  HOH B 647       6.441  28.682  22.500  1.00  0.00      B    H  
ATOM   1963  O   HOH B 648      28.715  27.844  28.326  1.00  0.00      B    O  
ATOM   1964  H1  HOH B 648      28.536  27.118  29.047  1.00  0.00      B    H  
ATOM   1965  H2  HOH B 648      29.255  27.386  27.576  1.00  0.00      B    H  
ATOM   1966  O   HOH B 649      11.647  16.742   0.144  1.00  0.00      B    O  
ATOM   1967  H1  HOH B 649      12.200  16.739   1.018  1.00  0.00      B    H  
ATOM   1968  H2  HOH B 649      11.636  15.842  -0.294  1.00  0.00      B    H  
ATOM   1969  O   HOH B 650      34.935  38.651  11.394  1.00  0.00      B    O  
ATOM   1970  H1  HOH B 650      34.646  39.418  10.821  1.00  0.00      B    H  
ATOM   1971  H2  HOH B 650      35.877  38.496  11.134  1.00  0.00      B    H  
ATOM   1972  O   HOH B 651       0.015  18.122  30.312  1.00  0.00      B    O  
ATOM   1973  H1  HOH B 651       0.624  18.648  30.890  1.00  0.00      B    H  
ATOM   1974  H2  HOH B 651       0.440  18.174  29.368  1.00  0.00      B    H  
ATOM   1975  O   HOH B 652      32.546  18.812  35.621  1.00  0.00      B    O  
ATOM   1976  H1  HOH B 652      32.890  19.277  36.454  1.00  0.00      B    H  
ATOM   1977  H2  HOH B 652      32.684  19.392  34.855  1.00  0.00      B    H  
ATOM   1978  O   HOH B 653      35.936  17.898  33.267  1.00  0.00      B    O  
ATOM   1979  H1  HOH B 653      35.057  18.295  33.151  1.00  0.00      B    H  
ATOM   1980  H2  HOH B 653      35.900  16.990  32.834  1.00  0.00      B    H  
ATOM   1981  O   HOH B 654       2.286  38.444  22.067  1.00  0.00      B    O  
ATOM   1982  H1  HOH B 654       2.203  37.676  21.419  1.00  0.00      B    H  
ATOM   1983  H2  HOH B 654       2.983  38.175  22.757  1.00  0.00      B    H  
ATOM   1984  O   HOH B 655       7.497  28.912  34.626  1.00  0.00      B    O  
ATOM   1985  H1  HOH B 655       7.081  29.285  33.704  1.00  0.00      B    H  
ATOM   1986  H2  HOH B 655       6.711  28.841  35.297  1.00  0.00      B    H  
ATOM   1987  O   HOH B 656      21.238  10.868  28.884  1.00  0.00      B    O  
ATOM   1988  H1  HOH B 656      21.724  11.074  28.008  1.00  0.00      B    H  
ATOM   1989  H2  HOH B 656      21.867  11.108  29.695  1.00  0.00      B    H  
ATOM   1990  O   HOH B 657      17.759   1.937  32.828  1.00  0.00      B    O  
ATOM   1991  H1  HOH B 657      18.706   2.209  32.571  1.00  0.00      B    H  
ATOM   1992  H2  HOH B 657      17.768   1.185  33.475  1.00  0.00      B    H  
ATOM   1993  O   HOH B 658      27.513  19.272   5.921  1.00  0.00      B    O  
ATOM   1994  H1  HOH B 658      28.026  20.119   6.295  1.00  0.00      B    H  
ATOM   1995  H2  HOH B 658      28.117  18.462   6.140  1.00  0.00      B    H  
ATOM   1996  O   HOH B 659      20.162  20.938  16.536  1.00  0.00      B    O  
ATOM   1997  H1  HOH B 659      19.535  20.174  16.415  1.00  0.00      B    H  
ATOM   1998  H2  HOH B 659      20.819  20.960  15.734  1.00  0.00      B    H  
ATOM   1999  O   HOH B 660       5.993   0.785  33.059  1.00  0.00      B    O  
ATOM   2000  H1  HOH B 660       6.164  -0.140  32.688  1.00  0.00      B    H  
ATOM   2001  H2  HOH B 660       6.585   1.418  32.547  1.00  0.00      B    H  
ATOM   2002  O   HOH B 661      28.403  30.361  29.056  1.00  0.00      B    O  
ATOM   2003  H1  HOH B 661      28.980  30.830  28.359  1.00  0.00      B    H  
ATOM   2004  H2  HOH B 661      28.491  29.345  28.890  1.00  0.00      B    H  
ATOM   2005  O   HOH B 662       7.551  35.644   2.316  1.00  0.00      B    O  
ATOM   2006  H1  HOH B 662       8.041  34.822   2.610  1.00  0.00      B    H  
ATOM   2007  H2  HOH B 662       8.224  36.309   1.884  1.00  0.00      B    H  
ATOM   2008  O   HOH B 663      32.387  31.205  33.084  1.00  0.00      B    O  
ATOM   2009  H1  HOH B 663      31.747  31.573  33.770  1.00  0.00      B    H  
ATOM   2010  H2  HOH B 663      32.659  31.972  32.501  1.00  0.00      B    H  
ATOM   2011  O   HOH B 664       3.898  32.674  14.169  1.00  0.00      B    O  
ATOM   2012  H1  HOH B 664       4.292  32.503  15.070  1.00  0.00      B    H  
ATOM   2013  H2  HOH B 664       3.058  32.137  14.104  1.00  0.00      B    H  
ATOM   2014  O   HOH B 665       7.753  18.863   4.286  1.00  0.00      B    O  
ATOM   2015  H1  HOH B 665       8.231  18.956   3.374  1.00  0.00      B    H  
ATOM   2016  H2  HOH B 665       7.177  17.988   4.214  1.00  0.00      B    H  
ATOM   2017  O   HOH B 666       9.320  34.588  24.126  1.00  0.00      B    O  
ATOM   2018  H1  HOH B 666      10.244  34.412  24.466  1.00  0.00      B    H  
ATOM   2019  H2  HOH B 666       8.696  34.878  24.916  1.00  0.00      B    H  
ATOM   2020  O   HOH B 667      25.665   8.139  30.015  1.00  0.00      B    O  
ATOM   2021  H1  HOH B 667      26.621   7.994  29.714  1.00  0.00      B    H  
ATOM   2022  H2  HOH B 667      25.115   8.649  29.302  1.00  0.00      B    H  
ATOM   2023  O   HOH B 668       9.119  20.571  18.172  1.00  0.00      B    O  
ATOM   2024  H1  HOH B 668       9.322  19.622  18.510  1.00  0.00      B    H  
ATOM   2025  H2  HOH B 668       9.015  20.494  17.132  1.00  0.00      B    H  
ATOM   2026  O   HOH B 669      35.284   3.967  24.977  1.00  0.00      B    O  
ATOM   2027  H1  HOH B 669      35.765   4.837  24.802  1.00  0.00      B    H  
ATOM   2028  H2  HOH B 669      35.308   3.460  24.076  1.00  0.00      B    H  
ATOM   2029  O   HOH B 670      26.723  37.384  15.439  1.00  0.00      B    O  
ATOM   2030  H1  HOH B 670      25.947  36.904  15.817  1.00  0.00      B    H  
ATOM   2031  H2  HOH B 670      26.378  38.237  15.071  1.00  0.00      B    H  
ATOM   2032  O   HOH B 671      32.007  20.926  23.484  1.00  0.00      B    O  
ATOM   2033  H1  HOH B 671      32.402  20.013  23.216  1.00  0.00      B    H  
ATOM   2034  H2  HOH B 671      32.596  21.319  24.190  1.00  0.00      B    H  
ATOM   2035  O   HOH B 672      27.855  16.889  21.987  1.00  0.00      B    O  
ATOM   2036  H1  HOH B 672      27.332  16.782  22.892  1.00  0.00      B    H  
ATOM   2037  H2  HOH B 672      27.249  16.934  21.161  1.00  0.00      B    H  
ATOM   2038  O   HOH B 673      34.061  25.042   3.909  1.00  0.00      B    O  
ATOM   2039  H1  HOH B 673      33.889  25.215   2.937  1.00  0.00      B    H  
ATOM   2040  H2  HOH B 673      33.186  24.820   4.386  1.00  0.00      B    H  
ATOM   2041  O   HOH B 674      29.684  34.224  11.538  1.00  0.00      B    O  
ATOM   2042  H1  HOH B 674      29.567  34.888  12.315  1.00  0.00      B    H  
ATOM   2043  H2  HOH B 674      30.116  34.708  10.765  1.00  0.00      B    H  
ATOM   2044  O   HOH B 675      12.529   3.369  18.732  1.00  0.00      B    O  
ATOM   2045  H1  HOH B 675      11.861   3.307  17.959  1.00  0.00      B    H  
ATOM   2046  H2  HOH B 675      12.171   2.965  19.564  1.00  0.00      B    H  
ATOM   2047  O   HOH B 676       1.615  22.880  30.561  1.00  0.00      B    O  
ATOM   2048  H1  HOH B 676       2.408  22.401  30.031  1.00  0.00      B    H  
ATOM   2049  H2  HOH B 676       0.700  22.604  30.157  1.00  0.00      B    H  
ATOM   2050  O   HOH B 677      17.900  28.271  19.497  1.00  0.00      B    O  
ATOM   2051  H1  HOH B 677      17.647  29.252  19.298  1.00  0.00      B    H  
ATOM   2052  H2  HOH B 677      18.617  28.023  18.837  1.00  0.00      B    H  
ATOM   2053  O   HOH B 678      31.747  28.520  32.642  1.00  0.00      B    O  
ATOM   2054  H1  HOH B 678      32.279  28.159  31.866  1.00  0.00      B    H  
ATOM   2055  H2  HOH B 678      31.676  29.542  32.434  1.00  0.00      B    H  
ATOM   2056  O   HOH B 679       2.794  23.884  38.189  1.00  0.00      B    O  
ATOM   2057  H1  HOH B 679       3.311  23.618  37.389  1.00  0.00      B    H  
ATOM   2058  H2  HOH B 679       2.594  23.010  38.620  1.00  0.00      B    H  
ATOM   2059  O   HOH B 680       4.110  16.199  10.897  1.00  0.00      B    O  
ATOM   2060  H1  HOH B 680       3.675  15.316  10.664  1.00  0.00      B    H  
ATOM   2061  H2  HOH B 680       5.140  16.090  11.136  1.00  0.00      B    H  
ATOM   2062  O   HOH B 681      33.294   6.496  32.891  1.00  0.00      B    O  
ATOM   2063  H1  HOH B 681      33.990   5.829  33.275  1.00  0.00      B    H  
ATOM   2064  H2  HOH B 681      33.157   7.254  33.557  1.00  0.00      B    H  
ATOM   2065  O   HOH B 682      32.530   5.804   8.858  1.00  0.00      B    O  
ATOM   2066  H1  HOH B 682      33.175   5.648   9.592  1.00  0.00      B    H  
ATOM   2067  H2  HOH B 682      33.072   6.261   8.093  1.00  0.00      B    H  
ATOM   2068  O   HOH B 683      15.239   2.315  18.695  1.00  0.00      B    O  
ATOM   2069  H1  HOH B 683      14.375   2.670  19.031  1.00  0.00      B    H  
ATOM   2070  H2  HOH B 683      15.553   1.648  19.369  1.00  0.00      B    H  
ATOM   2071  O   HOH B 684      33.638  26.070  14.355  1.00  0.00      B    O  
ATOM   2072  H1  HOH B 684      34.319  26.131  13.564  1.00  0.00      B    H  
ATOM   2073  H2  HOH B 684      32.937  26.822  14.234  1.00  0.00      B    H  
ATOM   2074  O   HOH B 685      19.641  10.069  13.830  1.00  0.00      B    O  
ATOM   2075  H1  HOH B 685      20.488  10.601  13.579  1.00  0.00      B    H  
ATOM   2076  H2  HOH B 685      19.377   9.605  12.981  1.00  0.00      B    H  
ATOM   2077  O   HOH B 686      13.801  26.004  26.481  1.00  0.00      B    O  
ATOM   2078  H1  HOH B 686      14.340  25.970  25.643  1.00  0.00      B    H  
ATOM   2079  H2  HOH B 686      13.114  25.271  26.325  1.00  0.00      B    H  
ATOM   2080  O   HOH B 687       8.932   9.638   1.701  1.00  0.00      B    O  
ATOM   2081  H1  HOH B 687       8.245   9.334   1.032  1.00  0.00      B    H  
ATOM   2082  H2  HOH B 687       9.710   9.754   1.130  1.00  0.00      B    H  
ATOM   2083  O   HOH B 688      22.914  18.660   1.404  1.00  0.00      B    O  
ATOM   2084  H1  HOH B 688      22.725  17.954   2.113  1.00  0.00      B    H  
ATOM   2085  H2  HOH B 688      22.439  19.507   1.689  1.00  0.00      B    H  
ATOM   2086  O   HOH B 689      17.009  25.157  11.340  1.00  0.00      B    O  
ATOM   2087  H1  HOH B 689      18.019  25.078  11.355  1.00  0.00      B    H  
ATOM   2088  H2  HOH B 689      16.761  25.916  10.741  1.00  0.00      B    H  
ATOM   2089  O   HOH B 690       7.055  34.221   6.044  1.00  0.00      B    O  
ATOM   2090  H1  HOH B 690       7.719  34.253   5.221  1.00  0.00      B    H  
ATOM   2091  H2  HOH B 690       7.451  33.471   6.589  1.00  0.00      B    H  
ATOM   2092  O   HOH B 691      30.583  34.709  33.409  1.00  0.00      B    O  
ATOM   2093  H1  HOH B 691      30.634  35.680  33.242  1.00  0.00      B    H  
ATOM   2094  H2  HOH B 691      30.604  34.565  34.380  1.00  0.00      B    H  
ATOM   2095  O   HOH B 692      13.741  27.854   8.108  1.00  0.00      B    O  
ATOM   2096  H1  HOH B 692      13.670  28.693   7.453  1.00  0.00      B    H  
ATOM   2097  H2  HOH B 692      13.040  27.213   7.780  1.00  0.00      B    H  
ATOM   2098  O   HOH B 693      37.442  11.357  10.969  1.00  0.00      B    O  
ATOM   2099  H1  HOH B 693      37.042  11.880  11.743  1.00  0.00      B    H  
ATOM   2100  H2  HOH B 693      38.276  10.872  11.363  1.00  0.00      B    H  
ATOM   2101  O   HOH B 694      34.811  19.839  28.873  1.00  0.00      B    O  
ATOM   2102  H1  HOH B 694      34.284  19.231  29.531  1.00  0.00      B    H  
ATOM   2103  H2  HOH B 694      34.445  20.792  28.864  1.00  0.00      B    H  
ATOM   2104  O   HOH B 695      20.605   4.985  32.790  1.00  0.00      B    O  
ATOM   2105  H1  HOH B 695      20.267   5.102  33.731  1.00  0.00      B    H  
ATOM   2106  H2  HOH B 695      20.364   4.051  32.552  1.00  0.00      B    H  
ATOM   2107  O   HOH B 696      18.161   9.223  11.655  1.00  0.00      B    O  
ATOM   2108  H1  HOH B 696      17.843   9.797  10.907  1.00  0.00      B    H  
ATOM   2109  H2  HOH B 696      17.890   8.302  11.385  1.00  0.00      B    H  
ATOM   2110  O   HOH B 697      36.271  34.537   8.419  1.00  0.00      B    O  
ATOM   2111  H1  HOH B 697      36.309  35.329   9.047  1.00  0.00      B    H  
ATOM   2112  H2  HOH B 697      37.226  34.455   8.025  1.00  0.00      B    H  
ATOM   2113  O   HOH B 698       3.586   5.310  36.763  1.00  0.00      B    O  
ATOM   2114  H1  HOH B 698       4.113   4.508  37.221  1.00  0.00      B    H  
ATOM   2115  H2  HOH B 698       3.005   5.682  37.530  1.00  0.00      B    H  
ATOM   2116  O   HOH B 699      31.450  30.231   1.989  1.00  0.00      B    O  
ATOM   2117  H1  HOH B 699      32.241  30.030   1.371  1.00  0.00      B    H  
ATOM   2118  H2  HOH B 699      31.894  30.415   2.867  1.00  0.00      B    H  
ATOM   2119  O   HOH B 700      32.198  24.119  11.134  1.00  0.00      B    O  
ATOM   2120  H1  HOH B 700      31.472  24.339  11.836  1.00  0.00      B    H  
ATOM   2121  H2  HOH B 700      32.598  25.003  10.842  1.00  0.00      B    H  
ATOM   2122  O   HOH B 701      35.632  36.152  10.341  1.00  0.00      B    O  
ATOM   2123  H1  HOH B 701      35.784  35.454  11.072  1.00  0.00      B    H  
ATOM   2124  H2  HOH B 701      34.702  36.531  10.525  1.00  0.00      B    H  
ATOM   2125  O   HOH B 702      35.883  33.837  32.209  1.00  0.00      B    O  
ATOM   2126  H1  HOH B 702      34.914  34.034  32.404  1.00  0.00      B    H  
ATOM   2127  H2  HOH B 702      36.467  33.610  33.049  1.00  0.00      B    H  
ATOM   2128  O   HOH B 703      23.830   4.389   2.802  1.00  0.00      B    O  
ATOM   2129  H1  HOH B 703      23.064   4.928   2.387  1.00  0.00      B    H  
ATOM   2130  H2  HOH B 703      24.618   4.454   2.227  1.00  0.00      B    H  
ATOM   2131  O   HOH B 704       1.195  18.216  27.778  1.00  0.00      B    O  
ATOM   2132  H1  HOH B 704       1.953  17.664  27.468  1.00  0.00      B    H  
ATOM   2133  H2  HOH B 704       0.354  17.773  27.354  1.00  0.00      B    H  
ATOM   2134  O   HOH B 705      30.365   6.309  24.656  1.00  0.00      B    O  
ATOM   2135  H1  HOH B 705      30.874   5.751  24.018  1.00  0.00      B    H  
ATOM   2136  H2  HOH B 705      30.165   5.623  25.374  1.00  0.00      B    H  
ATOM   2137  O   HOH B 706      25.897  30.968  29.766  1.00  0.00      B    O  
ATOM   2138  H1  HOH B 706      26.884  30.968  29.708  1.00  0.00      B    H  
ATOM   2139  H2  HOH B 706      25.596  29.968  29.923  1.00  0.00      B    H  
ATOM   2140  O   HOH B 707       9.346  19.577   6.492  1.00  0.00      B    O  
ATOM   2141  H1  HOH B 707       8.879  18.998   5.812  1.00  0.00      B    H  
ATOM   2142  H2  HOH B 707       8.707  20.091   7.076  1.00  0.00      B    H  
ATOM   2143  O   HOH B 708      22.931  32.704   6.685  1.00  0.00      B    O  
ATOM   2144  H1  HOH B 708      23.493  32.238   7.411  1.00  0.00      B    H  
ATOM   2145  H2  HOH B 708      22.274  31.999   6.328  1.00  0.00      B    H  
ATOM   2146  O   HOH B 709      15.087   9.373  18.352  1.00  0.00      B    O  
ATOM   2147  H1  HOH B 709      14.630  10.016  19.023  1.00  0.00      B    H  
ATOM   2148  H2  HOH B 709      15.879   9.819  17.921  1.00  0.00      B    H  
ATOM   2149  O   HOH B 710      18.990  14.639  16.266  1.00  0.00      B    O  
ATOM   2150  H1  HOH B 710      18.421  13.970  16.825  1.00  0.00      B    H  
ATOM   2151  H2  HOH B 710      19.959  14.484  16.575  1.00  0.00      B    H  
ATOM   2152  O   HOH B 711      14.802  19.014  24.568  1.00  0.00      B    O  
ATOM   2153  H1  HOH B 711      15.289  19.125  25.452  1.00  0.00      B    H  
ATOM   2154  H2  HOH B 711      13.785  18.884  24.758  1.00  0.00      B    H  
ATOM   2155  O   HOH B 712      29.940  28.283   3.062  1.00  0.00      B    O  
ATOM   2156  H1  HOH B 712      30.265  29.135   2.652  1.00  0.00      B    H  
ATOM   2157  H2  HOH B 712      29.646  28.436   4.006  1.00  0.00      B    H  
ATOM   2158  O   HOH B 713      35.878  22.652  36.170  1.00  0.00      B    O  
ATOM   2159  H1  HOH B 713      36.109  21.692  35.904  1.00  0.00      B    H  
ATOM   2160  H2  HOH B 713      36.002  23.274  35.371  1.00  0.00      B    H  
ATOM   2161  O   HOH B 714       6.849  36.204  28.886  1.00  0.00      B    O  
ATOM   2162  H1  HOH B 714       7.064  35.323  29.309  1.00  0.00      B    H  
ATOM   2163  H2  HOH B 714       7.660  36.807  28.957  1.00  0.00      B    H  
ATOM   2164  O   HOH B 715       9.241   5.167  29.109  1.00  0.00      B    O  
ATOM   2165  H1  HOH B 715      10.142   4.872  28.830  1.00  0.00      B    H  
ATOM   2166  H2  HOH B 715       8.661   4.307  29.174  1.00  0.00      B    H  
ATOM   2167  O   HOH B 716      16.354  19.668  33.236  1.00  0.00      B    O  
ATOM   2168  H1  HOH B 716      16.064  19.720  34.171  1.00  0.00      B    H  
ATOM   2169  H2  HOH B 716      16.008  18.821  32.891  1.00  0.00      B    H  
ATOM   2170  O   HOH B 717      19.934   0.221   9.576  1.00  0.00      B    O  
ATOM   2171  H1  HOH B 717      20.245   0.957  10.159  1.00  0.00      B    H  
ATOM   2172  H2  HOH B 717      20.680  -0.251   9.136  1.00  0.00      B    H  
ATOM   2173  O   HOH B 718      22.779   4.197  21.280  1.00  0.00      B    O  
ATOM   2174  H1  HOH B 718      22.452   3.725  20.445  1.00  0.00      B    H  
ATOM   2175  H2  HOH B 718      22.295   5.085  21.317  1.00  0.00      B    H  
ATOM   2176  O   HOH B 719      36.877  36.040  15.478  1.00  0.00      B    O  
ATOM   2177  H1  HOH B 719      36.564  35.131  15.771  1.00  0.00      B    H  
ATOM   2178  H2  HOH B 719      37.772  36.112  16.003  1.00  0.00      B    H  
ATOM   2179  O   HOH B 720      23.468  10.813   1.756  1.00  0.00      B    O  
ATOM   2180  H1  HOH B 720      22.968  11.669   1.798  1.00  0.00      B    H  
ATOM   2181  H2  HOH B 720      24.372  11.076   1.655  1.00  0.00      B    H  
ATOM   2182  O   HOH B 721      21.066  12.378   2.038  1.00  0.00      B    O  
ATOM   2183  H1  HOH B 721      20.693  13.201   1.583  1.00  0.00      B    H  
ATOM   2184  H2  HOH B 721      21.204  12.635   2.988  1.00  0.00      B    H  
ATOM   2185  O   HOH B 722       6.697  29.797  32.057  1.00  0.00      B    O  
ATOM   2186  H1  HOH B 722       7.294  30.112  31.301  1.00  0.00      B    H  
ATOM   2187  H2  HOH B 722       6.318  28.920  31.651  1.00  0.00      B    H  
ATOM   2188  O   HOH B 723       4.076  33.700   0.800  1.00  0.00      B    O  
ATOM   2189  H1  HOH B 723       3.138  33.645   0.370  1.00  0.00      B    H  
ATOM   2190  H2  HOH B 723       4.795  33.274   0.197  1.00  0.00      B    H  
ATOM   2191  O   HOH B 724      29.143  32.748  38.086  1.00  0.00      B    O  
ATOM   2192  H1  HOH B 724      29.300  31.791  38.474  1.00  0.00      B    H  
ATOM   2193  H2  HOH B 724      28.142  32.917  38.117  1.00  0.00      B    H  
ATOM   2194  O   HOH B 725      37.502  22.042  22.506  1.00  0.00      B    O  
ATOM   2195  H1  HOH B 725      36.673  21.568  22.231  1.00  0.00      B    H  
ATOM   2196  H2  HOH B 725      37.835  21.409  23.211  1.00  0.00      B    H  
ATOM   2197  O   HOH B 726      14.848   5.775  37.330  1.00  0.00      B    O  
ATOM   2198  H1  HOH B 726      15.648   6.115  36.815  1.00  0.00      B    H  
ATOM   2199  H2  HOH B 726      14.436   5.003  36.806  1.00  0.00      B    H  
ATOM   2200  O   HOH B 727      35.837  27.607  35.381  1.00  0.00      B    O  
ATOM   2201  H1  HOH B 727      36.408  27.390  36.226  1.00  0.00      B    H  
ATOM   2202  H2  HOH B 727      34.869  27.631  35.579  1.00  0.00      B    H  
ATOM   2203  O   HOH B 728       7.382  35.932  34.349  1.00  0.00      B    O  
ATOM   2204  H1  HOH B 728       7.186  36.276  35.270  1.00  0.00      B    H  
ATOM   2205  H2  HOH B 728       6.851  35.075  34.137  1.00  0.00      B    H  
ATOM   2206  O   HOH B 729      14.891  17.653  32.358  1.00  0.00      B    O  
ATOM   2207  H1  HOH B 729      14.838  16.891  33.026  1.00  0.00      B    H  
ATOM   2208  H2  HOH B 729      14.933  17.231  31.431  1.00  0.00      B    H  
ATOM   2209  O   HOH B 730      36.437   0.674  31.967  1.00  0.00      B    O  
ATOM   2210  H1  HOH B 730      36.229   1.529  31.516  1.00  0.00      B    H  
ATOM   2211  H2  HOH B 730      37.186   0.848  32.639  1.00  0.00      B    H  
ATOM   2212  O   HOH B 731      24.705  22.975  23.759  1.00  0.00      B    O  
ATOM   2213  H1  HOH B 731      25.056  22.152  24.158  1.00  0.00      B    H  
ATOM   2214  H2  HOH B 731      24.448  23.572  24.528  1.00  0.00      B    H  
ATOM   2215  O   HOH B 732      12.874  16.545   2.463  1.00  0.00      B    O  
ATOM   2216  H1  HOH B 732      13.120  17.034   3.369  1.00  0.00      B    H  
ATOM   2217  H2  HOH B 732      13.763  16.255   2.046  1.00  0.00      B    H  
ATOM   2218  O   HOH B 733      14.126  36.509  27.081  1.00  0.00      B    O  
ATOM   2219  H1  HOH B 733      13.396  36.801  26.556  1.00  0.00      B    H  
ATOM   2220  H2  HOH B 733      13.903  36.747  28.062  1.00  0.00      B    H  
ATOM   2221  O   HOH B 734       2.677  27.094  14.742  1.00  0.00      B    O  
ATOM   2222  H1  HOH B 734       3.351  27.855  14.532  1.00  0.00      B    H  
ATOM   2223  H2  HOH B 734       1.826  27.481  15.121  1.00  0.00      B    H  
ATOM   2224  O   HOH B 735      15.990   1.906  16.060  1.00  0.00      B    O  
ATOM   2225  H1  HOH B 735      15.219   2.198  15.474  1.00  0.00      B    H  
ATOM   2226  H2  HOH B 735      15.704   1.964  17.042  1.00  0.00      B    H  
ATOM   2227  O   HOH B 736      20.155  24.884   6.799  1.00  0.00      B    O  
ATOM   2228  H1  HOH B 736      20.826  25.068   6.036  1.00  0.00      B    H  
ATOM   2229  H2  HOH B 736      20.469  25.463   7.549  1.00  0.00      B    H  
ATOM   2230  O   HOH B 737       2.907  15.258  14.245  1.00  0.00      B    O  
ATOM   2231  H1  HOH B 737       2.763  14.343  13.900  1.00  0.00      B    H  
ATOM   2232  H2  HOH B 737       3.802  15.687  14.012  1.00  0.00      B    H  
ATOM   2233  O   HOH B 738      37.062  20.230  19.291  1.00  0.00      B    O  
ATOM   2234  H1  HOH B 738      37.944  20.605  19.542  1.00  0.00      B    H  
ATOM   2235  H2  HOH B 738      37.135  19.233  19.364  1.00  0.00      B    H  
ATOM   2236  O   HOH B 739       6.325  29.592  17.043  1.00  0.00      B    O  
ATOM   2237  H1  HOH B 739       5.669  28.818  17.031  1.00  0.00      B    H  
ATOM   2238  H2  HOH B 739       6.864  29.500  17.862  1.00  0.00      B    H  
ATOM   2239  O   HOH B 740       6.190  18.381  33.389  1.00  0.00      B    O  
ATOM   2240  H1  HOH B 740       7.142  18.462  33.068  1.00  0.00      B    H  
ATOM   2241  H2  HOH B 740       6.302  17.940  34.264  1.00  0.00      B    H  
ATOM   2242  O   HOH B 741      18.973  25.696  38.277  1.00  0.00      B    O  
ATOM   2243  H1  HOH B 741      19.110  24.687  38.567  1.00  0.00      B    H  
ATOM   2244  H2  HOH B 741      19.835  26.136  38.383  1.00  0.00      B    H  
ATOM   2245  O   HOH B 742      25.453   9.402  14.524  1.00  0.00      B    O  
ATOM   2246  H1  HOH B 742      25.561   8.383  14.513  1.00  0.00      B    H  
ATOM   2247  H2  HOH B 742      26.411   9.850  14.474  1.00  0.00      B    H  
ATOM   2248  O   HOH B 743       9.420  21.272   4.104  1.00  0.00      B    O  
ATOM   2249  H1  HOH B 743       8.547  21.798   4.314  1.00  0.00      B    H  
ATOM   2250  H2  HOH B 743       9.301  20.444   4.738  1.00  0.00      B    H  
ATOM   2251  O   HOH B 744       9.968  33.646  35.309  1.00  0.00      B    O  
ATOM   2252  H1  HOH B 744      10.846  33.226  35.401  1.00  0.00      B    H  
ATOM   2253  H2  HOH B 744       9.470  33.097  34.628  1.00  0.00      B    H  
ATOM   2254  O   HOH B 745       2.482   4.641  28.421  1.00  0.00      B    O  
ATOM   2255  H1  HOH B 745       3.438   4.198  28.395  1.00  0.00      B    H  
ATOM   2256  H2  HOH B 745       2.452   5.387  29.136  1.00  0.00      B    H  
ATOM   2257  O   HOH B 746      26.350  29.279  20.470  1.00  0.00      B    O  
ATOM   2258  H1  HOH B 746      26.237  29.099  21.444  1.00  0.00      B    H  
ATOM   2259  H2  HOH B 746      25.412  29.253  20.064  1.00  0.00      B    H  
ATOM   2260  O   HOH B 747      27.961  22.283  39.190  1.00  0.00      B    O  
ATOM   2261  H1  HOH B 747      27.201  21.815  39.716  1.00  0.00      B    H  
ATOM   2262  H2  HOH B 747      28.409  21.666  38.512  1.00  0.00      B    H  
ATOM   2263  O   HOH B 748       2.139   4.226  31.916  1.00  0.00      B    O  
ATOM   2264  H1  HOH B 748       1.370   3.623  31.680  1.00  0.00      B    H  
ATOM   2265  H2  HOH B 748       1.952   4.558  32.820  1.00  0.00      B    H  
ATOM   2266  O   HOH B 749      32.899  11.159  34.015  1.00  0.00      B    O  
ATOM   2267  H1  HOH B 749      33.337  11.993  34.364  1.00  0.00      B    H  
ATOM   2268  H2  HOH B 749      32.623  11.275  33.059  1.00  0.00      B    H  
ATOM   2269  O   HOH B 750      29.299  12.138  27.482  1.00  0.00      B    O  
ATOM   2270  H1  HOH B 750      28.386  11.838  27.731  1.00  0.00      B    H  
ATOM   2271  H2  HOH B 750      29.864  11.343  27.638  1.00  0.00      B    H  
ATOM   2272  O   HOH B 751      30.307   8.460   2.870  1.00  0.00      B    O  
ATOM   2273  H1  HOH B 751      31.286   8.780   2.954  1.00  0.00      B    H  
ATOM   2274  H2  HOH B 751      29.863   8.542   3.768  1.00  0.00      B    H  
ATOM   2275  O   HOH B 752       7.900  32.110   7.424  1.00  0.00      B    O  
ATOM   2276  H1  HOH B 752       8.494  31.565   8.050  1.00  0.00      B    H  
ATOM   2277  H2  HOH B 752       7.682  31.564   6.620  1.00  0.00      B    H  
ATOM   2278  O   HOH B 753      36.005  17.112   9.802  1.00  0.00      B    O  
ATOM   2279  H1  HOH B 753      35.194  17.127   9.214  1.00  0.00      B    H  
ATOM   2280  H2  HOH B 753      35.782  17.098  10.765  1.00  0.00      B    H  
ATOM   2281  O   HOH B 754      38.862  38.108  35.667  1.00  0.00      B    O  
ATOM   2282  H1  HOH B 754      39.802  37.755  35.515  1.00  0.00      B    H  
ATOM   2283  H2  HOH B 754      38.310  37.666  34.943  1.00  0.00      B    H  
ATOM   2284  O   HOH B 755      26.123   5.683  24.285  1.00  0.00      B    O  
ATOM   2285  H1  HOH B 755      26.558   5.234  25.035  1.00  0.00      B    H  
ATOM   2286  H2  HOH B 755      26.080   4.992  23.578  1.00  0.00      B    H  
ATOM   2287  O   HOH B 756      37.530   0.257  37.552  1.00  0.00      B    O  
ATOM   2288  H1  HOH B 756      37.940  -0.287  36.781  1.00  0.00      B    H  
ATOM   2289  H2  HOH B 756      36.523   0.122  37.477  1.00  0.00      B    H  
ATOM   2290  O   HOH B 757      33.380   7.477  24.340  1.00  0.00      B    O  
ATOM   2291  H1  HOH B 757      32.815   7.877  25.084  1.00  0.00      B    H  
ATOM   2292  H2  HOH B 757      34.385   7.457  24.674  1.00  0.00      B    H  
ATOM   2293  O   HOH B 758       5.814  25.721  11.160  1.00  0.00      B    O  
ATOM   2294  H1  HOH B 758       4.980  25.962  10.748  1.00  0.00      B    H  
ATOM   2295  H2  HOH B 758       5.794  24.685  11.213  1.00  0.00      B    H  
ATOM   2296  O   HOH B 759       4.951  11.542   1.685  1.00  0.00      B    O  
ATOM   2297  H1  HOH B 759       3.995  11.873   1.763  1.00  0.00      B    H  
ATOM   2298  H2  HOH B 759       5.521  12.275   1.369  1.00  0.00      B    H  
ATOM   2299  O   HOH B 760      25.401  28.699  23.624  1.00  0.00      B    O  
ATOM   2300  H1  HOH B 760      24.455  28.800  23.203  1.00  0.00      B    H  
ATOM   2301  H2  HOH B 760      25.313  28.257  24.542  1.00  0.00      B    H  
ATOM   2302  O   HOH B 761      16.916  38.771  34.257  1.00  0.00      B    O  
ATOM   2303  H1  HOH B 761      17.181  38.820  35.255  1.00  0.00      B    H  
ATOM   2304  H2  HOH B 761      15.915  38.557  34.094  1.00  0.00      B    H  
ATOM   2305  O   HOH B 762      33.596   2.505  36.209  1.00  0.00      B    O  
ATOM   2306  H1  HOH B 762      33.649   1.779  35.523  1.00  0.00      B    H  
ATOM   2307  H2  HOH B 762      32.846   3.133  35.890  1.00  0.00      B    H  
ATOM   2308  O   HOH B 763      12.623  36.585  12.006  1.00  0.00      B    O  
ATOM   2309  H1  HOH B 763      12.559  37.573  11.716  1.00  0.00      B    H  
ATOM   2310  H2  HOH B 763      11.691  36.317  12.437  1.00  0.00      B    H  
ATOM   2311  O   HOH B 764      12.997  26.567  29.043  1.00  0.00      B    O  
ATOM   2312  H1  HOH B 764      13.203  26.373  28.087  1.00  0.00      B    H  
ATOM   2313  H2  HOH B 764      12.000  26.472  29.170  1.00  0.00      B    H  
ATOM   2314  O   HOH B 765      27.375   8.734  32.473  1.00  0.00      B    O  
ATOM   2315  H1  HOH B 765      27.498   8.459  33.444  1.00  0.00      B    H  
ATOM   2316  H2  HOH B 765      26.574   8.293  32.083  1.00  0.00      B    H  
ATOM   2317  O   HOH B 766      32.643  12.845   8.858  1.00  0.00      B    O  
ATOM   2318  H1  HOH B 766      31.952  12.371   9.465  1.00  0.00      B    H  
ATOM   2319  H2  HOH B 766      33.490  12.836   9.385  1.00  0.00      B    H  
ATOM   2320  O   HOH B 767      21.864  37.437  16.950  1.00  0.00      B    O  
ATOM   2321  H1  HOH B 767      22.713  38.031  16.929  1.00  0.00      B    H  
ATOM   2322  H2  HOH B 767      21.094  37.959  16.601  1.00  0.00      B    H  
ATOM   2323  O   HOH B 768      36.945   3.892  35.810  1.00  0.00      B    O  
ATOM   2324  H1  HOH B 768      37.660   3.138  35.842  1.00  0.00      B    H  
ATOM   2325  H2  HOH B 768      36.768   4.210  36.768  1.00  0.00      B    H  
ATOM   2326  O   HOH B 769      26.743  19.808  33.099  1.00  0.00      B    O  
ATOM   2327  H1  HOH B 769      26.776  19.110  33.827  1.00  0.00      B    H  
ATOM   2328  H2  HOH B 769      26.474  20.687  33.493  1.00  0.00      B    H  
ATOM   2329  O   HOH B 770      29.253  37.447   9.659  1.00  0.00      B    O  
ATOM   2330  H1  HOH B 770      29.876  36.756  10.043  1.00  0.00      B    H  
ATOM   2331  H2  HOH B 770      28.785  37.012   8.866  1.00  0.00      B    H  
ATOM   2332  O   HOH B 771      11.626   2.315  10.397  1.00  0.00      B    O  
ATOM   2333  H1  HOH B 771      10.664   2.089  10.256  1.00  0.00      B    H  
ATOM   2334  H2  HOH B 771      12.155   1.504   9.997  1.00  0.00      B    H  
ATOM   2335  O   HOH B 772      11.574  12.263   1.693  1.00  0.00      B    O  
ATOM   2336  H1  HOH B 772      12.510  12.046   1.351  1.00  0.00      B    H  
ATOM   2337  H2  HOH B 772      11.068  11.390   1.829  1.00  0.00      B    H  
ATOM   2338  O   HOH B 773      25.599  21.914   4.076  1.00  0.00      B    O  
ATOM   2339  H1  HOH B 773      26.059  21.661   3.192  1.00  0.00      B    H  
ATOM   2340  H2  HOH B 773      26.141  22.657   4.500  1.00  0.00      B    H  
ATOM   2341  O   HOH B 774      28.311  24.316  10.781  1.00  0.00      B    O  
ATOM   2342  H1  HOH B 774      28.467  23.461  11.329  1.00  0.00      B    H  
ATOM   2343  H2  HOH B 774      28.892  25.036  11.152  1.00  0.00      B    H  
ATOM   2344  O   HOH B 775      27.996  31.598  22.313  1.00  0.00      B    O  
ATOM   2345  H1  HOH B 775      27.600  32.496  22.097  1.00  0.00      B    H  
ATOM   2346  H2  HOH B 775      27.659  31.343  23.288  1.00  0.00      B    H  
ATOM   2347  O   HOH B 776      25.650  14.698   1.182  1.00  0.00      B    O  
ATOM   2348  H1  HOH B 776      26.048  15.038   0.350  1.00  0.00      B    H  
ATOM   2349  H2  HOH B 776      25.659  15.432   1.843  1.00  0.00      B    H  
ATOM   2350  O   HOH B 777      10.192   3.217  38.595  1.00  0.00      B    O  
ATOM   2351  H1  HOH B 777      10.999   3.115  39.241  1.00  0.00      B    H  
ATOM   2352  H2  HOH B 777      10.383   2.728  37.714  1.00  0.00      B    H  
ATOM   2353  O   HOH B 778      35.522  13.504   2.897  1.00  0.00      B    O  
ATOM   2354  H1  HOH B 778      36.094  13.014   2.289  1.00  0.00      B    H  
ATOM   2355  H2  HOH B 778      34.569  13.634   2.568  1.00  0.00      B    H  
ATOM   2356  O   HOH B 779      28.365  38.577  35.333  1.00  0.00      B    O  
ATOM   2357  H1  HOH B 779      27.903  37.694  35.630  1.00  0.00      B    H  
ATOM   2358  H2  HOH B 779      29.062  38.817  36.037  1.00  0.00      B    H  
ATOM   2359  O   HOH B 780      14.592  22.963  27.911  1.00  0.00      B    O  
ATOM   2360  H1  HOH B 780      13.769  22.906  27.281  1.00  0.00      B    H  
ATOM   2361  H2  HOH B 780      14.421  23.711  28.637  1.00  0.00      B    H  
ATOM   2362  O   HOH B 781      12.315  31.702   1.394  1.00  0.00      B    O  
ATOM   2363  H1  HOH B 781      12.397  30.718   1.312  1.00  0.00      B    H  
ATOM   2364  H2  HOH B 781      11.813  31.877   2.228  1.00  0.00      B    H  
ATOM   2365  O   HOH B 782       1.077  33.791   2.592  1.00  0.00      B    O  
ATOM   2366  H1  HOH B 782       1.781  34.210   3.218  1.00  0.00      B    H  
ATOM   2367  H2  HOH B 782       0.439  33.336   3.228  1.00  0.00      B    H  
ATOM   2368  O   HOH B 783      25.988  15.381  33.851  1.00  0.00      B    O  
ATOM   2369  H1  HOH B 783      25.770  14.780  33.054  1.00  0.00      B    H  
ATOM   2370  H2  HOH B 783      25.502  14.960  34.623  1.00  0.00      B    H  
ATOM   2371  O   HOH B 784      19.676  10.264  31.111  1.00  0.00      B    O  
ATOM   2372  H1  HOH B 784      20.211  10.332  30.213  1.00  0.00      B    H  
ATOM   2373  H2  HOH B 784      19.027   9.487  30.973  1.00  0.00      B    H  
ATOM   2374  O   HOH B 785      23.522   4.650  29.920  1.00  0.00      B    O  
ATOM   2375  H1  HOH B 785      23.692   5.525  30.367  1.00  0.00      B    H  
ATOM   2376  H2  HOH B 785      23.747   3.925  30.591  1.00  0.00      B    H  
ATOM   2377  O   HOH B 786      12.747  23.405  25.743  1.00  0.00      B    O  
ATOM   2378  H1  HOH B 786      13.314  22.927  25.091  1.00  0.00      B    H  
ATOM   2379  H2  HOH B 786      11.772  23.257  25.533  1.00  0.00      B    H  
ATOM   2380  O   HOH B 787       8.303   4.222  22.219  1.00  0.00      B    O  
ATOM   2381  H1  HOH B 787       7.892   3.864  23.134  1.00  0.00      B    H  
ATOM   2382  H2  HOH B 787       9.155   4.681  22.604  1.00  0.00      B    H  
ATOM   2383  O   HOH B 788       2.677  26.486   6.681  1.00  0.00      B    O  
ATOM   2384  H1  HOH B 788       3.381  25.813   6.935  1.00  0.00      B    H  
ATOM   2385  H2  HOH B 788       2.141  26.804   7.454  1.00  0.00      B    H  
ATOM   2386  O   HOH B 789      16.900  24.484  21.864  1.00  0.00      B    O  
ATOM   2387  H1  HOH B 789      17.370  23.606  21.948  1.00  0.00      B    H  
ATOM   2388  H2  HOH B 789      16.017  24.272  21.421  1.00  0.00      B    H  
ATOM   2389  O   HOH B 790      26.392  25.192  22.832  1.00  0.00      B    O  
ATOM   2390  H1  HOH B 790      25.840  24.401  23.243  1.00  0.00      B    H  
ATOM   2391  H2  HOH B 790      25.733  25.848  22.391  1.00  0.00      B    H  
ATOM   2392  O   HOH B 791       2.760  36.961  37.732  1.00  0.00      B    O  
ATOM   2393  H1  HOH B 791       3.715  36.648  37.985  1.00  0.00      B    H  
ATOM   2394  H2  HOH B 791       2.481  37.800  38.273  1.00  0.00      B    H  
ATOM   2395  O   HOH B 792      24.218  26.139  37.673  1.00  0.00      B    O  
ATOM   2396  H1  HOH B 792      24.319  25.906  36.681  1.00  0.00      B    H  
ATOM   2397  H2  HOH B 792      25.128  26.083  38.127  1.00  0.00      B    H  
ATOM   2398  O   HOH B 793      17.894  16.736  21.609  1.00  0.00      B    O  
ATOM   2399  H1  HOH B 793      17.317  16.360  20.847  1.00  0.00      B    H  
ATOM   2400  H2  HOH B 793      17.830  16.065  22.391  1.00  0.00      B    H  
ATOM   2401  O   HOH B 794       0.293  21.673  19.169  1.00  0.00      B    O  
ATOM   2402  H1  HOH B 794       0.808  22.499  19.341  1.00  0.00      B    H  
ATOM   2403  H2  HOH B 794       0.846  21.090  18.536  1.00  0.00      B    H  
ATOM   2404  O   HOH B 795      20.811  18.289  10.909  1.00  0.00      B    O  
ATOM   2405  H1  HOH B 795      20.809  17.299  10.758  1.00  0.00      B    H  
ATOM   2406  H2  HOH B 795      19.958  18.530  11.305  1.00  0.00      B    H  
ATOM   2407  O   HOH B 796      38.020  26.428  28.766  1.00  0.00      B    O  
ATOM   2408  H1  HOH B 796      38.185  27.415  28.961  1.00  0.00      B    H  
ATOM   2409  H2  HOH B 796      38.368  26.165  27.778  1.00  0.00      B    H  
ATOM   2410  O   HOH B 797      24.849  35.412  16.688  1.00  0.00      B    O  
ATOM   2411  H1  HOH B 797      24.449  35.697  15.775  1.00  0.00      B    H  
ATOM   2412  H2  HOH B 797      23.999  35.060  17.205  1.00  0.00      B    H  
ATOM   2413  O   HOH B 798      39.018  16.982   4.370  1.00  0.00      B    O  
ATOM   2414  H1  HOH B 798      38.626  16.122   4.807  1.00  0.00      B    H  
ATOM   2415  H2  HOH B 798      38.301  17.488   3.981  1.00  0.00      B    H  
ATOM   2416  O   HOH B 799       0.701  31.338  34.991  1.00  0.00      B    O  
ATOM   2417  H1  HOH B 799      -0.018  30.929  34.442  1.00  0.00      B    H  
ATOM   2418  H2  HOH B 799       1.027  32.098  34.426  1.00  0.00      B    H  
ATOM   2419  O   HOH B 800      30.955  33.108   1.919  1.00  0.00      B    O  
ATOM   2420  H1  HOH B 800      31.026  32.105   2.101  1.00  0.00      B    H  
ATOM   2421  H2  HOH B 800      31.642  33.368   1.235  1.00  0.00      B    H  
ATOM   2422  O   HOH B 801      24.322  23.428   7.676  1.00  0.00      B    O  
ATOM   2423  H1  HOH B 801      23.872  23.361   8.583  1.00  0.00      B    H  
ATOM   2424  H2  HOH B 801      23.560  23.353   6.954  1.00  0.00      B    H  
ATOM   2425  O   HOH B 802      18.567  35.172   8.300  1.00  0.00      B    O  
ATOM   2426  H1  HOH B 802      18.597  35.990   8.841  1.00  0.00      B    H  
ATOM   2427  H2  HOH B 802      18.139  34.362   8.792  1.00  0.00      B    H  
ATOM   2428  O   HOH B 803      25.614  25.157  29.736  1.00  0.00      B    O  
ATOM   2429  H1  HOH B 803      24.942  25.870  29.522  1.00  0.00      B    H  
ATOM   2430  H2  HOH B 803      25.107  24.324  29.748  1.00  0.00      B    H  
ATOM   2431  O   HOH B 804      15.774  27.947  12.184  1.00  0.00      B    O  
ATOM   2432  H1  HOH B 804      14.930  28.435  12.333  1.00  0.00      B    H  
ATOM   2433  H2  HOH B 804      15.665  27.427  11.316  1.00  0.00      B    H  
ATOM   2434  O   HOH B 805       6.737   3.785  35.718  1.00  0.00      B    O  
ATOM   2435  H1  HOH B 805       6.341   3.532  36.610  1.00  0.00      B    H  
ATOM   2436  H2  HOH B 805       7.591   3.240  35.708  1.00  0.00      B    H  
ATOM   2437  O   HOH B 806      25.172  10.828  18.496  1.00  0.00      B    O  
ATOM   2438  H1  HOH B 806      26.187  10.762  18.295  1.00  0.00      B    H  
ATOM   2439  H2  HOH B 806      25.036  10.497  19.478  1.00  0.00      B    H  
ATOM   2440  O   HOH B 807      32.712  12.659  14.957  1.00  0.00      B    O  
ATOM   2441  H1  HOH B 807      32.900  12.785  15.964  1.00  0.00      B    H  
ATOM   2442  H2  HOH B 807      31.861  13.205  14.824  1.00  0.00      B    H  
ATOM   2443  O   HOH B 808       2.307  23.763  18.962  1.00  0.00      B    O  
ATOM   2444  H1  HOH B 808       2.918  23.798  18.146  1.00  0.00      B    H  
ATOM   2445  H2  HOH B 808       2.535  24.520  19.599  1.00  0.00      B    H  
ATOM   2446  O   HOH B 809      35.681  19.939  35.467  1.00  0.00      B    O  
ATOM   2447  H1  HOH B 809      34.915  19.916  34.826  1.00  0.00      B    H  
ATOM   2448  H2  HOH B 809      36.481  19.446  35.045  1.00  0.00      B    H  
ATOM   2449  O   HOH B 810      34.791   7.393  30.932  1.00  0.00      B    O  
ATOM   2450  H1  HOH B 810      35.598   7.362  31.490  1.00  0.00      B    H  
ATOM   2451  H2  HOH B 810      34.129   6.878  31.488  1.00  0.00      B    H  
ATOM   2452  O   HOH B 811      25.268  20.433  10.522  1.00  0.00      B    O  
ATOM   2453  H1  HOH B 811      25.544  19.427  10.441  1.00  0.00      B    H  
ATOM   2454  H2  HOH B 811      25.570  20.791  11.440  1.00  0.00      B    H  
ATOM   2455  O   HOH B 812      31.437  33.095  22.787  1.00  0.00      B    O  
ATOM   2456  H1  HOH B 812      32.243  33.644  22.672  1.00  0.00      B    H  
ATOM   2457  H2  HOH B 812      31.763  32.147  23.060  1.00  0.00      B    H  
ATOM   2458  O   HOH B 813      18.622  20.199   5.503  1.00  0.00      B    O  
ATOM   2459  H1  HOH B 813      19.198  20.996   5.559  1.00  0.00      B    H  
ATOM   2460  H2  HOH B 813      18.440  20.029   6.465  1.00  0.00      B    H  
ATOM   2461  O   HOH B 814      30.035   4.710  10.157  1.00  0.00      B    O  
ATOM   2462  H1  HOH B 814      30.067   5.094  11.126  1.00  0.00      B    H  
ATOM   2463  H2  HOH B 814      30.730   5.200   9.605  1.00  0.00      B    H  
ATOM   2464  O   HOH B 815      25.788   8.582   2.133  1.00  0.00      B    O  
ATOM   2465  H1  HOH B 815      26.257   8.025   2.839  1.00  0.00      B    H  
ATOM   2466  H2  HOH B 815      25.061   8.044   1.723  1.00  0.00      B    H  
ATOM   2467  O   HOH B 816      26.842  11.678   8.430  1.00  0.00      B    O  
ATOM   2468  H1  HOH B 816      26.221  12.481   8.189  1.00  0.00      B    H  
ATOM   2469  H2  HOH B 816      27.754  11.953   8.031  1.00  0.00      B    H  
ATOM   2470  O   HOH B 817      23.068  29.381   6.407  1.00  0.00      B    O  
ATOM   2471  H1  HOH B 817      23.850  29.538   7.002  1.00  0.00      B    H  
ATOM   2472  H2  HOH B 817      22.254  29.271   7.037  1.00  0.00      B    H  
ATOM   2473  O   HOH B 818      17.690  17.949  14.279  1.00  0.00      B    O  
ATOM   2474  H1  HOH B 818      18.582  18.324  14.030  1.00  0.00      B    H  
ATOM   2475  H2  HOH B 818      17.782  17.030  14.572  1.00  0.00      B    H  
ATOM   2476  O   HOH B 819      14.698  27.172   4.769  1.00  0.00      B    O  
ATOM   2477  H1  HOH B 819      14.676  27.146   5.771  1.00  0.00      B    H  
ATOM   2478  H2  HOH B 819      15.700  27.282   4.519  1.00  0.00      B    H  
ATOM   2479  O   HOH B 820      34.901  32.835   6.346  1.00  0.00      B    O  
ATOM   2480  H1  HOH B 820      35.864  32.888   6.696  1.00  0.00      B    H  
ATOM   2481  H2  HOH B 820      34.609  31.864   6.504  1.00  0.00      B    H  
ATOM   2482  O   HOH B 821      23.843   8.328  17.875  1.00  0.00      B    O  
ATOM   2483  H1  HOH B 821      24.436   9.127  17.715  1.00  0.00      B    H  
ATOM   2484  H2  HOH B 821      24.263   7.796  18.651  1.00  0.00      B    H  
ATOM   2485  O   HOH B 822       7.671   3.245   9.486  1.00  0.00      B    O  
ATOM   2486  H1  HOH B 822       8.240   2.433   9.186  1.00  0.00      B    H  
ATOM   2487  H2  HOH B 822       8.016   3.578  10.328  1.00  0.00      B    H  
ATOM   2488  O   HOH B 823      27.441   7.610  17.976  1.00  0.00      B    O  
ATOM   2489  H1  HOH B 823      27.446   6.872  17.292  1.00  0.00      B    H  
ATOM   2490  H2  HOH B 823      26.517   7.529  18.448  1.00  0.00      B    H  
ATOM   2491  O   HOH B 824      13.286  17.076   5.223  1.00  0.00      B    O  
ATOM   2492  H1  HOH B 824      14.104  17.024   5.766  1.00  0.00      B    H  
ATOM   2493  H2  HOH B 824      12.932  16.125   5.347  1.00  0.00      B    H  
ATOM   2494  O   HOH B 825      22.705   2.781  16.742  1.00  0.00      B    O  
ATOM   2495  H1  HOH B 825      22.063   3.536  16.511  1.00  0.00      B    H  
ATOM   2496  H2  HOH B 825      23.379   3.179  17.357  1.00  0.00      B    H  
ATOM   2497  O   HOH B 826      14.376  29.192  36.697  1.00  0.00      B    O  
ATOM   2498  H1  HOH B 826      14.709  28.293  36.989  1.00  0.00      B    H  
ATOM   2499  H2  HOH B 826      14.549  29.342  35.734  1.00  0.00      B    H  
ATOM   2500  O   HOH B 827       2.880  23.475  24.946  1.00  0.00      B    O  
ATOM   2501  H1  HOH B 827       2.514  22.503  25.137  1.00  0.00      B    H  
ATOM   2502  H2  HOH B 827       2.682  23.596  23.933  1.00  0.00      B    H  
ATOM   2503  O   HOH B 828       9.924  33.975   9.625  1.00  0.00      B    O  
ATOM   2504  H1  HOH B 828       9.122  34.192   9.052  1.00  0.00      B    H  
ATOM   2505  H2  HOH B 828       9.658  34.033  10.646  1.00  0.00      B    H  
ATOM   2506  O   HOH B 829      25.477  32.209  39.276  1.00  0.00      B    O  
ATOM   2507  H1  HOH B 829      24.512  31.903  39.256  1.00  0.00      B    H  
ATOM   2508  H2  HOH B 829      25.870  32.276  38.334  1.00  0.00      B    H  
ATOM   2509  O   HOH B 830       7.313  27.120   3.917  1.00  0.00      B    O  
ATOM   2510  H1  HOH B 830       6.321  27.308   4.245  1.00  0.00      B    H  
ATOM   2511  H2  HOH B 830       7.752  27.983   3.587  1.00  0.00      B    H  
ATOM   2512  O   HOH B 831       4.394  13.267  27.486  1.00  0.00      B    O  
ATOM   2513  H1  HOH B 831       5.002  12.519  27.275  1.00  0.00      B    H  
ATOM   2514  H2  HOH B 831       4.041  13.624  26.613  1.00  0.00      B    H  
ATOM   2515  O   HOH B 832       2.854   9.342  29.220  1.00  0.00      B    O  
ATOM   2516  H1  HOH B 832       2.969   8.459  28.845  1.00  0.00      B    H  
ATOM   2517  H2  HOH B 832       2.724  10.009  28.482  1.00  0.00      B    H  
ATOM   2518  O   HOH B 833      10.531  35.985  33.753  1.00  0.00      B    O  
ATOM   2519  H1  HOH B 833      10.055  35.278  34.289  1.00  0.00      B    H  
ATOM   2520  H2  HOH B 833       9.905  36.683  33.472  1.00  0.00      B    H  
ATOM   2521  O   HOH B 834      31.177   4.233  14.662  1.00  0.00      B    O  
ATOM   2522  H1  HOH B 834      31.843   3.730  14.090  1.00  0.00      B    H  
ATOM   2523  H2  HOH B 834      30.435   4.434  14.001  1.00  0.00      B    H  
ATOM   2524  O   HOH B 835       4.166  10.225  31.350  1.00  0.00      B    O  
ATOM   2525  H1  HOH B 835       3.452   9.995  30.644  1.00  0.00      B    H  
ATOM   2526  H2  HOH B 835       3.934   9.750  32.239  1.00  0.00      B    H  
ATOM   2527  O   HOH B 836      37.556  17.514  19.016  1.00  0.00      B    O  
ATOM   2528  H1  HOH B 836      36.773  16.833  18.960  1.00  0.00      B    H  
ATOM   2529  H2  HOH B 836      38.274  17.203  18.420  1.00  0.00      B    H  
ATOM   2530  O   HOH B 837      31.471   2.373  24.869  1.00  0.00      B    O  
ATOM   2531  H1  HOH B 837      31.245   1.403  24.820  1.00  0.00      B    H  
ATOM   2532  H2  HOH B 837      31.653   2.684  23.913  1.00  0.00      B    H  
ATOM   2533  O   HOH B 838      12.756  22.276   1.291  1.00  0.00      B    O  
ATOM   2534  H1  HOH B 838      13.770  22.339   1.169  1.00  0.00      B    H  
ATOM   2535  H2  HOH B 838      12.423  22.927   0.589  1.00  0.00      B    H  
ATOM   2536  O   HOH B 839       5.099  32.130  29.362  1.00  0.00      B    O  
ATOM   2537  H1  HOH B 839       5.912  32.753  29.368  1.00  0.00      B    H  
ATOM   2538  H2  HOH B 839       5.437  31.160  29.277  1.00  0.00      B    H  
ATOM   2539  O   HOH B 840      13.468  23.989  13.315  1.00  0.00      B    O  
ATOM   2540  H1  HOH B 840      12.631  23.485  13.210  1.00  0.00      B    H  
ATOM   2541  H2  HOH B 840      13.578  24.661  12.611  1.00  0.00      B    H  
ATOM   2542  O   HOH B 841      26.502   7.214  22.068  1.00  0.00      B    O  
ATOM   2543  H1  HOH B 841      27.463   7.430  21.908  1.00  0.00      B    H  
ATOM   2544  H2  HOH B 841      26.462   6.613  22.928  1.00  0.00      B    H  
ATOM   2545  O   HOH B 842       1.026  12.150  38.958  1.00  0.00      B    O  
ATOM   2546  H1  HOH B 842       0.916  13.001  39.506  1.00  0.00      B    H  
ATOM   2547  H2  HOH B 842       0.798  12.399  38.011  1.00  0.00      B    H  
ATOM   2548  O   HOH B 843      28.179  35.032  29.436  1.00  0.00      B    O  
ATOM   2549  H1  HOH B 843      28.636  35.013  28.512  1.00  0.00      B    H  
ATOM   2550  H2  HOH B 843      27.386  34.393  29.413  1.00  0.00      B    H  
ATOM   2551  O   HOH B 844      24.615  36.522  38.033  1.00  0.00      B    O  
ATOM   2552  H1  HOH B 844      24.837  36.817  38.970  1.00  0.00      B    H  
ATOM   2553  H2  HOH B 844      23.881  35.747  38.121  1.00  0.00      B    H  
ATOM   2554  O   HOH B 845      38.666  12.153  13.867  1.00  0.00      B    O  
ATOM   2555  H1  HOH B 845      39.310  12.876  13.598  1.00  0.00      B    H  
ATOM   2556  H2  HOH B 845      37.748  12.634  13.907  1.00  0.00      B    H  
ATOM   2557  O   HOH B 846      22.294  14.474  36.252  1.00  0.00      B    O  
ATOM   2558  H1  HOH B 846      23.261  14.377  36.109  1.00  0.00      B    H  
ATOM   2559  H2  HOH B 846      22.025  15.459  36.310  1.00  0.00      B    H  
ATOM   2560  O   HOH B 847       3.795   5.465   3.122  1.00  0.00      B    O  
ATOM   2561  H1  HOH B 847       4.451   6.221   3.041  1.00  0.00      B    H  
ATOM   2562  H2  HOH B 847       4.229   4.694   2.627  1.00  0.00      B    H  
ATOM   2563  O   HOH B 848      23.674  21.290  36.989  1.00  0.00      B    O  
ATOM   2564  H1  HOH B 848      23.600  21.325  38.009  1.00  0.00      B    H  
ATOM   2565  H2  HOH B 848      24.566  21.749  36.743  1.00  0.00      B    H  
ATOM   2566  O   HOH B 849      12.204   8.865  13.381  1.00  0.00      B    O  
ATOM   2567  H1  HOH B 849      12.260   7.976  12.910  1.00  0.00      B    H  
ATOM   2568  H2  HOH B 849      12.918   8.782  14.143  1.00  0.00      B    H  
ATOM   2569  O   HOH B 850      11.585   6.615   3.912  1.00  0.00      B    O  
ATOM   2570  H1  HOH B 850      11.564   5.614   4.118  1.00  0.00      B    H  
ATOM   2571  H2  HOH B 850      11.920   7.159   4.743  1.00  0.00      B    H  
ATOM   2572  O   HOH B 851       8.040   6.498   1.519  1.00  0.00      B    O  
ATOM   2573  H1  HOH B 851       7.501   6.724   0.708  1.00  0.00      B    H  
ATOM   2574  H2  HOH B 851       7.956   5.518   1.666  1.00  0.00      B    H  
ATOM   2575  O   HOH B 852       5.863   7.090  12.887  1.00  0.00      B    O  
ATOM   2576  H1  HOH B 852       6.316   7.284  12.008  1.00  0.00      B    H  
ATOM   2577  H2  HOH B 852       5.616   6.090  12.931  1.00  0.00      B    H  
ATOM   2578  O   HOH B 853       4.733  38.603  17.143  1.00  0.00      B    O  
ATOM   2579  H1  HOH B 853       4.385  38.024  16.428  1.00  0.00      B    H  
ATOM   2580  H2  HOH B 853       4.640  38.103  17.989  1.00  0.00      B    H  
ATOM   2581  O   HOH B 854       2.972   4.259   5.842  1.00  0.00      B    O  
ATOM   2582  H1  HOH B 854       3.233   5.105   6.336  1.00  0.00      B    H  
ATOM   2583  H2  HOH B 854       3.099   4.483   4.865  1.00  0.00      B    H  
ATOM   2584  O   HOH B 855       4.791  13.354  18.437  1.00  0.00      B    O  
ATOM   2585  H1  HOH B 855       4.116  13.218  17.689  1.00  0.00      B    H  
ATOM   2586  H2  HOH B 855       4.646  12.647  19.092  1.00  0.00      B    H  
ATOM   2587  O   HOH B 856      37.170   8.339   0.272  1.00  0.00      B    O  
ATOM   2588  H1  HOH B 856      36.479   8.958   0.708  1.00  0.00      B    H  
ATOM   2589  H2  HOH B 856      37.997   8.421   0.879  1.00  0.00      B    H  
ATOM   2590  O   HOH B 857      36.322  15.036  34.301  1.00  0.00      B    O  
ATOM   2591  H1  HOH B 857      35.579  15.604  33.881  1.00  0.00      B    H  
ATOM   2592  H2  HOH B 857      37.190  15.575  34.375  1.00  0.00      B    H  
ATOM   2593  O   HOH B 858      18.411  14.384   9.162  1.00  0.00      B    O  
ATOM   2594  H1  HOH B 858      18.918  13.547   9.347  1.00  0.00      B    H  
ATOM   2595  H2  HOH B 858      18.622  14.733   8.206  1.00  0.00      B    H  
ATOM   2596  O   HOH B 859       4.088  30.963  25.208  1.00  0.00      B    O  
ATOM   2597  H1  HOH B 859       4.717  30.349  25.788  1.00  0.00      B    H  
ATOM   2598  H2  HOH B 859       3.980  30.534  24.287  1.00  0.00      B    H  
ATOM   2599  O   HOH B 860      25.891  34.586   1.879  1.00  0.00      B    O  
ATOM   2600  H1  HOH B 860      25.752  34.003   1.066  1.00  0.00      B    H  
ATOM   2601  H2  HOH B 860      26.887  34.757   1.896  1.00  0.00      B    H  
ATOM   2602  O   HOH B 861      23.173  26.833  30.438  1.00  0.00      B    O  
ATOM   2603  H1  HOH B 861      22.414  27.178  29.983  1.00  0.00      B    H  
ATOM   2604  H2  HOH B 861      22.927  26.520  31.375  1.00  0.00      B    H  
ATOM   2605  O   HOH B 862      30.150  33.202  31.275  1.00  0.00      B    O  
ATOM   2606  H1  HOH B 862      29.585  33.960  30.827  1.00  0.00      B    H  
ATOM   2607  H2  HOH B 862      30.243  33.528  32.217  1.00  0.00      B    H  
ATOM   2608  O   HOH B 863      34.975  37.898  33.316  1.00  0.00      B    O  
ATOM   2609  H1  HOH B 863      35.345  38.809  32.975  1.00  0.00      B    H  
ATOM   2610  H2  HOH B 863      34.996  37.242  32.524  1.00  0.00      B    H  
ATOM   2611  O   HOH B 864       6.799   0.914  18.331  1.00  0.00      B    O  
ATOM   2612  H1  HOH B 864       5.775   0.852  18.280  1.00  0.00      B    H  
ATOM   2613  H2  HOH B 864       7.027   0.166  18.972  1.00  0.00      B    H  
ATOM   2614  O   HOH B 865      36.277  29.416   9.366  1.00  0.00      B    O  
ATOM   2615  H1  HOH B 865      36.989  29.611   8.660  1.00  0.00      B    H  
ATOM   2616  H2  HOH B 865      36.713  28.799  10.047  1.00  0.00      B    H  
ATOM   2617  O   HOH B 866       0.247  13.393   4.353  1.00  0.00      B    O  
ATOM   2618  H1  HOH B 866      -0.174  12.495   4.558  1.00  0.00      B    H  
ATOM   2619  H2  HOH B 866       1.061  13.628   4.966  1.00  0.00      B    H  
ATOM   2620  O   HOH B 867      14.523  31.887  22.132  1.00  0.00      B    O  
ATOM   2621  H1  HOH B 867      15.402  32.178  21.739  1.00  0.00      B    H  
ATOM   2622  H2  HOH B 867      14.541  30.846  22.254  1.00  0.00      B    H  
ATOM   2623  O   HOH B 868      31.285  11.357   2.330  1.00  0.00      B    O  
ATOM   2624  H1  HOH B 868      30.288  11.511   2.502  1.00  0.00      B    H  
ATOM   2625  H2  HOH B 868      31.483  10.407   2.672  1.00  0.00      B    H  
ATOM   2626  O   HOH B 869       3.259  23.239  32.971  1.00  0.00      B    O  
ATOM   2627  H1  HOH B 869       3.841  22.558  32.492  1.00  0.00      B    H  
ATOM   2628  H2  HOH B 869       2.408  23.293  32.442  1.00  0.00      B    H  
ATOM   2629  O   HOH B 870      21.020  22.593  35.229  1.00  0.00      B    O  
ATOM   2630  H1  HOH B 870      20.712  23.509  35.023  1.00  0.00      B    H  
ATOM   2631  H2  HOH B 870      22.015  22.750  35.414  1.00  0.00      B    H  
ATOM   2632  O   HOH B 871      31.802  20.129  11.993  1.00  0.00      B    O  
ATOM   2633  H1  HOH B 871      32.103  20.429  11.091  1.00  0.00      B    H  
ATOM   2634  H2  HOH B 871      32.088  20.960  12.615  1.00  0.00      B    H  
ATOM   2635  O   HOH B 872      36.427  38.616   4.974  1.00  0.00      B    O  
ATOM   2636  H1  HOH B 872      35.650  39.245   5.007  1.00  0.00      B    H  
ATOM   2637  H2  HOH B 872      37.293  39.147   5.051  1.00  0.00      B    H  
ATOM   2638  O   HOH B 873      17.401   4.225  13.473  1.00  0.00      B    O  
ATOM   2639  H1  HOH B 873      16.589   4.727  13.096  1.00  0.00      B    H  
ATOM   2640  H2  HOH B 873      17.517   3.387  12.924  1.00  0.00      B    H  
ATOM   2641  O   HOH B 874      18.506  18.829  19.960  1.00  0.00      B    O  
ATOM   2642  H1  HOH B 874      18.514  18.397  19.007  1.00  0.00      B    H  
ATOM   2643  H2  HOH B 874      18.429  18.100  20.640  1.00  0.00      B    H  
ATOM   2644  O   HOH B 875      19.683  39.078  16.592  1.00  0.00      B    O  
ATOM   2645  H1  HOH B 875      18.704  38.813  16.719  1.00  0.00      B    H  
ATOM   2646  H2  HOH B 875      19.729  39.524  15.690  1.00  0.00      B    H  
ATOM   2647  O   HOH B 876      11.679   6.396  12.438  1.00  0.00      B    O  
ATOM   2648  H1  HOH B 876      11.380   5.861  11.692  1.00  0.00      B    H  
ATOM   2649  H2  HOH B 876      11.277   6.124  13.334  1.00  0.00      B    H  
ATOM   2650  O   HOH B 877      16.780  36.830   4.933  1.00  0.00      B    O  
ATOM   2651  H1  HOH B 877      17.227  36.602   5.790  1.00  0.00      B    H  
ATOM   2652  H2  HOH B 877      15.947  36.262   4.927  1.00  0.00      B    H  
ATOM   2653  O   HOH B 878       2.942  24.555  16.322  1.00  0.00      B    O  
ATOM   2654  H1  HOH B 878       2.999  25.357  15.606  1.00  0.00      B    H  
ATOM   2655  H2  HOH B 878       2.209  23.891  15.977  1.00  0.00      B    H  
ATOM   2656  O   HOH B 879       0.254  25.511  32.988  1.00  0.00      B    O  
ATOM   2657  H1  HOH B 879       0.477  24.728  33.637  1.00  0.00      B    H  
ATOM   2658  H2  HOH B 879       0.286  26.346  33.514  1.00  0.00      B    H  
ATOM   2659  O   HOH B 880      35.383  10.338  28.023  1.00  0.00      B    O  
ATOM   2660  H1  HOH B 880      34.866  10.608  28.865  1.00  0.00      B    H  
ATOM   2661  H2  HOH B 880      36.349  10.232  28.306  1.00  0.00      B    H  
ATOM   2662  O   HOH B 881      29.717  38.422  18.659  1.00  0.00      B    O  
ATOM   2663  H1  HOH B 881      30.674  38.574  19.097  1.00  0.00      B    H  
ATOM   2664  H2  HOH B 881      29.463  37.426  18.767  1.00  0.00      B    H  
ATOM   2665  O   HOH B 882      18.736  17.334  30.486  1.00  0.00      B    O  
ATOM   2666  H1  HOH B 882      19.008  16.371  30.262  1.00  0.00      B    H  
ATOM   2667  H2  HOH B 882      18.739  17.425  31.504  1.00  0.00      B    H  
ATOM   2668  O   HOH B 883      38.035  21.018  31.971  1.00  0.00      B    O  
ATOM   2669  H1  HOH B 883      38.346  21.455  32.845  1.00  0.00      B    H  
ATOM   2670  H2  HOH B 883      38.887  20.580  31.684  1.00  0.00      B    H  
ATOM   2671  O   HOH B 884       2.510  38.530   5.914  1.00  0.00      B    O  
ATOM   2672  H1  HOH B 884       2.488  39.491   6.178  1.00  0.00      B    H  
ATOM   2673  H2  HOH B 884       1.701  38.337   5.292  1.00  0.00      B    H  
ATOM   2674  O   HOH B 885      21.313  17.233   3.317  1.00  0.00      B    O  
ATOM   2675  H1  HOH B 885      21.444  16.863   4.245  1.00  0.00      B    H  
ATOM   2676  H2  HOH B 885      20.381  17.718   3.318  1.00  0.00      B    H  
ATOM   2677  O   HOH B 886      32.538  29.364   8.178  1.00  0.00      B    O  
ATOM   2678  H1  HOH B 886      31.936  28.683   7.648  1.00  0.00      B    H  
ATOM   2679  H2  HOH B 886      31.986  30.139   8.491  1.00  0.00      B    H  
ATOM   2680  O   HOH B 887      24.136  30.268  13.533  1.00  0.00      B    O  
ATOM   2681  H1  HOH B 887      24.355  30.826  12.707  1.00  0.00      B    H  
ATOM   2682  H2  HOH B 887      24.318  29.305  13.349  1.00  0.00      B    H  
ATOM   2683  O   HOH B 888      35.108  16.925  12.397  1.00  0.00      B    O  
ATOM   2684  H1  HOH B 888      34.289  16.318  12.410  1.00  0.00      B    H  
ATOM   2685  H2  HOH B 888      35.403  17.090  13.323  1.00  0.00      B    H  
ATOM   2686  O   HOH B 889      13.326  27.796  10.710  1.00  0.00      B    O  
ATOM   2687  H1  HOH B 889      13.610  28.002   9.767  1.00  0.00      B    H  
ATOM   2688  H2  HOH B 889      13.527  26.793  10.831  1.00  0.00      B    H  
ATOM   2689  O   HOH B 890       5.937   7.895  21.307  1.00  0.00      B    O  
ATOM   2690  H1  HOH B 890       5.108   8.358  20.926  1.00  0.00      B    H  
ATOM   2691  H2  HOH B 890       5.788   6.886  21.326  1.00  0.00      B    H  
ATOM   2692  O   HOH B 891       8.033  17.644  38.874  1.00  0.00      B    O  
ATOM   2693  H1  HOH B 891       7.623  16.748  39.060  1.00  0.00      B    H  
ATOM   2694  H2  HOH B 891       8.449  17.596  37.924  1.00  0.00      B    H  
ATOM   2695  O   HOH B 892       8.305  17.992  31.689  1.00  0.00      B    O  
ATOM   2696  H1  HOH B 892       9.325  18.080  31.591  1.00  0.00      B    H  
ATOM   2697  H2  HOH B 892       8.028  17.029  31.565  1.00  0.00      B    H  
ATOM   2698  O   HOH B 893      36.523   5.817  23.246  1.00  0.00      B    O  
ATOM   2699  H1  HOH B 893      36.251   5.170  22.496  1.00  0.00      B    H  
ATOM   2700  H2  HOH B 893      37.511   6.059  23.055  1.00  0.00      B    H  
ATOM   2701  O   HOH B 894      23.340   9.222  33.455  1.00  0.00      B    O  
ATOM   2702  H1  HOH B 894      23.883   8.853  34.206  1.00  0.00      B    H  
ATOM   2703  H2  HOH B 894      22.942  10.098  33.744  1.00  0.00      B    H  
ATOM   2704  O   HOH B 895      29.988  29.157  11.702  1.00  0.00      B    O  
ATOM   2705  H1  HOH B 895      30.456  29.988  11.352  1.00  0.00      B    H  
ATOM   2706  H2  HOH B 895      29.034  29.355  11.884  1.00  0.00      B    H  
ATOM   2707  O   HOH B 896       3.195  30.725  16.799  1.00  0.00      B    O  
ATOM   2708  H1  HOH B 896       4.152  30.375  16.769  1.00  0.00      B    H  
ATOM   2709  H2  HOH B 896       2.753  30.487  15.873  1.00  0.00      B    H  
ATOM   2710  O   HOH B 897       1.628  37.261  10.906  1.00  0.00      B    O  
ATOM   2711  H1  HOH B 897       1.507  37.057   9.911  1.00  0.00      B    H  
ATOM   2712  H2  HOH B 897       0.696  37.039  11.313  1.00  0.00      B    H  
ATOM   2713  O   HOH B 898       2.295  14.774  33.264  1.00  0.00      B    O  
ATOM   2714  H1  HOH B 898       2.825  15.479  32.756  1.00  0.00      B    H  
ATOM   2715  H2  HOH B 898       2.106  13.962  32.735  1.00  0.00      B    H  
ATOM   2716  O   HOH B 899       6.990  34.399  22.710  1.00  0.00      B    O  
ATOM   2717  H1  HOH B 899       6.719  33.413  22.874  1.00  0.00      B    H  
ATOM   2718  H2  HOH B 899       7.917  34.477  23.056  1.00  0.00      B    H  
ATOM   2719  O   HOH B 900       9.782  12.785   9.032  1.00  0.00      B    O  
ATOM   2720  H1  HOH B 900       8.878  12.384   8.827  1.00  0.00      B    H  
ATOM   2721  H2  HOH B 900      10.328  12.222   9.662  1.00  0.00      B    H  
ATOM   2722  O   HOH B 901      24.770  38.180  13.063  1.00  0.00      B    O  
ATOM   2723  H1  HOH B 901      23.819  38.511  13.210  1.00  0.00      B    H  
ATOM   2724  H2  HOH B 901      25.289  38.931  13.467  1.00  0.00      B    H  
ATOM   2725  O   HOH B 902      30.394  35.779  13.542  1.00  0.00      B    O  
ATOM   2726  H1  HOH B 902      31.286  35.323  13.558  1.00  0.00      B    H  
ATOM   2727  H2  HOH B 902      30.558  36.723  13.259  1.00  0.00      B    H  
ATOM   2728  O   HOH B 903      31.051   4.186   0.217  1.00  0.00      B    O  
ATOM   2729  H1  HOH B 903      30.799   4.522  -0.729  1.00  0.00      B    H  
ATOM   2730  H2  HOH B 903      30.262   3.676   0.625  1.00  0.00      B    H  
ATOM   2731  O   HOH B 904      16.766   4.430  29.494  1.00  0.00      B    O  
ATOM   2732  H1  HOH B 904      17.043   3.754  28.820  1.00  0.00      B    H  
ATOM   2733  H2  HOH B 904      16.404   5.228  29.008  1.00  0.00      B    H  
ATOM   2734  O   HOH B 905      11.165   9.200  26.861  1.00  0.00      B    O  
ATOM   2735  H1  HOH B 905      11.233  10.217  26.758  1.00  0.00      B    H  
ATOM   2736  H2  HOH B 905      10.378   8.996  27.405  1.00  0.00      B    H  
ATOM   2737  O   HOH B 906      18.720   1.814  25.809  1.00  0.00      B    O  
ATOM   2738  H1  HOH B 906      19.032   2.398  25.023  1.00  0.00      B    H  
ATOM   2739  H2  HOH B 906      18.759   0.847  25.577  1.00  0.00      B    H  
ATOM   2740  O   HOH B 907      15.607   6.505  28.153  1.00  0.00      B    O  
ATOM   2741  H1  HOH B 907      16.358   7.033  27.750  1.00  0.00      B    H  
ATOM   2742  H2  HOH B 907      14.899   6.436  27.453  1.00  0.00      B    H  
ATOM   2743  O   HOH B 908      35.888  33.111   2.335  1.00  0.00      B    O  
ATOM   2744  H1  HOH B 908      36.536  33.758   1.852  1.00  0.00      B    H  
ATOM   2745  H2  HOH B 908      36.440  32.381   2.765  1.00  0.00      B    H  
ATOM   2746  O   HOH B 909      28.205  29.249  18.325  1.00  0.00      B    O  
ATOM   2747  H1  HOH B 909      28.811  29.934  18.613  1.00  0.00      B    H  
ATOM   2748  H2  HOH B 909      27.698  28.912  19.101  1.00  0.00      B    H  
ATOM   2749  O   HOH B 910      34.971  12.239  38.717  1.00  0.00      B    O  
ATOM   2750  H1  HOH B 910      35.808  12.841  38.668  1.00  0.00      B    H  
ATOM   2751  H2  HOH B 910      34.930  11.713  37.830  1.00  0.00      B    H  
ATOM   2752  O   HOH B 911      12.255  26.833   0.223  1.00  0.00      B    O  
ATOM   2753  H1  HOH B 911      11.325  27.172   0.159  1.00  0.00      B    H  
ATOM   2754  H2  HOH B 911      12.891  27.566   0.267  1.00  0.00      B    H  
ATOM   2755  O   HOH B 912      30.497   6.081  32.983  1.00  0.00      B    O  
ATOM   2756  H1  HOH B 912      31.519   5.998  32.892  1.00  0.00      B    H  
ATOM   2757  H2  HOH B 912      30.075   5.859  32.085  1.00  0.00      B    H  
ATOM   2758  O   HOH B 913      22.493  24.991  20.809  1.00  0.00      B    O  
ATOM   2759  H1  HOH B 913      23.118  25.620  21.289  1.00  0.00      B    H  
ATOM   2760  H2  HOH B 913      22.844  24.038  20.869  1.00  0.00      B    H  
ATOM   2761  O   HOH B 914      35.478  19.916  21.880  1.00  0.00      B    O  
ATOM   2762  H1  HOH B 914      35.167  19.409  21.089  1.00  0.00      B    H  
ATOM   2763  H2  HOH B 914      34.909  19.605  22.648  1.00  0.00      B    H  
ATOM   2764  O   HOH B 915      33.367   9.743  22.360  1.00  0.00      B    O  
ATOM   2765  H1  HOH B 915      33.414  10.656  22.907  1.00  0.00      B    H  
ATOM   2766  H2  HOH B 915      33.278   8.942  22.988  1.00  0.00      B    H  
ATOM   2767  O   HOH B 916      13.629   3.337  14.602  1.00  0.00      B    O  
ATOM   2768  H1  HOH B 916      12.640   3.088  14.720  1.00  0.00      B    H  
ATOM   2769  H2  HOH B 916      13.956   2.866  13.733  1.00  0.00      B    H  
ATOM   2770  O   HOH B 917      22.913  19.751  12.330  1.00  0.00      B    O  
ATOM   2771  H1  HOH B 917      22.108  19.406  11.782  1.00  0.00      B    H  
ATOM   2772  H2  HOH B 917      23.530  19.054  12.547  1.00  0.00      B    H  
ATOM   2773  O   HOH B 918      11.413  18.372  28.474  1.00  0.00      B    O  
ATOM   2774  H1  HOH B 918      11.886  17.872  29.258  1.00  0.00      B    H  
ATOM   2775  H2  HOH B 918      11.061  19.223  28.943  1.00  0.00      B    H  
ATOM   2776  O   HOH B 919       2.186  31.892  29.095  1.00  0.00      B    O  
ATOM   2777  H1  HOH B 919       1.770  31.828  28.130  1.00  0.00      B    H  
ATOM   2778  H2  HOH B 919       3.105  31.600  28.976  1.00  0.00      B    H  
ATOM   2779  O   HOH B 920      38.327  11.997  27.532  1.00  0.00      B    O  
ATOM   2780  H1  HOH B 920      37.558  12.691  27.579  1.00  0.00      B    H  
ATOM   2781  H2  HOH B 920      38.290  11.459  26.680  1.00  0.00      B    H  
ATOM   2782  O   HOH B 921      11.940  32.865  21.265  1.00  0.00      B    O  
ATOM   2783  H1  HOH B 921      11.242  32.572  21.938  1.00  0.00      B    H  
ATOM   2784  H2  HOH B 921      12.762  32.258  21.441  1.00  0.00      B    H  
ATOM   2785  O   HOH B 922       8.112  31.127  36.422  1.00  0.00      B    O  
ATOM   2786  H1  HOH B 922       7.888  30.469  35.679  1.00  0.00      B    H  
ATOM   2787  H2  HOH B 922       9.033  30.887  36.721  1.00  0.00      B    H  
ATOM   2788  O   HOH B 923      20.112  37.031  11.351  1.00  0.00      B    O  
ATOM   2789  H1  HOH B 923      19.267  36.617  11.827  1.00  0.00      B    H  
ATOM   2790  H2  HOH B 923      19.700  37.472  10.528  1.00  0.00      B    H  
ATOM   2791  O   HOH B 924       9.824  32.966  30.870  1.00  0.00      B    O  
ATOM   2792  H1  HOH B 924      10.828  32.977  30.835  1.00  0.00      B    H  
ATOM   2793  H2  HOH B 924       9.641  32.921  31.835  1.00  0.00      B    H  
ATOM   2794  O   HOH B 925      20.176   6.410  18.400  1.00  0.00      B    O  
ATOM   2795  H1  HOH B 925      20.061   5.994  19.313  1.00  0.00      B    H  
ATOM   2796  H2  HOH B 925      19.259   6.443  17.953  1.00  0.00      B    H  
ATOM   2797  O   HOH B 926       5.331  21.368   0.660  1.00  0.00      B    O  
ATOM   2798  H1  HOH B 926       5.709  20.822  -0.048  1.00  0.00      B    H  
ATOM   2799  H2  HOH B 926       5.982  22.179   0.777  1.00  0.00      B    H  
ATOM   2800  O   HOH B 927      27.541  17.900  37.746  1.00  0.00      B    O  
ATOM   2801  H1  HOH B 927      26.726  18.150  38.365  1.00  0.00      B    H  
ATOM   2802  H2  HOH B 927      28.131  18.727  37.693  1.00  0.00      B    H  
ATOM   2803  O   HOH B 928      32.515  33.697  16.031  1.00  0.00      B    O  
ATOM   2804  H1  HOH B 928      32.168  34.312  16.801  1.00  0.00      B    H  
ATOM   2805  H2  HOH B 928      31.814  32.971  15.916  1.00  0.00      B    H  
ATOM   2806  O   HOH B 929      18.173  12.903  28.944  1.00  0.00      B    O  
ATOM   2807  H1  HOH B 929      18.537  12.389  28.176  1.00  0.00      B    H  
ATOM   2808  H2  HOH B 929      17.563  13.608  28.541  1.00  0.00      B    H  
ATOM   2809  O   HOH B 930      26.438  17.989  35.022  1.00  0.00      B    O  
ATOM   2810  H1  HOH B 930      26.812  18.069  35.947  1.00  0.00      B    H  
ATOM   2811  H2  HOH B 930      26.443  17.046  34.667  1.00  0.00      B    H  
ATOM   2812  O   HOH B 931      17.569   0.159  29.129  1.00  0.00      B    O  
ATOM   2813  H1  HOH B 931      17.726   0.967  29.632  1.00  0.00      B    H  
ATOM   2814  H2  HOH B 931      17.449  -0.589  29.795  1.00  0.00      B    H  
ATOM   2815  O   HOH B 932      16.754  33.837  15.391  1.00  0.00      B    O  
ATOM   2816  H1  HOH B 932      15.900  34.204  15.792  1.00  0.00      B    H  
ATOM   2817  H2  HOH B 932      17.405  34.602  15.282  1.00  0.00      B    H  
ATOM   2818  O   HOH B 933      18.777  11.475  26.636  1.00  0.00      B    O  
ATOM   2819  H1  HOH B 933      17.814  11.169  26.355  1.00  0.00      B    H  
ATOM   2820  H2  HOH B 933      19.364  10.629  26.523  1.00  0.00      B    H  
ATOM   2821  O   HOH B 934       7.616   3.385  14.258  1.00  0.00      B    O  
ATOM   2822  H1  HOH B 934       8.348   4.124  14.176  1.00  0.00      B    H  
ATOM   2823  H2  HOH B 934       7.766   3.001  15.117  1.00  0.00      B    H  
ATOM   2824  O   HOH B 935       9.239   2.022   4.894  1.00  0.00      B    O  
ATOM   2825  H1  HOH B 935       8.240   1.840   4.745  1.00  0.00      B    H  
ATOM   2826  H2  HOH B 935       9.519   1.716   5.803  1.00  0.00      B    H  
ATOM   2827  O   HOH B 936      32.014  15.824  17.381  1.00  0.00      B    O  
ATOM   2828  H1  HOH B 936      32.599  16.565  17.206  1.00  0.00      B    H  
ATOM   2829  H2  HOH B 936      32.554  15.045  17.011  1.00  0.00      B    H  
ATOM   2830  O   HOH B 937      22.027  20.742   7.179  1.00  0.00      B    O  
ATOM   2831  H1  HOH B 937      22.447  20.373   8.057  1.00  0.00      B    H  
ATOM   2832  H2  HOH B 937      22.732  21.173   6.541  1.00  0.00      B    H  
ATOM   2833  O   HOH B 938      32.977  10.984   4.821  1.00  0.00      B    O  
ATOM   2834  H1  HOH B 938      33.130  10.195   4.196  1.00  0.00      B    H  
ATOM   2835  H2  HOH B 938      33.764  11.570   4.774  1.00  0.00      B    H  
ATOM   2836  O   HOH B 939      33.087  13.415   1.653  1.00  0.00      B    O  
ATOM   2837  H1  HOH B 939      33.675  12.839   1.108  1.00  0.00      B    H  
ATOM   2838  H2  HOH B 939      32.296  12.819   1.870  1.00  0.00      B    H  
ATOM   2839  O   HOH B 940      17.783  32.089   6.229  1.00  0.00      B    O  
ATOM   2840  H1  HOH B 940      18.321  32.963   6.225  1.00  0.00      B    H  
ATOM   2841  H2  HOH B 940      17.521  31.893   5.251  1.00  0.00      B    H  
ATOM   2842  O   HOH B 941      33.057  37.373   8.987  1.00  0.00      B    O  
ATOM   2843  H1  HOH B 941      33.596  36.727   8.427  1.00  0.00      B    H  
ATOM   2844  H2  HOH B 941      33.686  38.135   9.246  1.00  0.00      B    H  
ATOM   2845  O   HOH B 942       1.591   2.126   9.264  1.00  0.00      B    O  
ATOM   2846  H1  HOH B 942       1.704   2.443  10.240  1.00  0.00      B    H  
ATOM   2847  H2  HOH B 942       0.819   1.471   9.180  1.00  0.00      B    H  
ATOM   2848  O   HOH B 943      25.074  18.612  18.142  1.00  0.00      B    O  
ATOM   2849  H1  HOH B 943      24.279  18.293  17.551  1.00  0.00      B    H  
ATOM   2850  H2  HOH B 943      25.850  18.638  17.459  1.00  0.00      B    H  
ATOM   2851  O   HOH B 944      31.478  24.633  25.702  1.00  0.00      B    O  
ATOM   2852  H1  HOH B 944      30.672  23.995  25.604  1.00  0.00      B    H  
ATOM   2853  H2  HOH B 944      31.566  25.160  24.840  1.00  0.00      B    H  
ATOM   2854  O   HOH B 945       4.388   5.674  21.725  1.00  0.00      B    O  
ATOM   2855  H1  HOH B 945       4.075   5.429  22.640  1.00  0.00      B    H  
ATOM   2856  H2  HOH B 945       4.673   4.753  21.238  1.00  0.00      B    H  
ATOM   2857  O   HOH B 946       0.390  11.758  30.324  1.00  0.00      B    O  
ATOM   2858  H1  HOH B 946       0.131  12.346  29.520  1.00  0.00      B    H  
ATOM   2859  H2  HOH B 946      -0.485  11.571  30.806  1.00  0.00      B    H  
ATOM   2860  O   HOH B 947      37.764  14.359  17.837  1.00  0.00      B    O  
ATOM   2861  H1  HOH B 947      38.610  14.496  18.334  1.00  0.00      B    H  
ATOM   2862  H2  HOH B 947      37.013  14.762  18.383  1.00  0.00      B    H  
ATOM   2863  O   HOH B 948      22.784   6.213  27.302  1.00  0.00      B    O  
ATOM   2864  H1  HOH B 948      22.286   6.980  27.695  1.00  0.00      B    H  
ATOM   2865  H2  HOH B 948      22.235   5.380  27.392  1.00  0.00      B    H  
ATOM   2866  O   HOH B 949      15.642   2.657   7.053  1.00  0.00      B    O  
ATOM   2867  H1  HOH B 949      15.812   2.209   6.163  1.00  0.00      B    H  
ATOM   2868  H2  HOH B 949      16.408   2.239   7.583  1.00  0.00      B    H  
ATOM   2869  O   HOH B 950       3.817   4.794  24.325  1.00  0.00      B    O  
ATOM   2870  H1  HOH B 950       3.469   3.878  24.602  1.00  0.00      B    H  
ATOM   2871  H2  HOH B 950       4.208   5.193  25.146  1.00  0.00      B    H  
ATOM   2872  O   HOH B 951       8.726  15.845  11.055  1.00  0.00      B    O  
ATOM   2873  H1  HOH B 951       9.581  15.318  10.864  1.00  0.00      B    H  
ATOM   2874  H2  HOH B 951       8.769  16.758  10.662  1.00  0.00      B    H  
ATOM   2875  O   HOH B 952      17.718  26.117  35.864  1.00  0.00      B    O  
ATOM   2876  H1  HOH B 952      18.431  25.956  36.600  1.00  0.00      B    H  
ATOM   2877  H2  HOH B 952      16.864  26.210  36.419  1.00  0.00      B    H  
ATOM   2878  O   HOH B 953       0.667  10.429  11.418  1.00  0.00      B    O  
ATOM   2879  H1  HOH B 953       1.121   9.548  11.547  1.00  0.00      B    H  
ATOM   2880  H2  HOH B 953       0.753  10.820  12.388  1.00  0.00      B    H  
ATOM   2881  O   HOH B 954      22.262  25.369  15.440  1.00  0.00      B    O  
ATOM   2882  H1  HOH B 954      21.356  25.030  15.104  1.00  0.00      B    H  
ATOM   2883  H2  HOH B 954      22.179  25.428  16.474  1.00  0.00      B    H  
ATOM   2884  O   HOH B 955      16.333   8.571  30.032  1.00  0.00      B    O  
ATOM   2885  H1  HOH B 955      16.081   8.529  30.966  1.00  0.00      B    H  
ATOM   2886  H2  HOH B 955      15.620   8.056  29.476  1.00  0.00      B    H  
ATOM   2887  O   HOH B 956      19.429  32.852  29.897  1.00  0.00      B    O  
ATOM   2888  H1  HOH B 956      20.417  32.947  30.146  1.00  0.00      B    H  
ATOM   2889  H2  HOH B 956      19.050  32.143  30.617  1.00  0.00      B    H  
ATOM   2890  O   HOH B 957      19.678  19.497  28.868  1.00  0.00      B    O  
ATOM   2891  H1  HOH B 957      19.502  18.711  29.507  1.00  0.00      B    H  
ATOM   2892  H2  HOH B 957      20.650  19.717  28.982  1.00  0.00      B    H  
ATOM   2893  O   HOH B 958      27.528   5.614  16.270  1.00  0.00      B    O  
ATOM   2894  H1  HOH B 958      27.566   5.563  15.241  1.00  0.00      B    H  
ATOM   2895  H2  HOH B 958      27.556   4.694  16.704  1.00  0.00      B    H  
ATOM   2896  O   HOH B 959      17.425  22.325  33.768  1.00  0.00      B    O  
ATOM   2897  H1  HOH B 959      16.487  22.397  34.162  1.00  0.00      B    H  
ATOM   2898  H2  HOH B 959      17.491  21.427  33.269  1.00  0.00      B    H  
ATOM   2899  O   HOH B 960      38.871  22.058  34.873  1.00  0.00      B    O  
ATOM   2900  H1  HOH B 960      38.015  22.428  34.590  1.00  0.00      B    H  
ATOM   2901  H2  HOH B 960      39.398  22.826  35.214  1.00  0.00      B    H  
ATOM   2902  O   HOH B 961      20.564  10.191  20.380  1.00  0.00      B    O  
ATOM   2903  H1  HOH B 961      20.612  11.214  20.328  1.00  0.00      B    H  
ATOM   2904  H2  HOH B 961      20.922   9.865  19.500  1.00  0.00      B    H  
ATOM   2905  O   HOH B 962      20.899  26.513   9.144  1.00  0.00      B    O  
ATOM   2906  H1  HOH B 962      21.079  25.556   9.505  1.00  0.00      B    H  
ATOM   2907  H2  HOH B 962      21.500  27.050   9.678  1.00  0.00      B    H  
ATOM   2908  O   HOH B 963      13.640  16.242  14.603  1.00  0.00      B    O  
ATOM   2909  H1  HOH B 963      14.288  15.434  14.717  1.00  0.00      B    H  
ATOM   2910  H2  HOH B 963      13.399  16.254  13.624  1.00  0.00      B    H  
ATOM   2911  O   HOH B 964       1.848  25.730  30.833  1.00  0.00      B    O  
ATOM   2912  H1  HOH B 964       1.635  24.809  30.556  1.00  0.00      B    H  
ATOM   2913  H2  HOH B 964       1.426  25.886  31.736  1.00  0.00      B    H  
ATOM   2914  O   HOH B 965      34.272  35.647  20.210  1.00  0.00      B    O  
ATOM   2915  H1  HOH B 965      34.357  34.771  19.685  1.00  0.00      B    H  
ATOM   2916  H2  HOH B 965      34.820  36.328  19.730  1.00  0.00      B    H  
ATOM   2917  O   HOH B 966      27.101  30.024  12.031  1.00  0.00      B    O  
ATOM   2918  H1  HOH B 966      27.058  29.767  13.000  1.00  0.00      B    H  
ATOM   2919  H2  HOH B 966      26.815  31.004  11.957  1.00  0.00      B    H  
ATOM   2920  O   HOH B 967       9.161  26.214  38.423  1.00  0.00      B    O  
ATOM   2921  H1  HOH B 967       9.413  27.092  38.805  1.00  0.00      B    H  
ATOM   2922  H2  HOH B 967       8.360  25.829  38.884  1.00  0.00      B    H  
ATOM   2923  O   HOH B 968      16.774  13.266  17.280  1.00  0.00      B    O  
ATOM   2924  H1  HOH B 968      16.846  12.256  16.994  1.00  0.00      B    H  
ATOM   2925  H2  HOH B 968      16.883  13.396  18.263  1.00  0.00      B    H  
ATOM   2926  O   HOH B 969       3.819  16.902  26.906  1.00  0.00      B    O  
ATOM   2927  H1  HOH B 969       4.131  17.388  26.091  1.00  0.00      B    H  
ATOM   2928  H2  HOH B 969       3.391  16.059  26.523  1.00  0.00      B    H  
ATOM   2929  O   HOH B 970      17.562   6.532  11.216  1.00  0.00      B    O  
ATOM   2930  H1  HOH B 970      17.999   5.734  10.829  1.00  0.00      B    H  
ATOM   2931  H2  HOH B 970      16.531   6.586  11.016  1.00  0.00      B    H  
ATOM   2932  O   HOH B 971      20.633  15.485   0.794  1.00  0.00      B    O  
ATOM   2933  H1  HOH B 971      20.784  16.075   1.603  1.00  0.00      B    H  
ATOM   2934  H2  HOH B 971      21.494  15.385   0.306  1.00  0.00      B    H  
ATOM   2935  O   HOH B 972       6.551   5.279   7.897  1.00  0.00      B    O  
ATOM   2936  H1  HOH B 972       5.571   5.235   8.307  1.00  0.00      B    H  
ATOM   2937  H2  HOH B 972       6.986   4.401   8.163  1.00  0.00      B    H  
ATOM   2938  O   HOH B 973      12.049  14.099   4.818  1.00  0.00      B    O  
ATOM   2939  H1  HOH B 973      11.479  14.781   4.383  1.00  0.00      B    H  
ATOM   2940  H2  HOH B 973      11.765  13.185   4.418  1.00  0.00      B    H  
ATOM   2941  O   HOH B 974      14.375  18.749   8.190  1.00  0.00      B    O  
ATOM   2942  H1  HOH B 974      13.621  19.013   7.653  1.00  0.00      B    H  
ATOM   2943  H2  HOH B 974      14.814  17.952   7.733  1.00  0.00      B    H  
ATOM   2944  O   HOH B 975      38.121  26.801   2.530  1.00  0.00      B    O  
ATOM   2945  H1  HOH B 975      37.256  26.788   3.101  1.00  0.00      B    H  
ATOM   2946  H2  HOH B 975      38.880  26.344   3.010  1.00  0.00      B    H  
ATOM   2947  O   HOH B 976      17.977  32.071  27.718  1.00  0.00      B    O  
ATOM   2948  H1  HOH B 976      17.361  31.383  28.130  1.00  0.00      B    H  
ATOM   2949  H2  HOH B 976      18.518  32.488  28.510  1.00  0.00      B    H  
ATOM   2950  O   HOH B 977      17.639   1.119   8.301  1.00  0.00      B    O  
ATOM   2951  H1  HOH B 977      17.207   0.256   7.930  1.00  0.00      B    H  
ATOM   2952  H2  HOH B 977      18.419   0.816   8.795  1.00  0.00      B    H  
ATOM   2953  O   HOH B 978      16.534  19.201  26.607  1.00  0.00      B    O  
ATOM   2954  H1  HOH B 978      17.216  19.914  26.406  1.00  0.00      B    H  
ATOM   2955  H2  HOH B 978      16.224  19.382  27.510  1.00  0.00      B    H  
ATOM   2956  O   HOH B 979      32.893   4.092  26.372  1.00  0.00      B    O  
ATOM   2957  H1  HOH B 979      32.228   3.508  25.807  1.00  0.00      B    H  
ATOM   2958  H2  HOH B 979      33.826   3.825  26.027  1.00  0.00      B    H  
ATOM   2959  O   HOH B 980      10.473  25.252  29.664  1.00  0.00      B    O  
ATOM   2960  H1  HOH B 980      11.030  24.713  30.345  1.00  0.00      B    H  
ATOM   2961  H2  HOH B 980      10.152  24.592  28.964  1.00  0.00      B    H  
ATOM   2962  O   HOH B 981      14.699  23.732  30.657  1.00  0.00      B    O  
ATOM   2963  H1  HOH B 981      14.737  22.798  31.116  1.00  0.00      B    H  
ATOM   2964  H2  HOH B 981      15.577  24.180  30.825  1.00  0.00      B    H  
ATOM   2965  O   HOH B 982       4.920  22.875  10.928  1.00  0.00      B    O  
ATOM   2966  H1  HOH B 982       4.591  22.284  10.257  1.00  0.00      B    H  
ATOM   2967  H2  HOH B 982       5.740  22.472  11.294  1.00  0.00      B    H  
ATOM   2968  O   HOH B 983       3.329   9.280  33.704  1.00  0.00      B    O  
ATOM   2969  H1  HOH B 983       3.018   9.870  34.481  1.00  0.00      B    H  
ATOM   2970  H2  HOH B 983       4.171   8.837  34.035  1.00  0.00      B    H  
ATOM   2971  O   HOH B 984       7.096  31.146  15.015  1.00  0.00      B    O  
ATOM   2972  H1  HOH B 984       6.895  30.463  15.786  1.00  0.00      B    H  
ATOM   2973  H2  HOH B 984       7.990  30.795  14.700  1.00  0.00      B    H  
ATOM   2974  O   HOH B 985       6.795  34.355  14.641  1.00  0.00      B    O  
ATOM   2975  H1  HOH B 985       6.095  33.745  14.970  1.00  0.00      B    H  
ATOM   2976  H2  HOH B 985       7.713  34.082  14.973  1.00  0.00      B    H  
ATOM   2977  O   HOH B 986      15.288  38.248  20.650  1.00  0.00      B    O  
ATOM   2978  H1  HOH B 986      15.304  37.318  21.016  1.00  0.00      B    H  
ATOM   2979  H2  HOH B 986      14.695  38.768  21.293  1.00  0.00      B    H  
ATOM   2980  O   HOH B 987       6.061  21.300  35.401  1.00  0.00      B    O  
ATOM   2981  H1  HOH B 987       6.664  21.573  34.564  1.00  0.00      B    H  
ATOM   2982  H2  HOH B 987       6.485  20.568  35.874  1.00  0.00      B    H  
ATOM   2983  O   HOH B 988       6.786  19.963  14.017  1.00  0.00      B    O  
ATOM   2984  H1  HOH B 988       7.384  19.159  13.735  1.00  0.00      B    H  
ATOM   2985  H2  HOH B 988       5.907  19.643  14.393  1.00  0.00      B    H  
ATOM   2986  O   HOH B 989      37.746  18.181  25.563  1.00  0.00      B    O  
ATOM   2987  H1  HOH B 989      37.544  17.266  25.989  1.00  0.00      B    H  
ATOM   2988  H2  HOH B 989      38.192  17.965  24.715  1.00  0.00      B    H  
ATOM   2989  O   HOH B 990       3.902   1.231  20.403  1.00  0.00      B    O  
ATOM   2990  H1  HOH B 990       4.639   1.293  21.064  1.00  0.00      B    H  
ATOM   2991  H2  HOH B 990       3.508   0.262  20.481  1.00  0.00      B    H  
ATOM   2992  O   HOH B 991      11.782  29.529  12.457  1.00  0.00      B    O  
ATOM   2993  H1  HOH B 991      12.067  28.711  12.992  1.00  0.00      B    H  
ATOM   2994  H2  HOH B 991      12.271  29.383  11.601  1.00  0.00      B    H  
ATOM   2995  O   HOH B 992      29.698  11.095  15.864  1.00  0.00      B    O  
ATOM   2996  H1  HOH B 992      29.903  12.023  15.314  1.00  0.00      B    H  
ATOM   2997  H2  HOH B 992      30.525  10.857  16.469  1.00  0.00      B    H  
ATOM   2998  O   HOH B 993      23.757  20.075  20.148  1.00  0.00      B    O  
ATOM   2999  H1  HOH B 993      22.798  20.008  19.891  1.00  0.00      B    H  
ATOM   3000  H2  HOH B 993      24.234  19.374  19.554  1.00  0.00      B    H  
ATOM   3001  O   HOH B 994      36.809  11.290  16.984  1.00  0.00      B    O  
ATOM   3002  H1  HOH B 994      36.373  11.596  17.809  1.00  0.00      B    H  
ATOM   3003  H2  HOH B 994      37.752  11.067  17.300  1.00  0.00      B    H  
ATOM   3004  O   HOH B 995      24.638  13.093   4.783  1.00  0.00      B    O  
ATOM   3005  H1  HOH B 995      25.533  13.362   5.230  1.00  0.00      B    H  
ATOM   3006  H2  HOH B 995      23.916  13.752   5.036  1.00  0.00      B    H  
ATOM   3007  O   HOH B 996      38.590  38.946  17.691  1.00  0.00      B    O  
ATOM   3008  H1  HOH B 996      38.481  38.357  16.911  1.00  0.00      B    H  
ATOM   3009  H2  HOH B 996      39.198  38.459  18.281  1.00  0.00      B    H  
ATOM   3010  O   HOH B 997      17.762  21.971  22.162  1.00  0.00      B    O  
ATOM   3011  H1  HOH B 997      17.370  21.075  22.343  1.00  0.00      B    H  
ATOM   3012  H2  HOH B 997      18.749  21.927  22.429  1.00  0.00      B    H  
ATOM   3013  O   HOH B 998       4.959  29.465   1.243  1.00  0.00      B    O  
ATOM   3014  H1  HOH B 998       5.054  28.487   1.253  1.00  0.00      B    H  
ATOM   3015  H2  HOH B 998       5.616  29.830   0.502  1.00  0.00      B    H  
ATOM   3016  O   HOH B 999      27.185  23.738   8.477  1.00  0.00      B    O  
ATOM   3017  H1  HOH B 999      26.163  23.563   8.476  1.00  0.00      B    H  
ATOM   3018  H2  HOH B 999      27.391  24.309   9.338  1.00  0.00      B    H  
ATOM   3019  O   HOH B1000      22.144  38.614  12.139  1.00  0.00      B    O  
ATOM   3020  H1  HOH B1000      22.854  38.671  11.351  1.00  0.00      B    H  
ATOM   3021  H2  HOH B1000      21.407  37.888  11.944  1.00  0.00      B    H  
ATOM   3022  O   HOH B1001      19.595  22.419   3.056  1.00  0.00      B    O  
ATOM   3023  H1  HOH B1001      19.696  22.425   4.087  1.00  0.00      B    H  
ATOM   3024  H2  HOH B1001      18.576  22.145   2.890  1.00  0.00      B    H  
ATOM   3025  O   HOH B1002      34.837  23.892  26.187  1.00  0.00      B    O  
ATOM   3026  H1  HOH B1002      34.936  24.919  26.003  1.00  0.00      B    H  
ATOM   3027  H2  HOH B1002      33.879  23.713  26.469  1.00  0.00      B    H  
ATOM   3028  O   HOH B1003       6.518  33.065  35.210  1.00  0.00      B    O  
ATOM   3029  H1  HOH B1003       7.157  32.699  35.996  1.00  0.00      B    H  
ATOM   3030  H2  HOH B1003       5.773  33.552  35.593  1.00  0.00      B    H  
ATOM   3031  O   HOH B1004      27.077  13.711   5.742  1.00  0.00      B    O  
ATOM   3032  H1  HOH B1004      27.951  13.202   5.754  1.00  0.00      B    H  
ATOM   3033  H2  HOH B1004      26.984  14.241   6.613  1.00  0.00      B    H  
ATOM   3034  O   HOH B1005       4.630  35.967   9.384  1.00  0.00      B    O  
ATOM   3035  H1  HOH B1005       4.599  36.261  10.341  1.00  0.00      B    H  
ATOM   3036  H2  HOH B1005       5.624  35.987   9.077  1.00  0.00      B    H  
ATOM   3037  O   HOH B1006       6.841   7.603  30.794  1.00  0.00      B    O  
ATOM   3038  H1  HOH B1006       7.697   7.190  31.053  1.00  0.00      B    H  
ATOM   3039  H2  HOH B1006       6.165   7.378  31.518  1.00  0.00      B    H  
ATOM   3040  O   HOH B1007      20.175   1.597  28.389  1.00  0.00      B    O  
ATOM   3041  H1  HOH B1007      20.341   0.620  28.737  1.00  0.00      B    H  
ATOM   3042  H2  HOH B1007      19.438   1.466  27.664  1.00  0.00      B    H  
ATOM   3043  O   HOH B1008      12.973  39.000  21.956  1.00  0.00      B    O  
ATOM   3044  H1  HOH B1008      13.558  39.283  22.764  1.00  0.00      B    H  
ATOM   3045  H2  HOH B1008      12.086  38.666  22.277  1.00  0.00      B    H  
ATOM   3046  O   HOH B1009      10.187   0.094  23.402  1.00  0.00      B    O  
ATOM   3047  H1  HOH B1009      10.170   0.468  24.395  1.00  0.00      B    H  
ATOM   3048  H2  HOH B1009       9.728   0.733  22.778  1.00  0.00      B    H  
ATOM   3049  O   HOH B1010       1.518  30.046   8.627  1.00  0.00      B    O  
ATOM   3050  H1  HOH B1010       2.389  30.470   8.694  1.00  0.00      B    H  
ATOM   3051  H2  HOH B1010       0.858  30.823   8.507  1.00  0.00      B    H  
ATOM   3052  O   HOH B1011      20.792  19.867  21.269  1.00  0.00      B    O  
ATOM   3053  H1  HOH B1011      20.441  19.223  21.961  1.00  0.00      B    H  
ATOM   3054  H2  HOH B1011      20.178  19.707  20.467  1.00  0.00      B    H  
ATOM   3055  O   HOH B1012      35.526  23.658  10.333  1.00  0.00      B    O  
ATOM   3056  H1  HOH B1012      34.754  23.617   9.671  1.00  0.00      B    H  
ATOM   3057  H2  HOH B1012      35.645  22.700  10.648  1.00  0.00      B    H  
ATOM   3058  O   HOH B1013      12.083  13.744  15.904  1.00  0.00      B    O  
ATOM   3059  H1  HOH B1013      11.533  13.167  16.554  1.00  0.00      B    H  
ATOM   3060  H2  HOH B1013      12.783  13.120  15.532  1.00  0.00      B    H  
ATOM   3061  O   HOH B1014       8.486   8.166  16.090  1.00  0.00      B    O  
ATOM   3062  H1  HOH B1014       8.414   7.284  16.512  1.00  0.00      B    H  
ATOM   3063  H2  HOH B1014       7.784   8.768  16.472  1.00  0.00      B    H  
ATOM   3064  O   HOH B1015      23.497  21.823   0.383  1.00  0.00      B    O  
ATOM   3065  H1  HOH B1015      22.639  21.550   0.969  1.00  0.00      B    H  
ATOM   3066  H2  HOH B1015      23.475  22.894   0.314  1.00  0.00      B    H  
ATOM   3067  O   HOH B1016       8.325   7.049  24.761  1.00  0.00      B    O  
ATOM   3068  H1  HOH B1016       8.137   7.062  25.803  1.00  0.00      B    H  
ATOM   3069  H2  HOH B1016       7.532   6.598  24.326  1.00  0.00      B    H  
ATOM   3070  O   HOH B1017      10.911  29.078  18.504  1.00  0.00      B    O  
ATOM   3071  H1  HOH B1017      10.199  28.326  18.518  1.00  0.00      B    H  
ATOM   3072  H2  HOH B1017      10.497  29.978  18.640  1.00  0.00      B    H  
ATOM   3073  O   HOH B1018      37.113  10.722  21.953  1.00  0.00      B    O  
ATOM   3074  H1  HOH B1018      36.873  10.502  23.002  1.00  0.00      B    H  
ATOM   3075  H2  HOH B1018      36.545  11.505  21.654  1.00  0.00      B    H  
ATOM   3076  O   HOH B1019      32.684  20.179   9.258  1.00  0.00      B    O  
ATOM   3077  H1  HOH B1019      33.322  19.401   9.214  1.00  0.00      B    H  
ATOM   3078  H2  HOH B1019      31.932  20.000   8.620  1.00  0.00      B    H  
ATOM   3079  O   HOH B1020       4.931   8.777  26.476  1.00  0.00      B    O  
ATOM   3080  H1  HOH B1020       4.156   8.343  25.982  1.00  0.00      B    H  
ATOM   3081  H2  HOH B1020       5.071   8.281  27.329  1.00  0.00      B    H  
ATOM   3082  O   HOH B1021       8.823   7.100   3.960  1.00  0.00      B    O  
ATOM   3083  H1  HOH B1021       8.529   7.083   2.999  1.00  0.00      B    H  
ATOM   3084  H2  HOH B1021       9.810   6.998   3.943  1.00  0.00      B    H  
ATOM   3085  O   HOH B1022      37.090  21.997  27.380  1.00  0.00      B    O  
ATOM   3086  H1  HOH B1022      36.423  22.755  27.228  1.00  0.00      B    H  
ATOM   3087  H2  HOH B1022      37.576  22.132  28.285  1.00  0.00      B    H  
ATOM   3088  O   HOH B1023      31.018  19.666   7.370  1.00  0.00      B    O  
ATOM   3089  H1  HOH B1023      30.219  20.227   7.287  1.00  0.00      B    H  
ATOM   3090  H2  HOH B1023      30.769  18.803   6.950  1.00  0.00      B    H  
ATOM   3091  O   HOH B1024      25.215  13.834  22.938  1.00  0.00      B    O  
ATOM   3092  H1  HOH B1024      26.067  14.272  23.250  1.00  0.00      B    H  
ATOM   3093  H2  HOH B1024      25.438  13.110  22.210  1.00  0.00      B    H  
ATOM   3094  O   HOH B1025       1.121  19.453  32.150  1.00  0.00      B    O  
ATOM   3095  H1  HOH B1025       1.845  20.119  31.905  1.00  0.00      B    H  
ATOM   3096  H2  HOH B1025       1.689  18.646  32.338  1.00  0.00      B    H  
ATOM   3097  O   HOH B1026      21.023   8.959  17.908  1.00  0.00      B    O  
ATOM   3098  H1  HOH B1026      20.424   8.149  18.060  1.00  0.00      B    H  
ATOM   3099  H2  HOH B1026      22.016   8.657  17.914  1.00  0.00      B    H  
ATOM   3100  O   HOH B1027      37.089  11.694  31.559  1.00  0.00      B    O  
ATOM   3101  H1  HOH B1027      36.825  12.402  30.902  1.00  0.00      B    H  
ATOM   3102  H2  HOH B1027      36.335  11.010  31.439  1.00  0.00      B    H  
ATOM   3103  O   HOH B1028      10.533  27.422   9.675  1.00  0.00      B    O  
ATOM   3104  H1  HOH B1028      11.355  27.572  10.327  1.00  0.00      B    H  
ATOM   3105  H2  HOH B1028      10.036  26.644  10.068  1.00  0.00      B    H  
ATOM   3106  O   HOH B1029       1.220   6.172  38.531  1.00  0.00      B    O  
ATOM   3107  H1  HOH B1029       0.260   6.265  38.151  1.00  0.00      B    H  
ATOM   3108  H2  HOH B1029       1.208   6.634  39.417  1.00  0.00      B    H  
ATOM   3109  O   HOH B1030      20.325  12.346   9.674  1.00  0.00      B    O  
ATOM   3110  H1  HOH B1030      19.578  12.419  10.329  1.00  0.00      B    H  
ATOM   3111  H2  HOH B1030      20.534  11.364   9.521  1.00  0.00      B    H  
ATOM   3112  O   HOH B1031      28.914  16.059  33.262  1.00  0.00      B    O  
ATOM   3113  H1  HOH B1031      28.994  16.627  32.394  1.00  0.00      B    H  
ATOM   3114  H2  HOH B1031      27.972  16.105  33.520  1.00  0.00      B    H  
ATOM   3115  O   HOH B1032      17.241  25.776  15.860  1.00  0.00      B    O  
ATOM   3116  H1  HOH B1032      16.626  25.212  15.160  1.00  0.00      B    H  
ATOM   3117  H2  HOH B1032      16.716  25.840  16.702  1.00  0.00      B    H  
ATOM   3118  O   HOH B1033      23.266  14.059  24.769  1.00  0.00      B    O  
ATOM   3119  H1  HOH B1033      24.008  13.868  24.047  1.00  0.00      B    H  
ATOM   3120  H2  HOH B1033      22.392  13.961  24.354  1.00  0.00      B    H  
ATOM   3121  O   HOH B1034       3.787   6.801   6.027  1.00  0.00      B    O  
ATOM   3122  H1  HOH B1034       4.173   7.588   6.503  1.00  0.00      B    H  
ATOM   3123  H2  HOH B1034       4.418   6.593   5.297  1.00  0.00      B    H  
ATOM   3124  O   HOH B1035      33.625  38.913  13.710  1.00  0.00      B    O  
ATOM   3125  H1  HOH B1035      33.979  39.002  12.801  1.00  0.00      B    H  
ATOM   3126  H2  HOH B1035      34.182  38.145  14.096  1.00  0.00      B    H  
ATOM   3127  O   HOH B1036      10.269  24.183   6.633  1.00  0.00      B    O  
ATOM   3128  H1  HOH B1036       9.379  24.092   6.108  1.00  0.00      B    H  
ATOM   3129  H2  HOH B1036      10.113  23.869   7.621  1.00  0.00      B    H  
ATOM   3130  O   HOH B1037      15.955  11.314  21.720  1.00  0.00      B    O  
ATOM   3131  H1  HOH B1037      15.605  10.637  22.308  1.00  0.00      B    H  
ATOM   3132  H2  HOH B1037      15.342  11.343  20.885  1.00  0.00      B    H  
ATOM   3133  O   HOH B1038      32.812  29.329  39.139  1.00  0.00      B    O  
ATOM   3134  H1  HOH B1038      32.556  29.582  38.176  1.00  0.00      B    H  
ATOM   3135  H2  HOH B1038      33.303  30.189  39.505  1.00  0.00      B    H  
ATOM   3136  O   HOH B1039      29.727  34.252  24.313  1.00  0.00      B    O  
ATOM   3137  H1  HOH B1039      30.176  33.488  23.802  1.00  0.00      B    H  
ATOM   3138  H2  HOH B1039      29.080  34.716  23.619  1.00  0.00      B    H  
ATOM   3139  O   HOH B1040      28.215  38.286  21.593  1.00  0.00      B    O  
ATOM   3140  H1  HOH B1040      28.666  38.258  20.687  1.00  0.00      B    H  
ATOM   3141  H2  HOH B1040      28.547  37.461  22.081  1.00  0.00      B    H  
ATOM   3142  O   HOH B1041      37.671  35.245  36.867  1.00  0.00      B    O  
ATOM   3143  H1  HOH B1041      37.426  36.004  36.297  1.00  0.00      B    H  
ATOM   3144  H2  HOH B1041      37.008  35.192  37.647  1.00  0.00      B    H  
ATOM   3145  O   HOH B1042      13.770  28.296  31.177  1.00  0.00      B    O  
ATOM   3146  H1  HOH B1042      13.582  27.789  30.297  1.00  0.00      B    H  
ATOM   3147  H2  HOH B1042      14.330  27.716  31.766  1.00  0.00      B    H  
ATOM   3148  O   HOH B1043       3.869  34.411  35.402  1.00  0.00      B    O  
ATOM   3149  H1  HOH B1043       2.858  34.379  35.494  1.00  0.00      B    H  
ATOM   3150  H2  HOH B1043       4.092  34.843  34.496  1.00  0.00      B    H  
ATOM   3151  O   HOH B1044      23.403  16.820  33.319  1.00  0.00      B    O  
ATOM   3152  H1  HOH B1044      24.329  16.621  33.578  1.00  0.00      B    H  
ATOM   3153  H2  HOH B1044      23.186  17.631  33.799  1.00  0.00      B    H  
ATOM   3154  O   HOH B1045      38.781  34.840   6.726  1.00  0.00      B    O  
ATOM   3155  H1  HOH B1045      38.390  35.347   5.953  1.00  0.00      B    H  
ATOM   3156  H2  HOH B1045      39.517  34.243   6.356  1.00  0.00      B    H  
ATOM   3157  O   HOH B1046      24.267  31.931  22.615  1.00  0.00      B    O  
ATOM   3158  H1  HOH B1046      23.523  32.491  22.313  1.00  0.00      B    H  
ATOM   3159  H2  HOH B1046      23.987  30.970  22.578  1.00  0.00      B    H  
ATOM   3160  O   HOH B1047       2.902  27.235  35.035  1.00  0.00      B    O  
ATOM   3161  H1  HOH B1047       2.261  27.398  35.799  1.00  0.00      B    H  
ATOM   3162  H2  HOH B1047       3.192  28.140  34.602  1.00  0.00      B    H  
ATOM   3163  O   HOH B1048      10.721   5.550   1.499  1.00  0.00      B    O  
ATOM   3164  H1  HOH B1048       9.918   5.938   1.084  1.00  0.00      B    H  
ATOM   3165  H2  HOH B1048      10.884   6.065   2.397  1.00  0.00      B    H  
ATOM   3166  O   HOH B1049       0.215  21.785  38.624  1.00  0.00      B    O  
ATOM   3167  H1  HOH B1049       1.048  21.704  39.152  1.00  0.00      B    H  
ATOM   3168  H2  HOH B1049      -0.281  20.886  38.630  1.00  0.00      B    H  
ATOM   3169  O   HOH B1050      38.078  16.140  27.282  1.00  0.00      B    O  
ATOM   3170  H1  HOH B1050      37.769  15.195  27.391  1.00  0.00      B    H  
ATOM   3171  H2  HOH B1050      37.633  16.654  28.048  1.00  0.00      B    H  
ATOM   3172  O   HOH B1051      15.167  33.167  30.491  1.00  0.00      B    O  
ATOM   3173  H1  HOH B1051      15.272  33.071  29.467  1.00  0.00      B    H  
ATOM   3174  H2  HOH B1051      15.650  32.377  30.969  1.00  0.00      B    H  
ATOM   3175  O   HOH B1052       5.985  18.544  21.507  1.00  0.00      B    O  
ATOM   3176  H1  HOH B1052       6.450  19.094  20.830  1.00  0.00      B    H  
ATOM   3177  H2  HOH B1052       6.485  17.628  21.684  1.00  0.00      B    H  
ATOM   3178  O   HOH B1053      16.203  14.223  37.898  1.00  0.00      B    O  
ATOM   3179  H1  HOH B1053      17.140  13.974  38.202  1.00  0.00      B    H  
ATOM   3180  H2  HOH B1053      16.304  14.743  37.034  1.00  0.00      B    H  
ATOM   3181  O   HOH B1054      36.061   7.590  24.943  1.00  0.00      B    O  
ATOM   3182  H1  HOH B1054      36.440   7.276  25.830  1.00  0.00      B    H  
ATOM   3183  H2  HOH B1054      36.254   6.856  24.221  1.00  0.00      B    H  
ATOM   3184  O   HOH B1055       8.950   4.985  11.098  1.00  0.00      B    O  
ATOM   3185  H1  HOH B1055       9.145   5.315  12.068  1.00  0.00      B    H  
ATOM   3186  H2  HOH B1055       8.251   5.568  10.681  1.00  0.00      B    H  
ATOM   3187  O   HOH B1056      34.761  12.972  10.526  1.00  0.00      B    O  
ATOM   3188  H1  HOH B1056      34.762  12.896  11.528  1.00  0.00      B    H  
ATOM   3189  H2  HOH B1056      35.504  13.611  10.244  1.00  0.00      B    H  
ATOM   3190  O   HOH B1057      19.743  24.698  12.511  1.00  0.00      B    O  
ATOM   3191  H1  HOH B1057      19.654  24.136  13.358  1.00  0.00      B    H  
ATOM   3192  H2  HOH B1057      20.133  24.151  11.764  1.00  0.00      B    H  
ATOM   3193  O   HOH B1058      12.218   5.136  25.961  1.00  0.00      B    O  
ATOM   3194  H1  HOH B1058      11.981   6.062  25.590  1.00  0.00      B    H  
ATOM   3195  H2  HOH B1058      11.919   5.182  26.872  1.00  0.00      B    H  
ATOM   3196  O   HOH B1059      19.024   2.843  23.033  1.00  0.00      B    O  
ATOM   3197  H1  HOH B1059      18.768   3.781  22.795  1.00  0.00      B    H  
ATOM   3198  H2  HOH B1059      18.177   2.249  22.790  1.00  0.00      B    H  
ATOM   3199  O   HOH B1060       8.562  14.372   7.044  1.00  0.00      B    O  
ATOM   3200  H1  HOH B1060       9.061  15.137   6.687  1.00  0.00      B    H  
ATOM   3201  H2  HOH B1060       9.214  13.870   7.696  1.00  0.00      B    H  
ATOM   3202  O   HOH B1061      35.796   5.693   4.560  1.00  0.00      B    O  
ATOM   3203  H1  HOH B1061      34.798   5.794   4.268  1.00  0.00      B    H  
ATOM   3204  H2  HOH B1061      36.393   5.865   3.752  1.00  0.00      B    H  
ATOM   3205  O   HOH B1062      36.338  10.201  24.444  1.00  0.00      B    O  
ATOM   3206  H1  HOH B1062      36.132   9.218  24.679  1.00  0.00      B    H  
ATOM   3207  H2  HOH B1062      35.560  10.790  24.737  1.00  0.00      B    H  
ATOM   3208  O   HOH B1063       8.638   8.466  21.969  1.00  0.00      B    O  
ATOM   3209  H1  HOH B1063       7.645   8.256  21.756  1.00  0.00      B    H  
ATOM   3210  H2  HOH B1063       8.835   7.923  22.774  1.00  0.00      B    H  
ATOM   3211  O   HOH B1064       8.851  22.486  33.460  1.00  0.00      B    O  
ATOM   3212  H1  HOH B1064       8.317  23.307  33.328  1.00  0.00      B    H  
ATOM   3213  H2  HOH B1064       9.645  22.604  34.102  1.00  0.00      B    H  
ATOM   3214  O   HOH B1065      15.965  16.074  19.428  1.00  0.00      B    O  
ATOM   3215  H1  HOH B1065      16.400  15.141  19.606  1.00  0.00      B    H  
ATOM   3216  H2  HOH B1065      14.978  15.975  19.025  1.00  0.00      B    H  
ATOM   3217  O   HOH B1066      19.071  16.861  33.058  1.00  0.00      B    O  
ATOM   3218  H1  HOH B1066      19.202  17.665  33.557  1.00  0.00      B    H  
ATOM   3219  H2  HOH B1066      19.943  16.318  33.102  1.00  0.00      B    H  
ATOM   3220  O   HOH B1067       1.575   9.419   8.335  1.00  0.00      B    O  
ATOM   3221  H1  HOH B1067       1.689  10.421   8.479  1.00  0.00      B    H  
ATOM   3222  H2  HOH B1067       0.738   9.276   7.811  1.00  0.00      B    H  
ATOM   3223  O   HOH B1068      33.707   3.872  29.206  1.00  0.00      B    O  
ATOM   3224  H1  HOH B1068      32.773   4.179  29.484  1.00  0.00      B    H  
ATOM   3225  H2  HOH B1068      34.300   4.703  28.901  1.00  0.00      B    H  
ATOM   3226  O   HOH B1069       7.759   2.403  31.917  1.00  0.00      B    O  
ATOM   3227  H1  HOH B1069       8.035   2.273  30.976  1.00  0.00      B    H  
ATOM   3228  H2  HOH B1069       8.588   2.812  32.406  1.00  0.00      B    H  
ATOM   3229  O   HOH B1070      14.491  36.098   9.525  1.00  0.00      B    O  
ATOM   3230  H1  HOH B1070      13.577  35.830   9.204  1.00  0.00      B    H  
ATOM   3231  H2  HOH B1070      14.616  35.919  10.528  1.00  0.00      B    H  
ATOM   3232  O   HOH B1071      25.521   1.293  14.499  1.00  0.00      B    O  
ATOM   3233  H1  HOH B1071      26.468   1.472  14.662  1.00  0.00      B    H  
ATOM   3234  H2  HOH B1071      25.134   1.915  13.788  1.00  0.00      B    H  
ATOM   3235  O   HOH B1072       2.412  17.107  16.928  1.00  0.00      B    O  
ATOM   3236  H1  HOH B1072       2.720  17.231  17.910  1.00  0.00      B    H  
ATOM   3237  H2  HOH B1072       2.970  16.343  16.489  1.00  0.00      B    H  
ATOM   3238  O   HOH B1073      11.409  30.149   8.535  1.00  0.00      B    O  
ATOM   3239  H1  HOH B1073      11.412  29.207   9.001  1.00  0.00      B    H  
ATOM   3240  H2  HOH B1073      11.040  30.811   9.222  1.00  0.00      B    H  
ATOM   3241  O   HOH B1074      18.411  30.049   7.967  1.00  0.00      B    O  
ATOM   3242  H1  HOH B1074      17.866  30.302   8.804  1.00  0.00      B    H  
ATOM   3243  H2  HOH B1074      18.225  30.749   7.307  1.00  0.00      B    H  
ATOM   3244  O   HOH B1075       1.918  22.537   5.336  1.00  0.00      B    O  
ATOM   3245  H1  HOH B1075       1.261  23.135   5.776  1.00  0.00      B    H  
ATOM   3246  H2  HOH B1075       2.760  23.021   5.318  1.00  0.00      B    H  
ATOM   3247  O   HOH B1076      13.888  38.359   5.751  1.00  0.00      B    O  
ATOM   3248  H1  HOH B1076      13.509  38.295   4.788  1.00  0.00      B    H  
ATOM   3249  H2  HOH B1076      13.116  38.126   6.340  1.00  0.00      B    H  
ATOM   3250  O   HOH B1077      21.364  15.236  32.545  1.00  0.00      B    O  
ATOM   3251  H1  HOH B1077      21.885  14.384  32.330  1.00  0.00      B    H  
ATOM   3252  H2  HOH B1077      22.077  15.785  33.021  1.00  0.00      B    H  
ATOM   3253  O   HOH B1078      28.925   8.051   9.745  1.00  0.00      B    O  
ATOM   3254  H1  HOH B1078      28.243   8.680  10.123  1.00  0.00      B    H  
ATOM   3255  H2  HOH B1078      28.385   7.338   9.284  1.00  0.00      B    H  
ATOM   3256  O   HOH B1079      31.989  14.204  36.509  1.00  0.00      B    O  
ATOM   3257  H1  HOH B1079      31.546  14.090  37.436  1.00  0.00      B    H  
ATOM   3258  H2  HOH B1079      31.321  13.894  35.790  1.00  0.00      B    H  
ATOM   3259  O   HOH B1080       7.256  30.100   5.575  1.00  0.00      B    O  
ATOM   3260  H1  HOH B1080       6.317  30.410   5.524  1.00  0.00      B    H  
ATOM   3261  H2  HOH B1080       7.313  29.444   6.377  1.00  0.00      B    H  
ATOM   3262  O   HOH B1081      13.716  29.065   3.221  1.00  0.00      B    O  
ATOM   3263  H1  HOH B1081      13.989  28.242   3.776  1.00  0.00      B    H  
ATOM   3264  H2  HOH B1081      14.420  29.079   2.446  1.00  0.00      B    H  
ATOM   3265  O   HOH B1082      26.621  33.912  21.954  1.00  0.00      B    O  
ATOM   3266  H1  HOH B1082      25.899  33.230  22.188  1.00  0.00      B    H  
ATOM   3267  H2  HOH B1082      26.320  34.826  22.143  1.00  0.00      B    H  
ATOM   3268  O   HOH B1083       0.483  26.082   4.721  1.00  0.00      B    O  
ATOM   3269  H1  HOH B1083       1.401  26.268   5.227  1.00  0.00      B    H  
ATOM   3270  H2  HOH B1083       0.083  25.352   5.209  1.00  0.00      B    H  
ATOM   3271  O   HOH B1084      29.241  26.352   1.050  1.00  0.00      B    O  
ATOM   3272  H1  HOH B1084      29.423  25.361   1.212  1.00  0.00      B    H  
ATOM   3273  H2  HOH B1084      29.417  26.927   1.887  1.00  0.00      B    H  
ATOM   3274  O   HOH B1085      17.518  26.710  27.261  1.00  0.00      B    O  
ATOM   3275  H1  HOH B1085      17.820  27.138  28.117  1.00  0.00      B    H  
ATOM   3276  H2  HOH B1085      17.444  25.712  27.373  1.00  0.00      B    H  
ATOM   3277  O   HOH B1086      13.792  23.062  37.064  1.00  0.00      B    O  
ATOM   3278  H1  HOH B1086      13.210  23.410  37.763  1.00  0.00      B    H  
ATOM   3279  H2  HOH B1086      13.539  22.076  36.891  1.00  0.00      B    H  
ATOM   3280  O   HOH B1087       6.340  14.554  11.679  1.00  0.00      B    O  
ATOM   3281  H1  HOH B1087       6.982  15.131  11.239  1.00  0.00      B    H  
ATOM   3282  H2  HOH B1087       6.759  13.618  11.788  1.00  0.00      B    H  
ATOM   3283  O   HOH B1088      20.513  27.556  35.796  1.00  0.00      B    O  
ATOM   3284  H1  HOH B1088      21.060  27.417  36.626  1.00  0.00      B    H  
ATOM   3285  H2  HOH B1088      19.641  28.004  36.118  1.00  0.00      B    H  
ATOM   3286  O   HOH B1089      30.229  37.544   5.010  1.00  0.00      B    O  
ATOM   3287  H1  HOH B1089      30.121  37.024   4.070  1.00  0.00      B    H  
ATOM   3288  H2  HOH B1089      29.805  38.475   4.827  1.00  0.00      B    H  
ATOM   3289  O   HOH B1090       5.659  15.775  13.948  1.00  0.00      B    O  
ATOM   3290  H1  HOH B1090       6.056  15.341  14.754  1.00  0.00      B    H  
ATOM   3291  H2  HOH B1090       5.826  15.093  13.151  1.00  0.00      B    H  
ATOM   3292  O   HOH B1091       0.349   8.378  20.427  1.00  0.00      B    O  
ATOM   3293  H1  HOH B1091      -0.691   8.625  20.397  1.00  0.00      B    H  
ATOM   3294  H2  HOH B1091       0.442   7.672  19.725  1.00  0.00      B    H  
ATOM   3295  O   HOH B1092      29.398  26.761  15.606  1.00  0.00      B    O  
ATOM   3296  H1  HOH B1092      29.798  26.789  16.523  1.00  0.00      B    H  
ATOM   3297  H2  HOH B1092      28.983  25.844  15.442  1.00  0.00      B    H  
ATOM   3298  O   HOH B1093      20.471  38.383  34.716  1.00  0.00      B    O  
ATOM   3299  H1  HOH B1093      20.986  39.161  35.016  1.00  0.00      B    H  
ATOM   3300  H2  HOH B1093      20.512  38.321  33.739  1.00  0.00      B    H  
ATOM   3301  O   HOH B1094      12.967  29.274  22.441  1.00  0.00      B    O  
ATOM   3302  H1  HOH B1094      13.751  28.736  22.779  1.00  0.00      B    H  
ATOM   3303  H2  HOH B1094      13.097  29.328  21.446  1.00  0.00      B    H  
ATOM   3304  O   HOH B1095      31.446  27.603  13.800  1.00  0.00      B    O  
ATOM   3305  H1  HOH B1095      31.138  28.069  12.902  1.00  0.00      B    H  
ATOM   3306  H2  HOH B1095      30.633  27.301  14.417  1.00  0.00      B    H  
ATOM   3307  O   HOH B1096      19.721  24.937  34.438  1.00  0.00      B    O  
ATOM   3308  H1  HOH B1096      19.844  25.790  34.910  1.00  0.00      B    H  
ATOM   3309  H2  HOH B1096      18.741  24.836  34.405  1.00  0.00      B    H  
ATOM   3310  O   HOH B1097      10.875  22.643  35.407  1.00  0.00      B    O  
ATOM   3311  H1  HOH B1097      11.406  23.430  35.249  1.00  0.00      B    H  
ATOM   3312  H2  HOH B1097      11.488  21.808  35.241  1.00  0.00      B    H  
ATOM   3313  O   HOH B1098      16.213  23.058  25.570  1.00  0.00      B    O  
ATOM   3314  H1  HOH B1098      15.662  22.570  24.840  1.00  0.00      B    H  
ATOM   3315  H2  HOH B1098      15.764  22.990  26.511  1.00  0.00      B    H  
ATOM   3316  O   HOH B1099      11.000  14.773  33.051  1.00  0.00      B    O  
ATOM   3317  H1  HOH B1099      11.557  14.726  32.208  1.00  0.00      B    H  
ATOM   3318  H2  HOH B1099      10.250  14.112  32.926  1.00  0.00      B    H  
ATOM   3319  O   HOH B1100      27.853  10.279  17.870  1.00  0.00      B    O  
ATOM   3320  H1  HOH B1100      27.642   9.239  17.699  1.00  0.00      B    H  
ATOM   3321  H2  HOH B1100      28.332  10.617  17.028  1.00  0.00      B    H  
ATOM   3322  O   HOH B1101      19.955  10.236  38.100  1.00  0.00      B    O  
ATOM   3323  H1  HOH B1101      20.069   9.413  37.567  1.00  0.00      B    H  
ATOM   3324  H2  HOH B1101      19.787   9.946  39.082  1.00  0.00      B    H  
ATOM   3325  O   HOH B1102      35.828  25.690  33.269  1.00  0.00      B    O  
ATOM   3326  H1  HOH B1102      36.446  26.048  32.546  1.00  0.00      B    H  
ATOM   3327  H2  HOH B1102      35.898  26.352  33.968  1.00  0.00      B    H  
ATOM   3328  O   HOH B1103       8.655  32.382  33.235  1.00  0.00      B    O  
ATOM   3329  H1  HOH B1103       7.833  32.544  33.851  1.00  0.00      B    H  
ATOM   3330  H2  HOH B1103       8.833  31.369  33.203  1.00  0.00      B    H  
ATOM   3331  O   HOH B1104      18.386  36.168  15.231  1.00  0.00      B    O  
ATOM   3332  H1  HOH B1104      18.574  36.752  16.022  1.00  0.00      B    H  
ATOM   3333  H2  HOH B1104      19.225  35.749  14.951  1.00  0.00      B    H  
ATOM   3334  O   HOH B1105      18.047  11.825   5.020  1.00  0.00      B    O  
ATOM   3335  H1  HOH B1105      18.471  12.583   5.580  1.00  0.00      B    H  
ATOM   3336  H2  HOH B1105      18.368  11.877   4.087  1.00  0.00      B    H  
ATOM   3337  O   HOH B1106      25.998  22.876  36.577  1.00  0.00      B    O  
ATOM   3338  H1  HOH B1106      26.751  23.581  36.338  1.00  0.00      B    H  
ATOM   3339  H2  HOH B1106      26.324  22.395  37.408  1.00  0.00      B    H  
ATOM   3340  O   HOH B1107      24.415  16.330   8.226  1.00  0.00      B    O  
ATOM   3341  H1  HOH B1107      23.528  16.269   8.701  1.00  0.00      B    H  
ATOM   3342  H2  HOH B1107      24.204  16.807   7.374  1.00  0.00      B    H  
ATOM   3343  O   HOH B1108      26.541  25.723  38.736  1.00  0.00      B    O  
ATOM   3344  H1  HOH B1108      27.187  25.405  37.998  1.00  0.00      B    H  
ATOM   3345  H2  HOH B1108      27.102  25.917  39.538  1.00  0.00      B    H  
ATOM   3346  O   HOH B1109      10.402   5.690  34.862  1.00  0.00      B    O  
ATOM   3347  H1  HOH B1109      11.339   5.725  34.461  1.00  0.00      B    H  
ATOM   3348  H2  HOH B1109      10.464   5.693  35.860  1.00  0.00      B    H  
ATOM   3349  O   HOH B1110      33.721   9.656  19.745  1.00  0.00      B    O  
ATOM   3350  H1  HOH B1110      33.890   9.977  20.729  1.00  0.00      B    H  
ATOM   3351  H2  HOH B1110      33.977   8.665  19.687  1.00  0.00      B    H  
ATOM   3352  O   HOH B1111      28.733  28.027  38.074  1.00  0.00      B    O  
ATOM   3353  H1  HOH B1111      28.843  27.208  38.711  1.00  0.00      B    H  
ATOM   3354  H2  HOH B1111      29.327  27.675  37.256  1.00  0.00      B    H  
ATOM   3355  O   HOH B1112      24.202  11.191  16.069  1.00  0.00      B    O  
ATOM   3356  H1  HOH B1112      24.371  10.325  15.576  1.00  0.00      B    H  
ATOM   3357  H2  HOH B1112      24.664  11.249  16.967  1.00  0.00      B    H  
ATOM   3358  O   HOH B1113       1.283  16.761   7.756  1.00  0.00      B    O  
ATOM   3359  H1  HOH B1113       1.957  16.056   7.862  1.00  0.00      B    H  
ATOM   3360  H2  HOH B1113       0.442  16.406   7.340  1.00  0.00      B    H  
ATOM   3361  O   HOH B1114      37.221  12.263   8.080  1.00  0.00      B    O  
ATOM   3362  H1  HOH B1114      37.142  11.802   9.007  1.00  0.00      B    H  
ATOM   3363  H2  HOH B1114      37.440  13.192   8.327  1.00  0.00      B    H  
ATOM   3364  O   HOH B1115      14.835  37.689  37.572  1.00  0.00      B    O  
ATOM   3365  H1  HOH B1115      14.674  37.796  36.575  1.00  0.00      B    H  
ATOM   3366  H2  HOH B1115      13.959  37.888  38.078  1.00  0.00      B    H  
ATOM   3367  O   HOH B1116      14.644  18.839  18.729  1.00  0.00      B    O  
ATOM   3368  H1  HOH B1116      15.173  19.138  17.967  1.00  0.00      B    H  
ATOM   3369  H2  HOH B1116      14.925  17.978  19.117  1.00  0.00      B    H  
ATOM   3370  O   HOH B1117       2.048   0.324  27.682  1.00  0.00      B    O  
ATOM   3371  H1  HOH B1117       1.728   0.779  28.557  1.00  0.00      B    H  
ATOM   3372  H2  HOH B1117       1.259  -0.097  27.235  1.00  0.00      B    H  
ATOM   3373  O   HOH B1118      29.568  29.889   8.496  1.00  0.00      B    O  
ATOM   3374  H1  HOH B1118      29.451  30.841   8.801  1.00  0.00      B    H  
ATOM   3375  H2  HOH B1118      28.789  29.321   8.866  1.00  0.00      B    H  
ATOM   3376  O   HOH B1119      21.626  27.178  38.287  1.00  0.00      B    O  
ATOM   3377  H1  HOH B1119      22.454  26.661  37.973  1.00  0.00      B    H  
ATOM   3378  H2  HOH B1119      21.603  27.266  39.281  1.00  0.00      B    H  
ATOM   3379  O   HOH B1120      37.902  20.967  25.152  1.00  0.00      B    O  
ATOM   3380  H1  HOH B1120      37.963  19.974  25.456  1.00  0.00      B    H  
ATOM   3381  H2  HOH B1120      37.608  21.489  25.985  1.00  0.00      B    H  
ATOM   3382  O   HOH B1121      32.734  26.566  23.942  1.00  0.00      B    O  
ATOM   3383  H1  HOH B1121      32.398  27.406  24.394  1.00  0.00      B    H  
ATOM   3384  H2  HOH B1121      33.569  26.924  23.467  1.00  0.00      B    H  
ATOM   3385  O   HOH B1122       9.283  39.219  30.758  1.00  0.00      B    O  
ATOM   3386  H1  HOH B1122       9.530  38.507  30.041  1.00  0.00      B    H  
ATOM   3387  H2  HOH B1122       8.540  38.870  31.391  1.00  0.00      B    H  
ATOM   3388  O   HOH B1123      37.344  38.860  23.437  1.00  0.00      B    O  
ATOM   3389  H1  HOH B1123      37.148  38.509  24.370  1.00  0.00      B    H  
ATOM   3390  H2  HOH B1123      37.876  38.089  23.011  1.00  0.00      B    H  
ATOM   3391  O   HOH B1124       1.044  19.366  15.658  1.00  0.00      B    O  
ATOM   3392  H1  HOH B1124       1.120  19.669  14.673  1.00  0.00      B    H  
ATOM   3393  H2  HOH B1124       0.979  18.390  15.619  1.00  0.00      B    H  
ATOM   3394  O   HOH B1125      30.845  38.546  13.432  1.00  0.00      B    O  
ATOM   3395  H1  HOH B1125      31.870  38.814  13.377  1.00  0.00      B    H  
ATOM   3396  H2  HOH B1125      30.470  38.660  14.371  1.00  0.00      B    H  
ATOM   3397  O   HOH B1126      14.290   5.811  15.687  1.00  0.00      B    O  
ATOM   3398  H1  HOH B1126      14.814   5.616  16.491  1.00  0.00      B    H  
ATOM   3399  H2  HOH B1126      13.910   4.939  15.289  1.00  0.00      B    H  
ATOM   3400  O   HOH B1127      34.965  24.780  30.025  1.00  0.00      B    O  
ATOM   3401  H1  HOH B1127      35.006  25.592  29.423  1.00  0.00      B    H  
ATOM   3402  H2  HOH B1127      35.819  24.835  30.564  1.00  0.00      B    H  
ATOM   3403  O   HOH B1128      21.741  25.116  18.074  1.00  0.00      B    O  
ATOM   3404  H1  HOH B1128      22.088  25.123  19.032  1.00  0.00      B    H  
ATOM   3405  H2  HOH B1128      21.019  24.328  18.043  1.00  0.00      B    H  
ATOM   3406  O   HOH B1129      38.844  10.579  25.171  1.00  0.00      B    O  
ATOM   3407  H1  HOH B1129      39.378   9.733  25.191  1.00  0.00      B    H  
ATOM   3408  H2  HOH B1129      37.875  10.313  25.035  1.00  0.00      B    H  
ATOM   3409  O   HOH B1130      15.469  26.972  32.714  1.00  0.00      B    O  
ATOM   3410  H1  HOH B1130      16.181  27.509  33.186  1.00  0.00      B    H  
ATOM   3411  H2  HOH B1130      15.875  26.113  32.438  1.00  0.00      B    H  
ATOM   3412  O   HOH B1131      34.230  23.789   6.800  1.00  0.00      B    O  
ATOM   3413  H1  HOH B1131      35.260  23.753   6.772  1.00  0.00      B    H  
ATOM   3414  H2  HOH B1131      33.920  23.462   7.796  1.00  0.00      B    H  
ATOM   3415  O   HOH B1132       3.345  38.110  24.478  1.00  0.00      B    O  
ATOM   3416  H1  HOH B1132       3.949  38.289  25.283  1.00  0.00      B    H  
ATOM   3417  H2  HOH B1132       2.404  38.367  24.748  1.00  0.00      B    H  
ATOM   3418  O   HOH B1133      13.550  18.362  35.525  1.00  0.00      B    O  
ATOM   3419  H1  HOH B1133      14.572  18.420  35.630  1.00  0.00      B    H  
ATOM   3420  H2  HOH B1133      13.265  17.383  35.677  1.00  0.00      B    H  
ATOM   3421  O   HOH B1134       2.870  16.885  19.621  1.00  0.00      B    O  
ATOM   3422  H1  HOH B1134       2.725  17.544  20.354  1.00  0.00      B    H  
ATOM   3423  H2  HOH B1134       3.807  16.507  19.751  1.00  0.00      B    H  
ATOM   3424  O   HOH B1135       5.534  23.904  20.255  1.00  0.00      B    O  
ATOM   3425  H1  HOH B1135       6.003  23.093  19.865  1.00  0.00      B    H  
ATOM   3426  H2  HOH B1135       4.542  23.822  20.128  1.00  0.00      B    H  
ATOM   3427  O   HOH B1136      20.875   9.803  10.113  1.00  0.00      B    O  
ATOM   3428  H1  HOH B1136      21.021  10.136  11.062  1.00  0.00      B    H  
ATOM   3429  H2  HOH B1136      20.693   8.761  10.257  1.00  0.00      B    H  
ATOM   3430  O   HOH B1137      18.369  14.328  34.173  1.00  0.00      B    O  
ATOM   3431  H1  HOH B1137      18.531  15.102  33.600  1.00  0.00      B    H  
ATOM   3432  H2  HOH B1137      18.506  13.570  33.559  1.00  0.00      B    H  
ATOM   3433  O   HOH B1138      25.313  19.837  30.765  1.00  0.00      B    O  
ATOM   3434  H1  HOH B1138      25.793  19.704  31.666  1.00  0.00      B    H  
ATOM   3435  H2  HOH B1138      25.847  19.358  30.032  1.00  0.00      B    H  
ATOM   3436  O   HOH B1139       0.110   4.488  11.893  1.00  0.00      B    O  
ATOM   3437  H1  HOH B1139       1.029   4.014  12.120  1.00  0.00      B    H  
ATOM   3438  H2  HOH B1139       0.008   5.209  12.627  1.00  0.00      B    H  
ATOM   3439  O   HOH B1140      29.111   8.241  21.535  1.00  0.00      B    O  
ATOM   3440  H1  HOH B1140      29.907   7.663  21.583  1.00  0.00      B    H  
ATOM   3441  H2  HOH B1140      29.387   9.093  21.028  1.00  0.00      B    H  
ATOM   3442  O   HOH B1141      22.352  31.428  35.852  1.00  0.00      B    O  
ATOM   3443  H1  HOH B1141      21.841  31.320  36.688  1.00  0.00      B    H  
ATOM   3444  H2  HOH B1141      23.234  30.972  35.967  1.00  0.00      B    H  
ATOM   3445  O   HOH B1142      27.963  21.124  22.895  1.00  0.00      B    O  
ATOM   3446  H1  HOH B1142      28.316  21.973  22.511  1.00  0.00      B    H  
ATOM   3447  H2  HOH B1142      27.207  21.298  23.532  1.00  0.00      B    H  
ATOM   3448  O   HOH B1143      21.152   1.165  18.407  1.00  0.00      B    O  
ATOM   3449  H1  HOH B1143      21.507   1.861  17.790  1.00  0.00      B    H  
ATOM   3450  H2  HOH B1143      20.588   0.536  17.891  1.00  0.00      B    H  
ATOM   3451  O   HOH B1144      27.420  22.251  19.126  1.00  0.00      B    O  
ATOM   3452  H1  HOH B1144      28.395  22.409  19.315  1.00  0.00      B    H  
ATOM   3453  H2  HOH B1144      27.201  21.444  19.655  1.00  0.00      B    H  
ATOM   3454  O   HOH B1145      10.001  30.005  33.206  1.00  0.00      B    O  
ATOM   3455  H1  HOH B1145      10.912  30.271  32.722  1.00  0.00      B    H  
ATOM   3456  H2  HOH B1145       9.615  29.185  32.811  1.00  0.00      B    H  
ATOM   3457  O   HOH B1146      10.938   5.367  22.535  1.00  0.00      B    O  
ATOM   3458  H1  HOH B1146      10.976   6.037  23.286  1.00  0.00      B    H  
ATOM   3459  H2  HOH B1146      11.180   5.849  21.675  1.00  0.00      B    H  
ATOM   3460  O   HOH B1147      31.784  34.847   7.065  1.00  0.00      B    O  
ATOM   3461  H1  HOH B1147      31.352  35.674   6.761  1.00  0.00      B    H  
ATOM   3462  H2  HOH B1147      32.786  35.062   7.174  1.00  0.00      B    H  
ATOM   3463  O   HOH B1148      22.923   9.865  24.835  1.00  0.00      B    O  
ATOM   3464  H1  HOH B1148      23.467   8.949  25.060  1.00  0.00      B    H  
ATOM   3465  H2  HOH B1148      22.765   9.845  23.833  1.00  0.00      B    H  
ATOM   3466  O   HOH B1149      21.976  26.085  32.897  1.00  0.00      B    O  
ATOM   3467  H1  HOH B1149      22.185  27.087  32.839  1.00  0.00      B    H  
ATOM   3468  H2  HOH B1149      20.976  26.017  33.108  1.00  0.00      B    H  
ATOM   3469  O   HOH B1150      23.168   1.627   6.215  1.00  0.00      B    O  
ATOM   3470  H1  HOH B1150      22.805   2.261   5.526  1.00  0.00      B    H  
ATOM   3471  H2  HOH B1150      22.632   0.768   6.121  1.00  0.00      B    H  
ATOM   3472  O   HOH B1151       0.613  17.572  10.449  1.00  0.00      B    O  
ATOM   3473  H1  HOH B1151       0.926  17.138   9.541  1.00  0.00      B    H  
ATOM   3474  H2  HOH B1151      -0.098  18.279  10.244  1.00  0.00      B    H  
ATOM   3475  O   HOH B1152      37.549   0.344   2.630  1.00  0.00      B    O  
ATOM   3476  H1  HOH B1152      36.900  -0.332   2.883  1.00  0.00      B    H  
ATOM   3477  H2  HOH B1152      37.032   1.062   2.177  1.00  0.00      B    H  
ATOM   3478  O   HOH B1153      20.916  18.385  38.801  1.00  0.00      B    O  
ATOM   3479  H1  HOH B1153      21.632  18.480  39.537  1.00  0.00      B    H  
ATOM   3480  H2  HOH B1153      20.358  17.592  39.059  1.00  0.00      B    H  
ATOM   3481  O   HOH B1154      32.228  21.748   4.138  1.00  0.00      B    O  
ATOM   3482  H1  HOH B1154      31.847  22.219   5.009  1.00  0.00      B    H  
ATOM   3483  H2  HOH B1154      31.830  20.779   4.191  1.00  0.00      B    H  
ATOM   3484  O   HOH B1155      33.335  22.905   9.121  1.00  0.00      B    O  
ATOM   3485  H1  HOH B1155      32.707  23.257   9.804  1.00  0.00      B    H  
ATOM   3486  H2  HOH B1155      33.085  21.980   8.866  1.00  0.00      B    H  
ATOM   3487  O   HOH B1157      17.051  37.719  31.268  1.00  0.00      B    O  
ATOM   3488  H1  HOH B1157      17.017  38.317  32.076  1.00  0.00      B    H  
ATOM   3489  H2  HOH B1157      16.392  36.977  31.452  1.00  0.00      B    H  
ATOM   3490  O   HOH B1158      29.345  16.477  25.973  1.00  0.00      B    O  
ATOM   3491  H1  HOH B1158      29.989  17.169  25.615  1.00  0.00      B    H  
ATOM   3492  H2  HOH B1158      29.957  15.734  26.311  1.00  0.00      B    H  
ATOM   3493  O   HOH B1159       0.477  35.148  28.520  1.00  0.00      B    O  
ATOM   3494  H1  HOH B1159       1.232  34.534  28.263  1.00  0.00      B    H  
ATOM   3495  H2  HOH B1159       0.162  34.937  29.479  1.00  0.00      B    H  
ATOM   3496  O   HOH B1160      11.648   1.891  20.795  1.00  0.00      B    O  
ATOM   3497  H1  HOH B1160      12.260   1.094  21.024  1.00  0.00      B    H  
ATOM   3498  H2  HOH B1160      10.927   1.503  20.195  1.00  0.00      B    H  
ATOM   3499  O   HOH B1161      10.423  23.790   9.213  1.00  0.00      B    O  
ATOM   3500  H1  HOH B1161      10.224  24.274  10.087  1.00  0.00      B    H  
ATOM   3501  H2  HOH B1161      11.299  23.395   9.298  1.00  0.00      B    H  
ATOM   3502  O   HOH B1162      23.448   7.027  12.315  1.00  0.00      B    O  
ATOM   3503  H1  HOH B1162      22.533   7.432  12.134  1.00  0.00      B    H  
ATOM   3504  H2  HOH B1162      23.288   6.130  12.737  1.00  0.00      B    H  
ATOM   3505  O   HOH B1163       8.481   6.943   6.655  1.00  0.00      B    O  
ATOM   3506  H1  HOH B1163       7.770   6.229   6.873  1.00  0.00      B    H  
ATOM   3507  H2  HOH B1163       8.541   7.050   5.640  1.00  0.00      B    H  
ATOM   3508  O   HOH B1164      13.022  14.125  31.139  1.00  0.00      B    O  
ATOM   3509  H1  HOH B1164      13.617  13.808  31.901  1.00  0.00      B    H  
ATOM   3510  H2  HOH B1164      12.737  13.289  30.641  1.00  0.00      B    H  
ATOM   3511  O   HOH B1165       3.539  12.903  21.211  1.00  0.00      B    O  
ATOM   3512  H1  HOH B1165       2.672  13.293  21.349  1.00  0.00      B    H  
ATOM   3513  H2  HOH B1165       4.234  13.514  21.481  1.00  0.00      B    H  
ATOM   3514  O   HOH B1166      23.225  17.591  16.596  1.00  0.00      B    O  
ATOM   3515  H1  HOH B1166      22.756  17.588  15.712  1.00  0.00      B    H  
ATOM   3516  H2  HOH B1166      23.088  16.691  17.071  1.00  0.00      B    H  
ATOM   3517  O   HOH B1167      33.836  13.188  26.562  1.00  0.00      B    O  
ATOM   3518  H1  HOH B1167      33.771  12.282  26.161  1.00  0.00      B    H  
ATOM   3519  H2  HOH B1167      32.894  13.536  26.548  1.00  0.00      B    H  
ATOM   3520  O   HOH B1168       8.998  24.937  11.056  1.00  0.00      B    O  
ATOM   3521  H1  HOH B1168       8.295  24.413  11.544  1.00  0.00      B    H  
ATOM   3522  H2  HOH B1168       9.266  25.630  11.793  1.00  0.00      B    H  
ATOM   3523  O   HOH B1169      33.830  15.701  38.213  1.00  0.00      B    O  
ATOM   3524  H1  HOH B1169      33.749  15.898  37.197  1.00  0.00      B    H  
ATOM   3525  H2  HOH B1169      33.258  14.925  38.394  1.00  0.00      B    H  
ATOM   3526  O   HOH B1170      34.861  30.082  33.248  1.00  0.00      B    O  
ATOM   3527  H1  HOH B1170      34.037  30.493  33.599  1.00  0.00      B    H  
ATOM   3528  H2  HOH B1170      34.654  29.116  33.113  1.00  0.00      B    H  
ATOM   3529  O   HOH B1171      15.371   6.111  21.425  1.00  0.00      B    O  
ATOM   3530  H1  HOH B1171      15.718   6.383  22.373  1.00  0.00      B    H  
ATOM   3531  H2  HOH B1171      15.902   6.633  20.753  1.00  0.00      B    H  
ATOM   3532  O   HOH B1172      13.601  29.138  19.771  1.00  0.00      B    O  
ATOM   3533  H1  HOH B1172      14.073  28.531  19.069  1.00  0.00      B    H  
ATOM   3534  H2  HOH B1172      12.609  29.236  19.509  1.00  0.00      B    H  
ATOM   3535  O   HOH B1173      37.589  37.146   0.115  1.00  0.00      B    O  
ATOM   3536  H1  HOH B1173      37.348  37.726  -0.688  1.00  0.00      B    H  
ATOM   3537  H2  HOH B1173      37.929  37.783   0.800  1.00  0.00      B    H  
ATOM   3538  O   HOH B1174      38.540  32.135  37.352  1.00  0.00      B    O  
ATOM   3539  H1  HOH B1174      39.080  31.835  36.537  1.00  0.00      B    H  
ATOM   3540  H2  HOH B1174      39.210  32.262  38.091  1.00  0.00      B    H  
ATOM   3541  O   HOH B1175      29.911  19.151  16.608  1.00  0.00      B    O  
ATOM   3542  H1  HOH B1175      30.244  19.588  17.493  1.00  0.00      B    H  
ATOM   3543  H2  HOH B1175      30.606  19.265  15.859  1.00  0.00      B    H  
ATOM   3544  O   HOH B1176      33.471   3.665  12.372  1.00  0.00      B    O  
ATOM   3545  H1  HOH B1176      33.098   4.662  12.508  1.00  0.00      B    H  
ATOM   3546  H2  HOH B1176      33.108   3.313  11.534  1.00  0.00      B    H  
ATOM   3547  O   HOH B1177      27.229  31.079  24.716  1.00  0.00      B    O  
ATOM   3548  H1  HOH B1177      26.503  31.620  25.138  1.00  0.00      B    H  
ATOM   3549  H2  HOH B1177      26.839  30.208  24.514  1.00  0.00      B    H  
ATOM   3550  O   HOH B1178      37.606  25.090  30.889  1.00  0.00      B    O  
ATOM   3551  H1  HOH B1178      37.817  25.771  30.138  1.00  0.00      B    H  
ATOM   3552  H2  HOH B1178      38.399  25.147  31.543  1.00  0.00      B    H  
ATOM   3553  O   HOH B1179      12.391  33.614  29.928  1.00  0.00      B    O  
ATOM   3554  H1  HOH B1179      13.263  33.709  30.388  1.00  0.00      B    H  
ATOM   3555  H2  HOH B1179      12.409  32.663  29.532  1.00  0.00      B    H  
ATOM   3556  O   HOH B1180      13.520  18.735  10.838  1.00  0.00      B    O  
ATOM   3557  H1  HOH B1180      13.706  18.624   9.835  1.00  0.00      B    H  
ATOM   3558  H2  HOH B1180      13.475  17.796  11.226  1.00  0.00      B    H  
ATOM   3559  O   HOH B1181      20.203  32.864  23.646  1.00  0.00      B    O  
ATOM   3560  H1  HOH B1181      19.977  32.310  22.855  1.00  0.00      B    H  
ATOM   3561  H2  HOH B1181      20.273  33.879  23.433  1.00  0.00      B    H  
ATOM   3562  O   HOH B1182       8.162  30.939  30.116  1.00  0.00      B    O  
ATOM   3563  H1  HOH B1182       8.767  30.560  29.387  1.00  0.00      B    H  
ATOM   3564  H2  HOH B1182       8.750  31.630  30.550  1.00  0.00      B    H  
ATOM   3565  O   HOH B1183       4.492  20.899  31.791  1.00  0.00      B    O  
ATOM   3566  H1  HOH B1183       4.680  20.626  32.699  1.00  0.00      B    H  
ATOM   3567  H2  HOH B1183       5.042  20.218  31.229  1.00  0.00      B    H  
ATOM   3568  O   HOH B1184      20.534  31.486   5.686  1.00  0.00      B    O  
ATOM   3569  H1  HOH B1184      19.793  30.896   6.046  1.00  0.00      B    H  
ATOM   3570  H2  HOH B1184      20.357  32.411   5.952  1.00  0.00      B    H  
ATOM   3571  O   HOH B1185      38.009   2.560  23.100  1.00  0.00      B    O  
ATOM   3572  H1  HOH B1185      38.507   2.411  22.205  1.00  0.00      B    H  
ATOM   3573  H2  HOH B1185      37.314   1.895  23.010  1.00  0.00      B    H  
ATOM   3574  O   HOH B1186       4.762  10.555  20.390  1.00  0.00      B    O  
ATOM   3575  H1  HOH B1186       4.137  11.226  20.750  1.00  0.00      B    H  
ATOM   3576  H2  HOH B1186       4.491  10.314  19.451  1.00  0.00      B    H  
ATOM   3577  O   HOH B1187      23.137  23.485  32.635  1.00  0.00      B    O  
ATOM   3578  H1  HOH B1187      22.891  24.438  32.903  1.00  0.00      B    H  
ATOM   3579  H2  HOH B1187      22.299  23.097  32.211  1.00  0.00      B    H  
ATOM   3580  O   HOH B1188      10.992   7.326  24.441  1.00  0.00      B    O  
ATOM   3581  H1  HOH B1188       9.980   7.234  24.516  1.00  0.00      B    H  
ATOM   3582  H2  HOH B1188      11.196   8.107  25.048  1.00  0.00      B    H  
ATOM   3583  O   HOH B1189      38.602  32.076   8.721  1.00  0.00      B    O  
ATOM   3584  H1  HOH B1189      38.915  32.717   7.992  1.00  0.00      B    H  
ATOM   3585  H2  HOH B1189      38.727  32.499   9.635  1.00  0.00      B    H  
ATOM   3586  O   HOH B1190      13.372  37.164  29.685  1.00  0.00      B    O  
ATOM   3587  H1  HOH B1190      14.048  36.641  30.219  1.00  0.00      B    H  
ATOM   3588  H2  HOH B1190      12.485  37.009  30.091  1.00  0.00      B    H  
ATOM   3589  O   HOH B1191       5.295   3.388  38.109  1.00  0.00      B    O  
ATOM   3590  H1  HOH B1191       5.531   3.394  39.130  1.00  0.00      B    H  
ATOM   3591  H2  HOH B1191       4.791   2.524  38.025  1.00  0.00      B    H  
ATOM   3592  O   HOH B1192       2.909  24.045  27.552  1.00  0.00      B    O  
ATOM   3593  H1  HOH B1192       3.138  23.148  27.929  1.00  0.00      B    H  
ATOM   3594  H2  HOH B1192       2.956  24.035  26.513  1.00  0.00      B    H  
ATOM   3595  O   HOH B1193      35.430   3.149  31.140  1.00  0.00      B    O  
ATOM   3596  H1  HOH B1193      34.702   3.195  30.431  1.00  0.00      B    H  
ATOM   3597  H2  HOH B1193      35.098   3.664  31.971  1.00  0.00      B    H  
ATOM   3598  O   HOH B1194       6.294  12.010  31.426  1.00  0.00      B    O  
ATOM   3599  H1  HOH B1194       6.498  11.925  32.445  1.00  0.00      B    H  
ATOM   3600  H2  HOH B1194       5.458  11.512  31.243  1.00  0.00      B    H  
ATOM   3601  O   HOH B1195      19.787   5.879  13.253  1.00  0.00      B    O  
ATOM   3602  H1  HOH B1195      18.744   5.657  13.139  1.00  0.00      B    H  
ATOM   3603  H2  HOH B1195      19.807   6.345  14.145  1.00  0.00      B    H  
ATOM   3604  O   HOH B1196       4.301   3.917  15.280  1.00  0.00      B    O  
ATOM   3605  H1  HOH B1196       3.975   2.967  15.352  1.00  0.00      B    H  
ATOM   3606  H2  HOH B1196       4.843   3.955  14.458  1.00  0.00      B    H  
ATOM   3607  O   HOH B1197      20.585   9.137  33.431  1.00  0.00      B    O  
ATOM   3608  H1  HOH B1197      20.440   9.942  32.791  1.00  0.00      B    H  
ATOM   3609  H2  HOH B1197      21.480   8.755  33.228  1.00  0.00      B    H  
ATOM   3610  O   HOH B1198      16.800  32.661  21.023  1.00  0.00      B    O  
ATOM   3611  H1  HOH B1198      16.791  31.974  20.270  1.00  0.00      B    H  
ATOM   3612  H2  HOH B1198      17.730  33.163  20.905  1.00  0.00      B    H  
ATOM   3613  O   HOH B1199      35.031  36.435  30.978  1.00  0.00      B    O  
ATOM   3614  H1  HOH B1199      35.711  36.222  30.260  1.00  0.00      B    H  
ATOM   3615  H2  HOH B1199      34.726  35.505  31.279  1.00  0.00      B    H  
ATOM   3616  O   HOH B1200      12.416  19.154  25.732  1.00  0.00      B    O  
ATOM   3617  H1  HOH B1200      12.542  18.890  26.740  1.00  0.00      B    H  
ATOM   3618  H2  HOH B1200      11.800  18.526  25.291  1.00  0.00      B    H  
ATOM   3619  O   HOH B1201      34.454  19.881  14.589  1.00  0.00      B    O  
ATOM   3620  H1  HOH B1201      34.620  20.348  15.549  1.00  0.00      B    H  
ATOM   3621  H2  HOH B1201      33.500  20.068  14.349  1.00  0.00      B    H  
ATOM   3622  O   HOH B1202      25.324  19.033   4.384  1.00  0.00      B    O  
ATOM   3623  H1  HOH B1202      25.194  19.950   3.977  1.00  0.00      B    H  
ATOM   3624  H2  HOH B1202      26.158  19.104   4.984  1.00  0.00      B    H  
ATOM   3625  O   HOH B1203      26.756   6.171   9.312  1.00  0.00      B    O  
ATOM   3626  H1  HOH B1203      26.557   6.232  10.302  1.00  0.00      B    H  
ATOM   3627  H2  HOH B1203      25.916   6.250   8.788  1.00  0.00      B    H  
ATOM   3628  O   HOH B1204      21.324   5.915   2.315  1.00  0.00      B    O  
ATOM   3629  H1  HOH B1204      21.968   6.337   1.627  1.00  0.00      B    H  
ATOM   3630  H2  HOH B1204      20.588   6.570   2.510  1.00  0.00      B    H  
ATOM   3631  O   HOH B1205      29.510  29.440  22.397  1.00  0.00      B    O  
ATOM   3632  H1  HOH B1205      28.991  30.330  22.312  1.00  0.00      B    H  
ATOM   3633  H2  HOH B1205      28.848  28.784  22.884  1.00  0.00      B    H  
ATOM   3634  O   HOH B1206       9.363  34.073  37.980  1.00  0.00      B    O  
ATOM   3635  H1  HOH B1206       9.256  34.027  36.920  1.00  0.00      B    H  
ATOM   3636  H2  HOH B1206       9.949  34.847  38.289  1.00  0.00      B    H  
ATOM   3637  O   HOH B1207      29.995  23.941  32.373  1.00  0.00      B    O  
ATOM   3638  H1  HOH B1207      30.881  23.864  31.977  1.00  0.00      B    H  
ATOM   3639  H2  HOH B1207      29.356  23.339  31.746  1.00  0.00      B    H  
ATOM   3640  O   HOH B1208      26.375   7.396  11.899  1.00  0.00      B    O  
ATOM   3641  H1  HOH B1208      26.514   8.338  11.512  1.00  0.00      B    H  
ATOM   3642  H2  HOH B1208      25.382   7.316  12.267  1.00  0.00      B    H  
ATOM   3643  O   HOH B1209      25.313  11.328  36.386  1.00  0.00      B    O  
ATOM   3644  H1  HOH B1209      24.720  10.908  37.128  1.00  0.00      B    H  
ATOM   3645  H2  HOH B1209      25.728  10.587  35.821  1.00  0.00      B    H  
ATOM   3646  O   HOH B1210       4.315   5.514   9.483  1.00  0.00      B    O  
ATOM   3647  H1  HOH B1210       3.449   6.038   9.560  1.00  0.00      B    H  
ATOM   3648  H2  HOH B1210       4.303   4.748  10.173  1.00  0.00      B    H  
ATOM   3649  O   HOH B1211      12.193  18.524  17.252  1.00  0.00      B    O  
ATOM   3650  H1  HOH B1211      11.924  17.674  16.728  1.00  0.00      B    H  
ATOM   3651  H2  HOH B1211      12.985  18.281  17.790  1.00  0.00      B    H  
ATOM   3652  O   HOH B1212      10.361  36.022  19.406  1.00  0.00      B    O  
ATOM   3653  H1  HOH B1212      11.098  36.174  20.115  1.00  0.00      B    H  
ATOM   3654  H2  HOH B1212       9.451  35.919  19.874  1.00  0.00      B    H  
ATOM   3655  O   HOH B1213      11.998  26.682   6.445  1.00  0.00      B    O  
ATOM   3656  H1  HOH B1213      11.949  26.992   5.463  1.00  0.00      B    H  
ATOM   3657  H2  HOH B1213      11.155  26.123   6.537  1.00  0.00      B    H  
ATOM   3658  O   HOH B1214       3.951  18.844  11.016  1.00  0.00      B    O  
ATOM   3659  H1  HOH B1214       4.714  18.857  11.668  1.00  0.00      B    H  
ATOM   3660  H2  HOH B1214       3.829  17.823  10.777  1.00  0.00      B    H  
ATOM   3661  O   HOH B1215       0.261  17.406  23.581  1.00  0.00      B    O  
ATOM   3662  H1  HOH B1215      -0.040  18.000  22.778  1.00  0.00      B    H  
ATOM   3663  H2  HOH B1215       1.301  17.307  23.490  1.00  0.00      B    H  
ATOM   3664  O   HOH B1216      13.710  31.875  25.712  1.00  0.00      B    O  
ATOM   3665  H1  HOH B1216      14.321  31.076  25.453  1.00  0.00      B    H  
ATOM   3666  H2  HOH B1216      14.223  32.432  26.414  1.00  0.00      B    H  
ATOM   3667  O   HOH B1217       3.973   1.053  37.832  1.00  0.00      B    O  
ATOM   3668  H1  HOH B1217       3.962   0.314  37.117  1.00  0.00      B    H  
ATOM   3669  H2  HOH B1217       3.160   1.027  38.399  1.00  0.00      B    H  
ATOM   3670  O   HOH B1218      22.884  36.685  32.399  1.00  0.00      B    O  
ATOM   3671  H1  HOH B1218      23.687  37.043  32.878  1.00  0.00      B    H  
ATOM   3672  H2  HOH B1218      23.085  36.429  31.439  1.00  0.00      B    H  
ATOM   3673  O   HOH B1219      27.137  30.762   1.988  1.00  0.00      B    O  
ATOM   3674  H1  HOH B1219      27.782  30.529   1.253  1.00  0.00      B    H  
ATOM   3675  H2  HOH B1219      26.429  31.349   1.589  1.00  0.00      B    H  
ATOM   3676  O   HOH B1220       5.124  22.724  14.035  1.00  0.00      B    O  
ATOM   3677  H1  HOH B1220       4.224  22.856  13.549  1.00  0.00      B    H  
ATOM   3678  H2  HOH B1220       5.468  21.795  13.837  1.00  0.00      B    H  
ATOM   3679  O   HOH B1221       3.441  19.481   4.288  1.00  0.00      B    O  
ATOM   3680  H1  HOH B1221       2.549  19.402   4.776  1.00  0.00      B    H  
ATOM   3681  H2  HOH B1221       4.090  18.998   4.852  1.00  0.00      B    H  
ATOM   3682  O   HOH B1222      10.245  11.231   5.899  1.00  0.00      B    O  
ATOM   3683  H1  HOH B1222      11.074  11.082   5.378  1.00  0.00      B    H  
ATOM   3684  H2  HOH B1222       9.446  11.031   5.324  1.00  0.00      B    H  
ATOM   3685  O   HOH B1223      33.617  18.355  24.100  1.00  0.00      B    O  
ATOM   3686  H1  HOH B1223      34.294  18.566  24.786  1.00  0.00      B    H  
ATOM   3687  H2  HOH B1223      32.711  18.375  24.514  1.00  0.00      B    H  
ATOM   3688  O   HOH B1224      25.538  24.414  18.622  1.00  0.00      B    O  
ATOM   3689  H1  HOH B1224      26.173  23.609  18.811  1.00  0.00      B    H  
ATOM   3690  H2  HOH B1224      25.030  24.616  19.490  1.00  0.00      B    H  
ATOM   3691  O   HOH B1225       4.882  29.006  29.022  1.00  0.00      B    O  
ATOM   3692  H1  HOH B1225       3.916  28.837  29.177  1.00  0.00      B    H  
ATOM   3693  H2  HOH B1225       5.398  28.532  29.761  1.00  0.00      B    H  
ATOM   3694  O   HOH B1226      37.421   5.526  16.411  1.00  0.00      B    O  
ATOM   3695  H1  HOH B1226      37.777   4.516  16.561  1.00  0.00      B    H  
ATOM   3696  H2  HOH B1226      36.914   5.548  15.506  1.00  0.00      B    H  
ATOM   3697  O   HOH B1227      18.131   4.002   3.871  1.00  0.00      B    O  
ATOM   3698  H1  HOH B1227      18.403   4.003   2.889  1.00  0.00      B    H  
ATOM   3699  H2  HOH B1227      17.994   3.087   4.291  1.00  0.00      B    H  
ATOM   3700  O   HOH B1228      18.360  12.562  11.381  1.00  0.00      B    O  
ATOM   3701  H1  HOH B1228      17.848  11.925  10.733  1.00  0.00      B    H  
ATOM   3702  H2  HOH B1228      17.666  12.864  12.054  1.00  0.00      B    H  
ATOM   3703  O   HOH B1229      18.532   8.519  21.555  1.00  0.00      B    O  
ATOM   3704  H1  HOH B1229      18.104   8.123  20.766  1.00  0.00      B    H  
ATOM   3705  H2  HOH B1229      19.252   9.157  21.178  1.00  0.00      B    H  
ATOM   3706  O   HOH B1230      10.091  11.885  26.815  1.00  0.00      B    O  
ATOM   3707  H1  HOH B1230      10.138  12.607  27.497  1.00  0.00      B    H  
ATOM   3708  H2  HOH B1230       9.404  11.266  27.204  1.00  0.00      B    H  
ATOM   3709  O   HOH B1231      24.928  23.767  14.313  1.00  0.00      B    O  
ATOM   3710  H1  HOH B1231      25.465  24.501  14.738  1.00  0.00      B    H  
ATOM   3711  H2  HOH B1231      23.987  23.825  14.754  1.00  0.00      B    H  
ATOM   3712  O   HOH B1232      38.362  24.915  18.599  1.00  0.00      B    O  
ATOM   3713  H1  HOH B1232      38.928  25.734  18.522  1.00  0.00      B    H  
ATOM   3714  H2  HOH B1232      38.578  24.319  17.877  1.00  0.00      B    H  
ATOM   3715  O   HOH B1233      16.612  18.307  36.076  1.00  0.00      B    O  
ATOM   3716  H1  HOH B1233      17.273  18.816  36.592  1.00  0.00      B    H  
ATOM   3717  H2  HOH B1233      16.839  17.322  36.145  1.00  0.00      B    H  
ATOM   3718  O   HOH B1234      -0.209  31.334  30.742  1.00  0.00      B    O  
ATOM   3719  H1  HOH B1234       0.510  31.599  30.170  1.00  0.00      B    H  
ATOM   3720  H2  HOH B1234      -0.220  31.973  31.495  1.00  0.00      B    H  
ATOM   3721  O   HOH B1235      28.952  35.687  21.945  1.00  0.00      B    O  
ATOM   3722  H1  HOH B1235      29.907  35.728  21.471  1.00  0.00      B    H  
ATOM   3723  H2  HOH B1235      28.314  35.190  21.323  1.00  0.00      B    H  
ATOM   3724  O   HOH B1236      21.210  29.982  24.480  1.00  0.00      B    O  
ATOM   3725  H1  HOH B1236      20.492  29.436  23.922  1.00  0.00      B    H  
ATOM   3726  H2  HOH B1236      20.793  30.935  24.617  1.00  0.00      B    H  
ATOM   3727  O   HOH B1237      33.454  19.730  33.080  1.00  0.00      B    O  
ATOM   3728  H1  HOH B1237      34.172  20.357  32.576  1.00  0.00      B    H  
ATOM   3729  H2  HOH B1237      32.490  20.040  32.884  1.00  0.00      B    H  
ATOM   3730  O   HOH B1238      20.040  36.967  36.890  1.00  0.00      B    O  
ATOM   3731  H1  HOH B1238      20.114  37.421  35.987  1.00  0.00      B    H  
ATOM   3732  H2  HOH B1238      19.339  37.384  37.463  1.00  0.00      B    H  
ATOM   3733  O   HOH B1239       5.496  11.691  15.163  1.00  0.00      B    O  
ATOM   3734  H1  HOH B1239       5.337  11.379  14.181  1.00  0.00      B    H  
ATOM   3735  H2  HOH B1239       4.564  11.749  15.615  1.00  0.00      B    H  
ATOM   3736  O   HOH B1240      24.334  12.827  10.170  1.00  0.00      B    O  
ATOM   3737  H1  HOH B1240      24.047  12.834   9.180  1.00  0.00      B    H  
ATOM   3738  H2  HOH B1240      24.447  11.819  10.423  1.00  0.00      B    H  
ATOM   3739  O   HOH B1241      -0.141  23.127  16.567  1.00  0.00      B    O  
ATOM   3740  H1  HOH B1241       0.279  22.237  16.641  1.00  0.00      B    H  
ATOM   3741  H2  HOH B1241       0.201  23.541  15.727  1.00  0.00      B    H  
ATOM   3742  O   HOH B1242       2.094  10.474  35.791  1.00  0.00      B    O  
ATOM   3743  H1  HOH B1242       1.148  10.332  35.478  1.00  0.00      B    H  
ATOM   3744  H2  HOH B1242       2.205   9.863  36.532  1.00  0.00      B    H  
ATOM   3745  O   HOH B1243      20.960  16.152  22.178  1.00  0.00      B    O  
ATOM   3746  H1  HOH B1243      20.543  15.945  21.286  1.00  0.00      B    H  
ATOM   3747  H2  HOH B1243      20.780  15.304  22.776  1.00  0.00      B    H  
ATOM   3748  O   HOH B1244      18.859  20.443  31.667  1.00  0.00      B    O  
ATOM   3749  H1  HOH B1244      17.837  20.300  31.719  1.00  0.00      B    H  
ATOM   3750  H2  HOH B1244      19.297  19.752  31.057  1.00  0.00      B    H  
ATOM   3751  O   HOH B1245       2.906  13.354   3.074  1.00  0.00      B    O  
ATOM   3752  H1  HOH B1245       2.074  13.875   2.783  1.00  0.00      B    H  
ATOM   3753  H2  HOH B1245       3.687  13.958   3.008  1.00  0.00      B    H  
ATOM   3754  O   HOH B1246      38.913   1.919   0.143  1.00  0.00      B    O  
ATOM   3755  H1  HOH B1246      38.224   2.459   0.638  1.00  0.00      B    H  
ATOM   3756  H2  HOH B1246      38.510   1.493  -0.693  1.00  0.00      B    H  
ATOM   3757  O   HOH B1247      23.730  17.069  13.404  1.00  0.00      B    O  
ATOM   3758  H1  HOH B1247      23.979  16.471  12.624  1.00  0.00      B    H  
ATOM   3759  H2  HOH B1247      24.518  17.151  14.066  1.00  0.00      B    H  
ATOM   3760  O   HOH B1248      15.231  27.764  18.184  1.00  0.00      B    O  
ATOM   3761  H1  HOH B1248      15.281  26.733  18.200  1.00  0.00      B    H  
ATOM   3762  H2  HOH B1248      15.940  27.985  18.904  1.00  0.00      B    H  
ATOM   3763  O   HOH B1249      36.954  33.023  28.243  1.00  0.00      B    O  
ATOM   3764  H1  HOH B1249      37.096  32.048  28.030  1.00  0.00      B    H  
ATOM   3765  H2  HOH B1249      37.661  33.320  28.877  1.00  0.00      B    H  
ATOM   3766  O   HOH B1250      27.684  24.428  27.524  1.00  0.00      B    O  
ATOM   3767  H1  HOH B1250      27.190  25.105  28.222  1.00  0.00      B    H  
ATOM   3768  H2  HOH B1250      27.424  23.541  27.850  1.00  0.00      B    H  
ATOM   3769  O   HOH B1251       6.769  23.830  37.022  1.00  0.00      B    O  
ATOM   3770  H1  HOH B1251       6.897  23.480  38.021  1.00  0.00      B    H  
ATOM   3771  H2  HOH B1251       6.406  23.121  36.463  1.00  0.00      B    H  
ATOM   3772  O   HOH B1252      16.905  19.776  12.175  1.00  0.00      B    O  
ATOM   3773  H1  HOH B1252      16.444  19.143  12.824  1.00  0.00      B    H  
ATOM   3774  H2  HOH B1252      16.946  19.292  11.286  1.00  0.00      B    H  
ATOM   3775  O   HOH B1253      26.551   7.975   5.727  1.00  0.00      B    O  
ATOM   3776  H1  HOH B1253      26.108   8.861   6.032  1.00  0.00      B    H  
ATOM   3777  H2  HOH B1253      25.804   7.287   5.750  1.00  0.00      B    H  
ATOM   3778  O   HOH B1254      21.905  16.564  28.685  1.00  0.00      B    O  
ATOM   3779  H1  HOH B1254      21.338  15.968  29.291  1.00  0.00      B    H  
ATOM   3780  H2  HOH B1254      22.654  17.014  29.274  1.00  0.00      B    H  
ATOM   3781  O   HOH B1255      12.018  11.552  30.273  1.00  0.00      B    O  
ATOM   3782  H1  HOH B1255      11.419  10.856  30.782  1.00  0.00      B    H  
ATOM   3783  H2  HOH B1255      12.879  11.166  29.891  1.00  0.00      B    H  
ATOM   3784  O   HOH B1256      17.233  13.816  19.960  1.00  0.00      B    O  
ATOM   3785  H1  HOH B1256      17.194  12.991  20.595  1.00  0.00      B    H  
ATOM   3786  H2  HOH B1256      18.203  13.960  19.649  1.00  0.00      B    H  
ATOM   3787  O   HOH B1257      34.184   7.094  19.610  1.00  0.00      B    O  
ATOM   3788  H1  HOH B1257      33.760   6.642  20.405  1.00  0.00      B    H  
ATOM   3789  H2  HOH B1257      34.281   6.356  18.934  1.00  0.00      B    H  
ATOM   3790  O   HOH B1258      22.932  28.795  22.797  1.00  0.00      B    O  
ATOM   3791  H1  HOH B1258      22.322  29.337  23.384  1.00  0.00      B    H  
ATOM   3792  H2  HOH B1258      22.285  28.312  22.145  1.00  0.00      B    H  
ATOM   3793  O   HOH B1259      35.020  35.856  37.992  1.00  0.00      B    O  
ATOM   3794  H1  HOH B1259      34.906  36.818  38.343  1.00  0.00      B    H  
ATOM   3795  H2  HOH B1259      34.804  35.866  37.000  1.00  0.00      B    H  
ATOM   3796  O   HOH B1260      16.958  24.666  32.362  1.00  0.00      B    O  
ATOM   3797  H1  HOH B1260      16.940  23.852  32.973  1.00  0.00      B    H  
ATOM   3798  H2  HOH B1260      17.850  24.749  31.910  1.00  0.00      B    H  
ATOM   3799  O   HOH B1261      35.454   4.243  21.302  1.00  0.00      B    O  
ATOM   3800  H1  HOH B1261      35.589   4.505  20.318  1.00  0.00      B    H  
ATOM   3801  H2  HOH B1261      34.670   3.619  21.375  1.00  0.00      B    H  
ATOM   3802  O   HOH B1262       4.176  38.214  27.082  1.00  0.00      B    O  
ATOM   3803  H1  HOH B1262       4.257  37.264  27.332  1.00  0.00      B    H  
ATOM   3804  H2  HOH B1262       3.310  38.592  27.506  1.00  0.00      B    H  
ATOM   3805  O   HOH B1263      25.326  20.628  25.125  1.00  0.00      B    O  
ATOM   3806  H1  HOH B1263      25.178  20.306  26.106  1.00  0.00      B    H  
ATOM   3807  H2  HOH B1263      24.965  19.880  24.499  1.00  0.00      B    H  
ATOM   3808  O   HOH B1264      24.393  15.265  11.462  1.00  0.00      B    O  
ATOM   3809  H1  HOH B1264      24.309  14.502  10.755  1.00  0.00      B    H  
ATOM   3810  H2  HOH B1264      25.388  15.529  11.437  1.00  0.00      B    H  
ATOM   3811  O   HOH B1265      12.026  21.097  31.672  1.00  0.00      B    O  
ATOM   3812  H1  HOH B1265      13.009  21.080  31.395  1.00  0.00      B    H  
ATOM   3813  H2  HOH B1265      11.936  20.549  32.484  1.00  0.00      B    H  
ATOM   3814  O   HOH B1266      29.749  18.710  22.718  1.00  0.00      B    O  
ATOM   3815  H1  HOH B1266      28.996  18.302  22.252  1.00  0.00      B    H  
ATOM   3816  H2  HOH B1266      29.437  19.601  23.010  1.00  0.00      B    H  
ATOM   3817  O   HOH B1267      16.118  20.768  28.814  1.00  0.00      B    O  
ATOM   3818  H1  HOH B1267      15.537  21.393  28.314  1.00  0.00      B    H  
ATOM   3819  H2  HOH B1267      17.119  20.994  28.620  1.00  0.00      B    H  
ATOM   3820  O   HOH B1268      18.846  16.046  11.465  1.00  0.00      B    O  
ATOM   3821  H1  HOH B1268      19.149  15.826  12.414  1.00  0.00      B    H  
ATOM   3822  H2  HOH B1268      18.424  15.215  11.067  1.00  0.00      B    H  
ATOM   3823  O   HOH B1269       0.391  10.654   2.124  1.00  0.00      B    O  
ATOM   3824  H1  HOH B1269       0.611  11.145   1.227  1.00  0.00      B    H  
ATOM   3825  H2  HOH B1269       1.168  10.806   2.778  1.00  0.00      B    H  
ATOM   3826  O   HOH B1270      31.067  16.521  14.888  1.00  0.00      B    O  
ATOM   3827  H1  HOH B1270      31.236  16.279  15.907  1.00  0.00      B    H  
ATOM   3828  H2  HOH B1270      30.081  16.787  14.821  1.00  0.00      B    H  
ATOM   3829  O   HOH B1271      30.513  37.428  32.874  1.00  0.00      B    O  
ATOM   3830  H1  HOH B1271      30.218  37.392  31.894  1.00  0.00      B    H  
ATOM   3831  H2  HOH B1271      30.438  38.393  33.171  1.00  0.00      B    H  
ATOM   3832  O   HOH B1272      24.522  10.289  11.056  1.00  0.00      B    O  
ATOM   3833  H1  HOH B1272      25.488  10.230  11.282  1.00  0.00      B    H  
ATOM   3834  H2  HOH B1272      24.285   9.607  10.322  1.00  0.00      B    H  
ATOM   3835  O   HOH B1273      23.028  22.477   5.397  1.00  0.00      B    O  
ATOM   3836  H1  HOH B1273      23.955  22.201   5.045  1.00  0.00      B    H  
ATOM   3837  H2  HOH B1273      22.741  23.326   4.872  1.00  0.00      B    H  
ATOM   3838  O   HOH B1274      36.468  13.934  30.241  1.00  0.00      B    O  
ATOM   3839  H1  HOH B1274      35.911  14.619  30.709  1.00  0.00      B    H  
ATOM   3840  H2  HOH B1274      37.478  14.240  30.272  1.00  0.00      B    H  
ATOM   3841  O   HOH B1275      24.012   8.772   8.546  1.00  0.00      B    O  
ATOM   3842  H1  HOH B1275      24.111   7.782   8.570  1.00  0.00      B    H  
ATOM   3843  H2  HOH B1275      24.577   9.061   7.852  1.00  0.00      B    H  
ATOM   3844  O   HOH B1276      11.551   7.801  17.259  1.00  0.00      B    O  
ATOM   3845  H1  HOH B1276      10.743   8.375  17.085  1.00  0.00      B    H  
ATOM   3846  H2  HOH B1276      11.530   6.997  16.643  1.00  0.00      B    H  
ATOM   3847  O   HOH B1277       7.640  15.358  31.532  1.00  0.00      B    O  
ATOM   3848  H1  HOH B1277       7.144  15.048  32.381  1.00  0.00      B    H  
ATOM   3849  H2  HOH B1277       7.345  14.856  30.706  1.00  0.00      B    H  
ATOM   3850  O   HOH B1278      27.347  13.990  14.109  1.00  0.00      B    O  
ATOM   3851  H1  HOH B1278      26.747  14.193  14.853  1.00  0.00      B    H  
ATOM   3852  H2  HOH B1278      26.856  13.240  13.548  1.00  0.00      B    H  
ATOM   3853  O   HOH B1279      37.114  14.787   4.759  1.00  0.00      B    O  
ATOM   3854  H1  HOH B1279      37.907  14.183   4.522  1.00  0.00      B    H  
ATOM   3855  H2  HOH B1279      36.309  14.519   4.142  1.00  0.00      B    H  
ATOM   3856  O   HOH B1280      28.690  18.131  31.382  1.00  0.00      B    O  
ATOM   3857  H1  HOH B1280      28.023  18.487  30.696  1.00  0.00      B    H  
ATOM   3858  H2  HOH B1280      28.738  18.803  32.111  1.00  0.00      B    H  
ATOM   3859  O   HOH B1281      21.445  36.012   0.326  1.00  0.00      B    O  
ATOM   3860  H1  HOH B1281      22.164  35.772   1.009  1.00  0.00      B    H  
ATOM   3861  H2  HOH B1281      21.816  35.824  -0.561  1.00  0.00      B    H  
ATOM   3862  O   HOH B1282      28.350  24.378  15.502  1.00  0.00      B    O  
ATOM   3863  H1  HOH B1282      27.393  24.693  15.695  1.00  0.00      B    H  
ATOM   3864  H2  HOH B1282      28.387  23.337  15.594  1.00  0.00      B    H  
ATOM   3865  O   HOH B1283      28.555  34.631   2.932  1.00  0.00      B    O  
ATOM   3866  H1  HOH B1283      29.418  34.126   2.768  1.00  0.00      B    H  
ATOM   3867  H2  HOH B1283      28.150  34.314   3.747  1.00  0.00      B    H  
ATOM   3868  O   HOH B1284      31.780  29.587  17.319  1.00  0.00      B    O  
ATOM   3869  H1  HOH B1284      32.347  29.485  16.460  1.00  0.00      B    H  
ATOM   3870  H2  HOH B1284      31.285  28.716  17.457  1.00  0.00      B    H  
ATOM   3871  O   HOH B1285      29.943  23.328  18.007  1.00  0.00      B    O  
ATOM   3872  H1  HOH B1285      30.486  23.323  17.189  1.00  0.00      B    H  
ATOM   3873  H2  HOH B1285      29.222  24.094  17.993  1.00  0.00      B    H  
ATOM   3874  O   HOH B1286      34.491   0.447  26.221  1.00  0.00      B    O  
ATOM   3875  H1  HOH B1286      33.664  -0.123  26.298  1.00  0.00      B    H  
ATOM   3876  H2  HOH B1286      35.265  -0.187  26.004  1.00  0.00      B    H  
ATOM   3877  O   HOH B1287      27.635  12.800  36.661  1.00  0.00      B    O  
ATOM   3878  H1  HOH B1287      28.156  12.364  37.437  1.00  0.00      B    H  
ATOM   3879  H2  HOH B1287      26.774  12.231  36.519  1.00  0.00      B    H  
ATOM   3880  O   HOH B1288      24.024  31.341   8.700  1.00  0.00      B    O  
ATOM   3881  H1  HOH B1288      24.488  32.021   9.296  1.00  0.00      B    H  
ATOM   3882  H2  HOH B1288      23.224  30.956   9.255  1.00  0.00      B    H  
ATOM   3883  O   HOH B1289      15.186   6.331  33.515  1.00  0.00      B    O  
ATOM   3884  H1  HOH B1289      15.833   5.700  33.023  1.00  0.00      B    H  
ATOM   3885  H2  HOH B1289      15.391   7.345  33.281  1.00  0.00      B    H  
ATOM   3886  O   HOH B1290       0.330  33.740  25.776  1.00  0.00      B    O  
ATOM   3887  H1  HOH B1290       0.045  34.135  26.638  1.00  0.00      B    H  
ATOM   3888  H2  HOH B1290       0.478  34.489  25.091  1.00  0.00      B    H  
ATOM   3889  O   HOH B1291      23.629  35.684  29.870  1.00  0.00      B    O  
ATOM   3890  H1  HOH B1291      23.339  36.322  29.154  1.00  0.00      B    H  
ATOM   3891  H2  HOH B1291      24.620  35.498  29.894  1.00  0.00      B    H  
ATOM   3892  O   HOH B1292      37.734  14.665  12.420  1.00  0.00      B    O  
ATOM   3893  H1  HOH B1292      36.875  14.996  12.858  1.00  0.00      B    H  
ATOM   3894  H2  HOH B1292      38.461  15.314  12.713  1.00  0.00      B    H  
ATOM   3895  O   HOH B1293       6.066  30.757  38.095  1.00  0.00      B    O  
ATOM   3896  H1  HOH B1293       6.976  30.899  37.583  1.00  0.00      B    H  
ATOM   3897  H2  HOH B1293       5.484  30.111  37.571  1.00  0.00      B    H  
ATOM   3898  O   HOH B1294      33.158  29.172  15.229  1.00  0.00      B    O  
ATOM   3899  H1  HOH B1294      33.842  29.340  14.483  1.00  0.00      B    H  
ATOM   3900  H2  HOH B1294      32.399  28.623  14.825  1.00  0.00      B    H  
ATOM   3901  O   HOH B1295       5.971  18.977  30.431  1.00  0.00      B    O  
ATOM   3902  H1  HOH B1295       6.672  18.757  31.129  1.00  0.00      B    H  
ATOM   3903  H2  HOH B1295       5.598  18.039  30.165  1.00  0.00      B    H  
ATOM   3904  O   HOH B1296      27.964   3.530   8.383  1.00  0.00      B    O  
ATOM   3905  H1  HOH B1296      27.456   4.355   8.154  1.00  0.00      B    H  
ATOM   3906  H2  HOH B1296      28.620   3.679   9.109  1.00  0.00      B    H  
ATOM   3907  O   HOH B1297      23.879  29.155   1.462  1.00  0.00      B    O  
ATOM   3908  H1  HOH B1297      24.799  28.799   1.554  1.00  0.00      B    H  
ATOM   3909  H2  HOH B1297      23.251  28.843   2.178  1.00  0.00      B    H  
ATOM   3910  O   HOH B1298       2.006   3.755   0.112  1.00  0.00      B    O  
ATOM   3911  H1  HOH B1298       1.208   3.187   0.340  1.00  0.00      B    H  
ATOM   3912  H2  HOH B1298       1.641   4.603  -0.313  1.00  0.00      B    H  
ATOM   3913  O   HOH B1299       5.969  39.066   0.544  1.00  0.00      B    O  
ATOM   3914  H1  HOH B1299       5.684  38.101   0.766  1.00  0.00      B    H  
ATOM   3915  H2  HOH B1299       5.466  39.255  -0.367  1.00  0.00      B    H  
ATOM   3916  O   HOH B1300      15.881  29.208   1.457  1.00  0.00      B    O  
ATOM   3917  H1  HOH B1300      16.531  29.413   2.173  1.00  0.00      B    H  
ATOM   3918  H2  HOH B1300      16.407  28.697   0.676  1.00  0.00      B    H  
ATOM   3919  O   HOH B1301      34.255  16.282  28.018  1.00  0.00      B    O  
ATOM   3920  H1  HOH B1301      34.820  17.011  27.580  1.00  0.00      B    H  
ATOM   3921  H2  HOH B1301      34.884  15.854  28.652  1.00  0.00      B    H  
ATOM   3922  O   HOH B1302       6.066  20.686  26.014  1.00  0.00      B    O  
ATOM   3923  H1  HOH B1302       6.939  20.361  26.386  1.00  0.00      B    H  
ATOM   3924  H2  HOH B1302       5.411  20.021  26.195  1.00  0.00      B    H  
ATOM   3925  O   HOH B1303      34.947  29.194  17.889  1.00  0.00      B    O  
ATOM   3926  H1  HOH B1303      34.457  29.066  18.741  1.00  0.00      B    H  
ATOM   3927  H2  HOH B1303      34.334  29.029  17.124  1.00  0.00      B    H  
ATOM   3928  O   HOH B1304      21.019   8.267  28.263  1.00  0.00      B    O  
ATOM   3929  H1  HOH B1304      21.123   9.271  28.508  1.00  0.00      B    H  
ATOM   3930  H2  HOH B1304      20.764   7.712  29.108  1.00  0.00      B    H  
ATOM   3931  O   HOH B1305      18.237  10.024   6.989  1.00  0.00      B    O  
ATOM   3932  H1  HOH B1305      18.209  10.688   6.210  1.00  0.00      B    H  
ATOM   3933  H2  HOH B1305      19.133   9.564   7.053  1.00  0.00      B    H  
ATOM   3934  O   HOH B1306      28.833  32.298   9.037  1.00  0.00      B    O  
ATOM   3935  H1  HOH B1306      28.188  32.697   8.291  1.00  0.00      B    H  
ATOM   3936  H2  HOH B1306      28.777  32.876   9.845  1.00  0.00      B    H  
ATOM   3937  O   HOH B1307      36.809   8.358  20.808  1.00  0.00      B    O  
ATOM   3938  H1  HOH B1307      36.631   9.208  21.415  1.00  0.00      B    H  
ATOM   3939  H2  HOH B1307      36.029   7.718  20.993  1.00  0.00      B    H  
ATOM   3940  O   HOH B1308       2.198  11.246  27.298  1.00  0.00      B    O  
ATOM   3941  H1  HOH B1308       1.382  11.606  26.825  1.00  0.00      B    H  
ATOM   3942  H2  HOH B1308       2.975  11.796  27.111  1.00  0.00      B    H  
ATOM   3943  O   HOH B1309       1.078   6.659  18.199  1.00  0.00      B    O  
ATOM   3944  H1  HOH B1309       1.188   6.814  17.198  1.00  0.00      B    H  
ATOM   3945  H2  HOH B1309       0.406   5.877  18.321  1.00  0.00      B    H  
ATOM   3946  O   HOH B1310      14.367  34.557  19.532  1.00  0.00      B    O  
ATOM   3947  H1  HOH B1310      13.376  34.702  19.690  1.00  0.00      B    H  
ATOM   3948  H2  HOH B1310      14.558  33.590  19.344  1.00  0.00      B    H  
ATOM   3949  O   HOH B1311      17.060  17.794  10.186  1.00  0.00      B    O  
ATOM   3950  H1  HOH B1311      16.411  17.095   9.779  1.00  0.00      B    H  
ATOM   3951  H2  HOH B1311      17.760  17.209  10.624  1.00  0.00      B    H  
ATOM   3952  O   HOH B1312      37.799  26.710  37.210  1.00  0.00      B    O  
ATOM   3953  H1  HOH B1312      38.741  26.965  37.607  1.00  0.00      B    H  
ATOM   3954  H2  HOH B1312      37.680  25.699  37.397  1.00  0.00      B    H  
ATOM   3955  O   HOH B1313      22.733  27.373  13.666  1.00  0.00      B    O  
ATOM   3956  H1  HOH B1313      23.715  27.581  13.681  1.00  0.00      B    H  
ATOM   3957  H2  HOH B1313      22.557  26.526  14.245  1.00  0.00      B    H  
ATOM   3958  O   HOH B1314      10.328  10.118  31.541  1.00  0.00      B    O  
ATOM   3959  H1  HOH B1314       9.499   9.950  31.059  1.00  0.00      B    H  
ATOM   3960  H2  HOH B1314      10.594   9.378  32.258  1.00  0.00      B    H  
ATOM   3961  O   HOH B1315      34.300  25.291  20.063  1.00  0.00      B    O  
ATOM   3962  H1  HOH B1315      33.382  24.939  19.923  1.00  0.00      B    H  
ATOM   3963  H2  HOH B1315      34.804  25.366  19.186  1.00  0.00      B    H  
ATOM   3964  O   HOH B1316      10.496  14.829   2.445  1.00  0.00      B    O  
ATOM   3965  H1  HOH B1316      11.078  15.551   2.141  1.00  0.00      B    H  
ATOM   3966  H2  HOH B1316      10.761  13.955   2.022  1.00  0.00      B    H  
ATOM   3967  O   HOH B1317      28.308   1.390  14.660  1.00  0.00      B    O  
ATOM   3968  H1  HOH B1317      28.750   1.627  13.818  1.00  0.00      B    H  
ATOM   3969  H2  HOH B1317      28.983   0.984  15.228  1.00  0.00      B    H  
ATOM   3970  O   HOH B1318      36.053  27.764   6.686  1.00  0.00      B    O  
ATOM   3971  H1  HOH B1318      36.898  27.523   7.198  1.00  0.00      B    H  
ATOM   3972  H2  HOH B1318      35.306  27.328   7.227  1.00  0.00      B    H  
ATOM   3973  O   HOH B1319      28.117  12.635  24.662  1.00  0.00      B    O  
ATOM   3974  H1  HOH B1319      28.440  12.256  25.518  1.00  0.00      B    H  
ATOM   3975  H2  HOH B1319      28.528  12.164  23.878  1.00  0.00      B    H  
ATOM   3976  O   HOH B1320      36.101  34.992  26.062  1.00  0.00      B    O  
ATOM   3977  H1  HOH B1320      35.132  34.741  26.042  1.00  0.00      B    H  
ATOM   3978  H2  HOH B1320      36.544  34.283  26.557  1.00  0.00      B    H  
ATOM   3979  O   HOH B1321      34.898  32.513   9.636  1.00  0.00      B    O  
ATOM   3980  H1  HOH B1321      35.430  33.086   9.031  1.00  0.00      B    H  
ATOM   3981  H2  HOH B1321      35.236  31.557   9.515  1.00  0.00      B    H  
ATOM   3982  O   HOH B1322       8.427  25.245  15.164  1.00  0.00      B    O  
ATOM   3983  H1  HOH B1322       7.469  24.886  15.422  1.00  0.00      B    H  
ATOM   3984  H2  HOH B1322       9.061  24.422  15.282  1.00  0.00      B    H  
ATOM   3985  O   HOH B1323      11.306  25.215   2.609  1.00  0.00      B    O  
ATOM   3986  H1  HOH B1323      11.896  25.843   2.018  1.00  0.00      B    H  
ATOM   3987  H2  HOH B1323      10.955  25.808   3.314  1.00  0.00      B    H  
ATOM   3988  O   HOH B1324      31.751  35.345   3.341  1.00  0.00      B    O  
ATOM   3989  H1  HOH B1324      31.188  34.533   3.087  1.00  0.00      B    H  
ATOM   3990  H2  HOH B1324      32.610  35.019   3.697  1.00  0.00      B    H  
ATOM   3991  O   HOH B1325       8.868   5.515  19.867  1.00  0.00      B    O  
ATOM   3992  H1  HOH B1325       9.759   5.963  20.153  1.00  0.00      B    H  
ATOM   3993  H2  HOH B1325       8.614   4.926  20.639  1.00  0.00      B    H  
ATOM   3994  O   HOH B1326      13.674  11.814  14.746  1.00  0.00      B    O  
ATOM   3995  H1  HOH B1326      13.444  11.589  13.733  1.00  0.00      B    H  
ATOM   3996  H2  HOH B1326      13.624  10.979  15.277  1.00  0.00      B    H  
ATOM   3997  O   HOH B1327      11.442  17.301  32.034  1.00  0.00      B    O  
ATOM   3998  H1  HOH B1327      11.087  16.639  32.620  1.00  0.00      B    H  
ATOM   3999  H2  HOH B1327      11.898  16.811  31.247  1.00  0.00      B    H  
ATOM   4000  O   HOH B1328      36.895  30.358  13.626  1.00  0.00      B    O  
ATOM   4001  H1  HOH B1328      37.621  29.970  13.077  1.00  0.00      B    H  
ATOM   4002  H2  HOH B1328      35.988  30.139  13.207  1.00  0.00      B    H  
ATOM   4003  O   HOH B1329       0.713  13.743  21.364  1.00  0.00      B    O  
ATOM   4004  H1  HOH B1329       0.408  14.045  22.279  1.00  0.00      B    H  
ATOM   4005  H2  HOH B1329       0.682  12.734  21.289  1.00  0.00      B    H  
ATOM   4006  O   HOH B1330      34.225  36.535  15.138  1.00  0.00      B    O  
ATOM   4007  H1  HOH B1330      33.591  35.964  14.500  1.00  0.00      B    H  
ATOM   4008  H2  HOH B1330      35.164  36.221  15.045  1.00  0.00      B    H  
ATOM   4009  O   HOH B1331      29.791  30.220   5.433  1.00  0.00      B    O  
ATOM   4010  H1  HOH B1331      30.231  31.074   4.990  1.00  0.00      B    H  
ATOM   4011  H2  HOH B1331      29.857  30.315   6.452  1.00  0.00      B    H  
ATOM   4012  O   HOH B1332       7.931  13.445   2.304  1.00  0.00      B    O  
ATOM   4013  H1  HOH B1332       8.776  13.943   2.311  1.00  0.00      B    H  
ATOM   4014  H2  HOH B1332       8.138  12.545   2.744  1.00  0.00      B    H  
ATOM   4015  O   HOH B1333      30.119   5.564  37.274  1.00  0.00      B    O  
ATOM   4016  H1  HOH B1333      29.795   6.152  38.040  1.00  0.00      B    H  
ATOM   4017  H2  HOH B1333      29.971   6.207  36.474  1.00  0.00      B    H  
ATOM   4018  O   HOH B1334       8.926  26.383  26.364  1.00  0.00      B    O  
ATOM   4019  H1  HOH B1334       9.315  25.550  26.806  1.00  0.00      B    H  
ATOM   4020  H2  HOH B1334       7.930  26.415  26.417  1.00  0.00      B    H  
ATOM   4021  O   HOH B1335       3.570  12.930  10.423  1.00  0.00      B    O  
ATOM   4022  H1  HOH B1335       4.189  13.695  10.307  1.00  0.00      B    H  
ATOM   4023  H2  HOH B1335       3.771  12.236   9.644  1.00  0.00      B    H  
ATOM   4024  O   HOH B1336       4.690  29.973   9.587  1.00  0.00      B    O  
ATOM   4025  H1  HOH B1336       4.862  30.629  10.391  1.00  0.00      B    H  
ATOM   4026  H2  HOH B1336       4.501  30.573   8.779  1.00  0.00      B    H  
ATOM   4027  O   HOH B1337      36.956  14.537   9.812  1.00  0.00      B    O  
ATOM   4028  H1  HOH B1337      37.282  14.592  10.813  1.00  0.00      B    H  
ATOM   4029  H2  HOH B1337      36.627  15.478   9.593  1.00  0.00      B    H  
ATOM   4030  O   HOH B1338      31.579  28.612  25.897  1.00  0.00      B    O  
ATOM   4031  H1  HOH B1338      31.024  29.448  25.627  1.00  0.00      B    H  
ATOM   4032  H2  HOH B1338      30.914  27.855  26.032  1.00  0.00      B    H  
ATOM   4033  O   HOH B1339       3.583  17.067  29.620  1.00  0.00      B    O  
ATOM   4034  H1  HOH B1339       3.323  16.171  29.372  1.00  0.00      B    H  
ATOM   4035  H2  HOH B1339       3.901  17.491  28.751  1.00  0.00      B    H  
ATOM   4036  O   HOH B1340      11.238  25.060  33.834  1.00  0.00      B    O  
ATOM   4037  H1  HOH B1340      11.517  24.494  32.997  1.00  0.00      B    H  
ATOM   4038  H2  HOH B1340      10.718  25.811  33.442  1.00  0.00      B    H  
ATOM   4039  O   HOH B1341      14.255   3.172  35.905  1.00  0.00      B    O  
ATOM   4040  H1  HOH B1341      14.824   2.840  36.630  1.00  0.00      B    H  
ATOM   4041  H2  HOH B1341      13.319   2.782  36.058  1.00  0.00      B    H  
ATOM   4042  O   HOH B1342      24.460  19.071  27.271  1.00  0.00      B    O  
ATOM   4043  H1  HOH B1342      24.190  18.154  26.973  1.00  0.00      B    H  
ATOM   4044  H2  HOH B1342      25.254  19.015  27.870  1.00  0.00      B    H  
ATOM   4045  O   HOH B1343       7.238  15.402  16.207  1.00  0.00      B    O  
ATOM   4046  H1  HOH B1343       6.705  15.957  16.882  1.00  0.00      B    H  
ATOM   4047  H2  HOH B1343       7.926  15.937  15.688  1.00  0.00      B    H  
ATOM   4048  O   HOH B1344      30.513   3.998  17.383  1.00  0.00      B    O  
ATOM   4049  H1  HOH B1344      30.070   4.877  17.661  1.00  0.00      B    H  
ATOM   4050  H2  HOH B1344      30.748   4.091  16.410  1.00  0.00      B    H  
ATOM   4051  O   HOH B1345      16.255  37.971   0.844  1.00  0.00      B    O  
ATOM   4052  H1  HOH B1345      16.417  37.022   0.936  1.00  0.00      B    H  
ATOM   4053  H2  HOH B1345      15.750  38.032  -0.012  1.00  0.00      B    H  
ATOM   4054  O   HOH B1346      25.479   5.112  27.815  1.00  0.00      B    O  
ATOM   4055  H1  HOH B1346      25.225   4.577  26.989  1.00  0.00      B    H  
ATOM   4056  H2  HOH B1346      24.613   5.236  28.366  1.00  0.00      B    H  
ATOM   4057  O   HOH B1347       1.549  29.367  11.858  1.00  0.00      B    O  
ATOM   4058  H1  HOH B1347       1.215  29.693  10.959  1.00  0.00      B    H  
ATOM   4059  H2  HOH B1347       2.230  28.661  11.653  1.00  0.00      B    H  
ATOM   4060  O   HOH B1348      32.191  23.192  15.820  1.00  0.00      B    O  
ATOM   4061  H1  HOH B1348      32.691  22.782  15.091  1.00  0.00      B    H  
ATOM   4062  H2  HOH B1348      32.597  24.051  16.072  1.00  0.00      B    H  
ATOM   4063  O   HOH B1349      19.980   6.818  30.211  1.00  0.00      B    O  
ATOM   4064  H1  HOH B1349      19.855   6.252  31.041  1.00  0.00      B    H  
ATOM   4065  H2  HOH B1349      20.026   6.055  29.477  1.00  0.00      B    H  
ATOM   4066  O   HOH B1350      24.774   3.151  18.246  1.00  0.00      B    O  
ATOM   4067  H1  HOH B1350      24.511   2.343  18.791  1.00  0.00      B    H  
ATOM   4068  H2  HOH B1350      25.781   3.088  18.229  1.00  0.00      B    H  
ATOM   4069  O   HOH B1351       3.218  18.744  21.735  1.00  0.00      B    O  
ATOM   4070  H1  HOH B1351       4.209  18.710  21.584  1.00  0.00      B    H  
ATOM   4071  H2  HOH B1351       2.906  18.133  22.454  1.00  0.00      B    H  
ATOM   4072  O   HOH B1352      12.968  10.163  37.581  1.00  0.00      B    O  
ATOM   4073  H1  HOH B1352      13.814  10.688  37.524  1.00  0.00      B    H  
ATOM   4074  H2  HOH B1352      12.562  10.185  36.696  1.00  0.00      B    H  
ATOM   4075  O   HOH B1353      10.659  30.576   6.015  1.00  0.00      B    O  
ATOM   4076  H1  HOH B1353      10.988  30.292   6.950  1.00  0.00      B    H  
ATOM   4077  H2  HOH B1353       9.660  30.716   5.963  1.00  0.00      B    H  
ATOM   4078  O   HOH B1354       2.933  37.294  31.576  1.00  0.00      B    O  
ATOM   4079  H1  HOH B1354       3.026  38.284  31.526  1.00  0.00      B    H  
ATOM   4080  H2  HOH B1354       3.307  36.901  30.724  1.00  0.00      B    H  
ATOM   4081  O   HOH B1355      31.215   9.368   9.476  1.00  0.00      B    O  
ATOM   4082  H1  HOH B1355      31.720   9.158   8.595  1.00  0.00      B    H  
ATOM   4083  H2  HOH B1355      30.285   8.923   9.498  1.00  0.00      B    H  
ATOM   4084  O   HOH B1356      17.649  10.893   9.528  1.00  0.00      B    O  
ATOM   4085  H1  HOH B1356      18.222  10.451   8.798  1.00  0.00      B    H  
ATOM   4086  H2  HOH B1356      16.674  10.842   9.248  1.00  0.00      B    H  
ATOM   4087  O   HOH B1357      20.066   4.772   5.874  1.00  0.00      B    O  
ATOM   4088  H1  HOH B1357      19.801   4.363   5.002  1.00  0.00      B    H  
ATOM   4089  H2  HOH B1357      21.000   5.154   5.842  1.00  0.00      B    H  
ATOM   4090  O   HOH B1358      24.485   3.081  12.763  1.00  0.00      B    O  
ATOM   4091  H1  HOH B1358      24.264   3.056  11.782  1.00  0.00      B    H  
ATOM   4092  H2  HOH B1358      23.811   3.621  13.258  1.00  0.00      B    H  
ATOM   4093  O   HOH B1359      26.318  -0.141   6.472  1.00  0.00      B    O  
ATOM   4094  H1  HOH B1359      27.052   0.489   6.639  1.00  0.00      B    H  
ATOM   4095  H2  HOH B1359      25.467   0.172   6.899  1.00  0.00      B    H  
ATOM   4096  O   HOH B1360      21.526  35.730  25.876  1.00  0.00      B    O  
ATOM   4097  H1  HOH B1360      21.413  35.596  24.860  1.00  0.00      B    H  
ATOM   4098  H2  HOH B1360      20.902  35.087  26.362  1.00  0.00      B    H  
ATOM   4099  O   HOH B1361      26.985  15.785  11.509  1.00  0.00      B    O  
ATOM   4100  H1  HOH B1361      27.085  15.679  12.489  1.00  0.00      B    H  
ATOM   4101  H2  HOH B1361      27.779  15.337  11.086  1.00  0.00      B    H  
ATOM   4102  O   HOH B1362      19.700  24.374  15.236  1.00  0.00      B    O  
ATOM   4103  H1  HOH B1362      19.782  23.855  16.130  1.00  0.00      B    H  
ATOM   4104  H2  HOH B1362      18.781  24.767  15.225  1.00  0.00      B    H  
ATOM   4105  O   HOH B1363      36.036  27.020  21.943  1.00  0.00      B    O  
ATOM   4106  H1  HOH B1363      36.856  26.545  22.132  1.00  0.00      B    H  
ATOM   4107  H2  HOH B1363      35.670  26.775  21.015  1.00  0.00      B    H  
ATOM   4108  O   HOH B1364      10.068  28.416   0.430  1.00  0.00      B    O  
ATOM   4109  H1  HOH B1364      10.100  29.364   0.051  1.00  0.00      B    H  
ATOM   4110  H2  HOH B1364       9.496  28.497   1.260  1.00  0.00      B    H  
ATOM   4111  O   HOH B1365      10.542   8.129  33.229  1.00  0.00      B    O  
ATOM   4112  H1  HOH B1365      10.789   7.439  33.965  1.00  0.00      B    H  
ATOM   4113  H2  HOH B1365      10.007   7.575  32.566  1.00  0.00      B    H  
ATOM   4114  O   HOH B1366      14.486  33.077  11.396  1.00  0.00      B    O  
ATOM   4115  H1  HOH B1366      14.402  33.978  11.938  1.00  0.00      B    H  
ATOM   4116  H2  HOH B1366      15.082  32.443  11.907  1.00  0.00      B    H  
ATOM   4117  O   HOH B1367      38.279   1.016  33.687  1.00  0.00      B    O  
ATOM   4118  H1  HOH B1367      38.523   0.854  34.652  1.00  0.00      B    H  
ATOM   4119  H2  HOH B1367      38.556   1.937  33.430  1.00  0.00      B    H  
ATOM   4120  O   HOH B1368      18.386  21.427  27.582  1.00  0.00      B    O  
ATOM   4121  H1  HOH B1368      19.014  20.761  28.169  1.00  0.00      B    H  
ATOM   4122  H2  HOH B1368      18.920  22.227  27.340  1.00  0.00      B    H  
ATOM   4123  O   HOH B1369       5.251  31.610  33.359  1.00  0.00      B    O  
ATOM   4124  H1  HOH B1369       5.815  32.011  34.070  1.00  0.00      B    H  
ATOM   4125  H2  HOH B1369       5.858  31.025  32.770  1.00  0.00      B    H  
ATOM   4126  O   HOH B1370       8.212  11.074  37.983  1.00  0.00      B    O  
ATOM   4127  H1  HOH B1370       8.747  10.213  37.790  1.00  0.00      B    H  
ATOM   4128  H2  HOH B1370       7.401  11.092  37.315  1.00  0.00      B    H  
ATOM   4129  O   HOH B1371      25.943  12.591  12.462  1.00  0.00      B    O  
ATOM   4130  H1  HOH B1371      25.245  12.199  13.054  1.00  0.00      B    H  
ATOM   4131  H2  HOH B1371      25.585  12.592  11.543  1.00  0.00      B    H  
ATOM   4132  O   HOH B1372      10.979   1.968  36.228  1.00  0.00      B    O  
ATOM   4133  H1  HOH B1372      10.107   1.882  35.722  1.00  0.00      B    H  
ATOM   4134  H2  HOH B1372      11.676   1.538  35.603  1.00  0.00      B    H  
ATOM   4135  O   HOH B1373      22.713  11.859  26.707  1.00  0.00      B    O  
ATOM   4136  H1  HOH B1373      22.784  11.281  25.883  1.00  0.00      B    H  
ATOM   4137  H2  HOH B1373      23.412  12.532  26.653  1.00  0.00      B    H  
ATOM   4138  O   HOH B1374      22.047   2.727  26.246  1.00  0.00      B    O  
ATOM   4139  H1  HOH B1374      21.229   2.499  26.781  1.00  0.00      B    H  
ATOM   4140  H2  HOH B1374      21.774   2.691  25.263  1.00  0.00      B    H  
ATOM   4141  O   HOH B1375      19.940  14.879  30.046  1.00  0.00      B    O  
ATOM   4142  H1  HOH B1375      19.512  13.966  29.796  1.00  0.00      B    H  
ATOM   4143  H2  HOH B1375      20.522  14.788  30.871  1.00  0.00      B    H  
ATOM   4144  O   HOH B1376       0.048  33.632  11.132  1.00  0.00      B    O  
ATOM   4145  H1  HOH B1376      -0.061  34.475  11.712  1.00  0.00      B    H  
ATOM   4146  H2  HOH B1376       0.977  33.739  10.654  1.00  0.00      B    H  
ATOM   4147  O   HOH B1377      36.603  17.458  29.106  1.00  0.00      B    O  
ATOM   4148  H1  HOH B1377      36.088  18.295  29.063  1.00  0.00      B    H  
ATOM   4149  H2  HOH B1377      37.211  17.517  29.889  1.00  0.00      B    H  
ATOM   4150  O   HOH B1378      38.683  11.997  36.613  1.00  0.00      B    O  
ATOM   4151  H1  HOH B1378      38.514  10.979  36.707  1.00  0.00      B    H  
ATOM   4152  H2  HOH B1378      38.544  12.266  35.619  1.00  0.00      B    H  
ATOM   4153  O   HOH B1379      21.951  11.766  37.045  1.00  0.00      B    O  
ATOM   4154  H1  HOH B1379      21.657  12.720  36.748  1.00  0.00      B    H  
ATOM   4155  H2  HOH B1379      21.177  11.368  37.499  1.00  0.00      B    H  
ATOM   4156  O   HOH B1380      35.896  26.491   0.448  1.00  0.00      B    O  
ATOM   4157  H1  HOH B1380      36.485  26.780  -0.283  1.00  0.00      B    H  
ATOM   4158  H2  HOH B1380      36.498  26.397   1.253  1.00  0.00      B    H  
ATOM   4159  O   HOH B1381      26.648  36.384  36.031  1.00  0.00      B    O  
ATOM   4160  H1  HOH B1381      25.992  36.441  36.808  1.00  0.00      B    H  
ATOM   4161  H2  HOH B1381      26.221  35.889  35.258  1.00  0.00      B    H  
ATOM   4162  O   HOH B1382       0.909   6.172   3.244  1.00  0.00      B    O  
ATOM   4163  H1  HOH B1382       0.920   6.564   4.181  1.00  0.00      B    H  
ATOM   4164  H2  HOH B1382       1.811   5.789   3.037  1.00  0.00      B    H  
ATOM   4165  O   HOH B1383       3.795  12.864  24.539  1.00  0.00      B    O  
ATOM   4166  H1  HOH B1383       4.407  12.274  23.981  1.00  0.00      B    H  
ATOM   4167  H2  HOH B1383       2.879  12.610  24.360  1.00  0.00      B    H  
ATOM   4168  O   HOH B1384      12.723  16.399  29.713  1.00  0.00      B    O  
ATOM   4169  H1  HOH B1384      12.719  15.398  30.040  1.00  0.00      B    H  
ATOM   4170  H2  HOH B1384      13.687  16.648  29.531  1.00  0.00      B    H  
ATOM   4171  O   HOH B1385      22.125   5.170  24.447  1.00  0.00      B    O  
ATOM   4172  H1  HOH B1385      23.013   5.209  24.914  1.00  0.00      B    H  
ATOM   4173  H2  HOH B1385      21.992   4.175  24.211  1.00  0.00      B    H  
ATOM   4174  O   HOH B1386      12.008  19.573   6.854  1.00  0.00      B    O  
ATOM   4175  H1  HOH B1386      11.040  19.418   6.701  1.00  0.00      B    H  
ATOM   4176  H2  HOH B1386      12.416  19.715   5.879  1.00  0.00      B    H  
ATOM   4177  O   HOH B1387      37.821   6.310  37.641  1.00  0.00      B    O  
ATOM   4178  H1  HOH B1387      37.232   6.517  36.798  1.00  0.00      B    H  
ATOM   4179  H2  HOH B1387      37.475   6.977  38.323  1.00  0.00      B    H  
ATOM   4180  O   HOH B1388       6.540   5.297  26.073  1.00  0.00      B    O  
ATOM   4181  H1  HOH B1388       6.876   4.466  25.647  1.00  0.00      B    H  
ATOM   4182  H2  HOH B1388       6.200   5.116  26.977  1.00  0.00      B    H  
ATOM   4183  O   HOH B1389      19.510  10.542  16.382  1.00  0.00      B    O  
ATOM   4184  H1  HOH B1389      19.815  10.609  15.423  1.00  0.00      B    H  
ATOM   4185  H2  HOH B1389      19.880   9.669  16.778  1.00  0.00      B    H  
ATOM   4186  O   HOH B1390      28.838  16.478   8.678  1.00  0.00      B    O  
ATOM   4187  H1  HOH B1390      29.158  16.886   9.563  1.00  0.00      B    H  
ATOM   4188  H2  HOH B1390      29.348  16.905   7.945  1.00  0.00      B    H  
ATOM   4189  O   HOH B1391      30.488  25.113  13.006  1.00  0.00      B    O  
ATOM   4190  H1  HOH B1391      29.622  25.072  13.466  1.00  0.00      B    H  
ATOM   4191  H2  HOH B1391      31.206  25.366  13.782  1.00  0.00      B    H  
ATOM   4192  O   HOH B1392       0.465  11.110  20.892  1.00  0.00      B    O  
ATOM   4193  H1  HOH B1392       0.755  10.163  20.724  1.00  0.00      B    H  
ATOM   4194  H2  HOH B1392      -0.498  11.085  21.213  1.00  0.00      B    H  
ATOM   4195  O   HOH B1393      27.094  18.820  28.938  1.00  0.00      B    O  
ATOM   4196  H1  HOH B1393      27.131  17.852  28.731  1.00  0.00      B    H  
ATOM   4197  H2  HOH B1393      27.993  19.200  28.655  1.00  0.00      B    H  
ATOM   4198  O   HOH B1394      18.591  25.598   2.773  1.00  0.00      B    O  
ATOM   4199  H1  HOH B1394      19.443  25.008   2.706  1.00  0.00      B    H  
ATOM   4200  H2  HOH B1394      17.778  25.054   2.501  1.00  0.00      B    H  
ATOM   4201  O   HOH B1395      17.112   9.421   1.625  1.00  0.00      B    O  
ATOM   4202  H1  HOH B1395      17.237   9.109   0.648  1.00  0.00      B    H  
ATOM   4203  H2  HOH B1395      17.103   8.576   2.120  1.00  0.00      B    H  
ATOM   4204  O   HOH B1396      16.967  16.490  16.686  1.00  0.00      B    O  
ATOM   4205  H1  HOH B1396      17.693  15.806  16.487  1.00  0.00      B    H  
ATOM   4206  H2  HOH B1396      16.509  16.231  17.609  1.00  0.00      B    H  
ATOM   4207  O   HOH B1397      22.102  13.667  12.757  1.00  0.00      B    O  
ATOM   4208  H1  HOH B1397      21.242  14.242  12.852  1.00  0.00      B    H  
ATOM   4209  H2  HOH B1397      22.718  14.202  12.134  1.00  0.00      B    H  
ATOM   4210  O   HOH B1398      18.949  23.477  25.461  1.00  0.00      B    O  
ATOM   4211  H1  HOH B1398      19.216  23.421  24.515  1.00  0.00      B    H  
ATOM   4212  H2  HOH B1398      17.910  23.231  25.461  1.00  0.00      B    H  
ATOM   4213  O   HOH B1399      20.127  31.858  12.712  1.00  0.00      B    O  
ATOM   4214  H1  HOH B1399      19.266  31.347  12.793  1.00  0.00      B    H  
ATOM   4215  H2  HOH B1399      20.467  31.736  11.777  1.00  0.00      B    H  
ATOM   4216  O   HOH B1400       4.687  37.410  19.441  1.00  0.00      B    O  
ATOM   4217  H1  HOH B1400       5.565  37.674  19.960  1.00  0.00      B    H  
ATOM   4218  H2  HOH B1400       4.953  36.514  19.067  1.00  0.00      B    H  
ATOM   4219  O   HOH B1401      27.279  10.142  11.058  1.00  0.00      B    O  
ATOM   4220  H1  HOH B1401      27.650  10.496  11.945  1.00  0.00      B    H  
ATOM   4221  H2  HOH B1401      27.256  10.914  10.388  1.00  0.00      B    H  
ATOM   4222  O   HOH B1402      17.808  21.625  36.651  1.00  0.00      B    O  
ATOM   4223  H1  HOH B1402      18.401  22.008  35.920  1.00  0.00      B    H  
ATOM   4224  H2  HOH B1402      16.924  22.085  36.539  1.00  0.00      B    H  
ATOM   4225  O   HOH B1403      12.255  35.493  21.472  1.00  0.00      B    O  
ATOM   4226  H1  HOH B1403      12.046  34.484  21.553  1.00  0.00      B    H  
ATOM   4227  H2  HOH B1403      13.027  35.605  22.150  1.00  0.00      B    H  
ATOM   4228  O   HOH B1404       1.456   2.351  29.396  1.00  0.00      B    O  
ATOM   4229  H1  HOH B1404       0.425   2.489  29.373  1.00  0.00      B    H  
ATOM   4230  H2  HOH B1404       1.880   3.276  29.203  1.00  0.00      B    H  
ATOM   4231  O   HOH B1405      38.717  30.843  15.749  1.00  0.00      B    O  
ATOM   4232  H1  HOH B1405      38.541  30.008  16.333  1.00  0.00      B    H  
ATOM   4233  H2  HOH B1405      37.961  30.762  15.081  1.00  0.00      B    H  
ATOM   4234  O   HOH B1406      15.959  15.557   9.361  1.00  0.00      B    O  
ATOM   4235  H1  HOH B1406      16.755  14.938   9.347  1.00  0.00      B    H  
ATOM   4236  H2  HOH B1406      15.260  15.009   9.801  1.00  0.00      B    H  
ATOM   4237  O   HOH B1407      23.433   6.979   0.648  1.00  0.00      B    O  
ATOM   4238  H1  HOH B1407      23.545   6.210  -0.040  1.00  0.00      B    H  
ATOM   4239  H2  HOH B1407      23.505   7.901   0.224  1.00  0.00      B    H  
ATOM   4240  O   HOH B1408      33.445  30.281  12.543  1.00  0.00      B    O  
ATOM   4241  H1  HOH B1408      33.693  29.630  11.733  1.00  0.00      B    H  
ATOM   4242  H2  HOH B1408      32.448  30.521  12.538  1.00  0.00      B    H  
ATOM   4243  O   HOH B1409      20.631  38.000  29.320  1.00  0.00      B    O  
ATOM   4244  H1  HOH B1409      21.054  38.040  28.452  1.00  0.00      B    H  
ATOM   4245  H2  HOH B1409      20.183  37.086  29.495  1.00  0.00      B    H  
ATOM   4246  O   HOH B1410      11.576  11.201  22.505  1.00  0.00      B    O  
ATOM   4247  H1  HOH B1410      10.933  10.769  21.801  1.00  0.00      B    H  
ATOM   4248  H2  HOH B1410      11.853  12.061  22.020  1.00  0.00      B    H  
ATOM   4249  O   HOH B1411      12.188  38.354  38.500  1.00  0.00      B    O  
ATOM   4250  H1  HOH B1411      12.279  37.337  38.598  1.00  0.00      B    H  
ATOM   4251  H2  HOH B1411      11.386  38.460  37.934  1.00  0.00      B    H  
ATOM   4252  O   HOH B1412      26.760  21.724  16.367  1.00  0.00      B    O  
ATOM   4253  H1  HOH B1412      25.860  22.178  16.285  1.00  0.00      B    H  
ATOM   4254  H2  HOH B1412      27.158  21.921  17.256  1.00  0.00      B    H  
ATOM   4255  O   HOH B1413      30.657  25.539  22.618  1.00  0.00      B    O  
ATOM   4256  H1  HOH B1413      30.907  25.500  21.648  1.00  0.00      B    H  
ATOM   4257  H2  HOH B1413      31.480  25.959  23.118  1.00  0.00      B    H  
ATOM   4258  O   HOH B1414      23.846  17.434  30.665  1.00  0.00      B    O  
ATOM   4259  H1  HOH B1414      23.581  17.169  31.673  1.00  0.00      B    H  
ATOM   4260  H2  HOH B1414      24.189  18.383  30.600  1.00  0.00      B    H  
ATOM   4261  O   HOH B1415      38.338  36.639  12.047  1.00  0.00      B    O  
ATOM   4262  H1  HOH B1415      37.966  37.352  11.424  1.00  0.00      B    H  
ATOM   4263  H2  HOH B1415      37.548  36.106  12.295  1.00  0.00      B    H  
ATOM   4264  O   HOH B1416      26.987  33.182  17.907  1.00  0.00      B    O  
ATOM   4265  H1  HOH B1416      25.942  33.297  17.851  1.00  0.00      B    H  
ATOM   4266  H2  HOH B1416      27.304  32.776  17.008  1.00  0.00      B    H  
ATOM   4267  O   HOH B1417      25.332   6.935  19.655  1.00  0.00      B    O  
ATOM   4268  H1  HOH B1417      25.132   5.945  19.749  1.00  0.00      B    H  
ATOM   4269  H2  HOH B1417      25.849   7.179  20.480  1.00  0.00      B    H  
ATOM   4270  O   HOH B1418      21.635  16.003   8.983  1.00  0.00      B    O  
ATOM   4271  H1  HOH B1418      21.193  15.143   9.273  1.00  0.00      B    H  
ATOM   4272  H2  HOH B1418      21.302  16.240   8.058  1.00  0.00      B    H  
ATOM   4273  O   HOH B1419      29.423   7.441  35.140  1.00  0.00      B    O  
ATOM   4274  H1  HOH B1419      29.926   8.326  35.052  1.00  0.00      B    H  
ATOM   4275  H2  HOH B1419      29.627   6.816  34.321  1.00  0.00      B    H  
ATOM   4276  O   HOH B1420      21.566   2.267   0.685  1.00  0.00      B    O  
ATOM   4277  H1  HOH B1420      20.972   1.816   1.410  1.00  0.00      B    H  
ATOM   4278  H2  HOH B1420      21.265   3.202   0.617  1.00  0.00      B    H  
ATOM   4279  O   HOH B1421      23.443  27.588  10.325  1.00  0.00      B    O  
ATOM   4280  H1  HOH B1421      24.449  27.622  10.095  1.00  0.00      B    H  
ATOM   4281  H2  HOH B1421      23.363  27.672  11.303  1.00  0.00      B    H  
ATOM   4282  O   HOH B1422      15.964   1.752  11.016  1.00  0.00      B    O  
ATOM   4283  H1  HOH B1422      16.007   2.623  10.409  1.00  0.00      B    H  
ATOM   4284  H2  HOH B1422      16.847   1.515  11.518  1.00  0.00      B    H  
ATOM   4285  O   HOH B1423       9.025   0.686   9.540  1.00  0.00      B    O  
ATOM   4286  H1  HOH B1423       8.738   0.702  10.510  1.00  0.00      B    H  
ATOM   4287  H2  HOH B1423       8.391   0.082   9.042  1.00  0.00      B    H  
ATOM   4288  O   HOH B1424       2.922  25.861  20.348  1.00  0.00      B    O  
ATOM   4289  H1  HOH B1424       3.337  26.742  20.134  1.00  0.00      B    H  
ATOM   4290  H2  HOH B1424       2.751  25.833  21.345  1.00  0.00      B    H  
ATOM   4291  O   HOH B1425      33.848  15.441   8.315  1.00  0.00      B    O  
ATOM   4292  H1  HOH B1425      33.964  14.680   7.643  1.00  0.00      B    H  
ATOM   4293  H2  HOH B1425      33.328  15.046   9.061  1.00  0.00      B    H  
ATOM   4294  O   HOH B1426       7.207  23.301   0.880  1.00  0.00      B    O  
ATOM   4295  H1  HOH B1426       8.243  23.171   1.130  1.00  0.00      B    H  
ATOM   4296  H2  HOH B1426       6.963  24.270   1.111  1.00  0.00      B    H  
ATOM   4297  O   HOH B1427       7.962   1.805  38.393  1.00  0.00      B    O  
ATOM   4298  H1  HOH B1427       8.672   2.487  38.404  1.00  0.00      B    H  
ATOM   4299  H2  HOH B1427       7.562   1.716  39.303  1.00  0.00      B    H  
ATOM   4300  O   HOH B1428      14.738  23.756  16.326  1.00  0.00      B    O  
ATOM   4301  H1  HOH B1428      15.305  23.545  15.520  1.00  0.00      B    H  
ATOM   4302  H2  HOH B1428      14.340  22.908  16.733  1.00  0.00      B    H  
ATOM   4303  O   HOH B1429      34.755  30.678  30.546  1.00  0.00      B    O  
ATOM   4304  H1  HOH B1429      34.875  30.443  31.523  1.00  0.00      B    H  
ATOM   4305  H2  HOH B1429      33.921  31.248  30.575  1.00  0.00      B    H  
ATOM   4306  O   HOH B1430       6.819  38.416  20.675  1.00  0.00      B    O  
ATOM   4307  H1  HOH B1430       7.473  37.833  21.178  1.00  0.00      B    H  
ATOM   4308  H2  HOH B1430       7.094  39.369  20.933  1.00  0.00      B    H  
ATOM   4309  O   HOH B1431      12.255   6.754  30.743  1.00  0.00      B    O  
ATOM   4310  H1  HOH B1431      12.530   6.591  31.696  1.00  0.00      B    H  
ATOM   4311  H2  HOH B1431      12.498   7.721  30.516  1.00  0.00      B    H  
ATOM   4312  O   HOH B1432      27.141  24.077  33.326  1.00  0.00      B    O  
ATOM   4313  H1  HOH B1432      27.975  23.526  33.661  1.00  0.00      B    H  
ATOM   4314  H2  HOH B1432      26.313  23.474  33.387  1.00  0.00      B    H  
ATOM   4315  O   HOH B1433      26.466   3.342  36.214  1.00  0.00      B    O  
ATOM   4316  H1  HOH B1433      25.873   2.663  36.728  1.00  0.00      B    H  
ATOM   4317  H2  HOH B1433      26.073   4.263  36.392  1.00  0.00      B    H  
ATOM   4318  O   HOH B1434      26.093  14.814  16.370  1.00  0.00      B    O  
ATOM   4319  H1  HOH B1434      26.036  14.789  17.374  1.00  0.00      B    H  
ATOM   4320  H2  HOH B1434      25.241  14.391  15.949  1.00  0.00      B    H  
ATOM   4321  O   HOH B1435      36.986   7.394  32.410  1.00  0.00      B    O  
ATOM   4322  H1  HOH B1435      37.227   6.554  32.915  1.00  0.00      B    H  
ATOM   4323  H2  HOH B1435      37.851   7.534  31.899  1.00  0.00      B    H  
ATOM   4324  O   HOH B1436      34.436  30.207   6.482  1.00  0.00      B    O  
ATOM   4325  H1  HOH B1436      35.123  29.537   6.317  1.00  0.00      B    H  
ATOM   4326  H2  HOH B1436      33.949  29.926   7.330  1.00  0.00      B    H  
ATOM   4327  O   HOH B1437       9.230  18.353   2.056  1.00  0.00      B    O  
ATOM   4328  H1  HOH B1437      10.068  18.850   1.849  1.00  0.00      B    H  
ATOM   4329  H2  HOH B1437       8.765  18.091   1.212  1.00  0.00      B    H  
ATOM   4330  O   HOH B1438       3.098  35.508   4.540  1.00  0.00      B    O  
ATOM   4331  H1  HOH B1438       3.368  35.644   5.576  1.00  0.00      B    H  
ATOM   4332  H2  HOH B1438       2.393  36.163   4.412  1.00  0.00      B    H  
ATOM   4333  O   HOH B1439      27.807  31.677  15.373  1.00  0.00      B    O  
ATOM   4334  H1  HOH B1439      28.850  31.779  15.377  1.00  0.00      B    H  
ATOM   4335  H2  HOH B1439      27.393  32.450  14.892  1.00  0.00      B    H  
ATOM   4336  O   HOH B1440       0.016  16.745  15.773  1.00  0.00      B    O  
ATOM   4337  H1  HOH B1440       0.362  16.689  14.817  1.00  0.00      B    H  
ATOM   4338  H2  HOH B1440       0.808  16.558  16.310  1.00  0.00      B    H  
ATOM   4339  O   HOH B1441       4.546  26.564   0.698  1.00  0.00      B    O  
ATOM   4340  H1  HOH B1441       4.648  26.475  -0.293  1.00  0.00      B    H  
ATOM   4341  H2  HOH B1441       3.885  25.918   1.043  1.00  0.00      B    H  
ATOM   4342  O   HOH B1442      38.236  22.452  29.837  1.00  0.00      B    O  
ATOM   4343  H1  HOH B1442      38.108  21.778  30.550  1.00  0.00      B    H  
ATOM   4344  H2  HOH B1442      37.892  23.324  30.224  1.00  0.00      B    H  
ATOM   4345  O   HOH B1443      17.085   6.990   3.919  1.00  0.00      B    O  
ATOM   4346  H1  HOH B1443      16.242   7.016   3.381  1.00  0.00      B    H  
ATOM   4347  H2  HOH B1443      17.339   6.034   3.953  1.00  0.00      B    H  
ATOM   4348  O   HOH B1444      38.388   3.301  32.384  1.00  0.00      B    O  
ATOM   4349  H1  HOH B1444      38.202   4.165  32.872  1.00  0.00      B    H  
ATOM   4350  H2  HOH B1444      38.043   3.446  31.466  1.00  0.00      B    H  
ATOM   4351  O   HOH B1445       4.425  25.395  29.649  1.00  0.00      B    O  
ATOM   4352  H1  HOH B1445       3.627  25.741  30.190  1.00  0.00      B    H  
ATOM   4353  H2  HOH B1445       4.131  24.984  28.789  1.00  0.00      B    H  
ATOM   4354  O   HOH B1446      32.851   8.856   2.817  1.00  0.00      B    O  
ATOM   4355  H1  HOH B1446      33.320   9.316   2.040  1.00  0.00      B    H  
ATOM   4356  H2  HOH B1446      33.257   7.957   2.915  1.00  0.00      B    H  
ATOM   4357  O   HOH B1447      17.069  33.911  25.240  1.00  0.00      B    O  
ATOM   4358  H1  HOH B1447      17.717  33.085  25.286  1.00  0.00      B    H  
ATOM   4359  H2  HOH B1447      17.513  34.637  25.718  1.00  0.00      B    H  
ATOM   4360  O   HOH B1448       5.663   7.438   3.035  1.00  0.00      B    O  
ATOM   4361  H1  HOH B1448       6.582   7.185   2.887  1.00  0.00      B    H  
ATOM   4362  H2  HOH B1448       5.741   8.345   3.473  1.00  0.00      B    H  
ATOM   4363  O   HOH B1449       4.004  28.491  20.522  1.00  0.00      B    O  
ATOM   4364  H1  HOH B1449       4.906  28.038  20.706  1.00  0.00      B    H  
ATOM   4365  H2  HOH B1449       3.722  28.900  21.441  1.00  0.00      B    H  
ATOM   4366  O   HOH B1450      10.757  30.354  35.757  1.00  0.00      B    O  
ATOM   4367  H1  HOH B1450      10.369  30.088  34.904  1.00  0.00      B    H  
ATOM   4368  H2  HOH B1450      10.921  29.509  36.346  1.00  0.00      B    H  
ATOM   4369  O   HOH B1451       8.657  14.644  27.906  1.00  0.00      B    O  
ATOM   4370  H1  HOH B1451       9.250  14.206  28.591  1.00  0.00      B    H  
ATOM   4371  H2  HOH B1451       7.718  14.724  28.346  1.00  0.00      B    H  
ATOM   4372  O   HOH B1452      15.381  30.893  34.399  1.00  0.00      B    O  
ATOM   4373  H1  HOH B1452      14.496  31.358  34.225  1.00  0.00      B    H  
ATOM   4374  H2  HOH B1452      15.869  30.684  33.521  1.00  0.00      B    H  
ATOM   4375  O   HOH B1453      14.533  35.312  13.107  1.00  0.00      B    O  
ATOM   4376  H1  HOH B1453      13.704  35.827  12.768  1.00  0.00      B    H  
ATOM   4377  H2  HOH B1453      14.721  35.682  14.055  1.00  0.00      B    H  
ATOM   4378  O   HOH B1454      11.133  11.528  17.176  1.00  0.00      B    O  
ATOM   4379  H1  HOH B1454      10.898  11.170  16.280  1.00  0.00      B    H  
ATOM   4380  H2  HOH B1454      10.500  11.055  17.770  1.00  0.00      B    H  
ATOM   4381  O   HOH B1455      13.738  25.719  34.524  1.00  0.00      B    O  
ATOM   4382  H1  HOH B1455      14.177  26.314  33.821  1.00  0.00      B    H  
ATOM   4383  H2  HOH B1455      12.787  25.508  34.231  1.00  0.00      B    H  
ATOM   4384  O   HOH B1456      -0.017   7.378  30.893  1.00  0.00      B    O  
ATOM   4385  H1  HOH B1456       1.017   7.452  30.835  1.00  0.00      B    H  
ATOM   4386  H2  HOH B1456      -0.211   6.351  30.727  1.00  0.00      B    H  
ATOM   4387  O   HOH B1457       1.601  36.230  13.699  1.00  0.00      B    O  
ATOM   4388  H1  HOH B1457       0.824  36.218  13.109  1.00  0.00      B    H  
ATOM   4389  H2  HOH B1457       2.421  35.921  13.243  1.00  0.00      B    H  
ATOM   4390  O   HOH B1458      31.468  23.722  28.205  1.00  0.00      B    O  
ATOM   4391  H1  HOH B1458      30.537  23.790  28.710  1.00  0.00      B    H  
ATOM   4392  H2  HOH B1458      31.388  24.283  27.344  1.00  0.00      B    H  
ATOM   4393  O   HOH B1459      31.418   1.421  30.556  1.00  0.00      B    O  
ATOM   4394  H1  HOH B1459      31.947   0.694  30.133  1.00  0.00      B    H  
ATOM   4395  H2  HOH B1459      31.291   2.039  29.773  1.00  0.00      B    H  
ATOM   4396  O   HOH B1460      25.914  14.996  29.742  1.00  0.00      B    O  
ATOM   4397  H1  HOH B1460      25.133  15.610  29.869  1.00  0.00      B    H  
ATOM   4398  H2  HOH B1460      26.508  15.349  28.961  1.00  0.00      B    H  
ATOM   4399  O   HOH B1461      17.296  31.563   3.282  1.00  0.00      B    O  
ATOM   4400  H1  HOH B1461      17.809  30.712   3.504  1.00  0.00      B    H  
ATOM   4401  H2  HOH B1461      17.767  31.892   2.432  1.00  0.00      B    H  
ATOM   4402  O   HOH B1462      29.215   8.452   5.344  1.00  0.00      B    O  
ATOM   4403  H1  HOH B1462      29.660   7.806   5.949  1.00  0.00      B    H  
ATOM   4404  H2  HOH B1462      28.232   8.291   5.333  1.00  0.00      B    H  
ATOM   4405  O   HOH B1463      30.047  10.300  34.552  1.00  0.00      B    O  
ATOM   4406  H1  HOH B1463      29.636  11.185  34.341  1.00  0.00      B    H  
ATOM   4407  H2  HOH B1463      31.043  10.341  34.513  1.00  0.00      B    H  
ATOM   4408  O   HOH B1464       0.137  27.190  12.642  1.00  0.00      B    O  
ATOM   4409  H1  HOH B1464       0.730  27.995  12.717  1.00  0.00      B    H  
ATOM   4410  H2  HOH B1464      -0.214  27.048  13.548  1.00  0.00      B    H  
ATOM   4411  O   HOH B1465      17.489  27.238  21.937  1.00  0.00      B    O  
ATOM   4412  H1  HOH B1465      17.260  26.207  22.011  1.00  0.00      B    H  
ATOM   4413  H2  HOH B1465      17.839  27.409  21.006  1.00  0.00      B    H  
ATOM   4414  O   HOH B1466       9.832  17.112  26.595  1.00  0.00      B    O  
ATOM   4415  H1  HOH B1466       9.572  16.274  27.010  1.00  0.00      B    H  
ATOM   4416  H2  HOH B1466      10.566  17.463  27.189  1.00  0.00      B    H  
ATOM   4417  O   HOH B1467      16.385   8.153   8.275  1.00  0.00      B    O  
ATOM   4418  H1  HOH B1467      15.695   7.400   8.424  1.00  0.00      B    H  
ATOM   4419  H2  HOH B1467      17.356   7.685   8.366  1.00  0.00      B    H  
ATOM   4420  O   HOH B1468      17.354  35.290   1.066  1.00  0.00      B    O  
ATOM   4421  H1  HOH B1468      16.374  35.088   1.014  1.00  0.00      B    H  
ATOM   4422  H2  HOH B1468      17.835  34.562   0.610  1.00  0.00      B    H  
ATOM   4423  O   HOH B1469      31.136  15.550  10.168  1.00  0.00      B    O  
ATOM   4424  H1  HOH B1469      30.403  14.907  10.475  1.00  0.00      B    H  
ATOM   4425  H2  HOH B1469      31.036  16.484  10.561  1.00  0.00      B    H  
ATOM   4426  O   HOH B1470      34.667  33.825  29.495  1.00  0.00      B    O  
ATOM   4427  H1  HOH B1470      35.339  33.622  28.757  1.00  0.00      B    H  
ATOM   4428  H2  HOH B1470      35.125  33.740  30.399  1.00  0.00      B    H  
ATOM   4429  O   HOH B1471      20.768  23.776  10.067  1.00  0.00      B    O  
ATOM   4430  H1  HOH B1471      21.767  23.528  10.279  1.00  0.00      B    H  
ATOM   4431  H2  HOH B1471      20.187  23.011   9.769  1.00  0.00      B    H  
ATOM   4432  O   HOH B1472      10.036  20.475  29.458  1.00  0.00      B    O  
ATOM   4433  H1  HOH B1472      10.586  21.206  29.903  1.00  0.00      B    H  
ATOM   4434  H2  HOH B1472       9.386  20.106  30.082  1.00  0.00      B    H  
ATOM   4435  O   HOH B1473      29.103   1.408   7.159  1.00  0.00      B    O  
ATOM   4436  H1  HOH B1473      29.799   1.062   7.803  1.00  0.00      B    H  
ATOM   4437  H2  HOH B1473      28.677   2.235   7.552  1.00  0.00      B    H  
ATOM   4438  O   HOH B1474      23.396   2.046  31.682  1.00  0.00      B    O  
ATOM   4439  H1  HOH B1474      24.205   1.714  31.215  1.00  0.00      B    H  
ATOM   4440  H2  HOH B1474      23.280   1.524  32.559  1.00  0.00      B    H  
ATOM   4441  O   HOH B1475      37.283  36.614  34.117  1.00  0.00      B    O  
ATOM   4442  H1  HOH B1475      36.556  37.299  33.894  1.00  0.00      B    H  
ATOM   4443  H2  HOH B1475      37.136  35.650  33.637  1.00  0.00      B    H  
ATOM   4444  O   HOH B1476       0.888   1.360  14.339  1.00  0.00      B    O  
ATOM   4445  H1  HOH B1476       0.230   0.608  14.098  1.00  0.00      B    H  
ATOM   4446  H2  HOH B1476       0.386   1.977  14.967  1.00  0.00      B    H  
ATOM   4447  O   HOH B1477      14.451   6.000   8.463  1.00  0.00      B    O  
ATOM   4448  H1  HOH B1477      13.520   5.678   8.872  1.00  0.00      B    H  
ATOM   4449  H2  HOH B1477      14.472   5.759   7.461  1.00  0.00      B    H  
ATOM   4450  O   HOH B1478      31.102  15.550   6.331  1.00  0.00      B    O  
ATOM   4451  H1  HOH B1478      30.935  14.540   6.160  1.00  0.00      B    H  
ATOM   4452  H2  HOH B1478      31.974  15.620   6.847  1.00  0.00      B    H  
ATOM   4453  O   HOH B1479      38.459  19.102  38.497  1.00  0.00      B    O  
ATOM   4454  H1  HOH B1479      38.891  18.813  37.637  1.00  0.00      B    H  
ATOM   4455  H2  HOH B1479      37.450  18.948  38.390  1.00  0.00      B    H  
ATOM   4456  O   HOH B1480      14.458  13.021  24.506  1.00  0.00      B    O  
ATOM   4457  H1  HOH B1480      15.193  12.661  25.114  1.00  0.00      B    H  
ATOM   4458  H2  HOH B1480      13.591  12.521  24.675  1.00  0.00      B    H  
ATOM   4459  O   HOH B1481       0.565  36.160  24.594  1.00  0.00      B    O  
ATOM   4460  H1  HOH B1481       0.475  36.887  25.324  1.00  0.00      B    H  
ATOM   4461  H2  HOH B1481       0.067  36.529  23.794  1.00  0.00      B    H  
ATOM   4462  O   HOH B1482      12.967   2.469   7.198  1.00  0.00      B    O  
ATOM   4463  H1  HOH B1482      13.896   2.496   6.764  1.00  0.00      B    H  
ATOM   4464  H2  HOH B1482      12.479   3.375   6.991  1.00  0.00      B    H  
ATOM   4465  O   HOH B1483      33.178  26.276   9.988  1.00  0.00      B    O  
ATOM   4466  H1  HOH B1483      33.614  26.186   9.100  1.00  0.00      B    H  
ATOM   4467  H2  HOH B1483      33.427  27.187  10.363  1.00  0.00      B    H  
ATOM   4468  O   HOH B1484      25.829  28.665  16.906  1.00  0.00      B    O  
ATOM   4469  H1  HOH B1484      26.755  28.643  17.262  1.00  0.00      B    H  
ATOM   4470  H2  HOH B1484      25.906  28.968  15.974  1.00  0.00      B    H  
ATOM   4471  O   HOH B1485      25.702  10.294   6.505  1.00  0.00      B    O  
ATOM   4472  H1  HOH B1485      26.168  10.829   7.250  1.00  0.00      B    H  
ATOM   4473  H2  HOH B1485      25.386  10.936   5.847  1.00  0.00      B    H  
ATOM   4474  O   HOH B1486      10.024  29.850  28.657  1.00  0.00      B    O  
ATOM   4475  H1  HOH B1486      10.345  29.553  27.713  1.00  0.00      B    H  
ATOM   4476  H2  HOH B1486       9.780  28.982  29.152  1.00  0.00      B    H  
ATOM   4477  O   HOH B1487       3.863   7.226  19.378  1.00  0.00      B    O  
ATOM   4478  H1  HOH B1487       4.207   6.571  20.062  1.00  0.00      B    H  
ATOM   4479  H2  HOH B1487       2.873   6.977  19.098  1.00  0.00      B    H  
ATOM   4480  O   HOH B1488       6.725  17.455  18.049  1.00  0.00      B    O  
ATOM   4481  H1  HOH B1488       6.419  17.049  18.924  1.00  0.00      B    H  
ATOM   4482  H2  HOH B1488       7.728  17.311  17.977  1.00  0.00      B    H  
ATOM   4483  O   HOH B1489      25.109  30.262  26.916  1.00  0.00      B    O  
ATOM   4484  H1  HOH B1489      25.156  31.055  26.245  1.00  0.00      B    H  
ATOM   4485  H2  HOH B1489      25.049  30.606  27.871  1.00  0.00      B    H  
ATOM   4486  O   HOH B1490      20.927  38.397  31.972  1.00  0.00      B    O  
ATOM   4487  H1  HOH B1490      20.655  38.311  30.975  1.00  0.00      B    H  
ATOM   4488  H2  HOH B1490      21.697  37.756  32.148  1.00  0.00      B    H  
ATOM   4489  O   HOH B1491      28.263  38.170  27.046  1.00  0.00      B    O  
ATOM   4490  H1  HOH B1491      28.283  37.362  26.427  1.00  0.00      B    H  
ATOM   4491  H2  HOH B1491      28.757  37.960  27.860  1.00  0.00      B    H  
ATOM   4492  O   HOH B1492      13.552  31.375  15.965  1.00  0.00      B    O  
ATOM   4493  H1  HOH B1492      13.022  30.506  15.810  1.00  0.00      B    H  
ATOM   4494  H2  HOH B1492      14.529  31.354  15.661  1.00  0.00      B    H  
ATOM   4495  O   HOH B1493      27.899   4.746  26.158  1.00  0.00      B    O  
ATOM   4496  H1  HOH B1493      27.880   5.294  27.014  1.00  0.00      B    H  
ATOM   4497  H2  HOH B1493      27.880   3.766  26.488  1.00  0.00      B    H  
ATOM   4498  O   HOH B1494      17.033  21.899   2.303  1.00  0.00      B    O  
ATOM   4499  H1  HOH B1494      16.404  22.449   2.916  1.00  0.00      B    H  
ATOM   4500  H2  HOH B1494      16.379  21.390   1.639  1.00  0.00      B    H  
ATOM   4501  O   HOH B1495      31.113   8.663  37.831  1.00  0.00      B    O  
ATOM   4502  H1  HOH B1495      32.060   8.218  37.810  1.00  0.00      B    H  
ATOM   4503  H2  HOH B1495      31.259   9.671  37.796  1.00  0.00      B    H  
ATOM   4504  O   HOH B1496       2.947  29.275  22.854  1.00  0.00      B    O  
ATOM   4505  H1  HOH B1496       2.170  28.688  22.555  1.00  0.00      B    H  
ATOM   4506  H2  HOH B1496       2.605  30.210  22.835  1.00  0.00      B    H  
ATOM   4507  O   HOH B1497      14.835  35.651  31.389  1.00  0.00      B    O  
ATOM   4508  H1  HOH B1497      15.168  34.704  31.192  1.00  0.00      B    H  
ATOM   4509  H2  HOH B1497      14.370  35.604  32.285  1.00  0.00      B    H  
ATOM   4510  O   HOH B1498      30.851  32.769  26.930  1.00  0.00      B    O  
ATOM   4511  H1  HOH B1498      31.254  33.260  27.724  1.00  0.00      B    H  
ATOM   4512  H2  HOH B1498      30.377  33.428  26.368  1.00  0.00      B    H  
ATOM   4513  O   HOH B1499      19.039  30.973  31.758  1.00  0.00      B    O  
ATOM   4514  H1  HOH B1499      19.323  30.042  31.463  1.00  0.00      B    H  
ATOM   4515  H2  HOH B1499      19.801  31.347  32.306  1.00  0.00      B    H  
ATOM   4516  O   HOH B1500      31.757  15.164  28.902  1.00  0.00      B    O  
ATOM   4517  H1  HOH B1500      31.932  14.549  29.718  1.00  0.00      B    H  
ATOM   4518  H2  HOH B1500      32.618  15.507  28.459  1.00  0.00      B    H  
ATOM   4519  O   HOH B1501      15.895  23.228   6.912  1.00  0.00      B    O  
ATOM   4520  H1  HOH B1501      16.051  22.450   7.565  1.00  0.00      B    H  
ATOM   4521  H2  HOH B1501      15.013  23.742   7.284  1.00  0.00      B    H  
ATOM   4522  O   HOH B1502      15.596   8.446   5.705  1.00  0.00      B    O  
ATOM   4523  H1  HOH B1502      16.075   8.403   6.567  1.00  0.00      B    H  
ATOM   4524  H2  HOH B1502      16.219   7.952   5.095  1.00  0.00      B    H  
ATOM   4525  O   HOH B1503      14.874   7.170   2.483  1.00  0.00      B    O  
ATOM   4526  H1  HOH B1503      14.632   6.569   3.251  1.00  0.00      B    H  
ATOM   4527  H2  HOH B1503      14.219   7.913   2.371  1.00  0.00      B    H  
ATOM   4528  O   HOH B1504       1.303  30.580   4.314  1.00  0.00      B    O  
ATOM   4529  H1  HOH B1504       0.753  29.754   4.368  1.00  0.00      B    H  
ATOM   4530  H2  HOH B1504       2.185  30.311   3.806  1.00  0.00      B    H  
ATOM   4531  O   HOH B1505      16.550  14.338   3.199  1.00  0.00      B    O  
ATOM   4532  H1  HOH B1505      17.186  13.660   2.811  1.00  0.00      B    H  
ATOM   4533  H2  HOH B1505      15.769  13.786   3.383  1.00  0.00      B    H  
ATOM   4534  O   HOH B1506       1.033  24.267  10.648  1.00  0.00      B    O  
ATOM   4535  H1  HOH B1506       1.149  24.648   9.722  1.00  0.00      B    H  
ATOM   4536  H2  HOH B1506       1.292  23.293  10.625  1.00  0.00      B    H  
ATOM   4537  O   HOH B1507      10.092  27.799  36.440  1.00  0.00      B    O  
ATOM   4538  H1  HOH B1507      10.567  27.203  35.753  1.00  0.00      B    H  
ATOM   4539  H2  HOH B1507       9.670  27.173  37.090  1.00  0.00      B    H  
ATOM   4540  O   HOH B1508      15.308   5.097  18.398  1.00  0.00      B    O  
ATOM   4541  H1  HOH B1508      14.709   5.218  19.198  1.00  0.00      B    H  
ATOM   4542  H2  HOH B1508      15.616   4.120  18.354  1.00  0.00      B    H  
ATOM   4543  O   HOH B1509      36.710   3.245   1.720  1.00  0.00      B    O  
ATOM   4544  H1  HOH B1509      35.994   3.208   1.024  1.00  0.00      B    H  
ATOM   4545  H2  HOH B1509      36.796   4.228   1.874  1.00  0.00      B    H  
ATOM   4546  O   HOH B1510      36.327  17.823   3.230  1.00  0.00      B    O  
ATOM   4547  H1  HOH B1510      36.013  17.364   2.406  1.00  0.00      B    H  
ATOM   4548  H2  HOH B1510      36.220  18.868   3.074  1.00  0.00      B    H  
ATOM   4549  O   HOH B1511      35.323  18.987  26.284  1.00  0.00      B    O  
ATOM   4550  H1  HOH B1511      35.220  19.471  27.182  1.00  0.00      B    H  
ATOM   4551  H2  HOH B1511      36.263  18.946  26.035  1.00  0.00      B    H  
ATOM   4552  O   HOH B1512      20.216   4.707   0.172  1.00  0.00      B    O  
ATOM   4553  H1  HOH B1512      20.782   5.120   0.968  1.00  0.00      B    H  
ATOM   4554  H2  HOH B1512      19.371   4.341   0.561  1.00  0.00      B    H  
ATOM   4555  O   HOH B1513      25.358  28.480  30.498  1.00  0.00      B    O  
ATOM   4556  H1  HOH B1513      24.667  27.693  30.675  1.00  0.00      B    H  
ATOM   4557  H2  HOH B1513      26.302  28.118  30.649  1.00  0.00      B    H  
ATOM   4558  O   HOH B1514      29.803  24.965   7.898  1.00  0.00      B    O  
ATOM   4559  H1  HOH B1514      29.909  25.577   8.658  1.00  0.00      B    H  
ATOM   4560  H2  HOH B1514      29.242  24.205   8.101  1.00  0.00      B    H  
ATOM   4561  O   HOH B1515      29.975  32.056  35.368  1.00  0.00      B    O  
ATOM   4562  H1  HOH B1515      29.157  32.038  34.780  1.00  0.00      B    H  
ATOM   4563  H2  HOH B1515      29.651  32.182  36.330  1.00  0.00      B    H  
ATOM   4564  O   HOH B1516      25.426  27.981  13.150  1.00  0.00      B    O  
ATOM   4565  H1  HOH B1516      25.795  27.333  12.450  1.00  0.00      B    H  
ATOM   4566  H2  HOH B1516      26.206  28.281  13.770  1.00  0.00      B    H  
ATOM   4567  O   HOH B1517       8.028   7.360  27.455  1.00  0.00      B    O  
ATOM   4568  H1  HOH B1517       8.577   6.669  27.994  1.00  0.00      B    H  
ATOM   4569  H2  HOH B1517       7.115   7.018  27.249  1.00  0.00      B    H  
ATOM   4570  O   HOH B1518      32.314  22.157  21.009  1.00  0.00      B    O  
ATOM   4571  H1  HOH B1518      32.432  22.024  21.940  1.00  0.00      B    H  
ATOM   4572  H2  HOH B1518      33.196  22.044  20.539  1.00  0.00      B    H  
ATOM   4573  O   HOH B1519      35.644  20.285   2.405  1.00  0.00      B    O  
ATOM   4574  H1  HOH B1519      35.886  20.566   3.380  1.00  0.00      B    H  
ATOM   4575  H2  HOH B1519      34.853  20.905   2.195  1.00  0.00      B    H  
ATOM   4576  O   HOH B1520      34.805  10.210  15.241  1.00  0.00      B    O  
ATOM   4577  H1  HOH B1520      33.967  10.763  15.230  1.00  0.00      B    H  
ATOM   4578  H2  HOH B1520      35.413  10.616  15.947  1.00  0.00      B    H  
ATOM   4579  O   HOH B1521       1.708  20.936  24.507  1.00  0.00      B    O  
ATOM   4580  H1  HOH B1521       0.696  20.739  24.723  1.00  0.00      B    H  
ATOM   4581  H2  HOH B1521       1.739  20.964  23.531  1.00  0.00      B    H  
ATOM   4582  O   HOH B1522      17.593  36.687  23.167  1.00  0.00      B    O  
ATOM   4583  H1  HOH B1522      17.045  36.857  23.994  1.00  0.00      B    H  
ATOM   4584  H2  HOH B1522      16.937  36.448  22.408  1.00  0.00      B    H  
ATOM   4585  O   HOH B1523      23.289  31.287  32.487  1.00  0.00      B    O  
ATOM   4586  H1  HOH B1523      23.290  31.521  31.481  1.00  0.00      B    H  
ATOM   4587  H2  HOH B1523      22.518  31.807  32.898  1.00  0.00      B    H  
ATOM   4588  O   HOH B1524      33.968  28.850  10.271  1.00  0.00      B    O  
ATOM   4589  H1  HOH B1524      34.908  28.955   9.858  1.00  0.00      B    H  
ATOM   4590  H2  HOH B1524      33.307  29.075   9.501  1.00  0.00      B    H  
ATOM   4591  O   HOH B1525      33.426  25.944  36.787  1.00  0.00      B    O  
ATOM   4592  H1  HOH B1525      33.025  26.650  36.117  1.00  0.00      B    H  
ATOM   4593  H2  HOH B1525      33.436  26.347  37.722  1.00  0.00      B    H  
ATOM   4594  O   HOH B1526       7.425  35.065  25.832  1.00  0.00      B    O  
ATOM   4595  H1  HOH B1526       6.661  34.467  25.533  1.00  0.00      B    H  
ATOM   4596  H2  HOH B1526       7.836  34.687  26.676  1.00  0.00      B    H  
ATOM   4597  O   HOH B1527       6.098   4.213  33.171  1.00  0.00      B    O  
ATOM   4598  H1  HOH B1527       6.102   4.028  34.194  1.00  0.00      B    H  
ATOM   4599  H2  HOH B1527       6.556   3.426  32.762  1.00  0.00      B    H  
ATOM   4600  O   HOH B1528      22.111  34.806  17.727  1.00  0.00      B    O  
ATOM   4601  H1  HOH B1528      22.052  35.813  17.447  1.00  0.00      B    H  
ATOM   4602  H2  HOH B1528      21.168  34.551  17.922  1.00  0.00      B    H  
ATOM   4603  O   HOH B1529      24.364   6.529   4.493  1.00  0.00      B    O  
ATOM   4604  H1  HOH B1529      23.506   6.876   4.958  1.00  0.00      B    H  
ATOM   4605  H2  HOH B1529      24.064   5.678   3.983  1.00  0.00      B    H  
ATOM   4606  O   HOH B1530      22.899   0.441  37.942  1.00  0.00      B    O  
ATOM   4607  H1  HOH B1530      22.380   0.717  38.764  1.00  0.00      B    H  
ATOM   4608  H2  HOH B1530      23.554  -0.294  38.200  1.00  0.00      B    H  
ATOM   4609  O   HOH B1531       2.203   7.020   9.484  1.00  0.00      B    O  
ATOM   4610  H1  HOH B1531       1.620   6.182   9.362  1.00  0.00      B    H  
ATOM   4611  H2  HOH B1531       1.865   7.860   8.999  1.00  0.00      B    H  
ATOM   4612  O   HOH B1532       8.261  15.682  36.038  1.00  0.00      B    O  
ATOM   4613  H1  HOH B1532       8.895  16.551  36.086  1.00  0.00      B    H  
ATOM   4614  H2  HOH B1532       8.738  14.854  36.495  1.00  0.00      B    H  
ATOM   4615  O   HOH B1533      38.186  21.736   9.331  1.00  0.00      B    O  
ATOM   4616  H1  HOH B1533      38.132  21.463   8.355  1.00  0.00      B    H  
ATOM   4617  H2  HOH B1533      37.760  21.056   9.962  1.00  0.00      B    H  
ATOM   4618  O   HOH B1534       3.531   9.609  18.004  1.00  0.00      B    O  
ATOM   4619  H1  HOH B1534       2.592   9.903  17.826  1.00  0.00      B    H  
ATOM   4620  H2  HOH B1534       3.490   8.622  18.307  1.00  0.00      B    H  
ATOM   4621  O   HOH B1535      20.955  27.204  28.868  1.00  0.00      B    O  
ATOM   4622  H1  HOH B1535      21.163  26.276  28.483  1.00  0.00      B    H  
ATOM   4623  H2  HOH B1535      21.328  27.867  28.154  1.00  0.00      B    H  
ATOM   4624  O   HOH B1536      14.806  21.071  31.466  1.00  0.00      B    O  
ATOM   4625  H1  HOH B1536      15.076  20.566  32.321  1.00  0.00      B    H  
ATOM   4626  H2  HOH B1536      15.287  20.664  30.658  1.00  0.00      B    H  
ATOM   4627  O   HOH B1537      19.645  38.155   0.474  1.00  0.00      B    O  
ATOM   4628  H1  HOH B1537      20.511  37.688   0.291  1.00  0.00      B    H  
ATOM   4629  H2  HOH B1537      19.080  37.520   1.018  1.00  0.00      B    H  
ATOM   4630  O   HOH B1538      29.302   0.942   4.484  1.00  0.00      B    O  
ATOM   4631  H1  HOH B1538      30.027   1.655   4.215  1.00  0.00      B    H  
ATOM   4632  H2  HOH B1538      29.204   1.059   5.461  1.00  0.00      B    H  
ATOM   4633  O   HOH B1539       2.686   6.598  30.390  1.00  0.00      B    O  
ATOM   4634  H1  HOH B1539       2.624   5.685  30.819  1.00  0.00      B    H  
ATOM   4635  H2  HOH B1539       3.377   7.086  30.913  1.00  0.00      B    H  
ATOM   4636  O   HOH B1540      21.084  24.678   2.078  1.00  0.00      B    O  
ATOM   4637  H1  HOH B1540      20.849  23.755   2.358  1.00  0.00      B    H  
ATOM   4638  H2  HOH B1540      21.723  24.670   1.303  1.00  0.00      B    H  
ATOM   4639  O   HOH B1541      27.120   9.724  38.579  1.00  0.00      B    O  
ATOM   4640  H1  HOH B1541      26.618   9.402  39.427  1.00  0.00      B    H  
ATOM   4641  H2  HOH B1541      27.714  10.451  38.875  1.00  0.00      B    H  
ATOM   4642  O   HOH B1542      36.278  13.654  27.602  1.00  0.00      B    O  
ATOM   4643  H1  HOH B1542      36.176  13.656  28.627  1.00  0.00      B    H  
ATOM   4644  H2  HOH B1542      35.323  13.350  27.268  1.00  0.00      B    H  
ATOM   4645  O   HOH B1543       1.389  32.720   0.159  1.00  0.00      B    O  
ATOM   4646  H1  HOH B1543       1.472  33.100   1.078  1.00  0.00      B    H  
ATOM   4647  H2  HOH B1543       1.045  33.461  -0.449  1.00  0.00      B    H  
ATOM   4648  O   HOH B1544       9.307  20.851  12.156  1.00  0.00      B    O  
ATOM   4649  H1  HOH B1544       9.381  20.723  11.159  1.00  0.00      B    H  
ATOM   4650  H2  HOH B1544       8.846  20.070  12.574  1.00  0.00      B    H  
ATOM   4651  O   HOH B1545      33.786  26.344   7.426  1.00  0.00      B    O  
ATOM   4652  H1  HOH B1545      32.964  26.839   7.069  1.00  0.00      B    H  
ATOM   4653  H2  HOH B1545      33.853  25.377   7.031  1.00  0.00      B    H  
ATOM   4654  O   HOH B1546      29.541   5.189  30.029  1.00  0.00      B    O  
ATOM   4655  H1  HOH B1546      28.728   4.592  30.312  1.00  0.00      B    H  
ATOM   4656  H2  HOH B1546      30.347   4.558  29.893  1.00  0.00      B    H  
ATOM   4657  O   HOH B1547      25.614  22.100  34.028  1.00  0.00      B    O  
ATOM   4658  H1  HOH B1547      25.762  22.326  35.017  1.00  0.00      B    H  
ATOM   4659  H2  HOH B1547      24.745  22.438  33.730  1.00  0.00      B    H  
ATOM   4660  O   HOH B1548      23.982  34.813  26.149  1.00  0.00      B    O  
ATOM   4661  H1  HOH B1548      23.786  33.971  26.669  1.00  0.00      B    H  
ATOM   4662  H2  HOH B1548      23.142  35.332  26.038  1.00  0.00      B    H  
ATOM   4663  O   HOH B1549       4.638   3.173   1.808  1.00  0.00      B    O  
ATOM   4664  H1  HOH B1549       4.012   3.250   1.004  1.00  0.00      B    H  
ATOM   4665  H2  HOH B1549       4.247   2.424   2.391  1.00  0.00      B    H  
ATOM   4666  O   HOH B1550      31.757  21.471  31.030  1.00  0.00      B    O  
ATOM   4667  H1  HOH B1550      32.631  21.762  30.618  1.00  0.00      B    H  
ATOM   4668  H2  HOH B1550      31.026  21.581  30.320  1.00  0.00      B    H  
ATOM   4669  O   HOH B1551      30.090   7.917  14.638  1.00  0.00      B    O  
ATOM   4670  H1  HOH B1551      30.759   7.456  15.243  1.00  0.00      B    H  
ATOM   4671  H2  HOH B1551      30.444   8.827  14.357  1.00  0.00      B    H  
ATOM   4672  O   HOH B1552      23.630  24.490  25.683  1.00  0.00      B    O  
ATOM   4673  H1  HOH B1552      23.277  23.732  26.317  1.00  0.00      B    H  
ATOM   4674  H2  HOH B1552      22.837  24.854  25.070  1.00  0.00      B    H  
ATOM   4675  O   HOH B1553      30.243  39.094  24.208  1.00  0.00      B    O  
ATOM   4676  H1  HOH B1553      29.395  39.057  23.686  1.00  0.00      B    H  
ATOM   4677  H2  HOH B1553      30.992  38.915  23.562  1.00  0.00      B    H  
ATOM   4678  O   HOH B1554      21.484  27.610  20.813  1.00  0.00      B    O  
ATOM   4679  H1  HOH B1554      20.873  27.787  19.994  1.00  0.00      B    H  
ATOM   4680  H2  HOH B1554      21.745  26.638  20.830  1.00  0.00      B    H  
ATOM   4681  O   HOH B1555      31.048   0.379   8.862  1.00  0.00      B    O  
ATOM   4682  H1  HOH B1555      32.029   0.066   8.847  1.00  0.00      B    H  
ATOM   4683  H2  HOH B1555      30.471  -0.414   8.911  1.00  0.00      B    H  
ATOM   4684  O   HOH B1556      21.891  30.323   9.906  1.00  0.00      B    O  
ATOM   4685  H1  HOH B1556      21.542  29.865   9.017  1.00  0.00      B    H  
ATOM   4686  H2  HOH B1556      21.712  29.778  10.715  1.00  0.00      B    H  
ATOM   4687  O   HOH B1557      35.438  21.354  31.832  1.00  0.00      B    O  
ATOM   4688  H1  HOH B1557      35.301  22.016  31.108  1.00  0.00      B    H  
ATOM   4689  H2  HOH B1557      36.436  21.122  31.735  1.00  0.00      B    H  
ATOM   4690  O   HOH B1558      28.729  16.413   2.570  1.00  0.00      B    O  
ATOM   4691  H1  HOH B1558      29.201  16.512   1.691  1.00  0.00      B    H  
ATOM   4692  H2  HOH B1558      29.505  16.023   3.156  1.00  0.00      B    H  
ATOM   4693  O   HOH B1559      24.011  35.896  14.220  1.00  0.00      B    O  
ATOM   4694  H1  HOH B1559      24.236  36.758  13.771  1.00  0.00      B    H  
ATOM   4695  H2  HOH B1559      23.367  35.446  13.537  1.00  0.00      B    H  
ATOM   4696  O   HOH B1560      30.316   0.173  16.070  1.00  0.00      B    O  
ATOM   4697  H1  HOH B1560      30.055  -0.187  16.986  1.00  0.00      B    H  
ATOM   4698  H2  HOH B1560      31.252   0.470  16.161  1.00  0.00      B    H  
ATOM   4699  O   HOH B1561      28.921  31.763  19.623  1.00  0.00      B    O  
ATOM   4700  H1  HOH B1561      28.066  31.921  19.121  1.00  0.00      B    H  
ATOM   4701  H2  HOH B1561      28.725  31.889  20.593  1.00  0.00      B    H  
ATOM   4702  O   HOH B1562       6.810  37.396  32.155  1.00  0.00      B    O  
ATOM   4703  H1  HOH B1562       7.043  36.859  32.994  1.00  0.00      B    H  
ATOM   4704  H2  HOH B1562       6.023  36.875  31.722  1.00  0.00      B    H  
ATOM   4705  O   HOH B1563      34.197  33.633  22.518  1.00  0.00      B    O  
ATOM   4706  H1  HOH B1563      33.887  34.243  21.729  1.00  0.00      B    H  
ATOM   4707  H2  HOH B1563      34.837  34.195  22.962  1.00  0.00      B    H  
ATOM   4708  O   HOH B1564      35.987  36.931  22.040  1.00  0.00      B    O  
ATOM   4709  H1  HOH B1564      35.302  37.100  22.726  1.00  0.00      B    H  
ATOM   4710  H2  HOH B1564      35.471  36.623  21.186  1.00  0.00      B    H  
ATOM   4711  O   HOH B1565      33.633  10.532  25.744  1.00  0.00      B    O  
ATOM   4712  H1  HOH B1565      34.342  10.297  26.488  1.00  0.00      B    H  
ATOM   4713  H2  HOH B1565      32.896   9.851  25.816  1.00  0.00      B    H  
ATOM   4714  O   HOH B1566      23.755  22.669  21.018  1.00  0.00      B    O  
ATOM   4715  H1  HOH B1566      24.264  22.698  21.875  1.00  0.00      B    H  
ATOM   4716  H2  HOH B1566      23.715  21.725  20.692  1.00  0.00      B    H  
ATOM   4717  O   HOH B1567      33.301  18.562  30.486  1.00  0.00      B    O  
ATOM   4718  H1  HOH B1567      33.260  19.183  31.240  1.00  0.00      B    H  
ATOM   4719  H2  HOH B1567      32.314  18.539  30.246  1.00  0.00      B    H  
ATOM   4720  O   HOH B1568       8.250  10.870   4.192  1.00  0.00      B    O  
ATOM   4721  H1  HOH B1568       8.749  10.282   3.497  1.00  0.00      B    H  
ATOM   4722  H2  HOH B1568       7.269  10.694   4.051  1.00  0.00      B    H  
ATOM   4723  O   HOH B1569      31.013  18.570  25.183  1.00  0.00      B    O  
ATOM   4724  H1  HOH B1569      30.835  19.439  25.709  1.00  0.00      B    H  
ATOM   4725  H2  HOH B1569      30.659  18.701  24.296  1.00  0.00      B    H  
ATOM   4726  O   HOH B1570      36.318  29.618   2.934  1.00  0.00      B    O  
ATOM   4727  H1  HOH B1570      35.887  28.782   3.274  1.00  0.00      B    H  
ATOM   4728  H2  HOH B1570      36.732  29.388   2.066  1.00  0.00      B    H  
ATOM   4729  O   HOH B1571      23.830  32.249  11.564  1.00  0.00      B    O  
ATOM   4730  H1  HOH B1571      23.281  33.114  11.666  1.00  0.00      B    H  
ATOM   4731  H2  HOH B1571      24.730  32.531  11.826  1.00  0.00      B    H  
ATOM   4732  O   HOH B1572      10.963  36.436   4.520  1.00  0.00      B    O  
ATOM   4733  H1  HOH B1572      10.343  37.208   4.233  1.00  0.00      B    H  
ATOM   4734  H2  HOH B1572      10.949  36.471   5.499  1.00  0.00      B    H  
ATOM   4735  O   HOH B1573      34.479   7.130  15.068  1.00  0.00      B    O  
ATOM   4736  H1  HOH B1573      34.621   8.154  15.030  1.00  0.00      B    H  
ATOM   4737  H2  HOH B1573      33.630   6.937  15.619  1.00  0.00      B    H  
ATOM   4738  O   HOH B1574      18.449   5.353  20.865  1.00  0.00      B    O  
ATOM   4739  H1  HOH B1574      17.525   5.835  20.784  1.00  0.00      B    H  
ATOM   4740  H2  HOH B1574      18.289   4.512  20.332  1.00  0.00      B    H  
ATOM   4741  O   HOH B1575      18.480  36.182  18.955  1.00  0.00      B    O  
ATOM   4742  H1  HOH B1575      18.510  35.183  19.311  1.00  0.00      B    H  
ATOM   4743  H2  HOH B1575      19.136  36.717  19.489  1.00  0.00      B    H  
ATOM   4744  O   HOH B1576      31.226  36.015  39.248  1.00  0.00      B    O  
ATOM   4745  H1  HOH B1576      32.001  35.442  39.500  1.00  0.00      B    H  
ATOM   4746  H2  HOH B1576      30.673  35.382  38.626  1.00  0.00      B    H  
ATOM   4747  O   HOH B1577      27.158  16.495  27.762  1.00  0.00      B    O  
ATOM   4748  H1  HOH B1577      28.086  16.389  27.385  1.00  0.00      B    H  
ATOM   4749  H2  HOH B1577      26.429  16.377  27.068  1.00  0.00      B    H  
ATOM   4750  O   HOH B1578      31.636  23.711   6.213  1.00  0.00      B    O  
ATOM   4751  H1  HOH B1578      31.054  24.061   6.969  1.00  0.00      B    H  
ATOM   4752  H2  HOH B1578      32.542  23.492   6.645  1.00  0.00      B    H  
ATOM   4753  O   HOH B1579       8.871  30.378   9.627  1.00  0.00      B    O  
ATOM   4754  H1  HOH B1579       8.771  30.810  10.529  1.00  0.00      B    H  
ATOM   4755  H2  HOH B1579       8.205  29.552   9.726  1.00  0.00      B    H  
ATOM   4756  O   HOH B1580      33.173  26.390  28.140  1.00  0.00      B    O  
ATOM   4757  H1  HOH B1580      33.502  27.174  27.566  1.00  0.00      B    H  
ATOM   4758  H2  HOH B1580      32.473  25.849  27.634  1.00  0.00      B    H  
ATOM   4759  O   HOH B1581      12.594  11.226   4.543  1.00  0.00      B    O  
ATOM   4760  H1  HOH B1581      13.472  11.101   5.047  1.00  0.00      B    H  
ATOM   4761  H2  HOH B1581      12.745  10.755   3.679  1.00  0.00      B    H  
ATOM   4762  O   HOH B1582      22.591  24.289  12.342  1.00  0.00      B    O  
ATOM   4763  H1  HOH B1582      21.873  24.972  12.720  1.00  0.00      B    H  
ATOM   4764  H2  HOH B1582      23.467  24.567  12.758  1.00  0.00      B    H  
ATOM   4765  O   HOH B1583      32.772  -0.074  19.697  1.00  0.00      B    O  
ATOM   4766  H1  HOH B1583      33.137  -0.642  18.975  1.00  0.00      B    H  
ATOM   4767  H2  HOH B1583      32.615   0.852  19.293  1.00  0.00      B    H  
ATOM   4768  O   HOH B1584       4.703  18.442  14.575  1.00  0.00      B    O  
ATOM   4769  H1  HOH B1584       3.720  18.525  14.734  1.00  0.00      B    H  
ATOM   4770  H2  HOH B1584       4.908  17.521  14.132  1.00  0.00      B    H  
ATOM   4771  O   HOH B1585      27.368   2.783  16.971  1.00  0.00      B    O  
ATOM   4772  H1  HOH B1585      27.776   2.489  16.082  1.00  0.00      B    H  
ATOM   4773  H2  HOH B1585      27.703   2.134  17.672  1.00  0.00      B    H  
ATOM   4774  O   HOH B1586      18.898  34.367  36.300  1.00  0.00      B    O  
ATOM   4775  H1  HOH B1586      18.397  34.431  35.443  1.00  0.00      B    H  
ATOM   4776  H2  HOH B1586      19.493  35.190  36.360  1.00  0.00      B    H  
ATOM   4777  O   HOH B1587       2.176  28.181  29.392  1.00  0.00      B    O  
ATOM   4778  H1  HOH B1587       2.188  27.345  29.994  1.00  0.00      B    H  
ATOM   4779  H2  HOH B1587       1.390  28.744  29.681  1.00  0.00      B    H  
ATOM   4780  O   HOH B1588      23.349  22.563  10.295  1.00  0.00      B    O  
ATOM   4781  H1  HOH B1588      24.014  21.788  10.419  1.00  0.00      B    H  
ATOM   4782  H2  HOH B1588      23.379  23.127  11.111  1.00  0.00      B    H  
ATOM   4783  O   HOH B1589       8.430  18.169  13.057  1.00  0.00      B    O  
ATOM   4784  H1  HOH B1589       8.379  17.487  12.316  1.00  0.00      B    H  
ATOM   4785  H2  HOH B1589       9.415  18.365  13.267  1.00  0.00      B    H  
ATOM   4786  O   HOH B1590       8.528  22.267  25.493  1.00  0.00      B    O  
ATOM   4787  H1  HOH B1590       8.418  21.247  25.562  1.00  0.00      B    H  
ATOM   4788  H2  HOH B1590       7.772  22.667  24.971  1.00  0.00      B    H  
ATOM   4789  O   HOH B1591       6.147   9.806  17.045  1.00  0.00      B    O  
ATOM   4790  H1  HOH B1591       5.140   9.687  17.368  1.00  0.00      B    H  
ATOM   4791  H2  HOH B1591       6.186  10.528  16.289  1.00  0.00      B    H  
ATOM   4792  O   HOH B1592      31.609  13.712  23.726  1.00  0.00      B    O  
ATOM   4793  H1  HOH B1592      31.396  14.144  24.611  1.00  0.00      B    H  
ATOM   4794  H2  HOH B1592      31.168  14.281  23.011  1.00  0.00      B    H  
ATOM   4795  O   HOH B1593      36.005  29.301  28.514  1.00  0.00      B    O  
ATOM   4796  H1  HOH B1593      35.202  28.911  28.056  1.00  0.00      B    H  
ATOM   4797  H2  HOH B1593      35.690  29.899  29.239  1.00  0.00      B    H  
ATOM   4798  O   HOH B1594       1.129  18.810   5.991  1.00  0.00      B    O  
ATOM   4799  H1  HOH B1594       0.610  18.350   5.254  1.00  0.00      B    H  
ATOM   4800  H2  HOH B1594       1.535  18.026   6.518  1.00  0.00      B    H  
ATOM   4801  O   HOH B1595      26.661  28.036  26.363  1.00  0.00      B    O  
ATOM   4802  H1  HOH B1595      27.517  28.118  26.884  1.00  0.00      B    H  
ATOM   4803  H2  HOH B1595      26.112  28.803  26.678  1.00  0.00      B    H  
ATOM   4804  O   HOH B1596      34.874  10.155  30.994  1.00  0.00      B    O  
ATOM   4805  H1  HOH B1596      34.533   9.205  30.938  1.00  0.00      B    H  
ATOM   4806  H2  HOH B1596      34.147  10.776  30.625  1.00  0.00      B    H  
ATOM   4807  O   HOH B1597      29.011   1.513  27.688  1.00  0.00      B    O  
ATOM   4808  H1  HOH B1597      28.891   0.522  27.537  1.00  0.00      B    H  
ATOM   4809  H2  HOH B1597      28.057   1.885  27.771  1.00  0.00      B    H  
ATOM   4810  O   HOH B1598      19.088  29.110  23.049  1.00  0.00      B    O  
ATOM   4811  H1  HOH B1598      18.359  29.412  23.621  1.00  0.00      B    H  
ATOM   4812  H2  HOH B1598      18.748  28.333  22.546  1.00  0.00      B    H  
ATOM   4813  O   HOH B1599      18.765  23.121   0.022  1.00  0.00      B    O  
ATOM   4814  H1  HOH B1599      18.479  22.625  -0.808  1.00  0.00      B    H  
ATOM   4815  H2  HOH B1599      18.199  22.811   0.827  1.00  0.00      B    H  
ATOM   4816  O   HOH B1600       3.442  32.085   8.159  1.00  0.00      B    O  
ATOM   4817  H1  HOH B1600       3.612  31.518   7.290  1.00  0.00      B    H  
ATOM   4818  H2  HOH B1600       4.320  32.489   8.463  1.00  0.00      B    H  
ATOM   4819  O   HOH B1601      15.871  24.730  13.900  1.00  0.00      B    O  
ATOM   4820  H1  HOH B1601      16.180  24.909  12.938  1.00  0.00      B    H  
ATOM   4821  H2  HOH B1601      14.874  24.463  13.858  1.00  0.00      B    H  
ATOM   4822  O   HOH B1602       1.038  33.007   5.605  1.00  0.00      B    O  
ATOM   4823  H1  HOH B1602       2.054  33.038   5.547  1.00  0.00      B    H  
ATOM   4824  H2  HOH B1602       0.807  32.074   5.329  1.00  0.00      B    H  
ATOM   4825  O   HOH B1603      10.684  18.629  14.556  1.00  0.00      B    O  
ATOM   4826  H1  HOH B1603      10.834  17.843  15.169  1.00  0.00      B    H  
ATOM   4827  H2  HOH B1603      11.486  18.744  13.942  1.00  0.00      B    H  
ATOM   4828  O   HOH B1604      26.996   5.743   3.503  1.00  0.00      B    O  
ATOM   4829  H1  HOH B1604      27.622   5.209   4.115  1.00  0.00      B    H  
ATOM   4830  H2  HOH B1604      26.731   6.566   4.010  1.00  0.00      B    H  
ATOM   4831  O   HOH B1605      34.404  14.217   5.833  1.00  0.00      B    O  
ATOM   4832  H1  HOH B1605      35.428  14.138   5.762  1.00  0.00      B    H  
ATOM   4833  H2  HOH B1605      34.142  15.034   5.283  1.00  0.00      B    H  
ATOM   4834  O   HOH B1606       4.953  26.343  36.861  1.00  0.00      B    O  
ATOM   4835  H1  HOH B1606       5.473  25.513  36.593  1.00  0.00      B    H  
ATOM   4836  H2  HOH B1606       4.120  26.455  36.334  1.00  0.00      B    H  
ATOM   4837  O   HOH B1607      26.989   5.404  13.435  1.00  0.00      B    O  
ATOM   4838  H1  HOH B1607      26.776   6.315  12.866  1.00  0.00      B    H  
ATOM   4839  H2  HOH B1607      26.283   4.716  13.192  1.00  0.00      B    H  
ATOM   4840  O   HOH B1608      24.645   6.625  15.808  1.00  0.00      B    O  
ATOM   4841  H1  HOH B1608      24.261   7.115  16.595  1.00  0.00      B    H  
ATOM   4842  H2  HOH B1608      25.578   6.324  15.984  1.00  0.00      B    H  
ATOM   4843  O   HOH B1609      17.923   7.762  15.068  1.00  0.00      B    O  
ATOM   4844  H1  HOH B1609      18.474   8.603  14.878  1.00  0.00      B    H  
ATOM   4845  H2  HOH B1609      17.207   7.714  14.360  1.00  0.00      B    H  
ATOM   4846  O   HOH B1610      22.871  31.534   0.489  1.00  0.00      B    O  
ATOM   4847  H1  HOH B1610      21.976  31.774   0.935  1.00  0.00      B    H  
ATOM   4848  H2  HOH B1610      23.223  30.706   1.005  1.00  0.00      B    H  
ATOM   4849  O   HOH B1611      34.088  28.317  26.631  1.00  0.00      B    O  
ATOM   4850  H1  HOH B1611      34.761  28.270  25.872  1.00  0.00      B    H  
ATOM   4851  H2  HOH B1611      33.117  28.318  26.243  1.00  0.00      B    H  
ATOM   4852  O   HOH B1612      11.936  24.192  38.730  1.00  0.00      B    O  
ATOM   4853  H1  HOH B1612      10.985  24.113  38.426  1.00  0.00      B    H  
ATOM   4854  H2  HOH B1612      12.124  25.167  38.821  1.00  0.00      B    H  
ATOM   4855  O   HOH B1613       6.004  14.450   8.193  1.00  0.00      B    O  
ATOM   4856  H1  HOH B1613       6.249  13.628   8.707  1.00  0.00      B    H  
ATOM   4857  H2  HOH B1613       6.811  14.663   7.642  1.00  0.00      B    H  
ATOM   4858  O   HOH B1614      20.484   9.546  25.959  1.00  0.00      B    O  
ATOM   4859  H1  HOH B1614      20.699   8.726  26.529  1.00  0.00      B    H  
ATOM   4860  H2  HOH B1614      21.396   9.972  25.630  1.00  0.00      B    H  
ATOM   4861  O   HOH B1615       9.884   9.585  10.096  1.00  0.00      B    O  
ATOM   4862  H1  HOH B1615      10.025   9.300   9.124  1.00  0.00      B    H  
ATOM   4863  H2  HOH B1615      10.773   9.866  10.485  1.00  0.00      B    H  
ATOM   4864  O   HOH B1616      25.586  30.442  33.450  1.00  0.00      B    O  
ATOM   4865  H1  HOH B1616      24.651  30.517  33.127  1.00  0.00      B    H  
ATOM   4866  H2  HOH B1616      26.143  29.859  32.781  1.00  0.00      B    H  
ATOM   4867  O   HOH B1617      28.462  22.317  30.844  1.00  0.00      B    O  
ATOM   4868  H1  HOH B1617      27.692  22.360  31.499  1.00  0.00      B    H  
ATOM   4869  H2  HOH B1617      28.149  22.184  29.869  1.00  0.00      B    H  
ATOM   4870  O   HOH B1618       1.867  19.539  12.793  1.00  0.00      B    O  
ATOM   4871  H1  HOH B1618       1.096  19.079  12.261  1.00  0.00      B    H  
ATOM   4872  H2  HOH B1618       2.728  19.323  12.222  1.00  0.00      B    H  
ATOM   4873  O   HOH B1619       7.064  25.905   1.427  1.00  0.00      B    O  
ATOM   4874  H1  HOH B1619       6.191  26.382   1.331  1.00  0.00      B    H  
ATOM   4875  H2  HOH B1619       7.247  25.880   2.431  1.00  0.00      B    H  
ATOM   4876  O   HOH B1620      10.323   0.610   6.872  1.00  0.00      B    O  
ATOM   4877  H1  HOH B1620      10.148   0.895   7.822  1.00  0.00      B    H  
ATOM   4878  H2  HOH B1620      10.684  -0.345   6.871  1.00  0.00      B    H  
ATOM   4879  O   HOH B1621      32.325  38.527  22.374  1.00  0.00      B    O  
ATOM   4880  H1  HOH B1621      32.469  38.608  21.374  1.00  0.00      B    H  
ATOM   4881  H2  HOH B1621      33.096  38.004  22.770  1.00  0.00      B    H  
ATOM   4882  O   HOH B1622      15.157  10.625   8.565  1.00  0.00      B    O  
ATOM   4883  H1  HOH B1622      15.270  11.059   7.620  1.00  0.00      B    H  
ATOM   4884  H2  HOH B1622      15.629   9.721   8.458  1.00  0.00      B    H  
ATOM   4885  O   HOH B1623      31.263  35.703   9.746  1.00  0.00      B    O  
ATOM   4886  H1  HOH B1623      32.004  36.439   9.597  1.00  0.00      B    H  
ATOM   4887  H2  HOH B1623      31.332  35.101   8.911  1.00  0.00      B    H  
ATOM   4888  O   HOH B1624       4.307  30.234   6.027  1.00  0.00      B    O  
ATOM   4889  H1  HOH B1624       4.752  29.290   5.958  1.00  0.00      B    H  
ATOM   4890  H2  HOH B1624       4.174  30.540   5.043  1.00  0.00      B    H  
ATOM   4891  O   HOH B1625      34.452  37.068  24.123  1.00  0.00      B    O  
ATOM   4892  H1  HOH B1625      33.465  36.833  24.345  1.00  0.00      B    H  
ATOM   4893  H2  HOH B1625      35.035  36.963  24.932  1.00  0.00      B    H  
ATOM   4894  O   HOH B1626       5.037   2.756  10.338  1.00  0.00      B    O  
ATOM   4895  H1  HOH B1626       5.939   3.037   9.957  1.00  0.00      B    H  
ATOM   4896  H2  HOH B1626       4.659   1.968   9.795  1.00  0.00      B    H  
ATOM   4897  O   HOH B1627      22.739   0.468   9.115  1.00  0.00      B    O  
ATOM   4898  H1  HOH B1627      23.184  -0.447   8.960  1.00  0.00      B    H  
ATOM   4899  H2  HOH B1627      23.040   1.119   8.415  1.00  0.00      B    H  
ATOM   4900  O   HOH B1628      13.722  18.875   0.186  1.00  0.00      B    O  
ATOM   4901  H1  HOH B1628      12.989  19.253   0.799  1.00  0.00      B    H  
ATOM   4902  H2  HOH B1628      13.321  18.069  -0.196  1.00  0.00      B    H  
ATOM   4903  O   HOH B1629      22.978  35.006  22.077  1.00  0.00      B    O  
ATOM   4904  H1  HOH B1629      23.158  34.519  21.201  1.00  0.00      B    H  
ATOM   4905  H2  HOH B1629      23.800  35.489  22.329  1.00  0.00      B    H  
ATOM   4906  O   HOH B1630      26.317  14.545  19.167  1.00  0.00      B    O  
ATOM   4907  H1  HOH B1630      27.286  14.098  19.078  1.00  0.00      B    H  
ATOM   4908  H2  HOH B1630      26.398  15.455  19.579  1.00  0.00      B    H  
ATOM   4909  O   HOH B1631      28.425   1.854  33.896  1.00  0.00      B    O  
ATOM   4910  H1  HOH B1631      28.281   2.377  34.822  1.00  0.00      B    H  
ATOM   4911  H2  HOH B1631      28.337   0.876  34.144  1.00  0.00      B    H  
ATOM   4912  O   HOH B1632       0.548   8.081   1.438  1.00  0.00      B    O  
ATOM   4913  H1  HOH B1632       0.856   7.436   2.136  1.00  0.00      B    H  
ATOM   4914  H2  HOH B1632       0.605   8.997   1.848  1.00  0.00      B    H  
ATOM   4915  O   HOH B1633      24.261  35.010   7.091  1.00  0.00      B    O  
ATOM   4916  H1  HOH B1633      25.164  34.950   6.635  1.00  0.00      B    H  
ATOM   4917  H2  HOH B1633      23.797  34.115   7.018  1.00  0.00      B    H  
ATOM   4918  O   HOH B1634      12.779   8.797   2.517  1.00  0.00      B    O  
ATOM   4919  H1  HOH B1634      12.522   7.989   3.063  1.00  0.00      B    H  
ATOM   4920  H2  HOH B1634      12.074   8.788   1.777  1.00  0.00      B    H  
ATOM   4921  O   HOH B1635      12.738  11.277  12.152  1.00  0.00      B    O  
ATOM   4922  H1  HOH B1635      12.637  10.319  12.411  1.00  0.00      B    H  
ATOM   4923  H2  HOH B1635      12.952  11.401  11.174  1.00  0.00      B    H  
ATOM   4924  O   HOH B1636       5.910  11.152  27.130  1.00  0.00      B    O  
ATOM   4925  H1  HOH B1636       6.886  10.901  27.335  1.00  0.00      B    H  
ATOM   4926  H2  HOH B1636       5.456  10.300  26.791  1.00  0.00      B    H  
ATOM   4927  O   HOH B1637      11.214   4.046   4.505  1.00  0.00      B    O  
ATOM   4928  H1  HOH B1637      10.274   3.688   4.438  1.00  0.00      B    H  
ATOM   4929  H2  HOH B1637      11.782   3.317   4.203  1.00  0.00      B    H  
ATOM   4930  O   HOH B1638       1.924  30.628  14.384  1.00  0.00      B    O  
ATOM   4931  H1  HOH B1638       1.009  30.847  14.776  1.00  0.00      B    H  
ATOM   4932  H2  HOH B1638       1.807  30.270  13.416  1.00  0.00      B    H  
ATOM   4933  O   HOH B1639      12.566   3.641   1.091  1.00  0.00      B    O  
ATOM   4934  H1  HOH B1639      11.876   4.421   1.122  1.00  0.00      B    H  
ATOM   4935  H2  HOH B1639      13.459   4.024   1.465  1.00  0.00      B    H  
ATOM   4936  O   HOH B1640      31.852  36.869  28.414  1.00  0.00      B    O
[truncated: 87,647 more chars]
