# Supplementary material for: ECE vs DISP Mechanisms in Anodic Electrolysis of Benzyl Alcohols: Computational Prediction of Microscopic Rate Constants
Source: J Phys Chem C Nanomater Interfaces. 2025 Aug 28;129(36):16076–96. doi: 10.1021/acs.jpcc.5c04347 (PMC12434723; doi:10.1021/acs.jpcc.5c04347)
Supplement: Supplementary file 2 [file jp5c04347_si_002.zip › example_simulation_inputs/QMMM_simulation_bulk_H2O_base_OAc/start_09_-0.853_coords.pdb]

TITLE     MDANALYSIS FRAME 0: Created by PDBWriter
CRYST1   39.149   39.149   39.149  90.00  90.00  90.00 P 1           1
ATOM      1  C00 2ag A   1      14.519  19.843  23.595  1.00  0.00      A    C  
ATOM      2  O01 2ag A   1      14.143  19.848  22.203  1.00  0.00      A    O  
ATOM      3  C02 2ag A   1      13.640  21.024  21.664  1.00  0.00      A    C  
ATOM      4  C03 2ag A   1      13.898  21.277  20.281  1.00  0.00      A    C  
ATOM      5  C04 2ag A   1      13.357  22.478  19.631  1.00  0.00      A    C  
ATOM      6  C05 2ag A   1      12.684  23.464  20.436  1.00  0.00      A    C  
ATOM      7  C06 2ag A   1      12.220  24.858  19.933  1.00  0.00      A    C  
ATOM      8  O07 2ag A   1      11.855  24.822  18.579  1.00  0.00      A    O  
ATOM      9  C08 2ag A   1      12.421  23.135  21.762  1.00  0.00      A    C  
ATOM     10  C09 2ag A   1      12.875  21.972  22.367  1.00  0.00      A    C  
ATOM     11  H0A 2ag A   1      13.611  20.023  24.205  1.00  0.00      A    H  
ATOM     12  H0B 2ag A   1      14.868  18.856  23.828  1.00  0.00      A    H  
ATOM     13  H0C 2ag A   1      15.118  20.717  23.812  1.00  0.00      A    H  
ATOM     14  H0D 2ag A   1      14.587  20.521  19.767  1.00  0.00      A    H  
ATOM     15  H0E 2ag A   1      13.639  22.646  18.624  1.00  0.00      A    H  
ATOM     16  H0F 2ag A   1      13.025  25.624  20.089  1.00  0.00      A    H  
ATOM     17  H0G 2ag A   1      11.331  25.192  20.528  1.00  0.00      A    H  
ATOM     18  H0H 2ag A   1      10.906  25.133  18.544  1.00  0.00      A    H  
ATOM     19  H0I 2ag A   1      11.844  23.700  22.445  1.00  0.00      A    H  
ATOM     20  H0J 2ag A   1      12.593  21.760  23.367  1.00  0.00      A    H  
ATOM     21  C00 ACA B   2       8.935  26.419  19.860  1.00  0.00      B    C  
ATOM     22  C01 ACA B   2       7.979  27.523  20.015  1.00  0.00      B    C  
ATOM     23  O02 ACA B   2       9.484  26.003  18.757  1.00  0.00      B    O  
ATOM     24  O03 ACA B   2       9.518  25.816  20.846  1.00  0.00      B    O  
ATOM     25  H04 ACA B   2       7.453  27.454  21.018  1.00  0.00      B    H  
ATOM     26  H05 ACA B   2       7.269  27.393  19.196  1.00  0.00      B    H  
ATOM     27  H06 ACA B   2       8.575  28.499  20.034  1.00  0.00      B    H  
ATOM     28  O   HOH B   1      12.769  20.854  15.602  1.00  0.00      B    O  
ATOM     29  H1  HOH B   1      13.018  21.770  16.032  1.00  0.00      B    H  
ATOM     30  H2  HOH B   1      12.088  20.339  16.204  1.00  0.00      B    H  
ATOM     31  O   HOH B   2      10.376  27.295  16.492  1.00  0.00      B    O  
ATOM     32  H1  HOH B   2      11.319  27.291  16.876  1.00  0.00      B    H  
ATOM     33  H2  HOH B   2      10.061  26.364  16.509  1.00  0.00      B    H  
ATOM     34  O   HOH B   4       6.750  18.748  12.844  1.00  0.00      B    O  
ATOM     35  H1  HOH B   4       6.388  18.951  13.785  1.00  0.00      B    H  
ATOM     36  H2  HOH B   4       7.239  17.814  12.886  1.00  0.00      B    H  
ATOM     37  O   HOH B   5      13.669  22.715  29.564  1.00  0.00      B    O  
ATOM     38  H1  HOH B   5      14.611  22.339  29.293  1.00  0.00      B    H  
ATOM     39  H2  HOH B   5      13.719  23.683  29.525  1.00  0.00      B    H  
ATOM     40  O   HOH B   7      15.475  23.555  15.160  1.00  0.00      B    O  
ATOM     41  H1  HOH B   7      14.472  23.609  15.378  1.00  0.00      B    H  
ATOM     42  H2  HOH B   7      15.659  22.600  14.838  1.00  0.00      B    H  
ATOM     43  O   HOH B   8      10.030  20.566  22.824  1.00  0.00      B    O  
ATOM     44  H1  HOH B   8      10.281  19.652  23.247  1.00  0.00      B    H  
ATOM     45  H2  HOH B   8      10.697  20.786  22.074  1.00  0.00      B    H  
ATOM     46  O   HOH B   9      12.895  23.559  16.042  1.00  0.00      B    O  
ATOM     47  H1  HOH B   9      12.751  23.924  16.973  1.00  0.00      B    H  
ATOM     48  H2  HOH B   9      12.218  23.912  15.348  1.00  0.00      B    H  
ATOM     49  O   HOH B  10      14.738  24.029  11.734  1.00  0.00      B    O  
ATOM     50  H1  HOH B  10      15.687  24.157  11.952  1.00  0.00      B    H  
ATOM     51  H2  HOH B  10      14.328  23.462  12.389  1.00  0.00      B    H  
ATOM     52  O   HOH B  11      13.766  17.316  14.156  1.00  0.00      B    O  
ATOM     53  H1  HOH B  11      14.067  16.489  13.698  1.00  0.00      B    H  
ATOM     54  H2  HOH B  11      13.746  17.149  15.165  1.00  0.00      B    H  
ATOM     55  O   HOH B  12      16.500  18.341  13.644  1.00  0.00      B    O  
ATOM     56  H1  HOH B  12      15.993  17.664  14.126  1.00  0.00      B    H  
ATOM     57  H2  HOH B  12      17.478  18.177  13.805  1.00  0.00      B    H  
ATOM     58  O   HOH B  13       1.410  16.937  32.273  1.00  0.00      B    O  
ATOM     59  H1  HOH B  13       0.752  16.381  31.659  1.00  0.00      B    H  
ATOM     60  H2  HOH B  13       1.408  17.902  32.027  1.00  0.00      B    H  
ATOM     61  O   HOH B  14      33.328   6.744  27.525  1.00  0.00      B    O  
ATOM     62  H1  HOH B  14      34.055   6.085  27.704  1.00  0.00      B    H  
ATOM     63  H2  HOH B  14      33.780   7.540  27.062  1.00  0.00      B    H  
ATOM     64  O   HOH B  15      19.064  17.314  13.510  1.00  0.00      B    O  
ATOM     65  H1  HOH B  15      18.700  16.474  13.941  1.00  0.00      B    H  
ATOM     66  H2  HOH B  15      19.334  17.940  14.210  1.00  0.00      B    H  
ATOM     67  O   HOH B  16      38.106  17.612  14.690  1.00  0.00      B    O  
ATOM     68  H1  HOH B  16      37.625  18.406  14.394  1.00  0.00      B    H  
ATOM     69  H2  HOH B  16      37.435  17.168  15.239  1.00  0.00      B    H  
ATOM     70  O   HOH B  17      11.328  20.325  25.952  1.00  0.00      B    O  
ATOM     71  H1  HOH B  17      10.749  19.589  25.457  1.00  0.00      B    H  
ATOM     72  H2  HOH B  17      11.794  19.950  26.748  1.00  0.00      B    H  
ATOM     73  O   HOH B  18      13.221   4.007  17.329  1.00  0.00      B    O  
ATOM     74  H1  HOH B  18      13.063   3.063  16.998  1.00  0.00      B    H  
ATOM     75  H2  HOH B  18      13.828   4.534  16.761  1.00  0.00      B    H  
ATOM     76  O   HOH B  19      14.102   2.064  30.291  1.00  0.00      B    O  
ATOM     77  H1  HOH B  19      14.710   2.255  31.074  1.00  0.00      B    H  
ATOM     78  H2  HOH B  19      13.215   1.710  30.688  1.00  0.00      B    H  
ATOM     79  O   HOH B  20       0.629  36.255  20.755  1.00  0.00      B    O  
ATOM     80  H1  HOH B  20       0.830  37.104  21.204  1.00  0.00      B    H  
ATOM     81  H2  HOH B  20       0.097  36.437  19.907  1.00  0.00      B    H  
ATOM     82  O   HOH B  21      12.349  31.881  23.035  1.00  0.00      B    O  
ATOM     83  H1  HOH B  21      12.406  31.705  24.064  1.00  0.00      B    H  
ATOM     84  H2  HOH B  21      12.386  31.003  22.609  1.00  0.00      B    H  
ATOM     85  O   HOH B  22      27.830  38.377   7.569  1.00  0.00      B    O  
ATOM     86  H1  HOH B  22      27.625  39.190   6.980  1.00  0.00      B    H  
ATOM     87  H2  HOH B  22      28.813  38.296   7.586  1.00  0.00      B    H  
ATOM     88  O   HOH B  23      21.563  19.571  28.424  1.00  0.00      B    O  
ATOM     89  H1  HOH B  23      21.481  20.261  27.651  1.00  0.00      B    H  
ATOM     90  H2  HOH B  23      22.564  19.345  28.530  1.00  0.00      B    H  
ATOM     91  O   HOH B  24      36.278  22.067  21.028  1.00  0.00      B    O  
ATOM     92  H1  HOH B  24      37.269  22.360  21.121  1.00  0.00      B    H  
ATOM     93  H2  HOH B  24      35.765  22.861  20.627  1.00  0.00      B    H  
ATOM     94  O   HOH B  25      12.580  14.259  18.835  1.00  0.00      B    O  
ATOM     95  H1  HOH B  25      11.909  14.487  19.554  1.00  0.00      B    H  
ATOM     96  H2  HOH B  25      12.315  13.356  18.498  1.00  0.00      B    H  
ATOM     97  O   HOH B  26      12.839   7.243   8.286  1.00  0.00      B    O  
ATOM     98  H1  HOH B  26      12.023   7.290   8.839  1.00  0.00      B    H  
ATOM     99  H2  HOH B  26      12.817   8.047   7.685  1.00  0.00      B    H  
ATOM    100  O   HOH B  27       9.773  10.980  10.935  1.00  0.00      B    O  
ATOM    101  H1  HOH B  27      10.097  10.728  10.013  1.00  0.00      B    H  
ATOM    102  H2  HOH B  27       8.747  10.926  10.988  1.00  0.00      B    H  
ATOM    103  O   HOH B  28      25.008  20.241  33.355  1.00  0.00      B    O  
ATOM    104  H1  HOH B  28      25.557  19.395  33.336  1.00  0.00      B    H  
ATOM    105  H2  HOH B  28      25.112  20.779  34.229  1.00  0.00      B    H  
ATOM    106  O   HOH B  29      28.429  28.841  28.178  1.00  0.00      B    O  
ATOM    107  H1  HOH B  29      27.501  29.195  28.415  1.00  0.00      B    H  
ATOM    108  H2  HOH B  29      29.126  29.277  28.805  1.00  0.00      B    H  
ATOM    109  O   HOH B  30      33.984  31.068   4.374  1.00  0.00      B    O  
ATOM    110  H1  HOH B  30      33.081  30.782   4.682  1.00  0.00      B    H  
ATOM    111  H2  HOH B  30      34.214  31.900   4.923  1.00  0.00      B    H  
ATOM    112  O   HOH B  31      32.719  25.093  36.147  1.00  0.00      B    O  
ATOM    113  H1  HOH B  31      32.160  24.714  35.390  1.00  0.00      B    H  
ATOM    114  H2  HOH B  31      33.116  25.985  35.856  1.00  0.00      B    H  
ATOM    115  O   HOH B  32       2.515  38.873  10.312  1.00  0.00      B    O  
ATOM    116  H1  HOH B  32       2.146  38.729   9.348  1.00  0.00      B    H  
ATOM    117  H2  HOH B  32       1.832  38.568  10.990  1.00  0.00      B    H  
ATOM    118  O   HOH B  33      16.261  23.130  38.304  1.00  0.00      B    O  
ATOM    119  H1  HOH B  33      17.104  22.553  38.167  1.00  0.00      B    H  
ATOM    120  H2  HOH B  33      16.593  24.077  38.533  1.00  0.00      B    H  
ATOM    121  O   HOH B  34      26.273  33.681   3.414  1.00  0.00      B    O  
ATOM    122  H1  HOH B  34      26.474  34.426   2.782  1.00  0.00      B    H  
ATOM    123  H2  HOH B  34      27.068  33.611   4.035  1.00  0.00      B    H  
ATOM    124  O   HOH B  35      27.534   6.414  31.720  1.00  0.00      B    O  
ATOM    125  H1  HOH B  35      27.382   6.825  30.802  1.00  0.00      B    H  
ATOM    126  H2  HOH B  35      26.676   6.319  32.283  1.00  0.00      B    H  
ATOM    127  O   HOH B  36      21.383  13.022  28.979  1.00  0.00      B    O  
ATOM    128  H1  HOH B  36      21.023  12.155  28.577  1.00  0.00      B    H  
ATOM    129  H2  HOH B  36      20.707  13.465  29.578  1.00  0.00      B    H  
ATOM    130  O   HOH B  37      20.102  26.204  13.607  1.00  0.00      B    O  
ATOM    131  H1  HOH B  37      20.832  26.826  13.344  1.00  0.00      B    H  
ATOM    132  H2  HOH B  37      20.539  25.419  14.078  1.00  0.00      B    H  
ATOM    133  O   HOH B  38       8.242  24.505  38.207  1.00  0.00      B    O  
ATOM    134  H1  HOH B  38       9.152  25.029  38.186  1.00  0.00      B    H  
ATOM    135  H2  HOH B  38       7.576  24.953  38.764  1.00  0.00      B    H  
ATOM    136  O   HOH B  39      22.067  26.328  27.600  1.00  0.00      B    O  
ATOM    137  H1  HOH B  39      22.706  27.005  28.007  1.00  0.00      B    H  
ATOM    138  H2  HOH B  39      22.655  25.705  27.163  1.00  0.00      B    H  
ATOM    139  O   HOH B  40      31.575  34.931  17.266  1.00  0.00      B    O  
ATOM    140  H1  HOH B  40      31.387  35.624  17.945  1.00  0.00      B    H  
ATOM    141  H2  HOH B  40      31.115  35.185  16.339  1.00  0.00      B    H  
ATOM    142  O   HOH B  41      18.800  21.621  23.507  1.00  0.00      B    O  
ATOM    143  H1  HOH B  41      18.708  20.659  23.775  1.00  0.00      B    H  
ATOM    144  H2  HOH B  41      18.657  21.571  22.484  1.00  0.00      B    H  
ATOM    145  O   HOH B  42      33.185  29.265  22.514  1.00  0.00      B    O  
ATOM    146  H1  HOH B  42      32.350  28.714  22.715  1.00  0.00      B    H  
ATOM    147  H2  HOH B  42      32.914  30.262  22.609  1.00  0.00      B    H  
ATOM    148  O   HOH B  43      28.238  30.814  25.002  1.00  0.00      B    O  
ATOM    149  H1  HOH B  43      27.793  30.237  24.218  1.00  0.00      B    H  
ATOM    150  H2  HOH B  43      27.510  31.378  25.390  1.00  0.00      B    H  
ATOM    151  O   HOH B  44      29.734  30.003  12.312  1.00  0.00      B    O  
ATOM    152  H1  HOH B  44      30.485  30.654  11.989  1.00  0.00      B    H  
ATOM    153  H2  HOH B  44      30.146  29.519  13.086  1.00  0.00      B    H  
ATOM    154  O   HOH B  45       1.516  26.740  18.400  1.00  0.00      B    O  
ATOM    155  H1  HOH B  45       1.408  25.735  18.232  1.00  0.00      B    H  
ATOM    156  H2  HOH B  45       0.994  27.028  19.176  1.00  0.00      B    H  
ATOM    157  O   HOH B  46      27.366  33.424  37.249  1.00  0.00      B    O  
ATOM    158  H1  HOH B  46      28.054  32.796  37.560  1.00  0.00      B    H  
ATOM    159  H2  HOH B  46      26.552  33.201  37.812  1.00  0.00      B    H  
ATOM    160  O   HOH B  47      35.182   3.370  30.030  1.00  0.00      B    O  
ATOM    161  H1  HOH B  47      35.160   3.912  30.888  1.00  0.00      B    H  
ATOM    162  H2  HOH B  47      36.005   2.779  29.998  1.00  0.00      B    H  
ATOM    163  O   HOH B  48      22.575  33.759  20.456  1.00  0.00      B    O  
ATOM    164  H1  HOH B  48      23.493  33.832  19.969  1.00  0.00      B    H  
ATOM    165  H2  HOH B  48      22.357  34.606  20.957  1.00  0.00      B    H  
ATOM    166  O   HOH B  49      29.557  24.812  20.702  1.00  0.00      B    O  
ATOM    167  H1  HOH B  49      30.272  24.934  21.398  1.00  0.00      B    H  
ATOM    168  H2  HOH B  49      29.931  24.208  19.929  1.00  0.00      B    H  
ATOM    169  O   HOH B  50      23.966  29.759  24.908  1.00  0.00      B    O  
ATOM    170  H1  HOH B  50      24.638  28.969  24.691  1.00  0.00      B    H  
ATOM    171  H2  HOH B  50      23.677  29.692  25.887  1.00  0.00      B    H  
ATOM    172  O   HOH B  51      11.633  38.459  29.850  1.00  0.00      B    O  
ATOM    173  H1  HOH B  51      11.976  39.239  30.353  1.00  0.00      B    H  
ATOM    174  H2  HOH B  51      12.393  37.768  29.792  1.00  0.00      B    H  
ATOM    175  O   HOH B  52       9.987  29.963  11.309  1.00  0.00      B    O  
ATOM    176  H1  HOH B  52      10.909  29.825  11.636  1.00  0.00      B    H  
ATOM    177  H2  HOH B  52       9.933  30.590  10.509  1.00  0.00      B    H  
ATOM    178  O   HOH B  53      19.689   2.227   8.448  1.00  0.00      B    O  
ATOM    179  H1  HOH B  53      19.003   1.501   8.342  1.00  0.00      B    H  
ATOM    180  H2  HOH B  53      20.391   1.927   9.136  1.00  0.00      B    H  
ATOM    181  O   HOH B  54      30.977  27.865  23.451  1.00  0.00      B    O  
ATOM    182  H1  HOH B  54      30.027  27.527  23.246  1.00  0.00      B    H  
ATOM    183  H2  HOH B  54      30.931  28.479  24.294  1.00  0.00      B    H  
ATOM    184  O   HOH B  55       9.468   5.164  19.965  1.00  0.00      B    O  
ATOM    185  H1  HOH B  55       8.503   5.506  19.745  1.00  0.00      B    H  
ATOM    186  H2  HOH B  55       9.846   4.988  19.054  1.00  0.00      B    H  
ATOM    187  O   HOH B  56      25.513   4.765  14.857  1.00  0.00      B    O  
ATOM    188  H1  HOH B  56      25.257   4.206  15.687  1.00  0.00      B    H  
ATOM    189  H2  HOH B  56      24.679   5.271  14.590  1.00  0.00      B    H  
ATOM    190  O   HOH B  57      18.629  31.049  36.047  1.00  0.00      B    O  
ATOM    191  H1  HOH B  57      19.111  31.897  35.708  1.00  0.00      B    H  
ATOM    192  H2  HOH B  57      18.928  30.302  35.400  1.00  0.00      B    H  
ATOM    193  O   HOH B  58      28.006  24.397  36.705  1.00  0.00      B    O  
ATOM    194  H1  HOH B  58      28.545  23.582  36.953  1.00  0.00      B    H  
ATOM    195  H2  HOH B  58      28.573  24.934  36.068  1.00  0.00      B    H  
ATOM    196  O   HOH B  59       3.196  35.790  25.199  1.00  0.00      B    O  
ATOM    197  H1  HOH B  59       3.217  35.057  24.553  1.00  0.00      B    H  
ATOM    198  H2  HOH B  59       3.736  36.569  24.855  1.00  0.00      B    H  
ATOM    199  O   HOH B  60      36.850   1.774  33.428  1.00  0.00      B    O  
ATOM    200  H1  HOH B  60      37.521   1.386  32.812  1.00  0.00      B    H  
ATOM    201  H2  HOH B  60      37.409   2.298  34.141  1.00  0.00      B    H  
ATOM    202  O   HOH B  61      31.261   5.899  21.547  1.00  0.00      B    O  
ATOM    203  H1  HOH B  61      31.918   6.671  21.490  1.00  0.00      B    H  
ATOM    204  H2  HOH B  61      31.437   5.325  20.745  1.00  0.00      B    H  
ATOM    205  O   HOH B  62      36.087  33.516  23.536  1.00  0.00      B    O  
ATOM    206  H1  HOH B  62      36.479  32.607  23.816  1.00  0.00      B    H  
ATOM    207  H2  HOH B  62      36.772  33.934  22.854  1.00  0.00      B    H  
ATOM    208  O   HOH B  63      25.443   1.159  22.762  1.00  0.00      B    O  
ATOM    209  H1  HOH B  63      26.258   1.151  23.393  1.00  0.00      B    H  
ATOM    210  H2  HOH B  63      25.069   2.103  22.694  1.00  0.00      B    H  
ATOM    211  O   HOH B  64      36.946  17.578  22.947  1.00  0.00      B    O  
ATOM    212  H1  HOH B  64      37.169  16.757  22.357  1.00  0.00      B    H  
ATOM    213  H2  HOH B  64      36.497  17.176  23.784  1.00  0.00      B    H  
ATOM    214  O   HOH B  65      20.983   9.039  21.013  1.00  0.00      B    O  
ATOM    215  H1  HOH B  65      21.792   9.631  21.053  1.00  0.00      B    H  
ATOM    216  H2  HOH B  65      20.307   9.292  21.789  1.00  0.00      B    H  
ATOM    217  O   HOH B  66      15.822   4.206   4.267  1.00  0.00      B    O  
ATOM    218  H1  HOH B  66      15.288   3.327   4.284  1.00  0.00      B    H  
ATOM    219  H2  HOH B  66      16.747   4.026   3.886  1.00  0.00      B    H  
ATOM    220  O   HOH B  67      35.751  27.458   1.370  1.00  0.00      B    O  
ATOM    221  H1  HOH B  67      36.434  28.099   0.963  1.00  0.00      B    H  
ATOM    222  H2  HOH B  67      34.970  27.971   1.613  1.00  0.00      B    H  
ATOM    223  O   HOH B  68      16.021  10.335  31.270  1.00  0.00      B    O  
ATOM    224  H1  HOH B  68      15.576  11.207  30.954  1.00  0.00      B    H  
ATOM    225  H2  HOH B  68      16.388   9.881  30.361  1.00  0.00      B    H  
ATOM    226  O   HOH B  69      31.005  12.743  11.908  1.00  0.00      B    O  
ATOM    227  H1  HOH B  69      30.322  13.402  11.481  1.00  0.00      B    H  
ATOM    228  H2  HOH B  69      30.559  11.945  12.327  1.00  0.00      B    H  
ATOM    229  O   HOH B  70       4.632  31.629  36.102  1.00  0.00      B    O  
ATOM    230  H1  HOH B  70       5.102  31.501  36.994  1.00  0.00      B    H  
ATOM    231  H2  HOH B  70       4.900  32.525  35.798  1.00  0.00      B    H  
ATOM    232  O   HOH B  71       2.548  21.108  13.139  1.00  0.00      B    O  
ATOM    233  H1  HOH B  71       2.283  20.226  13.421  1.00  0.00      B    H  
ATOM    234  H2  HOH B  71       2.774  21.019  12.131  1.00  0.00      B    H  
ATOM    235  O   HOH B  72      33.527  28.721   2.886  1.00  0.00      B    O  
ATOM    236  H1  HOH B  72      33.775  29.684   3.099  1.00  0.00      B    H  
ATOM    237  H2  HOH B  72      32.833  28.345   3.576  1.00  0.00      B    H  
ATOM    238  O   HOH B  73      11.206  31.136  35.764  1.00  0.00      B    O  
ATOM    239  H1  HOH B  73      11.923  31.102  35.082  1.00  0.00      B    H  
ATOM    240  H2  HOH B  73      10.662  30.327  35.624  1.00  0.00      B    H  
ATOM    241  O   HOH B  74      35.856   7.338  18.118  1.00  0.00      B    O  
ATOM    242  H1  HOH B  74      35.738   6.659  18.791  1.00  0.00      B    H  
ATOM    243  H2  HOH B  74      36.729   7.792  18.371  1.00  0.00      B    H  
ATOM    244  O   HOH B  75       2.409   9.108  11.041  1.00  0.00      B    O  
ATOM    245  H1  HOH B  75       1.411   8.910  11.265  1.00  0.00      B    H  
ATOM    246  H2  HOH B  75       2.855   8.228  11.187  1.00  0.00      B    H  
ATOM    247  O   HOH B  76      35.637  15.955  15.470  1.00  0.00      B    O  
ATOM    248  H1  HOH B  76      35.562  15.945  14.410  1.00  0.00      B    H  
ATOM    249  H2  HOH B  76      34.721  16.206  15.750  1.00  0.00      B    H  
ATOM    250  O   HOH B  77      28.192  36.799  18.928  1.00  0.00      B    O  
ATOM    251  H1  HOH B  77      29.164  36.988  18.790  1.00  0.00      B    H  
ATOM    252  H2  HOH B  77      27.972  35.823  18.723  1.00  0.00      B    H  
ATOM    253  O   HOH B  78       2.017  17.782   3.456  1.00  0.00      B    O  
ATOM    254  H1  HOH B  78       1.566  17.734   2.558  1.00  0.00      B    H  
ATOM    255  H2  HOH B  78       2.259  18.736   3.657  1.00  0.00      B    H  
ATOM    256  O   HOH B  79      25.513  18.010  13.670  1.00  0.00      B    O  
ATOM    257  H1  HOH B  79      25.607  18.868  14.117  1.00  0.00      B    H  
ATOM    258  H2  HOH B  79      25.353  17.299  14.309  1.00  0.00      B    H  
ATOM    259  O   HOH B  80      15.521  14.649  22.911  1.00  0.00      B    O  
ATOM    260  H1  HOH B  80      16.315  14.329  22.291  1.00  0.00      B    H  
ATOM    261  H2  HOH B  80      15.205  13.827  23.457  1.00  0.00      B    H  
ATOM    262  O   HOH B  81      25.317   6.169   9.608  1.00  0.00      B    O  
ATOM    263  H1  HOH B  81      25.929   5.365   9.951  1.00  0.00      B    H  
ATOM    264  H2  HOH B  81      25.639   6.577   8.771  1.00  0.00      B    H  
ATOM    265  O   HOH B  82      26.707  12.356  15.442  1.00  0.00      B    O  
ATOM    266  H1  HOH B  82      27.573  12.844  15.291  1.00  0.00      B    H  
ATOM    267  H2  HOH B  82      26.776  11.556  16.039  1.00  0.00      B    H  
ATOM    268  O   HOH B  83      30.324  22.209  25.604  1.00  0.00      B    O  
ATOM    269  H1  HOH B  83      31.125  21.551  25.700  1.00  0.00      B    H  
ATOM    270  H2  HOH B  83      30.674  23.188  25.589  1.00  0.00      B    H  
ATOM    271  O   HOH B  84      10.227   7.369   9.729  1.00  0.00      B    O  
ATOM    272  H1  HOH B  84      10.134   8.342   9.515  1.00  0.00      B    H  
ATOM    273  H2  HOH B  84      10.289   7.283  10.708  1.00  0.00      B    H  
ATOM    274  O   HOH B  85      38.767  10.533  33.221  1.00  0.00      B    O  
ATOM    275  H1  HOH B  85      39.027  11.444  32.820  1.00  0.00      B    H  
ATOM    276  H2  HOH B  85      38.360   9.843  32.566  1.00  0.00      B    H  
ATOM    277  O   HOH B  86      30.582  17.207  15.974  1.00  0.00      B    O  
ATOM    278  H1  HOH B  86      31.410  16.872  15.440  1.00  0.00      B    H  
ATOM    279  H2  HOH B  86      30.422  18.118  15.712  1.00  0.00      B    H  
ATOM    280  O   HOH B  87      37.193  38.985  21.104  1.00  0.00      B    O  
ATOM    281  H1  HOH B  87      37.631  38.478  21.861  1.00  0.00      B    H  
ATOM    282  H2  HOH B  87      37.062  39.912  21.498  1.00  0.00      B    H  
ATOM    283  O   HOH B  88      30.826  23.659  18.625  1.00  0.00      B    O  
ATOM    284  H1  HOH B  88      31.790  23.980  18.549  1.00  0.00      B    H  
ATOM    285  H2  HOH B  88      30.741  22.667  18.384  1.00  0.00      B    H  
ATOM    286  O   HOH B  89      30.525  36.862  10.786  1.00  0.00      B    O  
ATOM    287  H1  HOH B  89      29.679  36.334  10.497  1.00  0.00      B    H  
ATOM    288  H2  HOH B  89      31.321  36.264  10.607  1.00  0.00      B    H  
ATOM    289  O   HOH B  90      35.014  20.878  36.551  1.00  0.00      B    O  
ATOM    290  H1  HOH B  90      34.277  20.492  37.140  1.00  0.00      B    H  
ATOM    291  H2  HOH B  90      35.883  20.749  36.994  1.00  0.00      B    H  
ATOM    292  O   HOH B  91      25.739  11.004  26.575  1.00  0.00      B    O  
ATOM    293  H1  HOH B  91      26.649  10.529  26.581  1.00  0.00      B    H  
ATOM    294  H2  HOH B  91      25.234  10.686  27.398  1.00  0.00      B    H  
ATOM    295  O   HOH B  92      37.009  38.506   8.571  1.00  0.00      B    O  
ATOM    296  H1  HOH B  92      36.895  39.513   8.404  1.00  0.00      B    H  
ATOM    297  H2  HOH B  92      36.303  37.951   8.019  1.00  0.00      B    H  
ATOM    298  O   HOH B  93      20.408  35.332   4.590  1.00  0.00      B    O  
ATOM    299  H1  HOH B  93      20.977  35.805   5.296  1.00  0.00      B    H  
ATOM    300  H2  HOH B  93      20.649  35.733   3.740  1.00  0.00      B    H  
ATOM    301  O   HOH B  94       5.463  11.731  15.950  1.00  0.00      B    O  
ATOM    302  H1  HOH B  94       5.461  10.744  16.019  1.00  0.00      B    H  
ATOM    303  H2  HOH B  94       6.320  11.920  15.506  1.00  0.00      B    H  
ATOM    304  O   HOH B  95      25.498   3.982  25.403  1.00  0.00      B    O  
ATOM    305  H1  HOH B  95      25.282   4.651  26.139  1.00  0.00      B    H  
ATOM    306  H2  HOH B  95      25.297   3.056  25.701  1.00  0.00      B    H  
ATOM    307  O   HOH B  96      26.053  24.041  17.353  1.00  0.00      B    O  
ATOM    308  H1  HOH B  96      26.864  24.616  17.604  1.00  0.00      B    H  
ATOM    309  H2  HOH B  96      25.743  24.396  16.419  1.00  0.00      B    H  
ATOM    310  O   HOH B  97      19.546  23.951  17.451  1.00  0.00      B    O  
ATOM    311  H1  HOH B  97      20.265  23.200  17.468  1.00  0.00      B    H  
ATOM    312  H2  HOH B  97      18.670  23.488  17.417  1.00  0.00      B    H  
ATOM    313  O   HOH B  98       3.764  38.044  27.324  1.00  0.00      B    O  
ATOM    314  H1  HOH B  98       3.833  38.142  26.282  1.00  0.00      B    H  
ATOM    315  H2  HOH B  98       4.329  37.227  27.596  1.00  0.00      B    H  
ATOM    316  O   HOH B  99      -0.136  21.625  14.404  1.00  0.00      B    O  
ATOM    317  H1  HOH B  99       0.047  21.444  13.473  1.00  0.00      B    H  
ATOM    318  H2  HOH B  99       0.706  21.977  14.905  1.00  0.00      B    H  
ATOM    319  O   HOH B 100      15.478   2.244   1.528  1.00  0.00      B    O  
ATOM    320  H1  HOH B 100      14.843   2.181   2.375  1.00  0.00      B    H  
ATOM    321  H2  HOH B 100      14.934   1.769   0.826  1.00  0.00      B    H  
ATOM    322  O   HOH B 101      17.920  34.751  14.645  1.00  0.00      B    O  
ATOM    323  H1  HOH B 101      17.324  35.331  15.270  1.00  0.00      B    H  
ATOM    324  H2  HOH B 101      17.337  33.938  14.349  1.00  0.00      B    H  
ATOM    325  O   HOH B 102      11.143   1.933  34.788  1.00  0.00      B    O  
ATOM    326  H1  HOH B 102      10.460   1.423  35.364  1.00  0.00      B    H  
ATOM    327  H2  HOH B 102      11.557   1.371  34.078  1.00  0.00      B    H  
ATOM    328  O   HOH B 103      22.662  21.712   7.818  1.00  0.00      B    O  
ATOM    329  H1  HOH B 103      22.521  22.687   8.010  1.00  0.00      B    H  
ATOM    330  H2  HOH B 103      22.963  21.169   8.570  1.00  0.00      B    H  
ATOM    331  O   HOH B 104      23.736   1.368  19.855  1.00  0.00      B    O  
ATOM    332  H1  HOH B 104      24.517   1.969  19.819  1.00  0.00      B    H  
ATOM    333  H2  HOH B 104      22.905   1.934  19.652  1.00  0.00      B    H  
ATOM    334  O   HOH B 105      12.978  36.159  35.394  1.00  0.00      B    O  
ATOM    335  H1  HOH B 105      13.058  37.141  35.601  1.00  0.00      B    H  
ATOM    336  H2  HOH B 105      12.940  35.712  36.323  1.00  0.00      B    H  
ATOM    337  O   HOH B 106      26.253  25.838  28.503  1.00  0.00      B    O  
ATOM    338  H1  HOH B 106      25.489  25.453  29.056  1.00  0.00      B    H  
ATOM    339  H2  HOH B 106      27.104  25.411  28.761  1.00  0.00      B    H  
ATOM    340  O   HOH B 107      17.461  -0.334  26.915  1.00  0.00      B    O  
ATOM    341  H1  HOH B 107      16.580  -0.060  27.333  1.00  0.00      B    H  
ATOM    342  H2  HOH B 107      18.014   0.527  26.865  1.00  0.00      B    H  
ATOM    343  O   HOH B 108      12.661  23.523   4.644  1.00  0.00      B    O  
ATOM    344  H1  HOH B 108      12.652  22.504   4.470  1.00  0.00      B    H  
ATOM    345  H2  HOH B 108      13.355  23.740   5.360  1.00  0.00      B    H  
ATOM    346  O   HOH B 109      13.253  29.169  18.594  1.00  0.00      B    O  
ATOM    347  H1  HOH B 109      14.254  29.176  18.871  1.00  0.00      B    H  
ATOM    348  H2  HOH B 109      13.103  28.377  18.015  1.00  0.00      B    H  
ATOM    349  O   HOH B 110      31.812  35.293   8.826  1.00  0.00      B    O  
ATOM    350  H1  HOH B 110      32.520  34.971   8.174  1.00  0.00      B    H  
ATOM    351  H2  HOH B 110      31.404  36.160   8.460  1.00  0.00      B    H  
ATOM    352  O   HOH B 111      17.586  30.935  21.140  1.00  0.00      B    O  
ATOM    353  H1  HOH B 111      18.346  30.197  21.203  1.00  0.00      B    H  
ATOM    354  H2  HOH B 111      17.985  31.872  21.139  1.00  0.00      B    H  
ATOM    355  O   HOH B 112      10.215  17.753  35.997  1.00  0.00      B    O  
ATOM    356  H1  HOH B 112      10.604  18.588  35.524  1.00  0.00      B    H  
ATOM    357  H2  HOH B 112       9.925  17.939  36.939  1.00  0.00      B    H  
ATOM    358  O   HOH B 113       2.833  20.741  10.183  1.00  0.00      B    O  
ATOM    359  H1  HOH B 113       2.538  19.794  10.357  1.00  0.00      B    H  
ATOM    360  H2  HOH B 113       3.796  20.769  10.007  1.00  0.00      B    H  
ATOM    361  O   HOH B 114       9.418  32.238   6.097  1.00  0.00      B    O  
ATOM    362  H1  HOH B 114      10.416  32.295   6.409  1.00  0.00      B    H  
ATOM    363  H2  HOH B 114       8.897  33.030   6.453  1.00  0.00      B    H  
ATOM    364  O   HOH B 115      13.751   5.974   3.107  1.00  0.00      B    O  
ATOM    365  H1  HOH B 115      14.259   5.310   3.721  1.00  0.00      B    H  
ATOM    366  H2  HOH B 115      12.922   5.539   2.721  1.00  0.00      B    H  
ATOM    367  O   HOH B 116       1.703  32.686   2.715  1.00  0.00      B    O  
ATOM    368  H1  HOH B 116       1.906  31.727   2.517  1.00  0.00      B    H  
ATOM    369  H2  HOH B 116       1.242  32.789   3.619  1.00  0.00      B    H  
ATOM    370  O   HOH B 117      18.014  13.916  21.694  1.00  0.00      B    O  
ATOM    371  H1  HOH B 117      18.524  14.768  21.823  1.00  0.00      B    H  
ATOM    372  H2  HOH B 117      17.892  13.695  20.743  1.00  0.00      B    H  
ATOM    373  O   HOH B 118      23.843  14.034  23.246  1.00  0.00      B    O  
ATOM    374  H1  HOH B 118      23.237  13.365  23.624  1.00  0.00      B    H  
ATOM    375  H2  HOH B 118      24.770  13.908  23.597  1.00  0.00      B    H  
ATOM    376  O   HOH B 119      32.855   7.145  30.312  1.00  0.00      B    O  
ATOM    377  H1  HOH B 119      33.468   6.852  31.054  1.00  0.00      B    H  
ATOM    378  H2  HOH B 119      33.426   7.201  29.480  1.00  0.00      B    H  
ATOM    379  O   HOH B 120      14.271  32.085   5.972  1.00  0.00      B    O  
ATOM    380  H1  HOH B 120      14.637  31.285   5.598  1.00  0.00      B    H  
ATOM    381  H2  HOH B 120      14.455  32.914   5.342  1.00  0.00      B    H  
ATOM    382  O   HOH B 121      30.362  29.156  25.834  1.00  0.00      B    O  
ATOM    383  H1  HOH B 121      30.086  28.796  26.757  1.00  0.00      B    H  
ATOM    384  H2  HOH B 121      29.537  29.734  25.493  1.00  0.00      B    H  
ATOM    385  O   HOH B 122      25.470  20.423  26.666  1.00  0.00      B    O  
ATOM    386  H1  HOH B 122      26.360  20.303  26.209  1.00  0.00      B    H  
ATOM    387  H2  HOH B 122      25.644  21.327  27.116  1.00  0.00      B    H  
ATOM    388  O   HOH B 123       1.361  16.943  15.957  1.00  0.00      B    O  
ATOM    389  H1  HOH B 123       0.432  17.171  15.625  1.00  0.00      B    H  
ATOM    390  H2  HOH B 123       1.324  16.025  16.326  1.00  0.00      B    H  
ATOM    391  O   HOH B 124      32.907   1.361  21.738  1.00  0.00      B    O  
ATOM    392  H1  HOH B 124      32.264   2.151  21.507  1.00  0.00      B    H  
ATOM    393  H2  HOH B 124      33.743   1.745  22.195  1.00  0.00      B    H  
ATOM    394  O   HOH B 125      19.853   4.891  32.945  1.00  0.00      B    O  
ATOM    395  H1  HOH B 125      19.869   3.853  33.047  1.00  0.00      B    H  
ATOM    396  H2  HOH B 125      18.979   5.136  32.376  1.00  0.00      B    H  
ATOM    397  O   HOH B 126      20.291  10.436  27.603  1.00  0.00      B    O  
ATOM    398  H1  HOH B 126      21.282  10.437  27.341  1.00  0.00      B    H  
ATOM    399  H2  HOH B 126      19.988   9.595  27.117  1.00  0.00      B    H  
ATOM    400  O   HOH B 127      21.585  12.409  33.210  1.00  0.00      B    O  
ATOM    401  H1  HOH B 127      20.927  12.346  32.491  1.00  0.00      B    H  
ATOM    402  H2  HOH B 127      21.184  12.177  34.108  1.00  0.00      B    H  
ATOM    403  O   HOH B 128      30.222   9.695  20.462  1.00  0.00      B    O  
ATOM    404  H1  HOH B 128      31.208   9.581  20.712  1.00  0.00      B    H  
ATOM    405  H2  HOH B 128      29.846   8.754  20.512  1.00  0.00      B    H  
ATOM    406  O   HOH B 129      34.402  31.051   9.605  1.00  0.00      B    O  
ATOM    407  H1  HOH B 129      34.957  30.953   8.789  1.00  0.00      B    H  
ATOM    408  H2  HOH B 129      33.444  30.835   9.398  1.00  0.00      B    H  
ATOM    409  O   HOH B 130      37.930  36.289   6.186  1.00  0.00      B    O  
ATOM    410  H1  HOH B 130      38.591  35.706   6.707  1.00  0.00      B    H  
ATOM    411  H2  HOH B 130      38.533  36.980   5.730  1.00  0.00      B    H  
ATOM    412  O   HOH B 131      14.607  38.914  19.299  1.00  0.00      B    O  
ATOM    413  H1  HOH B 131      14.011  38.368  18.703  1.00  0.00      B    H  
ATOM    414  H2  HOH B 131      14.105  39.783  19.465  1.00  0.00      B    H  
ATOM    415  O   HOH B 132      13.144   9.758  19.897  1.00  0.00      B    O  
ATOM    416  H1  HOH B 132      12.990   9.142  19.082  1.00  0.00      B    H  
ATOM    417  H2  HOH B 132      12.841   9.186  20.689  1.00  0.00      B    H  
ATOM    418  O   HOH B 133       2.464  20.501  24.919  1.00  0.00      B    O  
ATOM    419  H1  HOH B 133       2.616  19.952  25.720  1.00  0.00      B    H  
ATOM    420  H2  HOH B 133       2.161  19.900  24.098  1.00  0.00      B    H  
ATOM    421  O   HOH B 134      22.686   5.654   6.277  1.00  0.00      B    O  
ATOM    422  H1  HOH B 134      22.290   5.909   5.380  1.00  0.00      B    H  
ATOM    423  H2  HOH B 134      21.891   5.587   6.907  1.00  0.00      B    H  
ATOM    424  O   HOH B 135      20.566  38.758  16.096  1.00  0.00      B    O  
ATOM    425  H1  HOH B 135      21.533  38.839  16.443  1.00  0.00      B    H  
ATOM    426  H2  HOH B 135      19.850  39.289  16.607  1.00  0.00      B    H  
ATOM    427  O   HOH B 136       0.998  17.824   8.486  1.00  0.00      B    O  
ATOM    428  H1  HOH B 136       1.411  18.452   7.797  1.00  0.00      B    H  
ATOM    429  H2  HOH B 136       1.048  18.289   9.398  1.00  0.00      B    H  
ATOM    430  O   HOH B 137      37.909  11.920  30.243  1.00  0.00      B    O  
ATOM    431  H1  HOH B 137      37.967  12.515  31.036  1.00  0.00      B    H  
ATOM    432  H2  HOH B 137      37.175  11.289  30.400  1.00  0.00      B    H  
ATOM    433  O   HOH B 138       9.110  17.018  22.402  1.00  0.00      B    O  
ATOM    434  H1  HOH B 138       8.196  17.309  22.037  1.00  0.00      B    H  
ATOM    435  H2  HOH B 138       8.992  16.129  22.923  1.00  0.00      B    H  
ATOM    436  O   HOH B 139      35.641   3.345   0.295  1.00  0.00      B    O  
ATOM    437  H1  HOH B 139      36.604   3.089   0.252  1.00  0.00      B    H  
ATOM    438  H2  HOH B 139      35.613   4.364   0.403  1.00  0.00      B    H  
ATOM    439  O   HOH B 140      26.888  15.979  24.769  1.00  0.00      B    O  
ATOM    440  H1  HOH B 140      26.934  15.017  24.607  1.00  0.00      B    H  
ATOM    441  H2  HOH B 140      26.186  16.169  25.489  1.00  0.00      B    H  
ATOM    442  O   HOH B 141      35.775  32.519  27.651  1.00  0.00      B    O  
ATOM    443  H1  HOH B 141      35.891  31.548  27.862  1.00  0.00      B    H  
ATOM    444  H2  HOH B 141      35.681  33.081  28.509  1.00  0.00      B    H  
ATOM    445  O   HOH B 142      24.095  37.288   1.549  1.00  0.00      B    O  
ATOM    446  H1  HOH B 142      25.046  37.209   1.243  1.00  0.00      B    H  
ATOM    447  H2  HOH B 142      23.682  36.434   1.299  1.00  0.00      B    H  
ATOM    448  O   HOH B 143       6.338  14.629  34.940  1.00  0.00      B    O  
ATOM    449  H1  HOH B 143       6.145  13.954  34.226  1.00  0.00      B    H  
ATOM    450  H2  HOH B 143       6.455  14.040  35.812  1.00  0.00      B    H  
ATOM    451  O   HOH B 144      16.088  37.612  21.131  1.00  0.00      B    O  
ATOM    452  H1  HOH B 144      15.569  38.153  20.429  1.00  0.00      B    H  
ATOM    453  H2  HOH B 144      17.061  37.772  20.999  1.00  0.00      B    H  
ATOM    454  O   HOH B 145      32.743  23.841  27.005  1.00  0.00      B    O  
ATOM    455  H1  HOH B 145      32.879  24.859  27.143  1.00  0.00      B    H  
ATOM    456  H2  HOH B 145      32.153  23.423  27.794  1.00  0.00      B    H  
ATOM    457  O   HOH B 146      34.808  18.498  19.830  1.00  0.00      B    O  
ATOM    458  H1  HOH B 146      34.726  17.535  19.432  1.00  0.00      B    H  
ATOM    459  H2  HOH B 146      35.753  18.609  20.079  1.00  0.00      B    H  
ATOM    460  O   HOH B 147       4.567  30.995  13.163  1.00  0.00      B    O  
ATOM    461  H1  HOH B 147       4.424  31.569  14.035  1.00  0.00      B    H  
ATOM    462  H2  HOH B 147       5.567  30.948  13.053  1.00  0.00      B    H  
ATOM    463  O   HOH B 148      26.919  22.407  13.220  1.00  0.00      B    O  
ATOM    464  H1  HOH B 148      27.522  22.855  13.856  1.00  0.00      B    H  
ATOM    465  H2  HOH B 148      26.028  22.871  13.292  1.00  0.00      B    H  
ATOM    466  O   HOH B 149      24.059  24.603  19.705  1.00  0.00      B    O  
ATOM    467  H1  HOH B 149      23.083  24.648  19.704  1.00  0.00      B    H  
ATOM    468  H2  HOH B 149      24.386  25.419  19.144  1.00  0.00      B    H  
ATOM    469  O   HOH B 150       7.539  13.704  17.770  1.00  0.00      B    O  
ATOM    470  H1  HOH B 150       7.066  13.071  17.077  1.00  0.00      B    H  
ATOM    471  H2  HOH B 150       8.415  13.284  17.935  1.00  0.00      B    H  
ATOM    472  O   HOH B 151      20.023  15.800  21.100  1.00  0.00      B    O  
ATOM    473  H1  HOH B 151      19.893  15.505  20.131  1.00  0.00      B    H  
ATOM    474  H2  HOH B 151      21.007  15.618  21.188  1.00  0.00      B    H  
ATOM    475  O   HOH B 152      10.830  19.345  10.955  1.00  0.00      B    O  
ATOM    476  H1  HOH B 152      11.741  19.440  11.429  1.00  0.00      B    H  
ATOM    477  H2  HOH B 152      10.498  18.381  11.170  1.00  0.00      B    H  
ATOM    478  O   HOH B 153      27.403  10.247  16.773  1.00  0.00      B    O  
ATOM    479  H1  HOH B 153      27.289   9.500  17.486  1.00  0.00      B    H  
ATOM    480  H2  HOH B 153      28.190  10.825  17.058  1.00  0.00      B    H  
ATOM    481  O   HOH B 154      29.701  38.929  20.734  1.00  0.00      B    O  
ATOM    482  H1  HOH B 154      30.007  38.103  20.210  1.00  0.00      B    H  
ATOM    483  H2  HOH B 154      29.616  38.544  21.706  1.00  0.00      B    H  
ATOM    484  O   HOH B 155      23.910  14.069  32.947  1.00  0.00      B    O  
ATOM    485  H1  HOH B 155      24.466  13.214  33.126  1.00  0.00      B    H  
ATOM    486  H2  HOH B 155      22.940  13.876  33.191  1.00  0.00      B    H  
ATOM    487  O   HOH B 156      33.214  11.656  37.906  1.00  0.00      B    O  
ATOM    488  H1  HOH B 156      33.135  10.956  37.139  1.00  0.00      B    H  
ATOM    489  H2  HOH B 156      34.201  11.600  38.283  1.00  0.00      B    H  
ATOM    490  O   HOH B 157      29.770  29.582   5.115  1.00  0.00      B    O  
ATOM    491  H1  HOH B 157      29.871  29.296   4.153  1.00  0.00      B    H  
ATOM    492  H2  HOH B 157      29.026  30.320   5.143  1.00  0.00      B    H  
ATOM    493  O   HOH B 158      19.806  38.543   5.591  1.00  0.00      B    O  
ATOM    494  H1  HOH B 158      19.266  38.518   6.469  1.00  0.00      B    H  
ATOM    495  H2  HOH B 158      19.117  38.884   4.863  1.00  0.00      B    H  
ATOM    496  O   HOH B 159      38.227  15.439  26.199  1.00  0.00      B    O  
ATOM    497  H1  HOH B 159      38.772  16.293  26.157  1.00  0.00      B    H  
ATOM    498  H2  HOH B 159      38.265  14.895  25.341  1.00  0.00      B    H  
ATOM    499  O   HOH B 160      20.997  16.029  18.127  1.00  0.00      B    O  
ATOM    500  H1  HOH B 160      21.985  16.132  17.777  1.00  0.00      B    H  
ATOM    501  H2  HOH B 160      20.443  16.751  17.593  1.00  0.00      B    H  
ATOM    502  O   HOH B 161      15.153   7.382  11.940  1.00  0.00      B    O  
ATOM    503  H1  HOH B 161      14.441   6.712  12.143  1.00  0.00      B    H  
ATOM    504  H2  HOH B 161      14.567   8.199  11.736  1.00  0.00      B    H  
ATOM    505  O   HOH B 162       0.208  28.250  15.459  1.00  0.00      B    O  
ATOM    506  H1  HOH B 162       0.873  27.794  14.935  1.00  0.00      B    H  
ATOM    507  H2  HOH B 162       0.523  29.181  15.605  1.00  0.00      B    H  
ATOM    508  O   HOH B 163      17.317  23.192   9.836  1.00  0.00      B    O  
ATOM    509  H1  HOH B 163      18.254  23.000   9.517  1.00  0.00      B    H  
ATOM    510  H2  HOH B 163      16.645  22.524   9.369  1.00  0.00      B    H  
ATOM    511  O   HOH B 164       5.862   4.785  28.191  1.00  0.00      B    O  
ATOM    512  H1  HOH B 164       6.115   5.732  28.476  1.00  0.00      B    H  
ATOM    513  H2  HOH B 164       4.951   4.805  27.800  1.00  0.00      B    H  
ATOM    514  O   HOH B 165      33.638  11.316  28.632  1.00  0.00      B    O  
ATOM    515  H1  HOH B 165      32.898  10.724  29.003  1.00  0.00      B    H  
ATOM    516  H2  HOH B 165      33.315  12.284  28.627  1.00  0.00      B    H  
ATOM    517  O   HOH B 166      30.237  29.164   2.536  1.00  0.00      B    O  
ATOM    518  H1  HOH B 166      29.963  28.442   1.867  1.00  0.00      B    H  
ATOM    519  H2  HOH B 166      31.192  29.463   2.335  1.00  0.00      B    H  
ATOM    520  O   HOH B 167      22.893  24.796   8.351  1.00  0.00      B    O  
ATOM    521  H1  HOH B 167      22.623  24.837   9.318  1.00  0.00      B    H  
ATOM    522  H2  HOH B 167      22.834  25.800   8.111  1.00  0.00      B    H  
ATOM    523  O   HOH B 168       1.652   3.864  36.190  1.00  0.00      B    O  
ATOM    524  H1  HOH B 168       1.392   4.525  36.895  1.00  0.00      B    H  
ATOM    525  H2  HOH B 168       2.022   4.518  35.499  1.00  0.00      B    H  
ATOM    526  O   HOH B 169      35.646  34.277  29.969  1.00  0.00      B    O  
ATOM    527  H1  HOH B 169      36.452  33.957  30.519  1.00  0.00      B    H  
ATOM    528  H2  HOH B 169      35.646  35.289  29.911  1.00  0.00      B    H  
ATOM    529  O   HOH B 170      33.292  24.165   4.999  1.00  0.00      B    O  
ATOM    530  H1  HOH B 170      32.812  24.062   5.869  1.00  0.00      B    H  
ATOM    531  H2  HOH B 170      34.286  24.391   5.301  1.00  0.00      B    H  
ATOM    532  O   HOH B 171       0.487  34.941   1.686  1.00  0.00      B    O  
ATOM    533  H1  HOH B 171       1.035  34.270   2.217  1.00  0.00      B    H  
ATOM    534  H2  HOH B 171       0.777  35.867   1.926  1.00  0.00      B    H  
ATOM    535  O   HOH B 172      33.660  10.777   5.738  1.00  0.00      B    O  
ATOM    536  H1  HOH B 172      33.440   9.774   5.845  1.00  0.00      B    H  
ATOM    537  H2  HOH B 172      34.458  11.006   6.314  1.00  0.00      B    H  
ATOM    538  O   HOH B 173      36.591   5.194  10.094  1.00  0.00      B    O  
ATOM    539  H1  HOH B 173      36.511   4.899   9.133  1.00  0.00      B    H  
ATOM    540  H2  HOH B 173      35.868   5.851  10.298  1.00  0.00      B    H  
ATOM    541  O   HOH B 174       0.063  18.564   1.615  1.00  0.00      B    O  
ATOM    542  H1  HOH B 174       0.307  18.726   0.633  1.00  0.00      B    H  
ATOM    543  H2  HOH B 174      -0.245  19.436   2.058  1.00  0.00      B    H  
ATOM    544  O   HOH B 175      32.704  29.736   7.128  1.00  0.00      B    O  
ATOM    545  H1  HOH B 175      32.053  29.509   7.863  1.00  0.00      B    H  
ATOM    546  H2  HOH B 175      33.241  28.882   6.943  1.00  0.00      B    H  
ATOM    547  O   HOH B 176       9.330   2.553  10.639  1.00  0.00      B    O  
ATOM    548  H1  HOH B 176       8.597   1.990  10.187  1.00  0.00      B    H  
ATOM    549  H2  HOH B 176       8.947   3.450  10.847  1.00  0.00      B    H  
ATOM    550  O   HOH B 177      23.491  37.837  27.474  1.00  0.00      B    O  
ATOM    551  H1  HOH B 177      24.451  38.052  27.759  1.00  0.00      B    H  
ATOM    552  H2  HOH B 177      23.455  37.824  26.495  1.00  0.00      B    H  
ATOM    553  O   HOH B 178      35.894  20.463  17.270  1.00  0.00      B    O  
ATOM    554  H1  HOH B 178      35.618  20.089  18.178  1.00  0.00      B    H  
ATOM    555  H2  HOH B 178      36.680  21.130  17.481  1.00  0.00      B    H  
ATOM    556  O   HOH B 179      35.579  28.493  18.049  1.00  0.00      B    O  
ATOM    557  H1  HOH B 179      34.816  29.138  18.237  1.00  0.00      B    H  
ATOM    558  H2  HOH B 179      36.416  29.021  17.889  1.00  0.00      B    H  
ATOM    559  O   HOH B 180      36.003  20.022  31.349  1.00  0.00      B    O  
ATOM    560  H1  HOH B 180      35.850  19.872  32.360  1.00  0.00      B    H  
ATOM    561  H2  HOH B 180      36.533  20.874  31.236  1.00  0.00      B    H  
ATOM    562  O   HOH B 181      12.849  18.950  27.987  1.00  0.00      B    O  
ATOM    563  H1  HOH B 181      12.757  18.047  27.528  1.00  0.00      B    H  
ATOM    564  H2  HOH B 181      13.203  18.744  28.866  1.00  0.00      B    H  
ATOM    565  O   HOH B 182      23.734  37.018  37.005  1.00  0.00      B    O  
ATOM    566  H1  HOH B 182      22.792  36.771  37.138  1.00  0.00      B    H  
ATOM    567  H2  HOH B 182      24.018  36.727  36.038  1.00  0.00      B    H  
ATOM    568  O   HOH B 183       3.515   2.607  14.321  1.00  0.00      B    O  
ATOM    569  H1  HOH B 183       2.574   2.756  14.703  1.00  0.00      B    H  
ATOM    570  H2  HOH B 183       4.065   2.077  15.002  1.00  0.00      B    H  
ATOM    571  O   HOH B 184      35.218  12.603  12.522  1.00  0.00      B    O  
ATOM    572  H1  HOH B 184      35.541  12.789  11.640  1.00  0.00      B    H  
ATOM    573  H2  HOH B 184      36.001  12.337  13.086  1.00  0.00      B    H  
ATOM    574  O   HOH B 185       6.610   7.881  28.110  1.00  0.00      B    O  
ATOM    575  H1  HOH B 185       7.572   8.018  27.859  1.00  0.00      B    H  
ATOM    576  H2  HOH B 185       6.062   8.236  27.374  1.00  0.00      B    H  
ATOM    577  O   HOH B 186      28.282  37.968  33.665  1.00  0.00      B    O  
ATOM    578  H1  HOH B 186      28.923  37.872  32.852  1.00  0.00      B    H  
ATOM    579  H2  HOH B 186      27.531  38.639  33.468  1.00  0.00      B    H  
ATOM    580  O   HOH B 187      17.707   8.218  19.858  1.00  0.00      B    O  
ATOM    581  H1  HOH B 187      18.446   7.540  19.798  1.00  0.00      B    H  
ATOM    582  H2  HOH B 187      17.495   8.579  18.996  1.00  0.00      B    H  
ATOM    583  O   HOH B 188      33.925  38.693  17.253  1.00  0.00      B    O  
ATOM    584  H1  HOH B 188      33.293  38.287  16.582  1.00  0.00      B    H  
ATOM    585  H2  HOH B 188      33.711  38.293  18.144  1.00  0.00      B    H  
ATOM    586  O   HOH B 189      13.850  12.783  36.501  1.00  0.00      B    O  
ATOM    587  H1  HOH B 189      14.451  13.503  36.112  1.00  0.00      B    H  
ATOM    588  H2  HOH B 189      14.281  12.193  37.162  1.00  0.00      B    H  
ATOM    589  O   HOH B 190      17.884   2.589  23.110  1.00  0.00      B    O  
ATOM    590  H1  HOH B 190      18.404   3.132  22.393  1.00  0.00      B    H  
ATOM    591  H2  HOH B 190      17.906   1.633  22.901  1.00  0.00      B    H  
ATOM    592  O   HOH B 191      37.792  29.923  17.751  1.00  0.00      B    O  
ATOM    593  H1  HOH B 191      38.612  30.126  18.344  1.00  0.00      B    H  
ATOM    594  H2  HOH B 191      38.083  29.892  16.817  1.00  0.00      B    H  
ATOM    595  O   HOH B 192      21.012  21.690  17.289  1.00  0.00      B    O  
ATOM    596  H1  HOH B 192      21.967  21.719  17.560  1.00  0.00      B    H  
ATOM    597  H2  HOH B 192      20.883  21.060  16.507  1.00  0.00      B    H  
ATOM    598  O   HOH B 193       8.756  20.531  12.539  1.00  0.00      B    O  
ATOM    599  H1  HOH B 193       7.984  19.932  12.349  1.00  0.00      B    H  
ATOM    600  H2  HOH B 193       9.452  20.249  11.872  1.00  0.00      B    H  
ATOM    601  O   HOH B 194      26.263  30.324  28.907  1.00  0.00      B    O  
ATOM    602  H1  HOH B 194      25.803  30.452  29.842  1.00  0.00      B    H  
ATOM    603  H2  HOH B 194      26.080  31.141  28.319  1.00  0.00      B    H  
ATOM    604  O   HOH B 195       2.960  30.354  10.611  1.00  0.00      B    O  
ATOM    605  H1  HOH B 195       3.502  31.201  10.641  1.00  0.00      B    H  
ATOM    606  H2  HOH B 195       3.302  29.725  11.328  1.00  0.00      B    H  
ATOM    607  O   HOH B 196      28.044  26.261  11.447  1.00  0.00      B    O  
ATOM    608  H1  HOH B 196      28.359  27.079  10.932  1.00  0.00      B    H  
ATOM    609  H2  HOH B 196      27.266  25.801  10.996  1.00  0.00      B    H  
ATOM    610  O   HOH B 197       9.712  37.628  33.689  1.00  0.00      B    O  
ATOM    611  H1  HOH B 197      10.508  37.051  33.879  1.00  0.00      B    H  
ATOM    612  H2  HOH B 197       9.089  37.108  33.058  1.00  0.00      B    H  
ATOM    613  O   HOH B 198      11.397   9.810   1.045  1.00  0.00      B    O  
ATOM    614  H1  HOH B 198      11.235  10.028   2.067  1.00  0.00      B    H  
ATOM    615  H2  HOH B 198      11.999  10.558   0.671  1.00  0.00      B    H  
ATOM    616  O   HOH B 199      28.937  21.480  33.743  1.00  0.00      B    O  
ATOM    617  H1  HOH B 199      29.189  20.488  33.808  1.00  0.00      B    H  
ATOM    618  H2  HOH B 199      29.354  21.910  34.608  1.00  0.00      B    H  
ATOM    619  O   HOH B 200      14.656   6.749  25.876  1.00  0.00      B    O  
ATOM    620  H1  HOH B 200      13.680   6.507  25.870  1.00  0.00      B    H  
ATOM    621  H2  HOH B 200      14.825   7.377  25.052  1.00  0.00      B    H  
ATOM    622  O   HOH B 201       1.128  21.183   5.119  1.00  0.00      B    O  
ATOM    623  H1  HOH B 201       0.790  21.927   5.743  1.00  0.00      B    H  
ATOM    624  H2  HOH B 201       0.389  20.896   4.525  1.00  0.00      B    H  
ATOM    625  O   HOH B 202      28.587  29.204  35.611  1.00  0.00      B    O  
ATOM    626  H1  HOH B 202      28.882  29.480  36.561  1.00  0.00      B    H  
ATOM    627  H2  HOH B 202      27.602  29.507  35.469  1.00  0.00      B    H  
ATOM    628  O   HOH B 203      -0.257  31.177  26.557  1.00  0.00      B    O  
ATOM    629  H1  HOH B 203       0.480  31.476  25.926  1.00  0.00      B    H  
ATOM    630  H2  HOH B 203       0.151  31.297  27.547  1.00  0.00      B    H  
ATOM    631  O   HOH B 204      26.665  36.219  15.150  1.00  0.00      B    O  
ATOM    632  H1  HOH B 204      27.235  35.733  14.458  1.00  0.00      B    H  
ATOM    633  H2  HOH B 204      26.455  37.148  14.777  1.00  0.00      B    H  
ATOM    634  O   HOH B 205      23.822  32.560   4.964  1.00  0.00      B    O  
ATOM    635  H1  HOH B 205      22.990  32.595   4.395  1.00  0.00      B    H  
ATOM    636  H2  HOH B 205      24.637  32.979   4.435  1.00  0.00      B    H  
ATOM    637  O   HOH B 206      33.311   9.208  15.684  1.00  0.00      B    O  
ATOM    638  H1  HOH B 206      32.436   8.967  15.227  1.00  0.00      B    H  
ATOM    639  H2  HOH B 206      34.091   8.610  15.220  1.00  0.00      B    H  
ATOM    640  O   HOH B 207      12.362  34.465  27.323  1.00  0.00      B    O  
ATOM    641  H1  HOH B 207      13.244  33.999  27.101  1.00  0.00      B    H  
ATOM    642  H2  HOH B 207      12.489  34.653  28.316  1.00  0.00      B    H  
ATOM    643  O   HOH B 208      14.418  17.936   9.625  1.00  0.00      B    O  
ATOM    644  H1  HOH B 208      15.344  18.080   9.249  1.00  0.00      B    H  
ATOM    645  H2  HOH B 208      13.864  18.677   9.184  1.00  0.00      B    H  
ATOM    646  O   HOH B 209      34.252  31.778  35.859  1.00  0.00      B    O  
ATOM    647  H1  HOH B 209      35.030  31.844  36.528  1.00  0.00      B    H  
ATOM    648  H2  HOH B 209      34.682  31.831  34.938  1.00  0.00      B    H  
ATOM    649  O   HOH B 210       1.051  38.482  30.190  1.00  0.00      B    O  
ATOM    650  H1  HOH B 210       1.865  38.813  29.717  1.00  0.00      B    H  
ATOM    651  H2  HOH B 210       0.611  37.806  29.581  1.00  0.00      B    H  
ATOM    652  O   HOH B 211      20.077   2.213  33.079  1.00  0.00      B    O  
ATOM    653  H1  HOH B 211      20.244   1.441  33.791  1.00  0.00      B    H  
ATOM    654  H2  HOH B 211      20.208   1.793  32.166  1.00  0.00      B    H  
ATOM    655  O   HOH B 212       4.671  22.231  14.688  1.00  0.00      B    O  
ATOM    656  H1  HOH B 212       4.047  22.002  13.943  1.00  0.00      B    H  
ATOM    657  H2  HOH B 212       5.594  22.148  14.249  1.00  0.00      B    H  
ATOM    658  O   HOH B 213      32.695  32.262  32.343  1.00  0.00      B    O  
ATOM    659  H1  HOH B 213      33.691  32.264  32.618  1.00  0.00      B    H  
ATOM    660  H2  HOH B 213      32.312  31.361  32.553  1.00  0.00      B    H  
ATOM    661  O   HOH B 214       7.744  13.794  12.558  1.00  0.00      B    O  
ATOM    662  H1  HOH B 214       7.253  13.283  11.859  1.00  0.00      B    H  
ATOM    663  H2  HOH B 214       8.782  13.668  12.416  1.00  0.00      B    H  
ATOM    664  O   HOH B 215      32.234  18.217  12.240  1.00  0.00      B    O  
ATOM    665  H1  HOH B 215      31.287  18.565  12.522  1.00  0.00      B    H  
ATOM    666  H2  HOH B 215      32.948  18.816  12.749  1.00  0.00      B    H  
ATOM    667  O   HOH B 216       2.566  25.670  22.422  1.00  0.00      B    O  
ATOM    668  H1  HOH B 216       2.876  24.942  21.791  1.00  0.00      B    H  
ATOM    669  H2  HOH B 216       2.866  25.531  23.381  1.00  0.00      B    H  
ATOM    670  O   HOH B 217      34.329   6.867  23.901  1.00  0.00      B    O  
ATOM    671  H1  HOH B 217      34.616   7.582  24.580  1.00  0.00      B    H  
ATOM    672  H2  HOH B 217      33.974   7.374  23.046  1.00  0.00      B    H  
ATOM    673  O   HOH B 218      18.100  23.726   1.690  1.00  0.00      B    O  
ATOM    674  H1  HOH B 218      18.083  22.795   1.210  1.00  0.00      B    H  
ATOM    675  H2  HOH B 218      17.510  23.614   2.513  1.00  0.00      B    H  
ATOM    676  O   HOH B 219      16.656  27.314  32.723  1.00  0.00      B    O  
ATOM    677  H1  HOH B 219      17.611  27.282  33.126  1.00  0.00      B    H  
ATOM    678  H2  HOH B 219      16.001  26.735  33.270  1.00  0.00      B    H  
ATOM    679  O   HOH B 220       8.733   3.752  32.084  1.00  0.00      B    O  
ATOM    680  H1  HOH B 220       8.554   2.818  32.267  1.00  0.00      B    H  
ATOM    681  H2  HOH B 220       9.356   3.831  31.269  1.00  0.00      B    H  
ATOM    682  O   HOH B 221      10.328  34.443   8.979  1.00  0.00      B    O  
ATOM    683  H1  HOH B 221      10.025  35.275   9.501  1.00  0.00      B    H  
ATOM    684  H2  HOH B 221       9.748  34.302   8.166  1.00  0.00      B    H  
ATOM    685  O   HOH B 222      23.882  14.575   6.222  1.00  0.00      B    O  
ATOM    686  H1  HOH B 222      23.902  15.536   6.570  1.00  0.00      B    H  
ATOM    687  H2  HOH B 222      23.035  14.525   5.742  1.00  0.00      B    H  
ATOM    688  O   HOH B 223      10.421  32.206  29.661  1.00  0.00      B    O  
ATOM    689  H1  HOH B 223      10.557  32.386  28.639  1.00  0.00      B    H  
ATOM    690  H2  HOH B 223      10.484  33.119  30.164  1.00  0.00      B    H  
ATOM    691  O   HOH B 224      21.971  32.210   2.839  1.00  0.00      B    O  
ATOM    692  H1  HOH B 224      22.265  31.266   2.555  1.00  0.00      B    H  
ATOM    693  H2  HOH B 224      21.014  32.302   2.625  1.00  0.00      B    H  
ATOM    694  O   HOH B 225       5.249  25.341  20.635  1.00  0.00      B    O  
ATOM    695  H1  HOH B 225       5.502  24.696  21.336  1.00  0.00      B    H  
ATOM    696  H2  HOH B 225       5.845  25.116  19.792  1.00  0.00      B    H  
ATOM    697  O   HOH B 226      12.994   9.418   6.749  1.00  0.00      B    O  
ATOM    698  H1  HOH B 226      13.212  10.466   6.672  1.00  0.00      B    H  
ATOM    699  H2  HOH B 226      13.834   8.887   6.507  1.00  0.00      B    H  
ATOM    700  O   HOH B 227       6.064  27.778  37.634  1.00  0.00      B    O  
ATOM    701  H1  HOH B 227       7.016  27.862  37.989  1.00  0.00      B    H  
ATOM    702  H2  HOH B 227       6.169  27.865  36.650  1.00  0.00      B    H  
ATOM    703  O   HOH B 228      24.463  33.263  16.344  1.00  0.00      B    O  
ATOM    704  H1  HOH B 228      25.156  33.674  16.928  1.00  0.00      B    H  
ATOM    705  H2  HOH B 228      24.141  33.912  15.644  1.00  0.00      B    H  
ATOM    706  O   HOH B 229      28.645   4.827  11.156  1.00  0.00      B    O  
ATOM    707  H1  HOH B 229      28.899   5.744  11.589  1.00  0.00      B    H  
ATOM    708  H2  HOH B 229      27.961   4.342  11.774  1.00  0.00      B    H  
ATOM    709  O   HOH B 230      20.445  32.557  18.896  1.00  0.00      B    O  
ATOM    710  H1  HOH B 230      21.263  32.916  19.362  1.00  0.00      B    H  
ATOM    711  H2  HOH B 230      20.654  31.578  18.547  1.00  0.00      B    H  
ATOM    712  O   HOH B 231      21.314  21.200  36.695  1.00  0.00      B    O  
ATOM    713  H1  HOH B 231      21.354  21.924  37.371  1.00  0.00      B    H  
ATOM    714  H2  HOH B 231      22.137  20.659  36.627  1.00  0.00      B    H  
ATOM    715  O   HOH B 232      38.474  25.247  16.584  1.00  0.00      B    O  
ATOM    716  H1  HOH B 232      39.042  24.706  17.166  1.00  0.00      B    H  
ATOM    717  H2  HOH B 232      38.971  26.042  16.297  1.00  0.00      B    H  
ATOM    718  O   HOH B 233      21.456   5.639   1.067  1.00  0.00      B    O  
ATOM    719  H1  HOH B 233      22.412   5.402   0.845  1.00  0.00      B    H  
ATOM    720  H2  HOH B 233      21.446   5.708   2.041  1.00  0.00      B    H  
ATOM    721  O   HOH B 234      22.868   0.314  17.330  1.00  0.00      B    O  
ATOM    722  H1  HOH B 234      23.180   0.404  18.254  1.00  0.00      B    H  
ATOM    723  H2  HOH B 234      23.723   0.316  16.751  1.00  0.00      B    H  
ATOM    724  O   HOH B 235      25.269   0.573  36.314  1.00  0.00      B    O  
ATOM    725  H1  HOH B 235      25.774  -0.246  36.678  1.00  0.00      B    H  
ATOM    726  H2  HOH B 235      24.253   0.390  36.492  1.00  0.00      B    H  
ATOM    727  O   HOH B 236      18.162   8.271  15.822  1.00  0.00      B    O  
ATOM    728  H1  HOH B 236      18.600   7.419  16.146  1.00  0.00      B    H  
ATOM    729  H2  HOH B 236      18.823   8.887  15.366  1.00  0.00      B    H  
ATOM    730  O   HOH B 237       7.602  33.763  33.173  1.00  0.00      B    O  
ATOM    731  H1  HOH B 237       7.594  33.003  32.459  1.00  0.00      B    H  
ATOM    732  H2  HOH B 237       8.079  33.300  33.965  1.00  0.00      B    H  
ATOM    733  O   HOH B 238       5.162  14.382  31.042  1.00  0.00      B    O  
ATOM    734  H1  HOH B 238       5.090  15.380  31.150  1.00  0.00      B    H  
ATOM    735  H2  HOH B 238       5.614  14.043  31.867  1.00  0.00      B    H  
ATOM    736  O   HOH B 239       0.705   9.439  14.040  1.00  0.00      B    O  
ATOM    737  H1  HOH B 239       1.271   8.567  14.076  1.00  0.00      B    H  
ATOM    738  H2  HOH B 239       0.300   9.436  13.111  1.00  0.00      B    H  
ATOM    739  O   HOH B 240      38.635  38.334  23.278  1.00  0.00      B    O  
ATOM    740  H1  HOH B 240      38.469  37.425  23.761  1.00  0.00      B    H  
ATOM    741  H2  HOH B 240      39.688  38.542  23.297  1.00  0.00      B    H  
ATOM    742  O   HOH B 241       2.098  20.121   7.259  1.00  0.00      B    O  
ATOM    743  H1  HOH B 241       1.801  20.664   6.428  1.00  0.00      B    H  
ATOM    744  H2  HOH B 241       3.083  20.157   7.295  1.00  0.00      B    H  
ATOM    745  O   HOH B 242      22.862  33.852  10.359  1.00  0.00      B    O  
ATOM    746  H1  HOH B 242      22.643  32.925  10.011  1.00  0.00      B    H  
ATOM    747  H2  HOH B 242      22.615  34.487   9.573  1.00  0.00      B    H  
ATOM    748  O   HOH B 243      11.545   4.493  36.300  1.00  0.00      B    O  
ATOM    749  H1  HOH B 243      12.565   4.567  36.624  1.00  0.00      B    H  
ATOM    750  H2  HOH B 243      11.373   3.551  35.886  1.00  0.00      B    H  
ATOM    751  O   HOH B 244      36.764   5.337  35.846  1.00  0.00      B    O  
ATOM    752  H1  HOH B 244      35.813   5.167  36.051  1.00  0.00      B    H  
ATOM    753  H2  HOH B 244      37.256   5.219  36.763  1.00  0.00      B    H  
ATOM    754  O   HOH B 245      36.930  38.498  13.897  1.00  0.00      B    O  
ATOM    755  H1  HOH B 245      37.013  38.018  12.966  1.00  0.00      B    H  
ATOM    756  H2  HOH B 245      36.288  37.885  14.452  1.00  0.00      B    H  
ATOM    757  O   HOH B 246      11.918   2.330  10.854  1.00  0.00      B    O  
ATOM    758  H1  HOH B 246      11.904   1.286  11.007  1.00  0.00      B    H  
ATOM    759  H2  HOH B 246      10.975   2.669  10.752  1.00  0.00      B    H  
ATOM    760  O   HOH B 247       4.497  19.966  21.724  1.00  0.00      B    O  
ATOM    761  H1  HOH B 247       5.441  19.647  21.401  1.00  0.00      B    H  
ATOM    762  H2  HOH B 247       3.821  19.693  21.005  1.00  0.00      B    H  
ATOM    763  O   HOH B 248      33.350  15.854   4.818  1.00  0.00      B    O  
ATOM    764  H1  HOH B 248      32.695  15.480   5.504  1.00  0.00      B    H  
ATOM    765  H2  HOH B 248      33.920  15.106   4.475  1.00  0.00      B    H  
ATOM    766  O   HOH B 249      10.720  36.885  22.697  1.00  0.00      B    O  
ATOM    767  H1  HOH B 249      11.100  36.483  23.518  1.00  0.00      B    H  
ATOM    768  H2  HOH B 249      11.529  37.275  22.207  1.00  0.00      B    H  
ATOM    769  O   HOH B 250       5.542   7.761  22.629  1.00  0.00      B    O  
ATOM    770  H1  HOH B 250       6.036   8.667  22.719  1.00  0.00      B    H  
ATOM    771  H2  HOH B 250       4.784   7.857  23.328  1.00  0.00      B    H  
ATOM    772  O   HOH B 251      13.619  23.599   9.236  1.00  0.00      B    O  
ATOM    773  H1  HOH B 251      13.915  23.792  10.177  1.00  0.00      B    H  
ATOM    774  H2  HOH B 251      13.134  24.433   8.911  1.00  0.00      B    H  
ATOM    775  O   HOH B 252       3.862  30.062  20.932  1.00  0.00      B    O  
ATOM    776  H1  HOH B 252       4.471  30.317  20.163  1.00  0.00      B    H  
ATOM    777  H2  HOH B 252       4.078  29.062  21.050  1.00  0.00      B    H  
ATOM    778  O   HOH B 253       8.365  27.937   2.570  1.00  0.00      B    O  
ATOM    779  H1  HOH B 253       7.987  28.419   3.352  1.00  0.00      B    H  
ATOM    780  H2  HOH B 253       9.055  27.224   2.920  1.00  0.00      B    H  
ATOM    781  O   HOH B 254      11.376  13.747   0.339  1.00  0.00      B    O  
ATOM    782  H1  HOH B 254      12.215  13.206   0.451  1.00  0.00      B    H  
ATOM    783  H2  HOH B 254      10.698  13.176  -0.170  1.00  0.00      B    H  
ATOM    784  O   HOH B 255       7.005  20.634   2.801  1.00  0.00      B    O  
ATOM    785  H1  HOH B 255       7.180  21.629   2.786  1.00  0.00      B    H  
ATOM    786  H2  HOH B 255       7.644  20.208   2.133  1.00  0.00      B    H  
ATOM    787  O   HOH B 256      24.264  15.899  18.699  1.00  0.00      B    O  
ATOM    788  H1  HOH B 256      25.058  16.508  18.689  1.00  0.00      B    H  
ATOM    789  H2  HOH B 256      24.576  15.051  18.276  1.00  0.00      B    H  
ATOM    790  O   HOH B 257      28.971  14.443  11.111  1.00  0.00      B    O  
ATOM    791  H1  HOH B 257      28.898  15.379  11.500  1.00  0.00      B    H  
ATOM    792  H2  HOH B 257      28.559  14.484  10.186  1.00  0.00      B    H  
ATOM    793  O   HOH B 258      19.113   5.891   2.932  1.00  0.00      B    O  
ATOM    794  H1  HOH B 258      18.621   5.003   2.868  1.00  0.00      B    H  
ATOM    795  H2  HOH B 258      18.959   6.498   2.102  1.00  0.00      B    H  
ATOM    796  O   HOH B 259      18.070  32.674  24.631  1.00  0.00      B    O  
ATOM    797  H1  HOH B 259      18.998  32.915  24.248  1.00  0.00      B    H  
ATOM    798  H2  HOH B 259      18.305  31.996  25.338  1.00  0.00      B    H  
ATOM    799  O   HOH B 260      35.300   2.916   4.166  1.00  0.00      B    O  
ATOM    800  H1  HOH B 260      36.196   3.124   4.648  1.00  0.00      B    H  
ATOM    801  H2  HOH B 260      35.101   3.630   3.503  1.00  0.00      B    H  
ATOM    802  O   HOH B 261       4.789   6.404  34.026  1.00  0.00      B    O  
ATOM    803  H1  HOH B 261       5.296   6.470  33.112  1.00  0.00      B    H  
ATOM    804  H2  HOH B 261       5.576   6.409  34.775  1.00  0.00      B    H  
ATOM    805  O   HOH B 262      34.973   9.067  25.580  1.00  0.00      B    O  
ATOM    806  H1  HOH B 262      35.708   9.417  26.223  1.00  0.00      B    H  
ATOM    807  H2  HOH B 262      34.145   9.696  25.676  1.00  0.00      B    H  
ATOM    808  O   HOH B 263       3.085  31.837   7.767  1.00  0.00      B    O  
ATOM    809  H1  HOH B 263       3.393  32.679   8.217  1.00  0.00      B    H  
ATOM    810  H2  HOH B 263       2.221  31.489   8.243  1.00  0.00      B    H  
ATOM    811  O   HOH B 264      27.958  24.002  24.881  1.00  0.00      B    O  
ATOM    812  H1  HOH B 264      28.625  23.358  25.370  1.00  0.00      B    H  
ATOM    813  H2  HOH B 264      27.056  23.857  25.291  1.00  0.00      B    H  
ATOM    814  O   HOH B 265      27.992   4.019  24.072  1.00  0.00      B    O  
ATOM    815  H1  HOH B 265      28.326   3.121  24.266  1.00  0.00      B    H  
ATOM    816  H2  HOH B 265      27.173   4.150  24.641  1.00  0.00      B    H  
ATOM    817  O   HOH B 266      20.444  39.057  34.503  1.00  0.00      B    O  
ATOM    818  H1  HOH B 266      20.592  38.767  35.437  1.00  0.00      B    H  
ATOM    819  H2  HOH B 266      21.164  38.633  33.875  1.00  0.00      B    H  
ATOM    820  O   HOH B 267       8.127   7.297  24.254  1.00  0.00      B    O  
ATOM    821  H1  HOH B 267       8.430   6.325  24.250  1.00  0.00      B    H  
ATOM    822  H2  HOH B 267       7.101   7.307  24.412  1.00  0.00      B    H  
ATOM    823  O   HOH B 268      31.436   0.261  10.505  1.00  0.00      B    O  
ATOM    824  H1  HOH B 268      31.175  -0.762  10.563  1.00  0.00      B    H  
ATOM    825  H2  HOH B 268      31.693   0.629  11.408  1.00  0.00      B    H  
ATOM    826  O   HOH B 269      26.469   3.345  31.259  1.00  0.00      B    O  
ATOM    827  H1  HOH B 269      26.317   3.808  32.155  1.00  0.00      B    H  
ATOM    828  H2  HOH B 269      27.409   3.689  30.996  1.00  0.00      B    H  
ATOM    829  O   HOH B 270      18.820   9.979  33.223  1.00  0.00      B    O  
ATOM    830  H1  HOH B 270      18.604  10.874  32.748  1.00  0.00      B    H  
ATOM    831  H2  HOH B 270      17.840   9.629  33.440  1.00  0.00      B    H  
ATOM    832  O   HOH B 271      34.103  34.347   7.431  1.00  0.00      B    O  
ATOM    833  H1  HOH B 271      33.498  33.745   6.850  1.00  0.00      B    H  
ATOM    834  H2  HOH B 271      34.881  33.807   7.805  1.00  0.00      B    H  
ATOM    835  O   HOH B 272       6.925  19.673  37.694  1.00  0.00      B    O  
ATOM    836  H1  HOH B 272       6.244  19.377  38.426  1.00  0.00      B    H  
ATOM    837  H2  HOH B 272       6.354  20.131  36.921  1.00  0.00      B    H  
ATOM    838  O   HOH B 273      35.031  31.690  12.179  1.00  0.00      B    O  
ATOM    839  H1  HOH B 273      35.007  30.833  12.732  1.00  0.00      B    H  
ATOM    840  H2  HOH B 273      34.760  31.436  11.245  1.00  0.00      B    H  
ATOM    841  O   HOH B 274      35.678  24.578   6.332  1.00  0.00      B    O  
ATOM    842  H1  HOH B 274      36.342  25.317   6.495  1.00  0.00      B    H  
ATOM    843  H2  HOH B 274      36.033  23.833   6.862  1.00  0.00      B    H  
ATOM    844  O   HOH B 275      27.631   5.825  36.389  1.00  0.00      B    O  
ATOM    845  H1  HOH B 275      28.140   6.574  36.804  1.00  0.00      B    H  
ATOM    846  H2  HOH B 275      28.037   5.700  35.477  1.00  0.00      B    H  
ATOM    847  O   HOH B 276       6.539  34.698   9.717  1.00  0.00      B    O  
ATOM    848  H1  HOH B 276       6.220  33.683   9.818  1.00  0.00      B    H  
ATOM    849  H2  HOH B 276       5.674  35.252   9.751  1.00  0.00      B    H  
ATOM    850  O   HOH B 277      19.980  36.559   1.726  1.00  0.00      B    O  
ATOM    851  H1  HOH B 277      20.708  36.000   1.350  1.00  0.00      B    H  
ATOM    852  H2  HOH B 277      19.135  36.489   1.086  1.00  0.00      B    H  
ATOM    853  O   HOH B 278      31.165  32.033   2.263  1.00  0.00      B    O  
ATOM    854  H1  HOH B 278      31.070  32.693   3.040  1.00  0.00      B    H  
ATOM    855  H2  HOH B 278      30.366  31.416   2.280  1.00  0.00      B    H  
ATOM    856  O   HOH B 279       6.372  27.661   8.623  1.00  0.00      B    O  
ATOM    857  H1  HOH B 279       7.111  28.302   8.932  1.00  0.00      B    H  
ATOM    858  H2  HOH B 279       5.455  28.071   8.866  1.00  0.00      B    H  
ATOM    859  O   HOH B 280      34.033  17.456  33.189  1.00  0.00      B    O  
ATOM    860  H1  HOH B 280      33.487  16.810  33.759  1.00  0.00      B    H  
ATOM    861  H2  HOH B 280      33.430  17.705  32.411  1.00  0.00      B    H  
ATOM    862  O   HOH B 281      21.849  26.395  33.107  1.00  0.00      B    O  
ATOM    863  H1  HOH B 281      22.675  26.556  32.580  1.00  0.00      B    H  
ATOM    864  H2  HOH B 281      21.926  27.046  33.925  1.00  0.00      B    H  
ATOM    865  O   HOH B 282      38.080   1.700  14.106  1.00  0.00      B    O  
ATOM    866  H1  HOH B 282      37.895   0.685  14.160  1.00  0.00      B    H  
ATOM    867  H2  HOH B 282      37.194   2.148  14.237  1.00  0.00      B    H  
ATOM    868  O   HOH B 283      36.708  19.870  14.879  1.00  0.00      B    O  
ATOM    869  H1  HOH B 283      36.406  20.210  15.790  1.00  0.00      B    H  
ATOM    870  H2  HOH B 283      37.413  20.532  14.516  1.00  0.00      B    H  
ATOM    871  O   HOH B 284      16.157  14.127   2.438  1.00  0.00      B    O  
ATOM    872  H1  HOH B 284      15.228  14.546   2.363  1.00  0.00      B    H  
ATOM    873  H2  HOH B 284      16.043  13.126   2.593  1.00  0.00      B    H  
ATOM    874  O   HOH B 285       4.976   8.853   2.269  1.00  0.00      B    O  
ATOM    875  H1  HOH B 285       5.715   8.416   2.894  1.00  0.00      B    H  
ATOM    876  H2  HOH B 285       5.500   9.269   1.449  1.00  0.00      B    H  
ATOM    877  O   HOH B 286      16.376  15.980  18.100  1.00  0.00      B    O  
ATOM    878  H1  HOH B 286      15.953  15.239  18.625  1.00  0.00      B    H  
ATOM    879  H2  HOH B 286      17.374  15.780  18.163  1.00  0.00      B    H  
ATOM    880  O   HOH B 287       7.072   8.383  30.860  1.00  0.00      B    O  
ATOM    881  H1  HOH B 287       6.905   7.450  31.182  1.00  0.00      B    H  
ATOM    882  H2  HOH B 287       6.952   8.364  29.814  1.00  0.00      B    H  
ATOM    883  O   HOH B 288      36.868  34.091   4.788  1.00  0.00      B    O  
ATOM    884  H1  HOH B 288      35.845  34.251   4.721  1.00  0.00      B    H  
ATOM    885  H2  HOH B 288      37.229  34.895   5.230  1.00  0.00      B    H  
ATOM    886  O   HOH B 289       3.465  30.796  29.696  1.00  0.00      B    O  
ATOM    887  H1  HOH B 289       3.598  30.422  30.622  1.00  0.00      B    H  
ATOM    888  H2  HOH B 289       3.270  30.070  29.049  1.00  0.00      B    H  
ATOM    889  O   HOH B 290      15.191   1.628  36.524  1.00  0.00      B    O  
ATOM    890  H1  HOH B 290      14.902   0.696  36.155  1.00  0.00      B    H  
ATOM    891  H2  HOH B 290      16.144   1.485  36.936  1.00  0.00      B    H  
ATOM    892  O   HOH B 291      37.092   5.706  13.793  1.00  0.00      B    O  
ATOM    893  H1  HOH B 291      37.825   5.881  13.095  1.00  0.00      B    H  
ATOM    894  H2  HOH B 291      37.483   5.796  14.781  1.00  0.00      B    H  
ATOM    895  O   HOH B 292      23.289  24.280  16.047  1.00  0.00      B    O  
ATOM    896  H1  HOH B 292      24.081  24.490  15.426  1.00  0.00      B    H  
ATOM    897  H2  HOH B 292      22.432  24.102  15.514  1.00  0.00      B    H  
ATOM    898  O   HOH B 293       3.785  31.817  33.491  1.00  0.00      B    O  
ATOM    899  H1  HOH B 293       4.236  32.660  33.128  1.00  0.00      B    H  
ATOM    900  H2  HOH B 293       3.929  31.835  34.525  1.00  0.00      B    H  
ATOM    901  O   HOH B 294       0.509   9.628   5.521  1.00  0.00      B    O  
ATOM    902  H1  HOH B 294       0.068   8.708   5.487  1.00  0.00      B    H  
ATOM    903  H2  HOH B 294       0.587   9.837   6.519  1.00  0.00      B    H  
ATOM    904  O   HOH B 295      28.702  14.223  14.901  1.00  0.00      B    O  
ATOM    905  H1  HOH B 295      29.646  13.815  15.144  1.00  0.00      B    H  
ATOM    906  H2  HOH B 295      28.847  14.877  14.172  1.00  0.00      B    H  
ATOM    907  O   HOH B 296      11.690   7.671  38.305  1.00  0.00      B    O  
ATOM    908  H1  HOH B 296      11.255   8.190  37.541  1.00  0.00      B    H  
ATOM    909  H2  HOH B 296      11.809   8.320  39.065  1.00  0.00      B    H  
ATOM    910  O   HOH B 297      32.794  16.165  14.567  1.00  0.00      B    O  
ATOM    911  H1  HOH B 297      32.756  16.637  13.676  1.00  0.00      B    H  
ATOM    912  H2  HOH B 297      32.858  15.178  14.389  1.00  0.00      B    H  
ATOM    913  O   HOH B 298      14.731   8.091  38.273  1.00  0.00      B    O  
ATOM    914  H1  HOH B 298      14.909   7.992  39.306  1.00  0.00      B    H  
ATOM    915  H2  HOH B 298      13.786   7.711  38.148  1.00  0.00      B    H  
ATOM    916  O   HOH B 299      30.178  23.849  11.127  1.00  0.00      B    O  
ATOM    917  H1  HOH B 299      31.013  24.241  10.731  1.00  0.00      B    H  
ATOM    918  H2  HOH B 299      29.491  24.584  11.128  1.00  0.00      B    H  
ATOM    919  O   HOH B 300       8.909   2.820  16.909  1.00  0.00      B    O  
ATOM    920  H1  HOH B 300       8.597   2.377  17.754  1.00  0.00      B    H  
ATOM    921  H2  HOH B 300       8.236   2.689  16.179  1.00  0.00      B    H  
ATOM    922  O   HOH B 301       0.156  22.555   0.557  1.00  0.00      B    O  
ATOM    923  H1  HOH B 301      -0.410  22.236  -0.224  1.00  0.00      B    H  
ATOM    924  H2  HOH B 301       1.078  22.197   0.391  1.00  0.00      B    H  
ATOM    925  O   HOH B 302       2.860  15.653  21.605  1.00  0.00      B    O  
ATOM    926  H1  HOH B 302       2.597  15.261  20.681  1.00  0.00      B    H  
ATOM    927  H2  HOH B 302       3.829  15.371  21.757  1.00  0.00      B    H  
ATOM    928  O   HOH B 303      24.916  10.260  28.936  1.00  0.00      B    O  
ATOM    929  H1  HOH B 303      25.806  10.157  29.427  1.00  0.00      B    H  
ATOM    930  H2  HOH B 303      24.200   9.667  29.427  1.00  0.00      B    H  
ATOM    931  O   HOH B 304      12.336  12.136  22.957  1.00  0.00      B    O  
ATOM    932  H1  HOH B 304      12.798  11.971  23.839  1.00  0.00      B    H  
ATOM    933  H2  HOH B 304      13.063  11.990  22.216  1.00  0.00      B    H  
ATOM    934  O   HOH B 305      37.448  25.406   3.404  1.00  0.00      B    O  
ATOM    935  H1  HOH B 305      37.066  25.221   2.482  1.00  0.00      B    H  
ATOM    936  H2  HOH B 305      36.639  25.670   3.942  1.00  0.00      B    H  
ATOM    937  O   HOH B 306      34.158  21.600  11.975  1.00  0.00      B    O  
ATOM    938  H1  HOH B 306      34.378  21.516  10.956  1.00  0.00      B    H  
ATOM    939  H2  HOH B 306      34.740  22.354  12.344  1.00  0.00      B    H  
ATOM    940  O   HOH B 307      34.112  27.527  35.421  1.00  0.00      B    O  
ATOM    941  H1  HOH B 307      34.064  28.390  35.890  1.00  0.00      B    H  
ATOM    942  H2  HOH B 307      34.932  27.663  34.824  1.00  0.00      B    H  
ATOM    943  O   HOH B 308       6.622  12.038  19.604  1.00  0.00      B    O  
ATOM    944  H1  HOH B 308       6.893  12.839  19.020  1.00  0.00      B    H  
ATOM    945  H2  HOH B 308       7.454  11.513  19.796  1.00  0.00      B    H  
ATOM    946  O   HOH B 309      28.770  31.080  38.341  1.00  0.00      B    O  
ATOM    947  H1  HOH B 309      29.612  30.732  38.786  1.00  0.00      B    H  
ATOM    948  H2  HOH B 309      27.996  30.482  38.708  1.00  0.00      B    H  
ATOM    949  O   HOH B 310      30.219  37.580  27.423  1.00  0.00      B    O  
ATOM    950  H1  HOH B 310      30.959  37.255  28.061  1.00  0.00      B    H  
ATOM    951  H2  HOH B 310      29.528  36.868  27.424  1.00  0.00      B    H  
ATOM    952  O   HOH B 311      27.472  38.548   0.220  1.00  0.00      B    O  
ATOM    953  H1  HOH B 311      27.799  38.344   1.149  1.00  0.00      B    H  
ATOM    954  H2  HOH B 311      28.160  38.389  -0.477  1.00  0.00      B    H  
ATOM    955  O   HOH B 312       4.344   3.433  37.782  1.00  0.00      B    O  
ATOM    956  H1  HOH B 312       4.706   2.676  37.318  1.00  0.00      B    H  
ATOM    957  H2  HOH B 312       3.384   3.490  37.582  1.00  0.00      B    H  
ATOM    958  O   HOH B 313      13.362  11.798   0.768  1.00  0.00      B    O  
ATOM    959  H1  HOH B 313      13.846  11.850   1.687  1.00  0.00      B    H  
ATOM    960  H2  HOH B 313      13.981  11.292   0.120  1.00  0.00      B    H  
ATOM    961  O   HOH B 314       5.559  19.298  24.402  1.00  0.00      B    O  
ATOM    962  H1  HOH B 314       4.946  18.439  24.470  1.00  0.00      B    H  
ATOM    963  H2  HOH B 314       5.181  19.817  23.542  1.00  0.00      B    H  
ATOM    964  O   HOH B 315      22.467  15.367  12.314  1.00  0.00      B    O  
ATOM    965  H1  HOH B 315      22.787  15.075  11.337  1.00  0.00      B    H  
ATOM    966  H2  HOH B 315      23.251  15.172  12.988  1.00  0.00      B    H  
ATOM    967  O   HOH B 316       7.077   1.897  34.026  1.00  0.00      B    O  
ATOM    968  H1  HOH B 316       7.892   2.399  34.252  1.00  0.00      B    H  
ATOM    969  H2  HOH B 316       6.589   2.362  33.212  1.00  0.00      B    H  
ATOM    970  O   HOH B 317      28.772   0.294  13.912  1.00  0.00      B    O  
ATOM    971  H1  HOH B 317      28.949   1.274  13.748  1.00  0.00      B    H  
ATOM    972  H2  HOH B 317      28.078  -0.035  13.181  1.00  0.00      B    H  
ATOM    973  O   HOH B 318       0.164  33.244  16.013  1.00  0.00      B    O  
ATOM    974  H1  HOH B 318      -0.620  33.761  15.708  1.00  0.00      B    H  
ATOM    975  H2  HOH B 318       0.533  32.829  15.136  1.00  0.00      B    H  
ATOM    976  O   HOH B 319       7.218  25.041  15.627  1.00  0.00      B    O  
ATOM    977  H1  HOH B 319       7.180  24.098  15.314  1.00  0.00      B    H  
ATOM    978  H2  HOH B 319       6.631  25.143  16.453  1.00  0.00      B    H  
ATOM    979  O   HOH B 320       8.804   6.278  33.307  1.00  0.00      B    O  
ATOM    980  H1  HOH B 320       8.918   5.365  32.860  1.00  0.00      B    H  
ATOM    981  H2  HOH B 320       9.489   6.869  32.907  1.00  0.00      B    H  
ATOM    982  O   HOH B 321       9.674  34.870  21.158  1.00  0.00      B    O  
ATOM    983  H1  HOH B 321       9.784  34.060  21.763  1.00  0.00      B    H  
ATOM    984  H2  HOH B 321       9.876  35.778  21.674  1.00  0.00      B    H  
ATOM    985  O   HOH B 322       7.165  27.808  32.749  1.00  0.00      B    O  
ATOM    986  H1  HOH B 322       6.833  26.964  33.272  1.00  0.00      B    H  
ATOM    987  H2  HOH B 322       7.578  27.537  31.853  1.00  0.00      B    H  
ATOM    988  O   HOH B 323      16.476   9.145  17.681  1.00  0.00      B    O  
ATOM    989  H1  HOH B 323      17.009   9.060  16.784  1.00  0.00      B    H  
ATOM    990  H2  HOH B 323      15.498   9.006  17.387  1.00  0.00      B    H  
ATOM    991  O   HOH B 324      31.981   7.135  10.884  1.00  0.00      B    O  
ATOM    992  H1  HOH B 324      31.325   7.908  10.636  1.00  0.00      B    H  
ATOM    993  H2  HOH B 324      32.090   7.171  11.871  1.00  0.00      B    H  
ATOM    994  O   HOH B 325      23.224  21.480   3.487  1.00  0.00      B    O  
ATOM    995  H1  HOH B 325      23.612  22.381   3.333  1.00  0.00      B    H  
ATOM    996  H2  HOH B 325      22.767  21.377   4.380  1.00  0.00      B    H  
ATOM    997  O   HOH B 326      31.109   8.758  26.464  1.00  0.00      B    O  
ATOM    998  H1  HOH B 326      31.496   9.618  26.308  1.00  0.00      B    H  
ATOM    999  H2  HOH B 326      31.619   8.361  27.313  1.00  0.00      B    H  
ATOM   1000  O   HOH B 327       8.299  20.674  28.310  1.00  0.00      B    O  
ATOM   1001  H1  HOH B 327       8.681  20.349  29.225  1.00  0.00      B    H  
ATOM   1002  H2  HOH B 327       8.149  19.815  27.799  1.00  0.00      B    H  
ATOM   1003  O   HOH B 328      34.574  28.676  27.823  1.00  0.00      B    O  
ATOM   1004  H1  HOH B 328      35.532  29.089  27.909  1.00  0.00      B    H  
ATOM   1005  H2  HOH B 328      34.034  29.382  27.280  1.00  0.00      B    H  
ATOM   1006  O   HOH B 329      34.534   9.704  11.692  1.00  0.00      B    O  
ATOM   1007  H1  HOH B 329      34.668   9.274  12.602  1.00  0.00      B    H  
ATOM   1008  H2  HOH B 329      35.420   9.692  11.209  1.00  0.00      B    H  
ATOM   1009  O   HOH B 330      23.695   2.205  33.491  1.00  0.00      B    O  
ATOM   1010  H1  HOH B 330      23.585   2.959  32.818  1.00  0.00      B    H  
ATOM   1011  H2  HOH B 330      23.111   2.456  34.282  1.00  0.00      B    H  
ATOM   1012  O   HOH B 331       3.541  33.407  29.429  1.00  0.00      B    O  
ATOM   1013  H1  HOH B 331       2.726  33.732  28.921  1.00  0.00      B    H  
ATOM   1014  H2  HOH B 331       3.513  32.374  29.374  1.00  0.00      B    H  
ATOM   1015  O   HOH B 332       8.901  28.693  13.580  1.00  0.00      B    O  
ATOM   1016  H1  HOH B 332       9.140  29.131  12.698  1.00  0.00      B    H  
ATOM   1017  H2  HOH B 332       9.217  27.750  13.518  1.00  0.00      B    H  
ATOM   1018  O   HOH B 333       4.257   5.359   5.269  1.00  0.00      B    O  
ATOM   1019  H1  HOH B 333       3.469   4.850   5.608  1.00  0.00      B    H  
ATOM   1020  H2  HOH B 333       4.909   5.510   6.016  1.00  0.00      B    H  
ATOM   1021  O   HOH B 334       8.807  30.673  23.791  1.00  0.00      B    O  
ATOM   1022  H1  HOH B 334       8.996  29.719  23.445  1.00  0.00      B    H  
ATOM   1023  H2  HOH B 334       8.078  30.694  24.508  1.00  0.00      B    H  
ATOM   1024  O   HOH B 335      18.186   4.974   6.320  1.00  0.00      B    O  
ATOM   1025  H1  HOH B 335      18.481   5.902   6.489  1.00  0.00      B    H  
ATOM   1026  H2  HOH B 335      17.260   5.035   6.004  1.00  0.00      B    H  
ATOM   1027  O   HOH B 336      37.908   8.748  31.137  1.00  0.00      B    O  
ATOM   1028  H1  HOH B 336      37.014   8.879  30.759  1.00  0.00      B    H  
ATOM   1029  H2  HOH B 336      38.385   8.018  30.571  1.00  0.00      B    H  
ATOM   1030  O   HOH B 337      29.728  25.096   3.116  1.00  0.00      B    O  
ATOM   1031  H1  HOH B 337      30.698  25.179   2.755  1.00  0.00      B    H  
ATOM   1032  H2  HOH B 337      29.086  25.820   2.794  1.00  0.00      B    H  
ATOM   1033  O   HOH B 338      19.883  33.148   6.374  1.00  0.00      B    O  
ATOM   1034  H1  HOH B 338      20.369  33.732   7.107  1.00  0.00      B    H  
ATOM   1035  H2  HOH B 338      20.038  33.619   5.474  1.00  0.00      B    H  
ATOM   1036  O   HOH B 339      21.342  21.249   5.437  1.00  0.00      B    O  
ATOM   1037  H1  HOH B 339      21.764  21.331   6.353  1.00  0.00      B    H  
ATOM   1038  H2  HOH B 339      20.394  21.547   5.472  1.00  0.00      B    H  
ATOM   1039  O   HOH B 340      26.300  12.214   8.836  1.00  0.00      B    O  
ATOM   1040  H1  HOH B 340      25.827  12.496   8.003  1.00  0.00      B    H  
ATOM   1041  H2  HOH B 340      27.286  12.597   8.842  1.00  0.00      B    H  
ATOM   1042  O   HOH B 341       6.229  16.590  27.019  1.00  0.00      B    O  
ATOM   1043  H1  HOH B 341       6.953  15.973  27.435  1.00  0.00      B    H  
ATOM   1044  H2  HOH B 341       6.729  17.368  26.658  1.00  0.00      B    H  
ATOM   1045  O   HOH B 342      16.279  11.950  13.462  1.00  0.00      B    O  
ATOM   1046  H1  HOH B 342      16.222  11.014  12.980  1.00  0.00      B    H  
ATOM   1047  H2  HOH B 342      17.104  11.852  14.045  1.00  0.00      B    H  
ATOM   1048  O   HOH B 343      15.651  16.453  24.872  1.00  0.00      B    O  
ATOM   1049  H1  HOH B 343      15.678  15.793  24.093  1.00  0.00      B    H  
ATOM   1050  H2  HOH B 343      16.530  16.370  25.375  1.00  0.00      B    H  
ATOM   1051  O   HOH B 344      18.190  12.531  32.456  1.00  0.00      B    O  
ATOM   1052  H1  HOH B 344      17.303  12.892  32.082  1.00  0.00      B    H  
ATOM   1053  H2  HOH B 344      18.312  12.955  33.397  1.00  0.00      B    H  
ATOM   1054  O   HOH B 345      32.886  18.095   2.636  1.00  0.00      B    O  
ATOM   1055  H1  HOH B 345      31.941  18.185   2.379  1.00  0.00      B    H  
ATOM   1056  H2  HOH B 345      33.010  17.090   2.840  1.00  0.00      B    H  
ATOM   1057  O   HOH B 346      17.972  27.618  36.414  1.00  0.00      B    O  
ATOM   1058  H1  HOH B 346      17.901  27.136  37.330  1.00  0.00      B    H  
ATOM   1059  H2  HOH B 346      17.249  28.285  36.334  1.00  0.00      B    H  
ATOM   1060  O   HOH B 347      38.886  26.439  27.144  1.00  0.00      B    O  
ATOM   1061  H1  HOH B 347      39.709  26.936  27.465  1.00  0.00      B    H  
ATOM   1062  H2  HOH B 347      38.510  25.879  27.912  1.00  0.00      B    H  
ATOM   1063  O   HOH B 348      21.025  20.960  26.173  1.00  0.00      B    O  
ATOM   1064  H1  HOH B 348      21.306  20.553  25.254  1.00  0.00      B    H  
ATOM   1065  H2  HOH B 348      20.037  20.903  26.286  1.00  0.00      B    H  
ATOM   1066  O   HOH B 349      38.691  16.348  11.807  1.00  0.00      B    O  
ATOM   1067  H1  HOH B 349      38.001  16.397  12.516  1.00  0.00      B    H  
ATOM   1068  H2  HOH B 349      38.223  16.087  10.928  1.00  0.00      B    H  
ATOM   1069  O   HOH B 350       4.853  32.445  10.728  1.00  0.00      B    O  
ATOM   1070  H1  HOH B 350       4.838  32.547  11.726  1.00  0.00      B    H  
ATOM   1071  H2  HOH B 350       5.495  31.680  10.475  1.00  0.00      B    H  
ATOM   1072  O   HOH B 351       5.715  36.762  38.776  1.00  0.00      B    O  
ATOM   1073  H1  HOH B 351       4.860  37.340  38.996  1.00  0.00      B    H  
ATOM   1074  H2  HOH B 351       5.505  35.772  38.795  1.00  0.00      B    H  
ATOM   1075  O   HOH B 352       1.322   5.971  38.003  1.00  0.00      B    O  
ATOM   1076  H1  HOH B 352       1.234   6.705  38.746  1.00  0.00      B    H  
ATOM   1077  H2  HOH B 352       2.203   6.190  37.540  1.00  0.00      B    H  
ATOM   1078  O   HOH B 353       9.787  38.530   9.024  1.00  0.00      B    O  
ATOM   1079  H1  HOH B 353      10.108  38.038   8.256  1.00  0.00      B    H  
ATOM   1080  H2  HOH B 353       9.336  39.422   8.775  1.00  0.00      B    H  
ATOM   1081  O   HOH B 354      18.601   5.348  16.575  1.00  0.00      B    O  
ATOM   1082  H1  HOH B 354      18.028   5.279  17.456  1.00  0.00      B    H  
ATOM   1083  H2  HOH B 354      18.321   4.527  16.017  1.00  0.00      B    H  
ATOM   1084  O   HOH B 355      35.615  15.095  35.772  1.00  0.00      B    O  
ATOM   1085  H1  HOH B 355      35.660  15.919  36.316  1.00  0.00      B    H  
ATOM   1086  H2  HOH B 355      34.636  14.765  35.889  1.00  0.00      B    H  
ATOM   1087  O   HOH B 356       5.812  25.753  11.053  1.00  0.00      B    O  
ATOM   1088  H1  HOH B 356       4.869  26.049  10.979  1.00  0.00      B    H  
ATOM   1089  H2  HOH B 356       5.810  24.763  11.158  1.00  0.00      B    H  
ATOM   1090  O   HOH B 357      31.837   1.550  14.301  1.00  0.00      B    O  
ATOM   1091  H1  HOH B 357      32.570   1.188  13.658  1.00  0.00      B    H  
ATOM   1092  H2  HOH B 357      31.876   0.990  15.133  1.00  0.00      B    H  
ATOM   1093  O   HOH B 358      17.753   2.369  30.055  1.00  0.00      B    O  
ATOM   1094  H1  HOH B 358      18.529   1.897  30.396  1.00  0.00      B    H  
ATOM   1095  H2  HOH B 358      17.163   2.654  30.862  1.00  0.00      B    H  
ATOM   1096  O   HOH B 359       3.717  17.111   7.411  1.00  0.00      B    O  
ATOM   1097  H1  HOH B 359       4.032  18.064   7.260  1.00  0.00      B    H  
ATOM   1098  H2  HOH B 359       4.198  16.770   8.242  1.00  0.00      B    H  
ATOM   1099  O   HOH B 360      34.137   4.476  36.556  1.00  0.00      B    O  
ATOM   1100  H1  HOH B 360      34.005   4.498  35.512  1.00  0.00      B    H  
ATOM   1101  H2  HOH B 360      33.568   3.761  36.943  1.00  0.00      B    H  
ATOM   1102  O   HOH B 361      13.930  15.889  21.022  1.00  0.00      B    O  
ATOM   1103  H1  HOH B 361      13.655  15.139  20.400  1.00  0.00      B    H  
ATOM   1104  H2  HOH B 361      14.442  15.484  21.834  1.00  0.00      B    H  
ATOM   1105  O   HOH B 362      14.289  25.819  29.267  1.00  0.00      B    O  
ATOM   1106  H1  HOH B 362      15.279  25.820  29.488  1.00  0.00      B    H  
ATOM   1107  H2  HOH B 362      13.858  26.638  29.647  1.00  0.00      B    H  
ATOM   1108  O   HOH B 363      17.604   2.274   6.515  1.00  0.00      B    O  
ATOM   1109  H1  HOH B 363      18.010   1.909   5.671  1.00  0.00      B    H  
ATOM   1110  H2  HOH B 363      17.885   3.274   6.576  1.00  0.00      B    H  
ATOM   1111  O   HOH B 364      31.061  14.411   2.103  1.00  0.00      B    O  
ATOM   1112  H1  HOH B 364      31.279  13.827   2.930  1.00  0.00      B    H  
ATOM   1113  H2  HOH B 364      31.850  14.354   1.496  1.00  0.00      B    H  
ATOM   1114  O   HOH B 365      20.383  33.387  23.423  1.00  0.00      B    O  
ATOM   1115  H1  HOH B 365      21.032  32.644  23.642  1.00  0.00      B    H  
ATOM   1116  H2  HOH B 365      20.738  34.301  23.834  1.00  0.00      B    H  
ATOM   1117  O   HOH B 366       3.227  23.150  19.729  1.00  0.00      B    O  
ATOM   1118  H1  HOH B 366       3.834  22.851  19.007  1.00  0.00      B    H  
ATOM   1119  H2  HOH B 366       3.502  22.876  20.671  1.00  0.00      B    H  
ATOM   1120  O   HOH B 367       3.933   6.245  11.734  1.00  0.00      B    O  
ATOM   1121  H1  HOH B 367       3.821   5.235  11.568  1.00  0.00      B    H  
ATOM   1122  H2  HOH B 367       4.893   6.423  11.401  1.00  0.00      B    H  
ATOM   1123  O   HOH B 368      29.655   5.380   7.241  1.00  0.00      B    O  
ATOM   1124  H1  HOH B 368      30.631   5.065   7.202  1.00  0.00      B    H  
ATOM   1125  H2  HOH B 368      29.708   6.351   7.439  1.00  0.00      B    H  
ATOM   1126  O   HOH B 369       1.389   5.543   6.270  1.00  0.00      B    O  
ATOM   1127  H1  HOH B 369       0.766   5.716   5.504  1.00  0.00      B    H  
ATOM   1128  H2  HOH B 369       0.924   5.864   7.137  1.00  0.00      B    H  
ATOM   1129  O   HOH B 370      32.714  19.234   8.925  1.00  0.00      B    O  
ATOM   1130  H1  HOH B 370      32.430  18.902   9.811  1.00  0.00      B    H  
ATOM   1131  H2  HOH B 370      32.986  18.460   8.388  1.00  0.00      B    H  
ATOM   1132  O   HOH B 371      27.710   0.920  24.320  1.00  0.00      B    O  
ATOM   1133  H1  HOH B 371      28.350   0.541  23.661  1.00  0.00      B    H  
ATOM   1134  H2  HOH B 371      27.658   0.188  25.029  1.00  0.00      B    H  
ATOM   1135  O   HOH B 372      26.042  25.177  10.132  1.00  0.00      B    O  
ATOM   1136  H1  HOH B 372      25.794  25.894   9.473  1.00  0.00      B    H  
ATOM   1137  H2  HOH B 372      25.821  24.228   9.770  1.00  0.00      B    H  
ATOM   1138  O   HOH B 373      29.255  16.250  35.917  1.00  0.00      B    O  
ATOM   1139  H1  HOH B 373      28.360  16.088  36.380  1.00  0.00      B    H  
ATOM   1140  H2  HOH B 373      29.231  15.864  34.983  1.00  0.00      B    H  
ATOM   1141  O   HOH B 374      31.173  11.118   7.959  1.00  0.00      B    O  
ATOM   1142  H1  HOH B 374      31.821  11.442   8.665  1.00  0.00      B    H  
ATOM   1143  H2  HOH B 374      31.633  10.519   7.321  1.00  0.00      B    H  
ATOM   1144  O   HOH B 375      25.329  30.969  34.324  1.00  0.00      B    O  
ATOM   1145  H1  HOH B 375      25.397  31.960  34.590  1.00  0.00      B    H  
ATOM   1146  H2  HOH B 375      25.609  30.445  35.185  1.00  0.00      B    H  
ATOM   1147  O   HOH B 376      23.784  22.624  29.728  1.00  0.00      B    O  
ATOM   1148  H1  HOH B 376      23.371  22.096  30.446  1.00  0.00      B    H  
ATOM   1149  H2  HOH B 376      23.177  22.587  28.885  1.00  0.00      B    H  
ATOM   1150  O   HOH B 377      13.390  22.646  37.824  1.00  0.00      B    O  
ATOM   1151  H1  HOH B 377      13.621  21.672  37.973  1.00  0.00      B    H  
ATOM   1152  H2  HOH B 377      14.261  23.121  37.972  1.00  0.00      B    H  
ATOM   1153  O   HOH B 378      36.733   9.428   1.463  1.00  0.00      B    O  
ATOM   1154  H1  HOH B 378      36.684   8.582   0.869  1.00  0.00      B    H  
ATOM   1155  H2  HOH B 378      36.605   9.156   2.436  1.00  0.00      B    H  
ATOM   1156  O   HOH B 379      21.728   6.350   3.800  1.00  0.00      B    O  
ATOM   1157  H1  HOH B 379      21.979   7.380   3.702  1.00  0.00      B    H  
ATOM   1158  H2  HOH B 379      20.735   6.222   3.644  1.00  0.00      B    H  
ATOM   1159  O   HOH B 380      35.921  32.321   0.648  1.00  0.00      B    O  
ATOM   1160  H1  HOH B 380      36.618  32.639   1.238  1.00  0.00      B    H  
ATOM   1161  H2  HOH B 380      35.002  32.651   0.963  1.00  0.00      B    H  
ATOM   1162  O   HOH B 381      26.783  26.789   4.061  1.00  0.00      B    O  
ATOM   1163  H1  HOH B 381      27.586  26.607   4.642  1.00  0.00      B    H  
ATOM   1164  H2  HOH B 381      25.978  26.983   4.654  1.00  0.00      B    H  
ATOM   1165  O   HOH B 382      17.286  32.494   3.633  1.00  0.00      B    O  
ATOM   1166  H1  HOH B 382      17.579  31.835   4.348  1.00  0.00      B    H  
ATOM   1167  H2  HOH B 382      16.735  33.216   4.062  1.00  0.00      B    H  
ATOM   1168  O   HOH B 383      13.025  21.739  13.130  1.00  0.00      B    O  
ATOM   1169  H1  HOH B 383      13.315  20.940  12.664  1.00  0.00      B    H  
ATOM   1170  H2  HOH B 383      12.957  21.519  14.117  1.00  0.00      B    H  
ATOM   1171  O   HOH B 384       8.219  12.970   9.527  1.00  0.00      B    O  
ATOM   1172  H1  HOH B 384       8.341  13.756   8.933  1.00  0.00      B    H  
ATOM   1173  H2  HOH B 384       9.130  12.604   9.787  1.00  0.00      B    H  
ATOM   1174  O   HOH B 385      13.727  30.222  14.995  1.00  0.00      B    O  
ATOM   1175  H1  HOH B 385      14.459  29.596  15.343  1.00  0.00      B    H  
ATOM   1176  H2  HOH B 385      14.051  31.123  15.389  1.00  0.00      B    H  
ATOM   1177  O   HOH B 386       6.022  25.161  32.921  1.00  0.00      B    O  
ATOM   1178  H1  HOH B 386       5.985  24.586  33.735  1.00  0.00      B    H  
ATOM   1179  H2  HOH B 386       6.270  24.489  32.150  1.00  0.00      B    H  
ATOM   1180  O   HOH B 387      34.124  27.035  21.382  1.00  0.00      B    O  
ATOM   1181  H1  HOH B 387      33.478  27.796  21.535  1.00  0.00      B    H  
ATOM   1182  H2  HOH B 387      35.051  27.362  21.283  1.00  0.00      B    H  
ATOM   1183  O   HOH B 388      19.005  21.315  38.774  1.00  0.00      B    O  
ATOM   1184  H1  HOH B 388      18.442  20.527  39.056  1.00  0.00      B    H  
ATOM   1185  H2  HOH B 388      19.246  21.195  37.813  1.00  0.00      B    H  
ATOM   1186  O   HOH B 389      32.501  23.276   0.899  1.00  0.00      B    O  
ATOM   1187  H1  HOH B 389      32.200  24.133   1.234  1.00  0.00      B    H  
ATOM   1188  H2  HOH B 389      33.215  22.978   1.525  1.00  0.00      B    H  
ATOM   1189  O   HOH B 390      29.271  13.036   0.807  1.00  0.00      B    O  
ATOM   1190  H1  HOH B 390      29.701  13.124  -0.070  1.00  0.00      B    H  
ATOM   1191  H2  HOH B 390      29.984  13.337   1.427  1.00  0.00      B    H  
ATOM   1192  O   HOH B 391      10.645  17.368  14.352  1.00  0.00      B    O  
ATOM   1193  H1  HOH B 391      11.519  17.741  14.509  1.00  0.00      B    H  
ATOM   1194  H2  HOH B 391      10.602  16.963  13.413  1.00  0.00      B    H  
ATOM   1195  O   HOH B 392       6.808   5.581  19.046  1.00  0.00      B    O  
ATOM   1196  H1  HOH B 392       6.015   5.130  19.343  1.00  0.00      B    H  
ATOM   1197  H2  HOH B 392       6.710   5.681  18.029  1.00  0.00      B    H  
ATOM   1198  O   HOH B 393      10.738   3.264  29.789  1.00  0.00      B    O  
ATOM   1199  H1  HOH B 393      10.220   3.148  28.980  1.00  0.00      B    H  
ATOM   1200  H2  HOH B 393      11.218   4.165  29.689  1.00  0.00      B    H  
ATOM   1201  O   HOH B 394       3.564  29.308  31.993  1.00  0.00      B    O  
ATOM   1202  H1  HOH B 394       3.566  30.057  32.646  1.00  0.00      B    H  
ATOM   1203  H2  HOH B 394       4.099  28.528  32.371  1.00  0.00      B    H  
ATOM   1204  O   HOH B 395       8.722  23.046  11.550  1.00  0.00      B    O  
ATOM   1205  H1  HOH B 395       8.663  22.032  11.743  1.00  0.00      B    H  
ATOM   1206  H2  HOH B 395       9.740  23.228  11.469  1.00  0.00      B    H  
ATOM   1207  O   HOH B 396      26.761   0.174  12.154  1.00  0.00      B    O  
ATOM   1208  H1  HOH B 396      26.345   1.113  12.145  1.00  0.00      B    H  
ATOM   1209  H2  HOH B 396      26.591  -0.251  11.226  1.00  0.00      B    H  
ATOM   1210  O   HOH B 397      27.773  20.898  28.631  1.00  0.00      B    O  
ATOM   1211  H1  HOH B 397      27.185  20.385  29.280  1.00  0.00      B    H  
ATOM   1212  H2  HOH B 397      27.839  21.886  28.966  1.00  0.00      B    H  
ATOM   1213  O   HOH B 398       6.333   6.289  13.638  1.00  0.00      B    O  
ATOM   1214  H1  HOH B 398       5.825   5.786  12.906  1.00  0.00      B    H  
ATOM   1215  H2  HOH B 398       7.365   6.135  13.646  1.00  0.00      B    H  
ATOM   1216  O   HOH B 399       4.462  16.836  24.796  1.00  0.00      B    O  
ATOM   1217  H1  HOH B 399       3.688  16.252  25.084  1.00  0.00      B    H  
ATOM   1218  H2  HOH B 399       5.028  16.875  25.633  1.00  0.00      B    H  
ATOM   1219  O   HOH B 400      28.334  35.540  27.052  1.00  0.00      B    O  
ATOM   1220  H1  HOH B 400      28.969  34.910  26.582  1.00  0.00      B    H  
ATOM   1221  H2  HOH B 400      27.774  34.956  27.694  1.00  0.00      B    H  
ATOM   1222  O   HOH B 401      28.721  19.524  21.721  1.00  0.00      B    O  
ATOM   1223  H1  HOH B 401      28.850  18.655  22.170  1.00  0.00      B    H  
ATOM   1224  H2  HOH B 401      29.038  20.224  22.373  1.00  0.00      B    H  
ATOM   1225  O   HOH B 402       7.995  26.565  35.674  1.00  0.00      B    O  
ATOM   1226  H1  HOH B 402       8.375  25.868  36.238  1.00  0.00      B    H  
ATOM   1227  H2  HOH B 402       7.492  26.137  34.900  1.00  0.00      B    H  
ATOM   1228  O   HOH B 403      18.683  12.187  26.105  1.00  0.00      B    O  
ATOM   1229  H1  HOH B 403      19.235  12.957  25.726  1.00  0.00      B    H  
ATOM   1230  H2  HOH B 403      19.416  11.627  26.575  1.00  0.00      B    H  
ATOM   1231  O   HOH B 404       7.966  32.018  31.064  1.00  0.00      B    O  
ATOM   1232  H1  HOH B 404       8.943  31.962  30.716  1.00  0.00      B    H  
ATOM   1233  H2  HOH B 404       7.504  32.509  30.319  1.00  0.00      B    H  
ATOM   1234  O   HOH B 405      26.645  19.609  20.143  1.00  0.00      B    O  
ATOM   1235  H1  HOH B 405      27.232  19.718  20.989  1.00  0.00      B    H  
ATOM   1236  H2  HOH B 405      26.861  20.243  19.399  1.00  0.00      B    H  
ATOM   1237  O   HOH B 406      36.248  27.358   5.249  1.00  0.00      B    O  
ATOM   1238  H1  HOH B 406      35.618  27.537   5.989  1.00  0.00      B    H  
ATOM   1239  H2  HOH B 406      36.315  28.221   4.717  1.00  0.00      B    H  
ATOM   1240  O   HOH B 407       1.783  30.419  16.149  1.00  0.00      B    O  
ATOM   1241  H1  HOH B 407       1.900  31.261  16.697  1.00  0.00      B    H  
ATOM   1242  H2  HOH B 407       2.635  29.809  16.278  1.00  0.00      B    H  
ATOM   1243  O   HOH B 408      22.808   8.513  29.971  1.00  0.00      B    O  
ATOM   1244  H1  HOH B 408      22.976   7.692  30.612  1.00  0.00      B    H  
ATOM   1245  H2  HOH B 408      21.966   8.968  30.290  1.00  0.00      B    H  
ATOM   1246  O   HOH B 409      32.810  27.287  13.135  1.00  0.00      B    O  
ATOM   1247  H1  HOH B 409      32.738  26.455  13.722  1.00  0.00      B    H  
ATOM   1248  H2  HOH B 409      32.108  27.946  13.438  1.00  0.00      B    H  
ATOM   1249  O   HOH B 410       8.861  22.114  17.291  1.00  0.00      B    O  
ATOM   1250  H1  HOH B 410       9.368  21.313  16.830  1.00  0.00      B    H  
ATOM   1251  H2  HOH B 410       9.046  22.085  18.304  1.00  0.00      B    H  
ATOM   1252  O   HOH B 411      29.722  33.853  25.519  1.00  0.00      B    O  
ATOM   1253  H1  HOH B 411      30.661  34.009  25.922  1.00  0.00      B    H  
ATOM   1254  H2  HOH B 411      29.746  33.259  24.688  1.00  0.00      B    H  
ATOM   1255  O   HOH B 412      24.257  19.110  36.756  1.00  0.00      B    O  
ATOM   1256  H1  HOH B 412      23.599  19.145  35.983  1.00  0.00      B    H  
ATOM   1257  H2  HOH B 412      24.242  18.182  37.153  1.00  0.00      B    H  
ATOM   1258  O   HOH B 413      36.106   4.692   7.513  1.00  0.00      B    O  
ATOM   1259  H1  HOH B 413      35.473   5.352   7.068  1.00  0.00      B    H  
ATOM   1260  H2  HOH B 413      36.811   4.334   6.848  1.00  0.00      B    H  
ATOM   1261  O   HOH B 414      14.396  20.083   1.309  1.00  0.00      B    O  
ATOM   1262  H1  HOH B 414      14.399  19.132   1.589  1.00  0.00      B    H  
ATOM   1263  H2  HOH B 414      13.991  20.130   0.341  1.00  0.00      B    H  
ATOM   1264  O   HOH B 415      21.699  35.018   8.150  1.00  0.00      B    O  
ATOM   1265  H1  HOH B 415      21.191  35.691   8.715  1.00  0.00      B    H  
ATOM   1266  H2  HOH B 415      22.069  35.526   7.296  1.00  0.00      B    H  
ATOM   1267  O   HOH B 416       3.820  12.331   4.768  1.00  0.00      B    O  
ATOM   1268  H1  HOH B 416       4.613  12.915   4.633  1.00  0.00      B    H  
ATOM   1269  H2  HOH B 416       3.684  12.257   5.749  1.00  0.00      B    H  
ATOM   1270  O   HOH B 417      11.626  37.220  15.155  1.00  0.00      B    O  
ATOM   1271  H1  HOH B 417      11.480  36.298  15.390  1.00  0.00      B    H  
ATOM   1272  H2  HOH B 417      11.661  37.158  14.120  1.00  0.00      B    H  
ATOM   1273  O   HOH B 418      34.244  21.430  23.146  1.00  0.00      B    O  
ATOM   1274  H1  HOH B 418      35.145  21.308  22.765  1.00  0.00      B    H  
ATOM   1275  H2  HOH B 418      34.413  21.919  24.009  1.00  0.00      B    H  
ATOM   1276  O   HOH B 419      12.454  29.064   1.279  1.00  0.00      B    O  
ATOM   1277  H1  HOH B 419      11.791  28.410   1.671  1.00  0.00      B    H  
ATOM   1278  H2  HOH B 419      13.250  28.547   0.923  1.00  0.00      B    H  
ATOM   1279  O   HOH B 420      31.110   1.900  32.793  1.00  0.00      B    O  
ATOM   1280  H1  HOH B 420      32.013   1.431  32.970  1.00  0.00      B    H  
ATOM   1281  H2  HOH B 420      30.797   1.627  31.905  1.00  0.00      B    H  
ATOM   1282  O   HOH B 421      15.433   6.430  20.332  1.00  0.00      B    O  
ATOM   1283  H1  HOH B 421      16.102   7.144  20.200  1.00  0.00      B    H  
ATOM   1284  H2  HOH B 421      15.672   5.960  21.193  1.00  0.00      B    H  
ATOM   1285  O   HOH B 422      38.603  15.139  19.501  1.00  0.00      B    O  
ATOM   1286  H1  HOH B 422      37.962  14.892  18.742  1.00  0.00      B    H  
ATOM   1287  H2  HOH B 422      39.551  15.335  19.174  1.00  0.00      B    H  
ATOM   1288  O   HOH B 423      34.844  28.724  32.549  1.00  0.00      B    O  
ATOM   1289  H1  HOH B 423      34.824  28.091  31.764  1.00  0.00      B    H  
ATOM   1290  H2  HOH B 423      35.626  28.355  33.151  1.00  0.00      B    H  
ATOM   1291  O   HOH B 424      36.534  32.516  37.090  1.00  0.00      B    O  
ATOM   1292  H1  HOH B 424      36.477  32.197  38.082  1.00  0.00      B    H  
ATOM   1293  H2  HOH B 424      37.516  32.571  36.887  1.00  0.00      B    H  
ATOM   1294  O   HOH B 425      10.964  12.670  15.837  1.00  0.00      B    O  
ATOM   1295  H1  HOH B 425      10.431  12.211  16.586  1.00  0.00      B    H  
ATOM   1296  H2  HOH B 425      11.740  12.066  15.582  1.00  0.00      B    H  
ATOM   1297  O   HOH B 426      18.706   3.818  25.342  1.00  0.00      B    O  
ATOM   1298  H1  HOH B 426      19.482   4.383  25.011  1.00  0.00      B    H  
ATOM   1299  H2  HOH B 426      18.470   3.142  24.577  1.00  0.00      B    H  
ATOM   1300  O   HOH B 427       2.437  19.308  27.461  1.00  0.00      B    O  
ATOM   1301  H1  HOH B 427       3.250  18.975  27.971  1.00  0.00      B    H  
ATOM   1302  H2  HOH B 427       1.600  19.139  28.045  1.00  0.00      B    H  
ATOM   1303  O   HOH B 428      35.966  30.413   7.474  1.00  0.00      B    O  
ATOM   1304  H1  HOH B 428      36.600  31.094   6.984  1.00  0.00      B    H  
ATOM   1305  H2  HOH B 428      35.303  30.057   6.781  1.00  0.00      B    H  
ATOM   1306  O   HOH B 429      33.051   3.912   1.502  1.00  0.00      B    O  
ATOM   1307  H1  HOH B 429      33.826   3.374   1.056  1.00  0.00      B    H  
ATOM   1308  H2  HOH B 429      32.737   4.628   0.866  1.00  0.00      B    H  
ATOM   1309  O   HOH B 430      23.965  34.940  14.329  1.00  0.00      B    O  
ATOM   1310  H1  HOH B 430      24.656  35.691  14.483  1.00  0.00      B    H  
ATOM   1311  H2  HOH B 430      23.129  35.350  13.885  1.00  0.00      B    H  
ATOM   1312  O   HOH B 431      11.178   1.160  25.735  1.00  0.00      B    O  
ATOM   1313  H1  HOH B 431      12.119   0.916  25.436  1.00  0.00      B    H  
ATOM   1314  H2  HOH B 431      10.672   1.352  24.911  1.00  0.00      B    H  
ATOM   1315  O   HOH B 432      31.151  20.297   2.663  1.00  0.00      B    O  
ATOM   1316  H1  HOH B 432      32.007  20.688   3.104  1.00  0.00      B    H  
ATOM   1317  H2  HOH B 432      30.873  20.843   1.851  1.00  0.00      B    H  
ATOM   1318  O   HOH B 433      10.342  23.760   2.937  1.00  0.00      B    O  
ATOM   1319  H1  HOH B 433      10.428  24.626   3.468  1.00  0.00      B    H  
ATOM   1320  H2  HOH B 433      11.242  23.518   2.620  1.00  0.00      B    H  
ATOM   1321  O   HOH B 434       3.403  10.878  24.697  1.00  0.00      B    O  
ATOM   1322  H1  HOH B 434       3.848  11.864  24.699  1.00  0.00      B    H  
ATOM   1323  H2  HOH B 434       2.959  10.799  25.632  1.00  0.00      B    H  
ATOM   1324  O   HOH B 435       0.881   7.807   0.583  1.00  0.00      B    O  
ATOM   1325  H1  HOH B 435       1.409   8.652   0.678  1.00  0.00      B    H  
ATOM   1326  H2  HOH B 435       0.084   8.040   0.058  1.00  0.00      B    H  
ATOM   1327  O   HOH B 436       5.223  22.746  17.592  1.00  0.00      B    O  
ATOM   1328  H1  HOH B 436       4.878  22.818  16.653  1.00  0.00      B    H  
ATOM   1329  H2  HOH B 436       5.204  21.760  17.780  1.00  0.00      B    H  
ATOM   1330  O   HOH B 437      31.776  34.758  33.296  1.00  0.00      B    O  
ATOM   1331  H1  HOH B 437      32.224  33.874  33.203  1.00  0.00      B    H  
ATOM   1332  H2  HOH B 437      31.277  34.819  34.240  1.00  0.00      B    H  
ATOM   1333  O   HOH B 438       1.531  16.492  28.101  1.00  0.00      B    O  
ATOM   1334  H1  HOH B 438       2.364  17.059  28.304  1.00  0.00      B    H  
ATOM   1335  H2  HOH B 438       1.087  16.899  27.247  1.00  0.00      B    H  
ATOM   1336  O   HOH B 439      39.279  36.325  31.890  1.00  0.00      B    O  
ATOM   1337  H1  HOH B 439      39.618  36.961  31.166  1.00  0.00      B    H  
ATOM   1338  H2  HOH B 439      38.246  36.431  31.865  1.00  0.00      B    H  
ATOM   1339  O   HOH B 440      27.390  37.831  25.795  1.00  0.00      B    O  
ATOM   1340  H1  HOH B 440      26.716  37.495  25.124  1.00  0.00      B    H  
ATOM   1341  H2  HOH B 440      27.795  37.051  26.270  1.00  0.00      B    H  
ATOM   1342  O   HOH B 441      22.962  16.940  16.256  1.00  0.00      B    O  
ATOM   1343  H1  HOH B 441      23.715  16.282  16.079  1.00  0.00      B    H  
ATOM   1344  H2  HOH B 441      23.415  17.779  16.580  1.00  0.00      B    H  
ATOM   1345  O   HOH B 442       0.294  12.114   7.914  1.00  0.00      B    O  
ATOM   1346  H1  HOH B 442       0.884  12.950   7.969  1.00  0.00      B    H  
ATOM   1347  H2  HOH B 442       0.996  11.334   7.914  1.00  0.00      B    H  
ATOM   1348  O   HOH B 443      16.902   3.074  34.570  1.00  0.00      B    O  
ATOM   1349  H1  HOH B 443      16.579   2.680  35.413  1.00  0.00      B    H  
ATOM   1350  H2  HOH B 443      17.922   2.926  34.473  1.00  0.00      B    H  
ATOM   1351  O   HOH B 444      21.329  30.869   7.192  1.00  0.00      B    O  
ATOM   1352  H1  HOH B 444      21.115  30.034   6.603  1.00  0.00      B    H  
ATOM   1353  H2  HOH B 444      21.029  31.732   6.704  1.00  0.00      B    H  
ATOM   1354  O   HOH B 445      35.644  24.108  31.116  1.00  0.00      B    O  
ATOM   1355  H1  HOH B 445      34.672  24.189  31.051  1.00  0.00      B    H  
ATOM   1356  H2  HOH B 445      35.832  24.106  32.119  1.00  0.00      B    H  
ATOM   1357  O   HOH B 446      18.497  38.850  23.193  1.00  0.00      B    O  
ATOM   1358  H1  HOH B 446      18.259  38.495  22.296  1.00  0.00      B    H  
ATOM   1359  H2  HOH B 446      18.253  38.116  23.824  1.00  0.00      B    H  
ATOM   1360  O   HOH B 447      34.363  27.546   7.192  1.00  0.00      B    O  
ATOM   1361  H1  HOH B 447      34.760  27.309   8.022  1.00  0.00      B    H  
ATOM   1362  H2  HOH B 447      33.965  26.712   6.833  1.00  0.00      B    H  
ATOM   1363  O   HOH B 448      23.444  16.936   7.351  1.00  0.00      B    O  
ATOM   1364  H1  HOH B 448      23.055  17.360   6.486  1.00  0.00      B    H  
ATOM   1365  H2  HOH B 448      24.146  17.574   7.670  1.00  0.00      B    H  
ATOM   1366  O   HOH B 449      10.387  16.674  11.798  1.00  0.00      B    O  
ATOM   1367  H1  HOH B 449      11.042  15.893  11.748  1.00  0.00      B    H  
ATOM   1368  H2  HOH B 449       9.653  16.483  11.090  1.00  0.00      B    H  
ATOM   1369  O   HOH B 450       6.897  37.292  17.826  1.00  0.00      B    O  
ATOM   1370  H1  HOH B 450       7.515  36.560  17.567  1.00  0.00      B    H  
ATOM   1371  H2  HOH B 450       5.991  36.877  18.145  1.00  0.00      B    H  
ATOM   1372  O   HOH B 451       1.041  26.614   1.229  1.00  0.00      B    O  
ATOM   1373  H1  HOH B 451       1.246  27.245   0.424  1.00  0.00      B    H  
ATOM   1374  H2  HOH B 451       0.304  27.020   1.836  1.00  0.00      B    H  
ATOM   1375  O   HOH B 452      17.202  36.279  18.040  1.00  0.00      B    O  
ATOM   1376  H1  HOH B 452      18.049  35.704  18.173  1.00  0.00      B    H  
ATOM   1377  H2  HOH B 452      17.025  36.781  18.891  1.00  0.00      B    H  
ATOM   1378  O   HOH B 453      23.690   8.941  37.954  1.00  0.00      B    O  
ATOM   1379  H1  HOH B 453      23.435   8.568  37.001  1.00  0.00      B    H  
ATOM   1380  H2  HOH B 453      24.584   8.612  38.211  1.00  0.00      B    H  
ATOM   1381  O   HOH B 454      26.102   6.848  27.035  1.00  0.00      B    O  
ATOM   1382  H1  HOH B 454      25.698   6.012  27.529  1.00  0.00      B    H  
ATOM   1383  H2  HOH B 454      25.431   7.570  27.022  1.00  0.00      B    H  
ATOM   1384  O   HOH B 455      11.164   7.263  12.311  1.00  0.00      B    O  
ATOM   1385  H1  HOH B 455      11.892   6.634  12.560  1.00  0.00      B    H  
ATOM   1386  H2  HOH B 455      11.574   8.128  12.010  1.00  0.00      B    H  
ATOM   1387  O   HOH B 456       0.961  12.656  20.404  1.00  0.00      B    O  
ATOM   1388  H1  HOH B 456       0.633  12.010  19.652  1.00  0.00      B    H  
ATOM   1389  H2  HOH B 456       0.566  13.581  20.171  1.00  0.00      B    H  
ATOM   1390  O   HOH B 457       0.528  21.404   9.087  1.00  0.00      B    O  
ATOM   1391  H1  HOH B 457       0.614  20.933   8.142  1.00  0.00      B    H  
ATOM   1392  H2  HOH B 457       1.313  21.148   9.635  1.00  0.00      B    H  
ATOM   1393  O   HOH B 458       5.348  18.926   0.685  1.00  0.00      B    O  
ATOM   1394  H1  HOH B 458       5.263  19.458   1.534  1.00  0.00      B    H  
ATOM   1395  H2  HOH B 458       4.402  18.842   0.310  1.00  0.00      B    H  
ATOM   1396  O   HOH B 459       1.020   1.986  17.821  1.00  0.00      B    O  
ATOM   1397  H1  HOH B 459       0.248   1.574  18.147  1.00  0.00      B    H  
ATOM   1398  H2  HOH B 459       1.266   2.661  18.570  1.00  0.00      B    H  
ATOM   1399  O   HOH B 460      28.005  24.913   8.054  1.00  0.00      B    O  
ATOM   1400  H1  HOH B 460      28.238  24.222   8.777  1.00  0.00      B    H  
ATOM   1401  H2  HOH B 460      28.823  25.324   7.566  1.00  0.00      B    H  
ATOM   1402  O   HOH B 461      17.335  12.194  28.296  1.00  0.00      B    O  
ATOM   1403  H1  HOH B 461      17.264  11.254  28.658  1.00  0.00      B    H  
ATOM   1404  H2  HOH B 461      17.920  12.147  27.463  1.00  0.00      B    H  
ATOM   1405  O   HOH B 462      27.755  23.492  29.763  1.00  0.00      B    O  
ATOM   1406  H1  HOH B 462      28.284  24.301  29.768  1.00  0.00      B    H  
ATOM   1407  H2  HOH B 462      27.663  23.105  30.788  1.00  0.00      B    H  
ATOM   1408  O   HOH B 463      35.816  11.594   7.447  1.00  0.00      B    O  
ATOM   1409  H1  HOH B 463      36.541  12.031   6.818  1.00  0.00      B    H  
ATOM   1410  H2  HOH B 463      35.670  12.170   8.229  1.00  0.00      B    H  
ATOM   1411  O   HOH B 464      19.897  14.510  24.951  1.00  0.00      B    O  
ATOM   1412  H1  HOH B 464      20.227  15.495  25.044  1.00  0.00      B    H  
ATOM   1413  H2  HOH B 464      20.685  13.896  24.773  1.00  0.00      B    H  
ATOM   1414  O   HOH B 465       6.223  16.368   1.820  1.00  0.00      B    O  
ATOM   1415  H1  HOH B 465       6.064  15.706   1.073  1.00  0.00      B    H  
ATOM   1416  H2  HOH B 465       6.018  17.310   1.480  1.00  0.00      B    H  
ATOM   1417  O   HOH B 466      26.952  13.013  20.291  1.00  0.00      B    O  
ATOM   1418  H1  HOH B 466      27.833  12.713  19.917  1.00  0.00      B    H  
ATOM   1419  H2  HOH B 466      26.338  13.234  19.486  1.00  0.00      B    H  
ATOM   1420  O   HOH B 467       8.772  22.032  20.018  1.00  0.00      B    O  
ATOM   1421  H1  HOH B 467       9.674  21.561  20.077  1.00  0.00      B    H  
ATOM   1422  H2  HOH B 467       8.172  21.830  20.820  1.00  0.00      B    H  
ATOM   1423  O   HOH B 468      38.360  34.345  22.493  1.00  0.00      B    O  
ATOM   1424  H1  HOH B 468      38.819  34.588  21.625  1.00  0.00      B    H  
ATOM   1425  H2  HOH B 468      38.616  35.036  23.176  1.00  0.00      B    H  
ATOM   1426  O   HOH B 469      27.899  31.554   5.486  1.00  0.00      B    O  
ATOM   1427  H1  HOH B 469      27.555  31.291   6.416  1.00  0.00      B    H  
ATOM   1428  H2  HOH B 469      27.434  30.952   4.792  1.00  0.00      B    H  
ATOM   1429  O   HOH B 470      19.709  26.807  29.635  1.00  0.00      B    O  
ATOM   1430  H1  HOH B 470      20.614  27.253  29.958  1.00  0.00      B    H  
ATOM   1431  H2  HOH B 470      19.830  26.626  28.653  1.00  0.00      B    H  
ATOM   1432  O   HOH B 471      27.920   0.256  30.198  1.00  0.00      B    O  
ATOM   1433  H1  HOH B 471      28.749  -0.224  30.483  1.00  0.00      B    H  
ATOM   1434  H2  HOH B 471      27.973   1.145  30.661  1.00  0.00      B    H  
ATOM   1435  O   HOH B 472       6.310  35.178   5.765  1.00  0.00      B    O  
ATOM   1436  H1  HOH B 472       5.789  34.402   5.447  1.00  0.00      B    H  
ATOM   1437  H2  HOH B 472       6.391  35.844   5.006  1.00  0.00      B    H  
ATOM   1438  O   HOH B 473       7.406   0.868  28.132  1.00  0.00      B    O  
ATOM   1439  H1  HOH B 473       7.275   0.407  29.041  1.00  0.00      B    H  
ATOM   1440  H2  HOH B 473       8.194   0.407  27.723  1.00  0.00      B    H  
ATOM   1441  O   HOH B 474      34.146  32.514  25.575  1.00  0.00      B    O  
ATOM   1442  H1  HOH B 474      34.863  32.526  26.303  1.00  0.00      B    H  
ATOM   1443  H2  HOH B 474      34.649  32.486  24.714  1.00  0.00      B    H  
ATOM   1444  O   HOH B 475      13.190  28.939   9.988  1.00  0.00      B    O  
ATOM   1445  H1  HOH B 475      14.142  29.350  10.030  1.00  0.00      B    H  
ATOM   1446  H2  HOH B 475      13.284  28.024  10.453  1.00  0.00      B    H  
ATOM   1447  O   HOH B 476       7.108  31.476  12.852  1.00  0.00      B    O  
ATOM   1448  H1  HOH B 476       7.340  32.442  12.525  1.00  0.00      B    H  
ATOM   1449  H2  HOH B 476       7.846  31.226  13.550  1.00  0.00      B    H  
ATOM   1450  O   HOH B 477       6.938  21.123   7.704  1.00  0.00      B    O  
ATOM   1451  H1  HOH B 477       7.924  20.875   7.909  1.00  0.00      B    H  
ATOM   1452  H2  HOH B 477       6.895  21.712   6.862  1.00  0.00      B    H  
ATOM   1453  O   HOH B 478      17.920  10.177   1.578  1.00  0.00      B    O  
ATOM   1454  H1  HOH B 478      18.800  10.688   1.510  1.00  0.00      B    H  
ATOM   1455  H2  HOH B 478      18.196   9.160   1.337  1.00  0.00      B    H  
ATOM   1456  O   HOH B 479      22.279  18.229  19.308  1.00  0.00      B    O  
ATOM   1457  H1  HOH B 479      22.772  18.304  20.213  1.00  0.00      B    H  
ATOM   1458  H2  HOH B 479      21.966  17.278  19.152  1.00  0.00      B    H  
ATOM   1459  O   HOH B 480      15.164   4.735  29.068  1.00  0.00      B    O  
ATOM   1460  H1  HOH B 480      16.035   4.537  28.573  1.00  0.00      B    H  
ATOM   1461  H2  HOH B 480      14.669   3.857  29.297  1.00  0.00      B    H  
ATOM   1462  O   HOH B 481      12.160   7.536  18.067  1.00  0.00      B    O  
ATOM   1463  H1  HOH B 481      12.329   6.718  18.731  1.00  0.00      B    H  
ATOM   1464  H2  HOH B 481      11.305   7.324  17.537  1.00  0.00      B    H  
ATOM   1465  O   HOH B 482       3.513  22.898   3.978  1.00  0.00      B    O  
ATOM   1466  H1  HOH B 482       2.930  22.625   4.744  1.00  0.00      B    H  
ATOM   1467  H2  HOH B 482       2.930  23.362   3.238  1.00  0.00      B    H  
ATOM   1468  O   HOH B 483      23.812  28.315  14.277  1.00  0.00      B    O  
ATOM   1469  H1  HOH B 483      23.415  27.908  13.402  1.00  0.00      B    H  
ATOM   1470  H2  HOH B 483      23.677  27.648  15.031  1.00  0.00      B    H  
ATOM   1471  O   HOH B 484      19.396  34.895  17.897  1.00  0.00      B    O  
ATOM   1472  H1  HOH B 484      19.780  34.053  18.398  1.00  0.00      B    H  
ATOM   1473  H2  HOH B 484      20.161  35.295  17.343  1.00  0.00      B    H  
ATOM   1474  O   HOH B 485      15.532  20.668  15.171  1.00  0.00      B    O  
ATOM   1475  H1  HOH B 485      15.841  19.801  14.696  1.00  0.00      B    H  
ATOM   1476  H2  HOH B 485      14.484  20.701  15.148  1.00  0.00      B    H  
ATOM   1477  O   HOH B 486      31.239  17.186  37.715  1.00  0.00      B    O  
ATOM   1478  H1  HOH B 486      30.398  16.853  37.251  1.00  0.00      B    H  
ATOM   1479  H2  HOH B 486      31.442  18.129  37.462  1.00  0.00      B    H  
ATOM   1480  O   HOH B 487      16.813  28.928  26.523  1.00  0.00      B    O  
ATOM   1481  H1  HOH B 487      16.743  27.986  26.893  1.00  0.00      B    H  
ATOM   1482  H2  HOH B 487      16.519  28.900  25.543  1.00  0.00      B    H  
ATOM   1483  O   HOH B 488      38.030   7.625  35.964  1.00  0.00      B    O  
ATOM   1484  H1  HOH B 488      38.322   7.898  35.045  1.00  0.00      B    H  
ATOM   1485  H2  HOH B 488      37.653   6.709  35.797  1.00  0.00      B    H  
ATOM   1486  O   HOH B 489       5.090  14.310   7.424  1.00  0.00      B    O  
ATOM   1487  H1  HOH B 489       4.471  13.449   7.507  1.00  0.00      B    H  
ATOM   1488  H2  HOH B 489       4.760  14.785   6.587  1.00  0.00      B    H  
ATOM   1489  O   HOH B 490      15.813  31.823  11.253  1.00  0.00      B    O  
ATOM   1490  H1  HOH B 490      15.765  31.308  10.417  1.00  0.00      B    H  
ATOM   1491  H2  HOH B 490      14.890  31.695  11.713  1.00  0.00      B    H  
ATOM   1492  O   HOH B 491      37.139  15.191  21.656  1.00  0.00      B    O  
ATOM   1493  H1  HOH B 491      37.748  15.214  20.837  1.00  0.00      B    H  
ATOM   1494  H2  HOH B 491      36.390  14.553  21.535  1.00  0.00      B    H  
ATOM   1495  O   HOH B 492       6.090  23.673  22.635  1.00  0.00      B    O  
ATOM   1496  H1  HOH B 492       5.145  23.222  22.728  1.00  0.00      B    H  
ATOM   1497  H2  HOH B 492       6.826  23.145  23.084  1.00  0.00      B    H  
ATOM   1498  O   HOH B 493       8.518  36.319  27.090  1.00  0.00      B    O  
ATOM   1499  H1  HOH B 493       9.081  37.148  27.151  1.00  0.00      B    H  
ATOM   1500  H2  HOH B 493       8.883  35.754  26.349  1.00  0.00      B    H  
ATOM   1501  O   HOH B 494      26.761  17.114  19.069  1.00  0.00      B    O  
ATOM   1502  H1  HOH B 494      27.737  17.047  18.699  1.00  0.00      B    H  
ATOM   1503  H2  HOH B 494      26.536  18.014  19.504  1.00  0.00      B    H  
ATOM   1504  O   HOH B 495      17.506  36.116   0.044  1.00  0.00      B    O  
ATOM   1505  H1  HOH B 495      16.969  35.391   0.492  1.00  0.00      B    H  
ATOM   1506  H2  HOH B 495      16.980  36.959   0.149  1.00  0.00      B    H  
ATOM   1507  O   HOH B 496      13.833   1.126  14.097  1.00  0.00      B    O  
ATOM   1508  H1  HOH B 496      13.757   0.970  15.089  1.00  0.00      B    H  
ATOM   1509  H2  HOH B 496      14.052   0.292  13.618  1.00  0.00      B    H  
ATOM   1510  O   HOH B 497       3.305  23.022  24.695  1.00  0.00      B    O  
ATOM   1511  H1  HOH B 497       3.960  23.346  25.450  1.00  0.00      B    H  
ATOM   1512  H2  HOH B 497       2.900  22.107  24.863  1.00  0.00      B    H  
ATOM   1513  O   HOH B 498      29.709   3.121  13.804  1.00  0.00      B    O  
ATOM   1514  H1  HOH B 498      30.663   2.763  13.753  1.00  0.00      B    H  
ATOM   1515  H2  HOH B 498      29.737   3.972  14.351  1.00  0.00      B    H  
ATOM   1516  O   HOH B 499       3.683   4.268  17.349  1.00  0.00      B    O  
ATOM   1517  H1  HOH B 499       3.790   3.488  17.923  1.00  0.00      B    H  
ATOM   1518  H2  HOH B 499       4.635   4.434  16.915  1.00  0.00      B    H  
ATOM   1519  O   HOH B 500      21.341  35.053  12.316  1.00  0.00      B    O  
ATOM   1520  H1  HOH B 500      20.641  35.614  11.766  1.00  0.00      B    H  
ATOM   1521  H2  HOH B 500      21.971  34.659  11.636  1.00  0.00      B    H  
ATOM   1522  O   HOH B 501      15.771  22.074  35.536  1.00  0.00      B    O  
ATOM   1523  H1  HOH B 501      14.819  21.798  35.760  1.00  0.00      B    H  
ATOM   1524  H2  HOH B 501      16.255  21.339  34.939  1.00  0.00      B    H  
ATOM   1525  O   HOH B 502       4.891  23.186  11.656  1.00  0.00      B    O  
ATOM   1526  H1  HOH B 502       5.424  22.334  11.600  1.00  0.00      B    H  
ATOM   1527  H2  HOH B 502       4.160  23.118  10.933  1.00  0.00      B    H  
ATOM   1528  O   HOH B 503       3.640   8.316  24.251  1.00  0.00      B    O  
ATOM   1529  H1  HOH B 503       3.449   9.296  24.143  1.00  0.00      B    H  
ATOM   1530  H2  HOH B 503       2.845   7.919  24.687  1.00  0.00      B    H  
ATOM   1531  O   HOH B 504      35.885  19.590   5.569  1.00  0.00      B    O  
ATOM   1532  H1  HOH B 504      36.162  20.567   5.895  1.00  0.00      B    H  
ATOM   1533  H2  HOH B 504      36.744  19.100   5.495  1.00  0.00      B    H  
ATOM   1534  O   HOH B 505      22.080   9.145  33.716  1.00  0.00      B    O  
ATOM   1535  H1  HOH B 505      22.055   9.413  32.733  1.00  0.00      B    H  
ATOM   1536  H2  HOH B 505      21.987   9.974  34.221  1.00  0.00      B    H  
ATOM   1537  O   HOH B 506       1.546  24.044  17.816  1.00  0.00      B    O  
ATOM   1538  H1  HOH B 506       2.136  23.796  18.640  1.00  0.00      B    H  
ATOM   1539  H2  HOH B 506       1.791  23.470  17.012  1.00  0.00      B    H  
ATOM   1540  O   HOH B 507      14.142   4.086  36.599  1.00  0.00      B    O  
ATOM   1541  H1  HOH B 507      14.313   3.087  36.522  1.00  0.00      B    H  
ATOM   1542  H2  HOH B 507      14.440   4.345  37.509  1.00  0.00      B    H  
ATOM   1543  O   HOH B 508      27.335  19.887  35.712  1.00  0.00      B    O  
ATOM   1544  H1  HOH B 508      26.678  20.546  35.383  1.00  0.00      B    H  
ATOM   1545  H2  HOH B 508      26.840  19.092  36.082  1.00  0.00      B    H  
ATOM   1546  O   HOH B 509      20.658  33.670  32.126  1.00  0.00      B    O  
ATOM   1547  H1  HOH B 509      20.023  33.818  31.396  1.00  0.00      B    H  
ATOM   1548  H2  HOH B 509      21.228  32.990  31.708  1.00  0.00      B    H  
ATOM   1549  O   HOH B 510      22.345  23.547  32.602  1.00  0.00      B    O  
ATOM   1550  H1  HOH B 510      21.878  23.268  33.434  1.00  0.00      B    H  
ATOM   1551  H2  HOH B 510      21.700  24.169  32.175  1.00  0.00      B    H  
ATOM   1552  O   HOH B 511      25.586  31.321   1.891  1.00  0.00      B    O  
ATOM   1553  H1  HOH B 511      24.596  31.241   2.156  1.00  0.00      B    H  
ATOM   1554  H2  HOH B 511      25.982  32.071   2.417  1.00  0.00      B    H  
ATOM   1555  O   HOH B 512       4.525  27.549  21.887  1.00  0.00      B    O  
ATOM   1556  H1  HOH B 512       3.780  27.099  22.357  1.00  0.00      B    H  
ATOM   1557  H2  HOH B 512       4.974  26.816  21.330  1.00  0.00      B    H  
ATOM   1558  O   HOH B 513      16.925  37.168  15.482  1.00  0.00      B    O  
ATOM   1559  H1  HOH B 513      17.217  36.844  16.390  1.00  0.00      B    H  
ATOM   1560  H2  HOH B 513      17.729  37.159  14.898  1.00  0.00      B    H  
ATOM   1561  O   HOH B 514      34.464   7.880   2.971  1.00  0.00      B    O  
ATOM   1562  H1  HOH B 514      33.649   7.728   2.361  1.00  0.00      B    H  
ATOM   1563  H2  HOH B 514      34.619   8.888   2.968  1.00  0.00      B    H  
ATOM   1564  O   HOH B 515       1.000  25.688   4.678  1.00  0.00      B    O  
ATOM   1565  H1  HOH B 515       1.299  25.094   3.909  1.00  0.00      B    H  
ATOM   1566  H2  HOH B 515       0.028  26.005   4.523  1.00  0.00      B    H  
ATOM   1567  O   HOH B 516      22.651   9.821   0.971  1.00  0.00      B    O  
ATOM   1568  H1  HOH B 516      23.020  10.754   0.783  1.00  0.00      B    H  
ATOM   1569  H2  HOH B 516      22.956   9.225   0.235  1.00  0.00      B    H  
ATOM   1570  O   HOH B 517       3.838  11.898   7.471  1.00  0.00      B    O  
ATOM   1571  H1  HOH B 517       3.228  11.219   7.876  1.00  0.00      B    H  
ATOM   1572  H2  HOH B 517       4.748  11.534   7.623  1.00  0.00      B    H  
ATOM   1573  O   HOH B 518      37.041  30.974  24.654  1.00  0.00      B    O  
ATOM   1574  H1  HOH B 518      37.713  31.071  25.417  1.00  0.00      B    H  
ATOM   1575  H2  HOH B 518      36.590  30.060  24.680  1.00  0.00      B    H  
ATOM   1576  O   HOH B 519       2.042  19.711  17.099  1.00  0.00      B    O  
ATOM   1577  H1  HOH B 519       2.545  19.558  17.987  1.00  0.00      B    H  
ATOM   1578  H2  HOH B 519       1.948  18.798  16.599  1.00  0.00      B    H  
ATOM   1579  O   HOH B 520       1.514  32.523  13.351  1.00  0.00      B    O  
ATOM   1580  H1  HOH B 520       2.298  32.477  13.909  1.00  0.00      B    H  
ATOM   1581  H2  HOH B 520       1.454  31.675  12.785  1.00  0.00      B    H  
ATOM   1582  O   HOH B 521       5.146   1.514  18.110  1.00  0.00      B    O  
ATOM   1583  H1  HOH B 521       5.417   1.525  17.097  1.00  0.00      B    H  
ATOM   1584  H2  HOH B 521       4.467   0.762  18.273  1.00  0.00      B    H  
ATOM   1585  O   HOH B 522      10.975  19.255  17.032  1.00  0.00      B    O  
ATOM   1586  H1  HOH B 522      10.013  19.065  16.766  1.00  0.00      B    H  
ATOM   1587  H2  HOH B 522      11.475  18.364  17.090  1.00  0.00      B    H  
ATOM   1588  O   HOH B 523      22.535  31.780  15.106  1.00  0.00      B    O  
ATOM   1589  H1  HOH B 523      21.974  32.514  14.875  1.00  0.00      B    H  
ATOM   1590  H2  HOH B 523      23.344  32.185  15.497  1.00  0.00      B    H  
ATOM   1591  O   HOH B 524      34.190  38.048  30.711  1.00  0.00      B    O  
ATOM   1592  H1  HOH B 524      33.964  39.006  30.527  1.00  0.00      B    H  
ATOM   1593  H2  HOH B 524      33.645  37.506  30.104  1.00  0.00      B    H  
ATOM   1594  O   HOH B 525      15.737   3.436   8.139  1.00  0.00      B    O  
ATOM   1595  H1  HOH B 525      15.176   2.793   8.665  1.00  0.00      B    H  
ATOM   1596  H2  HOH B 525      16.343   2.895   7.505  1.00  0.00      B    H  
ATOM   1597  O   HOH B 526      16.221  24.347  17.767  1.00  0.00      B    O  
ATOM   1598  H1  HOH B 526      16.382  23.474  18.197  1.00  0.00      B    H  
ATOM   1599  H2  HOH B 526      15.829  24.148  16.874  1.00  0.00      B    H  
ATOM   1600  O   HOH B 527      15.352  22.679   1.788  1.00  0.00      B    O  
ATOM   1601  H1  HOH B 527      15.980  23.024   1.143  1.00  0.00      B    H  
ATOM   1602  H2  HOH B 527      15.307  21.632   1.644  1.00  0.00      B    H  
ATOM   1603  O   HOH B 528      12.031   8.011   4.107  1.00  0.00      B    O  
ATOM   1604  H1  HOH B 528      12.526   8.642   4.763  1.00  0.00      B    H  
ATOM   1605  H2  HOH B 528      12.707   7.327   3.779  1.00  0.00      B    H  
ATOM   1606  O   HOH B 529       6.967  17.404   4.333  1.00  0.00      B    O  
ATOM   1607  H1  HOH B 529       6.710  16.938   3.465  1.00  0.00      B    H  
ATOM   1608  H2  HOH B 529       6.157  18.032   4.640  1.00  0.00      B    H  
ATOM   1609  O   HOH B 530      15.248  21.829   7.980  1.00  0.00      B    O  
ATOM   1610  H1  HOH B 530      14.514  22.342   8.528  1.00  0.00      B    H  
ATOM   1611  H2  HOH B 530      14.753  21.492   7.139  1.00  0.00      B    H  
ATOM   1612  O   HOH B 531       0.982  29.521  31.206  1.00  0.00      B    O  
ATOM   1613  H1  HOH B 531       0.978  28.786  30.512  1.00  0.00      B    H  
ATOM   1614  H2  HOH B 531       1.833  29.535  31.715  1.00  0.00      B    H  
ATOM   1615  O   HOH B 532      15.585   4.084  25.476  1.00  0.00      B    O  
ATOM   1616  H1  HOH B 532      16.313   3.518  25.098  1.00  0.00      B    H  
ATOM   1617  H2  HOH B 532      15.990   4.992  25.425  1.00  0.00      B    H  
ATOM   1618  O   HOH B 533      33.208   1.417  30.188  1.00  0.00      B    O  
ATOM   1619  H1  HOH B 533      32.176   1.698  30.204  1.00  0.00      B    H  
ATOM   1620  H2  HOH B 533      33.735   2.310  30.177  1.00  0.00      B    H  
ATOM   1621  O   HOH B 534      26.198  33.786  34.820  1.00  0.00      B    O  
ATOM   1622  H1  HOH B 534      26.528  33.711  35.801  1.00  0.00      B    H  
ATOM   1623  H2  HOH B 534      27.005  34.060  34.213  1.00  0.00      B    H  
ATOM   1624  O   HOH B 535      10.925  35.080   5.667  1.00  0.00      B    O  
ATOM   1625  H1  HOH B 535      10.491  35.514   4.875  1.00  0.00      B    H  
ATOM   1626  H2  HOH B 535      10.867  35.691   6.454  1.00  0.00      B    H  
ATOM   1627  O   HOH B 536       4.055  17.451  28.805  1.00  0.00      B    O  
ATOM   1628  H1  HOH B 536       4.785  16.936  28.326  1.00  0.00      B    H  
ATOM   1629  H2  HOH B 536       4.130  17.169  29.798  1.00  0.00      B    H  
ATOM   1630  O   HOH B 537      25.970  20.664  38.650  1.00  0.00      B    O  
ATOM   1631  H1  HOH B 537      26.240  20.014  39.348  1.00  0.00      B    H  
ATOM   1632  H2  HOH B 537      25.322  20.221  38.012  1.00  0.00      B    H  
ATOM   1633  O   HOH B 538       5.064  12.930  24.725  1.00  0.00      B    O  
ATOM   1634  H1  HOH B 538       5.750  12.820  25.486  1.00  0.00      B    H  
ATOM   1635  H2  HOH B 538       5.496  12.974  23.849  1.00  0.00      B    H  
ATOM   1636  O   HOH B 539       0.257   2.563  28.506  1.00  0.00      B    O  
ATOM   1637  H1  HOH B 539      -0.001   1.740  28.063  1.00  0.00      B    H  
ATOM   1638  H2  HOH B 539       0.051   3.285  27.892  1.00  0.00      B    H  
ATOM   1639  O   HOH B 540       6.404  37.961  21.478  1.00  0.00      B    O  
ATOM   1640  H1  HOH B 540       6.064  37.027  21.372  1.00  0.00      B    H  
ATOM   1641  H2  HOH B 540       6.845  37.955  22.350  1.00  0.00      B    H  
ATOM   1642  O   HOH B 541      17.789  30.729  18.122  1.00  0.00      B    O  
ATOM   1643  H1  HOH B 541      17.587  31.180  19.025  1.00  0.00      B    H  
ATOM   1644  H2  HOH B 541      18.771  30.459  18.097  1.00  0.00      B    H  
ATOM   1645  O   HOH B 542      37.366  14.646  17.116  1.00  0.00      B    O  
ATOM   1646  H1  HOH B 542      37.137  13.665  17.062  1.00  0.00      B    H  
ATOM   1647  H2  HOH B 542      36.734  15.156  16.488  1.00  0.00      B    H  
ATOM   1648  O   HOH B 543      29.474  16.954  18.479  1.00  0.00      B    O  
ATOM   1649  H1  HOH B 543      29.968  16.836  17.560  1.00  0.00      B    H  
ATOM   1650  H2  HOH B 543      29.730  17.866  18.858  1.00  0.00      B    H  
ATOM   1651  O   HOH B 544       9.117  39.476  36.125  1.00  0.00      B    O  
ATOM   1652  H1  HOH B 544       8.625  39.002  36.871  1.00  0.00      B    H  
ATOM   1653  H2  HOH B 544       8.903  38.942  35.304  1.00  0.00      B    H  
ATOM   1654  O   HOH B 545       1.798  36.473  33.954  1.00  0.00      B    O  
ATOM   1655  H1  HOH B 545       1.163  36.420  33.144  1.00  0.00      B    H  
ATOM   1656  H2  HOH B 545       1.258  36.464  34.794  1.00  0.00      B    H  
ATOM   1657  O   HOH B 546      36.126   8.827   7.424  1.00  0.00      B    O  
ATOM   1658  H1  HOH B 546      36.346   8.494   6.468  1.00  0.00      B    H  
ATOM   1659  H2  HOH B 546      36.136   9.843   7.419  1.00  0.00      B    H  
ATOM   1660  O   HOH B 547      30.001   1.150  37.884  1.00  0.00      B    O  
ATOM   1661  H1  HOH B 547      29.931   0.336  37.326  1.00  0.00      B    H  
ATOM   1662  H2  HOH B 547      29.266   1.782  37.820  1.00  0.00      B    H  
ATOM   1663  O   HOH B 548      14.493   8.571  23.906  1.00  0.00      B    O  
ATOM   1664  H1  HOH B 548      13.769   8.542  23.160  1.00  0.00      B    H  
ATOM   1665  H2  HOH B 548      14.305   9.418  24.459  1.00  0.00      B    H  
ATOM   1666  O   HOH B 549      14.766  25.520   3.425  1.00  0.00      B    O  
ATOM   1667  H1  HOH B 549      15.342  25.029   4.121  1.00  0.00      B    H  
ATOM   1668  H2  HOH B 549      14.066  24.883   3.132  1.00  0.00      B    H  
ATOM   1669  O   HOH B 550      20.565   4.955  35.696  1.00  0.00      B    O  
ATOM   1670  H1  HOH B 550      21.402   4.368  35.771  1.00  0.00      B    H  
ATOM   1671  H2  HOH B 550      20.392   5.110  34.724  1.00  0.00      B    H  
ATOM   1672  O   HOH B 551       8.580  26.665  25.925  1.00  0.00      B    O  
ATOM   1673  H1  HOH B 551       8.871  26.588  24.936  1.00  0.00      B    H  
ATOM   1674  H2  HOH B 551       8.027  25.789  26.149  1.00  0.00      B    H  
ATOM   1675  O   HOH B 552      31.481   0.462  25.539  1.00  0.00      B    O  
ATOM   1676  H1  HOH B 552      32.023  -0.090  24.873  1.00  0.00      B    H  
ATOM   1677  H2  HOH B 552      30.881  -0.176  26.074  1.00  0.00      B    H  
ATOM   1678  O   HOH B 553      33.108   2.158   5.607  1.00  0.00      B    O  
ATOM   1679  H1  HOH B 553      33.244   1.155   5.570  1.00  0.00      B    H  
ATOM   1680  H2  HOH B 553      33.853   2.580   5.102  1.00  0.00      B    H  
ATOM   1681  O   HOH B 554      27.994   3.208   0.776  1.00  0.00      B    O  
ATOM   1682  H1  HOH B 554      27.177   2.660   0.908  1.00  0.00      B    H  
ATOM   1683  H2  HOH B 554      28.370   3.376   1.706  1.00  0.00      B    H  
ATOM   1684  O   HOH B 555      15.912  14.288  35.104  1.00  0.00      B    O  
ATOM   1685  H1  HOH B 555      16.482  13.765  35.690  1.00  0.00      B    H  
ATOM   1686  H2  HOH B 555      16.378  15.125  34.736  1.00  0.00      B    H  
ATOM   1687  O   HOH B 556      26.207  38.661  28.084  1.00  0.00      B    O  
ATOM   1688  H1  HOH B 556      26.795  38.202  27.412  1.00  0.00      B    H  
ATOM   1689  H2  HOH B 556      26.726  38.712  28.995  1.00  0.00      B    H  
ATOM   1690  O   HOH B 557      21.758   4.378  31.048  1.00  0.00      B    O  
ATOM   1691  H1  HOH B 557      22.382   5.163  31.179  1.00  0.00      B    H  
ATOM   1692  H2  HOH B 557      21.039   4.428  31.737  1.00  0.00      B    H  
ATOM   1693  O   HOH B 558      25.161  35.072  19.686  1.00  0.00      B    O  
ATOM   1694  H1  HOH B 558      25.425  35.810  20.319  1.00  0.00      B    H  
ATOM   1695  H2  HOH B 558      25.937  35.096  19.040  1.00  0.00      B    H  
ATOM   1696  O   HOH B 559      16.970   8.228  35.628  1.00  0.00      B    O  
ATOM   1697  H1  HOH B 559      16.925   8.426  34.599  1.00  0.00      B    H  
ATOM   1698  H2  HOH B 559      16.673   7.258  35.685  1.00  0.00      B    H  
ATOM   1699  O   HOH B 560      18.430  20.460  27.150  1.00  0.00      B    O  
ATOM   1700  H1  HOH B 560      19.032  19.651  27.322  1.00  0.00      B    H  
ATOM   1701  H2  HOH B 560      17.517  20.073  26.977  1.00  0.00      B    H  
ATOM   1702  O   HOH B 561       8.451  15.321  38.228  1.00  0.00      B    O  
ATOM   1703  H1  HOH B 561       9.073  14.469  38.222  1.00  0.00      B    H  
ATOM   1704  H2  HOH B 561       7.449  15.045  38.191  1.00  0.00      B    H  
ATOM   1705  O   HOH B 562       3.217  38.711  18.504  1.00  0.00      B    O  
ATOM   1706  H1  HOH B 562       2.506  38.447  17.847  1.00  0.00      B    H  
ATOM   1707  H2  HOH B 562       3.834  38.003  18.751  1.00  0.00      B    H  
ATOM   1708  O   HOH B 563      37.148   1.731  29.921  1.00  0.00      B    O  
ATOM   1709  H1  HOH B 563      37.295   0.756  29.711  1.00  0.00      B    H  
ATOM   1710  H2  HOH B 563      37.959   2.306  29.556  1.00  0.00      B    H  
ATOM   1711  O   HOH B 564       4.221  29.179   3.058  1.00  0.00      B    O  
ATOM   1712  H1  HOH B 564       4.561  29.091   2.100  1.00  0.00      B    H  
ATOM   1713  H2  HOH B 564       4.876  28.672   3.673  1.00  0.00      B    H  
ATOM   1714  O   HOH B 565      19.489  22.529   8.285  1.00  0.00      B    O  
ATOM   1715  H1  HOH B 565      19.115  22.203   7.395  1.00  0.00      B    H  
ATOM   1716  H2  HOH B 565      20.273  21.924   8.492  1.00  0.00      B    H  
ATOM   1717  O   HOH B 566      33.827  30.483  18.708  1.00  0.00      B    O  
ATOM   1718  H1  HOH B 566      33.270  31.226  18.448  1.00  0.00      B    H  
ATOM   1719  H2  HOH B 566      33.420  30.058  19.577  1.00  0.00      B    H  
ATOM   1720  O   HOH B 567      32.275  22.580  29.378  1.00  0.00      B    O  
ATOM   1721  H1  HOH B 567      32.652  21.724  29.792  1.00  0.00      B    H  
ATOM   1722  H2  HOH B 567      32.438  23.369  30.030  1.00  0.00      B    H  
ATOM   1723  O   HOH B 568       7.934  33.390  19.159  1.00  0.00      B    O  
ATOM   1724  H1  HOH B 568       8.303  32.487  18.866  1.00  0.00      B    H  
ATOM   1725  H2  HOH B 568       8.648  33.804  19.783  1.00  0.00      B    H  
ATOM   1726  O   HOH B 569      36.471  27.374  34.200  1.00  0.00      B    O  
ATOM   1727  H1  HOH B 569      36.929  26.838  34.990  1.00  0.00      B    H  
ATOM   1728  H2  HOH B 569      37.288  27.808  33.771  1.00  0.00      B    H  
ATOM   1729  O   HOH B 570       3.062   1.488  20.747  1.00  0.00      B    O  
ATOM   1730  H1  HOH B 570       2.513   2.272  20.487  1.00  0.00      B    H  
ATOM   1731  H2  HOH B 570       3.241   0.970  19.874  1.00  0.00      B    H  
ATOM   1732  O   HOH B 571      38.285  37.848   0.507  1.00  0.00      B    O  
ATOM   1733  H1  HOH B 571      38.301  38.086   1.509  1.00  0.00      B    H  
ATOM   1734  H2  HOH B 571      38.141  38.678  -0.067  1.00  0.00      B    H  
ATOM   1735  O   HOH B 572      20.466  20.216  19.683  1.00  0.00      B    O  
ATOM   1736  H1  HOH B 572      20.269  20.825  18.853  1.00  0.00      B    H  
ATOM   1737  H2  HOH B 572      21.145  19.503  19.390  1.00  0.00      B    H  
ATOM   1738  O   HOH B 573      19.275   8.224  12.146  1.00  0.00      B    O  
ATOM   1739  H1  HOH B 573      20.192   8.470  12.560  1.00  0.00      B    H  
ATOM   1740  H2  HOH B 573      19.453   7.614  11.340  1.00  0.00      B    H  
ATOM   1741  O   HOH B 574      23.205   0.323   2.835  1.00  0.00      B    O  
ATOM   1742  H1  HOH B 574      23.456  -0.482   2.265  1.00  0.00      B    H  
ATOM   1743  H2  HOH B 574      22.241   0.321   3.025  1.00  0.00      B    H  
ATOM   1744  O   HOH B 575      12.845  20.716   3.522  1.00  0.00      B    O  
ATOM   1745  H1  HOH B 575      13.565  20.517   2.918  1.00  0.00      B    H  
ATOM   1746  H2  HOH B 575      12.017  20.278   3.139  1.00  0.00      B    H  
ATOM   1747  O   HOH B 576       8.356  16.511  34.305  1.00  0.00      B    O  
ATOM   1748  H1  HOH B 576       8.825  16.930  35.061  1.00  0.00      B    H  
ATOM   1749  H2  HOH B 576       7.437  16.037  34.482  1.00  0.00      B    H  
ATOM   1750  O   HOH B 577       7.822  30.829  21.173  1.00  0.00      B    O  
ATOM   1751  H1  HOH B 577       8.190  31.130  20.279  1.00  0.00      B    H  
ATOM   1752  H2  HOH B 577       8.539  30.894  21.879  1.00  0.00      B    H  
ATOM   1753  O   HOH B 578       6.609  36.753  24.420  1.00  0.00      B    O  
ATOM   1754  H1  HOH B 578       7.450  37.284  24.198  1.00  0.00      B    H  
ATOM   1755  H2  HOH B 578       6.914  35.806  24.756  1.00  0.00      B    H  
ATOM   1756  O   HOH B 579      33.744  32.809  20.867  1.00  0.00      B    O  
ATOM   1757  H1  HOH B 579      34.610  32.640  20.359  1.00  0.00      B    H  
ATOM   1758  H2  HOH B 579      32.985  32.854  20.147  1.00  0.00      B    H  
ATOM   1759  O   HOH B 580      16.256  39.340  17.191  1.00  0.00      B    O  
ATOM   1760  H1  HOH B 580      16.505  38.719  16.440  1.00  0.00      B    H  
ATOM   1761  H2  HOH B 580      15.672  38.932  17.904  1.00  0.00      B    H  
ATOM   1762  O   HOH B 581       8.623  13.029  28.678  1.00  0.00      B    O  
ATOM   1763  H1  HOH B 581       7.684  12.778  28.519  1.00  0.00      B    H  
ATOM   1764  H2  HOH B 581       9.168  12.194  28.851  1.00  0.00      B    H  
ATOM   1765  O   HOH B 582      17.127   5.001  18.832  1.00  0.00      B    O  
ATOM   1766  H1  HOH B 582      16.406   5.579  19.241  1.00  0.00      B    H  
ATOM   1767  H2  HOH B 582      16.986   4.060  19.185  1.00  0.00      B    H  
ATOM   1768  O   HOH B 583       3.531   4.165   1.384  1.00  0.00      B    O  
ATOM   1769  H1  HOH B 583       3.436   4.222   0.343  1.00  0.00      B    H  
ATOM   1770  H2  HOH B 583       3.572   5.113   1.839  1.00  0.00      B    H  
ATOM   1771  O   HOH B 584       8.894  20.925  35.198  1.00  0.00      B    O  
ATOM   1772  H1  HOH B 584       8.478  20.162  35.736  1.00  0.00      B    H  
ATOM   1773  H2  HOH B 584       9.703  21.308  35.681  1.00  0.00      B    H  
ATOM   1774  O   HOH B 585       3.328  37.827  14.488  1.00  0.00      B    O  
ATOM   1775  H1  HOH B 585       3.481  36.916  14.902  1.00  0.00      B    H  
ATOM   1776  H2  HOH B 585       2.633  38.302  15.064  1.00  0.00      B    H  
ATOM   1777  O   HOH B 586      24.270  16.896  38.152  1.00  0.00      B    O  
ATOM   1778  H1  HOH B 586      23.647  16.183  37.761  1.00  0.00      B    H  
ATOM   1779  H2  HOH B 586      24.730  16.476  38.960  1.00  0.00      B    H  
ATOM   1780  O   HOH B 587      20.451  34.304  14.870  1.00  0.00      B    O  
ATOM   1781  H1  HOH B 587      19.469  34.493  15.058  1.00  0.00      B    H  
ATOM   1782  H2  HOH B 587      20.652  34.571  13.894  1.00  0.00      B    H  
ATOM   1783  O   HOH B 588       7.685  39.114  15.654  1.00  0.00      B    O  
ATOM   1784  H1  HOH B 588       8.637  39.431  15.491  1.00  0.00      B    H  
ATOM   1785  H2  HOH B 588       7.742  38.401  16.433  1.00  0.00      B    H  
ATOM   1786  O   HOH B 589       3.974  16.724  31.589  1.00  0.00      B    O  
ATOM   1787  H1  HOH B 589       2.935  16.908  31.857  1.00  0.00      B    H  
ATOM   1788  H2  HOH B 589       4.495  16.656  32.420  1.00  0.00      B    H  
ATOM   1789  O   HOH B 590       9.245   0.907  32.134  1.00  0.00      B    O  
ATOM   1790  H1  HOH B 590       9.479   0.032  32.633  1.00  0.00      B    H  
ATOM   1791  H2  HOH B 590       8.372   0.771  31.611  1.00  0.00      B    H  
ATOM   1792  O   HOH B 591      12.949  26.984  17.012  1.00  0.00      B    O  
ATOM   1793  H1  HOH B 591      13.645  26.866  16.254  1.00  0.00      B    H  
ATOM   1794  H2  HOH B 591      12.700  26.048  17.432  1.00  0.00      B    H  
ATOM   1795  O   HOH B 592      17.723  12.927   4.578  1.00  0.00      B    O  
ATOM   1796  H1  HOH B 592      17.297  13.672   4.157  1.00  0.00      B    H  
ATOM   1797  H2  HOH B 592      17.024  12.371   5.035  1.00  0.00      B    H  
ATOM   1798  O   HOH B 593      12.679  20.404  30.734  1.00  0.00      B    O  
ATOM   1799  H1  HOH B 593      12.995  21.258  30.290  1.00  0.00      B    H  
ATOM   1800  H2  HOH B 593      13.452  19.754  30.543  1.00  0.00      B    H  
ATOM   1801  O   HOH B 594       5.544  31.037  22.800  1.00  0.00      B    O  
ATOM   1802  H1  HOH B 594       4.833  30.696  22.172  1.00  0.00      B    H  
ATOM   1803  H2  HOH B 594       6.453  30.753  22.450  1.00  0.00      B    H  
ATOM   1804  O   HOH B 595      29.852   8.120   7.792  1.00  0.00      B    O  
ATOM   1805  H1  HOH B 595      29.053   8.556   7.355  1.00  0.00      B    H  
ATOM   1806  H2  HOH B 595      30.672   8.443   7.316  1.00  0.00      B    H  
ATOM   1807  O   HOH B 596      21.205   0.497  23.531  1.00  0.00      B    O  
ATOM   1808  H1  HOH B 596      20.216   0.228  23.400  1.00  0.00      B    H  
ATOM   1809  H2  HOH B 596      21.803  -0.023  22.846  1.00  0.00      B    H  
ATOM   1810  O   HOH B 597       5.019  34.520  13.468  1.00  0.00      B    O  
ATOM   1811  H1  HOH B 597       4.843  33.728  14.076  1.00  0.00      B    H  
ATOM   1812  H2  HOH B 597       5.936  34.990  13.684  1.00  0.00      B    H  
ATOM   1813  O   HOH B 598      17.424  37.009   9.975  1.00  0.00      B    O  
ATOM   1814  H1  HOH B 598      17.361  36.145   9.388  1.00  0.00      B    H  
ATOM   1815  H2  HOH B 598      17.780  36.793  10.871  1.00  0.00      B    H  
ATOM   1816  O   HOH B 599       7.812   1.427  19.006  1.00  0.00      B    O  
ATOM   1817  H1  HOH B 599       8.174   0.501  18.890  1.00  0.00      B    H  
ATOM   1818  H2  HOH B 599       6.799   1.422  19.126  1.00  0.00      B    H  
ATOM   1819  O   HOH B 600      38.051  33.530  31.029  1.00  0.00      B    O  
ATOM   1820  H1  HOH B 600      38.714  34.293  30.966  1.00  0.00      B    H  
ATOM   1821  H2  HOH B 600      37.765  33.579  32.018  1.00  0.00      B    H  
ATOM   1822  O   HOH B 601      28.931  10.865  24.024  1.00  0.00      B    O  
ATOM   1823  H1  HOH B 601      28.257  10.250  23.595  1.00  0.00      B    H  
ATOM   1824  H2  HOH B 601      28.977  10.566  24.997  1.00  0.00      B    H  
ATOM   1825  O   HOH B 602      11.803  37.043   7.257  1.00  0.00      B    O  
ATOM   1826  H1  HOH B 602      12.514  37.428   7.872  1.00  0.00      B    H  
ATOM   1827  H2  HOH B 602      11.640  37.609   6.454  1.00  0.00      B    H  
ATOM   1828  O   HOH B 603       9.539  10.401  14.144  1.00  0.00      B    O  
ATOM   1829  H1  HOH B 603      10.342   9.940  14.393  1.00  0.00      B    H  
ATOM   1830  H2  HOH B 603       8.894   9.665  13.817  1.00  0.00      B    H  
ATOM   1831  O   HOH B 604       6.059  13.666   4.144  1.00  0.00      B    O  
ATOM   1832  H1  HOH B 604       6.129  12.838   3.550  1.00  0.00      B    H  
ATOM   1833  H2  HOH B 604       6.351  14.446   3.618  1.00  0.00      B    H  
ATOM   1834  O   HOH B 605       1.366  28.663  24.570  1.00  0.00      B    O  
ATOM   1835  H1  HOH B 605       2.126  28.075  24.835  1.00  0.00      B    H  
ATOM   1836  H2  HOH B 605       1.446  28.953  23.581  1.00  0.00      B    H  
ATOM   1837  O   HOH B 606      11.415   3.374  23.832  1.00  0.00      B    O  
ATOM   1838  H1  HOH B 606      11.657   4.007  23.100  1.00  0.00      B    H  
ATOM   1839  H2  HOH B 606      11.999   3.699  24.631  1.00  0.00      B    H  
ATOM   1840  O   HOH B 607       0.373   2.948   2.412  1.00  0.00      B    O  
ATOM   1841  H1  HOH B 607       1.253   2.427   2.345  1.00  0.00      B    H  
ATOM   1842  H2  HOH B 607       0.537   3.918   2.768  1.00  0.00      B    H  
ATOM   1843  O   HOH B 608      10.383  10.063   8.432  1.00  0.00      B    O  
ATOM   1844  H1  HOH B 608      11.261  10.177   7.932  1.00  0.00      B    H  
ATOM   1845  H2  HOH B 608       9.741   9.870   7.708  1.00  0.00      B    H  
ATOM   1846  O   HOH B 609      20.111  31.114  11.400  1.00  0.00      B    O  
ATOM   1847  H1  HOH B 609      20.910  30.817  10.844  1.00  0.00      B    H  
ATOM   1848  H2  HOH B 609      20.382  30.938  12.346  1.00  0.00      B    H  
ATOM   1849  O   HOH B 610       0.854   4.057  24.022  1.00  0.00      B    O  
ATOM   1850  H1  HOH B 610       0.580   4.140  24.972  1.00  0.00      B    H  
ATOM   1851  H2  HOH B 610       1.844   4.270  23.926  1.00  0.00      B    H  
ATOM   1852  O   HOH B 611      29.644  38.023  36.006  1.00  0.00      B    O  
ATOM   1853  H1  HOH B 611      29.033  38.077  35.140  1.00  0.00      B    H  
ATOM   1854  H2  HOH B 611      29.186  37.340  36.579  1.00  0.00      B    H  
ATOM   1855  O   HOH B 612      17.696   4.015  27.827  1.00  0.00      B    O  
ATOM   1856  H1  HOH B 612      17.875   3.867  26.806  1.00  0.00      B    H  
ATOM   1857  H2  HOH B 612      17.538   3.085  28.226  1.00  0.00      B    H  
ATOM   1858  O   HOH B 613      32.400  13.920  21.175  1.00  0.00      B    O  
ATOM   1859  H1  HOH B 613      31.984  14.810  21.155  1.00  0.00      B    H  
ATOM   1860  H2  HOH B 613      31.805  13.346  21.826  1.00  0.00      B    H  
ATOM   1861  O   HOH B 614      15.344   7.374   1.646  1.00  0.00      B    O  
ATOM   1862  H1  HOH B 614      14.755   6.656   2.010  1.00  0.00      B    H  
ATOM   1863  H2  HOH B 614      16.196   7.341   2.166  1.00  0.00      B    H  
ATOM   1864  O   HOH B 615       8.351  28.255  -0.093  1.00  0.00      B    O  
ATOM   1865  H1  HOH B 615       8.344  28.260   0.936  1.00  0.00      B    H  
ATOM   1866  H2  HOH B 615       8.309  29.236  -0.298  1.00  0.00      B    H  
ATOM   1867  O   HOH B 616      12.122  13.361  29.634  1.00  0.00      B    O  
ATOM   1868  H1  HOH B 616      12.924  12.767  29.697  1.00  0.00      B    H  
ATOM   1869  H2  HOH B 616      11.476  13.091  30.355  1.00  0.00      B    H  
ATOM   1870  O   HOH B 617       8.949   3.579   3.708  1.00  0.00      B    O  
ATOM   1871  H1  HOH B 617       7.957   3.405   3.785  1.00  0.00      B    H  
ATOM   1872  H2  HOH B 617       8.989   4.461   3.185  1.00  0.00      B    H  
ATOM   1873  O   HOH B 618      16.945   9.327  22.650  1.00  0.00      B    O  
ATOM   1874  H1  HOH B 618      15.996   9.099  22.975  1.00  0.00      B    H  
ATOM   1875  H2  HOH B 618      17.203   8.544  21.991  1.00  0.00      B    H  
ATOM   1876  O   HOH B 619       8.598   5.513   8.738  1.00  0.00      B    O  
ATOM   1877  H1  HOH B 619       9.002   4.778   8.113  1.00  0.00      B    H  
ATOM   1878  H2  HOH B 619       9.390   6.146   8.896  1.00  0.00      B    H  
ATOM   1879  O   HOH B 620      14.927  30.289  34.234  1.00  0.00      B    O  
ATOM   1880  H1  HOH B 620      15.084  29.777  33.359  1.00  0.00      B    H  
ATOM   1881  H2  HOH B 620      14.109  30.835  34.076  1.00  0.00      B    H  
ATOM   1882  O   HOH B 621      12.781  37.849  21.486  1.00  0.00      B    O  
ATOM   1883  H1  HOH B 621      13.542  37.368  21.009  1.00  0.00      B    H  
ATOM   1884  H2  HOH B 621      12.793  38.881  21.295  1.00  0.00      B    H  
ATOM   1885  O   HOH B 622      15.669  29.439  36.755  1.00  0.00      B    O  
ATOM   1886  H1  HOH B 622      15.401  30.031  35.924  1.00  0.00      B    H  
ATOM   1887  H2  HOH B 622      15.145  28.555  36.602  1.00  0.00      B    H  
ATOM   1888  O   HOH B 623       9.982  12.689  21.409  1.00  0.00      B    O  
ATOM   1889  H1  HOH B 623      10.867  12.392  21.856  1.00  0.00      B    H  
ATOM   1890  H2  HOH B 623       9.656  11.921  20.837  1.00  0.00      B    H  
ATOM   1891  O   HOH B 624      36.146  10.457  34.273  1.00  0.00      B    O  
ATOM   1892  H1  HOH B 624      37.074  10.384  33.792  1.00  0.00      B    H  
ATOM   1893  H2  HOH B 624      36.089  11.453  34.459  1.00  0.00      B    H  
ATOM   1894  O   HOH B 625      17.272   9.010  28.885  1.00  0.00      B    O  
ATOM   1895  H1  HOH B 625      16.416   8.509  28.662  1.00  0.00      B    H  
ATOM   1896  H2  HOH B 625      18.002   8.686  28.296  1.00  0.00      B    H  
ATOM   1897  O   HOH B 626      33.991  17.916   6.757  1.00  0.00      B    O  
ATOM   1898  H1  HOH B 626      33.486  17.487   6.014  1.00  0.00      B    H  
ATOM   1899  H2  HOH B 626      34.713  18.464   6.308  1.00  0.00      B    H  
ATOM   1900  O   HOH B 627      20.928  23.822  14.582  1.00  0.00      B    O  
ATOM   1901  H1  HOH B 627      20.036  23.846  15.069  1.00  0.00      B    H  
ATOM   1902  H2  HOH B 627      20.878  23.057  13.900  1.00  0.00      B    H  
ATOM   1903  O   HOH B 628      23.279  10.532  25.564  1.00  0.00      B    O  
ATOM   1904  H1  HOH B 628      22.939   9.787  26.151  1.00  0.00      B    H  
ATOM   1905  H2  HOH B 628      24.237  10.707  25.773  1.00  0.00      B    H  
ATOM   1906  O   HOH B 629       4.138   5.635  21.394  1.00  0.00      B    O  
ATOM   1907  H1  HOH B 629       4.307   6.401  22.046  1.00  0.00      B    H  
ATOM   1908  H2  HOH B 629       4.650   4.825  21.734  1.00  0.00      B    H  
ATOM   1909  O   HOH B 630      22.875  34.875   1.252  1.00  0.00      B    O  
ATOM   1910  H1  HOH B 630      22.575  34.508   0.367  1.00  0.00      B    H  
ATOM   1911  H2  HOH B 630      22.702  34.107   1.877  1.00  0.00      B    H  
ATOM   1912  O   HOH B 631      25.281  21.764  35.518  1.00  0.00      B    O  
ATOM   1913  H1  HOH B 631      25.270  21.422  36.503  1.00  0.00      B    H  
ATOM   1914  H2  HOH B 631      25.267  22.815  35.523  1.00  0.00      B    H  
ATOM   1915  O   HOH B 632      33.490  15.375   8.064  1.00  0.00      B    O  
ATOM   1916  H1  HOH B 632      33.737  16.325   8.104  1.00  0.00      B    H  
ATOM   1917  H2  HOH B 632      32.533  15.215   7.742  1.00  0.00      B    H  
ATOM   1918  O   HOH B 633      10.660  16.356  28.918  1.00  0.00      B    O  
ATOM   1919  H1  HOH B 633      11.413  15.658  28.933  1.00  0.00      B    H  
ATOM   1920  H2  HOH B 633       9.953  15.956  28.325  1.00  0.00      B    H  
ATOM   1921  O   HOH B 634       3.567  26.628  25.072  1.00  0.00      B    O  
ATOM   1922  H1  HOH B 634       4.524  26.968  24.981  1.00  0.00      B    H  
ATOM   1923  H2  HOH B 634       3.598  25.759  25.656  1.00  0.00      B    H  
ATOM   1924  O   HOH B 635      27.616   7.428  29.210  1.00  0.00      B    O  
ATOM   1925  H1  HOH B 635      28.643   7.209  28.984  1.00  0.00      B    H  
ATOM   1926  H2  HOH B 635      27.068   7.051  28.423  1.00  0.00      B    H  
ATOM   1927  O   HOH B 636      19.173  11.144  13.477  1.00  0.00      B    O  
ATOM   1928  H1  HOH B 636      20.042  10.671  13.234  1.00  0.00      B    H  
ATOM   1929  H2  HOH B 636      18.427  10.707  12.860  1.00  0.00      B    H  
ATOM   1930  O   HOH B 637      12.249  13.832  26.768  1.00  0.00      B    O  
ATOM   1931  H1  HOH B 637      13.024  13.237  26.559  1.00  0.00      B    H  
ATOM   1932  H2  HOH B 637      12.200  13.825  27.779  1.00  0.00      B    H  
ATOM   1933  O   HOH B 638      18.758  10.033   4.536  1.00  0.00      B    O  
ATOM   1934  H1  HOH B 638      18.125  10.564   4.021  1.00  0.00      B    H  
ATOM   1935  H2  HOH B 638      19.645  10.549   4.570  1.00  0.00      B    H  
ATOM   1936  O   HOH B 639       3.191  22.635  36.201  1.00  0.00      B    O  
ATOM   1937  H1  HOH B 639       2.822  22.266  35.373  1.00  0.00      B    H  
ATOM   1938  H2  HOH B 639       4.046  22.150  36.388  1.00  0.00      B    H  
ATOM   1939  O   HOH B 640      -0.057  11.281  18.171  1.00  0.00      B    O  
ATOM   1940  H1  HOH B 640      -0.362  11.972  17.518  1.00  0.00      B    H  
ATOM   1941  H2  HOH B 640       0.919  10.950  17.812  1.00  0.00      B    H  
ATOM   1942  O   HOH B 641      17.286  36.820  36.221  1.00  0.00      B    O  
ATOM   1943  H1  HOH B 641      17.042  35.986  36.665  1.00  0.00      B    H  
ATOM   1944  H2  HOH B 641      17.706  37.436  36.926  1.00  0.00      B    H  
ATOM   1945  O   HOH B 642       5.913  11.824  12.910  1.00  0.00      B    O  
ATOM   1946  H1  HOH B 642       4.993  11.781  12.508  1.00  0.00      B    H  
ATOM   1947  H2  HOH B 642       5.810  12.439  13.727  1.00  0.00      B    H  
ATOM   1948  O   HOH B 643      27.795  21.149   4.836  1.00  0.00      B    O  
ATOM   1949  H1  HOH B 643      27.237  20.842   5.641  1.00  0.00      B    H  
ATOM   1950  H2  HOH B 643      27.463  20.656   4.061  1.00  0.00      B    H  
ATOM   1951  O   HOH B 644       4.056  17.629  18.661  1.00  0.00      B    O  
ATOM   1952  H1  HOH B 644       4.842  17.106  19.119  1.00  0.00      B    H  
ATOM   1953  H2  HOH B 644       3.943  17.411  17.693  1.00  0.00      B    H  
ATOM   1954  O   HOH B 645       1.217  37.500  26.786  1.00  0.00      B    O  
ATOM   1955  H1  HOH B 645       0.845  36.835  27.485  1.00  0.00      B    H  
ATOM   1956  H2  HOH B 645       2.234  37.501  26.832  1.00  0.00      B    H  
ATOM   1957  O   HOH B 646       6.609  28.322  11.367  1.00  0.00      B    O  
ATOM   1958  H1  HOH B 646       6.491  28.569  12.347  1.00  0.00      B    H  
ATOM   1959  H2  HOH B 646       6.518  27.318  11.299  1.00  0.00      B    H  
ATOM   1960  O   HOH B 647       5.522  19.979  18.097  1.00  0.00      B    O  
ATOM   1961  H1  HOH B 647       6.393  20.038  18.530  1.00  0.00      B    H  
ATOM   1962  H2  HOH B 647       5.089  19.108  18.443  1.00  0.00      B    H  
ATOM   1963  O   HOH B 648      21.940  30.499  31.825  1.00  0.00      B    O  
ATOM   1964  H1  HOH B 648      22.252  30.390  32.770  1.00  0.00      B    H  
ATOM   1965  H2  HOH B 648      20.902  30.356  31.816  1.00  0.00      B    H  
ATOM   1966  O   HOH B 649       8.745  12.438  35.929  1.00  0.00      B    O  
ATOM   1967  H1  HOH B 649       8.748  11.937  34.998  1.00  0.00      B    H  
ATOM   1968  H2  HOH B 649       9.615  12.919  36.037  1.00  0.00      B    H  
ATOM   1969  O   HOH B 650      37.519  32.897  12.526  1.00  0.00      B    O  
ATOM   1970  H1  HOH B 650      36.503  32.641  12.534  1.00  0.00      B    H  
ATOM   1971  H2  HOH B 650      37.985  32.028  12.846  1.00  0.00      B    H  
ATOM   1972  O   HOH B 651      10.356  26.522  38.116  1.00  0.00      B    O  
ATOM   1973  H1  HOH B 651      11.022  26.502  38.908  1.00  0.00      B    H  
ATOM   1974  H2  HOH B 651       9.564  27.088  38.292  1.00  0.00      B    H  
ATOM   1975  O   HOH B 652      35.408  13.934   4.257  1.00  0.00      B    O  
ATOM   1976  H1  HOH B 652      35.647  13.707   3.309  1.00  0.00      B    H  
ATOM   1977  H2  HOH B 652      36.194  13.528   4.851  1.00  0.00      B    H  
ATOM   1978  O   HOH B 653      35.773  31.017  31.295  1.00  0.00      B    O  
ATOM   1979  H1  HOH B 653      36.494  30.706  30.653  1.00  0.00      B    H  
ATOM   1980  H2  HOH B 653      35.488  30.207  31.810  1.00  0.00      B    H  
ATOM   1981  O   HOH B 654       3.423   3.312  24.561  1.00  0.00      B    O  
ATOM   1982  H1  HOH B 654       3.525   2.306  24.427  1.00  0.00      B    H  
ATOM   1983  H2  HOH B 654       4.185   3.710  24.010  1.00  0.00      B    H  
ATOM   1984  O   HOH B 655       8.854  34.615  36.032  1.00  0.00      B    O  
ATOM   1985  H1  HOH B 655       8.387  33.701  35.932  1.00  0.00      B    H  
ATOM   1986  H2  HOH B 655       8.187  35.323  35.840  1.00  0.00      B    H  
ATOM   1987  O   HOH B 656      22.753  17.282  32.688  1.00  0.00      B    O  
ATOM   1988  H1  HOH B 656      23.125  16.553  32.147  1.00  0.00      B    H  
ATOM   1989  H2  HOH B 656      22.291  17.932  32.066  1.00  0.00      B    H  
ATOM   1990  O   HOH B 657      15.235   7.278  28.385  1.00  0.00      B    O  
ATOM   1991  H1  HOH B 657      15.013   6.354  28.633  1.00  0.00      B    H  
ATOM   1992  H2  HOH B 657      15.034   7.305  27.371  1.00  0.00      B    H  
ATOM   1993  O   HOH B 658      26.219  10.393   2.082  1.00  0.00      B    O  
ATOM   1994  H1  HOH B 658      25.838   9.866   2.827  1.00  0.00      B    H  
ATOM   1995  H2  HOH B 658      25.508  10.962   1.648  1.00  0.00      B    H  
ATOM   1996  O   HOH B 659      16.979  20.018  21.177  1.00  0.00      B    O  
ATOM   1997  H1  HOH B 659      16.192  19.970  21.803  1.00  0.00      B    H  
ATOM   1998  H2  HOH B 659      17.733  19.435  21.434  1.00  0.00      B    H  
ATOM   1999  O   HOH B 660       7.198  39.295  30.643  1.00  0.00      B    O  
ATOM   2000  H1  HOH B 660       7.681  38.461  30.327  1.00  0.00      B    H  
ATOM   2001  H2  HOH B 660       6.180  39.073  30.838  1.00  0.00      B    H  
ATOM   2002  O   HOH B 661      26.904  33.201  28.137  1.00  0.00      B    O  
ATOM   2003  H1  HOH B 661      27.653  32.621  28.148  1.00  0.00      B    H  
ATOM   2004  H2  HOH B 661      26.488  33.063  27.251  1.00  0.00      B    H  
ATOM   2005  O   HOH B 662       5.795  31.083  38.371  1.00  0.00      B    O  
ATOM   2006  H1  HOH B 662       6.632  30.622  38.703  1.00  0.00      B    H  
ATOM   2007  H2  HOH B 662       5.030  30.793  39.012  1.00  0.00      B    H  
ATOM   2008  O   HOH B 663       0.369   1.009  32.249  1.00  0.00      B    O  
ATOM   2009  H1  HOH B 663       0.445   0.437  31.403  1.00  0.00      B    H  
ATOM   2010  H2  HOH B 663       0.779   1.852  31.971  1.00  0.00      B    H  
ATOM   2011  O   HOH B 664       0.398  30.763  19.582  1.00  0.00      B    O  
ATOM   2012  H1  HOH B 664       0.488  31.773  19.419  1.00  0.00      B    H  
ATOM   2013  H2  HOH B 664       0.778  30.559  20.501  1.00  0.00      B    H  
ATOM   2014  O   HOH B 665       2.786  14.302  27.415  1.00  0.00      B    O  
ATOM   2015  H1  HOH B 665       2.300  15.108  27.809  1.00  0.00      B    H  
ATOM   2016  H2  HOH B 665       2.952  14.462  26.368  1.00  0.00      B    H  
ATOM   2017  O   HOH B 666      12.723  26.474  24.030  1.00  0.00      B    O  
ATOM   2018  H1  HOH B 666      13.522  26.105  23.475  1.00  0.00      B    H  
ATOM   2019  H2  HOH B 666      12.865  26.074  24.943  1.00  0.00      B    H  
ATOM   2020  O   HOH B 667      20.242  11.237  35.292  1.00  0.00      B    O  
ATOM   2021  H1  HOH B 667      19.616  10.801  34.582  1.00  0.00      B    H  
ATOM   2022  H2  HOH B 667      20.327  10.523  36.052  1.00  0.00      B    H  
ATOM   2023  O   HOH B 668       8.530  19.024  15.878  1.00  0.00      B    O  
ATOM   2024  H1  HOH B 668       7.538  19.043  15.700  1.00  0.00      B    H  
ATOM   2025  H2  HOH B 668       8.990  18.654  15.097  1.00  0.00      B    H  
ATOM   2026  O   HOH B 669      34.899   1.960  23.451  1.00  0.00      B    O  
ATOM   2027  H1  HOH B 669      34.570   2.322  24.376  1.00  0.00      B    H  
ATOM   2028  H2  HOH B 669      35.785   1.499  23.618  1.00  0.00      B    H  
ATOM   2029  O   HOH B 670      25.048   2.984  16.943  1.00  0.00      B    O  
ATOM   2030  H1  HOH B 670      25.256   2.046  16.595  1.00  0.00      B    H  
ATOM   2031  H2  HOH B 670      25.588   3.140  17.798  1.00  0.00      B    H  
ATOM   2032  O   HOH B 671      34.340  14.701  23.560  1.00  0.00      B    O  
ATOM   2033  H1  HOH B 671      33.947  14.901  22.651  1.00  0.00      B    H  
ATOM   2034  H2  HOH B 671      34.748  15.567  23.909  1.00  0.00      B    H  
ATOM   2035  O   HOH B 672      25.649  22.837  27.848  1.00  0.00      B    O  
ATOM   2036  H1  HOH B 672      26.590  23.258  28.105  1.00  0.00      B    H  
ATOM   2037  H2  HOH B 672      25.048  22.863  28.655  1.00  0.00      B    H  
ATOM   2038  O   HOH B 673      35.642  19.020  11.157  1.00  0.00      B    O  
ATOM   2039  H1  HOH B 673      35.191  19.270  12.028  1.00  0.00      B    H  
ATOM   2040  H2  HOH B 673      35.615  18.042  11.056  1.00  0.00      B    H  
ATOM   2041  O   HOH B 674      31.966  31.690  12.041  1.00  0.00      B    O  
ATOM   2042  H1  HOH B 674      32.321  31.076  11.299  1.00  0.00      B    H  
ATOM   2043  H2  HOH B 674      32.230  32.693  11.792  1.00  0.00      B    H  
ATOM   2044  O   HOH B 675      10.603   4.888  17.427  1.00  0.00      B    O  
ATOM   2045  H1  HOH B 675       9.956   4.087  17.064  1.00  0.00      B    H  
ATOM   2046  H2  HOH B 675      11.578   4.557  17.397  1.00  0.00      B    H  
ATOM   2047  O   HOH B 676      38.414  28.486  37.803  1.00  0.00      B    O  
ATOM   2048  H1  HOH B 676      38.845  29.013  37.011  1.00  0.00      B    H  
ATOM   2049  H2  HOH B 676      37.517  28.886  38.037  1.00  0.00      B    H  
ATOM   2050  O   HOH B 677      19.700  25.575  26.523  1.00  0.00      B    O  
ATOM   2051  H1  HOH B 677      19.803  24.780  25.871  1.00  0.00      B    H  
ATOM   2052  H2  HOH B 677      20.647  25.697  26.871  1.00  0.00      B    H  
ATOM   2053  O   HOH B 678      28.872  26.308  34.992  1.00  0.00      B    O  
ATOM   2054  H1  HOH B 678      28.537  26.152  34.003  1.00  0.00      B    H  
ATOM   2055  H2  HOH B 678      28.621  27.253  35.259  1.00  0.00      B    H  
ATOM   2056  O   HOH B 679      38.486  20.910   2.682  1.00  0.00      B    O  
ATOM   2057  H1  HOH B 679      38.783  21.611   2.001  1.00  0.00      B    H  
ATOM   2058  H2  HOH B 679      37.902  21.333   3.400  1.00  0.00      B    H  
ATOM   2059  O   HOH B 680       1.452  19.266  35.167  1.00  0.00      B    O  
ATOM   2060  H1  HOH B 680       0.949  18.819  35.948  1.00  0.00      B    H  
ATOM   2061  H2  HOH B 680       0.982  20.118  34.862  1.00  0.00      B    H  
ATOM   2062  O   HOH B 681      38.388   9.144  38.005  1.00  0.00      B    O  
ATOM   2063  H1  HOH B 681      38.754   9.989  37.583  1.00  0.00      B    H  
ATOM   2064  H2  HOH B 681      38.394   8.365  37.362  1.00  0.00      B    H  
ATOM   2065  O   HOH B 682      33.705  38.685   5.700  1.00  0.00      B    O  
ATOM   2066  H1  HOH B 682      34.577  38.285   6.103  1.00  0.00      B    H  
ATOM   2067  H2  HOH B 682      33.035  37.982   5.486  1.00  0.00      B    H  
ATOM   2068  O   HOH B 683      13.438   1.112  16.819  1.00  0.00      B    O  
ATOM   2069  H1  HOH B 683      12.619   1.114  17.418  1.00  0.00      B    H  
ATOM   2070  H2  HOH B 683      14.128   0.530  17.309  1.00  0.00      B    H  
ATOM   2071  O   HOH B 684      35.203  28.803  13.053  1.00  0.00      B    O  
ATOM   2072  H1  HOH B 684      35.718  28.188  12.368  1.00  0.00      B    H  
ATOM   2073  H2  HOH B 684      34.227  28.545  13.014  1.00  0.00      B    H  
ATOM   2074  O   HOH B 685      19.239   7.610   6.221  1.00  0.00      B    O  
ATOM   2075  H1  HOH B 685      19.275   8.202   5.345  1.00  0.00      B    H  
ATOM   2076  H2  HOH B 685      19.836   8.086   6.904  1.00  0.00      B    H  
ATOM   2077  O   HOH B 686       5.986  21.476  27.103  1.00  0.00      B    O  
ATOM   2078  H1  HOH B 686       5.975  20.802  26.393  1.00  0.00      B    H  
ATOM   2079  H2  HOH B 686       6.835  21.335  27.653  1.00  0.00      B    H  
ATOM   2080  O   HOH B 687       7.343   8.693  34.563  1.00  0.00      B    O  
ATOM   2081  H1  HOH B 687       7.945   7.970  34.183  1.00  0.00      B    H  
ATOM   2082  H2  HOH B 687       7.130   9.379  33.896  1.00  0.00      B    H  
ATOM   2083  O   HOH B 688      18.976  13.931  34.774  1.00  0.00      B    O  
ATOM   2084  H1  HOH B 688      18.296  14.654  34.904  1.00  0.00      B    H  
ATOM   2085  H2  HOH B 688      18.825  13.216  35.463  1.00  0.00      B    H  
ATOM   2086  O   HOH B 689      21.492  28.428  12.164  1.00  0.00      B    O  
ATOM   2087  H1  HOH B 689      21.246  29.158  12.850  1.00  0.00      B    H  
ATOM   2088  H2  HOH B 689      20.666  28.318  11.555  1.00  0.00      B    H  
ATOM   2089  O   HOH B 690       1.553  33.067   5.529  1.00  0.00      B    O  
ATOM   2090  H1  HOH B 690       1.308  33.549   6.407  1.00  0.00      B    H  
ATOM   2091  H2  HOH B 690       2.475  32.715   5.633  1.00  0.00      B    H  
ATOM   2092  O   HOH B 691       1.801  36.702  37.955  1.00  0.00      B    O  
ATOM   2093  H1  HOH B 691       1.820  37.594  37.453  1.00  0.00      B    H  
ATOM   2094  H2  HOH B 691       1.803  36.974  38.943  1.00  0.00      B    H  
ATOM   2095  O   HOH B 692      17.736  26.425  -0.243  1.00  0.00      B    O  
ATOM   2096  H1  HOH B 692      17.215  26.989   0.454  1.00  0.00      B    H  
ATOM   2097  H2  HOH B 692      18.621  26.137   0.267  1.00  0.00      B    H  
ATOM   2098  O   HOH B 693      31.964   7.081  13.652  1.00  0.00      B    O  
ATOM   2099  H1  HOH B 693      31.967   6.201  14.083  1.00  0.00      B    H  
ATOM   2100  H2  HOH B 693      31.250   7.597  14.153  1.00  0.00      B    H  
ATOM   2101  O   HOH B 694      38.059  13.364  32.565  1.00  0.00      B    O  
ATOM   2102  H1  HOH B 694      37.084  13.347  32.757  1.00  0.00      B    H  
ATOM   2103  H2  HOH B 694      38.503  14.020  33.109  1.00  0.00      B    H  
ATOM   2104  O   HOH B 695      22.759   3.261  35.906  1.00  0.00      B    O  
ATOM   2105  H1  HOH B 695      22.447   2.390  36.327  1.00  0.00      B    H  
ATOM   2106  H2  HOH B 695      23.786   3.268  35.974  1.00  0.00      B    H  
ATOM   2107  O   HOH B 696      15.141   6.100   7.499  1.00  0.00      B    O  
ATOM   2108  H1  HOH B 696      15.225   5.223   8.029  1.00  0.00      B    H  
ATOM   2109  H2  HOH B 696      14.212   6.469   7.826  1.00  0.00      B    H  
ATOM   2110  O   HOH B 697      30.067   1.492   8.175  1.00  0.00      B    O  
ATOM   2111  H1  HOH B 697      30.487   1.252   9.064  1.00  0.00      B    H  
ATOM   2112  H2  HOH B 697      29.361   2.218   8.312  1.00  0.00      B    H  
ATOM   2113  O   HOH B 698      31.445   9.971  29.725  1.00  0.00      B    O  
ATOM   2114  H1  HOH B 698      31.780   9.123  30.081  1.00  0.00      B    H  
ATOM   2115  H2  HOH B 698      30.731  10.307  30.324  1.00  0.00      B    H  
ATOM   2116  O   HOH B 699      30.071  25.137   5.976  1.00  0.00      B    O  
ATOM   2117  H1  HOH B 699      30.780  24.528   6.346  1.00  0.00      B    H  
ATOM   2118  H2  HOH B 699      29.903  24.922   5.012  1.00  0.00      B    H  
ATOM   2119  O   HOH B 700      31.360  27.083  16.493  1.00  0.00      B    O  
ATOM   2120  H1  HOH B 700      32.105  27.139  17.182  1.00  0.00      B    H  
ATOM   2121  H2  HOH B 700      31.543  26.241  15.941  1.00  0.00      B    H  
ATOM   2122  O   HOH B 701       1.486  32.033  22.845  1.00  0.00      B    O  
ATOM   2123  H1  HOH B 701       1.397  31.026  22.654  1.00  0.00      B    H  
ATOM   2124  H2  HOH B 701       0.522  32.358  22.962  1.00  0.00      B    H  
ATOM   2125  O   HOH B 702      35.409  35.046  36.822  1.00  0.00      B    O  
ATOM   2126  H1  HOH B 702      36.128  35.404  37.405  1.00  0.00      B    H  
ATOM   2127  H2  HOH B 702      35.577  34.098  36.741  1.00  0.00      B    H  
ATOM   2128  O   HOH B 703      28.047   3.152  37.184  1.00  0.00      B    O  
ATOM   2129  H1  HOH B 703      28.003   3.974  36.607  1.00  0.00      B    H  
ATOM   2130  H2  HOH B 703      28.282   3.432  38.158  1.00  0.00      B    H  
ATOM   2131  O   HOH B 704       5.091  24.305  29.565  1.00  0.00      B    O  
ATOM   2132  H1  HOH B 704       4.711  23.371  29.575  1.00  0.00      B    H  
ATOM   2133  H2  HOH B 704       6.118  24.221  29.679  1.00  0.00      B    H  
ATOM   2134  O   HOH B 705      34.653   4.463  22.342  1.00  0.00      B    O  
ATOM   2135  H1  HOH B 705      34.410   5.157  22.993  1.00  0.00      B    H  
ATOM   2136  H2  HOH B 705      34.807   3.538  22.736  1.00  0.00      B    H  
ATOM   2137  O   HOH B 706      29.354  25.655  29.094  1.00  0.00      B    O  
ATOM   2138  H1  HOH B 706      29.919  25.816  28.276  1.00  0.00      B    H  
ATOM   2139  H2  HOH B 706      29.575  26.406  29.734  1.00  0.00      B    H  
ATOM   2140  O   HOH B 707       5.093  19.403   4.220  1.00  0.00      B    O  
ATOM   2141  H1  HOH B 707       4.197  19.588   3.670  1.00  0.00      B    H  
ATOM   2142  H2  HOH B 707       5.883  19.777   3.746  1.00  0.00      B    H  
ATOM   2143  O   HOH B 708      23.116  28.569   9.965  1.00  0.00      B    O  
ATOM   2144  H1  HOH B 708      24.072  28.516  10.172  1.00  0.00      B    H  
ATOM   2145  H2  HOH B 708      22.642  28.605  10.878  1.00  0.00      B    H  
ATOM   2146  O   HOH B 709      13.087  16.323  26.117  1.00  0.00      B    O  
ATOM   2147  H1  HOH B 709      12.753  15.378  26.317  1.00  0.00      B    H  
ATOM   2148  H2  HOH B 709      13.866  16.262  25.509  1.00  0.00      B    H  
ATOM   2149  O   HOH B 710      26.826  16.014  15.984  1.00  0.00      B    O  
ATOM   2150  H1  HOH B 710      27.548  15.363  15.677  1.00  0.00      B    H  
ATOM   2151  H2  HOH B 710      27.260  16.544  16.715  1.00  0.00      B    H  
ATOM   2152  O   HOH B 711      16.238  19.052  26.092  1.00  0.00      B    O  
ATOM   2153  H1  HOH B 711      17.108  18.811  25.569  1.00  0.00      B    H  
ATOM   2154  H2  HOH B 711      15.655  18.216  26.003  1.00  0.00      B    H  
ATOM   2155  O   HOH B 712      26.343  27.468   1.348  1.00  0.00      B    O  
ATOM   2156  H1  HOH B 712      26.981  26.773   0.881  1.00  0.00      B    H  
ATOM   2157  H2  HOH B 712      26.592  27.473   2.307  1.00  0.00      B    H  
ATOM   2158  O   HOH B 713      29.567  34.277   0.537  1.00  0.00      B    O  
ATOM   2159  H1  HOH B 713      29.539  33.390   0.030  1.00  0.00      B    H  
ATOM   2160  H2  HOH B 713      30.507  34.499   0.872  1.00  0.00      B    H  
ATOM   2161  O   HOH B 714       8.116  35.047  29.559  1.00  0.00      B    O  
ATOM   2162  H1  HOH B 714       8.231  35.424  28.612  1.00  0.00      B    H  
ATOM   2163  H2  HOH B 714       7.180  34.601  29.648  1.00  0.00      B    H  
ATOM   2164  O   HOH B 715       0.600  15.048  30.531  1.00  0.00      B    O  
ATOM   2165  H1  HOH B 715       1.326  14.357  30.870  1.00  0.00      B    H  
ATOM   2166  H2  HOH B 715       0.797  15.310  29.539  1.00  0.00      B    H  
ATOM   2167  O   HOH B 716      21.041  14.426   0.341  1.00  0.00      B    O  
ATOM   2168  H1  HOH B 716      20.872  15.050   1.148  1.00  0.00      B    H  
ATOM   2169  H2  HOH B 716      21.718  13.752   0.683  1.00  0.00      B    H  
ATOM   2170  O   HOH B 717      18.202  31.173   5.860  1.00  0.00      B    O  
ATOM   2171  H1  HOH B 717      18.778  32.048   5.975  1.00  0.00      B    H  
ATOM   2172  H2  HOH B 717      18.565  30.480   6.525  1.00  0.00      B    H  
ATOM   2173  O   HOH B 718      23.204   5.900  26.505  1.00  0.00      B    O  
ATOM   2174  H1  HOH B 718      23.092   5.188  27.253  1.00  0.00      B    H  
ATOM   2175  H2  HOH B 718      22.928   5.472  25.589  1.00  0.00      B    H  
ATOM   2176  O   HOH B 719      38.282  36.088  18.323  1.00  0.00      B    O  
ATOM   2177  H1  HOH B 719      38.231  36.028  17.318  1.00  0.00      B    H  
ATOM   2178  H2  HOH B 719      37.534  35.500  18.736  1.00  0.00      B    H  
ATOM   2179  O   HOH B 720      20.464   9.014  31.310  1.00  0.00      B    O  
ATOM   2180  H1  HOH B 720      19.918   8.717  30.504  1.00  0.00      B    H  
ATOM   2181  H2  HOH B 720      19.893   9.088  32.126  1.00  0.00      B    H  
ATOM   2182  O   HOH B 721      28.698   8.349  37.173  1.00  0.00      B    O  
ATOM   2183  H1  HOH B 721      28.640   8.563  38.189  1.00  0.00      B    H  
ATOM   2184  H2  HOH B 721      27.941   8.869  36.727  1.00  0.00      B    H  
ATOM   2185  O   HOH B 722       8.026  27.040  30.230  1.00  0.00      B    O  
ATOM   2186  H1  HOH B 722       8.208  26.022  30.219  1.00  0.00      B    H  
ATOM   2187  H2  HOH B 722       8.429  27.520  29.404  1.00  0.00      B    H  
ATOM   2188  O   HOH B 723       3.043   0.081   6.817  1.00  0.00      B    O  
ATOM   2189  H1  HOH B 723       2.794   0.999   6.414  1.00  0.00      B    H  
ATOM   2190  H2  HOH B 723       3.903   0.209   7.232  1.00  0.00      B    H  
ATOM   2191  O   HOH B 724      26.834  29.862   3.688  1.00  0.00      B    O  
ATOM   2192  H1  HOH B 724      26.271  30.164   2.881  1.00  0.00      B    H  
ATOM   2193  H2  HOH B 724      26.664  28.884   3.893  1.00  0.00      B    H  
ATOM   2194  O   HOH B 725      39.006  19.222  28.683  1.00  0.00      B    O  
ATOM   2195  H1  HOH B 725      38.067  18.872  28.721  1.00  0.00      B    H  
ATOM   2196  H2  HOH B 725      38.983  20.112  28.099  1.00  0.00      B    H  
ATOM   2197  O   HOH B 726      14.604   5.606  32.722  1.00  0.00      B    O  
ATOM   2198  H1  HOH B 726      15.104   5.627  33.586  1.00  0.00      B    H  
ATOM   2199  H2  HOH B 726      13.661   5.167  32.851  1.00  0.00      B    H  
ATOM   2200  O   HOH B 727      35.175  32.385  33.328  1.00  0.00      B    O  
ATOM   2201  H1  HOH B 727      35.380  32.021  32.359  1.00  0.00      B    H  
ATOM   2202  H2  HOH B 727      35.886  33.041  33.575  1.00  0.00      B    H  
ATOM   2203  O   HOH B 728       6.919  36.439  35.690  1.00  0.00      B    O  
ATOM   2204  H1  HOH B 728       6.612  36.998  34.891  1.00  0.00      B    H  
ATOM   2205  H2  HOH B 728       7.229  37.177  36.357  1.00  0.00      B    H  
ATOM   2206  O   HOH B 729      15.598  14.375  31.622  1.00  0.00      B    O  
ATOM   2207  H1  HOH B 729      14.978  14.789  32.283  1.00  0.00      B    H  
ATOM   2208  H2  HOH B 729      16.239  15.065  31.228  1.00  0.00      B    H  
ATOM   2209  O   HOH B 730      35.870   0.649  37.668  1.00  0.00      B    O  
ATOM   2210  H1  HOH B 730      35.634   1.592  37.840  1.00  0.00      B    H  
ATOM   2211  H2  HOH B 730      35.368   0.177  38.418  1.00  0.00      B    H  
ATOM   2212  O   HOH B 731      22.824  21.146  31.835  1.00  0.00      B    O  
ATOM   2213  H1  HOH B 731      23.660  20.771  32.231  1.00  0.00      B    H  
ATOM   2214  H2  HOH B 731      22.676  22.085  32.211  1.00  0.00      B    H  
ATOM   2215  O   HOH B 732      13.405  19.197  11.963  1.00  0.00      B    O  
ATOM   2216  H1  HOH B 732      13.963  18.584  11.374  1.00  0.00      B    H  
ATOM   2217  H2  HOH B 732      13.681  18.937  12.940  1.00  0.00      B    H  
ATOM   2218  O   HOH B 733      17.245  36.188  29.885  1.00  0.00      B    O  
ATOM   2219  H1  HOH B 733      16.610  36.721  30.518  1.00  0.00      B    H  
ATOM   2220  H2  HOH B 733      16.680  35.848  29.147  1.00  0.00      B    H  
ATOM   2221  O   HOH B 734      10.067  24.457  15.522  1.00  0.00      B    O  
ATOM   2222  H1  HOH B 734       9.449  24.630  14.743  1.00  0.00      B    H  
ATOM   2223  H2  HOH B 734       9.546  23.943  16.243  1.00  0.00      B    H  
ATOM   2224  O   HOH B 735      17.172   2.333  19.294  1.00  0.00      B    O  
ATOM   2225  H1  HOH B 735      17.997   1.765  19.427  1.00  0.00      B    H  
ATOM   2226  H2  HOH B 735      16.614   2.042  18.506  1.00  0.00      B    H  
ATOM   2227  O   HOH B 736      23.611  24.125   1.280  1.00  0.00      B    O  
ATOM   2228  H1  HOH B 736      23.676  24.435   2.254  1.00  0.00      B    H  
ATOM   2229  H2  HOH B 736      24.565  23.947   1.003  1.00  0.00      B    H  
ATOM   2230  O   HOH B 737       8.076  12.369  15.439  1.00  0.00      B    O  
ATOM   2231  H1  HOH B 737       7.929  13.200  14.856  1.00  0.00      B    H  
ATOM   2232  H2  HOH B 737       8.521  11.683  14.794  1.00  0.00      B    H  
ATOM   2233  O   HOH B 738       1.733  19.084  22.745  1.00  0.00      B    O  
ATOM   2234  H1  HOH B 738       2.075  19.157  21.785  1.00  0.00      B    H  
ATOM   2235  H2  HOH B 738       1.253  18.182  22.801  1.00  0.00      B    H  
ATOM   2236  O   HOH B 739      38.736  27.837  11.989  1.00  0.00      B    O  
ATOM   2237  H1  HOH B 739      39.317  28.586  11.833  1.00  0.00      B    H  
ATOM   2238  H2  HOH B 739      39.221  27.350  12.765  1.00  0.00      B    H  
ATOM   2239  O   HOH B 740       6.458  22.616  34.136  1.00  0.00      B    O  
ATOM   2240  H1  HOH B 740       6.407  22.358  33.161  1.00  0.00      B    H  
ATOM   2241  H2  HOH B 740       7.409  22.656  34.426  1.00  0.00      B    H  
ATOM   2242  O   HOH B 741      27.986  25.879  32.334  1.00  0.00      B    O  
ATOM   2243  H1  HOH B 741      28.371  24.956  32.234  1.00  0.00      B    H  
ATOM   2244  H2  HOH B 741      26.966  25.846  32.232  1.00  0.00      B    H  
ATOM   2245  O   HOH B 742      23.541   6.326  14.127  1.00  0.00      B    O  
ATOM   2246  H1  HOH B 742      23.963   7.279  14.202  1.00  0.00      B    H  
ATOM   2247  H2  HOH B 742      22.977   6.339  13.318  1.00  0.00      B    H  
ATOM   2248  O   HOH B 743       5.554  25.242   7.743  1.00  0.00      B    O  
ATOM   2249  H1  HOH B 743       5.991  24.524   8.312  1.00  0.00      B    H  
ATOM   2250  H2  HOH B 743       5.891  26.120   8.035  1.00  0.00      B    H  
ATOM   2251  O   HOH B 744      12.205  32.397  37.839  1.00  0.00      B    O  
ATOM   2252  H1  HOH B 744      11.710  32.002  38.575  1.00  0.00      B    H  
ATOM   2253  H2  HOH B 744      11.847  31.984  36.978  1.00  0.00      B    H  
ATOM   2254  O   HOH B 745      38.210   4.121  26.559  1.00  0.00      B    O  
ATOM   2255  H1  HOH B 745      37.774   4.753  25.888  1.00  0.00      B    H  
ATOM   2256  H2  HOH B 745      37.473   3.503  26.878  1.00  0.00      B    H  
ATOM   2257  O   HOH B 746      30.843  29.013  19.634  1.00  0.00      B    O  
ATOM   2258  H1  HOH B 746      30.781  28.487  20.488  1.00  0.00      B    H  
ATOM   2259  H2  HOH B 746      30.541  28.399  18.914  1.00  0.00      B    H  
ATOM   2260  O   HOH B 747      25.425  24.403  35.627  1.00  0.00      B    O  
ATOM   2261  H1  HOH B 747      25.411  24.893  34.713  1.00  0.00      B    H  
ATOM   2262  H2  HOH B 747      26.123  24.816  36.240  1.00  0.00      B    H  
ATOM   2263  O   HOH B 748       1.524  10.633  30.793  1.00  0.00      B    O  
ATOM   2264  H1  HOH B 748       1.859  11.562  30.563  1.00  0.00      B    H  
ATOM   2265  H2  HOH B 748       0.528  10.644  30.687  1.00  0.00      B    H  
ATOM   2266  O   HOH B 749      35.067  12.939  34.211  1.00  0.00      B    O  
ATOM   2267  H1  HOH B 749      35.653  13.594  34.704  1.00  0.00      B    H  
ATOM   2268  H2  HOH B 749      34.175  12.950  34.660  1.00  0.00      B    H  
ATOM   2269  O   HOH B 750      22.529   8.432  26.919  1.00  0.00      B    O  
ATOM   2270  H1  HOH B 750      22.967   7.621  26.507  1.00  0.00      B    H  
ATOM   2271  H2  HOH B 750      22.649   8.385  27.917  1.00  0.00      B    H  
ATOM   2272  O   HOH B 751      28.300   9.261   0.822  1.00  0.00      B    O  
ATOM   2273  H1  HOH B 751      28.904   9.636   1.613  1.00  0.00      B    H  
ATOM   2274  H2  HOH B 751      27.449   9.872   0.758  1.00  0.00      B    H  
ATOM   2275  O   HOH B 752       3.327  28.760  12.803  1.00  0.00      B    O  
ATOM   2276  H1  HOH B 752       3.759  29.622  13.114  1.00  0.00      B    H  
ATOM   2277  H2  HOH B 752       3.898  28.004  13.251  1.00  0.00      B    H  
ATOM   2278  O   HOH B 753       4.403  16.376  16.302  1.00  0.00      B    O  
ATOM   2279  H1  HOH B 753       3.976  15.453  16.045  1.00  0.00      B    H  
ATOM   2280  H2  HOH B 753       5.407  16.242  16.508  1.00  0.00      B    H  
ATOM   2281  O   HOH B 754       2.768  39.100  37.042  1.00  0.00      B    O  
ATOM   2282  H1  HOH B 754       2.007  39.579  36.680  1.00  0.00      B    H  
ATOM   2283  H2  HOH B 754       3.099  38.465  36.298  1.00  0.00      B    H  
ATOM   2284  O   HOH B 755      31.219   8.030  23.765  1.00  0.00      B    O  
ATOM   2285  H1  HOH B 755      31.339   8.289  24.702  1.00  0.00      B    H  
ATOM   2286  H2  HOH B 755      30.757   7.204  23.668  1.00  0.00      B    H  
ATOM   2287  O   HOH B 756      28.059  36.064  10.522  1.00  0.00      B    O  
ATOM   2288  H1  HOH B 756      27.866  36.962  10.068  1.00  0.00      B    H  
ATOM   2289  H2  HOH B 756      27.275  35.420  10.300  1.00  0.00      B    H  
ATOM   2290  O   HOH B 757      31.671  13.460  18.288  1.00  0.00      B    O  
ATOM   2291  H1  HOH B 757      32.010  12.498  18.419  1.00  0.00      B    H  
ATOM   2292  H2  HOH B 757      31.998  13.952  19.111  1.00  0.00      B    H  
ATOM   2293  O   HOH B 758       3.561  23.016   6.958  1.00  0.00      B    O  
ATOM   2294  H1  HOH B 758       3.364  22.409   7.696  1.00  0.00      B    H  
ATOM   2295  H2  HOH B 758       3.777  23.987   7.274  1.00  0.00      B    H  
ATOM   2296  O   HOH B 759       2.575   9.254  35.760  1.00  0.00      B    O  
ATOM   2297  H1  HOH B 759       2.914   8.426  36.145  1.00  0.00      B    H  
ATOM   2298  H2  HOH B 759       3.152  10.000  36.211  1.00  0.00      B    H  
ATOM   2299  O   HOH B 760      18.818  30.641  26.488  1.00  0.00      B    O  
ATOM   2300  H1  HOH B 760      18.078  29.993  26.336  1.00  0.00      B    H  
ATOM   2301  H2  HOH B 760      19.677  30.065  26.447  1.00  0.00      B    H  
ATOM   2302  O   HOH B 761      18.981   7.677   0.781  1.00  0.00      B    O  
ATOM   2303  H1  HOH B 761      19.855   7.669   0.239  1.00  0.00      B    H  
ATOM   2304  H2  HOH B 761      18.293   7.194   0.214  1.00  0.00      B    H  
ATOM   2305  O   HOH B 762      35.685   5.125  27.905  1.00  0.00      B    O  
ATOM   2306  H1  HOH B 762      36.649   5.155  27.617  1.00  0.00      B    H  
ATOM   2307  H2  HOH B 762      35.614   4.378  28.583  1.00  0.00      B    H  
ATOM   2308  O   HOH B 763       5.534  30.662   7.495  1.00  0.00      B    O  
ATOM   2309  H1  HOH B 763       4.579  31.151   7.503  1.00  0.00      B    H  
ATOM   2310  H2  HOH B 763       5.836  30.478   8.443  1.00  0.00      B    H  
ATOM   2311  O   HOH B 764       6.723  18.003  32.282  1.00  0.00      B    O  
ATOM   2312  H1  HOH B 764       7.276  17.468  32.972  1.00  0.00      B    H  
ATOM   2313  H2  HOH B 764       7.371  18.787  32.119  1.00  0.00      B    H  
ATOM   2314  O   HOH B 765      30.358  12.839  33.384  1.00  0.00      B    O  
ATOM   2315  H1  HOH B 765      31.226  12.262  33.501  1.00  0.00      B    H  
ATOM   2316  H2  HOH B 765      29.756  12.458  34.101  1.00  0.00      B    H  
ATOM   2317  O   HOH B 766      32.972  13.602  13.755  1.00  0.00      B    O  
ATOM   2318  H1  HOH B 766      33.807  13.050  13.503  1.00  0.00      B    H  
ATOM   2319  H2  HOH B 766      32.295  13.398  13.033  1.00  0.00      B    H  
ATOM   2320  O   HOH B 767      22.164  30.935  21.351  1.00  0.00      B    O  
ATOM   2321  H1  HOH B 767      22.213  31.043  22.354  1.00  0.00      B    H  
ATOM   2322  H2  HOH B 767      22.352  31.827  20.931  1.00  0.00      B    H  
ATOM   2323  O   HOH B 768      38.292   9.602  24.599  1.00  0.00      B    O  
ATOM   2324  H1  HOH B 768      38.707  10.017  23.774  1.00  0.00      B    H  
ATOM   2325  H2  HOH B 768      37.859  10.335  25.220  1.00  0.00      B    H  
ATOM   2326  O   HOH B 769      32.265  22.451  37.134  1.00  0.00      B    O  
ATOM   2327  H1  HOH B 769      32.440  23.254  36.541  1.00  0.00      B    H  
ATOM   2328  H2  HOH B 769      32.120  22.759  38.105  1.00  0.00      B    H  
ATOM   2329  O   HOH B 770      27.986  32.070  12.738  1.00  0.00      B    O  
ATOM   2330  H1  HOH B 770      28.649  31.333  12.621  1.00  0.00      B    H  
ATOM   2331  H2  HOH B 770      27.008  31.705  12.664  1.00  0.00      B    H  
ATOM   2332  O   HOH B 771      14.148   2.141   3.861  1.00  0.00      B    O  
ATOM   2333  H1  HOH B 771      14.398   1.183   4.022  1.00  0.00      B    H  
ATOM   2334  H2  HOH B 771      13.138   2.231   3.959  1.00  0.00      B    H  
ATOM   2335  O   HOH B 772      18.542   4.172  37.459  1.00  0.00      B    O  
ATOM   2336  H1  HOH B 772      19.131   4.579  36.740  1.00  0.00      B    H  
ATOM   2337  H2  HOH B 772      17.891   4.795  37.805  1.00  0.00      B    H  
ATOM   2338  O   HOH B 773      27.451  23.509   3.306  1.00  0.00      B    O  
ATOM   2339  H1  HOH B 773      27.655  22.660   3.838  1.00  0.00      B    H  
ATOM   2340  H2  HOH B 773      28.295  24.069   3.196  1.00  0.00      B    H  
ATOM   2341  O   HOH B 774      29.036  28.466  10.332  1.00  0.00      B    O  
ATOM   2342  H1  HOH B 774      29.208  28.747   9.385  1.00  0.00      B    H  
ATOM   2343  H2  HOH B 774      29.307  29.261  11.006  1.00  0.00      B    H  
ATOM   2344  O   HOH B 775      25.255  27.079  18.900  1.00  0.00      B    O  
ATOM   2345  H1  HOH B 775      25.001  28.003  19.327  1.00  0.00      B    H  
ATOM   2346  H2  HOH B 775      26.211  26.865  19.209  1.00  0.00      B    H  
ATOM   2347  O   HOH B 776      31.554  12.595   4.240  1.00  0.00      B    O  
ATOM   2348  H1  HOH B 776      32.112  12.796   5.046  1.00  0.00      B    H  
ATOM   2349  H2  HOH B 776      32.071  11.834   3.775  1.00  0.00      B    H  
ATOM   2350  O   HOH B 777       7.786  38.068  38.172  1.00  0.00      B    O  
ATOM   2351  H1  HOH B 777       8.491  37.385  38.183  1.00  0.00      B    H  
ATOM   2352  H2  HOH B 777       6.890  37.654  38.482  1.00  0.00      B    H  
ATOM   2353  O   HOH B 778      37.774  11.620  10.164  1.00  0.00      B    O  
ATOM   2354  H1  HOH B 778      38.273  12.074  10.926  1.00  0.00      B    H  
ATOM   2355  H2  HOH B 778      38.247  11.753   9.307  1.00  0.00      B    H  
ATOM   2356  O   HOH B 779      25.523  35.879  38.548  1.00  0.00      B    O  
ATOM   2357  H1  HOH B 779      25.161  35.008  38.841  1.00  0.00      B    H  
ATOM   2358  H2  HOH B 779      24.854  36.338  37.943  1.00  0.00      B    H  
ATOM   2359  O   HOH B 780      15.465  23.527  26.635  1.00  0.00      B    O  
ATOM   2360  H1  HOH B 780      15.055  22.590  26.780  1.00  0.00      B    H  
ATOM   2361  H2  HOH B 780      16.269  23.643  27.199  1.00  0.00      B    H  
ATOM   2362  O   HOH B 781      16.393  30.073   1.856  1.00  0.00      B    O  
ATOM   2363  H1  HOH B 781      16.882  30.315   0.967  1.00  0.00      B    H  
ATOM   2364  H2  HOH B 781      16.293  30.883   2.443  1.00  0.00      B    H  
ATOM   2365  O   HOH B 782      34.127  34.310   3.853  1.00  0.00      B    O  
ATOM   2366  H1  HOH B 782      33.162  34.132   3.529  1.00  0.00      B    H  
ATOM   2367  H2  HOH B 782      34.599  34.719   3.081  1.00  0.00      B    H  
ATOM   2368  O   HOH B 783      31.088  15.820  33.401  1.00  0.00      B    O  
ATOM   2369  H1  HOH B 783      30.625  14.919  33.236  1.00  0.00      B    H  
ATOM   2370  H2  HOH B 783      31.521  16.137  32.570  1.00  0.00      B    H  
ATOM   2371  O   HOH B 784      21.693  12.419  24.813  1.00  0.00      B    O  
ATOM   2372  H1  HOH B 784      22.342  11.613  24.895  1.00  0.00      B    H  
ATOM   2373  H2  HOH B 784      21.048  12.167  24.074  1.00  0.00      B    H  
ATOM   2374  O   HOH B 785      23.311   3.197  27.582  1.00  0.00      B    O  
ATOM   2375  H1  HOH B 785      23.109   2.637  28.385  1.00  0.00      B    H  
ATOM   2376  H2  HOH B 785      23.092   2.613  26.748  1.00  0.00      B    H  
ATOM   2377  O   HOH B 786      11.613  23.182  25.620  1.00  0.00      B    O  
ATOM   2378  H1  HOH B 786      12.610  23.256  25.654  1.00  0.00      B    H  
ATOM   2379  H2  HOH B 786      11.412  22.205  25.651  1.00  0.00      B    H  
ATOM   2380  O   HOH B 787      13.760   3.360  12.617  1.00  0.00      B    O  
ATOM   2381  H1  HOH B 787      13.034   2.968  12.013  1.00  0.00      B    H  
ATOM   2382  H2  HOH B 787      13.843   2.675  13.384  1.00  0.00      B    H  
ATOM   2383  O   HOH B 788       7.796  15.149   7.797  1.00  0.00      B    O  
ATOM   2384  H1  HOH B 788       6.825  14.896   7.644  1.00  0.00      B    H  
ATOM   2385  H2  HOH B 788       8.118  15.658   6.992  1.00  0.00      B    H  
ATOM   2386  O   HOH B 789      23.011  18.080  24.118  1.00  0.00      B    O  
ATOM   2387  H1  HOH B 789      23.957  17.800  24.430  1.00  0.00      B    H  
ATOM   2388  H2  HOH B 789      22.958  17.969  23.138  1.00  0.00      B    H  
ATOM   2389  O   HOH B 790      30.818  19.868  27.919  1.00  0.00      B    O  
ATOM   2390  H1  HOH B 790      31.045  20.873  28.052  1.00  0.00      B    H  
ATOM   2391  H2  HOH B 790      31.146  19.565  27.023  1.00  0.00      B    H  
ATOM   2392  O   HOH B 791       5.812  35.804   2.523  1.00  0.00      B    O  
ATOM   2393  H1  HOH B 791       5.106  35.010   2.448  1.00  0.00      B    H  
ATOM   2394  H2  HOH B 791       6.435  35.563   1.800  1.00  0.00      B    H  
ATOM   2395  O   HOH B 792      28.587  21.492  37.515  1.00  0.00      B    O  
ATOM   2396  H1  HOH B 792      28.063  20.723  37.038  1.00  0.00      B    H  
ATOM   2397  H2  HOH B 792      27.961  21.933  38.181  1.00  0.00      B    H  
ATOM   2398  O   HOH B 793      15.986  13.615  19.120  1.00  0.00      B    O  
ATOM   2399  H1  HOH B 793      16.319  12.708  19.498  1.00  0.00      B    H  
ATOM   2400  H2  HOH B 793      15.064  13.489  18.718  1.00  0.00      B    H  
ATOM   2401  O   HOH B 794       3.529  13.507  17.106  1.00  0.00      B    O  
ATOM   2402  H1  HOH B 794       4.284  12.968  16.722  1.00  0.00      B    H  
ATOM   2403  H2  HOH B 794       2.684  13.084  16.699  1.00  0.00      B    H  
ATOM   2404  O   HOH B 795      26.289  17.129   8.645  1.00  0.00      B    O  
ATOM   2405  H1  HOH B 795      26.971  17.812   8.339  1.00  0.00      B    H  
ATOM   2406  H2  HOH B 795      25.883  17.582   9.443  1.00  0.00      B    H  
ATOM   2407  O   HOH B 796       3.390  21.603  29.339  1.00  0.00      B    O  
ATOM   2408  H1  HOH B 796       3.540  21.197  28.397  1.00  0.00      B    H  
ATOM   2409  H2  HOH B 796       3.818  20.998  30.041  1.00  0.00      B    H  
ATOM   2410  O   HOH B 797      24.339  36.893  17.501  1.00  0.00      B    O  
ATOM   2411  H1  HOH B 797      24.169  36.605  18.471  1.00  0.00      B    H  
ATOM   2412  H2  HOH B 797      23.770  36.324  16.905  1.00  0.00      B    H  
ATOM   2413  O   HOH B 798       2.794  18.485  39.061  1.00  0.00      B    O  
ATOM   2414  H1  HOH B 798       2.322  17.655  38.749  1.00  0.00      B    H  
ATOM   2415  H2  HOH B 798       2.285  19.273  38.699  1.00  0.00      B    H  
ATOM   2416  O   HOH B 799       3.167  25.390  32.592  1.00  0.00      B    O  
ATOM   2417  H1  HOH B 799       2.857  25.448  31.647  1.00  0.00      B    H  
ATOM   2418  H2  HOH B 799       4.214  25.372  32.600  1.00  0.00      B    H  
ATOM   2419  O   HOH B 800      33.067  36.569  37.817  1.00  0.00      B    O  
ATOM   2420  H1  HOH B 800      33.925  36.082  37.617  1.00  0.00      B    H  
ATOM   2421  H2  HOH B 800      32.669  37.060  37.049  1.00  0.00      B    H  
ATOM   2422  O   HOH B 801      24.454  12.611   0.995  1.00  0.00      B    O  
ATOM   2423  H1  HOH B 801      25.026  12.928   0.242  1.00  0.00      B    H  
ATOM   2424  H2  HOH B 801      24.379  13.333   1.720  1.00  0.00      B    H  
ATOM   2425  O   HOH B 802      15.552  31.243   8.201  1.00  0.00      B    O  
ATOM   2426  H1  HOH B 802      15.143  31.797   7.456  1.00  0.00      B    H  
ATOM   2427  H2  HOH B 802      15.671  30.310   7.847  1.00  0.00      B    H  
ATOM   2428  O   HOH B 803      29.564  32.051  32.631  1.00  0.00      B    O  
ATOM   2429  H1  HOH B 803      29.204  32.542  33.421  1.00  0.00      B    H  
ATOM   2430  H2  HOH B 803      29.592  32.679  31.861  1.00  0.00      B    H  
ATOM   2431  O   HOH B 804      14.026  33.599  14.063  1.00  0.00      B    O  
ATOM   2432  H1  HOH B 804      14.927  33.338  14.420  1.00  0.00      B    H  
ATOM   2433  H2  HOH B 804      13.839  32.909  13.323  1.00  0.00      B    H  
ATOM   2434  O   HOH B 805       5.195   1.461  36.264  1.00  0.00      B    O  
ATOM   2435  H1  HOH B 805       4.509   0.727  36.215  1.00  0.00      B    H  
ATOM   2436  H2  HOH B 805       5.680   1.565  35.375  1.00  0.00      B    H  
ATOM   2437  O   HOH B 806      19.718  11.417  18.051  1.00  0.00      B    O  
ATOM   2438  H1  HOH B 806      19.984  10.601  17.420  1.00  0.00      B    H  
ATOM   2439  H2  HOH B 806      20.460  11.558  18.753  1.00  0.00      B    H  
ATOM   2440  O   HOH B 807      33.326   7.731  21.155  1.00  0.00      B    O  
ATOM   2441  H1  HOH B 807      32.881   8.630  21.491  1.00  0.00      B    H  
ATOM   2442  H2  HOH B 807      34.202   7.966  20.797  1.00  0.00      B    H  
ATOM   2443  O   HOH B 808      34.610  16.003  18.667  1.00  0.00      B    O  
ATOM   2444  H1  HOH B 808      34.982  15.728  17.799  1.00  0.00      B    H  
ATOM   2445  H2  HOH B 808      34.806  15.203  19.306  1.00  0.00      B    H  
ATOM   2446  O   HOH B 809      35.850  24.555   1.087  1.00  0.00      B    O  
ATOM   2447  H1  HOH B 809      36.302  24.551   0.142  1.00  0.00      B    H  
ATOM   2448  H2  HOH B 809      35.484  25.505   1.230  1.00  0.00      B    H  
ATOM   2449  O   HOH B 810      32.553  13.796  29.613  1.00  0.00      B    O  
ATOM   2450  H1  HOH B 810      32.751  14.746  29.262  1.00  0.00      B    H  
ATOM   2451  H2  HOH B 810      31.597  13.852  29.947  1.00  0.00      B    H  
ATOM   2452  O   HOH B 811      20.898  19.977  15.160  1.00  0.00      B    O  
ATOM   2453  H1  HOH B 811      20.118  20.570  14.895  1.00  0.00      B    H  
ATOM   2454  H2  HOH B 811      21.642  20.087  14.472  1.00  0.00      B    H  
ATOM   2455  O   HOH B 812      28.494  26.740  23.012  1.00  0.00      B    O  
ATOM   2456  H1  HOH B 812      28.284  26.203  23.845  1.00  0.00      B    H  
ATOM   2457  H2  HOH B 812      28.170  26.172  22.204  1.00  0.00      B    H  
ATOM   2458  O   HOH B 813      19.218  27.432  33.738  1.00  0.00      B    O  
ATOM   2459  H1  HOH B 813      20.063  26.932  33.608  1.00  0.00      B    H  
ATOM   2460  H2  HOH B 813      19.239  27.696  34.696  1.00  0.00      B    H  
ATOM   2461  O   HOH B 814      33.595   0.532   8.787  1.00  0.00      B    O  
ATOM   2462  H1  HOH B 814      32.592   0.624   9.032  1.00  0.00      B    H  
ATOM   2463  H2  HOH B 814      33.541   0.324   7.756  1.00  0.00      B    H  
ATOM   2464  O   HOH B 815      24.078   5.620   0.779  1.00  0.00      B    O  
ATOM   2465  H1  HOH B 815      24.638   6.212   0.164  1.00  0.00      B    H  
ATOM   2466  H2  HOH B 815      24.639   5.505   1.611  1.00  0.00      B    H  
ATOM   2467  O   HOH B 816      25.810   2.930   3.890  1.00  0.00      B    O  
ATOM   2468  H1  HOH B 816      25.046   3.032   4.567  1.00  0.00      B    H  
ATOM   2469  H2  HOH B 816      25.478   2.337   3.135  1.00  0.00      B    H  
ATOM   2470  O   HOH B 817      24.199  30.310   6.413  1.00  0.00      B    O  
ATOM   2471  H1  HOH B 817      24.222  31.213   5.967  1.00  0.00      B    H  
ATOM   2472  H2  HOH B 817      23.278  30.187   6.801  1.00  0.00      B    H  
ATOM   2473  O   HOH B 818      12.499   8.297  22.027  1.00  0.00      B    O  
ATOM   2474  H1  HOH B 818      11.527   8.573  22.052  1.00  0.00      B    H  
ATOM   2475  H2  HOH B 818      12.515   7.291  22.000  1.00  0.00      B    H  
ATOM   2476  O   HOH B 819      10.421  26.185   4.112  1.00  0.00      B    O  
ATOM   2477  H1  HOH B 819       9.623  26.334   4.776  1.00  0.00      B    H  
ATOM   2478  H2  HOH B 819      11.263  26.467   4.692  1.00  0.00      B    H  
ATOM   2479  O   HOH B 820      35.160  35.595   1.559  1.00  0.00      B    O  
ATOM   2480  H1  HOH B 820      35.857  35.612   0.844  1.00  0.00      B    H  
ATOM   2481  H2  HOH B 820      34.395  35.043   1.153  1.00  0.00      B    H  
ATOM   2482  O   HOH B 821      25.827  10.246  12.897  1.00  0.00      B    O  
ATOM   2483  H1  HOH B 821      26.464  10.967  12.503  1.00  0.00      B    H  
ATOM   2484  H2  HOH B 821      25.410   9.793  12.074  1.00  0.00      B    H  
ATOM   2485  O   HOH B 822       3.766   9.089   5.222  1.00  0.00      B    O  
ATOM   2486  H1  HOH B 822       3.533   8.573   6.075  1.00  0.00      B    H  
ATOM   2487  H2  HOH B 822       2.881   9.451   4.835  1.00  0.00      B    H  
ATOM   2488  O   HOH B 823      21.619   1.484  10.150  1.00  0.00      B    O  
ATOM   2489  H1  HOH B 823      22.436   0.969   9.857  1.00  0.00      B    H  
ATOM   2490  H2  HOH B 823      21.868   2.180  10.824  1.00  0.00      B    H  
ATOM   2491  O   HOH B 824      17.611  17.373   5.757  1.00  0.00      B    O  
ATOM   2492  H1  HOH B 824      17.363  18.028   6.426  1.00  0.00      B    H  
ATOM   2493  H2  HOH B 824      18.545  17.031   5.974  1.00  0.00      B    H  
ATOM   2494  O   HOH B 825      22.434   3.364  12.245  1.00  0.00      B    O  
ATOM   2495  H1  HOH B 825      23.344   2.966  11.917  1.00  0.00      B    H  
ATOM   2496  H2  HOH B 825      22.382   3.333  13.251  1.00  0.00      B    H  
ATOM   2497  O   HOH B 826      20.196  32.527  38.839  1.00  0.00      B    O  
ATOM   2498  H1  HOH B 826      19.719  33.290  38.366  1.00  0.00      B    H  
ATOM   2499  H2  HOH B 826      19.736  32.267  39.691  1.00  0.00      B    H  
ATOM   2500  O   HOH B 827      39.106  25.521  33.352  1.00  0.00      B    O  
ATOM   2501  H1  HOH B 827      38.218  25.088  33.519  1.00  0.00      B    H  
ATOM   2502  H2  HOH B 827      39.528  25.651  34.263  1.00  0.00      B    H  
ATOM   2503  O   HOH B 828      11.185   0.971  18.150  1.00  0.00      B    O  
ATOM   2504  H1  HOH B 828      11.002   1.671  18.822  1.00  0.00      B    H  
ATOM   2505  H2  HOH B 828      10.546   0.190  18.294  1.00  0.00      B    H  
ATOM   2506  O   HOH B 829      20.720  28.416   6.019  1.00  0.00      B    O  
ATOM   2507  H1  HOH B 829      19.946  28.351   6.741  1.00  0.00      B    H  
ATOM   2508  H2  HOH B 829      20.480  27.819   5.168  1.00  0.00      B    H  
ATOM   2509  O   HOH B 830       2.856  27.928   5.953  1.00  0.00      B    O  
ATOM   2510  H1  HOH B 830       1.957  27.536   5.782  1.00  0.00      B    H  
ATOM   2511  H2  HOH B 830       3.128  28.426   5.132  1.00  0.00      B    H  
ATOM   2512  O   HOH B 831      37.496  11.654  26.129  1.00  0.00      B    O  
ATOM   2513  H1  HOH B 831      37.034  12.217  25.381  1.00  0.00      B    H  
ATOM   2514  H2  HOH B 831      37.990  12.319  26.774  1.00  0.00      B    H  
ATOM   2515  O   HOH B 832       3.432   4.861  26.679  1.00  0.00      B    O  
ATOM   2516  H1  HOH B 832       3.450   4.095  26.046  1.00  0.00      B    H  
ATOM   2517  H2  HOH B 832       2.647   5.447  26.577  1.00  0.00      B    H  
ATOM   2518  O   HOH B 833      11.097   1.469  38.186  1.00  0.00      B    O  
ATOM   2519  H1  HOH B 833      10.786   2.383  38.413  1.00  0.00      B    H  
ATOM   2520  H2  HOH B 833      10.458   1.045  37.512  1.00  0.00      B    H  
ATOM   2521  O   HOH B 834      32.271   9.971  22.288  1.00  0.00      B    O  
ATOM   2522  H1  HOH B 834      31.692   9.294  22.779  1.00  0.00      B    H  
ATOM   2523  H2  HOH B 834      32.045  10.858  22.696  1.00  0.00      B    H  
ATOM   2524  O   HOH B 835       6.125   8.892  37.065  1.00  0.00      B    O  
ATOM   2525  H1  HOH B 835       6.409   7.989  37.323  1.00  0.00      B    H  
ATOM   2526  H2  HOH B 835       6.381   8.996  36.064  1.00  0.00      B    H  
ATOM   2527  O   HOH B 836      32.988  11.141  19.092  1.00  0.00      B    O  
ATOM   2528  H1  HOH B 836      33.748  10.737  18.520  1.00  0.00      B    H  
ATOM   2529  H2  HOH B 836      33.392  11.454  19.945  1.00  0.00      B    H  
ATOM   2530  O   HOH B 837      36.965   2.797  20.904  1.00  0.00      B    O  
ATOM   2531  H1  HOH B 837      36.129   3.025  21.388  1.00  0.00      B    H  
ATOM   2532  H2  HOH B 837      36.906   3.186  19.996  1.00  0.00      B    H  
ATOM   2533  O   HOH B 838      15.099  17.869   4.630  1.00  0.00      B    O  
ATOM   2534  H1  HOH B 838      14.632  17.146   5.209  1.00  0.00      B    H  
ATOM   2535  H2  HOH B 838      15.998  17.970   5.050  1.00  0.00      B    H  
ATOM   2536  O   HOH B 839      37.364  25.746  29.774  1.00  0.00      B    O  
ATOM   2537  H1  HOH B 839      36.826  24.960  30.154  1.00  0.00      B    H  
ATOM   2538  H2  HOH B 839      38.270  25.739  30.173  1.00  0.00      B    H  
ATOM   2539  O   HOH B 840      13.345  26.420  11.088  1.00  0.00      B    O  
ATOM   2540  H1  HOH B 840      13.991  25.648  11.254  1.00  0.00      B    H  
ATOM   2541  H2  HOH B 840      12.624  26.513  11.817  1.00  0.00      B    H  
ATOM   2542  O   HOH B 841      27.242   8.875  22.814  1.00  0.00      B    O  
ATOM   2543  H1  HOH B 841      27.859   8.404  22.118  1.00  0.00      B    H  
ATOM   2544  H2  HOH B 841      27.084   8.184  23.493  1.00  0.00      B    H  
ATOM   2545  O   HOH B 842       3.795   6.304  36.596  1.00  0.00      B    O  
ATOM   2546  H1  HOH B 842       4.037   6.404  35.622  1.00  0.00      B    H  
ATOM   2547  H2  HOH B 842       4.480   5.704  37.068  1.00  0.00      B    H  
ATOM   2548  O   HOH B 843      37.132  38.147  29.459  1.00  0.00      B    O  
ATOM   2549  H1  HOH B 843      36.360  37.681  28.966  1.00  0.00      B    H  
ATOM   2550  H2  HOH B 843      37.148  37.641  30.389  1.00  0.00      B    H  
ATOM   2551  O   HOH B 844      19.196  38.025  29.163  1.00  0.00      B    O  
ATOM   2552  H1  HOH B 844      19.191  38.537  28.293  1.00  0.00      B    H  
ATOM   2553  H2  HOH B 844      18.322  37.589  29.220  1.00  0.00      B    H  
ATOM   2554  O   HOH B 845       1.870   6.974  13.653  1.00  0.00      B    O  
ATOM   2555  H1  HOH B 845       1.832   6.361  14.417  1.00  0.00      B    H  
ATOM   2556  H2  HOH B 845       2.575   6.568  13.019  1.00  0.00      B    H  
ATOM   2557  O   HOH B 846      24.780  12.381  36.562  1.00  0.00      B    O  
ATOM   2558  H1  HOH B 846      24.552  13.321  36.484  1.00  0.00      B    H  
ATOM   2559  H2  HOH B 846      23.996  11.940  37.058  1.00  0.00      B    H  
ATOM   2560  O   HOH B 847      38.135   4.915  37.917  1.00  0.00      B    O  
ATOM   2561  H1  HOH B 847      38.303   3.930  38.105  1.00  0.00      B    H  
ATOM   2562  H2  HOH B 847      39.042   5.401  37.993  1.00  0.00      B    H  
ATOM   2563  O   HOH B 848      27.337  23.038  32.353  1.00  0.00      B    O  
ATOM   2564  H1  HOH B 848      26.565  23.503  32.803  1.00  0.00      B    H  
ATOM   2565  H2  HOH B 848      27.877  22.528  33.035  1.00  0.00      B    H  
ATOM   2566  O   HOH B 849      17.517   4.943  10.084  1.00  0.00      B    O  
ATOM   2567  H1  HOH B 849      17.173   4.545  10.956  1.00  0.00      B    H  
ATOM   2568  H2  HOH B 849      17.101   4.369   9.340  1.00  0.00      B    H  
ATOM   2569  O   HOH B 850      15.612  11.353   2.548  1.00  0.00      B    O  
ATOM   2570  H1  HOH B 850      16.279  10.749   2.040  1.00  0.00      B    H  
ATOM   2571  H2  HOH B 850      15.538  10.997   3.455  1.00  0.00      B    H  
ATOM   2572  O   HOH B 851      13.441  37.880   2.090  1.00  0.00      B    O  
ATOM   2573  H1  HOH B 851      12.566  38.309   1.857  1.00  0.00      B    H  
ATOM   2574  H2  HOH B 851      13.375  36.844   1.859  1.00  0.00      B    H  
ATOM   2575  O   HOH B 852       5.564  12.798  22.093  1.00  0.00      B    O  
ATOM   2576  H1  HOH B 852       4.597  12.493  22.133  1.00  0.00      B    H  
ATOM   2577  H2  HOH B 852       6.004  12.496  21.203  1.00  0.00      B    H  
ATOM   2578  O   HOH B 853       4.317  38.135  24.563  1.00  0.00      B    O  
ATOM   2579  H1  HOH B 853       4.403  38.986  24.043  1.00  0.00      B    H  
ATOM   2580  H2  HOH B 853       5.213  37.672  24.692  1.00  0.00      B    H  
ATOM   2581  O   HOH B 854      35.527   6.924   5.255  1.00  0.00      B    O  
ATOM   2582  H1  HOH B 854      35.090   7.256   4.365  1.00  0.00      B    H  
ATOM   2583  H2  HOH B 854      34.861   7.077   5.979  1.00  0.00      B    H  
ATOM   2584  O   HOH B 855      37.360  11.611  14.036  1.00  0.00      B    O  
ATOM   2585  H1  HOH B 855      38.177  11.691  13.395  1.00  0.00      B    H  
ATOM   2586  H2  HOH B 855      37.453  10.703  14.536  1.00  0.00      B    H  
ATOM   2587  O   HOH B 856      35.579   8.760  36.118  1.00  0.00      B    O  
ATOM   2588  H1  HOH B 856      35.748   9.471  35.428  1.00  0.00      B    H  
ATOM   2589  H2  HOH B 856      36.387   8.160  36.246  1.00  0.00      B    H  
ATOM   2590  O   HOH B 857      32.064  17.887  31.344  1.00  0.00      B    O  
ATOM   2591  H1  HOH B 857      32.311  17.218  30.616  1.00  0.00      B    H  
ATOM   2592  H2  HOH B 857      32.318  18.822  31.117  1.00  0.00      B    H  
ATOM   2593  O   HOH B 858      12.858  19.428   7.830  1.00  0.00      B    O  
ATOM   2594  H1  HOH B 858      12.005  19.158   7.386  1.00  0.00      B    H  
ATOM   2595  H2  HOH B 858      13.425  19.994   7.139  1.00  0.00      B    H  
ATOM   2596  O   HOH B 859       4.788  23.793  26.891  1.00  0.00      B    O  
ATOM   2597  H1  HOH B 859       5.260  22.837  26.987  1.00  0.00      B    H  
ATOM   2598  H2  HOH B 859       4.686  24.178  27.841  1.00  0.00      B    H  
ATOM   2599  O   HOH B 860      22.777   0.354  37.342  1.00  0.00      B    O  
ATOM   2600  H1  HOH B 860      22.901  -0.663  37.360  1.00  0.00      B    H  
ATOM   2601  H2  HOH B 860      22.519   0.569  38.270  1.00  0.00      B    H  
ATOM   2602  O   HOH B 861      22.304  31.268  34.735  1.00  0.00      B    O  
ATOM   2603  H1  HOH B 861      22.299  32.229  34.502  1.00  0.00      B    H  
ATOM   2604  H2  HOH B 861      23.118  31.073  35.287  1.00  0.00      B    H  
ATOM   2605  O   HOH B 862      36.257  36.340  34.702  1.00  0.00      B    O  
ATOM   2606  H1  HOH B 862      35.714  35.896  35.471  1.00  0.00      B    H  
ATOM   2607  H2  HOH B 862      36.096  37.317  34.572  1.00  0.00      B    H  
ATOM   2608  O   HOH B 863      22.180  37.860  32.769  1.00  0.00      B    O  
ATOM   2609  H1  HOH B 863      23.173  37.997  32.940  1.00  0.00      B    H  
ATOM   2610  H2  HOH B 863      22.164  37.981  31.756  1.00  0.00      B    H  
ATOM   2611  O   HOH B 864      16.720   3.758  12.605  1.00  0.00      B    O  
ATOM   2612  H1  HOH B 864      16.512   4.378  13.319  1.00  0.00      B    H  
ATOM   2613  H2  HOH B 864      15.846   3.546  12.161  1.00  0.00      B    H  
ATOM   2614  O   HOH B 865       3.012  23.937   9.787  1.00  0.00      B    O  
ATOM   2615  H1  HOH B 865       2.020  23.773   9.916  1.00  0.00      B    H  
ATOM   2616  H2  HOH B 865       3.321  24.884   9.965  1.00  0.00      B    H  
ATOM   2617  O   HOH B 866       1.982   9.937   8.324  1.00  0.00      B    O  
ATOM   2618  H1  HOH B 866       2.417   9.062   7.967  1.00  0.00      B    H  
ATOM   2619  H2  HOH B 866       1.791   9.789   9.334  1.00  0.00      B    H  
ATOM   2620  O   HOH B 867      13.245  35.792  12.317  1.00  0.00      B    O  
ATOM   2621  H1  HOH B 867      13.573  34.998  12.818  1.00  0.00      B    H  
ATOM   2622  H2  HOH B 867      12.230  35.790  12.318  1.00  0.00      B    H  
ATOM   2623  O   HOH B 868      36.651   9.305  10.115  1.00  0.00      B    O  
ATOM   2624  H1  HOH B 868      36.215   9.017   9.198  1.00  0.00      B    H  
ATOM   2625  H2  HOH B 868      37.055  10.225   9.949  1.00  0.00      B    H  
ATOM   2626  O   HOH B 869      33.571  29.477  37.282  1.00  0.00      B    O  
ATOM   2627  H1  HOH B 869      33.384  30.247  36.664  1.00  0.00      B    H  
ATOM   2628  H2  HOH B 869      34.003  29.911  38.072  1.00  0.00      B    H  
ATOM   2629  O   HOH B 870      19.239  29.708  31.850  1.00  0.00      B    O  
ATOM   2630  H1  HOH B 870      19.396  28.888  32.503  1.00  0.00      B    H  
ATOM   2631  H2  HOH B 870      18.749  29.468  31.014  1.00  0.00      B    H  
ATOM   2632  O   HOH B 871      30.466  21.192  17.595  1.00  0.00      B    O  
ATOM   2633  H1  HOH B 871      31.364  21.180  17.067  1.00  0.00      B    H  
ATOM   2634  H2  HOH B 871      30.348  20.278  18.077  1.00  0.00      B    H  
ATOM   2635  O   HOH B 872       3.201  34.294   8.648  1.00  0.00      B    O  
ATOM   2636  H1  HOH B 872       3.518  34.807   7.799  1.00  0.00      B    H  
ATOM   2637  H2  HOH B 872       3.314  34.913   9.498  1.00  0.00      B    H  
ATOM   2638  O   HOH B 873      21.276  37.705  19.522  1.00  0.00      B    O  
ATOM   2639  H1  HOH B 873      21.542  36.969  20.128  1.00  0.00      B    H  
ATOM   2640  H2  HOH B 873      21.455  37.351  18.588  1.00  0.00      B    H  
ATOM   2641  O   HOH B 874       6.113  15.949  22.475  1.00  0.00      B    O  
ATOM   2642  H1  HOH B 874       5.542  16.334  23.205  1.00  0.00      B    H  
ATOM   2643  H2  HOH B 874       6.847  15.301  22.770  1.00  0.00      B    H  
ATOM   2644  O   HOH B 875      21.755   3.290  19.600  1.00  0.00      B    O  
ATOM   2645  H1  HOH B 875      22.496   3.751  20.158  1.00  0.00      B    H  
ATOM   2646  H2  HOH B 875      21.393   4.052  19.022  1.00  0.00      B    H  
ATOM   2647  O   HOH B 876      15.328  39.103   5.596  1.00  0.00      B    O  
ATOM   2648  H1  HOH B 876      15.135  38.110   5.560  1.00  0.00      B    H  
ATOM   2649  H2  HOH B 876      15.017  39.421   6.446  1.00  0.00      B    H  
ATOM   2650  O   HOH B 877      14.557  36.248   9.773  1.00  0.00      B    O  
ATOM   2651  H1  HOH B 877      14.206  36.042  10.742  1.00  0.00      B    H  
ATOM   2652  H2  HOH B 877      14.934  35.398   9.301  1.00  0.00      B    H  
ATOM   2653  O   HOH B 878       1.519  26.081  14.013  1.00  0.00      B    O  
ATOM   2654  H1  HOH B 878       2.539  26.266  13.883  1.00  0.00      B    H  
ATOM   2655  H2  HOH B 878       1.357  25.224  13.571  1.00  0.00      B    H  
ATOM   2656  O   HOH B 879       1.091  33.056  33.551  1.00  0.00      B    O  
ATOM   2657  H1  HOH B 879       2.013  33.401  33.692  1.00  0.00      B    H  
ATOM   2658  H2  HOH B 879       1.128  32.562  32.705  1.00  0.00      B    H  
ATOM   2659  O   HOH B 880      27.349  13.651  27.503  1.00  0.00      B    O  
ATOM   2660  H1  HOH B 880      28.268  13.204  27.352  1.00  0.00      B    H  
ATOM   2661  H2  HOH B 880      26.666  13.184  26.926  1.00  0.00      B    H  
ATOM   2662  O   HOH B 881      25.127   2.574  11.523  1.00  0.00      B    O  
ATOM   2663  H1  HOH B 881      25.935   2.955  12.021  1.00  0.00      B    H  
ATOM   2664  H2  HOH B 881      25.169   2.827  10.549  1.00  0.00      B    H  
ATOM   2665  O   HOH B 882      16.096  14.630  27.709  1.00  0.00      B    O  
ATOM   2666  H1  HOH B 882      16.664  13.871  28.132  1.00  0.00      B    H  
ATOM   2667  H2  HOH B 882      16.691  15.256  27.190  1.00  0.00      B    H  
ATOM   2668  O   HOH B 883      33.006  16.346  28.715  1.00  0.00      B    O  
ATOM   2669  H1  HOH B 883      32.200  16.426  28.100  1.00  0.00      B    H  
ATOM   2670  H2  HOH B 883      33.770  16.887  28.248  1.00  0.00      B    H  
ATOM   2671  O   HOH B 884       3.573   6.412   2.906  1.00  0.00      B    O  
ATOM   2672  H1  HOH B 884       3.670   7.349   2.789  1.00  0.00      B    H  
ATOM   2673  H2  HOH B 884       3.970   6.089   3.763  1.00  0.00      B    H  
ATOM   2674  O   HOH B 885      19.994  15.567   6.541  1.00  0.00      B    O  
ATOM   2675  H1  HOH B 885      19.921  14.536   6.588  1.00  0.00      B    H  
ATOM   2676  H2  HOH B 885      19.870  15.887   7.499  1.00  0.00      B    H  
ATOM   2677  O   HOH B 886      33.464  24.221   9.834  1.00  0.00      B    O  
ATOM   2678  H1  HOH B 886      33.992  23.390   9.974  1.00  0.00      B    H  
ATOM   2679  H2  HOH B 886      33.921  25.007  10.273  1.00  0.00      B    H  
ATOM   2680  O   HOH B 887      26.830  34.489  17.399  1.00  0.00      B    O  
ATOM   2681  H1  HOH B 887      27.465  33.890  16.954  1.00  0.00      B    H  
ATOM   2682  H2  HOH B 887      26.741  35.292  16.772  1.00  0.00      B    H  
ATOM   2683  O   HOH B 888      33.720   6.122  17.073  1.00  0.00      B    O  
ATOM   2684  H1  HOH B 888      34.583   6.530  17.429  1.00  0.00      B    H  
ATOM   2685  H2  HOH B 888      33.930   5.232  16.684  1.00  0.00      B    H  
ATOM   2686  O   HOH B 889       8.900  25.776   8.666  1.00  0.00      B    O  
ATOM   2687  H1  HOH B 889       9.259  24.824   8.383  1.00  0.00      B    H  
ATOM   2688  H2  HOH B 889       7.931  25.695   8.987  1.00  0.00      B    H  
ATOM   2689  O   HOH B 890       2.384  10.863  17.243  1.00  0.00      B    O  
ATOM   2690  H1  HOH B 890       3.100  11.030  17.978  1.00  0.00      B    H  
ATOM   2691  H2  HOH B 890       2.414   9.868  17.116  1.00  0.00      B    H  
ATOM   2692  O   HOH B 891      15.082  10.851  38.212  1.00  0.00      B    O  
ATOM   2693  H1  HOH B 891      16.064  10.776  38.103  1.00  0.00      B    H  
ATOM   2694  H2  HOH B 891      14.750   9.861  38.137  1.00  0.00      B    H  
ATOM   2695  O   HOH B 892      11.302  15.803  34.582  1.00  0.00      B    O  
ATOM   2696  H1  HOH B 892      10.529  15.526  34.058  1.00  0.00      B    H  
ATOM   2697  H2  HOH B 892      11.021  16.480  35.300  1.00  0.00      B    H  
ATOM   2698  O   HOH B 893       1.600   3.728  19.857  1.00  0.00      B    O  
ATOM   2699  H1  HOH B 893       0.951   4.323  20.408  1.00  0.00      B    H  
ATOM   2700  H2  HOH B 893       2.359   4.365  19.576  1.00  0.00      B    H  
ATOM   2701  O   HOH B 894      25.661  15.798  34.052  1.00  0.00      B    O  
ATOM   2702  H1  HOH B 894      25.064  15.022  33.756  1.00  0.00      B    H  
ATOM   2703  H2  HOH B 894      26.579  15.570  33.632  1.00  0.00      B    H  
ATOM   2704  O   HOH B 895      38.621  30.405  13.527  1.00  0.00      B    O  
ATOM   2705  H1  HOH B 895      38.111  29.557  13.669  1.00  0.00      B    H  
ATOM   2706  H2  HOH B 895      39.315  30.573  14.238  1.00  0.00      B    H  
ATOM   2707  O   HOH B 896       4.363  26.412  13.640  1.00  0.00      B    O  
ATOM   2708  H1  HOH B 896       5.221  26.860  13.976  1.00  0.00      B    H  
ATOM   2709  H2  HOH B 896       4.566  25.551  13.196  1.00  0.00      B    H  
ATOM   2710  O   HOH B 897       2.703  35.600  16.427  1.00  0.00      B    O  
ATOM   2711  H1  HOH B 897       2.320  34.747  16.706  1.00  0.00      B    H  
ATOM   2712  H2  HOH B 897       1.928  35.969  15.924  1.00  0.00      B    H  
ATOM   2713  O   HOH B 898       6.607  12.671  32.937  1.00  0.00      B    O  
ATOM   2714  H1  HOH B 898       7.563  12.474  33.159  1.00  0.00      B    H  
ATOM   2715  H2  HOH B 898       6.269  11.853  32.398  1.00  0.00      B    H  
ATOM   2716  O   HOH B 899       5.903  28.108  24.347  1.00  0.00      B    O  
ATOM   2717  H1  HOH B 899       5.330  28.243  23.505  1.00  0.00      B    H  
ATOM   2718  H2  HOH B 899       6.761  27.637  24.051  1.00  0.00      B    H  
ATOM   2719  O   HOH B 900      14.142   8.570  16.327  1.00  0.00      B    O  
ATOM   2720  H1  HOH B 900      13.297   8.186  16.770  1.00  0.00      B    H  
ATOM   2721  H2  HOH B 900      13.928   9.216  15.584  1.00  0.00      B    H  
ATOM   2722  O   HOH B 901      28.938  38.354  16.445  1.00  0.00      B    O  
ATOM   2723  H1  HOH B 901      28.723  38.710  15.497  1.00  0.00      B    H  
ATOM   2724  H2  HOH B 901      28.309  37.638  16.685  1.00  0.00      B    H  
ATOM   2725  O   HOH B 902      31.540  31.494  15.175  1.00  0.00      B    O  
ATOM   2726  H1  HOH B 902      31.646  31.772  14.196  1.00  0.00      B    H  
ATOM   2727  H2  HOH B 902      32.407  31.871  15.663  1.00  0.00      B    H  
ATOM   2728  O   HOH B 903      30.368   1.771   5.283  1.00  0.00      B    O  
ATOM   2729  H1  HOH B 903      30.084   1.433   6.217  1.00  0.00      B    H  
ATOM   2730  H2  HOH B 903      31.375   2.034   5.388  1.00  0.00      B    H  
ATOM   2731  O   HOH B 904      22.654   6.711  32.187  1.00  0.00      B    O  
ATOM   2732  H1  HOH B 904      21.680   6.350  32.317  1.00  0.00      B    H  
ATOM   2733  H2  HOH B 904      22.869   7.450  32.842  1.00  0.00      B    H  
ATOM   2734  O   HOH B 905       9.030  10.988  33.422  1.00  0.00      B    O  
ATOM   2735  H1  HOH B 905       9.520  11.776  32.915  1.00  0.00      B    H  
ATOM   2736  H2  HOH B 905       9.193  10.188  32.834  1.00  0.00      B    H  
ATOM   2737  O   HOH B 906      14.905   0.379  27.953  1.00  0.00      B    O  
ATOM   2738  H1  HOH B 906      14.228  -0.392  27.994  1.00  0.00      B    H  
ATOM   2739  H2  HOH B 906      14.789   0.858  28.834  1.00  0.00      B    H  
ATOM   2740  O   HOH B 907      14.505  11.504  21.415  1.00  0.00      B    O  
ATOM   2741  H1  HOH B 907      14.154  10.678  20.894  1.00  0.00      B    H  
ATOM   2742  H2  HOH B 907      15.526  11.470  21.436  1.00  0.00      B    H  
ATOM   2743  O   HOH B 908      29.517  37.161   3.571  1.00  0.00      B    O  
ATOM   2744  H1  HOH B 908      29.083  38.059   3.483  1.00  0.00      B    H  
ATOM   2745  H2  HOH B 908      28.930  36.578   3.093  1.00  0.00      B    H  
ATOM   2746  O   HOH B 909      20.775  28.773  26.314  1.00  0.00      B    O  
ATOM   2747  H1  HOH B 909      20.346  28.734  25.364  1.00  0.00      B    H  
ATOM   2748  H2  HOH B 909      21.234  27.905  26.598  1.00  0.00      B    H  
ATOM   2749  O   HOH B 910      34.419   9.266  32.227  1.00  0.00      B    O  
ATOM   2750  H1  HOH B 910      34.818   9.702  33.026  1.00  0.00      B    H  
ATOM   2751  H2  HOH B 910      34.378   8.255  32.429  1.00  0.00      B    H  
ATOM   2752  O   HOH B 911       8.275  30.905   0.015  1.00  0.00      B    O  
ATOM   2753  H1  HOH B 911       9.235  30.649   0.209  1.00  0.00      B    H  
ATOM   2754  H2  HOH B 911       8.096  31.798   0.407  1.00  0.00      B    H  
ATOM   2755  O   HOH B 912      29.714  11.467  28.194  1.00  0.00      B    O  
ATOM   2756  H1  HOH B 912      30.207  10.658  28.381  1.00  0.00      B    H  
ATOM   2757  H2  HOH B 912      30.231  12.234  28.513  1.00  0.00      B    H  
ATOM   2758  O   HOH B 913      22.314  20.617  23.778  1.00  0.00      B    O  
ATOM   2759  H1  HOH B 913      23.235  20.699  23.378  1.00  0.00      B    H  
ATOM   2760  H2  HOH B 913      22.201  19.631  23.927  1.00  0.00      B    H  
ATOM   2761  O   HOH B 914       7.187  15.987  16.372  1.00  0.00      B    O  
ATOM   2762  H1  HOH B 914       7.134  15.055  16.805  1.00  0.00      B    H  
ATOM   2763  H2  HOH B 914       7.785  16.599  16.995  1.00  0.00      B    H  
ATOM   2764  O   HOH B 915      37.860   9.315  15.867  1.00  0.00      B    O  
ATOM   2765  H1  HOH B 915      38.748   9.360  15.321  1.00  0.00      B    H  
ATOM   2766  H2  HOH B 915      38.056   8.873  16.770  1.00  0.00      B    H  
ATOM   2767  O   HOH B 916      24.203  12.430  13.841  1.00  0.00      B    O  
ATOM   2768  H1  HOH B 916      23.898  11.955  12.970  1.00  0.00      B    H  
ATOM   2769  H2  HOH B 916      25.133  12.113  14.148  1.00  0.00      B    H  
ATOM   2770  O   HOH B 917      19.050  21.354  13.974  1.00  0.00      B    O  
ATOM   2771  H1  HOH B 917      18.662  22.309  14.079  1.00  0.00      B    H  
ATOM   2772  H2  HOH B 917      18.985  21.129  12.982  1.00  0.00      B    H  
ATOM   2773  O   HOH B 918       7.575  19.009  26.106  1.00  0.00      B    O  
ATOM   2774  H1  HOH B 918       6.818  19.223  25.465  1.00  0.00      B    H  
ATOM   2775  H2  HOH B 918       8.414  19.030  25.545  1.00  0.00      B    H  
ATOM   2776  O   HOH B 919       8.026  30.863  27.339  1.00  0.00      B    O  
ATOM   2777  H1  HOH B 919       8.501  30.027  27.697  1.00  0.00      B    H  
ATOM   2778  H2  HOH B 919       8.638  31.630  27.359  1.00  0.00      B    H  
ATOM   2779  O   HOH B 920      38.954  13.065  27.821  1.00  0.00      B    O  
ATOM   2780  H1  HOH B 920      38.716  14.034  27.692  1.00  0.00      B    H  
ATOM   2781  H2  HOH B 920      38.486  12.759  28.711  1.00  0.00      B    H  
ATOM   2782  O   HOH B 921      11.998  34.167  15.717  1.00  0.00      B    O  
ATOM   2783  H1  HOH B 921      12.848  33.967  15.136  1.00  0.00      B    H  
ATOM   2784  H2  HOH B 921      12.283  34.226  16.688  1.00  0.00      B    H  
ATOM   2785  O   HOH B 922      14.783  29.944   4.437  1.00  0.00      B    O  
ATOM   2786  H1  HOH B 922      13.769  29.761   4.417  1.00  0.00      B    H  
ATOM   2787  H2  HOH B 922      14.890  30.696   3.770  1.00  0.00      B    H  
ATOM   2788  O   HOH B 923      18.612  28.756   7.575  1.00  0.00      B    O  
ATOM   2789  H1  HOH B 923      18.747  28.685   8.575  1.00  0.00      B    H  
ATOM   2790  H2  HOH B 923      17.607  28.602   7.423  1.00  0.00      B    H  
ATOM   2791  O   HOH B 924      10.635  34.507  31.298  1.00  0.00      B    O  
ATOM   2792  H1  HOH B 924       9.840  34.975  30.886  1.00  0.00      B    H  
ATOM   2793  H2  HOH B 924      10.729  34.658  32.304  1.00  0.00      B    H  
ATOM   2794  O   HOH B 925      21.665   6.011  11.873  1.00  0.00      B    O  
ATOM   2795  H1  HOH B 925      20.718   5.983  11.570  1.00  0.00      B    H  
ATOM   2796  H2  HOH B 925      21.952   5.040  11.777  1.00  0.00      B    H  
ATOM   2797  O   HOH B 926      12.246  29.383   5.123  1.00  0.00      B    O  
ATOM   2798  H1  HOH B 926      12.474  28.397   5.035  1.00  0.00      B    H  
ATOM   2799  H2  HOH B 926      12.070  29.563   6.103  1.00  0.00      B    H  
ATOM   2800  O   HOH B 927      27.824  14.389   2.989  1.00  0.00      B    O  
ATOM   2801  H1  HOH B 927      27.356  13.566   3.341  1.00  0.00      B    H  
ATOM   2802  H2  HOH B 927      28.384  14.162   2.195  1.00  0.00      B    H  
ATOM   2803  O   HOH B 928      31.702  37.793  15.966  1.00  0.00      B    O  
ATOM   2804  H1  HOH B 928      31.552  37.735  14.946  1.00  0.00      B    H  
ATOM   2805  H2  HOH B 928      30.817  37.854  16.386  1.00  0.00      B    H  
ATOM   2806  O   HOH B 929      13.547  20.697  33.235  1.00  0.00      B    O  
ATOM   2807  H1  HOH B 929      13.066  20.614  32.318  1.00  0.00      B    H  
ATOM   2808  H2  HOH B 929      14.227  21.427  33.133  1.00  0.00      B    H  
ATOM   2809  O   HOH B 930      31.560  19.873  37.317  1.00  0.00      B    O  
ATOM   2810  H1  HOH B 930      30.821  20.351  37.819  1.00  0.00      B    H  
ATOM   2811  H2  HOH B 930      32.240  20.554  37.084  1.00  0.00      B    H  
ATOM   2812  O   HOH B 931      20.312   0.912  30.671  1.00  0.00      B    O  
ATOM   2813  H1  HOH B 931      21.182   1.134  30.256  1.00  0.00      B    H  
ATOM   2814  H2  HOH B 931      19.815   0.358  29.945  1.00  0.00      B    H  
ATOM   2815  O   HOH B 932      19.097  38.128  13.926  1.00  0.00      B    O  
ATOM   2816  H1  HOH B 932      18.804  39.059  13.516  1.00  0.00      B    H  
ATOM   2817  H2  HOH B 932      19.802  38.364  14.584  1.00  0.00      B    H  
ATOM   2818  O   HOH B 933      21.973  12.874  19.165  1.00  0.00      B    O  
ATOM   2819  H1  HOH B 933      21.808  13.736  19.715  1.00  0.00      B    H  
ATOM   2820  H2  HOH B 933      21.815  13.171  18.225  1.00  0.00      B    H  
ATOM   2821  O   HOH B 934       6.677   5.567  10.705  1.00  0.00      B    O  
ATOM   2822  H1  HOH B 934       6.536   4.567  10.857  1.00  0.00      B    H  
ATOM   2823  H2  HOH B 934       7.569   5.640  10.333  1.00  0.00      B    H  
ATOM   2824  O   HOH B 935       9.950   6.437   3.211  1.00  0.00      B    O  
ATOM   2825  H1  HOH B 935      10.663   7.078   3.669  1.00  0.00      B    H  
ATOM   2826  H2  HOH B 935       9.581   6.890   2.417  1.00  0.00      B    H  
ATOM   2827  O   HOH B 936      32.801  19.267  21.281  1.00  0.00      B    O  
ATOM   2828  H1  HOH B 936      33.531  19.047  20.600  1.00  0.00      B    H  
ATOM   2829  H2  HOH B 936      33.111  20.035  21.801  1.00  0.00      B    H  
ATOM   2830  O   HOH B 937      21.540  22.583  12.120  1.00  0.00      B    O  
ATOM   2831  H1  HOH B 937      20.702  22.029  11.917  1.00  0.00      B    H  
ATOM   2832  H2  HOH B 937      22.144  22.053  12.765  1.00  0.00      B    H  
ATOM   2833  O   HOH B 938      38.856   6.110   8.230  1.00  0.00      B    O  
ATOM   2834  H1  HOH B 938      38.164   6.758   8.577  1.00  0.00      B    H  
ATOM   2835  H2  HOH B 938      38.475   5.222   8.330  1.00  0.00      B    H  
ATOM   2836  O   HOH B 939      33.739   6.670   7.754  1.00  0.00      B    O  
ATOM   2837  H1  HOH B 939      33.397   5.705   7.757  1.00  0.00      B    H  
ATOM   2838  H2  HOH B 939      34.187   6.862   8.638  1.00  0.00      B    H  
ATOM   2839  O   HOH B 940      27.617  25.489  39.044  1.00  0.00      B    O  
ATOM   2840  H1  HOH B 940      27.018  24.729  39.405  1.00  0.00      B    H  
ATOM   2841  H2  HOH B 940      27.821  25.175  38.089  1.00  0.00      B    H  
ATOM   2842  O   HOH B 941      25.395  33.964   7.304  1.00  0.00      B    O  
ATOM   2843  H1  HOH B 941      25.831  34.810   6.915  1.00  0.00      B    H  
ATOM   2844  H2  HOH B 941      24.887  33.518   6.529  1.00  0.00      B    H  
ATOM   2845  O   HOH B 942       1.196  37.346   6.032  1.00  0.00      B    O  
ATOM   2846  H1  HOH B 942       1.964  38.039   6.229  1.00  0.00      B    H  
ATOM   2847  H2  HOH B 942       1.564  36.687   5.358  1.00  0.00      B    H  
ATOM   2848  O   HOH B 943      31.936  22.347  22.019  1.00  0.00      B    O  
ATOM   2849  H1  HOH B 943      32.811  22.014  22.471  1.00  0.00      B    H  
ATOM   2850  H2  HOH B 943      31.982  23.364  22.036  1.00  0.00      B    H  
ATOM   2851  O   HOH B 944      26.603  30.379  20.285  1.00  0.00      B    O  
ATOM   2852  H1  HOH B 944      26.981  30.257  19.341  1.00  0.00      B    H  
ATOM   2853  H2  HOH B 944      25.633  30.183  20.203  1.00  0.00      B    H  
ATOM   2854  O   HOH B 945      36.971   6.005  24.928  1.00  0.00      B    O  
ATOM   2855  H1  HOH B 945      35.960   6.091  24.932  1.00  0.00      B    H  
ATOM   2856  H2  HOH B 945      37.247   6.605  24.118  1.00  0.00      B    H  
ATOM   2857  O   HOH B 946      28.230  15.765  29.942  1.00  0.00      B    O  
ATOM   2858  H1  HOH B 946      27.418  15.469  29.417  1.00  0.00      B    H  
ATOM   2859  H2  HOH B 946      28.503  16.726  29.709  1.00  0.00      B    H  
ATOM   2860  O   HOH B 947      10.557  12.888  13.225  1.00  0.00      B    O  
ATOM   2861  H1  HOH B 947      10.825  12.953  14.231  1.00  0.00      B    H  
ATOM   2862  H2  HOH B 947      10.076  11.964  13.166  1.00  0.00      B    H  
ATOM   2863  O   HOH B 948      18.647  38.237  20.438  1.00  0.00      B    O  
ATOM   2864  H1  HOH B 948      18.919  39.132  20.057  1.00  0.00      B    H  
ATOM   2865  H2  HOH B 948      19.406  37.580  20.256  1.00  0.00      B    H  
ATOM   2866  O   HOH B 949      11.605  38.869  11.035  1.00  0.00      B    O  
ATOM   2867  H1  HOH B 949      11.976  38.048  11.529  1.00  0.00      B    H  
ATOM   2868  H2  HOH B 949      10.860  38.684  10.297  1.00  0.00      B    H  
ATOM   2869  O   HOH B 950       5.454   2.511  29.567  1.00  0.00      B    O  
ATOM   2870  H1  HOH B 950       5.343   3.325  28.988  1.00  0.00      B    H  
ATOM   2871  H2  HOH B 950       6.124   1.913  29.075  1.00  0.00      B    H  
ATOM   2872  O   HOH B 951      13.396  15.947   5.289  1.00  0.00      B    O  
ATOM   2873  H1  HOH B 951      12.645  16.205   4.663  1.00  0.00      B    H  
ATOM   2874  H2  HOH B 951      13.073  15.130   5.808  1.00  0.00      B    H  
ATOM   2875  O   HOH B 952      11.506  26.343   1.595  1.00  0.00      B    O  
ATOM   2876  H1  HOH B 952      11.924  25.422   1.377  1.00  0.00      B    H  
ATOM   2877  H2  HOH B 952      11.045  26.223   2.434  1.00  0.00      B    H  
ATOM   2878  O   HOH B 953       6.182   8.453  17.168  1.00  0.00      B    O  
ATOM   2879  H1  HOH B 953       5.755   8.534  16.212  1.00  0.00      B    H  
ATOM   2880  H2  HOH B 953       5.517   8.773  17.886  1.00  0.00      B    H  
ATOM   2881  O   HOH B 954      17.436  24.947  12.082  1.00  0.00      B    O  
ATOM   2882  H1  HOH B 954      18.150  25.628  12.125  1.00  0.00      B    H  
ATOM   2883  H2  HOH B 954      17.673  24.409  11.208  1.00  0.00      B    H  
ATOM   2884  O   HOH B 955      16.092   3.270  32.010  1.00  0.00      B    O  
ATOM   2885  H1  HOH B 955      16.384   3.056  32.973  1.00  0.00      B    H  
ATOM   2886  H2  HOH B 955      15.694   4.175  31.952  1.00  0.00      B    H  
ATOM   2887  O   HOH B 956      14.176  32.498  26.791  1.00  0.00      B    O  
ATOM   2888  H1  HOH B 956      14.713  32.106  25.960  1.00  0.00      B    H  
ATOM   2889  H2  HOH B 956      14.837  32.796  27.531  1.00  0.00      B    H  
ATOM   2890  O   HOH B 957      19.685  14.238  30.711  1.00  0.00      B    O  
ATOM   2891  H1  HOH B 957      19.203  13.441  31.103  1.00  0.00      B    H  
ATOM   2892  H2  HOH B 957      19.201  15.037  30.989  1.00  0.00      B    H  
ATOM   2893  O   HOH B 958      27.217   3.408  13.009  1.00  0.00      B    O  
ATOM   2894  H1  HOH B 958      26.705   3.799  13.820  1.00  0.00      B    H  
ATOM   2895  H2  HOH B 958      28.197   3.390  13.237  1.00  0.00      B    H  
ATOM   2896  O   HOH B 959      12.172  19.867  35.362  1.00  0.00      B    O  
ATOM   2897  H1  HOH B 959      11.939  20.771  35.660  1.00  0.00      B    H  
ATOM   2898  H2  HOH B 959      12.860  19.963  34.719  1.00  0.00      B    H  
ATOM   2899  O   HOH B 960      35.021  23.539  35.776  1.00  0.00      B    O  
ATOM   2900  H1  HOH B 960      34.794  22.595  36.123  1.00  0.00      B    H  
ATOM   2901  H2  HOH B 960      34.251  24.203  35.939  1.00  0.00      B    H  
ATOM   2902  O   HOH B 961      25.633  10.503  21.043  1.00  0.00      B    O  
ATOM   2903  H1  HOH B 961      26.149   9.901  21.602  1.00  0.00      B    H  
ATOM   2904  H2  HOH B 961      26.243  11.296  20.952  1.00  0.00      B    H  
ATOM   2905  O   HOH B 962      19.877  13.972  11.986  1.00  0.00      B    O  
ATOM   2906  H1  HOH B 962      19.498  13.242  12.606  1.00  0.00      B    H  
ATOM   2907  H2  HOH B 962      20.368  14.598  12.588  1.00  0.00      B    H  
ATOM   2908  O   HOH B 963       3.166  15.002  12.166  1.00  0.00      B    O  
ATOM   2909  H1  HOH B 963       3.414  14.428  11.359  1.00  0.00      B    H  
ATOM   2910  H2  HOH B 963       3.670  15.880  12.101  1.00  0.00      B    H  
ATOM   2911  O   HOH B 964       0.891  25.529  30.907  1.00  0.00      B    O  
ATOM   2912  H1  HOH B 964       0.617  25.686  31.923  1.00  0.00      B    H  
ATOM   2913  H2  HOH B 964       1.213  26.376  30.521  1.00  0.00      B    H  
ATOM   2914  O   HOH B 965      30.331  34.912  21.138  1.00  0.00      B    O  
ATOM   2915  H1  HOH B 965      30.625  34.281  21.738  1.00  0.00      B    H  
ATOM   2916  H2  HOH B 965      29.685  34.457  20.488  1.00  0.00      B    H  
ATOM   2917  O   HOH B 966      25.863  28.932  10.716  1.00  0.00      B    O  
ATOM   2918  H1  HOH B 966      25.543  29.742  11.251  1.00  0.00      B    H  
ATOM   2919  H2  HOH B 966      26.855  28.796  10.831  1.00  0.00      B    H  
ATOM   2920  O   HOH B 967      10.250  36.533  37.872  1.00  0.00      B    O  
ATOM   2921  H1  HOH B 967       9.632  35.946  37.280  1.00  0.00      B    H  
ATOM   2922  H2  HOH B 967      11.161  36.104  38.038  1.00  0.00      B    H  
ATOM   2923  O   HOH B 968      18.177  12.354  15.794  1.00  0.00      B    O  
ATOM   2924  H1  HOH B 968      18.187  11.904  16.685  1.00  0.00      B    H  
ATOM   2925  H2  HOH B 968      18.821  11.825  15.232  1.00  0.00      B    H  
ATOM   2926  O   HOH B 969      36.577  18.060  29.472  1.00  0.00      B    O  
ATOM   2927  H1  HOH B 969      36.657  17.155  30.022  1.00  0.00      B    H  
ATOM   2928  H2  HOH B 969      36.465  18.832  30.128  1.00  0.00      B    H  
ATOM   2929  O   HOH B 970      20.540   4.618   7.596  1.00  0.00      B    O  
ATOM   2930  H1  HOH B 970      20.289   3.735   8.034  1.00  0.00      B    H  
ATOM   2931  H2  HOH B 970      19.705   4.953   7.075  1.00  0.00      B    H  
ATOM   2932  O   HOH B 971      22.803  15.146  36.595  1.00  0.00      B    O  
ATOM   2933  H1  HOH B 971      22.307  15.465  35.729  1.00  0.00      B    H  
ATOM   2934  H2  HOH B 971      22.398  14.242  36.862  1.00  0.00      B    H  
ATOM   2935  O   HOH B 972      12.245   9.659  11.774  1.00  0.00      B    O  
ATOM   2936  H1  HOH B 972      11.411  10.221  11.432  1.00  0.00      B    H  
ATOM   2937  H2  HOH B 972      13.074   9.911  11.243  1.00  0.00      B    H  
ATOM   2938  O   HOH B 973       9.388  20.906   8.834  1.00  0.00      B    O  
ATOM   2939  H1  HOH B 973       9.833  20.344   9.604  1.00  0.00      B    H  
ATOM   2940  H2  HOH B 973       9.836  20.663   7.905  1.00  0.00      B    H  
ATOM   2941  O   HOH B 974      18.763  19.268   3.899  1.00  0.00      B    O  
ATOM   2942  H1  HOH B 974      19.362  19.568   3.118  1.00  0.00      B    H  
ATOM   2943  H2  HOH B 974      18.004  18.792   3.530  1.00  0.00      B    H  
ATOM   2944  O   HOH B 975       0.485  30.315  35.885  1.00  0.00      B    O  
ATOM   2945  H1  HOH B 975       0.449  31.161  36.458  1.00  0.00      B    H  
ATOM   2946  H2  HOH B 975       1.438  30.005  35.941  1.00  0.00      B    H  
ATOM   2947  O   HOH B 976      16.063  33.179  21.721  1.00  0.00      B    O  
ATOM   2948  H1  HOH B 976      16.971  33.606  21.732  1.00  0.00      B    H  
ATOM   2949  H2  HOH B 976      16.264  32.176  21.579  1.00  0.00      B    H  
ATOM   2950  O   HOH B 977      18.128   1.482  15.997  1.00  0.00      B    O  
ATOM   2951  H1  HOH B 977      17.962   1.323  15.006  1.00  0.00      B    H  
ATOM   2952  H2  HOH B 977      17.378   1.046  16.508  1.00  0.00      B    H  
ATOM   2953  O   HOH B 978      17.411  15.887  30.323  1.00  0.00      B    O  
ATOM   2954  H1  HOH B 978      17.953  15.895  29.420  1.00  0.00      B    H  
ATOM   2955  H2  HOH B 978      17.076  16.874  30.482  1.00  0.00      B    H  
ATOM   2956  O   HOH B 979      34.958  17.543  27.375  1.00  0.00      B    O  
ATOM   2957  H1  HOH B 979      34.906  18.452  26.967  1.00  0.00      B    H  
ATOM   2958  H2  HOH B 979      35.608  17.558  28.172  1.00  0.00      B    H  
ATOM   2959  O   HOH B 980       7.250  24.546  26.443  1.00  0.00      B    O  
ATOM   2960  H1  HOH B 980       6.276  24.242  26.274  1.00  0.00      B    H  
ATOM   2961  H2  HOH B 980       7.853  23.664  26.418  1.00  0.00      B    H  
ATOM   2962  O   HOH B 981      10.594  22.492  29.381  1.00  0.00      B    O  
ATOM   2963  H1  HOH B 981      10.392  21.808  30.084  1.00  0.00      B    H  
ATOM   2964  H2  HOH B 981      11.581  22.708  29.573  1.00  0.00      B    H  
ATOM   2965  O   HOH B 982       3.425  20.318   2.558  1.00  0.00      B    O  
ATOM   2966  H1  HOH B 982       3.062  20.550   1.630  1.00  0.00      B    H  
ATOM   2967  H2  HOH B 982       3.373  21.125   3.125  1.00  0.00      B    H  
ATOM   2968  O   HOH B 983      38.684  19.221  37.434  1.00  0.00      B    O  
ATOM   2969  H1  HOH B 983      38.383  20.122  37.507  1.00  0.00      B    H  
ATOM   2970  H2  HOH B 983      37.846  18.614  37.382  1.00  0.00      B    H  
ATOM   2971  O   HOH B 984       3.797  36.419  21.421  1.00  0.00      B    O  
ATOM   2972  H1  HOH B 984       4.008  35.803  22.218  1.00  0.00      B    H  
ATOM   2973  H2  HOH B 984       4.089  35.899  20.606  1.00  0.00      B    H  
ATOM   2974  O   HOH B 985       4.050  35.398  10.984  1.00  0.00      B    O  
ATOM   2975  H1  HOH B 985       4.205  36.334  11.387  1.00  0.00      B    H  
ATOM   2976  H2  HOH B 985       4.328  34.724  11.673  1.00  0.00      B    H  
ATOM   2977  O   HOH B 986      13.081   4.330  25.875  1.00  0.00      B    O  
ATOM   2978  H1  HOH B 986      14.079   4.199  25.808  1.00  0.00      B    H  
ATOM   2979  H2  HOH B 986      12.831   4.429  26.846  1.00  0.00      B    H  
ATOM   2980  O   HOH B 987      10.073  20.932   1.964  1.00  0.00      B    O  
ATOM   2981  H1  HOH B 987      10.102  21.701   2.598  1.00  0.00      B    H  
ATOM   2982  H2  HOH B 987       9.627  21.306   1.095  1.00  0.00      B    H  
ATOM   2983  O   HOH B 988       6.893  10.374  10.950  1.00  0.00      B    O  
ATOM   2984  H1  HOH B 988       6.340  10.832  11.706  1.00  0.00      B    H  
ATOM   2985  H2  HOH B 988       6.519  10.604  10.052  1.00  0.00      B    H  
ATOM   2986  O   HOH B 989      36.899  15.669  30.917  1.00  0.00      B    O  
ATOM   2987  H1  HOH B 989      36.341  14.837  30.890  1.00  0.00      B    H  
ATOM   2988  H2  HOH B 989      37.837  15.361  30.986  1.00  0.00      B    H  
ATOM   2989  O   HOH B 990       4.723  34.122  23.339  1.00  0.00      B    O  
ATOM   2990  H1  HOH B 990       5.444  34.133  24.026  1.00  0.00      B    H  
ATOM   2991  H2  HOH B 990       4.813  33.225  22.899  1.00  0.00      B    H  
ATOM   2992  O   HOH B 991      14.452  26.273  14.727  1.00  0.00      B    O  
ATOM   2993  H1  HOH B 991      14.817  25.362  14.479  1.00  0.00      B    H  
ATOM   2994  H2  HOH B 991      13.494  26.358  14.389  1.00  0.00      B    H  
ATOM   2995  O   HOH B 992      23.700   9.323  14.521  1.00  0.00      B    O  
ATOM   2996  H1  HOH B 992      24.155   9.222  15.431  1.00  0.00      B    H  
ATOM   2997  H2  HOH B 992      24.473   9.626  13.949  1.00  0.00      B    H  
ATOM   2998  O   HOH B 993      20.486  26.473  17.360  1.00  0.00      B    O  
ATOM   2999  H1  HOH B 993      20.164  25.501  17.181  1.00  0.00      B    H  
ATOM   3000  H2  HOH B 993      21.441  26.515  17.102  1.00  0.00      B    H  
ATOM   3001  O   HOH B 994       0.374  12.271  12.166  1.00  0.00      B    O  
ATOM   3002  H1  HOH B 994       0.379  13.081  12.801  1.00  0.00      B    H  
ATOM   3003  H2  HOH B 994       1.296  12.153  11.760  1.00  0.00      B    H  
ATOM   3004  O   HOH B 995      25.699   7.171  38.349  1.00  0.00      B    O  
ATOM   3005  H1  HOH B 995      26.415   6.814  38.907  1.00  0.00      B    H  
ATOM   3006  H2  HOH B 995      25.927   6.983  37.398  1.00  0.00      B    H  
ATOM   3007  O   HOH B 996      36.584  32.345  19.500  1.00  0.00      B    O  
ATOM   3008  H1  HOH B 996      36.918  31.963  20.405  1.00  0.00      B    H  
ATOM   3009  H2  HOH B 996      36.747  31.660  18.783  1.00  0.00      B    H  
ATOM   3010  O   HOH B 997      25.079  17.135  26.566  1.00  0.00      B    O  
ATOM   3011  H1  HOH B 997      24.380  16.985  27.321  1.00  0.00      B    H  
ATOM   3012  H2  HOH B 997      25.234  18.142  26.548  1.00  0.00      B    H  
ATOM   3013  O   HOH B 998      38.049  31.799   5.930  1.00  0.00      B    O  
ATOM   3014  H1  HOH B 998      37.701  32.752   5.589  1.00  0.00      B    H  
ATOM   3015  H2  HOH B 998      38.970  31.701   5.636  1.00  0.00      B    H  
ATOM   3016  O   HOH B 999      29.831  24.866  15.670  1.00  0.00      B    O  
ATOM   3017  H1  HOH B 999      29.496  25.065  16.560  1.00  0.00      B    H  
ATOM   3018  H2  HOH B 999      30.346  23.967  15.725  1.00  0.00      B    H  
ATOM   3019  O   HOH B1000      16.736  32.595  13.822  1.00  0.00      B    O  
ATOM   3020  H1  HOH B1000      17.458  31.910  14.058  1.00  0.00      B    H  
ATOM   3021  H2  HOH B1000      16.437  32.393  12.854  1.00  0.00      B    H  
ATOM   3022  O   HOH B1001      17.222  19.238   0.126  1.00  0.00      B    O  
ATOM   3023  H1  HOH B1001      16.292  19.293   0.523  1.00  0.00      B    H  
ATOM   3024  H2  HOH B1001      17.263  18.478  -0.505  1.00  0.00      B    H  
ATOM   3025  O   HOH B1002      37.610  22.182  31.019  1.00  0.00      B    O  
ATOM   3026  H1  HOH B1002      37.018  22.938  31.417  1.00  0.00      B    H  
ATOM   3027  H2  HOH B1002      38.535  22.555  30.869  1.00  0.00      B    H  
ATOM   3028  O   HOH B1003       7.561  30.271  33.145  1.00  0.00      B    O  
ATOM   3029  H1  HOH B1003       7.772  30.872  32.390  1.00  0.00      B    H  
ATOM   3030  H2  HOH B1003       7.416  29.350  32.790  1.00  0.00      B    H  
ATOM   3031  O   HOH B1004      37.273  15.088   9.905  1.00  0.00      B    O  
ATOM   3032  H1  HOH B1004      36.565  14.379   9.728  1.00  0.00      B    H  
ATOM   3033  H2  HOH B1004      37.385  15.636   8.994  1.00  0.00      B    H  
ATOM   3034  O   HOH B1005       1.024  37.725  12.174  1.00  0.00      B    O  
ATOM   3035  H1  HOH B1005       1.175  36.707  12.087  1.00  0.00      B    H  
ATOM   3036  H2  HOH B1005       1.563  38.052  12.970  1.00  0.00      B    H  
ATOM   3037  O   HOH B1006       5.481  10.258  32.080  1.00  0.00      B    O  
ATOM   3038  H1  HOH B1006       5.923   9.511  31.618  1.00  0.00      B    H  
ATOM   3039  H2  HOH B1006       4.578   9.868  32.389  1.00  0.00      B    H  
ATOM   3040  O   HOH B1007      19.653   1.187  19.126  1.00  0.00      B    O  
ATOM   3041  H1  HOH B1007      20.581   0.836  19.364  1.00  0.00      B    H  
ATOM   3042  H2  HOH B1007      19.764   2.096  18.655  1.00  0.00      B    H  
ATOM   3043  O   HOH B1008       9.784   8.516  22.225  1.00  0.00      B    O  
ATOM   3044  H1  HOH B1008       9.069   8.718  21.518  1.00  0.00      B    H  
ATOM   3045  H2  HOH B1008       9.293   7.862  22.856  1.00  0.00      B    H  
ATOM   3046  O   HOH B1009      11.819   5.673  29.866  1.00  0.00      B    O  
ATOM   3047  H1  HOH B1009      11.653   5.482  30.832  1.00  0.00      B    H  
ATOM   3048  H2  HOH B1009      12.251   6.581  29.860  1.00  0.00      B    H  
ATOM   3049  O   HOH B1010       5.271  33.982  20.102  1.00  0.00      B    O  
ATOM   3050  H1  HOH B1010       6.230  33.804  19.897  1.00  0.00      B    H  
ATOM   3051  H2  HOH B1010       4.852  33.089  20.348  1.00  0.00      B    H  
ATOM   3052  O   HOH B1011      21.205  24.618  21.197  1.00  0.00      B    O  
ATOM   3053  H1  HOH B1011      21.340  23.689  21.525  1.00  0.00      B    H  
ATOM   3054  H2  HOH B1011      21.529  25.344  21.846  1.00  0.00      B    H  
ATOM   3055  O   HOH B1012      37.117  23.332  15.071  1.00  0.00      B    O  
ATOM   3056  H1  HOH B1012      37.804  22.598  15.019  1.00  0.00      B    H  
ATOM   3057  H2  HOH B1012      37.563  24.015  15.618  1.00  0.00      B    H  
ATOM   3058  O   HOH B1013      14.523   9.746  10.016  1.00  0.00      B    O  
ATOM   3059  H1  HOH B1013      14.269  10.575   9.525  1.00  0.00      B    H  
ATOM   3060  H2  HOH B1013      15.018   9.147   9.410  1.00  0.00      B    H  
ATOM   3061  O   HOH B1014      10.143  11.663  18.304  1.00  0.00      B    O  
ATOM   3062  H1  HOH B1014       9.657  10.833  18.022  1.00  0.00      B    H  
ATOM   3063  H2  HOH B1014      11.145  11.517  18.252  1.00  0.00      B    H  
ATOM   3064  O   HOH B1015      21.707  18.196  38.951  1.00  0.00      B    O  
ATOM   3065  H1  HOH B1015      22.605  17.819  38.898  1.00  0.00      B    H  
ATOM   3066  H2  HOH B1015      21.679  18.991  39.547  1.00  0.00      B    H  
ATOM   3067  O   HOH B1016      11.564  10.103  27.186  1.00  0.00      B    O  
ATOM   3068  H1  HOH B1016      11.383  10.365  28.136  1.00  0.00      B    H  
ATOM   3069  H2  HOH B1016      10.836   9.517  26.843  1.00  0.00      B    H  
ATOM   3070  O   HOH B1017       7.582  26.132  23.260  1.00  0.00      B    O  
ATOM   3071  H1  HOH B1017       7.032  25.302  23.002  1.00  0.00      B    H  
ATOM   3072  H2  HOH B1017       8.559  25.841  23.191  1.00  0.00      B    H  
ATOM   3073  O   HOH B1018       2.795  14.709  24.777  1.00  0.00      B    O  
ATOM   3074  H1  HOH B1018       3.575  14.333  24.263  1.00  0.00      B    H  
ATOM   3075  H2  HOH B1018       1.946  14.232  24.469  1.00  0.00      B    H  
ATOM   3076  O   HOH B1019      35.396  19.148   2.999  1.00  0.00      B    O  
ATOM   3077  H1  HOH B1019      34.564  18.619   3.039  1.00  0.00      B    H  
ATOM   3078  H2  HOH B1019      35.559  19.526   3.928  1.00  0.00      B    H  
ATOM   3079  O   HOH B1020      38.800  13.912  23.893  1.00  0.00      B    O  
ATOM   3080  H1  HOH B1020      38.772  12.893  23.932  1.00  0.00      B    H  
ATOM   3081  H2  HOH B1020      38.214  14.239  23.162  1.00  0.00      B    H  
ATOM   3082  O   HOH B1021       6.670   4.660   2.361  1.00  0.00      B    O  
ATOM   3083  H1  HOH B1021       7.027   5.578   2.657  1.00  0.00      B    H  
ATOM   3084  H2  HOH B1021       5.668   4.726   2.198  1.00  0.00      B    H  
ATOM   3085  O   HOH B1022      38.782  22.478  34.527  1.00  0.00      B    O  
ATOM   3086  H1  HOH B1022      39.766  22.682  34.532  1.00  0.00      B    H  
ATOM   3087  H2  HOH B1022      38.640  21.467  34.246  1.00  0.00      B    H  
ATOM   3088  O   HOH B1023      30.185  19.944   5.133  1.00  0.00      B    O  
ATOM   3089  H1  HOH B1023      29.393  20.595   5.188  1.00  0.00      B    H  
ATOM   3090  H2  HOH B1023      30.555  19.964   4.178  1.00  0.00      B    H  
ATOM   3091  O   HOH B1024      20.868  15.636  27.972  1.00  0.00      B    O  
ATOM   3092  H1  HOH B1024      20.941  14.648  28.320  1.00  0.00      B    H  
ATOM   3093  H2  HOH B1024      21.788  16.033  28.077  1.00  0.00      B    H  
ATOM   3094  O   HOH B1025      31.107  13.101  38.100  1.00  0.00      B    O  
ATOM   3095  H1  HOH B1025      31.357  14.080  38.025  1.00  0.00      B    H  
ATOM   3096  H2  HOH B1025      31.926  12.512  37.874  1.00  0.00      B    H  
ATOM   3097  O   HOH B1026      23.909  11.018  18.924  1.00  0.00      B    O  
ATOM   3098  H1  HOH B1026      23.078  11.595  19.006  1.00  0.00      B    H  
ATOM   3099  H2  HOH B1026      24.296  10.898  19.839  1.00  0.00      B    H  
ATOM   3100  O   HOH B1027       1.026  22.869  30.619  1.00  0.00      B    O  
ATOM   3101  H1  HOH B1027       1.172  23.893  30.658  1.00  0.00      B    H  
ATOM   3102  H2  HOH B1027       1.681  22.501  29.929  1.00  0.00      B    H  
ATOM   3103  O   HOH B1028      16.204  28.448  15.089  1.00  0.00      B    O  
ATOM   3104  H1  HOH B1028      16.881  28.113  15.740  1.00  0.00      B    H  
ATOM   3105  H2  HOH B1028      15.643  27.688  14.839  1.00  0.00      B    H  
ATOM   3106  O   HOH B1029       9.054   8.256   0.411  1.00  0.00      B    O  
ATOM   3107  H1  HOH B1029       9.763   8.938   0.234  1.00  0.00      B    H  
ATOM   3108  H2  HOH B1029       9.240   7.483  -0.203  1.00  0.00      B    H  
ATOM   3109  O   HOH B1030      19.512  18.145  16.642  1.00  0.00      B    O  
ATOM   3110  H1  HOH B1030      19.982  18.951  16.270  1.00  0.00      B    H  
ATOM   3111  H2  HOH B1030      18.787  18.448  17.224  1.00  0.00      B    H  
ATOM   3112  O   HOH B1031      36.060  13.146   1.755  1.00  0.00      B    O  
ATOM   3113  H1  HOH B1031      35.896  12.482   0.993  1.00  0.00      B    H  
ATOM   3114  H2  HOH B1031      37.022  13.462   1.653  1.00  0.00      B    H  
ATOM   3115  O   HOH B1032      18.227  27.925  12.846  1.00  0.00      B    O  
ATOM   3116  H1  HOH B1032      17.315  27.840  13.348  1.00  0.00      B    H  
ATOM   3117  H2  HOH B1032      18.912  27.157  13.066  1.00  0.00      B    H  
ATOM   3118  O   HOH B1033      21.126   5.202  17.872  1.00  0.00      B    O  
ATOM   3119  H1  HOH B1033      21.810   5.875  17.586  1.00  0.00      B    H  
ATOM   3120  H2  HOH B1033      20.388   5.267  17.177  1.00  0.00      B    H  
ATOM   3121  O   HOH B1034       5.224  14.701  10.055  1.00  0.00      B    O  
ATOM   3122  H1  HOH B1034       5.067  14.596   9.081  1.00  0.00      B    H  
ATOM   3123  H2  HOH B1034       5.021  13.842  10.541  1.00  0.00      B    H  
ATOM   3124  O   HOH B1035      37.911   5.805  16.366  1.00  0.00      B    O  
ATOM   3125  H1  HOH B1035      38.878   5.840  16.649  1.00  0.00      B    H  
ATOM   3126  H2  HOH B1035      37.454   5.183  17.002  1.00  0.00      B    H  
ATOM   3127  O   HOH B1036      11.139  31.631   1.396  1.00  0.00      B    O  
ATOM   3128  H1  HOH B1036      11.839  30.946   1.356  1.00  0.00      B    H  
ATOM   3129  H2  HOH B1036      10.689  31.660   2.350  1.00  0.00      B    H  
ATOM   3130  O   HOH B1037      20.738   9.763  16.167  1.00  0.00      B    O  
ATOM   3131  H1  HOH B1037      20.997  10.487  15.473  1.00  0.00      B    H  
ATOM   3132  H2  HOH B1037      21.522   9.098  16.260  1.00  0.00      B    H  
ATOM   3133  O   HOH B1038      38.736   0.553  37.508  1.00  0.00      B    O  
ATOM   3134  H1  HOH B1038      39.158   0.603  36.563  1.00  0.00      B    H  
ATOM   3135  H2  HOH B1038      37.724   0.669  37.402  1.00  0.00      B    H  
ATOM   3136  O   HOH B1039      23.143  37.491  24.634  1.00  0.00      B    O  
ATOM   3137  H1  HOH B1039      24.126  37.263  24.654  1.00  0.00      B    H  
ATOM   3138  H2  HOH B1039      22.925  37.880  23.725  1.00  0.00      B    H  
ATOM   3139  O   HOH B1040      31.064  37.755  13.323  1.00  0.00      B    O  
ATOM   3140  H1  HOH B1040      30.439  38.424  13.789  1.00  0.00      B    H  
ATOM   3141  H2  HOH B1040      30.734  37.603  12.395  1.00  0.00      B    H  
ATOM   3142  O   HOH B1041      30.772  37.898   7.379  1.00  0.00      B    O  
ATOM   3143  H1  HOH B1041      30.951  37.653   6.460  1.00  0.00      B    H  
ATOM   3144  H2  HOH B1041      30.644  38.887   7.442  1.00  0.00      B    H  
ATOM   3145  O   HOH B1042       8.867  28.398  28.035  1.00  0.00      B    O  
ATOM   3146  H1  HOH B1042       8.841  27.816  27.185  1.00  0.00      B    H  
ATOM   3147  H2  HOH B1042       9.860  28.309  28.293  1.00  0.00      B    H  
ATOM   3148  O   HOH B1043       0.153  32.543  37.475  1.00  0.00      B    O  
ATOM   3149  H1  HOH B1043       0.935  33.108  37.717  1.00  0.00      B    H  
ATOM   3150  H2  HOH B1043      -0.058  31.965  38.298  1.00  0.00      B    H  
ATOM   3151  O   HOH B1044      28.512  18.862   2.529  1.00  0.00      B    O  
ATOM   3152  H1  HOH B1044      28.745  17.891   2.585  1.00  0.00      B    H  
ATOM   3153  H2  HOH B1044      29.353  19.398   2.464  1.00  0.00      B    H  
ATOM   3154  O   HOH B1045      34.619   3.575  11.434  1.00  0.00      B    O  
ATOM   3155  H1  HOH B1045      33.658   3.769  11.224  1.00  0.00      B    H  
ATOM   3156  H2  HOH B1045      35.209   4.143  10.825  1.00  0.00      B    H  
ATOM   3157  O   HOH B1046      24.267  28.106  29.278  1.00  0.00      B    O  
ATOM   3158  H1  HOH B1046      24.812  28.987  29.076  1.00  0.00      B    H  
ATOM   3159  H2  HOH B1046      24.867  27.354  29.021  1.00  0.00      B    H  
ATOM   3160  O   HOH B1047      38.556  31.055  29.740  1.00  0.00      B    O  
ATOM   3161  H1  HOH B1047      38.502  31.917  30.306  1.00  0.00      B    H  
ATOM   3162  H2  HOH B1047      39.182  30.452  30.211  1.00  0.00      B    H  
ATOM   3163  O   HOH B1048       9.413  10.410  28.864  1.00  0.00      B    O  
ATOM   3164  H1  HOH B1048       9.256   9.662  28.195  1.00  0.00      B    H  
ATOM   3165  H2  HOH B1048       9.485   9.951  29.790  1.00  0.00      B    H  
ATOM   3166  O   HOH B1049      38.990  31.117   0.884  1.00  0.00      B    O  
ATOM   3167  H1  HOH B1049      38.769  31.862   1.480  1.00  0.00      B    H  
ATOM   3168  H2  HOH B1049      39.614  30.530   1.411  1.00  0.00      B    H  
ATOM   3169  O   HOH B1050       2.701  11.188  14.484  1.00  0.00      B    O  
ATOM   3170  H1  HOH B1050       1.834  10.675  14.238  1.00  0.00      B    H  
ATOM   3171  H2  HOH B1050       2.794  11.197  15.518  1.00  0.00      B    H  
ATOM   3172  O   HOH B1051      15.365  37.186  31.534  1.00  0.00      B    O  
ATOM   3173  H1  HOH B1051      14.678  36.668  32.085  1.00  0.00      B    H  
ATOM   3174  H2  HOH B1051      15.501  38.198  31.885  1.00  0.00      B    H  
ATOM   3175  O   HOH B1052      13.010  11.734  17.799  1.00  0.00      B    O  
ATOM   3176  H1  HOH B1052      13.374  11.120  18.501  1.00  0.00      B    H  
ATOM   3177  H2  HOH B1052      13.799  12.071  17.263  1.00  0.00      B    H  
ATOM   3178  O   HOH B1053       7.020   9.910   0.376  1.00  0.00      B    O  
ATOM   3179  H1  HOH B1053       7.776   9.219   0.470  1.00  0.00      B    H  
ATOM   3180  H2  HOH B1053       6.611   9.835  -0.568  1.00  0.00      B    H  
ATOM   3181  O   HOH B1054      35.892   1.757  17.450  1.00  0.00      B    O  
ATOM   3182  H1  HOH B1054      36.737   1.176  17.510  1.00  0.00      B    H  
ATOM   3183  H2  HOH B1054      35.081   1.101  17.319  1.00  0.00      B    H  
ATOM   3184  O   HOH B1055      14.824   7.814   5.331  1.00  0.00      B    O  
ATOM   3185  H1  HOH B1055      15.074   7.078   6.021  1.00  0.00      B    H  
ATOM   3186  H2  HOH B1055      15.473   7.774   4.577  1.00  0.00      B    H  
ATOM   3187  O   HOH B1056      33.818   3.611  16.061  1.00  0.00      B    O  
ATOM   3188  H1  HOH B1056      33.922   2.825  16.680  1.00  0.00      B    H  
ATOM   3189  H2  HOH B1056      34.401   3.474  15.282  1.00  0.00      B    H  
ATOM   3190  O   HOH B1057      18.738  17.925  10.782  1.00  0.00      B    O  
ATOM   3191  H1  HOH B1057      18.708  17.022  10.246  1.00  0.00      B    H  
ATOM   3192  H2  HOH B1057      18.944  17.726  11.792  1.00  0.00      B    H  
ATOM   3193  O   HOH B1058       9.267   8.286  26.798  1.00  0.00      B    O  
ATOM   3194  H1  HOH B1058       9.943   7.513  26.878  1.00  0.00      B    H  
ATOM   3195  H2  HOH B1058       8.895   8.256  25.808  1.00  0.00      B    H  
ATOM   3196  O   HOH B1059      23.070   0.936  29.345  1.00  0.00      B    O  
ATOM   3197  H1  HOH B1059      22.980   0.104  28.820  1.00  0.00      B    H  
ATOM   3198  H2  HOH B1059      23.917   0.873  29.927  1.00  0.00      B    H  
ATOM   3199  O   HOH B1060      25.341   5.522   6.947  1.00  0.00      B    O  
ATOM   3200  H1  HOH B1060      24.350   5.493   6.720  1.00  0.00      B    H  
ATOM   3201  H2  HOH B1060      25.875   5.539   6.123  1.00  0.00      B    H  
ATOM   3202  O   HOH B1061      35.890   1.936   8.406  1.00  0.00      B    O  
ATOM   3203  H1  HOH B1061      34.958   1.665   8.737  1.00  0.00      B    H  
ATOM   3204  H2  HOH B1061      35.814   2.892   8.053  1.00  0.00      B    H  
ATOM   3205  O   HOH B1062       4.780   8.876  14.893  1.00  0.00      B    O  
ATOM   3206  H1  HOH B1062       4.660   8.058  14.330  1.00  0.00      B    H  
ATOM   3207  H2  HOH B1062       4.095   9.567  14.478  1.00  0.00      B    H  
ATOM   3208  O   HOH B1063       6.437  10.218  22.923  1.00  0.00      B    O  
ATOM   3209  H1  HOH B1063       6.541  10.284  23.940  1.00  0.00      B    H  
ATOM   3210  H2  HOH B1063       6.184  11.122  22.610  1.00  0.00      B    H  
ATOM   3211  O   HOH B1064      14.782  23.178  32.151  1.00  0.00      B    O  
ATOM   3212  H1  HOH B1064      15.799  23.401  32.185  1.00  0.00      B    H  
ATOM   3213  H2  HOH B1064      14.588  22.855  31.217  1.00  0.00      B    H  
ATOM   3214  O   HOH B1065      23.929  19.332  17.415  1.00  0.00      B    O  
ATOM   3215  H1  HOH B1065      23.404  18.975  18.245  1.00  0.00      B    H  
ATOM   3216  H2  HOH B1065      23.725  20.347  17.245  1.00  0.00      B    H  
ATOM   3217  O   HOH B1066      26.739  18.176  33.321  1.00  0.00      B    O  
ATOM   3218  H1  HOH B1066      26.277  17.445  33.849  1.00  0.00      B    H  
ATOM   3219  H2  HOH B1066      27.642  18.279  33.763  1.00  0.00      B    H  
ATOM   3220  O   HOH B1067      38.923   8.688  11.570  1.00  0.00      B    O  
ATOM   3221  H1  HOH B1067      38.934   7.624  11.651  1.00  0.00      B    H  
ATOM   3222  H2  HOH B1067      38.134   8.926  10.938  1.00  0.00      B    H  
ATOM   3223  O   HOH B1068      30.883   5.644  26.580  1.00  0.00      B    O  
ATOM   3224  H1  HOH B1068      30.784   4.804  26.023  1.00  0.00      B    H  
ATOM   3225  H2  HOH B1068      31.874   5.871  26.616  1.00  0.00      B    H  
ATOM   3226  O   HOH B1069       4.862   1.511   1.969  1.00  0.00      B    O  
ATOM   3227  H1  HOH B1069       5.558   1.537   1.151  1.00  0.00      B    H  
ATOM   3228  H2  HOH B1069       4.123   2.218   1.760  1.00  0.00      B    H  
ATOM   3229  O   HOH B1070       7.983  34.211   7.519  1.00  0.00      B    O  
ATOM   3230  H1  HOH B1070       7.426  34.396   8.377  1.00  0.00      B    H  
ATOM   3231  H2  HOH B1070       7.406  34.519   6.787  1.00  0.00      B    H  
ATOM   3232  O   HOH B1071      22.343  31.029   9.610  1.00  0.00      B    O  
ATOM   3233  H1  HOH B1071      22.821  30.135   9.714  1.00  0.00      B    H  
ATOM   3234  H2  HOH B1071      21.916  30.918   8.666  1.00  0.00      B    H  
ATOM   3235  O   HOH B1072       2.626  18.570  14.312  1.00  0.00      B    O  
ATOM   3236  H1  HOH B1072       2.462  17.969  15.151  1.00  0.00      B    H  
ATOM   3237  H2  HOH B1072       3.279  18.136  13.702  1.00  0.00      B    H  
ATOM   3238  O   HOH B1073       6.778  31.412  16.207  1.00  0.00      B    O  
ATOM   3239  H1  HOH B1073       7.555  31.960  15.881  1.00  0.00      B    H  
ATOM   3240  H2  HOH B1073       7.144  30.542  16.624  1.00  0.00      B    H  
ATOM   3241  O   HOH B1074      11.773  26.093   8.443  1.00  0.00      B    O  
ATOM   3242  H1  HOH B1074      11.368  26.594   9.227  1.00  0.00      B    H  
ATOM   3243  H2  HOH B1074      11.364  25.240   8.341  1.00  0.00      B    H  
ATOM   3244  O   HOH B1075      38.294  18.519   4.724  1.00  0.00      B    O  
ATOM   3245  H1  HOH B1075      37.731  17.872   4.188  1.00  0.00      B    H  
ATOM   3246  H2  HOH B1075      39.269  18.389   4.566  1.00  0.00      B    H  
ATOM   3247  O   HOH B1076      11.796  32.429   6.869  1.00  0.00      B    O  
ATOM   3248  H1  HOH B1076      11.843  33.213   7.479  1.00  0.00      B    H  
ATOM   3249  H2  HOH B1076      12.732  32.176   6.615  1.00  0.00      B    H  
ATOM   3250  O   HOH B1077      19.794  17.741  33.352  1.00  0.00      B    O  
ATOM   3251  H1  HOH B1077      20.277  17.623  32.509  1.00  0.00      B    H  
ATOM   3252  H2  HOH B1077      19.900  18.693  33.765  1.00  0.00      B    H  
ATOM   3253  O   HOH B1078      23.721   8.442   5.904  1.00  0.00      B    O  
ATOM   3254  H1  HOH B1078      23.461   7.499   6.240  1.00  0.00      B    H  
ATOM   3255  H2  HOH B1078      23.966   8.947   6.772  1.00  0.00      B    H  
ATOM   3256  O   HOH B1079      35.723  11.510  38.937  1.00  0.00      B    O  
ATOM   3257  H1  HOH B1079      36.143  11.562  38.004  1.00  0.00      B    H  
ATOM   3258  H2  HOH B1079      36.217  10.820  39.419  1.00  0.00      B    H  
ATOM   3259  O   HOH B1080      13.041  26.788   5.211  1.00  0.00      B    O  
ATOM   3260  H1  HOH B1080      13.463  26.511   6.113  1.00  0.00      B    H  
ATOM   3261  H2  HOH B1080      13.786  26.649   4.498  1.00  0.00      B    H  
ATOM   3262  O   HOH B1081      12.960  35.061  37.821  1.00  0.00      B    O  
ATOM   3263  H1  HOH B1081      12.740  34.100  37.588  1.00  0.00      B    H  
ATOM   3264  H2  HOH B1081      13.186  35.039  38.793  1.00  0.00      B    H  
ATOM   3265  O   HOH B1082      27.838  30.467  17.782  1.00  0.00      B    O  
ATOM   3266  H1  HOH B1082      27.993  29.545  17.363  1.00  0.00      B    H  
ATOM   3267  H2  HOH B1082      27.685  31.182  17.079  1.00  0.00      B    H  
ATOM   3268  O   HOH B1083      36.386  29.922   4.177  1.00  0.00      B    O  
ATOM   3269  H1  HOH B1083      36.941  30.348   4.916  1.00  0.00      B    H  
ATOM   3270  H2  HOH B1083      35.585  30.453   3.991  1.00  0.00      B    H  
ATOM   3271  O   HOH B1084      25.118  33.131  38.816  1.00  0.00      B    O  
ATOM   3272  H1  HOH B1084      25.215  32.269  39.420  1.00  0.00      B    H  
ATOM   3273  H2  HOH B1084      24.096  33.300  38.681  1.00  0.00      B    H  
ATOM   3274  O   HOH B1085      15.594  28.678  24.012  1.00  0.00      B    O  
ATOM   3275  H1  HOH B1085      15.556  27.681  24.052  1.00  0.00      B    H  
ATOM   3276  H2  HOH B1085      15.625  28.908  23.040  1.00  0.00      B    H  
ATOM   3277  O   HOH B1086      15.310  25.841  34.454  1.00  0.00      B    O  
ATOM   3278  H1  HOH B1086      14.937  26.243  35.324  1.00  0.00      B    H  
ATOM   3279  H2  HOH B1086      16.033  25.175  34.657  1.00  0.00      B    H  
ATOM   3280  O   HOH B1087      12.197  13.876   6.510  1.00  0.00      B    O  
ATOM   3281  H1  HOH B1087      12.047  14.216   7.489  1.00  0.00      B    H  
ATOM   3282  H2  HOH B1087      11.240  13.837   6.055  1.00  0.00      B    H  
ATOM   3283  O   HOH B1088      22.506  28.348  34.902  1.00  0.00      B    O  
ATOM   3284  H1  HOH B1088      22.183  29.279  35.030  1.00  0.00      B    H  
ATOM   3285  H2  HOH B1088      22.793  27.985  35.794  1.00  0.00      B    H  
ATOM   3286  O   HOH B1089      30.462  34.349  35.700  1.00  0.00      B    O  
ATOM   3287  H1  HOH B1089      30.763  33.648  36.417  1.00  0.00      B    H  
ATOM   3288  H2  HOH B1089      29.665  34.895  36.105  1.00  0.00      B    H  
ATOM   3289  O   HOH B1090       0.118  23.430   6.230  1.00  0.00      B    O  
ATOM   3290  H1  HOH B1090       0.789  24.187   5.908  1.00  0.00      B    H  
ATOM   3291  H2  HOH B1090      -0.380  23.776   7.047  1.00  0.00      B    H  
ATOM   3292  O   HOH B1091       3.024   7.853  19.835  1.00  0.00      B    O  
ATOM   3293  H1  HOH B1091       3.525   8.729  19.790  1.00  0.00      B    H  
ATOM   3294  H2  HOH B1091       3.665   7.133  20.243  1.00  0.00      B    H  
ATOM   3295  O   HOH B1092      18.080  25.567  23.535  1.00  0.00      B    O  
ATOM   3296  H1  HOH B1092      18.838  24.995  23.964  1.00  0.00      B    H  
ATOM   3297  H2  HOH B1092      18.032  25.217  22.561  1.00  0.00      B    H  
ATOM   3298  O   HOH B1093      17.635   1.371  37.974  1.00  0.00      B    O  
ATOM   3299  H1  HOH B1093      18.314   2.081  38.297  1.00  0.00      B    H  
ATOM   3300  H2  HOH B1093      18.122   0.488  37.872  1.00  0.00      B    H  
ATOM   3301  O   HOH B1094      17.253  22.327  19.514  1.00  0.00      B    O  
ATOM   3302  H1  HOH B1094      17.469  21.766  18.655  1.00  0.00      B    H  
ATOM   3303  H2  HOH B1094      17.131  21.668  20.291  1.00  0.00      B    H  
ATOM   3304  O   HOH B1095      28.163  33.794  19.776  1.00  0.00      B    O  
ATOM   3305  H1  HOH B1095      27.249  33.753  19.394  1.00  0.00      B    H  
ATOM   3306  H2  HOH B1095      28.470  32.857  19.786  1.00  0.00      B    H  
ATOM   3307  O   HOH B1096      21.695  35.474  33.751  1.00  0.00      B    O  
ATOM   3308  H1  HOH B1096      21.847  36.358  33.198  1.00  0.00      B    H  
ATOM   3309  H2  HOH B1096      21.219  34.869  33.150  1.00  0.00      B    H  
ATOM   3310  O   HOH B1097      11.540  26.929  35.763  1.00  0.00      B    O  
ATOM   3311  H1  HOH B1097      11.142  26.517  36.637  1.00  0.00      B    H  
ATOM   3312  H2  HOH B1097      10.916  27.678  35.570  1.00  0.00      B    H  
ATOM   3313  O   HOH B1098      17.622  24.007  28.149  1.00  0.00      B    O  
ATOM   3314  H1  HOH B1098      18.198  24.624  27.570  1.00  0.00      B    H  
ATOM   3315  H2  HOH B1098      17.391  24.586  28.936  1.00  0.00      B    H  
ATOM   3316  O   HOH B1099       8.701  15.318  27.380  1.00  0.00      B    O  
ATOM   3317  H1  HOH B1099       9.097  15.058  26.456  1.00  0.00      B    H  
ATOM   3318  H2  HOH B1099       8.760  14.482  27.956  1.00  0.00      B    H  
ATOM   3319  O   HOH B1100      23.030  10.985  21.840  1.00  0.00      B    O  
ATOM   3320  H1  HOH B1100      23.999  10.607  21.787  1.00  0.00      B    H  
ATOM   3321  H2  HOH B1100      22.810  11.321  22.775  1.00  0.00      B    H  
ATOM   3322  O   HOH B1101      14.571  17.441  37.482  1.00  0.00      B    O  
ATOM   3323  H1  HOH B1101      15.284  16.899  37.950  1.00  0.00      B    H  
ATOM   3324  H2  HOH B1101      13.667  17.021  37.687  1.00  0.00      B    H  
ATOM   3325  O   HOH B1102      31.507  26.780  33.933  1.00  0.00      B    O  
ATOM   3326  H1  HOH B1102      32.216  27.313  34.426  1.00  0.00      B    H  
ATOM   3327  H2  HOH B1102      30.644  26.975  34.405  1.00  0.00      B    H  
ATOM   3328  O   HOH B1103      13.998  35.387  33.008  1.00  0.00      B    O  
ATOM   3329  H1  HOH B1103      14.792  34.730  33.210  1.00  0.00      B    H  
ATOM   3330  H2  HOH B1103      13.678  35.802  33.948  1.00  0.00      B    H  
ATOM   3331  O   HOH B1104      15.585  33.910  17.344  1.00  0.00      B    O  
ATOM   3332  H1  HOH B1104      15.580  32.933  17.056  1.00  0.00      B    H  
ATOM   3333  H2  HOH B1104      16.507  34.090  17.740  1.00  0.00      B    H  
ATOM   3334  O   HOH B1105      22.954  11.002   7.697  1.00  0.00      B    O  
ATOM   3335  H1  HOH B1105      22.655  11.580   8.495  1.00  0.00      B    H  
ATOM   3336  H2  HOH B1105      22.586  11.378   6.820  1.00  0.00      B    H  
ATOM   3337  O   HOH B1106      22.000  23.343  38.239  1.00  0.00      B    O  
ATOM   3338  H1  HOH B1106      22.656  23.546  38.982  1.00  0.00      B    H  
ATOM   3339  H2  HOH B1106      22.295  23.820  37.421  1.00  0.00      B    H  
ATOM   3340  O   HOH B1107      21.969  13.162   9.646  1.00  0.00      B    O  
ATOM   3341  H1  HOH B1107      22.749  13.802   9.725  1.00  0.00      B    H  
ATOM   3342  H2  HOH B1107      21.239  13.596  10.196  1.00  0.00      B    H  
ATOM   3343  O   HOH B1108      24.655  36.754  34.530  1.00  0.00      B    O  
ATOM   3344  H1  HOH B1108      24.598  36.813  33.504  1.00  0.00      B    H  
ATOM   3345  H2  HOH B1108      25.309  36.005  34.751  1.00  0.00      B    H  
ATOM   3346  O   HOH B1109      10.197   3.915  38.712  1.00  0.00      B    O  
ATOM   3347  H1  HOH B1109       9.256   4.198  38.818  1.00  0.00      B    H  
ATOM   3348  H2  HOH B1109      10.411   4.184  37.750  1.00  0.00      B    H  
ATOM   3349  O   HOH B1110      35.519   8.045  14.848  1.00  0.00      B    O  
ATOM   3350  H1  HOH B1110      36.244   8.563  15.340  1.00  0.00      B    H  
ATOM   3351  H2  HOH B1110      35.843   7.095  14.571  1.00  0.00      B    H  
ATOM   3352  O   HOH B1111      30.069  33.600   8.091  1.00  0.00      B    O  
ATOM   3353  H1  HOH B1111      30.717  34.259   8.598  1.00  0.00      B    H  
ATOM   3354  H2  HOH B1111      29.174  33.718   8.463  1.00  0.00      B    H  
ATOM   3355  O   HOH B1112      25.921   2.970  19.522  1.00  0.00      B    O  
ATOM   3356  H1  HOH B1112      26.662   2.406  19.157  1.00  0.00      B    H  
ATOM   3357  H2  HOH B1112      26.039   3.271  20.480  1.00  0.00      B    H  
ATOM   3358  O   HOH B1113      10.596  11.269   4.734  1.00  0.00      B    O  
ATOM   3359  H1  HOH B1113      10.444  12.227   5.060  1.00  0.00      B    H  
ATOM   3360  H2  HOH B1113       9.827  10.728   5.138  1.00  0.00      B    H  
ATOM   3361  O   HOH B1114      24.539   9.646  10.586  1.00  0.00      B    O  
ATOM   3362  H1  HOH B1114      23.825   8.952  10.376  1.00  0.00      B    H  
ATOM   3363  H2  HOH B1114      25.209   9.547   9.784  1.00  0.00      B    H  
ATOM   3364  O   HOH B1115      19.287  38.291  37.633  1.00  0.00      B    O  
ATOM   3365  H1  HOH B1115      19.969  38.822  38.175  1.00  0.00      B    H  
ATOM   3366  H2  HOH B1115      19.794  37.426  37.335  1.00  0.00      B    H  
ATOM   3367  O   HOH B1116      12.017  16.449  22.812  1.00  0.00      B    O  
ATOM   3368  H1  HOH B1116      12.189  17.196  23.449  1.00  0.00      B    H  
ATOM   3369  H2  HOH B1116      12.730  16.300  22.164  1.00  0.00      B    H  
ATOM   3370  O   HOH B1117       0.098   5.312  31.424  1.00  0.00      B    O  
ATOM   3371  H1  HOH B1117       0.165   5.810  30.571  1.00  0.00      B    H  
ATOM   3372  H2  HOH B1117       0.776   4.579  31.485  1.00  0.00      B    H  
ATOM   3373  O   HOH B1118      28.633  34.294   5.084  1.00  0.00      B    O  
ATOM   3374  H1  HOH B1118      28.426  33.501   5.675  1.00  0.00      B    H  
ATOM   3375  H2  HOH B1118      28.188  35.143   5.446  1.00  0.00      B    H  
ATOM   3376  O   HOH B1119      22.664  33.523  37.992  1.00  0.00      B    O  
ATOM   3377  H1  HOH B1119      21.705  33.233  38.123  1.00  0.00      B    H  
ATOM   3378  H2  HOH B1119      22.765  33.706  36.964  1.00  0.00      B    H  
ATOM   3379  O   HOH B1120       2.354  15.170  19.030  1.00  0.00      B    O  
ATOM   3380  H1  HOH B1120       2.761  14.449  18.383  1.00  0.00      B    H  
ATOM   3381  H2  HOH B1120       2.817  16.073  18.854  1.00  0.00      B    H  
ATOM   3382  O   HOH B1121      33.218  27.359  18.515  1.00  0.00      B    O  
ATOM   3383  H1  HOH B1121      34.118  27.439  18.232  1.00  0.00      B    H  
ATOM   3384  H2  HOH B1121      33.271  26.903  19.412  1.00  0.00      B    H  
ATOM   3385  O   HOH B1122       3.385   0.620  29.346  1.00  0.00      B    O  
ATOM   3386  H1  HOH B1122       3.520   0.104  28.482  1.00  0.00      B    H  
ATOM   3387  H2  HOH B1122       4.150   1.339  29.390  1.00  0.00      B    H  
ATOM   3388  O   HOH B1123      32.358  38.077  23.362  1.00  0.00      B    O  
ATOM   3389  H1  HOH B1123      32.562  38.962  22.934  1.00  0.00      B    H  
ATOM   3390  H2  HOH B1123      32.778  37.278  22.865  1.00  0.00      B    H  
ATOM   3391  O   HOH B1124      38.286  21.156  11.613  1.00  0.00      B    O  
ATOM   3392  H1  HOH B1124      38.020  20.179  11.559  1.00  0.00      B    H  
ATOM   3393  H2  HOH B1124      38.535  21.484  10.684  1.00  0.00      B    H  
ATOM   3394  O   HOH B1125      33.098  38.454  20.037  1.00  0.00      B    O  
ATOM   3395  H1  HOH B1125      32.794  39.255  20.505  1.00  0.00      B    H  
ATOM   3396  H2  HOH B1125      33.784  37.967  20.602  1.00  0.00      B    H  
ATOM   3397  O   HOH B1126      17.557   1.213  13.398  1.00  0.00      B    O  
ATOM   3398  H1  HOH B1126      17.303   2.190  13.322  1.00  0.00      B    H  
ATOM   3399  H2  HOH B1126      17.304   0.719  12.554  1.00  0.00      B    H  
ATOM   3400  O   HOH B1127       2.144  22.739  33.575  1.00  0.00      B    O  
ATOM   3401  H1  HOH B1127       2.017  22.588  32.541  1.00  0.00      B    H  
ATOM   3402  H2  HOH B1127       2.228  23.725  33.631  1.00  0.00      B    H  
ATOM   3403  O   HOH B1128      27.590  28.455  15.234  1.00  0.00      B    O  
ATOM   3404  H1  HOH B1128      27.025  27.795  14.762  1.00  0.00      B    H  
ATOM   3405  H2  HOH B1128      27.639  29.268  14.699  1.00  0.00      B    H  
ATOM   3406  O   HOH B1129      36.064  12.547  23.921  1.00  0.00      B    O  
ATOM   3407  H1  HOH B1129      35.322  13.244  23.892  1.00  0.00      B    H  
ATOM   3408  H2  HOH B1129      35.771  11.814  23.213  1.00  0.00      B    H  
ATOM   3409  O   HOH B1130      10.780  27.535  31.800  1.00  0.00      B    O  
ATOM   3410  H1  HOH B1130      11.290  26.992  32.457  1.00  0.00      B    H  
ATOM   3411  H2  HOH B1130      10.024  26.967  31.473  1.00  0.00      B    H  
ATOM   3412  O   HOH B1131      34.892  20.740   9.321  1.00  0.00      B    O  
ATOM   3413  H1  HOH B1131      34.018  20.235   9.045  1.00  0.00      B    H  
ATOM   3414  H2  HOH B1131      35.268  20.114  10.005  1.00  0.00      B    H  
ATOM   3415  O   HOH B1132       2.242  31.853  25.460  1.00  0.00      B    O  
ATOM   3416  H1  HOH B1132       2.102  32.013  24.450  1.00  0.00      B    H  
ATOM   3417  H2  HOH B1132       3.224  31.828  25.678  1.00  0.00      B    H  
ATOM   3418  O   HOH B1133      26.469  15.690  36.713  1.00  0.00      B    O  
ATOM   3419  H1  HOH B1133      25.998  15.746  35.787  1.00  0.00      B    H  
ATOM   3420  H2  HOH B1133      25.815  16.183  37.331  1.00  0.00      B    H  
ATOM   3421  O   HOH B1134       2.493  19.234  19.968  1.00  0.00      B    O  
ATOM   3422  H1  HOH B1134       3.108  18.560  19.599  1.00  0.00      B    H  
ATOM   3423  H2  HOH B1134       1.564  18.890  19.754  1.00  0.00      B    H  
ATOM   3424  O   HOH B1135       7.640  22.463  14.866  1.00  0.00      B    O  
ATOM   3425  H1  HOH B1135       7.943  22.306  15.815  1.00  0.00      B    H  
ATOM   3426  H2  HOH B1135       8.180  21.846  14.223  1.00  0.00      B    H  
ATOM   3427  O   HOH B1136      29.626  12.320   6.118  1.00  0.00      B    O  
ATOM   3428  H1  HOH B1136      30.261  12.256   5.319  1.00  0.00      B    H  
ATOM   3429  H2  HOH B1136      30.115  11.859   6.895  1.00  0.00      B    H  
ATOM   3430  O   HOH B1137      20.679  17.007  25.458  1.00  0.00      B    O  
ATOM   3431  H1  HOH B1137      21.510  17.419  24.958  1.00  0.00      B    H  
ATOM   3432  H2  HOH B1137      20.987  16.646  26.392  1.00  0.00      B    H  
ATOM   3433  O   HOH B1138      27.372  23.299  21.600  1.00  0.00      B    O  
ATOM   3434  H1  HOH B1138      27.901  22.602  22.098  1.00  0.00      B    H  
ATOM   3435  H2  HOH B1138      28.032  23.994  21.267  1.00  0.00      B    H  
ATOM   3436  O   HOH B1139       7.642   8.725  12.962  1.00  0.00      B    O  
ATOM   3437  H1  HOH B1139       6.988   7.973  13.052  1.00  0.00      B    H  
ATOM   3438  H2  HOH B1139       7.470   9.295  12.166  1.00  0.00      B    H  
ATOM   3439  O   HOH B1140      26.881   8.490  18.682  1.00  0.00      B    O  
ATOM   3440  H1  HOH B1140      27.012   7.492  18.660  1.00  0.00      B    H  
ATOM   3441  H2  HOH B1140      27.048   8.805  19.645  1.00  0.00      B    H  
ATOM   3442  O   HOH B1141      16.310  34.047  36.385  1.00  0.00      B    O  
ATOM   3443  H1  HOH B1141      15.511  33.634  36.938  1.00  0.00      B    H  
ATOM   3444  H2  HOH B1141      16.204  33.777  35.432  1.00  0.00      B    H  
ATOM   3445  O   HOH B1142      22.776  19.149  34.545  1.00  0.00      B    O  
ATOM   3446  H1  HOH B1142      22.488  18.315  34.097  1.00  0.00      B    H  
ATOM   3447  H2  HOH B1142      23.457  19.644  33.916  1.00  0.00      B    H  
ATOM   3448  O   HOH B1143      22.112  36.116  21.911  1.00  0.00      B    O  
ATOM   3449  H1  HOH B1143      21.830  35.989  22.866  1.00  0.00      B    H  
ATOM   3450  H2  HOH B1143      22.428  37.085  21.904  1.00  0.00      B    H  
ATOM   3451  O   HOH B1144      29.581  19.998  13.847  1.00  0.00      B    O  
ATOM   3452  H1  HOH B1144      29.986  20.886  13.475  1.00  0.00      B    H  
ATOM   3453  H2  HOH B1144      29.001  20.276  14.659  1.00  0.00      B    H  
ATOM   3454  O   HOH B1145      12.180  28.316  27.223  1.00  0.00      B    O  
ATOM   3455  H1  HOH B1145      11.944  27.374  27.057  1.00  0.00      B    H  
ATOM   3456  H2  HOH B1145      12.458  28.348  28.168  1.00  0.00      B    H  
ATOM   3457  O   HOH B1146      13.694   2.186  19.973  1.00  0.00      B    O  
ATOM   3458  H1  HOH B1146      13.479   1.988  20.949  1.00  0.00      B    H  
ATOM   3459  H2  HOH B1146      14.095   3.069  19.893  1.00  0.00      B    H  
ATOM   3460  O   HOH B1147      32.470  34.111  11.229  1.00  0.00      B    O  
ATOM   3461  H1  HOH B1147      32.267  34.355  10.232  1.00  0.00      B    H  
ATOM   3462  H2  HOH B1147      32.798  34.914  11.749  1.00  0.00      B    H  
ATOM   3463  O   HOH B1148      27.930  14.762  33.163  1.00  0.00      B    O  
ATOM   3464  H1  HOH B1148      27.349  13.865  33.226  1.00  0.00      B    H  
ATOM   3465  H2  HOH B1148      28.089  15.008  32.151  1.00  0.00      B    H  
ATOM   3466  O   HOH B1149      19.487  31.850   2.072  1.00  0.00      B    O  
ATOM   3467  H1  HOH B1149      18.773  32.190   2.733  1.00  0.00      B    H  
ATOM   3468  H2  HOH B1149      19.322  30.821   1.906  1.00  0.00      B    H  
ATOM   3469  O   HOH B1150      17.928  34.877   8.305  1.00  0.00      B    O  
ATOM   3470  H1  HOH B1150      18.420  34.099   8.783  1.00  0.00      B    H  
ATOM   3471  H2  HOH B1150      16.944  34.649   8.184  1.00  0.00      B    H  
ATOM   3472  O   HOH B1151       7.455  16.293  13.557  1.00  0.00      B    O  
ATOM   3473  H1  HOH B1151       7.562  15.363  13.227  1.00  0.00      B    H  
ATOM   3474  H2  HOH B1151       7.284  16.198  14.580  1.00  0.00      B    H  
ATOM   3475  O   HOH B1152      34.397   6.846  37.744  1.00  0.00      B    O  
ATOM   3476  H1  HOH B1152      34.452   6.035  37.146  1.00  0.00      B    H  
ATOM   3477  H2  HOH B1152      34.713   7.698  37.249  1.00  0.00      B    H  
ATOM   3478  O   HOH B1153      17.390  16.323  34.126  1.00  0.00      B    O  
ATOM   3479  H1  HOH B1153      16.818  17.144  34.096  1.00  0.00      B    H  
ATOM   3480  H2  HOH B1153      18.263  16.597  33.788  1.00  0.00      B    H  
ATOM   3481  O   HOH B1154      34.030  16.585  11.082  1.00  0.00      B    O  
ATOM   3482  H1  HOH B1154      33.631  15.685  10.877  1.00  0.00      B    H  
ATOM   3483  H2  HOH B1154      33.288  17.221  11.344  1.00  0.00      B    H  
ATOM   3484  O   HOH B1155      36.464  22.974  12.523  1.00  0.00      B    O  
ATOM   3485  H1  HOH B1155      36.663  23.232  13.491  1.00  0.00      B    H  
ATOM   3486  H2  HOH B1155      37.103  22.257  12.209  1.00  0.00      B    H  
ATOM   3487  O   HOH B1157      13.181   1.536  22.586  1.00  0.00      B    O  
ATOM   3488  H1  HOH B1157      12.457   2.138  22.981  1.00  0.00      B    H  
ATOM   3489  H2  HOH B1157      13.576   0.961  23.323  1.00  0.00      B    H  
ATOM   3490  O   HOH B1158      33.227  20.456  30.879  1.00  0.00      B    O  
ATOM   3491  H1  HOH B1158      33.143  21.141  31.640  1.00  0.00      B    H  
ATOM   3492  H2  HOH B1158      34.194  20.101  30.920  1.00  0.00      B    H  
ATOM   3493  O   HOH B1159      32.515  36.575  28.789  1.00  0.00      B    O  
ATOM   3494  H1  HOH B1159      32.865  36.215  27.909  1.00  0.00      B    H  
ATOM   3495  H2  HOH B1159      32.466  35.760  29.379  1.00  0.00      B    H  
ATOM   3496  O   HOH B1160      13.810  39.237  24.820  1.00  0.00      B    O  
ATOM   3497  H1  HOH B1160      14.418  38.527  24.388  1.00  0.00      B    H  
ATOM   3498  H2  HOH B1160      13.925  39.223  25.810  1.00  0.00      B    H  
ATOM   3499  O   HOH B1161      11.198  31.135  16.062  1.00  0.00      B    O  
ATOM   3500  H1  HOH B1161      12.045  30.668  15.685  1.00  0.00      B    H  
ATOM   3501  H2  HOH B1161      11.489  31.818  16.774  1.00  0.00      B    H  
ATOM   3502  O   HOH B1162      28.216   3.571   8.618  1.00  0.00      B    O  
ATOM   3503  H1  HOH B1162      28.292   3.841   9.605  1.00  0.00      B    H  
ATOM   3504  H2  HOH B1162      28.867   4.156   8.124  1.00  0.00      B    H  
ATOM   3505  O   HOH B1163      17.337   7.699   3.566  1.00  0.00      B    O  
ATOM   3506  H1  HOH B1163      18.096   6.990   3.634  1.00  0.00      B    H  
ATOM   3507  H2  HOH B1163      17.625   8.608   3.869  1.00  0.00      B    H  
ATOM   3508  O   HOH B1164      15.288  18.055  34.750  1.00  0.00      B    O  
ATOM   3509  H1  HOH B1164      15.060  17.768  35.728  1.00  0.00      B    H  
ATOM   3510  H2  HOH B1164      14.675  17.548  34.071  1.00  0.00      B    H  
ATOM   3511  O   HOH B1165       8.551   9.457  17.373  1.00  0.00      B    O  
ATOM   3512  H1  HOH B1165       7.645   9.060  17.402  1.00  0.00      B    H  
ATOM   3513  H2  HOH B1165       9.104   8.653  17.128  1.00  0.00      B    H  
ATOM   3514  O   HOH B1166      12.873  17.279  17.272  1.00  0.00      B    O  
ATOM   3515  H1  HOH B1166      12.422  16.394  17.293  1.00  0.00      B    H  
ATOM   3516  H2  HOH B1166      13.142  17.491  18.236  1.00  0.00      B    H  
ATOM   3517  O   HOH B1167      31.171  12.330  23.120  1.00  0.00      B    O  
ATOM   3518  H1  HOH B1167      31.439  12.807  23.983  1.00  0.00      B    H  
ATOM   3519  H2  HOH B1167      30.264  11.903  23.248  1.00  0.00      B    H  
ATOM   3520  O   HOH B1168      11.268  23.133  11.412  1.00  0.00      B    O  
ATOM   3521  H1  HOH B1168      11.682  23.308  10.566  1.00  0.00      B    H  
ATOM   3522  H2  HOH B1168      11.970  22.582  12.005  1.00  0.00      B    H  
ATOM   3523  O   HOH B1169      36.751  24.349  37.855  1.00  0.00      B    O  
ATOM   3524  H1  HOH B1169      36.006  24.226  37.149  1.00  0.00      B    H  
ATOM   3525  H2  HOH B1169      37.410  25.036  37.459  1.00  0.00      B    H  
ATOM   3526  O   HOH B1170      32.693  30.530  26.946  1.00  0.00      B    O  
ATOM   3527  H1  HOH B1170      33.103  31.082  26.227  1.00  0.00      B    H  
ATOM   3528  H2  HOH B1170      31.906  30.113  26.467  1.00  0.00      B    H  
ATOM   3529  O   HOH B1171      20.119   7.354  24.359  1.00  0.00      B    O  
ATOM   3530  H1  HOH B1171      20.010   8.250  23.883  1.00  0.00      B    H  
ATOM   3531  H2  HOH B1171      19.500   6.721  23.851  1.00  0.00      B    H  
ATOM   3532  O   HOH B1172      18.100  23.861  14.672  1.00  0.00      B    O  
ATOM   3533  H1  HOH B1172      17.120  23.807  14.872  1.00  0.00      B    H  
ATOM   3534  H2  HOH B1172      18.232  24.376  13.855  1.00  0.00      B    H  
ATOM   3535  O   HOH B1173      37.389  35.411  38.975  1.00  0.00      B    O  
ATOM   3536  H1  HOH B1173      38.106  34.861  39.319  1.00  0.00      B    H  
ATOM   3537  H2  HOH B1173      37.662  36.386  38.910  1.00  0.00      B    H  
ATOM   3538  O   HOH B1174       2.553  33.939  37.644  1.00  0.00      B    O  
ATOM   3539  H1  HOH B1174       2.290  34.928  37.802  1.00  0.00      B    H  
ATOM   3540  H2  HOH B1174       3.329  33.904  37.010  1.00  0.00      B    H  
ATOM   3541  O   HOH B1175      27.894  26.174  19.295  1.00  0.00      B    O  
ATOM   3542  H1  HOH B1175      28.622  25.529  19.607  1.00  0.00      B    H  
ATOM   3543  H2  HOH B1175      28.360  26.885  18.698  1.00  0.00      B    H  
ATOM   3544  O   HOH B1176      31.284   9.028  17.775  1.00  0.00      B    O  
ATOM   3545  H1  HOH B1176      32.264   9.015  17.495  1.00  0.00      B    H  
ATOM   3546  H2  HOH B1176      31.068   9.612  18.538  1.00  0.00      B    H  
ATOM   3547  O   HOH B1177      24.167  27.478  32.059  1.00  0.00      B    O  
ATOM   3548  H1  HOH B1177      24.123  27.602  31.054  1.00  0.00      B    H  
ATOM   3549  H2  HOH B1177      24.910  28.117  32.367  1.00  0.00      B    H  
ATOM   3550  O   HOH B1178      33.018  24.899  30.794  1.00  0.00      B    O  
ATOM   3551  H1  HOH B1178      33.588  25.695  30.526  1.00  0.00      B    H  
ATOM   3552  H2  HOH B1178      32.147  25.240  31.214  1.00  0.00      B    H  
ATOM   3553  O   HOH B1179      12.924  34.707  30.084  1.00  0.00      B    O  
ATOM   3554  H1  HOH B1179      13.606  34.509  30.823  1.00  0.00      B    H  
ATOM   3555  H2  HOH B1179      12.066  34.733  30.583  1.00  0.00      B    H  
ATOM   3556  O   HOH B1180      18.259  21.235   5.864  1.00  0.00      B    O  
ATOM   3557  H1  HOH B1180      17.566  21.593   5.209  1.00  0.00      B    H  
ATOM   3558  H2  HOH B1180      18.533  20.286   5.457  1.00  0.00      B    H  
ATOM   3559  O   HOH B1181      18.505  37.138  25.343  1.00  0.00      B    O  
ATOM   3560  H1  HOH B1181      18.086  37.800  26.035  1.00  0.00      B    H  
ATOM   3561  H2  HOH B1181      17.765  36.484  25.063  1.00  0.00      B    H  
ATOM   3562  O   HOH B1182       0.316  36.038  28.908  1.00  0.00      B    O  
ATOM   3563  H1  HOH B1182       1.053  35.389  28.703  1.00  0.00      B    H  
ATOM   3564  H2  HOH B1182      -0.571  35.694  28.513  1.00  0.00      B    H  
ATOM   3565  O   HOH B1183       8.636  21.596  39.024  1.00  0.00      B    O  
ATOM   3566  H1  HOH B1183       8.016  20.868  38.584  1.00  0.00      B    H  
ATOM   3567  H2  HOH B1183       8.551  22.432  38.493  1.00  0.00      B    H  
ATOM   3568  O   HOH B1184      22.800  29.994   1.621  1.00  0.00      B    O  
ATOM   3569  H1  HOH B1184      23.276  29.083   1.896  1.00  0.00      B    H  
ATOM   3570  H2  HOH B1184      22.402  29.913   0.747  1.00  0.00      B    H  
ATOM   3571  O   HOH B1185      35.985   8.753  20.868  1.00  0.00      B    O  
ATOM   3572  H1  HOH B1185      36.586   8.033  21.266  1.00  0.00      B    H  
ATOM   3573  H2  HOH B1185      36.531   9.186  20.119  1.00  0.00      B    H  
ATOM   3574  O   HOH B1186      37.854   7.392  22.803  1.00  0.00      B    O  
ATOM   3575  H1  HOH B1186      37.826   8.178  23.599  1.00  0.00      B    H  
ATOM   3576  H2  HOH B1186      38.594   7.635  22.149  1.00  0.00      B    H  
ATOM   3577  O   HOH B1187      12.511  26.089  33.394  1.00  0.00      B    O  
ATOM   3578  H1  HOH B1187      13.510  25.897  33.364  1.00  0.00      B    H  
ATOM   3579  H2  HOH B1187      12.273  26.287  34.364  1.00  0.00      B    H  
ATOM   3580  O   HOH B1188       5.424   3.565  22.958  1.00  0.00      B    O  
ATOM   3581  H1  HOH B1188       5.282   2.601  22.638  1.00  0.00      B    H  
ATOM   3582  H2  HOH B1188       6.398   3.793  22.803  1.00  0.00      B    H  
ATOM   3583  O   HOH B1189      34.554  34.672  17.092  1.00  0.00      B    O  
ATOM   3584  H1  HOH B1189      33.594  34.935  16.996  1.00  0.00      B    H  
ATOM   3585  H2  HOH B1189      34.590  33.681  16.797  1.00  0.00      B    H  
ATOM   3586  O   HOH B1190      10.237   3.206  27.134  1.00  0.00      B    O  
ATOM   3587  H1  HOH B1190      10.828   2.533  26.653  1.00  0.00      B    H  
ATOM   3588  H2  HOH B1190       9.289   2.862  26.994  1.00  0.00      B    H  
ATOM   3589  O   HOH B1191      -0.076   2.841   8.715  1.00  0.00      B    O  
ATOM   3590  H1  HOH B1191       0.793   2.928   9.144  1.00  0.00      B    H  
ATOM   3591  H2  HOH B1191      -0.450   1.930   9.000  1.00  0.00      B    H  
ATOM   3592  O   HOH B1192       4.485  19.910  31.437  1.00  0.00      B    O  
ATOM   3593  H1  HOH B1192       4.105  20.071  32.356  1.00  0.00      B    H  
ATOM   3594  H2  HOH B1192       5.056  19.015  31.449  1.00  0.00      B    H  
ATOM   3595  O   HOH B1193      32.827  33.896  29.970  1.00  0.00      B    O  
ATOM   3596  H1  HOH B1193      32.620  33.330  30.791  1.00  0.00      B    H  
ATOM   3597  H2  HOH B1193      33.801  33.856  29.804  1.00  0.00      B    H  
ATOM   3598  O   HOH B1194       0.266  10.739  35.817  1.00  0.00      B    O  
ATOM   3599  H1  HOH B1194       1.164  10.317  35.922  1.00  0.00      B    H  
ATOM   3600  H2  HOH B1194      -0.002  10.605  34.825  1.00  0.00      B    H  
ATOM   3601  O   HOH B1195      20.590  36.698   9.881  1.00  0.00      B    O  
ATOM   3602  H1  HOH B1195      19.622  36.479  10.076  1.00  0.00      B    H  
ATOM   3603  H2  HOH B1195      20.690  37.604   9.545  1.00  0.00      B    H  
ATOM   3604  O   HOH B1196      15.032  12.958  16.511  1.00  0.00      B    O  
ATOM   3605  H1  HOH B1196      16.003  13.036  16.417  1.00  0.00      B    H  
ATOM   3606  H2  HOH B1196      14.618  13.647  15.877  1.00  0.00      B    H  
ATOM   3607  O   HOH B1197      27.026   9.575  33.399  1.00  0.00      B    O  
ATOM   3608  H1  HOH B1197      26.857   9.361  32.369  1.00  0.00      B    H  
ATOM   3609  H2  HOH B1197      28.009   9.241  33.530  1.00  0.00      B    H  
ATOM   3610  O   HOH B1198      19.892  29.633  21.726  1.00  0.00      B    O  
ATOM   3611  H1  HOH B1198      20.703  30.211  21.663  1.00  0.00      B    H  
ATOM   3612  H2  HOH B1198      20.145  28.750  21.335  1.00  0.00      B    H  
ATOM   3613  O   HOH B1199      34.990  35.530  25.301  1.00  0.00      B    O  
ATOM   3614  H1  HOH B1199      35.264  34.762  24.638  1.00  0.00      B    H  
ATOM   3615  H2  HOH B1199      35.071  36.428  24.894  1.00  0.00      B    H  
ATOM   3616  O   HOH B1200      10.188  17.996  24.632  1.00  0.00      B    O  
ATOM   3617  H1  HOH B1200      10.448  17.308  25.304  1.00  0.00      B    H  
ATOM   3618  H2  HOH B1200       9.760  17.558  23.794  1.00  0.00      B    H  
ATOM   3619  O   HOH B1201       0.713  14.026  16.391  1.00  0.00      B    O  
ATOM   3620  H1  HOH B1201      -0.265  14.357  16.512  1.00  0.00      B    H  
ATOM   3621  H2  HOH B1201       0.933  14.148  15.406  1.00  0.00      B    H  
ATOM   3622  O   HOH B1202      27.985  16.331   4.891  1.00  0.00      B    O  
ATOM   3623  H1  HOH B1202      28.943  16.584   4.746  1.00  0.00      B    H  
ATOM   3624  H2  HOH B1202      27.845  15.543   4.301  1.00  0.00      B    H  
ATOM   3625  O   HOH B1203      28.329   8.106   4.132  1.00  0.00      B    O  
ATOM   3626  H1  HOH B1203      28.865   8.967   3.922  1.00  0.00      B    H  
ATOM   3627  H2  HOH B1203      27.467   8.228   3.684  1.00  0.00      B    H  
ATOM   3628  O   HOH B1204      17.989   3.437   2.468  1.00  0.00      B    O  
ATOM   3629  H1  HOH B1204      18.661   3.553   1.688  1.00  0.00      B    H  
ATOM   3630  H2  HOH B1204      17.218   2.883   2.055  1.00  0.00      B    H  
ATOM   3631  O   HOH B1205      26.147  29.110  32.563  1.00  0.00      B    O  
ATOM   3632  H1  HOH B1205      25.825  29.698  33.353  1.00  0.00      B    H  
ATOM   3633  H2  HOH B1205      27.138  29.079  32.513  1.00  0.00      B    H  
ATOM   3634  O   HOH B1206       7.132   0.182   5.565  1.00  0.00      B    O  
ATOM   3635  H1  HOH B1206       7.003   1.164   5.228  1.00  0.00      B    H  
ATOM   3636  H2  HOH B1206       7.016  -0.379   4.764  1.00  0.00      B    H  
ATOM   3637  O   HOH B1207      30.303  21.660  39.422  1.00  0.00      B    O  
ATOM   3638  H1  HOH B1207      29.636  21.552  38.658  1.00  0.00      B    H  
ATOM   3639  H2  HOH B1207      30.726  22.520  39.330  1.00  0.00      B    H  
ATOM   3640  O   HOH B1208      25.503   5.699   3.157  1.00  0.00      B    O  
ATOM   3641  H1  HOH B1208      25.663   4.761   3.462  1.00  0.00      B    H  
ATOM   3642  H2  HOH B1208      26.305   5.970   2.583  1.00  0.00      B    H  
ATOM   3643  O   HOH B1209      32.965  15.235  38.912  1.00  0.00      B    O  
ATOM   3644  H1  HOH B1209      33.958  15.191  38.988  1.00  0.00      B    H  
ATOM   3645  H2  HOH B1209      32.713  16.048  38.409  1.00  0.00      B    H  
ATOM   3646  O   HOH B1210      18.085   9.934   7.570  1.00  0.00      B    O  
ATOM   3647  H1  HOH B1210      18.080   9.644   6.562  1.00  0.00      B    H  
ATOM   3648  H2  HOH B1210      17.928   9.083   8.115  1.00  0.00      B    H  
ATOM   3649  O   HOH B1211       5.573  20.314  10.707  1.00  0.00      B    O  
ATOM   3650  H1  HOH B1211       6.043  19.831  10.005  1.00  0.00      B    H  
ATOM   3651  H2  HOH B1211       5.973  19.997  11.610  1.00  0.00      B    H  
ATOM   3652  O   HOH B1212       8.603   1.781  24.077  1.00  0.00      B    O  
ATOM   3653  H1  HOH B1212       8.560   2.552  24.739  1.00  0.00      B    H  
ATOM   3654  H2  HOH B1212       8.429   2.212  23.161  1.00  0.00      B    H  
ATOM   3655  O   HOH B1213       6.812  30.475   9.639  1.00  0.00      B    O  
ATOM   3656  H1  HOH B1213       6.909  29.731  10.304  1.00  0.00      B    H  
ATOM   3657  H2  HOH B1213       7.703  30.911   9.596  1.00  0.00      B    H  
ATOM   3658  O   HOH B1214      11.036  16.548   3.696  1.00  0.00      B    O  
ATOM   3659  H1  HOH B1214      11.370  17.209   3.008  1.00  0.00      B    H  
ATOM   3660  H2  HOH B1214      10.479  15.805   3.239  1.00  0.00      B    H  
ATOM   3661  O   HOH B1215      10.915  20.511  19.673  1.00  0.00      B    O  
ATOM   3662  H1  HOH B1215      11.841  20.431  20.062  1.00  0.00      B    H  
ATOM   3663  H2  HOH B1215      10.957  20.214  18.761  1.00  0.00      B    H  
ATOM   3664  O   HOH B1216      12.174  31.043  25.851  1.00  0.00      B    O  
ATOM   3665  H1  HOH B1216      12.895  31.634  26.347  1.00  0.00      B    H  
ATOM   3666  H2  HOH B1216      12.317  30.058  26.158  1.00  0.00      B    H  
ATOM   3667  O   HOH B1217      12.294   5.330   0.685  1.00  0.00      B    O  
ATOM   3668  H1  HOH B1217      11.546   4.702   0.322  1.00  0.00      B    H  
ATOM   3669  H2  HOH B1217      12.115   6.209   0.215  1.00  0.00      B    H  
ATOM   3670  O   HOH B1218      19.651  33.300  34.713  1.00  0.00      B    O  
ATOM   3671  H1  HOH B1218      19.423  34.069  34.076  1.00  0.00      B    H  
ATOM   3672  H2  HOH B1218      20.420  32.866  34.282  1.00  0.00      B    H  
ATOM   3673  O   HOH B1219      33.412  33.182   1.054  1.00  0.00      B    O  
ATOM   3674  H1  HOH B1219      32.764  32.467   1.558  1.00  0.00      B    H  
ATOM   3675  H2  HOH B1219      32.848  34.031   1.038  1.00  0.00      B    H  
ATOM   3676  O   HOH B1220      37.465  22.756   4.304  1.00  0.00      B    O  
ATOM   3677  H1  HOH B1220      37.639  23.660   3.891  1.00  0.00      B    H  
ATOM   3678  H2  HOH B1220      37.718  22.851   5.280  1.00  0.00      B    H  
ATOM   3679  O   HOH B1221       9.794  13.893   5.343  1.00  0.00      B    O  
ATOM   3680  H1  HOH B1221       9.284  14.032   4.444  1.00  0.00      B    H  
ATOM   3681  H2  HOH B1221       9.194  14.352   6.000  1.00  0.00      B    H  
ATOM   3682  O   HOH B1222       6.298  11.550   2.393  1.00  0.00      B    O  
ATOM   3683  H1  HOH B1222       5.352  11.690   2.054  1.00  0.00      B    H  
ATOM   3684  H2  HOH B1222       6.775  10.848   1.801  1.00  0.00      B    H  
ATOM   3685  O   HOH B1223      23.739  18.566  21.510  1.00  0.00      B    O  
ATOM   3686  H1  HOH B1223      24.509  17.924  21.826  1.00  0.00      B    H  
ATOM   3687  H2  HOH B1223      24.123  19.482  21.582  1.00  0.00      B    H  
ATOM   3688  O   HOH B1224      26.864  18.568  30.436  1.00  0.00      B    O  
ATOM   3689  H1  HOH B1224      26.948  18.337  31.423  1.00  0.00      B    H  
ATOM   3690  H2  HOH B1224      27.757  18.753  30.118  1.00  0.00      B    H  
ATOM   3691  O   HOH B1225      38.493  23.929  26.064  1.00  0.00      B    O  
ATOM   3692  H1  HOH B1225      37.689  23.806  26.654  1.00  0.00      B    H  
ATOM   3693  H2  HOH B1225      38.971  24.738  26.408  1.00  0.00      B    H  
ATOM   3694  O   HOH B1226       9.855   2.890  13.407  1.00  0.00      B    O  
ATOM   3695  H1  HOH B1226       9.918   2.058  13.970  1.00  0.00      B    H  
ATOM   3696  H2  HOH B1226       9.921   2.564  12.440  1.00  0.00      B    H  
ATOM   3697  O   HOH B1227      21.915  11.443   5.274  1.00  0.00      B    O  
ATOM   3698  H1  HOH B1227      22.115  10.619   4.759  1.00  0.00      B    H  
ATOM   3699  H2  HOH B1227      21.398  12.046   4.660  1.00  0.00      B    H  
ATOM   3700  O   HOH B1228      14.780  12.768   9.616  1.00  0.00      B    O  
ATOM   3701  H1  HOH B1228      14.807  13.731   9.804  1.00  0.00      B    H  
ATOM   3702  H2  HOH B1228      15.761  12.392   9.729  1.00  0.00      B    H  
ATOM   3703  O   HOH B1229      19.280  14.059  19.049  1.00  0.00      B    O  
ATOM   3704  H1  HOH B1229      19.879  14.654  18.445  1.00  0.00      B    H  
ATOM   3705  H2  HOH B1229      19.011  13.173  18.606  1.00  0.00      B    H  
ATOM   3706  O   HOH B1230      13.229  10.656  25.089  1.00  0.00      B    O  
ATOM   3707  H1  HOH B1230      12.440  10.448  25.698  1.00  0.00      B    H  
ATOM   3708  H2  HOH B1230      13.669  11.535  25.392  1.00  0.00      B    H  
ATOM   3709  O   HOH B1231      25.181  24.838  14.328  1.00  0.00      B    O  
ATOM   3710  H1  HOH B1231      24.808  25.525  13.689  1.00  0.00      B    H  
ATOM   3711  H2  HOH B1231      26.202  25.024  14.394  1.00  0.00      B    H  
ATOM   3712  O   HOH B1232       0.642  21.891  19.930  1.00  0.00      B    O  
ATOM   3713  H1  HOH B1232       0.545  21.122  20.615  1.00  0.00      B    H  
ATOM   3714  H2  HOH B1232       1.627  22.205  19.814  1.00  0.00      B    H  
ATOM   3715  O   HOH B1233      13.881  19.940  37.524  1.00  0.00      B    O  
ATOM   3716  H1  HOH B1233      13.272  19.851  36.728  1.00  0.00      B    H  
ATOM   3717  H2  HOH B1233      14.331  19.027  37.543  1.00  0.00      B    H  
ATOM   3718  O   HOH B1234       6.363  34.091  25.362  1.00  0.00      B    O  
ATOM   3719  H1  HOH B1234       7.403  33.940  25.132  1.00  0.00      B    H  
ATOM   3720  H2  HOH B1234       6.047  33.188  25.723  1.00  0.00      B    H  
ATOM   3721  O   HOH B1235      25.976  36.784  23.851  1.00  0.00      B    O  
ATOM   3722  H1  HOH B1235      26.141  35.781  23.889  1.00  0.00      B    H  
ATOM   3723  H2  HOH B1235      26.347  37.093  22.950  1.00  0.00      B    H  
ATOM   3724  O   HOH B1236      18.398  24.319  21.158  1.00  0.00      B    O  
ATOM   3725  H1  HOH B1236      19.413  24.362  21.138  1.00  0.00      B    H  
ATOM   3726  H2  HOH B1236      18.129  23.573  20.570  1.00  0.00      B    H  
ATOM   3727  O   HOH B1237      29.663  27.228   0.615  1.00  0.00      B    O  
ATOM   3728  H1  HOH B1237      30.491  26.922   0.124  1.00  0.00      B    H  
ATOM   3729  H2  HOH B1237      28.908  26.719   0.207  1.00  0.00      B    H  
ATOM   3730  O   HOH B1238      20.853   0.707   0.283  1.00  0.00      B    O  
ATOM   3731  H1  HOH B1238      20.618   1.721   0.427  1.00  0.00      B    H  
ATOM   3732  H2  HOH B1238      20.738   0.261   1.210  1.00  0.00      B    H  
ATOM   3733  O   HOH B1239       6.485  11.485   8.329  1.00  0.00      B    O  
ATOM   3734  H1  HOH B1239       7.147  12.045   8.888  1.00  0.00      B    H  
ATOM   3735  H2  HOH B1239       6.722  11.522   7.350  1.00  0.00      B    H  
ATOM   3736  O   HOH B1240      25.144  12.333   6.435  1.00  0.00      B    O  
ATOM   3737  H1  HOH B1240      24.723  13.269   6.448  1.00  0.00      B    H  
ATOM   3738  H2  HOH B1240      24.452  11.669   6.770  1.00  0.00      B    H  
ATOM   3739  O   HOH B1241      39.097  17.953  19.883  1.00  0.00      B    O  
ATOM   3740  H1  HOH B1241      38.328  18.480  20.303  1.00  0.00      B    H  
ATOM   3741  H2  HOH B1241      38.781  16.993  19.788  1.00  0.00      B    H  
ATOM   3742  O   HOH B1242      38.634  11.194   2.169  1.00  0.00      B    O  
ATOM   3743  H1  HOH B1242      37.927  10.621   1.817  1.00  0.00      B    H  
ATOM   3744  H2  HOH B1242      38.893  10.774   3.088  1.00  0.00      B    H  
ATOM   3745  O   HOH B1243      19.286  18.417  21.563  1.00  0.00      B    O  
ATOM   3746  H1  HOH B1243      19.821  18.982  20.888  1.00  0.00      B    H  
ATOM   3747  H2  HOH B1243      19.580  17.445  21.461  1.00  0.00      B    H  
ATOM   3748  O   HOH B1244      17.333  18.699  30.774  1.00  0.00      B    O  
ATOM   3749  H1  HOH B1244      17.367  19.403  31.527  1.00  0.00      B    H  
ATOM   3750  H2  HOH B1244      18.017  18.902  30.090  1.00  0.00      B    H  
ATOM   3751  O   HOH B1245       5.368  20.640  35.632  1.00  0.00      B    O  
ATOM   3752  H1  HOH B1245       4.798  20.349  34.804  1.00  0.00      B    H  
ATOM   3753  H2  HOH B1245       5.876  21.486  35.285  1.00  0.00      B    H  
ATOM   3754  O   HOH B1246       5.650   3.062  32.198  1.00  0.00      B    O  
ATOM   3755  H1  HOH B1246       5.683   2.718  31.199  1.00  0.00      B    H  
ATOM   3756  H2  HOH B1246       4.746   2.789  32.540  1.00  0.00      B    H  
ATOM   3757  O   HOH B1247      24.644  15.252  14.964  1.00  0.00      B    O  
ATOM   3758  H1  HOH B1247      24.710  14.255  14.848  1.00  0.00      B    H  
ATOM   3759  H2  HOH B1247      25.485  15.585  15.412  1.00  0.00      B    H  
ATOM   3760  O   HOH B1248      17.421  18.598  18.636  1.00  0.00      B    O  
ATOM   3761  H1  HOH B1248      16.771  17.910  18.266  1.00  0.00      B    H  
ATOM   3762  H2  HOH B1248      17.098  18.924  19.488  1.00  0.00      B    H  
ATOM   3763  O   HOH B1249       2.666  29.313  27.365  1.00  0.00      B    O  
ATOM   3764  H1  HOH B1249       2.306  29.433  26.458  1.00  0.00      B    H  
ATOM   3765  H2  HOH B1249       3.731  29.324  27.262  1.00  0.00      B    H  
ATOM   3766  O   HOH B1250      26.009  22.212  19.320  1.00  0.00      B    O  
ATOM   3767  H1  HOH B1250      25.738  22.961  18.711  1.00  0.00      B    H  
ATOM   3768  H2  HOH B1250      26.689  22.632  19.964  1.00  0.00      B    H  
ATOM   3769  O   HOH B1251       4.215  28.489   0.409  1.00  0.00      B    O  
ATOM   3770  H1  HOH B1251       3.372  28.453  -0.105  1.00  0.00      B    H  
ATOM   3771  H2  HOH B1251       4.908  28.116  -0.222  1.00  0.00      B    H  
ATOM   3772  O   HOH B1252      16.482  22.443   4.287  1.00  0.00      B    O  
ATOM   3773  H1  HOH B1252      15.829  23.015   4.862  1.00  0.00      B    H  
ATOM   3774  H2  HOH B1252      16.007  22.418   3.402  1.00  0.00      B    H  
ATOM   3775  O   HOH B1253      20.434  11.282   1.477  1.00  0.00      B    O  
ATOM   3776  H1  HOH B1253      20.476  12.057   2.159  1.00  0.00      B    H  
ATOM   3777  H2  HOH B1253      21.357  10.858   1.445  1.00  0.00      B    H  
ATOM   3778  O   HOH B1254      19.352  18.032  28.084  1.00  0.00      B    O  
ATOM   3779  H1  HOH B1254      20.158  18.616  28.243  1.00  0.00      B    H  
ATOM   3780  H2  HOH B1254      19.643  17.053  28.330  1.00  0.00      B    H  
ATOM   3781  O   HOH B1255      16.941   8.080  32.852  1.00  0.00      B    O  
ATOM   3782  H1  HOH B1255      17.038   7.216  32.231  1.00  0.00      B    H  
ATOM   3783  H2  HOH B1255      16.471   8.779  32.267  1.00  0.00      B    H  
ATOM   3784  O   HOH B1256      19.028  19.012  24.319  1.00  0.00      B    O  
ATOM   3785  H1  HOH B1256      18.991  18.866  23.323  1.00  0.00      B    H  
ATOM   3786  H2  HOH B1256      19.440  18.133  24.695  1.00  0.00      B    H  
ATOM   3787  O   HOH B1257       4.982   0.837  22.508  1.00  0.00      B    O  
ATOM   3788  H1  HOH B1257       5.500   0.056  22.089  1.00  0.00      B    H  
ATOM   3789  H2  HOH B1257       4.276   1.052  21.827  1.00  0.00      B    H  
ATOM   3790  O   HOH B1258      21.991  27.083  22.655  1.00  0.00      B    O  
ATOM   3791  H1  HOH B1258      22.756  26.641  23.232  1.00  0.00      B    H  
ATOM   3792  H2  HOH B1258      21.660  27.894  23.109  1.00  0.00      B    H  
ATOM   3793  O   HOH B1259      36.297  33.272   8.944  1.00  0.00      B    O  
ATOM   3794  H1  HOH B1259      36.326  32.413   9.491  1.00  0.00      B    H  
ATOM   3795  H2  HOH B1259      36.806  34.091   9.324  1.00  0.00      B    H  
ATOM   3796  O   HOH B1260      17.449  30.518  38.524  1.00  0.00      B    O  
ATOM   3797  H1  HOH B1260      16.737  29.946  38.053  1.00  0.00      B    H  
ATOM   3798  H2  HOH B1260      18.117  30.707  37.805  1.00  0.00      B    H  
ATOM   3799  O   HOH B1261       3.640   3.675  11.883  1.00  0.00      B    O  
ATOM   3800  H1  HOH B1261       3.548   3.287  12.854  1.00  0.00      B    H  
ATOM   3801  H2  HOH B1261       3.024   3.166  11.217  1.00  0.00      B    H  
ATOM   3802  O   HOH B1262       1.633   3.016  30.957  1.00  0.00      B    O  
ATOM   3803  H1  HOH B1262       1.185   2.851  30.055  1.00  0.00      B    H  
ATOM   3804  H2  HOH B1262       2.579   2.800  30.785  1.00  0.00      B    H  
ATOM   3805  O   HOH B1263      24.536  19.019  29.021  1.00  0.00      B    O  
ATOM   3806  H1  HOH B1263      24.916  19.434  28.188  1.00  0.00      B    H  
ATOM   3807  H2  HOH B1263      25.300  19.181  29.763  1.00  0.00      B    H  
ATOM   3808  O   HOH B1264      22.439   9.146   3.646  1.00  0.00      B    O  
ATOM   3809  H1  HOH B1264      22.805   9.159   2.700  1.00  0.00      B    H  
ATOM   3810  H2  HOH B1264      23.214   8.866   4.358  1.00  0.00      B    H  
ATOM   3811  O   HOH B1265      16.242  22.908  23.728  1.00  0.00      B    O  
ATOM   3812  H1  HOH B1265      15.948  23.176  24.631  1.00  0.00      B    H  
ATOM   3813  H2  HOH B1265      17.120  22.402  23.843  1.00  0.00      B    H  
ATOM   3814  O   HOH B1266      32.133  20.211  25.289  1.00  0.00      B    O  
ATOM   3815  H1  HOH B1266      32.049  19.472  24.588  1.00  0.00      B    H  
ATOM   3816  H2  HOH B1266      33.026  20.240  25.729  1.00  0.00      B    H  
ATOM   3817  O   HOH B1267      16.886  25.893  29.935  1.00  0.00      B    O  
ATOM   3818  H1  HOH B1267      17.135  25.420  30.817  1.00  0.00      B    H  
ATOM   3819  H2  HOH B1267      17.272  26.839  29.962  1.00  0.00      B    H  
ATOM   3820  O   HOH B1268      18.760  15.129   9.969  1.00  0.00      B    O  
ATOM   3821  H1  HOH B1268      19.023  14.526  10.730  1.00  0.00      B    H  
ATOM   3822  H2  HOH B1268      17.799  15.105   9.976  1.00  0.00      B    H  
ATOM   3823  O   HOH B1269       3.184  10.976   2.659  1.00  0.00      B    O  
ATOM   3824  H1  HOH B1269       3.444  11.557   3.494  1.00  0.00      B    H  
ATOM   3825  H2  HOH B1269       3.879  10.160   2.693  1.00  0.00      B    H  
ATOM   3826  O   HOH B1270      26.321  20.527  17.254  1.00  0.00      B    O  
ATOM   3827  H1  HOH B1270      25.776  19.738  17.553  1.00  0.00      B    H  
ATOM   3828  H2  HOH B1270      26.046  21.329  17.888  1.00  0.00      B    H  
ATOM   3829  O   HOH B1271      36.548  36.779  31.661  1.00  0.00      B    O  
ATOM   3830  H1  HOH B1271      35.597  37.217  31.512  1.00  0.00      B    H  
ATOM   3831  H2  HOH B1271      36.424  36.339  32.585  1.00  0.00      B    H  
ATOM   3832  O   HOH B1272      19.736  12.857   7.143  1.00  0.00      B    O  
ATOM   3833  H1  HOH B1272      19.114  12.043   7.205  1.00  0.00      B    H  
ATOM   3834  H2  HOH B1272      20.682  12.581   7.459  1.00  0.00      B    H  
ATOM   3835  O   HOH B1273      23.674  20.400   9.970  1.00  0.00      B    O  
ATOM   3836  H1  HOH B1273      22.945  20.551  10.637  1.00  0.00      B    H  
ATOM   3837  H2  HOH B1273      23.850  19.478  10.035  1.00  0.00      B    H  
ATOM   3838  O   HOH B1274      34.930  13.622  31.137  1.00  0.00      B    O  
ATOM   3839  H1  HOH B1274      34.728  13.545  32.096  1.00  0.00      B    H  
ATOM   3840  H2  HOH B1274      34.030  13.452  30.636  1.00  0.00      B    H  
ATOM   3841  O   HOH B1275      27.369   8.742  14.382  1.00  0.00      B    O  
ATOM   3842  H1  HOH B1275      26.741   9.324  13.794  1.00  0.00      B    H  
ATOM   3843  H2  HOH B1275      27.495   9.342  15.204  1.00  0.00      B    H  
ATOM   3844  O   HOH B1276      11.484   5.125  21.915  1.00  0.00      B    O  
ATOM   3845  H1  HOH B1276      10.623   5.062  21.440  1.00  0.00      B    H  
ATOM   3846  H2  HOH B1276      12.179   5.232  21.188  1.00  0.00      B    H  
ATOM   3847  O   HOH B1277       3.793   7.421  31.072  1.00  0.00      B    O  
ATOM   3848  H1  HOH B1277       3.678   8.110  31.820  1.00  0.00      B    H  
ATOM   3849  H2  HOH B1277       3.312   7.761  30.242  1.00  0.00      B    H  
ATOM   3850  O   HOH B1278      28.812  16.544  12.859  1.00  0.00      B    O  
ATOM   3851  H1  HOH B1278      29.168  17.041  12.019  1.00  0.00      B    H  
ATOM   3852  H2  HOH B1278      28.068  17.112  13.273  1.00  0.00      B    H  
ATOM   3853  O   HOH B1279      36.229  16.382   5.696  1.00  0.00      B    O  
ATOM   3854  H1  HOH B1279      35.976  15.598   5.076  1.00  0.00      B    H  
ATOM   3855  H2  HOH B1279      35.439  16.680   6.171  1.00  0.00      B    H  
ATOM   3856  O   HOH B1280      17.625  24.392  32.032  1.00  0.00      B    O  
ATOM   3857  H1  HOH B1280      17.509  24.246  33.022  1.00  0.00      B    H  
ATOM   3858  H2  HOH B1280      18.621  24.285  31.775  1.00  0.00      B    H  
ATOM   3859  O   HOH B1281      28.512  35.786  37.507  1.00  0.00      B    O  
ATOM   3860  H1  HOH B1281      27.557  35.525  37.777  1.00  0.00      B    H  
ATOM   3861  H2  HOH B1281      29.076  35.285  38.192  1.00  0.00      B    H  
ATOM   3862  O   HOH B1282      17.192  21.156  17.041  1.00  0.00      B    O  
ATOM   3863  H1  HOH B1282      17.194  20.298  17.600  1.00  0.00      B    H  
ATOM   3864  H2  HOH B1282      16.652  20.889  16.215  1.00  0.00      B    H  
ATOM   3865  O   HOH B1283      26.649   1.498   6.327  1.00  0.00      B    O  
ATOM   3866  H1  HOH B1283      26.862   2.162   5.526  1.00  0.00      B    H  
ATOM   3867  H2  HOH B1283      26.426   2.074   7.124  1.00  0.00      B    H  
ATOM   3868  O   HOH B1284      33.693  24.229  17.946  1.00  0.00      B    O  
ATOM   3869  H1  HOH B1284      34.054  24.861  17.268  1.00  0.00      B    H  
ATOM   3870  H2  HOH B1284      34.373  24.300  18.721  1.00  0.00      B    H  
ATOM   3871  O   HOH B1285      33.160  21.244  16.974  1.00  0.00      B    O  
ATOM   3872  H1  HOH B1285      34.024  20.765  16.744  1.00  0.00      B    H  
ATOM   3873  H2  HOH B1285      33.493  21.968  17.592  1.00  0.00      B    H  
ATOM   3874  O   HOH B1286      35.090  36.987  21.202  1.00  0.00      B    O  
ATOM   3875  H1  HOH B1286      35.204  36.135  20.593  1.00  0.00      B    H  
ATOM   3876  H2  HOH B1286      35.830  37.657  20.889  1.00  0.00      B    H  
ATOM   3877  O   HOH B1287      32.741   7.734   0.485  1.00  0.00      B    O  
ATOM   3878  H1  HOH B1287      33.483   7.223  -0.057  1.00  0.00      B    H  
ATOM   3879  H2  HOH B1287      31.943   7.843  -0.164  1.00  0.00      B    H  
ATOM   3880  O   HOH B1288      22.684  27.333   7.639  1.00  0.00      B    O  
ATOM   3881  H1  HOH B1288      22.705  28.008   8.401  1.00  0.00      B    H  
ATOM   3882  H2  HOH B1288      22.018  27.670   6.975  1.00  0.00      B    H  
ATOM   3883  O   HOH B1289      13.669   7.595  30.967  1.00  0.00      B    O  
ATOM   3884  H1  HOH B1289      14.088   7.700  30.098  1.00  0.00      B    H  
ATOM   3885  H2  HOH B1289      14.183   6.976  31.555  1.00  0.00      B    H  
ATOM   3886  O   HOH B1290      34.343   0.456  27.521  1.00  0.00      B    O  
ATOM   3887  H1  HOH B1290      33.385   0.536  27.240  1.00  0.00      B    H  
ATOM   3888  H2  HOH B1290      34.321   0.993  28.350  1.00  0.00      B    H  
ATOM   3889  O   HOH B1291      32.295  37.621  32.746  1.00  0.00      B    O  
ATOM   3890  H1  HOH B1291      33.081  37.841  32.126  1.00  0.00      B    H  
ATOM   3891  H2  HOH B1291      32.328  36.614  32.923  1.00  0.00      B    H  
ATOM   3892  O   HOH B1292       3.482  11.528  11.815  1.00  0.00      B    O  
ATOM   3893  H1  HOH B1292       3.300  10.666  11.265  1.00  0.00      B    H  
ATOM   3894  H2  HOH B1292       3.009  11.445  12.672  1.00  0.00      B    H  
ATOM   3895  O   HOH B1293       2.929  29.565  35.871  1.00  0.00      B    O  
ATOM   3896  H1  HOH B1293       3.306  29.019  35.141  1.00  0.00      B    H  
ATOM   3897  H2  HOH B1293       3.541  30.351  36.028  1.00  0.00      B    H  
ATOM   3898  O   HOH B1294      38.177  24.171  20.125  1.00  0.00      B    O  
ATOM   3899  H1  HOH B1294      38.804  24.892  20.280  1.00  0.00      B    H  
ATOM   3900  H2  HOH B1294      38.738  23.376  19.815  1.00  0.00      B    H  
ATOM   3901  O   HOH B1295      14.559  21.044  26.934  1.00  0.00      B    O  
ATOM   3902  H1  HOH B1295      13.835  20.436  27.390  1.00  0.00      B    H  
ATOM   3903  H2  HOH B1295      15.279  20.417  26.618  1.00  0.00      B    H  
ATOM   3904  O   HOH B1296      28.153   6.546  15.874  1.00  0.00      B    O  
ATOM   3905  H1  HOH B1296      27.696   5.608  15.858  1.00  0.00      B    H  
ATOM   3906  H2  HOH B1296      27.435   7.144  15.534  1.00  0.00      B    H  
ATOM   3907  O   HOH B1297      19.955  28.752  38.269  1.00  0.00      B    O  
ATOM   3908  H1  HOH B1297      19.166  28.389  37.700  1.00  0.00      B    H  
ATOM   3909  H2  HOH B1297      20.663  28.036  38.384  1.00  0.00      B    H  
ATOM   3910  O   HOH B1298       0.759   5.924   2.698  1.00  0.00      B    O  
ATOM   3911  H1  HOH B1298       0.818   6.690   2.013  1.00  0.00      B    H  
ATOM   3912  H2  HOH B1298       1.660   5.968   3.105  1.00  0.00      B    H  
ATOM   3913  O   HOH B1299       7.003   5.335  35.371  1.00  0.00      B    O  
ATOM   3914  H1  HOH B1299       6.625   4.583  34.803  1.00  0.00      B    H  
ATOM   3915  H2  HOH B1299       7.705   5.767  34.772  1.00  0.00      B    H  
ATOM   3916  O   HOH B1300      16.687  25.341   8.171  1.00  0.00      B    O  
ATOM   3917  H1  HOH B1300      16.751  24.674   8.908  1.00  0.00      B    H  
ATOM   3918  H2  HOH B1300      17.498  25.263   7.635  1.00  0.00      B    H  
ATOM   3919  O   HOH B1301       0.187  10.528  22.031  1.00  0.00      B    O  
ATOM   3920  H1  HOH B1301       0.339  11.411  21.531  1.00  0.00      B    H  
ATOM   3921  H2  HOH B1301       0.480   9.790  21.430  1.00  0.00      B    H  
ATOM   3922  O   HOH B1302      10.435  18.758  30.350  1.00  0.00      B    O  
ATOM   3923  H1  HOH B1302      11.321  19.253  30.388  1.00  0.00      B    H  
ATOM   3924  H2  HOH B1302      10.550  17.864  29.921  1.00  0.00      B    H  
ATOM   3925  O   HOH B1303      35.250  28.869  24.174  1.00  0.00      B    O  
ATOM   3926  H1  HOH B1303      34.531  28.845  23.485  1.00  0.00      B    H  
ATOM   3927  H2  HOH B1303      35.809  28.022  24.098  1.00  0.00      B    H  
ATOM   3928  O   HOH B1304      19.456   9.599  23.064  1.00  0.00      B    O  
ATOM   3929  H1  HOH B1304      18.445   9.704  22.964  1.00  0.00      B    H  
ATOM   3930  H2  HOH B1304      19.795  10.493  22.828  1.00  0.00      B    H  
ATOM   3931  O   HOH B1305      20.794   9.546  37.166  1.00  0.00      B    O  
ATOM   3932  H1  HOH B1305      21.655   9.883  37.541  1.00  0.00      B    H  
ATOM   3933  H2  HOH B1305      20.727   8.543  37.289  1.00  0.00      B    H  
ATOM   3934  O   HOH B1306      32.102  28.911   9.980  1.00  0.00      B    O  
ATOM   3935  H1  HOH B1306      31.385  28.855  10.688  1.00  0.00      B    H  
ATOM   3936  H2  HOH B1306      32.780  28.139  10.090  1.00  0.00      B    H  
ATOM   3937  O   HOH B1307      34.552   7.007  10.373  1.00  0.00      B    O  
ATOM   3938  H1  HOH B1307      34.833   7.870  10.814  1.00  0.00      B    H  
ATOM   3939  H2  HOH B1307      33.563   7.080  10.203  1.00  0.00      B    H  
ATOM   3940  O   HOH B1308      34.509   6.506  32.432  1.00  0.00      B    O  
ATOM   3941  H1  HOH B1308      35.407   6.007  32.399  1.00  0.00      B    H  
ATOM   3942  H2  HOH B1308      33.872   5.944  33.036  1.00  0.00      B    H  
ATOM   3943  O   HOH B1309       5.835   8.177  19.898  1.00  0.00      B    O  
ATOM   3944  H1  HOH B1309       5.717   8.298  20.881  1.00  0.00      B    H  
ATOM   3945  H2  HOH B1309       6.306   7.303  19.736  1.00  0.00      B    H  
ATOM   3946  O   HOH B1310      18.891  32.915   9.680  1.00  0.00      B    O  
ATOM   3947  H1  HOH B1310      18.008  32.591  10.042  1.00  0.00      B    H  
ATOM   3948  H2  HOH B1310      19.640  32.356  10.082  1.00  0.00      B    H  
ATOM   3949  O   HOH B1311      21.193  15.359  14.648  1.00  0.00      B    O  
ATOM   3950  H1  HOH B1311      21.711  15.459  13.797  1.00  0.00      B    H  
ATOM   3951  H2  HOH B1311      21.616  15.965  15.283  1.00  0.00      B    H  
ATOM   3952  O   HOH B1312       3.651  25.468  38.660  1.00  0.00      B    O  
ATOM   3953  H1  HOH B1312       2.640  25.641  38.661  1.00  0.00      B    H  
ATOM   3954  H2  HOH B1312       4.029  25.689  39.598  1.00  0.00      B    H  
ATOM   3955  O   HOH B1313      25.563  20.531  14.511  1.00  0.00      B    O  
ATOM   3956  H1  HOH B1313      25.679  20.609  15.464  1.00  0.00      B    H  
ATOM   3957  H2  HOH B1313      26.225  21.117  14.049  1.00  0.00      B    H  
ATOM   3958  O   HOH B1314       4.296  10.555  27.811  1.00  0.00      B    O  
ATOM   3959  H1  HOH B1314       3.436  11.106  27.645  1.00  0.00      B    H  
ATOM   3960  H2  HOH B1314       4.859  11.125  28.464  1.00  0.00      B    H  
ATOM   3961  O   HOH B1315      37.592  22.143  18.061  1.00  0.00      B    O  
ATOM   3962  H1  HOH B1315      38.097  21.735  18.773  1.00  0.00      B    H  
ATOM   3963  H2  HOH B1315      37.428  23.142  18.262  1.00  0.00      B    H  
ATOM   3964  O   HOH B1316      38.301  15.487  34.522  1.00  0.00      B    O  
ATOM   3965  H1  HOH B1316      37.423  15.177  34.867  1.00  0.00      B    H  
ATOM   3966  H2  HOH B1316      38.122  16.445  34.176  1.00  0.00      B    H  
ATOM   3967  O   HOH B1317      28.133  34.824  13.157  1.00  0.00      B    O  
ATOM   3968  H1  HOH B1317      28.262  35.297  12.256  1.00  0.00      B    H  
ATOM   3969  H2  HOH B1317      28.113  33.819  12.937  1.00  0.00      B    H  
ATOM   3970  O   HOH B1318      31.856  27.446   4.787  1.00  0.00      B    O  
ATOM   3971  H1  HOH B1318      31.445  28.176   5.369  1.00  0.00      B    H  
ATOM   3972  H2  HOH B1318      31.402  26.570   5.117  1.00  0.00      B    H  
ATOM   3973  O   HOH B1319      29.455  21.847  22.948  1.00  0.00      B    O  
ATOM   3974  H1  HOH B1319      29.763  21.954  23.898  1.00  0.00      B    H  
ATOM   3975  H2  HOH B1319      30.287  22.022  22.366  1.00  0.00      B    H  
ATOM   3976  O   HOH B1320       1.366  33.595  20.363  1.00  0.00      B    O  
ATOM   3977  H1  HOH B1320       0.971  34.516  20.360  1.00  0.00      B    H  
ATOM   3978  H2  HOH B1320       1.917  33.378  21.209  1.00  0.00      B    H  
ATOM   3979  O   HOH B1321       0.597  34.363   7.758  1.00  0.00      B    O  
ATOM   3980  H1  HOH B1321       1.472  34.291   8.234  1.00  0.00      B    H  
ATOM   3981  H2  HOH B1321      -0.043  34.308   8.506  1.00  0.00      B    H  
ATOM   3982  O   HOH B1322       6.754  24.622  18.347  1.00  0.00      B    O  
ATOM   3983  H1  HOH B1322       7.584  24.276  18.744  1.00  0.00      B    H  
ATOM   3984  H2  HOH B1322       6.169  23.829  18.005  1.00  0.00      B    H  
ATOM   3985  O   HOH B1323      11.216  18.334   1.582  1.00  0.00      B    O  
ATOM   3986  H1  HOH B1323      11.157  19.339   1.498  1.00  0.00      B    H  
ATOM   3987  H2  HOH B1323      10.598  18.011   0.859  1.00  0.00      B    H  
ATOM   3988  O   HOH B1324      31.793  37.780   2.101  1.00  0.00      B    O  
ATOM   3989  H1  HOH B1324      31.676  38.776   1.923  1.00  0.00      B    H  
ATOM   3990  H2  HOH B1324      30.872  37.471   2.436  1.00  0.00      B    H  
ATOM   3991  O   HOH B1325      11.211   7.460  32.418  1.00  0.00      B    O  
ATOM   3992  H1  HOH B1325      12.036   7.580  31.852  1.00  0.00      B    H  
ATOM   3993  H2  HOH B1325      11.503   7.149  33.395  1.00  0.00      B    H  
ATOM   3994  O   HOH B1326      15.077  15.551  10.413  1.00  0.00      B    O  
ATOM   3995  H1  HOH B1326      14.792  16.457  10.136  1.00  0.00      B    H  
ATOM   3996  H2  HOH B1326      14.912  15.400  11.398  1.00  0.00      B    H  
ATOM   3997  O   HOH B1327       9.118  17.845  38.468  1.00  0.00      B    O  
ATOM   3998  H1  HOH B1327       8.885  16.838  38.233  1.00  0.00      B    H  
ATOM   3999  H2  HOH B1327       8.261  18.357  38.394  1.00  0.00      B    H  
ATOM   4000  O   HOH B1328      35.309  29.963  15.472  1.00  0.00      B    O  
ATOM   4001  H1  HOH B1328      35.102  29.328  16.239  1.00  0.00      B    H  
ATOM   4002  H2  HOH B1328      35.523  29.498  14.599  1.00  0.00      B    H  
ATOM   4003  O   HOH B1329      34.805   9.801  17.610  1.00  0.00      B    O  
ATOM   4004  H1  HOH B1329      35.068   8.813  17.872  1.00  0.00      B    H  
ATOM   4005  H2  HOH B1329      34.316   9.682  16.700  1.00  0.00      B    H  
ATOM   4006  O   HOH B1330      28.435   3.878  17.102  1.00  0.00      B    O  
ATOM   4007  H1  HOH B1330      28.448   3.028  17.625  1.00  0.00      B    H  
ATOM   4008  H2  HOH B1330      29.300   3.912  16.530  1.00  0.00      B    H  
ATOM   4009  O   HOH B1331      26.294  34.378   9.889  1.00  0.00      B    O  
ATOM   4010  H1  HOH B1331      25.878  33.667  10.470  1.00  0.00      B    H  
ATOM   4011  H2  HOH B1331      25.697  34.320   9.045  1.00  0.00      B    H  
ATOM   4012  O   HOH B1332      14.314  20.583   5.933  1.00  0.00      B    O  
ATOM   4013  H1  HOH B1332      13.841  20.214   5.117  1.00  0.00      B    H  
ATOM   4014  H2  HOH B1332      15.288  20.306   5.840  1.00  0.00      B    H  
ATOM   4015  O   HOH B1333      28.508   5.390  33.868  1.00  0.00      B    O  
ATOM   4016  H1  HOH B1333      28.114   5.699  32.956  1.00  0.00      B    H  
ATOM   4017  H2  HOH B1333      28.639   4.400  33.776  1.00  0.00      B    H  
ATOM   4018  O   HOH B1334       7.969  23.909  29.498  1.00  0.00      B    O  
ATOM   4019  H1  HOH B1334       7.789  24.521  28.642  1.00  0.00      B    H  
ATOM   4020  H2  HOH B1334       8.845  23.397  29.381  1.00  0.00      B    H  
ATOM   4021  O   HOH B1335      37.744  13.026   5.787  1.00  0.00      B    O  
ATOM   4022  H1  HOH B1335      38.309  12.586   6.512  1.00  0.00      B    H  
ATOM   4023  H2  HOH B1335      38.292  13.747   5.388  1.00  0.00      B    H  
ATOM   4024  O   HOH B1336       5.224  30.875  18.948  1.00  0.00      B    O  
ATOM   4025  H1  HOH B1336       6.079  31.284  18.685  1.00  0.00      B    H  
ATOM   4026  H2  HOH B1336       4.828  30.355  18.145  1.00  0.00      B    H  
ATOM   4027  O   HOH B1337       1.500  18.459  11.335  1.00  0.00      B    O  
ATOM   4028  H1  HOH B1337       0.958  17.563  11.281  1.00  0.00      B    H  
ATOM   4029  H2  HOH B1337       1.782  18.571  12.296  1.00  0.00      B    H  
ATOM   4030  O   HOH B1338      36.724  17.608  33.391  1.00  0.00      B    O  
ATOM   4031  H1  HOH B1338      36.924  17.958  32.435  1.00  0.00      B    H  
ATOM   4032  H2  HOH B1338      35.775  17.367  33.493  1.00  0.00      B    H  
ATOM   4033  O   HOH B1339       0.858  19.761  31.299  1.00  0.00      B    O  
ATOM   4034  H1  HOH B1339       0.448  19.527  30.365  1.00  0.00      B    H  
ATOM   4035  H2  HOH B1339       1.743  20.148  31.150  1.00  0.00      B    H  
ATOM   4036  O   HOH B1340       8.780  27.276   6.176  1.00  0.00      B    O  
ATOM   4037  H1  HOH B1340       8.795  26.917   7.107  1.00  0.00      B    H  
ATOM   4038  H2  HOH B1340       8.470  28.255   6.226  1.00  0.00      B    H  
ATOM   4039  O   HOH B1341      17.636   0.563   3.922  1.00  0.00      B    O  
ATOM   4040  H1  HOH B1341      17.167   0.942   3.084  1.00  0.00      B    H  
ATOM   4041  H2  HOH B1341      16.851   0.116   4.469  1.00  0.00      B    H  
ATOM   4042  O   HOH B1342      30.248  19.335  19.560  1.00  0.00      B    O  
ATOM   4043  H1  HOH B1342      31.117  19.622  20.029  1.00  0.00      B    H  
ATOM   4044  H2  HOH B1342      29.385  19.448  20.162  1.00  0.00      B    H  
ATOM   4045  O   HOH B1343       8.221  16.315  10.194  1.00  0.00      B    O  
ATOM   4046  H1  HOH B1343       8.369  15.827   9.265  1.00  0.00      B    H  
ATOM   4047  H2  HOH B1343       7.708  15.676  10.766  1.00  0.00      B    H  
ATOM   4048  O   HOH B1344      28.223  15.474  21.002  1.00  0.00      B    O  
ATOM   4049  H1  HOH B1344      27.877  15.768  20.145  1.00  0.00      B    H  
ATOM   4050  H2  HOH B1344      28.152  14.463  21.066  1.00  0.00      B    H  
ATOM   4051  O   HOH B1345      13.771   1.317  38.902  1.00  0.00      B    O  
ATOM   4052  H1  HOH B1345      14.240   1.420  38.034  1.00  0.00      B    H  
ATOM   4053  H2  HOH B1345      12.792   1.417  38.686  1.00  0.00      B    H  
ATOM   4054  O   HOH B1346      17.858  35.665  33.896  1.00  0.00      B    O  
ATOM   4055  H1  HOH B1346      17.817  36.080  34.850  1.00  0.00      B    H  
ATOM   4056  H2  HOH B1346      17.983  36.389  33.152  1.00  0.00      B    H  
ATOM   4057  O   HOH B1347      29.218  29.089   7.788  1.00  0.00      B    O  
ATOM   4058  H1  HOH B1347      28.202  29.161   7.745  1.00  0.00      B    H  
ATOM   4059  H2  HOH B1347      29.597  29.180   6.870  1.00  0.00      B    H  
ATOM   4060  O   HOH B1348      32.862  25.227  14.816  1.00  0.00      B    O  
ATOM   4061  H1  HOH B1348      32.440  24.339  14.984  1.00  0.00      B    H  
ATOM   4062  H2  HOH B1348      33.872  25.185  15.153  1.00  0.00      B    H  
ATOM   4063  O   HOH B1349      16.050   0.267  32.853  1.00  0.00      B    O  
ATOM   4064  H1  HOH B1349      16.898  -0.367  32.832  1.00  0.00      B    H  
ATOM   4065  H2  HOH B1349      16.363   1.220  32.745  1.00  0.00      B    H  
ATOM   4066  O   HOH B1350      20.734   3.000  22.401  1.00  0.00      B    O  
ATOM   4067  H1  HOH B1350      20.909   2.140  22.918  1.00  0.00      B    H  
ATOM   4068  H2  HOH B1350      21.213   2.992  21.539  1.00  0.00      B    H  
ATOM   4069  O   HOH B1351       8.042  18.662  18.534  1.00  0.00      B    O  
ATOM   4070  H1  HOH B1351       8.234  19.127  17.673  1.00  0.00      B    H  
ATOM   4071  H2  HOH B1351       8.823  18.032  18.812  1.00  0.00      B    H  
ATOM   4072  O   HOH B1352      19.635   7.982  27.025  1.00  0.00      B    O  
ATOM   4073  H1  HOH B1352      20.001   7.889  26.087  1.00  0.00      B    H  
ATOM   4074  H2  HOH B1352      19.530   7.078  27.543  1.00  0.00      B    H  
ATOM   4075  O   HOH B1353       7.615  34.067  12.142  1.00  0.00      B    O  
ATOM   4076  H1  HOH B1353       7.540  34.555  11.256  1.00  0.00      B    H  
ATOM   4077  H2  HOH B1353       7.852  34.781  12.843  1.00  0.00      B    H  
ATOM   4078  O   HOH B1354      38.358  39.180  27.300  1.00  0.00      B    O  
ATOM   4079  H1  HOH B1354      37.812  38.614  27.994  1.00  0.00      B    H  
ATOM   4080  H2  HOH B1354      39.223  38.622  27.060  1.00  0.00      B    H  
ATOM   4081  O   HOH B1355      29.912   9.079  10.415  1.00  0.00      B    O  
ATOM   4082  H1  HOH B1355      29.549   9.982  10.403  1.00  0.00      B    H  
ATOM   4083  H2  HOH B1355      29.728   8.738   9.442  1.00  0.00      B    H  
ATOM   4084  O   HOH B1356      21.682  12.775  37.121  1.00  0.00      B    O  
ATOM   4085  H1  HOH B1356      21.140  12.223  36.468  1.00  0.00      B    H  
ATOM   4086  H2  HOH B1356      21.099  12.959  37.899  1.00  0.00      B    H  
ATOM   4087  O   HOH B1357      22.906   7.635  10.000  1.00  0.00      B    O  
ATOM   4088  H1  HOH B1357      22.276   7.230  10.658  1.00  0.00      B    H  
ATOM   4089  H2  HOH B1357      23.675   6.946   9.859  1.00  0.00      B    H  
ATOM   4090  O   HOH B1358      21.567   9.581  12.870  1.00  0.00      B    O  
ATOM   4091  H1  HOH B1358      22.250   9.326  13.598  1.00  0.00      B    H  
ATOM   4092  H2  HOH B1358      22.058  10.153  12.199  1.00  0.00      B    H  
ATOM   4093  O   HOH B1359      25.496   8.416   3.871  1.00  0.00      B    O  
ATOM   4094  H1  HOH B1359      25.453   7.494   3.566  1.00  0.00      B    H  
ATOM   4095  H2  HOH B1359      24.771   8.557   4.549  1.00  0.00      B    H  
ATOM   4096  O   HOH B1360      21.971  37.368  29.691  1.00  0.00      B    O  
ATOM   4097  H1  HOH B1360      20.934  37.504  29.578  1.00  0.00      B    H  
ATOM   4098  H2  HOH B1360      22.348  37.321  28.744  1.00  0.00      B    H  
ATOM   4099  O   HOH B1361      31.145  14.793   6.472  1.00  0.00      B    O  
ATOM   4100  H1  HOH B1361      30.611  13.926   6.438  1.00  0.00      B    H  
ATOM   4101  H2  HOH B1361      30.686  15.507   5.904  1.00  0.00      B    H  
ATOM   4102  O   HOH B1362      19.533  25.305   7.649  1.00  0.00      B    O  
ATOM   4103  H1  HOH B1362      19.850  25.584   6.727  1.00  0.00      B    H  
ATOM   4104  H2  HOH B1362      19.827  24.337   7.854  1.00  0.00      B    H  
ATOM   4105  O   HOH B1363      30.064  23.261  31.770  1.00  0.00      B    O  
ATOM   4106  H1  HOH B1363      29.744  22.354  31.992  1.00  0.00      B    H  
ATOM   4107  H2  HOH B1363      30.169  23.397  30.765  1.00  0.00      B    H  
ATOM   4108  O   HOH B1364      12.740  31.576  33.556  1.00  0.00      B    O  
ATOM   4109  H1  HOH B1364      13.000  32.501  33.268  1.00  0.00      B    H  
ATOM   4110  H2  HOH B1364      11.929  31.319  33.007  1.00  0.00      B    H  
ATOM   4111  O   HOH B1365      16.027   5.516  35.240  1.00  0.00      B    O  
ATOM   4112  H1  HOH B1365      15.278   5.087  35.739  1.00  0.00      B    H  
ATOM   4113  H2  HOH B1365      16.699   4.810  34.976  1.00  0.00      B    H  
ATOM   4114  O   HOH B1366      14.364  26.946   7.632  1.00  0.00      B    O  
ATOM   4115  H1  HOH B1366      13.504  26.584   8.120  1.00  0.00      B    H  
ATOM   4116  H2  HOH B1366      15.181  26.498   8.103  1.00  0.00      B    H  
ATOM   4117  O   HOH B1367       6.223  38.274  33.654  1.00  0.00      B    O  
ATOM   4118  H1  HOH B1367       6.795  39.128  33.879  1.00  0.00      B    H  
ATOM   4119  H2  HOH B1367       5.793  38.437  32.778  1.00  0.00      B    H  
ATOM   4120  O   HOH B1368      23.435  14.413  30.101  1.00  0.00      B    O  
ATOM   4121  H1  HOH B1368      22.757  13.755  29.706  1.00  0.00      B    H  
ATOM   4122  H2  HOH B1368      23.632  14.168  31.070  1.00  0.00      B    H  
ATOM   4123  O   HOH B1369       6.038  28.987  35.087  1.00  0.00      B    O  
ATOM   4124  H1  HOH B1369       6.681  28.844  34.333  1.00  0.00      B    H  
ATOM   4125  H2  HOH B1369       5.661  29.932  35.111  1.00  0.00      B    H  
ATOM   4126  O   HOH B1370       9.974  15.516  31.628  1.00  0.00      B    O  
ATOM   4127  H1  HOH B1370      10.027  15.806  30.599  1.00  0.00      B    H  
ATOM   4128  H2  HOH B1370       9.016  15.627  31.906  1.00  0.00      B    H  
ATOM   4129  O   HOH B1371      25.676  13.680  11.175  1.00  0.00      B    O  
ATOM   4130  H1  HOH B1371      25.911  13.022  10.435  1.00  0.00      B    H  
ATOM   4131  H2  HOH B1371      25.974  13.342  12.091  1.00  0.00      B    H  
ATOM   4132  O   HOH B1372       6.050   6.113  31.758  1.00  0.00      B    O  
ATOM   4133  H1  HOH B1372       5.111   6.187  31.363  1.00  0.00      B    H  
ATOM   4134  H2  HOH B1372       6.308   5.161  31.922  1.00  0.00      B    H  
ATOM   4135  O   HOH B1373      26.421  12.623  29.940  1.00  0.00      B    O  
ATOM   4136  H1  HOH B1373      26.771  12.982  29.082  1.00  0.00      B    H  
ATOM   4137  H2  HOH B1373      25.664  12.008  29.714  1.00  0.00      B    H  
ATOM   4138  O   HOH B1374      35.532  37.652  23.862  1.00  0.00      B    O  
ATOM   4139  H1  HOH B1374      35.725  38.614  23.808  1.00  0.00      B    H  
ATOM   4140  H2  HOH B1374      35.477  37.246  22.871  1.00  0.00      B    H  
ATOM   4141  O   HOH B1375      12.471  11.293  34.391  1.00  0.00      B    O  
ATOM   4142  H1  HOH B1375      12.731  11.984  35.072  1.00  0.00      B    H  
ATOM   4143  H2  HOH B1375      13.263  10.855  33.941  1.00  0.00      B    H  
ATOM   4144  O   HOH B1376       2.530  32.835  17.290  1.00  0.00      B    O  
ATOM   4145  H1  HOH B1376       1.623  32.858  16.844  1.00  0.00      B    H  
ATOM   4146  H2  HOH B1376       2.362  32.854  18.257  1.00  0.00      B    H  
ATOM   4147  O   HOH B1377       1.935  11.822  26.875  1.00  0.00      B    O  
ATOM   4148  H1  HOH B1377       0.971  11.704  27.211  1.00  0.00      B    H  
ATOM   4149  H2  HOH B1377       2.190  12.820  26.927  1.00  0.00      B    H  
ATOM   4150  O   HOH B1378      35.697  10.216  30.018  1.00  0.00      B    O  
ATOM   4151  H1  HOH B1378      35.163   9.613  30.706  1.00  0.00      B    H  
ATOM   4152  H2  HOH B1378      35.090  10.917  29.660  1.00  0.00      B    H  
ATOM   4153  O   HOH B1379      26.289  12.624  32.659  1.00  0.00      B    O  
ATOM   4154  H1  HOH B1379      26.638  11.719  32.938  1.00  0.00      B    H  
ATOM   4155  H2  HOH B1379      26.231  12.677  31.654  1.00  0.00      B    H  
ATOM   4156  O   HOH B1380      31.112  33.618   4.447  1.00  0.00      B    O  
ATOM   4157  H1  HOH B1380      30.136  33.874   4.456  1.00  0.00      B    H  
ATOM   4158  H2  HOH B1380      31.397  33.295   5.319  1.00  0.00      B    H  
ATOM   4159  O   HOH B1381      28.462  34.668  33.629  1.00  0.00      B    O  
ATOM   4160  H1  HOH B1381      29.387  34.917  33.929  1.00  0.00      B    H  
ATOM   4161  H2  HOH B1381      28.211  35.205  32.801  1.00  0.00      B    H  
ATOM   4162  O   HOH B1382       2.958  35.958   4.622  1.00  0.00      B    O  
ATOM   4163  H1  HOH B1382       3.499  35.082   4.506  1.00  0.00      B    H  
ATOM   4164  H2  HOH B1382       2.753  36.262   3.672  1.00  0.00      B    H  
ATOM   4165  O   HOH B1383       3.004  11.978  21.923  1.00  0.00      B    O  
ATOM   4166  H1  HOH B1383       2.747  11.271  22.603  1.00  0.00      B    H  
ATOM   4167  H2  HOH B1383       2.240  12.261  21.350  1.00  0.00      B    H  
ATOM   4168  O   HOH B1384      10.838  12.737  32.437  1.00  0.00      B    O  
ATOM   4169  H1  HOH B1384      11.267  12.461  33.303  1.00  0.00      B    H  
ATOM   4170  H2  HOH B1384      11.066  13.707  32.233  1.00  0.00      B    H  
ATOM   4171  O   HOH B1385      27.081   6.711  24.296  1.00  0.00      B    O  
ATOM   4172  H1  HOH B1385      26.818   6.686  25.271  1.00  0.00      B    H  
ATOM   4173  H2  HOH B1385      27.533   5.823  24.040  1.00  0.00      B    H  
ATOM   4174  O   HOH B1386       7.121  23.444   9.208  1.00  0.00      B    O  
ATOM   4175  H1  HOH B1386       6.785  22.514   8.902  1.00  0.00      B    H  
ATOM   4176  H2  HOH B1386       7.665  23.394  10.123  1.00  0.00      B    H  
ATOM   4177  O   HOH B1387       2.570   5.100  33.988  1.00  0.00      B    O  
ATOM   4178  H1  HOH B1387       1.747   5.348  33.382  1.00  0.00      B    H  
ATOM   4179  H2  HOH B1387       3.353   5.714  33.787  1.00  0.00      B    H  
ATOM   4180  O   HOH B1388       4.004  10.688  19.796  1.00  0.00      B    O  
ATOM   4181  H1  HOH B1388       3.743  11.142  20.657  1.00  0.00      B    H  
ATOM   4182  H2  HOH B1388       4.873  11.141  19.519  1.00  0.00      B    H  
ATOM   4183  O   HOH B1389      20.677   6.520  20.232  1.00  0.00      B    O  
ATOM   4184  H1  HOH B1389      20.545   6.353  19.237  1.00  0.00      B    H  
ATOM   4185  H2  HOH B1389      20.491   7.498  20.403  1.00  0.00      B    H  
ATOM   4186  O   HOH B1390      26.164  18.356   5.606  1.00  0.00      B    O  
ATOM   4187  H1  HOH B1390      27.041  17.904   5.379  1.00  0.00      B    H  
ATOM   4188  H2  HOH B1390      25.633  18.267   4.756  1.00  0.00      B    H  
ATOM   4189  O   HOH B1391      34.100  32.392  15.791  1.00  0.00      B    O  
ATOM   4190  H1  HOH B1391      34.706  31.565  15.872  1.00  0.00      B    H  
ATOM   4191  H2  HOH B1391      34.282  32.843  14.914  1.00  0.00      B    H  
ATOM   4192  O   HOH B1392       6.007   5.076  16.278  1.00  0.00      B    O  
ATOM   4193  H1  HOH B1392       6.526   4.334  15.822  1.00  0.00      B    H  
ATOM   4194  H2  HOH B1392       5.781   5.910  15.689  1.00  0.00      B    H  
ATOM   4195  O   HOH B1393      23.236  16.603  28.493  1.00  0.00      B    O  
ATOM   4196  H1  HOH B1393      23.451  17.538  28.876  1.00  0.00      B    H  
ATOM   4197  H2  HOH B1393      23.473  15.846  29.152  1.00  0.00      B    H  
ATOM   4198  O   HOH B1394      16.389  27.443   1.869  1.00  0.00      B    O  
ATOM   4199  H1  HOH B1394      16.142  28.414   2.053  1.00  0.00      B    H  
ATOM   4200  H2  HOH B1394      15.844  26.916   2.512  1.00  0.00      B    H  
ATOM   4201  O   HOH B1395      15.991  11.088   5.518  1.00  0.00      B    O  
ATOM   4202  H1  HOH B1395      15.165  11.442   5.985  1.00  0.00      B    H  
ATOM   4203  H2  HOH B1395      15.904  10.138   5.503  1.00  0.00      B    H  
ATOM   4204  O   HOH B1396      16.010  15.935  15.394  1.00  0.00      B    O  
ATOM   4205  H1  HOH B1396      15.994  16.150  16.383  1.00  0.00      B    H  
ATOM   4206  H2  HOH B1396      16.935  15.668  15.123  1.00  0.00      B    H  
ATOM   4207  O   HOH B1397      27.725  12.170  12.340  1.00  0.00      B    O  
ATOM   4208  H1  HOH B1397      28.392  11.652  12.930  1.00  0.00      B    H  
ATOM   4209  H2  HOH B1397      28.211  13.011  11.967  1.00  0.00      B    H  
ATOM   4210  O   HOH B1398      13.927  15.898  29.258  1.00  0.00      B    O  
ATOM   4211  H1  HOH B1398      13.405  15.108  29.533  1.00  0.00      B    H  
ATOM   4212  H2  HOH B1398      14.517  15.551  28.501  1.00  0.00      B    H  
ATOM   4213  O   HOH B1399      24.663  33.215  12.436  1.00  0.00      B    O  
ATOM   4214  H1  HOH B1399      24.502  33.908  13.240  1.00  0.00      B    H  
ATOM   4215  H2  HOH B1399      24.051  33.585  11.688  1.00  0.00      B    H  
ATOM   4216  O   HOH B1400      12.891  37.597  17.670  1.00  0.00      B    O  
ATOM   4217  H1  HOH B1400      12.414  37.526  16.742  1.00  0.00      B    H  
ATOM   4218  H2  HOH B1400      13.145  36.662  17.960  1.00  0.00      B    H  
ATOM   4219  O   HOH B1401      32.351   8.294   6.394  1.00  0.00      B    O  
ATOM   4220  H1  HOH B1401      32.855   7.567   6.900  1.00  0.00      B    H  
ATOM   4221  H2  HOH B1401      31.848   7.901   5.591  1.00  0.00      B    H  
ATOM   4222  O   HOH B1402      17.359  24.190  34.763  1.00  0.00      B    O  
ATOM   4223  H1  HOH B1402      18.214  24.409  35.248  1.00  0.00      B    H  
ATOM   4224  H2  HOH B1402      16.916  23.503  35.307  1.00  0.00      B    H  
ATOM   4225  O   HOH B1403      16.814  35.169  25.068  1.00  0.00      B    O  
ATOM   4226  H1  HOH B1403      17.388  34.303  25.021  1.00  0.00      B    H  
ATOM   4227  H2  HOH B1403      16.090  35.089  24.411  1.00  0.00      B    H  
ATOM   4228  O   HOH B1404      34.040   1.743  33.823  1.00  0.00      B    O  
ATOM   4229  H1  HOH B1404      33.938   0.904  34.364  1.00  0.00      B    H  
ATOM   4230  H2  HOH B1404      34.996   1.843  33.580  1.00  0.00      B    H  
ATOM   4231  O   HOH B1405      35.371  24.610  20.248  1.00  0.00      B    O  
ATOM   4232  H1  HOH B1405      35.016  25.436  20.666  1.00  0.00      B    H  
ATOM   4233  H2  HOH B1405      36.359  24.580  20.333  1.00  0.00      B    H  
ATOM   4234  O   HOH B1406      23.827  15.242   9.937  1.00  0.00      B    O  
ATOM   4235  H1  HOH B1406      24.266  15.731   9.204  1.00  0.00      B    H  
ATOM   4236  H2  HOH B1406      24.546  14.707  10.453  1.00  0.00      B    H  
ATOM   4237  O   HOH B1407      19.913   3.359   0.415  1.00  0.00      B    O  
ATOM   4238  H1  HOH B1407      19.563   3.701  -0.469  1.00  0.00      B    H  
ATOM   4239  H2  HOH B1407      20.510   4.128   0.828  1.00  0.00      B    H  
ATOM   4240  O   HOH B1408       4.226  27.204  18.791  1.00  0.00      B    O  
ATOM   4241  H1  HOH B1408       4.734  26.446  19.208  1.00  0.00      B    H  
ATOM   4242  H2  HOH B1408       3.215  27.056  18.738  1.00  0.00      B    H  
ATOM   4243  O   HOH B1409      24.193   3.467  23.096  1.00  0.00      B    O  
ATOM   4244  H1  HOH B1409      23.869   4.252  22.591  1.00  0.00      B    H  
ATOM   4245  H2  HOH B1409      24.511   3.756  24.054  1.00  0.00      B    H  
ATOM   4246  O   HOH B1410      13.567  18.288  19.726  1.00  0.00      B    O  
ATOM   4247  H1  HOH B1410      13.608  18.907  20.501  1.00  0.00      B    H  
ATOM   4248  H2  HOH B1410      14.173  17.541  20.011  1.00  0.00      B    H  
ATOM   4249  O   HOH B1411      10.965   0.385   1.727  1.00  0.00      B    O  
ATOM   4250  H1  HOH B1411      10.919   0.695   0.756  1.00  0.00      B    H  
ATOM   4251  H2  HOH B1411      10.130  -0.166   1.887  1.00  0.00      B    H  
ATOM   4252  O   HOH B1412      29.150  32.730  16.171  1.00  0.00      B    O  
ATOM   4253  H1  HOH B1412      29.773  32.151  15.671  1.00  0.00      B    H  
ATOM   4254  H2  HOH B1412      29.569  33.678  16.182  1.00  0.00      B    H  
ATOM   4255  O   HOH B1413      38.220  22.976  23.628  1.00  0.00      B    O  
ATOM   4256  H1  HOH B1413      37.771  22.073  23.867  1.00  0.00      B    H  
ATOM   4257  H2  HOH B1413      38.409  23.505  24.479  1.00  0.00      B    H  
ATOM   4258  O   HOH B1414      17.948  16.096  26.361  1.00  0.00      B    O  
ATOM   4259  H1  HOH B1414      18.523  15.413  25.910  1.00  0.00      B    H  
ATOM   4260  H2  HOH B1414      18.496  16.712  26.860  1.00  0.00      B    H  
ATOM   4261  O   HOH B1415       2.079   2.316  10.348  1.00  0.00      B    O  
ATOM   4262  H1  HOH B1415       1.201   2.443  10.943  1.00  0.00      B    H  
ATOM   4263  H2  HOH B1415       2.276   1.279  10.165  1.00  0.00      B    H  
ATOM   4264  O   HOH B1416      27.451  29.315  23.059  1.00  0.00      B    O  
ATOM   4265  H1  HOH B1416      27.253  29.745  22.143  1.00  0.00      B    H  
ATOM   4266  H2  HOH B1416      27.938  28.423  22.881  1.00  0.00      B    H  
ATOM   4267  O   HOH B1417      25.712   6.380  21.494  1.00  0.00      B    O  
ATOM   4268  H1  HOH B1417      26.245   5.549  21.421  1.00  0.00      B    H  
ATOM   4269  H2  HOH B1417      25.960   6.817  22.307  1.00  0.00      B    H  
ATOM   4270  O   HOH B1418      21.704  15.128   4.609  1.00  0.00      B    O  
ATOM   4271  H1  HOH B1418      21.092  15.581   5.269  1.00  0.00      B    H  
ATOM   4272  H2  HOH B1418      22.185  15.816   4.061  1.00  0.00      B    H  
ATOM   4273  O   HOH B1419       3.197   9.415  32.926  1.00  0.00      B    O  
ATOM   4274  H1  HOH B1419       3.041   9.171  33.910  1.00  0.00      B    H  
ATOM   4275  H2  HOH B1419       2.339   9.882  32.564  1.00  0.00      B    H  
ATOM   4276  O   HOH B1420      25.788   1.105   1.570  1.00  0.00      B    O  
ATOM   4277  H1  HOH B1420      26.418   0.478   1.025  1.00  0.00      B    H  
ATOM   4278  H2  HOH B1420      24.921   0.624   1.749  1.00  0.00      B    H  
ATOM   4279  O   HOH B1421      25.380  24.621   6.678  1.00  0.00      B    O  
ATOM   4280  H1  HOH B1421      24.783  24.282   7.462  1.00  0.00      B    H  
ATOM   4281  H2  HOH B1421      26.379  24.627   6.915  1.00  0.00      B    H  
ATOM   4282  O   HOH B1422      18.522  15.175  15.125  1.00  0.00      B    O  
ATOM   4283  H1  HOH B1422      18.467  14.172  15.316  1.00  0.00      B    H  
ATOM   4284  H2  HOH B1422      19.549  15.383  15.150  1.00  0.00      B    H  
ATOM   4285  O   HOH B1423      10.688  31.434   4.001  1.00  0.00      B    O  
ATOM   4286  H1  HOH B1423      11.378  30.759   4.309  1.00  0.00      B    H  
ATOM   4287  H2  HOH B1423      10.073  31.603   4.732  1.00  0.00      B    H  
ATOM   4288  O   HOH B1424       4.185  17.492  12.244  1.00  0.00      B    O  
ATOM   4289  H1  HOH B1424       4.392  17.900  11.314  1.00  0.00      B    H  
ATOM   4290  H2  HOH B1424       5.080  17.577  12.746  1.00  0.00      B    H  
ATOM   4291  O   HOH B1425       1.162  14.266  13.777  1.00  0.00      B    O  
ATOM   4292  H1  HOH B1425       2.106  14.353  13.306  1.00  0.00      B    H  
ATOM   4293  H2  HOH B1425       0.587  14.956  13.322  1.00  0.00      B    H  
ATOM   4294  O   HOH B1426      12.759  24.031   1.075  1.00  0.00      B    O  
ATOM   4295  H1  HOH B1426      13.643  23.552   1.380  1.00  0.00      B    H  
ATOM   4296  H2  HOH B1426      12.422  23.605   0.215  1.00  0.00      B    H  
ATOM   4297  O   HOH B1427       6.393   2.543   4.252  1.00  0.00      B    O  
ATOM   4298  H1  HOH B1427       5.809   3.292   4.568  1.00  0.00      B    H  
ATOM   4299  H2  HOH B1427       6.023   2.192   3.394  1.00  0.00      B    H  
ATOM   4300  O   HOH B1428      15.427  31.325  16.841  1.00  0.00      B    O  
ATOM   4301  H1  HOH B1428      14.793  30.679  17.326  1.00  0.00      B    H  
ATOM   4302  H2  HOH B1428      16.352  31.344  17.277  1.00  0.00      B    H  
ATOM   4303  O   HOH B1429      29.657  33.510  29.309  1.00  0.00      B    O  
ATOM   4304  H1  HOH B1429      29.558  32.613  29.700  1.00  0.00      B    H  
ATOM   4305  H2  HOH B1429      30.178  33.556  28.449  1.00  0.00      B    H  
ATOM   4306  O   HOH B1430      13.401  37.158  28.106  1.00  0.00      B    O  
ATOM   4307  H1  HOH B1430      12.914  36.628  27.372  1.00  0.00      B    H  
ATOM   4308  H2  HOH B1430      14.300  36.687  28.325  1.00  0.00      B    H  
ATOM   4309  O   HOH B1431       8.149   9.919  20.219  1.00  0.00      B    O  
ATOM   4310  H1  HOH B1431       8.688   9.533  19.415  1.00  0.00      B    H  
ATOM   4311  H2  HOH B1431       7.151   9.679  20.164  1.00  0.00      B    H  
ATOM   4312  O   HOH B1432      22.745  24.738  35.784  1.00  0.00      B    O  
ATOM   4313  H1  HOH B1432      22.461  24.998  34.808  1.00  0.00      B    H  
ATOM   4314  H2  HOH B1432      23.765  24.786  35.844  1.00  0.00      B    H  
ATOM   4315  O   HOH B1433      30.026  13.598  30.005  1.00  0.00      B    O  
ATOM   4316  H1  HOH B1433      29.385  14.400  30.026  1.00  0.00      B    H  
ATOM   4317  H2  HOH B1433      29.553  12.759  30.336  1.00  0.00      B    H  
ATOM   4318  O   HOH B1434      31.538  16.351  25.937  1.00  0.00      B    O  
ATOM   4319  H1  HOH B1434      31.763  16.882  25.078  1.00  0.00      B    H  
ATOM   4320  H2  HOH B1434      30.629  16.626  26.231  1.00  0.00      B    H  
ATOM   4321  O   HOH B1435      38.343   7.468  27.081  1.00  0.00      B    O  
ATOM   4322  H1  HOH B1435      37.739   8.330  27.134  1.00  0.00      B    H  
ATOM   4323  H2  HOH B1435      38.043   7.066  26.241  1.00  0.00      B    H  
ATOM   4324  O   HOH B1436      35.287  36.706   7.321  1.00  0.00      B    O  
ATOM   4325  H1  HOH B1436      36.230  36.488   6.929  1.00  0.00      B    H  
ATOM   4326  H2  HOH B1436      34.721  35.811   7.311  1.00  0.00      B    H  
ATOM   4327  O   HOH B1437      14.639  17.503   2.060  1.00  0.00      B    O  
ATOM   4328  H1  HOH B1437      14.040  16.703   1.961  1.00  0.00      B    H  
ATOM   4329  H2  HOH B1437      15.001  17.429   3.060  1.00  0.00      B    H  
ATOM   4330  O   HOH B1438       0.470  38.286   8.416  1.00  0.00      B    O  
ATOM   4331  H1  HOH B1438      -0.539  38.291   8.572  1.00  0.00      B    H  
ATOM   4332  H2  HOH B1438       0.725  37.759   7.566  1.00  0.00      B    H  
ATOM   4333  O   HOH B1439      25.483  39.067  16.501  1.00  0.00      B    O  
ATOM   4334  H1  HOH B1439      25.617  38.881  15.524  1.00  0.00      B    H  
ATOM   4335  H2  HOH B1439      25.246  38.200  16.903  1.00  0.00      B    H  
ATOM   4336  O   HOH B1440       9.105  16.689   5.767  1.00  0.00      B    O  
ATOM   4337  H1  HOH B1440       8.321  17.083   5.224  1.00  0.00      B    H  
ATOM   4338  H2  HOH B1440       9.905  16.591   5.165  1.00  0.00      B    H  
ATOM   4339  O   HOH B1441      39.414  31.484   9.098  1.00  0.00      B    O  
ATOM   4340  H1  HOH B1441      38.841  31.668   8.313  1.00  0.00      B    H  
ATOM   4341  H2  HOH B1441      39.184  32.081   9.886  1.00  0.00      B    H  
ATOM   4342  O   HOH B1442      36.598  28.136  20.930  1.00  0.00      B    O  
ATOM   4343  H1  HOH B1442      36.789  27.727  19.962  1.00  0.00      B    H  
ATOM   4344  H2  HOH B1442      37.091  27.575  21.583  1.00  0.00      B    H  
ATOM   4345  O   HOH B1443      17.452  12.967  36.867  1.00  0.00      B    O  
ATOM   4346  H1  HOH B1443      17.392  13.201  37.866  1.00  0.00      B    H  
ATOM   4347  H2  HOH B1443      17.456  11.965  36.886  1.00  0.00      B    H  
ATOM   4348  O   HOH B1444       3.461   1.585  33.091  1.00  0.00      B    O  
ATOM   4349  H1  HOH B1444       2.880   0.804  32.805  1.00  0.00      B    H  
ATOM   4350  H2  HOH B1444       2.984   2.090  33.827  1.00  0.00      B    H  
ATOM   4351  O   HOH B1445       9.001  24.684  31.901  1.00  0.00      B    O  
ATOM   4352  H1  HOH B1445       8.576  24.201  31.077  1.00  0.00      B    H  
ATOM   4353  H2  HOH B1445       9.667  24.081  32.368  1.00  0.00      B    H  
ATOM   4354  O   HOH B1446      38.395   6.770   4.875  1.00  0.00      B    O  
ATOM   4355  H1  HOH B1446      38.482   6.298   4.001  1.00  0.00      B    H  
ATOM   4356  H2  HOH B1446      37.412   6.681   5.131  1.00  0.00      B    H  
ATOM   4357  O   HOH B1447      14.687  25.174  22.595  1.00  0.00      B    O  
ATOM   4358  H1  HOH B1447      15.114  24.266  22.832  1.00  0.00      B    H  
ATOM   4359  H2  HOH B1447      15.126  25.513  21.782  1.00  0.00      B    H  
ATOM   4360  O   HOH B1448       6.245  10.717   5.488  1.00  0.00      B    O  
ATOM   4361  H1  HOH B1448       5.351  10.350   5.380  1.00  0.00      B    H  
ATOM   4362  H2  HOH B1448       6.521  10.875   4.553  1.00  0.00      B    H  
ATOM   4363  O   HOH B1449       9.234  30.946  18.637  1.00  0.00      B    O  
ATOM   4364  H1  HOH B1449      10.149  31.083  18.379  1.00  0.00      B    H  
ATOM   4365  H2  HOH B1449       8.822  30.105  18.176  1.00  0.00      B    H  
ATOM   4366  O   HOH B1450       4.314  33.362   4.366  1.00  0.00      B    O  
ATOM   4367  H1  HOH B1450       4.063  33.143   3.378  1.00  0.00      B    H  
ATOM   4368  H2  HOH B1450       4.780  32.477   4.796  1.00  0.00      B    H  
ATOM   4369  O   HOH B1451       1.929  15.116  34.304  1.00  0.00      B    O  
ATOM   4370  H1  HOH B1451       1.027  15.205  34.742  1.00  0.00      B    H  
ATOM   4371  H2  HOH B1451       1.909  15.768  33.484  1.00  0.00      B    H  
ATOM   4372  O   HOH B1452      10.821  30.548  31.917  1.00  0.00      B    O  
ATOM   4373  H1  HOH B1452      10.733  29.553  31.946  1.00  0.00      B    H  
ATOM   4374  H2  HOH B1452      10.853  30.798  30.977  1.00  0.00      B    H  
ATOM   4375  O   HOH B1453      13.228  32.038  12.141  1.00  0.00      B    O  
ATOM   4376  H1  HOH B1453      12.628  31.231  12.363  1.00  0.00      B    H  
ATOM   4377  H2  HOH B1453      12.754  32.504  11.365  1.00  0.00      B    H  
ATOM   4378  O   HOH B1454      14.585   5.933  15.611  1.00  0.00      B    O  
ATOM   4379  H1  HOH B1454      14.404   6.891  15.868  1.00  0.00      B    H  
ATOM   4380  H2  HOH B1454      15.558   5.905  15.330  1.00  0.00      B    H  
ATOM   4381  O   HOH B1455       9.704  28.925  34.913  1.00  0.00      B    O  
ATOM   4382  H1  HOH B1455       8.937  28.271  35.108  1.00  0.00      B    H  
ATOM   4383  H2  HOH B1455       9.752  29.096  33.928  1.00  0.00      B    H  
ATOM   4384  O   HOH B1456      36.431   4.387  32.353  1.00  0.00      B    O  
ATOM   4385  H1  HOH B1456      37.170   4.439  31.666  1.00  0.00      B    H  
ATOM   4386  H2  HOH B1456      36.600   3.547  32.903  1.00  0.00      B    H  
ATOM   4387  O   HOH B1457      33.492  36.326  12.097  1.00  0.00      B    O  
ATOM   4388  H1  HOH B1457      33.107  36.662  12.957  1.00  0.00      B    H  
ATOM   4389  H2  HOH B1457      34.057  37.026  11.741  1.00  0.00      B    H  
ATOM   4390  O   HOH B1458      37.713  34.077  33.589  1.00  0.00      B    O  
ATOM   4391  H1  HOH B1458      38.713  34.002  33.686  1.00  0.00      B    H  
ATOM   4392  H2  HOH B1458      37.423  34.911  34.085  1.00  0.00      B    H  
ATOM   4393  O   HOH B1459      29.888  37.937  31.591  1.00  0.00      B    O  
ATOM   4394  H1  HOH B1459      29.881  36.973  31.226  1.00  0.00      B    H  
ATOM   4395  H2  HOH B1459      30.826  38.064  31.947  1.00  0.00      B    H  
ATOM   4396  O   HOH B1460      23.679  24.542  26.547  1.00  0.00      B    O  
ATOM   4397  H1  HOH B1460      23.395  23.875  25.838  1.00  0.00      B    H  
ATOM   4398  H2  HOH B1460      24.481  24.196  27.002  1.00  0.00      B    H  
ATOM   4399  O   HOH B1461      18.605  29.024  10.403  1.00  0.00      B    O  
ATOM   4400  H1  HOH B1461      18.957  29.981  10.524  1.00  0.00      B    H  
ATOM   4401  H2  HOH B1461      18.473  28.660  11.342  1.00  0.00      B    H  
ATOM   4402  O   HOH B1462      27.946  10.059   6.429  1.00  0.00      B    O  
ATOM   4403  H1  HOH B1462      28.250   9.314   5.732  1.00  0.00      B    H  
ATOM   4404  H2  HOH B1462      28.027  10.982   5.946  1.00  0.00      B    H  
ATOM   4405  O   HOH B1463      33.593   4.432  34.012  1.00  0.00      B    O  
ATOM   4406  H1  HOH B1463      32.628   4.498  34.027  1.00  0.00      B    H  
ATOM   4407  H2  HOH B1463      33.776   3.443  33.779  1.00  0.00      B    H  
ATOM   4408  O   HOH B1464       0.601  28.642   9.352  1.00  0.00      B    O  
ATOM   4409  H1  HOH B1464       1.461  28.098   9.247  1.00  0.00      B    H  
ATOM   4410  H2  HOH B1464       0.861  29.583   9.545  1.00  0.00      B    H  
ATOM   4411  O   HOH B1465      16.233  26.290  25.355  1.00  0.00      B    O  
ATOM   4412  H1  HOH B1465      15.836  25.407  25.563  1.00  0.00      B    H  
ATOM   4413  H2  HOH B1465      16.817  26.124  24.506  1.00  0.00      B    H  
ATOM   4414  O   HOH B1466       5.496  11.927  29.713  1.00  0.00      B    O  
ATOM   4415  H1  HOH B1466       5.630  11.253  30.468  1.00  0.00      B    H  
ATOM   4416  H2  HOH B1466       5.604  12.882  30.086  1.00  0.00      B    H  
ATOM   4417  O   HOH B1467      19.639   6.402  10.211  1.00  0.00      B    O  
ATOM   4418  H1  HOH B1467      18.718   6.052  10.219  1.00  0.00      B    H  
ATOM   4419  H2  HOH B1467      20.017   6.051   9.372  1.00  0.00      B    H  
ATOM   4420  O   HOH B1468      16.001  34.274   1.495  1.00  0.00      B    O  
ATOM   4421  H1  HOH B1468      16.329  33.773   2.285  1.00  0.00      B    H  
ATOM   4422  H2  HOH B1468      15.849  33.528   0.805  1.00  0.00      B    H  
ATOM   4423  O   HOH B1469      28.914  18.428  10.712  1.00  0.00      B    O  
ATOM   4424  H1  HOH B1469      28.731  19.251  11.282  1.00  0.00      B    H  
ATOM   4425  H2  HOH B1469      28.576  18.601   9.771  1.00  0.00      B    H  
ATOM   4426  O   HOH B1470      38.501  29.272  33.507  1.00  0.00      B    O  
ATOM   4427  H1  HOH B1470      38.945  29.770  34.300  1.00  0.00      B    H  
ATOM   4428  H2  HOH B1470      39.064  29.539  32.710  1.00  0.00      B    H  
ATOM   4429  O   HOH B1471      21.404  18.293   5.505  1.00  0.00      B    O  
ATOM   4430  H1  HOH B1471      21.115  19.232   5.314  1.00  0.00      B    H  
ATOM   4431  H2  HOH B1471      20.771  17.666   5.052  1.00  0.00      B    H  
ATOM   4432  O   HOH B1472       8.540  20.123  31.592  1.00  0.00      B    O  
ATOM   4433  H1  HOH B1472       9.346  19.606  31.148  1.00  0.00      B    H  
ATOM   4434  H2  HOH B1472       8.838  20.744  32.347  1.00  0.00      B    H  
ATOM   4435  O   HOH B1473      27.907   5.675   5.170  1.00  0.00      B    O  
ATOM   4436  H1  HOH B1473      28.414   5.408   5.990  1.00  0.00      B    H  
ATOM   4437  H2  HOH B1473      28.102   6.640   4.919  1.00  0.00      B    H  
ATOM   4438  O   HOH B1474      15.731  34.864  27.805  1.00  0.00      B    O  
ATOM   4439  H1  HOH B1474      16.041  34.972  26.853  1.00  0.00      B    H  
ATOM   4440  H2  HOH B1474      16.362  34.142  28.247  1.00  0.00      B    H  
ATOM   4441  O   HOH B1475      36.602   1.937  26.935  1.00  0.00      B    O  
ATOM   4442  H1  HOH B1475      37.420   1.292  26.918  1.00  0.00      B    H  
ATOM   4443  H2  HOH B1475      35.752   1.374  27.082  1.00  0.00      B    H  
ATOM   4444  O   HOH B1476      36.972  34.326  15.138  1.00  0.00      B    O  
ATOM   4445  H1  HOH B1476      36.504  34.581  14.243  1.00  0.00      B    H  
ATOM   4446  H2  HOH B1476      36.336  34.088  15.839  1.00  0.00      B    H  
ATOM   4447  O   HOH B1477      17.301  11.602   9.746  1.00  0.00      B    O  
ATOM   4448  H1  HOH B1477      17.552  11.221  10.646  1.00  0.00      B    H  
ATOM   4449  H2  HOH B1477      17.653  11.017   9.042  1.00  0.00      B    H  
ATOM   4450  O   HOH B1478      26.348  18.674   1.243  1.00  0.00      B    O  
ATOM   4451  H1  HOH B1478      27.306  18.805   1.702  1.00  0.00      B    H  
ATOM   4452  H2  HOH B1478      26.301  17.656   1.107  1.00  0.00      B    H  
ATOM   4453  O   HOH B1479       0.690  13.679   2.190  1.00  0.00      B    O  
ATOM   4454  H1  HOH B1479       0.387  12.734   2.214  1.00  0.00      B    H  
ATOM   4455  H2  HOH B1479       0.475  14.038   3.091  1.00  0.00      B    H  
ATOM   4456  O   HOH B1480       9.640  13.945  25.354  1.00  0.00      B    O  
ATOM   4457  H1  HOH B1480      10.647  14.099  25.552  1.00  0.00      B    H  
ATOM   4458  H2  HOH B1480       9.367  12.997  25.655  1.00  0.00      B    H  
ATOM   4459  O   HOH B1481       6.180  33.232  29.056  1.00  0.00      B    O  
ATOM   4460  H1  HOH B1481       5.140  33.164  29.165  1.00  0.00      B    H  
ATOM   4461  H2  HOH B1481       6.470  32.574  28.352  1.00  0.00      B    H  
ATOM   4462  O   HOH B1482      11.298   1.951   3.885  1.00  0.00      B    O  
ATOM   4463  H1  HOH B1482      11.341   1.520   2.935  1.00  0.00      B    H  
ATOM   4464  H2  HOH B1482      10.424   2.458   3.980  1.00  0.00      B    H  
ATOM   4465  O   HOH B1483      28.245  21.902  15.939  1.00  0.00      B    O  
ATOM   4466  H1  HOH B1483      29.187  21.854  16.353  1.00  0.00      B    H  
ATOM   4467  H2  HOH B1483      27.706  21.232  16.495  1.00  0.00      B    H  
ATOM   4468  O   HOH B1484      31.729  22.841  15.309  1.00  0.00      B    O  
ATOM   4469  H1  HOH B1484      32.495  22.246  15.660  1.00  0.00      B    H  
ATOM   4470  H2  HOH B1484      31.445  22.381  14.388  1.00  0.00      B    H  
ATOM   4471  O   HOH B1485      22.937   7.404  35.812  1.00  0.00      B    O  
ATOM   4472  H1  HOH B1485      22.577   7.978  35.092  1.00  0.00      B    H  
ATOM   4473  H2  HOH B1485      22.164   7.027  36.309  1.00  0.00      B    H  
ATOM   4474  O   HOH B1486       5.970  36.298  27.902  1.00  0.00      B    O  
ATOM   4475  H1  HOH B1486       5.833  35.362  27.543  1.00  0.00      B    H  
ATOM   4476  H2  HOH B1486       6.809  36.575  27.448  1.00  0.00      B    H  
ATOM   4477  O   HOH B1487      10.056   7.198  16.272  1.00  0.00      B    O  
ATOM   4478  H1  HOH B1487      10.206   6.267  16.641  1.00  0.00      B    H  
ATOM   4479  H2  HOH B1487       9.697   7.063  15.352  1.00  0.00      B    H  
ATOM   4480  O   HOH B1488       9.852  16.738  18.823  1.00  0.00      B    O  
ATOM   4481  H1  HOH B1488      10.202  16.108  18.080  1.00  0.00      B    H  
ATOM   4482  H2  HOH B1488      10.017  16.304  19.744  1.00  0.00      B    H  
ATOM   4483  O   HOH B1489      24.736  23.643  22.264  1.00  0.00      B    O  
ATOM   4484  H1  HOH B1489      24.485  24.186  21.444  1.00  0.00      B    H  
ATOM   4485  H2  HOH B1489      25.711  23.667  22.375  1.00  0.00      B    H  
ATOM   4486  O   HOH B1490      15.111  36.923  23.384  1.00  0.00      B    O  
ATOM   4487  H1  HOH B1490      14.669  36.049  23.190  1.00  0.00      B    H  
ATOM   4488  H2  HOH B1490      15.389  37.393  22.523  1.00  0.00      B    H  
ATOM   4489  O   HOH B1491      24.868   0.575  31.256  1.00  0.00      B    O  
ATOM   4490  H1  HOH B1491      25.876   0.695  31.178  1.00  0.00      B    H  
ATOM   4491  H2  HOH B1491      24.537   1.203  32.007  1.00  0.00      B    H  
ATOM   4492  O   HOH B1492       8.216  35.038  17.013  1.00  0.00      B    O  
ATOM   4493  H1  HOH B1492       7.943  34.271  17.501  1.00  0.00      B    H  
ATOM   4494  H2  HOH B1492       8.930  34.708  16.370  1.00  0.00      B    H  
ATOM   4495  O   HOH B1493      25.589   4.526  28.581  1.00  0.00      B    O  
ATOM   4496  H1  HOH B1493      24.692   4.077  28.338  1.00  0.00      B    H  
ATOM   4497  H2  HOH B1493      25.828   4.335  29.564  1.00  0.00      B    H  
ATOM   4498  O   HOH B1494      25.881  29.265  36.435  1.00  0.00      B    O  
ATOM   4499  H1  HOH B1494      26.009  29.595  37.342  1.00  0.00      B    H  
ATOM   4500  H2  HOH B1494      25.233  28.539  36.524  1.00  0.00      B    H  
ATOM   4501  O   HOH B1495      36.477   6.763  39.376  1.00  0.00      B    O  
ATOM   4502  H1  HOH B1495      36.987   5.925  39.093  1.00  0.00      B    H  
ATOM   4503  H2  HOH B1495      35.708   6.933  38.681  1.00  0.00      B    H  
ATOM   4504  O   HOH B1496       9.144  34.411  25.069  1.00  0.00      B    O  
ATOM   4505  H1  HOH B1496       9.421  33.952  25.889  1.00  0.00      B    H  
ATOM   4506  H2  HOH B1496       9.754  34.278  24.333  1.00  0.00      B    H  
ATOM   4507  O   HOH B1497      19.090  34.723  37.581  1.00  0.00      B    O  
ATOM   4508  H1  HOH B1497      18.524  34.203  36.893  1.00  0.00      B    H  
ATOM   4509  H2  HOH B1497      18.555  35.376  38.190  1.00  0.00      B    H  
ATOM   4510  O   HOH B1498      35.007  27.259  30.281  1.00  0.00      B    O  
ATOM   4511  H1  HOH B1498      35.846  26.700  30.148  1.00  0.00      B    H  
ATOM   4512  H2  HOH B1498      34.956  27.771  29.458  1.00  0.00      B    H  
ATOM   4513  O   HOH B1499      22.624  32.704  28.849  1.00  0.00      B    O  
ATOM   4514  H1  HOH B1499      22.978  33.443  29.509  1.00  0.00      B    H  
ATOM   4515  H2  HOH B1499      21.612  32.881  28.699  1.00  0.00      B    H  
ATOM   4516  O   HOH B1500      35.855  16.384  25.127  1.00  0.00      B    O  
ATOM   4517  H1  HOH B1500      36.666  16.008  25.532  1.00  0.00      B    H  
ATOM   4518  H2  HOH B1500      35.366  16.818  25.879  1.00  0.00      B    H  
ATOM   4519  O   HOH B1501      21.064  20.095   2.024  1.00  0.00      B    O  
ATOM   4520  H1  HOH B1501      21.749  20.540   2.656  1.00  0.00      B    H  
ATOM   4521  H2  HOH B1501      20.693  20.863   1.455  1.00  0.00      B    H  
ATOM   4522  O   HOH B1502      20.751   6.840  37.834  1.00  0.00      B    O  
ATOM   4523  H1  HOH B1502      21.146   6.524  38.719  1.00  0.00      B    H  
ATOM   4524  H2  HOH B1502      20.863   6.088  37.174  1.00  0.00      B    H  
ATOM   4525  O   HOH B1503       4.101  11.010  37.476  1.00  0.00      B    O  
ATOM   4526  H1  HOH B1503       3.355  10.983  38.183  1.00  0.00      B    H  
ATOM   4527  H2  HOH B1503       4.848  10.458  37.795  1.00  0.00      B    H  
ATOM   4528  O   HOH B1504       2.407   2.881   6.243  1.00  0.00      B    O  
ATOM   4529  H1  HOH B1504       3.178   3.017   6.881  1.00  0.00      B    H  
ATOM   4530  H2  HOH B1504       1.809   3.701   6.314  1.00  0.00      B    H  
ATOM   4531  O   HOH B1505       6.052  12.826  36.827  1.00  0.00      B    O  
ATOM   4532  H1  HOH B1505       5.218  12.296  36.904  1.00  0.00      B    H  
ATOM   4533  H2  HOH B1505       6.795  12.300  36.369  1.00  0.00      B    H  
ATOM   4534  O   HOH B1506       6.609  27.528  14.970  1.00  0.00      B    O  
ATOM   4535  H1  HOH B1506       7.410  28.081  14.599  1.00  0.00      B    H  
ATOM   4536  H2  HOH B1506       6.951  26.579  15.193  1.00  0.00      B    H  
ATOM   4537  O   HOH B1507       5.736  31.284   4.847  1.00  0.00      B    O  
ATOM   4538  H1  HOH B1507       5.597  31.058   5.800  1.00  0.00      B    H  
ATOM   4539  H2  HOH B1507       5.703  30.457   4.276  1.00  0.00      B    H  
ATOM   4540  O   HOH B1508      29.237  12.051  19.097  1.00  0.00      B    O  
ATOM   4541  H1  HOH B1508      30.061  12.566  18.833  1.00  0.00      B    H  
ATOM   4542  H2  HOH B1508      29.545  11.310  19.695  1.00  0.00      B    H  
ATOM   4543  O   HOH B1509       7.722  11.332  25.202  1.00  0.00      B    O  
ATOM   4544  H1  HOH B1509       8.573  11.253  24.651  1.00  0.00      B    H  
ATOM   4545  H2  HOH B1509       7.338  10.466  25.477  1.00  0.00      B    H  
ATOM   4546  O   HOH B1510       2.460  21.252  38.579  1.00  0.00      B    O  
ATOM   4547  H1  HOH B1510       3.381  21.720  38.611  1.00  0.00      B    H  
ATOM   4548  H2  HOH B1510       2.193  21.012  37.622  1.00  0.00      B    H  
ATOM   4549  O   HOH B1511      29.019  17.120  26.525  1.00  0.00      B    O  
ATOM   4550  H1  HOH B1511      28.187  16.566  26.569  1.00  0.00      B    H  
ATOM   4551  H2  HOH B1511      28.885  18.143  26.430  1.00  0.00      B    H  
ATOM   4552  O   HOH B1512      11.895   4.312  32.915  1.00  0.00      B    O  
ATOM   4553  H1  HOH B1512      11.728   3.342  32.576  1.00  0.00      B    H  
ATOM   4554  H2  HOH B1512      11.665   4.302  33.933  1.00  0.00      B    H  
ATOM   4555  O   HOH B1513      26.116  27.278  26.243  1.00  0.00      B    O  
ATOM   4556  H1  HOH B1513      26.126  26.886  27.171  1.00  0.00      B    H  
ATOM   4557  H2  HOH B1513      26.799  28.034  26.309  1.00  0.00      B    H  
ATOM   4558  O   HOH B1514      26.317  20.711   6.984  1.00  0.00      B    O  
ATOM   4559  H1  HOH B1514      26.152  19.745   6.671  1.00  0.00      B    H  
ATOM   4560  H2  HOH B1514      25.554  21.232   6.623  1.00  0.00      B    H  
ATOM   4561  O   HOH B1515      32.913  30.107  30.207  1.00  0.00      B    O  
ATOM   4562  H1  HOH B1515      33.521  30.606  30.827  1.00  0.00      B    H  
ATOM   4563  H2  HOH B1515      33.476  29.945  29.383  1.00  0.00      B    H  
ATOM   4564  O   HOH B1516      25.466  30.604  12.840  1.00  0.00      B    O  
ATOM   4565  H1  HOH B1516      25.087  30.024  13.596  1.00  0.00      B    H  
ATOM   4566  H2  HOH B1516      25.048  31.541  12.910  1.00  0.00      B    H  
ATOM   4567  O   HOH B1517       2.133   8.274  17.445  1.00  0.00      B    O  
ATOM   4568  H1  HOH B1517       2.492   7.975  18.334  1.00  0.00      B    H  
ATOM   4569  H2  HOH B1517       1.806   7.419  16.954  1.00  0.00      B    H  
ATOM   4570  O   HOH B1518      32.043  25.328  22.199  1.00  0.00      B    O  
ATOM   4571  H1  HOH B1518      31.659  25.463  23.120  1.00  0.00      B    H  
ATOM   4572  H2  HOH B1518      32.987  25.827  22.187  1.00  0.00      B    H  
ATOM   4573  O   HOH B1519      38.154  28.143   2.930  1.00  0.00      B    O  
ATOM   4574  H1  HOH B1519      37.586  28.934   3.123  1.00  0.00      B    H  
ATOM   4575  H2  HOH B1519      37.693  27.290   3.203  1.00  0.00      B    H  
ATOM   4576  O   HOH B1520       1.496   5.579  16.261  1.00  0.00      B    O  
ATOM   4577  H1  HOH B1520       2.403   5.310  16.607  1.00  0.00      B    H  
ATOM   4578  H2  HOH B1520       1.192   4.872  15.616  1.00  0.00      B    H  
ATOM   4579  O   HOH B1521       3.907  26.675  29.972  1.00  0.00      B    O  
ATOM   4580  H1  HOH B1521       4.424  25.811  29.727  1.00  0.00      B    H  
ATOM   4581  H2  HOH B1521       4.525  27.465  30.001  1.00  0.00      B    H  
ATOM   4582  O   HOH B1522      13.218  34.842  18.070  1.00  0.00      B    O  
ATOM   4583  H1  HOH B1522      12.869  34.487  18.990  1.00  0.00      B    H  
ATOM   4584  H2  HOH B1522      14.096  34.368  17.874  1.00  0.00      B    H  
ATOM   4585  O   HOH B1523      21.782  28.343  30.221  1.00  0.00      B    O  
ATOM   4586  H1  HOH B1523      22.765  28.289  29.779  1.00  0.00      B    H  
ATOM   4587  H2  HOH B1523      21.665  29.308  30.644  1.00  0.00      B    H  
ATOM   4588  O   HOH B1524      36.368  27.057  11.318  1.00  0.00      B    O  
ATOM   4589  H1  HOH B1524      36.510  27.597  10.424  1.00  0.00      B    H  
ATOM   4590  H2  HOH B1524      37.254  27.201  11.840  1.00  0.00      B    H  
ATOM   4591  O   HOH B1525      25.414  22.463   9.240  1.00  0.00      B    O  
ATOM   4592  H1  HOH B1525      25.837  21.863   8.568  1.00  0.00      B    H  
ATOM   4593  H2  HOH B1525      24.580  21.954   9.613  1.00  0.00      B    H  
ATOM   4594  O   HOH B1526       5.131  31.579  25.448  1.00  0.00      B    O  
ATOM   4595  H1  HOH B1526       5.159  31.283  24.462  1.00  0.00      B    H  
ATOM   4596  H2  HOH B1526       5.185  30.746  26.021  1.00  0.00      B    H  
ATOM   4597  O   HOH B1527       8.928   4.878  24.638  1.00  0.00      B    O  
ATOM   4598  H1  HOH B1527       8.407   4.391  25.346  1.00  0.00      B    H  
ATOM   4599  H2  HOH B1527       9.896   4.534  24.487  1.00  0.00      B    H  
ATOM   4600  O   HOH B1528      22.531  29.502  16.920  1.00  0.00      B    O  
ATOM   4601  H1  HOH B1528      22.909  28.604  16.906  1.00  0.00      B    H  
ATOM   4602  H2  HOH B1528      22.678  29.972  16.027  1.00  0.00      B    H  
ATOM   4603  O   HOH B1529      31.474   1.243   1.264  1.00  0.00      B    O  
ATOM   4604  H1  HOH B1529      31.037   1.231   0.374  1.00  0.00      B    H  
ATOM   4605  H2  HOH B1529      31.768   2.195   1.469  1.00  0.00      B    H  
ATOM   4606  O   HOH B1530      31.040   5.693  35.398  1.00  0.00      B    O  
ATOM   4607  H1  HOH B1530      30.950   4.897  36.060  1.00  0.00      B    H  
ATOM   4608  H2  HOH B1530      30.331   5.608  34.668  1.00  0.00      B    H  
ATOM   4609  O   HOH B1531       5.591   5.669   7.731  1.00  0.00      B    O  
ATOM   4610  H1  HOH B1531       5.228   4.939   8.387  1.00  0.00      B    H  
ATOM   4611  H2  HOH B1531       6.537   5.841   7.983  1.00  0.00      B    H  
ATOM   4612  O   HOH B1532      14.600  12.852  26.081  1.00  0.00      B    O  
ATOM   4613  H1  HOH B1532      15.249  12.248  25.659  1.00  0.00      B    H  
ATOM   4614  H2  HOH B1532      15.114  13.599  26.488  1.00  0.00      B    H  
ATOM   4615  O   HOH B1533      30.543  17.185   4.807  1.00  0.00      B    O  
ATOM   4616  H1  HOH B1533      30.402  18.145   5.218  1.00  0.00      B    H  
ATOM   4617  H2  HOH B1533      31.408  17.254   4.301  1.00  0.00      B    H  
ATOM   4618  O   HOH B1534      37.888   9.062  18.951  1.00  0.00      B    O  
ATOM   4619  H1  HOH B1534      38.611   8.632  19.508  1.00  0.00      B    H  
ATOM   4620  H2  HOH B1534      38.394   9.904  18.548  1.00  0.00      B    H  
ATOM   4621  O   HOH B1535      15.033  29.145  31.505  1.00  0.00      B    O  
ATOM   4622  H1  HOH B1535      15.624  29.476  30.763  1.00  0.00      B    H  
ATOM   4623  H2  HOH B1535      15.565  28.380  31.965  1.00  0.00      B    H  
ATOM   4624  O   HOH B1536      14.634  18.460  30.147  1.00  0.00      B    O  
ATOM   4625  H1  HOH B1536      15.620  18.625  30.299  1.00  0.00      B    H  
ATOM   4626  H2  HOH B1536      14.503  17.485  29.909  1.00  0.00      B    H  
ATOM   4627  O   HOH B1537      20.046  38.976   2.642  1.00  0.00      B    O  
ATOM   4628  H1  HOH B1537      20.029  37.950   2.446  1.00  0.00      B    H  
ATOM   4629  H2  HOH B1537      19.227  39.325   3.081  1.00  0.00      B    H  
ATOM   4630  O   HOH B1538      23.802   0.285   9.214  1.00  0.00      B    O  
ATOM   4631  H1  HOH B1538      24.633   0.865   9.043  1.00  0.00      B    H  
ATOM   4632  H2  HOH B1538      23.181   0.314   8.383  1.00  0.00      B    H  
ATOM   4633  O   HOH B1539      36.697   9.597  27.533  1.00  0.00      B    O  
ATOM   4634  H1  HOH B1539      36.187   9.890  28.366  1.00  0.00      B    H  
ATOM   4635  H2  HOH B1539      37.160  10.456  27.195  1.00  0.00      B    H  
ATOM   4636  O   HOH B1540      21.013  15.755  34.787  1.00  0.00      B    O  
ATOM   4637  H1  HOH B1540      20.837  16.406  34.046  1.00  0.00      B    H  
ATOM   4638  H2  HOH B1540      20.271  15.059  34.730  1.00  0.00      B    H  
ATOM   4639  O   HOH B1541      28.377   0.480   3.194  1.00  0.00      B    O  
ATOM   4640  H1  HOH B1541      27.613   1.083   2.948  1.00  0.00      B    H  
ATOM   4641  H2  HOH B1541      28.997   1.092   3.590  1.00  0.00      B    H  
ATOM   4642  O   HOH B1542      33.033  11.217  25.940  1.00  0.00      B    O  
ATOM   4643  H1  HOH B1542      33.620  11.340  26.806  1.00  0.00      B    H  
ATOM   4644  H2  HOH B1542      32.741  12.151  25.567  1.00  0.00      B    H  
ATOM   4645  O   HOH B1543      37.162  28.208   8.878  1.00  0.00      B    O  
ATOM   4646  H1  HOH B1543      38.085  28.443   9.003  1.00  0.00      B    H  
ATOM   4647  H2  HOH B1543      36.649  28.931   8.398  1.00  0.00      B    H  
ATOM   4648  O   HOH B1544      16.984  20.114  10.777  1.00  0.00      B    O  
ATOM   4649  H1  HOH B1544      17.501  19.181  10.763  1.00  0.00      B    H  
ATOM   4650  H2  HOH B1544      16.419  20.152  11.566  1.00  0.00      B    H  
ATOM   4651  O   HOH B1545      31.840  21.279   6.876  1.00  0.00      B    O  
ATOM   4652  H1  HOH B1545      32.236  20.538   7.486  1.00  0.00      B    H  
ATOM   4653  H2  HOH B1545      31.293  20.846   6.093  1.00  0.00      B    H  
ATOM   4654  O   HOH B1546      32.305  10.882  33.456  1.00  0.00      B    O  
ATOM   4655  H1  HOH B1546      32.498  10.687  34.462  1.00  0.00      B    H  
ATOM   4656  H2  HOH B1546      33.017  10.547  32.930  1.00  0.00      B    H  
ATOM   4657  O   HOH B1547      20.301  24.556  30.820  1.00  0.00      B    O  
ATOM   4658  H1  HOH B1547      20.412  23.873  30.121  1.00  0.00      B    H  
ATOM   4659  H2  HOH B1547      19.993  25.414  30.310  1.00  0.00      B    H  
ATOM   4660  O   HOH B1548      30.093  35.459  31.108  1.00  0.00      B    O  
ATOM   4661  H1  HOH B1548      30.040  34.714  30.381  1.00  0.00      B    H  
ATOM   4662  H2  HOH B1548      30.446  35.044  31.945  1.00  0.00      B    H  
ATOM   4663  O   HOH B1549       3.776  38.398   0.283  1.00  0.00      B    O  
ATOM   4664  H1  HOH B1549       4.018  39.262   0.810  1.00  0.00      B    H  
ATOM   4665  H2  HOH B1549       3.440  38.635  -0.658  1.00  0.00      B    H  
ATOM   4666  O   HOH B1550      33.420  22.336  32.709  1.00  0.00      B    O  
ATOM   4667  H1  HOH B1550      33.756  21.706  33.490  1.00  0.00      B    H  
ATOM   4668  H2  HOH B1550      32.703  22.978  33.109  1.00  0.00      B    H  
ATOM   4669  O   HOH B1551      30.559   5.002  15.683  1.00  0.00      B    O  
ATOM   4670  H1  HOH B1551      30.020   5.849  15.650  1.00  0.00      B    H  
ATOM   4671  H2  HOH B1551      31.441   5.183  15.991  1.00  0.00      B    H  
ATOM   4672  O   HOH B1552      26.352  34.168  31.048  1.00  0.00      B    O  
ATOM   4673  H1  HOH B1552      26.759  34.053  30.099  1.00  0.00      B    H  
ATOM   4674  H2  HOH B1552      26.084  33.227  31.278  1.00  0.00      B    H  
ATOM   4675  O   HOH B1553      31.317   3.461  22.798  1.00  0.00      B    O  
ATOM   4676  H1  HOH B1553      30.695   3.108  22.120  1.00  0.00      B    H  
ATOM   4677  H2  HOH B1553      31.645   4.306  22.436  1.00  0.00      B    H  
ATOM   4678  O   HOH B1554      15.256  29.433  21.539  1.00  0.00      B    O  
ATOM   4679  H1  HOH B1554      15.097  28.862  20.758  1.00  0.00      B    H  
ATOM   4680  H2  HOH B1554      16.060  30.004  21.334  1.00  0.00      B    H  
ATOM   4681  O   HOH B1555      26.695  30.425   7.812  1.00  0.00      B    O  
ATOM   4682  H1  HOH B1555      25.779  30.832   7.486  1.00  0.00      B    H  
ATOM   4683  H2  HOH B1555      26.574  29.980   8.681  1.00  0.00      B    H  
ATOM   4684  O   HOH B1556      23.384  26.908  16.805  1.00  0.00      B    O  
ATOM   4685  H1  HOH B1556      23.387  25.876  16.590  1.00  0.00      B    H  
ATOM   4686  H2  HOH B1556      24.155  27.105  17.440  1.00  0.00      B    H  
ATOM   4687  O   HOH B1557      32.074  27.151  38.135  1.00  0.00      B    O  
ATOM   4688  H1  HOH B1557      32.661  27.909  37.777  1.00  0.00      B    H  
ATOM   4689  H2  HOH B1557      32.339  26.352  37.541  1.00  0.00      B    H  
ATOM   4690  O   HOH B1558      29.381  11.403  35.811  1.00  0.00      B    O  
ATOM   4691  H1  HOH B1558      29.602  12.123  36.481  1.00  0.00      B    H  
ATOM   4692  H2  HOH B1558      28.482  11.031  35.919  1.00  0.00      B    H  
ATOM   4693  O   HOH B1559      26.776  32.176  22.494  1.00  0.00      B    O  
ATOM   4694  H1  HOH B1559      26.370  31.752  21.710  1.00  0.00      B    H  
ATOM   4695  H2  HOH B1559      27.653  32.539  22.214  1.00  0.00      B    H  
ATOM   4696  O   HOH B1560      28.034   4.093  21.162  1.00  0.00      B    O  
ATOM   4697  H1  HOH B1560      28.018   4.063  22.205  1.00  0.00      B    H  
ATOM   4698  H2  HOH B1560      28.719   3.371  20.833  1.00  0.00      B    H  
ATOM   4699  O   HOH B1561      32.179  33.904  27.151  1.00  0.00      B    O  
ATOM   4700  H1  HOH B1561      32.423  33.891  28.180  1.00  0.00      B    H  
ATOM   4701  H2  HOH B1561      32.754  33.218  26.690  1.00  0.00      B    H  
ATOM   4702  O   HOH B1562       4.869  34.315  32.872  1.00  0.00      B    O  
ATOM   4703  H1  HOH B1562       4.494  34.913  32.097  1.00  0.00      B    H  
ATOM   4704  H2  HOH B1562       5.926  34.254  32.690  1.00  0.00      B    H  
ATOM   4705  O   HOH B1563      29.930  32.426  23.000  1.00  0.00      B    O  
ATOM   4706  H1  HOH B1563      30.895  32.113  22.867  1.00  0.00      B    H  
ATOM   4707  H2  HOH B1563      29.460  31.647  23.427  1.00  0.00      B    H  
ATOM   4708  O   HOH B1564      30.242   2.480  20.574  1.00  0.00      B    O  
ATOM   4709  H1  HOH B1564      30.440   2.471  19.585  1.00  0.00      B    H  
ATOM   4710  H2  HOH B1564      30.033   1.536  20.772  1.00  0.00      B    H  
ATOM   4711  O   HOH B1565      35.008  10.940  21.824  1.00  0.00      B    O  
ATOM   4712  H1  HOH B1565      34.150  10.598  22.243  1.00  0.00      B    H  
ATOM   4713  H2  HOH B1565      35.396  10.112  21.362  1.00  0.00      B    H  
ATOM   4714  O   HOH B1566      28.367  19.753  26.231  1.00  0.00      B    O  
ATOM   4715  H1  HOH B1566      29.065  20.319  25.724  1.00  0.00      B    H  
ATOM   4716  H2  HOH B1566      28.319  20.090  27.235  1.00  0.00      B    H  
ATOM   4717  O   HOH B1567      34.613  20.191  33.833  1.00  0.00      B    O  
ATOM   4718  H1  HOH B1567      34.394  19.210  33.753  1.00  0.00      B    H  
ATOM   4719  H2  HOH B1567      34.586  20.394  34.817  1.00  0.00      B    H  
ATOM   4720  O   HOH B1568       8.354   6.045  37.661  1.00  0.00      B    O  
ATOM   4721  H1  HOH B1568       7.778   5.361  38.177  1.00  0.00      B    H  
ATOM   4722  H2  HOH B1568       7.945   5.988  36.724  1.00  0.00      B    H  
ATOM   4723  O   HOH B1569      34.758  22.821  25.331  1.00  0.00      B    O  
ATOM   4724  H1  HOH B1569      35.321  23.528  25.729  1.00  0.00      B    H  
ATOM   4725  H2  HOH B1569      33.822  23.014  25.634  1.00  0.00      B    H  
ATOM   4726  O   HOH B1570      37.865  33.161   2.515  1.00  0.00      B    O  
ATOM   4727  H1  HOH B1570      37.396  33.472   3.378  1.00  0.00      B    H  
ATOM   4728  H2  HOH B1570      38.405  33.987   2.200  1.00  0.00      B    H  
ATOM   4729  O   HOH B1571      25.550  18.455  10.955  1.00  0.00      B    O  
ATOM   4730  H1  HOH B1571      26.225  19.207  10.990  1.00  0.00      B    H  
ATOM   4731  H2  HOH B1571      25.502  18.127  11.920  1.00  0.00      B    H  
ATOM   4732  O   HOH B1572       8.936  36.381  10.336  1.00  0.00      B    O  
ATOM   4733  H1  HOH B1572       8.054  36.009  10.025  1.00  0.00      B    H  
ATOM   4734  H2  HOH B1572       8.982  37.380  10.025  1.00  0.00      B    H  
ATOM   4735  O   HOH B1573      30.189   8.534  15.271  1.00  0.00      B    O  
ATOM   4736  H1  HOH B1573      29.307   8.074  15.322  1.00  0.00      B    H  
ATOM   4737  H2  HOH B1573      30.405   8.743  16.231  1.00  0.00      B    H  
ATOM   4738  O   HOH B1574      21.722   4.868  24.173  1.00  0.00      B    O  
ATOM   4739  H1  HOH B1574      21.314   4.323  23.390  1.00  0.00      B    H  
ATOM   4740  H2  HOH B1574      21.310   5.825  24.194  1.00  0.00      B    H  
ATOM   4741  O   HOH B1575      18.886  33.193  21.345  1.00  0.00      B    O  
ATOM   4742  H1  HOH B1575      19.504  33.328  22.123  1.00  0.00      B    H  
ATOM   4743  H2  HOH B1575      19.371  33.302  20.461  1.00  0.00      B    H  
ATOM   4744  O   HOH B1576      26.151  38.167   9.702  1.00  0.00      B    O  
ATOM   4745  H1  HOH B1576      26.627  37.913   8.804  1.00  0.00      B    H  
ATOM   4746  H2  HOH B1576      25.125  38.361   9.491  1.00  0.00      B    H  
ATOM   4747  O   HOH B1577      29.441  18.287  29.748  1.00  0.00      B    O  
ATOM   4748  H1  HOH B1577      30.156  17.954  30.347  1.00  0.00      B    H  
ATOM   4749  H2  HOH B1577      29.802  18.909  29.060  1.00  0.00      B    H  
ATOM   4750  O   HOH B1578      28.371  19.087   8.039  1.00  0.00      B    O  
ATOM   4751  H1  HOH B1578      28.816  19.130   7.104  1.00  0.00      B    H  
ATOM   4752  H2  HOH B1578      27.905  19.969   8.230  1.00  0.00      B    H  
ATOM   4753  O   HOH B1579       8.274  29.016  16.952  1.00  0.00      B    O  
ATOM   4754  H1  HOH B1579       7.614  28.237  17.095  1.00  0.00      B    H  
ATOM   4755  H2  HOH B1579       9.162  28.567  16.678  1.00  0.00      B    H  
ATOM   4756  O   HOH B1580      35.142  13.722  20.533  1.00  0.00      B    O  
ATOM   4757  H1  HOH B1580      34.119  13.788  20.787  1.00  0.00      B    H  
ATOM   4758  H2  HOH B1580      35.414  12.761  20.682  1.00  0.00      B    H  
ATOM   4759  O   HOH B1581      20.437  16.583   2.264  1.00  0.00      B    O  
ATOM   4760  H1  HOH B1581      20.289  17.197   1.458  1.00  0.00      B    H  
ATOM   4761  H2  HOH B1581      19.503  16.368   2.670  1.00  0.00      B    H  
ATOM   4762  O   HOH B1582      19.475  21.086  11.269  1.00  0.00      B    O  
ATOM   4763  H1  HOH B1582      20.118  20.693  10.659  1.00  0.00      B    H  
ATOM   4764  H2  HOH B1582      18.574  20.675  10.985  1.00  0.00      B    H  
ATOM   4765  O   HOH B1583      27.901   5.923  19.196  1.00  0.00      B    O  
ATOM   4766  H1  HOH B1583      27.919   5.123  19.804  1.00  0.00      B    H  
ATOM   4767  H2  HOH B1583      28.057   5.560  18.265  1.00  0.00      B    H  
ATOM   4768  O   HOH B1584       5.919  15.876  19.680  1.00  0.00      B    O  
ATOM   4769  H1  HOH B1584       5.996  15.799  20.703  1.00  0.00      B    H  
ATOM   4770  H2  HOH B1584       6.644  15.402  19.227  1.00  0.00      B    H  
ATOM   4771  O   HOH B1585      26.595  36.236   6.154  1.00  0.00      B    O  
ATOM   4772  H1  HOH B1585      27.178  36.856   6.700  1.00  0.00      B    H  
ATOM   4773  H2  HOH B1585      25.870  36.825   5.630  1.00  0.00      B    H  
ATOM   4774  O   HOH B1586      13.336  35.151   1.641  1.00  0.00      B    O  
ATOM   4775  H1  HOH B1586      12.931  34.534   2.349  1.00  0.00      B    H  
ATOM   4776  H2  HOH B1586      14.351  34.868   1.601  1.00  0.00      B    H  
ATOM   4777  O   HOH B1587       6.219  22.010  31.556  1.00  0.00      B    O  
ATOM   4778  H1  HOH B1587       7.061  21.513  31.292  1.00  0.00      B    H  
ATOM   4779  H2  HOH B1587       5.538  21.218  31.580  1.00  0.00      B    H  
ATOM   4780  O   HOH B1588      21.752  25.014  10.830  1.00  0.00      B    O  
ATOM   4781  H1  HOH B1588      20.865  25.458  10.885  1.00  0.00      B    H  
ATOM   4782  H2  HOH B1588      21.652  24.078  11.286  1.00  0.00      B    H  
ATOM   4783  O   HOH B1589      10.080  19.612   6.493  1.00  0.00      B    O  
ATOM   4784  H1  HOH B1589      10.431  19.603   5.579  1.00  0.00      B    H  
ATOM   4785  H2  HOH B1589       9.540  18.790   6.561  1.00  0.00      B    H  
ATOM   4786  O   HOH B1590       8.571  22.663  23.744  1.00  0.00      B    O  
ATOM   4787  H1  HOH B1590       8.798  22.599  24.693  1.00  0.00      B    H  
ATOM   4788  H2  HOH B1590       8.940  21.753  23.359  1.00  0.00      B    H  
ATOM   4789  O   HOH B1591      14.883  14.514  13.028  1.00  0.00      B    O  
ATOM   4790  H1  HOH B1591      15.142  15.060  13.805  1.00  0.00      B    H  
ATOM   4791  H2  HOH B1591      15.334  13.587  13.143  1.00  0.00      B    H  
ATOM   4792  O   HOH B1592      25.755  16.927  22.502  1.00  0.00      B    O  
ATOM   4793  H1  HOH B1592      26.197  16.351  21.841  1.00  0.00      B    H  
ATOM   4794  H2  HOH B1592      25.855  16.544  23.389  1.00  0.00      B    H  
ATOM   4795  O   HOH B1593      31.522  24.006  33.947  1.00  0.00      B    O  
ATOM   4796  H1  HOH B1593      30.887  23.620  33.219  1.00  0.00      B    H  
ATOM   4797  H2  HOH B1593      31.585  24.980  33.860  1.00  0.00      B    H  
ATOM   4798  O   HOH B1594      38.657  14.245  38.554  1.00  0.00      B    O  
ATOM   4799  H1  HOH B1594      39.217  15.026  38.216  1.00  0.00      B    H  
ATOM   4800  H2  HOH B1594      39.061  13.966  39.414  1.00  0.00      B    H  
ATOM   4801  O   HOH B1595      18.057  28.729  29.613  1.00  0.00      B    O  
ATOM   4802  H1  HOH B1595      18.067  29.110  28.654  1.00  0.00      B    H  
ATOM   4803  H2  HOH B1595      18.754  27.963  29.689  1.00  0.00      B    H  
ATOM   4804  O   HOH B1596       0.439   7.398  33.310  1.00  0.00      B    O  
ATOM   4805  H1  HOH B1596       0.341   6.679  32.630  1.00  0.00      B    H  
ATOM   4806  H2  HOH B1596       1.126   8.046  33.038  1.00  0.00      B    H  
ATOM   4807  O   HOH B1597      30.626   2.023  30.138  1.00  0.00      B    O  
ATOM   4808  H1  HOH B1597      30.221   1.731  29.210  1.00  0.00      B    H  
ATOM   4809  H2  HOH B1597      30.441   3.006  30.239  1.00  0.00      B    H  
ATOM   4810  O   HOH B1598      15.467  31.631  24.487  1.00  0.00      B    O  
ATOM   4811  H1  HOH B1598      16.467  31.893  24.624  1.00  0.00      B    H  
ATOM   4812  H2  HOH B1598      15.388  30.648  24.203  1.00  0.00      B    H  
ATOM   4813  O   HOH B1599      17.370  16.391  37.927  1.00  0.00      B    O  
ATOM   4814  H1  HOH B1599      18.302  16.598  37.594  1.00  0.00      B    H  
ATOM   4815  H2  HOH B1599      17.513  15.503  38.381  1.00  0.00      B    H  
ATOM   4816  O   HOH B1600       1.588  35.145  12.150  1.00  0.00      B    O  
ATOM   4817  H1  HOH B1600       2.470  35.057  11.646  1.00  0.00      B    H  
ATOM   4818  H2  HOH B1600       1.492  34.361  12.862  1.00  0.00      B    H  
ATOM   4819  O   HOH B1601      17.011  25.907   5.022  1.00  0.00      B    O  
ATOM   4820  H1  HOH B1601      17.206  26.882   4.867  1.00  0.00      B    H  
ATOM   4821  H2  HOH B1601      17.847  25.439   4.723  1.00  0.00      B    H  
ATOM   4822  O   HOH B1602      33.916  26.834  10.592  1.00  0.00      B    O  
ATOM   4823  H1  HOH B1602      33.323  26.789  11.451  1.00  0.00      B    H  
ATOM   4824  H2  HOH B1602      34.867  26.806  10.958  1.00  0.00      B    H  
ATOM   4825  O   HOH B1603      12.014  14.623  11.849  1.00  0.00      B    O  
ATOM   4826  H1  HOH B1603      12.996  14.545  12.196  1.00  0.00      B    H  
ATOM   4827  H2  HOH B1603      11.493  13.828  12.291  1.00  0.00      B    H  
ATOM   4828  O   HOH B1604      31.077   7.048   4.252  1.00  0.00      B    O  
ATOM   4829  H1  HOH B1604      30.336   7.389   3.557  1.00  0.00      B    H  
ATOM   4830  H2  HOH B1604      31.437   6.112   3.927  1.00  0.00      B    H  
ATOM   4831  O   HOH B1605       1.779  14.630   7.582  1.00  0.00      B    O  
ATOM   4832  H1  HOH B1605       1.317  14.927   6.724  1.00  0.00      B    H  
ATOM   4833  H2  HOH B1605       1.845  15.495   8.123  1.00  0.00      B    H  
ATOM   4834  O   HOH B1606       4.650  22.722   0.265  1.00  0.00      B    O  
ATOM   4835  H1  HOH B1606       4.907  22.545   1.224  1.00  0.00      B    H  
ATOM   4836  H2  HOH B1606       4.732  23.668  -0.033  1.00  0.00      B    H  
ATOM   4837  O   HOH B1607      25.967   9.478   8.052  1.00  0.00      B    O  
ATOM   4838  H1  HOH B1607      25.966  10.414   8.396  1.00  0.00      B    H  
ATOM   4839  H2  HOH B1607      26.700   9.405   7.371  1.00  0.00      B    H  
ATOM   4840  O   HOH B1608      16.674   6.287  13.910  1.00  0.00      B    O  
ATOM   4841  H1  HOH B1608      17.562   6.711  14.168  1.00  0.00      B    H  
ATOM   4842  H2  HOH B1608      16.220   6.667  13.081  1.00  0.00      B    H  
ATOM   4843  O   HOH B1609      16.375   7.989   9.041  1.00  0.00      B    O  
ATOM   4844  H1  HOH B1609      16.128   7.185   8.506  1.00  0.00      B    H  
ATOM   4845  H2  HOH B1609      16.590   7.735   9.989  1.00  0.00      B    H  
ATOM   4846  O   HOH B1610      26.573  29.740   0.043  1.00  0.00      B    O  
ATOM   4847  H1  HOH B1610      26.113  30.262   0.776  1.00  0.00      B    H  
ATOM   4848  H2  HOH B1610      26.576  28.802   0.411  1.00  0.00      B    H  
ATOM   4849  O   HOH B1611      29.844  30.766  29.819  1.00  0.00      B    O  
ATOM   4850  H1  HOH B1611      30.705  30.662  29.294  1.00  0.00      B    H  
ATOM   4851  H2  HOH B1611      30.050  30.362  30.705  1.00  0.00      B    H  
ATOM   4852  O   HOH B1612      14.532  32.040   2.647  1.00  0.00      B    O  
ATOM   4853  H1  HOH B1612      13.883  32.651   3.138  1.00  0.00      B    H  
ATOM   4854  H2  HOH B1612      14.233  31.892   1.648  1.00  0.00      B    H  
ATOM   4855  O   HOH B1613       5.652  14.811  38.723  1.00  0.00      B    O  
ATOM   4856  H1  HOH B1613       4.674  14.774  38.866  1.00  0.00      B    H  
ATOM   4857  H2  HOH B1613       5.945  14.111  38.000  1.00  0.00      B    H  
ATOM   4858  O   HOH B1614      19.507   5.452  22.422  1.00  0.00      B    O  
ATOM   4859  H1  HOH B1614      20.107   5.868  21.702  1.00  0.00      B    H  
ATOM   4860  H2  HOH B1614      19.848   4.464  22.551  1.00  0.00      B    H  
ATOM   4861  O   HOH B1615      13.956  12.021   6.937  1.00  0.00      B    O  
ATOM   4862  H1  HOH B1615      14.430  12.369   7.803  1.00  0.00      B    H  
ATOM   4863  H2  HOH B1615      13.240  12.717   6.699  1.00  0.00      B    H  
ATOM   4864  O   HOH B1616      24.802  31.226  31.089  1.00  0.00      B    O  
ATOM   4865  H1  HOH B1616      25.260  30.591  31.756  1.00  0.00      B    H  
ATOM   4866  H2  HOH B1616      23.803  31.118  31.190  1.00  0.00      B    H  
ATOM   4867  O   HOH B1617      24.763  24.897  33.129  1.00  0.00      B    O  
ATOM   4868  H1  HOH B1617      23.901  24.361  33.062  1.00  0.00      B    H  
ATOM   4869  H2  HOH B1617      24.611  25.784  32.700  1.00  0.00      B    H  
ATOM   4870  O   HOH B1618       2.713  15.988   5.216  1.00  0.00      B    O  
ATOM   4871  H1  HOH B1618       3.258  16.607   5.890  1.00  0.00      B    H  
ATOM   4872  H2  HOH B1618       2.541  16.581   4.432  1.00  0.00      B    H  
ATOM   4873  O   HOH B1619       4.408  36.247   7.135  1.00  0.00      B    O  
ATOM   4874  H1  HOH B1619       3.823  36.492   6.338  1.00  0.00      B    H  
ATOM   4875  H2  HOH B1619       5.265  35.770   6.854  1.00  0.00      B    H  
ATOM   4876  O   HOH B1620      14.823   4.467   0.264  1.00  0.00      B    O  
ATOM   4877  H1  HOH B1620      13.932   4.898   0.681  1.00  0.00      B    H  
ATOM   4878  H2  HOH B1620      15.189   3.726   0.853  1.00  0.00      B    H  
ATOM   4879  O   HOH B1621      29.627  31.399  19.592  1.00  0.00      B    O  
ATOM   4880  H1  HOH B1621      28.854  31.098  19.032  1.00  0.00      B    H  
ATOM   4881  H2  HOH B1621      30.297  30.557  19.748  1.00  0.00      B    H  
ATOM   4882  O   HOH B1622      17.424  19.181   8.138  1.00  0.00      B    O  
ATOM   4883  H1  HOH B1622      16.937  19.755   8.818  1.00  0.00      B    H  
ATOM   4884  H2  HOH B1622      18.368  19.497   8.055  1.00  0.00      B    H  
ATOM   4885  O   HOH B1623      34.728  34.087  13.294  1.00  0.00      B    O  
ATOM   4886  H1  HOH B1623      34.783  33.157  12.913  1.00  0.00      B    H  
ATOM   4887  H2  HOH B1623      34.350  34.665  12.548  1.00  0.00      B    H  
ATOM   4888  O   HOH B1624       6.009  28.302   4.981  1.00  0.00      B    O  
ATOM   4889  H1  HOH B1624       5.790  27.382   5.363  1.00  0.00      B    H  
ATOM   4890  H2  HOH B1624       6.929  28.566   5.342  1.00  0.00      B    H  
ATOM   4891  O   HOH B1625      32.513  31.699  23.123  1.00  0.00      B    O  
ATOM   4892  H1  HOH B1625      32.863  32.119  23.950  1.00  0.00      B    H  
ATOM   4893  H2  HOH B1625      33.092  32.052  22.343  1.00  0.00      B    H  
ATOM   4894  O   HOH B1626       8.259   1.538   8.336  1.00  0.00      B    O  
ATOM   4895  H1  HOH B1626       7.717   0.803   7.914  1.00  0.00      B    H  
ATOM   4896  H2  HOH B1626       8.190   2.392   7.838  1.00  0.00      B    H  
ATOM   4897  O   HOH B1627      23.717   3.086   5.656  1.00  0.00      B    O  
ATOM   4898  H1  HOH B1627      23.202   3.911   5.853  1.00  0.00      B    H  
ATOM   4899  H2  HOH B1627      23.084   2.303   5.858  1.00  0.00      B    H  
ATOM   4900  O   HOH B1628      12.417  23.538  33.570  1.00  0.00      B    O  
ATOM   4901  H1  HOH B1628      12.350  24.575  33.253  1.00  0.00      B    H  
ATOM   4902  H2  HOH B1628      13.170  23.100  33.029  1.00  0.00      B    H  
ATOM   4903  O   HOH B1629      23.343  33.613  26.384  1.00  0.00      B    O  
ATOM   4904  H1  HOH B1629      22.995  33.375  27.302  1.00  0.00      B    H  
ATOM   4905  H2  HOH B1629      23.572  34.614  26.323  1.00  0.00      B    H  
ATOM   4906  O   HOH B1630      24.848  21.107  22.016  1.00  0.00      B    O  
ATOM   4907  H1  HOH B1630      25.577  20.803  21.453  1.00  0.00      B    H  
ATOM   4908  H2  HOH B1630      24.866  22.084  22.186  1.00  0.00      B    H  
ATOM   4909  O   HOH B1631      25.248   5.377  33.001  1.00  0.00      B    O  
ATOM   4910  H1  HOH B1631      25.329   5.080  33.952  1.00  0.00      B    H  
ATOM   4911  H2  HOH B1631      24.337   5.809  32.933  1.00  0.00      B    H  
ATOM   4912  O   HOH B1632       4.499  16.484  34.357  1.00  0.00      B    O  
ATOM   4913  H1  HOH B1632       3.675  16.026  34.706  1.00  0.00      B    H  
ATOM   4914  H2  HOH B1632       5.323  15.872  34.579  1.00  0.00      B    H  
ATOM   4915  O   HOH B1633      18.281  38.875   7.715  1.00  0.00      B    O  
ATOM   4916  H1  HOH B1633      17.756  39.672   7.422  1.00  0.00      B    H  
ATOM   4917  H2  HOH B1633      17.734  38.434   8.440  1.00  0.00      B    H  
ATOM   4918  O   HOH B1634       1.527  15.770  37.663  1.00  0.00      B    O  
ATOM   4919  H1  HOH B1634       2.135  15.787  38.457  1.00  0.00      B    H  
ATOM   4920  H2  HOH B1634       1.965  15.202  36.962  1.00  0.00      B    H  
ATOM   4921  O   HOH B1635      13.106   5.406  19.637  1.00  0.00      B    O  
ATOM   4922  H1  HOH B1635      13.220   4.840  18.771  1.00  0.00      B    H  
ATOM   4923  H2  HOH B1635      13.973   5.878  19.757  1.00  0.00      B    H  
ATOM   4924  O   HOH B1636       1.632   7.077  25.550  1.00  0.00      B    O  
ATOM   4925  H1  HOH B1636       1.058   6.591  24.874  1.00  0.00      B    H  
ATOM   4926  H2  HOH B1636       1.046   7.277  26.410  1.00  0.00      B    H  
ATOM   4927  O   HOH B1637      11.315  38.282   5.003  1.00  0.00      B    O  
ATOM   4928  H1  HOH B1637      10.655  38.077   4.251  1.00  0.00      B    H  
ATOM   4929  H2  HOH B1637      11.565  39.272   4.814  1.00  0.00      B    H  
ATOM   4930  O   HOH B1638       2.201  22.301  15.865  1.00  0.00      B    O  
ATOM   4931  H1  HOH B1638       3.193  22.214  15.606  1.00  0.00      B    H  
ATOM   4932  H2  HOH B1638       1.903  21.451  16.289  1.00  0.00      B    H  
ATOM   4933  O   HOH B1639       7.449   4.006  -0.169  1.00  0.00      B    O  
ATOM   4934  H1  HOH B1639       7.146   4.058   0.818  1.00  0.00      B    H  
ATOM   4935  H2  HOH B1639       6.966   3.227  -0.561  1.00  0.00      B    H  
ATOM   4936  O   HOH B1640      28.902   2.826  33.946  1.00  0.00      B    O
[truncated: 87,647 more chars]
