# Supplementary material for: ECE vs DISP Mechanisms in Anodic Electrolysis of Benzyl Alcohols: Computational Prediction of Microscopic Rate Constants
Source: J Phys Chem C Nanomater Interfaces. 2025 Aug 28;129(36):16076–96. doi: 10.1021/acs.jpcc.5c04347 (PMC12434723; doi:10.1021/acs.jpcc.5c04347)
Supplement: Supplementary file 2 [file jp5c04347_si_002.zip › example_simulation_inputs/QMMM_simulation_bulk_H2O_base_OAc/start_26_1.784_coords.pdb]

TITLE     MDANALYSIS FRAME 0: Created by PDBWriter
CRYST1   39.149   39.149   39.149  90.00  90.00  90.00 P 1           1
ATOM      1  C00 2ag A   1      16.029  17.399  23.562  1.00  0.00      A    C  
ATOM      2  O01 2ag A   1      15.738  17.106  22.206  1.00  0.00      A    O  
ATOM      3  C02 2ag A   1      14.870  17.889  21.504  1.00  0.00      A    C  
ATOM      4  C03 2ag A   1      14.987  18.016  20.088  1.00  0.00      A    C  
ATOM      5  C04 2ag A   1      14.250  18.949  19.410  1.00  0.00      A    C  
ATOM      6  C05 2ag A   1      13.442  19.895  20.120  1.00  0.00      A    C  
ATOM      7  C06 2ag A   1      12.868  21.047  19.594  1.00  0.00      A    C  
ATOM      8  O07 2ag A   1      12.286  22.043  20.345  1.00  0.00      A    O  
ATOM      9  C08 2ag A   1      13.327  19.768  21.535  1.00  0.00      A    C  
ATOM     10  C09 2ag A   1      13.987  18.809  22.211  1.00  0.00      A    C  
ATOM     11  H0A 2ag A   1      15.180  17.148  24.205  1.00  0.00      A    H  
ATOM     12  H0B 2ag A   1      16.903  16.877  23.798  1.00  0.00      A    H  
ATOM     13  H0C 2ag A   1      16.141  18.473  23.612  1.00  0.00      A    H  
ATOM     14  H0D 2ag A   1      15.816  17.433  19.607  1.00  0.00      A    H  
ATOM     15  H0E 2ag A   1      14.251  18.956  18.349  1.00  0.00      A    H  
ATOM     16  H0F 2ag A   1      13.114  21.274  18.559  1.00  0.00      A    H  
ATOM     17  H0G 2ag A   1      13.360  23.748  19.242  1.00  0.00      A    H  
ATOM     18  H0H 2ag A   1      11.763  22.634  19.708  1.00  0.00      A    H  
ATOM     19  H0I 2ag A   1      12.698  20.484  22.032  1.00  0.00      A    H  
ATOM     20  H0J 2ag A   1      13.958  18.777  23.314  1.00  0.00      A    H  
ATOM     21  C00 ACA B   2      11.862  24.816  18.864  1.00  0.00      B    C  
ATOM     22  C01 ACA B   2      11.358  26.246  18.688  1.00  0.00      B    C  
ATOM     23  O02 ACA B   2      11.118  23.824  18.883  1.00  0.00      B    O  
ATOM     24  O03 ACA B   2      13.198  24.693  19.014  1.00  0.00      B    O  
ATOM     25  H04 ACA B   2      10.332  26.198  18.420  1.00  0.00      B    H  
ATOM     26  H05 ACA B   2      11.910  26.870  17.918  1.00  0.00      B    H  
ATOM     27  H06 ACA B   2      11.549  26.679  19.718  1.00  0.00      B    H  
ATOM     28  O   HOH B   1      14.296  20.001  16.011  1.00  0.00      B    O  
ATOM     29  H1  HOH B   1      13.444  19.400  16.191  1.00  0.00      B    H  
ATOM     30  H2  HOH B   1      14.200  20.377  15.097  1.00  0.00      B    H  
ATOM     31  O   HOH B   2      12.794  26.221  15.399  1.00  0.00      B    O  
ATOM     32  H1  HOH B   2      12.370  25.363  15.142  1.00  0.00      B    H  
ATOM     33  H2  HOH B   2      13.463  26.055  16.122  1.00  0.00      B    H  
ATOM     34  O   HOH B   4       8.975  23.621  12.232  1.00  0.00      B    O  
ATOM     35  H1  HOH B   4       8.647  24.403  12.790  1.00  0.00      B    H  
ATOM     36  H2  HOH B   4       9.086  22.881  12.875  1.00  0.00      B    H  
ATOM     37  O   HOH B   5      14.598  23.083  21.876  1.00  0.00      B    O  
ATOM     38  H1  HOH B   5      13.966  23.537  22.528  1.00  0.00      B    H  
ATOM     39  H2  HOH B   5      13.988  22.708  21.188  1.00  0.00      B    H  
ATOM     40  O   HOH B   7      15.804  22.628  14.974  1.00  0.00      B    O  
ATOM     41  H1  HOH B   7      16.452  22.625  15.805  1.00  0.00      B    H  
ATOM     42  H2  HOH B   7      14.934  22.969  15.273  1.00  0.00      B    H  
ATOM     43  O   HOH B   8       9.429  20.306  21.057  1.00  0.00      B    O  
ATOM     44  H1  HOH B   8       9.705  19.326  21.037  1.00  0.00      B    H  
ATOM     45  H2  HOH B   8      10.270  20.785  21.200  1.00  0.00      B    H  
ATOM     46  O   HOH B   9      13.315  23.152  15.959  1.00  0.00      B    O  
ATOM     47  H1  HOH B   9      13.257  22.238  16.266  1.00  0.00      B    H  
ATOM     48  H2  HOH B   9      12.438  23.362  15.513  1.00  0.00      B    H  
ATOM     49  O   HOH B  10      13.965  18.045  12.734  1.00  0.00      B    O  
ATOM     50  H1  HOH B  10      14.658  17.731  13.454  1.00  0.00      B    H  
ATOM     51  H2  HOH B  10      13.668  18.953  13.044  1.00  0.00      B    H  
ATOM     52  O   HOH B  11      12.367  18.405  16.352  1.00  0.00      B    O  
ATOM     53  H1  HOH B  11      12.062  17.938  17.200  1.00  0.00      B    H  
ATOM     54  H2  HOH B  11      12.359  17.750  15.561  1.00  0.00      B    H  
ATOM     55  O   HOH B  12      18.291  18.891  14.503  1.00  0.00      B    O  
ATOM     56  H1  HOH B  12      18.836  17.974  14.342  1.00  0.00      B    H  
ATOM     57  H2  HOH B  12      18.017  18.799  15.464  1.00  0.00      B    H  
ATOM     58  O   HOH B  13       1.771  19.382  34.062  1.00  0.00      B    O  
ATOM     59  H1  HOH B  13       1.241  18.922  33.257  1.00  0.00      B    H  
ATOM     60  H2  HOH B  13       2.611  19.670  33.601  1.00  0.00      B    H  
ATOM     61  O   HOH B  14      26.028   3.849  28.180  1.00  0.00      B    O  
ATOM     62  H1  HOH B  14      26.265   4.794  27.978  1.00  0.00      B    H  
ATOM     63  H2  HOH B  14      25.188   3.607  27.589  1.00  0.00      B    H  
ATOM     64  O   HOH B  15      19.638  16.522  14.415  1.00  0.00      B    O  
ATOM     65  H1  HOH B  15      20.564  16.836  14.589  1.00  0.00      B    H  
ATOM     66  H2  HOH B  15      19.585  15.632  14.887  1.00  0.00      B    H  
ATOM     67  O   HOH B  16      34.434  19.688  14.006  1.00  0.00      B    O  
ATOM     68  H1  HOH B  16      34.287  19.994  13.040  1.00  0.00      B    H  
ATOM     69  H2  HOH B  16      35.303  19.125  14.021  1.00  0.00      B    H  
ATOM     70  O   HOH B  17      10.612  19.671  23.612  1.00  0.00      B    O  
ATOM     71  H1  HOH B  17       9.948  19.389  22.907  1.00  0.00      B    H  
ATOM     72  H2  HOH B  17      10.805  18.980  24.309  1.00  0.00      B    H  
ATOM     73  O   HOH B  18      11.820   6.708  10.274  1.00  0.00      B    O  
ATOM     74  H1  HOH B  18      11.738   6.389  11.243  1.00  0.00      B    H  
ATOM     75  H2  HOH B  18      11.152   7.397  10.030  1.00  0.00      B    H  
ATOM     76  O   HOH B  19      14.438   0.766  34.051  1.00  0.00      B    O  
ATOM     77  H1  HOH B  19      14.088   0.109  34.770  1.00  0.00      B    H  
ATOM     78  H2  HOH B  19      14.684   0.280  33.262  1.00  0.00      B    H  
ATOM     79  O   HOH B  20       2.186  33.704  20.898  1.00  0.00      B    O  
ATOM     80  H1  HOH B  20       2.373  33.924  21.858  1.00  0.00      B    H  
ATOM     81  H2  HOH B  20       2.945  33.076  20.572  1.00  0.00      B    H  
ATOM     82  O   HOH B  21      15.260  29.291  30.666  1.00  0.00      B    O  
ATOM     83  H1  HOH B  21      15.526  30.148  30.192  1.00  0.00      B    H  
ATOM     84  H2  HOH B  21      14.287  29.182  30.423  1.00  0.00      B    H  
ATOM     85  O   HOH B  22      24.957   0.474   5.136  1.00  0.00      B    O  
ATOM     86  H1  HOH B  22      24.569  -0.112   5.879  1.00  0.00      B    H  
ATOM     87  H2  HOH B  22      25.244  -0.141   4.353  1.00  0.00      B    H  
ATOM     88  O   HOH B  23      20.939  20.356  27.483  1.00  0.00      B    O  
ATOM     89  H1  HOH B  23      21.037  20.399  26.458  1.00  0.00      B    H  
ATOM     90  H2  HOH B  23      20.744  19.419  27.681  1.00  0.00      B    H  
ATOM     91  O   HOH B  24      35.636  19.747  25.803  1.00  0.00      B    O  
ATOM     92  H1  HOH B  24      35.045  19.780  25.027  1.00  0.00      B    H  
ATOM     93  H2  HOH B  24      36.639  19.832  25.644  1.00  0.00      B    H  
ATOM     94  O   HOH B  25      15.580  14.466  21.511  1.00  0.00      B    O  
ATOM     95  H1  HOH B  25      14.569  14.306  21.295  1.00  0.00      B    H  
ATOM     96  H2  HOH B  25      15.682  15.410  21.882  1.00  0.00      B    H  
ATOM     97  O   HOH B  26      12.960   3.549  12.834  1.00  0.00      B    O  
ATOM     98  H1  HOH B  26      13.375   2.991  13.573  1.00  0.00      B    H  
ATOM     99  H2  HOH B  26      12.364   2.945  12.243  1.00  0.00      B    H  
ATOM    100  O   HOH B  27       9.156   8.708  11.997  1.00  0.00      B    O  
ATOM    101  H1  HOH B  27       9.913   9.231  12.415  1.00  0.00      B    H  
ATOM    102  H2  HOH B  27       9.402   8.712  10.995  1.00  0.00      B    H  
ATOM    103  O   HOH B  28      30.552  21.691  25.862  1.00  0.00      B    O  
ATOM    104  H1  HOH B  28      30.919  21.531  26.813  1.00  0.00      B    H  
ATOM    105  H2  HOH B  28      29.815  21.020  25.787  1.00  0.00      B    H  
ATOM    106  O   HOH B  29      29.208  31.671  33.567  1.00  0.00      B    O  
ATOM    107  H1  HOH B  29      29.558  31.078  32.807  1.00  0.00      B    H  
ATOM    108  H2  HOH B  29      29.043  32.594  33.188  1.00  0.00      B    H  
ATOM    109  O   HOH B  30      38.075  25.576   2.930  1.00  0.00      B    O  
ATOM    110  H1  HOH B  30      38.858  25.460   3.588  1.00  0.00      B    H  
ATOM    111  H2  HOH B  30      37.343  24.971   3.171  1.00  0.00      B    H  
ATOM    112  O   HOH B  31      31.005  22.260  36.581  1.00  0.00      B    O  
ATOM    113  H1  HOH B  31      31.058  22.055  35.616  1.00  0.00      B    H  
ATOM    114  H2  HOH B  31      30.797  21.424  37.121  1.00  0.00      B    H  
ATOM    115  O   HOH B  32       0.353  36.179   5.750  1.00  0.00      B    O  
ATOM    116  H1  HOH B  32       0.269  36.339   6.744  1.00  0.00      B    H  
ATOM    117  H2  HOH B  32       0.463  35.163   5.669  1.00  0.00      B    H  
ATOM    118  O   HOH B  33      12.951  22.205   4.389  1.00  0.00      B    O  
ATOM    119  H1  HOH B  33      12.754  21.290   4.021  1.00  0.00      B    H  
ATOM    120  H2  HOH B  33      13.836  22.542   4.125  1.00  0.00      B    H  
ATOM    121  O   HOH B  34      25.453  37.676   3.225  1.00  0.00      B    O  
ATOM    122  H1  HOH B  34      26.039  37.710   2.385  1.00  0.00      B    H  
ATOM    123  H2  HOH B  34      25.772  36.875   3.738  1.00  0.00      B    H  
ATOM    124  O   HOH B  35      26.086  11.384  36.433  1.00  0.00      B    O  
ATOM    125  H1  HOH B  35      25.409  11.162  37.133  1.00  0.00      B    H  
ATOM    126  H2  HOH B  35      26.620  10.543  36.338  1.00  0.00      B    H  
ATOM    127  O   HOH B  36      20.396  16.310  27.223  1.00  0.00      B    O  
ATOM    128  H1  HOH B  36      20.424  16.692  28.183  1.00  0.00      B    H  
ATOM    129  H2  HOH B  36      19.683  16.865  26.720  1.00  0.00      B    H  
ATOM    130  O   HOH B  37      25.592  22.761  12.716  1.00  0.00      B    O  
ATOM    131  H1  HOH B  37      24.590  22.957  12.507  1.00  0.00      B    H  
ATOM    132  H2  HOH B  37      25.640  22.316  13.626  1.00  0.00      B    H  
ATOM    133  O   HOH B  38       6.464  21.172  36.957  1.00  0.00      B    O  
ATOM    134  H1  HOH B  38       7.215  21.568  36.362  1.00  0.00      B    H  
ATOM    135  H2  HOH B  38       6.631  21.475  37.883  1.00  0.00      B    H  
ATOM    136  O   HOH B  39      18.733  27.750  25.620  1.00  0.00      B    O  
ATOM    137  H1  HOH B  39      18.028  27.335  26.212  1.00  0.00      B    H  
ATOM    138  H2  HOH B  39      18.487  27.603  24.607  1.00  0.00      B    H  
ATOM    139  O   HOH B  40      31.891   0.929  21.542  1.00  0.00      B    O  
ATOM    140  H1  HOH B  40      32.054   0.067  22.013  1.00  0.00      B    H  
ATOM    141  H2  HOH B  40      30.926   1.174  21.725  1.00  0.00      B    H  
ATOM    142  O   HOH B  41      16.429  21.439  23.191  1.00  0.00      B    O  
ATOM    143  H1  HOH B  41      15.664  21.965  22.766  1.00  0.00      B    H  
ATOM    144  H2  HOH B  41      17.280  21.914  22.808  1.00  0.00      B    H  
ATOM    145  O   HOH B  42      35.448  33.477  22.394  1.00  0.00      B    O  
ATOM    146  H1  HOH B  42      34.718  33.388  23.116  1.00  0.00      B    H  
ATOM    147  H2  HOH B  42      34.932  33.269  21.537  1.00  0.00      B    H  
ATOM    148  O   HOH B  43      29.217  32.211  24.985  1.00  0.00      B    O  
ATOM    149  H1  HOH B  43      29.770  32.428  25.755  1.00  0.00      B    H  
ATOM    150  H2  HOH B  43      29.030  31.189  24.995  1.00  0.00      B    H  
ATOM    151  O   HOH B  44      28.675  31.346   8.732  1.00  0.00      B    O  
ATOM    152  H1  HOH B  44      29.060  31.304   9.687  1.00  0.00      B    H  
ATOM    153  H2  HOH B  44      27.686  31.427   8.821  1.00  0.00      B    H  
ATOM    154  O   HOH B  45       1.801  24.764  25.310  1.00  0.00      B    O  
ATOM    155  H1  HOH B  45       1.475  23.922  25.803  1.00  0.00      B    H  
ATOM    156  H2  HOH B  45       2.509  24.541  24.623  1.00  0.00      B    H  
ATOM    157  O   HOH B  46      24.818  31.898  35.221  1.00  0.00      B    O  
ATOM    158  H1  HOH B  46      24.853  32.235  36.214  1.00  0.00      B    H  
ATOM    159  H2  HOH B  46      24.257  32.537  34.647  1.00  0.00      B    H  
ATOM    160  O   HOH B  47      35.268   2.343  30.931  1.00  0.00      B    O  
ATOM    161  H1  HOH B  47      35.935   3.118  31.016  1.00  0.00      B    H  
ATOM    162  H2  HOH B  47      35.398   2.027  29.942  1.00  0.00      B    H  
ATOM    163  O   HOH B  48      21.374  37.646  17.955  1.00  0.00      B    O  
ATOM    164  H1  HOH B  48      20.569  37.219  17.500  1.00  0.00      B    H  
ATOM    165  H2  HOH B  48      21.842  37.007  18.520  1.00  0.00      B    H  
ATOM    166  O   HOH B  49      27.586  22.730  20.305  1.00  0.00      B    O  
ATOM    167  H1  HOH B  49      28.088  23.490  19.836  1.00  0.00      B    H  
ATOM    168  H2  HOH B  49      28.311  22.160  20.669  1.00  0.00      B    H  
ATOM    169  O   HOH B  50      24.823  36.033  21.315  1.00  0.00      B    O  
ATOM    170  H1  HOH B  50      25.076  35.297  21.899  1.00  0.00      B    H  
ATOM    171  H2  HOH B  50      25.513  36.026  20.525  1.00  0.00      B    H  
ATOM    172  O   HOH B  51      12.107  38.765  30.997  1.00  0.00      B    O  
ATOM    173  H1  HOH B  51      13.091  38.944  31.215  1.00  0.00      B    H  
ATOM    174  H2  HOH B  51      12.076  37.871  30.507  1.00  0.00      B    H  
ATOM    175  O   HOH B  52      18.181  33.243  10.343  1.00  0.00      B    O  
ATOM    176  H1  HOH B  52      17.701  33.755   9.637  1.00  0.00      B    H  
ATOM    177  H2  HOH B  52      17.943  32.245  10.162  1.00  0.00      B    H  
ATOM    178  O   HOH B  53      22.176   2.324  11.656  1.00  0.00      B    O  
ATOM    179  H1  HOH B  53      22.847   2.755  12.304  1.00  0.00      B    H  
ATOM    180  H2  HOH B  53      22.556   1.431  11.397  1.00  0.00      B    H  
ATOM    181  O   HOH B  54      29.670  29.993  23.291  1.00  0.00      B    O  
ATOM    182  H1  HOH B  54      29.272  29.871  24.176  1.00  0.00      B    H  
ATOM    183  H2  HOH B  54      28.947  29.991  22.573  1.00  0.00      B    H  
ATOM    184  O   HOH B  55       9.159  37.314  22.898  1.00  0.00      B    O  
ATOM    185  H1  HOH B  55       9.458  38.218  22.521  1.00  0.00      B    H  
ATOM    186  H2  HOH B  55       9.655  36.585  22.323  1.00  0.00      B    H  
ATOM    187  O   HOH B  56      28.248  37.112  17.363  1.00  0.00      B    O  
ATOM    188  H1  HOH B  56      28.059  37.261  16.341  1.00  0.00      B    H  
ATOM    189  H2  HOH B  56      28.914  37.907  17.587  1.00  0.00      B    H  
ATOM    190  O   HOH B  57      24.081  25.643  32.276  1.00  0.00      B    O  
ATOM    191  H1  HOH B  57      25.018  26.003  32.629  1.00  0.00      B    H  
ATOM    192  H2  HOH B  57      24.130  25.043  31.450  1.00  0.00      B    H  
ATOM    193  O   HOH B  58      33.588  28.668  33.786  1.00  0.00      B    O  
ATOM    194  H1  HOH B  58      33.128  27.788  34.072  1.00  0.00      B    H  
ATOM    195  H2  HOH B  58      33.906  29.133  34.690  1.00  0.00      B    H  
ATOM    196  O   HOH B  59       5.607  35.797  19.924  1.00  0.00      B    O  
ATOM    197  H1  HOH B  59       5.972  35.004  20.475  1.00  0.00      B    H  
ATOM    198  H2  HOH B  59       5.932  35.728  18.979  1.00  0.00      B    H  
ATOM    199  O   HOH B  60      32.280  38.523  34.067  1.00  0.00      B    O  
ATOM    200  H1  HOH B  60      31.445  38.650  33.509  1.00  0.00      B    H  
ATOM    201  H2  HOH B  60      32.123  38.957  34.942  1.00  0.00      B    H  
ATOM    202  O   HOH B  61      32.742   5.053  20.597  1.00  0.00      B    O  
ATOM    203  H1  HOH B  61      32.516   5.778  19.887  1.00  0.00      B    H  
ATOM    204  H2  HOH B  61      32.771   4.102  20.135  1.00  0.00      B    H  
ATOM    205  O   HOH B  62      35.424   1.540  28.442  1.00  0.00      B    O  
ATOM    206  H1  HOH B  62      35.232   0.519  28.156  1.00  0.00      B    H  
ATOM    207  H2  HOH B  62      34.740   2.144  27.912  1.00  0.00      B    H  
ATOM    208  O   HOH B  63      25.891  38.707  21.346  1.00  0.00      B    O  
ATOM    209  H1  HOH B  63      25.806  37.726  21.123  1.00  0.00      B    H  
ATOM    210  H2  HOH B  63      26.810  39.033  20.959  1.00  0.00      B    H  
ATOM    211  O   HOH B  64       5.427  13.005  24.904  1.00  0.00      B    O  
ATOM    212  H1  HOH B  64       6.050  12.641  25.581  1.00  0.00      B    H  
ATOM    213  H2  HOH B  64       5.220  13.891  25.242  1.00  0.00      B    H  
ATOM    214  O   HOH B  65      19.078  10.396  23.051  1.00  0.00      B    O  
ATOM    215  H1  HOH B  65      19.605  10.557  23.864  1.00  0.00      B    H  
ATOM    216  H2  HOH B  65      18.129  10.314  23.435  1.00  0.00      B    H  
ATOM    217  O   HOH B  66      12.958   8.278   4.099  1.00  0.00      B    O  
ATOM    218  H1  HOH B  66      11.939   8.237   4.174  1.00  0.00      B    H  
ATOM    219  H2  HOH B  66      13.299   7.314   4.149  1.00  0.00      B    H  
ATOM    220  O   HOH B  67      33.248  28.500  38.495  1.00  0.00      B    O  
ATOM    221  H1  HOH B  67      32.261  28.507  38.665  1.00  0.00      B    H  
ATOM    222  H2  HOH B  67      33.686  28.304  39.401  1.00  0.00      B    H  
ATOM    223  O   HOH B  68      15.248  10.312  31.692  1.00  0.00      B    O  
ATOM    224  H1  HOH B  68      14.741   9.643  31.085  1.00  0.00      B    H  
ATOM    225  H2  HOH B  68      15.232   9.789  32.568  1.00  0.00      B    H  
ATOM    226  O   HOH B  69      30.977  12.282  14.047  1.00  0.00      B    O  
ATOM    227  H1  HOH B  69      30.239  12.463  13.364  1.00  0.00      B    H  
ATOM    228  H2  HOH B  69      31.307  13.208  14.377  1.00  0.00      B    H  
ATOM    229  O   HOH B  70       8.262  31.307  34.496  1.00  0.00      B    O  
ATOM    230  H1  HOH B  70       7.298  31.280  34.621  1.00  0.00      B    H  
ATOM    231  H2  HOH B  70       8.421  31.915  33.638  1.00  0.00      B    H  
ATOM    232  O   HOH B  71      36.645  25.881  17.938  1.00  0.00      B    O  
ATOM    233  H1  HOH B  71      35.992  25.403  17.403  1.00  0.00      B    H  
ATOM    234  H2  HOH B  71      37.395  26.085  17.266  1.00  0.00      B    H  
ATOM    235  O   HOH B  72      24.197  30.022   0.401  1.00  0.00      B    O  
ATOM    236  H1  HOH B  72      24.521  29.208   0.954  1.00  0.00      B    H  
ATOM    237  H2  HOH B  72      23.280  29.850   0.021  1.00  0.00      B    H  
ATOM    238  O   HOH B  73      11.238  32.081  33.326  1.00  0.00      B    O  
ATOM    239  H1  HOH B  73      11.934  32.452  32.752  1.00  0.00      B    H  
ATOM    240  H2  HOH B  73      11.767  31.442  33.917  1.00  0.00      B    H  
ATOM    241  O   HOH B  74      34.401   9.577  19.042  1.00  0.00      B    O  
ATOM    242  H1  HOH B  74      34.943  10.191  19.664  1.00  0.00      B    H  
ATOM    243  H2  HOH B  74      33.407   9.489  19.383  1.00  0.00      B    H  
ATOM    244  O   HOH B  75      37.376   9.604   6.248  1.00  0.00      B    O  
ATOM    245  H1  HOH B  75      37.599  10.518   6.632  1.00  0.00      B    H  
ATOM    246  H2  HOH B  75      38.222   9.082   6.199  1.00  0.00      B    H  
ATOM    247  O   HOH B  76      29.927  14.426  10.566  1.00  0.00      B    O  
ATOM    248  H1  HOH B  76      30.390  14.695   9.700  1.00  0.00      B    H  
ATOM    249  H2  HOH B  76      28.955  14.633  10.383  1.00  0.00      B    H  
ATOM    250  O   HOH B  77      30.581  34.993  15.988  1.00  0.00      B    O  
ATOM    251  H1  HOH B  77      30.380  35.343  16.911  1.00  0.00      B    H  
ATOM    252  H2  HOH B  77      31.114  34.185  16.159  1.00  0.00      B    H  
ATOM    253  O   HOH B  78       1.150  18.869   7.085  1.00  0.00      B    O  
ATOM    254  H1  HOH B  78       0.348  18.505   7.550  1.00  0.00      B    H  
ATOM    255  H2  HOH B  78       1.415  19.742   7.456  1.00  0.00      B    H  
ATOM    256  O   HOH B  79      22.126  22.771   9.124  1.00  0.00      B    O  
ATOM    257  H1  HOH B  79      21.902  22.000   9.696  1.00  0.00      B    H  
ATOM    258  H2  HOH B  79      22.185  22.417   8.180  1.00  0.00      B    H  
ATOM    259  O   HOH B  80      18.088  16.517  20.954  1.00  0.00      B    O  
ATOM    260  H1  HOH B  80      18.683  16.297  21.741  1.00  0.00      B    H  
ATOM    261  H2  HOH B  80      17.138  16.748  21.345  1.00  0.00      B    H  
ATOM    262  O   HOH B  81      25.447  38.680  12.230  1.00  0.00      B    O  
ATOM    263  H1  HOH B  81      26.353  38.367  12.020  1.00  0.00      B    H  
ATOM    264  H2  HOH B  81      25.192  38.249  13.045  1.00  0.00      B    H  
ATOM    265  O   HOH B  82      26.623  10.212  18.165  1.00  0.00      B    O  
ATOM    266  H1  HOH B  82      26.181  11.120  18.266  1.00  0.00      B    H  
ATOM    267  H2  HOH B  82      26.853  10.135  17.185  1.00  0.00      B    H  
ATOM    268  O   HOH B  83      30.777  25.077  21.379  1.00  0.00      B    O  
ATOM    269  H1  HOH B  83      30.345  25.473  22.181  1.00  0.00      B    H  
ATOM    270  H2  HOH B  83      31.449  24.417  21.687  1.00  0.00      B    H  
ATOM    271  O   HOH B  84       7.917   7.836   6.573  1.00  0.00      B    O  
ATOM    272  H1  HOH B  84       7.207   8.024   5.873  1.00  0.00      B    H  
ATOM    273  H2  HOH B  84       7.504   7.330   7.394  1.00  0.00      B    H  
ATOM    274  O   HOH B  85      31.318   5.872  32.040  1.00  0.00      B    O  
ATOM    275  H1  HOH B  85      32.123   6.461  32.007  1.00  0.00      B    H  
ATOM    276  H2  HOH B  85      31.617   4.964  31.826  1.00  0.00      B    H  
ATOM    277  O   HOH B  86      30.037  21.074  14.096  1.00  0.00      B    O  
ATOM    278  H1  HOH B  86      30.337  20.108  14.338  1.00  0.00      B    H  
ATOM    279  H2  HOH B  86      30.942  21.584  14.026  1.00  0.00      B    H  
ATOM    280  O   HOH B  87      32.143   1.086  29.241  1.00  0.00      B    O  
ATOM    281  H1  HOH B  87      32.495   1.001  30.194  1.00  0.00      B    H  
ATOM    282  H2  HOH B  87      32.011   0.129  28.901  1.00  0.00      B    H  
ATOM    283  O   HOH B  88      31.831  28.156  21.087  1.00  0.00      B    O  
ATOM    284  H1  HOH B  88      31.332  27.334  21.452  1.00  0.00      B    H  
ATOM    285  H2  HOH B  88      32.474  28.376  21.836  1.00  0.00      B    H  
ATOM    286  O   HOH B  89      30.921  35.698  13.506  1.00  0.00      B    O  
ATOM    287  H1  HOH B  89      31.376  34.917  13.052  1.00  0.00      B    H  
ATOM    288  H2  HOH B  89      30.795  35.437  14.537  1.00  0.00      B    H  
ATOM    289  O   HOH B  90      36.116  17.244  38.705  1.00  0.00      B    O  
ATOM    290  H1  HOH B  90      35.330  17.010  38.078  1.00  0.00      B    H  
ATOM    291  H2  HOH B  90      36.377  16.380  39.142  1.00  0.00      B    H  
ATOM    292  O   HOH B  91      26.476   9.352  26.624  1.00  0.00      B    O  
ATOM    293  H1  HOH B  91      26.397   9.793  27.522  1.00  0.00      B    H  
ATOM    294  H2  HOH B  91      26.966   8.492  26.738  1.00  0.00      B    H  
ATOM    295  O   HOH B  92      36.668   1.467   5.267  1.00  0.00      B    O  
ATOM    296  H1  HOH B  92      36.479   1.067   6.205  1.00  0.00      B    H  
ATOM    297  H2  HOH B  92      35.937   2.151   5.009  1.00  0.00      B    H  
ATOM    298  O   HOH B  93      20.396  36.263   5.531  1.00  0.00      B    O  
ATOM    299  H1  HOH B  93      20.516  35.908   6.541  1.00  0.00      B    H  
ATOM    300  H2  HOH B  93      20.984  35.642   5.026  1.00  0.00      B    H  
ATOM    301  O   HOH B  94       1.444   9.274  16.417  1.00  0.00      B    O  
ATOM    302  H1  HOH B  94       1.058   8.325  16.695  1.00  0.00      B    H  
ATOM    303  H2  HOH B  94       0.845   9.808  15.804  1.00  0.00      B    H  
ATOM    304  O   HOH B  95      25.028   2.647  31.601  1.00  0.00      B    O  
ATOM    305  H1  HOH B  95      25.588   2.380  30.866  1.00  0.00      B    H  
ATOM    306  H2  HOH B  95      24.278   1.930  31.676  1.00  0.00      B    H  
ATOM    307  O   HOH B  96      27.321  24.157  17.217  1.00  0.00      B    O  
ATOM    308  H1  HOH B  96      27.857  24.829  16.688  1.00  0.00      B    H  
ATOM    309  H2  HOH B  96      27.457  23.203  16.837  1.00  0.00      B    H  
ATOM    310  O   HOH B  97      16.764  20.658  17.324  1.00  0.00      B    O  
ATOM    311  H1  HOH B  97      15.835  20.370  17.009  1.00  0.00      B    H  
ATOM    312  H2  HOH B  97      17.327  19.810  17.422  1.00  0.00      B    H  
ATOM    313  O   HOH B  98       6.742  38.679  28.001  1.00  0.00      B    O  
ATOM    314  H1  HOH B  98       7.681  38.231  27.829  1.00  0.00      B    H  
ATOM    315  H2  HOH B  98       6.681  38.829  28.997  1.00  0.00      B    H  
ATOM    316  O   HOH B  99       3.419  25.978  14.775  1.00  0.00      B    O  
ATOM    317  H1  HOH B  99       4.051  25.283  14.449  1.00  0.00      B    H  
ATOM    318  H2  HOH B  99       2.664  26.048  14.074  1.00  0.00      B    H  
ATOM    319  O   HOH B 100      12.988   4.851   0.478  1.00  0.00      B    O  
ATOM    320  H1  HOH B 100      13.747   4.958  -0.146  1.00  0.00      B    H  
ATOM    321  H2  HOH B 100      12.283   4.307   0.115  1.00  0.00      B    H  
ATOM    322  O   HOH B 101      20.285  34.936  14.581  1.00  0.00      B    O  
ATOM    323  H1  HOH B 101      19.623  34.806  13.780  1.00  0.00      B    H  
ATOM    324  H2  HOH B 101      19.797  34.725  15.412  1.00  0.00      B    H  
ATOM    325  O   HOH B 102       7.833  36.961  30.837  1.00  0.00      B    O  
ATOM    326  H1  HOH B 102       7.198  37.792  30.824  1.00  0.00      B    H  
ATOM    327  H2  HOH B 102       7.810  36.591  29.914  1.00  0.00      B    H  
ATOM    328  O   HOH B 103      22.130  22.044   6.591  1.00  0.00      B    O  
ATOM    329  H1  HOH B 103      21.407  22.439   5.984  1.00  0.00      B    H  
ATOM    330  H2  HOH B 103      23.009  22.118   6.066  1.00  0.00      B    H  
ATOM    331  O   HOH B 104      23.470   0.261  18.962  1.00  0.00      B    O  
ATOM    332  H1  HOH B 104      23.568   0.239  19.982  1.00  0.00      B    H  
ATOM    333  H2  HOH B 104      22.481   0.059  18.688  1.00  0.00      B    H  
ATOM    334  O   HOH B 105      17.394   3.041  31.963  1.00  0.00      B    O  
ATOM    335  H1  HOH B 105      17.789   2.157  31.735  1.00  0.00      B    H  
ATOM    336  H2  HOH B 105      16.750   3.266  31.236  1.00  0.00      B    H  
ATOM    337  O   HOH B 106      25.338  26.788  25.932  1.00  0.00      B    O  
ATOM    338  H1  HOH B 106      24.322  26.633  25.695  1.00  0.00      B    H  
ATOM    339  H2  HOH B 106      25.814  25.911  25.700  1.00  0.00      B    H  
ATOM    340  O   HOH B 107      17.172  36.677  28.194  1.00  0.00      B    O  
ATOM    341  H1  HOH B 107      17.778  37.389  28.540  1.00  0.00      B    H  
ATOM    342  H2  HOH B 107      17.596  35.792  28.517  1.00  0.00      B    H  
ATOM    343  O   HOH B 108      12.872  21.847  10.974  1.00  0.00      B    O  
ATOM    344  H1  HOH B 108      13.906  22.029  10.787  1.00  0.00      B    H  
ATOM    345  H2  HOH B 108      12.595  21.000  10.489  1.00  0.00      B    H  
ATOM    346  O   HOH B 109      13.354  26.534  22.345  1.00  0.00      B    O  
ATOM    347  H1  HOH B 109      14.199  26.644  22.877  1.00  0.00      B    H  
ATOM    348  H2  HOH B 109      12.816  25.806  22.782  1.00  0.00      B    H  
ATOM    349  O   HOH B 110      34.186  31.713   3.149  1.00  0.00      B    O  
ATOM    350  H1  HOH B 110      33.666  30.883   3.394  1.00  0.00      B    H  
ATOM    351  H2  HOH B 110      33.604  32.438   2.890  1.00  0.00      B    H  
ATOM    352  O   HOH B 111      14.895  30.006  26.491  1.00  0.00      B    O  
ATOM    353  H1  HOH B 111      14.534  29.024  26.462  1.00  0.00      B    H  
ATOM    354  H2  HOH B 111      15.817  30.004  26.072  1.00  0.00      B    H  
ATOM    355  O   HOH B 112      11.624  23.399  32.188  1.00  0.00      B    O  
ATOM    356  H1  HOH B 112      12.024  23.110  33.053  1.00  0.00      B    H  
ATOM    357  H2  HOH B 112      12.347  24.135  31.868  1.00  0.00      B    H  
ATOM    358  O   HOH B 113      35.652  23.209   9.361  1.00  0.00      B    O  
ATOM    359  H1  HOH B 113      34.713  22.909   9.135  1.00  0.00      B    H  
ATOM    360  H2  HOH B 113      36.332  22.634   8.896  1.00  0.00      B    H  
ATOM    361  O   HOH B 114      13.697  33.214   6.599  1.00  0.00      B    O  
ATOM    362  H1  HOH B 114      14.007  32.273   6.450  1.00  0.00      B    H  
ATOM    363  H2  HOH B 114      12.972  33.221   7.301  1.00  0.00      B    H  
ATOM    364  O   HOH B 115      11.732  12.056   1.873  1.00  0.00      B    O  
ATOM    365  H1  HOH B 115      11.248  11.485   2.548  1.00  0.00      B    H  
ATOM    366  H2  HOH B 115      11.271  12.945   1.925  1.00  0.00      B    H  
ATOM    367  O   HOH B 116       3.865  31.015   3.431  1.00  0.00      B    O  
ATOM    368  H1  HOH B 116       4.463  31.643   2.867  1.00  0.00      B    H  
ATOM    369  H2  HOH B 116       2.910  31.296   3.211  1.00  0.00      B    H  
ATOM    370  O   HOH B 117      18.679  17.944  25.912  1.00  0.00      B    O  
ATOM    371  H1  HOH B 117      18.574  18.722  25.347  1.00  0.00      B    H  
ATOM    372  H2  HOH B 117      17.742  17.852  26.300  1.00  0.00      B    H  
ATOM    373  O   HOH B 118      24.875  10.144  24.531  1.00  0.00      B    O  
ATOM    374  H1  HOH B 118      25.431  10.178  25.397  1.00  0.00      B    H  
ATOM    375  H2  HOH B 118      25.580   9.925  23.864  1.00  0.00      B    H  
ATOM    376  O   HOH B 119      30.786   7.183  29.567  1.00  0.00      B    O  
ATOM    377  H1  HOH B 119      30.808   6.535  30.358  1.00  0.00      B    H  
ATOM    378  H2  HOH B 119      30.448   6.638  28.724  1.00  0.00      B    H  
ATOM    379  O   HOH B 120      18.655  37.107  37.450  1.00  0.00      B    O  
ATOM    380  H1  HOH B 120      19.517  37.030  36.902  1.00  0.00      B    H  
ATOM    381  H2  HOH B 120      18.092  37.810  36.975  1.00  0.00      B    H  
ATOM    382  O   HOH B 121      28.626  25.584  27.879  1.00  0.00      B    O  
ATOM    383  H1  HOH B 121      29.124  25.501  26.956  1.00  0.00      B    H  
ATOM    384  H2  HOH B 121      28.017  24.806  27.946  1.00  0.00      B    H  
ATOM    385  O   HOH B 122      30.877  15.978  29.568  1.00  0.00      B    O  
ATOM    386  H1  HOH B 122      30.800  16.591  30.413  1.00  0.00      B    H  
ATOM    387  H2  HOH B 122      30.458  16.352  28.699  1.00  0.00      B    H  
ATOM    388  O   HOH B 123       0.498  14.234  15.527  1.00  0.00      B    O  
ATOM    389  H1  HOH B 123      -0.413  14.704  15.684  1.00  0.00      B    H  
ATOM    390  H2  HOH B 123       0.776  13.894  16.411  1.00  0.00      B    H  
ATOM    391  O   HOH B 124       0.504   4.945  23.568  1.00  0.00      B    O  
ATOM    392  H1  HOH B 124       1.456   4.530  23.477  1.00  0.00      B    H  
ATOM    393  H2  HOH B 124      -0.109   4.187  23.735  1.00  0.00      B    H  
ATOM    394  O   HOH B 125      24.006   5.181  32.231  1.00  0.00      B    O  
ATOM    395  H1  HOH B 125      23.362   5.643  31.597  1.00  0.00      B    H  
ATOM    396  H2  HOH B 125      24.161   4.161  31.977  1.00  0.00      B    H  
ATOM    397  O   HOH B 126      20.148  10.222  31.490  1.00  0.00      B    O  
ATOM    398  H1  HOH B 126      19.173  10.591  31.387  1.00  0.00      B    H  
ATOM    399  H2  HOH B 126      20.328  10.259  32.473  1.00  0.00      B    H  
ATOM    400  O   HOH B 127      17.267   9.371  35.602  1.00  0.00      B    O  
ATOM    401  H1  HOH B 127      16.396   9.850  35.824  1.00  0.00      B    H  
ATOM    402  H2  HOH B 127      18.058   9.713  36.155  1.00  0.00      B    H  
ATOM    403  O   HOH B 128      30.489  11.096  18.440  1.00  0.00      B    O  
ATOM    404  H1  HOH B 128      31.256  11.489  17.923  1.00  0.00      B    H  
ATOM    405  H2  HOH B 128      29.651  11.667  18.233  1.00  0.00      B    H  
ATOM    406  O   HOH B 129      34.009  33.686   6.118  1.00  0.00      B    O  
ATOM    407  H1  HOH B 129      34.072  33.937   5.140  1.00  0.00      B    H  
ATOM    408  H2  HOH B 129      33.208  33.064   6.343  1.00  0.00      B    H  
ATOM    409  O   HOH B 130       5.097  34.380   4.948  1.00  0.00      B    O  
ATOM    410  H1  HOH B 130       5.253  33.461   5.389  1.00  0.00      B    H  
ATOM    411  H2  HOH B 130       5.406  34.267   3.964  1.00  0.00      B    H  
ATOM    412  O   HOH B 131      12.101   0.186  19.560  1.00  0.00      B    O  
ATOM    413  H1  HOH B 131      12.880   0.750  19.115  1.00  0.00      B    H  
ATOM    414  H2  HOH B 131      12.397  -0.781  19.527  1.00  0.00      B    H  
ATOM    415  O   HOH B 132      12.779  14.410  25.492  1.00  0.00      B    O  
ATOM    416  H1  HOH B 132      12.739  14.908  24.643  1.00  0.00      B    H  
ATOM    417  H2  HOH B 132      12.534  13.415  25.357  1.00  0.00      B    H  
ATOM    418  O   HOH B 133       7.790  21.092  27.255  1.00  0.00      B    O  
ATOM    419  H1  HOH B 133       7.112  21.826  27.017  1.00  0.00      B    H  
ATOM    420  H2  HOH B 133       7.836  20.878  28.237  1.00  0.00      B    H  
ATOM    421  O   HOH B 134      18.458   7.762   5.930  1.00  0.00      B    O  
ATOM    422  H1  HOH B 134      18.172   6.791   5.821  1.00  0.00      B    H  
ATOM    423  H2  HOH B 134      18.758   8.090   5.016  1.00  0.00      B    H  
ATOM    424  O   HOH B 135      21.066   4.242  23.339  1.00  0.00      B    O  
ATOM    425  H1  HOH B 135      20.661   4.205  24.256  1.00  0.00      B    H  
ATOM    426  H2  HOH B 135      22.058   4.409  23.422  1.00  0.00      B    H  
ATOM    427  O   HOH B 136       2.036  16.491  13.321  1.00  0.00      B    O  
ATOM    428  H1  HOH B 136       2.031  15.455  13.366  1.00  0.00      B    H  
ATOM    429  H2  HOH B 136       2.657  16.758  14.124  1.00  0.00      B    H  
ATOM    430  O   HOH B 137       2.716  15.802  29.869  1.00  0.00      B    O  
ATOM    431  H1  HOH B 137       3.320  15.676  30.695  1.00  0.00      B    H  
ATOM    432  H2  HOH B 137       2.978  15.152  29.184  1.00  0.00      B    H  
ATOM    433  O   HOH B 138       8.549  10.277  20.100  1.00  0.00      B    O  
ATOM    434  H1  HOH B 138       8.663  10.392  21.123  1.00  0.00      B    H  
ATOM    435  H2  HOH B 138       8.399   9.323  19.816  1.00  0.00      B    H  
ATOM    436  O   HOH B 139       1.797   2.273   3.194  1.00  0.00      B    O  
ATOM    437  H1  HOH B 139       1.120   1.911   2.456  1.00  0.00      B    H  
ATOM    438  H2  HOH B 139       1.454   2.005   4.156  1.00  0.00      B    H  
ATOM    439  O   HOH B 140      29.197  13.387  29.749  1.00  0.00      B    O  
ATOM    440  H1  HOH B 140      29.845  14.086  29.412  1.00  0.00      B    H  
ATOM    441  H2  HOH B 140      29.481  12.476  29.432  1.00  0.00      B    H  
ATOM    442  O   HOH B 141       2.642  35.370  29.634  1.00  0.00      B    O  
ATOM    443  H1  HOH B 141       3.485  35.575  30.188  1.00  0.00      B    H  
ATOM    444  H2  HOH B 141       2.104  34.632  30.093  1.00  0.00      B    H  
ATOM    445  O   HOH B 142      28.142  34.677   3.467  1.00  0.00      B    O  
ATOM    446  H1  HOH B 142      27.312  35.028   3.903  1.00  0.00      B    H  
ATOM    447  H2  HOH B 142      28.204  35.161   2.555  1.00  0.00      B    H  
ATOM    448  O   HOH B 143      13.018  14.584  34.998  1.00  0.00      B    O  
ATOM    449  H1  HOH B 143      13.636  14.547  35.812  1.00  0.00      B    H  
ATOM    450  H2  HOH B 143      12.149  14.203  35.156  1.00  0.00      B    H  
ATOM    451  O   HOH B 144      16.608  35.622  21.314  1.00  0.00      B    O  
ATOM    452  H1  HOH B 144      17.455  35.117  21.235  1.00  0.00      B    H  
ATOM    453  H2  HOH B 144      16.050  35.244  20.584  1.00  0.00      B    H  
ATOM    454  O   HOH B 145      35.910  26.082  25.447  1.00  0.00      B    O  
ATOM    455  H1  HOH B 145      35.358  26.095  24.588  1.00  0.00      B    H  
ATOM    456  H2  HOH B 145      36.817  25.719  25.191  1.00  0.00      B    H  
ATOM    457  O   HOH B 146      33.998  14.468  18.164  1.00  0.00      B    O  
ATOM    458  H1  HOH B 146      33.760  13.899  17.393  1.00  0.00      B    H  
ATOM    459  H2  HOH B 146      34.742  15.222  17.903  1.00  0.00      B    H  
ATOM    460  O   HOH B 147       9.989  32.000  11.980  1.00  0.00      B    O  
ATOM    461  H1  HOH B 147       9.944  31.846  12.961  1.00  0.00      B    H  
ATOM    462  H2  HOH B 147       9.253  32.691  11.750  1.00  0.00      B    H  
ATOM    463  O   HOH B 148      29.036  22.577   9.736  1.00  0.00      B    O  
ATOM    464  H1  HOH B 148      28.592  22.410  10.703  1.00  0.00      B    H  
ATOM    465  H2  HOH B 148      29.914  23.087   9.846  1.00  0.00      B    H  
ATOM    466  O   HOH B 149      34.285  17.775  23.201  1.00  0.00      B    O  
ATOM    467  H1  HOH B 149      33.771  17.097  23.766  1.00  0.00      B    H  
ATOM    468  H2  HOH B 149      33.911  18.744  23.415  1.00  0.00      B    H  
ATOM    469  O   HOH B 150       8.685  20.608  16.508  1.00  0.00      B    O  
ATOM    470  H1  HOH B 150       9.044  19.929  17.140  1.00  0.00      B    H  
ATOM    471  H2  HOH B 150       7.652  20.484  16.564  1.00  0.00      B    H  
ATOM    472  O   HOH B 151      19.170  12.618  26.228  1.00  0.00      B    O  
ATOM    473  H1  HOH B 151      19.364  11.581  26.228  1.00  0.00      B    H  
ATOM    474  H2  HOH B 151      18.191  12.697  26.431  1.00  0.00      B    H  
ATOM    475  O   HOH B 152       9.105  15.410  11.061  1.00  0.00      B    O  
ATOM    476  H1  HOH B 152       8.486  14.641  10.731  1.00  0.00      B    H  
ATOM    477  H2  HOH B 152      10.009  15.031  11.431  1.00  0.00      B    H  
ATOM    478  O   HOH B 153      21.033   9.944  18.390  1.00  0.00      B    O  
ATOM    479  H1  HOH B 153      21.724  10.057  19.125  1.00  0.00      B    H  
ATOM    480  H2  HOH B 153      20.137  10.158  18.866  1.00  0.00      B    H  
ATOM    481  O   HOH B 154      27.159  37.016  26.488  1.00  0.00      B    O  
ATOM    482  H1  HOH B 154      27.901  36.668  25.886  1.00  0.00      B    H  
ATOM    483  H2  HOH B 154      27.066  36.447  27.286  1.00  0.00      B    H  
ATOM    484  O   HOH B 155      20.191  14.592  30.496  1.00  0.00      B    O  
ATOM    485  H1  HOH B 155      21.073  14.809  30.041  1.00  0.00      B    H  
ATOM    486  H2  HOH B 155      20.480  14.265  31.414  1.00  0.00      B    H  
ATOM    487  O   HOH B 156      34.147  12.456  36.568  1.00  0.00      B    O  
ATOM    488  H1  HOH B 156      34.755  13.243  36.763  1.00  0.00      B    H  
ATOM    489  H2  HOH B 156      33.568  12.853  35.833  1.00  0.00      B    H  
ATOM    490  O   HOH B 157      31.390  24.841  37.160  1.00  0.00      B    O  
ATOM    491  H1  HOH B 157      32.379  25.000  37.338  1.00  0.00      B    H  
ATOM    492  H2  HOH B 157      31.231  23.851  36.923  1.00  0.00      B    H  
ATOM    493  O   HOH B 158      18.492   2.757   3.056  1.00  0.00      B    O  
ATOM    494  H1  HOH B 158      18.764   2.817   2.094  1.00  0.00      B    H  
ATOM    495  H2  HOH B 158      17.519   2.369   2.999  1.00  0.00      B    H  
ATOM    496  O   HOH B 159       2.014  18.311  29.565  1.00  0.00      B    O  
ATOM    497  H1  HOH B 159       2.252  17.332  29.690  1.00  0.00      B    H  
ATOM    498  H2  HOH B 159       1.615  18.608  30.410  1.00  0.00      B    H  
ATOM    499  O   HOH B 160      17.033   8.293  20.032  1.00  0.00      B    O  
ATOM    500  H1  HOH B 160      16.984   7.516  19.352  1.00  0.00      B    H  
ATOM    501  H2  HOH B 160      17.540   8.026  20.826  1.00  0.00      B    H  
ATOM    502  O   HOH B 161      16.435   9.666  10.763  1.00  0.00      B    O  
ATOM    503  H1  HOH B 161      17.172   8.934  10.902  1.00  0.00      B    H  
ATOM    504  H2  HOH B 161      15.767   9.377  10.056  1.00  0.00      B    H  
ATOM    505  O   HOH B 162       1.489  29.872  14.874  1.00  0.00      B    O  
ATOM    506  H1  HOH B 162       1.089  30.386  15.642  1.00  0.00      B    H  
ATOM    507  H2  HOH B 162       0.900  29.089  14.619  1.00  0.00      B    H  
ATOM    508  O   HOH B 163      18.199  23.686  13.562  1.00  0.00      B    O  
ATOM    509  H1  HOH B 163      17.183  23.428  13.504  1.00  0.00      B    H  
ATOM    510  H2  HOH B 163      18.536  23.600  12.603  1.00  0.00      B    H  
ATOM    511  O   HOH B 164       5.797   2.285  29.057  1.00  0.00      B    O  
ATOM    512  H1  HOH B 164       5.734   2.678  28.150  1.00  0.00      B    H  
ATOM    513  H2  HOH B 164       6.785   2.189  29.330  1.00  0.00      B    H  
ATOM    514  O   HOH B 165      36.378  14.457  28.292  1.00  0.00      B    O  
ATOM    515  H1  HOH B 165      37.344  14.729  28.468  1.00  0.00      B    H  
ATOM    516  H2  HOH B 165      35.962  13.889  28.991  1.00  0.00      B    H  
ATOM    517  O   HOH B 166      26.927  32.494   0.695  1.00  0.00      B    O  
ATOM    518  H1  HOH B 166      27.265  32.029   1.582  1.00  0.00      B    H  
ATOM    519  H2  HOH B 166      27.409  31.961  -0.049  1.00  0.00      B    H  
ATOM    520  O   HOH B 167      24.451  21.709   4.475  1.00  0.00      B    O  
ATOM    521  H1  HOH B 167      23.695  22.125   3.901  1.00  0.00      B    H  
ATOM    522  H2  HOH B 167      25.126  21.398   3.792  1.00  0.00      B    H  
ATOM    523  O   HOH B 168      36.841   1.706  33.938  1.00  0.00      B    O  
ATOM    524  H1  HOH B 168      37.285   1.840  33.041  1.00  0.00      B    H  
ATOM    525  H2  HOH B 168      36.127   2.389  33.991  1.00  0.00      B    H  
ATOM    526  O   HOH B 169      38.762  32.063  32.096  1.00  0.00      B    O  
ATOM    527  H1  HOH B 169      38.007  32.457  32.718  1.00  0.00      B    H  
ATOM    528  H2  HOH B 169      39.247  31.380  32.686  1.00  0.00      B    H  
ATOM    529  O   HOH B 170      33.821  25.824   7.271  1.00  0.00      B    O  
ATOM    530  H1  HOH B 170      33.809  24.783   7.232  1.00  0.00      B    H  
ATOM    531  H2  HOH B 170      34.312  26.098   8.125  1.00  0.00      B    H  
ATOM    532  O   HOH B 171       0.943  33.498   6.891  1.00  0.00      B    O  
ATOM    533  H1  HOH B 171       0.237  33.191   6.232  1.00  0.00      B    H  
ATOM    534  H2  HOH B 171       0.670  33.308   7.856  1.00  0.00      B    H  
ATOM    535  O   HOH B 172      33.247  11.262   2.047  1.00  0.00      B    O  
ATOM    536  H1  HOH B 172      32.739  10.733   1.314  1.00  0.00      B    H  
ATOM    537  H2  HOH B 172      34.256  11.203   1.939  1.00  0.00      B    H  
ATOM    538  O   HOH B 173      38.582   4.405   1.775  1.00  0.00      B    O  
ATOM    539  H1  HOH B 173      39.496   4.808   1.548  1.00  0.00      B    H  
ATOM    540  H2  HOH B 173      38.655   3.396   1.610  1.00  0.00      B    H  
ATOM    541  O   HOH B 174       2.355  17.508   3.379  1.00  0.00      B    O  
ATOM    542  H1  HOH B 174       1.647  17.965   3.847  1.00  0.00      B    H  
ATOM    543  H2  HOH B 174       1.949  16.693   2.925  1.00  0.00      B    H  
ATOM    544  O   HOH B 175      36.405  32.005   9.719  1.00  0.00      B    O  
ATOM    545  H1  HOH B 175      36.365  31.338   8.883  1.00  0.00      B    H  
ATOM    546  H2  HOH B 175      36.143  31.513  10.538  1.00  0.00      B    H  
ATOM    547  O   HOH B 176       5.676   1.112  15.861  1.00  0.00      B    O  
ATOM    548  H1  HOH B 176       4.854   0.527  15.602  1.00  0.00      B    H  
ATOM    549  H2  HOH B 176       6.428   0.624  16.341  1.00  0.00      B    H  
ATOM    550  O   HOH B 177      21.095  33.426  25.029  1.00  0.00      B    O  
ATOM    551  H1  HOH B 177      20.363  33.080  25.664  1.00  0.00      B    H  
ATOM    552  H2  HOH B 177      20.702  34.164  24.414  1.00  0.00      B    H  
ATOM    553  O   HOH B 178      34.073  23.486  19.200  1.00  0.00      B    O  
ATOM    554  H1  HOH B 178      34.299  23.863  18.316  1.00  0.00      B    H  
ATOM    555  H2  HOH B 178      34.700  22.687  19.399  1.00  0.00      B    H  
ATOM    556  O   HOH B 179      34.173  26.150  20.029  1.00  0.00      B    O  
ATOM    557  H1  HOH B 179      34.153  25.155  19.859  1.00  0.00      B    H  
ATOM    558  H2  HOH B 179      34.231  26.686  19.140  1.00  0.00      B    H  
ATOM    559  O   HOH B 180      33.190  23.422  28.021  1.00  0.00      B    O  
ATOM    560  H1  HOH B 180      32.980  23.538  27.086  1.00  0.00      B    H  
ATOM    561  H2  HOH B 180      34.004  24.014  28.144  1.00  0.00      B    H  
ATOM    562  O   HOH B 181      12.573  15.713  23.251  1.00  0.00      B    O  
ATOM    563  H1  HOH B 181      13.142  16.457  22.860  1.00  0.00      B    H  
ATOM    564  H2  HOH B 181      11.805  15.580  22.605  1.00  0.00      B    H  
ATOM    565  O   HOH B 182      22.280  26.983   1.562  1.00  0.00      B    O  
ATOM    566  H1  HOH B 182      22.233  26.946   0.564  1.00  0.00      B    H  
ATOM    567  H2  HOH B 182      22.199  27.967   1.865  1.00  0.00      B    H  
ATOM    568  O   HOH B 183       2.618   1.042  15.457  1.00  0.00      B    O  
ATOM    569  H1  HOH B 183       1.691   1.219  15.778  1.00  0.00      B    H  
ATOM    570  H2  HOH B 183       3.169   1.909  15.412  1.00  0.00      B    H  
ATOM    571  O   HOH B 184      32.253  11.663  16.623  1.00  0.00      B    O  
ATOM    572  H1  HOH B 184      31.890  11.514  15.726  1.00  0.00      B    H  
ATOM    573  H2  HOH B 184      33.230  11.433  16.622  1.00  0.00      B    H  
ATOM    574  O   HOH B 185       5.467   6.011  36.033  1.00  0.00      B    O  
ATOM    575  H1  HOH B 185       5.192   6.081  35.038  1.00  0.00      B    H  
ATOM    576  H2  HOH B 185       5.588   5.043  36.264  1.00  0.00      B    H  
ATOM    577  O   HOH B 186      29.610  36.694  33.597  1.00  0.00      B    O  
ATOM    578  H1  HOH B 186      29.037  36.627  32.783  1.00  0.00      B    H  
ATOM    579  H2  HOH B 186      29.941  35.769  33.862  1.00  0.00      B    H  
ATOM    580  O   HOH B 187      14.749  10.611  17.072  1.00  0.00      B    O  
ATOM    581  H1  HOH B 187      14.593   9.758  17.596  1.00  0.00      B    H  
ATOM    582  H2  HOH B 187      15.791  10.796  17.099  1.00  0.00      B    H  
ATOM    583  O   HOH B 188      32.527   4.101  17.569  1.00  0.00      B    O  
ATOM    584  H1  HOH B 188      31.708   3.695  17.151  1.00  0.00      B    H  
ATOM    585  H2  HOH B 188      32.658   3.706  18.528  1.00  0.00      B    H  
ATOM    586  O   HOH B 189      11.599   9.829  29.665  1.00  0.00      B    O  
ATOM    587  H1  HOH B 189      10.825   9.158  29.698  1.00  0.00      B    H  
ATOM    588  H2  HOH B 189      11.289  10.792  29.739  1.00  0.00      B    H  
ATOM    589  O   HOH B 190      22.196   1.396  26.200  1.00  0.00      B    O  
ATOM    590  H1  HOH B 190      22.797   0.833  26.810  1.00  0.00      B    H  
ATOM    591  H2  HOH B 190      21.790   0.770  25.458  1.00  0.00      B    H  
ATOM    592  O   HOH B 191      34.654  34.171  18.464  1.00  0.00      B    O  
ATOM    593  H1  HOH B 191      35.667  33.962  18.578  1.00  0.00      B    H  
ATOM    594  H2  HOH B 191      34.192  33.625  19.154  1.00  0.00      B    H  
ATOM    595  O   HOH B 192      20.309  15.167  18.028  1.00  0.00      B    O  
ATOM    596  H1  HOH B 192      20.443  14.607  17.160  1.00  0.00      B    H  
ATOM    597  H2  HOH B 192      19.363  15.557  18.055  1.00  0.00      B    H  
ATOM    598  O   HOH B 193       7.659  19.870  10.759  1.00  0.00      B    O  
ATOM    599  H1  HOH B 193       6.802  19.973  10.244  1.00  0.00      B    H  
ATOM    600  H2  HOH B 193       7.648  18.901  11.103  1.00  0.00      B    H  
ATOM    601  O   HOH B 194      25.894  37.513  30.057  1.00  0.00      B    O  
ATOM    602  H1  HOH B 194      25.990  38.520  30.043  1.00  0.00      B    H  
ATOM    603  H2  HOH B 194      24.937  37.248  30.059  1.00  0.00      B    H  
ATOM    604  O   HOH B 195       8.773  26.100  13.189  1.00  0.00      B    O  
ATOM    605  H1  HOH B 195       9.613  26.620  13.002  1.00  0.00      B    H  
ATOM    606  H2  HOH B 195       8.372  26.549  14.056  1.00  0.00      B    H  
ATOM    607  O   HOH B 196      32.007  31.808   6.630  1.00  0.00      B    O  
ATOM    608  H1  HOH B 196      31.261  31.438   6.104  1.00  0.00      B    H  
ATOM    609  H2  HOH B 196      32.425  31.077   7.195  1.00  0.00      B    H  
ATOM    610  O   HOH B 197      11.986  36.112  34.615  1.00  0.00      B    O  
ATOM    611  H1  HOH B 197      11.841  35.215  35.019  1.00  0.00      B    H  
ATOM    612  H2  HOH B 197      11.185  36.671  34.693  1.00  0.00      B    H  
ATOM    613  O   HOH B 198       6.647  13.471  39.002  1.00  0.00      B    O  
ATOM    614  H1  HOH B 198       7.290  14.179  39.247  1.00  0.00      B    H  
ATOM    615  H2  HOH B 198       7.099  12.567  39.028  1.00  0.00      B    H  
ATOM    616  O   HOH B 199      32.707  18.897  26.431  1.00  0.00      B    O  
ATOM    617  H1  HOH B 199      33.420  19.552  26.158  1.00  0.00      B    H  
ATOM    618  H2  HOH B 199      32.381  19.231  27.333  1.00  0.00      B    H  
ATOM    619  O   HOH B 200      16.651  10.303  24.219  1.00  0.00      B    O  
ATOM    620  H1  HOH B 200      16.421  11.292  23.966  1.00  0.00      B    H  
ATOM    621  H2  HOH B 200      16.563  10.235  25.287  1.00  0.00      B    H  
ATOM    622  O   HOH B 201       6.279  24.961   4.284  1.00  0.00      B    O  
ATOM    623  H1  HOH B 201       5.763  24.511   5.046  1.00  0.00      B    H  
ATOM    624  H2  HOH B 201       6.762  25.735   4.632  1.00  0.00      B    H  
ATOM    625  O   HOH B 202      35.556  34.509  29.817  1.00  0.00      B    O  
ATOM    626  H1  HOH B 202      35.717  33.813  30.533  1.00  0.00      B    H  
ATOM    627  H2  HOH B 202      36.483  34.718  29.438  1.00  0.00      B    H  
ATOM    628  O   HOH B 203      38.065  34.609  25.093  1.00  0.00      B    O  
ATOM    629  H1  HOH B 203      37.451  34.583  25.914  1.00  0.00      B    H  
ATOM    630  H2  HOH B 203      38.836  35.237  25.231  1.00  0.00      B    H  
ATOM    631  O   HOH B 204      38.251   0.701  19.085  1.00  0.00      B    O  
ATOM    632  H1  HOH B 204      38.609  -0.159  18.774  1.00  0.00      B    H  
ATOM    633  H2  HOH B 204      38.718   0.845  19.991  1.00  0.00      B    H  
ATOM    634  O   HOH B 205      24.401  30.949   5.185  1.00  0.00      B    O  
ATOM    635  H1  HOH B 205      24.512  31.872   5.584  1.00  0.00      B    H  
ATOM    636  H2  HOH B 205      24.147  31.149   4.185  1.00  0.00      B    H  
ATOM    637  O   HOH B 206      33.897   5.693  13.162  1.00  0.00      B    O  
ATOM    638  H1  HOH B 206      34.695   5.094  12.804  1.00  0.00      B    H  
ATOM    639  H2  HOH B 206      33.714   6.428  12.520  1.00  0.00      B    H  
ATOM    640  O   HOH B 207      14.940  31.926  29.828  1.00  0.00      B    O  
ATOM    641  H1  HOH B 207      15.161  32.858  29.490  1.00  0.00      B    H  
ATOM    642  H2  HOH B 207      13.939  31.832  29.940  1.00  0.00      B    H  
ATOM    643  O   HOH B 208      15.380  14.498  12.159  1.00  0.00      B    O  
ATOM    644  H1  HOH B 208      16.131  15.000  11.750  1.00  0.00      B    H  
ATOM    645  H2  HOH B 208      15.643  13.537  12.344  1.00  0.00      B    H  
ATOM    646  O   HOH B 209      34.064  31.337  32.380  1.00  0.00      B    O  
ATOM    647  H1  HOH B 209      33.846  30.586  33.047  1.00  0.00      B    H  
ATOM    648  H2  HOH B 209      33.877  30.996  31.441  1.00  0.00      B    H  
ATOM    649  O   HOH B 210       4.781  36.246  31.041  1.00  0.00      B    O  
ATOM    650  H1  HOH B 210       5.557  35.592  31.310  1.00  0.00      B    H  
ATOM    651  H2  HOH B 210       5.024  37.212  31.279  1.00  0.00      B    H  
ATOM    652  O   HOH B 211      24.740  36.799  38.229  1.00  0.00      B    O  
ATOM    653  H1  HOH B 211      25.430  36.079  38.532  1.00  0.00      B    H  
ATOM    654  H2  HOH B 211      23.864  36.274  37.978  1.00  0.00      B    H  
ATOM    655  O   HOH B 212       3.984  26.351  10.067  1.00  0.00      B    O  
ATOM    656  H1  HOH B 212       4.088  25.410   9.670  1.00  0.00      B    H  
ATOM    657  H2  HOH B 212       4.401  26.989   9.438  1.00  0.00      B    H  
ATOM    658  O   HOH B 213      31.037  31.997  27.573  1.00  0.00      B    O  
ATOM    659  H1  HOH B 213      31.673  31.367  27.134  1.00  0.00      B    H  
ATOM    660  H2  HOH B 213      31.567  32.557  28.252  1.00  0.00      B    H  
ATOM    661  O   HOH B 214       6.029  13.126  13.979  1.00  0.00      B    O  
ATOM    662  H1  HOH B 214       6.980  13.175  13.693  1.00  0.00      B    H  
ATOM    663  H2  HOH B 214       5.952  12.190  14.256  1.00  0.00      B    H  
ATOM    664  O   HOH B 215      30.028  18.166  13.667  1.00  0.00      B    O  
ATOM    665  H1  HOH B 215      29.633  17.781  14.532  1.00  0.00      B    H  
ATOM    666  H2  HOH B 215      29.196  18.369  13.117  1.00  0.00      B    H  
ATOM    667  O   HOH B 216       1.185  28.398  24.250  1.00  0.00      B    O  
ATOM    668  H1  HOH B 216       1.730  28.874  23.525  1.00  0.00      B    H  
ATOM    669  H2  HOH B 216       0.652  29.167  24.678  1.00  0.00      B    H  
ATOM    670  O   HOH B 217      32.822   7.178  22.220  1.00  0.00      B    O  
ATOM    671  H1  HOH B 217      32.947   6.321  21.743  1.00  0.00      B    H  
ATOM    672  H2  HOH B 217      32.460   6.949  23.171  1.00  0.00      B    H  
ATOM    673  O   HOH B 218      18.251  22.228   5.604  1.00  0.00      B    O  
ATOM    674  H1  HOH B 218      18.508  21.305   5.966  1.00  0.00      B    H  
ATOM    675  H2  HOH B 218      18.303  22.888   6.343  1.00  0.00      B    H  
ATOM    676  O   HOH B 219      11.195  25.375  36.662  1.00  0.00      B    O  
ATOM    677  H1  HOH B 219      11.805  24.592  36.727  1.00  0.00      B    H  
ATOM    678  H2  HOH B 219      11.211  25.570  35.653  1.00  0.00      B    H  
ATOM    679  O   HOH B 220      11.909   2.850  37.688  1.00  0.00      B    O  
ATOM    680  H1  HOH B 220      12.858   2.565  38.046  1.00  0.00      B    H  
ATOM    681  H2  HOH B 220      12.057   2.999  36.663  1.00  0.00      B    H  
ATOM    682  O   HOH B 221      14.749  33.615  12.867  1.00  0.00      B    O  
ATOM    683  H1  HOH B 221      15.365  34.418  12.879  1.00  0.00      B    H  
ATOM    684  H2  HOH B 221      14.511  33.465  13.818  1.00  0.00      B    H  
ATOM    685  O   HOH B 222      15.558  13.299   4.119  1.00  0.00      B    O  
ATOM    686  H1  HOH B 222      16.330  13.143   4.766  1.00  0.00      B    H  
ATOM    687  H2  HOH B 222      14.713  13.233   4.660  1.00  0.00      B    H  
ATOM    688  O   HOH B 223      15.146  32.766  34.987  1.00  0.00      B    O  
ATOM    689  H1  HOH B 223      14.687  33.487  35.577  1.00  0.00      B    H  
ATOM    690  H2  HOH B 223      14.663  31.935  35.079  1.00  0.00      B    H  
ATOM    691  O   HOH B 224      23.730  31.831   2.527  1.00  0.00      B    O  
ATOM    692  H1  HOH B 224      23.284  32.691   2.209  1.00  0.00      B    H  
ATOM    693  H2  HOH B 224      24.016  31.398   1.677  1.00  0.00      B    H  
ATOM    694  O   HOH B 225       3.273  27.516  18.639  1.00  0.00      B    O  
ATOM    695  H1  HOH B 225       2.410  27.021  18.931  1.00  0.00      B    H  
ATOM    696  H2  HOH B 225       3.113  27.701  17.635  1.00  0.00      B    H  
ATOM    697  O   HOH B 226      13.949  12.637   9.595  1.00  0.00      B    O  
ATOM    698  H1  HOH B 226      13.900  11.721  10.050  1.00  0.00      B    H  
ATOM    699  H2  HOH B 226      12.974  12.927   9.400  1.00  0.00      B    H  
ATOM    700  O   HOH B 227       7.461  34.546  37.940  1.00  0.00      B    O  
ATOM    701  H1  HOH B 227       7.795  35.514  37.768  1.00  0.00      B    H  
ATOM    702  H2  HOH B 227       7.110  34.159  37.107  1.00  0.00      B    H  
ATOM    703  O   HOH B 228      23.676  30.395  14.154  1.00  0.00      B    O  
ATOM    704  H1  HOH B 228      22.667  30.571  14.267  1.00  0.00      B    H  
ATOM    705  H2  HOH B 228      24.170  31.248  14.392  1.00  0.00      B    H  
ATOM    706  O   HOH B 229      26.660   0.499  16.589  1.00  0.00      B    O  
ATOM    707  H1  HOH B 229      26.435  -0.463  16.732  1.00  0.00      B    H  
ATOM    708  H2  HOH B 229      26.626   0.755  15.595  1.00  0.00      B    H  
ATOM    709  O   HOH B 230      19.554  31.349  15.942  1.00  0.00      B    O  
ATOM    710  H1  HOH B 230      19.470  30.311  16.068  1.00  0.00      B    H  
ATOM    711  H2  HOH B 230      18.721  31.674  15.433  1.00  0.00      B    H  
ATOM    712  O   HOH B 231      26.089  19.543   1.059  1.00  0.00      B    O  
ATOM    713  H1  HOH B 231      26.901  19.293   0.425  1.00  0.00      B    H  
ATOM    714  H2  HOH B 231      26.394  19.994   1.908  1.00  0.00      B    H  
ATOM    715  O   HOH B 232      37.390  25.986  20.587  1.00  0.00      B    O  
ATOM    716  H1  HOH B 232      36.923  25.251  21.078  1.00  0.00      B    H  
ATOM    717  H2  HOH B 232      37.013  25.978  19.618  1.00  0.00      B    H  
ATOM    718  O   HOH B 233      24.046  10.490  38.305  1.00  0.00      B    O  
ATOM    719  H1  HOH B 233      23.982   9.494  38.405  1.00  0.00      B    H  
ATOM    720  H2  HOH B 233      24.793  10.777  38.982  1.00  0.00      B    H  
ATOM    721  O   HOH B 234      26.652  36.393  19.449  1.00  0.00      B    O  
ATOM    722  H1  HOH B 234      27.292  36.762  18.768  1.00  0.00      B    H  
ATOM    723  H2  HOH B 234      26.887  35.388  19.421  1.00  0.00      B    H  
ATOM    724  O   HOH B 235      26.207  37.855  34.070  1.00  0.00      B    O  
ATOM    725  H1  HOH B 235      26.189  38.253  35.028  1.00  0.00      B    H  
ATOM    726  H2  HOH B 235      26.536  38.608  33.536  1.00  0.00      B    H  
ATOM    727  O   HOH B 236      14.734   5.803  23.178  1.00  0.00      B    O  
ATOM    728  H1  HOH B 236      13.764   5.933  23.439  1.00  0.00      B    H  
ATOM    729  H2  HOH B 236      14.925   4.842  23.068  1.00  0.00      B    H  
ATOM    730  O   HOH B 237       8.617  32.165  31.947  1.00  0.00      B    O  
ATOM    731  H1  HOH B 237       8.398  31.364  31.344  1.00  0.00      B    H  
ATOM    732  H2  HOH B 237       9.625  32.259  32.096  1.00  0.00      B    H  
ATOM    733  O   HOH B 238       4.567   9.417  30.935  1.00  0.00      B    O  
ATOM    734  H1  HOH B 238       5.195   9.271  30.171  1.00  0.00      B    H  
ATOM    735  H2  HOH B 238       3.826   9.876  30.547  1.00  0.00      B    H  
ATOM    736  O   HOH B 239       0.223  13.816  18.419  1.00  0.00      B    O  
ATOM    737  H1  HOH B 239       0.671  13.196  19.126  1.00  0.00      B    H  
ATOM    738  H2  HOH B 239       0.357  14.740  18.813  1.00  0.00      B    H  
ATOM    739  O   HOH B 240       2.142  39.050  26.436  1.00  0.00      B    O  
ATOM    740  H1  HOH B 240       1.550  38.665  27.111  1.00  0.00      B    H  
ATOM    741  H2  HOH B 240       3.076  38.817  26.703  1.00  0.00      B    H  
ATOM    742  O   HOH B 241       5.552  17.899   8.416  1.00  0.00      B    O  
ATOM    743  H1  HOH B 241       5.989  17.537   9.317  1.00  0.00      B    H  
ATOM    744  H2  HOH B 241       5.416  18.895   8.581  1.00  0.00      B    H  
ATOM    745  O   HOH B 242      21.754  38.856   8.381  1.00  0.00      B    O  
ATOM    746  H1  HOH B 242      20.687  39.002   8.314  1.00  0.00      B    H  
ATOM    747  H2  HOH B 242      22.054  38.992   9.329  1.00  0.00      B    H  
ATOM    748  O   HOH B 243       8.973   9.560  35.801  1.00  0.00      B    O  
ATOM    749  H1  HOH B 243       9.002   8.565  35.953  1.00  0.00      B    H  
ATOM    750  H2  HOH B 243       9.900   9.989  35.946  1.00  0.00      B    H  
ATOM    751  O   HOH B 244      39.093  -0.019  34.494  1.00  0.00      B    O  
ATOM    752  H1  HOH B 244      38.540   0.765  34.203  1.00  0.00      B    H  
ATOM    753  H2  HOH B 244      38.896  -0.113  35.489  1.00  0.00      B    H  
ATOM    754  O   HOH B 245      39.259   3.652  20.439  1.00  0.00      B    O  
ATOM    755  H1  HOH B 245      38.347   3.378  20.188  1.00  0.00      B    H  
ATOM    756  H2  HOH B 245      39.515   3.138  21.245  1.00  0.00      B    H  
ATOM    757  O   HOH B 246       6.105   0.697  12.704  1.00  0.00      B    O  
ATOM    758  H1  HOH B 246       6.901   0.229  13.156  1.00  0.00      B    H  
ATOM    759  H2  HOH B 246       5.220   0.356  13.083  1.00  0.00      B    H  
ATOM    760  O   HOH B 247       2.132  18.466  25.384  1.00  0.00      B    O  
ATOM    761  H1  HOH B 247       2.364  17.491  25.164  1.00  0.00      B    H  
ATOM    762  H2  HOH B 247       1.865  18.507  26.334  1.00  0.00      B    H  
ATOM    763  O   HOH B 248      35.010  14.471   5.037  1.00  0.00      B    O  
ATOM    764  H1  HOH B 248      34.579  14.593   5.956  1.00  0.00      B    H  
ATOM    765  H2  HOH B 248      34.290  14.038   4.431  1.00  0.00      B    H  
ATOM    766  O   HOH B 249      12.700  36.777  19.659  1.00  0.00      B    O  
ATOM    767  H1  HOH B 249      12.264  36.115  19.059  1.00  0.00      B    H  
ATOM    768  H2  HOH B 249      12.277  36.673  20.606  1.00  0.00      B    H  
ATOM    769  O   HOH B 250       8.236   3.164  20.838  1.00  0.00      B    O  
ATOM    770  H1  HOH B 250       7.963   2.261  20.476  1.00  0.00      B    H  
ATOM    771  H2  HOH B 250       7.486   3.759  20.614  1.00  0.00      B    H  
ATOM    772  O   HOH B 251      19.075  20.596  10.398  1.00  0.00      B    O  
ATOM    773  H1  HOH B 251      18.552  19.854  10.025  1.00  0.00      B    H  
ATOM    774  H2  HOH B 251      19.945  20.252  10.786  1.00  0.00      B    H  
ATOM    775  O   HOH B 252       4.685  32.018  19.873  1.00  0.00      B    O  
ATOM    776  H1  HOH B 252       5.057  31.682  20.766  1.00  0.00      B    H  
ATOM    777  H2  HOH B 252       5.079  31.356  19.135  1.00  0.00      B    H  
ATOM    778  O   HOH B 253      10.018  30.373   1.908  1.00  0.00      B    O  
ATOM    779  H1  HOH B 253      10.780  30.103   2.460  1.00  0.00      B    H  
ATOM    780  H2  HOH B 253       9.496  29.571   1.700  1.00  0.00      B    H  
ATOM    781  O   HOH B 254      14.325  12.458   1.188  1.00  0.00      B    O  
ATOM    782  H1  HOH B 254      13.349  12.421   1.315  1.00  0.00      B    H  
ATOM    783  H2  HOH B 254      14.789  12.548   2.129  1.00  0.00      B    H  
ATOM    784  O   HOH B 255       3.581  23.067  38.667  1.00  0.00      B    O  
ATOM    785  H1  HOH B 255       4.267  23.597  38.078  1.00  0.00      B    H  
ATOM    786  H2  HOH B 255       2.733  22.921  38.139  1.00  0.00      B    H  
ATOM    787  O   HOH B 256      25.653  12.677  18.286  1.00  0.00      B    O  
ATOM    788  H1  HOH B 256      25.682  13.138  17.368  1.00  0.00      B    H  
ATOM    789  H2  HOH B 256      25.270  13.329  18.918  1.00  0.00      B    H  
ATOM    790  O   HOH B 257      26.588  17.352   8.885  1.00  0.00      B    O  
ATOM    791  H1  HOH B 257      26.068  18.156   9.328  1.00  0.00      B    H  
ATOM    792  H2  HOH B 257      27.503  17.706   8.554  1.00  0.00      B    H  
ATOM    793  O   HOH B 258      24.128  10.148   3.130  1.00  0.00      B    O  
ATOM    794  H1  HOH B 258      24.066  10.988   2.585  1.00  0.00      B    H  
ATOM    795  H2  HOH B 258      24.624  10.388   3.889  1.00  0.00      B    H  
ATOM    796  O   HOH B 259      18.660  30.530  21.959  1.00  0.00      B    O  
ATOM    797  H1  HOH B 259      19.657  30.427  22.219  1.00  0.00      B    H  
ATOM    798  H2  HOH B 259      18.474  30.240  21.010  1.00  0.00      B    H  
ATOM    799  O   HOH B 260      33.576   5.875   2.608  1.00  0.00      B    O  
ATOM    800  H1  HOH B 260      33.811   4.922   2.328  1.00  0.00      B    H  
ATOM    801  H2  HOH B 260      34.408   6.183   3.119  1.00  0.00      B    H  
ATOM    802  O   HOH B 261       4.777   4.555  33.290  1.00  0.00      B    O  
ATOM    803  H1  HOH B 261       4.099   5.200  33.052  1.00  0.00      B    H  
ATOM    804  H2  HOH B 261       4.320   3.938  33.992  1.00  0.00      B    H  
ATOM    805  O   HOH B 262      37.258   5.137  27.614  1.00  0.00      B    O  
ATOM    806  H1  HOH B 262      37.161   5.975  27.092  1.00  0.00      B    H  
ATOM    807  H2  HOH B 262      36.513   5.101  28.283  1.00  0.00      B    H  
ATOM    808  O   HOH B 263      11.339  34.417   7.800  1.00  0.00      B    O  
ATOM    809  H1  HOH B 263      11.633  35.003   7.008  1.00  0.00      B    H  
ATOM    810  H2  HOH B 263      10.981  35.103   8.446  1.00  0.00      B    H  
ATOM    811  O   HOH B 264      25.248  24.093  25.044  1.00  0.00      B    O  
ATOM    812  H1  HOH B 264      24.459  23.420  25.189  1.00  0.00      B    H  
ATOM    813  H2  HOH B 264      25.665  23.906  24.137  1.00  0.00      B    H  
ATOM    814  O   HOH B 265      23.665   5.282  23.559  1.00  0.00      B    O  
ATOM    815  H1  HOH B 265      23.949   5.030  22.609  1.00  0.00      B    H  
ATOM    816  H2  HOH B 265      24.546   5.549  24.027  1.00  0.00      B    H  
ATOM    817  O   HOH B 266      22.533  32.711  33.821  1.00  0.00      B    O  
ATOM    818  H1  HOH B 266      21.725  32.719  34.402  1.00  0.00      B    H  
ATOM    819  H2  HOH B 266      22.327  32.173  33.015  1.00  0.00      B    H  
ATOM    820  O   HOH B 267       9.588   4.361  24.872  1.00  0.00      B    O  
ATOM    821  H1  HOH B 267       9.932   3.753  25.669  1.00  0.00      B    H  
ATOM    822  H2  HOH B 267       8.688   3.941  24.582  1.00  0.00      B    H  
ATOM    823  O   HOH B 268      34.349   3.070   8.038  1.00  0.00      B    O  
ATOM    824  H1  HOH B 268      34.901   3.057   8.834  1.00  0.00      B    H  
ATOM    825  H2  HOH B 268      33.540   2.500   8.245  1.00  0.00      B    H  
ATOM    826  O   HOH B 269      23.202   7.957  35.171  1.00  0.00      B    O  
ATOM    827  H1  HOH B 269      23.806   7.132  35.113  1.00  0.00      B    H  
ATOM    828  H2  HOH B 269      23.524   8.615  34.492  1.00  0.00      B    H  
ATOM    829  O   HOH B 270      14.012   8.775  29.996  1.00  0.00      B    O  
ATOM    830  H1  HOH B 270      14.182   8.356  29.118  1.00  0.00      B    H  
ATOM    831  H2  HOH B 270      13.100   9.188  30.011  1.00  0.00      B    H  
ATOM    832  O   HOH B 271      33.638  37.603   1.320  1.00  0.00      B    O  
ATOM    833  H1  HOH B 271      33.931  36.676   1.363  1.00  0.00      B    H  
ATOM    834  H2  HOH B 271      33.244  37.744   0.389  1.00  0.00      B    H  
ATOM    835  O   HOH B 272       5.772  18.403  34.995  1.00  0.00      B    O  
ATOM    836  H1  HOH B 272       5.708  17.916  34.096  1.00  0.00      B    H  
ATOM    837  H2  HOH B 272       4.916  18.239  35.539  1.00  0.00      B    H  
ATOM    838  O   HOH B 273      36.873  34.887  14.903  1.00  0.00      B    O  
ATOM    839  H1  HOH B 273      36.385  34.058  14.728  1.00  0.00      B    H  
ATOM    840  H2  HOH B 273      36.232  35.646  14.777  1.00  0.00      B    H  
ATOM    841  O   HOH B 274      32.748  29.499   8.006  1.00  0.00      B    O  
ATOM    842  H1  HOH B 274      33.685  29.214   8.033  1.00  0.00      B    H  
ATOM    843  H2  HOH B 274      32.147  28.761   8.195  1.00  0.00      B    H  
ATOM    844  O   HOH B 275      21.179  11.518   1.628  1.00  0.00      B    O  
ATOM    845  H1  HOH B 275      21.281  10.513   1.888  1.00  0.00      B    H  
ATOM    846  H2  HOH B 275      22.014  11.930   1.891  1.00  0.00      B    H  
ATOM    847  O   HOH B 276       8.478  34.286  11.615  1.00  0.00      B    O  
ATOM    848  H1  HOH B 276       9.218  34.899  11.347  1.00  0.00      B    H  
ATOM    849  H2  HOH B 276       7.653  34.874  11.874  1.00  0.00      B    H  
ATOM    850  O   HOH B 277      22.327  35.603  37.999  1.00  0.00      B    O  
ATOM    851  H1  HOH B 277      21.820  36.506  37.702  1.00  0.00      B    H  
ATOM    852  H2  HOH B 277      21.603  34.874  38.051  1.00  0.00      B    H  
ATOM    853  O   HOH B 278      30.443  28.558  39.083  1.00  0.00      B    O  
ATOM    854  H1  HOH B 278      30.058  27.686  39.221  1.00  0.00      B    H  
ATOM    855  H2  HOH B 278      29.783  29.155  38.585  1.00  0.00      B    H  
ATOM    856  O   HOH B 279       7.786  26.298   9.016  1.00  0.00      B    O  
ATOM    857  H1  HOH B 279       8.517  25.650   8.845  1.00  0.00      B    H  
ATOM    858  H2  HOH B 279       8.191  26.998   9.543  1.00  0.00      B    H  
ATOM    859  O   HOH B 280      33.228  16.450  32.360  1.00  0.00      B    O  
ATOM    860  H1  HOH B 280      34.067  16.761  31.905  1.00  0.00      B    H  
ATOM    861  H2  HOH B 280      32.862  17.263  32.916  1.00  0.00      B    H  
ATOM    862  O   HOH B 281      20.120  24.195  38.356  1.00  0.00      B    O  
ATOM    863  H1  HOH B 281      20.140  25.066  38.839  1.00  0.00      B    H  
ATOM    864  H2  HOH B 281      20.477  24.293  37.373  1.00  0.00      B    H  
ATOM    865  O   HOH B 282      35.675  38.972  14.508  1.00  0.00      B    O  
ATOM    866  H1  HOH B 282      34.944  38.283  14.648  1.00  0.00      B    H  
ATOM    867  H2  HOH B 282      36.455  38.807  15.150  1.00  0.00      B    H  
ATOM    868  O   HOH B 283      36.644  23.884  11.995  1.00  0.00      B    O  
ATOM    869  H1  HOH B 283      37.416  23.282  12.142  1.00  0.00      B    H  
ATOM    870  H2  HOH B 283      36.309  23.762  10.997  1.00  0.00      B    H  
ATOM    871  O   HOH B 284      11.378  16.987   2.696  1.00  0.00      B    O  
ATOM    872  H1  HOH B 284      11.952  17.646   2.142  1.00  0.00      B    H  
ATOM    873  H2  HOH B 284      11.674  16.069   2.427  1.00  0.00      B    H  
ATOM    874  O   HOH B 285      38.669   5.073   6.738  1.00  0.00      B    O  
ATOM    875  H1  HOH B 285      37.933   5.736   6.548  1.00  0.00      B    H  
ATOM    876  H2  HOH B 285      38.296   4.311   7.181  1.00  0.00      B    H  
ATOM    877  O   HOH B 286      18.327  18.529  17.243  1.00  0.00      B    O  
ATOM    878  H1  HOH B 286      19.307  18.661  16.983  1.00  0.00      B    H  
ATOM    879  H2  HOH B 286      18.251  17.598  17.597  1.00  0.00      B    H  
ATOM    880  O   HOH B 287       6.183   4.363  30.613  1.00  0.00      B    O  
ATOM    881  H1  HOH B 287       5.988   4.415  31.574  1.00  0.00      B    H  
ATOM    882  H2  HOH B 287       5.855   3.512  30.228  1.00  0.00      B    H  
ATOM    883  O   HOH B 288      37.944  33.754   2.946  1.00  0.00      B    O  
ATOM    884  H1  HOH B 288      38.112  33.546   1.968  1.00  0.00      B    H  
ATOM    885  H2  HOH B 288      37.587  34.695   3.078  1.00  0.00      B    H  
ATOM    886  O   HOH B 289       4.274  30.001  26.626  1.00  0.00      B    O  
ATOM    887  H1  HOH B 289       3.939  30.883  26.118  1.00  0.00      B    H  
ATOM    888  H2  HOH B 289       5.219  29.724  26.252  1.00  0.00      B    H  
ATOM    889  O   HOH B 290      14.214  34.811  36.587  1.00  0.00      B    O  
ATOM    890  H1  HOH B 290      14.983  35.132  37.134  1.00  0.00      B    H  
ATOM    891  H2  HOH B 290      13.605  34.298  37.287  1.00  0.00      B    H  
ATOM    892  O   HOH B 291      38.596   4.844  13.618  1.00  0.00      B    O  
ATOM    893  H1  HOH B 291      38.159   4.065  14.190  1.00  0.00      B    H  
ATOM    894  H2  HOH B 291      39.588   4.917  13.918  1.00  0.00      B    H  
ATOM    895  O   HOH B 292      31.441  26.548  13.056  1.00  0.00      B    O  
ATOM    896  H1  HOH B 292      32.015  27.017  12.319  1.00  0.00      B    H  
ATOM    897  H2  HOH B 292      30.995  25.672  12.724  1.00  0.00      B    H  
ATOM    898  O   HOH B 293       1.411  34.456  35.050  1.00  0.00      B    O  
ATOM    899  H1  HOH B 293       2.229  34.724  34.526  1.00  0.00      B    H  
ATOM    900  H2  HOH B 293       1.466  34.831  36.015  1.00  0.00      B    H  
ATOM    901  O   HOH B 294       4.014  15.481   0.269  1.00  0.00      B    O  
ATOM    902  H1  HOH B 294       3.317  15.134   0.941  1.00  0.00      B    H  
ATOM    903  H2  HOH B 294       4.777  14.813   0.284  1.00  0.00      B    H  
ATOM    904  O   HOH B 295      22.688  12.610  17.213  1.00  0.00      B    O  
ATOM    905  H1  HOH B 295      22.611  12.833  18.166  1.00  0.00      B    H  
ATOM    906  H2  HOH B 295      23.455  11.998  17.043  1.00  0.00      B    H  
ATOM    907  O   HOH B 296       9.668  12.697  34.868  1.00  0.00      B    O  
ATOM    908  H1  HOH B 296       8.693  12.917  34.912  1.00  0.00      B    H  
ATOM    909  H2  HOH B 296       9.870  12.078  35.670  1.00  0.00      B    H  
ATOM    910  O   HOH B 297      29.722  15.472  17.471  1.00  0.00      B    O  
ATOM    911  H1  HOH B 297      29.551  14.724  16.765  1.00  0.00      B    H  
ATOM    912  H2  HOH B 297      29.236  15.230  18.318  1.00  0.00      B    H  
ATOM    913  O   HOH B 298      13.569  12.689   6.081  1.00  0.00      B    O  
ATOM    914  H1  HOH B 298      12.761  13.288   6.262  1.00  0.00      B    H  
ATOM    915  H2  HOH B 298      13.990  12.407   6.934  1.00  0.00      B    H  
ATOM    916  O   HOH B 299      29.390  27.880  14.317  1.00  0.00      B    O  
ATOM    917  H1  HOH B 299      29.365  28.843  14.474  1.00  0.00      B    H  
ATOM    918  H2  HOH B 299      30.253  27.706  13.803  1.00  0.00      B    H  
ATOM    919  O   HOH B 300       5.216   6.269  15.621  1.00  0.00      B    O  
ATOM    920  H1  HOH B 300       6.174   6.190  15.810  1.00  0.00      B    H  
ATOM    921  H2  HOH B 300       5.094   6.532  14.639  1.00  0.00      B    H  
ATOM    922  O   HOH B 301      38.291  23.347   0.511  1.00  0.00      B    O  
ATOM    923  H1  HOH B 301      38.322  22.381   0.212  1.00  0.00      B    H  
ATOM    924  H2  HOH B 301      38.819  23.381   1.408  1.00  0.00      B    H  
ATOM    925  O   HOH B 302       8.588  11.577  27.014  1.00  0.00      B    O  
ATOM    926  H1  HOH B 302       8.145  11.963  27.823  1.00  0.00      B    H  
ATOM    927  H2  HOH B 302       8.247  10.644  26.869  1.00  0.00      B    H  
ATOM    928  O   HOH B 303      24.191   9.951  32.861  1.00  0.00      B    O  
ATOM    929  H1  HOH B 303      25.106   9.820  32.566  1.00  0.00      B    H  
ATOM    930  H2  HOH B 303      23.579   9.785  32.012  1.00  0.00      B    H  
ATOM    931  O   HOH B 304      13.188  13.322  20.520  1.00  0.00      B    O  
ATOM    932  H1  HOH B 304      13.327  12.522  19.923  1.00  0.00      B    H  
ATOM    933  H2  HOH B 304      12.440  13.018  21.165  1.00  0.00      B    H  
ATOM    934  O   HOH B 305       3.152  23.843   8.309  1.00  0.00      B    O  
ATOM    935  H1  HOH B 305       3.162  24.251   7.374  1.00  0.00      B    H  
ATOM    936  H2  HOH B 305       4.107  23.742   8.686  1.00  0.00      B    H  
ATOM    937  O   HOH B 306      32.351  26.514  15.570  1.00  0.00      B    O  
ATOM    938  H1  HOH B 306      31.956  26.328  14.652  1.00  0.00      B    H  
ATOM    939  H2  HOH B 306      31.785  26.093  16.302  1.00  0.00      B    H  
ATOM    940  O   HOH B 307       1.606  22.259  37.017  1.00  0.00      B    O  
ATOM    941  H1  HOH B 307       2.240  21.925  36.299  1.00  0.00      B    H  
ATOM    942  H2  HOH B 307       1.470  21.425  37.581  1.00  0.00      B    H  
ATOM    943  O   HOH B 308      11.028  11.075  15.835  1.00  0.00      B    O  
ATOM    944  H1  HOH B 308      10.164  10.541  15.706  1.00  0.00      B    H  
ATOM    945  H2  HOH B 308      11.148  11.234  16.883  1.00  0.00      B    H  
ATOM    946  O   HOH B 309      29.253  35.833  38.161  1.00  0.00      B    O  
ATOM    947  H1  HOH B 309      30.193  35.652  37.895  1.00  0.00      B    H  
ATOM    948  H2  HOH B 309      28.699  35.272  37.511  1.00  0.00      B    H  
ATOM    949  O   HOH B 310      30.405  35.671  28.363  1.00  0.00      B    O  
ATOM    950  H1  HOH B 310      30.083  35.800  27.425  1.00  0.00      B    H  
ATOM    951  H2  HOH B 310      29.980  34.845  28.747  1.00  0.00      B    H  
ATOM    952  O   HOH B 311      22.713   1.229  38.593  1.00  0.00      B    O  
ATOM    953  H1  HOH B 311      22.997   0.360  39.046  1.00  0.00      B    H  
ATOM    954  H2  HOH B 311      23.051   1.970  39.191  1.00  0.00      B    H  
ATOM    955  O   HOH B 312       5.117   2.348   0.057  1.00  0.00      B    O  
ATOM    956  H1  HOH B 312       4.713   2.133   0.987  1.00  0.00      B    H  
ATOM    957  H2  HOH B 312       4.409   2.185  -0.677  1.00  0.00      B    H  
ATOM    958  O   HOH B 313       9.409  11.755   7.770  1.00  0.00      B    O  
ATOM    959  H1  HOH B 313       9.085  11.517   6.817  1.00  0.00      B    H  
ATOM    960  H2  HOH B 313       8.526  12.016   8.240  1.00  0.00      B    H  
ATOM    961  O   HOH B 314       4.386  15.334  19.963  1.00  0.00      B    O  
ATOM    962  H1  HOH B 314       4.100  14.433  20.184  1.00  0.00      B    H  
ATOM    963  H2  HOH B 314       5.081  15.296  19.263  1.00  0.00      B    H  
ATOM    964  O   HOH B 315      18.568  10.591  13.678  1.00  0.00      B    O  
ATOM    965  H1  HOH B 315      18.457   9.602  13.953  1.00  0.00      B    H  
ATOM    966  H2  HOH B 315      19.429  10.696  13.176  1.00  0.00      B    H  
ATOM    967  O   HOH B 316       3.909   1.523  32.317  1.00  0.00      B    O  
ATOM    968  H1  HOH B 316       3.592   1.048  31.424  1.00  0.00      B    H  
ATOM    969  H2  HOH B 316       4.936   1.455  32.389  1.00  0.00      B    H  
ATOM    970  O   HOH B 317      25.050  37.578  17.253  1.00  0.00      B    O  
ATOM    971  H1  HOH B 317      25.752  37.155  17.839  1.00  0.00      B    H  
ATOM    972  H2  HOH B 317      24.307  38.050  17.852  1.00  0.00      B    H  
ATOM    973  O   HOH B 318      37.266  36.523  20.078  1.00  0.00      B    O  
ATOM    974  H1  HOH B 318      37.223  36.483  21.123  1.00  0.00      B    H  
ATOM    975  H2  HOH B 318      38.089  36.083  19.728  1.00  0.00      B    H  
ATOM    976  O   HOH B 319       5.095  26.661  20.453  1.00  0.00      B    O  
ATOM    977  H1  HOH B 319       4.496  25.985  20.887  1.00  0.00      B    H  
ATOM    978  H2  HOH B 319       4.695  26.918  19.631  1.00  0.00      B    H  
ATOM    979  O   HOH B 320      10.310   5.883  37.294  1.00  0.00      B    O  
ATOM    980  H1  HOH B 320       9.530   6.117  36.714  1.00  0.00      B    H  
ATOM    981  H2  HOH B 320      10.078   5.078  37.784  1.00  0.00      B    H  
ATOM    982  O   HOH B 321       5.276  35.244  23.114  1.00  0.00      B    O  
ATOM    983  H1  HOH B 321       5.599  34.307  22.973  1.00  0.00      B    H  
ATOM    984  H2  HOH B 321       4.453  35.214  23.656  1.00  0.00      B    H  
ATOM    985  O   HOH B 322       8.099  27.020  30.314  1.00  0.00      B    O  
ATOM    986  H1  HOH B 322       7.296  26.496  29.834  1.00  0.00      B    H  
ATOM    987  H2  HOH B 322       8.609  26.315  30.826  1.00  0.00      B    H  
ATOM    988  O   HOH B 323      14.498   9.332  13.448  1.00  0.00      B    O  
ATOM    989  H1  HOH B 323      14.697  10.233  13.860  1.00  0.00      B    H  
ATOM    990  H2  HOH B 323      13.816   8.845  13.989  1.00  0.00      B    H  
ATOM    991  O   HOH B 324      25.472   1.043   9.240  1.00  0.00      B    O  
ATOM    992  H1  HOH B 324      25.366   0.567  10.149  1.00  0.00      B    H  
ATOM    993  H2  HOH B 324      25.172   0.378   8.491  1.00  0.00      B    H  
ATOM    994  O   HOH B 325      23.037  19.028   2.455  1.00  0.00      B    O  
ATOM    995  H1  HOH B 325      22.071  18.794   2.625  1.00  0.00      B    H  
ATOM    996  H2  HOH B 325      23.346  19.516   3.290  1.00  0.00      B    H  
ATOM    997  O   HOH B 326      29.880   8.566  25.910  1.00  0.00      B    O  
ATOM    998  H1  HOH B 326      28.960   8.129  25.999  1.00  0.00      B    H  
ATOM    999  H2  HOH B 326      29.740   9.445  25.407  1.00  0.00      B    H  
ATOM   1000  O   HOH B 327      12.393  26.782  25.372  1.00  0.00      B    O  
ATOM   1001  H1  HOH B 327      11.607  26.225  25.672  1.00  0.00      B    H  
ATOM   1002  H2  HOH B 327      12.708  27.125  26.279  1.00  0.00      B    H  
ATOM   1003  O   HOH B 328       3.985  28.024  29.952  1.00  0.00      B    O  
ATOM   1004  H1  HOH B 328       4.404  28.923  29.770  1.00  0.00      B    H  
ATOM   1005  H2  HOH B 328       4.772  27.317  30.024  1.00  0.00      B    H  
ATOM   1006  O   HOH B 329      36.503   6.789   7.184  1.00  0.00      B    O  
ATOM   1007  H1  HOH B 329      35.637   6.486   6.698  1.00  0.00      B    H  
ATOM   1008  H2  HOH B 329      36.897   7.525   6.647  1.00  0.00      B    H  
ATOM   1009  O   HOH B 330      26.379  38.466  36.882  1.00  0.00      B    O  
ATOM   1010  H1  HOH B 330      27.224  37.997  36.621  1.00  0.00      B    H  
ATOM   1011  H2  HOH B 330      25.762  37.815  37.276  1.00  0.00      B    H  
ATOM   1012  O   HOH B 331       7.938  35.414  28.660  1.00  0.00      B    O  
ATOM   1013  H1  HOH B 331       7.539  34.928  27.866  1.00  0.00      B    H  
ATOM   1014  H2  HOH B 331       8.876  34.923  28.793  1.00  0.00      B    H  
ATOM   1015  O   HOH B 332      12.527  28.696  11.358  1.00  0.00      B    O  
ATOM   1016  H1  HOH B 332      12.212  29.450  10.756  1.00  0.00      B    H  
ATOM   1017  H2  HOH B 332      12.999  28.116  10.768  1.00  0.00      B    H  
ATOM   1018  O   HOH B 333       3.561  36.775   6.899  1.00  0.00      B    O  
ATOM   1019  H1  HOH B 333       4.528  36.762   6.629  1.00  0.00      B    H  
ATOM   1020  H2  HOH B 333       3.030  36.527   6.089  1.00  0.00      B    H  
ATOM   1021  O   HOH B 334      11.651  29.764  18.908  1.00  0.00      B    O  
ATOM   1022  H1  HOH B 334      10.627  29.730  19.088  1.00  0.00      B    H  
ATOM   1023  H2  HOH B 334      12.138  29.199  19.569  1.00  0.00      B    H  
ATOM   1024  O   HOH B 335      23.496   8.166   8.727  1.00  0.00      B    O  
ATOM   1025  H1  HOH B 335      23.290   7.389   9.347  1.00  0.00      B    H  
ATOM   1026  H2  HOH B 335      23.975   7.784   7.919  1.00  0.00      B    H  
ATOM   1027  O   HOH B 336       3.325   9.166  34.609  1.00  0.00      B    O  
ATOM   1028  H1  HOH B 336       4.333   9.238  34.680  1.00  0.00      B    H  
ATOM   1029  H2  HOH B 336       2.941  10.087  34.311  1.00  0.00      B    H  
ATOM   1030  O   HOH B 337      36.270  23.774   3.668  1.00  0.00      B    O  
ATOM   1031  H1  HOH B 337      36.247  23.336   2.740  1.00  0.00      B    H  
ATOM   1032  H2  HOH B 337      35.350  23.955   3.972  1.00  0.00      B    H  
ATOM   1033  O   HOH B 338      21.822  34.197   4.334  1.00  0.00      B    O  
ATOM   1034  H1  HOH B 338      21.933  34.420   3.352  1.00  0.00      B    H  
ATOM   1035  H2  HOH B 338      21.071  33.573   4.440  1.00  0.00      B    H  
ATOM   1036  O   HOH B 339      21.402  16.977   5.186  1.00  0.00      B    O  
ATOM   1037  H1  HOH B 339      22.376  16.793   5.207  1.00  0.00      B    H  
ATOM   1038  H2  HOH B 339      20.959  16.299   5.734  1.00  0.00      B    H  
ATOM   1039  O   HOH B 340      24.430  19.029  12.870  1.00  0.00      B    O  
ATOM   1040  H1  HOH B 340      24.672  19.522  12.001  1.00  0.00      B    H  
ATOM   1041  H2  HOH B 340      25.240  18.886  13.510  1.00  0.00      B    H  
ATOM   1042  O   HOH B 341       8.749  16.080  22.942  1.00  0.00      B    O  
ATOM   1043  H1  HOH B 341       8.522  16.476  23.870  1.00  0.00      B    H  
ATOM   1044  H2  HOH B 341       8.433  15.088  22.985  1.00  0.00      B    H  
ATOM   1045  O   HOH B 342      18.148   7.778  10.725  1.00  0.00      B    O  
ATOM   1046  H1  HOH B 342      18.689   7.954   9.885  1.00  0.00      B    H  
ATOM   1047  H2  HOH B 342      18.779   7.418  11.411  1.00  0.00      B    H  
ATOM   1048  O   HOH B 343      19.736  16.683  23.143  1.00  0.00      B    O  
ATOM   1049  H1  HOH B 343      19.952  16.941  24.072  1.00  0.00      B    H  
ATOM   1050  H2  HOH B 343      20.460  16.052  22.889  1.00  0.00      B    H  
ATOM   1051  O   HOH B 344      13.751  10.114  35.598  1.00  0.00      B    O  
ATOM   1052  H1  HOH B 344      14.014   9.665  36.463  1.00  0.00      B    H  
ATOM   1053  H2  HOH B 344      14.416  10.854  35.455  1.00  0.00      B    H  
ATOM   1054  O   HOH B 345      30.672  20.919   2.711  1.00  0.00      B    O  
ATOM   1055  H1  HOH B 345      30.229  20.851   3.534  1.00  0.00      B    H  
ATOM   1056  H2  HOH B 345      31.388  21.664   2.768  1.00  0.00      B    H  
ATOM   1057  O   HOH B 346      21.241  25.305  36.078  1.00  0.00      B    O  
ATOM   1058  H1  HOH B 346      20.329  25.573  35.750  1.00  0.00      B    H  
ATOM   1059  H2  HOH B 346      21.853  25.044  35.338  1.00  0.00      B    H  
ATOM   1060  O   HOH B 347       4.004  30.382  33.465  1.00  0.00      B    O  
ATOM   1061  H1  HOH B 347       4.296  31.076  32.758  1.00  0.00      B    H  
ATOM   1062  H2  HOH B 347       3.030  30.120  33.243  1.00  0.00      B    H  
ATOM   1063  O   HOH B 348      23.524  21.961  25.932  1.00  0.00      B    O  
ATOM   1064  H1  HOH B 348      22.700  21.481  25.550  1.00  0.00      B    H  
ATOM   1065  H2  HOH B 348      23.827  21.495  26.776  1.00  0.00      B    H  
ATOM   1066  O   HOH B 349       6.030  20.058  13.820  1.00  0.00      B    O  
ATOM   1067  H1  HOH B 349       6.439  19.289  13.291  1.00  0.00      B    H  
ATOM   1068  H2  HOH B 349       6.194  20.949  13.335  1.00  0.00      B    H  
ATOM   1069  O   HOH B 350       9.331  27.932  10.306  1.00  0.00      B    O  
ATOM   1070  H1  HOH B 350      10.326  27.974  10.539  1.00  0.00      B    H  
ATOM   1071  H2  HOH B 350       8.926  28.811  10.614  1.00  0.00      B    H  
ATOM   1072  O   HOH B 351       7.558   3.376  37.075  1.00  0.00      B    O  
ATOM   1073  H1  HOH B 351       7.887   3.583  36.146  1.00  0.00      B    H  
ATOM   1074  H2  HOH B 351       8.329   2.764  37.498  1.00  0.00      B    H  
ATOM   1075  O   HOH B 352       1.744   3.513  38.242  1.00  0.00      B    O  
ATOM   1076  H1  HOH B 352       0.775   3.520  37.836  1.00  0.00      B    H  
ATOM   1077  H2  HOH B 352       2.334   2.750  37.848  1.00  0.00      B    H  
ATOM   1078  O   HOH B 353      10.210  38.840   8.581  1.00  0.00      B    O  
ATOM   1079  H1  HOH B 353       9.807  39.278   7.790  1.00  0.00      B    H  
ATOM   1080  H2  HOH B 353      10.939  38.182   8.293  1.00  0.00      B    H  
ATOM   1081  O   HOH B 354      20.028   4.334  16.456  1.00  0.00      B    O  
ATOM   1082  H1  HOH B 354      19.484   4.975  15.893  1.00  0.00      B    H  
ATOM   1083  H2  HOH B 354      20.887   4.820  16.834  1.00  0.00      B    H  
ATOM   1084  O   HOH B 355      37.117  18.723  36.262  1.00  0.00      B    O  
ATOM   1085  H1  HOH B 355      36.897  19.143  35.351  1.00  0.00      B    H  
ATOM   1086  H2  HOH B 355      36.822  19.360  37.006  1.00  0.00      B    H  
ATOM   1087  O   HOH B 356       6.014  26.365  12.180  1.00  0.00      B    O  
ATOM   1088  H1  HOH B 356       6.957  26.663  11.850  1.00  0.00      B    H  
ATOM   1089  H2  HOH B 356       5.435  26.367  11.343  1.00  0.00      B    H  
ATOM   1090  O   HOH B 357      28.376   7.877  17.261  1.00  0.00      B    O  
ATOM   1091  H1  HOH B 357      29.069   7.730  16.524  1.00  0.00      B    H  
ATOM   1092  H2  HOH B 357      27.683   8.548  16.996  1.00  0.00      B    H  
ATOM   1093  O   HOH B 358      18.113   5.788  28.090  1.00  0.00      B    O  
ATOM   1094  H1  HOH B 358      18.666   5.086  28.605  1.00  0.00      B    H  
ATOM   1095  H2  HOH B 358      17.844   5.278  27.295  1.00  0.00      B    H  
ATOM   1096  O   HOH B 359      36.548  16.571   7.304  1.00  0.00      B    O  
ATOM   1097  H1  HOH B 359      36.181  16.094   8.070  1.00  0.00      B    H  
ATOM   1098  H2  HOH B 359      37.569  16.603   7.501  1.00  0.00      B    H  
ATOM   1099  O   HOH B 360      31.883   3.296  31.801  1.00  0.00      B    O  
ATOM   1100  H1  HOH B 360      32.494   2.517  31.499  1.00  0.00      B    H  
ATOM   1101  H2  HOH B 360      31.293   2.945  32.550  1.00  0.00      B    H  
ATOM   1102  O   HOH B 361      10.920  12.966  22.317  1.00  0.00      B    O  
ATOM   1103  H1  HOH B 361      11.531  12.719  23.055  1.00  0.00      B    H  
ATOM   1104  H2  HOH B 361      10.045  12.504  22.405  1.00  0.00      B    H  
ATOM   1105  O   HOH B 362      13.619  27.309  27.613  1.00  0.00      B    O  
ATOM   1106  H1  HOH B 362      13.998  26.386  27.589  1.00  0.00      B    H  
ATOM   1107  H2  HOH B 362      13.445  27.661  28.536  1.00  0.00      B    H  
ATOM   1108  O   HOH B 363      16.528   7.051   0.959  1.00  0.00      B    O  
ATOM   1109  H1  HOH B 363      17.259   7.756   0.908  1.00  0.00      B    H  
ATOM   1110  H2  HOH B 363      16.898   6.108   1.014  1.00  0.00      B    H  
ATOM   1111  O   HOH B 364      31.588  12.711   5.716  1.00  0.00      B    O  
ATOM   1112  H1  HOH B 364      30.641  13.045   5.782  1.00  0.00      B    H  
ATOM   1113  H2  HOH B 364      32.073  13.265   5.041  1.00  0.00      B    H  
ATOM   1114  O   HOH B 365      21.183  30.138  23.595  1.00  0.00      B    O  
ATOM   1115  H1  HOH B 365      20.631  30.300  24.403  1.00  0.00      B    H  
ATOM   1116  H2  HOH B 365      22.086  30.582  23.782  1.00  0.00      B    H  
ATOM   1117  O   HOH B 366       0.201  23.376  21.316  1.00  0.00      B    O  
ATOM   1118  H1  HOH B 366       0.794  22.788  21.906  1.00  0.00      B    H  
ATOM   1119  H2  HOH B 366       0.452  23.220  20.332  1.00  0.00      B    H  
ATOM   1120  O   HOH B 367       1.599   8.074  10.393  1.00  0.00      B    O  
ATOM   1121  H1  HOH B 367       1.641   7.861  11.340  1.00  0.00      B    H  
ATOM   1122  H2  HOH B 367       1.310   9.096  10.350  1.00  0.00      B    H  
ATOM   1123  O   HOH B 368      32.065   7.896   7.886  1.00  0.00      B    O  
ATOM   1124  H1  HOH B 368      31.307   7.736   8.481  1.00  0.00      B    H  
ATOM   1125  H2  HOH B 368      32.737   8.379   8.498  1.00  0.00      B    H  
ATOM   1126  O   HOH B 369      39.183   3.457  10.996  1.00  0.00      B    O  
ATOM   1127  H1  HOH B 369      39.287   4.356  10.508  1.00  0.00      B    H  
ATOM   1128  H2  HOH B 369      38.428   3.557  11.701  1.00  0.00      B    H  
ATOM   1129  O   HOH B 370      34.027  17.921   9.470  1.00  0.00      B    O  
ATOM   1130  H1  HOH B 370      33.574  18.172   8.610  1.00  0.00      B    H  
ATOM   1131  H2  HOH B 370      33.376  17.875  10.254  1.00  0.00      B    H  
ATOM   1132  O   HOH B 371      28.702  34.335  21.247  1.00  0.00      B    O  
ATOM   1133  H1  HOH B 371      29.077  35.295  21.027  1.00  0.00      B    H  
ATOM   1134  H2  HOH B 371      27.756  34.400  21.604  1.00  0.00      B    H  
ATOM   1135  O   HOH B 372      28.201  28.472   8.538  1.00  0.00      B    O  
ATOM   1136  H1  HOH B 372      27.903  28.414   7.587  1.00  0.00      B    H  
ATOM   1137  H2  HOH B 372      28.433  29.453   8.678  1.00  0.00      B    H  
ATOM   1138  O   HOH B 373      28.779  13.236  32.356  1.00  0.00      B    O  
ATOM   1139  H1  HOH B 373      28.305  14.092  32.660  1.00  0.00      B    H  
ATOM   1140  H2  HOH B 373      28.853  13.288  31.318  1.00  0.00      B    H  
ATOM   1141  O   HOH B 374      26.540  10.779   7.247  1.00  0.00      B    O  
ATOM   1142  H1  HOH B 374      27.243  10.227   6.836  1.00  0.00      B    H  
ATOM   1143  H2  HOH B 374      26.967  11.613   7.585  1.00  0.00      B    H  
ATOM   1144  O   HOH B 375      32.158  25.997  34.501  1.00  0.00      B    O  
ATOM   1145  H1  HOH B 375      32.153  25.288  33.759  1.00  0.00      B    H  
ATOM   1146  H2  HOH B 375      31.560  25.701  35.252  1.00  0.00      B    H  
ATOM   1147  O   HOH B 376      22.474  22.212  29.036  1.00  0.00      B    O  
ATOM   1148  H1  HOH B 376      22.091  21.338  28.691  1.00  0.00      B    H  
ATOM   1149  H2  HOH B 376      22.170  22.965  28.428  1.00  0.00      B    H  
ATOM   1150  O   HOH B 377      10.253  21.748  38.040  1.00  0.00      B    O  
ATOM   1151  H1  HOH B 377       9.243  22.211  37.975  1.00  0.00      B    H  
ATOM   1152  H2  HOH B 377      10.582  21.668  37.067  1.00  0.00      B    H  
ATOM   1153  O   HOH B 378      39.085  10.427   1.944  1.00  0.00      B    O  
ATOM   1154  H1  HOH B 378      39.636   9.746   1.368  1.00  0.00      B    H  
ATOM   1155  H2  HOH B 378      38.504   9.846   2.475  1.00  0.00      B    H  
ATOM   1156  O   HOH B 379      17.711   5.212   4.029  1.00  0.00      B    O  
ATOM   1157  H1  HOH B 379      18.195   4.379   3.623  1.00  0.00      B    H  
ATOM   1158  H2  HOH B 379      17.029   5.465   3.318  1.00  0.00      B    H  
ATOM   1159  O   HOH B 380      34.603  31.605   0.485  1.00  0.00      B    O  
ATOM   1160  H1  HOH B 380      34.941  31.614   1.462  1.00  0.00      B    H  
ATOM   1161  H2  HOH B 380      33.680  31.190   0.519  1.00  0.00      B    H  
ATOM   1162  O   HOH B 381      29.746  25.832  38.914  1.00  0.00      B    O  
ATOM   1163  H1  HOH B 381      28.908  26.099  38.398  1.00  0.00      B    H  
ATOM   1164  H2  HOH B 381      30.418  25.440  38.322  1.00  0.00      B    H  
ATOM   1165  O   HOH B 382      14.632  32.499   0.473  1.00  0.00      B    O  
ATOM   1166  H1  HOH B 382      13.731  32.631  -0.009  1.00  0.00      B    H  
ATOM   1167  H2  HOH B 382      14.947  33.472   0.719  1.00  0.00      B    H  
ATOM   1168  O   HOH B 383      11.023  13.339  11.702  1.00  0.00      B    O  
ATOM   1169  H1  HOH B 383      11.454  13.227  10.749  1.00  0.00      B    H  
ATOM   1170  H2  HOH B 383      11.767  13.750  12.275  1.00  0.00      B    H  
ATOM   1171  O   HOH B 384       9.281  18.492   7.490  1.00  0.00      B    O  
ATOM   1172  H1  HOH B 384       8.469  18.744   6.908  1.00  0.00      B    H  
ATOM   1173  H2  HOH B 384       9.985  18.031   6.913  1.00  0.00      B    H  
ATOM   1174  O   HOH B 385      16.899  31.792  14.582  1.00  0.00      B    O  
ATOM   1175  H1  HOH B 385      16.757  32.688  14.142  1.00  0.00      B    H  
ATOM   1176  H2  HOH B 385      16.762  31.106  13.855  1.00  0.00      B    H  
ATOM   1177  O   HOH B 386       7.471  24.673  33.796  1.00  0.00      B    O  
ATOM   1178  H1  HOH B 386       6.502  24.431  33.735  1.00  0.00      B    H  
ATOM   1179  H2  HOH B 386       7.444  25.648  34.141  1.00  0.00      B    H  
ATOM   1180  O   HOH B 387      37.036  28.700  26.136  1.00  0.00      B    O  
ATOM   1181  H1  HOH B 387      37.485  28.903  26.980  1.00  0.00      B    H  
ATOM   1182  H2  HOH B 387      36.671  27.735  26.191  1.00  0.00      B    H  
ATOM   1183  O   HOH B 388      23.421  24.162   0.888  1.00  0.00      B    O  
ATOM   1184  H1  HOH B 388      23.007  23.467   1.458  1.00  0.00      B    H  
ATOM   1185  H2  HOH B 388      23.269  25.108   1.236  1.00  0.00      B    H  
ATOM   1186  O   HOH B 389      34.107  25.648  37.839  1.00  0.00      B    O  
ATOM   1187  H1  HOH B 389      33.939  26.631  37.960  1.00  0.00      B    H  
ATOM   1188  H2  HOH B 389      35.011  25.495  38.178  1.00  0.00      B    H  
ATOM   1189  O   HOH B 390      33.736  15.367   1.125  1.00  0.00      B    O  
ATOM   1190  H1  HOH B 390      33.027  14.905   0.610  1.00  0.00      B    H  
ATOM   1191  H2  HOH B 390      34.682  15.092   0.729  1.00  0.00      B    H  
ATOM   1192  O   HOH B 391       7.442  17.510  13.163  1.00  0.00      B    O  
ATOM   1193  H1  HOH B 391       8.378  17.289  13.397  1.00  0.00      B    H  
ATOM   1194  H2  HOH B 391       6.815  16.842  13.609  1.00  0.00      B    H  
ATOM   1195  O   HOH B 392       9.137  13.204  16.342  1.00  0.00      B    O  
ATOM   1196  H1  HOH B 392       9.840  12.571  16.682  1.00  0.00      B    H  
ATOM   1197  H2  HOH B 392       9.121  13.153  15.308  1.00  0.00      B    H  
ATOM   1198  O   HOH B 393       8.509   5.971  32.988  1.00  0.00      B    O  
ATOM   1199  H1  HOH B 393       7.815   6.655  32.799  1.00  0.00      B    H  
ATOM   1200  H2  HOH B 393       9.254   6.147  32.294  1.00  0.00      B    H  
ATOM   1201  O   HOH B 394       2.717  31.171  29.105  1.00  0.00      B    O  
ATOM   1202  H1  HOH B 394       3.174  30.646  28.322  1.00  0.00      B    H  
ATOM   1203  H2  HOH B 394       2.262  31.999  28.766  1.00  0.00      B    H  
ATOM   1204  O   HOH B 395       6.217  24.415  13.871  1.00  0.00      B    O  
ATOM   1205  H1  HOH B 395       6.515  24.737  14.741  1.00  0.00      B    H  
ATOM   1206  H2  HOH B 395       5.972  25.209  13.268  1.00  0.00      B    H  
ATOM   1207  O   HOH B 396      27.344  37.201   9.235  1.00  0.00      B    O  
ATOM   1208  H1  HOH B 396      27.396  36.169   9.103  1.00  0.00      B    H  
ATOM   1209  H2  HOH B 396      27.349  37.569   8.276  1.00  0.00      B    H  
ATOM   1210  O   HOH B 397      28.924  22.098  32.131  1.00  0.00      B    O  
ATOM   1211  H1  HOH B 397      29.123  21.346  31.525  1.00  0.00      B    H  
ATOM   1212  H2  HOH B 397      29.039  23.032  31.664  1.00  0.00      B    H  
ATOM   1213  O   HOH B 398       4.637   5.366  11.355  1.00  0.00      B    O  
ATOM   1214  H1  HOH B 398       4.908   6.275  11.797  1.00  0.00      B    H  
ATOM   1215  H2  HOH B 398       5.224   4.658  11.678  1.00  0.00      B    H  
ATOM   1216  O   HOH B 399       7.338  13.734  22.449  1.00  0.00      B    O  
ATOM   1217  H1  HOH B 399       7.526  12.948  23.111  1.00  0.00      B    H  
ATOM   1218  H2  HOH B 399       6.380  13.494  22.097  1.00  0.00      B    H  
ATOM   1219  O   HOH B 400      23.882  34.834  30.745  1.00  0.00      B    O  
ATOM   1220  H1  HOH B 400      23.466  35.600  30.234  1.00  0.00      B    H  
ATOM   1221  H2  HOH B 400      23.408  33.952  30.498  1.00  0.00      B    H  
ATOM   1222  O   HOH B 401      30.543  14.999  24.101  1.00  0.00      B    O  
ATOM   1223  H1  HOH B 401      31.511  14.693  23.851  1.00  0.00      B    H  
ATOM   1224  H2  HOH B 401      30.659  15.983  24.230  1.00  0.00      B    H  
ATOM   1225  O   HOH B 402      11.318  25.855  34.011  1.00  0.00      B    O  
ATOM   1226  H1  HOH B 402      12.191  26.280  33.731  1.00  0.00      B    H  
ATOM   1227  H2  HOH B 402      10.625  25.794  33.273  1.00  0.00      B    H  
ATOM   1228  O   HOH B 403      16.441  10.097  26.959  1.00  0.00      B    O  
ATOM   1229  H1  HOH B 403      17.219   9.440  27.261  1.00  0.00      B    H  
ATOM   1230  H2  HOH B 403      16.486  11.005  27.449  1.00  0.00      B    H  
ATOM   1231  O   HOH B 404       9.519  32.537  24.888  1.00  0.00      B    O  
ATOM   1232  H1  HOH B 404       8.928  33.353  24.901  1.00  0.00      B    H  
ATOM   1233  H2  HOH B 404      10.370  32.765  24.376  1.00  0.00      B    H  
ATOM   1234  O   HOH B 405      27.900  16.585  23.615  1.00  0.00      B    O  
ATOM   1235  H1  HOH B 405      28.534  15.865  23.860  1.00  0.00      B    H  
ATOM   1236  H2  HOH B 405      26.943  16.182  23.668  1.00  0.00      B    H  
ATOM   1237  O   HOH B 406      35.437  28.806   7.963  1.00  0.00      B    O  
ATOM   1238  H1  HOH B 406      35.902  29.554   7.333  1.00  0.00      B    H  
ATOM   1239  H2  HOH B 406      36.102  27.986   7.967  1.00  0.00      B    H  
ATOM   1240  O   HOH B 407      36.326  29.054  14.497  1.00  0.00      B    O  
ATOM   1241  H1  HOH B 407      36.498  29.887  15.038  1.00  0.00      B    H  
ATOM   1242  H2  HOH B 407      35.392  28.733  14.761  1.00  0.00      B    H  
ATOM   1243  O   HOH B 408      18.080  12.062  34.491  1.00  0.00      B    O  
ATOM   1244  H1  HOH B 408      19.027  11.877  34.621  1.00  0.00      B    H  
ATOM   1245  H2  HOH B 408      17.636  11.220  34.214  1.00  0.00      B    H  
ATOM   1246  O   HOH B 409      33.818  28.696  15.234  1.00  0.00      B    O  
ATOM   1247  H1  HOH B 409      33.350  27.768  15.380  1.00  0.00      B    H  
ATOM   1248  H2  HOH B 409      33.227  29.308  14.634  1.00  0.00      B    H  
ATOM   1249  O   HOH B 410       5.221  18.993  23.854  1.00  0.00      B    O  
ATOM   1250  H1  HOH B 410       5.630  18.922  24.800  1.00  0.00      B    H  
ATOM   1251  H2  HOH B 410       5.477  18.175  23.331  1.00  0.00      B    H  
ATOM   1252  O   HOH B 411      27.990  34.556  24.531  1.00  0.00      B    O  
ATOM   1253  H1  HOH B 411      28.787  35.187  24.406  1.00  0.00      B    H  
ATOM   1254  H2  HOH B 411      28.362  33.632  24.613  1.00  0.00      B    H  
ATOM   1255  O   HOH B 412      24.129  15.159  33.236  1.00  0.00      B    O  
ATOM   1256  H1  HOH B 412      23.586  15.962  33.340  1.00  0.00      B    H  
ATOM   1257  H2  HOH B 412      23.637  14.431  33.753  1.00  0.00      B    H  
ATOM   1258  O   HOH B 413      36.907   7.058   9.939  1.00  0.00      B    O  
ATOM   1259  H1  HOH B 413      37.906   6.795   9.752  1.00  0.00      B    H  
ATOM   1260  H2  HOH B 413      36.374   6.991   9.013  1.00  0.00      B    H  
ATOM   1261  O   HOH B 414      13.774  15.669   0.766  1.00  0.00      B    O  
ATOM   1262  H1  HOH B 414      12.976  15.126   0.418  1.00  0.00      B    H  
ATOM   1263  H2  HOH B 414      13.677  16.606   0.334  1.00  0.00      B    H  
ATOM   1264  O   HOH B 415      27.502  34.613   8.385  1.00  0.00      B    O  
ATOM   1265  H1  HOH B 415      27.103  33.663   8.521  1.00  0.00      B    H  
ATOM   1266  H2  HOH B 415      28.330  34.542   7.869  1.00  0.00      B    H  
ATOM   1267  O   HOH B 416      36.995  15.122  15.862  1.00  0.00      B    O  
ATOM   1268  H1  HOH B 416      36.229  15.477  15.286  1.00  0.00      B    H  
ATOM   1269  H2  HOH B 416      36.803  15.459  16.819  1.00  0.00      B    H  
ATOM   1270  O   HOH B 417      12.135  34.039  11.310  1.00  0.00      B    O  
ATOM   1271  H1  HOH B 417      12.883  33.745  11.907  1.00  0.00      B    H  
ATOM   1272  H2  HOH B 417      11.445  33.347  11.288  1.00  0.00      B    H  
ATOM   1273  O   HOH B 418      33.720  20.327  23.595  1.00  0.00      B    O  
ATOM   1274  H1  HOH B 418      32.754  20.681  23.491  1.00  0.00      B    H  
ATOM   1275  H2  HOH B 418      34.344  20.901  23.014  1.00  0.00      B    H  
ATOM   1276  O   HOH B 419      16.052  30.285  38.059  1.00  0.00      B    O  
ATOM   1277  H1  HOH B 419      15.830  31.229  38.320  1.00  0.00      B    H  
ATOM   1278  H2  HOH B 419      15.925  29.765  38.914  1.00  0.00      B    H  
ATOM   1279  O   HOH B 420      31.790   6.837  38.641  1.00  0.00      B    O  
ATOM   1280  H1  HOH B 420      31.043   7.109  38.044  1.00  0.00      B    H  
ATOM   1281  H2  HOH B 420      31.406   6.935  39.628  1.00  0.00      B    H  
ATOM   1282  O   HOH B 421       7.517   7.457  19.807  1.00  0.00      B    O  
ATOM   1283  H1  HOH B 421       7.973   6.842  19.129  1.00  0.00      B    H  
ATOM   1284  H2  HOH B 421       7.205   6.956  20.615  1.00  0.00      B    H  
ATOM   1285  O   HOH B 422      32.646  17.168  16.142  1.00  0.00      B    O  
ATOM   1286  H1  HOH B 422      32.206  18.049  15.940  1.00  0.00      B    H  
ATOM   1287  H2  HOH B 422      32.607  17.063  17.138  1.00  0.00      B    H  
ATOM   1288  O   HOH B 423      32.611  24.261  32.315  1.00  0.00      B    O  
ATOM   1289  H1  HOH B 423      32.908  23.483  32.890  1.00  0.00      B    H  
ATOM   1290  H2  HOH B 423      33.373  24.581  31.751  1.00  0.00      B    H  
ATOM   1291  O   HOH B 424      37.054  30.388  36.017  1.00  0.00      B    O  
ATOM   1292  H1  HOH B 424      37.201  31.310  35.702  1.00  0.00      B    H  
ATOM   1293  H2  HOH B 424      36.922  30.485  37.035  1.00  0.00      B    H  
ATOM   1294  O   HOH B 425       8.740  23.329  16.990  1.00  0.00      B    O  
ATOM   1295  H1  HOH B 425       9.389  23.679  16.257  1.00  0.00      B    H  
ATOM   1296  H2  HOH B 425       8.753  22.309  16.962  1.00  0.00      B    H  
ATOM   1297  O   HOH B 426      16.772   3.555  26.509  1.00  0.00      B    O  
ATOM   1298  H1  HOH B 426      15.808   3.624  26.178  1.00  0.00      B    H  
ATOM   1299  H2  HOH B 426      17.373   3.402  25.659  1.00  0.00      B    H  
ATOM   1300  O   HOH B 427       6.364  18.797  26.379  1.00  0.00      B    O  
ATOM   1301  H1  HOH B 427       6.813  19.680  26.547  1.00  0.00      B    H  
ATOM   1302  H2  HOH B 427       5.345  18.914  26.665  1.00  0.00      B    H  
ATOM   1303  O   HOH B 428      37.849  38.024  12.171  1.00  0.00      B    O  
ATOM   1304  H1  HOH B 428      37.110  38.664  12.482  1.00  0.00      B    H  
ATOM   1305  H2  HOH B 428      38.556  38.552  11.664  1.00  0.00      B    H  
ATOM   1306  O   HOH B 429      31.417   3.675   0.346  1.00  0.00      B    O  
ATOM   1307  H1  HOH B 429      31.000   3.577   1.248  1.00  0.00      B    H  
ATOM   1308  H2  HOH B 429      32.002   4.517   0.327  1.00  0.00      B    H  
ATOM   1309  O   HOH B 430      32.397   1.433   9.385  1.00  0.00      B    O  
ATOM   1310  H1  HOH B 430      31.571   1.220   8.826  1.00  0.00      B    H  
ATOM   1311  H2  HOH B 430      32.080   1.956  10.173  1.00  0.00      B    H  
ATOM   1312  O   HOH B 431      10.990   1.533  23.544  1.00  0.00      B    O  
ATOM   1313  H1  HOH B 431      10.856   1.264  22.580  1.00  0.00      B    H  
ATOM   1314  H2  HOH B 431      10.045   1.406  23.935  1.00  0.00      B    H  
ATOM   1315  O   HOH B 432      33.111  23.391   6.222  1.00  0.00      B    O  
ATOM   1316  H1  HOH B 432      33.518  22.490   6.350  1.00  0.00      B    H  
ATOM   1317  H2  HOH B 432      32.161  23.347   6.385  1.00  0.00      B    H  
ATOM   1318  O   HOH B 433       8.163  20.350   1.942  1.00  0.00      B    O  
ATOM   1319  H1  HOH B 433       7.711  19.487   2.170  1.00  0.00      B    H  
ATOM   1320  H2  HOH B 433       8.893  20.423   2.652  1.00  0.00      B    H  
ATOM   1321  O   HOH B 434       5.766   9.319  23.944  1.00  0.00      B    O  
ATOM   1322  H1  HOH B 434       4.915   8.888  24.418  1.00  0.00      B    H  
ATOM   1323  H2  HOH B 434       5.476   9.764  23.055  1.00  0.00      B    H  
ATOM   1324  O   HOH B 435       6.282  12.398   3.081  1.00  0.00      B    O  
ATOM   1325  H1  HOH B 435       6.783  13.258   2.885  1.00  0.00      B    H  
ATOM   1326  H2  HOH B 435       5.787  12.550   3.967  1.00  0.00      B    H  
ATOM   1327  O   HOH B 436       8.613  23.385  19.888  1.00  0.00      B    O  
ATOM   1328  H1  HOH B 436       8.101  22.597  19.462  1.00  0.00      B    H  
ATOM   1329  H2  HOH B 436       9.454  23.508  19.347  1.00  0.00      B    H  
ATOM   1330  O   HOH B 437      26.750  30.196  35.872  1.00  0.00      B    O  
ATOM   1331  H1  HOH B 437      25.900  30.803  35.613  1.00  0.00      B    H  
ATOM   1332  H2  HOH B 437      27.522  30.481  35.252  1.00  0.00      B    H  
ATOM   1333  O   HOH B 438       0.438  18.447  31.898  1.00  0.00      B    O  
ATOM   1334  H1  HOH B 438      -0.106  17.583  31.988  1.00  0.00      B    H  
ATOM   1335  H2  HOH B 438      -0.254  19.154  31.755  1.00  0.00      B    H  
ATOM   1336  O   HOH B 439      36.123  26.907  31.899  1.00  0.00      B    O  
ATOM   1337  H1  HOH B 439      36.234  26.880  32.889  1.00  0.00      B    H  
ATOM   1338  H2  HOH B 439      35.897  27.835  31.520  1.00  0.00      B    H  
ATOM   1339  O   HOH B 440      24.506  37.741  25.943  1.00  0.00      B    O  
ATOM   1340  H1  HOH B 440      25.512  37.512  26.021  1.00  0.00      B    H  
ATOM   1341  H2  HOH B 440      23.917  36.879  25.869  1.00  0.00      B    H  
ATOM   1342  O   HOH B 441      22.835  19.546  15.310  1.00  0.00      B    O  
ATOM   1343  H1  HOH B 441      23.077  19.247  14.380  1.00  0.00      B    H  
ATOM   1344  H2  HOH B 441      22.658  20.549  15.346  1.00  0.00      B    H  
ATOM   1345  O   HOH B 442       1.256  11.489   7.246  1.00  0.00      B    O  
ATOM   1346  H1  HOH B 442       1.777  11.180   6.459  1.00  0.00      B    H  
ATOM   1347  H2  HOH B 442       0.295  11.641   7.052  1.00  0.00      B    H  
ATOM   1348  O   HOH B 443      20.119   5.564  37.283  1.00  0.00      B    O  
ATOM   1349  H1  HOH B 443      19.219   5.627  37.633  1.00  0.00      B    H  
ATOM   1350  H2  HOH B 443      20.452   4.589  37.205  1.00  0.00      B    H  
ATOM   1351  O   HOH B 444      23.918  33.534   5.964  1.00  0.00      B    O  
ATOM   1352  H1  HOH B 444      24.056  34.092   6.813  1.00  0.00      B    H  
ATOM   1353  H2  HOH B 444      23.163  33.927   5.437  1.00  0.00      B    H  
ATOM   1354  O   HOH B 445      34.889  20.368  35.230  1.00  0.00      B    O  
ATOM   1355  H1  HOH B 445      34.344  20.933  35.902  1.00  0.00      B    H  
ATOM   1356  H2  HOH B 445      35.171  20.914  34.460  1.00  0.00      B    H  
ATOM   1357  O   HOH B 446      18.864  36.694  19.574  1.00  0.00      B    O  
ATOM   1358  H1  HOH B 446      18.384  37.256  18.925  1.00  0.00      B    H  
ATOM   1359  H2  HOH B 446      19.152  35.838  19.167  1.00  0.00      B    H  
ATOM   1360  O   HOH B 447      29.941  24.666   2.158  1.00  0.00      B    O  
ATOM   1361  H1  HOH B 447      30.706  24.027   2.073  1.00  0.00      B    H  
ATOM   1362  H2  HOH B 447      29.738  24.941   1.180  1.00  0.00      B    H  
ATOM   1363  O   HOH B 448      24.484  16.380   4.773  1.00  0.00      B    O  
ATOM   1364  H1  HOH B 448      25.122  16.936   5.399  1.00  0.00      B    H  
ATOM   1365  H2  HOH B 448      24.632  16.602   3.788  1.00  0.00      B    H  
ATOM   1366  O   HOH B 449       9.615  17.283  14.768  1.00  0.00      B    O  
ATOM   1367  H1  HOH B 449       9.701  17.668  15.730  1.00  0.00      B    H  
ATOM   1368  H2  HOH B 449      10.430  16.748  14.579  1.00  0.00      B    H  
ATOM   1369  O   HOH B 450      10.317  34.116  14.270  1.00  0.00      B    O  
ATOM   1370  H1  HOH B 450       9.488  33.544  14.189  1.00  0.00      B    H  
ATOM   1371  H2  HOH B 450      11.072  33.441  14.242  1.00  0.00      B    H  
ATOM   1372  O   HOH B 451       5.961  33.193   2.559  1.00  0.00      B    O  
ATOM   1373  H1  HOH B 451       5.426  33.601   1.795  1.00  0.00      B    H  
ATOM   1374  H2  HOH B 451       6.933  33.405   2.366  1.00  0.00      B    H  
ATOM   1375  O   HOH B 452      15.736  34.161  23.811  1.00  0.00      B    O  
ATOM   1376  H1  HOH B 452      15.888  34.662  22.893  1.00  0.00      B    H  
ATOM   1377  H2  HOH B 452      16.228  33.288  23.636  1.00  0.00      B    H  
ATOM   1378  O   HOH B 453      26.181   2.649   5.873  1.00  0.00      B    O  
ATOM   1379  H1  HOH B 453      25.596   3.429   5.669  1.00  0.00      B    H  
ATOM   1380  H2  HOH B 453      25.601   1.762   5.803  1.00  0.00      B    H  
ATOM   1381  O   HOH B 454      27.686   7.013  27.076  1.00  0.00      B    O  
ATOM   1382  H1  HOH B 454      28.420   6.319  27.209  1.00  0.00      B    H  
ATOM   1383  H2  HOH B 454      27.109   6.886  27.883  1.00  0.00      B    H  
ATOM   1384  O   HOH B 455       7.623   5.838  12.962  1.00  0.00      B    O  
ATOM   1385  H1  HOH B 455       7.376   4.865  12.785  1.00  0.00      B    H  
ATOM   1386  H2  HOH B 455       8.633   5.851  13.164  1.00  0.00      B    H  
ATOM   1387  O   HOH B 456       0.545   6.341  20.156  1.00  0.00      B    O  
ATOM   1388  H1  HOH B 456       0.489   5.397  20.562  1.00  0.00      B    H  
ATOM   1389  H2  HOH B 456      -0.128   6.855  20.624  1.00  0.00      B    H  
ATOM   1390  O   HOH B 457       6.556  22.211  11.478  1.00  0.00      B    O  
ATOM   1391  H1  HOH B 457       7.213  21.396  11.464  1.00  0.00      B    H  
ATOM   1392  H2  HOH B 457       7.002  22.899  12.119  1.00  0.00      B    H  
ATOM   1393  O   HOH B 458       3.949  20.242  37.405  1.00  0.00      B    O  
ATOM   1394  H1  HOH B 458       4.781  20.675  36.933  1.00  0.00      B    H  
ATOM   1395  H2  HOH B 458       3.565  20.876  38.081  1.00  0.00      B    H  
ATOM   1396  O   HOH B 459       2.229   5.283  14.052  1.00  0.00      B    O  
ATOM   1397  H1  HOH B 459       2.532   4.616  14.796  1.00  0.00      B    H  
ATOM   1398  H2  HOH B 459       2.203   4.629  13.244  1.00  0.00      B    H  
ATOM   1399  O   HOH B 460      27.406  23.716   5.634  1.00  0.00      B    O  
ATOM   1400  H1  HOH B 460      26.576  24.274   5.408  1.00  0.00      B    H  
ATOM   1401  H2  HOH B 460      27.268  23.138   6.528  1.00  0.00      B    H  
ATOM   1402  O   HOH B 461      11.789  14.165  28.476  1.00  0.00      B    O  
ATOM   1403  H1  HOH B 461      12.524  13.528  28.134  1.00  0.00      B    H  
ATOM   1404  H2  HOH B 461      11.111  13.625  28.890  1.00  0.00      B    H  
ATOM   1405  O   HOH B 462      26.563  26.594  30.723  1.00  0.00      B    O  
ATOM   1406  H1  HOH B 462      25.992  26.682  29.873  1.00  0.00      B    H  
ATOM   1407  H2  HOH B 462      26.744  27.502  31.037  1.00  0.00      B    H  
ATOM   1408  O   HOH B 463      37.455  11.879  38.744  1.00  0.00      B    O  
ATOM   1409  H1  HOH B 463      37.898  11.937  37.850  1.00  0.00      B    H  
ATOM   1410  H2  HOH B 463      38.117  11.509  39.349  1.00  0.00      B    H  
ATOM   1411  O   HOH B 464      23.116  12.069  27.707  1.00  0.00      B    O  
ATOM   1412  H1  HOH B 464      22.487  12.841  27.382  1.00  0.00      B    H  
ATOM   1413  H2  HOH B 464      23.049  11.358  27.042  1.00  0.00      B    H  
ATOM   1414  O   HOH B 465       3.123  19.144   1.292  1.00  0.00      B    O  
ATOM   1415  H1  HOH B 465       3.494  20.022   1.456  1.00  0.00      B    H  
ATOM   1416  H2  HOH B 465       3.011  18.560   2.195  1.00  0.00      B    H  
ATOM   1417  O   HOH B 466      17.312   9.976  17.666  1.00  0.00      B    O  
ATOM   1418  H1  HOH B 466      17.398   9.788  18.637  1.00  0.00      B    H  
ATOM   1419  H2  HOH B 466      17.107   9.123  17.250  1.00  0.00      B    H  
ATOM   1420  O   HOH B 467       5.636  21.866  21.222  1.00  0.00      B    O  
ATOM   1421  H1  HOH B 467       6.193  21.548  20.469  1.00  0.00      B    H  
ATOM   1422  H2  HOH B 467       5.339  21.037  21.679  1.00  0.00      B    H  
ATOM   1423  O   HOH B 468       2.680  34.201  23.687  1.00  0.00      B    O  
ATOM   1424  H1  HOH B 468       2.135  34.968  24.086  1.00  0.00      B    H  
ATOM   1425  H2  HOH B 468       2.639  33.379  24.226  1.00  0.00      B    H  
ATOM   1426  O   HOH B 469      29.807  24.550   4.902  1.00  0.00      B    O  
ATOM   1427  H1  HOH B 469      29.810  24.517   3.854  1.00  0.00      B    H  
ATOM   1428  H2  HOH B 469      28.910  24.098   5.215  1.00  0.00      B    H  
ATOM   1429  O   HOH B 470      24.105  24.655  21.165  1.00  0.00      B    O  
ATOM   1430  H1  HOH B 470      23.970  25.601  21.455  1.00  0.00      B    H  
ATOM   1431  H2  HOH B 470      24.581  24.181  21.957  1.00  0.00      B    H  
ATOM   1432  O   HOH B 471      26.052  35.377  35.466  1.00  0.00      B    O  
ATOM   1433  H1  HOH B 471      26.291  36.197  34.872  1.00  0.00      B    H  
ATOM   1434  H2  HOH B 471      25.073  35.181  35.478  1.00  0.00      B    H  
ATOM   1435  O   HOH B 472       7.549  32.105   7.908  1.00  0.00      B    O  
ATOM   1436  H1  HOH B 472       6.902  32.066   7.071  1.00  0.00      B    H  
ATOM   1437  H2  HOH B 472       7.138  31.574   8.683  1.00  0.00      B    H  
ATOM   1438  O   HOH B 473       9.248  38.042  26.663  1.00  0.00      B    O  
ATOM   1439  H1  HOH B 473      10.228  38.190  26.487  1.00  0.00      B    H  
ATOM   1440  H2  HOH B 473       8.999  37.093  26.464  1.00  0.00      B    H  
ATOM   1441  O   HOH B 474      32.214  30.723  22.808  1.00  0.00      B    O  
ATOM   1442  H1  HOH B 474      31.890  31.642  22.412  1.00  0.00      B    H  
ATOM   1443  H2  HOH B 474      31.324  30.250  23.135  1.00  0.00      B    H  
ATOM   1444  O   HOH B 475      12.137  36.281   0.926  1.00  0.00      B    O  
ATOM   1445  H1  HOH B 475      12.967  35.757   0.642  1.00  0.00      B    H  
ATOM   1446  H2  HOH B 475      11.280  35.711   0.765  1.00  0.00      B    H  
ATOM   1447  O   HOH B 476       6.556  29.291  15.816  1.00  0.00      B    O  
ATOM   1448  H1  HOH B 476       7.190  28.491  15.677  1.00  0.00      B    H  
ATOM   1449  H2  HOH B 476       6.159  29.452  14.910  1.00  0.00      B    H  
ATOM   1450  O   HOH B 477      10.836  23.676   1.093  1.00  0.00      B    O  
ATOM   1451  H1  HOH B 477      10.154  23.335   0.412  1.00  0.00      B    H  
ATOM   1452  H2  HOH B 477      11.776  23.321   0.805  1.00  0.00      B    H  
ATOM   1453  O   HOH B 478      16.443  11.378  -0.300  1.00  0.00      B    O  
ATOM   1454  H1  HOH B 478      15.613  11.742   0.133  1.00  0.00      B    H  
ATOM   1455  H2  HOH B 478      17.180  11.360   0.394  1.00  0.00      B    H  
ATOM   1456  O   HOH B 479      24.503  14.762  19.744  1.00  0.00      B    O  
ATOM   1457  H1  HOH B 479      23.806  14.249  20.237  1.00  0.00      B    H  
ATOM   1458  H2  HOH B 479      25.099  15.170  20.410  1.00  0.00      B    H  
ATOM   1459  O   HOH B 480      12.875   2.875  31.242  1.00  0.00      B    O  
ATOM   1460  H1  HOH B 480      12.357   2.529  30.475  1.00  0.00      B    H  
ATOM   1461  H2  HOH B 480      13.857   2.908  30.893  1.00  0.00      B    H  
ATOM   1462  O   HOH B 481      10.825   7.626  18.150  1.00  0.00      B    O  
ATOM   1463  H1  HOH B 481      11.018   6.718  17.763  1.00  0.00      B    H  
ATOM   1464  H2  HOH B 481       9.942   7.922  17.804  1.00  0.00      B    H  
ATOM   1465  O   HOH B 482       2.475  26.732  38.756  1.00  0.00      B    O  
ATOM   1466  H1  HOH B 482       3.464  26.511  38.817  1.00  0.00      B    H  
ATOM   1467  H2  HOH B 482       2.003  26.041  38.150  1.00  0.00      B    H  
ATOM   1468  O   HOH B 483      18.656  28.816  14.759  1.00  0.00      B    O  
ATOM   1469  H1  HOH B 483      18.761  29.117  13.735  1.00  0.00      B    H  
ATOM   1470  H2  HOH B 483      18.662  27.804  14.724  1.00  0.00      B    H  
ATOM   1471  O   HOH B 484      16.256   0.880  15.764  1.00  0.00      B    O  
ATOM   1472  H1  HOH B 484      16.642   1.078  14.790  1.00  0.00      B    H  
ATOM   1473  H2  HOH B 484      16.679   1.597  16.316  1.00  0.00      B    H  
ATOM   1474  O   HOH B 485      16.343  20.572  13.415  1.00  0.00      B    O  
ATOM   1475  H1  HOH B 485      16.341  21.250  14.179  1.00  0.00      B    H  
ATOM   1476  H2  HOH B 485      16.778  19.766  13.814  1.00  0.00      B    H  
ATOM   1477  O   HOH B 486      32.201  15.817  36.622  1.00  0.00      B    O  
ATOM   1478  H1  HOH B 486      33.188  15.882  36.386  1.00  0.00      B    H  
ATOM   1479  H2  HOH B 486      32.040  14.889  37.141  1.00  0.00      B    H  
ATOM   1480  O   HOH B 487      18.871  28.794  28.852  1.00  0.00      B    O  
ATOM   1481  H1  HOH B 487      18.513  29.056  29.776  1.00  0.00      B    H  
ATOM   1482  H2  HOH B 487      19.779  28.510  28.913  1.00  0.00      B    H  
ATOM   1483  O   HOH B 488      26.885   4.938  31.200  1.00  0.00      B    O  
ATOM   1484  H1  HOH B 488      26.020   4.568  31.518  1.00  0.00      B    H  
ATOM   1485  H2  HOH B 488      27.612   4.232  31.273  1.00  0.00      B    H  
ATOM   1486  O   HOH B 489       1.226  13.619   9.205  1.00  0.00      B    O  
ATOM   1487  H1  HOH B 489       0.206  13.562   9.368  1.00  0.00      B    H  
ATOM   1488  H2  HOH B 489       1.489  13.317   8.308  1.00  0.00      B    H  
ATOM   1489  O   HOH B 490      22.723  35.481   9.525  1.00  0.00      B    O  
ATOM   1490  H1  HOH B 490      22.086  34.720   9.758  1.00  0.00      B    H  
ATOM   1491  H2  HOH B 490      22.264  36.308   9.628  1.00  0.00      B    H  
ATOM   1492  O   HOH B 491      36.349  16.456  18.236  1.00  0.00      B    O  
ATOM   1493  H1  HOH B 491      36.097  16.462  19.187  1.00  0.00      B    H  
ATOM   1494  H2  HOH B 491      36.110  17.400  17.929  1.00  0.00      B    H  
ATOM   1495  O   HOH B 492       9.150  25.312  21.850  1.00  0.00      B    O  
ATOM   1496  H1  HOH B 492       8.970  24.556  21.262  1.00  0.00      B    H  
ATOM   1497  H2  HOH B 492       9.275  24.926  22.776  1.00  0.00      B    H  
ATOM   1498  O   HOH B 493      11.850  37.141  24.110  1.00  0.00      B    O  
ATOM   1499  H1  HOH B 493      12.343  37.836  23.588  1.00  0.00      B    H  
ATOM   1500  H2  HOH B 493      10.900  37.158  23.791  1.00  0.00      B    H  
ATOM   1501  O   HOH B 494      26.696  19.791  17.584  1.00  0.00      B    O  
ATOM   1502  H1  HOH B 494      25.749  19.427  17.641  1.00  0.00      B    H  
ATOM   1503  H2  HOH B 494      27.253  19.322  18.332  1.00  0.00      B    H  
ATOM   1504  O   HOH B 495      20.169  33.987  37.821  1.00  0.00      B    O  
ATOM   1505  H1  HOH B 495      19.517  33.575  37.234  1.00  0.00      B    H  
ATOM   1506  H2  HOH B 495      19.867  33.748  38.760  1.00  0.00      B    H  
ATOM   1507  O   HOH B 496      13.636   1.593  14.502  1.00  0.00      B    O  
ATOM   1508  H1  HOH B 496      13.330   0.994  13.757  1.00  0.00      B    H  
ATOM   1509  H2  HOH B 496      14.598   1.473  14.757  1.00  0.00      B    H  
ATOM   1510  O   HOH B 497       5.493  23.115  26.826  1.00  0.00      B    O  
ATOM   1511  H1  HOH B 497       6.077  23.912  26.989  1.00  0.00      B    H  
ATOM   1512  H2  HOH B 497       5.036  23.358  26.007  1.00  0.00      B    H  
ATOM   1513  O   HOH B 498      30.854   1.517  14.106  1.00  0.00      B    O  
ATOM   1514  H1  HOH B 498      30.886   0.501  14.006  1.00  0.00      B    H  
ATOM   1515  H2  HOH B 498      31.044   1.990  13.254  1.00  0.00      B    H  
ATOM   1516  O   HOH B 499       3.350   6.037  17.840  1.00  0.00      B    O  
ATOM   1517  H1  HOH B 499       3.831   5.897  16.939  1.00  0.00      B    H  
ATOM   1518  H2  HOH B 499       2.421   6.335  17.661  1.00  0.00      B    H  
ATOM   1519  O   HOH B 500      22.910  38.963  11.023  1.00  0.00      B    O  
ATOM   1520  H1  HOH B 500      23.768  38.627  11.431  1.00  0.00      B    H  
ATOM   1521  H2  HOH B 500      22.190  38.465  11.471  1.00  0.00      B    H  
ATOM   1522  O   HOH B 501      14.178  19.654  36.614  1.00  0.00      B    O  
ATOM   1523  H1  HOH B 501      13.481  19.108  37.163  1.00  0.00      B    H  
ATOM   1524  H2  HOH B 501      15.034  19.095  36.566  1.00  0.00      B    H  
ATOM   1525  O   HOH B 502       1.372  23.540  10.967  1.00  0.00      B    O  
ATOM   1526  H1  HOH B 502       1.425  24.404  10.479  1.00  0.00      B    H  
ATOM   1527  H2  HOH B 502       2.281  23.198  11.213  1.00  0.00      B    H  
ATOM   1528  O   HOH B 503       6.819  12.298  19.311  1.00  0.00      B    O  
ATOM   1529  H1  HOH B 503       7.312  11.445  19.589  1.00  0.00      B    H  
ATOM   1530  H2  HOH B 503       6.239  12.570  20.098  1.00  0.00      B    H  
ATOM   1531  O   HOH B 504      34.693  21.205   6.711  1.00  0.00      B    O  
ATOM   1532  H1  HOH B 504      35.631  21.152   6.315  1.00  0.00      B    H  
ATOM   1533  H2  HOH B 504      34.227  20.309   6.702  1.00  0.00      B    H  
ATOM   1534  O   HOH B 505      25.497  11.957  30.855  1.00  0.00      B    O  
ATOM   1535  H1  HOH B 505      24.556  11.524  30.852  1.00  0.00      B    H  
ATOM   1536  H2  HOH B 505      25.761  12.150  31.834  1.00  0.00      B    H  
ATOM   1537  O   HOH B 506      37.403  23.761  22.981  1.00  0.00      B    O  
ATOM   1538  H1  HOH B 506      37.735  24.485  23.621  1.00  0.00      B    H  
ATOM   1539  H2  HOH B 506      38.169  23.568  22.260  1.00  0.00      B    H  
ATOM   1540  O   HOH B 507      15.187   3.471  33.993  1.00  0.00      B    O  
ATOM   1541  H1  HOH B 507      14.858   2.485  33.872  1.00  0.00      B    H  
ATOM   1542  H2  HOH B 507      15.674   3.672  33.101  1.00  0.00      B    H  
ATOM   1543  O   HOH B 508      25.236  17.245  36.514  1.00  0.00      B    O  
ATOM   1544  H1  HOH B 508      24.466  16.599  36.804  1.00  0.00      B    H  
ATOM   1545  H2  HOH B 508      25.119  18.159  36.992  1.00  0.00      B    H  
ATOM   1546  O   HOH B 509      21.824  30.817  32.138  1.00  0.00      B    O  
ATOM   1547  H1  HOH B 509      20.887  30.605  32.245  1.00  0.00      B    H  
ATOM   1548  H2  HOH B 509      22.388  30.017  32.409  1.00  0.00      B    H  
ATOM   1549  O   HOH B 510      24.494  23.989  29.516  1.00  0.00      B    O  
ATOM   1550  H1  HOH B 510      23.796  23.248  29.662  1.00  0.00      B    H  
ATOM   1551  H2  HOH B 510      25.154  23.550  28.846  1.00  0.00      B    H  
ATOM   1552  O   HOH B 511      20.906  28.697   6.298  1.00  0.00      B    O  
ATOM   1553  H1  HOH B 511      21.825  28.996   6.655  1.00  0.00      B    H  
ATOM   1554  H2  HOH B 511      20.987  27.685   6.224  1.00  0.00      B    H  
ATOM   1555  O   HOH B 512      37.294  23.137  18.468  1.00  0.00      B    O  
ATOM   1556  H1  HOH B 512      37.045  24.094  18.577  1.00  0.00      B    H  
ATOM   1557  H2  HOH B 512      38.341  23.098  18.241  1.00  0.00      B    H  
ATOM   1558  O   HOH B 513      17.072  38.334  18.237  1.00  0.00      B    O  
ATOM   1559  H1  HOH B 513      16.177  38.271  17.862  1.00  0.00      B    H  
ATOM   1560  H2  HOH B 513      16.950  38.898  19.031  1.00  0.00      B    H  
ATOM   1561  O   HOH B 514       0.374   8.664  36.706  1.00  0.00      B    O  
ATOM   1562  H1  HOH B 514       1.193   8.924  37.180  1.00  0.00      B    H  
ATOM   1563  H2  HOH B 514      -0.180   8.048  37.323  1.00  0.00      B    H  
ATOM   1564  O   HOH B 515       1.329  28.277   4.784  1.00  0.00      B    O  
ATOM   1565  H1  HOH B 515       2.250  28.049   5.169  1.00  0.00      B    H  
ATOM   1566  H2  HOH B 515       1.037  27.603   4.122  1.00  0.00      B    H  
ATOM   1567  O   HOH B 516      17.781  13.481   5.975  1.00  0.00      B    O  
ATOM   1568  H1  HOH B 516      18.725  13.209   6.065  1.00  0.00      B    H  
ATOM   1569  H2  HOH B 516      17.342  13.629   6.877  1.00  0.00      B    H  
ATOM   1570  O   HOH B 517       4.315   6.114   4.478  1.00  0.00      B    O  
ATOM   1571  H1  HOH B 517       3.752   5.515   5.122  1.00  0.00      B    H  
ATOM   1572  H2  HOH B 517       4.436   5.641   3.571  1.00  0.00      B    H  
ATOM   1573  O   HOH B 518      38.158  29.233  28.388  1.00  0.00      B    O  
ATOM   1574  H1  HOH B 518      38.922  28.764  28.892  1.00  0.00      B    H  
ATOM   1575  H2  HOH B 518      37.905  30.052  28.939  1.00  0.00      B    H  
ATOM   1576  O   HOH B 519       0.240  19.541  11.390  1.00  0.00      B    O  
ATOM   1577  H1  HOH B 519       0.045  18.653  11.833  1.00  0.00      B    H  
ATOM   1578  H2  HOH B 519       1.126  19.515  10.955  1.00  0.00      B    H  
ATOM   1579  O   HOH B 520       3.372  33.847   8.053  1.00  0.00      B    O  
ATOM   1580  H1  HOH B 520       2.565  33.581   7.512  1.00  0.00      B    H  
ATOM   1581  H2  HOH B 520       3.771  34.516   7.418  1.00  0.00      B    H  
ATOM   1582  O   HOH B 521       1.869   2.979  18.651  1.00  0.00      B    O  
ATOM   1583  H1  HOH B 521       1.464   2.899  17.745  1.00  0.00      B    H  
ATOM   1584  H2  HOH B 521       1.130   3.321  19.223  1.00  0.00      B    H  
ATOM   1585  O   HOH B 522       9.160  21.484  14.157  1.00  0.00      B    O  
ATOM   1586  H1  HOH B 522       9.603  20.758  13.625  1.00  0.00      B    H  
ATOM   1587  H2  HOH B 522       8.982  21.055  15.066  1.00  0.00      B    H  
ATOM   1588  O   HOH B 523      18.904  37.021  16.258  1.00  0.00      B    O  
ATOM   1589  H1  HOH B 523      18.877  36.018  16.247  1.00  0.00      B    H  
ATOM   1590  H2  HOH B 523      18.005  37.372  16.644  1.00  0.00      B    H  
ATOM   1591  O   HOH B 524      28.937  30.939  28.996  1.00  0.00      B    O  
ATOM   1592  H1  HOH B 524      28.628  30.036  28.586  1.00  0.00      B    H  
ATOM   1593  H2  HOH B 524      29.690  31.368  28.388  1.00  0.00      B    H  
ATOM   1594  O   HOH B 525      12.053   5.495   6.345  1.00  0.00      B    O  
ATOM   1595  H1  HOH B 525      12.834   5.872   6.862  1.00  0.00      B    H  
ATOM   1596  H2  HOH B 525      12.371   4.688   5.870  1.00  0.00      B    H  
ATOM   1597  O   HOH B 526      21.536  23.389  16.478  1.00  0.00      B    O  
ATOM   1598  H1  HOH B 526      20.776  22.849  16.115  1.00  0.00      B    H  
ATOM   1599  H2  HOH B 526      22.122  23.728  15.745  1.00  0.00      B    H  
ATOM   1600  O   HOH B 527       7.890  22.380   0.251  1.00  0.00      B    O  
ATOM   1601  H1  HOH B 527       8.136  21.593   0.838  1.00  0.00      B    H  
ATOM   1602  H2  HOH B 527       7.205  22.898   0.708  1.00  0.00      B    H  
ATOM   1603  O   HOH B 528       9.362  14.249   4.725  1.00  0.00      B    O  
ATOM   1604  H1  HOH B 528       8.634  14.969   4.782  1.00  0.00      B    H  
ATOM   1605  H2  HOH B 528      10.159  14.461   5.319  1.00  0.00      B    H  
ATOM   1606  O   HOH B 529       9.576  23.289   9.467  1.00  0.00      B    O  
ATOM   1607  H1  HOH B 529       9.722  22.302   9.240  1.00  0.00      B    H  
ATOM   1608  H2  HOH B 529       9.514  23.280  10.459  1.00  0.00      B    H  
ATOM   1609  O   HOH B 530      19.382  23.989   7.231  1.00  0.00      B    O  
ATOM   1610  H1  HOH B 530      18.648  24.734   7.179  1.00  0.00      B    H  
ATOM   1611  H2  HOH B 530      19.751  23.942   8.142  1.00  0.00      B    H  
ATOM   1612  O   HOH B 531       0.480  30.800  26.472  1.00  0.00      B    O  
ATOM   1613  H1  HOH B 531       0.651  31.702  26.875  1.00  0.00      B    H  
ATOM   1614  H2  HOH B 531       0.150  30.180  27.205  1.00  0.00      B    H  
ATOM   1615  O   HOH B 532      15.176   2.876  23.726  1.00  0.00      B    O  
ATOM   1616  H1  HOH B 532      14.970   2.898  22.700  1.00  0.00      B    H  
ATOM   1617  H2  HOH B 532      14.392   2.564  24.287  1.00  0.00      B    H  
ATOM   1618  O   HOH B 533      30.034  39.060  32.507  1.00  0.00      B    O  
ATOM   1619  H1  HOH B 533      30.402  38.605  31.698  1.00  0.00      B    H  
ATOM   1620  H2  HOH B 533      29.831  38.287  33.129  1.00  0.00      B    H  
ATOM   1621  O   HOH B 534      26.926  33.659  32.518  1.00  0.00      B    O  
ATOM   1622  H1  HOH B 534      26.591  32.789  32.070  1.00  0.00      B    H  
ATOM   1623  H2  HOH B 534      26.275  33.876  33.229  1.00  0.00      B    H  
ATOM   1624  O   HOH B 535      15.312   1.780   6.134  1.00  0.00      B    O  
ATOM   1625  H1  HOH B 535      14.632   2.289   5.448  1.00  0.00      B    H  
ATOM   1626  H2  HOH B 535      15.221   2.382   6.936  1.00  0.00      B    H  
ATOM   1627  O   HOH B 536       7.953  16.733  25.661  1.00  0.00      B    O  
ATOM   1628  H1  HOH B 536       8.702  16.470  26.213  1.00  0.00      B    H  
ATOM   1629  H2  HOH B 536       7.566  17.610  25.992  1.00  0.00      B    H  
ATOM   1630  O   HOH B 537      24.476  22.587  38.006  1.00  0.00      B    O  
ATOM   1631  H1  HOH B 537      23.995  22.958  38.822  1.00  0.00      B    H  
ATOM   1632  H2  HOH B 537      25.442  22.732  38.121  1.00  0.00      B    H  
ATOM   1633  O   HOH B 538       4.748  10.191  21.520  1.00  0.00      B    O  
ATOM   1634  H1  HOH B 538       3.801   9.906  21.551  1.00  0.00      B    H  
ATOM   1635  H2  HOH B 538       5.065   9.613  20.722  1.00  0.00      B    H  
ATOM   1636  O   HOH B 539      30.026   5.296  27.677  1.00  0.00      B    O  
ATOM   1637  H1  HOH B 539      30.492   4.969  26.840  1.00  0.00      B    H  
ATOM   1638  H2  HOH B 539      29.897   4.522  28.345  1.00  0.00      B    H  
ATOM   1639  O   HOH B 540       3.169  38.743  17.996  1.00  0.00      B    O  
ATOM   1640  H1  HOH B 540       3.918  38.661  18.672  1.00  0.00      B    H  
ATOM   1641  H2  HOH B 540       3.213  39.651  17.577  1.00  0.00      B    H  
ATOM   1642  O   HOH B 541      19.516  35.281  23.753  1.00  0.00      B    O  
ATOM   1643  H1  HOH B 541      19.023  34.706  23.092  1.00  0.00      B    H  
ATOM   1644  H2  HOH B 541      19.695  36.159  23.326  1.00  0.00      B    H  
ATOM   1645  O   HOH B 542      37.968  15.303  21.670  1.00  0.00      B    O  
ATOM   1646  H1  HOH B 542      38.551  15.704  20.946  1.00  0.00      B    H  
ATOM   1647  H2  HOH B 542      37.729  15.947  22.402  1.00  0.00      B    H  
ATOM   1648  O   HOH B 543      24.345  18.247  17.294  1.00  0.00      B    O  
ATOM   1649  H1  HOH B 543      24.104  17.271  17.272  1.00  0.00      B    H  
ATOM   1650  H2  HOH B 543      23.711  18.677  16.719  1.00  0.00      B    H  
ATOM   1651  O   HOH B 544       8.491   3.498  34.004  1.00  0.00      B    O  
ATOM   1652  H1  HOH B 544       9.498   3.251  33.917  1.00  0.00      B    H  
ATOM   1653  H2  HOH B 544       8.291   4.354  33.534  1.00  0.00      B    H  
ATOM   1654  O   HOH B 545      37.466  33.018  34.806  1.00  0.00      B    O  
ATOM   1655  H1  HOH B 545      37.127  33.649  35.475  1.00  0.00      B    H  
ATOM   1656  H2  HOH B 545      38.413  33.314  34.638  1.00  0.00      B    H  
ATOM   1657  O   HOH B 546       1.016  13.867   5.615  1.00  0.00      B    O  
ATOM   1658  H1  HOH B 546       1.195  13.253   4.818  1.00  0.00      B    H  
ATOM   1659  H2  HOH B 546       0.543  14.642   5.265  1.00  0.00      B    H  
ATOM   1660  O   HOH B 547      29.845  37.615  30.095  1.00  0.00      B    O  
ATOM   1661  H1  HOH B 547      29.105  37.063  30.439  1.00  0.00      B    H  
ATOM   1662  H2  HOH B 547      30.410  37.046  29.394  1.00  0.00      B    H  
ATOM   1663  O   HOH B 548      11.508  11.025  26.800  1.00  0.00      B    O  
ATOM   1664  H1  HOH B 548      11.525  10.266  27.500  1.00  0.00      B    H  
ATOM   1665  H2  HOH B 548      10.579  11.427  26.769  1.00  0.00      B    H  
ATOM   1666  O   HOH B 549      15.938  28.655   1.113  1.00  0.00      B    O  
ATOM   1667  H1  HOH B 549      15.397  27.788   1.121  1.00  0.00      B    H  
ATOM   1668  H2  HOH B 549      16.780  28.525   1.669  1.00  0.00      B    H  
ATOM   1669  O   HOH B 550      22.167  11.428  36.304  1.00  0.00      B    O  
ATOM   1670  H1  HOH B 550      21.612  12.043  36.911  1.00  0.00      B    H  
ATOM   1671  H2  HOH B 550      22.731  10.768  36.877  1.00  0.00      B    H  
ATOM   1672  O   HOH B 551       7.602  31.034  22.158  1.00  0.00      B    O  
ATOM   1673  H1  HOH B 551       6.778  30.497  21.870  1.00  0.00      B    H  
ATOM   1674  H2  HOH B 551       8.369  30.327  22.354  1.00  0.00      B    H  
ATOM   1675  O   HOH B 552      28.905   3.865  23.650  1.00  0.00      B    O  
ATOM   1676  H1  HOH B 552      28.358   4.681  23.538  1.00  0.00      B    H  
ATOM   1677  H2  HOH B 552      28.416   3.270  24.281  1.00  0.00      B    H  
ATOM   1678  O   HOH B 553      33.751   6.428   6.045  1.00  0.00      B    O  
ATOM   1679  H1  HOH B 553      33.301   7.100   6.635  1.00  0.00      B    H  
ATOM   1680  H2  HOH B 553      32.925   5.959   5.701  1.00  0.00      B    H  
ATOM   1681  O   HOH B 554      21.347  38.000  37.185  1.00  0.00      B    O  
ATOM   1682  H1  HOH B 554      21.534  38.260  36.238  1.00  0.00      B    H  
ATOM   1683  H2  HOH B 554      21.745  38.824  37.620  1.00  0.00      B    H  
ATOM   1684  O   HOH B 555       9.695  15.069  31.324  1.00  0.00      B    O  
ATOM   1685  H1  HOH B 555       8.843  14.873  31.862  1.00  0.00      B    H  
ATOM   1686  H2  HOH B 555      10.195  14.237  31.209  1.00  0.00      B    H  
ATOM   1687  O   HOH B 556      28.565  38.971  20.146  1.00  0.00      B    O  
ATOM   1688  H1  HOH B 556      29.103  38.106  20.408  1.00  0.00      B    H  
ATOM   1689  H2  HOH B 556      28.883  39.674  20.766  1.00  0.00      B    H  
ATOM   1690  O   HOH B 557      20.884   8.199  36.620  1.00  0.00      B    O  
ATOM   1691  H1  HOH B 557      21.663   8.169  36.001  1.00  0.00      B    H  
ATOM   1692  H2  HOH B 557      20.512   7.272  36.632  1.00  0.00      B    H  
ATOM   1693  O   HOH B 558      23.815  33.207  24.447  1.00  0.00      B    O  
ATOM   1694  H1  HOH B 558      24.330  33.909  25.005  1.00  0.00      B    H  
ATOM   1695  H2  HOH B 558      22.845  33.208  24.727  1.00  0.00      B    H  
ATOM   1696  O   HOH B 559      18.795   7.448  32.754  1.00  0.00      B    O  
ATOM   1697  H1  HOH B 559      18.332   7.966  31.982  1.00  0.00      B    H  
ATOM   1698  H2  HOH B 559      19.150   6.602  32.311  1.00  0.00      B    H  
ATOM   1699  O   HOH B 560      17.476  22.894  28.114  1.00  0.00      B    O  
ATOM   1700  H1  HOH B 560      18.083  22.141  28.549  1.00  0.00      B    H  
ATOM   1701  H2  HOH B 560      16.526  22.709  28.349  1.00  0.00      B    H  
ATOM   1702  O   HOH B 561       8.285  17.065  35.143  1.00  0.00      B    O  
ATOM   1703  H1  HOH B 561       8.909  17.860  34.973  1.00  0.00      B    H  
ATOM   1704  H2  HOH B 561       7.394  17.444  35.446  1.00  0.00      B    H  
ATOM   1705  O   HOH B 562      35.133   3.088  15.590  1.00  0.00      B    O  
ATOM   1706  H1  HOH B 562      34.687   2.159  15.772  1.00  0.00      B    H  
ATOM   1707  H2  HOH B 562      34.379   3.498  15.070  1.00  0.00      B    H  
ATOM   1708  O   HOH B 563      33.589   0.067  36.485  1.00  0.00      B    O  
ATOM   1709  H1  HOH B 563      34.367  -0.330  35.990  1.00  0.00      B    H  
ATOM   1710  H2  HOH B 563      33.776   1.028  36.833  1.00  0.00      B    H  
ATOM   1711  O   HOH B 564       3.940  30.263  38.582  1.00  0.00      B    O  
ATOM   1712  H1  HOH B 564       3.818  29.711  37.704  1.00  0.00      B    H  
ATOM   1713  H2  HOH B 564       3.824  29.593  39.367  1.00  0.00      B    H  
ATOM   1714  O   HOH B 565      17.851  26.301   6.658  1.00  0.00      B    O  
ATOM   1715  H1  HOH B 565      16.888  25.929   6.703  1.00  0.00      B    H  
ATOM   1716  H2  HOH B 565      17.796  27.230   7.035  1.00  0.00      B    H  
ATOM   1717  O   HOH B 566      28.689  30.646  17.671  1.00  0.00      B    O  
ATOM   1718  H1  HOH B 566      28.951  31.308  18.389  1.00  0.00      B    H  
ATOM   1719  H2  HOH B 566      28.281  29.813  18.112  1.00  0.00      B    H  
ATOM   1720  O   HOH B 567      30.549  25.744  25.872  1.00  0.00      B    O  
ATOM   1721  H1  HOH B 567      31.337  25.255  25.477  1.00  0.00      B    H  
ATOM   1722  H2  HOH B 567      30.136  26.288  25.089  1.00  0.00      B    H  
ATOM   1723  O   HOH B 568      12.453  34.810  17.411  1.00  0.00      B    O  
ATOM   1724  H1  HOH B 568      12.972  34.032  17.808  1.00  0.00      B    H  
ATOM   1725  H2  HOH B 568      11.644  34.447  16.895  1.00  0.00      B    H  
ATOM   1726  O   HOH B 569       3.142  26.121  32.137  1.00  0.00      B    O  
ATOM   1727  H1  HOH B 569       3.205  27.067  31.721  1.00  0.00      B    H  
ATOM   1728  H2  HOH B 569       2.134  25.945  32.212  1.00  0.00      B    H  
ATOM   1729  O   HOH B 570       5.166   0.307  20.439  1.00  0.00      B    O  
ATOM   1730  H1  HOH B 570       5.170  -0.497  21.054  1.00  0.00      B    H  
ATOM   1731  H2  HOH B 570       4.300   0.846  20.660  1.00  0.00      B    H  
ATOM   1732  O   HOH B 571      38.831  38.809  37.045  1.00  0.00      B    O  
ATOM   1733  H1  HOH B 571      38.296  39.400  37.670  1.00  0.00      B    H  
ATOM   1734  H2  HOH B 571      39.599  38.494  37.582  1.00  0.00      B    H  
ATOM   1735  O   HOH B 572      23.483  15.616  17.224  1.00  0.00      B    O  
ATOM   1736  H1  HOH B 572      22.837  14.889  17.054  1.00  0.00      B    H  
ATOM   1737  H2  HOH B 572      23.781  15.529  18.191  1.00  0.00      B    H  
ATOM   1738  O   HOH B 573      22.884   0.981  14.651  1.00  0.00      B    O  
ATOM   1739  H1  HOH B 573      23.399   1.429  13.897  1.00  0.00      B    H  
ATOM   1740  H2  HOH B 573      21.899   1.215  14.519  1.00  0.00      B    H  
ATOM   1741  O   HOH B 574      23.344  38.082   1.096  1.00  0.00      B    O  
ATOM   1742  H1  HOH B 574      24.034  38.024   1.802  1.00  0.00      B    H  
ATOM   1743  H2  HOH B 574      23.817  37.751   0.221  1.00  0.00      B    H  
ATOM   1744  O   HOH B 575      11.643  22.787   6.526  1.00  0.00      B    O  
ATOM   1745  H1  HOH B 575      12.382  22.730   5.855  1.00  0.00      B    H  
ATOM   1746  H2  HOH B 575      11.542  21.810   6.854  1.00  0.00      B    H  
ATOM   1747  O   HOH B 576       5.148  17.486  32.500  1.00  0.00      B    O  
ATOM   1748  H1  HOH B 576       4.433  18.167  32.186  1.00  0.00      B    H  
ATOM   1749  H2  HOH B 576       5.835  17.532  31.793  1.00  0.00      B    H  
ATOM   1750  O   HOH B 577       9.348  33.254  21.890  1.00  0.00      B    O  
ATOM   1751  H1  HOH B 577       8.913  32.397  22.225  1.00  0.00      B    H  
ATOM   1752  H2  HOH B 577      10.152  32.943  21.268  1.00  0.00      B    H  
ATOM   1753  O   HOH B 578       6.333  37.750  22.342  1.00  0.00      B    O  
ATOM   1754  H1  HOH B 578       7.333  37.517  22.322  1.00  0.00      B    H  
ATOM   1755  H2  HOH B 578       5.752  36.919  22.437  1.00  0.00      B    H  
ATOM   1756  O   HOH B 579      34.543  37.212  20.629  1.00  0.00      B    O  
ATOM   1757  H1  HOH B 579      35.219  36.675  20.093  1.00  0.00      B    H  
ATOM   1758  H2  HOH B 579      34.921  38.142  20.710  1.00  0.00      B    H  
ATOM   1759  O   HOH B 580      13.739   8.280  18.009  1.00  0.00      B    O  
ATOM   1760  H1  HOH B 580      12.769   8.551  17.986  1.00  0.00      B    H  
ATOM   1761  H2  HOH B 580      13.896   7.465  18.691  1.00  0.00      B    H  
ATOM   1762  O   HOH B 581       2.398  11.888  30.368  1.00  0.00      B    O  
ATOM   1763  H1  HOH B 581       3.157  12.258  30.945  1.00  0.00      B    H  
ATOM   1764  H2  HOH B 581       1.549  12.091  30.808  1.00  0.00      B    H  
ATOM   1765  O   HOH B 582      11.486   7.702  20.738  1.00  0.00      B    O  
ATOM   1766  H1  HOH B 582      11.096   7.877  19.859  1.00  0.00      B    H  
ATOM   1767  H2  HOH B 582      11.168   6.731  20.952  1.00  0.00      B    H  
ATOM   1768  O   HOH B 583       5.934  39.304   4.745  1.00  0.00      B    O  
ATOM   1769  H1  HOH B 583       6.223  38.410   5.115  1.00  0.00      B    H  
ATOM   1770  H2  HOH B 583       5.326  39.689   5.463  1.00  0.00      B    H  
ATOM   1771  O   HOH B 584       7.876  18.216  37.834  1.00  0.00      B    O  
ATOM   1772  H1  HOH B 584       7.864  19.164  37.575  1.00  0.00      B    H  
ATOM   1773  H2  HOH B 584       6.913  17.954  38.090  1.00  0.00      B    H  
ATOM   1774  O   HOH B 585       4.297  33.325  16.789  1.00  0.00      B    O  
ATOM   1775  H1  HOH B 585       4.989  33.284  17.480  1.00  0.00      B    H  
ATOM   1776  H2  HOH B 585       3.506  33.827  17.182  1.00  0.00      B    H  
ATOM   1777  O   HOH B 586      24.794  16.996   2.112  1.00  0.00      B    O  
ATOM   1778  H1  HOH B 586      24.069  17.702   2.233  1.00  0.00      B    H  
ATOM   1779  H2  HOH B 586      25.687  17.487   1.992  1.00  0.00      B    H  
ATOM   1780  O   HOH B 587      18.372  34.136  16.447  1.00  0.00      B    O  
ATOM   1781  H1  HOH B 587      17.372  34.330  16.582  1.00  0.00      B    H  
ATOM   1782  H2  HOH B 587      18.464  33.193  16.837  1.00  0.00      B    H  
ATOM   1783  O   HOH B 588       7.281  38.650  17.347  1.00  0.00      B    O  
ATOM   1784  H1  HOH B 588       8.320  38.608  17.139  1.00  0.00      B    H  
ATOM   1785  H2  HOH B 588       6.947  37.696  17.409  1.00  0.00      B    H  
ATOM   1786  O   HOH B 589       4.368  11.794  32.334  1.00  0.00      B    O  
ATOM   1787  H1  HOH B 589       4.701  10.839  32.230  1.00  0.00      B    H  
ATOM   1788  H2  HOH B 589       3.561  11.785  32.969  1.00  0.00      B    H  
ATOM   1789  O   HOH B 590      11.160   2.908  33.467  1.00  0.00      B    O  
ATOM   1790  H1  HOH B 590      11.871   2.565  32.782  1.00  0.00      B    H  
ATOM   1791  H2  HOH B 590      11.651   3.270  34.370  1.00  0.00      B    H  
ATOM   1792  O   HOH B 591      15.620  26.382  14.258  1.00  0.00      B    O  
ATOM   1793  H1  HOH B 591      15.249  27.002  14.946  1.00  0.00      B    H  
ATOM   1794  H2  HOH B 591      16.644  26.550  14.120  1.00  0.00      B    H  
ATOM   1795  O   HOH B 592      17.502  10.872   2.819  1.00  0.00      B    O  
ATOM   1796  H1  HOH B 592      17.841   9.963   3.234  1.00  0.00      B    H  
ATOM   1797  H2  HOH B 592      16.670  11.055   3.247  1.00  0.00      B    H  
ATOM   1798  O   HOH B 593      12.253  23.506  25.478  1.00  0.00      B    O  
ATOM   1799  H1  HOH B 593      11.478  22.900  25.495  1.00  0.00      B    H  
ATOM   1800  H2  HOH B 593      13.168  22.911  25.494  1.00  0.00      B    H  
ATOM   1801  O   HOH B 594       2.578  36.900  15.726  1.00  0.00      B    O  
ATOM   1802  H1  HOH B 594       1.729  37.123  15.196  1.00  0.00      B    H  
ATOM   1803  H2  HOH B 594       2.665  37.589  16.433  1.00  0.00      B    H  
ATOM   1804  O   HOH B 595      32.402   9.709   4.135  1.00  0.00      B    O  
ATOM   1805  H1  HOH B 595      32.664  10.247   3.340  1.00  0.00      B    H  
ATOM   1806  H2  HOH B 595      32.947  10.123   4.891  1.00  0.00      B    H  
ATOM   1807  O   HOH B 596      19.798  36.990  31.629  1.00  0.00      B    O  
ATOM   1808  H1  HOH B 596      19.424  36.042  31.643  1.00  0.00      B    H  
ATOM   1809  H2  HOH B 596      19.353  37.334  32.430  1.00  0.00      B    H  
ATOM   1810  O   HOH B 597       5.190  35.555  14.608  1.00  0.00      B    O  
ATOM   1811  H1  HOH B 597       5.695  34.804  14.967  1.00  0.00      B    H  
ATOM   1812  H2  HOH B 597       4.168  35.374  14.655  1.00  0.00      B    H  
ATOM   1813  O   HOH B 598      17.689  32.941   2.265  1.00  0.00      B    O  
ATOM   1814  H1  HOH B 598      17.307  32.104   2.651  1.00  0.00      B    H  
ATOM   1815  H2  HOH B 598      17.021  33.675   2.202  1.00  0.00      B    H  
ATOM   1816  O   HOH B 599       9.961  38.086  17.044  1.00  0.00      B    O  
ATOM   1817  H1  HOH B 599      10.849  38.414  17.361  1.00  0.00      B    H  
ATOM   1818  H2  HOH B 599      10.227  37.400  16.354  1.00  0.00      B    H  
ATOM   1819  O   HOH B 600       3.093  36.818  36.816  1.00  0.00      B    O  
ATOM   1820  H1  HOH B 600       3.993  37.032  37.173  1.00  0.00      B    H  
ATOM   1821  H2  HOH B 600       2.975  37.301  35.912  1.00  0.00      B    H  
ATOM   1822  O   HOH B 601      34.142   9.706  23.072  1.00  0.00      B    O  
ATOM   1823  H1  HOH B 601      33.418  10.215  22.577  1.00  0.00      B    H  
ATOM   1824  H2  HOH B 601      33.875   8.754  22.983  1.00  0.00      B    H  
ATOM   1825  O   HOH B 602       8.457  39.254  11.012  1.00  0.00      B    O  
ATOM   1826  H1  HOH B 602       9.077  38.843  10.311  1.00  0.00      B    H  
ATOM   1827  H2  HOH B 602       7.608  38.713  10.925  1.00  0.00      B    H  
ATOM   1828  O   HOH B 603       8.143   9.967  15.029  1.00  0.00      B    O  
ATOM   1829  H1  HOH B 603       8.296   9.718  14.059  1.00  0.00      B    H  
ATOM   1830  H2  HOH B 603       7.200  10.318  15.132  1.00  0.00      B    H  
ATOM   1831  O   HOH B 604       3.737  12.157  11.336  1.00  0.00      B    O  
ATOM   1832  H1  HOH B 604       4.363  12.507  10.630  1.00  0.00      B    H  
ATOM   1833  H2  HOH B 604       3.434  12.962  11.892  1.00  0.00      B    H  
ATOM   1834  O   HOH B 605      37.822  30.534  21.361  1.00  0.00      B    O  
ATOM   1835  H1  HOH B 605      37.558  29.645  21.734  1.00  0.00      B    H  
ATOM   1836  H2  HOH B 605      37.754  31.207  22.099  1.00  0.00      B    H  
ATOM   1837  O   HOH B 606      13.260  38.563  22.208  1.00  0.00      B    O  
ATOM   1838  H1  HOH B 606      14.119  38.300  21.786  1.00  0.00      B    H  
ATOM   1839  H2  HOH B 606      13.044  39.473  21.892  1.00  0.00      B    H  
ATOM   1840  O   HOH B 607       1.423   8.081   0.896  1.00  0.00      B    O  
ATOM   1841  H1  HOH B 607       0.949   7.330   0.371  1.00  0.00      B    H  
ATOM   1842  H2  HOH B 607       1.969   8.682   0.167  1.00  0.00      B    H  
ATOM   1843  O   HOH B 608       9.864   4.539   7.673  1.00  0.00      B    O  
ATOM   1844  H1  HOH B 608      10.421   5.256   7.231  1.00  0.00      B    H  
ATOM   1845  H2  HOH B 608       9.396   4.067   6.919  1.00  0.00      B    H  
ATOM   1846  O   HOH B 609      22.761  32.834  12.200  1.00  0.00      B    O  
ATOM   1847  H1  HOH B 609      22.320  32.075  12.776  1.00  0.00      B    H  
ATOM   1848  H2  HOH B 609      22.732  33.641  12.750  1.00  0.00      B    H  
ATOM   1849  O   HOH B 610      37.991   1.740  29.148  1.00  0.00      B    O  
ATOM   1850  H1  HOH B 610      38.150   0.789  29.486  1.00  0.00      B    H  
ATOM   1851  H2  HOH B 610      37.025   1.772  28.801  1.00  0.00      B    H  
ATOM   1852  O   HOH B 611      33.202   0.459   4.879  1.00  0.00      B    O  
ATOM   1853  H1  HOH B 611      33.831   0.595   4.174  1.00  0.00      B    H  
ATOM   1854  H2  HOH B 611      33.049   1.380   5.321  1.00  0.00      B    H  
ATOM   1855  O   HOH B 612      20.497   8.583  29.367  1.00  0.00      B    O  
ATOM   1856  H1  HOH B 612      20.335   9.125  30.286  1.00  0.00      B    H  
ATOM   1857  H2  HOH B 612      21.421   8.182  29.349  1.00  0.00      B    H  
ATOM   1858  O   HOH B 613      35.312  17.120  28.754  1.00  0.00      B    O  
ATOM   1859  H1  HOH B 613      34.813  17.226  27.917  1.00  0.00      B    H  
ATOM   1860  H2  HOH B 613      35.875  16.327  28.578  1.00  0.00      B    H  
ATOM   1861  O   HOH B 614      12.135   9.622   0.166  1.00  0.00      B    O  
ATOM   1862  H1  HOH B 614      12.847   9.169   0.688  1.00  0.00      B    H  
ATOM   1863  H2  HOH B 614      11.787  10.388   0.680  1.00  0.00      B    H  
ATOM   1864  O   HOH B 615      10.331  31.918   8.141  1.00  0.00      B    O  
ATOM   1865  H1  HOH B 615      10.511  32.943   7.955  1.00  0.00      B    H  
ATOM   1866  H2  HOH B 615       9.398  31.698   7.841  1.00  0.00      B    H  
ATOM   1867  O   HOH B 616       4.681  19.112  29.336  1.00  0.00      B    O  
ATOM   1868  H1  HOH B 616       4.575  20.167  29.403  1.00  0.00      B    H  
ATOM   1869  H2  HOH B 616       3.849  18.656  29.572  1.00  0.00      B    H  
ATOM   1870  O   HOH B 617       9.232   3.317   5.391  1.00  0.00      B    O  
ATOM   1871  H1  HOH B 617       8.313   3.380   4.977  1.00  0.00      B    H  
ATOM   1872  H2  HOH B 617       9.859   3.841   4.810  1.00  0.00      B    H  
ATOM   1873  O   HOH B 618      15.317  10.657  20.712  1.00  0.00      B    O  
ATOM   1874  H1  HOH B 618      16.013  11.446  20.507  1.00  0.00      B    H  
ATOM   1875  H2  HOH B 618      15.827   9.719  20.668  1.00  0.00      B    H  
ATOM   1876  O   HOH B 619       9.166   1.066   6.722  1.00  0.00      B    O  
ATOM   1877  H1  HOH B 619       8.374   1.315   7.366  1.00  0.00      B    H  
ATOM   1878  H2  HOH B 619       9.251   1.843   6.102  1.00  0.00      B    H  
ATOM   1879  O   HOH B 620      18.321  25.889  35.288  1.00  0.00      B    O  
ATOM   1880  H1  HOH B 620      17.493  25.580  35.792  1.00  0.00      B    H  
ATOM   1881  H2  HOH B 620      18.252  25.698  34.309  1.00  0.00      B    H  
ATOM   1882  O   HOH B 621      13.957  31.649  23.975  1.00  0.00      B    O  
ATOM   1883  H1  HOH B 621      14.932  31.657  23.846  1.00  0.00      B    H  
ATOM   1884  H2  HOH B 621      13.807  31.549  24.957  1.00  0.00      B    H  
ATOM   1885  O   HOH B 622      19.123  26.988  39.108  1.00  0.00      B    O  
ATOM   1886  H1  HOH B 622      19.650  27.794  39.493  1.00  0.00      B    H  
ATOM   1887  H2  HOH B 622      18.960  27.209  38.109  1.00  0.00      B    H  
ATOM   1888  O   HOH B 623      10.703  11.231  18.496  1.00  0.00      B    O  
ATOM   1889  H1  HOH B 623       9.852  11.230  19.108  1.00  0.00      B    H  
ATOM   1890  H2  HOH B 623      11.530  10.998  19.060  1.00  0.00      B    H  
ATOM   1891  O   HOH B 624      36.307  14.522   0.297  1.00  0.00      B    O  
ATOM   1892  H1  HOH B 624      36.525  13.599  -0.041  1.00  0.00      B    H  
ATOM   1893  H2  HOH B 624      36.911  14.565   1.121  1.00  0.00      B    H  
ATOM   1894  O   HOH B 625      14.930   7.449  27.488  1.00  0.00      B    O  
ATOM   1895  H1  HOH B 625      15.534   8.175  27.131  1.00  0.00      B    H  
ATOM   1896  H2  HOH B 625      14.362   7.155  26.730  1.00  0.00      B    H  
ATOM   1897  O   HOH B 626      31.316  17.836   4.678  1.00  0.00      B    O  
ATOM   1898  H1  HOH B 626      31.444  18.277   3.763  1.00  0.00      B    H  
ATOM   1899  H2  HOH B 626      30.342  17.834   4.934  1.00  0.00      B    H  
ATOM   1900  O   HOH B 627      18.485  26.155  14.460  1.00  0.00      B    O  
ATOM   1901  H1  HOH B 627      18.231  25.236  14.124  1.00  0.00      B    H  
ATOM   1902  H2  HOH B 627      18.947  25.963  15.384  1.00  0.00      B    H  
ATOM   1903  O   HOH B 628      22.965   7.596  29.621  1.00  0.00      B    O  
ATOM   1904  H1  HOH B 628      23.251   7.153  28.745  1.00  0.00      B    H  
ATOM   1905  H2  HOH B 628      23.765   7.780  30.230  1.00  0.00      B    H  
ATOM   1906  O   HOH B 629       5.173   5.099  24.138  1.00  0.00      B    O  
ATOM   1907  H1  HOH B 629       5.806   4.312  24.345  1.00  0.00      B    H  
ATOM   1908  H2  HOH B 629       4.231   4.720  24.213  1.00  0.00      B    H  
ATOM   1909  O   HOH B 630      18.950  36.384   1.005  1.00  0.00      B    O  
ATOM   1910  H1  HOH B 630      18.640  36.637   0.128  1.00  0.00      B    H  
ATOM   1911  H2  HOH B 630      19.726  36.985   1.174  1.00  0.00      B    H  
ATOM   1912  O   HOH B 631      29.904  19.076  34.438  1.00  0.00      B    O  
ATOM   1913  H1  HOH B 631      30.422  18.423  35.042  1.00  0.00      B    H  
ATOM   1914  H2  HOH B 631      30.452  19.951  34.427  1.00  0.00      B    H  
ATOM   1915  O   HOH B 632      33.528  15.355   7.683  1.00  0.00      B    O  
ATOM   1916  H1  HOH B 632      33.879  14.702   8.353  1.00  0.00      B    H  
ATOM   1917  H2  HOH B 632      33.387  16.198   8.172  1.00  0.00      B    H  
ATOM   1918  O   HOH B 633      11.846  19.082  30.988  1.00  0.00      B    O  
ATOM   1919  H1  HOH B 633      12.433  18.981  31.843  1.00  0.00      B    H  
ATOM   1920  H2  HOH B 633      11.101  18.389  30.968  1.00  0.00      B    H  
ATOM   1921  O   HOH B 634       6.482  23.245  23.505  1.00  0.00      B    O  
ATOM   1922  H1  HOH B 634       6.599  22.636  22.669  1.00  0.00      B    H  
ATOM   1923  H2  HOH B 634       7.427  23.466  23.746  1.00  0.00      B    H  
ATOM   1924  O   HOH B 635      28.667  10.696  38.583  1.00  0.00      B    O  
ATOM   1925  H1  HOH B 635      28.683  10.340  37.600  1.00  0.00      B    H  
ATOM   1926  H2  HOH B 635      28.921  11.640  38.616  1.00  0.00      B    H  
ATOM   1927  O   HOH B 636      21.956   6.556  12.717  1.00  0.00      B    O  
ATOM   1928  H1  HOH B 636      21.198   5.907  12.891  1.00  0.00      B    H  
ATOM   1929  H2  HOH B 636      21.536   7.238  12.030  1.00  0.00      B    H  
ATOM   1930  O   HOH B 637      12.153  11.949  24.431  1.00  0.00      B    O  
ATOM   1931  H1  HOH B 637      11.927  11.555  25.284  1.00  0.00      B    H  
ATOM   1932  H2  HOH B 637      12.844  11.328  23.984  1.00  0.00      B    H  
ATOM   1933  O   HOH B 638      21.760   9.100   3.568  1.00  0.00      B    O  
ATOM   1934  H1  HOH B 638      22.718   9.321   3.174  1.00  0.00      B    H  
ATOM   1935  H2  HOH B 638      21.695   9.690   4.389  1.00  0.00      B    H  
ATOM   1936  O   HOH B 639       3.396  22.048  34.929  1.00  0.00      B    O  
ATOM   1937  H1  HOH B 639       3.915  21.375  34.357  1.00  0.00      B    H  
ATOM   1938  H2  HOH B 639       4.045  22.643  35.515  1.00  0.00      B    H  
ATOM   1939  O   HOH B 640      35.052  11.519  17.205  1.00  0.00      B    O  
ATOM   1940  H1  HOH B 640      35.991  11.406  16.914  1.00  0.00      B    H  
ATOM   1941  H2  HOH B 640      34.858  10.893  17.961  1.00  0.00      B    H  
ATOM   1942  O   HOH B 641      13.876  38.141  35.920  1.00  0.00      B    O  
ATOM   1943  H1  HOH B 641      13.454  37.324  35.629  1.00  0.00      B    H  
ATOM   1944  H2  HOH B 641      13.924  38.143  36.939  1.00  0.00      B    H  
ATOM   1945  O   HOH B 642       4.473   8.628   9.393  1.00  0.00      B    O  
ATOM   1946  H1  HOH B 642       4.570   8.874   8.418  1.00  0.00      B    H  
ATOM   1947  H2  HOH B 642       3.513   8.667   9.677  1.00  0.00      B    H  
ATOM   1948  O   HOH B 643      29.219  20.686   4.999  1.00  0.00      B    O  
ATOM   1949  H1  HOH B 643      29.268  19.812   5.498  1.00  0.00      B    H  
ATOM   1950  H2  HOH B 643      29.297  21.477   5.628  1.00  0.00      B    H  
ATOM   1951  O   HOH B 644      38.224  19.191  16.261  1.00  0.00      B    O  
ATOM   1952  H1  HOH B 644      38.520  18.843  17.161  1.00  0.00      B    H  
ATOM   1953  H2  HOH B 644      39.038  19.200  15.641  1.00  0.00      B    H  
ATOM   1954  O   HOH B 645       4.403  37.635  27.198  1.00  0.00      B    O  
ATOM   1955  H1  HOH B 645       5.167  38.299  27.238  1.00  0.00      B    H  
ATOM   1956  H2  HOH B 645       4.627  36.734  27.628  1.00  0.00      B    H  
ATOM   1957  O   HOH B 646      12.012  30.995  10.142  1.00  0.00      B    O  
ATOM   1958  H1  HOH B 646      11.493  31.241   9.300  1.00  0.00      B    H  
ATOM   1959  H2  HOH B 646      11.384  31.048  10.930  1.00  0.00      B    H  
ATOM   1960  O   HOH B 647       3.175  24.964  21.198  1.00  0.00      B    O  
ATOM   1961  H1  HOH B 647       2.430  25.422  20.679  1.00  0.00      B    H  
ATOM   1962  H2  HOH B 647       3.161  24.036  20.794  1.00  0.00      B    H  
ATOM   1963  O   HOH B 648      26.229  23.526  32.029  1.00  0.00      B    O  
ATOM   1964  H1  HOH B 648      26.112  23.890  31.096  1.00  0.00      B    H  
ATOM   1965  H2  HOH B 648      26.763  24.220  32.516  1.00  0.00      B    H  
ATOM   1966  O   HOH B 649       7.842  15.328  33.136  1.00  0.00      B    O  
ATOM   1967  H1  HOH B 649       7.343  14.573  33.564  1.00  0.00      B    H  
ATOM   1968  H2  HOH B 649       7.957  16.121  33.767  1.00  0.00      B    H  
ATOM   1969  O   HOH B 650      34.542  35.520  11.875  1.00  0.00      B    O  
ATOM   1970  H1  HOH B 650      33.911  34.768  11.954  1.00  0.00      B    H  
ATOM   1971  H2  HOH B 650      34.968  35.481  10.966  1.00  0.00      B    H  
ATOM   1972  O   HOH B 651       8.097  22.439  35.130  1.00  0.00      B    O  
ATOM   1973  H1  HOH B 651       7.819  23.194  34.559  1.00  0.00      B    H  
ATOM   1974  H2  HOH B 651       9.106  22.405  35.040  1.00  0.00      B    H  
ATOM   1975  O   HOH B 652      30.010  17.460  36.914  1.00  0.00      B    O  
ATOM   1976  H1  HOH B 652      30.763  16.818  36.749  1.00  0.00      B    H  
ATOM   1977  H2  HOH B 652      29.134  16.888  36.976  1.00  0.00      B    H  
ATOM   1978  O   HOH B 653      34.996  22.486  33.332  1.00  0.00      B    O  
ATOM   1979  H1  HOH B 653      35.791  22.771  32.797  1.00  0.00      B    H  
ATOM   1980  H2  HOH B 653      34.796  23.314  33.853  1.00  0.00      B    H  
ATOM   1981  O   HOH B 654       2.105  37.921  22.773  1.00  0.00      B    O  
ATOM   1982  H1  HOH B 654       2.958  38.074  23.326  1.00  0.00      B    H  
ATOM   1983  H2  HOH B 654       2.367  37.402  21.909  1.00  0.00      B    H  
ATOM   1984  O   HOH B 655       5.415  31.921  35.054  1.00  0.00      B    O  
ATOM   1985  H1  HOH B 655       4.785  31.308  34.503  1.00  0.00      B    H  
ATOM   1986  H2  HOH B 655       4.958  32.204  35.964  1.00  0.00      B    H  
ATOM   1987  O   HOH B 656      26.642  14.039  29.371  1.00  0.00      B    O  
ATOM   1988  H1  HOH B 656      27.634  13.955  29.297  1.00  0.00      B    H  
ATOM   1989  H2  HOH B 656      26.320  13.360  30.001  1.00  0.00      B    H  
ATOM   1990  O   HOH B 657      16.228   1.428  27.918  1.00  0.00      B    O  
ATOM   1991  H1  HOH B 657      16.532   2.341  27.613  1.00  0.00      B    H  
ATOM   1992  H2  HOH B 657      15.831   0.894  27.164  1.00  0.00      B    H  
ATOM   1993  O   HOH B 658      26.887  14.094   4.933  1.00  0.00      B    O  
ATOM   1994  H1  HOH B 658      27.486  14.884   4.713  1.00  0.00      B    H  
ATOM   1995  H2  HOH B 658      26.002  14.464   5.244  1.00  0.00      B    H  
ATOM   1996  O   HOH B 659      17.477  21.605  19.880  1.00  0.00      B    O  
ATOM   1997  H1  HOH B 659      17.831  20.744  20.301  1.00  0.00      B    H  
ATOM   1998  H2  HOH B 659      17.163  21.392  18.954  1.00  0.00      B    H  
ATOM   1999  O   HOH B 660       9.847   0.641  32.309  1.00  0.00      B    O  
ATOM   2000  H1  HOH B 660      10.453  -0.026  31.836  1.00  0.00      B    H  
ATOM   2001  H2  HOH B 660      10.327   1.273  32.923  1.00  0.00      B    H  
ATOM   2002  O   HOH B 661      29.028  28.260  28.009  1.00  0.00      B    O  
ATOM   2003  H1  HOH B 661      30.040  28.069  28.027  1.00  0.00      B    H  
ATOM   2004  H2  HOH B 661      28.604  27.352  28.068  1.00  0.00      B    H  
ATOM   2005  O   HOH B 662       8.523  32.037   3.951  1.00  0.00      B    O  
ATOM   2006  H1  HOH B 662       8.091  31.812   3.122  1.00  0.00      B    H  
ATOM   2007  H2  HOH B 662       8.927  31.163   4.269  1.00  0.00      B    H  
ATOM   2008  O   HOH B 663      37.399  31.766  29.446  1.00  0.00      B    O  
ATOM   2009  H1  HOH B 663      37.930  31.838  30.347  1.00  0.00      B    H  
ATOM   2010  H2  HOH B 663      37.668  32.494  28.820  1.00  0.00      B    H  
ATOM   2011  O   HOH B 664       0.013  32.464  19.849  1.00  0.00      B    O  
ATOM   2012  H1  HOH B 664       0.918  32.771  20.161  1.00  0.00      B    H  
ATOM   2013  H2  HOH B 664      -0.263  31.757  20.507  1.00  0.00      B    H  
ATOM   2014  O   HOH B 665       6.425  10.489  35.137  1.00  0.00      B    O  
ATOM   2015  H1  HOH B 665       7.387  10.186  35.319  1.00  0.00      B    H  
ATOM   2016  H2  HOH B 665       5.863  10.190  35.899  1.00  0.00      B    H  
ATOM   2017  O   HOH B 666      13.623  31.532  20.856  1.00  0.00      B    O  
ATOM   2018  H1  HOH B 666      13.580  30.498  20.749  1.00  0.00      B    H  
ATOM   2019  H2  HOH B 666      13.988  31.768  21.772  1.00  0.00      B    H  
ATOM   2020  O   HOH B 667      22.883  10.703  30.073  1.00  0.00      B    O  
ATOM   2021  H1  HOH B 667      22.861  10.995  29.117  1.00  0.00      B    H  
ATOM   2022  H2  HOH B 667      21.881  10.671  30.302  1.00  0.00      B    H  
ATOM   2023  O   HOH B 668       3.622  22.596  12.288  1.00  0.00      B    O  
ATOM   2024  H1  HOH B 668       4.602  22.833  12.040  1.00  0.00      B    H  
ATOM   2025  H2  HOH B 668       3.476  22.825  13.261  1.00  0.00      B    H  
ATOM   2026  O   HOH B 669      37.546   2.756  24.203  1.00  0.00      B    O  
ATOM   2027  H1  HOH B 669      36.922   1.993  24.124  1.00  0.00      B    H  
ATOM   2028  H2  HOH B 669      37.889   2.822  25.108  1.00  0.00      B    H  
ATOM   2029  O   HOH B 670      28.297  36.765  14.821  1.00  0.00      B    O  
ATOM   2030  H1  HOH B 670      29.212  36.479  14.569  1.00  0.00      B    H  
ATOM   2031  H2  HOH B 670      27.775  36.795  14.000  1.00  0.00      B    H  
ATOM   2032  O   HOH B 671      38.974  18.970  23.966  1.00  0.00      B    O  
ATOM   2033  H1  HOH B 671      38.360  18.170  24.004  1.00  0.00      B    H  
ATOM   2034  H2  HOH B 671      39.709  18.786  24.642  1.00  0.00      B    H  
ATOM   2035  O   HOH B 672      28.707  19.520  26.220  1.00  0.00      B    O  
ATOM   2036  H1  HOH B 672      27.742  19.405  26.217  1.00  0.00      B    H  
ATOM   2037  H2  HOH B 672      29.103  18.591  26.467  1.00  0.00      B    H  
ATOM   2038  O   HOH B 673      33.691  20.397  11.604  1.00  0.00      B    O  
ATOM   2039  H1  HOH B 673      33.831  19.393  11.466  1.00  0.00      B    H  
ATOM   2040  H2  HOH B 673      33.453  20.901  10.787  1.00  0.00      B    H  
ATOM   2041  O   HOH B 674      32.388  33.943  11.677  1.00  0.00      B    O  
ATOM   2042  H1  HOH B 674      32.498  32.965  11.494  1.00  0.00      B    H  
ATOM   2043  H2  HOH B 674      31.799  34.319  10.902  1.00  0.00      B    H  
ATOM   2044  O   HOH B 675      11.769   4.574  19.305  1.00  0.00      B    O  
ATOM   2045  H1  HOH B 675      11.256   4.632  20.255  1.00  0.00      B    H  
ATOM   2046  H2  HOH B 675      12.613   5.170  19.290  1.00  0.00      B    H  
ATOM   2047  O   HOH B 676       0.721  26.575  35.552  1.00  0.00      B    O  
ATOM   2048  H1  HOH B 676       0.311  25.757  35.977  1.00  0.00      B    H  
ATOM   2049  H2  HOH B 676       1.728  26.355  35.230  1.00  0.00      B    H  
ATOM   2050  O   HOH B 677      18.705  22.714  22.415  1.00  0.00      B    O  
ATOM   2051  H1  HOH B 677      19.343  23.419  22.188  1.00  0.00      B    H  
ATOM   2052  H2  HOH B 677      18.412  22.237  21.622  1.00  0.00      B    H  
ATOM   2053  O   HOH B 678      28.675  24.799  30.871  1.00  0.00      B    O  
ATOM   2054  H1  HOH B 678      27.961  25.532  30.719  1.00  0.00      B    H  
ATOM   2055  H2  HOH B 678      29.544  25.093  30.437  1.00  0.00      B    H  
ATOM   2056  O   HOH B 679      36.979  25.751  -0.221  1.00  0.00      B    O  
ATOM   2057  H1  HOH B 679      37.128  24.947   0.325  1.00  0.00      B    H  
ATOM   2058  H2  HOH B 679      37.195  26.594   0.317  1.00  0.00      B    H  
ATOM   2059  O   HOH B 680       5.928  14.901  36.651  1.00  0.00      B    O  
ATOM   2060  H1  HOH B 680       6.318  14.233  37.333  1.00  0.00      B    H  
ATOM   2061  H2  HOH B 680       5.709  15.647  37.278  1.00  0.00      B    H  
ATOM   2062  O   HOH B 681      33.844   6.903  32.532  1.00  0.00      B    O  
ATOM   2063  H1  HOH B 681      34.681   6.485  32.270  1.00  0.00      B    H  
ATOM   2064  H2  HOH B 681      34.005   7.882  32.512  1.00  0.00      B    H  
ATOM   2065  O   HOH B 682      34.817  37.670   6.160  1.00  0.00      B    O  
ATOM   2066  H1  HOH B 682      35.038  38.290   6.908  1.00  0.00      B    H  
ATOM   2067  H2  HOH B 682      34.236  38.208   5.521  1.00  0.00      B    H  
ATOM   2068  O   HOH B 683      13.888   6.370  19.829  1.00  0.00      B    O  
ATOM   2069  H1  HOH B 683      13.559   6.702  20.755  1.00  0.00      B    H  
ATOM   2070  H2  HOH B 683      14.784   5.853  19.961  1.00  0.00      B    H  
ATOM   2071  O   HOH B 684      34.835  30.713  11.933  1.00  0.00      B    O  
ATOM   2072  H1  HOH B 684      34.019  30.607  12.495  1.00  0.00      B    H  
ATOM   2073  H2  HOH B 684      35.120  29.744  11.658  1.00  0.00      B    H  
ATOM   2074  O   HOH B 685      17.897  11.174   8.632  1.00  0.00      B    O  
ATOM   2075  H1  HOH B 685      17.706  10.712   9.495  1.00  0.00      B    H  
ATOM   2076  H2  HOH B 685      17.321  10.769   7.868  1.00  0.00      B    H  
ATOM   2077  O   HOH B 686       9.674  24.236  24.412  1.00  0.00      B    O  
ATOM   2078  H1  HOH B 686       9.890  23.288  24.755  1.00  0.00      B    H  
ATOM   2079  H2  HOH B 686       9.974  25.007  25.097  1.00  0.00      B    H  
ATOM   2080  O   HOH B 687       4.887   5.846   1.873  1.00  0.00      B    O  
ATOM   2081  H1  HOH B 687       3.961   5.831   1.582  1.00  0.00      B    H  
ATOM   2082  H2  HOH B 687       5.465   5.485   1.101  1.00  0.00      B    H  
ATOM   2083  O   HOH B 688      19.137  18.816  39.247  1.00  0.00      B    O  
ATOM   2084  H1  HOH B 688      20.096  19.105  39.232  1.00  0.00      B    H  
ATOM   2085  H2  HOH B 688      18.641  19.457  38.651  1.00  0.00      B    H  
ATOM   2086  O   HOH B 689      21.212  28.782  15.322  1.00  0.00      B    O  
ATOM   2087  H1  HOH B 689      21.439  27.869  14.987  1.00  0.00      B    H  
ATOM   2088  H2  HOH B 689      20.198  28.933  15.055  1.00  0.00      B    H  
ATOM   2089  O   HOH B 690       5.937  31.873   5.685  1.00  0.00      B    O  
ATOM   2090  H1  HOH B 690       5.107  31.318   5.405  1.00  0.00      B    H  
ATOM   2091  H2  HOH B 690       6.735  31.591   5.159  1.00  0.00      B    H  
ATOM   2092  O   HOH B 691      34.213  32.993  35.132  1.00  0.00      B    O  
ATOM   2093  H1  HOH B 691      34.633  32.595  36.006  1.00  0.00      B    H  
ATOM   2094  H2  HOH B 691      34.195  32.231  34.422  1.00  0.00      B    H  
ATOM   2095  O   HOH B 692      17.970  26.712   3.959  1.00  0.00      B    O  
ATOM   2096  H1  HOH B 692      18.247  26.678   4.939  1.00  0.00      B    H  
ATOM   2097  H2  HOH B 692      18.048  25.753   3.703  1.00  0.00      B    H  
ATOM   2098  O   HOH B 693      36.392   5.046  11.762  1.00  0.00      B    O  
ATOM   2099  H1  HOH B 693      36.574   5.721  10.997  1.00  0.00      B    H  
ATOM   2100  H2  HOH B 693      37.072   5.261  12.436  1.00  0.00      B    H  
ATOM   2101  O   HOH B 694      34.597  19.857  30.429  1.00  0.00      B    O  
ATOM   2102  H1  HOH B 694      35.026  19.027  30.872  1.00  0.00      B    H  
ATOM   2103  H2  HOH B 694      35.330  20.183  29.777  1.00  0.00      B    H  
ATOM   2104  O   HOH B 695      20.767   9.854  34.202  1.00  0.00      B    O  
ATOM   2105  H1  HOH B 695      20.278   9.009  34.458  1.00  0.00      B    H  
ATOM   2106  H2  HOH B 695      21.262  10.112  35.053  1.00  0.00      B    H  
ATOM   2107  O   HOH B 696      16.388   5.475   9.937  1.00  0.00      B    O  
ATOM   2108  H1  HOH B 696      17.212   6.063  10.218  1.00  0.00      B    H  
ATOM   2109  H2  HOH B 696      15.535   5.813  10.430  1.00  0.00      B    H  
ATOM   2110  O   HOH B 697      30.473  37.835   5.891  1.00  0.00      B    O  
ATOM   2111  H1  HOH B 697      31.274  37.652   5.358  1.00  0.00      B    H  
ATOM   2112  H2  HOH B 697      29.716  37.531   5.361  1.00  0.00      B    H  
ATOM   2113  O   HOH B 698      38.632  10.834  33.270  1.00  0.00      B    O  
ATOM   2114  H1  HOH B 698      38.940  11.301  32.456  1.00  0.00      B    H  
ATOM   2115  H2  HOH B 698      37.679  11.139  33.461  1.00  0.00      B    H  
ATOM   2116  O   HOH B 699      27.453  26.525  37.346  1.00  0.00      B    O  
ATOM   2117  H1  HOH B 699      27.272  27.375  37.919  1.00  0.00      B    H  
ATOM   2118  H2  HOH B 699      27.192  26.711  36.358  1.00  0.00      B    H  
ATOM   2119  O   HOH B 700      34.783  23.044  13.908  1.00  0.00      B    O  
ATOM   2120  H1  HOH B 700      34.885  22.036  13.795  1.00  0.00      B    H  
ATOM   2121  H2  HOH B 700      35.335  23.508  13.200  1.00  0.00      B    H  
ATOM   2122  O   HOH B 701      38.893  28.336  18.018  1.00  0.00      B    O  
ATOM   2123  H1  HOH B 701      38.135  28.526  18.593  1.00  0.00      B    H  
ATOM   2124  H2  HOH B 701      39.154  29.221  17.579  1.00  0.00      B    H  
ATOM   2125  O   HOH B 702       0.601  31.673  37.252  1.00  0.00      B    O  
ATOM   2126  H1  HOH B 702       1.540  31.592  37.580  1.00  0.00      B    H  
ATOM   2127  H2  HOH B 702       0.086  32.345  37.861  1.00  0.00      B    H  
ATOM   2128  O   HOH B 703      22.485   4.983   1.943  1.00  0.00      B    O  
ATOM   2129  H1  HOH B 703      23.203   4.294   1.764  1.00  0.00      B    H  
ATOM   2130  H2  HOH B 703      21.738   4.465   2.285  1.00  0.00      B    H  
ATOM   2131  O   HOH B 704       3.413  23.298  28.721  1.00  0.00      B    O  
ATOM   2132  H1  HOH B 704       2.878  24.027  28.344  1.00  0.00      B    H  
ATOM   2133  H2  HOH B 704       4.168  23.090  28.148  1.00  0.00      B    H  
ATOM   2134  O   HOH B 705      27.458   6.403  22.779  1.00  0.00      B    O  
ATOM   2135  H1  HOH B 705      26.701   6.111  22.106  1.00  0.00      B    H  
ATOM   2136  H2  HOH B 705      28.326   6.413  22.247  1.00  0.00      B    H  
ATOM   2137  O   HOH B 706      24.449  26.645  28.515  1.00  0.00      B    O  
ATOM   2138  H1  HOH B 706      24.486  25.669  28.768  1.00  0.00      B    H  
ATOM   2139  H2  HOH B 706      24.771  26.730  27.572  1.00  0.00      B    H  
ATOM   2140  O   HOH B 707       8.371  22.680   4.451  1.00  0.00      B    O  
ATOM   2141  H1  HOH B 707       7.622  22.710   3.744  1.00  0.00      B    H  
ATOM   2142  H2  HOH B 707       8.941  21.867   4.256  1.00  0.00      B    H  
ATOM   2143  O   HOH B 708      20.909  33.305  10.001  1.00  0.00      B    O  
ATOM   2144  H1  HOH B 708      21.304  33.167  10.941  1.00  0.00      B    H  
ATOM   2145  H2  HOH B 708      19.869  33.137  10.072  1.00  0.00      B    H  
ATOM   2146  O   HOH B 709      11.479  15.431  20.665  1.00  0.00      B    O  
ATOM   2147  H1  HOH B 709      12.293  14.807  20.513  1.00  0.00      B    H  
ATOM   2148  H2  HOH B 709      10.724  14.766  20.756  1.00  0.00      B    H  
ATOM   2149  O   HOH B 710      20.596  13.986  15.582  1.00  0.00      B    O  
ATOM   2150  H1  HOH B 710      21.371  13.495  15.134  1.00  0.00      B    H  
ATOM   2151  H2  HOH B 710      19.885  13.290  15.847  1.00  0.00      B    H  
ATOM   2152  O   HOH B 711      19.066  21.223  29.414  1.00  0.00      B    O  
ATOM   2153  H1  HOH B 711      19.290  20.511  30.080  1.00  0.00      B    H  
ATOM   2154  H2  HOH B 711      19.715  21.178  28.653  1.00  0.00      B    H  
ATOM   2155  O   HOH B 712      27.539  28.898   2.252  1.00  0.00      B    O  
ATOM   2156  H1  HOH B 712      27.388  29.768   2.817  1.00  0.00      B    H  
ATOM   2157  H2  HOH B 712      28.114  28.277   2.819  1.00  0.00      B    H  
ATOM   2158  O   HOH B 713      34.877  28.377   1.454  1.00  0.00      B    O  
ATOM   2159  H1  HOH B 713      35.632  28.001   0.969  1.00  0.00      B    H  
ATOM   2160  H2  HOH B 713      35.387  28.903   2.116  1.00  0.00      B    H  
ATOM   2161  O   HOH B 714       5.825  -0.352  30.754  1.00  0.00      B    O  
ATOM   2162  H1  HOH B 714       6.387   0.291  31.345  1.00  0.00      B    H  
ATOM   2163  H2  HOH B 714       5.084   0.276  30.379  1.00  0.00      B    H  
ATOM   2164  O   HOH B 715       9.946   7.602  29.741  1.00  0.00      B    O  
ATOM   2165  H1  HOH B 715       9.145   6.975  29.841  1.00  0.00      B    H  
ATOM   2166  H2  HOH B 715      10.755   7.211  30.290  1.00  0.00      B    H  
ATOM   2167  O   HOH B 716      20.046  17.759  33.894  1.00  0.00      B    O  
ATOM   2168  H1  HOH B 716      19.214  18.079  34.373  1.00  0.00      B    H  
ATOM   2169  H2  HOH B 716      19.739  17.578  32.914  1.00  0.00      B    H  
ATOM   2170  O   HOH B 717      19.013  38.546   4.834  1.00  0.00      B    O  
ATOM   2171  H1  HOH B 717      19.675  38.955   4.246  1.00  0.00      B    H  
ATOM   2172  H2  HOH B 717      19.375  37.630   5.150  1.00  0.00      B    H  
ATOM   2173  O   HOH B 718      25.640   6.491  24.923  1.00  0.00      B    O  
ATOM   2174  H1  HOH B 718      26.323   6.588  24.177  1.00  0.00      B    H  
ATOM   2175  H2  HOH B 718      26.066   6.856  25.796  1.00  0.00      B    H  
ATOM   2176  O   HOH B 719      33.066   2.534  19.702  1.00  0.00      B    O  
ATOM   2177  H1  HOH B 719      33.712   2.055  19.108  1.00  0.00      B    H  
ATOM   2178  H2  HOH B 719      32.732   1.819  20.401  1.00  0.00      B    H  
ATOM   2179  O   HOH B 720      20.717  13.888  33.084  1.00  0.00      B    O  
ATOM   2180  H1  HOH B 720      20.825  14.613  33.829  1.00  0.00      B    H  
ATOM   2181  H2  HOH B 720      21.447  13.219  33.218  1.00  0.00      B    H  
ATOM   2182  O   HOH B 721      20.739  12.415  38.327  1.00  0.00      B    O  
ATOM   2183  H1  HOH B 721      20.918  12.231  39.354  1.00  0.00      B    H  
ATOM   2184  H2  HOH B 721      20.460  13.352  38.200  1.00  0.00      B    H  
ATOM   2185  O   HOH B 722       8.692  28.867  32.852  1.00  0.00      B    O  
ATOM   2186  H1  HOH B 722       8.434  29.740  33.404  1.00  0.00      B    H  
ATOM   2187  H2  HOH B 722       8.317  28.975  31.932  1.00  0.00      B    H  
ATOM   2188  O   HOH B 723       1.811  38.174   3.694  1.00  0.00      B    O  
ATOM   2189  H1  HOH B 723       1.278  37.577   4.294  1.00  0.00      B    H  
ATOM   2190  H2  HOH B 723       2.282  38.893   4.283  1.00  0.00      B    H  
ATOM   2191  O   HOH B 724      30.042  27.701   3.639  1.00  0.00      B    O  
ATOM   2192  H1  HOH B 724      30.201  26.746   3.421  1.00  0.00      B    H  
ATOM   2193  H2  HOH B 724      30.731  28.236   3.091  1.00  0.00      B    H  
ATOM   2194  O   HOH B 725       0.725  22.351  26.187  1.00  0.00      B    O  
ATOM   2195  H1  HOH B 725       1.174  21.605  26.769  1.00  0.00      B    H  
ATOM   2196  H2  HOH B 725      -0.046  21.946  25.598  1.00  0.00      B    H  
ATOM   2197  O   HOH B 726      16.869   4.474  36.041  1.00  0.00      B    O  
ATOM   2198  H1  HOH B 726      16.430   4.030  35.269  1.00  0.00      B    H  
ATOM   2199  H2  HOH B 726      17.480   5.197  35.769  1.00  0.00      B    H  
ATOM   2200  O   HOH B 727      36.808  29.944  38.631  1.00  0.00      B    O  
ATOM   2201  H1  HOH B 727      36.270  30.665  38.998  1.00  0.00      B    H  
ATOM   2202  H2  HOH B 727      37.373  29.685  39.388  1.00  0.00      B    H  
ATOM   2203  O   HOH B 728       7.159  34.146  35.112  1.00  0.00      B    O  
ATOM   2204  H1  HOH B 728       6.491  33.434  34.827  1.00  0.00      B    H  
ATOM   2205  H2  HOH B 728       8.120  33.800  34.945  1.00  0.00      B    H  
ATOM   2206  O   HOH B 729      16.934  16.618  29.823  1.00  0.00      B    O  
ATOM   2207  H1  HOH B 729      16.210  16.682  30.538  1.00  0.00      B    H  
ATOM   2208  H2  HOH B 729      17.849  16.693  30.276  1.00  0.00      B    H  
ATOM   2209  O   HOH B 730      34.406   3.210  34.303  1.00  0.00      B    O  
ATOM   2210  H1  HOH B 730      33.603   3.166  33.803  1.00  0.00      B    H  
ATOM   2211  H2  HOH B 730      34.182   3.051  35.243  1.00  0.00      B    H  
ATOM   2212  O   HOH B 731      27.972  21.260  28.634  1.00  0.00      B    O  
ATOM   2213  H1  HOH B 731      27.366  21.022  29.409  1.00  0.00      B    H  
ATOM   2214  H2  HOH B 731      27.993  20.484  27.976  1.00  0.00      B    H  
ATOM   2215  O   HOH B 732       9.824  20.603   4.002  1.00  0.00      B    O  
ATOM   2216  H1  HOH B 732      10.821  20.760   3.869  1.00  0.00      B    H  
ATOM   2217  H2  HOH B 732       9.705  19.719   4.466  1.00  0.00      B    H  
ATOM   2218  O   HOH B 733      15.499  34.254  28.648  1.00  0.00      B    O  
ATOM   2219  H1  HOH B 733      15.266  35.200  28.944  1.00  0.00      B    H  
ATOM   2220  H2  HOH B 733      16.227  34.244  27.906  1.00  0.00      B    H  
ATOM   2221  O   HOH B 734       7.904  26.909  15.539  1.00  0.00      B    O  
ATOM   2222  H1  HOH B 734       7.426  26.228  16.069  1.00  0.00      B    H  
ATOM   2223  H2  HOH B 734       8.621  27.356  16.155  1.00  0.00      B    H  
ATOM   2224  O   HOH B 735      21.394   4.497  20.439  1.00  0.00      B    O  
ATOM   2225  H1  HOH B 735      20.976   4.646  21.354  1.00  0.00      B    H  
ATOM   2226  H2  HOH B 735      22.323   4.175  20.706  1.00  0.00      B    H  
ATOM   2227  O   HOH B 736      22.323  22.315   2.663  1.00  0.00      B    O  
ATOM   2228  H1  HOH B 736      21.757  21.618   3.164  1.00  0.00      B    H  
ATOM   2229  H2  HOH B 736      21.600  22.780   2.042  1.00  0.00      B    H  
ATOM   2230  O   HOH B 737       5.369  13.043   9.175  1.00  0.00      B    O  
ATOM   2231  H1  HOH B 737       5.164  12.652   8.272  1.00  0.00      B    H  
ATOM   2232  H2  HOH B 737       4.981  13.963   9.236  1.00  0.00      B    H  
ATOM   2233  O   HOH B 738      37.486  18.465  20.692  1.00  0.00      B    O  
ATOM   2234  H1  HOH B 738      36.638  17.926  20.436  1.00  0.00      B    H  
ATOM   2235  H2  HOH B 738      37.372  18.999  21.517  1.00  0.00      B    H  
ATOM   2236  O   HOH B 739      37.888  29.919  12.326  1.00  0.00      B    O  
ATOM   2237  H1  HOH B 739      37.467  29.717  11.429  1.00  0.00      B    H  
ATOM   2238  H2  HOH B 739      37.213  29.656  12.996  1.00  0.00      B    H  
ATOM   2239  O   HOH B 740       7.010  17.988  30.067  1.00  0.00      B    O  
ATOM   2240  H1  HOH B 740       7.172  17.077  29.659  1.00  0.00      B    H  
ATOM   2241  H2  HOH B 740       6.076  18.249  29.775  1.00  0.00      B    H  
ATOM   2242  O   HOH B 741      24.542  22.707  35.347  1.00  0.00      B    O  
ATOM   2243  H1  HOH B 741      24.415  22.738  36.361  1.00  0.00      B    H  
ATOM   2244  H2  HOH B 741      25.549  22.621  35.178  1.00  0.00      B    H  
ATOM   2245  O   HOH B 742      22.817   9.165  15.832  1.00  0.00      B    O  
ATOM   2246  H1  HOH B 742      22.752   8.169  15.958  1.00  0.00      B    H  
ATOM   2247  H2  HOH B 742      22.212   9.645  16.479  1.00  0.00      B    H  
ATOM   2248  O   HOH B 743       5.579  23.856   9.480  1.00  0.00      B    O  
ATOM   2249  H1  HOH B 743       5.848  23.388  10.339  1.00  0.00      B    H  
ATOM   2250  H2  HOH B 743       6.328  23.772   8.820  1.00  0.00      B    H  
ATOM   2251  O   HOH B 744      12.032  30.200  37.388  1.00  0.00      B    O  
ATOM   2252  H1  HOH B 744      11.044  30.402  37.185  1.00  0.00      B    H  
ATOM   2253  H2  HOH B 744      12.161  29.213  37.613  1.00  0.00      B    H  
ATOM   2254  O   HOH B 745       0.727   4.370  30.935  1.00  0.00      B    O  
ATOM   2255  H1  HOH B 745       0.443   3.457  31.334  1.00  0.00      B    H  
ATOM   2256  H2  HOH B 745      -0.154   4.833  30.684  1.00  0.00      B    H  
ATOM   2257  O   HOH B 746      32.149  30.494  14.338  1.00  0.00      B    O  
ATOM   2258  H1  HOH B 746      32.530  31.194  14.985  1.00  0.00      B    H  
ATOM   2259  H2  HOH B 746      31.138  30.495  14.371  1.00  0.00      B    H  
ATOM   2260  O   HOH B 747      27.772  25.360  33.524  1.00  0.00      B    O  
ATOM   2261  H1  HOH B 747      27.708  26.249  34.015  1.00  0.00      B    H  
ATOM   2262  H2  HOH B 747      28.506  25.478  32.834  1.00  0.00      B    H  
ATOM   2263  O   HOH B 748       3.166   4.287  27.584  1.00  0.00      B    O  
ATOM   2264  H1  HOH B 748       3.565   4.881  28.358  1.00  0.00      B    H  
ATOM   2265  H2  HOH B 748       2.301   4.717  27.425  1.00  0.00      B    H  
ATOM   2266  O   HOH B 749      35.894  11.192  33.918  1.00  0.00      B    O  
ATOM   2267  H1  HOH B 749      35.480  12.121  34.068  1.00  0.00      B    H  
ATOM   2268  H2  HOH B 749      35.981  10.772  34.825  1.00  0.00      B    H  
ATOM   2269  O   HOH B 750      26.501   6.911  29.522  1.00  0.00      B    O  
ATOM   2270  H1  HOH B 750      27.121   7.530  30.017  1.00  0.00      B    H  
ATOM   2271  H2  HOH B 750      26.406   6.108  30.127  1.00  0.00      B    H  
ATOM   2272  O   HOH B 751      29.814  11.011   3.259  1.00  0.00      B    O  
ATOM   2273  H1  HOH B 751      29.997  11.902   2.922  1.00  0.00      B    H  
ATOM   2274  H2  HOH B 751      30.551  10.780   3.878  1.00  0.00      B    H  
ATOM   2275  O   HOH B 752       4.064  31.994  10.047  1.00  0.00      B    O  
ATOM   2276  H1  HOH B 752       3.530  32.291  10.813  1.00  0.00      B    H  
ATOM   2277  H2  HOH B 752       3.870  32.610   9.257  1.00  0.00      B    H  
ATOM   2278  O   HOH B 753       2.708  16.391  16.197  1.00  0.00      B    O  
ATOM   2279  H1  HOH B 753       1.722  16.157  16.258  1.00  0.00      B    H  
ATOM   2280  H2  HOH B 753       3.263  15.601  16.416  1.00  0.00      B    H  
ATOM   2281  O   HOH B 754       2.508  37.999  34.272  1.00  0.00      B    O  
ATOM   2282  H1  HOH B 754       1.647  38.499  34.383  1.00  0.00      B    H  
ATOM   2283  H2  HOH B 754       3.216  38.702  34.066  1.00  0.00      B    H  
ATOM   2284  O   HOH B 755      27.433   2.525  25.267  1.00  0.00      B    O  
ATOM   2285  H1  HOH B 755      26.507   2.323  24.890  1.00  0.00      B    H  
ATOM   2286  H2  HOH B 755      27.630   1.956  26.069  1.00  0.00      B    H  
ATOM   2287  O   HOH B 756      32.214  37.945  38.222  1.00  0.00      B    O  
ATOM   2288  H1  HOH B 756      32.536  38.584  37.451  1.00  0.00      B    H  
ATOM   2289  H2  HOH B 756      32.077  37.065  37.749  1.00  0.00      B    H  
ATOM   2290  O   HOH B 757      35.661  11.060  21.034  1.00  0.00      B    O  
ATOM   2291  H1  HOH B 757      35.521  12.072  21.119  1.00  0.00      B    H  
ATOM   2292  H2  HOH B 757      35.524  10.636  21.955  1.00  0.00      B    H  
ATOM   2293  O   HOH B 758       1.219  26.404   9.881  1.00  0.00      B    O  
ATOM   2294  H1  HOH B 758       2.211  26.296  10.021  1.00  0.00      B    H  
ATOM   2295  H2  HOH B 758       1.103  26.938   9.012  1.00  0.00      B    H  
ATOM   2296  O   HOH B 759       2.715  14.501   2.996  1.00  0.00      B    O  
ATOM   2297  H1  HOH B 759       2.423  13.554   3.230  1.00  0.00      B    H  
ATOM   2298  H2  HOH B 759       2.035  14.955   2.428  1.00  0.00      B    H  
ATOM   2299  O   HOH B 760      21.370  24.216  27.181  1.00  0.00      B    O  
ATOM   2300  H1  HOH B 760      22.174  24.652  26.699  1.00  0.00      B    H  
ATOM   2301  H2  HOH B 760      20.597  24.150  26.510  1.00  0.00      B    H  
ATOM   2302  O   HOH B 761      14.892   5.483  38.028  1.00  0.00      B    O  
ATOM   2303  H1  HOH B 761      15.295   4.880  37.331  1.00  0.00      B    H  
ATOM   2304  H2  HOH B 761      15.570   5.942  38.618  1.00  0.00      B    H  
ATOM   2305  O   HOH B 762      30.404   3.069  34.101  1.00  0.00      B    O  
ATOM   2306  H1  HOH B 762      30.405   2.217  34.659  1.00  0.00      B    H  
ATOM   2307  H2  HOH B 762      30.489   3.846  34.737  1.00  0.00      B    H  
ATOM   2308  O   HOH B 763       9.397  36.313   9.359  1.00  0.00      B    O  
ATOM   2309  H1  HOH B 763       8.755  35.653   8.979  1.00  0.00      B    H  
ATOM   2310  H2  HOH B 763       9.192  37.177   8.841  1.00  0.00      B    H  
ATOM   2311  O   HOH B 764      10.367  21.689  28.462  1.00  0.00      B    O  
ATOM   2312  H1  HOH B 764      11.093  21.295  27.884  1.00  0.00      B    H  
ATOM   2313  H2  HOH B 764      10.608  21.601  29.435  1.00  0.00      B    H  
ATOM   2314  O   HOH B 765      31.641   9.367  34.544  1.00  0.00      B    O  
ATOM   2315  H1  HOH B 765      32.104  10.004  33.911  1.00  0.00      B    H  
ATOM   2316  H2  HOH B 765      31.697   9.821  35.468  1.00  0.00      B    H  
ATOM   2317  O   HOH B 766      32.769  10.840  12.572  1.00  0.00      B    O  
ATOM   2318  H1  HOH B 766      32.516   9.910  12.579  1.00  0.00      B    H  
ATOM   2319  H2  HOH B 766      32.164  11.320  13.180  1.00  0.00      B    H  
ATOM   2320  O   HOH B 767      22.287  36.383  20.259  1.00  0.00      B    O  
ATOM   2321  H1  HOH B 767      23.237  36.222  20.450  1.00  0.00      B    H  
ATOM   2322  H2  HOH B 767      21.994  37.127  20.866  1.00  0.00      B    H  
ATOM   2323  O   HOH B 768       0.265   7.328  24.769  1.00  0.00      B    O  
ATOM   2324  H1  HOH B 768       0.475   6.398  24.307  1.00  0.00      B    H  
ATOM   2325  H2  HOH B 768       0.901   7.984  24.396  1.00  0.00      B    H  
ATOM   2326  O   HOH B 769      27.702  23.727  37.621  1.00  0.00      B    O  
ATOM   2327  H1  HOH B 769      27.404  24.655  37.466  1.00  0.00      B    H  
ATOM   2328  H2  HOH B 769      28.063  23.355  36.772  1.00  0.00      B    H  
ATOM   2329  O   HOH B 770      27.242  35.258  12.443  1.00  0.00      B    O  
ATOM   2330  H1  HOH B 770      26.310  34.939  12.069  1.00  0.00      B    H  
ATOM   2331  H2  HOH B 770      27.493  36.160  12.050  1.00  0.00      B    H  
ATOM   2332  O   HOH B 771      10.970   2.470  10.920  1.00  0.00      B    O  
ATOM   2333  H1  HOH B 771      11.231   1.497  10.932  1.00  0.00      B    H  
ATOM   2334  H2  HOH B 771      11.440   2.876  10.132  1.00  0.00      B    H  
ATOM   2335  O   HOH B 772      14.812   9.076  37.796  1.00  0.00      B    O  
ATOM   2336  H1  HOH B 772      15.668   9.575  37.864  1.00  0.00      B    H  
ATOM   2337  H2  HOH B 772      14.543   8.687  38.696  1.00  0.00      B    H  
ATOM   2338  O   HOH B 773      26.833  20.966   3.123  1.00  0.00      B    O  
ATOM   2339  H1  HOH B 773      27.142  21.576   2.389  1.00  0.00      B    H  
ATOM   2340  H2  HOH B 773      27.533  20.881   3.795  1.00  0.00      B    H  
ATOM   2341  O   HOH B 774      29.605  30.936  11.262  1.00  0.00      B    O  
ATOM   2342  H1  HOH B 774      29.133  30.050  11.557  1.00  0.00      B    H  
ATOM   2343  H2  HOH B 774      29.770  31.446  12.095  1.00  0.00      B    H  
ATOM   2344  O   HOH B 775      25.408  30.021  21.060  1.00  0.00      B    O  
ATOM   2345  H1  HOH B 775      24.709  29.338  20.886  1.00  0.00      B    H  
ATOM   2346  H2  HOH B 775      25.388  30.662  20.260  1.00  0.00      B    H  
ATOM   2347  O   HOH B 776      27.331  12.429   2.591  1.00  0.00      B    O  
ATOM   2348  H1  HOH B 776      28.196  11.886   2.704  1.00  0.00      B    H  
ATOM   2349  H2  HOH B 776      27.083  12.918   3.460  1.00  0.00      B    H  
ATOM   2350  O   HOH B 777      14.217   2.023  38.565  1.00  0.00      B    O  
ATOM   2351  H1  HOH B 777      15.172   2.270  38.427  1.00  0.00      B    H  
ATOM   2352  H2  HOH B 777      14.164   0.997  38.600  1.00  0.00      B    H  
ATOM   2353  O   HOH B 778      38.226  13.863   2.041  1.00  0.00      B    O  
ATOM   2354  H1  HOH B 778      37.973  12.890   1.850  1.00  0.00      B    H  
ATOM   2355  H2  HOH B 778      38.060  14.114   3.022  1.00  0.00      B    H  
ATOM   2356  O   HOH B 779      23.631  37.660  33.669  1.00  0.00      B    O  
ATOM   2357  H1  HOH B 779      23.401  36.710  33.476  1.00  0.00      B    H  
ATOM   2358  H2  HOH B 779      24.605  37.638  33.917  1.00  0.00      B    H  
ATOM   2359  O   HOH B 780      16.055  24.297  30.497  1.00  0.00      B    O  
ATOM   2360  H1  HOH B 780      17.043  24.012  30.507  1.00  0.00      B    H  
ATOM   2361  H2  HOH B 780      15.561  23.638  29.965  1.00  0.00      B    H  
ATOM   2362  O   HOH B 781      17.263  25.074   0.915  1.00  0.00      B    O  
ATOM   2363  H1  HOH B 781      18.065  25.587   0.658  1.00  0.00      B    H  
ATOM   2364  H2  HOH B 781      17.398  24.472   1.732  1.00  0.00      B    H  
ATOM   2365  O   HOH B 782       0.010  32.985   0.440  1.00  0.00      B    O  
ATOM   2366  H1  HOH B 782       0.765  33.684   0.339  1.00  0.00      B    H  
ATOM   2367  H2  HOH B 782       0.239  32.452   1.247  1.00  0.00      B    H  
ATOM   2368  O   HOH B 783      29.448  12.620  35.040  1.00  0.00      B    O  
ATOM   2369  H1  HOH B 783      30.422  12.926  35.258  1.00  0.00      B    H  
ATOM   2370  H2  HOH B 783      29.337  12.727  34.020  1.00  0.00      B    H  
ATOM   2371  O   HOH B 784      22.793   9.721  26.061  1.00  0.00      B    O  
ATOM   2372  H1  HOH B 784      23.397  10.292  25.487  1.00  0.00      B    H  
ATOM   2373  H2  HOH B 784      23.443   9.033  26.518  1.00  0.00      B    H  
ATOM   2374  O   HOH B 785      21.110   6.120  27.041  1.00  0.00      B    O  
ATOM   2375  H1  HOH B 785      21.127   6.047  28.065  1.00  0.00      B    H  
ATOM   2376  H2  HOH B 785      20.961   5.261  26.588  1.00  0.00      B    H  
ATOM   2377  O   HOH B 786      12.168  24.164  22.914  1.00  0.00      B    O  
ATOM   2378  H1  HOH B 786      11.175  24.224  22.714  1.00  0.00      B    H  
ATOM   2379  H2  HOH B 786      12.281  23.964  23.901  1.00  0.00      B    H  
ATOM   2380  O   HOH B 787      11.532   5.795  13.260  1.00  0.00      B    O  
ATOM   2381  H1  HOH B 787      10.730   5.403  13.706  1.00  0.00      B    H  
ATOM   2382  H2  HOH B 787      12.071   5.048  12.874  1.00  0.00      B    H  
ATOM   2383  O   HOH B 788       2.829  20.117  10.739  1.00  0.00      B    O  
ATOM   2384  H1  HOH B 788       3.197  20.672  11.462  1.00  0.00      B    H  
ATOM   2385  H2  HOH B 788       3.430  20.171   9.875  1.00  0.00      B    H  
ATOM   2386  O   HOH B 789      18.357  19.711  24.047  1.00  0.00      B    O  
ATOM   2387  H1  HOH B 789      19.317  19.830  23.672  1.00  0.00      B    H  
ATOM   2388  H2  HOH B 789      17.716  20.389  23.657  1.00  0.00      B    H  
ATOM   2389  O   HOH B 790      31.260  21.111  23.291  1.00  0.00      B    O  
ATOM   2390  H1  HOH B 790      30.838  21.562  24.103  1.00  0.00      B    H  
ATOM   2391  H2  HOH B 790      30.658  20.336  23.017  1.00  0.00      B    H  
ATOM   2392  O   HOH B 791       5.517  37.328   2.532  1.00  0.00      B    O  
ATOM   2393  H1  HOH B 791       5.375  37.408   3.535  1.00  0.00      B    H  
ATOM   2394  H2  HOH B 791       6.382  36.863   2.333  1.00  0.00      B    H  
ATOM   2395  O   HOH B 792      26.830  28.755  38.790  1.00  0.00      B    O  
ATOM   2396  H1  HOH B 792      25.872  29.017  38.720  1.00  0.00      B    H  
ATOM   2397  H2  HOH B 792      27.124  28.818  39.719  1.00  0.00      B    H  
ATOM   2398  O   HOH B 793      11.659  16.682  18.137  1.00  0.00      B    O  
ATOM   2399  H1  HOH B 793      10.704  16.286  17.974  1.00  0.00      B    H  
ATOM   2400  H2  HOH B 793      11.988  16.415  19.083  1.00  0.00      B    H  
ATOM   2401  O   HOH B 794       1.189  19.481  14.532  1.00  0.00      B    O  
ATOM   2402  H1  HOH B 794       2.000  19.107  15.110  1.00  0.00      B    H  
ATOM   2403  H2  HOH B 794       1.556  20.282  14.073  1.00  0.00      B    H  
ATOM   2404  O   HOH B 795      22.865  18.514   9.140  1.00  0.00      B    O  
ATOM   2405  H1  HOH B 795      22.625  17.507   9.219  1.00  0.00      B    H  
ATOM   2406  H2  HOH B 795      22.443  18.931   8.280  1.00  0.00      B    H  
ATOM   2407  O   HOH B 796       2.305  22.745  32.688  1.00  0.00      B    O  
ATOM   2408  H1  HOH B 796       2.432  22.433  33.653  1.00  0.00      B    H  
ATOM   2409  H2  HOH B 796       2.227  23.732  32.652  1.00  0.00      B    H  
ATOM   2410  O   HOH B 797      24.160  34.141  16.178  1.00  0.00      B    O  
ATOM   2411  H1  HOH B 797      23.319  33.786  16.562  1.00  0.00      B    H  
ATOM   2412  H2  HOH B 797      23.981  34.558  15.268  1.00  0.00      B    H  
ATOM   2413  O   HOH B 798      37.314  21.507   5.446  1.00  0.00      B    O  
ATOM   2414  H1  HOH B 798      36.859  22.176   4.768  1.00  0.00      B    H  
ATOM   2415  H2  HOH B 798      37.871  20.882   4.869  1.00  0.00      B    H  
ATOM   2416  O   HOH B 799       6.080  25.739  29.346  1.00  0.00      B    O  
ATOM   2417  H1  HOH B 799       5.996  25.671  28.303  1.00  0.00      B    H  
ATOM   2418  H2  HOH B 799       6.060  24.755  29.785  1.00  0.00      B    H  
ATOM   2419  O   HOH B 800      30.253  31.959  36.041  1.00  0.00      B    O  
ATOM   2420  H1  HOH B 800      30.031  31.766  35.061  1.00  0.00      B    H  
ATOM   2421  H2  HOH B 800      29.628  32.702  36.380  1.00  0.00      B    H  
ATOM   2422  O   HOH B 801      24.434  13.344   6.984  1.00  0.00      B    O  
ATOM   2423  H1  HOH B 801      25.002  12.656   6.481  1.00  0.00      B    H  
ATOM   2424  H2  HOH B 801      24.342  13.088   7.961  1.00  0.00      B    H  
ATOM   2425  O   HOH B 802      16.528  34.702   8.413  1.00  0.00      B    O  
ATOM   2426  H1  HOH B 802      16.883  35.668   8.257  1.00  0.00      B    H  
ATOM   2427  H2  HOH B 802      16.275  34.315   7.470  1.00  0.00      B    H  
ATOM   2428  O   HOH B 803      27.619  22.629  34.467  1.00  0.00      B    O  
ATOM   2429  H1  HOH B 803      27.442  23.642  34.350  1.00  0.00      B    H  
ATOM   2430  H2  HOH B 803      28.027  22.341  33.561  1.00  0.00      B    H  
ATOM   2431  O   HOH B 804      13.311  30.000  13.938  1.00  0.00      B    O  
ATOM   2432  H1  HOH B 804      14.142  29.578  14.427  1.00  0.00      B    H  
ATOM   2433  H2  HOH B 804      13.222  29.461  13.106  1.00  0.00      B    H  
ATOM   2434  O   HOH B 805       6.551   4.697  39.109  1.00  0.00      B    O  
ATOM   2435  H1  HOH B 805       5.988   3.968  39.500  1.00  0.00      B    H  
ATOM   2436  H2  HOH B 805       6.906   4.369  38.202  1.00  0.00      B    H  
ATOM   2437  O   HOH B 806      21.844  13.734  19.791  1.00  0.00      B    O  
ATOM   2438  H1  HOH B 806      21.398  14.365  19.147  1.00  0.00      B    H  
ATOM   2439  H2  HOH B 806      21.219  12.957  19.942  1.00  0.00      B    H  
ATOM   2440  O   HOH B 807      31.765   9.336  19.951  1.00  0.00      B    O  
ATOM   2441  H1  HOH B 807      31.957   8.468  19.579  1.00  0.00      B    H  
ATOM   2442  H2  HOH B 807      31.085   9.752  19.295  1.00  0.00      B    H  
ATOM   2443  O   HOH B 808       0.823  23.891  14.421  1.00  0.00      B    O  
ATOM   2444  H1  HOH B 808       0.104  23.425  13.925  1.00  0.00      B    H  
ATOM   2445  H2  HOH B 808       1.257  24.520  13.678  1.00  0.00      B    H  
ATOM   2446  O   HOH B 809      31.135  19.885  37.800  1.00  0.00      B    O  
ATOM   2447  H1  HOH B 809      30.809  18.947  37.516  1.00  0.00      B    H  
ATOM   2448  H2  HOH B 809      31.299  19.870  38.817  1.00  0.00      B    H  
ATOM   2449  O   HOH B 810      34.550   8.785  26.461  1.00  0.00      B    O  
ATOM   2450  H1  HOH B 810      33.762   8.778  27.168  1.00  0.00      B    H  
ATOM   2451  H2  HOH B 810      34.688   9.795  26.192  1.00  0.00      B    H  
ATOM   2452  O   HOH B 811      25.098  21.468  15.041  1.00  0.00      B    O  
ATOM   2453  H1  HOH B 811      25.985  21.419  15.587  1.00  0.00      B    H  
ATOM   2454  H2  HOH B 811      24.764  20.529  15.044  1.00  0.00      B    H  
ATOM   2455  O   HOH B 812      27.218  26.718  23.055  1.00  0.00      B    O  
ATOM   2456  H1  HOH B 812      26.477  27.142  23.601  1.00  0.00      B    H  
ATOM   2457  H2  HOH B 812      26.965  26.766  22.058  1.00  0.00      B    H  
ATOM   2458  O   HOH B 813      15.487  22.641   3.032  1.00  0.00      B    O  
ATOM   2459  H1  HOH B 813      16.030  23.187   3.651  1.00  0.00      B    H  
ATOM   2460  H2  HOH B 813      16.139  21.910   2.654  1.00  0.00      B    H  
ATOM   2461  O   HOH B 814      31.074   2.722  11.286  1.00  0.00      B    O  
ATOM   2462  H1  HOH B 814      30.141   3.014  10.927  1.00  0.00      B    H  
ATOM   2463  H2  HOH B 814      31.734   3.420  10.974  1.00  0.00      B    H  
ATOM   2464  O   HOH B 815      26.057   5.250   3.247  1.00  0.00      B    O  
ATOM   2465  H1  HOH B 815      25.385   5.236   3.989  1.00  0.00      B    H  
ATOM   2466  H2  HOH B 815      25.982   6.053   2.651  1.00  0.00      B    H  
ATOM   2467  O   HOH B 816      22.257   6.593   4.051  1.00  0.00      B    O  
ATOM   2468  H1  HOH B 816      21.894   7.550   3.802  1.00  0.00      B    H  
ATOM   2469  H2  HOH B 816      22.593   6.153   3.200  1.00  0.00      B    H  
ATOM   2470  O   HOH B 817      23.371  29.388   6.948  1.00  0.00      B    O  
ATOM   2471  H1  HOH B 817      23.909  30.007   6.287  1.00  0.00      B    H  
ATOM   2472  H2  HOH B 817      23.026  29.967   7.700  1.00  0.00      B    H  
ATOM   2473  O   HOH B 818      12.265  16.729  14.132  1.00  0.00      B    O  
ATOM   2474  H1  HOH B 818      12.991  17.171  13.649  1.00  0.00      B    H  
ATOM   2475  H2  HOH B 818      12.532  15.717  14.073  1.00  0.00      B    H  
ATOM   2476  O   HOH B 819       7.574  23.276   7.086  1.00  0.00      B    O  
ATOM   2477  H1  HOH B 819       8.378  23.211   7.621  1.00  0.00      B    H  
ATOM   2478  H2  HOH B 819       7.824  23.026   6.142  1.00  0.00      B    H  
ATOM   2479  O   HOH B 820      33.186  34.484   3.460  1.00  0.00      B    O  
ATOM   2480  H1  HOH B 820      32.123  34.415   3.608  1.00  0.00      B    H  
ATOM   2481  H2  HOH B 820      33.454  34.669   2.504  1.00  0.00      B    H  
ATOM   2482  O   HOH B 821      25.413   9.232  14.721  1.00  0.00      B    O  
ATOM   2483  H1  HOH B 821      24.537   9.060  15.207  1.00  0.00      B    H  
ATOM   2484  H2  HOH B 821      25.497   8.539  14.069  1.00  0.00      B    H  
ATOM   2485  O   HOH B 822       2.995   4.462   6.035  1.00  0.00      B    O  
ATOM   2486  H1  HOH B 822       2.988   4.878   6.954  1.00  0.00      B    H  
ATOM   2487  H2  HOH B 822       2.070   4.043   5.902  1.00  0.00      B    H  
ATOM   2488  O   HOH B 823      23.825   5.557  14.129  1.00  0.00      B    O  
ATOM   2489  H1  HOH B 823      24.777   5.850  13.820  1.00  0.00      B    H  
ATOM   2490  H2  HOH B 823      23.216   5.909  13.425  1.00  0.00      B    H  
ATOM   2491  O   HOH B 824      11.654  15.289   6.293  1.00  0.00      B    O  
ATOM   2492  H1  HOH B 824      11.622  15.569   7.328  1.00  0.00      B    H  
ATOM   2493  H2  HOH B 824      11.392  16.099   5.757  1.00  0.00      B    H  
ATOM   2494  O   HOH B 825      24.078  37.628  14.456  1.00  0.00      B    O  
ATOM   2495  H1  HOH B 825      23.588  38.461  14.442  1.00  0.00      B    H  
ATOM   2496  H2  HOH B 825      24.380  37.500  15.431  1.00  0.00      B    H  
ATOM   2497  O   HOH B 826      19.727  29.704   0.298  1.00  0.00      B    O  
ATOM   2498  H1  HOH B 826      18.859  29.588   0.759  1.00  0.00      B    H  
ATOM   2499  H2  HOH B 826      20.389  30.004   0.988  1.00  0.00      B    H  
ATOM   2500  O   HOH B 827       3.198  27.672  25.677  1.00  0.00      B    O  
ATOM   2501  H1  HOH B 827       3.510  28.547  26.043  1.00  0.00      B    H  
ATOM   2502  H2  HOH B 827       2.412  27.906  25.127  1.00  0.00      B    H  
ATOM   2503  O   HOH B 828      10.765  36.578  14.305  1.00  0.00      B    O  
ATOM   2504  H1  HOH B 828      10.626  35.580  14.348  1.00  0.00      B    H  
ATOM   2505  H2  HOH B 828      10.946  36.923  13.349  1.00  0.00      B    H  
ATOM   2506  O   HOH B 829      24.833  34.698  11.236  1.00  0.00      B    O  
ATOM   2507  H1  HOH B 829      24.264  35.046  10.464  1.00  0.00      B    H  
ATOM   2508  H2  HOH B 829      24.194  34.173  11.751  1.00  0.00      B    H  
ATOM   2509  O   HOH B 830       3.843  27.637   5.916  1.00  0.00      B    O  
ATOM   2510  H1  HOH B 830       4.479  28.006   5.166  1.00  0.00      B    H  
ATOM   2511  H2  HOH B 830       4.376  27.653   6.756  1.00  0.00      B    H  
ATOM   2512  O   HOH B 831       0.611  15.266  26.048  1.00  0.00      B    O  
ATOM   2513  H1  HOH B 831       1.155  15.150  25.182  1.00  0.00      B    H  
ATOM   2514  H2  HOH B 831       0.759  14.464  26.578  1.00  0.00      B    H  
ATOM   2515  O   HOH B 832       2.508  10.309  26.714  1.00  0.00      B    O  
ATOM   2516  H1  HOH B 832       2.644   9.421  26.182  1.00  0.00      B    H  
ATOM   2517  H2  HOH B 832       2.672  10.095  27.660  1.00  0.00      B    H  
ATOM   2518  O   HOH B 833       9.622  33.943  34.370  1.00  0.00      B    O  
ATOM   2519  H1  HOH B 833       9.574  34.777  33.790  1.00  0.00      B    H  
ATOM   2520  H2  HOH B 833      10.325  33.292  33.989  1.00  0.00      B    H  
ATOM   2521  O   HOH B 834      32.014   6.992  18.458  1.00  0.00      B    O  
ATOM   2522  H1  HOH B 834      31.942   6.053  18.002  1.00  0.00      B    H  
ATOM   2523  H2  HOH B 834      32.603   7.549  17.856  1.00  0.00      B    H  
ATOM   2524  O   HOH B 835       1.917   6.588  34.334  1.00  0.00      B    O  
ATOM   2525  H1  HOH B 835       2.301   7.379  34.857  1.00  0.00      B    H  
ATOM   2526  H2  HOH B 835       1.266   6.119  34.958  1.00  0.00      B    H  
ATOM   2527  O   HOH B 836      31.603  14.998  14.755  1.00  0.00      B    O  
ATOM   2528  H1  HOH B 836      31.556  15.260  13.768  1.00  0.00      B    H  
ATOM   2529  H2  HOH B 836      31.841  15.802  15.335  1.00  0.00      B    H  
ATOM   2530  O   HOH B 837      32.577   1.978  25.354  1.00  0.00      B    O  
ATOM   2531  H1  HOH B 837      33.371   1.306  25.345  1.00  0.00      B    H  
ATOM   2532  H2  HOH B 837      32.679   2.638  24.569  1.00  0.00      B    H  
ATOM   2533  O   HOH B 838      16.104  19.789   4.409  1.00  0.00      B    O  
ATOM   2534  H1  HOH B 838      16.930  20.377   4.177  1.00  0.00      B    H  
ATOM   2535  H2  HOH B 838      15.783  19.428   3.489  1.00  0.00      B    H  
ATOM   2536  O   HOH B 839       0.926  27.919  30.000  1.00  0.00      B    O  
ATOM   2537  H1  HOH B 839       1.843  27.570  30.012  1.00  0.00      B    H  
ATOM   2538  H2  HOH B 839       0.285  27.119  29.752  1.00  0.00      B    H  
ATOM   2539  O   HOH B 840      16.026  24.545  10.349  1.00  0.00      B    O  
ATOM   2540  H1  HOH B 840      15.448  24.895  11.101  1.00  0.00      B    H  
ATOM   2541  H2  HOH B 840      15.467  24.415   9.498  1.00  0.00      B    H  
ATOM   2542  O   HOH B 841      25.667   5.288  21.345  1.00  0.00      B    O  
ATOM   2543  H1  HOH B 841      25.310   5.592  20.418  1.00  0.00      B    H  
ATOM   2544  H2  HOH B 841      25.980   4.418  21.287  1.00  0.00      B    H  
ATOM   2545  O   HOH B 842       2.658   9.411  37.966  1.00  0.00      B    O  
ATOM   2546  H1  HOH B 842       2.889  10.407  37.993  1.00  0.00      B    H  
ATOM   2547  H2  HOH B 842       3.328   9.098  37.276  1.00  0.00      B    H  
ATOM   2548  O   HOH B 843      28.934  33.701  29.582  1.00  0.00      B    O  
ATOM   2549  H1  HOH B 843      28.830  32.722  29.344  1.00  0.00      B    H  
ATOM   2550  H2  HOH B 843      28.758  33.794  30.552  1.00  0.00      B    H  
ATOM   2551  O   HOH B 844      22.017   0.167  35.038  1.00  0.00      B    O  
ATOM   2552  H1  HOH B 844      22.383   1.104  35.144  1.00  0.00      B    H  
ATOM   2553  H2  HOH B 844      22.628  -0.417  34.480  1.00  0.00      B    H  
ATOM   2554  O   HOH B 845       5.443   7.360  13.245  1.00  0.00      B    O  
ATOM   2555  H1  HOH B 845       6.348   6.894  13.220  1.00  0.00      B    H  
ATOM   2556  H2  HOH B 845       5.326   8.162  12.632  1.00  0.00      B    H  
ATOM   2557  O   HOH B 846      23.122  15.862  37.307  1.00  0.00      B    O  
ATOM   2558  H1  HOH B 846      23.417  15.249  38.067  1.00  0.00      B    H  
ATOM   2559  H2  HOH B 846      22.343  16.441  37.577  1.00  0.00      B    H  
ATOM   2560  O   HOH B 847      -0.167   6.999   3.106  1.00  0.00      B    O  
ATOM   2561  H1  HOH B 847      -0.287   6.118   2.676  1.00  0.00      B    H  
ATOM   2562  H2  HOH B 847       0.704   7.480   2.732  1.00  0.00      B    H  
ATOM   2563  O   HOH B 848      24.735  21.005  32.444  1.00  0.00      B    O  
ATOM   2564  H1  HOH B 848      25.095  21.914  32.630  1.00  0.00      B    H  
ATOM   2565  H2  HOH B 848      25.218  20.408  33.097  1.00  0.00      B    H  
ATOM   2566  O   HOH B 849      14.528   7.050  11.488  1.00  0.00      B    O  
ATOM   2567  H1  HOH B 849      13.635   7.111  10.967  1.00  0.00      B    H  
ATOM   2568  H2  HOH B 849      14.719   7.948  11.904  1.00  0.00      B    H  
ATOM   2569  O   HOH B 850      14.223   8.463   1.572  1.00  0.00      B    O  
ATOM   2570  H1  HOH B 850      14.903   7.870   1.105  1.00  0.00      B    H  
ATOM   2571  H2  HOH B 850      14.223   8.262   2.601  1.00  0.00      B    H  
ATOM   2572  O   HOH B 851      13.424   5.743   3.123  1.00  0.00      B    O  
ATOM   2573  H1  HOH B 851      13.250   6.282   2.285  1.00  0.00      B    H  
ATOM   2574  H2  HOH B 851      13.858   4.876   2.806  1.00  0.00      B    H  
ATOM   2575  O   HOH B 852       2.545  11.235  18.063  1.00  0.00      B    O  
ATOM   2576  H1  HOH B 852       3.396  10.677  18.097  1.00  0.00      B    H  
ATOM   2577  H2  HOH B 852       1.924  10.696  17.508  1.00  0.00      B    H  
ATOM   2578  O   HOH B 853       7.669   0.719  19.742  1.00  0.00      B    O  
ATOM   2579  H1  HOH B 853       6.788   0.538  20.163  1.00  0.00      B    H  
ATOM   2580  H2  HOH B 853       7.565   0.404  18.799  1.00  0.00      B    H  
ATOM   2581  O   HOH B 854       0.236   7.593   5.657  1.00  0.00      B    O  
ATOM   2582  H1  HOH B 854       0.537   6.687   5.996  1.00  0.00      B    H  
ATOM   2583  H2  HOH B 854       0.049   7.492   4.671  1.00  0.00      B    H  
ATOM   2584  O   HOH B 855       2.390  10.573  13.770  1.00  0.00      B    O  
ATOM   2585  H1  HOH B 855       2.190   9.616  13.468  1.00  0.00      B    H  
ATOM   2586  H2  HOH B 855       2.168  10.654  14.742  1.00  0.00      B    H  
ATOM   2587  O   HOH B 856      36.606   6.002  37.086  1.00  0.00      B    O  
ATOM   2588  H1  HOH B 856      36.621   6.396  36.180  1.00  0.00      B    H  
ATOM   2589  H2  HOH B 856      35.650   5.808  37.321  1.00  0.00      B    H  
ATOM   2590  O   HOH B 857      32.939  13.716  32.265  1.00  0.00      B    O  
ATOM   2591  H1  HOH B 857      32.504  14.639  32.031  1.00  0.00      B    H  
ATOM   2592  H2  HOH B 857      33.706  13.573  31.559  1.00  0.00      B    H  
ATOM   2593  O   HOH B 858      16.332  13.459   8.671  1.00  0.00      B    O  
ATOM   2594  H1  HOH B 858      16.931  12.668   8.774  1.00  0.00      B    H  
ATOM   2595  H2  HOH B 858      15.487  13.300   9.187  1.00  0.00      B    H  
ATOM   2596  O   HOH B 859       3.906  23.879  23.561  1.00  0.00      B    O  
ATOM   2597  H1  HOH B 859       4.902  23.598  23.562  1.00  0.00      B    H  
ATOM   2598  H2  HOH B 859       3.618  24.096  22.602  1.00  0.00      B    H  
ATOM   2599  O   HOH B 860      26.220  35.081   0.316  1.00  0.00      B    O  
ATOM   2600  H1  HOH B 860      26.581  34.175   0.612  1.00  0.00      B    H  
ATOM   2601  H2  HOH B 860      26.969  35.778   0.579  1.00  0.00      B    H  
ATOM   2602  O   HOH B 861      23.872  29.217  32.967  1.00  0.00      B    O  
ATOM   2603  H1  HOH B 861      24.031  28.488  32.321  1.00  0.00      B    H  
ATOM   2604  H2  HOH B 861      24.102  28.946  33.885  1.00  0.00      B    H  
ATOM   2605  O   HOH B 862      30.202  30.042  31.572  1.00  0.00      B    O  
ATOM   2606  H1  HOH B 862      29.952  30.527  30.652  1.00  0.00      B    H  
ATOM   2607  H2  HOH B 862      31.123  29.647  31.497  1.00  0.00      B    H  
ATOM   2608  O   HOH B 863      28.897  37.671  35.982  1.00  0.00      B    O  
ATOM   2609  H1  HOH B 863      29.189  37.051  36.749  1.00  0.00      B    H  
ATOM   2610  H2  HOH B 863      29.271  37.266  35.128  1.00  0.00      B    H  
ATOM   2611  O   HOH B 864      15.891   4.748  12.893  1.00  0.00      B    O  
ATOM   2612  H1  HOH B 864      15.362   5.450  12.387  1.00  0.00      B    H  
ATOM   2613  H2  HOH B 864      15.847   3.912  12.331  1.00  0.00      B    H  
ATOM   2614  O   HOH B 865       1.743  30.670   8.803  1.00  0.00      B    O  
ATOM   2615  H1  HOH B 865       2.687  30.879   8.921  1.00  0.00      B    H  
ATOM   2616  H2  HOH B 865       1.202  31.453   9.067  1.00  0.00      B    H  
ATOM   2617  O   HOH B 866       1.743  11.865   3.745  1.00  0.00      B    O  
ATOM   2618  H1  HOH B 866       1.581  11.468   2.845  1.00  0.00      B    H  
ATOM   2619  H2  HOH B 866       1.539  11.126   4.361  1.00  0.00      B    H  
ATOM   2620  O   HOH B 867      14.988  34.977  19.083  1.00  0.00      B    O  
ATOM   2621  H1  HOH B 867      14.614  34.041  19.105  1.00  0.00      B    H  
ATOM   2622  H2  HOH B 867      14.203  35.636  18.959  1.00  0.00      B    H  
ATOM   2623  O   HOH B 868      33.541  11.566   7.260  1.00  0.00      B    O  
ATOM   2624  H1  HOH B 868      32.750  11.836   6.767  1.00  0.00      B    H  
ATOM   2625  H2  HOH B 868      34.212  11.171   6.566  1.00  0.00      B    H  
ATOM   2626  O   HOH B 869      38.029  21.785  36.579  1.00  0.00      B    O  
ATOM   2627  H1  HOH B 869      37.999  21.465  35.595  1.00  0.00      B    H  
ATOM   2628  H2  HOH B 869      38.956  22.060  36.802  1.00  0.00      B    H  
ATOM   2629  O   HOH B 870      22.017  23.068  33.954  1.00  0.00      B    O  
ATOM   2630  H1  HOH B 870      21.818  22.293  33.311  1.00  0.00      B    H  
ATOM   2631  H2  HOH B 870      22.946  22.901  34.316  1.00  0.00      B    H  
ATOM   2632  O   HOH B 871      30.311  19.966  17.660  1.00  0.00      B    O  
ATOM   2633  H1  HOH B 871      31.050  19.991  16.989  1.00  0.00      B    H  
ATOM   2634  H2  HOH B 871      30.310  20.785  18.251  1.00  0.00      B    H  
ATOM   2635  O   HOH B 872       2.996  37.166  10.012  1.00  0.00      B    O  
ATOM   2636  H1  HOH B 872       2.980  38.142  10.222  1.00  0.00      B    H  
ATOM   2637  H2  HOH B 872       3.369  37.087   9.086  1.00  0.00      B    H  
ATOM   2638  O   HOH B 873      19.976   0.815  17.279  1.00  0.00      B    O  
ATOM   2639  H1  HOH B 873      20.577  -0.023  17.441  1.00  0.00      B    H  
ATOM   2640  H2  HOH B 873      19.384   0.975  18.159  1.00  0.00      B    H  
ATOM   2641  O   HOH B 874       9.132  15.591  17.716  1.00  0.00      B    O  
ATOM   2642  H1  HOH B 874       9.106  14.736  17.087  1.00  0.00      B    H  
ATOM   2643  H2  HOH B 874       9.049  15.203  18.677  1.00  0.00      B    H  
ATOM   2644  O   HOH B 875      19.411   2.270  19.765  1.00  0.00      B    O  
ATOM   2645  H1  HOH B 875      19.907   1.728  20.424  1.00  0.00      B    H  
ATOM   2646  H2  HOH B 875      20.055   3.048  19.512  1.00  0.00      B    H  
ATOM   2647  O   HOH B 876      15.179   3.510   8.308  1.00  0.00      B    O  
ATOM   2648  H1  HOH B 876      14.277   3.845   8.369  1.00  0.00      B    H  
ATOM   2649  H2  HOH B 876      15.748   4.305   8.638  1.00  0.00      B    H  
ATOM   2650  O   HOH B 877      14.975  38.163   6.662  1.00  0.00      B    O  
ATOM   2651  H1  HOH B 877      15.689  37.887   7.341  1.00  0.00      B    H  
ATOM   2652  H2  HOH B 877      14.919  39.173   6.676  1.00  0.00      B    H  
ATOM   2653  O   HOH B 878      -0.317  25.822  16.490  1.00  0.00      B    O  
ATOM   2654  H1  HOH B 878       0.665  26.067  16.739  1.00  0.00      B    H  
ATOM   2655  H2  HOH B 878      -0.342  25.121  15.805  1.00  0.00      B    H  
ATOM   2656  O   HOH B 879      38.959  28.550  37.080  1.00  0.00      B    O  
ATOM   2657  H1  HOH B 879      38.929  29.426  36.615  1.00  0.00      B    H  
ATOM   2658  H2  HOH B 879      39.154  27.821  36.368  1.00  0.00      B    H  
ATOM   2659  O   HOH B 880      34.674  12.928  30.243  1.00  0.00      B    O  
ATOM   2660  H1  HOH B 880      34.420  11.946  30.152  1.00  0.00      B    H  
ATOM   2661  H2  HOH B 880      33.907  13.423  29.828  1.00  0.00      B    H  
ATOM   2662  O   HOH B 881      30.804  37.977  12.236  1.00  0.00      B    O  
ATOM   2663  H1  HOH B 881      30.736  37.074  12.659  1.00  0.00      B    H  
ATOM   2664  H2  HOH B 881      31.648  38.060  11.663  1.00  0.00      B    H  
ATOM   2665  O   HOH B 882      19.864  19.782  31.497  1.00  0.00      B    O  
ATOM   2666  H1  HOH B 882      20.782  20.251  31.435  1.00  0.00      B    H  
ATOM   2667  H2  HOH B 882      19.699  19.582  32.453  1.00  0.00      B    H  
ATOM   2668  O   HOH B 883      36.946  24.017  31.705  1.00  0.00      B    O  
ATOM   2669  H1  HOH B 883      37.854  24.058  31.223  1.00  0.00      B    H  
ATOM   2670  H2  HOH B 883      36.660  24.953  31.788  1.00  0.00      B    H  
ATOM   2671  O   HOH B 884       4.717   1.944   6.333  1.00  0.00      B    O  
ATOM   2672  H1  HOH B 884       4.109   2.756   6.178  1.00  0.00      B    H  
ATOM   2673  H2  HOH B 884       5.073   1.987   7.285  1.00  0.00      B    H  
ATOM   2674  O   HOH B 885      20.389  15.397   7.026  1.00  0.00      B    O  
ATOM   2675  H1  HOH B 885      19.407  15.535   7.177  1.00  0.00      B    H  
ATOM   2676  H2  HOH B 885      20.438  14.380   6.757  1.00  0.00      B    H  
ATOM   2677  O   HOH B 886      30.970  26.353   6.495  1.00  0.00      B    O  
ATOM   2678  H1  HOH B 886      31.953  26.325   6.216  1.00  0.00      B    H  
ATOM   2679  H2  HOH B 886      30.459  25.795   5.848  1.00  0.00      B    H  
ATOM   2680  O   HOH B 887      26.134  31.360  11.446  1.00  0.00      B    O  
ATOM   2681  H1  HOH B 887      26.088  30.391  11.112  1.00  0.00      B    H  
ATOM   2682  H2  HOH B 887      25.390  31.495  12.135  1.00  0.00      B    H  
ATOM   2683  O   HOH B 888      33.614  12.940  11.354  1.00  0.00      B    O  
ATOM   2684  H1  HOH B 888      33.144  12.137  11.767  1.00  0.00      B    H  
ATOM   2685  H2  HOH B 888      34.408  13.067  11.964  1.00  0.00      B    H  
ATOM   2686  O   HOH B 889      13.223  26.461   9.690  1.00  0.00      B    O  
ATOM   2687  H1  HOH B 889      12.532  25.824   9.284  1.00  0.00      B    H  
ATOM   2688  H2  HOH B 889      13.443  25.939  10.560  1.00  0.00      B    H  
ATOM   2689  O   HOH B 890       2.627   8.193  21.324  1.00  0.00      B    O  
ATOM   2690  H1  HOH B 890       1.928   7.522  21.025  1.00  0.00      B    H  
ATOM   2691  H2  HOH B 890       3.415   8.173  20.690  1.00  0.00      B    H  
ATOM   2692  O   HOH B 891      11.188  10.537  36.880  1.00  0.00      B    O  
ATOM   2693  H1  HOH B 891      11.356  10.230  37.865  1.00  0.00      B    H  
ATOM   2694  H2  HOH B 891      12.127  10.513  36.504  1.00  0.00      B    H  
ATOM   2695  O   HOH B 892       9.620  17.656  31.488  1.00  0.00      B    O  
ATOM   2696  H1  HOH B 892       9.619  16.634  31.410  1.00  0.00      B    H  
ATOM   2697  H2  HOH B 892       8.841  17.933  30.908  1.00  0.00      B    H  
ATOM   2698  O   HOH B 893      35.420   6.572  21.521  1.00  0.00      B    O  
ATOM   2699  H1  HOH B 893      34.538   6.930  21.917  1.00  0.00      B    H  
ATOM   2700  H2  HOH B 893      35.767   5.870  22.193  1.00  0.00      B    H  
ATOM   2701  O   HOH B 894      26.500   8.714  35.207  1.00  0.00      B    O  
ATOM   2702  H1  HOH B 894      25.808   8.120  35.630  1.00  0.00      B    H  
ATOM   2703  H2  HOH B 894      26.642   8.382  34.217  1.00  0.00      B    H  
ATOM   2704  O   HOH B 895      33.085  32.670  15.986  1.00  0.00      B    O  
ATOM   2705  H1  HOH B 895      32.676  32.942  16.827  1.00  0.00      B    H  
ATOM   2706  H2  HOH B 895      34.062  32.852  16.017  1.00  0.00      B    H  
ATOM   2707  O   HOH B 896       3.074  28.293  16.222  1.00  0.00      B    O  
ATOM   2708  H1  HOH B 896       2.560  29.086  15.884  1.00  0.00      B    H  
ATOM   2709  H2  HOH B 896       3.200  27.635  15.457  1.00  0.00      B    H  
ATOM   2710  O   HOH B 897       0.573  37.838  17.926  1.00  0.00      B    O  
ATOM   2711  H1  HOH B 897       0.541  36.982  18.446  1.00  0.00      B    H  
ATOM   2712  H2  HOH B 897       1.507  38.228  17.994  1.00  0.00      B    H  
ATOM   2713  O   HOH B 898       1.212  14.693  33.773  1.00  0.00      B    O  
ATOM   2714  H1  HOH B 898       0.966  13.787  33.584  1.00  0.00      B    H  
ATOM   2715  H2  HOH B 898       2.101  14.692  34.257  1.00  0.00      B    H  
ATOM   2716  O   HOH B 899       5.294  29.657  18.215  1.00  0.00      B    O  
ATOM   2717  H1  HOH B 899       5.606  29.504  17.258  1.00  0.00      B    H  
ATOM   2718  H2  HOH B 899       4.720  28.911  18.522  1.00  0.00      B    H  
ATOM   2719  O   HOH B 900       8.917  12.964  13.583  1.00  0.00      B    O  
ATOM   2720  H1  HOH B 900       9.797  13.045  13.140  1.00  0.00      B    H  
ATOM   2721  H2  HOH B 900       8.481  12.130  13.135  1.00  0.00      B    H  
ATOM   2722  O   HOH B 901      25.671  32.326  14.966  1.00  0.00      B    O  
ATOM   2723  H1  HOH B 901      26.660  32.612  14.869  1.00  0.00      B    H  
ATOM   2724  H2  HOH B 901      25.227  33.067  15.505  1.00  0.00      B    H  
ATOM   2725  O   HOH B 902      29.557  30.778  14.979  1.00  0.00      B    O  
ATOM   2726  H1  HOH B 902      29.210  30.649  15.910  1.00  0.00      B    H  
ATOM   2727  H2  HOH B 902      29.016  31.540  14.537  1.00  0.00      B    H  
ATOM   2728  O   HOH B 903      34.235   3.455   1.611  1.00  0.00      B    O  
ATOM   2729  H1  HOH B 903      34.098   2.551   2.045  1.00  0.00      B    H  
ATOM   2730  H2  HOH B 903      35.030   3.271   0.982  1.00  0.00      B    H  
ATOM   2731  O   HOH B 904      17.203   8.220  30.569  1.00  0.00      B    O  
ATOM   2732  H1  HOH B 904      16.603   9.002  30.363  1.00  0.00      B    H  
ATOM   2733  H2  HOH B 904      17.517   7.816  29.680  1.00  0.00      B    H  
ATOM   2734  O   HOH B 905      13.440  12.167  31.197  1.00  0.00      B    O  
ATOM   2735  H1  HOH B 905      12.633  11.761  31.611  1.00  0.00      B    H  
ATOM   2736  H2  HOH B 905      14.203  11.503  31.422  1.00  0.00      B    H  
ATOM   2737  O   HOH B 906      11.034   1.204  29.078  1.00  0.00      B    O  
ATOM   2738  H1  HOH B 906      10.055   1.220  29.190  1.00  0.00      B    H  
ATOM   2739  H2  HOH B 906      11.513   0.716  29.856  1.00  0.00      B    H  
ATOM   2740  O   HOH B 907      12.542  10.232  20.405  1.00  0.00      B    O  
ATOM   2741  H1  HOH B 907      13.553  10.252  20.489  1.00  0.00      B    H  
ATOM   2742  H2  HOH B 907      12.199   9.324  20.653  1.00  0.00      B    H  
ATOM   2743  O   HOH B 908      29.332   0.210   0.236  1.00  0.00      B    O  
ATOM   2744  H1  HOH B 908      30.045  -0.324  -0.264  1.00  0.00      B    H  
ATOM   2745  H2  HOH B 908      29.525   0.119   1.222  1.00  0.00      B    H  
ATOM   2746  O   HOH B 909      26.465  27.186  20.637  1.00  0.00      B    O  
ATOM   2747  H1  HOH B 909      27.264  27.377  19.996  1.00  0.00      B    H  
ATOM   2748  H2  HOH B 909      25.843  26.517  20.131  1.00  0.00      B    H  
ATOM   2749  O   HOH B 910      34.411   9.654  32.201  1.00  0.00      B    O  
ATOM   2750  H1  HOH B 910      33.510  10.093  32.330  1.00  0.00      B    H  
ATOM   2751  H2  HOH B 910      35.207  10.192  32.568  1.00  0.00      B    H  
ATOM   2752  O   HOH B 911       5.200  28.770   4.009  1.00  0.00      B    O  
ATOM   2753  H1  HOH B 911       4.574  29.521   3.630  1.00  0.00      B    H  
ATOM   2754  H2  HOH B 911       6.095  29.129   4.224  1.00  0.00      B    H  
ATOM   2755  O   HOH B 912      31.856   8.727  27.814  1.00  0.00      B    O  
ATOM   2756  H1  HOH B 912      31.109   8.698  27.107  1.00  0.00      B    H  
ATOM   2757  H2  HOH B 912      31.521   8.296  28.698  1.00  0.00      B    H  
ATOM   2758  O   HOH B 913      23.783  19.003  20.091  1.00  0.00      B    O  
ATOM   2759  H1  HOH B 913      23.891  18.874  19.084  1.00  0.00      B    H  
ATOM   2760  H2  HOH B 913      24.493  19.690  20.301  1.00  0.00      B    H  
ATOM   2761  O   HOH B 914       4.829  18.712  19.873  1.00  0.00      B    O  
ATOM   2762  H1  HOH B 914       5.789  18.715  20.272  1.00  0.00      B    H  
ATOM   2763  H2  HOH B 914       4.568  17.783  19.565  1.00  0.00      B    H  
ATOM   2764  O   HOH B 915      36.236   7.675  19.145  1.00  0.00      B    O  
ATOM   2765  H1  HOH B 915      35.903   7.213  19.989  1.00  0.00      B    H  
ATOM   2766  H2  HOH B 915      35.749   8.523  19.052  1.00  0.00      B    H  
ATOM   2767  O   HOH B 916      16.319   4.789  19.471  1.00  0.00      B    O  
ATOM   2768  H1  HOH B 916      16.399   4.264  18.687  1.00  0.00      B    H  
ATOM   2769  H2  HOH B 916      16.924   5.519  19.291  1.00  0.00      B    H  
ATOM   2770  O   HOH B 917      20.762  19.315  12.706  1.00  0.00      B    O  
ATOM   2771  H1  HOH B 917      21.323  18.454  12.927  1.00  0.00      B    H  
ATOM   2772  H2  HOH B 917      19.905  19.352  13.231  1.00  0.00      B    H  
ATOM   2773  O   HOH B 918      10.100  21.192  31.257  1.00  0.00      B    O  
ATOM   2774  H1  HOH B 918      10.763  20.464  31.116  1.00  0.00      B    H  
ATOM   2775  H2  HOH B 918      10.616  21.953  31.665  1.00  0.00      B    H  
ATOM   2776  O   HOH B 919       2.910  31.889  25.008  1.00  0.00      B    O  
ATOM   2777  H1  HOH B 919       2.106  31.846  25.612  1.00  0.00      B    H  
ATOM   2778  H2  HOH B 919       2.727  31.224  24.283  1.00  0.00      B    H  
ATOM   2779  O   HOH B 920      37.397   7.863  26.743  1.00  0.00      B    O  
ATOM   2780  H1  HOH B 920      36.464   8.113  26.408  1.00  0.00      B    H  
ATOM   2781  H2  HOH B 920      38.082   8.031  26.002  1.00  0.00      B    H  
ATOM   2782  O   HOH B 921      13.951  32.625  18.356  1.00  0.00      B    O  
ATOM   2783  H1  HOH B 921      13.625  32.083  19.150  1.00  0.00      B    H  
ATOM   2784  H2  HOH B 921      14.685  32.067  17.972  1.00  0.00      B    H  
ATOM   2785  O   HOH B 922       9.813  34.584   0.398  1.00  0.00      B    O  
ATOM   2786  H1  HOH B 922       9.263  33.744   0.713  1.00  0.00      B    H  
ATOM   2787  H2  HOH B 922       9.263  34.938  -0.329  1.00  0.00      B    H  
ATOM   2788  O   HOH B 923      21.330  37.528  12.656  1.00  0.00      B    O  
ATOM   2789  H1  HOH B 923      20.706  38.024  13.279  1.00  0.00      B    H  
ATOM   2790  H2  HOH B 923      21.135  36.598  12.933  1.00  0.00      B    H  
ATOM   2791  O   HOH B 924      11.140  35.227  31.043  1.00  0.00      B    O  
ATOM   2792  H1  HOH B 924      10.595  34.496  30.594  1.00  0.00      B    H  
ATOM   2793  H2  HOH B 924      11.739  35.644  30.368  1.00  0.00      B    H  
ATOM   2794  O   HOH B 925      17.369   5.349  15.085  1.00  0.00      B    O  
ATOM   2795  H1  HOH B 925      16.712   5.972  15.580  1.00  0.00      B    H  
ATOM   2796  H2  HOH B 925      16.891   4.991  14.246  1.00  0.00      B    H  
ATOM   2797  O   HOH B 926      10.711  26.391   1.517  1.00  0.00      B    O  
ATOM   2798  H1  HOH B 926      11.414  26.492   2.247  1.00  0.00      B    H  
ATOM   2799  H2  HOH B 926      10.589  25.400   1.383  1.00  0.00      B    H  
ATOM   2800  O   HOH B 927      28.929  15.592   3.364  1.00  0.00      B    O  
ATOM   2801  H1  HOH B 927      28.558  15.807   2.429  1.00  0.00      B    H  
ATOM   2802  H2  HOH B 927      29.003  16.484   3.875  1.00  0.00      B    H  
ATOM   2803  O   HOH B 928      33.047   1.006  16.006  1.00  0.00      B    O  
ATOM   2804  H1  HOH B 928      32.816   0.688  16.978  1.00  0.00      B    H  
ATOM   2805  H2  HOH B 928      32.168   1.154  15.523  1.00  0.00      B    H  
ATOM   2806  O   HOH B 929      14.910  16.876  31.466  1.00  0.00      B    O  
ATOM   2807  H1  HOH B 929      14.136  16.889  30.793  1.00  0.00      B    H  
ATOM   2808  H2  HOH B 929      14.924  15.968  31.907  1.00  0.00      B    H  
ATOM   2809  O   HOH B 930      28.157  19.217  38.120  1.00  0.00      B    O  
ATOM   2810  H1  HOH B 930      27.627  19.594  37.332  1.00  0.00      B    H  
ATOM   2811  H2  HOH B 930      28.950  18.826  37.719  1.00  0.00      B    H  
ATOM   2812  O   HOH B 931      15.002  38.399  31.890  1.00  0.00      B    O  
ATOM   2813  H1  HOH B 931      15.235  38.555  30.942  1.00  0.00      B    H  
ATOM   2814  H2  HOH B 931      14.810  37.359  32.035  1.00  0.00      B    H  
ATOM   2815  O   HOH B 932      19.439  38.583  14.160  1.00  0.00      B    O  
ATOM   2816  H1  HOH B 932      19.179  38.134  15.032  1.00  0.00      B    H  
ATOM   2817  H2  HOH B 932      18.718  39.297  13.891  1.00  0.00      B    H  
ATOM   2818  O   HOH B 933      19.684   9.826  25.798  1.00  0.00      B    O  
ATOM   2819  H1  HOH B 933      19.194   9.107  26.358  1.00  0.00      B    H  
ATOM   2820  H2  HOH B 933      20.651   9.749  25.933  1.00  0.00      B    H  
ATOM   2821  O   HOH B 934       6.865   6.647   8.837  1.00  0.00      B    O  
ATOM   2822  H1  HOH B 934       7.093   5.894   9.478  1.00  0.00      B    H  
ATOM   2823  H2  HOH B 934       6.328   7.306   9.337  1.00  0.00      B    H  
ATOM   2824  O   HOH B 935       5.957   8.335   4.613  1.00  0.00      B    O  
ATOM   2825  H1  HOH B 935       6.537   8.316   3.797  1.00  0.00      B    H  
ATOM   2826  H2  HOH B 935       5.478   7.439   4.607  1.00  0.00      B    H  
ATOM   2827  O   HOH B 936      27.981  14.653  19.335  1.00  0.00      B    O  
ATOM   2828  H1  HOH B 936      27.597  13.830  18.865  1.00  0.00      B    H  
ATOM   2829  H2  HOH B 936      28.201  14.384  20.314  1.00  0.00      B    H  
ATOM   2830  O   HOH B 937      25.178  19.400  10.248  1.00  0.00      B    O  
ATOM   2831  H1  HOH B 937      25.309  20.208   9.672  1.00  0.00      B    H  
ATOM   2832  H2  HOH B 937      24.274  18.963   9.983  1.00  0.00      B    H  
ATOM   2833  O   HOH B 938      37.929  12.334   6.680  1.00  0.00      B    O  
ATOM   2834  H1  HOH B 938      37.219  12.536   7.404  1.00  0.00      B    H  
ATOM   2835  H2  HOH B 938      38.239  13.147   6.189  1.00  0.00      B    H  
ATOM   2836  O   HOH B 939      35.877  10.831   1.807  1.00  0.00      B    O  
ATOM   2837  H1  HOH B 939      36.162  11.240   0.880  1.00  0.00      B    H  
ATOM   2838  H2  HOH B 939      35.837   9.857   1.623  1.00  0.00      B    H  
ATOM   2839  O   HOH B 940      24.866  27.975   1.754  1.00  0.00      B    O  
ATOM   2840  H1  HOH B 940      25.815  28.007   2.004  1.00  0.00      B    H  
ATOM   2841  H2  HOH B 940      24.631  27.048   1.778  1.00  0.00      B    H  
ATOM   2842  O   HOH B 941      31.877  33.802   8.959  1.00  0.00      B    O  
ATOM   2843  H1  HOH B 941      31.587  33.617   8.030  1.00  0.00      B    H  
ATOM   2844  H2  HOH B 941      32.001  32.898   9.448  1.00  0.00      B    H  
ATOM   2845  O   HOH B 942       2.462   0.267   7.269  1.00  0.00      B    O  
ATOM   2846  H1  HOH B 942       3.251   0.891   7.103  1.00  0.00      B    H  
ATOM   2847  H2  HOH B 942       2.801  -0.698   7.219  1.00  0.00      B    H  
ATOM   2848  O   HOH B 943      26.291  15.972  21.048  1.00  0.00      B    O  
ATOM   2849  H1  HOH B 943      26.256  16.880  21.405  1.00  0.00      B    H  
ATOM   2850  H2  HOH B 943      26.836  15.994  20.179  1.00  0.00      B    H  
ATOM   2851  O   HOH B 944      26.025  23.170  22.512  1.00  0.00      B    O  
ATOM   2852  H1  HOH B 944      26.433  23.305  21.593  1.00  0.00      B    H  
ATOM   2853  H2  HOH B 944      26.087  22.155  22.739  1.00  0.00      B    H  
ATOM   2854  O   HOH B 945      38.671   2.958  26.829  1.00  0.00      B    O  
ATOM   2855  H1  HOH B 945      38.346   3.861  27.144  1.00  0.00      B    H  
ATOM   2856  H2  HOH B 945      38.527   2.304  27.598  1.00  0.00      B    H  
ATOM   2857  O   HOH B 946      38.863  12.605  31.203  1.00  0.00      B    O  
ATOM   2858  H1  HOH B 946      38.614  11.926  30.459  1.00  0.00      B    H  
ATOM   2859  H2  HOH B 946      38.713  13.543  30.810  1.00  0.00      B    H  
ATOM   2860  O   HOH B 947       3.586  13.739  16.809  1.00  0.00      B    O  
ATOM   2861  H1  HOH B 947       4.565  13.952  16.736  1.00  0.00      B    H  
ATOM   2862  H2  HOH B 947       3.467  12.758  17.142  1.00  0.00      B    H  
ATOM   2863  O   HOH B 948      18.724   0.286  25.600  1.00  0.00      B    O  
ATOM   2864  H1  HOH B 948      18.628   1.200  25.212  1.00  0.00      B    H  
ATOM   2865  H2  HOH B 948      18.138   0.247  26.388  1.00  0.00      B    H  
ATOM   2866  O   HOH B 949      12.314  37.542   7.211  1.00  0.00      B    O  
ATOM   2867  H1  HOH B 949      13.325  37.576   7.203  1.00  0.00      B    H  
ATOM   2868  H2  HOH B 949      11.993  36.782   6.612  1.00  0.00      B    H  
ATOM   2869  O   HOH B 950       4.513  38.265  24.478  1.00  0.00      B    O  
ATOM   2870  H1  HOH B 950       4.536  37.923  25.401  1.00  0.00      B    H  
ATOM   2871  H2  HOH B 950       5.420  38.026  24.102  1.00  0.00      B    H  
ATOM   2872  O   HOH B 951      11.118  18.054   5.286  1.00  0.00      B    O  
ATOM   2873  H1  HOH B 951      11.804  18.713   5.581  1.00  0.00      B    H  
ATOM   2874  H2  HOH B 951      11.368  17.757   4.318  1.00  0.00      B    H  
ATOM   2875  O   HOH B 952      16.451  22.619  36.294  1.00  0.00      B    O  
ATOM   2876  H1  HOH B 952      16.210  22.903  35.368  1.00  0.00      B    H  
ATOM   2877  H2  HOH B 952      16.726  23.498  36.812  1.00  0.00      B    H  
ATOM   2878  O   HOH B 953       7.739  10.992  12.170  1.00  0.00      B    O  
ATOM   2879  H1  HOH B 953       6.771  10.709  11.988  1.00  0.00      B    H  
ATOM   2880  H2  HOH B 953       8.295  10.135  11.946  1.00  0.00      B    H  
ATOM   2881  O   HOH B 954      20.988  25.155  12.719  1.00  0.00      B    O  
ATOM   2882  H1  HOH B 954      20.002  25.149  13.063  1.00  0.00      B    H  
ATOM   2883  H2  HOH B 954      21.603  25.647  13.377  1.00  0.00      B    H  
ATOM   2884  O   HOH B 955      15.298   2.979  29.946  1.00  0.00      B    O  
ATOM   2885  H1  HOH B 955      14.910   3.858  29.439  1.00  0.00      B    H  
ATOM   2886  H2  HOH B 955      15.509   2.299  29.236  1.00  0.00      B    H  
ATOM   2887  O   HOH B 956      18.557  34.547  32.120  1.00  0.00      B    O  
ATOM   2888  H1  HOH B 956      18.697  33.561  32.148  1.00  0.00      B    H  
ATOM   2889  H2  HOH B 956      17.784  34.809  32.757  1.00  0.00      B    H  
ATOM   2890  O   HOH B 957      17.304  13.952  29.690  1.00  0.00      B    O  
ATOM   2891  H1  HOH B 957      18.337  14.095  29.715  1.00  0.00      B    H  
ATOM   2892  H2  HOH B 957      16.922  14.852  30.004  1.00  0.00      B    H  
ATOM   2893  O   HOH B 958      25.500   2.597  17.722  1.00  0.00      B    O  
ATOM   2894  H1  HOH B 958      25.793   1.649  17.464  1.00  0.00      B    H  
ATOM   2895  H2  HOH B 958      24.515   2.472  17.729  1.00  0.00      B    H  
ATOM   2896  O   HOH B 959      13.577  21.752  34.884  1.00  0.00      B    O  
ATOM   2897  H1  HOH B 959      13.718  20.934  35.410  1.00  0.00      B    H  
ATOM   2898  H2  HOH B 959      13.881  21.581  33.933  1.00  0.00      B    H  
ATOM   2899  O   HOH B 960      35.771  21.216  38.031  1.00  0.00      B    O  
ATOM   2900  H1  HOH B 960      36.490  21.443  37.344  1.00  0.00      B    H  
ATOM   2901  H2  HOH B 960      34.867  21.650  37.661  1.00  0.00      B    H  
ATOM   2902  O   HOH B 961      22.806  10.531  20.637  1.00  0.00      B    O  
ATOM   2903  H1  HOH B 961      22.303   9.904  21.277  1.00  0.00      B    H  
ATOM   2904  H2  HOH B 961      23.222  11.299  21.193  1.00  0.00      B    H  
ATOM   2905  O   HOH B 962      19.806  16.260  11.516  1.00  0.00      B    O  
ATOM   2906  H1  HOH B 962      19.927  16.398  12.518  1.00  0.00      B    H  
ATOM   2907  H2  HOH B 962      19.375  15.363  11.460  1.00  0.00      B    H  
ATOM   2908  O   HOH B 963       9.514  20.650   8.934  1.00  0.00      B    O  
ATOM   2909  H1  HOH B 963       8.804  20.391   9.647  1.00  0.00      B    H  
ATOM   2910  H2  HOH B 963       9.420  19.961   8.187  1.00  0.00      B    H  
ATOM   2911  O   HOH B 964       1.175  31.955  34.587  1.00  0.00      B    O  
ATOM   2912  H1  HOH B 964       0.923  31.581  35.480  1.00  0.00      B    H  
ATOM   2913  H2  HOH B 964       1.330  32.932  34.801  1.00  0.00      B    H  
ATOM   2914  O   HOH B 965      31.803  32.858  18.646  1.00  0.00      B    O  
ATOM   2915  H1  HOH B 965      30.839  32.746  18.954  1.00  0.00      B    H  
ATOM   2916  H2  HOH B 965      32.266  32.002  18.600  1.00  0.00      B    H  
ATOM   2917  O   HOH B 966      26.047  31.973   8.776  1.00  0.00      B    O  
ATOM   2918  H1  HOH B 966      25.932  31.904   9.745  1.00  0.00      B    H  
ATOM   2919  H2  HOH B 966      25.176  32.010   8.353  1.00  0.00      B    H  
ATOM   2920  O   HOH B 967       8.966  38.485  38.771  1.00  0.00      B    O  
ATOM   2921  H1  HOH B 967       8.737  37.945  39.637  1.00  0.00      B    H  
ATOM   2922  H2  HOH B 967       9.087  37.800  38.081  1.00  0.00      B    H  
ATOM   2923  O   HOH B 968      14.802  15.101  16.774  1.00  0.00      B    O  
ATOM   2924  H1  HOH B 968      14.236  14.299  16.840  1.00  0.00      B    H  
ATOM   2925  H2  HOH B 968      14.306  15.921  17.187  1.00  0.00      B    H  
ATOM   2926  O   HOH B 969      -0.204  14.554  29.144  1.00  0.00      B    O  
ATOM   2927  H1  HOH B 969       0.561  15.067  29.587  1.00  0.00      B    H  
ATOM   2928  H2  HOH B 969       0.176  13.775  28.661  1.00  0.00      B    H  
ATOM   2929  O   HOH B 970      22.908   4.158   7.289  1.00  0.00      B    O  
ATOM   2930  H1  HOH B 970      22.609   3.808   8.211  1.00  0.00      B    H  
ATOM   2931  H2  HOH B 970      22.317   4.975   7.017  1.00  0.00      B    H  
ATOM   2932  O   HOH B 971      19.600  13.049   3.180  1.00  0.00      B    O  
ATOM   2933  H1  HOH B 971      18.743  12.557   3.364  1.00  0.00      B    H  
ATOM   2934  H2  HOH B 971      20.112  12.572   2.490  1.00  0.00      B    H  
ATOM   2935  O   HOH B 972      11.738  10.201   6.860  1.00  0.00      B    O  
ATOM   2936  H1  HOH B 972      11.477  11.067   6.451  1.00  0.00      B    H  
ATOM   2937  H2  HOH B 972      11.340   9.421   6.356  1.00  0.00      B    H  
ATOM   2938  O   HOH B 973      14.063  16.654  10.523  1.00  0.00      B    O  
ATOM   2939  H1  HOH B 973      14.200  15.620  10.540  1.00  0.00      B    H  
ATOM   2940  H2  HOH B 973      14.200  17.078  11.449  1.00  0.00      B    H  
ATOM   2941  O   HOH B 974      17.216  16.541   5.253  1.00  0.00      B    O  
ATOM   2942  H1  HOH B 974      16.651  17.376   5.282  1.00  0.00      B    H  
ATOM   2943  H2  HOH B 974      17.350  16.224   4.312  1.00  0.00      B    H  
ATOM   2944  O   HOH B 975       2.759  28.837  36.704  1.00  0.00      B    O  
ATOM   2945  H1  HOH B 975       2.587  28.200  37.480  1.00  0.00      B    H  
ATOM   2946  H2  HOH B 975       1.945  28.805  36.072  1.00  0.00      B    H  
ATOM   2947  O   HOH B 976      16.749  31.369  23.443  1.00  0.00      B    O  
ATOM   2948  H1  HOH B 976      17.334  31.018  22.722  1.00  0.00      B    H  
ATOM   2949  H2  HOH B 976      17.156  31.081  24.349  1.00  0.00      B    H  
ATOM   2950  O   HOH B 977      15.403  37.923  10.756  1.00  0.00      B    O  
ATOM   2951  H1  HOH B 977      15.509  38.737  10.163  1.00  0.00      B    H  
ATOM   2952  H2  HOH B 977      15.006  37.189  10.200  1.00  0.00      B    H  
ATOM   2953  O   HOH B 978      16.264  17.476  27.351  1.00  0.00      B    O  
ATOM   2954  H1  HOH B 978      16.359  17.421  28.376  1.00  0.00      B    H  
ATOM   2955  H2  HOH B 978      15.986  16.573  27.030  1.00  0.00      B    H  
ATOM   2956  O   HOH B 979      31.823   6.739  24.701  1.00  0.00      B    O  
ATOM   2957  H1  HOH B 979      31.149   7.446  25.052  1.00  0.00      B    H  
ATOM   2958  H2  HOH B 979      31.492   5.819  25.076  1.00  0.00      B    H  
ATOM   2959  O   HOH B 980       8.798  23.944  28.366  1.00  0.00      B    O  
ATOM   2960  H1  HOH B 980       9.292  23.078  28.277  1.00  0.00      B    H  
ATOM   2961  H2  HOH B 980       8.205  23.840  29.162  1.00  0.00      B    H  
ATOM   2962  O   HOH B 981      13.725  24.340  27.717  1.00  0.00      B    O  
ATOM   2963  H1  HOH B 981      13.012  24.164  26.995  1.00  0.00      B    H  
ATOM   2964  H2  HOH B 981      14.606  24.373  27.204  1.00  0.00      B    H  
ATOM   2965  O   HOH B 982       5.361  21.938   7.266  1.00  0.00      B    O  
ATOM   2966  H1  HOH B 982       6.226  22.421   7.203  1.00  0.00      B    H  
ATOM   2967  H2  HOH B 982       5.018  21.864   6.304  1.00  0.00      B    H  
ATOM   2968  O   HOH B 983       1.340  14.878  37.677  1.00  0.00      B    O  
ATOM   2969  H1  HOH B 983       0.596  15.445  37.202  1.00  0.00      B    H  
ATOM   2970  H2  HOH B 983       2.150  14.991  37.052  1.00  0.00      B    H  
ATOM   2971  O   HOH B 984       6.849  33.346  18.176  1.00  0.00      B    O  
ATOM   2972  H1  HOH B 984       6.449  33.400  19.129  1.00  0.00      B    H  
ATOM   2973  H2  HOH B 984       7.500  32.574  18.088  1.00  0.00      B    H  
ATOM   2974  O   HOH B 985       6.152  36.561   5.848  1.00  0.00      B    O  
ATOM   2975  H1  HOH B 985       6.853  36.235   6.570  1.00  0.00      B    H  
ATOM   2976  H2  HOH B 985       5.704  35.721   5.427  1.00  0.00      B    H  
ATOM   2977  O   HOH B 986      14.620   3.497  21.073  1.00  0.00      B    O  
ATOM   2978  H1  HOH B 986      13.641   3.580  20.710  1.00  0.00      B    H  
ATOM   2979  H2  HOH B 986      15.282   3.932  20.396  1.00  0.00      B    H  
ATOM   2980  O   HOH B 987       6.015  23.696   1.873  1.00  0.00      B    O  
ATOM   2981  H1  HOH B 987       6.199  24.162   2.761  1.00  0.00      B    H  
ATOM   2982  H2  HOH B 987       5.134  23.174   2.027  1.00  0.00      B    H  
ATOM   2983  O   HOH B 988       2.569  17.266  10.652  1.00  0.00      B    O  
ATOM   2984  H1  HOH B 988       2.489  17.052  11.673  1.00  0.00      B    H  
ATOM   2985  H2  HOH B 988       2.724  18.238  10.580  1.00  0.00      B    H  
ATOM   2986  O   HOH B 989      37.967  17.345  26.692  1.00  0.00      B    O  
ATOM   2987  H1  HOH B 989      38.446  16.461  26.565  1.00  0.00      B    H  
ATOM   2988  H2  HOH B 989      37.047  17.267  26.305  1.00  0.00      B    H  
ATOM   2989  O   HOH B 990       6.621   1.566  25.929  1.00  0.00      B    O  
ATOM   2990  H1  HOH B 990       6.810   0.837  26.613  1.00  0.00      B    H  
ATOM   2991  H2  HOH B 990       5.619   1.794  25.932  1.00  0.00      B    H  
ATOM   2992  O   HOH B 991      16.525  28.205  10.728  1.00  0.00      B    O  
ATOM   2993  H1  HOH B 991      17.006  27.280  10.801  1.00  0.00      B    H  
ATOM   2994  H2  HOH B 991      16.063  28.210   9.787  1.00  0.00      B    H  
ATOM   2995  O   HOH B 992      26.353   6.927  13.209  1.00  0.00      B    O  
ATOM   2996  H1  HOH B 992      26.802   6.359  13.955  1.00  0.00      B    H  
ATOM   2997  H2  HOH B 992      26.160   6.371  12.367  1.00  0.00      B    H  
ATOM   2998  O   HOH B 993      23.643  27.068  17.659  1.00  0.00      B    O  
ATOM   2999  H1  HOH B 993      23.793  26.860  16.684  1.00  0.00      B    H  
ATOM   3000  H2  HOH B 993      24.260  26.531  18.187  1.00  0.00      B    H  
ATOM   3001  O   HOH B 994      35.744  13.430  13.010  1.00  0.00      B    O  
ATOM   3002  H1  HOH B 994      36.740  13.599  13.003  1.00  0.00      B    H  
ATOM   3003  H2  HOH B 994      35.307  13.855  13.779  1.00  0.00      B    H  
ATOM   3004  O   HOH B 995      26.131   7.512   2.016  1.00  0.00      B    O  
ATOM   3005  H1  HOH B 995      25.398   8.165   1.672  1.00  0.00      B    H  
ATOM   3006  H2  HOH B 995      26.897   8.051   2.377  1.00  0.00      B    H  
ATOM   3007  O   HOH B 996      37.161  33.163  18.331  1.00  0.00      B    O  
ATOM   3008  H1  HOH B 996      38.058  32.986  18.803  1.00  0.00      B    H  
ATOM   3009  H2  HOH B 996      37.474  33.573  17.453  1.00  0.00      B    H  
ATOM   3010  O   HOH B 997      22.509  17.714  26.204  1.00  0.00      B    O  
ATOM   3011  H1  HOH B 997      21.857  17.152  26.622  1.00  0.00      B    H  
ATOM   3012  H2  HOH B 997      23.431  17.177  26.349  1.00  0.00      B    H  
ATOM   3013  O   HOH B 998       0.988  31.060   2.094  1.00  0.00      B    O  
ATOM   3014  H1  HOH B 998       0.932  30.257   1.464  1.00  0.00      B    H  
ATOM   3015  H2  HOH B 998       0.485  30.803   2.945  1.00  0.00      B    H  
ATOM   3016  O   HOH B 999      27.185  25.184  12.445  1.00  0.00      B    O  
ATOM   3017  H1  HOH B 999      26.879  25.558  11.543  1.00  0.00      B    H  
ATOM   3018  H2  HOH B 999      26.495  24.472  12.717  1.00  0.00      B    H  
ATOM   3019  O   HOH B1000      19.857  36.652   9.993  1.00  0.00      B    O  
ATOM   3020  H1  HOH B1000      19.702  37.686  10.042  1.00  0.00      B    H  
ATOM   3021  H2  HOH B1000      19.497  36.280  10.880  1.00  0.00      B    H  
ATOM   3022  O   HOH B1001      18.350  24.025   3.514  1.00  0.00      B    O  
ATOM   3023  H1  HOH B1001      19.353  23.980   3.173  1.00  0.00      B    H  
ATOM   3024  H2  HOH B1001      18.297  23.324   4.252  1.00  0.00      B    H  
ATOM   3025  O   HOH B1002      37.503  23.163  27.991  1.00  0.00      B    O  
ATOM   3026  H1  HOH B1002      36.869  22.345  28.134  1.00  0.00      B    H  
ATOM   3027  H2  HOH B1002      38.171  22.821  27.361  1.00  0.00      B    H  
ATOM   3028  O   HOH B1003       8.116  29.825  30.297  1.00  0.00      B    O  
ATOM   3029  H1  HOH B1003       7.211  30.038  29.817  1.00  0.00      B    H  
ATOM   3030  H2  HOH B1003       8.259  28.773  30.201  1.00  0.00      B    H  
ATOM   3031  O   HOH B1004      30.840  15.218   8.067  1.00  0.00      B    O  
ATOM   3032  H1  HOH B1004      30.176  14.900   7.325  1.00  0.00      B    H  
ATOM   3033  H2  HOH B1004      31.768  15.302   7.676  1.00  0.00      B    H  
ATOM   3034  O   HOH B1005       1.909  35.764  11.987  1.00  0.00      B    O  
ATOM   3035  H1  HOH B1005       1.643  36.272  12.840  1.00  0.00      B    H  
ATOM   3036  H2  HOH B1005       2.281  36.432  11.286  1.00  0.00      B    H  
ATOM   3037  O   HOH B1006       7.566  10.314  32.683  1.00  0.00      B    O  
ATOM   3038  H1  HOH B1006       7.187  10.460  33.622  1.00  0.00      B    H  
ATOM   3039  H2  HOH B1006       8.564  10.435  32.695  1.00  0.00      B    H  
ATOM   3040  O   HOH B1007      20.961  38.062  24.895  1.00  0.00      B    O  
ATOM   3041  H1  HOH B1007      20.063  38.354  25.231  1.00  0.00      B    H  
ATOM   3042  H2  HOH B1007      20.913  37.895  23.903  1.00  0.00      B    H  
ATOM   3043  O   HOH B1008      12.643   6.269  24.993  1.00  0.00      B    O  
ATOM   3044  H1  HOH B1008      12.143   7.073  24.720  1.00  0.00      B    H  
ATOM   3045  H2  HOH B1008      12.258   5.527  24.413  1.00  0.00      B    H  
ATOM   3046  O   HOH B1009      13.735   4.053  26.680  1.00  0.00      B    O  
ATOM   3047  H1  HOH B1009      13.660   4.799  25.956  1.00  0.00      B    H  
ATOM   3048  H2  HOH B1009      14.115   4.482  27.493  1.00  0.00      B    H  
ATOM   3049  O   HOH B1010       3.587  31.019  13.259  1.00  0.00      B    O  
ATOM   3050  H1  HOH B1010       2.774  30.694  13.757  1.00  0.00      B    H  
ATOM   3051  H2  HOH B1010       3.232  31.637  12.500  1.00  0.00      B    H  
ATOM   3052  O   HOH B1011      20.255  22.698  19.039  1.00  0.00      B    O  
ATOM   3053  H1  HOH B1011      20.827  22.881  18.251  1.00  0.00      B    H  
ATOM   3054  H2  HOH B1011      19.816  21.810  18.887  1.00  0.00      B    H  
ATOM   3055  O   HOH B1012      38.853  27.783  14.591  1.00  0.00      B    O  
ATOM   3056  H1  HOH B1012      37.982  28.177  14.308  1.00  0.00      B    H  
ATOM   3057  H2  HOH B1012      38.634  27.080  15.270  1.00  0.00      B    H  
ATOM   3058  O   HOH B1013       6.516  17.095  10.657  1.00  0.00      B    O  
ATOM   3059  H1  HOH B1013       5.694  16.493  10.671  1.00  0.00      B    H  
ATOM   3060  H2  HOH B1013       6.731  17.183  11.654  1.00  0.00      B    H  
ATOM   3061  O   HOH B1014       5.200   8.788  19.372  1.00  0.00      B    O  
ATOM   3062  H1  HOH B1014       6.084   8.211  19.211  1.00  0.00      B    H  
ATOM   3063  H2  HOH B1014       4.669   8.760  18.516  1.00  0.00      B    H  
ATOM   3064  O   HOH B1015      22.093  19.055  36.328  1.00  0.00      B    O  
ATOM   3065  H1  HOH B1015      23.013  19.365  36.658  1.00  0.00      B    H  
ATOM   3066  H2  HOH B1015      21.811  18.269  36.946  1.00  0.00      B    H  
ATOM   3067  O   HOH B1016       7.748   6.187  29.713  1.00  0.00      B    O  
ATOM   3068  H1  HOH B1016       7.042   5.469  30.003  1.00  0.00      B    H  
ATOM   3069  H2  HOH B1016       7.330   7.056  29.365  1.00  0.00      B    H  
ATOM   3070  O   HOH B1017       7.640  27.058  19.925  1.00  0.00      B    O  
ATOM   3071  H1  HOH B1017       6.722  26.712  20.238  1.00  0.00      B    H  
ATOM   3072  H2  HOH B1017       8.347  26.383  20.164  1.00  0.00      B    H  
ATOM   3073  O   HOH B1018       2.639  13.274  22.424  1.00  0.00      B    O  
ATOM   3074  H1  HOH B1018       2.778  12.645  23.209  1.00  0.00      B    H  
ATOM   3075  H2  HOH B1018       1.902  12.906  21.832  1.00  0.00      B    H  
ATOM   3076  O   HOH B1019      37.590  19.269   8.619  1.00  0.00      B    O  
ATOM   3077  H1  HOH B1019      37.834  19.424   9.569  1.00  0.00      B    H  
ATOM   3078  H2  HOH B1019      36.809  18.662   8.521  1.00  0.00      B    H  
ATOM   3079  O   HOH B1020      38.858  11.359  23.737  1.00  0.00      B    O  
ATOM   3080  H1  HOH B1020      39.372  10.631  24.182  1.00  0.00      B    H  
ATOM   3081  H2  HOH B1020      38.870  11.206  22.670  1.00  0.00      B    H  
ATOM   3082  O   HOH B1021       8.699   7.734   2.382  1.00  0.00      B    O  
ATOM   3083  H1  HOH B1021       9.114   7.812   1.440  1.00  0.00      B    H  
ATOM   3084  H2  HOH B1021       9.160   6.938   2.790  1.00  0.00      B    H  
ATOM   3085  O   HOH B1022      33.271  20.725  32.670  1.00  0.00      B    O  
ATOM   3086  H1  HOH B1022      34.021  21.463  32.893  1.00  0.00      B    H  
ATOM   3087  H2  HOH B1022      33.684  20.339  31.808  1.00  0.00      B    H  
ATOM   3088  O   HOH B1023      32.627  22.096   9.740  1.00  0.00      B    O  
ATOM   3089  H1  HOH B1023      32.456  23.089   9.812  1.00  0.00      B    H  
ATOM   3090  H2  HOH B1023      32.033  21.670   9.045  1.00  0.00      B    H  
ATOM   3091  O   HOH B1024      26.048  14.643  24.127  1.00  0.00      B    O  
ATOM   3092  H1  HOH B1024      26.165  13.989  24.896  1.00  0.00      B    H  
ATOM   3093  H2  HOH B1024      25.023  14.750  23.932  1.00  0.00      B    H  
ATOM   3094  O   HOH B1025      35.493  13.846  34.509  1.00  0.00      B    O  
ATOM   3095  H1  HOH B1025      36.195  13.748  35.306  1.00  0.00      B    H  
ATOM   3096  H2  HOH B1025      35.137  14.780  34.607  1.00  0.00      B    H  
ATOM   3097  O   HOH B1026      19.049  11.007  20.229  1.00  0.00      B    O  
ATOM   3098  H1  HOH B1026      19.074  10.583  21.163  1.00  0.00      B    H  
ATOM   3099  H2  HOH B1026      18.278  11.670  20.164  1.00  0.00      B    H  
ATOM   3100  O   HOH B1027      37.784  20.472  30.971  1.00  0.00      B    O  
ATOM   3101  H1  HOH B1027      37.504  21.454  30.966  1.00  0.00      B    H  
ATOM   3102  H2  HOH B1027      37.960  20.134  30.032  1.00  0.00      B    H  
ATOM   3103  O   HOH B1028      16.367  30.152  12.607  1.00  0.00      B    O  
ATOM   3104  H1  HOH B1028      16.479  29.353  11.999  1.00  0.00      B    H  
ATOM   3105  H2  HOH B1028      15.616  30.671  12.137  1.00  0.00      B    H  
ATOM   3106  O   HOH B1029       5.398   8.291   0.695  1.00  0.00      B    O  
ATOM   3107  H1  HOH B1029       5.302   7.346   1.147  1.00  0.00      B    H  
ATOM   3108  H2  HOH B1029       6.022   8.790   1.265  1.00  0.00      B    H  
ATOM   3109  O   HOH B1030      21.087   8.674  11.253  1.00  0.00      B    O  
ATOM   3110  H1  HOH B1030      21.256   9.172  10.377  1.00  0.00      B    H  
ATOM   3111  H2  HOH B1030      21.490   9.248  11.954  1.00  0.00      B    H  
ATOM   3112  O   HOH B1031      35.068  16.430  35.138  1.00  0.00      B    O  
ATOM   3113  H1  HOH B1031      35.679  17.140  35.509  1.00  0.00      B    H  
ATOM   3114  H2  HOH B1031      34.449  16.789  34.427  1.00  0.00      B    H  
ATOM   3115  O   HOH B1032      17.641  23.150  16.755  1.00  0.00      B    O  
ATOM   3116  H1  HOH B1032      18.633  23.185  16.558  1.00  0.00      B    H  
ATOM   3117  H2  HOH B1032      17.453  22.231  17.241  1.00  0.00      B    H  
ATOM   3118  O   HOH B1033      16.885  12.803  23.346  1.00  0.00      B    O  
ATOM   3119  H1  HOH B1033      17.538  13.430  23.910  1.00  0.00      B    H  
ATOM   3120  H2  HOH B1033      16.285  13.349  22.743  1.00  0.00      B    H  
ATOM   3121  O   HOH B1034       1.279  10.709  10.068  1.00  0.00      B    O  
ATOM   3122  H1  HOH B1034       1.998  11.347  10.306  1.00  0.00      B    H  
ATOM   3123  H2  HOH B1034       0.909  10.876   9.197  1.00  0.00      B    H  
ATOM   3124  O   HOH B1035      35.107   7.974  14.242  1.00  0.00      B    O  
ATOM   3125  H1  HOH B1035      35.471   8.512  13.467  1.00  0.00      B    H  
ATOM   3126  H2  HOH B1035      34.724   7.072  13.938  1.00  0.00      B    H  
ATOM   3127  O   HOH B1036      11.631  24.763   8.526  1.00  0.00      B    O  
ATOM   3128  H1  HOH B1036      10.898  24.223   8.994  1.00  0.00      B    H  
ATOM   3129  H2  HOH B1036      11.937  24.167   7.742  1.00  0.00      B    H  
ATOM   3130  O   HOH B1037      13.501  12.156  15.303  1.00  0.00      B    O  
ATOM   3131  H1  HOH B1037      14.094  11.603  15.940  1.00  0.00      B    H  
ATOM   3132  H2  HOH B1037      12.569  11.671  15.341  1.00  0.00      B    H  
ATOM   3133  O   HOH B1038      32.414  33.163  37.620  1.00  0.00      B    O  
ATOM   3134  H1  HOH B1038      32.449  32.827  36.684  1.00  0.00      B    H  
ATOM   3135  H2  HOH B1038      32.271  32.385  38.228  1.00  0.00      B    H  
ATOM   3136  O   HOH B1039      25.823  33.980  22.757  1.00  0.00      B    O  
ATOM   3137  H1  HOH B1039      24.933  33.783  23.251  1.00  0.00      B    H  
ATOM   3138  H2  HOH B1039      26.593  33.985  23.408  1.00  0.00      B    H  
ATOM   3139  O   HOH B1040      30.322   0.249  17.830  1.00  0.00      B    O  
ATOM   3140  H1  HOH B1040      31.139  -0.123  18.251  1.00  0.00      B    H  
ATOM   3141  H2  HOH B1040      29.572   0.235  18.568  1.00  0.00      B    H  
ATOM   3142  O   HOH B1041      35.406  36.046   4.086  1.00  0.00      B    O  
ATOM   3143  H1  HOH B1041      34.582  35.617   3.629  1.00  0.00      B    H  
ATOM   3144  H2  HOH B1041      35.205  36.487   5.000  1.00  0.00      B    H  
ATOM   3145  O   HOH B1042      10.050  31.111  28.605  1.00  0.00      B    O  
ATOM   3146  H1  HOH B1042       9.198  30.600  28.821  1.00  0.00      B    H  
ATOM   3147  H2  HOH B1042      10.366  30.919  27.646  1.00  0.00      B    H  
ATOM   3148  O   HOH B1043       4.662  32.655  37.495  1.00  0.00      B    O  
ATOM   3149  H1  HOH B1043       4.373  31.752  37.755  1.00  0.00      B    H  
ATOM   3150  H2  HOH B1043       4.597  33.206  38.337  1.00  0.00      B    H  
ATOM   3151  O   HOH B1044      28.129  16.524   1.065  1.00  0.00      B    O  
ATOM   3152  H1  HOH B1044      28.383  17.500   1.196  1.00  0.00      B    H  
ATOM   3153  H2  HOH B1044      28.058  16.450   0.043  1.00  0.00      B    H  
ATOM   3154  O   HOH B1045      36.723  36.853   9.089  1.00  0.00      B    O  
ATOM   3155  H1  HOH B1045      36.250  36.008   9.411  1.00  0.00      B    H  
ATOM   3156  H2  HOH B1045      36.190  37.739   9.184  1.00  0.00      B    H  
ATOM   3157  O   HOH B1046      20.289  27.494  30.993  1.00  0.00      B    O  
ATOM   3158  H1  HOH B1046      21.060  27.898  30.499  1.00  0.00      B    H  
ATOM   3159  H2  HOH B1046      20.019  26.690  30.402  1.00  0.00      B    H  
ATOM   3160  O   HOH B1047       4.878  28.423  35.266  1.00  0.00      B    O  
ATOM   3161  H1  HOH B1047       4.073  28.643  35.907  1.00  0.00      B    H  
ATOM   3162  H2  HOH B1047       4.698  29.073  34.506  1.00  0.00      B    H  
ATOM   3163  O   HOH B1048       8.356   6.560  35.647  1.00  0.00      B    O  
ATOM   3164  H1  HOH B1048       8.290   6.396  34.624  1.00  0.00      B    H  
ATOM   3165  H2  HOH B1048       7.393   6.555  36.006  1.00  0.00      B    H  
ATOM   3166  O   HOH B1049      37.692  27.687   1.495  1.00  0.00      B    O  
ATOM   3167  H1  HOH B1049      38.381  28.410   1.348  1.00  0.00      B    H  
ATOM   3168  H2  HOH B1049      38.007  27.018   2.214  1.00  0.00      B    H  
ATOM   3169  O   HOH B1050       1.352  15.985  19.995  1.00  0.00      B    O  
ATOM   3170  H1  HOH B1050       1.331  16.266  20.972  1.00  0.00      B    H  
ATOM   3171  H2  HOH B1050       2.288  15.741  19.753  1.00  0.00      B    H  
ATOM   3172  O   HOH B1051      14.510  33.296  32.229  1.00  0.00      B    O  
ATOM   3173  H1  HOH B1051      14.681  32.624  31.521  1.00  0.00      B    H  
ATOM   3174  H2  HOH B1051      15.029  33.037  33.077  1.00  0.00      B    H  
ATOM   3175  O   HOH B1052       8.706  14.102  19.966  1.00  0.00      B    O  
ATOM   3176  H1  HOH B1052       8.115  13.493  19.419  1.00  0.00      B    H  
ATOM   3177  H2  HOH B1052       8.198  14.248  20.849  1.00  0.00      B    H  
ATOM   3178  O   HOH B1053       9.326  14.880  36.541  1.00  0.00      B    O  
ATOM   3179  H1  HOH B1053       9.071  15.785  36.193  1.00  0.00      B    H  
ATOM   3180  H2  HOH B1053       9.405  14.284  35.742  1.00  0.00      B    H  
ATOM   3181  O   HOH B1054      35.875   4.848  23.595  1.00  0.00      B    O  
ATOM   3182  H1  HOH B1054      35.313   5.208  24.410  1.00  0.00      B    H  
ATOM   3183  H2  HOH B1054      36.380   3.976  23.741  1.00  0.00      B    H  
ATOM   3184  O   HOH B1055      10.598   7.996   5.754  1.00  0.00      B    O  
ATOM   3185  H1  HOH B1055      10.935   7.056   5.903  1.00  0.00      B    H  
ATOM   3186  H2  HOH B1055       9.584   7.976   5.895  1.00  0.00      B    H  
ATOM   3187  O   HOH B1056      36.853  10.528  12.873  1.00  0.00      B    O  
ATOM   3188  H1  HOH B1056      36.185  11.192  13.248  1.00  0.00      B    H  
ATOM   3189  H2  HOH B1056      37.628  11.137  12.512  1.00  0.00      B    H  
ATOM   3190  O   HOH B1057      18.045  17.890   9.750  1.00  0.00      B    O  
ATOM   3191  H1  HOH B1057      17.944  17.079   9.133  1.00  0.00      B    H  
ATOM   3192  H2  HOH B1057      18.664  17.695  10.499  1.00  0.00      B    H  
ATOM   3193  O   HOH B1058      11.835   4.475  23.149  1.00  0.00      B    O  
ATOM   3194  H1  HOH B1058      11.267   4.529  22.327  1.00  0.00      B    H  
ATOM   3195  H2  HOH B1058      11.647   3.577  23.515  1.00  0.00      B    H  
ATOM   3196  O   HOH B1059      18.565   8.321  27.740  1.00  0.00      B    O  
ATOM   3197  H1  HOH B1059      19.236   8.634  28.425  1.00  0.00      B    H  
ATOM   3198  H2  HOH B1059      18.520   7.283  27.759  1.00  0.00      B    H  
ATOM   3199  O   HOH B1060      14.806  10.411   4.564  1.00  0.00      B    O  
ATOM   3200  H1  HOH B1060      14.036   9.699   4.372  1.00  0.00      B    H  
ATOM   3201  H2  HOH B1060      14.268  11.239   4.872  1.00  0.00      B    H  
ATOM   3202  O   HOH B1061      35.748   6.560   4.194  1.00  0.00      B    O  
ATOM   3203  H1  HOH B1061      35.175   6.627   4.982  1.00  0.00      B    H  
ATOM   3204  H2  HOH B1061      36.259   5.691   4.160  1.00  0.00      B    H  
ATOM   3205  O   HOH B1062       0.639   6.916  17.414  1.00  0.00      B    O  
ATOM   3206  H1  HOH B1062       0.641   6.869  18.454  1.00  0.00      B    H  
ATOM   3207  H2  HOH B1062      -0.278   6.540  17.181  1.00  0.00      B    H  
ATOM   3208  O   HOH B1063       6.182   4.854  20.958  1.00  0.00      B    O  
ATOM   3209  H1  HOH B1063       5.200   4.862  20.652  1.00  0.00      B    H  
ATOM   3210  H2  HOH B1063       6.215   4.598  21.958  1.00  0.00      B    H  
ATOM   3211  O   HOH B1064      13.407  23.854  36.534  1.00  0.00      B    O  
ATOM   3212  H1  HOH B1064      13.346  23.015  35.936  1.00  0.00      B    H  
ATOM   3213  H2  HOH B1064      14.347  24.156  36.517  1.00  0.00      B    H  
ATOM   3214  O   HOH B1065      20.990  19.244  22.402  1.00  0.00      B    O  
ATOM   3215  H1  HOH B1065      20.271  19.636  21.707  1.00  0.00      B    H  
ATOM   3216  H2  HOH B1065      21.553  18.468  21.909  1.00  0.00      B    H  
ATOM   3217  O   HOH B1066      27.784  16.158  37.534  1.00  0.00      B    O  
ATOM   3218  H1  HOH B1066      26.968  16.634  37.173  1.00  0.00      B    H  
ATOM   3219  H2  HOH B1066      27.792  15.309  36.983  1.00  0.00      B    H  
ATOM   3220  O   HOH B1067       5.339   9.920  11.555  1.00  0.00      B    O  
ATOM   3221  H1  HOH B1067       4.603  10.570  11.438  1.00  0.00      B    H  
ATOM   3222  H2  HOH B1067       5.231   9.368  10.732  1.00  0.00      B    H  
ATOM   3223  O   HOH B1068      28.599   3.085  31.923  1.00  0.00      B    O  
ATOM   3224  H1  HOH B1068      29.020   2.567  31.078  1.00  0.00      B    H  
ATOM   3225  H2  HOH B1068      29.345   3.271  32.546  1.00  0.00      B    H  
ATOM   3226  O   HOH B1069       9.399   2.048  38.140  1.00  0.00      B    O  
ATOM   3227  H1  HOH B1069       9.397   1.022  38.418  1.00  0.00      B    H  
ATOM   3228  H2  HOH B1069      10.386   2.293  37.905  1.00  0.00      B    H  
ATOM   3229  O   HOH B1070      14.357  35.442   9.549  1.00  0.00      B    O  
ATOM   3230  H1  HOH B1070      15.194  34.966   9.167  1.00  0.00      B    H  
ATOM   3231  H2  HOH B1070      13.597  34.854   9.544  1.00  0.00      B    H  
ATOM   3232  O   HOH B1071      24.827  35.665   7.796  1.00  0.00      B    O  
ATOM   3233  H1  HOH B1071      24.114  35.551   8.516  1.00  0.00      B    H  
ATOM   3234  H2  HOH B1071      25.749  35.527   8.253  1.00  0.00      B    H  
ATOM   3235  O   HOH B1072       3.249  19.049  16.681  1.00  0.00      B    O  
ATOM   3236  H1  HOH B1072       4.206  19.191  17.034  1.00  0.00      B    H  
ATOM   3237  H2  HOH B1072       3.071  18.010  16.836  1.00  0.00      B    H  
ATOM   3238  O   HOH B1073       7.850  29.971  11.552  1.00  0.00      B    O  
ATOM   3239  H1  HOH B1073       8.514  30.704  11.791  1.00  0.00      B    H  
ATOM   3240  H2  HOH B1073       7.191  29.919  12.349  1.00  0.00      B    H  
ATOM   3241  O   HOH B1074      15.413  27.723   8.312  1.00  0.00      B    O  
ATOM   3242  H1  HOH B1074      14.537  27.238   8.589  1.00  0.00      B    H  
ATOM   3243  H2  HOH B1074      15.460  27.759   7.280  1.00  0.00      B    H  
ATOM   3244  O   HOH B1075       1.425  21.528   8.454  1.00  0.00      B    O  
ATOM   3245  H1  HOH B1075       1.269  21.270   9.403  1.00  0.00      B    H  
ATOM   3246  H2  HOH B1075       1.999  22.356   8.541  1.00  0.00      B    H  
ATOM   3247  O   HOH B1076      16.108  33.740   5.360  1.00  0.00      B    O  
ATOM   3248  H1  HOH B1076      15.109  33.693   5.544  1.00  0.00      B    H  
ATOM   3249  H2  HOH B1076      16.346  34.356   4.643  1.00  0.00      B    H  
ATOM   3250  O   HOH B1077      23.234  17.078  30.164  1.00  0.00      B    O  
ATOM   3251  H1  HOH B1077      24.206  17.387  30.053  1.00  0.00      B    H  
ATOM   3252  H2  HOH B1077      23.165  16.037  30.091  1.00  0.00      B    H  
ATOM   3253  O   HOH B1078      28.166  12.070  12.788  1.00  0.00      B    O  
ATOM   3254  H1  HOH B1078      28.035  11.069  12.647  1.00  0.00      B    H  
ATOM   3255  H2  HOH B1078      27.531  12.531  12.143  1.00  0.00      B    H  
ATOM   3256  O   HOH B1079      32.136  13.460  34.908  1.00  0.00      B    O  
ATOM   3257  H1  HOH B1079      32.452  13.638  33.942  1.00  0.00      B    H  
ATOM   3258  H2  HOH B1079      31.719  14.274  35.289  1.00  0.00      B    H  
ATOM   3259  O   HOH B1080       9.830  24.780   5.571  1.00  0.00      B    O  
ATOM   3260  H1  HOH B1080       9.340  24.020   5.044  1.00  0.00      B    H  
ATOM   3261  H2  HOH B1080      10.482  24.417   6.290  1.00  0.00      B    H  
ATOM   3262  O   HOH B1081      12.291  32.859  37.907  1.00  0.00      B    O  
ATOM   3263  H1  HOH B1081      12.176  31.840  37.874  1.00  0.00      B    H  
ATOM   3264  H2  HOH B1081      11.384  33.288  38.005  1.00  0.00      B    H  
ATOM   3265  O   HOH B1082      25.512  31.328  18.654  1.00  0.00      B    O  
ATOM   3266  H1  HOH B1082      25.675  32.243  18.296  1.00  0.00      B    H  
ATOM   3267  H2  HOH B1082      25.782  30.675  17.935  1.00  0.00      B    H  
ATOM   3268  O   HOH B1083       0.529  28.429   7.680  1.00  0.00      B    O  
ATOM   3269  H1  HOH B1083       0.980  28.574   6.755  1.00  0.00      B    H  
ATOM   3270  H2  HOH B1083       0.858  29.135   8.311  1.00  0.00      B    H  
ATOM   3271  O   HOH B1084      26.547  27.520  34.971  1.00  0.00      B    O  
ATOM   3272  H1  HOH B1084      26.497  28.540  35.195  1.00  0.00      B    H  
ATOM   3273  H2  HOH B1084      25.594  27.171  34.987  1.00  0.00      B    H  
ATOM   3274  O   HOH B1085      16.745  27.568  27.853  1.00  0.00      B    O  
ATOM   3275  H1  HOH B1085      17.607  28.033  28.098  1.00  0.00      B    H  
ATOM   3276  H2  HOH B1085      16.041  27.961  28.501  1.00  0.00      B    H  
ATOM   3277  O   HOH B1086      16.364  25.492  37.280  1.00  0.00      B    O  
ATOM   3278  H1  HOH B1086      16.858  25.100  38.089  1.00  0.00      B    H  
ATOM   3279  H2  HOH B1086      16.284  26.459  37.486  1.00  0.00      B    H  
ATOM   3280  O   HOH B1087       7.744  16.353   4.558  1.00  0.00      B    O  
ATOM   3281  H1  HOH B1087       6.776  16.325   4.439  1.00  0.00      B    H  
ATOM   3282  H2  HOH B1087       7.930  17.280   4.974  1.00  0.00      B    H  
ATOM   3283  O   HOH B1088      22.391  26.965  37.856  1.00  0.00      B    O  
ATOM   3284  H1  HOH B1088      22.174  27.948  37.575  1.00  0.00      B    H  
ATOM   3285  H2  HOH B1088      21.909  26.336  37.152  1.00  0.00      B    H  
ATOM   3286  O   HOH B1089      28.068  36.611   1.370  1.00  0.00      B    O  
ATOM   3287  H1  HOH B1089      28.461  36.617   0.416  1.00  0.00      B    H  
ATOM   3288  H2  HOH B1089      28.520  37.286   1.935  1.00  0.00      B    H  
ATOM   3289  O   HOH B1090       1.217  26.185  12.917  1.00  0.00      B    O  
ATOM   3290  H1  HOH B1090       0.528  26.799  13.351  1.00  0.00      B    H  
ATOM   3291  H2  HOH B1090       1.290  26.464  11.922  1.00  0.00      B    H  
ATOM   3292  O   HOH B1091      36.275   3.593  20.489  1.00  0.00      B    O  
ATOM   3293  H1  HOH B1091      36.208   3.841  19.521  1.00  0.00      B    H  
ATOM   3294  H2  HOH B1091      35.637   4.195  21.040  1.00  0.00      B    H  
ATOM   3295  O   HOH B1092      22.941  28.622  20.121  1.00  0.00      B    O  
ATOM   3296  H1  HOH B1092      23.285  27.915  19.483  1.00  0.00      B    H  
ATOM   3297  H2  HOH B1092      22.486  28.132  20.892  1.00  0.00      B    H  
ATOM   3298  O   HOH B1093      19.313   1.395  35.201  1.00  0.00      B    O  
ATOM   3299  H1  HOH B1093      19.898   0.744  34.721  1.00  0.00      B    H  
ATOM   3300  H2  HOH B1093      19.580   2.321  34.896  1.00  0.00      B    H  
ATOM   3301  O   HOH B1094      15.363  26.578  19.294  1.00  0.00      B    O  
ATOM   3302  H1  HOH B1094      15.454  26.101  18.417  1.00  0.00      B    H  
ATOM   3303  H2  HOH B1094      15.240  25.918  20.045  1.00  0.00      B    H  
ATOM   3304  O   HOH B1095      28.848  27.618  19.819  1.00  0.00      B    O  
ATOM   3305  H1  HOH B1095      28.481  27.770  18.877  1.00  0.00      B    H  
ATOM   3306  H2  HOH B1095      29.828  27.449  19.757  1.00  0.00      B    H  
ATOM   3307  O   HOH B1096      19.398  27.920  36.616  1.00  0.00      B    O  
ATOM   3308  H1  HOH B1096      18.981  27.169  36.021  1.00  0.00      B    H  
ATOM   3309  H2  HOH B1096      19.843  28.608  35.973  1.00  0.00      B    H  
ATOM   3310  O   HOH B1097      13.036  27.377  38.139  1.00  0.00      B    O  
ATOM   3311  H1  HOH B1097      12.338  26.782  37.662  1.00  0.00      B    H  
ATOM   3312  H2  HOH B1097      13.421  26.805  38.892  1.00  0.00      B    H  
ATOM   3313  O   HOH B1098      16.482  24.963  26.757  1.00  0.00      B    O  
ATOM   3314  H1  HOH B1098      16.660  25.816  27.324  1.00  0.00      B    H  
ATOM   3315  H2  HOH B1098      16.997  24.203  27.280  1.00  0.00      B    H  
ATOM   3316  O   HOH B1099       8.490  11.905  24.054  1.00  0.00      B    O  
ATOM   3317  H1  HOH B1099       8.624  11.814  25.065  1.00  0.00      B    H  
ATOM   3318  H2  HOH B1099       8.320  11.001  23.673  1.00  0.00      B    H  
ATOM   3319  O   HOH B1100      24.360   8.675  19.617  1.00  0.00      B    O  
ATOM   3320  H1  HOH B1100      25.115   9.342  19.346  1.00  0.00      B    H  
ATOM   3321  H2  HOH B1100      23.803   9.215  20.269  1.00  0.00      B    H  
ATOM   3322  O   HOH B1101      17.411  15.419  35.488  1.00  0.00      B    O  
ATOM   3323  H1  HOH B1101      17.829  14.852  36.221  1.00  0.00      B    H  
ATOM   3324  H2  HOH B1101      17.580  14.859  34.650  1.00  0.00      B    H  
ATOM   3325  O   HOH B1102      36.732  26.685  34.604  1.00  0.00      B    O  
ATOM   3326  H1  HOH B1102      36.596  26.980  35.577  1.00  0.00      B    H  
ATOM   3327  H2  HOH B1102      37.330  25.862  34.758  1.00  0.00      B    H  
ATOM   3328  O   HOH B1103      17.486  33.218  36.293  1.00  0.00      B    O  
ATOM   3329  H1  HOH B1103      16.689  32.816  35.799  1.00  0.00      B    H  
ATOM   3330  H2  HOH B1103      17.965  32.348  36.660  1.00  0.00      B    H  
ATOM   3331  O   HOH B1104      15.896  34.618  16.068  1.00  0.00      B    O  
ATOM   3332  H1  HOH B1104      15.799  35.510  15.635  1.00  0.00      B    H  
ATOM   3333  H2  HOH B1104      15.434  34.589  16.992  1.00  0.00      B    H  
ATOM   3334  O   HOH B1105      21.409   9.599   8.543  1.00  0.00      B    O  
ATOM   3335  H1  HOH B1105      20.725   8.848   8.235  1.00  0.00      B    H  
ATOM   3336  H2  HOH B1105      22.282   9.100   8.425  1.00  0.00      B    H  
ATOM   3337  O   HOH B1106      22.857  18.214  33.189  1.00  0.00      B    O  
ATOM   3338  H1  HOH B1106      21.929  18.342  33.513  1.00  0.00      B    H  
ATOM   3339  H2  HOH B1106      22.895  18.126  32.200  1.00  0.00      B    H  
ATOM   3340  O   HOH B1107      25.695  13.214  11.684  1.00  0.00      B    O  
ATOM   3341  H1  HOH B1107      24.740  13.410  11.361  1.00  0.00      B    H  
ATOM   3342  H2  HOH B1107      25.666  13.100  12.689  1.00  0.00      B    H  
ATOM   3343  O   HOH B1108      27.890  33.890  36.734  1.00  0.00      B    O  
ATOM   3344  H1  HOH B1108      27.340  33.159  37.199  1.00  0.00      B    H  
ATOM   3345  H2  HOH B1108      27.208  34.342  36.123  1.00  0.00      B    H  
ATOM   3346  O   HOH B1109      12.793   6.647  35.831  1.00  0.00      B    O  
ATOM   3347  H1  HOH B1109      13.489   6.525  36.553  1.00  0.00      B    H  
ATOM   3348  H2  HOH B1109      11.837   6.411  36.190  1.00  0.00      B    H  
ATOM   3349  O   HOH B1110      37.730  12.033  16.755  1.00  0.00      B    O  
ATOM   3350  H1  HOH B1110      37.861  12.602  15.958  1.00  0.00      B    H  
ATOM   3351  H2  HOH B1110      38.010  12.483  17.571  1.00  0.00      B    H  
ATOM   3352  O   HOH B1111      30.805  33.878   4.290  1.00  0.00      B    O  
ATOM   3353  H1  HOH B1111      29.832  34.057   4.048  1.00  0.00      B    H  
ATOM   3354  H2  HOH B1111      31.079  32.847   4.160  1.00  0.00      B    H  
ATOM   3355  O   HOH B1112      22.824   2.318  17.283  1.00  0.00      B    O  
ATOM   3356  H1  HOH B1112      22.454   2.035  16.404  1.00  0.00      B    H  
ATOM   3357  H2  HOH B1112      23.038   1.469  17.802  1.00  0.00      B    H  
ATOM   3358  O   HOH B1113       3.863  15.231   9.719  1.00  0.00      B    O  
ATOM   3359  H1  HOH B1113       3.007  14.703   9.840  1.00  0.00      B    H  
ATOM   3360  H2  HOH B1113       3.526  16.159   9.910  1.00  0.00      B    H  
ATOM   3361  O   HOH B1114      33.506   9.655   9.417  1.00  0.00      B    O  
ATOM   3362  H1  HOH B1114      34.279   9.441  10.009  1.00  0.00      B    H  
ATOM   3363  H2  HOH B1114      33.793  10.397   8.813  1.00  0.00      B    H  
ATOM   3364  O   HOH B1115      16.699  38.752  36.265  1.00  0.00      B    O  
ATOM   3365  H1  HOH B1115      16.826  39.759  36.210  1.00  0.00      B    H  
ATOM   3366  H2  HOH B1115      15.755  38.484  36.100  1.00  0.00      B    H  
ATOM   3367  O   HOH B1116       9.258  18.205  18.111  1.00  0.00      B    O  
ATOM   3368  H1  HOH B1116       9.601  18.316  19.068  1.00  0.00      B    H  
ATOM   3369  H2  HOH B1116       8.995  17.216  17.900  1.00  0.00      B    H  
ATOM   3370  O   HOH B1117      38.678   2.043  31.727  1.00  0.00      B    O  
ATOM   3371  H1  HOH B1117      38.076   2.255  30.948  1.00  0.00      B    H  
ATOM   3372  H2  HOH B1117      39.235   1.265  31.394  1.00  0.00      B    H  
ATOM   3373  O   HOH B1118      29.288  30.932   5.893  1.00  0.00      B    O  
ATOM   3374  H1  HOH B1118      28.755  30.059   5.968  1.00  0.00      B    H  
ATOM   3375  H2  HOH B1118      29.239  31.480   6.710  1.00  0.00      B    H  
ATOM   3376  O   HOH B1119      23.895  28.900  35.612  1.00  0.00      B    O  
ATOM   3377  H1  HOH B1119      23.638  28.075  36.166  1.00  0.00      B    H  
ATOM   3378  H2  HOH B1119      24.265  29.660  36.141  1.00  0.00      B    H  
ATOM   3379  O   HOH B1120       1.525  17.165  22.402  1.00  0.00      B    O  
ATOM   3380  H1  HOH B1120       1.179  18.128  22.432  1.00  0.00      B    H  
ATOM   3381  H2  HOH B1120       1.729  16.787  23.347  1.00  0.00      B    H  
ATOM   3382  O   HOH B1121      35.042  21.975  22.087  1.00  0.00      B    O  
ATOM   3383  H1  HOH B1121      35.371  21.414  21.326  1.00  0.00      B    H  
ATOM   3384  H2  HOH B1121      35.869  22.536  22.296  1.00  0.00      B    H  
ATOM   3385  O   HOH B1122       3.121   0.495  29.937  1.00  0.00      B    O  
ATOM   3386  H1  HOH B1122       2.943  -0.420  29.667  1.00  0.00      B    H  
ATOM   3387  H2  HOH B1122       2.761   1.191  29.278  1.00  0.00      B    H  
ATOM   3388  O   HOH B1123      33.259  36.993  27.938  1.00  0.00      B    O  
ATOM   3389  H1  HOH B1123      32.943  36.352  27.200  1.00  0.00      B    H  
ATOM   3390  H2  HOH B1123      32.851  36.727  28.856  1.00  0.00      B    H  
ATOM   3391  O   HOH B1124      38.668  16.983  13.031  1.00  0.00      B    O  
ATOM   3392  H1  HOH B1124      39.703  16.961  13.198  1.00  0.00      B    H  
ATOM   3393  H2  HOH B1124      38.380  16.033  12.843  1.00  0.00      B    H  
ATOM   3394  O   HOH B1125      33.971  36.649  14.449  1.00  0.00      B    O  
ATOM   3395  H1  HOH B1125      34.193  36.180  13.578  1.00  0.00      B    H  
ATOM   3396  H2  HOH B1125      32.966  36.704  14.492  1.00  0.00      B    H  
ATOM   3397  O   HOH B1126      14.282   0.979  18.493  1.00  0.00      B    O  
ATOM   3398  H1  HOH B1126      15.105   1.286  18.997  1.00  0.00      B    H  
ATOM   3399  H2  HOH B1126      14.617   1.021  17.530  1.00  0.00      B    H  
ATOM   3400  O   HOH B1127       0.410  25.959  32.583  1.00  0.00      B    O  
ATOM   3401  H1  HOH B1127      -0.567  26.009  32.266  1.00  0.00      B    H  
ATOM   3402  H2  HOH B1127       0.477  26.276  33.560  1.00  0.00      B    H  
ATOM   3403  O   HOH B1128      25.319  25.203  18.840  1.00  0.00      B    O  
ATOM   3404  H1  HOH B1128      25.047  24.727  19.710  1.00  0.00      B    H  
ATOM   3405  H2  HOH B1128      26.147  24.755  18.432  1.00  0.00      B    H  
ATOM   3406  O   HOH B1129      36.892  13.108  23.234  1.00  0.00      B    O  
ATOM   3407  H1  HOH B1129      37.707  12.558  23.551  1.00  0.00      B    H  
ATOM   3408  H2  HOH B1129      37.326  13.848  22.693  1.00  0.00      B    H  
ATOM   3409  O   HOH B1130      13.245  25.091  30.932  1.00  0.00      B    O  
ATOM   3410  H1  HOH B1130      14.185  24.919  30.599  1.00  0.00      B    H  
ATOM   3411  H2  HOH B1130      12.747  25.537  30.234  1.00  0.00      B    H  
ATOM   3412  O   HOH B1131      34.884  25.703   9.861  1.00  0.00      B    O  
ATOM   3413  H1  HOH B1131      35.338  24.783   9.890  1.00  0.00      B    H  
ATOM   3414  H2  HOH B1131      35.534  26.347  10.113  1.00  0.00      B    H  
ATOM   3415  O   HOH B1132       0.869  36.542  24.864  1.00  0.00      B    O  
ATOM   3416  H1  HOH B1132       1.225  37.239  25.532  1.00  0.00      B    H  
ATOM   3417  H2  HOH B1132       1.019  36.832  23.931  1.00  0.00      B    H  
ATOM   3418  O   HOH B1133      19.523  15.121  -0.001  1.00  0.00      B    O  
ATOM   3419  H1  HOH B1133      19.324  15.745   0.814  1.00  0.00      B    H  
ATOM   3420  H2  HOH B1133      18.682  14.672  -0.244  1.00  0.00      B    H  
ATOM   3421  O   HOH B1134       3.348  22.701  19.861  1.00  0.00      B    O  
ATOM   3422  H1  HOH B1134       2.786  21.883  19.630  1.00  0.00      B    H  
ATOM   3423  H2  HOH B1134       4.115  22.386  20.422  1.00  0.00      B    H  
ATOM   3424  O   HOH B1135       7.523  20.965  19.267  1.00  0.00      B    O  
ATOM   3425  H1  HOH B1135       7.164  20.169  18.810  1.00  0.00      B    H  
ATOM   3426  H2  HOH B1135       8.155  20.623  19.975  1.00  0.00      B    H  
ATOM   3427  O   HOH B1136      27.924  12.775   8.858  1.00  0.00      B    O  
ATOM   3428  H1  HOH B1136      27.409  13.522   9.333  1.00  0.00      B    H  
ATOM   3429  H2  HOH B1136      28.729  12.519   9.426  1.00  0.00      B    H  
ATOM   3430  O   HOH B1137      15.211  20.140  27.550  1.00  0.00      B    O  
ATOM   3431  H1  HOH B1137      15.810  19.408  27.135  1.00  0.00      B    H  
ATOM   3432  H2  HOH B1137      14.429  19.669  28.006  1.00  0.00      B    H  
ATOM   3433  O   HOH B1138      27.102  20.406  23.383  1.00  0.00      B    O  
ATOM   3434  H1  HOH B1138      26.791  19.949  24.271  1.00  0.00      B    H  
ATOM   3435  H2  HOH B1138      28.029  20.156  23.237  1.00  0.00      B    H  
ATOM   3436  O   HOH B1139       5.438  10.739  14.850  1.00  0.00      B    O  
ATOM   3437  H1  HOH B1139       5.171  10.599  13.843  1.00  0.00      B    H  
ATOM   3438  H2  HOH B1139       4.801  10.184  15.454  1.00  0.00      B    H  
ATOM   3439  O   HOH B1140      29.243   7.068  19.727  1.00  0.00      B    O  
ATOM   3440  H1  HOH B1140      30.101   7.464  19.922  1.00  0.00      B    H  
ATOM   3441  H2  HOH B1140      28.969   7.336  18.826  1.00  0.00      B    H  
ATOM   3442  O   HOH B1141      17.072  28.412  33.932  1.00  0.00      B    O  
ATOM   3443  H1  HOH B1141      16.401  27.707  34.166  1.00  0.00      B    H  
ATOM   3444  H2  HOH B1141      17.634  28.720  34.793  1.00  0.00      B    H  
ATOM   3445  O   HOH B1142      26.255  16.776  29.158  1.00  0.00      B    O  
ATOM   3446  H1  HOH B1142      26.302  15.748  29.150  1.00  0.00      B    H  
ATOM   3447  H2  HOH B1142      26.754  17.105  29.998  1.00  0.00      B    H  
ATOM   3448  O   HOH B1143      20.261  37.803  22.078  1.00  0.00      B    O  
ATOM   3449  H1  HOH B1143      19.494  37.845  21.389  1.00  0.00      B    H  
ATOM   3450  H2  HOH B1143      20.556  38.739  22.139  1.00  0.00      B    H  
ATOM   3451  O   HOH B1144      28.885  17.947  16.081  1.00  0.00      B    O  
ATOM   3452  H1  HOH B1144      29.028  17.029  16.532  1.00  0.00      B    H  
ATOM   3453  H2  HOH B1144      29.075  18.629  16.843  1.00  0.00      B    H  
ATOM   3454  O   HOH B1145      10.194  30.350  26.018  1.00  0.00      B    O  
ATOM   3455  H1  HOH B1145      10.720  29.885  25.278  1.00  0.00      B    H  
ATOM   3456  H2  HOH B1145       9.924  31.165  25.572  1.00  0.00      B    H  
ATOM   3457  O   HOH B1146      12.088   3.175  16.360  1.00  0.00      B    O  
ATOM   3458  H1  HOH B1146      12.747   2.698  15.707  1.00  0.00      B    H  
ATOM   3459  H2  HOH B1146      12.083   2.776  17.338  1.00  0.00      B    H  
ATOM   3460  O   HOH B1147      31.620  36.840   8.547  1.00  0.00      B    O  
ATOM   3461  H1  HOH B1147      31.451  35.812   8.481  1.00  0.00      B    H  
ATOM   3462  H2  HOH B1147      31.222  37.325   7.812  1.00  0.00      B    H  
ATOM   3463  O   HOH B1148      26.929  10.291  29.087  1.00  0.00      B    O  
ATOM   3464  H1  HOH B1148      26.592  10.919  29.811  1.00  0.00      B    H  
ATOM   3465  H2  HOH B1148      27.459   9.539  29.501  1.00  0.00      B    H  
ATOM   3466  O   HOH B1149      22.001  29.709  37.792  1.00  0.00      B    O  
ATOM   3467  H1  HOH B1149      21.160  29.645  38.345  1.00  0.00      B    H  
ATOM   3468  H2  HOH B1149      22.121  30.659  37.359  1.00  0.00      B    H  
ATOM   3469  O   HOH B1150      23.931  38.384   7.189  1.00  0.00      B    O  
ATOM   3470  H1  HOH B1150      24.448  37.480   7.230  1.00  0.00      B    H  
ATOM   3471  H2  HOH B1150      23.175  38.308   7.872  1.00  0.00      B    H  
ATOM   3472  O   HOH B1151      38.607  22.131  12.262  1.00  0.00      B    O  
ATOM   3473  H1  HOH B1151      38.751  21.136  12.091  1.00  0.00      B    H  
ATOM   3474  H2  HOH B1151      39.253  22.643  11.779  1.00  0.00      B    H  
ATOM   3475  O   HOH B1152      36.012   0.471  38.803  1.00  0.00      B    O  
ATOM   3476  H1  HOH B1152      36.193   1.435  38.967  1.00  0.00      B    H  
ATOM   3477  H2  HOH B1152      35.196   0.384  38.307  1.00  0.00      B    H  
ATOM   3478  O   HOH B1153      21.423  15.687  35.014  1.00  0.00      B    O  
ATOM   3479  H1  HOH B1153      20.983  16.597  34.880  1.00  0.00      B    H  
ATOM   3480  H2  HOH B1153      22.007  15.741  35.870  1.00  0.00      B    H  
ATOM   3481  O   HOH B1154      31.217  24.466   9.617  1.00  0.00      B    O  
ATOM   3482  H1  HOH B1154      31.597  24.978   8.894  1.00  0.00      B    H  
ATOM   3483  H2  HOH B1154      31.228  25.039  10.428  1.00  0.00      B    H  
ATOM   3484  O   HOH B1155      32.092  22.835  14.385  1.00  0.00      B    O  
ATOM   3485  H1  HOH B1155      32.010  23.290  15.227  1.00  0.00      B    H  
ATOM   3486  H2  HOH B1155      33.041  22.935  13.986  1.00  0.00      B    H  
ATOM   3487  O   HOH B1157      15.152  39.006  25.965  1.00  0.00      B    O  
ATOM   3488  H1  HOH B1157      14.433  39.508  25.530  1.00  0.00      B    H  
ATOM   3489  H2  HOH B1157      15.343  38.285  25.300  1.00  0.00      B    H  
ATOM   3490  O   HOH B1158      32.788  13.997  28.756  1.00  0.00      B    O  
ATOM   3491  H1  HOH B1158      32.082  14.740  29.036  1.00  0.00      B    H  
ATOM   3492  H2  HOH B1158      32.686  13.885  27.772  1.00  0.00      B    H  
ATOM   3493  O   HOH B1159      32.434  35.258  25.073  1.00  0.00      B    O  
ATOM   3494  H1  HOH B1159      32.680  35.024  24.090  1.00  0.00      B    H  
ATOM   3495  H2  HOH B1159      33.001  34.703  25.709  1.00  0.00      B    H  
ATOM   3496  O   HOH B1160      17.752   2.412  24.034  1.00  0.00      B    O  
ATOM   3497  H1  HOH B1160      18.170   3.040  23.330  1.00  0.00      B    H  
ATOM   3498  H2  HOH B1160      16.716   2.563  23.903  1.00  0.00      B    H  
ATOM   3499  O   HOH B1161      10.752  29.477  15.156  1.00  0.00      B    O  
ATOM   3500  H1  HOH B1161      11.557  30.091  15.040  1.00  0.00      B    H  
ATOM   3501  H2  HOH B1161      10.621  28.907  14.306  1.00  0.00      B    H  
ATOM   3502  O   HOH B1162      23.288   6.003  10.286  1.00  0.00      B    O  
ATOM   3503  H1  HOH B1162      22.829   5.213   9.813  1.00  0.00      B    H  
ATOM   3504  H2  HOH B1162      22.947   6.178  11.217  1.00  0.00      B    H  
ATOM   3505  O   HOH B1163      10.307  10.559   3.700  1.00  0.00      B    O  
ATOM   3506  H1  HOH B1163       9.692  11.033   4.375  1.00  0.00      B    H  
ATOM   3507  H2  HOH B1163      10.215   9.578   3.836  1.00  0.00      B    H  
ATOM   3508  O   HOH B1164      18.786  16.343  31.793  1.00  0.00      B    O  
ATOM   3509  H1  HOH B1164      18.226  15.735  32.374  1.00  0.00      B    H  
ATOM   3510  H2  HOH B1164      19.433  15.731  31.253  1.00  0.00      B    H  
ATOM   3511  O   HOH B1165       8.322   8.339  17.130  1.00  0.00      B    O  
ATOM   3512  H1  HOH B1165       8.199   8.993  16.336  1.00  0.00      B    H  
ATOM   3513  H2  HOH B1165       8.091   7.436  16.699  1.00  0.00      B    H  
ATOM   3514  O   HOH B1166      17.734  16.126  18.369  1.00  0.00      B    O  
ATOM   3515  H1  HOH B1166      17.679  16.141  19.398  1.00  0.00      B    H  
ATOM   3516  H2  HOH B1166      17.489  15.183  18.024  1.00  0.00      B    H  
ATOM   3517  O   HOH B1167      32.117  11.495  21.320  1.00  0.00      B    O  
ATOM   3518  H1  HOH B1167      31.916  10.662  20.802  1.00  0.00      B    H  
ATOM   3519  H2  HOH B1167      31.272  11.791  21.699  1.00  0.00      B    H  
ATOM   3520  O   HOH B1168      11.001  23.569  14.767  1.00  0.00      B    O  
ATOM   3521  H1  HOH B1168      10.398  22.787  14.542  1.00  0.00      B    H  
ATOM   3522  H2  HOH B1168      11.124  24.039  13.863  1.00  0.00      B    H  
ATOM   3523  O   HOH B1169      37.187  19.639   0.473  1.00  0.00      B    O  
ATOM   3524  H1  HOH B1169      36.589  20.245  -0.118  1.00  0.00      B    H  
ATOM   3525  H2  HOH B1169      36.803  18.708   0.453  1.00  0.00      B    H  
ATOM   3526  O   HOH B1170      34.468  34.156  26.358  1.00  0.00      B    O  
ATOM   3527  H1  HOH B1170      34.640  33.443  25.604  1.00  0.00      B    H  
ATOM   3528  H2  HOH B1170      34.925  33.857  27.183  1.00  0.00      B    H  
ATOM   3529  O   HOH B1171      15.536   7.169  16.182  1.00  0.00      B    O  
ATOM   3530  H1  HOH B1171      14.818   7.518  16.849  1.00  0.00      B    H  
ATOM   3531  H2  HOH B1171      15.378   7.407  15.224  1.00  0.00      B    H  
ATOM   3532  O   HOH B1172      16.226  25.618  16.797  1.00  0.00      B    O  
ATOM   3533  H1  HOH B1172      16.879  24.821  16.780  1.00  0.00      B    H  
ATOM   3534  H2  HOH B1172      16.096  25.967  15.838  1.00  0.00      B    H  
ATOM   3535  O   HOH B1173      36.598  34.863  39.063  1.00  0.00      B    O  
ATOM   3536  H1  HOH B1173      37.443  34.266  39.045  1.00  0.00      B    H  
ATOM   3537  H2  HOH B1173      36.870  35.839  39.251  1.00  0.00      B    H  
ATOM   3538  O   HOH B1174       5.079  34.419   0.277  1.00  0.00      B    O  
ATOM   3539  H1  HOH B1174       5.976  34.435  -0.250  1.00  0.00      B    H  
ATOM   3540  H2  HOH B1174       4.682  35.318   0.194  1.00  0.00      B    H  
ATOM   3541  O   HOH B1175      28.346  25.861  15.475  1.00  0.00      B    O  
ATOM   3542  H1  HOH B1175      28.764  26.699  15.094  1.00  0.00      B    H  
ATOM   3543  H2  HOH B1175      27.403  25.795  15.079  1.00  0.00      B    H  
ATOM   3544  O   HOH B1176      30.667   2.550  16.622  1.00  0.00      B    O  
ATOM   3545  H1  HOH B1176      30.328   1.750  17.130  1.00  0.00      B    H  
ATOM   3546  H2  HOH B1176      30.592   2.291  15.681  1.00  0.00      B    H  
ATOM   3547  O   HOH B1177      27.289  29.125  31.286  1.00  0.00      B    O  
ATOM   3548  H1  HOH B1177      26.853  30.017  31.161  1.00  0.00      B    H  
ATOM   3549  H2  HOH B1177      28.295  29.250  31.363  1.00  0.00      B    H  
ATOM   3550  O   HOH B1178      34.221  25.513  30.241  1.00  0.00      B    O  
ATOM   3551  H1  HOH B1178      34.719  26.259  30.644  1.00  0.00      B    H  
ATOM   3552  H2  HOH B1178      34.612  25.383  29.361  1.00  0.00      B    H  
ATOM   3553  O   HOH B1179      14.440  36.048  33.036  1.00  0.00      B    O  
ATOM   3554  H1  HOH B1179      14.332  35.115  32.681  1.00  0.00      B    H  
ATOM   3555  H2  HOH B1179      13.567  36.402  33.465  1.00  0.00      B    H  
ATOM   3556  O   HOH B1180      15.005  20.532   7.044  1.00  0.00      B    O  
ATOM   3557  H1  HOH B1180      15.222  19.869   7.777  1.00  0.00      B    H  
ATOM   3558  H2  HOH B1180      15.433  20.284   6.158  1.00  0.00      B    H  
ATOM   3559  O   HOH B1181      16.965  34.140  26.277  1.00  0.00      B    O  
ATOM   3560  H1  HOH B1181      16.405  33.862  25.401  1.00  0.00      B    H  
ATOM   3561  H2  HOH B1181      17.047  35.150  26.155  1.00  0.00      B    H  
ATOM   3562  O   HOH B1182       6.836  33.954  31.171  1.00  0.00      B    O  
ATOM   3563  H1  HOH B1182       7.390  34.047  30.323  1.00  0.00      B    H  
ATOM   3564  H2  HOH B1182       7.125  33.128  31.722  1.00  0.00      B    H  
ATOM   3565  O   HOH B1183       6.833  20.425  32.982  1.00  0.00      B    O  
ATOM   3566  H1  HOH B1183       7.245  21.233  33.423  1.00  0.00      B    H  
ATOM   3567  H2  HOH B1183       6.698  19.735  33.693  1.00  0.00      B    H  
ATOM   3568  O   HOH B1184      27.081  31.412   3.363  1.00  0.00      B    O  
ATOM   3569  H1  HOH B1184      27.590  32.122   3.873  1.00  0.00      B    H  
ATOM   3570  H2  HOH B1184      26.052  31.469   3.500  1.00  0.00      B    H  
ATOM   3571  O   HOH B1185      38.533  10.559  21.098  1.00  0.00      B    O  
ATOM   3572  H1  HOH B1185      38.541   9.554  21.079  1.00  0.00      B    H  
ATOM   3573  H2  HOH B1185      37.639  10.925  20.840  1.00  0.00      B    H  
ATOM   3574  O   HOH B1186       1.688   9.261  23.756  1.00  0.00      B    O  
ATOM   3575  H1  HOH B1186       2.437   9.806  24.182  1.00  0.00      B    H  
ATOM   3576  H2  HOH B1186       1.949   8.721  22.946  1.00  0.00      B    H  
ATOM   3577  O   HOH B1187      21.309  26.641  33.302  1.00  0.00      B    O  
ATOM   3578  H1  HOH B1187      20.709  27.013  32.532  1.00  0.00      B    H  
ATOM   3579  H2  HOH B1187      22.049  26.156  32.774  1.00  0.00      B    H  
ATOM   3580  O   HOH B1188       8.853   4.319  18.334  1.00  0.00      B    O  
ATOM   3581  H1  HOH B1188       9.735   4.619  18.552  1.00  0.00      B    H  
ATOM   3582  H2  HOH B1188       8.729   3.332  18.648  1.00  0.00      B    H  
ATOM   3583  O   HOH B1189      35.752  32.501  14.592  1.00  0.00      B    O  
ATOM   3584  H1  HOH B1189      35.424  32.134  13.704  1.00  0.00      B    H  
ATOM   3585  H2  HOH B1189      35.704  31.735  15.306  1.00  0.00      B    H  
ATOM   3586  O   HOH B1190      13.226   1.845  25.244  1.00  0.00      B    O  
ATOM   3587  H1  HOH B1190      12.408   1.830  24.638  1.00  0.00      B    H  
ATOM   3588  H2  HOH B1190      13.074   2.629  25.914  1.00  0.00      B    H  
ATOM   3589  O   HOH B1191      37.575   2.734   7.917  1.00  0.00      B    O  
ATOM   3590  H1  HOH B1191      37.909   1.797   8.053  1.00  0.00      B    H  
ATOM   3591  H2  HOH B1191      37.045   2.965   8.773  1.00  0.00      B    H  
ATOM   3592  O   HOH B1192       6.646  23.088  30.211  1.00  0.00      B    O  
ATOM   3593  H1  HOH B1192       6.871  22.094  30.063  1.00  0.00      B    H  
ATOM   3594  H2  HOH B1192       7.122  23.270  31.102  1.00  0.00      B    H  
ATOM   3595  O   HOH B1193      32.504  35.947  30.455  1.00  0.00      B    O  
ATOM   3596  H1  HOH B1193      32.722  35.563  31.377  1.00  0.00      B    H  
ATOM   3597  H2  HOH B1193      31.927  35.351  29.912  1.00  0.00      B    H  
ATOM   3598  O   HOH B1194       2.128  11.909  33.958  1.00  0.00      B    O  
ATOM   3599  H1  HOH B1194       2.487  12.160  34.906  1.00  0.00      B    H  
ATOM   3600  H2  HOH B1194       1.116  11.823  34.114  1.00  0.00      B    H  
ATOM   3601  O   HOH B1195      20.254   2.067  14.972  1.00  0.00      B    O  
ATOM   3602  H1  HOH B1195      20.061   3.013  15.232  1.00  0.00      B    H  
ATOM   3603  H2  HOH B1195      20.191   1.549  15.865  1.00  0.00      B    H  
ATOM   3604  O   HOH B1196      10.047   8.794   9.056  1.00  0.00      B    O  
ATOM   3605  H1  HOH B1196       9.449   8.432   8.334  1.00  0.00      B    H  
ATOM   3606  H2  HOH B1196      10.412   9.634   8.765  1.00  0.00      B    H  
ATOM   3607  O   HOH B1197      23.352  14.337  30.419  1.00  0.00      B    O  
ATOM   3608  H1  HOH B1197      23.730  13.514  29.949  1.00  0.00      B    H  
ATOM   3609  H2  HOH B1197      23.829  14.465  31.353  1.00  0.00      B    H  
ATOM   3610  O   HOH B1198      17.934  32.283  18.523  1.00  0.00      B    O  
ATOM   3611  H1  HOH B1198      18.164  33.116  19.036  1.00  0.00      B    H  
ATOM   3612  H2  HOH B1198      18.573  31.557  18.911  1.00  0.00      B    H  
ATOM   3613  O   HOH B1199      36.855  36.387  26.644  1.00  0.00      B    O  
ATOM   3614  H1  HOH B1199      35.920  36.090  26.572  1.00  0.00      B    H  
ATOM   3615  H2  HOH B1199      37.045  37.010  25.840  1.00  0.00      B    H  
ATOM   3616  O   HOH B1200       9.797  21.764  25.146  1.00  0.00      B    O  
ATOM   3617  H1  HOH B1200      10.211  21.042  24.579  1.00  0.00      B    H  
ATOM   3618  H2  HOH B1200       9.153  21.346  25.792  1.00  0.00      B    H  
ATOM   3619  O   HOH B1201      36.655  18.538  13.978  1.00  0.00      B    O  
ATOM   3620  H1  HOH B1201      36.895  18.800  14.954  1.00  0.00      B    H  
ATOM   3621  H2  HOH B1201      37.413  17.911  13.611  1.00  0.00      B    H  
ATOM   3622  O   HOH B1202      26.176  17.829   6.182  1.00  0.00      B    O  
ATOM   3623  H1  HOH B1202      25.867  18.691   6.461  1.00  0.00      B    H  
ATOM   3624  H2  HOH B1202      26.139  17.225   6.981  1.00  0.00      B    H  
ATOM   3625  O   HOH B1203      27.449   8.506   9.504  1.00  0.00      B    O  
ATOM   3626  H1  HOH B1203      27.408   9.204   8.753  1.00  0.00      B    H  
ATOM   3627  H2  HOH B1203      28.178   7.825   9.339  1.00  0.00      B    H  
ATOM   3628  O   HOH B1204      19.386  10.175  37.366  1.00  0.00      B    O  
ATOM   3629  H1  HOH B1204      19.880  11.009  37.640  1.00  0.00      B    H  
ATOM   3630  H2  HOH B1204      20.046   9.435  37.115  1.00  0.00      B    H  
ATOM   3631  O   HOH B1205      22.832  25.984  25.736  1.00  0.00      B    O  
ATOM   3632  H1  HOH B1205      22.300  25.661  24.910  1.00  0.00      B    H  
ATOM   3633  H2  HOH B1205      22.298  26.845  26.083  1.00  0.00      B    H  
ATOM   3634  O   HOH B1206       3.980  38.808   0.708  1.00  0.00      B    O  
ATOM   3635  H1  HOH B1206       4.799  38.936   0.077  1.00  0.00      B    H  
ATOM   3636  H2  HOH B1206       4.354  38.539   1.574  1.00  0.00      B    H  
ATOM   3637  O   HOH B1207      30.139  20.858  30.226  1.00  0.00      B    O  
ATOM   3638  H1  HOH B1207      29.433  21.003  29.507  1.00  0.00      B    H  
ATOM   3639  H2  HOH B1207      30.979  21.281  29.895  1.00  0.00      B    H  
ATOM   3640  O   HOH B1208      25.870   5.216  11.223  1.00  0.00      B    O  
ATOM   3641  H1  HOH B1208      26.301   4.645  10.570  1.00  0.00      B    H  
ATOM   3642  H2  HOH B1208      25.071   5.596  10.750  1.00  0.00      B    H  
ATOM   3643  O   HOH B1209      26.877  15.005  32.940  1.00  0.00      B    O  
ATOM   3644  H1  HOH B1209      27.149  15.944  33.298  1.00  0.00      B    H  
ATOM   3645  H2  HOH B1209      25.860  15.083  32.887  1.00  0.00      B    H  
ATOM   3646  O   HOH B1210      14.591   9.118   8.373  1.00  0.00      B    O  
ATOM   3647  H1  HOH B1210      13.682   9.589   8.227  1.00  0.00      B    H  
ATOM   3648  H2  HOH B1210      15.223   9.487   7.665  1.00  0.00      B    H  
ATOM   3649  O   HOH B1211      10.310  19.334  13.091  1.00  0.00      B    O  
ATOM   3650  H1  HOH B1211      10.213  19.066  12.063  1.00  0.00      B    H  
ATOM   3651  H2  HOH B1211      10.111  18.493  13.683  1.00  0.00      B    H  
ATOM   3652  O   HOH B1212       9.880   0.354  21.306  1.00  0.00      B    O  
ATOM   3653  H1  HOH B1212       8.994   0.352  20.783  1.00  0.00      B    H  
ATOM   3654  H2  HOH B1212      10.664   0.427  20.631  1.00  0.00      B    H  
ATOM   3655  O   HOH B1213      14.088  25.481  12.199  1.00  0.00      B    O  
ATOM   3656  H1  HOH B1213      13.392  24.725  12.414  1.00  0.00      B    H  
ATOM   3657  H2  HOH B1213      14.491  25.706  13.160  1.00  0.00      B    H  
ATOM   3658  O   HOH B1214       6.875  18.549   6.138  1.00  0.00      B    O  
ATOM   3659  H1  HOH B1214       6.175  18.909   5.461  1.00  0.00      B    H  
ATOM   3660  H2  HOH B1214       6.281  18.211   6.898  1.00  0.00      B    H  
ATOM   3661  O   HOH B1215       7.102  18.062  20.863  1.00  0.00      B    O  
ATOM   3662  H1  HOH B1215       8.055  18.345  21.120  1.00  0.00      B    H  
ATOM   3663  H2  HOH B1215       6.785  17.233  21.307  1.00  0.00      B    H  
ATOM   3664  O   HOH B1216       8.709  28.648  27.390  1.00  0.00      B    O  
ATOM   3665  H1  HOH B1216       9.589  29.099  27.029  1.00  0.00      B    H  
ATOM   3666  H2  HOH B1216       8.985  27.956  28.084  1.00  0.00      B    H  
ATOM   3667  O   HOH B1217       9.169   4.837   0.793  1.00  0.00      B    O  
ATOM   3668  H1  HOH B1217       8.843   3.931   0.694  1.00  0.00      B    H  
ATOM   3669  H2  HOH B1217       8.356   5.452   0.528  1.00  0.00      B    H  
ATOM   3670  O   HOH B1218      18.502  37.900  34.152  1.00  0.00      B    O  
ATOM   3671  H1  HOH B1218      18.243  38.543  34.888  1.00  0.00      B    H  
ATOM   3672  H2  HOH B1218      18.020  36.947  34.273  1.00  0.00      B    H  
ATOM   3673  O   HOH B1219      31.916  31.222   0.329  1.00  0.00      B    O  
ATOM   3674  H1  HOH B1219      31.461  30.349   0.031  1.00  0.00      B    H  
ATOM   3675  H2  HOH B1219      31.594  31.443   1.262  1.00  0.00      B    H  
ATOM   3676  O   HOH B1220       5.267  20.475   9.459  1.00  0.00      B    O  
ATOM   3677  H1  HOH B1220       5.630  21.246  10.005  1.00  0.00      B    H  
ATOM   3678  H2  HOH B1220       4.956  20.872   8.541  1.00  0.00      B    H  
ATOM   3679  O   HOH B1221       4.834  21.484   4.606  1.00  0.00      B    O  
ATOM   3680  H1  HOH B1221       4.275  21.844   3.878  1.00  0.00      B    H  
ATOM   3681  H2  HOH B1221       5.034  20.505   4.365  1.00  0.00      B    H  
ATOM   3682  O   HOH B1222       7.039   9.909   2.119  1.00  0.00      B    O  
ATOM   3683  H1  HOH B1222       6.963  10.853   2.564  1.00  0.00      B    H  
ATOM   3684  H2  HOH B1222       7.798   9.401   2.493  1.00  0.00      B    H  
ATOM   3685  O   HOH B1223      29.676  14.554  26.818  1.00  0.00      B    O  
ATOM   3686  H1  HOH B1223      29.934  14.507  25.810  1.00  0.00      B    H  
ATOM   3687  H2  HOH B1223      29.301  13.670  27.014  1.00  0.00      B    H  
ATOM   3688  O   HOH B1224      32.605  23.710  25.432  1.00  0.00      B    O  
ATOM   3689  H1  HOH B1224      32.922  23.874  24.449  1.00  0.00      B    H  
ATOM   3690  H2  HOH B1224      31.815  23.122  25.319  1.00  0.00      B    H  
ATOM   3691  O   HOH B1225       5.449  26.077  26.630  1.00  0.00      B    O  
ATOM   3692  H1  HOH B1225       5.830  26.954  26.353  1.00  0.00      B    H  
ATOM   3693  H2  HOH B1225       4.433  26.102  26.559  1.00  0.00      B    H  
ATOM   3694  O   HOH B1226       6.596   3.426  12.018  1.00  0.00      B    O  
ATOM   3695  H1  HOH B1226       7.239   3.544  11.173  1.00  0.00      B    H  
ATOM   3696  H2  HOH B1226       6.173   2.499  12.066  1.00  0.00      B    H  
ATOM   3697  O   HOH B1227      21.164   5.926   6.536  1.00  0.00      B    O  
ATOM   3698  H1  HOH B1227      21.404   6.164   5.581  1.00  0.00      B    H  
ATOM   3699  H2  HOH B1227      20.208   5.654   6.531  1.00  0.00      B    H  
ATOM   3700  O   HOH B1228      16.515  11.822  12.356  1.00  0.00      B    O  
ATOM   3701  H1  HOH B1228      17.182  11.417  13.009  1.00  0.00      B    H  
ATOM   3702  H2  HOH B1228      16.305  11.083  11.714  1.00  0.00      B    H  
ATOM   3703  O   HOH B1229      18.327  12.052  16.039  1.00  0.00      B    O  
ATOM   3704  H1  HOH B1229      18.279  11.396  16.796  1.00  0.00      B    H  
ATOM   3705  H2  HOH B1229      18.456  11.483  15.199  1.00  0.00      B    H  
ATOM   3706  O   HOH B1230       9.184   7.230  25.563  1.00  0.00      B    O  
ATOM   3707  H1  HOH B1230       9.277   6.212  25.518  1.00  0.00      B    H  
ATOM   3708  H2  HOH B1230       9.963   7.638  26.108  1.00  0.00      B    H  
ATOM   3709  O   HOH B1231      24.325  27.896  12.910  1.00  0.00      B    O  
ATOM   3710  H1  HOH B1231      24.045  28.857  13.332  1.00  0.00      B    H  
ATOM   3711  H2  HOH B1231      24.284  28.054  11.951  1.00  0.00      B    H  
ATOM   3712  O   HOH B1232       1.427  21.868  23.238  1.00  0.00      B    O  
ATOM   3713  H1  HOH B1232       1.944  21.179  22.777  1.00  0.00      B    H  
ATOM   3714  H2  HOH B1232       2.017  22.287  24.004  1.00  0.00      B    H  
ATOM   3715  O   HOH B1233      14.823  19.112   1.622  1.00  0.00      B    O  
ATOM   3716  H1  HOH B1233      14.839  19.962   1.040  1.00  0.00      B    H  
ATOM   3717  H2  HOH B1233      15.462  18.456   1.329  1.00  0.00      B    H  
ATOM   3718  O   HOH B1234       4.556  33.229  27.950  1.00  0.00      B    O  
ATOM   3719  H1  HOH B1234       4.115  33.829  28.644  1.00  0.00      B    H  
ATOM   3720  H2  HOH B1234       5.501  33.515  27.860  1.00  0.00      B    H  
ATOM   3721  O   HOH B1235      24.119  31.737  27.233  1.00  0.00      B    O  
ATOM   3722  H1  HOH B1235      24.837  31.172  26.839  1.00  0.00      B    H  
ATOM   3723  H2  HOH B1235      24.467  32.735  27.393  1.00  0.00      B    H  
ATOM   3724  O   HOH B1236      17.863  27.828  23.140  1.00  0.00      B    O  
ATOM   3725  H1  HOH B1236      18.210  27.206  22.403  1.00  0.00      B    H  
ATOM   3726  H2  HOH B1236      17.839  28.789  22.834  1.00  0.00      B    H  
ATOM   3727  O   HOH B1237      26.943  20.269  35.964  1.00  0.00      B    O  
ATOM   3728  H1  HOH B1237      26.251  19.774  35.365  1.00  0.00      B    H  
ATOM   3729  H2  HOH B1237      27.370  20.908  35.293  1.00  0.00      B    H  
ATOM   3730  O   HOH B1238      20.660   2.780  37.308  1.00  0.00      B    O  
ATOM   3731  H1  HOH B1238      20.371   2.437  36.418  1.00  0.00      B    H  
ATOM   3732  H2  HOH B1238      21.341   2.132  37.666  1.00  0.00      B    H  
ATOM   3733  O   HOH B1239       3.028  14.037  13.504  1.00  0.00      B    O  
ATOM   3734  H1  HOH B1239       3.222  13.641  14.385  1.00  0.00      B    H  
ATOM   3735  H2  HOH B1239       3.928  14.238  13.101  1.00  0.00      B    H  
ATOM   3736  O   HOH B1240      27.114  15.347  10.531  1.00  0.00      B    O  
ATOM   3737  H1  HOH B1240      26.780  15.955   9.792  1.00  0.00      B    H  
ATOM   3738  H2  HOH B1240      26.367  14.684  10.725  1.00  0.00      B    H  
ATOM   3739  O   HOH B1241      35.613  19.151  17.437  1.00  0.00      B    O  
ATOM   3740  H1  HOH B1241      36.629  19.254  17.276  1.00  0.00      B    H  
ATOM   3741  H2  HOH B1241      35.212  19.738  16.679  1.00  0.00      B    H  
ATOM   3742  O   HOH B1242      37.271  13.542  36.378  1.00  0.00      B    O  
ATOM   3743  H1  HOH B1242      37.729  14.427  36.314  1.00  0.00      B    H  
ATOM   3744  H2  HOH B1242      37.989  12.822  36.284  1.00  0.00      B    H  
ATOM   3745  O   HOH B1243      20.682  17.325  19.975  1.00  0.00      B    O  
ATOM   3746  H1  HOH B1243      20.843  16.804  19.133  1.00  0.00      B    H  
ATOM   3747  H2  HOH B1243      19.686  17.169  20.210  1.00  0.00      B    H  
ATOM   3748  O   HOH B1244      19.188  22.994  33.724  1.00  0.00      B    O  
ATOM   3749  H1  HOH B1244      20.087  23.389  33.848  1.00  0.00      B    H  
ATOM   3750  H2  HOH B1244      19.267  22.100  34.152  1.00  0.00      B    H  
ATOM   3751  O   HOH B1245       3.267  17.895  35.951  1.00  0.00      B    O  
ATOM   3752  H1  HOH B1245       2.523  18.312  35.362  1.00  0.00      B    H  
ATOM   3753  H2  HOH B1245       3.624  18.578  36.646  1.00  0.00      B    H  
ATOM   3754  O   HOH B1246       2.380   6.248  31.702  1.00  0.00      B    O  
ATOM   3755  H1  HOH B1246       1.780   5.518  31.319  1.00  0.00      B    H  
ATOM   3756  H2  HOH B1246       2.086   6.484  32.630  1.00  0.00      B    H  
ATOM   3757  O   HOH B1247      23.078  14.514  13.581  1.00  0.00      B    O  
ATOM   3758  H1  HOH B1247      22.960  14.259  12.602  1.00  0.00      B    H  
ATOM   3759  H2  HOH B1247      23.593  13.810  14.109  1.00  0.00      B    H  
ATOM   3760  O   HOH B1248      18.580  26.034  21.091  1.00  0.00      B    O  
ATOM   3761  H1  HOH B1248      17.766  25.441  20.900  1.00  0.00      B    H  
ATOM   3762  H2  HOH B1248      19.460  25.538  21.008  1.00  0.00      B    H  
ATOM   3763  O   HOH B1249       1.177  33.088  27.675  1.00  0.00      B    O  
ATOM   3764  H1  HOH B1249       1.931  33.743  27.595  1.00  0.00      B    H  
ATOM   3765  H2  HOH B1249       0.398  33.577  28.095  1.00  0.00      B    H  
ATOM   3766  O   HOH B1250      21.146  19.990  19.008  1.00  0.00      B    O  
ATOM   3767  H1  HOH B1250      21.954  20.550  18.934  1.00  0.00      B    H  
ATOM   3768  H2  HOH B1250      21.409  19.317  19.695  1.00  0.00      B    H  
ATOM   3769  O   HOH B1251       6.347  31.011  39.295  1.00  0.00      B    O  
ATOM   3770  H1  HOH B1251       5.465  30.675  38.936  1.00  0.00      B    H  
ATOM   3771  H2  HOH B1251       7.003  30.282  39.006  1.00  0.00      B    H  
ATOM   3772  O   HOH B1252      18.914  19.616   6.567  1.00  0.00      B    O  
ATOM   3773  H1  HOH B1252      19.911  19.377   6.590  1.00  0.00      B    H  
ATOM   3774  H2  HOH B1252      18.530  19.235   7.396  1.00  0.00      B    H  
ATOM   3775  O   HOH B1253      24.309  10.408   5.956  1.00  0.00      B    O  
ATOM   3776  H1  HOH B1253      24.102   9.374   5.750  1.00  0.00      B    H  
ATOM   3777  H2  HOH B1253      25.217  10.486   6.442  1.00  0.00      B    H  
ATOM   3778  O   HOH B1254      24.897  16.655  26.415  1.00  0.00      B    O  
ATOM   3779  H1  HOH B1254      24.984  15.628  26.322  1.00  0.00      B    H  
ATOM   3780  H2  HOH B1254      25.136  16.921  27.434  1.00  0.00      B    H  
ATOM   3781  O   HOH B1255      14.122   5.341  29.062  1.00  0.00      B    O  
ATOM   3782  H1  HOH B1255      13.839   5.436  30.001  1.00  0.00      B    H  
ATOM   3783  H2  HOH B1255      14.608   6.168  28.766  1.00  0.00      B    H  
ATOM   3784  O   HOH B1256      18.857  19.528  20.714  1.00  0.00      B    O  
ATOM   3785  H1  HOH B1256      19.550  19.326  20.006  1.00  0.00      B    H  
ATOM   3786  H2  HOH B1256      18.756  18.704  21.292  1.00  0.00      B    H  
ATOM   3787  O   HOH B1257      36.882   7.514  16.413  1.00  0.00      B    O  
ATOM   3788  H1  HOH B1257      36.032   7.508  15.851  1.00  0.00      B    H  
ATOM   3789  H2  HOH B1257      36.557   7.456  17.370  1.00  0.00      B    H  
ATOM   3790  O   HOH B1258      21.497  27.639  22.115  1.00  0.00      B    O  
ATOM   3791  H1  HOH B1258      21.258  26.942  22.835  1.00  0.00      B    H  
ATOM   3792  H2  HOH B1258      21.250  28.567  22.527  1.00  0.00      B    H  
ATOM   3793  O   HOH B1259      34.041  34.707   0.856  1.00  0.00      B    O  
ATOM   3794  H1  HOH B1259      35.024  34.776   0.542  1.00  0.00      B    H  
ATOM   3795  H2  HOH B1259      33.672  34.007   0.245  1.00  0.00      B    H  
ATOM   3796  O   HOH B1260      17.569  25.802  32.657  1.00  0.00      B    O  
ATOM   3797  H1  HOH B1260      16.848  26.498  32.283  1.00  0.00      B    H  
ATOM   3798  H2  HOH B1260      18.426  26.195  32.406  1.00  0.00      B    H  
ATOM   3799  O   HOH B1261      36.235   4.402  18.068  1.00  0.00      B    O  
ATOM   3800  H1  HOH B1261      35.954   4.036  17.180  1.00  0.00      B    H  
ATOM   3801  H2  HOH B1261      36.211   5.376  17.952  1.00  0.00      B    H  
ATOM   3802  O   HOH B1262      38.091  38.551  30.442  1.00  0.00      B    O  
ATOM   3803  H1  HOH B1262      37.157  38.082  30.379  1.00  0.00      B    H  
ATOM   3804  H2  HOH B1262      38.502  38.130  31.265  1.00  0.00      B    H  
ATOM   3805  O   HOH B1263      21.833  15.237  22.212  1.00  0.00      B    O  
ATOM   3806  H1  HOH B1263      21.840  14.405  21.564  1.00  0.00      B    H  
ATOM   3807  H2  HOH B1263      22.486  15.930  21.857  1.00  0.00      B    H  
ATOM   3808  O   HOH B1264      21.603  10.500   5.861  1.00  0.00      B    O  
ATOM   3809  H1  HOH B1264      22.592  10.421   6.152  1.00  0.00      B    H  
ATOM   3810  H2  HOH B1264      21.045  10.637   6.722  1.00  0.00      B    H  
ATOM   3811  O   HOH B1265      14.307  21.993  25.794  1.00  0.00      B    O  
ATOM   3812  H1  HOH B1265      14.505  21.120  26.411  1.00  0.00      B    H  
ATOM   3813  H2  HOH B1265      15.122  22.084  25.238  1.00  0.00      B    H  
ATOM   3814  O   HOH B1266      29.039  17.123  27.630  1.00  0.00      B    O  
ATOM   3815  H1  HOH B1266      29.271  16.206  27.226  1.00  0.00      B    H  
ATOM   3816  H2  HOH B1266      28.130  17.016  28.051  1.00  0.00      B    H  
ATOM   3817  O   HOH B1267      16.423  23.470  33.670  1.00  0.00      B    O  
ATOM   3818  H1  HOH B1267      17.439  23.358  33.636  1.00  0.00      B    H  
ATOM   3819  H2  HOH B1267      16.223  24.401  33.214  1.00  0.00      B    H  
ATOM   3820  O   HOH B1268      20.645  12.084  11.490  1.00  0.00      B    O  
ATOM   3821  H1  HOH B1268      20.771  12.202  10.511  1.00  0.00      B    H  
ATOM   3822  H2  HOH B1268      21.217  11.331  11.828  1.00  0.00      B    H  
ATOM   3823  O   HOH B1269       2.690   8.241   3.310  1.00  0.00      B    O  
ATOM   3824  H1  HOH B1269       2.796   8.187   2.248  1.00  0.00      B    H  
ATOM   3825  H2  HOH B1269       3.106   7.393   3.651  1.00  0.00      B    H  
ATOM   3826  O   HOH B1270      27.606  18.082  19.376  1.00  0.00      B    O  
ATOM   3827  H1  HOH B1270      27.226  18.685  20.066  1.00  0.00      B    H  
ATOM   3828  H2  HOH B1270      28.628  18.129  19.440  1.00  0.00      B    H  
ATOM   3829  O   HOH B1271      30.597   0.958  35.622  1.00  0.00      B    O  
ATOM   3830  H1  HOH B1271      30.056   0.147  35.872  1.00  0.00      B    H  
ATOM   3831  H2  HOH B1271      30.446   1.521  36.444  1.00  0.00      B    H  
ATOM   3832  O   HOH B1272      23.164  11.529   9.640  1.00  0.00      B    O  
ATOM   3833  H1  HOH B1272      22.251  11.244   9.293  1.00  0.00      B    H  
ATOM   3834  H2  HOH B1272      23.625  10.662   9.797  1.00  0.00      B    H  
ATOM   3835  O   HOH B1273      26.910  22.244   8.184  1.00  0.00      B    O  
ATOM   3836  H1  HOH B1273      27.661  22.245   8.901  1.00  0.00      B    H  
ATOM   3837  H2  HOH B1273      26.112  22.693   8.597  1.00  0.00      B    H  
ATOM   3838  O   HOH B1274      38.289  15.979  32.594  1.00  0.00      B    O  
ATOM   3839  H1  HOH B1274      39.040  15.548  33.128  1.00  0.00      B    H  
ATOM   3840  H2  HOH B1274      37.618  15.247  32.369  1.00  0.00      B    H  
ATOM   3841  O   HOH B1275      24.647   9.597  10.942  1.00  0.00      B    O  
ATOM   3842  H1  HOH B1275      25.569   9.860  11.222  1.00  0.00      B    H  
ATOM   3843  H2  HOH B1275      24.644   8.827  10.260  1.00  0.00      B    H  
ATOM   3844  O   HOH B1276      11.415   5.560  16.182  1.00  0.00      B    O  
ATOM   3845  H1  HOH B1276      10.558   5.646  15.616  1.00  0.00      B    H  
ATOM   3846  H2  HOH B1276      11.610   4.558  16.214  1.00  0.00      B    H  
ATOM   3847  O   HOH B1277       2.872   7.724  27.782  1.00  0.00      B    O  
ATOM   3848  H1  HOH B1277       3.461   7.203  28.457  1.00  0.00      B    H  
ATOM   3849  H2  HOH B1277       2.033   7.159  27.596  1.00  0.00      B    H  
ATOM   3850  O   HOH B1278      28.877  14.240  14.984  1.00  0.00      B    O  
ATOM   3851  H1  HOH B1278      29.768  14.500  14.524  1.00  0.00      B    H  
ATOM   3852  H2  HOH B1278      28.327  13.831  14.240  1.00  0.00      B    H  
ATOM   3853  O   HOH B1279      36.562  17.505   4.756  1.00  0.00      B    O  
ATOM   3854  H1  HOH B1279      36.292  17.143   5.672  1.00  0.00      B    H  
ATOM   3855  H2  HOH B1279      35.763  17.339   4.125  1.00  0.00      B    H  
ATOM   3856  O   HOH B1280      25.394  18.695  34.440  1.00  0.00      B    O  
ATOM   3857  H1  HOH B1280      25.290  18.019  35.189  1.00  0.00      B    H  
ATOM   3858  H2  HOH B1280      24.507  18.808  33.978  1.00  0.00      B    H  
ATOM   3859  O   HOH B1281      26.643   1.665   0.641  1.00  0.00      B    O  
ATOM   3860  H1  HOH B1281      26.573   1.706  -0.424  1.00  0.00      B    H  
ATOM   3861  H2  HOH B1281      27.384   1.048   0.906  1.00  0.00      B    H  
ATOM   3862  O   HOH B1282      22.527  26.261  14.550  1.00  0.00      B    O  
ATOM   3863  H1  HOH B1282      23.086  26.936  14.051  1.00  0.00      B    H  
ATOM   3864  H2  HOH B1282      23.153  25.492  14.743  1.00  0.00      B    H  
ATOM   3865  O   HOH B1283      30.411   1.825   7.303  1.00  0.00      B    O  
ATOM   3866  H1  HOH B1283      30.940   1.470   6.543  1.00  0.00      B    H  
ATOM   3867  H2  HOH B1283      29.547   1.284   7.331  1.00  0.00      B    H  
ATOM   3868  O   HOH B1284      31.401  25.917  18.939  1.00  0.00      B    O  
ATOM   3869  H1  HOH B1284      30.933  25.551  19.782  1.00  0.00      B    H  
ATOM   3870  H2  HOH B1284      32.183  26.491  19.316  1.00  0.00      B    H  
ATOM   3871  O   HOH B1285      29.998  21.666  20.841  1.00  0.00      B    O  
ATOM   3872  H1  HOH B1285      30.423  22.177  20.029  1.00  0.00      B    H  
ATOM   3873  H2  HOH B1285      30.730  21.457  21.561  1.00  0.00      B    H  
ATOM   3874  O   HOH B1286      30.395  -0.156  25.462  1.00  0.00      B    O  
ATOM   3875  H1  HOH B1286      29.708   0.245  26.150  1.00  0.00      B    H  
ATOM   3876  H2  HOH B1286      31.139   0.572  25.233  1.00  0.00      B    H  
ATOM   3877  O   HOH B1287      33.934   8.003   0.997  1.00  0.00      B    O  
ATOM   3878  H1  HOH B1287      33.818   7.384   1.747  1.00  0.00      B    H  
ATOM   3879  H2  HOH B1287      33.171   7.645   0.382  1.00  0.00      B    H  
ATOM   3880  O   HOH B1288      22.895  31.011   9.040  1.00  0.00      B    O  
ATOM   3881  H1  HOH B1288      22.706  30.923  10.015  1.00  0.00      B    H  
ATOM   3882  H2  HOH B1288      22.457  31.829   8.746  1.00  0.00      B    H  
ATOM   3883  O   HOH B1289      11.085   8.075  27.261  1.00  0.00      B    O  
ATOM   3884  H1  HOH B1289      10.550   7.750  28.031  1.00  0.00      B    H  
ATOM   3885  H2  HOH B1289      12.017   7.747  27.361  1.00  0.00      B    H  
ATOM   3886  O   HOH B1290      32.879  35.473  22.445  1.00  0.00      B    O  
ATOM   3887  H1  HOH B1290      32.463  34.719  22.012  1.00  0.00      B    H  
ATOM   3888  H2  HOH B1290      33.319  36.040  21.785  1.00  0.00      B    H  
ATOM   3889  O   HOH B1291      30.724  34.205  33.552  1.00  0.00      B    O  
ATOM   3890  H1  HOH B1291      30.847  33.463  34.240  1.00  0.00      B    H  
ATOM   3891  H2  HOH B1291      31.619  34.360  33.182  1.00  0.00      B    H  
ATOM   3892  O   HOH B1292       0.254  11.476  12.247  1.00  0.00      B    O  
ATOM   3893  H1  HOH B1292       1.093  11.278  12.784  1.00  0.00      B    H  
ATOM   3894  H2  HOH B1292       0.506  11.189  11.313  1.00  0.00      B    H  
ATOM   3895  O   HOH B1293       3.334  26.069  35.058  1.00  0.00      B    O  
ATOM   3896  H1  HOH B1293       3.776  27.002  34.978  1.00  0.00      B    H  
ATOM   3897  H2  HOH B1293       3.160  25.689  34.119  1.00  0.00      B    H  
ATOM   3898  O   HOH B1294      37.355  28.138  22.228  1.00  0.00      B    O  
ATOM   3899  H1  HOH B1294      37.290  27.419  21.445  1.00  0.00      B    H  
ATOM   3900  H2  HOH B1294      37.511  27.699  23.101  1.00  0.00      B    H  
ATOM   3901  O   HOH B1295      12.653  18.964  28.223  1.00  0.00      B    O  
ATOM   3902  H1  HOH B1295      12.873  17.981  28.442  1.00  0.00      B    H  
ATOM   3903  H2  HOH B1295      12.182  19.377  29.011  1.00  0.00      B    H  
ATOM   3904  O   HOH B1296      32.490   4.979   9.896  1.00  0.00      B    O  
ATOM   3905  H1  HOH B1296      32.463   5.672  10.630  1.00  0.00      B    H  
ATOM   3906  H2  HOH B1296      33.275   5.222   9.270  1.00  0.00      B    H  
ATOM   3907  O   HOH B1297      20.780  24.724   2.879  1.00  0.00      B    O  
ATOM   3908  H1  HOH B1297      21.665  24.407   3.221  1.00  0.00      B    H  
ATOM   3909  H2  HOH B1297      20.842  25.743   2.729  1.00  0.00      B    H  
ATOM   3910  O   HOH B1298       2.334   5.174   1.190  1.00  0.00      B    O  
ATOM   3911  H1  HOH B1298       2.663   4.484   1.880  1.00  0.00      B    H  
ATOM   3912  H2  HOH B1298       2.200   4.686   0.316  1.00  0.00      B    H  
ATOM   3913  O   HOH B1299       3.313   1.767  37.040  1.00  0.00      B    O  
ATOM   3914  H1  HOH B1299       3.719   2.108  36.136  1.00  0.00      B    H  
ATOM   3915  H2  HOH B1299       3.242   0.740  36.959  1.00  0.00      B    H  
ATOM   3916  O   HOH B1300      19.609  32.783   5.963  1.00  0.00      B    O  
ATOM   3917  H1  HOH B1300      18.795  32.464   6.469  1.00  0.00      B    H  
ATOM   3918  H2  HOH B1300      19.931  33.722   6.328  1.00  0.00      B    H  
ATOM   3919  O   HOH B1301       2.854  15.596  24.248  1.00  0.00      B    O  
ATOM   3920  H1  HOH B1301       2.932  14.940  23.485  1.00  0.00      B    H  
ATOM   3921  H2  HOH B1301       3.696  15.548  24.791  1.00  0.00      B    H  
ATOM   3922  O   HOH B1302      11.610  17.663  25.838  1.00  0.00      B    O  
ATOM   3923  H1  HOH B1302      12.220  17.061  25.283  1.00  0.00      B    H  
ATOM   3924  H2  HOH B1302      12.236  18.014  26.572  1.00  0.00      B    H  
ATOM   3925  O   HOH B1303      34.733  29.319  22.308  1.00  0.00      B    O  
ATOM   3926  H1  HOH B1303      35.469  29.495  23.075  1.00  0.00      B    H  
ATOM   3927  H2  HOH B1303      33.920  29.883  22.495  1.00  0.00      B    H  
ATOM   3928  O   HOH B1304      16.139  12.786  27.456  1.00  0.00      B    O  
ATOM   3929  H1  HOH B1304      16.496  13.302  28.269  1.00  0.00      B    H  
ATOM   3930  H2  HOH B1304      15.211  12.474  27.729  1.00  0.00      B    H  
ATOM   3931  O   HOH B1305      19.045   8.627   3.496  1.00  0.00      B    O  
ATOM   3932  H1  HOH B1305      19.011   8.574   2.501  1.00  0.00      B    H  
ATOM   3933  H2  HOH B1305      19.974   8.944   3.746  1.00  0.00      B    H  
ATOM   3934  O   HOH B1306      33.150  37.823  10.548  1.00  0.00      B    O  
ATOM   3935  H1  HOH B1306      33.411  36.910  11.013  1.00  0.00      B    H  
ATOM   3936  H2  HOH B1306      32.555  37.548   9.770  1.00  0.00      B    H  
ATOM   3937  O   HOH B1307      34.791  13.283   8.883  1.00  0.00      B    O  
ATOM   3938  H1  HOH B1307      34.502  13.148   9.904  1.00  0.00      B    H  
ATOM   3939  H2  HOH B1307      34.225  12.618   8.408  1.00  0.00      B    H  
ATOM   3940  O   HOH B1308       0.734  12.584  26.917  1.00  0.00      B    O  
ATOM   3941  H1  HOH B1308      -0.030  11.965  27.183  1.00  0.00      B    H  
ATOM   3942  H2  HOH B1308       1.502  11.915  26.833  1.00  0.00      B    H  
ATOM   3943  O   HOH B1309       4.101   9.052  16.644  1.00  0.00      B    O  
ATOM   3944  H1  HOH B1309       3.032   8.994  16.610  1.00  0.00      B    H  
ATOM   3945  H2  HOH B1309       4.448   8.334  15.981  1.00  0.00      B    H  
ATOM   3946  O   HOH B1310      17.106   0.741  13.281  1.00  0.00      B    O  
ATOM   3947  H1  HOH B1310      16.809  -0.054  12.782  1.00  0.00      B    H  
ATOM   3948  H2  HOH B1310      16.941   1.529  12.682  1.00  0.00      B    H  
ATOM   3949  O   HOH B1311      18.591  13.774  11.571  1.00  0.00      B    O  
ATOM   3950  H1  HOH B1311      17.727  13.253  11.564  1.00  0.00      B    H  
ATOM   3951  H2  HOH B1311      19.378  13.110  11.634  1.00  0.00      B    H  
ATOM   3952  O   HOH B1312       1.115  22.133   2.912  1.00  0.00      B    O  
ATOM   3953  H1  HOH B1312       0.564  21.351   3.083  1.00  0.00      B    H  
ATOM   3954  H2  HOH B1312       1.107  22.695   3.760  1.00  0.00      B    H  
ATOM   3955  O   HOH B1313      22.984  22.932  12.107  1.00  0.00      B    O  
ATOM   3956  H1  HOH B1313      22.246  23.529  12.376  1.00  0.00      B    H  
ATOM   3957  H2  HOH B1313      22.628  22.151  11.547  1.00  0.00      B    H  
ATOM   3958  O   HOH B1314       4.201   5.802  29.513  1.00  0.00      B    O  
ATOM   3959  H1  HOH B1314       4.911   5.171  29.930  1.00  0.00      B    H  
ATOM   3960  H2  HOH B1314       3.512   6.036  30.273  1.00  0.00      B    H  
ATOM   3961  O   HOH B1315      37.818  21.239  24.633  1.00  0.00      B    O  
ATOM   3962  H1  HOH B1315      37.586  21.968  23.948  1.00  0.00      B    H  
ATOM   3963  H2  HOH B1315      38.336  20.531  24.075  1.00  0.00      B    H  
ATOM   3964  O   HOH B1316       3.418  12.228  36.594  1.00  0.00      B    O  
ATOM   3965  H1  HOH B1316       3.238  13.181  36.773  1.00  0.00      B    H  
ATOM   3966  H2  HOH B1316       4.023  11.983  37.358  1.00  0.00      B    H  
ATOM   3967  O   HOH B1317      28.153  37.678  11.838  1.00  0.00      B    O  
ATOM   3968  H1  HOH B1317      29.144  37.781  11.925  1.00  0.00      B    H  
ATOM   3969  H2  HOH B1317      27.887  37.619  10.869  1.00  0.00      B    H  
ATOM   3970  O   HOH B1318      35.531  31.142   6.507  1.00  0.00      B    O  
ATOM   3971  H1  HOH B1318      36.294  31.657   6.135  1.00  0.00      B    H  
ATOM   3972  H2  HOH B1318      34.681  31.703   6.328  1.00  0.00      B    H  
ATOM   3973  O   HOH B1319      29.472  11.320  21.996  1.00  0.00      B    O  
ATOM   3974  H1  HOH B1319      29.102  12.263  21.933  1.00  0.00      B    H  
ATOM   3975  H2  HOH B1319      28.690  10.658  21.764  1.00  0.00      B    H  
ATOM   3976  O   HOH B1320      36.610  38.234  24.352  1.00  0.00      B    O  
ATOM   3977  H1  HOH B1320      36.793  37.660  23.564  1.00  0.00      B    H  
ATOM   3978  H2  HOH B1320      35.873  38.927  24.085  1.00  0.00      B    H  
ATOM   3979  O   HOH B1321      39.144  32.706   9.432  1.00  0.00      B    O  
ATOM   3980  H1  HOH B1321      39.169  33.451  10.122  1.00  0.00      B    H  
ATOM   3981  H2  HOH B1321      38.232  32.233   9.509  1.00  0.00      B    H  
ATOM   3982  O   HOH B1322       6.795  25.027  17.288  1.00  0.00      B    O  
ATOM   3983  H1  HOH B1322       7.590  24.325  17.347  1.00  0.00      B    H  
ATOM   3984  H2  HOH B1322       6.925  25.678  18.029  1.00  0.00      B    H  
ATOM   3985  O   HOH B1323      12.573  19.944   2.981  1.00  0.00      B    O  
ATOM   3986  H1  HOH B1323      11.930  19.905   2.204  1.00  0.00      B    H  
ATOM   3987  H2  HOH B1323      13.465  19.525   2.628  1.00  0.00      B    H  
ATOM   3988  O   HOH B1324      29.299  38.762   2.881  1.00  0.00      B    O  
ATOM   3989  H1  HOH B1324      30.285  38.427   2.937  1.00  0.00      B    H  
ATOM   3990  H2  HOH B1324      29.169  39.436   3.629  1.00  0.00      B    H  
ATOM   3991  O   HOH B1325       9.682   4.166  29.878  1.00  0.00      B    O  
ATOM   3992  H1  HOH B1325       8.865   4.728  29.721  1.00  0.00      B    H  
ATOM   3993  H2  HOH B1325      10.409   4.711  30.298  1.00  0.00      B    H  
ATOM   3994  O   HOH B1326      15.514  16.601  14.667  1.00  0.00      B    O  
ATOM   3995  H1  HOH B1326      16.478  16.864  14.615  1.00  0.00      B    H  
ATOM   3996  H2  HOH B1326      15.327  16.021  15.524  1.00  0.00      B    H  
ATOM   3997  O   HOH B1327       9.970  18.910  33.944  1.00  0.00      B    O  
ATOM   3998  H1  HOH B1327      10.775  18.419  34.244  1.00  0.00      B    H  
ATOM   3999  H2  HOH B1327       9.763  18.540  32.987  1.00  0.00      B    H  
ATOM   4000  O   HOH B1328      36.008  30.607  19.413  1.00  0.00      B    O  
ATOM   4001  H1  HOH B1328      36.931  30.585  19.896  1.00  0.00      B    H  
ATOM   4002  H2  HOH B1328      35.635  29.705  19.563  1.00  0.00      B    H  
ATOM   4003  O   HOH B1329      38.481   8.753  14.592  1.00  0.00      B    O  
ATOM   4004  H1  HOH B1329      37.996   8.323  15.372  1.00  0.00      B    H  
ATOM   4005  H2  HOH B1329      37.856   9.440  14.130  1.00  0.00      B    H  
ATOM   4006  O   HOH B1330      33.122  38.877  18.459  1.00  0.00      B    O  
ATOM   4007  H1  HOH B1330      33.281  38.032  17.955  1.00  0.00      B    H  
ATOM   4008  H2  HOH B1330      33.805  38.889  19.231  1.00  0.00      B    H  
ATOM   4009  O   HOH B1331      29.932  34.753   6.865  1.00  0.00      B    O  
ATOM   4010  H1  HOH B1331      30.402  34.381   6.039  1.00  0.00      B    H  
ATOM   4011  H2  HOH B1331      29.951  35.767   6.783  1.00  0.00      B    H  
ATOM   4012  O   HOH B1332      11.047  19.938   0.601  1.00  0.00      B    O  
ATOM   4013  H1  HOH B1332      10.077  19.865   0.816  1.00  0.00      B    H  
ATOM   4014  H2  HOH B1332      11.080  20.629  -0.094  1.00  0.00      B    H  
ATOM   4015  O   HOH B1333      29.649   5.612  35.093  1.00  0.00      B    O  
ATOM   4016  H1  HOH B1333      29.660   6.047  34.160  1.00  0.00      B    H  
ATOM   4017  H2  HOH B1333      29.590   6.334  35.728  1.00  0.00      B    H  
ATOM   4018  O   HOH B1334       9.982  25.811  26.803  1.00  0.00      B    O  
ATOM   4019  H1  HOH B1334       9.582  25.063  27.313  1.00  0.00      B    H  
ATOM   4020  H2  HOH B1334       9.226  26.465  26.669  1.00  0.00      B    H  
ATOM   4021  O   HOH B1335       3.583  14.313   6.558  1.00  0.00      B    O  
ATOM   4022  H1  HOH B1335       3.830  15.304   6.542  1.00  0.00      B    H  
ATOM   4023  H2  HOH B1335       2.674  14.201   6.177  1.00  0.00      B    H  
ATOM   4024  O   HOH B1336       5.863  32.572  14.736  1.00  0.00      B    O  
ATOM   4025  H1  HOH B1336       5.280  32.029  14.087  1.00  0.00      B    H  
ATOM   4026  H2  HOH B1336       5.200  32.967  15.474  1.00  0.00      B    H  
ATOM   4027  O   HOH B1337      36.268  16.408  10.209  1.00  0.00      B    O  
ATOM   4028  H1  HOH B1337      35.369  16.837   9.932  1.00  0.00      B    H  
ATOM   4029  H2  HOH B1337      36.694  17.009  10.969  1.00  0.00      B    H  
ATOM   4030  O   HOH B1338      32.717  20.657  28.701  1.00  0.00      B    O  
ATOM   4031  H1  HOH B1338      32.855  21.630  28.887  1.00  0.00      B    H  
ATOM   4032  H2  HOH B1338      33.404  20.098  29.255  1.00  0.00      B    H  
ATOM   4033  O   HOH B1339       4.022  20.360  32.634  1.00  0.00      B    O  
ATOM   4034  H1  HOH B1339       5.057  20.507  32.705  1.00  0.00      B    H  
ATOM   4035  H2  HOH B1339       3.696  20.640  31.685  1.00  0.00      B    H  
ATOM   4036  O   HOH B1340       8.518  28.084   1.745  1.00  0.00      B    O  
ATOM   4037  H1  HOH B1340       8.235  28.090   0.782  1.00  0.00      B    H  
ATOM   4038  H2  HOH B1340       9.323  27.515   1.823  1.00  0.00      B    H  
ATOM   4039  O   HOH B1341      17.761   4.906  38.815  1.00  0.00      B    O  
ATOM   4040  H1  HOH B1341      17.323   4.745  37.946  1.00  0.00      B    H  
ATOM   4041  H2  HOH B1341      18.388   4.162  39.036  1.00  0.00      B    H  
ATOM   4042  O   HOH B1342      26.349  20.352  20.711  1.00  0.00      B    O  
ATOM   4043  H1  HOH B1342      26.753  21.233  20.457  1.00  0.00      B    H  
ATOM   4044  H2  HOH B1342      26.209  20.357  21.730  1.00  0.00      B    H  
ATOM   4045  O   HOH B1343       5.774  15.720  14.469  1.00  0.00      B    O  
ATOM   4046  H1  HOH B1343       5.325  15.738  15.413  1.00  0.00      B    H  
ATOM   4047  H2  HOH B1343       5.930  14.760  14.177  1.00  0.00      B    H  
ATOM   4048  O   HOH B1344      29.953  10.103  15.171  1.00  0.00      B    O  
ATOM   4049  H1  HOH B1344      30.246  10.977  14.712  1.00  0.00      B    H  
ATOM   4050  H2  HOH B1344      30.072  10.269  16.152  1.00  0.00      B    H  
ATOM   4051  O   HOH B1345      19.276   2.863   0.454  1.00  0.00      B    O  
ATOM   4052  H1  HOH B1345      19.826   2.900  -0.389  1.00  0.00      B    H  
ATOM   4053  H2  HOH B1345      18.880   1.940   0.463  1.00  0.00      B    H  
ATOM   4054  O   HOH B1346      19.884   4.254  29.208  1.00  0.00      B    O  
ATOM   4055  H1  HOH B1346      19.939   4.327  30.201  1.00  0.00      B    H  
ATOM   4056  H2  HOH B1346      19.701   3.331  28.953  1.00  0.00      B    H  
ATOM   4057  O   HOH B1347      37.315  26.986   7.916  1.00  0.00      B    O  
ATOM   4058  H1  HOH B1347      38.158  27.489   8.159  1.00  0.00      B    H  
ATOM   4059  H2  HOH B1347      37.546  26.235   7.281  1.00  0.00      B    H  
ATOM   4060  O   HOH B1348      34.575  24.675  16.664  1.00  0.00      B    O  
ATOM   4061  H1  HOH B1348      34.943  24.215  15.870  1.00  0.00      B    H  
ATOM   4062  H2  HOH B1348      33.859  25.208  16.319  1.00  0.00      B    H  
ATOM   4063  O   HOH B1349      19.517   4.792  32.250  1.00  0.00      B    O  
ATOM   4064  H1  HOH B1349      18.721   4.199  32.481  1.00  0.00      B    H  
ATOM   4065  H2  HOH B1349      20.289   4.540  32.831  1.00  0.00      B    H  
ATOM   4066  O   HOH B1350      23.580   3.172  21.033  1.00  0.00      B    O  
ATOM   4067  H1  HOH B1350      23.540   2.270  21.460  1.00  0.00      B    H  
ATOM   4068  H2  HOH B1350      24.541   3.287  20.632  1.00  0.00      B    H  
ATOM   4069  O   HOH B1351       3.462  20.034  22.124  1.00  0.00      B    O  
ATOM   4070  H1  HOH B1351       4.188  19.706  22.765  1.00  0.00      B    H  
ATOM   4071  H2  HOH B1351       3.426  19.508  21.252  1.00  0.00      B    H  
ATOM   4072  O   HOH B1352      17.631  11.525  30.942  1.00  0.00      B    O  
ATOM   4073  H1  HOH B1352      16.841  11.037  31.387  1.00  0.00      B    H  
ATOM   4074  H2  HOH B1352      17.343  12.459  30.743  1.00  0.00      B    H  
ATOM   4075  O   HOH B1353      14.623  31.686  10.721  1.00  0.00      B    O  
ATOM   4076  H1  HOH B1353      14.602  32.329  11.482  1.00  0.00      B    H  
ATOM   4077  H2  HOH B1353      13.695  31.550  10.352  1.00  0.00      B    H  
ATOM   4078  O   HOH B1354      38.936  37.049  32.819  1.00  0.00      B    O  
ATOM   4079  H1  HOH B1354      38.643  37.677  33.574  1.00  0.00      B    H  
ATOM   4080  H2  HOH B1354      39.392  36.218  33.237  1.00  0.00      B    H  
ATOM   4081  O   HOH B1355      33.043   7.663  11.519  1.00  0.00      B    O  
ATOM   4082  H1  HOH B1355      32.130   7.849  11.918  1.00  0.00      B    H  
ATOM   4083  H2  HOH B1355      33.287   8.559  11.062  1.00  0.00      B    H  
ATOM   4084  O   HOH B1356      18.974   8.587   0.669  1.00  0.00      B    O  
ATOM   4085  H1  HOH B1356      19.653   7.823   0.601  1.00  0.00      B    H  
ATOM   4086  H2  HOH B1356      19.264   9.416   0.087  1.00  0.00      B    H  
ATOM   4087  O   HOH B1357      18.779   3.296   8.520  1.00  0.00      B    O  
ATOM   4088  H1  HOH B1357      18.354   4.039   7.961  1.00  0.00      B    H  
ATOM   4089  H2  HOH B1357      18.946   2.533   7.886  1.00  0.00      B    H  
ATOM   4090  O   HOH B1358      18.483   6.284  18.769  1.00  0.00      B    O  
ATOM   4091  H1  HOH B1358      19.055   6.794  18.069  1.00  0.00      B    H  
ATOM   4092  H2  HOH B1358      19.103   5.726  19.384  1.00  0.00      B    H  
ATOM   4093  O   HOH B1359      24.093   7.758   5.813  1.00  0.00      B    O  
ATOM   4094  H1  HOH B1359      23.437   7.157   5.354  1.00  0.00      B    H  
ATOM   4095  H2  HOH B1359      24.989   7.677   5.341  1.00  0.00      B    H  
ATOM   4096  O   HOH B1360      25.292   0.989  24.619  1.00  0.00      B    O  
ATOM   4097  H1  HOH B1360      25.897   0.302  24.133  1.00  0.00      B    H  
ATOM   4098  H2  HOH B1360      24.606   0.529  25.232  1.00  0.00      B    H  
ATOM   4099  O   HOH B1361      29.186  17.880   7.871  1.00  0.00      B    O  
ATOM   4100  H1  HOH B1361      29.135  18.502   8.712  1.00  0.00      B    H  
ATOM   4101  H2  HOH B1361      30.052  17.298   7.887  1.00  0.00      B    H  
ATOM   4102  O   HOH B1362      18.422  23.082  10.742  1.00  0.00      B    O  
ATOM   4103  H1  HOH B1362      18.720  22.093  10.646  1.00  0.00      B    H  
ATOM   4104  H2  HOH B1362      17.668  23.232  10.117  1.00  0.00      B    H  
ATOM   4105  O   HOH B1363      29.969  27.126  23.213  1.00  0.00      B    O  
ATOM   4106  H1  HOH B1363      29.789  28.133  23.123  1.00  0.00      B    H  
ATOM   4107  H2  HOH B1363      29.064  26.705  23.182  1.00  0.00      B    H  
ATOM   4108  O   HOH B1364      12.662  27.909  30.129  1.00  0.00      B    O  
ATOM   4109  H1  HOH B1364      11.951  27.430  29.533  1.00  0.00      B    H  
ATOM   4110  H2  HOH B1364      12.165  28.494  30.823  1.00  0.00      B    H  
ATOM   4111  O   HOH B1365      12.985   7.199  32.863  1.00  0.00      B    O  
ATOM   4112  H1  HOH B1365      14.022   7.256  32.826  1.00  0.00      B    H  
ATOM   4113  H2  HOH B1365      12.773   7.008  33.864  1.00  0.00      B    H  
ATOM   4114  O   HOH B1366      17.199  30.959   9.534  1.00  0.00      B    O  
ATOM   4115  H1  HOH B1366      16.481  31.572   9.885  1.00  0.00      B    H  
ATOM   4116  H2  HOH B1366      16.712  30.092   9.421  1.00  0.00      B    H  
ATOM   4117  O   HOH B1367      36.182  38.549  35.273  1.00  0.00      B    O  
ATOM   4118  H1  HOH B1367      36.728  38.427  36.108  1.00  0.00      B    H  
ATOM   4119  H2  HOH B1367      36.426  39.429  34.833  1.00  0.00      B    H  
ATOM   4120  O   HOH B1368      21.364  14.031  26.599  1.00  0.00      B    O  
ATOM   4121  H1  HOH B1368      21.043  14.973  26.797  1.00  0.00      B    H  
ATOM   4122  H2  HOH B1368      20.542  13.442  26.383  1.00  0.00      B    H  
ATOM   4123  O   HOH B1369       7.306  27.235  34.610  1.00  0.00      B    O  
ATOM   4124  H1  HOH B1369       6.465  27.799  34.728  1.00  0.00      B    H  
ATOM   4125  H2  HOH B1369       7.950  27.822  34.049  1.00  0.00      B    H  
ATOM   4126  O   HOH B1370       8.002  15.426  29.081  1.00  0.00      B    O  
ATOM   4127  H1  HOH B1370       8.524  15.243  29.966  1.00  0.00      B    H  
ATOM   4128  H2  HOH B1370       8.693  15.922  28.456  1.00  0.00      B    H  
ATOM   4129  O   HOH B1371      27.716  17.416  12.156  1.00  0.00      B    O  
ATOM   4130  H1  HOH B1371      26.828  17.805  12.400  1.00  0.00      B    H  
ATOM   4131  H2  HOH B1371      27.538  16.574  11.638  1.00  0.00      B    H  
ATOM   4132  O   HOH B1372       6.371   1.120  33.120  1.00  0.00      B    O  
ATOM   4133  H1  HOH B1372       6.257   0.578  34.000  1.00  0.00      B    H  
ATOM   4134  H2  HOH B1372       6.866   1.946  33.339  1.00  0.00      B    H  
ATOM   4135  O   HOH B1373      25.232  14.050  27.187  1.00  0.00      B    O  
ATOM   4136  H1  HOH B1373      25.661  14.048  28.153  1.00  0.00      B    H  
ATOM   4137  H2  HOH B1373      24.754  13.170  27.113  1.00  0.00      B    H  
ATOM   4138  O   HOH B1374      28.031   0.359  27.575  1.00  0.00      B    O  
ATOM   4139  H1  HOH B1374      27.485   0.602  28.355  1.00  0.00      B    H  
ATOM   4140  H2  HOH B1374      27.678  -0.491  27.099  1.00  0.00      B    H  
ATOM   4141  O   HOH B1375      17.465  14.185  32.735  1.00  0.00      B    O  
ATOM   4142  H1  HOH B1375      17.833  13.205  32.945  1.00  0.00      B    H  
ATOM   4143  H2  HOH B1375      16.468  14.212  32.710  1.00  0.00      B    H  
ATOM   4144  O   HOH B1376      39.077  33.403  15.518  1.00  0.00      B    O  
ATOM   4145  H1  HOH B1376      39.465  32.998  14.680  1.00  0.00      B    H  
ATOM   4146  H2  HOH B1376      38.192  33.869  15.318  1.00  0.00      B    H  
ATOM   4147  O   HOH B1377       1.887  20.515  27.722  1.00  0.00      B    O  
ATOM   4148  H1  HOH B1377       2.807  20.479  27.322  1.00  0.00      B    H  
ATOM   4149  H2  HOH B1377       2.073  20.177  28.675  1.00  0.00      B    H  
ATOM   4150  O   HOH B1378      37.292   7.125  34.534  1.00  0.00      B    O  
ATOM   4151  H1  HOH B1378      37.829   7.151  33.627  1.00  0.00      B    H  
ATOM   4152  H2  HOH B1378      37.733   7.756  35.171  1.00  0.00      B    H  
ATOM   4153  O   HOH B1379      26.556  11.614  33.294  1.00  0.00      B    O  
ATOM   4154  H1  HOH B1379      27.067  12.434  33.580  1.00  0.00      B    H  
ATOM   4155  H2  HOH B1379      25.835  11.376  33.980  1.00  0.00      B    H  
ATOM   4156  O   HOH B1380      30.890  31.129   3.574  1.00  0.00      B    O  
ATOM   4157  H1  HOH B1380      31.140  30.228   3.188  1.00  0.00      B    H  
ATOM   4158  H2  HOH B1380      30.234  30.948   4.335  1.00  0.00      B    H  
ATOM   4159  O   HOH B1381      22.190  32.221  37.147  1.00  0.00      B    O  
ATOM   4160  H1  HOH B1381      23.070  32.619  37.286  1.00  0.00      B    H  
ATOM   4161  H2  HOH B1381      21.609  32.997  37.148  1.00  0.00      B    H  
ATOM   4162  O   HOH B1382      37.505   0.462   3.064  1.00  0.00      B    O  
ATOM   4163  H1  HOH B1382      37.796  -0.441   3.366  1.00  0.00      B    H  
ATOM   4164  H2  HOH B1382      37.124   0.976   3.856  1.00  0.00      B    H  
ATOM   4165  O   HOH B1383       5.044  12.787  21.459  1.00  0.00      B    O  
ATOM   4166  H1  HOH B1383       4.928  11.750  21.360  1.00  0.00      B    H  
ATOM   4167  H2  HOH B1383       4.253  13.228  21.892  1.00  0.00      B    H  
ATOM   4168  O   HOH B1384       9.973  16.282  27.664  1.00  0.00      B    O  
ATOM   4169  H1  HOH B1384      10.504  16.926  27.052  1.00  0.00      B    H  
ATOM   4170  H2  HOH B1384      10.512  15.377  27.562  1.00  0.00      B    H  
ATOM   4171  O   HOH B1385      21.790   7.155  24.286  1.00  0.00      B    O  
ATOM   4172  H1  HOH B1385      22.595   6.565  24.141  1.00  0.00      B    H  
ATOM   4173  H2  HOH B1385      22.111   7.917  24.865  1.00  0.00      B    H  
ATOM   4174  O   HOH B1386      11.803  19.530   9.759  1.00  0.00      B    O  
ATOM   4175  H1  HOH B1386      10.828  19.650   9.514  1.00  0.00      B    H  
ATOM   4176  H2  HOH B1386      11.850  18.723  10.393  1.00  0.00      B    H  
ATOM   4177  O   HOH B1387      38.350   3.695  36.953  1.00  0.00      B    O  
ATOM   4178  H1  HOH B1387      37.619   4.428  36.992  1.00  0.00      B    H  
ATOM   4179  H2  HOH B1387      38.410   3.412  35.981  1.00  0.00      B    H  
ATOM   4180  O   HOH B1388       3.513   5.305  20.407  1.00  0.00      B    O  
ATOM   4181  H1  HOH B1388       2.755   4.680  20.349  1.00  0.00      B    H  
ATOM   4182  H2  HOH B1388       3.778   5.481  19.421  1.00  0.00      B    H  
ATOM   4183  O   HOH B1389      18.262   8.164  15.239  1.00  0.00      B    O  
ATOM   4184  H1  HOH B1389      17.709   7.371  15.420  1.00  0.00      B    H  
ATOM   4185  H2  HOH B1389      19.076   8.068  15.901  1.00  0.00      B    H  
ATOM   4186  O   HOH B1390      28.797  17.851   5.320  1.00  0.00      B    O  
ATOM   4187  H1  HOH B1390      27.797  18.083   5.149  1.00  0.00      B    H  
ATOM   4188  H2  HOH B1390      28.879  17.896   6.339  1.00  0.00      B    H  
ATOM   4189  O   HOH B1391      35.495  30.846  16.794  1.00  0.00      B    O  
ATOM   4190  H1  HOH B1391      35.922  31.047  17.720  1.00  0.00      B    H  
ATOM   4191  H2  HOH B1391      34.854  30.097  16.876  1.00  0.00      B    H  
ATOM   4192  O   HOH B1392       3.549   3.573  15.884  1.00  0.00      B    O  
ATOM   4193  H1  HOH B1392       3.234   3.454  16.850  1.00  0.00      B    H  
ATOM   4194  H2  HOH B1392       4.443   4.025  15.807  1.00  0.00      B    H  
ATOM   4195  O   HOH B1393      24.608  19.899  27.602  1.00  0.00      B    O  
ATOM   4196  H1  HOH B1393      25.065  19.795  28.559  1.00  0.00      B    H  
ATOM   4197  H2  HOH B1393      23.589  19.788  27.732  1.00  0.00      B    H  
ATOM   4198  O   HOH B1394      18.371  29.209   2.768  1.00  0.00      B    O  
ATOM   4199  H1  HOH B1394      18.150  28.276   3.187  1.00  0.00      B    H  
ATOM   4200  H2  HOH B1394      18.727  29.828   3.565  1.00  0.00      B    H  
ATOM   4201  O   HOH B1395      15.995  15.170   2.134  1.00  0.00      B    O  
ATOM   4202  H1  HOH B1395      15.806  14.462   2.863  1.00  0.00      B    H  
ATOM   4203  H2  HOH B1395      15.104  15.488   1.699  1.00  0.00      B    H  
ATOM   4204  O   HOH B1396      16.993  13.751  17.603  1.00  0.00      B    O  
ATOM   4205  H1  HOH B1396      16.347  14.256  17.123  1.00  0.00      B    H  
ATOM   4206  H2  HOH B1396      17.349  13.043  16.945  1.00  0.00      B    H  
ATOM   4207  O   HOH B1397      24.842  12.840  14.489  1.00  0.00      B    O  
ATOM   4208  H1  HOH B1397      25.056  11.840  14.562  1.00  0.00      B    H  
ATOM   4209  H2  HOH B1397      25.352  13.338  15.198  1.00  0.00      B    H  
ATOM   4210  O   HOH B1398      14.616  22.162  29.310  1.00  0.00      B    O  
ATOM   4211  H1  HOH B1398      14.974  21.419  28.785  1.00  0.00      B    H  
ATOM   4212  H2  HOH B1398      14.131  22.739  28.743  1.00  0.00      B    H  
ATOM   4213  O   HOH B1399      25.388  29.547  16.282  1.00  0.00      B    O  
ATOM   4214  H1  HOH B1399      25.495  30.142  15.477  1.00  0.00      B    H  
ATOM   4215  H2  HOH B1399      24.474  29.090  16.253  1.00  0.00      B    H  
ATOM   4216  O   HOH B1400       9.105  36.926  19.526  1.00  0.00      B    O  
ATOM   4217  H1  HOH B1400       8.213  37.306  19.653  1.00  0.00      B    H  
ATOM   4218  H2  HOH B1400       9.247  36.939  18.511  1.00  0.00      B    H  
ATOM   4219  O   HOH B1401      29.066  13.417   6.558  1.00  0.00      B    O  
ATOM   4220  H1  HOH B1401      28.267  13.606   5.912  1.00  0.00      B    H  
ATOM   4221  H2  HOH B1401      28.736  12.936   7.398  1.00  0.00      B    H  
ATOM   4222  O   HOH B1402      17.792  20.272  37.407  1.00  0.00      B    O  
ATOM   4223  H1  HOH B1402      17.268  21.171  37.282  1.00  0.00      B    H  
ATOM   4224  H2  HOH B1402      17.370  19.472  36.961  1.00  0.00      B    H  
ATOM   4225  O   HOH B1403      14.569  36.831  24.406  1.00  0.00      B    O  
ATOM   4226  H1  HOH B1403      14.751  35.793  24.269  1.00  0.00      B    H  
ATOM   4227  H2  HOH B1403      13.558  36.957  24.524  1.00  0.00      B    H  
ATOM   4228  O   HOH B1404      33.257   0.888  31.808  1.00  0.00      B    O  
ATOM   4229  H1  HOH B1404      33.322  -0.028  32.192  1.00  0.00      B    H  
ATOM   4230  H2  HOH B1404      34.201   1.339  31.782  1.00  0.00      B    H  
ATOM   4231  O   HOH B1405      38.660  25.849  24.321  1.00  0.00      B    O  
ATOM   4232  H1  HOH B1405      38.968  26.781  24.088  1.00  0.00      B    H  
ATOM   4233  H2  HOH B1405      39.508  25.467  24.629  1.00  0.00      B    H  
ATOM   4234  O   HOH B1406      15.631  18.925   9.091  1.00  0.00      B    O  
ATOM   4235  H1  HOH B1406      14.942  18.329   9.563  1.00  0.00      B    H  
ATOM   4236  H2  HOH B1406      16.500  18.581   9.441  1.00  0.00      B    H  
ATOM   4237  O   HOH B1407      27.898   5.974  38.627  1.00  0.00      B    O  
ATOM   4238  H1  HOH B1407      28.540   5.573  39.240  1.00  0.00      B    H  
ATOM   4239  H2  HOH B1407      27.506   6.730  39.182  1.00  0.00      B    H  
ATOM   4240  O   HOH B1408      34.796  27.929  17.797  1.00  0.00      B    O  
ATOM   4241  H1  HOH B1408      35.683  27.469  17.612  1.00  0.00      B    H  
ATOM   4242  H2  HOH B1408      34.372  28.074  16.886  1.00  0.00      B    H  
ATOM   4243  O   HOH B1409      21.837  37.498  29.868  1.00  0.00      B    O  
ATOM   4244  H1  HOH B1409      21.272  37.157  30.648  1.00  0.00      B    H  
ATOM   4245  H2  HOH B1409      21.675  36.897  29.075  1.00  0.00      B    H  
ATOM   4246  O   HOH B1410       9.842  17.643  21.001  1.00  0.00      B    O  
ATOM   4247  H1  HOH B1410       9.348  17.118  21.728  1.00  0.00      B    H  
ATOM   4248  H2  HOH B1410      10.370  16.990  20.496  1.00  0.00      B    H  
ATOM   4249  O   HOH B1411      10.008  37.994  34.853  1.00  0.00      B    O  
ATOM   4250  H1  HOH B1411       9.965  37.652  33.918  1.00  0.00      B    H  
ATOM   4251  H2  HOH B1411      10.632  38.837  34.836  1.00  0.00      B    H  
ATOM   4252  O   HOH B1412      25.938  26.303  14.429  1.00  0.00      B    O  
ATOM   4253  H1  HOH B1412      26.561  26.128  13.599  1.00  0.00      B    H  
ATOM   4254  H2  HOH B1412      25.194  26.892  13.945  1.00  0.00      B    H  
ATOM   4255  O   HOH B1413      33.357  24.233  22.920  1.00  0.00      B    O  
ATOM   4256  H1  HOH B1413      33.946  25.069  22.906  1.00  0.00      B    H  
ATOM   4257  H2  HOH B1413      33.973  23.447  22.768  1.00  0.00      B    H  
ATOM   4258  O   HOH B1414      20.624  17.798  29.808  1.00  0.00      B    O  
ATOM   4259  H1  HOH B1414      20.374  18.441  30.501  1.00  0.00      B    H  
ATOM   4260  H2  HOH B1414      21.632  17.603  29.818  1.00  0.00      B    H  
ATOM   4261  O   HOH B1415       3.254   0.555  11.180  1.00  0.00      B    O  
ATOM   4262  H1  HOH B1415       3.851   0.452  11.991  1.00  0.00      B    H  
ATOM   4263  H2  HOH B1415       2.707   1.349  11.382  1.00  0.00      B    H  
ATOM   4264  O   HOH B1416      28.044  29.975  21.160  1.00  0.00      B    O  
ATOM   4265  H1  HOH B1416      27.036  30.040  21.328  1.00  0.00      B    H  
ATOM   4266  H2  HOH B1416      28.144  29.179  20.590  1.00  0.00      B    H  
ATOM   4267  O   HOH B1417      27.677   9.113  23.273  1.00  0.00      B    O  
ATOM   4268  H1  HOH B1417      27.768   9.517  22.341  1.00  0.00      B    H  
ATOM   4269  H2  HOH B1417      27.708   8.090  23.174  1.00  0.00      B    H  
ATOM   4270  O   HOH B1418      20.609  13.013   5.637  1.00  0.00      B    O  
ATOM   4271  H1  HOH B1418      21.135  12.191   5.380  1.00  0.00      B    H  
ATOM   4272  H2  HOH B1418      20.224  13.335   4.747  1.00  0.00      B    H  
ATOM   4273  O   HOH B1419      36.081   5.175  33.313  1.00  0.00      B    O  
ATOM   4274  H1  HOH B1419      36.506   5.929  33.845  1.00  0.00      B    H  
ATOM   4275  H2  HOH B1419      35.330   4.796  33.818  1.00  0.00      B    H  
ATOM   4276  O   HOH B1420      20.687   1.294   3.644  1.00  0.00      B    O  
ATOM   4277  H1  HOH B1420      21.442   1.922   3.917  1.00  0.00      B    H  
ATOM   4278  H2  HOH B1420      19.872   1.850   3.454  1.00  0.00      B    H  
ATOM   4279  O   HOH B1421      20.785  25.191  10.098  1.00  0.00      B    O  
ATOM   4280  H1  HOH B1421      20.924  25.221  11.120  1.00  0.00      B    H  
ATOM   4281  H2  HOH B1421      21.310  24.388   9.754  1.00  0.00      B    H  
ATOM   4282  O   HOH B1422      19.621   1.907  12.113  1.00  0.00      B    O  
ATOM   4283  H1  HOH B1422      20.490   2.317  11.735  1.00  0.00      B    H  
ATOM   4284  H2  HOH B1422      19.691   1.904  13.161  1.00  0.00      B    H  
ATOM   4285  O   HOH B1423      11.600  35.642   5.321  1.00  0.00      B    O  
ATOM   4286  H1  HOH B1423      10.860  35.110   4.965  1.00  0.00      B    H  
ATOM   4287  H2  HOH B1423      12.184  35.959   4.600  1.00  0.00      B    H  
ATOM   4288  O   HOH B1424       3.320  22.957  14.980  1.00  0.00      B    O  
ATOM   4289  H1  HOH B1424       2.315  23.222  15.102  1.00  0.00      B    H  
ATOM   4290  H2  HOH B1424       3.847  22.900  15.878  1.00  0.00      B    H  
ATOM   4291  O   HOH B1425      32.028  15.402  12.063  1.00  0.00      B    O  
ATOM   4292  H1  HOH B1425      32.770  14.733  11.832  1.00  0.00      B    H  
ATOM   4293  H2  HOH B1425      31.152  15.252  11.590  1.00  0.00      B    H  
ATOM   4294  O   HOH B1426      13.777  23.592   1.226  1.00  0.00      B    O  
ATOM   4295  H1  HOH B1426      13.918  24.580   1.038  1.00  0.00      B    H  
ATOM   4296  H2  HOH B1426      14.344  23.230   2.012  1.00  0.00      B    H  
ATOM   4297  O   HOH B1427       7.861   1.215   2.993  1.00  0.00      B    O  
ATOM   4298  H1  HOH B1427       7.111   0.795   3.562  1.00  0.00      B    H  
ATOM   4299  H2  HOH B1427       7.709   2.230   2.989  1.00  0.00      B    H  
ATOM   4300  O   HOH B1428      19.330  25.829  16.979  1.00  0.00      B    O  
ATOM   4301  H1  HOH B1428      20.023  25.449  17.602  1.00  0.00      B    H  
ATOM   4302  H2  HOH B1428      18.702  26.413  17.525  1.00  0.00      B    H  
ATOM   4303  O   HOH B1429      34.070  32.191  24.499  1.00  0.00      B    O  
ATOM   4304  H1  HOH B1429      33.269  31.793  23.991  1.00  0.00      B    H  
ATOM   4305  H2  HOH B1429      34.803  31.437  24.579  1.00  0.00      B    H  
ATOM   4306  O   HOH B1430      11.802  33.286  23.675  1.00  0.00      B    O  
ATOM   4307  H1  HOH B1430      11.882  34.143  23.192  1.00  0.00      B    H  
ATOM   4308  H2  HOH B1430      12.565  32.643  23.458  1.00  0.00      B    H  
ATOM   4309  O   HOH B1431       9.914   5.067  21.368  1.00  0.00      B    O  
ATOM   4310  H1  HOH B1431       9.319   4.292  20.998  1.00  0.00      B    H  
ATOM   4311  H2  HOH B1431       9.379   5.599  22.062  1.00  0.00      B    H  
ATOM   4312  O   HOH B1432      24.451  25.651  35.959  1.00  0.00      B    O  
ATOM   4313  H1  HOH B1432      24.306  25.627  36.937  1.00  0.00      B    H  
ATOM   4314  H2  HOH B1432      24.186  24.729  35.574  1.00  0.00      B    H  
ATOM   4315  O   HOH B1433      27.375   7.170  33.017  1.00  0.00      B    O  
ATOM   4316  H1  HOH B1433      28.358   7.462  33.138  1.00  0.00      B    H  
ATOM   4317  H2  HOH B1433      27.382   6.307  32.469  1.00  0.00      B    H  
ATOM   4318  O   HOH B1434      28.580  12.545  17.190  1.00  0.00      B    O  
ATOM   4319  H1  HOH B1434      28.680  13.057  16.316  1.00  0.00      B    H  
ATOM   4320  H2  HOH B1434      27.936  11.820  16.922  1.00  0.00      B    H  
ATOM   4321  O   HOH B1435      37.312   8.124  29.564  1.00  0.00      B    O  
ATOM   4322  H1  HOH B1435      37.357   7.921  28.562  1.00  0.00      B    H  
ATOM   4323  H2  HOH B1435      36.386   8.585  29.699  1.00  0.00      B    H  
ATOM   4324  O   HOH B1436      36.649  34.555   7.013  1.00  0.00      B    O  
ATOM   4325  H1  HOH B1436      36.614  35.436   7.492  1.00  0.00      B    H  
ATOM   4326  H2  HOH B1436      35.748  34.412   6.576  1.00  0.00      B    H  
ATOM   4327  O   HOH B1437      12.220  17.927  37.960  1.00  0.00      B    O  
ATOM   4328  H1  HOH B1437      11.755  17.935  37.067  1.00  0.00      B    H  
ATOM   4329  H2  HOH B1437      11.763  18.648  38.498  1.00  0.00      B    H  
ATOM   4330  O   HOH B1438      37.948  36.723   3.340  1.00  0.00      B    O  
ATOM   4331  H1  HOH B1438      37.022  36.628   3.645  1.00  0.00      B    H  
ATOM   4332  H2  HOH B1438      38.540  36.452   4.113  1.00  0.00      B    H  
ATOM   4333  O   HOH B1439      27.873  34.093  15.746  1.00  0.00      B    O  
ATOM   4334  H1  HOH B1439      28.135  33.819  14.799  1.00  0.00      B    H  
ATOM   4335  H2  HOH B1439      28.013  35.108  15.856  1.00  0.00      B    H  
ATOM   4336  O   HOH B1440       0.661  16.615   8.386  1.00  0.00      B    O  
ATOM   4337  H1  HOH B1440       1.167  16.005   7.722  1.00  0.00      B    H  
ATOM   4338  H2  HOH B1440       1.243  16.672   9.238  1.00  0.00      B    H  
ATOM   4339  O   HOH B1441      37.572  32.639   5.342  1.00  0.00      B    O  
ATOM   4340  H1  HOH B1441      37.420  33.496   5.910  1.00  0.00      B    H  
ATOM   4341  H2  HOH B1441      37.553  32.871   4.361  1.00  0.00      B    H  
ATOM   4342  O   HOH B1442      36.325  20.822  28.323  1.00  0.00      B    O  
ATOM   4343  H1  HOH B1442      37.068  20.128  28.308  1.00  0.00      B    H  
ATOM   4344  H2  HOH B1442      35.872  20.749  27.440  1.00  0.00      B    H  
ATOM   4345  O   HOH B1443      13.648  13.159  37.665  1.00  0.00      B    O  
ATOM   4346  H1  HOH B1443      14.015  12.869  38.569  1.00  0.00      B    H  
ATOM   4347  H2  HOH B1443      12.811  13.681  37.854  1.00  0.00      B    H  
ATOM   4348  O   HOH B1444       0.297   3.297  34.189  1.00  0.00      B    O  
ATOM   4349  H1  HOH B1444      -0.102   2.468  33.750  1.00  0.00      B    H  
ATOM   4350  H2  HOH B1444       0.365   4.077  33.516  1.00  0.00      B    H  
ATOM   4351  O   HOH B1445       9.318  24.700  31.629  1.00  0.00      B    O  
ATOM   4352  H1  HOH B1445      10.208  24.189  31.768  1.00  0.00      B    H  
ATOM   4353  H2  HOH B1445       8.800  24.571  32.472  1.00  0.00      B    H  
ATOM   4354  O   HOH B1446      35.028  10.401   5.166  1.00  0.00      B    O  
ATOM   4355  H1  HOH B1446      35.867   9.872   5.419  1.00  0.00      B    H  
ATOM   4356  H2  HOH B1446      35.213  10.675   4.253  1.00  0.00      B    H  
ATOM   4357  O   HOH B1447      11.637  29.076  24.023  1.00  0.00      B    O  
ATOM   4358  H1  HOH B1447      11.999  28.312  24.595  1.00  0.00      B    H  
ATOM   4359  H2  HOH B1447      12.503  29.489  23.537  1.00  0.00      B    H  
ATOM   4360  O   HOH B1448       2.200   9.589   5.566  1.00  0.00      B    O  
ATOM   4361  H1  HOH B1448       1.556   8.973   5.971  1.00  0.00      B    H  
ATOM   4362  H2  HOH B1448       2.604   9.181   4.667  1.00  0.00      B    H  
ATOM   4363  O   HOH B1449       8.083  31.020  17.643  1.00  0.00      B    O  
ATOM   4364  H1  HOH B1449       7.384  30.612  16.970  1.00  0.00      B    H  
ATOM   4365  H2  HOH B1449       8.314  30.318  18.326  1.00  0.00      B    H  
ATOM   4366  O   HOH B1450       8.166  29.027  38.199  1.00  0.00      B    O  
ATOM   4367  H1  HOH B1450       8.162  28.368  37.468  1.00  0.00      B    H  
ATOM   4368  H2  HOH B1450       8.816  29.802  37.994  1.00  0.00      B    H  
ATOM   4369  O   HOH B1451       4.913  14.221  31.328  1.00  0.00      B    O  
ATOM   4370  H1  HOH B1451       5.468  14.826  31.951  1.00  0.00      B    H  
ATOM   4371  H2  HOH B1451       4.669  13.345  31.819  1.00  0.00      B    H  
ATOM   4372  O   HOH B1452      12.999  30.617  34.674  1.00  0.00      B    O  
ATOM   4373  H1  HOH B1452      12.958  30.714  35.675  1.00  0.00      B    H  
ATOM   4374  H2  HOH B1452      13.239  29.678  34.481  1.00  0.00      B    H  
ATOM   4375  O   HOH B1453      17.402  37.332   7.979  1.00  0.00      B    O  
ATOM   4376  H1  HOH B1453      18.250  37.113   7.513  1.00  0.00      B    H  
ATOM   4377  H2  HOH B1453      17.647  37.824   8.843  1.00  0.00      B    H  
ATOM   4378  O   HOH B1454      11.266   9.744  13.222  1.00  0.00      B    O  
ATOM   4379  H1  HOH B1454      11.323  10.567  13.763  1.00  0.00      B    H  
ATOM   4380  H2  HOH B1454      11.856   8.976  13.626  1.00  0.00      B    H  
ATOM   4381  O   HOH B1455      11.515  29.113  32.129  1.00  0.00      B    O  
ATOM   4382  H1  HOH B1455      10.666  28.876  32.531  1.00  0.00      B    H  
ATOM   4383  H2  HOH B1455      12.134  29.373  32.879  1.00  0.00      B    H  
ATOM   4384  O   HOH B1456      35.009   6.123  29.175  1.00  0.00      B    O  
ATOM   4385  H1  HOH B1456      34.637   7.077  29.245  1.00  0.00      B    H  
ATOM   4386  H2  HOH B1456      34.273   5.512  28.978  1.00  0.00      B    H  
ATOM   4387  O   HOH B1457      34.956   0.771  12.018  1.00  0.00      B    O  
ATOM   4388  H1  HOH B1457      34.894   0.560  12.998  1.00  0.00      B    H  
ATOM   4389  H2  HOH B1457      34.531  -0.024  11.572  1.00  0.00      B    H  
ATOM   4390  O   HOH B1458       1.704  29.422  32.534  1.00  0.00      B    O  
ATOM   4391  H1  HOH B1458       0.974  29.782  33.094  1.00  0.00      B    H  
ATOM   4392  H2  HOH B1458       1.280  28.974  31.732  1.00  0.00      B    H  
ATOM   4393  O   HOH B1459      27.898  36.166  31.506  1.00  0.00      B    O  
ATOM   4394  H1  HOH B1459      27.093  36.636  31.181  1.00  0.00      B    H  
ATOM   4395  H2  HOH B1459      27.608  35.339  31.995  1.00  0.00      B    H  
ATOM   4396  O   HOH B1460      26.038  19.006  25.671  1.00  0.00      B    O  
ATOM   4397  H1  HOH B1460      25.576  19.428  26.540  1.00  0.00      B    H  
ATOM   4398  H2  HOH B1460      25.821  18.045  25.665  1.00  0.00      B    H  
ATOM   4399  O   HOH B1461      20.355  34.948   7.889  1.00  0.00      B    O  
ATOM   4400  H1  HOH B1461      20.141  35.601   8.659  1.00  0.00      B    H  
ATOM   4401  H2  HOH B1461      20.531  34.047   8.399  1.00  0.00      B    H  
ATOM   4402  O   HOH B1462      29.146   6.302  11.710  1.00  0.00      B    O  
ATOM   4403  H1  HOH B1462      28.978   5.304  11.773  1.00  0.00      B    H  
ATOM   4404  H2  HOH B1462      28.532   6.717  12.401  1.00  0.00      B    H  
ATOM   4405  O   HOH B1463      32.847   6.111  34.880  1.00  0.00      B    O  
ATOM   4406  H1  HOH B1463      33.263   6.553  34.043  1.00  0.00      B    H  
ATOM   4407  H2  HOH B1463      31.891   6.188  34.818  1.00  0.00      B    H  
ATOM   4408  O   HOH B1464       0.687  30.993  17.232  1.00  0.00      B    O  
ATOM   4409  H1  HOH B1464       0.232  31.745  16.730  1.00  0.00      B    H  
ATOM   4410  H2  HOH B1464       0.567  31.163  18.188  1.00  0.00      B    H  
ATOM   4411  O   HOH B1465      16.748  24.289  20.881  1.00  0.00      B    O  
ATOM   4412  H1  HOH B1465      17.339  23.507  20.522  1.00  0.00      B    H  
ATOM   4413  H2  HOH B1465      15.975  23.748  21.174  1.00  0.00      B    H  
ATOM   4414  O   HOH B1466       5.385  14.770  28.412  1.00  0.00      B    O  
ATOM   4415  H1  HOH B1466       5.030  14.548  29.374  1.00  0.00      B    H  
ATOM   4416  H2  HOH B1466       6.365  15.098  28.498  1.00  0.00      B    H  
ATOM   4417  O   HOH B1467      14.478   6.498   7.770  1.00  0.00      B    O  
ATOM   4418  H1  HOH B1467      15.023   6.309   8.595  1.00  0.00      B    H  
ATOM   4419  H2  HOH B1467      14.182   7.429   7.747  1.00  0.00      B    H  
ATOM   4420  O   HOH B1468      14.877  35.568   0.737  1.00  0.00      B    O  
ATOM   4421  H1  HOH B1468      15.466  35.866   1.488  1.00  0.00      B    H  
ATOM   4422  H2  HOH B1468      15.467  35.449  -0.095  1.00  0.00      B    H  
ATOM   4423  O   HOH B1469      28.577  19.449  10.282  1.00  0.00      B    O  
ATOM   4424  H1  HOH B1469      28.425  18.755  11.033  1.00  0.00      B    H  
ATOM   4425  H2  HOH B1469      28.447  20.309  10.747  1.00  0.00      B    H  
ATOM   4426  O   HOH B1470      38.069  29.237  32.940  1.00  0.00      B    O  
ATOM   4427  H1  HOH B1470      37.251  29.359  32.333  1.00  0.00      B    H  
ATOM   4428  H2  HOH B1470      37.932  28.598  33.678  1.00  0.00      B    H  
ATOM   4429  O   HOH B1471      20.548  20.843   4.053  1.00  0.00      B    O  
ATOM   4430  H1  HOH B1471      20.448  19.854   3.867  1.00  0.00      B    H  
ATOM   4431  H2  HOH B1471      19.837  21.151   4.692  1.00  0.00      B    H  
ATOM   4432  O   HOH B1472       7.802  20.804  30.057  1.00  0.00      B    O  
ATOM   4433  H1  HOH B1472       8.706  20.853  30.489  1.00  0.00      B    H  
ATOM   4434  H2  HOH B1472       7.405  19.907  30.146  1.00  0.00      B    H  
ATOM   4435  O   HOH B1473      26.679   3.448   9.110  1.00  0.00      B    O  
ATOM   4436  H1  HOH B1473      26.701   3.591   8.147  1.00  0.00      B    H  
ATOM   4437  H2  HOH B1473      26.243   2.520   9.271  1.00  0.00      B    H  
ATOM   4438  O   HOH B1474      18.964  38.543  29.377  1.00  0.00      B    O  
ATOM   4439  H1  HOH B1474      18.701  39.326  30.052  1.00  0.00      B    H  
ATOM   4440  H2  HOH B1474      19.354  37.871  29.985  1.00  0.00      B    H  
ATOM   4441  O   HOH B1475      35.216  37.538  30.309  1.00  0.00      B    O  
ATOM   4442  H1  HOH B1475      34.693  36.841  29.812  1.00  0.00      B    H  
ATOM   4443  H2  HOH B1475      34.924  37.483  31.245  1.00  0.00      B    H  
ATOM   4444  O   HOH B1476      39.301   2.126  16.694  1.00  0.00      B    O  
ATOM   4445  H1  HOH B1476      38.796   2.248  15.808  1.00  0.00      B    H  
ATOM   4446  H2  HOH B1476      38.726   1.818  17.444  1.00  0.00      B    H  
ATOM   4447  O   HOH B1477      12.142   4.132   9.254  1.00  0.00      B    O  
ATOM   4448  H1  HOH B1477      12.178   5.095   9.625  1.00  0.00      B    H  
ATOM   4449  H2  HOH B1477      11.338   4.162   8.630  1.00  0.00      B    H  
ATOM   4450  O   HOH B1478      30.605  13.834   2.055  1.00  0.00      B    O  
ATOM   4451  H1  HOH B1478      30.145  13.720   1.198  1.00  0.00      B    H  
ATOM   4452  H2  HOH B1478      30.046  14.459   2.668  1.00  0.00      B    H  
ATOM   4453  O   HOH B1479       1.146  16.016   1.099  1.00  0.00      B    O  
ATOM   4454  H1  HOH B1479       0.264  15.494   0.961  1.00  0.00      B    H  
ATOM   4455  H2  HOH B1479       1.639  16.022   0.180  1.00  0.00      B    H  
ATOM   4456  O   HOH B1480       7.935   6.434  23.155  1.00  0.00      B    O  
ATOM   4457  H1  HOH B1480       6.983   6.068  23.447  1.00  0.00      B    H  
ATOM   4458  H2  HOH B1480       8.530   6.611  23.970  1.00  0.00      B    H  
ATOM   4459  O   HOH B1481       6.894  33.891  26.680  1.00  0.00      B    O  
ATOM   4460  H1  HOH B1481       6.768  33.033  26.130  1.00  0.00      B    H  
ATOM   4461  H2  HOH B1481       6.775  34.667  26.069  1.00  0.00      B    H  
ATOM   4462  O   HOH B1482       8.224   3.834   9.997  1.00  0.00      B    O  
ATOM   4463  H1  HOH B1482       8.667   2.980  10.386  1.00  0.00      B    H  
ATOM   4464  H2  HOH B1482       8.892   4.160   9.251  1.00  0.00      B    H  
ATOM   4465  O   HOH B1483      29.713  24.287  12.313  1.00  0.00      B    O  
ATOM   4466  H1  HOH B1483      29.905  23.802  13.191  1.00  0.00      B    H  
ATOM   4467  H2  HOH B1483      28.738  24.602  12.387  1.00  0.00      B    H  
ATOM   4468  O   HOH B1484      30.831  24.615  16.704  1.00  0.00      B    O  
ATOM   4469  H1  HOH B1484      29.874  24.973  16.494  1.00  0.00      B    H  
ATOM   4470  H2  HOH B1484      31.076  25.115  17.533  1.00  0.00      B    H  
ATOM   4471  O   HOH B1485      23.743   7.923  38.957  1.00  0.00      B    O  
ATOM   4472  H1  HOH B1485      24.246   7.104  38.660  1.00  0.00      B    H  
ATOM   4473  H2  HOH B1485      22.679   7.812  38.878  1.00  0.00      B    H  
ATOM   4474  O   HOH B1486       5.760  30.411  29.061  1.00  0.00      B    O  
ATOM   4475  H1  HOH B1486       5.339  30.344  28.141  1.00  0.00      B    H  
ATOM   4476  H2  HOH B1486       5.428  31.163  29.559  1.00  0.00      B    H  
ATOM   4477  O   HOH B1487       7.666   5.571  16.203  1.00  0.00      B    O  
ATOM   4478  H1  HOH B1487       7.170   4.923  15.611  1.00  0.00      B    H  
ATOM   4479  H2  HOH B1487       8.128   4.955  16.951  1.00  0.00      B    H  
ATOM   4480  O   HOH B1488       6.151  15.721  17.749  1.00  0.00      B    O  
ATOM   4481  H1  HOH B1488       6.121  14.714  17.586  1.00  0.00      B    H  
ATOM   4482  H2  HOH B1488       7.095  15.974  17.744  1.00  0.00      B    H  
ATOM   4483  O   HOH B1489      23.915  30.542  23.440  1.00  0.00      B    O  
ATOM   4484  H1  HOH B1489      24.706  30.470  22.773  1.00  0.00      B    H  
ATOM   4485  H2  HOH B1489      23.773  31.505  23.663  1.00  0.00      B    H  
ATOM   4486  O   HOH B1490      14.978  38.161  29.087  1.00  0.00      B    O  
ATOM   4487  H1  HOH B1490      14.827  38.908  28.473  1.00  0.00      B    H  
ATOM   4488  H2  HOH B1490      15.930  37.799  28.890  1.00  0.00      B    H  
ATOM   4489  O   HOH B1491      23.700  39.353  31.401  1.00  0.00      B    O  
ATOM   4490  H1  HOH B1491      23.830  38.735  32.221  1.00  0.00      B    H  
ATOM   4491  H2  HOH B1491      22.898  38.977  30.859  1.00  0.00      B    H  
ATOM   4492  O   HOH B1492      12.798  36.966  15.895  1.00  0.00      B    O  
ATOM   4493  H1  HOH B1492      12.611  36.219  16.582  1.00  0.00      B    H  
ATOM   4494  H2  HOH B1492      12.025  36.944  15.222  1.00  0.00      B    H  
ATOM   4495  O   HOH B1493      26.173   1.351  29.423  1.00  0.00      B    O  
ATOM   4496  H1  HOH B1493      25.333   1.086  28.982  1.00  0.00      B    H  
ATOM   4497  H2  HOH B1493      26.266   2.329  29.075  1.00  0.00      B    H  
ATOM   4498  O   HOH B1494      21.731  29.880   2.354  1.00  0.00      B    O  
ATOM   4499  H1  HOH B1494      21.264  30.036   3.275  1.00  0.00      B    H  
ATOM   4500  H2  HOH B1494      22.475  30.593   2.179  1.00  0.00      B    H  
ATOM   4501  O   HOH B1495      36.399   3.378  38.998  1.00  0.00      B    O  
ATOM   4502  H1  HOH B1495      37.086   3.255  38.228  1.00  0.00      B    H  
ATOM   4503  H2  HOH B1495      36.831   4.007  39.668  1.00  0.00      B    H  
ATOM   4504  O   HOH B1496       6.385  32.380  24.255  1.00  0.00      B    O  
ATOM   4505  H1  HOH B1496       5.406  32.333  24.359  1.00  0.00      B    H  
ATOM   4506  H2  HOH B1496       6.702  31.743  23.499  1.00  0.00      B    H  
ATOM   4507  O   HOH B1497      16.819  35.895  34.262  1.00  0.00      B    O  
ATOM   4508  H1  HOH B1497      16.014  36.112  33.722  1.00  0.00      B    H  
ATOM   4509  H2  HOH B1497      16.673  34.963  34.678  1.00  0.00      B    H  
ATOM   4510  O   HOH B1498      36.139  33.259  32.308  1.00  0.00      B    O  
ATOM   4511  H1  HOH B1498      35.418  32.559  32.225  1.00  0.00      B    H  
ATOM   4512  H2  HOH B1498      36.384  33.154  33.279  1.00  0.00      B    H  
ATOM   4513  O   HOH B1499      19.256  32.512  26.993  1.00  0.00      B    O  
ATOM   4514  H1  HOH B1499      18.941  32.060  27.834  1.00  0.00      B    H  
ATOM   4515  H2  HOH B1499      18.532  33.195  26.682  1.00  0.00      B    H  
ATOM   4516  O   HOH B1500      35.777  14.705  25.142  1.00  0.00      B    O  
ATOM   4517  H1  HOH B1500      36.098  14.020  24.460  1.00  0.00      B    H  
ATOM   4518  H2  HOH B1500      35.688  14.274  26.064  1.00  0.00      B    H  
ATOM   4519  O   HOH B1501      17.259  21.013   1.901  1.00  0.00      B    O  
ATOM   4520  H1  HOH B1501      18.061  21.547   1.659  1.00  0.00      B    H  
ATOM   4521  H2  HOH B1501      16.786  20.848   0.992  1.00  0.00      B    H  
ATOM   4522  O   HOH B1502      21.208   6.910   0.276  1.00  0.00      B    O  
ATOM   4523  H1  HOH B1502      21.617   6.294   0.942  1.00  0.00      B    H  
ATOM   4524  H2  HOH B1502      21.048   6.408  -0.614  1.00  0.00      B    H  
ATOM   4525  O   HOH B1503       8.148  10.947  38.917  1.00  0.00      B    O  
ATOM   4526  H1  HOH B1503       7.843  10.337  39.717  1.00  0.00      B    H  
ATOM   4527  H2  HOH B1503       8.574  10.401  38.230  1.00  0.00      B    H  
ATOM   4528  O   HOH B1504       0.549  36.659   8.300  1.00  0.00      B    O  
ATOM   4529  H1  HOH B1504       1.312  36.634   8.952  1.00  0.00      B    H  
ATOM   4530  H2  HOH B1504      -0.255  36.377   8.753  1.00  0.00      B    H  
ATOM   4531  O   HOH B1505       6.836  13.337  34.727  1.00  0.00      B    O  
ATOM   4532  H1  HOH B1505       6.392  12.400  34.793  1.00  0.00      B    H  
ATOM   4533  H2  HOH B1505       6.266  13.975  35.202  1.00  0.00      B    H  
ATOM   4534  O   HOH B1506       5.648  29.181  13.211  1.00  0.00      B    O  
ATOM   4535  H1  HOH B1506       4.792  29.668  13.011  1.00  0.00      B    H  
ATOM   4536  H2  HOH B1506       5.676  28.242  12.870  1.00  0.00      B    H  
ATOM   4537  O   HOH B1507       5.073  25.728  39.123  1.00  0.00      B    O  
ATOM   4538  H1  HOH B1507       5.630  25.787  38.228  1.00  0.00      B    H  
ATOM   4539  H2  HOH B1507       5.523  25.125  39.709  1.00  0.00      B    H  
ATOM   4540  O   HOH B1508      20.080   7.931  17.037  1.00  0.00      B    O  
ATOM   4541  H1  HOH B1508      20.849   7.421  16.642  1.00  0.00      B    H  
ATOM   4542  H2  HOH B1508      20.455   8.583  17.741  1.00  0.00      B    H  
ATOM   4543  O   HOH B1509       6.394   7.574  32.726  1.00  0.00      B    O  
ATOM   4544  H1  HOH B1509       5.556   7.481  32.207  1.00  0.00      B    H  
ATOM   4545  H2  HOH B1509       6.708   8.507  32.646  1.00  0.00      B    H  
ATOM   4546  O   HOH B1510      38.379  20.271   3.267  1.00  0.00      B    O  
ATOM   4547  H1  HOH B1510      37.942  20.166   2.334  1.00  0.00      B    H  
ATOM   4548  H2  HOH B1510      38.734  19.370   3.584  1.00  0.00      B    H  
ATOM   4549  O   HOH B1511      32.251  12.488  26.410  1.00  0.00      B    O  
ATOM   4550  H1  HOH B1511      31.732  12.494  25.541  1.00  0.00      B    H  
ATOM   4551  H2  HOH B1511      33.109  12.051  26.246  1.00  0.00      B    H  
ATOM   4552  O   HOH B1512      18.046   6.659  35.169  1.00  0.00      B    O  
ATOM   4553  H1  HOH B1512      18.300   7.058  34.259  1.00  0.00      B    H  
ATOM   4554  H2  HOH B1512      17.793   7.389  35.798  1.00  0.00      B    H  
ATOM   4555  O   HOH B1513      22.373  28.666  29.246  1.00  0.00      B    O  
ATOM   4556  H1  HOH B1513      22.223  29.331  28.452  1.00  0.00      B    H  
ATOM   4557  H2  HOH B1513      23.201  28.135  29.089  1.00  0.00      B    H  
ATOM   4558  O   HOH B1514      28.360  21.429  12.010  1.00  0.00      B    O  
ATOM   4559  H1  HOH B1514      27.520  21.843  12.333  1.00  0.00      B    H  
ATOM   4560  H2  HOH B1514      28.902  21.247  12.806  1.00  0.00      B    H  
ATOM   4561  O   HOH B1515      33.215  33.429  29.133  1.00  0.00      B    O  
ATOM   4562  H1  HOH B1515      33.365  32.625  29.756  1.00  0.00      B    H  
ATOM   4563  H2  HOH B1515      33.821  34.229  29.417  1.00  0.00      B    H  
ATOM   4564  O   HOH B1516      27.610  27.802  17.451  1.00  0.00      B    O  
ATOM   4565  H1  HOH B1516      26.841  28.413  17.075  1.00  0.00      B    H  
ATOM   4566  H2  HOH B1516      27.796  27.118  16.759  1.00  0.00      B    H  
ATOM   4567  O   HOH B1517       2.731   3.642  23.230  1.00  0.00      B    O  
ATOM   4568  H1  HOH B1517       2.730   2.988  24.013  1.00  0.00      B    H  
ATOM   4569  H2  HOH B1517       3.083   3.114  22.477  1.00  0.00      B    H  
ATOM   4570  O   HOH B1518      32.249  16.324  18.746  1.00  0.00      B    O  
ATOM   4571  H1  HOH B1518      31.381  16.060  18.226  1.00  0.00      B    H  
ATOM   4572  H2  HOH B1518      32.885  15.544  18.738  1.00  0.00      B    H  
ATOM   4573  O   HOH B1519       1.068  25.082   4.599  1.00  0.00      B    O  
ATOM   4574  H1  HOH B1519       1.046  24.308   5.298  1.00  0.00      B    H  
ATOM   4575  H2  HOH B1519       1.942  25.065   4.107  1.00  0.00      B    H  
ATOM   4576  O   HOH B1520       1.424   7.744  13.151  1.00  0.00      B    O  
ATOM   4577  H1  HOH B1520       0.577   7.933  13.693  1.00  0.00      B    H  
ATOM   4578  H2  HOH B1520       1.858   6.869  13.559  1.00  0.00      B    H  
ATOM   4579  O   HOH B1521       2.118  25.671  28.077  1.00  0.00      B    O  
ATOM   4580  H1  HOH B1521       2.904  26.294  28.203  1.00  0.00      B    H  
ATOM   4581  H2  HOH B1521       1.880  25.702  27.157  1.00  0.00      B    H  
ATOM   4582  O   HOH B1522      16.217  38.152  22.250  1.00  0.00      B    O  
ATOM   4583  H1  HOH B1522      15.845  37.950  23.156  1.00  0.00      B    H  
ATOM   4584  H2  HOH B1522      16.632  37.243  21.939  1.00  0.00      B    H  
ATOM   4585  O   HOH B1523      22.876  32.302  29.876  1.00  0.00      B    O  
ATOM   4586  H1  HOH B1523      22.185  31.604  30.319  1.00  0.00      B    H  
ATOM   4587  H2  HOH B1523      23.412  31.842  29.090  1.00  0.00      B    H  
ATOM   4588  O   HOH B1524      39.351  32.239  13.065  1.00  0.00      B    O  
ATOM   4589  H1  HOH B1524      38.930  33.000  12.583  1.00  0.00      B    H  
ATOM   4590  H2  HOH B1524      38.864  31.377  12.907  1.00  0.00      B    H  
ATOM   4591  O   HOH B1525      33.932  27.353   4.831  1.00  0.00      B    O  
ATOM   4592  H1  HOH B1525      34.625  28.010   4.449  1.00  0.00      B    H  
ATOM   4593  H2  HOH B1525      34.208  27.151   5.747  1.00  0.00      B    H  
ATOM   4594  O   HOH B1526       7.010  33.574  20.942  1.00  0.00      B    O  
ATOM   4595  H1  HOH B1526       7.932  33.891  21.113  1.00  0.00      B    H  
ATOM   4596  H2  HOH B1526       7.069  32.582  21.224  1.00  0.00      B    H  
ATOM   4597  O   HOH B1527       7.121   3.144  23.764  1.00  0.00      B    O  
ATOM   4598  H1  HOH B1527       7.568   2.614  23.055  1.00  0.00      B    H  
ATOM   4599  H2  HOH B1527       6.894   2.546  24.538  1.00  0.00      B    H  
ATOM   4600  O   HOH B1528      21.954  32.534  17.000  1.00  0.00      B    O  
ATOM   4601  H1  HOH B1528      22.152  31.643  17.443  1.00  0.00      B    H  
ATOM   4602  H2  HOH B1528      20.930  32.511  16.770  1.00  0.00      B    H  
ATOM   4603  O   HOH B1529      30.456   7.151   1.695  1.00  0.00      B    O  
ATOM   4604  H1  HOH B1529      29.694   7.674   2.165  1.00  0.00      B    H  
ATOM   4605  H2  HOH B1529      30.481   6.203   2.095  1.00  0.00      B    H  
ATOM   4606  O   HOH B1530      25.392   2.422  34.137  1.00  0.00      B    O  
ATOM   4607  H1  HOH B1530      25.158   2.323  33.088  1.00  0.00      B    H  
ATOM   4608  H2  HOH B1530      26.337   2.112  34.236  1.00  0.00      B    H  
ATOM   4609  O   HOH B1531       3.130   5.627   8.469  1.00  0.00      B    O  
ATOM   4610  H1  HOH B1531       4.029   6.046   8.278  1.00  0.00      B    H  
ATOM   4611  H2  HOH B1531       3.021   5.750   9.461  1.00  0.00      B    H  
ATOM   4612  O   HOH B1532       7.600  11.501  29.925  1.00  0.00      B    O  
ATOM   4613  H1  HOH B1532       7.881  11.454  30.892  1.00  0.00      B    H  
ATOM   4614  H2  HOH B1532       6.601  11.331  29.827  1.00  0.00      B    H  
ATOM   4615  O   HOH B1533      32.434  18.545   7.307  1.00  0.00      B    O  
ATOM   4616  H1  HOH B1533      32.309  18.258   6.379  1.00  0.00      B    H  
ATOM   4617  H2  HOH B1533      31.725  19.195   7.643  1.00  0.00      B    H  
ATOM   4618  O   HOH B1534       1.364  12.121  20.295  1.00  0.00      B    O  
ATOM   4619  H1  HOH B1534       1.867  11.942  19.420  1.00  0.00      B    H  
ATOM   4620  H2  HOH B1534       0.810  11.326  20.504  1.00  0.00      B    H  
ATOM   4621  O   HOH B1535      13.533  28.072  34.193  1.00  0.00      B    O  
ATOM   4622  H1  HOH B1535      14.089  27.820  35.026  1.00  0.00      B    H  
ATOM   4623  H2  HOH B1535      14.012  27.666  33.376  1.00  0.00      B    H  
ATOM   4624  O   HOH B1536      14.427  21.562  32.036  1.00  0.00      B    O  
ATOM   4625  H1  HOH B1536      14.347  21.954  31.074  1.00  0.00      B    H  
ATOM   4626  H2  HOH B1536      15.297  22.039  32.422  1.00  0.00      B    H  
ATOM   4627  O   HOH B1537      18.289  39.446   0.211  1.00  0.00      B    O  
ATOM   4628  H1  HOH B1537      18.038  38.778  -0.542  1.00  0.00      B    H  
ATOM   4629  H2  HOH B1537      19.024  39.035   0.798  1.00  0.00      B    H  
ATOM   4630  O   HOH B1538      27.633   1.039   7.530  1.00  0.00      B    O  
ATOM   4631  H1  HOH B1538      27.263   1.785   7.029  1.00  0.00      B    H  
ATOM   4632  H2  HOH B1538      27.031   0.856   8.297  1.00  0.00      B    H  
ATOM   4633  O   HOH B1539       0.814   5.986  27.270  1.00  0.00      B    O  
ATOM   4634  H1  HOH B1539       0.420   6.436  26.489  1.00  0.00      B    H  
ATOM   4635  H2  HOH B1539       0.111   5.629  27.945  1.00  0.00      B    H  
ATOM   4636  O   HOH B1540      21.584  19.949   0.219  1.00  0.00      B    O  
ATOM   4637  H1  HOH B1540      22.418  20.088  -0.396  1.00  0.00      B    H  
ATOM   4638  H2  HOH B1540      21.945  19.669   1.143  1.00  0.00      B    H  
ATOM   4639  O   HOH B1541      27.816   3.456   2.650  1.00  0.00      B    O  
ATOM   4640  H1  HOH B1541      27.130   4.158   2.969  1.00  0.00      B    H  
ATOM   4641  H2  HOH B1541      27.405   2.902   1.890  1.00  0.00      B    H  
ATOM   4642  O   HOH B1542      38.115   7.916  21.958  1.00  0.00      B    O  
ATOM   4643  H1  HOH B1542      38.228   7.628  22.930  1.00  0.00      B    H  
ATOM   4644  H2  HOH B1542      37.272   7.433  21.631  1.00  0.00      B    H  
ATOM   4645  O   HOH B1543       0.779  28.778   0.349  1.00  0.00      B    O  
ATOM   4646  H1  HOH B1543       1.356  27.889   0.447  1.00  0.00      B    H  
ATOM   4647  H2  HOH B1543       0.584  28.832  -0.644  1.00  0.00      B    H  
ATOM   4648  O   HOH B1544      12.864  20.601  13.472  1.00  0.00      B    O  
ATOM   4649  H1  HOH B1544      12.934  21.262  12.764  1.00  0.00      B    H  
ATOM   4650  H2  HOH B1544      11.936  20.132  13.496  1.00  0.00      B    H  
ATOM   4651  O   HOH B1545      31.023  27.442   8.873  1.00  0.00      B    O  
ATOM   4652  H1  HOH B1545      30.098  27.940   8.796  1.00  0.00      B    H  
ATOM   4653  H2  HOH B1545      31.106  26.896   8.035  1.00  0.00      B    H  
ATOM   4654  O   HOH B1546      29.931   7.772  33.263  1.00  0.00      B    O  
ATOM   4655  H1  HOH B1546      30.529   8.484  33.694  1.00  0.00      B    H  
ATOM   4656  H2  HOH B1546      30.518   7.158  32.719  1.00  0.00      B    H  
ATOM   4657  O   HOH B1547      22.168  20.834  31.570  1.00  0.00      B    O  
ATOM   4658  H1  HOH B1547      22.436  21.435  30.793  1.00  0.00      B    H  
ATOM   4659  H2  HOH B1547      23.025  20.716  32.144  1.00  0.00      B    H  
ATOM   4660  O   HOH B1548      27.182  35.496  28.644  1.00  0.00      B    O  
ATOM   4661  H1  HOH B1548      26.715  36.048  29.374  1.00  0.00      B    H  
ATOM   4662  H2  HOH B1548      27.901  34.866  29.040  1.00  0.00      B    H  
ATOM   4663  O   HOH B1549       4.426   2.583   2.926  1.00  0.00      B    O  
ATOM   4664  H1  HOH B1549       3.381   2.531   2.942  1.00  0.00      B    H  
ATOM   4665  H2  HOH B1549       4.694   1.740   3.501  1.00  0.00      B    H  
ATOM   4666  O   HOH B1550      31.083  21.624  33.993  1.00  0.00      B    O  
ATOM   4667  H1  HOH B1550      31.834  21.547  33.328  1.00  0.00      B    H  
ATOM   4668  H2  HOH B1550      30.267  22.016  33.496  1.00  0.00      B    H  
ATOM   4669  O   HOH B1551      27.220   3.114  13.720  1.00  0.00      B    O  
ATOM   4670  H1  HOH B1551      27.711   2.330  14.201  1.00  0.00      B    H  
ATOM   4671  H2  HOH B1551      27.283   3.924  14.277  1.00  0.00      B    H  
ATOM   4672  O   HOH B1552      20.970  29.006  34.669  1.00  0.00      B    O  
ATOM   4673  H1  HOH B1552      21.650  29.244  35.349  1.00  0.00      B    H  
ATOM   4674  H2  HOH B1552      21.216  28.068  34.347  1.00  0.00      B    H  
ATOM   4675  O   HOH B1553      29.760   2.396  21.527  1.00  0.00      B    O  
ATOM   4676  H1  HOH B1553      29.348   2.937  22.276  1.00  0.00      B    H  
ATOM   4677  H2  HOH B1553      29.646   2.858  20.691  1.00  0.00      B    H  
ATOM   4678  O   HOH B1554      15.683  26.225  24.001  1.00  0.00      B    O  
ATOM   4679  H1  HOH B1554      15.858  25.508  24.736  1.00  0.00      B    H  
ATOM   4680  H2  HOH B1554      16.531  26.729  23.752  1.00  0.00      B    H  
ATOM   4681  O   HOH B1555      32.390  31.446  10.432  1.00  0.00      B    O  
ATOM   4682  H1  HOH B1555      31.410  31.094  10.475  1.00  0.00      B    H  
ATOM   4683  H2  HOH B1555      32.932  30.704  10.010  1.00  0.00      B    H  
ATOM   4684  O   HOH B1556      24.682  28.530  10.033  1.00  0.00      B    O  
ATOM   4685  H1  HOH B1556      24.926  28.947   9.088  1.00  0.00      B    H  
ATOM   4686  H2  HOH B1556      23.747  28.229   9.853  1.00  0.00      B    H  
ATOM   4687  O   HOH B1557      34.626  24.629  34.943  1.00  0.00      B    O  
ATOM   4688  H1  HOH B1557      35.539  25.075  34.944  1.00  0.00      B    H  
ATOM   4689  H2  HOH B1557      33.901  25.377  34.943  1.00  0.00      B    H  
ATOM   4690  O   HOH B1558      31.642  13.488  37.938  1.00  0.00      B    O  
ATOM   4691  H1  HOH B1558      30.711  13.477  38.419  1.00  0.00      B    H  
ATOM   4692  H2  HOH B1558      31.891  12.562  37.727  1.00  0.00      B    H  
ATOM   4693  O   HOH B1559      32.412  29.608  18.774  1.00  0.00      B    O  
ATOM   4694  H1  HOH B1559      32.289  29.167  19.685  1.00  0.00      B    H  
ATOM   4695  H2  HOH B1559      33.190  29.081  18.300  1.00  0.00      B    H  
ATOM   4696  O   HOH B1560      28.970   4.126  19.550  1.00  0.00      B    O  
ATOM   4697  H1  HOH B1560      29.280   5.011  19.982  1.00  0.00      B    H  
ATOM   4698  H2  HOH B1560      28.250   4.278  18.851  1.00  0.00      B    H  
ATOM   4699  O   HOH B1561      25.438  29.583  25.839  1.00  0.00      B    O  
ATOM   4700  H1  HOH B1561      25.553  28.556  25.959  1.00  0.00      B    H  
ATOM   4701  H2  HOH B1561      24.644  29.788  25.230  1.00  0.00      B    H  
ATOM   4702  O   HOH B1562       7.052  36.541  34.226  1.00  0.00      B    O  
ATOM   4703  H1  HOH B1562       7.477  36.679  33.357  1.00  0.00      B    H  
ATOM   4704  H2  HOH B1562       7.245  35.560  34.460  1.00  0.00      B    H  
ATOM   4705  O   HOH B1563      28.343  29.782  25.621  1.00  0.00      B    O  
ATOM   4706  H1  HOH B1563      28.656  29.105  26.350  1.00  0.00      B    H  
ATOM   4707  H2  HOH B1563      27.348  29.926  25.755  1.00  0.00      B    H  
ATOM   4708  O   HOH B1564      31.673  35.432  19.364  1.00  0.00      B    O  
ATOM   4709  H1  HOH B1564      31.631  34.464  19.010  1.00  0.00      B    H  
ATOM   4710  H2  HOH B1564      32.421  35.901  18.872  1.00  0.00      B    H  
ATOM   4711  O   HOH B1565      35.501  10.898  25.079  1.00  0.00      B    O  
ATOM   4712  H1  HOH B1565      34.870  10.494  24.359  1.00  0.00      B    H  
ATOM   4713  H2  HOH B1565      36.262  11.341  24.703  1.00  0.00      B    H  
ATOM   4714  O   HOH B1566      21.638  20.134  25.033  1.00  0.00      B    O  
ATOM   4715  H1  HOH B1566      21.377  20.145  24.040  1.00  0.00      B    H  
ATOM   4716  H2  HOH B1566      22.095  19.247  25.201  1.00  0.00      B    H  
ATOM   4717  O   HOH B1567      32.837  18.510  34.103  1.00  0.00      B    O  
ATOM   4718  H1  HOH B1567      32.952  19.287  33.405  1.00  0.00      B    H  
ATOM   4719  H2  HOH B1567      33.052  18.955  35.010  1.00  0.00      B    H  
ATOM   4720  O   HOH B1568       6.854   3.792   3.416  1.00  0.00      B    O  
ATOM   4721  H1  HOH B1568       6.832   4.742   3.072  1.00  0.00      B    H  
ATOM   4722  H2  HOH B1568       5.853   3.460   3.382  1.00  0.00      B    H  
ATOM   4723  O   HOH B1569      30.292  18.217  19.747  1.00  0.00      B    O  
ATOM   4724  H1  HOH B1569      30.342  18.981  19.080  1.00  0.00      B    H  
ATOM   4725  H2  HOH B1569      31.096  17.691  19.569  1.00  0.00      B    H  
ATOM   4726  O   HOH B1570      35.862  29.221   4.046  1.00  0.00      B    O  
ATOM   4727  H1  HOH B1570      35.588  29.872   4.737  1.00  0.00      B    H  
ATOM   4728  H2  HOH B1570      36.847  29.325   4.090  1.00  0.00      B    H  
ATOM   4729  O   HOH B1571      26.854  26.826  10.294  1.00  0.00      B    O  
ATOM   4730  H1  HOH B1571      27.487  27.127   9.582  1.00  0.00      B    H  
ATOM   4731  H2  HOH B1571      26.003  27.326  10.051  1.00  0.00      B    H  
ATOM   4732  O   HOH B1572      11.188  36.728  11.716  1.00  0.00      B    O  
ATOM   4733  H1  HOH B1572      11.611  35.782  11.551  1.00  0.00      B    H  
ATOM   4734  H2  HOH B1572      10.555  36.800  10.941  1.00  0.00      B    H  
ATOM   4735  O   HOH B1573      29.596   7.473  14.671  1.00  0.00      B    O  
ATOM   4736  H1  HOH B1573      30.520   7.015  14.550  1.00  0.00      B    H  
ATOM   4737  H2  HOH B1573      29.777   8.504  14.835  1.00  0.00      B    H  
ATOM   4738  O   HOH B1574      18.928   6.679  24.647  1.00  0.00      B    O  
ATOM   4739  H1  HOH B1574      18.684   6.597  25.567  1.00  0.00      B    H  
ATOM   4740  H2  HOH B1574      19.917   6.918  24.571  1.00  0.00      B    H  
ATOM   4741  O   HOH B1575      18.671  34.037  21.594  1.00  0.00      B    O  
ATOM   4742  H1  HOH B1575      18.497  33.037  21.549  1.00  0.00      B    H  
ATOM   4743  H2  HOH B1575      19.415  34.262  20.978  1.00  0.00      B    H  
ATOM   4744  O   HOH B1576      26.838  37.872   6.536  1.00  0.00      B    O  
ATOM   4745  H1  HOH B1576      27.166  38.808   6.609  1.00  0.00      B    H  
ATOM   4746  H2  HOH B1576      26.529  37.765   5.583  1.00  0.00      B    H  
ATOM   4747  O   HOH B1577      27.677  17.911  31.023  1.00  0.00      B    O  
ATOM   4748  H1  HOH B1577      27.518  17.909  32.035  1.00  0.00      B    H  
ATOM   4749  H2  HOH B1577      28.649  17.961  30.940  1.00  0.00      B    H  
ATOM   4750  O   HOH B1578      30.708  20.556   8.218  1.00  0.00      B    O  
ATOM   4751  H1  HOH B1578      30.545  21.350   7.578  1.00  0.00      B    H  
ATOM   4752  H2  HOH B1578      29.972  20.605   8.897  1.00  0.00      B    H  
ATOM   4753  O   HOH B1579       9.498  28.328  17.236  1.00  0.00      B    O  
ATOM   4754  H1  HOH B1579      10.011  28.958  16.614  1.00  0.00      B    H  
ATOM   4755  H2  HOH B1579       9.653  28.616  18.139  1.00  0.00      B    H  
ATOM   4756  O   HOH B1580      34.877  17.234  20.463  1.00  0.00      B    O  
ATOM   4757  H1  HOH B1580      34.120  17.300  19.802  1.00  0.00      B    H  
ATOM   4758  H2  HOH B1580      34.579  17.371  21.378  1.00  0.00      B    H  
ATOM   4759  O   HOH B1581      18.760  15.960   2.460  1.00  0.00      B    O  
ATOM   4760  H1  HOH B1581      17.902  15.496   2.411  1.00  0.00      B    H  
ATOM   4761  H2  HOH B1581      19.338  15.370   3.013  1.00  0.00      B    H  
ATOM   4762  O   HOH B1582      21.550  19.040   6.902  1.00  0.00      B    O  
ATOM   4763  H1  HOH B1582      21.566  18.090   6.484  1.00  0.00      B    H  
ATOM   4764  H2  HOH B1582      22.010  19.673   6.222  1.00  0.00      B    H  
ATOM   4765  O   HOH B1583      27.542   5.485  15.109  1.00  0.00      B    O  
ATOM   4766  H1  HOH B1583      28.381   5.998  14.840  1.00  0.00      B    H  
ATOM   4767  H2  HOH B1583      27.629   5.293  16.147  1.00  0.00      B    H  
ATOM   4768  O   HOH B1584       0.363  18.268  18.803  1.00  0.00      B    O  
ATOM   4769  H1  HOH B1584       0.910  17.452  19.049  1.00  0.00      B    H  
ATOM   4770  H2  HOH B1584      -0.223  18.371  19.631  1.00  0.00      B    H  
ATOM   4771  O   HOH B1585      25.985  35.786   5.284  1.00  0.00      B    O  
ATOM   4772  H1  HOH B1585      26.331  36.289   6.122  1.00  0.00      B    H  
ATOM   4773  H2  HOH B1585      25.197  35.194   5.549  1.00  0.00      B    H  
ATOM   4774  O   HOH B1586      16.561  35.319  37.824  1.00  0.00      B    O  
ATOM   4775  H1  HOH B1586      16.920  34.451  37.377  1.00  0.00      B    H  
ATOM   4776  H2  HOH B1586      17.216  36.044  37.775  1.00  0.00      B    H  
ATOM   4777  O   HOH B1587       4.987  24.068  32.961  1.00  0.00      B    O  
ATOM   4778  H1  HOH B1587       4.210  23.571  32.515  1.00  0.00      B    H  
ATOM   4779  H2  HOH B1587       4.905  25.038  32.725  1.00  0.00      B    H  
ATOM   4780  O   HOH B1588      22.078  20.437  10.669  1.00  0.00      B    O  
ATOM   4781  H1  HOH B1588      22.335  19.649  10.072  1.00  0.00      B    H  
ATOM   4782  H2  HOH B1588      21.834  20.039  11.585  1.00  0.00      B    H  
ATOM   4783  O   HOH B1589      12.254  20.220   6.997  1.00  0.00      B    O  
ATOM   4784  H1  HOH B1589      13.220  20.528   6.984  1.00  0.00      B    H  
ATOM   4785  H2  HOH B1589      12.038  19.942   7.948  1.00  0.00      B    H  
ATOM   4786  O   HOH B1590       3.988  20.169  26.297  1.00  0.00      B    O  
ATOM   4787  H1  HOH B1590       3.268  19.598  25.816  1.00  0.00      B    H  
ATOM   4788  H2  HOH B1590       4.448  20.629  25.599  1.00  0.00      B    H  
ATOM   4789  O   HOH B1591       7.962  12.921  10.030  1.00  0.00      B    O  
ATOM   4790  H1  HOH B1591       8.127  12.288  10.821  1.00  0.00      B    H  
ATOM   4791  H2  HOH B1591       6.987  12.930   9.771  1.00  0.00      B    H  
ATOM   4792  O   HOH B1592      28.672  13.965  22.015  1.00  0.00      B    O  
ATOM   4793  H1  HOH B1592      27.800  14.296  22.327  1.00  0.00      B    H  
ATOM   4794  H2  HOH B1592      29.432  14.448  22.473  1.00  0.00      B    H  
ATOM   4795  O   HOH B1593      31.559  27.790  27.553  1.00  0.00      B    O  
ATOM   4796  H1  HOH B1593      32.067  27.418  28.299  1.00  0.00      B    H  
ATOM   4797  H2  HOH B1593      31.282  27.013  26.925  1.00  0.00      B    H  
ATOM   4798  O   HOH B1594       4.991  18.720   4.149  1.00  0.00      B    O  
ATOM   4799  H1  HOH B1594       5.570  18.535   3.322  1.00  0.00      B    H  
ATOM   4800  H2  HOH B1594       4.253  18.020   4.075  1.00  0.00      B    H  
ATOM   4801  O   HOH B1595      20.000  25.309  29.321  1.00  0.00      B    O  
ATOM   4802  H1  HOH B1595      19.735  24.406  29.707  1.00  0.00      B    H  
ATOM   4803  H2  HOH B1595      20.405  25.178  28.435  1.00  0.00      B    H  
ATOM   4804  O   HOH B1596      34.735   9.079  29.626  1.00  0.00      B    O  
ATOM   4805  H1  HOH B1596      34.635   9.365  30.627  1.00  0.00      B    H  
ATOM   4806  H2  HOH B1596      33.923   9.452  29.159  1.00  0.00      B    H  
ATOM   4807  O   HOH B1597      27.662   0.972  33.298  1.00  0.00      B    O  
ATOM   4808  H1  HOH B1597      28.569   0.545  33.090  1.00  0.00      B    H  
ATOM   4809  H2  HOH B1597      27.797   1.868  32.882  1.00  0.00      B    H  
ATOM   4810  O   HOH B1598      17.906  30.427  25.632  1.00  0.00      B    O  
ATOM   4811  H1  HOH B1598      18.307  29.488  25.750  1.00  0.00      B    H  
ATOM   4812  H2  HOH B1598      18.061  30.903  26.550  1.00  0.00      B    H  
ATOM   4813  O   HOH B1599      20.729  17.081  37.790  1.00  0.00      B    O  
ATOM   4814  H1  HOH B1599      20.119  17.797  38.264  1.00  0.00      B    H  
ATOM   4815  H2  HOH B1599      20.280  16.167  38.008  1.00  0.00      B    H  
ATOM   4816  O   HOH B1600       2.534  32.972  11.886  1.00  0.00      B    O  
ATOM   4817  H1  HOH B1600       1.580  32.658  12.132  1.00  0.00      B    H  
ATOM   4818  H2  HOH B1600       2.583  33.959  12.180  1.00  0.00      B    H  
ATOM   4819  O   HOH B1601      18.255  26.094  10.581  1.00  0.00      B    O  
ATOM   4820  H1  HOH B1601      17.513  25.441  10.397  1.00  0.00      B    H  
ATOM   4821  H2  HOH B1601      19.172  25.616  10.448  1.00  0.00      B    H  
ATOM   4822  O   HOH B1602      35.197  34.582   9.355  1.00  0.00      B    O  
ATOM   4823  H1  HOH B1602      34.529  34.402   8.651  1.00  0.00      B    H  
ATOM   4824  H2  HOH B1602      35.657  33.728   9.726  1.00  0.00      B    H  
ATOM   4825  O   HOH B1603       9.760  17.953  10.648  1.00  0.00      B    O  
ATOM   4826  H1  HOH B1603       9.422  17.004  10.818  1.00  0.00      B    H  
ATOM   4827  H2  HOH B1603       9.496  18.136   9.634  1.00  0.00      B    H  
ATOM   4828  O   HOH B1604      28.573   8.557   3.288  1.00  0.00      B    O  
ATOM   4829  H1  HOH B1604      28.731   9.550   3.305  1.00  0.00      B    H  
ATOM   4830  H2  HOH B1604      28.696   8.199   4.209  1.00  0.00      B    H  
ATOM   4831  O   HOH B1605      37.698  15.004   4.373  1.00  0.00      B    O  
ATOM   4832  H1  HOH B1605      36.726  14.714   4.534  1.00  0.00      B    H  
ATOM   4833  H2  HOH B1605      37.674  16.016   4.493  1.00  0.00      B    H  
ATOM   4834  O   HOH B1606       3.583  21.944   1.880  1.00  0.00      B    O  
ATOM   4835  H1  HOH B1606       2.641  21.855   2.222  1.00  0.00      B    H  
ATOM   4836  H2  HOH B1606       3.504  22.395   0.998  1.00  0.00      B    H  
ATOM   4837  O   HOH B1607      28.418   3.646  11.220  1.00  0.00      B    O  
ATOM   4838  H1  HOH B1607      27.944   3.235  10.384  1.00  0.00      B    H  
ATOM   4839  H2  HOH B1607      27.853   3.481  12.078  1.00  0.00      B    H  
ATOM   4840  O   HOH B1608      22.483  10.233  12.731  1.00  0.00      B    O  
ATOM   4841  H1  HOH B1608      23.432  10.164  12.255  1.00  0.00      B    H  
ATOM   4842  H2  HOH B1608      22.608   9.991  13.703  1.00  0.00      B    H  
ATOM   4843  O   HOH B1609      19.699   7.636   8.456  1.00  0.00      B    O  
ATOM   4844  H1  HOH B1609      19.213   8.035   7.658  1.00  0.00      B    H  
ATOM   4845  H2  HOH B1609      20.295   6.932   8.082  1.00  0.00      B    H  
ATOM   4846  O   HOH B1610      24.928  32.228  38.111  1.00  0.00      B    O  
ATOM   4847  H1  HOH B1610      25.447  32.803  38.781  1.00  0.00      B    H  
ATOM   4848  H2  HOH B1610      24.645  31.338  38.557  1.00  0.00      B    H  
ATOM   4849  O   HOH B1611      32.424  28.224  31.224  1.00  0.00      B    O  
ATOM   4850  H1  HOH B1611      32.785  28.151  32.175  1.00  0.00      B    H  
ATOM   4851  H2  HOH B1611      32.075  27.314  30.876  1.00  0.00      B    H  
ATOM   4852  O   HOH B1612       8.332  32.477   1.222  1.00  0.00      B    O  
ATOM   4853  H1  HOH B1612       9.023  31.811   1.616  1.00  0.00      B    H  
ATOM   4854  H2  HOH B1612       7.571  31.909   0.789  1.00  0.00      B    H  
ATOM   4855  O   HOH B1613       5.438  17.780  38.648  1.00  0.00      B    O  
ATOM   4856  H1  HOH B1613       4.876  16.944  38.775  1.00  0.00      B    H  
ATOM   4857  H2  HOH B1613       4.856  18.485  38.308  1.00  0.00      B    H  
ATOM   4858  O   HOH B1614      21.236   8.916  22.061  1.00  0.00      B    O  
ATOM   4859  H1  HOH B1614      20.555   9.511  22.595  1.00  0.00      B    H  
ATOM   4860  H2  HOH B1614      21.417   8.095  22.610  1.00  0.00      B    H  
ATOM   4861  O   HOH B1615      11.376  13.135   9.104  1.00  0.00      B    O  
ATOM   4862  H1  HOH B1615      10.698  12.551   8.655  1.00  0.00      B    H  
ATOM   4863  H2  HOH B1615      11.045  14.050   9.003  1.00  0.00      B    H  
ATOM   4864  O   HOH B1616      25.362  31.246  31.452  1.00  0.00      B    O  
ATOM   4865  H1  HOH B1616      24.849  30.940  32.262  1.00  0.00      B    H  
ATOM   4866  H2  HOH B1616      24.692  31.631  30.758  1.00  0.00      B    H  
ATOM   4867  O   HOH B1617      30.400  18.211  31.414  1.00  0.00      B    O  
ATOM   4868  H1  HOH B1617      30.673  19.001  30.843  1.00  0.00      B    H  
ATOM   4869  H2  HOH B1617      30.320  18.525  32.380  1.00  0.00      B    H  
ATOM   4870  O   HOH B1618       3.985  16.992   6.452  1.00  0.00      B    O  
ATOM   4871  H1  HOH B1618       4.616  17.327   7.208  1.00  0.00      B    H  
ATOM   4872  H2  HOH B1618       3.163  17.524   6.519  1.00  0.00      B    H  
ATOM   4873  O   HOH B1619       8.251  36.547   2.228  1.00  0.00      B    O  
ATOM   4874  H1  HOH B1619       8.731  35.641   2.098  1.00  0.00      B    H  
ATOM   4875  H2  HOH B1619       8.664  37.049   2.996  1.00  0.00      B    H  
ATOM   4876  O   HOH B1620      10.592   5.614   3.043  1.00  0.00      B    O  
ATOM   4877  H1  HOH B1620      11.505   5.376   3.122  1.00  0.00      B    H  
ATOM   4878  H2  HOH B1620      10.304   5.288   2.129  1.00  0.00      B    H  
ATOM   4879  O   HOH B1621      29.642  32.139  19.993  1.00  0.00      B    O  
ATOM   4880  H1  HOH B1621      29.536  31.267  20.515  1.00  0.00      B    H  
ATOM   4881  H2  HOH B1621      29.031  32.870  20.428  1.00  0.00      B    H  
ATOM   4882  O   HOH B1622      17.614  15.875   7.953  1.00  0.00      B    O  
ATOM   4883  H1  HOH B1622      16.967  15.249   8.392  1.00  0.00      B    H  
ATOM   4884  H2  HOH B1622      17.353  15.968   6.972  1.00  0.00      B    H  
ATOM   4885  O   HOH B1623      35.120  -0.121   8.883  1.00  0.00      B    O  
ATOM   4886  H1  HOH B1623      35.146   0.913   8.790  1.00  0.00      B    H  
ATOM   4887  H2  HOH B1623      34.322  -0.381   9.518  1.00  0.00      B    H  
ATOM   4888  O   HOH B1624       5.555  27.620   8.101  1.00  0.00      B    O  
ATOM   4889  H1  HOH B1624       5.696  28.536   8.483  1.00  0.00      B    H  
ATOM   4890  H2  HOH B1624       6.233  26.984   8.448  1.00  0.00      B    H  
ATOM   4891  O   HOH B1625      36.972  35.834  22.680  1.00  0.00      B    O  
ATOM   4892  H1  HOH B1625      37.693  35.426  23.339  1.00  0.00      B    H  
ATOM   4893  H2  HOH B1625      36.363  35.148  22.324  1.00  0.00      B    H  
ATOM   4894  O   HOH B1626       7.226   1.977   8.298  1.00  0.00      B    O  
ATOM   4895  H1  HOH B1626       7.354   2.932   8.707  1.00  0.00      B    H  
ATOM   4896  H2  HOH B1626       6.526   1.499   8.835  1.00  0.00      B    H  
ATOM   4897  O   HOH B1627      22.904   2.625   4.926  1.00  0.00      B    O  
ATOM   4898  H1  HOH B1627      23.553   1.899   4.701  1.00  0.00      B    H  
ATOM   4899  H2  HOH B1627      22.906   2.833   5.911  1.00  0.00      B    H  
ATOM   4900  O   HOH B1628      14.958  21.204  39.018  1.00  0.00      B    O  
ATOM   4901  H1  HOH B1628      14.500  22.057  39.439  1.00  0.00      B    H  
ATOM   4902  H2  HOH B1628      14.662  21.244  38.056  1.00  0.00      B    H  
ATOM   4903  O   HOH B1629      22.352  35.907  25.583  1.00  0.00      B    O  
ATOM   4904  H1  HOH B1629      22.222  35.403  24.742  1.00  0.00      B    H  
ATOM   4905  H2  HOH B1629      21.804  36.727  25.527  1.00  0.00      B    H  
ATOM   4906  O   HOH B1630      29.205  18.760  22.575  1.00  0.00      B    O  
ATOM   4907  H1  HOH B1630      28.575  18.068  22.870  1.00  0.00      B    H  
ATOM   4908  H2  HOH B1630      29.408  18.594  21.600  1.00  0.00      B    H  
ATOM   4909  O   HOH B1631      26.177   1.978  37.214  1.00  0.00      B    O  
ATOM   4910  H1  HOH B1631      26.081   1.079  36.699  1.00  0.00      B    H  
ATOM   4911  H2  HOH B1631      26.805   2.592  36.753  1.00  0.00      B    H  
ATOM   4912  O   HOH B1632       5.484   8.535  37.228  1.00  0.00      B    O  
ATOM   4913  H1  HOH B1632       5.366   7.583  36.861  1.00  0.00      B    H  
ATOM   4914  H2  HOH B1632       5.362   8.440  38.261  1.00  0.00      B    H  
ATOM   4915  O   HOH B1633      19.140   0.098  10.031  1.00  0.00      B    O  
ATOM   4916  H1  HOH B1633      19.337   0.622  10.874  1.00  0.00      B    H  
ATOM   4917  H2  HOH B1633      18.629   0.679   9.407  1.00  0.00      B    H  
ATOM   4918  O   HOH B1634       4.590  11.478   0.287  1.00  0.00      B    O  
ATOM   4919  H1  HOH B1634       4.727  12.034   1.093  1.00  0.00      B    H  
ATOM   4920  H2  HOH B1634       5.058  10.549   0.372  1.00  0.00      B    H  
ATOM   4921  O   HOH B1635      13.289  10.462  10.797  1.00  0.00      B    O  
ATOM   4922  H1  HOH B1635      13.664  10.234  11.691  1.00  0.00      B    H  
ATOM   4923  H2  HOH B1635      12.362  10.234  10.711  1.00  0.00      B    H  
ATOM   4924  O   HOH B1636       3.611  11.241  24.397  1.00  0.00      B    O  
ATOM   4925  H1  HOH B1636       4.411  11.840  24.407  1.00  0.00      B    H  
ATOM   4926  H2  HOH B1636       3.274  11.110  25.370  1.00  0.00      B    H  
ATOM   4927  O   HOH B1637      13.313   3.122   5.109  1.00  0.00      B    O  
ATOM   4928  H1  HOH B1637      12.884   2.345   5.640  1.00  0.00      B    H  
ATOM   4929  H2  HOH B1637      13.074   2.996   4.170  1.00  0.00      B    H  
ATOM   4930  O   HOH B1638       2.619  24.829  17.144  1.00  0.00      B    O  
ATOM   4931  H1  HOH B1638       3.486  24.439  17.465  1.00  0.00      B    H  
ATOM   4932  H2  HOH B1638       2.801  25.458  16.375  1.00  0.00      B    H  
ATOM   4933  O   HOH B1639      13.199   2.349   2.437  1.00  0.00      B    O  
ATOM   4934  H1  HOH B1639      12.273   1.919   2.525  1.00  0.00      B    H  
ATOM   4935  H2  HOH B1639      13.538   2.214   1.471  1.00  0.00      B    H  
ATOM   4936  O   HOH B1640      29.631   1.686  29.942  1.00  0.00      B    O
[truncated: 87,647 more chars]
