# Supplementary material for: ECE vs DISP Mechanisms in Anodic Electrolysis of Benzyl Alcohols: Computational Prediction of Microscopic Rate Constants
Source: J Phys Chem C Nanomater Interfaces. 2025 Aug 28;129(36):16076–96. doi: 10.1021/acs.jpcc.5c04347 (PMC12434723; doi:10.1021/acs.jpcc.5c04347)
Supplement: Supplementary file 2 [file jp5c04347_si_002.zip › example_simulation_inputs/QMMM_simulation_bulk_H2O_base_OAc/start_28_2.095_coords.pdb]

TITLE     MDANALYSIS FRAME 0: Created by PDBWriter
CRYST1   39.149   39.149   39.149  90.00  90.00  90.00 P 1           1
ATOM      1  C00 2ag A   1      16.619  20.298  22.952  1.00  0.00      A    C  
ATOM      2  O01 2ag A   1      15.213  19.983  23.285  1.00  0.00      A    O  
ATOM      3  C02 2ag A   1      14.412  21.109  23.078  1.00  0.00      A    C  
ATOM      4  C03 2ag A   1      14.022  21.433  21.779  1.00  0.00      A    C  
ATOM      5  C04 2ag A   1      13.152  22.523  21.659  1.00  0.00      A    C  
ATOM      6  C05 2ag A   1      12.610  23.189  22.822  1.00  0.00      A    C  
ATOM      7  C06 2ag A   1      11.710  24.279  22.626  1.00  0.00      A    C  
ATOM      8  O07 2ag A   1      11.224  24.805  23.739  1.00  0.00      A    O  
ATOM      9  C08 2ag A   1      12.936  22.722  24.142  1.00  0.00      A    C  
ATOM     10  C09 2ag A   1      13.872  21.698  24.225  1.00  0.00      A    C  
ATOM     11  H0A 2ag A   1      17.002  21.105  23.586  1.00  0.00      A    H  
ATOM     12  H0B 2ag A   1      17.163  19.394  23.136  1.00  0.00      A    H  
ATOM     13  H0C 2ag A   1      16.785  20.490  21.898  1.00  0.00      A    H  
ATOM     14  H0D 2ag A   1      14.359  20.782  20.909  1.00  0.00      A    H  
ATOM     15  H0E 2ag A   1      12.812  22.922  20.664  1.00  0.00      A    H  
ATOM     16  H0F 2ag A   1      11.572  24.834  21.686  1.00  0.00      A    H  
ATOM     17  H0G 2ag A   1      10.094  26.373  21.058  1.00  0.00      A    H  
ATOM     18  H0H 2ag A   1      10.589  25.543  23.474  1.00  0.00      A    H  
ATOM     19  H0I 2ag A   1      12.664  23.277  25.024  1.00  0.00      A    H  
ATOM     20  H0J 2ag A   1      14.117  21.194  25.147  1.00  0.00      A    H  
ATOM     21  C00 ACA B   2      10.116  27.726  22.326  1.00  0.00      B    C  
ATOM     22  C01 ACA B   2       9.763  29.170  22.560  1.00  0.00      B    C  
ATOM     23  O02 ACA B   2      10.311  26.980  23.238  1.00  0.00      B    O  
ATOM     24  O03 ACA B   2      10.184  27.356  21.062  1.00  0.00      B    O  
ATOM     25  H04 ACA B   2      10.663  29.748  22.137  1.00  0.00      B    H  
ATOM     26  H05 ACA B   2       9.623  29.345  23.645  1.00  0.00      B    H  
ATOM     27  H06 ACA B   2       8.805  29.422  22.044  1.00  0.00      B    H  
ATOM     28  O   HOH B   1      11.310  24.053  15.759  1.00  0.00      B    O  
ATOM     29  H1  HOH B   1      11.665  23.797  16.716  1.00  0.00      B    H  
ATOM     30  H2  HOH B   1      12.117  24.234  15.200  1.00  0.00      B    H  
ATOM     31  O   HOH B   2      16.405  32.238  18.754  1.00  0.00      B    O  
ATOM     32  H1  HOH B   2      17.212  32.769  19.085  1.00  0.00      B    H  
ATOM     33  H2  HOH B   2      15.925  31.969  19.580  1.00  0.00      B    H  
ATOM     34  O   HOH B   4      10.894  28.363  11.394  1.00  0.00      B    O  
ATOM     35  H1  HOH B   4      10.834  28.045  10.415  1.00  0.00      B    H  
ATOM     36  H2  HOH B   4      11.663  27.861  11.853  1.00  0.00      B    H  
ATOM     37  O   HOH B   5      12.955  24.637  33.517  1.00  0.00      B    O  
ATOM     38  H1  HOH B   5      13.628  23.886  33.698  1.00  0.00      B    H  
ATOM     39  H2  HOH B   5      12.130  24.457  34.056  1.00  0.00      B    H  
ATOM     40  O   HOH B   7      13.550  24.463  14.158  1.00  0.00      B    O  
ATOM     41  H1  HOH B   7      14.382  23.926  13.853  1.00  0.00      B    H  
ATOM     42  H2  HOH B   7      13.749  25.406  14.477  1.00  0.00      B    H  
ATOM     43  O   HOH B   8       7.375  24.270  25.754  1.00  0.00      B    O  
ATOM     44  H1  HOH B   8       6.418  24.345  25.983  1.00  0.00      B    H  
ATOM     45  H2  HOH B   8       7.842  25.075  26.069  1.00  0.00      B    H  
ATOM     46  O   HOH B   9       7.620  15.294  16.578  1.00  0.00      B    O  
ATOM     47  H1  HOH B   9       7.039  14.798  17.228  1.00  0.00      B    H  
ATOM     48  H2  HOH B   9       8.339  15.681  17.199  1.00  0.00      B    H  
ATOM     49  O   HOH B  10      15.796  22.796  13.622  1.00  0.00      B    O  
ATOM     50  H1  HOH B  10      15.228  21.907  13.509  1.00  0.00      B    H  
ATOM     51  H2  HOH B  10      16.777  22.598  13.411  1.00  0.00      B    H  
ATOM     52  O   HOH B  11      10.124  22.288  13.706  1.00  0.00      B    O  
ATOM     53  H1  HOH B  11      10.306  21.308  13.894  1.00  0.00      B    H  
ATOM     54  H2  HOH B  11      10.518  22.771  14.514  1.00  0.00      B    H  
ATOM     55  O   HOH B  12      14.813  19.143  19.296  1.00  0.00      B    O  
ATOM     56  H1  HOH B  12      14.568  18.671  20.167  1.00  0.00      B    H  
ATOM     57  H2  HOH B  12      15.518  18.550  18.900  1.00  0.00      B    H  
ATOM     58  O   HOH B  13      38.497  20.283  33.728  1.00  0.00      B    O  
ATOM     59  H1  HOH B  13      37.847  19.539  33.596  1.00  0.00      B    H  
ATOM     60  H2  HOH B  13      38.272  20.967  33.010  1.00  0.00      B    H  
ATOM     61  O   HOH B  14      29.334   3.496  29.520  1.00  0.00      B    O  
ATOM     62  H1  HOH B  14      29.968   3.116  28.780  1.00  0.00      B    H  
ATOM     63  H2  HOH B  14      28.446   3.011  29.466  1.00  0.00      B    H  
ATOM     64  O   HOH B  15      18.284  14.452  13.896  1.00  0.00      B    O  
ATOM     65  H1  HOH B  15      17.895  14.230  14.832  1.00  0.00      B    H  
ATOM     66  H2  HOH B  15      18.870  13.650  13.594  1.00  0.00      B    H  
ATOM     67  O   HOH B  16      33.750  24.645  10.979  1.00  0.00      B    O  
ATOM     68  H1  HOH B  16      33.606  24.563   9.975  1.00  0.00      B    H  
ATOM     69  H2  HOH B  16      33.015  24.103  11.477  1.00  0.00      B    H  
ATOM     70  O   HOH B  17       9.171  21.243  22.122  1.00  0.00      B    O  
ATOM     71  H1  HOH B  17       9.230  20.446  21.479  1.00  0.00      B    H  
ATOM     72  H2  HOH B  17       9.773  21.019  22.873  1.00  0.00      B    H  
ATOM     73  O   HOH B  18      10.608   7.362   8.852  1.00  0.00      B    O  
ATOM     74  H1  HOH B  18      10.006   8.105   9.253  1.00  0.00      B    H  
ATOM     75  H2  HOH B  18      10.322   6.477   9.209  1.00  0.00      B    H  
ATOM     76  O   HOH B  19      15.069  35.464  26.406  1.00  0.00      B    O  
ATOM     77  H1  HOH B  19      15.846  35.600  25.797  1.00  0.00      B    H  
ATOM     78  H2  HOH B  19      15.474  35.233  27.324  1.00  0.00      B    H  
ATOM     79  O   HOH B  20       5.586  26.858  17.960  1.00  0.00      B    O  
ATOM     80  H1  HOH B  20       5.011  26.144  18.327  1.00  0.00      B    H  
ATOM     81  H2  HOH B  20       5.658  27.671  18.634  1.00  0.00      B    H  
ATOM     82  O   HOH B  21      17.356  33.268  26.320  1.00  0.00      B    O  
ATOM     83  H1  HOH B  21      17.407  32.897  25.389  1.00  0.00      B    H  
ATOM     84  H2  HOH B  21      16.558  32.851  26.766  1.00  0.00      B    H  
ATOM     85  O   HOH B  22      27.432  36.366   4.141  1.00  0.00      B    O  
ATOM     86  H1  HOH B  22      26.590  36.337   4.689  1.00  0.00      B    H  
ATOM     87  H2  HOH B  22      27.756  37.329   4.154  1.00  0.00      B    H  
ATOM     88  O   HOH B  23      18.969  22.198  28.859  1.00  0.00      B    O  
ATOM     89  H1  HOH B  23      19.518  22.814  28.254  1.00  0.00      B    H  
ATOM     90  H2  HOH B  23      18.507  22.827  29.504  1.00  0.00      B    H  
ATOM     91  O   HOH B  24      36.125  16.492  25.009  1.00  0.00      B    O  
ATOM     92  H1  HOH B  24      36.554  17.145  24.325  1.00  0.00      B    H  
ATOM     93  H2  HOH B  24      36.285  15.551  24.609  1.00  0.00      B    H  
ATOM     94  O   HOH B  25      14.645  17.905  21.785  1.00  0.00      B    O  
ATOM     95  H1  HOH B  25      14.697  18.783  22.295  1.00  0.00      B    H  
ATOM     96  H2  HOH B  25      14.170  17.222  22.362  1.00  0.00      B    H  
ATOM     97  O   HOH B  26      10.686  38.719  13.022  1.00  0.00      B    O  
ATOM     98  H1  HOH B  26      10.334  38.728  13.981  1.00  0.00      B    H  
ATOM     99  H2  HOH B  26      10.797  37.767  12.727  1.00  0.00      B    H  
ATOM    100  O   HOH B  27      10.230  12.141   9.092  1.00  0.00      B    O  
ATOM    101  H1  HOH B  27      10.977  12.877   9.156  1.00  0.00      B    H  
ATOM    102  H2  HOH B  27       9.347  12.627   9.014  1.00  0.00      B    H  
ATOM    103  O   HOH B  28      28.780  23.845  28.019  1.00  0.00      B    O  
ATOM    104  H1  HOH B  28      29.658  24.076  27.521  1.00  0.00      B    H  
ATOM    105  H2  HOH B  28      28.739  24.577  28.777  1.00  0.00      B    H  
ATOM    106  O   HOH B  29      29.931  34.425  36.468  1.00  0.00      B    O  
ATOM    107  H1  HOH B  29      29.526  34.388  35.540  1.00  0.00      B    H  
ATOM    108  H2  HOH B  29      29.113  34.301  37.045  1.00  0.00      B    H  
ATOM    109  O   HOH B  30       2.746  28.113   2.860  1.00  0.00      B    O  
ATOM    110  H1  HOH B  30       1.853  28.513   2.547  1.00  0.00      B    H  
ATOM    111  H2  HOH B  30       3.411  28.119   2.130  1.00  0.00      B    H  
ATOM    112  O   HOH B  31      32.820  25.174  36.176  1.00  0.00      B    O  
ATOM    113  H1  HOH B  31      32.328  24.230  36.167  1.00  0.00      B    H  
ATOM    114  H2  HOH B  31      32.129  25.856  36.348  1.00  0.00      B    H  
ATOM    115  O   HOH B  32       0.420  29.684   3.091  1.00  0.00      B    O  
ATOM    116  H1  HOH B  32       1.237  29.695   3.739  1.00  0.00      B    H  
ATOM    117  H2  HOH B  32      -0.281  30.232   3.592  1.00  0.00      B    H  
ATOM    118  O   HOH B  33      11.441  20.666   2.723  1.00  0.00      B    O  
ATOM    119  H1  HOH B  33      11.139  21.365   3.413  1.00  0.00      B    H  
ATOM    120  H2  HOH B  33      11.589  21.175   1.866  1.00  0.00      B    H  
ATOM    121  O   HOH B  34      31.712  37.329   9.301  1.00  0.00      B    O  
ATOM    122  H1  HOH B  34      32.322  37.780   8.615  1.00  0.00      B    H  
ATOM    123  H2  HOH B  34      32.146  37.278  10.198  1.00  0.00      B    H  
ATOM    124  O   HOH B  35      27.311   8.450  37.847  1.00  0.00      B    O  
ATOM    125  H1  HOH B  35      26.338   8.172  37.605  1.00  0.00      B    H  
ATOM    126  H2  HOH B  35      27.518   8.123  38.801  1.00  0.00      B    H  
ATOM    127  O   HOH B  36      21.536  15.368  31.611  1.00  0.00      B    O  
ATOM    128  H1  HOH B  36      21.733  14.359  31.681  1.00  0.00      B    H  
ATOM    129  H2  HOH B  36      22.217  15.808  32.256  1.00  0.00      B    H  
ATOM    130  O   HOH B  37      23.879  18.661  13.329  1.00  0.00      B    O  
ATOM    131  H1  HOH B  37      24.018  17.908  12.659  1.00  0.00      B    H  
ATOM    132  H2  HOH B  37      24.810  18.882  13.667  1.00  0.00      B    H  
ATOM    133  O   HOH B  38       9.280  25.028   2.146  1.00  0.00      B    O  
ATOM    134  H1  HOH B  38       9.624  25.023   3.082  1.00  0.00      B    H  
ATOM    135  H2  HOH B  38       8.405  24.517   2.081  1.00  0.00      B    H  
ATOM    136  O   HOH B  39      15.661  25.213  17.818  1.00  0.00      B    O  
ATOM    137  H1  HOH B  39      16.294  25.014  17.118  1.00  0.00      B    H  
ATOM    138  H2  HOH B  39      15.365  24.285  18.251  1.00  0.00      B    H  
ATOM    139  O   HOH B  40      36.605  36.399  20.621  1.00  0.00      B    O  
ATOM    140  H1  HOH B  40      35.740  36.136  21.001  1.00  0.00      B    H  
ATOM    141  H2  HOH B  40      36.724  35.890  19.759  1.00  0.00      B    H  
ATOM    142  O   HOH B  41      18.170  25.627  28.132  1.00  0.00      B    O  
ATOM    143  H1  HOH B  41      18.976  25.301  27.604  1.00  0.00      B    H  
ATOM    144  H2  HOH B  41      18.222  25.379  29.122  1.00  0.00      B    H  
ATOM    145  O   HOH B  42      35.732  34.148  30.806  1.00  0.00      B    O  
ATOM    146  H1  HOH B  42      35.673  35.126  30.543  1.00  0.00      B    H  
ATOM    147  H2  HOH B  42      35.335  33.650  30.001  1.00  0.00      B    H  
ATOM    148  O   HOH B  43      30.033  38.653  23.806  1.00  0.00      B    O  
ATOM    149  H1  HOH B  43      30.868  38.532  23.281  1.00  0.00      B    H  
ATOM    150  H2  HOH B  43      30.209  38.182  24.623  1.00  0.00      B    H  
ATOM    151  O   HOH B  44      38.137  31.564   4.409  1.00  0.00      B    O  
ATOM    152  H1  HOH B  44      38.116  31.703   5.433  1.00  0.00      B    H  
ATOM    153  H2  HOH B  44      37.309  31.988   4.028  1.00  0.00      B    H  
ATOM    154  O   HOH B  45      31.144  24.386  27.094  1.00  0.00      B    O  
ATOM    155  H1  HOH B  45      31.853  24.421  26.373  1.00  0.00      B    H  
ATOM    156  H2  HOH B  45      31.664  24.096  27.862  1.00  0.00      B    H  
ATOM    157  O   HOH B  46      20.428  27.559  36.166  1.00  0.00      B    O  
ATOM    158  H1  HOH B  46      20.681  28.113  36.950  1.00  0.00      B    H  
ATOM    159  H2  HOH B  46      20.645  28.064  35.358  1.00  0.00      B    H  
ATOM    160  O   HOH B  47      33.728   2.502  37.241  1.00  0.00      B    O  
ATOM    161  H1  HOH B  47      34.774   2.313  37.161  1.00  0.00      B    H  
ATOM    162  H2  HOH B  47      33.450   2.986  36.347  1.00  0.00      B    H  
ATOM    163  O   HOH B  48      21.936  37.872  14.981  1.00  0.00      B    O  
ATOM    164  H1  HOH B  48      22.136  38.830  14.947  1.00  0.00      B    H  
ATOM    165  H2  HOH B  48      21.557  37.612  14.073  1.00  0.00      B    H  
ATOM    166  O   HOH B  49      22.442  14.711  20.473  1.00  0.00      B    O  
ATOM    167  H1  HOH B  49      22.514  15.719  20.417  1.00  0.00      B    H  
ATOM    168  H2  HOH B  49      23.352  14.412  20.821  1.00  0.00      B    H  
ATOM    169  O   HOH B  50      35.349  32.625  22.935  1.00  0.00      B    O  
ATOM    170  H1  HOH B  50      36.282  32.968  23.227  1.00  0.00      B    H  
ATOM    171  H2  HOH B  50      35.443  31.732  22.391  1.00  0.00      B    H  
ATOM    172  O   HOH B  51       7.207  35.121  26.908  1.00  0.00      B    O  
ATOM    173  H1  HOH B  51       7.302  34.104  27.008  1.00  0.00      B    H  
ATOM    174  H2  HOH B  51       8.178  35.453  26.732  1.00  0.00      B    H  
ATOM    175  O   HOH B  52      18.589  39.012   6.463  1.00  0.00      B    O  
ATOM    176  H1  HOH B  52      18.030  38.169   6.565  1.00  0.00      B    H  
ATOM    177  H2  HOH B  52      19.532  38.841   6.881  1.00  0.00      B    H  
ATOM    178  O   HOH B  53      19.023  38.636  10.168  1.00  0.00      B    O  
ATOM    179  H1  HOH B  53      20.011  38.459   9.856  1.00  0.00      B    H  
ATOM    180  H2  HOH B  53      18.910  38.171  11.048  1.00  0.00      B    H  
ATOM    181  O   HOH B  54      32.676  33.040  23.854  1.00  0.00      B    O  
ATOM    182  H1  HOH B  54      33.516  32.848  23.288  1.00  0.00      B    H  
ATOM    183  H2  HOH B  54      32.030  32.253  23.615  1.00  0.00      B    H  
ATOM    184  O   HOH B  55       6.532  36.051  24.259  1.00  0.00      B    O  
ATOM    185  H1  HOH B  55       6.928  35.712  25.147  1.00  0.00      B    H  
ATOM    186  H2  HOH B  55       7.220  35.958  23.484  1.00  0.00      B    H  
ATOM    187  O   HOH B  56      29.671  32.990  16.140  1.00  0.00      B    O  
ATOM    188  H1  HOH B  56      30.503  33.298  15.705  1.00  0.00      B    H  
ATOM    189  H2  HOH B  56      29.901  32.161  16.543  1.00  0.00      B    H  
ATOM    190  O   HOH B  57      28.539  26.593  37.937  1.00  0.00      B    O  
ATOM    191  H1  HOH B  57      28.524  25.611  38.204  1.00  0.00      B    H  
ATOM    192  H2  HOH B  57      28.379  27.108  38.817  1.00  0.00      B    H  
ATOM    193  O   HOH B  58      30.953  27.026  36.772  1.00  0.00      B    O  
ATOM    194  H1  HOH B  58      30.890  27.652  35.933  1.00  0.00      B    H  
ATOM    195  H2  HOH B  58      29.999  27.023  37.181  1.00  0.00      B    H  
ATOM    196  O   HOH B  59       6.274  36.096  20.411  1.00  0.00      B    O  
ATOM    197  H1  HOH B  59       5.629  35.337  20.507  1.00  0.00      B    H  
ATOM    198  H2  HOH B  59       7.157  35.689  20.670  1.00  0.00      B    H  
ATOM    199  O   HOH B  60      36.367   0.782  29.565  1.00  0.00      B    O  
ATOM    200  H1  HOH B  60      35.819   0.507  30.348  1.00  0.00      B    H  
ATOM    201  H2  HOH B  60      37.241   1.067  29.903  1.00  0.00      B    H  
ATOM    202  O   HOH B  61      29.955   5.897  19.705  1.00  0.00      B    O  
ATOM    203  H1  HOH B  61      30.775   5.940  19.075  1.00  0.00      B    H  
ATOM    204  H2  HOH B  61      29.202   5.456  19.204  1.00  0.00      B    H  
ATOM    205  O   HOH B  62      36.010   3.473  27.722  1.00  0.00      B    O  
ATOM    206  H1  HOH B  62      35.605   2.947  28.477  1.00  0.00      B    H  
ATOM    207  H2  HOH B  62      36.608   2.889  27.204  1.00  0.00      B    H  
ATOM    208  O   HOH B  63      25.474  34.156  20.679  1.00  0.00      B    O  
ATOM    209  H1  HOH B  63      24.561  34.525  20.887  1.00  0.00      B    H  
ATOM    210  H2  HOH B  63      26.138  34.895  20.364  1.00  0.00      B    H  
ATOM    211  O   HOH B  64       9.242  10.508  25.566  1.00  0.00      B    O  
ATOM    212  H1  HOH B  64       8.594   9.942  26.112  1.00  0.00      B    H  
ATOM    213  H2  HOH B  64       8.953  10.291  24.590  1.00  0.00      B    H  
ATOM    214  O   HOH B  65      16.966   8.711  21.326  1.00  0.00      B    O  
ATOM    215  H1  HOH B  65      17.292   7.808  21.562  1.00  0.00      B    H  
ATOM    216  H2  HOH B  65      17.696   9.211  20.835  1.00  0.00      B    H  
ATOM    217  O   HOH B  66       9.713   5.147   2.355  1.00  0.00      B    O  
ATOM    218  H1  HOH B  66       9.444   5.202   1.365  1.00  0.00      B    H  
ATOM    219  H2  HOH B  66       9.947   4.212   2.451  1.00  0.00      B    H  
ATOM    220  O   HOH B  67      31.270  29.170   1.111  1.00  0.00      B    O  
ATOM    221  H1  HOH B  67      30.446  29.581   1.467  1.00  0.00      B    H  
ATOM    222  H2  HOH B  67      31.265  28.260   1.531  1.00  0.00      B    H  
ATOM    223  O   HOH B  68      11.313   9.432  33.977  1.00  0.00      B    O  
ATOM    224  H1  HOH B  68      10.501   8.844  34.236  1.00  0.00      B    H  
ATOM    225  H2  HOH B  68      12.108   9.135  34.583  1.00  0.00      B    H  
ATOM    226  O   HOH B  69      36.606  13.246  12.154  1.00  0.00      B    O  
ATOM    227  H1  HOH B  69      36.176  13.250  11.251  1.00  0.00      B    H  
ATOM    228  H2  HOH B  69      37.379  12.592  12.180  1.00  0.00      B    H  
ATOM    229  O   HOH B  70       7.489  32.192  37.332  1.00  0.00      B    O  
ATOM    230  H1  HOH B  70       8.185  31.570  37.557  1.00  0.00      B    H  
ATOM    231  H2  HOH B  70       7.278  32.001  36.382  1.00  0.00      B    H  
ATOM    232  O   HOH B  71      33.844  24.226  15.719  1.00  0.00      B    O  
ATOM    233  H1  HOH B  71      32.976  24.290  15.178  1.00  0.00      B    H  
ATOM    234  H2  HOH B  71      33.728  24.863  16.584  1.00  0.00      B    H  
ATOM    235  O   HOH B  72      23.412  29.187   5.250  1.00  0.00      B    O  
ATOM    236  H1  HOH B  72      23.864  28.283   5.156  1.00  0.00      B    H  
ATOM    237  H2  HOH B  72      23.651  29.716   4.406  1.00  0.00      B    H  
ATOM    238  O   HOH B  73      10.353  30.535  31.590  1.00  0.00      B    O  
ATOM    239  H1  HOH B  73      10.673  31.471  31.611  1.00  0.00      B    H  
ATOM    240  H2  HOH B  73      10.068  30.327  32.572  1.00  0.00      B    H  
ATOM    241  O   HOH B  74      37.918   8.832  16.975  1.00  0.00      B    O  
ATOM    242  H1  HOH B  74      38.884   8.714  17.120  1.00  0.00      B    H  
ATOM    243  H2  HOH B  74      37.359   7.987  17.182  1.00  0.00      B    H  
ATOM    244  O   HOH B  75       2.158   5.251  10.120  1.00  0.00      B    O  
ATOM    245  H1  HOH B  75       1.695   5.623   9.279  1.00  0.00      B    H  
ATOM    246  H2  HOH B  75       2.188   5.995  10.801  1.00  0.00      B    H  
ATOM    247  O   HOH B  76      27.733  16.384   9.154  1.00  0.00      B    O  
ATOM    248  H1  HOH B  76      28.080  15.637   8.582  1.00  0.00      B    H  
ATOM    249  H2  HOH B  76      27.321  15.972   9.980  1.00  0.00      B    H  
ATOM    250  O   HOH B  77       0.495  37.334  15.225  1.00  0.00      B    O  
ATOM    251  H1  HOH B  77       0.600  36.312  15.181  1.00  0.00      B    H  
ATOM    252  H2  HOH B  77       1.448  37.727  15.398  1.00  0.00      B    H  
ATOM    253  O   HOH B  78      38.263  18.029   4.070  1.00  0.00      B    O  
ATOM    254  H1  HOH B  78      38.458  19.056   4.282  1.00  0.00      B    H  
ATOM    255  H2  HOH B  78      38.087  17.524   4.980  1.00  0.00      B    H  
ATOM    256  O   HOH B  79      27.207  20.042  11.788  1.00  0.00      B    O  
ATOM    257  H1  HOH B  79      28.205  19.938  11.877  1.00  0.00      B    H  
ATOM    258  H2  HOH B  79      27.083  21.088  11.588  1.00  0.00      B    H  
ATOM    259  O   HOH B  80      17.457  16.746  23.514  1.00  0.00      B    O  
ATOM    260  H1  HOH B  80      17.179  16.472  22.560  1.00  0.00      B    H  
ATOM    261  H2  HOH B  80      17.944  15.961  23.988  1.00  0.00      B    H  
ATOM    262  O   HOH B  81      17.180  37.293  14.842  1.00  0.00      B    O  
ATOM    263  H1  HOH B  81      17.747  36.596  15.325  1.00  0.00      B    H  
ATOM    264  H2  HOH B  81      17.119  38.166  15.385  1.00  0.00      B    H  
ATOM    265  O   HOH B  82      29.349  12.545  18.413  1.00  0.00      B    O  
ATOM    266  H1  HOH B  82      30.229  12.531  18.921  1.00  0.00      B    H  
ATOM    267  H2  HOH B  82      29.518  12.929  17.481  1.00  0.00      B    H  
ATOM    268  O   HOH B  83      28.379  22.236  22.801  1.00  0.00      B    O  
ATOM    269  H1  HOH B  83      28.653  21.930  21.845  1.00  0.00      B    H  
ATOM    270  H2  HOH B  83      29.026  22.958  23.134  1.00  0.00      B    H  
ATOM    271  O   HOH B  84       6.161   5.630   8.441  1.00  0.00      B    O  
ATOM    272  H1  HOH B  84       6.316   5.730   7.446  1.00  0.00      B    H  
ATOM    273  H2  HOH B  84       5.453   4.923   8.573  1.00  0.00      B    H  
ATOM    274  O   HOH B  85      30.843   1.959  27.822  1.00  0.00      B    O  
ATOM    275  H1  HOH B  85      31.354   2.457  27.082  1.00  0.00      B    H  
ATOM    276  H2  HOH B  85      31.539   1.534  28.433  1.00  0.00      B    H  
ATOM    277  O   HOH B  86      32.378  19.864  16.353  1.00  0.00      B    O  
ATOM    278  H1  HOH B  86      31.795  20.316  15.638  1.00  0.00      B    H  
ATOM    279  H2  HOH B  86      33.248  20.364  16.485  1.00  0.00      B    H  
ATOM    280  O   HOH B  87      35.861   5.430  33.233  1.00  0.00      B    O  
ATOM    281  H1  HOH B  87      35.884   4.410  33.483  1.00  0.00      B    H  
ATOM    282  H2  HOH B  87      35.335   5.861  34.024  1.00  0.00      B    H  
ATOM    283  O   HOH B  88      31.815  30.392  23.357  1.00  0.00      B    O  
ATOM    284  H1  HOH B  88      32.514  29.908  23.923  1.00  0.00      B    H  
ATOM    285  H2  HOH B  88      30.907  30.376  23.897  1.00  0.00      B    H  
ATOM    286  O   HOH B  89      34.764  36.230  13.066  1.00  0.00      B    O  
ATOM    287  H1  HOH B  89      34.779  35.775  12.169  1.00  0.00      B    H  
ATOM    288  H2  HOH B  89      35.211  37.163  12.982  1.00  0.00      B    H  
ATOM    289  O   HOH B  90      34.722  13.845  34.943  1.00  0.00      B    O  
ATOM    290  H1  HOH B  90      34.922  13.117  34.278  1.00  0.00      B    H  
ATOM    291  H2  HOH B  90      35.559  14.456  35.090  1.00  0.00      B    H  
ATOM    292  O   HOH B  91      24.235  17.027  25.680  1.00  0.00      B    O  
ATOM    293  H1  HOH B  91      25.176  16.879  26.079  1.00  0.00      B    H  
ATOM    294  H2  HOH B  91      23.600  17.104  26.478  1.00  0.00      B    H  
ATOM    295  O   HOH B  92      34.072   1.574   5.317  1.00  0.00      B    O  
ATOM    296  H1  HOH B  92      33.676   2.488   5.034  1.00  0.00      B    H  
ATOM    297  H2  HOH B  92      33.669   1.213   6.108  1.00  0.00      B    H  
ATOM    298  O   HOH B  93      21.697  34.879   3.314  1.00  0.00      B    O  
ATOM    299  H1  HOH B  93      21.817  35.520   2.580  1.00  0.00      B    H  
ATOM    300  H2  HOH B  93      20.718  34.787   3.490  1.00  0.00      B    H  
ATOM    301  O   HOH B  94      38.890   8.571  12.632  1.00  0.00      B    O  
ATOM    302  H1  HOH B  94      39.924   8.696  12.570  1.00  0.00      B    H  
ATOM    303  H2  HOH B  94      38.593   8.983  13.466  1.00  0.00      B    H  
ATOM    304  O   HOH B  95      24.695   2.246  31.820  1.00  0.00      B    O  
ATOM    305  H1  HOH B  95      24.396   2.840  31.052  1.00  0.00      B    H  
ATOM    306  H2  HOH B  95      24.789   1.258  31.465  1.00  0.00      B    H  
ATOM    307  O   HOH B  96      27.301  25.258  16.936  1.00  0.00      B    O  
ATOM    308  H1  HOH B  96      27.425  26.158  17.409  1.00  0.00      B    H  
ATOM    309  H2  HOH B  96      27.986  25.158  16.183  1.00  0.00      B    H  
ATOM    310  O   HOH B  97       9.002  18.196  14.803  1.00  0.00      B    O  
ATOM    311  H1  HOH B  97       9.470  18.894  14.248  1.00  0.00      B    H  
ATOM    312  H2  HOH B  97       9.637  17.391  14.746  1.00  0.00      B    H  
ATOM    313  O   HOH B  98       3.894   2.014  31.874  1.00  0.00      B    O  
ATOM    314  H1  HOH B  98       4.724   1.431  32.026  1.00  0.00      B    H  
ATOM    315  H2  HOH B  98       3.107   1.418  31.733  1.00  0.00      B    H  
ATOM    316  O   HOH B  99       5.043  26.929  10.424  1.00  0.00      B    O  
ATOM    317  H1  HOH B  99       4.532  26.258  10.909  1.00  0.00      B    H  
ATOM    318  H2  HOH B  99       5.552  27.524  11.090  1.00  0.00      B    H  
ATOM    319  O   HOH B 100      14.865   8.290  38.145  1.00  0.00      B    O  
ATOM    320  H1  HOH B 100      15.049   7.305  38.111  1.00  0.00      B    H  
ATOM    321  H2  HOH B 100      15.113   8.584  39.073  1.00  0.00      B    H  
ATOM    322  O   HOH B 101      15.139  34.994  11.627  1.00  0.00      B    O  
ATOM    323  H1  HOH B 101      14.652  35.850  11.691  1.00  0.00      B    H  
ATOM    324  H2  HOH B 101      15.210  34.637  12.580  1.00  0.00      B    H  
ATOM    325  O   HOH B 102       9.509  38.341  32.156  1.00  0.00      B    O  
ATOM    326  H1  HOH B 102      10.122  37.760  31.660  1.00  0.00      B    H  
ATOM    327  H2  HOH B 102       9.318  39.111  31.602  1.00  0.00      B    H  
ATOM    328  O   HOH B 103      16.441  18.749   5.436  1.00  0.00      B    O  
ATOM    329  H1  HOH B 103      16.906  17.952   5.070  1.00  0.00      B    H  
ATOM    330  H2  HOH B 103      15.723  18.953   4.802  1.00  0.00      B    H  
ATOM    331  O   HOH B 104      23.217  39.136  19.001  1.00  0.00      B    O  
ATOM    332  H1  HOH B 104      24.034  39.115  19.517  1.00  0.00      B    H  
ATOM    333  H2  HOH B 104      22.470  38.643  19.565  1.00  0.00      B    H  
ATOM    334  O   HOH B 105      13.664   6.879  30.916  1.00  0.00      B    O  
ATOM    335  H1  HOH B 105      13.647   6.725  29.891  1.00  0.00      B    H  
ATOM    336  H2  HOH B 105      13.424   5.992  31.360  1.00  0.00      B    H  
ATOM    337  O   HOH B 106      25.950  24.118  27.713  1.00  0.00      B    O  
ATOM    338  H1  HOH B 106      25.690  23.766  28.603  1.00  0.00      B    H  
ATOM    339  H2  HOH B 106      26.918  23.910  27.583  1.00  0.00      B    H  
ATOM    340  O   HOH B 107      28.177   3.562  23.968  1.00  0.00      B    O  
ATOM    341  H1  HOH B 107      27.319   3.152  24.372  1.00  0.00      B    H  
ATOM    342  H2  HOH B 107      28.377   4.432  24.442  1.00  0.00      B    H  
ATOM    343  O   HOH B 108      10.155  24.027  11.569  1.00  0.00      B    O  
ATOM    344  H1  HOH B 108       9.523  24.610  12.114  1.00  0.00      B    H  
ATOM    345  H2  HOH B 108      10.309  23.151  12.114  1.00  0.00      B    H  
ATOM    346  O   HOH B 109       7.662  29.174  28.192  1.00  0.00      B    O  
ATOM    347  H1  HOH B 109       7.517  29.272  29.210  1.00  0.00      B    H  
ATOM    348  H2  HOH B 109       8.527  28.670  28.065  1.00  0.00      B    H  
ATOM    349  O   HOH B 110      32.500  31.579   3.945  1.00  0.00      B    O  
ATOM    350  H1  HOH B 110      32.439  31.868   3.019  1.00  0.00      B    H  
ATOM    351  H2  HOH B 110      32.437  32.425   4.502  1.00  0.00      B    H  
ATOM    352  O   HOH B 111      20.260  33.499  26.270  1.00  0.00      B    O  
ATOM    353  H1  HOH B 111      20.801  32.614  26.175  1.00  0.00      B    H  
ATOM    354  H2  HOH B 111      19.298  33.381  26.026  1.00  0.00      B    H  
ATOM    355  O   HOH B 112      15.291  25.030  31.777  1.00  0.00      B    O  
ATOM    356  H1  HOH B 112      14.956  24.859  30.833  1.00  0.00      B    H  
ATOM    357  H2  HOH B 112      15.270  24.133  32.195  1.00  0.00      B    H  
ATOM    358  O   HOH B 113      31.533  22.592   6.412  1.00  0.00      B    O  
ATOM    359  H1  HOH B 113      32.286  22.113   5.854  1.00  0.00      B    H  
ATOM    360  H2  HOH B 113      30.644  22.307   5.915  1.00  0.00      B    H  
ATOM    361  O   HOH B 114      14.998  34.233   8.496  1.00  0.00      B    O  
ATOM    362  H1  HOH B 114      14.892  35.269   8.314  1.00  0.00      B    H  
ATOM    363  H2  HOH B 114      14.020  33.884   8.688  1.00  0.00      B    H  
ATOM    364  O   HOH B 115       8.682   9.770   0.886  1.00  0.00      B    O  
ATOM    365  H1  HOH B 115       9.314   9.790   1.604  1.00  0.00      B    H  
ATOM    366  H2  HOH B 115       9.113  10.122   0.050  1.00  0.00      B    H  
ATOM    367  O   HOH B 116      38.329  36.857  38.589  1.00  0.00      B    O  
ATOM    368  H1  HOH B 116      38.938  36.151  38.781  1.00  0.00      B    H  
ATOM    369  H2  HOH B 116      37.493  36.619  39.094  1.00  0.00      B    H  
ATOM    370  O   HOH B 117      17.286  19.600  27.374  1.00  0.00      B    O  
ATOM    371  H1  HOH B 117      16.499  18.985  27.510  1.00  0.00      B    H  
ATOM    372  H2  HOH B 117      17.763  19.280  26.507  1.00  0.00      B    H  
ATOM    373  O   HOH B 118      21.516  10.501  26.625  1.00  0.00      B    O  
ATOM    374  H1  HOH B 118      21.497  10.816  27.619  1.00  0.00      B    H  
ATOM    375  H2  HOH B 118      20.596  10.271  26.219  1.00  0.00      B    H  
ATOM    376  O   HOH B 119      36.399   8.324  28.574  1.00  0.00      B    O  
ATOM    377  H1  HOH B 119      35.848   7.968  29.330  1.00  0.00      B    H  
ATOM    378  H2  HOH B 119      37.328   8.433  28.939  1.00  0.00      B    H  
ATOM    379  O   HOH B 120      18.998  36.999  32.748  1.00  0.00      B    O  
ATOM    380  H1  HOH B 120      18.245  37.579  33.058  1.00  0.00      B    H  
ATOM    381  H2  HOH B 120      19.769  37.549  32.361  1.00  0.00      B    H  
ATOM    382  O   HOH B 121      31.310  35.299  25.161  1.00  0.00      B    O  
ATOM    383  H1  HOH B 121      31.596  34.399  24.916  1.00  0.00      B    H  
ATOM    384  H2  HOH B 121      31.892  35.935  24.565  1.00  0.00      B    H  
ATOM    385  O   HOH B 122      31.323   9.812  25.086  1.00  0.00      B    O  
ATOM    386  H1  HOH B 122      31.819  10.521  25.632  1.00  0.00      B    H  
ATOM    387  H2  HOH B 122      31.913   9.570  24.282  1.00  0.00      B    H  
ATOM    388  O   HOH B 123      10.011  15.456  18.139  1.00  0.00      B    O  
ATOM    389  H1  HOH B 123      10.966  15.616  18.297  1.00  0.00      B    H  
ATOM    390  H2  HOH B 123       9.880  14.440  18.272  1.00  0.00      B    H  
ATOM    391  O   HOH B 124       2.824   6.976  29.523  1.00  0.00      B    O  
ATOM    392  H1  HOH B 124       2.656   6.045  29.171  1.00  0.00      B    H  
ATOM    393  H2  HOH B 124       2.794   6.951  30.539  1.00  0.00      B    H  
ATOM    394  O   HOH B 125      22.030   1.849  28.891  1.00  0.00      B    O  
ATOM    395  H1  HOH B 125      22.852   2.475  29.123  1.00  0.00      B    H  
ATOM    396  H2  HOH B 125      22.278   1.429  27.991  1.00  0.00      B    H  
ATOM    397  O   HOH B 126      20.495  11.982  34.916  1.00  0.00      B    O  
ATOM    398  H1  HOH B 126      20.163  11.789  33.979  1.00  0.00      B    H  
ATOM    399  H2  HOH B 126      20.130  11.278  35.556  1.00  0.00      B    H  
ATOM    400  O   HOH B 127      24.208  10.354  38.762  1.00  0.00      B    O  
ATOM    401  H1  HOH B 127      23.303  10.317  39.280  1.00  0.00      B    H  
ATOM    402  H2  HOH B 127      24.193   9.512  38.173  1.00  0.00      B    H  
ATOM    403  O   HOH B 128      32.033  14.990  19.770  1.00  0.00      B    O  
ATOM    404  H1  HOH B 128      31.930  15.112  18.772  1.00  0.00      B    H  
ATOM    405  H2  HOH B 128      32.151  13.988  19.906  1.00  0.00      B    H  
ATOM    406  O   HOH B 129      31.091  34.995   7.614  1.00  0.00      B    O  
ATOM    407  H1  HOH B 129      31.414  35.649   6.941  1.00  0.00      B    H  
ATOM    408  H2  HOH B 129      31.251  35.479   8.479  1.00  0.00      B    H  
ATOM    409  O   HOH B 130       4.348  32.643   0.632  1.00  0.00      B    O  
ATOM    410  H1  HOH B 130       5.284  32.292   0.561  1.00  0.00      B    H  
ATOM    411  H2  HOH B 130       4.015  32.349   1.568  1.00  0.00      B    H  
ATOM    412  O   HOH B 131       9.402  33.411  12.319  1.00  0.00      B    O  
ATOM    413  H1  HOH B 131       9.768  33.502  13.250  1.00  0.00      B    H  
ATOM    414  H2  HOH B 131       9.970  32.742  11.810  1.00  0.00      B    H  
ATOM    415  O   HOH B 132      16.676  15.466  26.782  1.00  0.00      B    O  
ATOM    416  H1  HOH B 132      17.343  15.202  26.010  1.00  0.00      B    H  
ATOM    417  H2  HOH B 132      15.938  14.782  26.748  1.00  0.00      B    H  
ATOM    418  O   HOH B 133      38.870  19.755  26.358  1.00  0.00      B    O  
ATOM    419  H1  HOH B 133      39.817  19.518  26.639  1.00  0.00      B    H  
ATOM    420  H2  HOH B 133      38.535  20.604  26.802  1.00  0.00      B    H  
ATOM    421  O   HOH B 134      20.108   0.937   2.198  1.00  0.00      B    O  
ATOM    422  H1  HOH B 134      19.269   1.491   1.899  1.00  0.00      B    H  
ATOM    423  H2  HOH B 134      19.800   0.311   2.979  1.00  0.00      B    H  
ATOM    424  O   HOH B 135      27.776   5.746  28.585  1.00  0.00      B    O  
ATOM    425  H1  HOH B 135      28.328   4.944  28.777  1.00  0.00      B    H  
ATOM    426  H2  HOH B 135      28.417   6.494  28.790  1.00  0.00      B    H  
ATOM    427  O   HOH B 136       7.131  16.866  10.430  1.00  0.00      B    O  
ATOM    428  H1  HOH B 136       6.793  17.248  11.287  1.00  0.00      B    H  
ATOM    429  H2  HOH B 136       8.105  17.147  10.291  1.00  0.00      B    H  
ATOM    430  O   HOH B 137      36.816  18.012  32.947  1.00  0.00      B    O  
ATOM    431  H1  HOH B 137      35.874  18.248  32.606  1.00  0.00      B    H  
ATOM    432  H2  HOH B 137      37.206  17.453  32.207  1.00  0.00      B    H  
ATOM    433  O   HOH B 138       5.561  15.959  23.510  1.00  0.00      B    O  
ATOM    434  H1  HOH B 138       4.590  15.538  23.779  1.00  0.00      B    H  
ATOM    435  H2  HOH B 138       6.065  16.218  24.389  1.00  0.00      B    H  
ATOM    436  O   HOH B 139       6.573   2.764   1.683  1.00  0.00      B    O  
ATOM    437  H1  HOH B 139       7.129   2.344   2.399  1.00  0.00      B    H  
ATOM    438  H2  HOH B 139       5.926   2.070   1.434  1.00  0.00      B    H  
ATOM    439  O   HOH B 140      29.980  13.302  25.437  1.00  0.00      B    O  
ATOM    440  H1  HOH B 140      30.784  13.204  24.797  1.00  0.00      B    H  
ATOM    441  H2  HOH B 140      30.234  13.120  26.444  1.00  0.00      B    H  
ATOM    442  O   HOH B 141      37.209   1.516  26.021  1.00  0.00      B    O  
ATOM    443  H1  HOH B 141      38.164   1.778  26.319  1.00  0.00      B    H  
ATOM    444  H2  HOH B 141      36.922   2.072  25.198  1.00  0.00      B    H  
ATOM    445  O   HOH B 142      29.660  32.731   6.714  1.00  0.00      B    O  
ATOM    446  H1  HOH B 142      30.160  33.315   7.406  1.00  0.00      B    H  
ATOM    447  H2  HOH B 142      29.564  33.213   5.847  1.00  0.00      B    H  
ATOM    448  O   HOH B 143      11.245  14.991  32.904  1.00  0.00      B    O  
ATOM    449  H1  HOH B 143      10.582  14.421  33.412  1.00  0.00      B    H  
ATOM    450  H2  HOH B 143      11.221  15.929  33.282  1.00  0.00      B    H  
ATOM    451  O   HOH B 144      23.218  35.562  21.028  1.00  0.00      B    O  
ATOM    452  H1  HOH B 144      22.770  34.645  20.878  1.00  0.00      B    H  
ATOM    453  H2  HOH B 144      22.758  36.256  20.534  1.00  0.00      B    H  
ATOM    454  O   HOH B 145      34.285  26.166  25.277  1.00  0.00      B    O  
ATOM    455  H1  HOH B 145      33.908  25.220  25.162  1.00  0.00      B    H  
ATOM    456  H2  HOH B 145      33.630  26.806  24.826  1.00  0.00      B    H  
ATOM    457  O   HOH B 146      36.087  18.178  16.552  1.00  0.00      B    O  
ATOM    458  H1  HOH B 146      35.346  17.580  16.992  1.00  0.00      B    H  
ATOM    459  H2  HOH B 146      36.438  18.687  17.301  1.00  0.00      B    H  
ATOM    460  O   HOH B 147       8.318  30.768  16.771  1.00  0.00      B    O  
ATOM    461  H1  HOH B 147       7.481  30.410  16.293  1.00  0.00      B    H  
ATOM    462  H2  HOH B 147       8.987  30.035  16.717  1.00  0.00      B    H  
ATOM    463  O   HOH B 148      29.604  20.372  10.111  1.00  0.00      B    O  
ATOM    464  H1  HOH B 148      28.761  19.842   9.823  1.00  0.00      B    H  
ATOM    465  H2  HOH B 148      30.327  20.343   9.364  1.00  0.00      B    H  
ATOM    466  O   HOH B 149      35.439  13.429  21.396  1.00  0.00      B    O  
ATOM    467  H1  HOH B 149      34.457  13.289  21.434  1.00  0.00      B    H  
ATOM    468  H2  HOH B 149      35.756  13.684  22.318  1.00  0.00      B    H  
ATOM    469  O   HOH B 150       6.114  20.235  19.438  1.00  0.00      B    O  
ATOM    470  H1  HOH B 150       6.690  19.934  18.589  1.00  0.00      B    H  
ATOM    471  H2  HOH B 150       6.401  19.551  20.142  1.00  0.00      B    H  
ATOM    472  O   HOH B 151      18.634  18.800  29.730  1.00  0.00      B    O  
ATOM    473  H1  HOH B 151      18.337  19.266  28.925  1.00  0.00      B    H  
ATOM    474  H2  HOH B 151      18.238  17.855  29.677  1.00  0.00      B    H  
ATOM    475  O   HOH B 152      11.430  16.829  11.246  1.00  0.00      B    O  
ATOM    476  H1  HOH B 152      12.377  17.042  11.407  1.00  0.00      B    H  
ATOM    477  H2  HOH B 152      10.928  16.812  12.139  1.00  0.00      B    H  
ATOM    478  O   HOH B 153      14.366   5.487  22.389  1.00  0.00      B    O  
ATOM    479  H1  HOH B 153      14.084   6.372  22.018  1.00  0.00      B    H  
ATOM    480  H2  HOH B 153      14.406   5.646  23.395  1.00  0.00      B    H  
ATOM    481  O   HOH B 154      33.823  37.893  26.146  1.00  0.00      B    O  
ATOM    482  H1  HOH B 154      33.536  37.046  26.612  1.00  0.00      B    H  
ATOM    483  H2  HOH B 154      34.809  38.040  26.356  1.00  0.00      B    H  
ATOM    484  O   HOH B 155      17.902  13.823  34.944  1.00  0.00      B    O  
ATOM    485  H1  HOH B 155      17.567  13.167  34.224  1.00  0.00      B    H  
ATOM    486  H2  HOH B 155      18.014  13.286  35.785  1.00  0.00      B    H  
ATOM    487  O   HOH B 156      32.433   6.457  39.305  1.00  0.00      B    O  
ATOM    488  H1  HOH B 156      33.149   5.753  39.493  1.00  0.00      B    H  
ATOM    489  H2  HOH B 156      32.671   6.908  38.401  1.00  0.00      B    H  
ATOM    490  O   HOH B 157      29.311  30.130   6.061  1.00  0.00      B    O  
ATOM    491  H1  HOH B 157      29.494  31.135   6.178  1.00  0.00      B    H  
ATOM    492  H2  HOH B 157      29.975  29.633   6.660  1.00  0.00      B    H  
ATOM    493  O   HOH B 158      16.023  38.922  35.945  1.00  0.00      B    O  
ATOM    494  H1  HOH B 158      15.290  38.363  36.358  1.00  0.00      B    H  
ATOM    495  H2  HOH B 158      16.908  38.624  36.319  1.00  0.00      B    H  
ATOM    496  O   HOH B 159      38.805  15.278  26.752  1.00  0.00      B    O  
ATOM    497  H1  HOH B 159      39.436  15.658  27.453  1.00  0.00      B    H  
ATOM    498  H2  HOH B 159      38.032  14.915  27.309  1.00  0.00      B    H  
ATOM    499  O   HOH B 160      10.487  12.680  26.294  1.00  0.00      B    O  
ATOM    500  H1  HOH B 160      11.425  12.398  26.486  1.00  0.00      B    H  
ATOM    501  H2  HOH B 160       9.990  11.827  26.259  1.00  0.00      B    H  
ATOM    502  O   HOH B 161      18.020   4.924   7.594  1.00  0.00      B    O  
ATOM    503  H1  HOH B 161      16.989   5.159   7.573  1.00  0.00      B    H  
ATOM    504  H2  HOH B 161      18.221   4.613   8.497  1.00  0.00      B    H  
ATOM    505  O   HOH B 162      38.152  32.252  11.784  1.00  0.00      B    O  
ATOM    506  H1  HOH B 162      38.242  33.057  11.154  1.00  0.00      B    H  
ATOM    507  H2  HOH B 162      37.164  31.974  11.850  1.00  0.00      B    H  
ATOM    508  O   HOH B 163      21.539  25.411  12.428  1.00  0.00      B    O  
ATOM    509  H1  HOH B 163      21.404  25.856  13.326  1.00  0.00      B    H  
ATOM    510  H2  HOH B 163      21.434  24.384  12.523  1.00  0.00      B    H  
ATOM    511  O   HOH B 164       9.205   6.985  33.103  1.00  0.00      B    O  
ATOM    512  H1  HOH B 164       8.843   6.899  32.162  1.00  0.00      B    H  
ATOM    513  H2  HOH B 164       8.436   6.889  33.786  1.00  0.00      B    H  
ATOM    514  O   HOH B 165      32.737  11.903  26.158  1.00  0.00      B    O  
ATOM    515  H1  HOH B 165      33.685  11.768  26.527  1.00  0.00      B    H  
ATOM    516  H2  HOH B 165      32.610  12.867  26.016  1.00  0.00      B    H  
ATOM    517  O   HOH B 166      29.115  29.960   2.651  1.00  0.00      B    O  
ATOM    518  H1  HOH B 166      28.222  29.695   3.038  1.00  0.00      B    H  
ATOM    519  H2  HOH B 166      29.049  30.928   2.367  1.00  0.00      B    H  
ATOM    520  O   HOH B 167      27.782  18.987   8.287  1.00  0.00      B    O  
ATOM    521  H1  HOH B 167      27.723  18.090   8.749  1.00  0.00      B    H  
ATOM    522  H2  HOH B 167      28.198  18.900   7.381  1.00  0.00      B    H  
ATOM    523  O   HOH B 168      38.493   1.609  31.041  1.00  0.00      B    O  
ATOM    524  H1  HOH B 168      39.340   1.291  31.476  1.00  0.00      B    H  
ATOM    525  H2  HOH B 168      38.818   2.270  30.336  1.00  0.00      B    H  
ATOM    526  O   HOH B 169       0.900  35.218  31.779  1.00  0.00      B    O  
ATOM    527  H1  HOH B 169       1.567  35.383  31.015  1.00  0.00      B    H  
ATOM    528  H2  HOH B 169       1.002  34.204  32.064  1.00  0.00      B    H  
ATOM    529  O   HOH B 170      35.208  25.509   6.457  1.00  0.00      B    O  
ATOM    530  H1  HOH B 170      36.031  25.047   6.762  1.00  0.00      B    H  
ATOM    531  H2  HOH B 170      35.053  25.406   5.458  1.00  0.00      B    H  
ATOM    532  O   HOH B 171       0.925  35.538   7.126  1.00  0.00      B    O  
ATOM    533  H1  HOH B 171       1.823  35.631   6.547  1.00  0.00      B    H  
ATOM    534  H2  HOH B 171       1.155  34.916   7.900  1.00  0.00      B    H  
ATOM    535  O   HOH B 172      32.767  13.062  36.708  1.00  0.00      B    O  
ATOM    536  H1  HOH B 172      31.938  12.797  36.208  1.00  0.00      B    H  
ATOM    537  H2  HOH B 172      33.394  13.452  36.008  1.00  0.00      B    H  
ATOM    538  O   HOH B 173      36.131   5.845   5.251  1.00  0.00      B    O  
ATOM    539  H1  HOH B 173      35.866   5.739   6.217  1.00  0.00      B    H  
ATOM    540  H2  HOH B 173      35.467   6.428   4.806  1.00  0.00      B    H  
ATOM    541  O   HOH B 174      37.262  22.954   6.304  1.00  0.00      B    O  
ATOM    542  H1  HOH B 174      36.588  22.763   7.036  1.00  0.00      B    H  
ATOM    543  H2  HOH B 174      38.085  23.403   6.710  1.00  0.00      B    H  
ATOM    544  O   HOH B 175       1.983  32.665   4.464  1.00  0.00      B    O  
ATOM    545  H1  HOH B 175       2.261  33.544   4.822  1.00  0.00      B    H  
ATOM    546  H2  HOH B 175       1.328  32.295   5.154  1.00  0.00      B    H  
ATOM    547  O   HOH B 176       3.259  38.653  13.326  1.00  0.00      B    O  
ATOM    548  H1  HOH B 176       3.045  39.003  14.246  1.00  0.00      B    H  
ATOM    549  H2  HOH B 176       4.143  38.159  13.328  1.00  0.00      B    H  
ATOM    550  O   HOH B 177      25.450  29.808  26.078  1.00  0.00      B    O  
ATOM    551  H1  HOH B 177      26.300  29.499  26.445  1.00  0.00      B    H  
ATOM    552  H2  HOH B 177      25.432  30.787  26.007  1.00  0.00      B    H  
ATOM    553  O   HOH B 178      36.117  19.804  21.056  1.00  0.00      B    O  
ATOM    554  H1  HOH B 178      35.575  18.980  20.787  1.00  0.00      B    H  
ATOM    555  H2  HOH B 178      35.597  20.280  21.799  1.00  0.00      B    H  
ATOM    556  O   HOH B 179      29.258  25.514  21.087  1.00  0.00      B    O  
ATOM    557  H1  HOH B 179      29.703  25.015  21.877  1.00  0.00      B    H  
ATOM    558  H2  HOH B 179      28.681  24.871  20.508  1.00  0.00      B    H  
ATOM    559  O   HOH B 180      29.552  27.422  26.993  1.00  0.00      B    O  
ATOM    560  H1  HOH B 180      30.410  27.454  27.554  1.00  0.00      B    H  
ATOM    561  H2  HOH B 180      29.605  26.675  26.295  1.00  0.00      B    H  
ATOM    562  O   HOH B 181      15.178  17.647  24.623  1.00  0.00      B    O  
ATOM    563  H1  HOH B 181      15.114  18.630  24.363  1.00  0.00      B    H  
ATOM    564  H2  HOH B 181      16.086  17.303  24.382  1.00  0.00      B    H  
ATOM    565  O   HOH B 182      27.701  27.125   3.687  1.00  0.00      B    O  
ATOM    566  H1  HOH B 182      27.570  26.658   4.608  1.00  0.00      B    H  
ATOM    567  H2  HOH B 182      27.044  27.881   3.642  1.00  0.00      B    H  
ATOM    568  O   HOH B 183       1.836  35.537  12.056  1.00  0.00      B    O  
ATOM    569  H1  HOH B 183       1.694  36.404  11.570  1.00  0.00      B    H  
ATOM    570  H2  HOH B 183       2.787  35.390  12.361  1.00  0.00      B    H  
ATOM    571  O   HOH B 184      31.547  15.068  17.108  1.00  0.00      B    O  
ATOM    572  H1  HOH B 184      32.116  15.515  16.422  1.00  0.00      B    H  
ATOM    573  H2  HOH B 184      30.524  15.037  16.818  1.00  0.00      B    H  
ATOM    574  O   HOH B 185       3.727   6.499  35.966  1.00  0.00      B    O  
ATOM    575  H1  HOH B 185       2.996   7.179  35.938  1.00  0.00      B    H  
ATOM    576  H2  HOH B 185       4.607   6.980  35.747  1.00  0.00      B    H  
ATOM    577  O   HOH B 186      27.303  32.344  37.032  1.00  0.00      B    O  
ATOM    578  H1  HOH B 186      27.711  31.458  36.874  1.00  0.00      B    H  
ATOM    579  H2  HOH B 186      27.023  32.730  36.151  1.00  0.00      B    H  
ATOM    580  O   HOH B 187      14.022   8.225  20.873  1.00  0.00      B    O  
ATOM    581  H1  HOH B 187      13.487   8.719  21.532  1.00  0.00      B    H  
ATOM    582  H2  HOH B 187      15.032   8.493  21.081  1.00  0.00      B    H  
ATOM    583  O   HOH B 188      33.336   2.098  16.066  1.00  0.00      B    O  
ATOM    584  H1  HOH B 188      33.175   3.096  15.949  1.00  0.00      B    H  
ATOM    585  H2  HOH B 188      34.288   1.880  15.756  1.00  0.00      B    H  
ATOM    586  O   HOH B 189      14.615  11.698  32.454  1.00  0.00      B    O  
ATOM    587  H1  HOH B 189      14.723  10.842  31.914  1.00  0.00      B    H  
ATOM    588  H2  HOH B 189      13.597  11.815  32.453  1.00  0.00      B    H  
ATOM    589  O   HOH B 190      27.340  39.017  24.468  1.00  0.00      B    O  
ATOM    590  H1  HOH B 190      27.604  39.542  23.616  1.00  0.00      B    H  
ATOM    591  H2  HOH B 190      27.841  38.146  24.451  1.00  0.00      B    H  
ATOM    592  O   HOH B 191      -0.185  30.661  20.058  1.00  0.00      B    O  
ATOM    593  H1  HOH B 191      -0.245  29.698  19.783  1.00  0.00      B    H  
ATOM    594  H2  HOH B 191       0.474  31.122  19.358  1.00  0.00      B    H  
ATOM    595  O   HOH B 192      23.093  15.592  16.095  1.00  0.00      B    O  
ATOM    596  H1  HOH B 192      23.409  14.884  16.688  1.00  0.00      B    H  
ATOM    597  H2  HOH B 192      23.538  15.521  15.179  1.00  0.00      B    H  
ATOM    598  O   HOH B 193       9.581  17.843   9.754  1.00  0.00      B    O  
ATOM    599  H1  HOH B 193      10.355  17.413  10.265  1.00  0.00      B    H  
ATOM    600  H2  HOH B 193       9.944  17.948   8.809  1.00  0.00      B    H  
ATOM    601  O   HOH B 194      29.129  37.486  34.949  1.00  0.00      B    O  
ATOM    602  H1  HOH B 194      28.698  37.904  34.158  1.00  0.00      B    H  
ATOM    603  H2  HOH B 194      29.300  36.502  34.741  1.00  0.00      B    H  
ATOM    604  O   HOH B 195       7.091  26.064  14.010  1.00  0.00      B    O  
ATOM    605  H1  HOH B 195       7.806  25.775  14.607  1.00  0.00      B    H  
ATOM    606  H2  HOH B 195       6.542  25.196  13.855  1.00  0.00      B    H  
ATOM    607  O   HOH B 196      38.388  38.420   5.764  1.00  0.00      B    O  
ATOM    608  H1  HOH B 196      38.118  38.611   4.777  1.00  0.00      B    H  
ATOM    609  H2  HOH B 196      39.350  38.225   5.733  1.00  0.00      B    H  
ATOM    610  O   HOH B 197      15.665  35.744  31.709  1.00  0.00      B    O  
ATOM    611  H1  HOH B 197      15.696  34.953  32.371  1.00  0.00      B    H  
ATOM    612  H2  HOH B 197      16.104  36.545  32.223  1.00  0.00      B    H  
ATOM    613  O   HOH B 198       5.419  10.961  37.807  1.00  0.00      B    O  
ATOM    614  H1  HOH B 198       5.500  12.028  37.834  1.00  0.00      B    H  
ATOM    615  H2  HOH B 198       5.263  10.646  38.770  1.00  0.00      B    H  
ATOM    616  O   HOH B 199      33.209  19.156  30.019  1.00  0.00      B    O  
ATOM    617  H1  HOH B 199      32.472  19.566  29.486  1.00  0.00      B    H  
ATOM    618  H2  HOH B 199      32.824  18.337  30.530  1.00  0.00      B    H  
ATOM    619  O   HOH B 200      12.916  11.590  27.198  1.00  0.00      B    O  
ATOM    620  H1  HOH B 200      13.627  11.293  26.509  1.00  0.00      B    H  
ATOM    621  H2  HOH B 200      12.775  10.802  27.835  1.00  0.00      B    H  
ATOM    622  O   HOH B 201       7.875  27.271   6.445  1.00  0.00      B    O  
ATOM    623  H1  HOH B 201       8.144  26.824   7.345  1.00  0.00      B    H  
ATOM    624  H2  HOH B 201       8.491  28.050   6.325  1.00  0.00      B    H  
ATOM    625  O   HOH B 202      31.181   2.297  31.513  1.00  0.00      B    O  
ATOM    626  H1  HOH B 202      31.022   3.175  30.985  1.00  0.00      B    H  
ATOM    627  H2  HOH B 202      30.393   2.201  32.124  1.00  0.00      B    H  
ATOM    628  O   HOH B 203       2.608  38.242  21.702  1.00  0.00      B    O  
ATOM    629  H1  HOH B 203       2.237  37.738  20.878  1.00  0.00      B    H  
ATOM    630  H2  HOH B 203       2.678  37.525  22.403  1.00  0.00      B    H  
ATOM    631  O   HOH B 204       5.213   1.005  16.462  1.00  0.00      B    O  
ATOM    632  H1  HOH B 204       5.551   0.966  17.415  1.00  0.00      B    H  
ATOM    633  H2  HOH B 204       6.046   0.880  15.911  1.00  0.00      B    H  
ATOM    634  O   HOH B 205      33.565  32.885   7.623  1.00  0.00      B    O  
ATOM    635  H1  HOH B 205      32.738  33.427   7.473  1.00  0.00      B    H  
ATOM    636  H2  HOH B 205      33.341  31.911   7.406  1.00  0.00      B    H  
ATOM    637  O   HOH B 206      34.902   4.927  10.389  1.00  0.00      B    O  
ATOM    638  H1  HOH B 206      35.497   4.280   9.930  1.00  0.00      B    H  
ATOM    639  H2  HOH B 206      35.409   5.294  11.223  1.00  0.00      B    H  
ATOM    640  O   HOH B 207      17.739  33.282  29.189  1.00  0.00      B    O  
ATOM    641  H1  HOH B 207      17.925  32.336  29.426  1.00  0.00      B    H  
ATOM    642  H2  HOH B 207      17.830  33.411  28.209  1.00  0.00      B    H  
ATOM    643  O   HOH B 208      13.409  17.884  14.301  1.00  0.00      B    O  
ATOM    644  H1  HOH B 208      14.006  17.064  14.390  1.00  0.00      B    H  
ATOM    645  H2  HOH B 208      13.142  17.807  13.359  1.00  0.00      B    H  
ATOM    646  O   HOH B 209      34.973  32.118  36.352  1.00  0.00      B    O  
ATOM    647  H1  HOH B 209      35.496  31.539  35.646  1.00  0.00      B    H  
ATOM    648  H2  HOH B 209      33.976  32.061  36.132  1.00  0.00      B    H  
ATOM    649  O   HOH B 210       6.224  38.264  36.392  1.00  0.00      B    O  
ATOM    650  H1  HOH B 210       5.374  38.342  35.808  1.00  0.00      B    H  
ATOM    651  H2  HOH B 210       6.949  38.013  35.744  1.00  0.00      B    H  
ATOM    652  O   HOH B 211      26.357  34.009  35.035  1.00  0.00      B    O  
ATOM    653  H1  HOH B 211      26.644  34.975  35.302  1.00  0.00      B    H  
ATOM    654  H2  HOH B 211      26.531  33.962  34.027  1.00  0.00      B    H  
ATOM    655  O   HOH B 212       8.766  25.748   8.891  1.00  0.00      B    O  
ATOM    656  H1  HOH B 212       9.335  24.915   9.223  1.00  0.00      B    H  
ATOM    657  H2  HOH B 212       9.382  26.528   8.930  1.00  0.00      B    H  
ATOM    658  O   HOH B 213      29.047  32.639  31.354  1.00  0.00      B    O  
ATOM    659  H1  HOH B 213      29.873  33.207  31.599  1.00  0.00      B    H  
ATOM    660  H2  HOH B 213      28.839  32.833  30.402  1.00  0.00      B    H  
ATOM    661  O   HOH B 214       2.071  13.321  12.137  1.00  0.00      B    O  
ATOM    662  H1  HOH B 214       2.735  13.314  11.407  1.00  0.00      B    H  
ATOM    663  H2  HOH B 214       1.468  12.561  11.901  1.00  0.00      B    H  
ATOM    664  O   HOH B 215      31.921  22.145  12.664  1.00  0.00      B    O  
ATOM    665  H1  HOH B 215      31.099  22.371  12.126  1.00  0.00      B    H  
ATOM    666  H2  HOH B 215      31.607  21.334  13.202  1.00  0.00      B    H  
ATOM    667  O   HOH B 216      37.134  27.882  25.984  1.00  0.00      B    O  
ATOM    668  H1  HOH B 216      36.822  27.090  26.499  1.00  0.00      B    H  
ATOM    669  H2  HOH B 216      38.107  27.777  25.681  1.00  0.00      B    H  
ATOM    670  O   HOH B 217       1.308   8.666  20.903  1.00  0.00      B    O  
ATOM    671  H1  HOH B 217       2.091   8.124  21.333  1.00  0.00      B    H  
ATOM    672  H2  HOH B 217       0.462   8.116  20.775  1.00  0.00      B    H  
ATOM    673  O   HOH B 218      16.297  25.115   3.539  1.00  0.00      B    O  
ATOM    674  H1  HOH B 218      16.792  25.439   2.698  1.00  0.00      B    H  
ATOM    675  H2  HOH B 218      15.831  24.241   3.315  1.00  0.00      B    H  
ATOM    676  O   HOH B 219      13.282  26.884  34.889  1.00  0.00      B    O  
ATOM    677  H1  HOH B 219      14.164  26.957  35.361  1.00  0.00      B    H  
ATOM    678  H2  HOH B 219      13.369  25.986  34.528  1.00  0.00      B    H  
ATOM    679  O   HOH B 220      15.379   2.735   0.559  1.00  0.00      B    O  
ATOM    680  H1  HOH B 220      14.607   3.385   0.674  1.00  0.00      B    H  
ATOM    681  H2  HOH B 220      15.539   2.633  -0.475  1.00  0.00      B    H  
ATOM    682  O   HOH B 221      12.475  33.645  12.257  1.00  0.00      B    O  
ATOM    683  H1  HOH B 221      13.147  33.660  11.594  1.00  0.00      B    H  
ATOM    684  H2  HOH B 221      12.478  32.769  12.791  1.00  0.00      B    H  
ATOM    685  O   HOH B 222      11.176  18.784   4.624  1.00  0.00      B    O  
ATOM    686  H1  HOH B 222      11.108  17.878   4.258  1.00  0.00      B    H  
ATOM    687  H2  HOH B 222      11.400  19.410   3.848  1.00  0.00      B    H  
ATOM    688  O   HOH B 223      16.627  30.014  34.135  1.00  0.00      B    O  
ATOM    689  H1  HOH B 223      17.002  30.730  33.512  1.00  0.00      B    H  
ATOM    690  H2  HOH B 223      16.587  29.170  33.604  1.00  0.00      B    H  
ATOM    691  O   HOH B 224      31.953  34.136   4.473  1.00  0.00      B    O  
ATOM    692  H1  HOH B 224      30.978  34.127   4.237  1.00  0.00      B    H  
ATOM    693  H2  HOH B 224      32.169  35.016   4.943  1.00  0.00      B    H  
ATOM    694  O   HOH B 225       3.609  30.435  21.887  1.00  0.00      B    O  
ATOM    695  H1  HOH B 225       4.523  30.089  22.107  1.00  0.00      B    H  
ATOM    696  H2  HOH B 225       3.374  30.021  20.968  1.00  0.00      B    H  
ATOM    697  O   HOH B 226      18.856   9.709  13.055  1.00  0.00      B    O  
ATOM    698  H1  HOH B 226      18.771   9.609  12.023  1.00  0.00      B    H  
ATOM    699  H2  HOH B 226      19.272   8.819  13.379  1.00  0.00      B    H  
ATOM    700  O   HOH B 227      13.661  29.789  38.156  1.00  0.00      B    O  
ATOM    701  H1  HOH B 227      12.819  29.404  37.688  1.00  0.00      B    H  
ATOM    702  H2  HOH B 227      14.434  29.253  37.925  1.00  0.00      B    H  
ATOM    703  O   HOH B 228      22.475  30.404   8.307  1.00  0.00      B    O  
ATOM    704  H1  HOH B 228      23.541  30.414   8.327  1.00  0.00      B    H  
ATOM    705  H2  HOH B 228      22.196  29.463   8.549  1.00  0.00      B    H  
ATOM    706  O   HOH B 229      26.441   3.143  17.021  1.00  0.00      B    O  
ATOM    707  H1  HOH B 229      27.184   2.882  16.390  1.00  0.00      B    H  
ATOM    708  H2  HOH B 229      26.907   3.547  17.838  1.00  0.00      B    H  
ATOM    709  O   HOH B 230      16.499   2.523  11.872  1.00  0.00      B    O  
ATOM    710  H1  HOH B 230      17.451   2.533  11.573  1.00  0.00      B    H  
ATOM    711  H2  HOH B 230      16.345   2.068  12.732  1.00  0.00      B    H  
ATOM    712  O   HOH B 231      27.617  22.012  29.828  1.00  0.00      B    O  
ATOM    713  H1  HOH B 231      27.794  21.050  29.610  1.00  0.00      B    H  
ATOM    714  H2  HOH B 231      28.410  22.542  29.470  1.00  0.00      B    H  
ATOM    715  O   HOH B 232      31.347  26.819  19.973  1.00  0.00      B    O  
ATOM    716  H1  HOH B 232      30.919  27.520  19.442  1.00  0.00      B    H  
ATOM    717  H2  HOH B 232      30.644  26.229  20.331  1.00  0.00      B    H  
ATOM    718  O   HOH B 233      28.232   6.618   1.021  1.00  0.00      B    O  
ATOM    719  H1  HOH B 233      28.562   5.758   0.605  1.00  0.00      B    H  
ATOM    720  H2  HOH B 233      28.175   6.429   1.960  1.00  0.00      B    H  
ATOM    721  O   HOH B 234      32.185  38.492  15.907  1.00  0.00      B    O  
ATOM    722  H1  HOH B 234      31.420  38.670  16.578  1.00  0.00      B    H  
ATOM    723  H2  HOH B 234      32.540  39.394  15.617  1.00  0.00      B    H  
ATOM    724  O   HOH B 235      22.802  38.398  29.846  1.00  0.00      B    O  
ATOM    725  H1  HOH B 235      22.391  39.292  29.601  1.00  0.00      B    H  
ATOM    726  H2  HOH B 235      23.826  38.481  29.798  1.00  0.00      B    H  
ATOM    727  O   HOH B 236      13.086   2.147  23.700  1.00  0.00      B    O  
ATOM    728  H1  HOH B 236      12.940   2.653  22.808  1.00  0.00      B    H  
ATOM    729  H2  HOH B 236      13.542   1.257  23.492  1.00  0.00      B    H  
ATOM    730  O   HOH B 237       6.661  26.021  36.191  1.00  0.00      B    O  
ATOM    731  H1  HOH B 237       6.199  25.150  36.192  1.00  0.00      B    H  
ATOM    732  H2  HOH B 237       6.567  26.382  35.234  1.00  0.00      B    H  
ATOM    733  O   HOH B 238       8.898   9.830  30.459  1.00  0.00      B    O  
ATOM    734  H1  HOH B 238       8.042  10.210  30.128  1.00  0.00      B    H  
ATOM    735  H2  HOH B 238       8.789   8.780  30.472  1.00  0.00      B    H  
ATOM    736  O   HOH B 239      38.198  16.276  15.678  1.00  0.00      B    O  
ATOM    737  H1  HOH B 239      37.358  16.831  15.689  1.00  0.00      B    H  
ATOM    738  H2  HOH B 239      38.807  16.588  16.400  1.00  0.00      B    H  
ATOM    739  O   HOH B 240       1.921   3.044  33.285  1.00  0.00      B    O  
ATOM    740  H1  HOH B 240       1.566   2.214  33.721  1.00  0.00      B    H  
ATOM    741  H2  HOH B 240       2.933   2.933  33.049  1.00  0.00      B    H  
ATOM    742  O   HOH B 241       7.174  21.565   9.033  1.00  0.00      B    O  
ATOM    743  H1  HOH B 241       6.612  20.757   9.097  1.00  0.00      B    H  
ATOM    744  H2  HOH B 241       6.951  22.117   9.846  1.00  0.00      B    H  
ATOM    745  O   HOH B 242      24.612   6.271   4.639  1.00  0.00      B    O  
ATOM    746  H1  HOH B 242      23.734   6.069   5.099  1.00  0.00      B    H  
ATOM    747  H2  HOH B 242      24.525   6.988   3.910  1.00  0.00      B    H  
ATOM    748  O   HOH B 243       3.298  15.610  38.421  1.00  0.00      B    O  
ATOM    749  H1  HOH B 243       3.340  16.096  37.496  1.00  0.00      B    H  
ATOM    750  H2  HOH B 243       2.608  16.039  39.049  1.00  0.00      B    H  
ATOM    751  O   HOH B 244       1.211  38.887  35.390  1.00  0.00      B    O  
ATOM    752  H1  HOH B 244       0.546  38.328  34.886  1.00  0.00      B    H  
ATOM    753  H2  HOH B 244       0.710  39.425  36.098  1.00  0.00      B    H  
ATOM    754  O   HOH B 245      34.703   7.594  15.512  1.00  0.00      B    O  
ATOM    755  H1  HOH B 245      34.451   7.448  16.483  1.00  0.00      B    H  
ATOM    756  H2  HOH B 245      33.802   7.534  15.041  1.00  0.00      B    H  
ATOM    757  O   HOH B 246       5.152  37.855  10.287  1.00  0.00      B    O  
ATOM    758  H1  HOH B 246       4.543  37.068  10.088  1.00  0.00      B    H  
ATOM    759  H2  HOH B 246       6.100  37.638  10.044  1.00  0.00      B    H  
ATOM    760  O   HOH B 247       6.574  18.324  21.281  1.00  0.00      B    O  
ATOM    761  H1  HOH B 247       7.147  17.697  20.745  1.00  0.00      B    H  
ATOM    762  H2  HOH B 247       7.044  18.526  22.147  1.00  0.00      B    H  
ATOM    763  O   HOH B 248      33.963  12.352   4.376  1.00  0.00      B    O  
ATOM    764  H1  HOH B 248      34.055  12.107   5.329  1.00  0.00      B    H  
ATOM    765  H2  HOH B 248      33.162  12.952   4.299  1.00  0.00      B    H  
ATOM    766  O   HOH B 249      12.844  38.059  20.197  1.00  0.00      B    O  
ATOM    767  H1  HOH B 249      13.004  37.759  21.154  1.00  0.00      B    H  
ATOM    768  H2  HOH B 249      12.778  37.208  19.599  1.00  0.00      B    H  
ATOM    769  O   HOH B 250       7.395   3.897  17.668  1.00  0.00      B    O  
ATOM    770  H1  HOH B 250       8.118   3.374  18.250  1.00  0.00      B    H  
ATOM    771  H2  HOH B 250       7.437   3.437  16.766  1.00  0.00      B    H  
ATOM    772  O   HOH B 251      18.061  23.204   5.314  1.00  0.00      B    O  
ATOM    773  H1  HOH B 251      18.059  23.637   6.215  1.00  0.00      B    H  
ATOM    774  H2  HOH B 251      17.303  22.527   5.272  1.00  0.00      B    H  
ATOM    775  O   HOH B 252       3.165  30.025  15.962  1.00  0.00      B    O  
ATOM    776  H1  HOH B 252       2.526  29.800  16.659  1.00  0.00      B    H  
ATOM    777  H2  HOH B 252       3.971  30.496  16.404  1.00  0.00      B    H  
ATOM    778  O   HOH B 253      15.720  25.561  35.926  1.00  0.00      B    O  
ATOM    779  H1  HOH B 253      16.603  26.031  35.699  1.00  0.00      B    H  
ATOM    780  H2  HOH B 253      15.935  25.077  36.763  1.00  0.00      B    H  
ATOM    781  O   HOH B 254      15.771  12.653  10.038  1.00  0.00      B    O  
ATOM    782  H1  HOH B 254      16.646  13.178  10.060  1.00  0.00      B    H  
ATOM    783  H2  HOH B 254      15.742  12.336   9.067  1.00  0.00      B    H  
ATOM    784  O   HOH B 255       1.763  18.657  34.459  1.00  0.00      B    O  
ATOM    785  H1  HOH B 255       2.286  18.774  35.320  1.00  0.00      B    H  
ATOM    786  H2  HOH B 255       1.098  19.389  34.309  1.00  0.00      B    H  
ATOM    787  O   HOH B 256      23.054  10.632  22.512  1.00  0.00      B    O  
ATOM    788  H1  HOH B 256      23.451  10.426  21.618  1.00  0.00      B    H  
ATOM    789  H2  HOH B 256      23.698  11.228  22.991  1.00  0.00      B    H  
ATOM    790  O   HOH B 257      21.267  16.215   6.311  1.00  0.00      B    O  
ATOM    791  H1  HOH B 257      20.814  16.884   5.701  1.00  0.00      B    H  
ATOM    792  H2  HOH B 257      21.865  16.732   6.887  1.00  0.00      B    H  
ATOM    793  O   HOH B 258      26.454   9.832   6.235  1.00  0.00      B    O  
ATOM    794  H1  HOH B 258      27.179   9.820   6.877  1.00  0.00      B    H  
ATOM    795  H2  HOH B 258      26.726   9.187   5.450  1.00  0.00      B    H  
ATOM    796  O   HOH B 259      17.770  28.952  17.694  1.00  0.00      B    O  
ATOM    797  H1  HOH B 259      18.508  28.449  18.251  1.00  0.00      B    H  
ATOM    798  H2  HOH B 259      17.338  28.322  16.972  1.00  0.00      B    H  
ATOM    799  O   HOH B 260      30.784   7.590   1.917  1.00  0.00      B    O  
ATOM    800  H1  HOH B 260      31.540   7.277   1.264  1.00  0.00      B    H  
ATOM    801  H2  HOH B 260      29.895   7.571   1.423  1.00  0.00      B    H  
ATOM    802  O   HOH B 261       9.052   8.166  27.269  1.00  0.00      B    O  
ATOM    803  H1  HOH B 261       9.404   7.328  27.789  1.00  0.00      B    H  
ATOM    804  H2  HOH B 261       9.597   8.281  26.465  1.00  0.00      B    H  
ATOM    805  O   HOH B 262       3.527   4.181  29.809  1.00  0.00      B    O  
ATOM    806  H1  HOH B 262       3.734   3.659  28.959  1.00  0.00      B    H  
ATOM    807  H2  HOH B 262       3.186   3.515  30.489  1.00  0.00      B    H  
ATOM    808  O   HOH B 263      11.198  36.153   9.489  1.00  0.00      B    O  
ATOM    809  H1  HOH B 263      10.242  36.036   9.930  1.00  0.00      B    H  
ATOM    810  H2  HOH B 263      11.556  35.220   9.375  1.00  0.00      B    H  
ATOM    811  O   HOH B 264      21.478  23.273  20.870  1.00  0.00      B    O  
ATOM    812  H1  HOH B 264      20.751  22.587  20.990  1.00  0.00      B    H  
ATOM    813  H2  HOH B 264      22.377  22.772  20.893  1.00  0.00      B    H  
ATOM    814  O   HOH B 265      27.514   4.949  19.028  1.00  0.00      B    O  
ATOM    815  H1  HOH B 265      27.384   4.397  19.890  1.00  0.00      B    H  
ATOM    816  H2  HOH B 265      26.784   5.618  18.976  1.00  0.00      B    H  
ATOM    817  O   HOH B 266      23.497  33.059   2.259  1.00  0.00      B    O  
ATOM    818  H1  HOH B 266      24.174  33.739   1.942  1.00  0.00      B    H  
ATOM    819  H2  HOH B 266      22.848  33.601   2.820  1.00  0.00      B    H  
ATOM    820  O   HOH B 267       7.577   2.352  25.049  1.00  0.00      B    O  
ATOM    821  H1  HOH B 267       7.917   2.124  24.143  1.00  0.00      B    H  
ATOM    822  H2  HOH B 267       7.625   1.513  25.575  1.00  0.00      B    H  
ATOM    823  O   HOH B 268       0.821   5.675   7.774  1.00  0.00      B    O  
ATOM    824  H1  HOH B 268       1.220   6.575   7.536  1.00  0.00      B    H  
ATOM    825  H2  HOH B 268       0.854   5.111   6.997  1.00  0.00      B    H  
ATOM    826  O   HOH B 269      21.213   4.720  32.542  1.00  0.00      B    O  
ATOM    827  H1  HOH B 269      21.118   4.667  31.496  1.00  0.00      B    H  
ATOM    828  H2  HOH B 269      21.703   3.887  32.883  1.00  0.00      B    H  
ATOM    829  O   HOH B 270      17.719  16.394  28.999  1.00  0.00      B    O  
ATOM    830  H1  HOH B 270      17.273  15.907  28.222  1.00  0.00      B    H  
ATOM    831  H2  HOH B 270      17.716  15.810  29.849  1.00  0.00      B    H  
ATOM    832  O   HOH B 271      31.454  37.869  -0.227  1.00  0.00      B    O  
ATOM    833  H1  HOH B 271      31.321  37.636   0.740  1.00  0.00      B    H  
ATOM    834  H2  HOH B 271      31.941  38.758  -0.306  1.00  0.00      B    H  
ATOM    835  O   HOH B 272       5.364  13.711  34.615  1.00  0.00      B    O  
ATOM    836  H1  HOH B 272       6.007  14.130  33.943  1.00  0.00      B    H  
ATOM    837  H2  HOH B 272       5.566  14.119  35.504  1.00  0.00      B    H  
ATOM    838  O   HOH B 273      34.516  34.692  15.390  1.00  0.00      B    O  
ATOM    839  H1  HOH B 273      34.661  35.045  14.452  1.00  0.00      B    H  
ATOM    840  H2  HOH B 273      35.339  34.151  15.632  1.00  0.00      B    H  
ATOM    841  O   HOH B 274      34.658  29.984   3.696  1.00  0.00      B    O  
ATOM    842  H1  HOH B 274      35.269  29.827   4.442  1.00  0.00      B    H  
ATOM    843  H2  HOH B 274      33.802  30.509   3.995  1.00  0.00      B    H  
ATOM    844  O   HOH B 275      24.321  13.261  38.899  1.00  0.00      B    O  
ATOM    845  H1  HOH B 275      25.315  13.590  38.965  1.00  0.00      B    H  
ATOM    846  H2  HOH B 275      24.335  12.261  38.680  1.00  0.00      B    H  
ATOM    847  O   HOH B 276       7.977  33.416  16.691  1.00  0.00      B    O  
ATOM    848  H1  HOH B 276       8.142  32.377  16.770  1.00  0.00      B    H  
ATOM    849  H2  HOH B 276       8.175  33.814  17.623  1.00  0.00      B    H  
ATOM    850  O   HOH B 277      23.486  35.826  38.097  1.00  0.00      B    O  
ATOM    851  H1  HOH B 277      24.483  35.952  38.024  1.00  0.00      B    H  
ATOM    852  H2  HOH B 277      23.026  36.548  37.623  1.00  0.00      B    H  
ATOM    853  O   HOH B 278      31.165  28.999  34.887  1.00  0.00      B    O  
ATOM    854  H1  HOH B 278      30.925  29.861  34.428  1.00  0.00      B    H  
ATOM    855  H2  HOH B 278      32.143  29.027  35.165  1.00  0.00      B    H  
ATOM    856  O   HOH B 279       5.197  27.647  15.424  1.00  0.00      B    O  
ATOM    857  H1  HOH B 279       5.434  27.136  16.234  1.00  0.00      B    H  
ATOM    858  H2  HOH B 279       5.786  27.305  14.684  1.00  0.00      B    H  
ATOM    859  O   HOH B 280      30.207  17.595  25.350  1.00  0.00      B    O  
ATOM    860  H1  HOH B 280      31.228  17.660  25.362  1.00  0.00      B    H  
ATOM    861  H2  HOH B 280      29.861  17.945  26.228  1.00  0.00      B    H  
ATOM    862  O   HOH B 281      23.355  23.582   2.121  1.00  0.00      B    O  
ATOM    863  H1  HOH B 281      24.200  24.015   2.437  1.00  0.00      B    H  
ATOM    864  H2  HOH B 281      23.439  23.305   1.172  1.00  0.00      B    H  
ATOM    865  O   HOH B 282       0.487   1.018  17.578  1.00  0.00      B    O  
ATOM    866  H1  HOH B 282      -0.170   0.942  16.828  1.00  0.00      B    H  
ATOM    867  H2  HOH B 282       0.144   0.568  18.414  1.00  0.00      B    H  
ATOM    868  O   HOH B 283      38.795  23.989   8.368  1.00  0.00      B    O  
ATOM    869  H1  HOH B 283      38.526  24.751   8.948  1.00  0.00      B    H  
ATOM    870  H2  HOH B 283      38.979  23.289   9.060  1.00  0.00      B    H  
ATOM    871  O   HOH B 284      11.256  14.248  37.245  1.00  0.00      B    O  
ATOM    872  H1  HOH B 284      11.573  13.320  37.006  1.00  0.00      B    H  
ATOM    873  H2  HOH B 284      10.295  14.361  36.953  1.00  0.00      B    H  
ATOM    874  O   HOH B 285       0.557   1.612   3.810  1.00  0.00      B    O  
ATOM    875  H1  HOH B 285       0.036   2.368   4.307  1.00  0.00      B    H  
ATOM    876  H2  HOH B 285      -0.070   0.918   3.428  1.00  0.00      B    H  
ATOM    877  O   HOH B 286      19.764  12.054  18.901  1.00  0.00      B    O  
ATOM    878  H1  HOH B 286      19.792  11.110  19.392  1.00  0.00      B    H  
ATOM    879  H2  HOH B 286      20.533  12.124  18.214  1.00  0.00      B    H  
ATOM    880  O   HOH B 287       5.913   7.804  34.796  1.00  0.00      B    O  
ATOM    881  H1  HOH B 287       6.496   7.315  35.421  1.00  0.00      B    H  
ATOM    882  H2  HOH B 287       6.020   7.398  33.822  1.00  0.00      B    H  
ATOM    883  O   HOH B 288       0.328  32.130  38.636  1.00  0.00      B    O  
ATOM    884  H1  HOH B 288      -0.648  31.877  38.431  1.00  0.00      B    H  
ATOM    885  H2  HOH B 288       0.321  33.126  38.952  1.00  0.00      B    H  
ATOM    886  O   HOH B 289       5.405  28.370  22.373  1.00  0.00      B    O  
ATOM    887  H1  HOH B 289       6.143  28.139  23.055  1.00  0.00      B    H  
ATOM    888  H2  HOH B 289       4.776  27.583  22.432  1.00  0.00      B    H  
ATOM    889  O   HOH B 290       9.540  30.241  37.936  1.00  0.00      B    O  
ATOM    890  H1  HOH B 290       9.770  31.193  38.106  1.00  0.00      B    H  
ATOM    891  H2  HOH B 290      10.314  29.951  37.291  1.00  0.00      B    H  
ATOM    892  O   HOH B 291      38.281   3.767  15.645  1.00  0.00      B    O  
ATOM    893  H1  HOH B 291      37.495   3.581  16.287  1.00  0.00      B    H  
ATOM    894  H2  HOH B 291      38.315   3.144  14.861  1.00  0.00      B    H  
ATOM    895  O   HOH B 292      23.477  28.725  11.967  1.00  0.00      B    O  
ATOM    896  H1  HOH B 292      23.868  28.243  12.742  1.00  0.00      B    H  
ATOM    897  H2  HOH B 292      22.859  29.404  12.366  1.00  0.00      B    H  
ATOM    898  O   HOH B 293       3.791  38.826  35.366  1.00  0.00      B    O  
ATOM    899  H1  HOH B 293       3.882  38.524  34.406  1.00  0.00      B    H  
ATOM    900  H2  HOH B 293       2.814  38.824  35.585  1.00  0.00      B    H  
ATOM    901  O   HOH B 294      38.426   9.416  10.108  1.00  0.00      B    O  
ATOM    902  H1  HOH B 294      38.139   8.662   9.477  1.00  0.00      B    H  
ATOM    903  H2  HOH B 294      38.554   9.016  11.074  1.00  0.00      B    H  
ATOM    904  O   HOH B 295      13.484  12.563  11.559  1.00  0.00      B    O  
ATOM    905  H1  HOH B 295      14.414  12.639  11.070  1.00  0.00      B    H  
ATOM    906  H2  HOH B 295      12.834  13.096  11.030  1.00  0.00      B    H  
ATOM    907  O   HOH B 296      11.374  17.754  34.485  1.00  0.00      B    O  
ATOM    908  H1  HOH B 296      12.031  17.234  35.095  1.00  0.00      B    H  
ATOM    909  H2  HOH B 296      11.361  18.709  34.818  1.00  0.00      B    H  
ATOM    910  O   HOH B 297      24.469  13.359  17.890  1.00  0.00      B    O  
ATOM    911  H1  HOH B 297      25.101  13.927  17.361  1.00  0.00      B    H  
ATOM    912  H2  HOH B 297      24.688  13.507  18.887  1.00  0.00      B    H  
ATOM    913  O   HOH B 298      14.271  15.516   9.149  1.00  0.00      B    O  
ATOM    914  H1  HOH B 298      14.536  14.686   8.661  1.00  0.00      B    H  
ATOM    915  H2  HOH B 298      14.085  16.300   8.451  1.00  0.00      B    H  
ATOM    916  O   HOH B 299      31.876  30.484  10.744  1.00  0.00      B    O  
ATOM    917  H1  HOH B 299      32.526  29.961  10.174  1.00  0.00      B    H  
ATOM    918  H2  HOH B 299      31.889  30.044  11.671  1.00  0.00      B    H  
ATOM    919  O   HOH B 300       7.643   9.925  18.101  1.00  0.00      B    O  
ATOM    920  H1  HOH B 300       8.485   9.363  18.062  1.00  0.00      B    H  
ATOM    921  H2  HOH B 300       7.859  10.816  18.613  1.00  0.00      B    H  
ATOM    922  O   HOH B 301      38.686  20.838   3.935  1.00  0.00      B    O  
ATOM    923  H1  HOH B 301      39.281  21.557   3.593  1.00  0.00      B    H  
ATOM    924  H2  HOH B 301      38.139  21.209   4.686  1.00  0.00      B    H  
ATOM    925  O   HOH B 302       5.757   8.478  23.584  1.00  0.00      B    O  
ATOM    926  H1  HOH B 302       6.698   8.083  23.590  1.00  0.00      B    H  
ATOM    927  H2  HOH B 302       5.791   9.486  23.872  1.00  0.00      B    H  
ATOM    928  O   HOH B 303      22.752   5.853  30.021  1.00  0.00      B    O  
ATOM    929  H1  HOH B 303      23.321   6.357  30.767  1.00  0.00      B    H  
ATOM    930  H2  HOH B 303      23.394   5.748  29.220  1.00  0.00      B    H  
ATOM    931  O   HOH B 304      14.940  15.353  20.437  1.00  0.00      B    O  
ATOM    932  H1  HOH B 304      14.507  15.084  21.306  1.00  0.00      B    H  
ATOM    933  H2  HOH B 304      14.803  16.298  20.400  1.00  0.00      B    H  
ATOM    934  O   HOH B 305       1.218  20.382   8.781  1.00  0.00      B    O  
ATOM    935  H1  HOH B 305       1.220  20.587   7.771  1.00  0.00      B    H  
ATOM    936  H2  HOH B 305       0.312  19.961   8.993  1.00  0.00      B    H  
ATOM    937  O   HOH B 306      35.363  29.283  13.073  1.00  0.00      B    O  
ATOM    938  H1  HOH B 306      34.867  28.468  12.704  1.00  0.00      B    H  
ATOM    939  H2  HOH B 306      36.316  29.131  12.890  1.00  0.00      B    H  
ATOM    940  O   HOH B 307      38.725  19.545  37.217  1.00  0.00      B    O  
ATOM    941  H1  HOH B 307      37.877  19.168  37.698  1.00  0.00      B    H  
ATOM    942  H2  HOH B 307      38.431  20.455  36.853  1.00  0.00      B    H  
ATOM    943  O   HOH B 308       5.720  12.141  15.424  1.00  0.00      B    O  
ATOM    944  H1  HOH B 308       6.555  11.635  15.478  1.00  0.00      B    H  
ATOM    945  H2  HOH B 308       5.752  12.958  14.749  1.00  0.00      B    H  
ATOM    946  O   HOH B 309      30.132   1.634   5.034  1.00  0.00      B    O  
ATOM    947  H1  HOH B 309      30.546   2.226   4.323  1.00  0.00      B    H  
ATOM    948  H2  HOH B 309      29.592   2.231   5.588  1.00  0.00      B    H  
ATOM    949  O   HOH B 310      32.370  30.926  32.803  1.00  0.00      B    O  
ATOM    950  H1  HOH B 310      31.665  31.273  33.454  1.00  0.00      B    H  
ATOM    951  H2  HOH B 310      33.190  31.610  32.779  1.00  0.00      B    H  
ATOM    952  O   HOH B 311      20.557  39.381  34.841  1.00  0.00      B    O  
ATOM    953  H1  HOH B 311      20.981  38.729  35.527  1.00  0.00      B    H  
ATOM    954  H2  HOH B 311      20.553  38.974  33.928  1.00  0.00      B    H  
ATOM    955  O   HOH B 312       5.138   4.819   0.303  1.00  0.00      B    O  
ATOM    956  H1  HOH B 312       5.615   4.033   0.766  1.00  0.00      B    H  
ATOM    957  H2  HOH B 312       4.619   4.375  -0.452  1.00  0.00      B    H  
ATOM    958  O   HOH B 313      13.311  11.836   3.643  1.00  0.00      B    O  
ATOM    959  H1  HOH B 313      13.764  12.362   2.902  1.00  0.00      B    H  
ATOM    960  H2  HOH B 313      12.431  11.582   3.304  1.00  0.00      B    H  
ATOM    961  O   HOH B 314       4.283  20.363  22.382  1.00  0.00      B    O  
ATOM    962  H1  HOH B 314       4.421  19.409  22.009  1.00  0.00      B    H  
ATOM    963  H2  HOH B 314       4.484  20.247  23.359  1.00  0.00      B    H  
ATOM    964  O   HOH B 315      14.148  11.114  13.831  1.00  0.00      B    O  
ATOM    965  H1  HOH B 315      14.508  10.266  13.324  1.00  0.00      B    H  
ATOM    966  H2  HOH B 315      13.714  11.707  13.159  1.00  0.00      B    H  
ATOM    967  O   HOH B 316       1.330   5.601  34.158  1.00  0.00      B    O  
ATOM    968  H1  HOH B 316       1.492   4.651  33.961  1.00  0.00      B    H  
ATOM    969  H2  HOH B 316       1.416   5.748  35.140  1.00  0.00      B    H  
ATOM    970  O   HOH B 317      27.727  33.179  19.406  1.00  0.00      B    O  
ATOM    971  H1  HOH B 317      28.251  34.037  18.995  1.00  0.00      B    H  
ATOM    972  H2  HOH B 317      26.954  33.561  19.893  1.00  0.00      B    H  
ATOM    973  O   HOH B 318       5.283  38.531  19.892  1.00  0.00      B    O  
ATOM    974  H1  HOH B 318       5.918  37.736  19.953  1.00  0.00      B    H  
ATOM    975  H2  HOH B 318       4.399  38.284  20.292  1.00  0.00      B    H  
ATOM    976  O   HOH B 319       6.783  22.729  19.026  1.00  0.00      B    O  
ATOM    977  H1  HOH B 319       7.792  22.682  18.950  1.00  0.00      B    H  
ATOM    978  H2  HOH B 319       6.456  21.719  19.217  1.00  0.00      B    H  
ATOM    979  O   HOH B 320      14.195  38.367  31.621  1.00  0.00      B    O  
ATOM    980  H1  HOH B 320      14.491  39.382  31.463  1.00  0.00      B    H  
ATOM    981  H2  HOH B 320      14.610  37.803  30.903  1.00  0.00      B    H  
ATOM    982  O   HOH B 321       8.691  35.783  22.869  1.00  0.00      B    O  
ATOM    983  H1  HOH B 321       9.335  36.337  22.305  1.00  0.00      B    H  
ATOM    984  H2  HOH B 321       9.069  34.867  23.002  1.00  0.00      B    H  
ATOM    985  O   HOH B 322       6.131  27.503  33.715  1.00  0.00      B    O  
ATOM    986  H1  HOH B 322       6.937  27.666  33.056  1.00  0.00      B    H  
ATOM    987  H2  HOH B 322       5.556  26.829  33.204  1.00  0.00      B    H  
ATOM    988  O   HOH B 323      19.810   4.902  10.246  1.00  0.00      B    O  
ATOM    989  H1  HOH B 323      20.648   5.366  10.559  1.00  0.00      B    H  
ATOM    990  H2  HOH B 323      19.706   4.030  10.700  1.00  0.00      B    H  
ATOM    991  O   HOH B 324      21.814  38.110  10.080  1.00  0.00      B    O  
ATOM    992  H1  HOH B 324      21.948  37.288   9.478  1.00  0.00      B    H  
ATOM    993  H2  HOH B 324      22.719  38.543  10.160  1.00  0.00      B    H  
ATOM    994  O   HOH B 325      23.607  17.564  36.897  1.00  0.00      B    O  
ATOM    995  H1  HOH B 325      23.490  17.195  37.865  1.00  0.00      B    H  
ATOM    996  H2  HOH B 325      24.470  17.989  36.860  1.00  0.00      B    H  
ATOM    997  O   HOH B 326      33.196   5.103  27.497  1.00  0.00      B    O  
ATOM    998  H1  HOH B 326      33.065   4.236  26.999  1.00  0.00      B    H  
ATOM    999  H2  HOH B 326      33.476   4.925  28.414  1.00  0.00      B    H  
ATOM   1000  O   HOH B 327       9.706  33.014  23.470  1.00  0.00      B    O  
ATOM   1001  H1  HOH B 327       9.545  32.495  24.299  1.00  0.00      B    H  
ATOM   1002  H2  HOH B 327      10.678  33.301  23.545  1.00  0.00      B    H  
ATOM   1003  O   HOH B 328      38.763  26.119  31.446  1.00  0.00      B    O  
ATOM   1004  H1  HOH B 328      38.769  26.673  30.606  1.00  0.00      B    H  
ATOM   1005  H2  HOH B 328      39.154  25.206  31.119  1.00  0.00      B    H  
ATOM   1006  O   HOH B 329      31.645   3.146   7.902  1.00  0.00      B    O  
ATOM   1007  H1  HOH B 329      30.625   3.210   7.774  1.00  0.00      B    H  
ATOM   1008  H2  HOH B 329      32.178   3.420   7.043  1.00  0.00      B    H  
ATOM   1009  O   HOH B 330      28.951  32.451   1.825  1.00  0.00      B    O  
ATOM   1010  H1  HOH B 330      29.374  33.265   1.461  1.00  0.00      B    H  
ATOM   1011  H2  HOH B 330      28.013  32.362   1.374  1.00  0.00      B    H  
ATOM   1012  O   HOH B 331       4.342  32.959  28.985  1.00  0.00      B    O  
ATOM   1013  H1  HOH B 331       4.493  33.608  28.200  1.00  0.00      B    H  
ATOM   1014  H2  HOH B 331       3.314  32.893  29.176  1.00  0.00      B    H  
ATOM   1015  O   HOH B 332      11.896  34.468  15.278  1.00  0.00      B    O  
ATOM   1016  H1  HOH B 332      12.675  34.277  14.681  1.00  0.00      B    H  
ATOM   1017  H2  HOH B 332      11.794  33.664  15.927  1.00  0.00      B    H  
ATOM   1018  O   HOH B 333       8.270  31.876   5.130  1.00  0.00      B    O  
ATOM   1019  H1  HOH B 333       8.953  31.178   4.834  1.00  0.00      B    H  
ATOM   1020  H2  HOH B 333       8.783  32.553   5.692  1.00  0.00      B    H  
ATOM   1021  O   HOH B 334      16.330  29.630  20.346  1.00  0.00      B    O  
ATOM   1022  H1  HOH B 334      16.492  29.662  19.344  1.00  0.00      B    H  
ATOM   1023  H2  HOH B 334      17.198  30.047  20.735  1.00  0.00      B    H  
ATOM   1024  O   HOH B 335      26.719   3.642   1.058  1.00  0.00      B    O  
ATOM   1025  H1  HOH B 335      26.672   4.010   1.968  1.00  0.00      B    H  
ATOM   1026  H2  HOH B 335      27.205   2.737   1.105  1.00  0.00      B    H  
ATOM   1027  O   HOH B 336       5.325  11.030  32.962  1.00  0.00      B    O  
ATOM   1028  H1  HOH B 336       5.016  11.962  33.271  1.00  0.00      B    H  
ATOM   1029  H2  HOH B 336       6.173  10.730  33.426  1.00  0.00      B    H  
ATOM   1030  O   HOH B 337      29.368  21.815   2.771  1.00  0.00      B    O  
ATOM   1031  H1  HOH B 337      29.757  22.738   2.926  1.00  0.00      B    H  
ATOM   1032  H2  HOH B 337      29.933  21.423   2.070  1.00  0.00      B    H  
ATOM   1033  O   HOH B 338      20.192  35.671   9.588  1.00  0.00      B    O  
ATOM   1034  H1  HOH B 338      19.278  35.779  10.052  1.00  0.00      B    H  
ATOM   1035  H2  HOH B 338      19.993  35.728   8.615  1.00  0.00      B    H  
ATOM   1036  O   HOH B 339      22.680  15.356   9.408  1.00  0.00      B    O  
ATOM   1037  H1  HOH B 339      21.863  15.870   9.720  1.00  0.00      B    H  
ATOM   1038  H2  HOH B 339      23.238  15.947   8.818  1.00  0.00      B    H  
ATOM   1039  O   HOH B 340      24.362  17.076  11.298  1.00  0.00      B    O  
ATOM   1040  H1  HOH B 340      23.482  16.542  11.087  1.00  0.00      B    H  
ATOM   1041  H2  HOH B 340      24.538  17.809  10.642  1.00  0.00      B    H  
ATOM   1042  O   HOH B 341       6.124  13.803  21.886  1.00  0.00      B    O  
ATOM   1043  H1  HOH B 341       6.072  14.805  22.229  1.00  0.00      B    H  
ATOM   1044  H2  HOH B 341       6.807  13.317  22.455  1.00  0.00      B    H  
ATOM   1045  O   HOH B 342      21.835   7.024  13.316  1.00  0.00      B    O  
ATOM   1046  H1  HOH B 342      21.079   7.119  13.993  1.00  0.00      B    H  
ATOM   1047  H2  HOH B 342      22.693   6.697  13.786  1.00  0.00      B    H  
ATOM   1048  O   HOH B 343      18.588  18.438  25.281  1.00  0.00      B    O  
ATOM   1049  H1  HOH B 343      19.184  17.796  25.781  1.00  0.00      B    H  
ATOM   1050  H2  HOH B 343      18.067  17.950  24.545  1.00  0.00      B    H  
ATOM   1051  O   HOH B 344      16.947   6.356   1.314  1.00  0.00      B    O  
ATOM   1052  H1  HOH B 344      17.168   5.477   1.799  1.00  0.00      B    H  
ATOM   1053  H2  HOH B 344      17.812   6.869   1.254  1.00  0.00      B    H  
ATOM   1054  O   HOH B 345      31.046  17.704   1.882  1.00  0.00      B    O  
ATOM   1055  H1  HOH B 345      31.233  17.572   0.851  1.00  0.00      B    H  
ATOM   1056  H2  HOH B 345      31.686  18.383   2.235  1.00  0.00      B    H  
ATOM   1057  O   HOH B 346      16.911  20.354  35.971  1.00  0.00      B    O  
ATOM   1058  H1  HOH B 346      17.778  19.783  35.943  1.00  0.00      B    H  
ATOM   1059  H2  HOH B 346      16.955  20.746  36.899  1.00  0.00      B    H  
ATOM   1060  O   HOH B 347       1.710  31.403  35.029  1.00  0.00      B    O  
ATOM   1061  H1  HOH B 347       2.158  31.786  35.900  1.00  0.00      B    H  
ATOM   1062  H2  HOH B 347       1.543  30.405  35.235  1.00  0.00      B    H  
ATOM   1063  O   HOH B 348      20.513  24.567  23.111  1.00  0.00      B    O  
ATOM   1064  H1  HOH B 348      21.117  24.194  23.900  1.00  0.00      B    H  
ATOM   1065  H2  HOH B 348      20.857  24.119  22.179  1.00  0.00      B    H  
ATOM   1066  O   HOH B 349       4.553  10.230  17.701  1.00  0.00      B    O  
ATOM   1067  H1  HOH B 349       4.115   9.724  16.950  1.00  0.00      B    H  
ATOM   1068  H2  HOH B 349       5.528  10.026  17.573  1.00  0.00      B    H  
ATOM   1069  O   HOH B 350      10.787  31.511  10.979  1.00  0.00      B    O  
ATOM   1070  H1  HOH B 350      10.179  30.787  11.240  1.00  0.00      B    H  
ATOM   1071  H2  HOH B 350      11.723  31.130  10.741  1.00  0.00      B    H  
ATOM   1072  O   HOH B 351      10.377   3.444  34.566  1.00  0.00      B    O  
ATOM   1073  H1  HOH B 351      10.085   2.490  34.871  1.00  0.00      B    H  
ATOM   1074  H2  HOH B 351       9.702   3.656  33.792  1.00  0.00      B    H  
ATOM   1075  O   HOH B 352       0.270   6.312  36.655  1.00  0.00      B    O  
ATOM   1076  H1  HOH B 352      -0.658   6.627  36.771  1.00  0.00      B    H  
ATOM   1077  H2  HOH B 352       0.903   7.066  36.916  1.00  0.00      B    H  
ATOM   1078  O   HOH B 353      10.869  36.481   4.312  1.00  0.00      B    O  
ATOM   1079  H1  HOH B 353      10.334  35.974   3.585  1.00  0.00      B    H  
ATOM   1080  H2  HOH B 353      10.366  36.419   5.228  1.00  0.00      B    H  
ATOM   1081  O   HOH B 354      18.651   1.880  18.612  1.00  0.00      B    O  
ATOM   1082  H1  HOH B 354      18.379   2.737  18.172  1.00  0.00      B    H  
ATOM   1083  H2  HOH B 354      19.364   1.418  18.186  1.00  0.00      B    H  
ATOM   1084  O   HOH B 355      35.299  13.203  38.040  1.00  0.00      B    O  
ATOM   1085  H1  HOH B 355      35.795  12.356  38.351  1.00  0.00      B    H  
ATOM   1086  H2  HOH B 355      34.361  12.945  37.656  1.00  0.00      B    H  
ATOM   1087  O   HOH B 356       5.937  19.391   8.901  1.00  0.00      B    O  
ATOM   1088  H1  HOH B 356       5.045  19.249   9.301  1.00  0.00      B    H  
ATOM   1089  H2  HOH B 356       6.555  18.592   9.148  1.00  0.00      B    H  
ATOM   1090  O   HOH B 357      28.852  15.096  19.517  1.00  0.00      B    O  
ATOM   1091  H1  HOH B 357      29.763  15.232  19.705  1.00  0.00      B    H  
ATOM   1092  H2  HOH B 357      28.682  14.154  19.272  1.00  0.00      B    H  
ATOM   1093  O   HOH B 358      19.556  10.910  32.588  1.00  0.00      B    O  
ATOM   1094  H1  HOH B 358      19.419  10.052  32.087  1.00  0.00      B    H  
ATOM   1095  H2  HOH B 358      18.704  11.467  32.347  1.00  0.00      B    H  
ATOM   1096  O   HOH B 359      34.545  15.182   6.570  1.00  0.00      B    O  
ATOM   1097  H1  HOH B 359      34.516  15.953   5.899  1.00  0.00      B    H  
ATOM   1098  H2  HOH B 359      35.513  14.871   6.649  1.00  0.00      B    H  
ATOM   1099  O   HOH B 360      34.102   2.685  32.518  1.00  0.00      B    O  
ATOM   1100  H1  HOH B 360      35.041   2.447  32.814  1.00  0.00      B    H  
ATOM   1101  H2  HOH B 360      33.614   1.807  32.528  1.00  0.00      B    H  
ATOM   1102  O   HOH B 361      12.303  13.450  21.636  1.00  0.00      B    O  
ATOM   1103  H1  HOH B 361      12.540  12.879  20.842  1.00  0.00      B    H  
ATOM   1104  H2  HOH B 361      13.093  13.951  21.998  1.00  0.00      B    H  
ATOM   1105  O   HOH B 362       7.652  29.628  30.855  1.00  0.00      B    O  
ATOM   1106  H1  HOH B 362       7.788  28.911  31.492  1.00  0.00      B    H  
ATOM   1107  H2  HOH B 362       8.394  30.250  31.054  1.00  0.00      B    H  
ATOM   1108  O   HOH B 363      18.531   4.039   2.795  1.00  0.00      B    O  
ATOM   1109  H1  HOH B 363      18.798   3.403   3.513  1.00  0.00      B    H  
ATOM   1110  H2  HOH B 363      18.239   3.451   1.995  1.00  0.00      B    H  
ATOM   1111  O   HOH B 364      26.299  10.363   1.306  1.00  0.00      B    O  
ATOM   1112  H1  HOH B 364      25.652  10.306   0.529  1.00  0.00      B    H  
ATOM   1113  H2  HOH B 364      26.248  11.216   1.799  1.00  0.00      B    H  
ATOM   1114  O   HOH B 365      22.213  23.557  25.005  1.00  0.00      B    O  
ATOM   1115  H1  HOH B 365      23.140  23.868  25.269  1.00  0.00      B    H  
ATOM   1116  H2  HOH B 365      22.307  22.669  24.497  1.00  0.00      B    H  
ATOM   1117  O   HOH B 366      34.720  20.917  23.017  1.00  0.00      B    O  
ATOM   1118  H1  HOH B 366      34.805  21.119  23.975  1.00  0.00      B    H  
ATOM   1119  H2  HOH B 366      33.999  20.231  22.937  1.00  0.00      B    H  
ATOM   1120  O   HOH B 367      36.443   6.469  13.729  1.00  0.00      B    O  
ATOM   1121  H1  HOH B 367      35.784   6.839  14.426  1.00  0.00      B    H  
ATOM   1122  H2  HOH B 367      37.403   6.621  14.063  1.00  0.00      B    H  
ATOM   1123  O   HOH B 368      28.586   7.077   9.168  1.00  0.00      B    O  
ATOM   1124  H1  HOH B 368      27.968   6.197   9.221  1.00  0.00      B    H  
ATOM   1125  H2  HOH B 368      29.481   6.834   8.656  1.00  0.00      B    H  
ATOM   1126  O   HOH B 369      37.776   2.256  13.545  1.00  0.00      B    O  
ATOM   1127  H1  HOH B 369      38.393   2.852  12.987  1.00  0.00      B    H  
ATOM   1128  H2  HOH B 369      38.023   1.293  13.424  1.00  0.00      B    H  
ATOM   1129  O   HOH B 370       1.060  15.451   8.784  1.00  0.00      B    O  
ATOM   1130  H1  HOH B 370       0.478  15.218   9.592  1.00  0.00      B    H  
ATOM   1131  H2  HOH B 370       1.917  15.896   9.101  1.00  0.00      B    H  
ATOM   1132  O   HOH B 371      33.210  34.405  19.165  1.00  0.00      B    O  
ATOM   1133  H1  HOH B 371      33.253  35.423  19.174  1.00  0.00      B    H  
ATOM   1134  H2  HOH B 371      34.130  34.026  19.298  1.00  0.00      B    H  
ATOM   1135  O   HOH B 372      32.832  30.376   6.706  1.00  0.00      B    O  
ATOM   1136  H1  HOH B 372      33.100  29.394   6.833  1.00  0.00      B    H  
ATOM   1137  H2  HOH B 372      32.233  30.402   5.917  1.00  0.00      B    H  
ATOM   1138  O   HOH B 373      27.055  14.052  36.291  1.00  0.00      B    O  
ATOM   1139  H1  HOH B 373      27.498  13.246  36.724  1.00  0.00      B    H  
ATOM   1140  H2  HOH B 373      26.972  13.871  35.337  1.00  0.00      B    H  
ATOM   1141  O   HOH B 374      25.918   4.835   6.664  1.00  0.00      B    O  
ATOM   1142  H1  HOH B 374      25.716   5.699   6.196  1.00  0.00      B    H  
ATOM   1143  H2  HOH B 374      25.302   4.095   6.329  1.00  0.00      B    H  
ATOM   1144  O   HOH B 375      31.035  20.812   0.793  1.00  0.00      B    O  
ATOM   1145  H1  HOH B 375      31.660  20.764  -0.012  1.00  0.00      B    H  
ATOM   1146  H2  HOH B 375      31.599  20.430   1.565  1.00  0.00      B    H  
ATOM   1147  O   HOH B 376      23.037  25.004  30.562  1.00  0.00      B    O  
ATOM   1148  H1  HOH B 376      23.245  25.410  29.691  1.00  0.00      B    H  
ATOM   1149  H2  HOH B 376      23.710  24.226  30.650  1.00  0.00      B    H  
ATOM   1150  O   HOH B 377       9.101  21.468   0.289  1.00  0.00      B    O  
ATOM   1151  H1  HOH B 377       9.934  22.006   0.425  1.00  0.00      B    H  
ATOM   1152  H2  HOH B 377       8.453  22.043  -0.254  1.00  0.00      B    H  
ATOM   1153  O   HOH B 378      32.822   4.457   5.625  1.00  0.00      B    O  
ATOM   1154  H1  HOH B 378      32.161   5.148   5.216  1.00  0.00      B    H  
ATOM   1155  H2  HOH B 378      33.241   4.798   6.498  1.00  0.00      B    H  
ATOM   1156  O   HOH B 379      17.072  36.919   1.059  1.00  0.00      B    O  
ATOM   1157  H1  HOH B 379      17.145  36.779   0.096  1.00  0.00      B    H  
ATOM   1158  H2  HOH B 379      16.108  36.773   1.363  1.00  0.00      B    H  
ATOM   1159  O   HOH B 380      33.838  28.772  35.165  1.00  0.00      B    O  
ATOM   1160  H1  HOH B 380      34.337  28.100  35.685  1.00  0.00      B    H  
ATOM   1161  H2  HOH B 380      34.442  29.632  35.016  1.00  0.00      B    H  
ATOM   1162  O   HOH B 381      30.795  24.119   2.163  1.00  0.00      B    O  
ATOM   1163  H1  HOH B 381      30.747  25.080   2.496  1.00  0.00      B    H  
ATOM   1164  H2  HOH B 381      31.670  24.004   1.702  1.00  0.00      B    H  
ATOM   1165  O   HOH B 382      11.039  28.834   0.812  1.00  0.00      B    O  
ATOM   1166  H1  HOH B 382      10.542  29.408   0.138  1.00  0.00      B    H  
ATOM   1167  H2  HOH B 382      10.368  28.645   1.636  1.00  0.00      B    H  
ATOM   1168  O   HOH B 383      16.183  19.917  11.045  1.00  0.00      B    O  
ATOM   1169  H1  HOH B 383      16.727  19.889  11.857  1.00  0.00      B    H  
ATOM   1170  H2  HOH B 383      16.698  20.401  10.327  1.00  0.00      B    H  
ATOM   1171  O   HOH B 384      13.954  18.847   9.905  1.00  0.00      B    O  
ATOM   1172  H1  HOH B 384      14.129  18.515   8.951  1.00  0.00      B    H  
ATOM   1173  H2  HOH B 384      14.773  18.931  10.394  1.00  0.00      B    H  
ATOM   1174  O   HOH B 385      12.706  33.324   9.505  1.00  0.00      B    O  
ATOM   1175  H1  HOH B 385      13.115  32.392   9.435  1.00  0.00      B    H  
ATOM   1176  H2  HOH B 385      11.901  33.168  10.124  1.00  0.00      B    H  
ATOM   1177  O   HOH B 386      10.001  27.067  34.557  1.00  0.00      B    O  
ATOM   1178  H1  HOH B 386       9.664  26.966  35.538  1.00  0.00      B    H  
ATOM   1179  H2  HOH B 386      10.950  26.764  34.476  1.00  0.00      B    H  
ATOM   1180  O   HOH B 387      36.304  28.681  23.622  1.00  0.00      B    O  
ATOM   1181  H1  HOH B 387      37.024  28.474  22.953  1.00  0.00      B    H  
ATOM   1182  H2  HOH B 387      36.685  28.256  24.472  1.00  0.00      B    H  
ATOM   1183  O   HOH B 388      23.866  30.631   3.043  1.00  0.00      B    O  
ATOM   1184  H1  HOH B 388      23.654  31.599   2.787  1.00  0.00      B    H  
ATOM   1185  H2  HOH B 388      23.299  30.000   2.492  1.00  0.00      B    H  
ATOM   1186  O   HOH B 389      33.658  24.402   1.272  1.00  0.00      B    O  
ATOM   1187  H1  HOH B 389      33.913  23.953   0.428  1.00  0.00      B    H  
ATOM   1188  H2  HOH B 389      33.904  25.377   1.137  1.00  0.00      B    H  
ATOM   1189  O   HOH B 390      32.566  15.002  30.454  1.00  0.00      B    O  
ATOM   1190  H1  HOH B 390      32.578  15.767  31.089  1.00  0.00      B    H  
ATOM   1191  H2  HOH B 390      32.107  14.184  30.927  1.00  0.00      B    H  
ATOM   1192  O   HOH B 391      11.029  20.001  14.592  1.00  0.00      B    O  
ATOM   1193  H1  HOH B 391      11.668  20.145  13.823  1.00  0.00      B    H  
ATOM   1194  H2  HOH B 391      11.585  19.576  15.290  1.00  0.00      B    H  
ATOM   1195  O   HOH B 392       9.405   7.656  11.697  1.00  0.00      B    O  
ATOM   1196  H1  HOH B 392       9.443   8.364  11.029  1.00  0.00      B    H  
ATOM   1197  H2  HOH B 392       8.574   7.124  11.536  1.00  0.00      B    H  
ATOM   1198  O   HOH B 393       8.224   3.483  32.800  1.00  0.00      B    O  
ATOM   1199  H1  HOH B 393       8.461   3.084  31.914  1.00  0.00      B    H  
ATOM   1200  H2  HOH B 393       7.197   3.596  32.795  1.00  0.00      B    H  
ATOM   1201  O   HOH B 394       1.080  32.391  26.845  1.00  0.00      B    O  
ATOM   1202  H1  HOH B 394       1.244  32.348  27.863  1.00  0.00      B    H  
ATOM   1203  H2  HOH B 394       1.896  31.947  26.409  1.00  0.00      B    H  
ATOM   1204  O   HOH B 395       7.797  22.475  12.202  1.00  0.00      B    O  
ATOM   1205  H1  HOH B 395       8.473  22.467  12.944  1.00  0.00      B    H  
ATOM   1206  H2  HOH B 395       6.885  22.810  12.574  1.00  0.00      B    H  
ATOM   1207  O   HOH B 396      26.150  37.082   9.715  1.00  0.00      B    O  
ATOM   1208  H1  HOH B 396      26.584  36.971  10.663  1.00  0.00      B    H  
ATOM   1209  H2  HOH B 396      26.783  36.754   9.040  1.00  0.00      B    H  
ATOM   1210  O   HOH B 397      24.841  23.203  30.148  1.00  0.00      B    O  
ATOM   1211  H1  HOH B 397      24.208  22.706  29.464  1.00  0.00      B    H  
ATOM   1212  H2  HOH B 397      25.602  22.641  30.362  1.00  0.00      B    H  
ATOM   1213  O   HOH B 398       2.915   3.570   7.313  1.00  0.00      B    O  
ATOM   1214  H1  HOH B 398       3.286   4.126   6.540  1.00  0.00      B    H  
ATOM   1215  H2  HOH B 398       2.196   3.008   6.986  1.00  0.00      B    H  
ATOM   1216  O   HOH B 399       7.812  12.157  23.444  1.00  0.00      B    O  
ATOM   1217  H1  HOH B 399       8.195  11.235  23.190  1.00  0.00      B    H  
ATOM   1218  H2  HOH B 399       8.571  12.713  23.775  1.00  0.00      B    H  
ATOM   1219  O   HOH B 400      23.409  32.141  32.075  1.00  0.00      B    O  
ATOM   1220  H1  HOH B 400      24.099  32.112  31.344  1.00  0.00      B    H  
ATOM   1221  H2  HOH B 400      23.148  33.123  32.171  1.00  0.00      B    H  
ATOM   1222  O   HOH B 401      36.170  13.902  24.027  1.00  0.00      B    O  
ATOM   1223  H1  HOH B 401      35.724  13.125  24.477  1.00  0.00      B    H  
ATOM   1224  H2  HOH B 401      37.095  13.577  23.763  1.00  0.00      B    H  
ATOM   1225  O   HOH B 402       9.123  30.559  34.039  1.00  0.00      B    O  
ATOM   1226  H1  HOH B 402       8.538  29.884  34.525  1.00  0.00      B    H  
ATOM   1227  H2  HOH B 402       9.284  31.394  34.605  1.00  0.00      B    H  
ATOM   1228  O   HOH B 403      14.400  13.937  27.342  1.00  0.00      B    O  
ATOM   1229  H1  HOH B 403      13.865  13.035  27.188  1.00  0.00      B    H  
ATOM   1230  H2  HOH B 403      14.831  13.868  28.223  1.00  0.00      B    H  
ATOM   1231  O   HOH B 404       3.597  26.475  23.444  1.00  0.00      B    O  
ATOM   1232  H1  HOH B 404       3.956  26.538  24.407  1.00  0.00      B    H  
ATOM   1233  H2  HOH B 404       3.433  25.465  23.166  1.00  0.00      B    H  
ATOM   1234  O   HOH B 405      20.567  12.361  28.816  1.00  0.00      B    O  
ATOM   1235  H1  HOH B 405      21.580  12.370  28.747  1.00  0.00      B    H  
ATOM   1236  H2  HOH B 405      20.335  11.617  29.490  1.00  0.00      B    H  
ATOM   1237  O   HOH B 406      35.548  31.494  11.830  1.00  0.00      B    O  
ATOM   1238  H1  HOH B 406      34.766  31.997  12.206  1.00  0.00      B    H  
ATOM   1239  H2  HOH B 406      35.586  30.621  12.351  1.00  0.00      B    H  
ATOM   1240  O   HOH B 407      33.959  28.462  15.714  1.00  0.00      B    O  
ATOM   1241  H1  HOH B 407      34.574  27.668  15.937  1.00  0.00      B    H  
ATOM   1242  H2  HOH B 407      34.481  29.092  15.100  1.00  0.00      B    H  
ATOM   1243  O   HOH B 408      14.925  11.392   1.202  1.00  0.00      B    O  
ATOM   1244  H1  HOH B 408      14.853  10.448   1.584  1.00  0.00      B    H  
ATOM   1245  H2  HOH B 408      15.870  11.544   0.933  1.00  0.00      B    H  
ATOM   1246  O   HOH B 409      32.882  32.507  12.745  1.00  0.00      B    O  
ATOM   1247  H1  HOH B 409      32.549  33.303  12.196  1.00  0.00      B    H  
ATOM   1248  H2  HOH B 409      32.624  31.600  12.367  1.00  0.00      B    H  
ATOM   1249  O   HOH B 410       7.584  19.489  23.488  1.00  0.00      B    O  
ATOM   1250  H1  HOH B 410       8.017  18.755  24.131  1.00  0.00      B    H  
ATOM   1251  H2  HOH B 410       8.297  20.040  22.992  1.00  0.00      B    H  
ATOM   1252  O   HOH B 411      27.264  35.424  23.226  1.00  0.00      B    O  
ATOM   1253  H1  HOH B 411      26.825  36.277  22.886  1.00  0.00      B    H  
ATOM   1254  H2  HOH B 411      27.702  34.858  22.500  1.00  0.00      B    H  
ATOM   1255  O   HOH B 412      18.579  13.572  30.742  1.00  0.00      B    O  
ATOM   1256  H1  HOH B 412      19.373  13.507  30.128  1.00  0.00      B    H  
ATOM   1257  H2  HOH B 412      18.671  14.433  31.318  1.00  0.00      B    H  
ATOM   1258  O   HOH B 413      36.600   2.059   6.377  1.00  0.00      B    O  
ATOM   1259  H1  HOH B 413      36.764   1.164   6.740  1.00  0.00      B    H  
ATOM   1260  H2  HOH B 413      35.833   1.964   5.718  1.00  0.00      B    H  
ATOM   1261  O   HOH B 414      12.562  11.438  39.132  1.00  0.00      B    O  
ATOM   1262  H1  HOH B 414      12.632  11.505  38.119  1.00  0.00      B    H  
ATOM   1263  H2  HOH B 414      13.488  11.560  39.501  1.00  0.00      B    H  
ATOM   1264  O   HOH B 415      23.050  36.241   7.765  1.00  0.00      B    O  
ATOM   1265  H1  HOH B 415      22.957  35.549   7.028  1.00  0.00      B    H  
ATOM   1266  H2  HOH B 415      24.041  36.203   8.084  1.00  0.00      B    H  
ATOM   1267  O   HOH B 416      37.325  23.028  17.155  1.00  0.00      B    O  
ATOM   1268  H1  HOH B 416      38.326  23.084  16.909  1.00  0.00      B    H  
ATOM   1269  H2  HOH B 416      36.791  22.889  16.319  1.00  0.00      B    H  
ATOM   1270  O   HOH B 417       6.059  30.472  15.257  1.00  0.00      B    O  
ATOM   1271  H1  HOH B 417       5.263  29.942  15.154  1.00  0.00      B    H  
ATOM   1272  H2  HOH B 417       6.403  30.814  14.368  1.00  0.00      B    H  
ATOM   1273  O   HOH B 418      34.629  17.838  20.359  1.00  0.00      B    O  
ATOM   1274  H1  HOH B 418      33.864  17.326  20.765  1.00  0.00      B    H  
ATOM   1275  H2  HOH B 418      34.547  17.695  19.366  1.00  0.00      B    H  
ATOM   1276  O   HOH B 419      18.302  34.699  36.492  1.00  0.00      B    O  
ATOM   1277  H1  HOH B 419      18.972  34.689  35.671  1.00  0.00      B    H  
ATOM   1278  H2  HOH B 419      17.330  34.744  36.168  1.00  0.00      B    H  
ATOM   1279  O   HOH B 420      29.639   7.542  36.717  1.00  0.00      B    O  
ATOM   1280  H1  HOH B 420      28.895   7.957  37.300  1.00  0.00      B    H  
ATOM   1281  H2  HOH B 420      29.143   7.118  35.877  1.00  0.00      B    H  
ATOM   1282  O   HOH B 421       8.264   7.227  23.494  1.00  0.00      B    O  
ATOM   1283  H1  HOH B 421       8.871   6.867  24.155  1.00  0.00      B    H  
ATOM   1284  H2  HOH B 421       8.069   6.531  22.782  1.00  0.00      B    H  
ATOM   1285  O   HOH B 422      30.206  19.179  18.206  1.00  0.00      B    O  
ATOM   1286  H1  HOH B 422      29.542  19.945  18.001  1.00  0.00      B    H  
ATOM   1287  H2  HOH B 422      30.903  19.068  17.445  1.00  0.00      B    H  
ATOM   1288  O   HOH B 423      28.239  24.376   0.096  1.00  0.00      B    O  
ATOM   1289  H1  HOH B 423      28.866  24.628   0.836  1.00  0.00      B    H  
ATOM   1290  H2  HOH B 423      28.526  23.470  -0.216  1.00  0.00      B    H  
ATOM   1291  O   HOH B 424      36.235  30.197  34.900  1.00  0.00      B    O  
ATOM   1292  H1  HOH B 424      36.543  30.063  33.923  1.00  0.00      B    H  
ATOM   1293  H2  HOH B 424      37.115  30.236  35.436  1.00  0.00      B    H  
ATOM   1294  O   HOH B 425       8.839  21.718  16.545  1.00  0.00      B    O  
ATOM   1295  H1  HOH B 425       8.899  20.873  15.942  1.00  0.00      B    H  
ATOM   1296  H2  HOH B 425       8.193  22.429  16.230  1.00  0.00      B    H  
ATOM   1297  O   HOH B 426      18.950   8.115  27.493  1.00  0.00      B    O  
ATOM   1298  H1  HOH B 426      18.442   8.236  26.635  1.00  0.00      B    H  
ATOM   1299  H2  HOH B 426      18.528   7.299  27.966  1.00  0.00      B    H  
ATOM   1300  O   HOH B 427       5.105  19.761  31.452  1.00  0.00      B    O  
ATOM   1301  H1  HOH B 427       5.793  19.911  32.267  1.00  0.00      B    H  
ATOM   1302  H2  HOH B 427       5.415  18.873  31.032  1.00  0.00      B    H  
ATOM   1303  O   HOH B 428      38.499  34.881  10.713  1.00  0.00      B    O  
ATOM   1304  H1  HOH B 428      39.143  35.009  11.459  1.00  0.00      B    H  
ATOM   1305  H2  HOH B 428      37.857  35.632  10.765  1.00  0.00      B    H  
ATOM   1306  O   HOH B 429      26.906   0.646  37.289  1.00  0.00      B    O  
ATOM   1307  H1  HOH B 429      27.310   1.479  36.802  1.00  0.00      B    H  
ATOM   1308  H2  HOH B 429      27.620  -0.085  37.359  1.00  0.00      B    H  
ATOM   1309  O   HOH B 430      35.532   1.218  10.700  1.00  0.00      B    O  
ATOM   1310  H1  HOH B 430      36.111   1.811  10.156  1.00  0.00      B    H  
ATOM   1311  H2  HOH B 430      34.565   1.451  10.423  1.00  0.00      B    H  
ATOM   1312  O   HOH B 431      12.365   1.617  27.514  1.00  0.00      B    O  
ATOM   1313  H1  HOH B 431      12.001   1.348  26.570  1.00  0.00      B    H  
ATOM   1314  H2  HOH B 431      12.677   0.788  27.918  1.00  0.00      B    H  
ATOM   1315  O   HOH B 432      33.386  28.848   9.393  1.00  0.00      B    O  
ATOM   1316  H1  HOH B 432      33.882  28.400  10.214  1.00  0.00      B    H  
ATOM   1317  H2  HOH B 432      33.935  28.743   8.529  1.00  0.00      B    H  
ATOM   1318  O   HOH B 433      13.402  19.156   1.493  1.00  0.00      B    O  
ATOM   1319  H1  HOH B 433      13.081  20.105   1.486  1.00  0.00      B    H  
ATOM   1320  H2  HOH B 433      13.706  18.937   0.576  1.00  0.00      B    H  
ATOM   1321  O   HOH B 434       2.399   7.127  24.934  1.00  0.00      B    O  
ATOM   1322  H1  HOH B 434       3.369   6.939  25.209  1.00  0.00      B    H  
ATOM   1323  H2  HOH B 434       1.994   6.235  24.659  1.00  0.00      B    H  
ATOM   1324  O   HOH B 435       4.440  14.633   7.765  1.00  0.00      B    O  
ATOM   1325  H1  HOH B 435       4.171  15.356   8.449  1.00  0.00      B    H  
ATOM   1326  H2  HOH B 435       4.209  14.907   6.827  1.00  0.00      B    H  
ATOM   1327  O   HOH B 436       4.206  23.140  25.859  1.00  0.00      B    O  
ATOM   1328  H1  HOH B 436       3.711  23.472  25.026  1.00  0.00      B    H  
ATOM   1329  H2  HOH B 436       4.873  22.387  25.566  1.00  0.00      B    H  
ATOM   1330  O   HOH B 437      26.976  26.982  33.377  1.00  0.00      B    O  
ATOM   1331  H1  HOH B 437      27.184  27.117  34.402  1.00  0.00      B    H  
ATOM   1332  H2  HOH B 437      26.616  26.035  33.358  1.00  0.00      B    H  
ATOM   1333  O   HOH B 438      35.774  12.032  33.213  1.00  0.00      B    O  
ATOM   1334  H1  HOH B 438      36.459  11.524  33.737  1.00  0.00      B    H  
ATOM   1335  H2  HOH B 438      36.178  12.404  32.359  1.00  0.00      B    H  
ATOM   1336  O   HOH B 439      38.526  28.136  33.472  1.00  0.00      B    O  
ATOM   1337  H1  HOH B 439      38.809  27.176  33.215  1.00  0.00      B    H  
ATOM   1338  H2  HOH B 439      37.968  28.601  32.771  1.00  0.00      B    H  
ATOM   1339  O   HOH B 440      27.580  31.873  26.853  1.00  0.00      B    O  
ATOM   1340  H1  HOH B 440      26.998  32.377  26.135  1.00  0.00      B    H  
ATOM   1341  H2  HOH B 440      27.858  30.990  26.546  1.00  0.00      B    H  
ATOM   1342  O   HOH B 441      23.053  22.418  17.313  1.00  0.00      B    O  
ATOM   1343  H1  HOH B 441      23.758  21.709  17.495  1.00  0.00      B    H  
ATOM   1344  H2  HOH B 441      23.574  23.208  16.996  1.00  0.00      B    H  
ATOM   1345  O   HOH B 442      37.014   7.228   8.980  1.00  0.00      B    O  
ATOM   1346  H1  HOH B 442      37.481   6.926   8.162  1.00  0.00      B    H  
ATOM   1347  H2  HOH B 442      37.245   6.587   9.774  1.00  0.00      B    H  
ATOM   1348  O   HOH B 443      23.181   3.592  35.761  1.00  0.00      B    O  
ATOM   1349  H1  HOH B 443      23.905   3.042  36.238  1.00  0.00      B    H  
ATOM   1350  H2  HOH B 443      22.845   3.072  34.897  1.00  0.00      B    H  
ATOM   1351  O   HOH B 444      22.125  36.584   1.326  1.00  0.00      B    O  
ATOM   1352  H1  HOH B 444      22.653  36.450   0.483  1.00  0.00      B    H  
ATOM   1353  H2  HOH B 444      22.568  37.411   1.769  1.00  0.00      B    H  
ATOM   1354  O   HOH B 445      31.352  18.172  35.438  1.00  0.00      B    O  
ATOM   1355  H1  HOH B 445      31.810  19.027  35.321  1.00  0.00      B    H  
ATOM   1356  H2  HOH B 445      31.800  17.507  34.860  1.00  0.00      B    H  
ATOM   1357  O   HOH B 446      22.795  37.797  22.802  1.00  0.00      B    O  
ATOM   1358  H1  HOH B 446      23.764  37.835  23.178  1.00  0.00      B    H  
ATOM   1359  H2  HOH B 446      22.242  38.394  23.451  1.00  0.00      B    H  
ATOM   1360  O   HOH B 447      29.172  21.774   5.406  1.00  0.00      B    O  
ATOM   1361  H1  HOH B 447      28.592  22.572   5.799  1.00  0.00      B    H  
ATOM   1362  H2  HOH B 447      28.903  21.703   4.395  1.00  0.00      B    H  
ATOM   1363  O   HOH B 448      24.631  11.929   5.300  1.00  0.00      B    O  
ATOM   1364  H1  HOH B 448      25.029  12.809   5.634  1.00  0.00      B    H  
ATOM   1365  H2  HOH B 448      25.212  11.226   5.679  1.00  0.00      B    H  
ATOM   1366  O   HOH B 449       3.580  18.331  13.930  1.00  0.00      B    O  
ATOM   1367  H1  HOH B 449       2.869  17.849  14.486  1.00  0.00      B    H  
ATOM   1368  H2  HOH B 449       4.394  18.419  14.474  1.00  0.00      B    H  
ATOM   1369  O   HOH B 450      17.382  33.633  16.035  1.00  0.00      B    O  
ATOM   1370  H1  HOH B 450      17.231  33.204  16.895  1.00  0.00      B    H  
ATOM   1371  H2  HOH B 450      18.082  34.363  16.193  1.00  0.00      B    H  
ATOM   1372  O   HOH B 451       8.993  28.229   2.611  1.00  0.00      B    O  
ATOM   1373  H1  HOH B 451       8.457  28.466   1.733  1.00  0.00      B    H  
ATOM   1374  H2  HOH B 451       8.617  27.324   2.911  1.00  0.00      B    H  
ATOM   1375  O   HOH B 452      21.254   0.628  23.878  1.00  0.00      B    O  
ATOM   1376  H1  HOH B 452      20.812   0.663  24.829  1.00  0.00      B    H  
ATOM   1377  H2  HOH B 452      20.627   1.070  23.180  1.00  0.00      B    H  
ATOM   1378  O   HOH B 453      33.476  -0.055   7.773  1.00  0.00      B    O  
ATOM   1379  H1  HOH B 453      33.358   0.572   8.565  1.00  0.00      B    H  
ATOM   1380  H2  HOH B 453      34.447  -0.250   7.735  1.00  0.00      B    H  
ATOM   1381  O   HOH B 454      32.366   3.280  25.893  1.00  0.00      B    O  
ATOM   1382  H1  HOH B 454      33.132   2.818  25.473  1.00  0.00      B    H  
ATOM   1383  H2  HOH B 454      31.697   3.540  25.196  1.00  0.00      B    H  
ATOM   1384  O   HOH B 455       4.450   4.934  12.351  1.00  0.00      B    O  
ATOM   1385  H1  HOH B 455       4.470   4.596  13.331  1.00  0.00      B    H  
ATOM   1386  H2  HOH B 455       4.176   4.224  11.733  1.00  0.00      B    H  
ATOM   1387  O   HOH B 456      32.500   4.067  19.678  1.00  0.00      B    O  
ATOM   1388  H1  HOH B 456      33.370   3.606  19.637  1.00  0.00      B    H  
ATOM   1389  H2  HOH B 456      32.380   4.276  20.670  1.00  0.00      B    H  
ATOM   1390  O   HOH B 457       1.875  18.977  16.632  1.00  0.00      B    O  
ATOM   1391  H1  HOH B 457       1.785  18.108  17.157  1.00  0.00      B    H  
ATOM   1392  H2  HOH B 457       0.942  19.187  16.272  1.00  0.00      B    H  
ATOM   1393  O   HOH B 458       2.646  21.128   4.997  1.00  0.00      B    O  
ATOM   1394  H1  HOH B 458       3.071  21.515   5.788  1.00  0.00      B    H  
ATOM   1395  H2  HOH B 458       1.774  21.567   4.774  1.00  0.00      B    H  
ATOM   1396  O   HOH B 459       6.490   3.195   4.932  1.00  0.00      B    O  
ATOM   1397  H1  HOH B 459       6.085   3.974   4.521  1.00  0.00      B    H  
ATOM   1398  H2  HOH B 459       7.170   3.453   5.601  1.00  0.00      B    H  
ATOM   1399  O   HOH B 460      31.074  17.926   7.643  1.00  0.00      B    O  
ATOM   1400  H1  HOH B 460      30.485  18.189   6.880  1.00  0.00      B    H  
ATOM   1401  H2  HOH B 460      30.904  18.604   8.379  1.00  0.00      B    H  
ATOM   1402  O   HOH B 461       9.523  16.751  29.473  1.00  0.00      B    O  
ATOM   1403  H1  HOH B 461       9.618  15.764  29.445  1.00  0.00      B    H  
ATOM   1404  H2  HOH B 461      10.014  17.165  28.698  1.00  0.00      B    H  
ATOM   1405  O   HOH B 462      29.092  24.446  35.643  1.00  0.00      B    O  
ATOM   1406  H1  HOH B 462      29.236  25.272  36.219  1.00  0.00      B    H  
ATOM   1407  H2  HOH B 462      29.462  24.679  34.735  1.00  0.00      B    H  
ATOM   1408  O   HOH B 463      33.274  10.315  37.741  1.00  0.00      B    O  
ATOM   1409  H1  HOH B 463      33.164  10.450  38.770  1.00  0.00      B    H  
ATOM   1410  H2  HOH B 463      33.021  11.149  37.269  1.00  0.00      B    H  
ATOM   1411  O   HOH B 464      22.981   7.757  22.723  1.00  0.00      B    O  
ATOM   1412  H1  HOH B 464      23.224   8.748  22.623  1.00  0.00      B    H  
ATOM   1413  H2  HOH B 464      23.825   7.231  22.878  1.00  0.00      B    H  
ATOM   1414  O   HOH B 465      36.439  13.400   3.895  1.00  0.00      B    O  
ATOM   1415  H1  HOH B 465      35.499  12.920   3.850  1.00  0.00      B    H  
ATOM   1416  H2  HOH B 465      36.531  13.729   4.884  1.00  0.00      B    H  
ATOM   1417  O   HOH B 466      16.060  13.204  18.958  1.00  0.00      B    O  
ATOM   1418  H1  HOH B 466      16.318  12.829  19.873  1.00  0.00      B    H  
ATOM   1419  H2  HOH B 466      15.554  14.057  19.237  1.00  0.00      B    H  
ATOM   1420  O   HOH B 467       3.301  20.542  19.928  1.00  0.00      B    O  
ATOM   1421  H1  HOH B 467       4.239  20.864  19.666  1.00  0.00      B    H  
ATOM   1422  H2  HOH B 467       3.239  20.773  20.867  1.00  0.00      B    H  
ATOM   1423  O   HOH B 468       3.619  33.554  18.447  1.00  0.00      B    O  
ATOM   1424  H1  HOH B 468       4.130  32.700  18.355  1.00  0.00      B    H  
ATOM   1425  H2  HOH B 468       3.886  33.993  19.360  1.00  0.00      B    H  
ATOM   1426  O   HOH B 469      31.239  26.170   6.812  1.00  0.00      B    O  
ATOM   1427  H1  HOH B 469      31.312  27.009   7.430  1.00  0.00      B    H  
ATOM   1428  H2  HOH B 469      31.863  26.316   6.039  1.00  0.00      B    H  
ATOM   1429  O   HOH B 470      24.767  24.761  19.113  1.00  0.00      B    O  
ATOM   1430  H1  HOH B 470      23.733  24.752  19.111  1.00  0.00      B    H  
ATOM   1431  H2  HOH B 470      25.019  24.663  18.101  1.00  0.00      B    H  
ATOM   1432  O   HOH B 471      25.873  36.616  35.575  1.00  0.00      B    O  
ATOM   1433  H1  HOH B 471      26.426  36.861  36.369  1.00  0.00      B    H  
ATOM   1434  H2  HOH B 471      25.256  37.373  35.270  1.00  0.00      B    H  
ATOM   1435  O   HOH B 472       6.638  28.287  12.234  1.00  0.00      B    O  
ATOM   1436  H1  HOH B 472       6.848  27.566  12.932  1.00  0.00      B    H  
ATOM   1437  H2  HOH B 472       7.276  29.038  12.454  1.00  0.00      B    H  
ATOM   1438  O   HOH B 473       3.849  34.000  24.323  1.00  0.00      B    O  
ATOM   1439  H1  HOH B 473       4.660  33.903  23.770  1.00  0.00      B    H  
ATOM   1440  H2  HOH B 473       3.367  33.084  24.422  1.00  0.00      B    H  
ATOM   1441  O   HOH B 474      28.634  35.537  25.559  1.00  0.00      B    O  
ATOM   1442  H1  HOH B 474      29.571  35.217  25.413  1.00  0.00      B    H  
ATOM   1443  H2  HOH B 474      28.118  35.240  24.681  1.00  0.00      B    H  
ATOM   1444  O   HOH B 475      14.501  33.947   1.288  1.00  0.00      B    O  
ATOM   1445  H1  HOH B 475      15.139  33.613   0.588  1.00  0.00      B    H  
ATOM   1446  H2  HOH B 475      14.591  35.003   1.385  1.00  0.00      B    H  
ATOM   1447  O   HOH B 476      12.702  31.268  13.368  1.00  0.00      B    O  
ATOM   1448  H1  HOH B 476      12.725  31.109  14.385  1.00  0.00      B    H  
ATOM   1449  H2  HOH B 476      13.356  30.609  13.017  1.00  0.00      B    H  
ATOM   1450  O   HOH B 477      14.519  21.828   0.115  1.00  0.00      B    O  
ATOM   1451  H1  HOH B 477      15.525  21.762  -0.062  1.00  0.00      B    H  
ATOM   1452  H2  HOH B 477      14.297  22.837   0.339  1.00  0.00      B    H  
ATOM   1453  O   HOH B 478      15.184   8.522   1.767  1.00  0.00      B    O  
ATOM   1454  H1  HOH B 478      14.531   7.851   2.074  1.00  0.00      B    H  
ATOM   1455  H2  HOH B 478      16.006   7.928   1.673  1.00  0.00      B    H  
ATOM   1456  O   HOH B 479      15.537   8.858  12.641  1.00  0.00      B    O  
ATOM   1457  H1  HOH B 479      15.583   7.857  12.485  1.00  0.00      B    H  
ATOM   1458  H2  HOH B 479      16.508   9.165  12.962  1.00  0.00      B    H  
ATOM   1459  O   HOH B 480      15.187   4.262  29.334  1.00  0.00      B    O  
ATOM   1460  H1  HOH B 480      14.526   4.345  30.091  1.00  0.00      B    H  
ATOM   1461  H2  HOH B 480      15.746   3.405  29.332  1.00  0.00      B    H  
ATOM   1462  O   HOH B 481      11.347   8.653  15.949  1.00  0.00      B    O  
ATOM   1463  H1  HOH B 481      10.635   8.341  15.266  1.00  0.00      B    H  
ATOM   1464  H2  HOH B 481      12.150   8.083  15.745  1.00  0.00      B    H  
ATOM   1465  O   HOH B 482       4.288  31.275   8.425  1.00  0.00      B    O  
ATOM   1466  H1  HOH B 482       4.262  30.414   7.947  1.00  0.00      B    H  
ATOM   1467  H2  HOH B 482       4.786  31.159   9.325  1.00  0.00      B    H  
ATOM   1468  O   HOH B 483      19.725  29.137  14.873  1.00  0.00      B    O  
ATOM   1469  H1  HOH B 483      18.733  29.414  14.827  1.00  0.00      B    H  
ATOM   1470  H2  HOH B 483      20.057  29.487  15.821  1.00  0.00      B    H  
ATOM   1471  O   HOH B 484      17.846   0.822  23.122  1.00  0.00      B    O  
ATOM   1472  H1  HOH B 484      18.288   1.678  23.474  1.00  0.00      B    H  
ATOM   1473  H2  HOH B 484      17.772   0.879  22.126  1.00  0.00      B    H  
ATOM   1474  O   HOH B 485      18.543  22.671  13.060  1.00  0.00      B    O  
ATOM   1475  H1  HOH B 485      18.537  21.684  12.943  1.00  0.00      B    H  
ATOM   1476  H2  HOH B 485      19.201  22.888  13.774  1.00  0.00      B    H  
ATOM   1477  O   HOH B 486      33.425  13.017  28.901  1.00  0.00      B    O  
ATOM   1478  H1  HOH B 486      33.065  13.826  29.497  1.00  0.00      B    H  
ATOM   1479  H2  HOH B 486      33.876  13.396  28.085  1.00  0.00      B    H  
ATOM   1480  O   HOH B 487      24.735  24.252  25.320  1.00  0.00      B    O  
ATOM   1481  H1  HOH B 487      25.184  24.240  24.432  1.00  0.00      B    H  
ATOM   1482  H2  HOH B 487      25.330  24.063  26.103  1.00  0.00      B    H  
ATOM   1483  O   HOH B 488      28.315   4.539  31.975  1.00  0.00      B    O  
ATOM   1484  H1  HOH B 488      27.575   3.926  32.348  1.00  0.00      B    H  
ATOM   1485  H2  HOH B 488      28.581   4.237  31.083  1.00  0.00      B    H  
ATOM   1486  O   HOH B 489       0.310  12.504   6.925  1.00  0.00      B    O  
ATOM   1487  H1  HOH B 489       0.539  11.649   6.435  1.00  0.00      B    H  
ATOM   1488  H2  HOH B 489       1.109  12.974   7.271  1.00  0.00      B    H  
ATOM   1489  O   HOH B 490      17.321  36.521   6.880  1.00  0.00      B    O  
ATOM   1490  H1  HOH B 490      16.840  36.231   6.034  1.00  0.00      B    H  
ATOM   1491  H2  HOH B 490      16.604  36.420   7.570  1.00  0.00      B    H  
ATOM   1492  O   HOH B 491      33.838  16.806  17.803  1.00  0.00      B    O  
ATOM   1493  H1  HOH B 491      33.471  16.216  17.093  1.00  0.00      B    H  
ATOM   1494  H2  HOH B 491      33.115  17.501  18.036  1.00  0.00      B    H  
ATOM   1495  O   HOH B 492      11.780  25.292  27.648  1.00  0.00      B    O  
ATOM   1496  H1  HOH B 492      11.160  24.546  27.379  1.00  0.00      B    H  
ATOM   1497  H2  HOH B 492      12.486  24.911  28.256  1.00  0.00      B    H  
ATOM   1498  O   HOH B 493       9.216   2.500  19.040  1.00  0.00      B    O  
ATOM   1499  H1  HOH B 493       9.857   3.286  19.099  1.00  0.00      B    H  
ATOM   1500  H2  HOH B 493       9.772   1.656  18.802  1.00  0.00      B    H  
ATOM   1501  O   HOH B 494      25.050  20.593  17.699  1.00  0.00      B    O  
ATOM   1502  H1  HOH B 494      25.827  21.201  17.762  1.00  0.00      B    H  
ATOM   1503  H2  HOH B 494      25.185  19.790  18.260  1.00  0.00      B    H  
ATOM   1504  O   HOH B 495      19.844  34.829  34.238  1.00  0.00      B    O  
ATOM   1505  H1  HOH B 495      19.357  35.540  33.681  1.00  0.00      B    H  
ATOM   1506  H2  HOH B 495      20.818  35.184  34.406  1.00  0.00      B    H  
ATOM   1507  O   HOH B 496       7.266   5.802  14.581  1.00  0.00      B    O  
ATOM   1508  H1  HOH B 496       7.477   4.792  14.771  1.00  0.00      B    H  
ATOM   1509  H2  HOH B 496       7.051   6.242  15.491  1.00  0.00      B    H  
ATOM   1510  O   HOH B 497       0.579  24.941  28.240  1.00  0.00      B    O  
ATOM   1511  H1  HOH B 497       0.909  24.454  27.428  1.00  0.00      B    H  
ATOM   1512  H2  HOH B 497       0.051  25.694  27.997  1.00  0.00      B    H  
ATOM   1513  O   HOH B 498      29.390  36.976  15.908  1.00  0.00      B    O  
ATOM   1514  H1  HOH B 498      30.212  36.719  15.370  1.00  0.00      B    H  
ATOM   1515  H2  HOH B 498      28.739  36.219  15.767  1.00  0.00      B    H  
ATOM   1516  O   HOH B 499       3.517   8.679  15.611  1.00  0.00      B    O  
ATOM   1517  H1  HOH B 499       3.795   7.660  15.536  1.00  0.00      B    H  
ATOM   1518  H2  HOH B 499       3.378   8.997  14.662  1.00  0.00      B    H  
ATOM   1519  O   HOH B 500      24.743   0.791   7.984  1.00  0.00      B    O  
ATOM   1520  H1  HOH B 500      24.773   0.132   8.794  1.00  0.00      B    H  
ATOM   1521  H2  HOH B 500      24.445   1.694   8.388  1.00  0.00      B    H  
ATOM   1522  O   HOH B 501       6.191  23.507  34.047  1.00  0.00      B    O  
ATOM   1523  H1  HOH B 501       5.772  24.226  33.458  1.00  0.00      B    H  
ATOM   1524  H2  HOH B 501       7.031  23.176  33.564  1.00  0.00      B    H  
ATOM   1525  O   HOH B 502      -0.224  22.118  10.708  1.00  0.00      B    O  
ATOM   1526  H1  HOH B 502      -0.011  22.930  11.241  1.00  0.00      B    H  
ATOM   1527  H2  HOH B 502       0.664  21.569  10.616  1.00  0.00      B    H  
ATOM   1528  O   HOH B 503       2.472  19.087  26.298  1.00  0.00      B    O  
ATOM   1529  H1  HOH B 503       3.462  18.894  26.422  1.00  0.00      B    H  
ATOM   1530  H2  HOH B 503       2.203  18.881  25.324  1.00  0.00      B    H  
ATOM   1531  O   HOH B 504      34.949  22.483   3.373  1.00  0.00      B    O  
ATOM   1532  H1  HOH B 504      35.463  21.774   2.763  1.00  0.00      B    H  
ATOM   1533  H2  HOH B 504      34.319  22.958   2.737  1.00  0.00      B    H  
ATOM   1534  O   HOH B 505      23.242  11.653  28.955  1.00  0.00      B    O  
ATOM   1535  H1  HOH B 505      23.965  11.795  28.307  1.00  0.00      B    H  
ATOM   1536  H2  HOH B 505      23.513  10.820  29.502  1.00  0.00      B    H  
ATOM   1537  O   HOH B 506      33.442  23.507  25.579  1.00  0.00      B    O  
ATOM   1538  H1  HOH B 506      32.884  22.667  25.613  1.00  0.00      B    H  
ATOM   1539  H2  HOH B 506      34.341  23.138  25.902  1.00  0.00      B    H  
ATOM   1540  O   HOH B 507       9.678  35.520  37.878  1.00  0.00      B    O  
ATOM   1541  H1  HOH B 507       9.317  36.351  38.378  1.00  0.00      B    H  
ATOM   1542  H2  HOH B 507       9.551  35.707  36.866  1.00  0.00      B    H  
ATOM   1543  O   HOH B 508      25.852  21.016  33.018  1.00  0.00      B    O  
ATOM   1544  H1  HOH B 508      24.930  20.767  33.403  1.00  0.00      B    H  
ATOM   1545  H2  HOH B 508      26.429  21.317  33.834  1.00  0.00      B    H  
ATOM   1546  O   HOH B 509      21.313  27.127  31.123  1.00  0.00      B    O  
ATOM   1547  H1  HOH B 509      21.521  27.974  30.541  1.00  0.00      B    H  
ATOM   1548  H2  HOH B 509      21.750  26.361  30.664  1.00  0.00      B    H  
ATOM   1549  O   HOH B 510      24.729  23.441  35.908  1.00  0.00      B    O  
ATOM   1550  H1  HOH B 510      24.995  23.976  36.746  1.00  0.00      B    H  
ATOM   1551  H2  HOH B 510      25.593  23.240  35.337  1.00  0.00      B    H  
ATOM   1552  O   HOH B 511      23.548  24.997   4.905  1.00  0.00      B    O  
ATOM   1553  H1  HOH B 511      22.813  25.038   4.241  1.00  0.00      B    H  
ATOM   1554  H2  HOH B 511      23.150  25.375   5.773  1.00  0.00      B    H  
ATOM   1555  O   HOH B 512       1.599  24.371  19.169  1.00  0.00      B    O  
ATOM   1556  H1  HOH B 512       1.493  23.794  18.332  1.00  0.00      B    H  
ATOM   1557  H2  HOH B 512       0.812  24.138  19.795  1.00  0.00      B    H  
ATOM   1558  O   HOH B 513      17.319  33.915  22.121  1.00  0.00      B    O  
ATOM   1559  H1  HOH B 513      18.141  34.271  21.674  1.00  0.00      B    H  
ATOM   1560  H2  HOH B 513      17.603  33.086  22.614  1.00  0.00      B    H  
ATOM   1561  O   HOH B 514       2.103  10.210   7.020  1.00  0.00      B    O  
ATOM   1562  H1  HOH B 514       2.119  10.583   6.112  1.00  0.00      B    H  
ATOM   1563  H2  HOH B 514       2.616  10.864   7.632  1.00  0.00      B    H  
ATOM   1564  O   HOH B 515       2.743  28.985   5.455  1.00  0.00      B    O  
ATOM   1565  H1  HOH B 515       3.032  28.911   4.478  1.00  0.00      B    H  
ATOM   1566  H2  HOH B 515       3.539  28.931   6.047  1.00  0.00      B    H  
ATOM   1567  O   HOH B 516      11.389  14.727   1.792  1.00  0.00      B    O  
ATOM   1568  H1  HOH B 516      12.143  14.198   2.182  1.00  0.00      B    H  
ATOM   1569  H2  HOH B 516      11.538  15.698   2.042  1.00  0.00      B    H  
ATOM   1570  O   HOH B 517       2.515   3.270   3.305  1.00  0.00      B    O  
ATOM   1571  H1  HOH B 517       3.180   3.227   4.089  1.00  0.00      B    H  
ATOM   1572  H2  HOH B 517       1.810   2.537   3.585  1.00  0.00      B    H  
ATOM   1573  O   HOH B 518       0.151  34.024  24.954  1.00  0.00      B    O  
ATOM   1574  H1  HOH B 518       0.687  34.812  25.217  1.00  0.00      B    H  
ATOM   1575  H2  HOH B 518       0.463  33.222  25.563  1.00  0.00      B    H  
ATOM   1576  O   HOH B 519      38.042  19.112   8.060  1.00  0.00      B    O  
ATOM   1577  H1  HOH B 519      37.967  18.590   8.965  1.00  0.00      B    H  
ATOM   1578  H2  HOH B 519      37.180  19.433   7.772  1.00  0.00      B    H  
ATOM   1579  O   HOH B 520       7.115  30.154   8.247  1.00  0.00      B    O  
ATOM   1580  H1  HOH B 520       7.202  29.589   9.065  1.00  0.00      B    H  
ATOM   1581  H2  HOH B 520       8.027  30.482   7.966  1.00  0.00      B    H  
ATOM   1582  O   HOH B 521       2.923   2.960  18.225  1.00  0.00      B    O  
ATOM   1583  H1  HOH B 521       3.606   2.879  17.504  1.00  0.00      B    H  
ATOM   1584  H2  HOH B 521       2.029   2.738  17.844  1.00  0.00      B    H  
ATOM   1585  O   HOH B 522      12.876  21.481   8.799  1.00  0.00      B    O  
ATOM   1586  H1  HOH B 522      13.149  20.790   9.497  1.00  0.00      B    H  
ATOM   1587  H2  HOH B 522      12.291  21.025   8.112  1.00  0.00      B    H  
ATOM   1588  O   HOH B 523      21.313  35.747  17.705  1.00  0.00      B    O  
ATOM   1589  H1  HOH B 523      22.028  36.348  18.059  1.00  0.00      B    H  
ATOM   1590  H2  HOH B 523      21.807  34.925  17.387  1.00  0.00      B    H  
ATOM   1591  O   HOH B 524      31.707  28.641  28.378  1.00  0.00      B    O  
ATOM   1592  H1  HOH B 524      32.265  29.211  27.740  1.00  0.00      B    H  
ATOM   1593  H2  HOH B 524      31.031  29.217  28.883  1.00  0.00      B    H  
ATOM   1594  O   HOH B 525      13.853   6.112   2.611  1.00  0.00      B    O  
ATOM   1595  H1  HOH B 525      13.012   6.472   3.083  1.00  0.00      B    H  
ATOM   1596  H2  HOH B 525      14.584   5.904   3.303  1.00  0.00      B    H  
ATOM   1597  O   HOH B 526      24.335  25.192  12.499  1.00  0.00      B    O  
ATOM   1598  H1  HOH B 526      24.461  24.702  11.662  1.00  0.00      B    H  
ATOM   1599  H2  HOH B 526      23.280  25.202  12.626  1.00  0.00      B    H  
ATOM   1600  O   HOH B 527      10.353  22.618   4.432  1.00  0.00      B    O  
ATOM   1601  H1  HOH B 527       9.800  22.439   5.268  1.00  0.00      B    H  
ATOM   1602  H2  HOH B 527       9.866  23.276   3.957  1.00  0.00      B    H  
ATOM   1603  O   HOH B 528      12.706  12.960   5.872  1.00  0.00      B    O  
ATOM   1604  H1  HOH B 528      12.404  12.108   6.381  1.00  0.00      B    H  
ATOM   1605  H2  HOH B 528      12.999  12.726   4.898  1.00  0.00      B    H  
ATOM   1606  O   HOH B 529       8.644  21.883   6.567  1.00  0.00      B    O  
ATOM   1607  H1  HOH B 529       8.313  22.156   7.499  1.00  0.00      B    H  
ATOM   1608  H2  HOH B 529       8.072  21.110   6.213  1.00  0.00      B    H  
ATOM   1609  O   HOH B 530      16.942  24.204  15.766  1.00  0.00      B    O  
ATOM   1610  H1  HOH B 530      17.134  23.359  16.311  1.00  0.00      B    H  
ATOM   1611  H2  HOH B 530      16.629  23.886  14.853  1.00  0.00      B    H  
ATOM   1612  O   HOH B 531       4.606  26.100  25.816  1.00  0.00      B    O  
ATOM   1613  H1  HOH B 531       4.620  26.593  26.730  1.00  0.00      B    H  
ATOM   1614  H2  HOH B 531       4.086  25.224  25.911  1.00  0.00      B    H  
ATOM   1615  O   HOH B 532      16.011  37.374  22.487  1.00  0.00      B    O  
ATOM   1616  H1  HOH B 532      16.555  36.883  23.213  1.00  0.00      B    H  
ATOM   1617  H2  HOH B 532      16.041  36.822  21.636  1.00  0.00      B    H  
ATOM   1618  O   HOH B 533      31.039  38.052  26.459  1.00  0.00      B    O  
ATOM   1619  H1  HOH B 533      32.026  38.209  26.223  1.00  0.00      B    H  
ATOM   1620  H2  HOH B 533      30.938  37.653  27.338  1.00  0.00      B    H  
ATOM   1621  O   HOH B 534      23.951  32.929  35.500  1.00  0.00      B    O  
ATOM   1622  H1  HOH B 534      23.916  31.997  35.202  1.00  0.00      B    H  
ATOM   1623  H2  HOH B 534      24.955  33.288  35.486  1.00  0.00      B    H  
ATOM   1624  O   HOH B 535      10.165  38.676   2.508  1.00  0.00      B    O  
ATOM   1625  H1  HOH B 535      10.558  38.196   3.366  1.00  0.00      B    H  
ATOM   1626  H2  HOH B 535       9.432  39.262   2.827  1.00  0.00      B    H  
ATOM   1627  O   HOH B 536       5.125  18.517  26.892  1.00  0.00      B    O  
ATOM   1628  H1  HOH B 536       5.628  17.588  26.659  1.00  0.00      B    H  
ATOM   1629  H2  HOH B 536       5.740  18.943  27.614  1.00  0.00      B    H  
ATOM   1630  O   HOH B 537      25.397  24.484  38.271  1.00  0.00      B    O  
ATOM   1631  H1  HOH B 537      26.243  24.578  38.727  1.00  0.00      B    H  
ATOM   1632  H2  HOH B 537      24.775  25.296  38.560  1.00  0.00      B    H  
ATOM   1633  O   HOH B 538       0.416  10.696  19.389  1.00  0.00      B    O  
ATOM   1634  H1  HOH B 538      -0.530  10.668  19.704  1.00  0.00      B    H  
ATOM   1635  H2  HOH B 538       0.980   9.996  19.868  1.00  0.00      B    H  
ATOM   1636  O   HOH B 539      36.027   5.942  20.322  1.00  0.00      B    O  
ATOM   1637  H1  HOH B 539      35.396   5.638  21.047  1.00  0.00      B    H  
ATOM   1638  H2  HOH B 539      36.771   5.281  20.212  1.00  0.00      B    H  
ATOM   1639  O   HOH B 540       4.644   1.373  11.387  1.00  0.00      B    O  
ATOM   1640  H1  HOH B 540       4.758   2.099  10.718  1.00  0.00      B    H  
ATOM   1641  H2  HOH B 540       4.453   0.513  10.888  1.00  0.00      B    H  
ATOM   1642  O   HOH B 541      21.133  32.800  23.321  1.00  0.00      B    O  
ATOM   1643  H1  HOH B 541      20.998  33.805  23.501  1.00  0.00      B    H  
ATOM   1644  H2  HOH B 541      21.497  32.668  22.363  1.00  0.00      B    H  
ATOM   1645  O   HOH B 542       3.623  15.038  19.456  1.00  0.00      B    O  
ATOM   1646  H1  HOH B 542       3.287  14.445  18.735  1.00  0.00      B    H  
ATOM   1647  H2  HOH B 542       2.939  15.125  20.166  1.00  0.00      B    H  
ATOM   1648  O   HOH B 543      22.903  18.116  16.875  1.00  0.00      B    O  
ATOM   1649  H1  HOH B 543      23.115  17.185  16.430  1.00  0.00      B    H  
ATOM   1650  H2  HOH B 543      23.550  18.778  16.480  1.00  0.00      B    H  
ATOM   1651  O   HOH B 544       8.997  38.475  29.032  1.00  0.00      B    O  
ATOM   1652  H1  HOH B 544       9.857  37.967  29.199  1.00  0.00      B    H  
ATOM   1653  H2  HOH B 544       8.167  37.838  29.291  1.00  0.00      B    H  
ATOM   1654  O   HOH B 545      34.935  38.000  37.777  1.00  0.00      B    O  
ATOM   1655  H1  HOH B 545      35.514  37.431  38.357  1.00  0.00      B    H  
ATOM   1656  H2  HOH B 545      35.234  38.958  37.835  1.00  0.00      B    H  
ATOM   1657  O   HOH B 546      31.847   9.958   8.896  1.00  0.00      B    O  
ATOM   1658  H1  HOH B 546      32.356   9.314   9.561  1.00  0.00      B    H  
ATOM   1659  H2  HOH B 546      31.508  10.723   9.452  1.00  0.00      B    H  
ATOM   1660  O   HOH B 547      29.284  34.826  33.656  1.00  0.00      B    O  
ATOM   1661  H1  HOH B 547      28.368  34.583  33.195  1.00  0.00      B    H  
ATOM   1662  H2  HOH B 547      30.064  34.607  33.043  1.00  0.00      B    H  
ATOM   1663  O   HOH B 548       2.429   5.576  18.996  1.00  0.00      B    O  
ATOM   1664  H1  HOH B 548       2.828   4.668  19.095  1.00  0.00      B    H  
ATOM   1665  H2  HOH B 548       3.153   6.292  19.086  1.00  0.00      B    H  
ATOM   1666  O   HOH B 549      21.922  26.838  39.205  1.00  0.00      B    O  
ATOM   1667  H1  HOH B 549      22.321  26.122  38.663  1.00  0.00      B    H  
ATOM   1668  H2  HOH B 549      21.010  26.490  39.321  1.00  0.00      B    H  
ATOM   1669  O   HOH B 550      20.172  17.419  38.473  1.00  0.00      B    O  
ATOM   1670  H1  HOH B 550      21.145  17.244  38.708  1.00  0.00      B    H  
ATOM   1671  H2  HOH B 550      19.680  16.569  38.481  1.00  0.00      B    H  
ATOM   1672  O   HOH B 551       7.067  30.460  23.844  1.00  0.00      B    O  
ATOM   1673  H1  HOH B 551       7.720  30.841  24.474  1.00  0.00      B    H  
ATOM   1674  H2  HOH B 551       7.058  29.470  24.004  1.00  0.00      B    H  
ATOM   1675  O   HOH B 552      28.657   6.519  21.821  1.00  0.00      B    O  
ATOM   1676  H1  HOH B 552      29.333   6.813  22.562  1.00  0.00      B    H  
ATOM   1677  H2  HOH B 552      29.207   6.202  21.010  1.00  0.00      B    H  
ATOM   1678  O   HOH B 553      31.400   6.161   4.379  1.00  0.00      B    O  
ATOM   1679  H1  HOH B 553      31.354   6.427   3.416  1.00  0.00      B    H  
ATOM   1680  H2  HOH B 553      31.488   6.983   4.985  1.00  0.00      B    H  
ATOM   1681  O   HOH B 554      14.952   1.800  31.440  1.00  0.00      B    O  
ATOM   1682  H1  HOH B 554      15.166   2.389  32.251  1.00  0.00      B    H  
ATOM   1683  H2  HOH B 554      15.657   1.990  30.712  1.00  0.00      B    H  
ATOM   1684  O   HOH B 555       9.652  13.164  34.134  1.00  0.00      B    O  
ATOM   1685  H1  HOH B 555       9.213  12.889  35.000  1.00  0.00      B    H  
ATOM   1686  H2  HOH B 555       9.446  12.337  33.547  1.00  0.00      B    H  
ATOM   1687  O   HOH B 556      27.081   4.319  21.659  1.00  0.00      B    O  
ATOM   1688  H1  HOH B 556      27.438   3.713  22.437  1.00  0.00      B    H  
ATOM   1689  H2  HOH B 556      27.563   5.188  21.875  1.00  0.00      B    H  
ATOM   1690  O   HOH B 557      22.729   4.557  23.437  1.00  0.00      B    O  
ATOM   1691  H1  HOH B 557      23.447   4.840  22.820  1.00  0.00      B    H  
ATOM   1692  H2  HOH B 557      22.809   3.555  23.629  1.00  0.00      B    H  
ATOM   1693  O   HOH B 558      24.951  32.346  22.744  1.00  0.00      B    O  
ATOM   1694  H1  HOH B 558      24.812  31.738  21.901  1.00  0.00      B    H  
ATOM   1695  H2  HOH B 558      25.516  33.096  22.433  1.00  0.00      B    H  
ATOM   1696  O   HOH B 559      12.726   8.410  36.259  1.00  0.00      B    O  
ATOM   1697  H1  HOH B 559      13.496   8.598  36.893  1.00  0.00      B    H  
ATOM   1698  H2  HOH B 559      12.590   7.346  36.289  1.00  0.00      B    H  
ATOM   1699  O   HOH B 560      12.806  20.821  28.305  1.00  0.00      B    O  
ATOM   1700  H1  HOH B 560      13.002  19.980  28.885  1.00  0.00      B    H  
ATOM   1701  H2  HOH B 560      13.635  21.364  28.151  1.00  0.00      B    H  
ATOM   1702  O   HOH B 561       8.807  18.800   0.503  1.00  0.00      B    O  
ATOM   1703  H1  HOH B 561       8.078  18.952  -0.167  1.00  0.00      B    H  
ATOM   1704  H2  HOH B 561       9.156  19.736   0.801  1.00  0.00      B    H  
ATOM   1705  O   HOH B 562      29.451   4.035  10.274  1.00  0.00      B    O  
ATOM   1706  H1  HOH B 562      30.407   4.250   9.938  1.00  0.00      B    H  
ATOM   1707  H2  HOH B 562      29.109   4.690  10.916  1.00  0.00      B    H  
ATOM   1708  O   HOH B 563      30.238  11.530  35.818  1.00  0.00      B    O  
ATOM   1709  H1  HOH B 563      30.759  10.929  35.107  1.00  0.00      B    H  
ATOM   1710  H2  HOH B 563      29.458  11.931  35.323  1.00  0.00      B    H  
ATOM   1711  O   HOH B 564       7.637  29.018   0.449  1.00  0.00      B    O  
ATOM   1712  H1  HOH B 564       8.442  29.353  -0.010  1.00  0.00      B    H  
ATOM   1713  H2  HOH B 564       7.050  28.437  -0.217  1.00  0.00      B    H  
ATOM   1714  O   HOH B 565      19.426  24.762   3.591  1.00  0.00      B    O  
ATOM   1715  H1  HOH B 565      18.950  24.258   4.357  1.00  0.00      B    H  
ATOM   1716  H2  HOH B 565      19.640  25.740   3.899  1.00  0.00      B    H  
ATOM   1717  O   HOH B 566      30.607  24.193  23.097  1.00  0.00      B    O  
ATOM   1718  H1  HOH B 566      31.385  23.673  22.679  1.00  0.00      B    H  
ATOM   1719  H2  HOH B 566      30.965  24.973  23.684  1.00  0.00      B    H  
ATOM   1720  O   HOH B 567      29.475  26.862  24.211  1.00  0.00      B    O  
ATOM   1721  H1  HOH B 567      30.200  26.850  23.559  1.00  0.00      B    H  
ATOM   1722  H2  HOH B 567      28.565  26.593  23.743  1.00  0.00      B    H  
ATOM   1723  O   HOH B 568       8.155   3.158  15.032  1.00  0.00      B    O  
ATOM   1724  H1  HOH B 568       8.610   3.205  14.111  1.00  0.00      B    H  
ATOM   1725  H2  HOH B 568       8.244   2.257  15.451  1.00  0.00      B    H  
ATOM   1726  O   HOH B 569      37.955  23.913  36.301  1.00  0.00      B    O  
ATOM   1727  H1  HOH B 569      37.794  24.670  35.664  1.00  0.00      B    H  
ATOM   1728  H2  HOH B 569      38.919  24.069  36.712  1.00  0.00      B    H  
ATOM   1729  O   HOH B 570       5.447   9.371  13.447  1.00  0.00      B    O  
ATOM   1730  H1  HOH B 570       4.839  10.156  13.601  1.00  0.00      B    H  
ATOM   1731  H2  HOH B 570       6.240   9.435  14.080  1.00  0.00      B    H  
ATOM   1732  O   HOH B 571      38.731   1.528  37.264  1.00  0.00      B    O  
ATOM   1733  H1  HOH B 571      39.143   0.893  37.920  1.00  0.00      B    H  
ATOM   1734  H2  HOH B 571      39.265   2.450  37.226  1.00  0.00      B    H  
ATOM   1735  O   HOH B 572      22.427  19.251  22.097  1.00  0.00      B    O  
ATOM   1736  H1  HOH B 572      22.633  18.841  21.164  1.00  0.00      B    H  
ATOM   1737  H2  HOH B 572      21.796  18.560  22.589  1.00  0.00      B    H  
ATOM   1738  O   HOH B 573      20.946  39.303  17.368  1.00  0.00      B    O  
ATOM   1739  H1  HOH B 573      20.689  38.530  16.781  1.00  0.00      B    H  
ATOM   1740  H2  HOH B 573      21.772  39.079  17.900  1.00  0.00      B    H  
ATOM   1741  O   HOH B 574      24.501   2.394   4.290  1.00  0.00      B    O  
ATOM   1742  H1  HOH B 574      24.256   1.425   4.473  1.00  0.00      B    H  
ATOM   1743  H2  HOH B 574      23.715   2.870   3.938  1.00  0.00      B    H  
ATOM   1744  O   HOH B 575      14.871  23.257   6.255  1.00  0.00      B    O  
ATOM   1745  H1  HOH B 575      15.459  23.940   6.629  1.00  0.00      B    H  
ATOM   1746  H2  HOH B 575      14.546  22.665   6.950  1.00  0.00      B    H  
ATOM   1747  O   HOH B 576       8.766  19.543  30.071  1.00  0.00      B    O  
ATOM   1748  H1  HOH B 576       8.194  18.756  29.763  1.00  0.00      B    H  
ATOM   1749  H2  HOH B 576       9.603  19.647  29.494  1.00  0.00      B    H  
ATOM   1750  O   HOH B 577      11.237  34.396  19.562  1.00  0.00      B    O  
ATOM   1751  H1  HOH B 577      11.461  33.421  19.855  1.00  0.00      B    H  
ATOM   1752  H2  HOH B 577      12.056  34.648  18.928  1.00  0.00      B    H  
ATOM   1753  O   HOH B 578      37.578   1.304  22.243  1.00  0.00      B    O  
ATOM   1754  H1  HOH B 578      38.591   1.363  22.469  1.00  0.00      B    H  
ATOM   1755  H2  HOH B 578      37.298   0.373  22.176  1.00  0.00      B    H  
ATOM   1756  O   HOH B 579       1.709  36.802  19.451  1.00  0.00      B    O  
ATOM   1757  H1  HOH B 579       2.265  36.776  18.620  1.00  0.00      B    H  
ATOM   1758  H2  HOH B 579       1.854  35.904  20.013  1.00  0.00      B    H  
ATOM   1759  O   HOH B 580       9.141   7.968  14.423  1.00  0.00      B    O  
ATOM   1760  H1  HOH B 580       9.073   7.961  13.428  1.00  0.00      B    H  
ATOM   1761  H2  HOH B 580       8.583   7.171  14.743  1.00  0.00      B    H  
ATOM   1762  O   HOH B 581       6.084  17.389  31.372  1.00  0.00      B    O  
ATOM   1763  H1  HOH B 581       5.995  16.451  31.027  1.00  0.00      B    H  
ATOM   1764  H2  HOH B 581       7.031  17.541  31.836  1.00  0.00      B    H  
ATOM   1765  O   HOH B 582       8.750  12.081  19.587  1.00  0.00      B    O  
ATOM   1766  H1  HOH B 582       9.161  12.441  18.788  1.00  0.00      B    H  
ATOM   1767  H2  HOH B 582       8.117  12.745  20.087  1.00  0.00      B    H  
ATOM   1768  O   HOH B 583       7.056  34.821   5.586  1.00  0.00      B    O  
ATOM   1769  H1  HOH B 583       6.387  34.566   4.842  1.00  0.00      B    H  
ATOM   1770  H2  HOH B 583       7.044  34.093   6.287  1.00  0.00      B    H  
ATOM   1771  O   HOH B 584       6.685  18.349  35.490  1.00  0.00      B    O  
ATOM   1772  H1  HOH B 584       7.491  17.946  35.087  1.00  0.00      B    H  
ATOM   1773  H2  HOH B 584       7.010  18.599  36.460  1.00  0.00      B    H  
ATOM   1774  O   HOH B 585       4.090  34.412  15.563  1.00  0.00      B    O  
ATOM   1775  H1  HOH B 585       4.987  34.268  15.047  1.00  0.00      B    H  
ATOM   1776  H2  HOH B 585       4.041  33.707  16.300  1.00  0.00      B    H  
ATOM   1777  O   HOH B 586      26.158  20.445   5.513  1.00  0.00      B    O  
ATOM   1778  H1  HOH B 586      26.062  21.262   4.902  1.00  0.00      B    H  
ATOM   1779  H2  HOH B 586      27.014  20.541   6.029  1.00  0.00      B    H  
ATOM   1780  O   HOH B 587      22.520  33.602  16.324  1.00  0.00      B    O  
ATOM   1781  H1  HOH B 587      22.663  32.871  15.663  1.00  0.00      B    H  
ATOM   1782  H2  HOH B 587      23.444  33.939  16.634  1.00  0.00      B    H  
ATOM   1783  O   HOH B 588       3.326  32.256  12.824  1.00  0.00      B    O  
ATOM   1784  H1  HOH B 588       3.524  31.191  12.763  1.00  0.00      B    H  
ATOM   1785  H2  HOH B 588       2.403  32.447  12.922  1.00  0.00      B    H  
ATOM   1786  O   HOH B 589       2.408  13.429  34.295  1.00  0.00      B    O  
ATOM   1787  H1  HOH B 589       3.429  13.380  34.349  1.00  0.00      B    H  
ATOM   1788  H2  HOH B 589       2.131  13.304  33.348  1.00  0.00      B    H  
ATOM   1789  O   HOH B 590       8.805   1.812  30.136  1.00  0.00      B    O  
ATOM   1790  H1  HOH B 590       8.949   1.021  29.477  1.00  0.00      B    H  
ATOM   1791  H2  HOH B 590       8.402   2.595  29.700  1.00  0.00      B    H  
ATOM   1792  O   HOH B 591      20.662  32.625  17.943  1.00  0.00      B    O  
ATOM   1793  H1  HOH B 591      20.757  31.616  17.896  1.00  0.00      B    H  
ATOM   1794  H2  HOH B 591      21.455  32.994  17.374  1.00  0.00      B    H  
ATOM   1795  O   HOH B 592      16.265  11.544   5.484  1.00  0.00      B    O  
ATOM   1796  H1  HOH B 592      16.568  10.812   4.821  1.00  0.00      B    H  
ATOM   1797  H2  HOH B 592      15.839  11.158   6.325  1.00  0.00      B    H  
ATOM   1798  O   HOH B 593      14.632  24.634  29.211  1.00  0.00      B    O  
ATOM   1799  H1  HOH B 593      14.377  23.658  29.375  1.00  0.00      B    H  
ATOM   1800  H2  HOH B 593      15.277  24.600  28.471  1.00  0.00      B    H  
ATOM   1801  O   HOH B 594       1.559  34.987  14.676  1.00  0.00      B    O  
ATOM   1802  H1  HOH B 594       2.497  34.652  14.762  1.00  0.00      B    H  
ATOM   1803  H2  HOH B 594       1.378  35.204  13.662  1.00  0.00      B    H  
ATOM   1804  O   HOH B 595      29.257  13.140   3.123  1.00  0.00      B    O  
ATOM   1805  H1  HOH B 595      29.244  12.161   2.826  1.00  0.00      B    H  
ATOM   1806  H2  HOH B 595      29.114  13.677   2.246  1.00  0.00      B    H  
ATOM   1807  O   HOH B 596      26.026  37.161  28.784  1.00  0.00      B    O  
ATOM   1808  H1  HOH B 596      25.744  37.473  27.831  1.00  0.00      B    H  
ATOM   1809  H2  HOH B 596      26.004  37.969  29.345  1.00  0.00      B    H  
ATOM   1810  O   HOH B 597       8.165  29.642  19.338  1.00  0.00      B    O  
ATOM   1811  H1  HOH B 597       8.341  30.308  18.546  1.00  0.00      B    H  
ATOM   1812  H2  HOH B 597       9.009  29.225  19.576  1.00  0.00      B    H  
ATOM   1813  O   HOH B 598      17.770  29.709   2.576  1.00  0.00      B    O  
ATOM   1814  H1  HOH B 598      16.990  30.315   2.297  1.00  0.00      B    H  
ATOM   1815  H2  HOH B 598      18.081  29.999   3.518  1.00  0.00      B    H  
ATOM   1816  O   HOH B 599      14.461  37.533  14.917  1.00  0.00      B    O  
ATOM   1817  H1  HOH B 599      14.170  37.591  13.902  1.00  0.00      B    H  
ATOM   1818  H2  HOH B 599      15.407  37.105  14.954  1.00  0.00      B    H  
ATOM   1819  O   HOH B 600       5.429   3.834  33.162  1.00  0.00      B    O  
ATOM   1820  H1  HOH B 600       5.008   3.236  32.468  1.00  0.00      B    H  
ATOM   1821  H2  HOH B 600       5.364   3.371  34.055  1.00  0.00      B    H  
ATOM   1822  O   HOH B 601      31.726  11.997  19.755  1.00  0.00      B    O  
ATOM   1823  H1  HOH B 601      32.071  11.976  20.731  1.00  0.00      B    H  
ATOM   1824  H2  HOH B 601      32.431  11.734  19.110  1.00  0.00      B    H  
ATOM   1825  O   HOH B 602      12.416  38.264   5.934  1.00  0.00      B    O  
ATOM   1826  H1  HOH B 602      13.330  38.786   6.041  1.00  0.00      B    H  
ATOM   1827  H2  HOH B 602      12.603  37.324   5.831  1.00  0.00      B    H  
ATOM   1828  O   HOH B 603      13.889   3.701   6.042  1.00  0.00      B    O  
ATOM   1829  H1  HOH B 603      14.153   3.948   6.944  1.00  0.00      B    H  
ATOM   1830  H2  HOH B 603      14.626   4.001   5.404  1.00  0.00      B    H  
ATOM   1831  O   HOH B 604      38.668  11.642  12.285  1.00  0.00      B    O  
ATOM   1832  H1  HOH B 604      38.594  10.881  11.600  1.00  0.00      B    H  
ATOM   1833  H2  HOH B 604      38.400  11.276  13.188  1.00  0.00      B    H  
ATOM   1834  O   HOH B 605      36.015  25.844  21.584  1.00  0.00      B    O  
ATOM   1835  H1  HOH B 605      35.726  26.763  21.193  1.00  0.00      B    H  
ATOM   1836  H2  HOH B 605      36.495  25.303  20.898  1.00  0.00      B    H  
ATOM   1837  O   HOH B 606      16.083  38.325  28.431  1.00  0.00      B    O  
ATOM   1838  H1  HOH B 606      16.532  37.460  28.599  1.00  0.00      B    H  
ATOM   1839  H2  HOH B 606      16.548  38.670  27.628  1.00  0.00      B    H  
ATOM   1840  O   HOH B 607      36.967   5.798   0.115  1.00  0.00      B    O  
ATOM   1841  H1  HOH B 607      37.244   5.261   0.925  1.00  0.00      B    H  
ATOM   1842  H2  HOH B 607      37.454   6.703   0.126  1.00  0.00      B    H  
ATOM   1843  O   HOH B 608      15.077   4.000   8.444  1.00  0.00      B    O  
ATOM   1844  H1  HOH B 608      14.545   3.175   8.730  1.00  0.00      B    H  
ATOM   1845  H2  HOH B 608      15.378   4.433   9.298  1.00  0.00      B    H  
ATOM   1846  O   HOH B 609      23.861  38.540   5.410  1.00  0.00      B    O  
ATOM   1847  H1  HOH B 609      24.398  37.690   5.649  1.00  0.00      B    H  
ATOM   1848  H2  HOH B 609      23.762  39.186   6.189  1.00  0.00      B    H  
ATOM   1849  O   HOH B 610      39.096   3.006  28.832  1.00  0.00      B    O  
ATOM   1850  H1  HOH B 610      39.157   3.120  27.829  1.00  0.00      B    H  
ATOM   1851  H2  HOH B 610      39.033   3.939  29.257  1.00  0.00      B    H  
ATOM   1852  O   HOH B 611      36.213  38.520   7.461  1.00  0.00      B    O  
ATOM   1853  H1  HOH B 611      35.955  37.771   8.063  1.00  0.00      B    H  
ATOM   1854  H2  HOH B 611      37.041  38.239   6.987  1.00  0.00      B    H  
ATOM   1855  O   HOH B 612      19.884   9.664  29.638  1.00  0.00      B    O  
ATOM   1856  H1  HOH B 612      19.248   9.419  30.410  1.00  0.00      B    H  
ATOM   1857  H2  HOH B 612      19.471   9.290  28.754  1.00  0.00      B    H  
ATOM   1858  O   HOH B 613       3.510  17.388  32.621  1.00  0.00      B    O  
ATOM   1859  H1  HOH B 613       4.271  17.995  32.289  1.00  0.00      B    H  
ATOM   1860  H2  HOH B 613       2.953  17.883  33.312  1.00  0.00      B    H  
ATOM   1861  O   HOH B 614      10.183   7.435  37.671  1.00  0.00      B    O  
ATOM   1862  H1  HOH B 614      10.862   6.782  37.207  1.00  0.00      B    H  
ATOM   1863  H2  HOH B 614      10.628   7.713  38.561  1.00  0.00      B    H  
ATOM   1864  O   HOH B 615      12.129  32.873   5.682  1.00  0.00      B    O  
ATOM   1865  H1  HOH B 615      12.058  32.764   4.674  1.00  0.00      B    H  
ATOM   1866  H2  HOH B 615      12.451  31.987   6.084  1.00  0.00      B    H  
ATOM   1867  O   HOH B 616       0.983  21.031  29.570  1.00  0.00      B    O  
ATOM   1868  H1  HOH B 616       1.111  20.088  29.915  1.00  0.00      B    H  
ATOM   1869  H2  HOH B 616       1.721  21.157  28.867  1.00  0.00      B    H  
ATOM   1870  O   HOH B 617      10.955   8.123   6.154  1.00  0.00      B    O  
ATOM   1871  H1  HOH B 617      10.037   8.591   6.063  1.00  0.00      B    H  
ATOM   1872  H2  HOH B 617      11.014   7.703   7.084  1.00  0.00      B    H  
ATOM   1873  O   HOH B 618      14.427  14.700  23.123  1.00  0.00      B    O  
ATOM   1874  H1  HOH B 618      14.480  15.276  23.951  1.00  0.00      B    H  
ATOM   1875  H2  HOH B 618      14.884  13.822  23.299  1.00  0.00      B    H  
ATOM   1876  O   HOH B 619       6.333   6.609   5.782  1.00  0.00      B    O  
ATOM   1877  H1  HOH B 619       5.748   7.166   5.160  1.00  0.00      B    H  
ATOM   1878  H2  HOH B 619       7.162   6.471   5.191  1.00  0.00      B    H  
ATOM   1879  O   HOH B 620      21.629  21.353  32.101  1.00  0.00      B    O  
ATOM   1880  H1  HOH B 620      21.815  21.476  31.120  1.00  0.00      B    H  
ATOM   1881  H2  HOH B 620      22.148  20.530  32.402  1.00  0.00      B    H  
ATOM   1882  O   HOH B 621      12.543  32.023  25.554  1.00  0.00      B    O  
ATOM   1883  H1  HOH B 621      13.403  32.427  25.870  1.00  0.00      B    H  
ATOM   1884  H2  HOH B 621      12.503  31.108  25.994  1.00  0.00      B    H  
ATOM   1885  O   HOH B 622      22.355  29.063   1.693  1.00  0.00      B    O  
ATOM   1886  H1  HOH B 622      22.484  29.892   1.066  1.00  0.00      B    H  
ATOM   1887  H2  HOH B 622      22.137  28.275   1.075  1.00  0.00      B    H  
ATOM   1888  O   HOH B 623      11.993  16.018  20.552  1.00  0.00      B    O  
ATOM   1889  H1  HOH B 623      11.746  15.032  20.830  1.00  0.00      B    H  
ATOM   1890  H2  HOH B 623      11.359  16.622  21.024  1.00  0.00      B    H  
ATOM   1891  O   HOH B 624       0.770  13.115   3.316  1.00  0.00      B    O  
ATOM   1892  H1  HOH B 624       0.930  14.116   3.505  1.00  0.00      B    H  
ATOM   1893  H2  HOH B 624       0.337  13.046   2.441  1.00  0.00      B    H  
ATOM   1894  O   HOH B 625      13.231   4.979  27.246  1.00  0.00      B    O  
ATOM   1895  H1  HOH B 625      13.332   5.935  27.662  1.00  0.00      B    H  
ATOM   1896  H2  HOH B 625      13.887   4.383  27.746  1.00  0.00      B    H  
ATOM   1897  O   HOH B 626      34.116  15.479   2.170  1.00  0.00      B    O  
ATOM   1898  H1  HOH B 626      33.451  15.174   1.551  1.00  0.00      B    H  
ATOM   1899  H2  HOH B 626      34.721  14.672   2.241  1.00  0.00      B    H  
ATOM   1900  O   HOH B 627      21.176  27.006  10.362  1.00  0.00      B    O  
ATOM   1901  H1  HOH B 627      21.392  26.158  10.937  1.00  0.00      B    H  
ATOM   1902  H2  HOH B 627      21.785  27.736  10.694  1.00  0.00      B    H  
ATOM   1903  O   HOH B 628      21.506   7.123  27.094  1.00  0.00      B    O  
ATOM   1904  H1  HOH B 628      20.610   7.415  27.507  1.00  0.00      B    H  
ATOM   1905  H2  HOH B 628      21.391   7.274  26.087  1.00  0.00      B    H  
ATOM   1906  O   HOH B 629       1.315   4.899  24.090  1.00  0.00      B    O  
ATOM   1907  H1  HOH B 629       0.575   4.706  23.400  1.00  0.00      B    H  
ATOM   1908  H2  HOH B 629       1.963   4.134  24.025  1.00  0.00      B    H  
ATOM   1909  O   HOH B 630      22.834  31.250   0.260  1.00  0.00      B    O  
ATOM   1910  H1  HOH B 630      22.477  31.713  -0.602  1.00  0.00      B    H  
ATOM   1911  H2  HOH B 630      22.815  31.834   1.063  1.00  0.00      B    H  
ATOM   1912  O   HOH B 631      30.623  21.961  32.345  1.00  0.00      B    O  
ATOM   1913  H1  HOH B 631      31.599  22.185  32.169  1.00  0.00      B    H  
ATOM   1914  H2  HOH B 631      30.186  22.809  32.635  1.00  0.00      B    H  
ATOM   1915  O   HOH B 632      31.894  13.967  12.775  1.00  0.00      B    O  
ATOM   1916  H1  HOH B 632      32.843  13.862  13.100  1.00  0.00      B    H  
ATOM   1917  H2  HOH B 632      31.879  13.326  12.034  1.00  0.00      B    H  
ATOM   1918  O   HOH B 633      10.538  24.188  30.983  1.00  0.00      B    O  
ATOM   1919  H1  HOH B 633      11.372  24.843  31.125  1.00  0.00      B    H  
ATOM   1920  H2  HOH B 633      10.885  23.272  30.792  1.00  0.00      B    H  
ATOM   1921  O   HOH B 634       1.628  18.406  23.427  1.00  0.00      B    O  
ATOM   1922  H1  HOH B 634       1.065  19.104  22.993  1.00  0.00      B    H  
ATOM   1923  H2  HOH B 634       2.428  18.222  22.849  1.00  0.00      B    H  
ATOM   1924  O   HOH B 635      27.168   9.743  34.531  1.00  0.00      B    O  
ATOM   1925  H1  HOH B 635      26.528  10.560  34.686  1.00  0.00      B    H  
ATOM   1926  H2  HOH B 635      28.155  10.016  34.654  1.00  0.00      B    H  
ATOM   1927  O   HOH B 636      17.939   6.809  10.168  1.00  0.00      B    O  
ATOM   1928  H1  HOH B 636      17.194   6.245  10.497  1.00  0.00      B    H  
ATOM   1929  H2  HOH B 636      18.706   6.183  10.132  1.00  0.00      B    H  
ATOM   1930  O   HOH B 637      13.241  12.171  19.197  1.00  0.00      B    O  
ATOM   1931  H1  HOH B 637      12.768  11.745  18.356  1.00  0.00      B    H  
ATOM   1932  H2  HOH B 637      14.202  12.275  18.915  1.00  0.00      B    H  
ATOM   1933  O   HOH B 638      20.394  12.645  38.901  1.00  0.00      B    O  
ATOM   1934  H1  HOH B 638      20.472  12.951  37.940  1.00  0.00      B    H  
ATOM   1935  H2  HOH B 638      19.905  13.367  39.340  1.00  0.00      B    H  
ATOM   1936  O   HOH B 639       5.293  18.357  38.235  1.00  0.00      B    O  
ATOM   1937  H1  HOH B 639       5.477  17.567  38.789  1.00  0.00      B    H  
ATOM   1938  H2  HOH B 639       4.276  18.491  38.322  1.00  0.00      B    H  
ATOM   1939  O   HOH B 640      37.572  11.608   8.651  1.00  0.00      B    O  
ATOM   1940  H1  HOH B 640      37.948  10.877   9.303  1.00  0.00      B    H  
ATOM   1941  H2  HOH B 640      38.381  11.954   8.210  1.00  0.00      B    H  
ATOM   1942  O   HOH B 641      12.681  34.997  34.638  1.00  0.00      B    O  
ATOM   1943  H1  HOH B 641      13.073  34.080  34.462  1.00  0.00      B    H  
ATOM   1944  H2  HOH B 641      13.071  35.418  35.470  1.00  0.00      B    H  
ATOM   1945  O   HOH B 642       4.382   3.633   9.543  1.00  0.00      B    O  
ATOM   1946  H1  HOH B 642       3.893   3.354   8.724  1.00  0.00      B    H  
ATOM   1947  H2  HOH B 642       3.818   4.345   9.946  1.00  0.00      B    H  
ATOM   1948  O   HOH B 643      31.894  20.686   8.641  1.00  0.00      B    O  
ATOM   1949  H1  HOH B 643      32.290  20.969   9.584  1.00  0.00      B    H  
ATOM   1950  H2  HOH B 643      32.490  21.104   7.894  1.00  0.00      B    H  
ATOM   1951  O   HOH B 644      37.034  20.050  18.444  1.00  0.00      B    O  
ATOM   1952  H1  HOH B 644      36.766  20.286  19.430  1.00  0.00      B    H  
ATOM   1953  H2  HOH B 644      37.053  20.934  17.936  1.00  0.00      B    H  
ATOM   1954  O   HOH B 645       0.661   2.779  26.175  1.00  0.00      B    O  
ATOM   1955  H1  HOH B 645       1.113   3.558  25.773  1.00  0.00      B    H  
ATOM   1956  H2  HOH B 645       1.329   2.023  26.241  1.00  0.00      B    H  
ATOM   1957  O   HOH B 646      13.242  30.655   9.830  1.00  0.00      B    O  
ATOM   1958  H1  HOH B 646      13.853  30.302  10.644  1.00  0.00      B    H  
ATOM   1959  H2  HOH B 646      13.438  29.943   9.102  1.00  0.00      B    H  
ATOM   1960  O   HOH B 647      38.468  28.243  21.863  1.00  0.00      B    O  
ATOM   1961  H1  HOH B 647      39.451  28.442  21.920  1.00  0.00      B    H  
ATOM   1962  H2  HOH B 647      38.316  27.878  20.926  1.00  0.00      B    H  
ATOM   1963  O   HOH B 648      20.993  20.432  35.525  1.00  0.00      B    O  
ATOM   1964  H1  HOH B 648      20.438  20.960  34.878  1.00  0.00      B    H  
ATOM   1965  H2  HOH B 648      20.442  19.684  35.836  1.00  0.00      B    H  
ATOM   1966  O   HOH B 649       7.469  14.793  33.063  1.00  0.00      B    O  
ATOM   1967  H1  HOH B 649       7.974  14.026  33.557  1.00  0.00      B    H  
ATOM   1968  H2  HOH B 649       7.887  15.660  33.347  1.00  0.00      B    H  
ATOM   1969  O   HOH B 650      34.337  34.910  10.571  1.00  0.00      B    O  
ATOM   1970  H1  HOH B 650      34.398  33.895  10.433  1.00  0.00      B    H  
ATOM   1971  H2  HOH B 650      33.308  35.100  10.518  1.00  0.00      B    H  
ATOM   1972  O   HOH B 651      13.249  22.877  36.194  1.00  0.00      B    O  
ATOM   1973  H1  HOH B 651      13.245  22.347  36.997  1.00  0.00      B    H  
ATOM   1974  H2  HOH B 651      14.099  23.433  36.209  1.00  0.00      B    H  
ATOM   1975  O   HOH B 652      30.493  18.008  28.355  1.00  0.00      B    O  
ATOM   1976  H1  HOH B 652      30.798  18.934  28.299  1.00  0.00      B    H  
ATOM   1977  H2  HOH B 652      31.216  17.342  28.076  1.00  0.00      B    H  
ATOM   1978  O   HOH B 653      31.710  25.944  31.596  1.00  0.00      B    O  
ATOM   1979  H1  HOH B 653      32.154  26.542  30.936  1.00  0.00      B    H  
ATOM   1980  H2  HOH B 653      32.447  25.695  32.297  1.00  0.00      B    H  
ATOM   1981  O   HOH B 654       6.667  36.987  28.905  1.00  0.00      B    O  
ATOM   1982  H1  HOH B 654       7.006  36.451  28.096  1.00  0.00      B    H  
ATOM   1983  H2  HOH B 654       6.238  36.302  29.505  1.00  0.00      B    H  
ATOM   1984  O   HOH B 655       9.711  32.858  35.411  1.00  0.00      B    O  
ATOM   1985  H1  HOH B 655      10.063  32.586  36.272  1.00  0.00      B    H  
ATOM   1986  H2  HOH B 655       9.379  33.869  35.520  1.00  0.00      B    H  
ATOM   1987  O   HOH B 656      23.700   9.179  27.370  1.00  0.00      B    O  
ATOM   1988  H1  HOH B 656      23.516   8.264  27.728  1.00  0.00      B    H  
ATOM   1989  H2  HOH B 656      22.799   9.512  27.054  1.00  0.00      B    H  
ATOM   1990  O   HOH B 657      17.422   3.886  26.606  1.00  0.00      B    O  
ATOM   1991  H1  HOH B 657      18.279   3.402  26.543  1.00  0.00      B    H  
ATOM   1992  H2  HOH B 657      16.828   3.286  26.018  1.00  0.00      B    H  
ATOM   1993  O   HOH B 658      31.565   8.529   5.949  1.00  0.00      B    O  
ATOM   1994  H1  HOH B 658      30.807   9.040   5.507  1.00  0.00      B    H  
ATOM   1995  H2  HOH B 658      31.756   8.998   6.845  1.00  0.00      B    H  
ATOM   1996  O   HOH B 659      17.092  28.188  14.693  1.00  0.00      B    O  
ATOM   1997  H1  HOH B 659      17.795  27.522  14.974  1.00  0.00      B    H  
ATOM   1998  H2  HOH B 659      16.787  27.954  13.711  1.00  0.00      B    H  
ATOM   1999  O   HOH B 660      13.345  38.186  28.422  1.00  0.00      B    O  
ATOM   2000  H1  HOH B 660      14.339  38.056  28.317  1.00  0.00      B    H  
ATOM   2001  H2  HOH B 660      12.867  37.407  28.008  1.00  0.00      B    H  
ATOM   2002  O   HOH B 661      29.616  29.567  25.091  1.00  0.00      B    O  
ATOM   2003  H1  HOH B 661      29.795  29.164  26.012  1.00  0.00      B    H  
ATOM   2004  H2  HOH B 661      29.349  28.790  24.536  1.00  0.00      B    H  
ATOM   2005  O   HOH B 662       5.772  28.479   2.386  1.00  0.00      B    O  
ATOM   2006  H1  HOH B 662       5.576  29.310   2.929  1.00  0.00      B    H  
ATOM   2007  H2  HOH B 662       6.508  28.734   1.694  1.00  0.00      B    H  
ATOM   2008  O   HOH B 663      35.468  36.827  29.835  1.00  0.00      B    O  
ATOM   2009  H1  HOH B 663      35.686  37.284  28.979  1.00  0.00      B    H  
ATOM   2010  H2  HOH B 663      35.512  37.520  30.586  1.00  0.00      B    H  
ATOM   2011  O   HOH B 664      36.373  30.548  21.402  1.00  0.00      B    O  
ATOM   2012  H1  HOH B 664      37.261  30.332  20.973  1.00  0.00      B    H  
ATOM   2013  H2  HOH B 664      36.414  30.146  22.312  1.00  0.00      B    H  
ATOM   2014  O   HOH B 665       8.981  14.165   0.533  1.00  0.00      B    O  
ATOM   2015  H1  HOH B 665       8.742  13.483   1.219  1.00  0.00      B    H  
ATOM   2016  H2  HOH B 665       9.819  14.643   0.817  1.00  0.00      B    H  
ATOM   2017  O   HOH B 666      15.268  31.790  27.139  1.00  0.00      B    O  
ATOM   2018  H1  HOH B 666      14.470  31.898  27.743  1.00  0.00      B    H  
ATOM   2019  H2  HOH B 666      15.398  30.746  27.117  1.00  0.00      B    H  
ATOM   2020  O   HOH B 667      17.114  12.437  32.729  1.00  0.00      B    O  
ATOM   2021  H1  HOH B 667      17.311  12.897  31.812  1.00  0.00      B    H  
ATOM   2022  H2  HOH B 667      16.110  12.156  32.696  1.00  0.00      B    H  
ATOM   2023  O   HOH B 668       5.130  17.100  17.101  1.00  0.00      B    O  
ATOM   2024  H1  HOH B 668       5.661  16.368  17.557  1.00  0.00      B    H  
ATOM   2025  H2  HOH B 668       4.495  17.499  17.800  1.00  0.00      B    H  
ATOM   2026  O   HOH B 669      34.805  35.502  22.864  1.00  0.00      B    O  
ATOM   2027  H1  HOH B 669      34.328  34.629  22.528  1.00  0.00      B    H  
ATOM   2028  H2  HOH B 669      35.609  35.081  23.337  1.00  0.00      B    H  
ATOM   2029  O   HOH B 670      25.709   5.323  15.338  1.00  0.00      B    O  
ATOM   2030  H1  HOH B 670      24.746   5.243  14.972  1.00  0.00      B    H  
ATOM   2031  H2  HOH B 670      25.823   4.612  16.018  1.00  0.00      B    H  
ATOM   2032  O   HOH B 671       3.749   8.129  21.857  1.00  0.00      B    O  
ATOM   2033  H1  HOH B 671       4.332   8.591  22.535  1.00  0.00      B    H  
ATOM   2034  H2  HOH B 671       3.843   7.122  21.996  1.00  0.00      B    H  
ATOM   2035  O   HOH B 672      27.773  19.011  26.823  1.00  0.00      B    O  
ATOM   2036  H1  HOH B 672      28.432  19.750  26.811  1.00  0.00      B    H  
ATOM   2037  H2  HOH B 672      26.965  19.236  26.277  1.00  0.00      B    H  
ATOM   2038  O   HOH B 673      34.995  21.942   8.107  1.00  0.00      B    O  
ATOM   2039  H1  HOH B 673      34.344  22.715   8.005  1.00  0.00      B    H  
ATOM   2040  H2  HOH B 673      35.546  22.171   8.938  1.00  0.00      B    H  
ATOM   2041  O   HOH B 674      27.670  37.811  12.806  1.00  0.00      B    O  
ATOM   2042  H1  HOH B 674      27.301  38.712  12.552  1.00  0.00      B    H  
ATOM   2043  H2  HOH B 674      27.077  37.363  13.474  1.00  0.00      B    H  
ATOM   2044  O   HOH B 675      11.911   4.200  25.071  1.00  0.00      B    O  
ATOM   2045  H1  HOH B 675      12.361   4.338  25.974  1.00  0.00      B    H  
ATOM   2046  H2  HOH B 675      12.180   3.241  24.680  1.00  0.00      B    H  
ATOM   2047  O   HOH B 676       1.626  24.044  37.106  1.00  0.00      B    O  
ATOM   2048  H1  HOH B 676       2.185  24.514  36.395  1.00  0.00      B    H  
ATOM   2049  H2  HOH B 676       1.933  23.119  37.186  1.00  0.00      B    H  
ATOM   2050  O   HOH B 677      13.421  25.768  19.103  1.00  0.00      B    O  
ATOM   2051  H1  HOH B 677      12.824  24.947  18.910  1.00  0.00      B    H  
ATOM   2052  H2  HOH B 677      14.241  25.650  18.530  1.00  0.00      B    H  
ATOM   2053  O   HOH B 678      25.621  30.521  30.504  1.00  0.00      B    O  
ATOM   2054  H1  HOH B 678      26.007  30.150  31.398  1.00  0.00      B    H  
ATOM   2055  H2  HOH B 678      26.298  31.155  30.061  1.00  0.00      B    H  
ATOM   2056  O   HOH B 679      36.744  24.443   3.961  1.00  0.00      B    O  
ATOM   2057  H1  HOH B 679      36.080  23.880   3.478  1.00  0.00      B    H  
ATOM   2058  H2  HOH B 679      37.049  23.947   4.759  1.00  0.00      B    H  
ATOM   2059  O   HOH B 680      38.669  14.766  38.362  1.00  0.00      B    O  
ATOM   2060  H1  HOH B 680      38.059  14.448  39.081  1.00  0.00      B    H  
ATOM   2061  H2  HOH B 680      38.218  15.487  37.837  1.00  0.00      B    H  
ATOM   2062  O   HOH B 681      36.019   5.106  30.372  1.00  0.00      B    O  
ATOM   2063  H1  HOH B 681      36.350   5.369  31.293  1.00  0.00      B    H  
ATOM   2064  H2  HOH B 681      36.769   5.272  29.703  1.00  0.00      B    H  
ATOM   2065  O   HOH B 682      32.867   3.130  13.328  1.00  0.00      B    O  
ATOM   2066  H1  HOH B 682      33.883   3.205  13.286  1.00  0.00      B    H  
ATOM   2067  H2  HOH B 682      32.448   3.792  13.914  1.00  0.00      B    H  
ATOM   2068  O   HOH B 683      10.283   6.656  20.143  1.00  0.00      B    O  
ATOM   2069  H1  HOH B 683       9.225   6.794  20.229  1.00  0.00      B    H  
ATOM   2070  H2  HOH B 683      10.583   6.395  21.098  1.00  0.00      B    H  
ATOM   2071  O   HOH B 684      29.938  36.079  12.363  1.00  0.00      B    O  
ATOM   2072  H1  HOH B 684      29.181  36.728  12.541  1.00  0.00      B    H  
ATOM   2073  H2  HOH B 684      30.614  36.081  13.153  1.00  0.00      B    H  
ATOM   2074  O   HOH B 685      20.664  13.593   3.628  1.00  0.00      B    O  
ATOM   2075  H1  HOH B 685      21.241  12.737   3.504  1.00  0.00      B    H  
ATOM   2076  H2  HOH B 685      20.499  13.835   4.645  1.00  0.00      B    H  
ATOM   2077  O   HOH B 686       6.312  20.933  29.235  1.00  0.00      B    O  
ATOM   2078  H1  HOH B 686       7.258  20.671  29.440  1.00  0.00      B    H  
ATOM   2079  H2  HOH B 686       5.736  20.467  29.922  1.00  0.00      B    H  
ATOM   2080  O   HOH B 687       4.755   4.858   3.317  1.00  0.00      B    O  
ATOM   2081  H1  HOH B 687       5.430   4.794   2.550  1.00  0.00      B    H  
ATOM   2082  H2  HOH B 687       3.940   4.331   2.972  1.00  0.00      B    H  
ATOM   2083  O   HOH B 688      17.938  16.518  34.396  1.00  0.00      B    O  
ATOM   2084  H1  HOH B 688      17.241  17.055  34.816  1.00  0.00      B    H  
ATOM   2085  H2  HOH B 688      17.929  15.555  34.680  1.00  0.00      B    H  
ATOM   2086  O   HOH B 689      25.857  30.889  16.922  1.00  0.00      B    O  
ATOM   2087  H1  HOH B 689      26.654  30.743  17.511  1.00  0.00      B    H  
ATOM   2088  H2  HOH B 689      26.194  31.285  16.035  1.00  0.00      B    H  
ATOM   2089  O   HOH B 690       9.624  25.416   4.801  1.00  0.00      B    O  
ATOM   2090  H1  HOH B 690       9.184  25.755   5.695  1.00  0.00      B    H  
ATOM   2091  H2  HOH B 690      10.595  25.629   4.854  1.00  0.00      B    H  
ATOM   2092  O   HOH B 691      33.127  32.583   1.353  1.00  0.00      B    O  
ATOM   2093  H1  HOH B 691      33.103  31.951   0.611  1.00  0.00      B    H  
ATOM   2094  H2  HOH B 691      33.941  33.153   1.135  1.00  0.00      B    H  
ATOM   2095  O   HOH B 692      18.956  28.002   0.641  1.00  0.00      B    O  
ATOM   2096  H1  HOH B 692      19.372  28.569  -0.123  1.00  0.00      B    H  
ATOM   2097  H2  HOH B 692      18.576  28.682   1.304  1.00  0.00      B    H  
ATOM   2098  O   HOH B 693       0.385   3.866  12.070  1.00  0.00      B    O  
ATOM   2099  H1  HOH B 693       0.644   3.730  11.103  1.00  0.00      B    H  
ATOM   2100  H2  HOH B 693       0.835   4.660  12.379  1.00  0.00      B    H  
ATOM   2101  O   HOH B 694      37.589  11.413  35.788  1.00  0.00      B    O  
ATOM   2102  H1  HOH B 694      38.143  12.266  35.970  1.00  0.00      B    H  
ATOM   2103  H2  HOH B 694      38.212  10.612  35.921  1.00  0.00      B    H  
ATOM   2104  O   HOH B 695      19.018   6.296  30.936  1.00  0.00      B    O  
ATOM   2105  H1  HOH B 695      18.954   5.501  30.287  1.00  0.00      B    H  
ATOM   2106  H2  HOH B 695      19.966   6.646  30.985  1.00  0.00      B    H  
ATOM   2107  O   HOH B 696      22.369   5.412  11.117  1.00  0.00      B    O  
ATOM   2108  H1  HOH B 696      22.402   5.890  12.015  1.00  0.00      B    H  
ATOM   2109  H2  HOH B 696      23.128   5.793  10.554  1.00  0.00      B    H  
ATOM   2110  O   HOH B 697      32.768  37.965  11.593  1.00  0.00      B    O  
ATOM   2111  H1  HOH B 697      33.439  38.378  12.219  1.00  0.00      B    H  
ATOM   2112  H2  HOH B 697      31.964  37.746  12.164  1.00  0.00      B    H  
ATOM   2113  O   HOH B 698       4.569  14.068  30.076  1.00  0.00      B    O  
ATOM   2114  H1  HOH B 698       4.332  13.917  29.104  1.00  0.00      B    H  
ATOM   2115  H2  HOH B 698       5.553  13.909  30.200  1.00  0.00      B    H  
ATOM   2116  O   HOH B 699      24.392  22.026  -0.092  1.00  0.00      B    O  
ATOM   2117  H1  HOH B 699      24.955  21.725   0.690  1.00  0.00      B    H  
ATOM   2118  H2  HOH B 699      24.844  22.862  -0.541  1.00  0.00      B    H  
ATOM   2119  O   HOH B 700      34.016  27.406  11.753  1.00  0.00      B    O  
ATOM   2120  H1  HOH B 700      33.869  26.472  11.386  1.00  0.00      B    H  
ATOM   2121  H2  HOH B 700      33.120  27.839  11.989  1.00  0.00      B    H  
ATOM   2122  O   HOH B 701       1.543  31.818  18.383  1.00  0.00      B    O  
ATOM   2123  H1  HOH B 701       2.101  30.970  18.515  1.00  0.00      B    H  
ATOM   2124  H2  HOH B 701       2.086  32.612  18.654  1.00  0.00      B    H  
ATOM   2125  O   HOH B 702      -0.023  34.745  34.727  1.00  0.00      B    O  
ATOM   2126  H1  HOH B 702       0.285  35.138  35.558  1.00  0.00      B    H  
ATOM   2127  H2  HOH B 702       0.339  35.252  33.917  1.00  0.00      B    H  
ATOM   2128  O   HOH B 703      25.088   0.505   1.451  1.00  0.00      B    O  
ATOM   2129  H1  HOH B 703      24.717   0.056   2.249  1.00  0.00      B    H  
ATOM   2130  H2  HOH B 703      24.381   1.232   1.252  1.00  0.00      B    H  
ATOM   2131  O   HOH B 704      37.844  27.098  28.931  1.00  0.00      B    O  
ATOM   2132  H1  HOH B 704      36.836  27.218  28.985  1.00  0.00      B    H  
ATOM   2133  H2  HOH B 704      38.258  28.013  28.783  1.00  0.00      B    H  
ATOM   2134  O   HOH B 705      30.766   6.504  23.880  1.00  0.00      B    O  
ATOM   2135  H1  HOH B 705      29.945   6.353  24.458  1.00  0.00      B    H  
ATOM   2136  H2  HOH B 705      31.485   6.908  24.524  1.00  0.00      B    H  
ATOM   2137  O   HOH B 706      26.112  24.343  33.014  1.00  0.00      B    O  
ATOM   2138  H1  HOH B 706      25.192  24.271  32.662  1.00  0.00      B    H  
ATOM   2139  H2  HOH B 706      26.632  23.571  32.660  1.00  0.00      B    H  
ATOM   2140  O   HOH B 707       6.424  26.451   4.137  1.00  0.00      B    O  
ATOM   2141  H1  HOH B 707       7.063  26.816   4.796  1.00  0.00      B    H  
ATOM   2142  H2  HOH B 707       6.142  27.249   3.604  1.00  0.00      B    H  
ATOM   2143  O   HOH B 708      18.535  37.391  12.443  1.00  0.00      B    O  
ATOM   2144  H1  HOH B 708      17.655  37.581  12.934  1.00  0.00      B    H  
ATOM   2145  H2  HOH B 708      19.144  36.954  13.179  1.00  0.00      B    H  
ATOM   2146  O   HOH B 709      10.330  17.952  21.938  1.00  0.00      B    O  
ATOM   2147  H1  HOH B 709      10.388  17.320  22.745  1.00  0.00      B    H  
ATOM   2148  H2  HOH B 709      10.825  18.772  22.213  1.00  0.00      B    H  
ATOM   2149  O   HOH B 710      23.624  10.506  14.893  1.00  0.00      B    O  
ATOM   2150  H1  HOH B 710      23.409  11.329  14.382  1.00  0.00      B    H  
ATOM   2151  H2  HOH B 710      24.516  10.140  14.646  1.00  0.00      B    H  
ATOM   2152  O   HOH B 711      19.373  26.631  21.740  1.00  0.00      B    O  
ATOM   2153  H1  HOH B 711      19.713  25.880  22.274  1.00  0.00      B    H  
ATOM   2154  H2  HOH B 711      18.587  26.273  21.213  1.00  0.00      B    H  
ATOM   2155  O   HOH B 712      34.743  34.290   3.277  1.00  0.00      B    O  
ATOM   2156  H1  HOH B 712      34.863  35.133   3.830  1.00  0.00      B    H  
ATOM   2157  H2  HOH B 712      33.866  33.855   3.496  1.00  0.00      B    H  
ATOM   2158  O   HOH B 713      34.217  26.979   0.879  1.00  0.00      B    O  
ATOM   2159  H1  HOH B 713      33.616  27.780   0.988  1.00  0.00      B    H  
ATOM   2160  H2  HOH B 713      34.999  27.219   1.467  1.00  0.00      B    H  
ATOM   2161  O   HOH B 714       5.808   6.463  32.512  1.00  0.00      B    O  
ATOM   2162  H1  HOH B 714       5.859   5.466  32.795  1.00  0.00      B    H  
ATOM   2163  H2  HOH B 714       5.832   6.408  31.486  1.00  0.00      B    H  
ATOM   2164  O   HOH B 715       6.275  12.469  26.712  1.00  0.00      B    O  
ATOM   2165  H1  HOH B 715       5.976  12.027  25.883  1.00  0.00      B    H  
ATOM   2166  H2  HOH B 715       6.321  11.733  27.431  1.00  0.00      B    H  
ATOM   2167  O   HOH B 716      21.276  17.828  30.015  1.00  0.00      B    O  
ATOM   2168  H1  HOH B 716      20.324  18.105  30.082  1.00  0.00      B    H  
ATOM   2169  H2  HOH B 716      21.268  16.862  30.323  1.00  0.00      B    H  
ATOM   2170  O   HOH B 717      18.089  37.386  37.342  1.00  0.00      B    O  
ATOM   2171  H1  HOH B 717      18.677  37.605  38.170  1.00  0.00      B    H  
ATOM   2172  H2  HOH B 717      18.348  36.413  37.018  1.00  0.00      B    H  
ATOM   2173  O   HOH B 718      29.023  10.170  23.319  1.00  0.00      B    O  
ATOM   2174  H1  HOH B 718      29.758  10.101  24.021  1.00  0.00      B    H  
ATOM   2175  H2  HOH B 718      29.329   9.842  22.405  1.00  0.00      B    H  
ATOM   2176  O   HOH B 719      34.687   2.431  20.029  1.00  0.00      B    O  
ATOM   2177  H1  HOH B 719      34.404   1.413  20.175  1.00  0.00      B    H  
ATOM   2178  H2  HOH B 719      35.360   2.364  19.268  1.00  0.00      B    H  
ATOM   2179  O   HOH B 720      20.159   6.064  37.784  1.00  0.00      B    O  
ATOM   2180  H1  HOH B 720      20.214   6.205  38.787  1.00  0.00      B    H  
ATOM   2181  H2  HOH B 720      19.399   6.609  37.464  1.00  0.00      B    H  
ATOM   2182  O   HOH B 721      17.985   9.141   0.995  1.00  0.00      B    O  
ATOM   2183  H1  HOH B 721      17.995  10.130   0.972  1.00  0.00      B    H  
ATOM   2184  H2  HOH B 721      18.671   8.896   1.695  1.00  0.00      B    H  
ATOM   2185  O   HOH B 722      13.409  27.939  31.926  1.00  0.00      B    O  
ATOM   2186  H1  HOH B 722      13.543  28.660  32.622  1.00  0.00      B    H  
ATOM   2187  H2  HOH B 722      13.467  27.039  32.441  1.00  0.00      B    H  
ATOM   2188  O   HOH B 723       8.134   1.373   3.684  1.00  0.00      B    O  
ATOM   2189  H1  HOH B 723       7.511   0.588   3.618  1.00  0.00      B    H  
ATOM   2190  H2  HOH B 723       7.741   2.038   4.325  1.00  0.00      B    H  
ATOM   2191  O   HOH B 724      31.407  29.225   4.332  1.00  0.00      B    O  
ATOM   2192  H1  HOH B 724      30.455  29.352   4.368  1.00  0.00      B    H  
ATOM   2193  H2  HOH B 724      31.887  29.988   3.873  1.00  0.00      B    H  
ATOM   2194  O   HOH B 725      34.758  20.139  27.062  1.00  0.00      B    O  
ATOM   2195  H1  HOH B 725      34.127  20.455  27.710  1.00  0.00      B    H  
ATOM   2196  H2  HOH B 725      35.418  20.873  26.775  1.00  0.00      B    H  
ATOM   2197  O   HOH B 726      20.035   5.975   1.318  1.00  0.00      B    O  
ATOM   2198  H1  HOH B 726      20.616   6.143   2.121  1.00  0.00      B    H  
ATOM   2199  H2  HOH B 726      19.493   5.152   1.585  1.00  0.00      B    H  
ATOM   2200  O   HOH B 727      37.637  26.667  -0.083  1.00  0.00      B    O  
ATOM   2201  H1  HOH B 727      37.192  25.787   0.154  1.00  0.00      B    H  
ATOM   2202  H2  HOH B 727      37.564  27.317   0.705  1.00  0.00      B    H  
ATOM   2203  O   HOH B 728       5.734  34.070  36.378  1.00  0.00      B    O  
ATOM   2204  H1  HOH B 728       6.427  34.316  37.101  1.00  0.00      B    H  
ATOM   2205  H2  HOH B 728       6.086  33.265  35.870  1.00  0.00      B    H  
ATOM   2206  O   HOH B 729      18.839  15.837  31.894  1.00  0.00      B    O  
ATOM   2207  H1  HOH B 729      19.796  16.068  31.861  1.00  0.00      B    H  
ATOM   2208  H2  HOH B 729      18.492  16.050  32.839  1.00  0.00      B    H  
ATOM   2209  O   HOH B 730      34.353   6.423  35.387  1.00  0.00      B    O  
ATOM   2210  H1  HOH B 730      33.595   6.748  35.930  1.00  0.00      B    H  
ATOM   2211  H2  HOH B 730      35.142   6.760  35.903  1.00  0.00      B    H  
ATOM   2212  O   HOH B 731      23.181  22.267  28.286  1.00  0.00      B    O  
ATOM   2213  H1  HOH B 731      23.537  21.986  27.402  1.00  0.00      B    H  
ATOM   2214  H2  HOH B 731      22.317  21.742  28.548  1.00  0.00      B    H  
ATOM   2215  O   HOH B 732       8.685  14.386   4.691  1.00  0.00      B    O  
ATOM   2216  H1  HOH B 732       8.495  15.105   3.987  1.00  0.00      B    H  
ATOM   2217  H2  HOH B 732       8.681  13.543   4.195  1.00  0.00      B    H  
ATOM   2218  O   HOH B 733      25.142  34.991  30.439  1.00  0.00      B    O  
ATOM   2219  H1  HOH B 733      25.577  35.775  29.991  1.00  0.00      B    H  
ATOM   2220  H2  HOH B 733      25.143  34.310  29.686  1.00  0.00      B    H  
ATOM   2221  O   HOH B 734       9.634  30.113  13.234  1.00  0.00      B    O  
ATOM   2222  H1  HOH B 734      10.512  30.603  13.114  1.00  0.00      B    H  
ATOM   2223  H2  HOH B 734       9.804  29.075  13.122  1.00  0.00      B    H  
ATOM   2224  O   HOH B 735      23.788   1.704  23.426  1.00  0.00      B    O  
ATOM   2225  H1  HOH B 735      22.861   1.300  23.461  1.00  0.00      B    H  
ATOM   2226  H2  HOH B 735      24.001   2.005  22.447  1.00  0.00      B    H  
ATOM   2227  O   HOH B 736      25.566  22.888   4.529  1.00  0.00      B    O  
ATOM   2228  H1  HOH B 736      24.705  23.298   4.907  1.00  0.00      B    H  
ATOM   2229  H2  HOH B 736      25.645  23.304   3.616  1.00  0.00      B    H  
ATOM   2230  O   HOH B 737       6.544  10.104   8.719  1.00  0.00      B    O  
ATOM   2231  H1  HOH B 737       5.842   9.386   8.745  1.00  0.00      B    H  
ATOM   2232  H2  HOH B 737       6.696  10.339   7.700  1.00  0.00      B    H  
ATOM   2233  O   HOH B 738      29.423  18.118  12.027  1.00  0.00      B    O  
ATOM   2234  H1  HOH B 738      30.151  17.415  11.958  1.00  0.00      B    H  
ATOM   2235  H2  HOH B 738      29.290  18.574  11.098  1.00  0.00      B    H  
ATOM   2236  O   HOH B 739      35.467  30.683  17.265  1.00  0.00      B    O  
ATOM   2237  H1  HOH B 739      34.551  30.853  17.674  1.00  0.00      B    H  
ATOM   2238  H2  HOH B 739      35.729  29.679  17.328  1.00  0.00      B    H  
ATOM   2239  O   HOH B 740       4.881  25.438  32.449  1.00  0.00      B    O  
ATOM   2240  H1  HOH B 740       4.068  24.841  32.344  1.00  0.00      B    H  
ATOM   2241  H2  HOH B 740       5.141  25.767  31.506  1.00  0.00      B    H  
ATOM   2242  O   HOH B 741      25.260  29.269  39.078  1.00  0.00      B    O  
ATOM   2243  H1  HOH B 741      24.992  30.233  39.370  1.00  0.00      B    H  
ATOM   2244  H2  HOH B 741      24.966  29.139  38.088  1.00  0.00      B    H  
ATOM   2245  O   HOH B 742      16.875   7.591  15.119  1.00  0.00      B    O  
ATOM   2246  H1  HOH B 742      17.805   7.699  15.504  1.00  0.00      B    H  
ATOM   2247  H2  HOH B 742      16.197   8.118  15.661  1.00  0.00      B    H  
ATOM   2248  O   HOH B 743       3.681  16.097   9.923  1.00  0.00      B    O  
ATOM   2249  H1  HOH B 743       3.694  15.276  10.496  1.00  0.00      B    H  
ATOM   2250  H2  HOH B 743       4.136  16.845  10.412  1.00  0.00      B    H  
ATOM   2251  O   HOH B 744      11.513  28.631  36.822  1.00  0.00      B    O  
ATOM   2252  H1  HOH B 744      11.386  27.762  37.285  1.00  0.00      B    H  
ATOM   2253  H2  HOH B 744      11.087  28.604  35.912  1.00  0.00      B    H  
ATOM   2254  O   HOH B 745       5.831   5.813  29.700  1.00  0.00      B    O  
ATOM   2255  H1  HOH B 745       4.868   5.344  29.702  1.00  0.00      B    H  
ATOM   2256  H2  HOH B 745       5.828   6.667  29.068  1.00  0.00      B    H  
ATOM   2257  O   HOH B 746      35.730  33.007  19.333  1.00  0.00      B    O  
ATOM   2258  H1  HOH B 746      35.796  32.301  18.619  1.00  0.00      B    H  
ATOM   2259  H2  HOH B 746      36.132  32.730  20.274  1.00  0.00      B    H  
ATOM   2260  O   HOH B 747      27.299  22.592  34.985  1.00  0.00      B    O  
ATOM   2261  H1  HOH B 747      27.815  23.444  35.216  1.00  0.00      B    H  
ATOM   2262  H2  HOH B 747      27.753  21.844  35.438  1.00  0.00      B    H  
ATOM   2263  O   HOH B 748       0.489   5.557  20.761  1.00  0.00      B    O  
ATOM   2264  H1  HOH B 748       1.206   5.644  19.987  1.00  0.00      B    H  
ATOM   2265  H2  HOH B 748      -0.107   4.770  20.538  1.00  0.00      B    H  
ATOM   2266  O   HOH B 749      33.558   7.741  32.510  1.00  0.00      B    O  
ATOM   2267  H1  HOH B 749      33.675   8.443  33.201  1.00  0.00      B    H  
ATOM   2268  H2  HOH B 749      33.846   6.876  32.933  1.00  0.00      B    H  
ATOM   2269  O   HOH B 750      28.551   5.822  25.199  1.00  0.00      B    O  
ATOM   2270  H1  HOH B 750      27.996   6.654  25.277  1.00  0.00      B    H  
ATOM   2271  H2  HOH B 750      28.536   5.489  26.123  1.00  0.00      B    H  
ATOM   2272  O   HOH B 751      26.073  20.608   1.621  1.00  0.00      B    O  
ATOM   2273  H1  HOH B 751      26.675  20.339   0.918  1.00  0.00      B    H  
ATOM   2274  H2  HOH B 751      26.669  20.840   2.462  1.00  0.00      B    H  
ATOM   2275  O   HOH B 752      38.065  29.564  11.540  1.00  0.00      B    O  
ATOM   2276  H1  HOH B 752      38.695  29.394  12.313  1.00  0.00      B    H  
ATOM   2277  H2  HOH B 752      38.219  30.522  11.286  1.00  0.00      B    H  
ATOM   2278  O   HOH B 753       3.201  21.496  17.206  1.00  0.00      B    O  
ATOM   2279  H1  HOH B 753       3.198  21.340  18.232  1.00  0.00      B    H  
ATOM   2280  H2  HOH B 753       3.031  20.618  16.791  1.00  0.00      B    H  
ATOM   2281  O   HOH B 754       3.565   4.041  37.346  1.00  0.00      B    O  
ATOM   2282  H1  HOH B 754       2.611   3.778  37.142  1.00  0.00      B    H  
ATOM   2283  H2  HOH B 754       3.668   4.967  36.898  1.00  0.00      B    H  
ATOM   2284  O   HOH B 755      27.770   8.591  25.209  1.00  0.00      B    O  
ATOM   2285  H1  HOH B 755      26.848   9.058  25.308  1.00  0.00      B    H  
ATOM   2286  H2  HOH B 755      28.275   9.021  24.434  1.00  0.00      B    H  
ATOM   2287  O   HOH B 756      32.430  36.419   5.823  1.00  0.00      B    O  
ATOM   2288  H1  HOH B 756      32.220  37.368   5.486  1.00  0.00      B    H  
ATOM   2289  H2  HOH B 756      33.391  36.200   5.669  1.00  0.00      B    H  
ATOM   2290  O   HOH B 757      34.796  14.396  18.779  1.00  0.00      B    O  
ATOM   2291  H1  HOH B 757      34.380  15.324  18.725  1.00  0.00      B    H  
ATOM   2292  H2  HOH B 757      35.141  14.172  19.713  1.00  0.00      B    H  
ATOM   2293  O   HOH B 758       3.121  19.739  10.443  1.00  0.00      B    O  
ATOM   2294  H1  HOH B 758       2.550  19.958   9.648  1.00  0.00      B    H  
ATOM   2295  H2  HOH B 758       2.809  20.398  11.104  1.00  0.00      B    H  
ATOM   2296  O   HOH B 759       5.664  13.694   1.993  1.00  0.00      B    O  
ATOM   2297  H1  HOH B 759       4.683  13.823   2.068  1.00  0.00      B    H  
ATOM   2298  H2  HOH B 759       5.999  14.498   1.497  1.00  0.00      B    H  
ATOM   2299  O   HOH B 760      22.971  17.411  19.461  1.00  0.00      B    O  
ATOM   2300  H1  HOH B 760      22.676  17.533  18.499  1.00  0.00      B    H  
ATOM   2301  H2  HOH B 760      23.897  17.688  19.555  1.00  0.00      B    H  
ATOM   2302  O   HOH B 761      10.201   0.203  34.550  1.00  0.00      B    O  
ATOM   2303  H1  HOH B 761       9.879  -0.233  33.643  1.00  0.00      B    H  
ATOM   2304  H2  HOH B 761       9.382   0.399  35.072  1.00  0.00      B    H  
ATOM   2305  O   HOH B 762      26.736   2.202  28.909  1.00  0.00      B    O  
ATOM   2306  H1  HOH B 762      26.371   1.545  29.554  1.00  0.00      B    H  
ATOM   2307  H2  HOH B 762      27.024   1.639  28.125  1.00  0.00      B    H  
ATOM   2308  O   HOH B 763       9.282  36.423   6.537  1.00  0.00      B    O  
ATOM   2309  H1  HOH B 763       8.549  35.884   6.153  1.00  0.00      B    H  
ATOM   2310  H2  HOH B 763       8.922  37.362   6.639  1.00  0.00      B    H  
ATOM   2311  O   HOH B 764       5.094  23.595  29.061  1.00  0.00      B    O  
ATOM   2312  H1  HOH B 764       5.525  22.810  29.536  1.00  0.00      B    H  
ATOM   2313  H2  HOH B 764       4.451  23.241  28.430  1.00  0.00      B    H  
ATOM   2314  O   HOH B 765      29.438  11.453  31.380  1.00  0.00      B    O  
ATOM   2315  H1  HOH B 765      30.123  10.701  31.354  1.00  0.00      B    H  
ATOM   2316  H2  HOH B 765      28.607  11.116  31.038  1.00  0.00      B    H  
ATOM   2317  O   HOH B 766      30.772   9.147  12.468  1.00  0.00      B    O  
ATOM   2318  H1  HOH B 766      31.510   8.497  12.619  1.00  0.00      B    H  
ATOM   2319  H2  HOH B 766      31.079   9.994  12.957  1.00  0.00      B    H  
ATOM   2320  O   HOH B 767      30.161  34.179  18.659  1.00  0.00      B    O  
ATOM   2321  H1  HOH B 767      29.841  33.863  17.726  1.00  0.00      B    H  
ATOM   2322  H2  HOH B 767      31.085  33.845  18.813  1.00  0.00      B    H  
ATOM   2323  O   HOH B 768      34.442   4.274  21.977  1.00  0.00      B    O  
ATOM   2324  H1  HOH B 768      34.192   3.666  21.165  1.00  0.00      B    H  
ATOM   2325  H2  HOH B 768      34.978   3.716  22.644  1.00  0.00      B    H  
ATOM   2326  O   HOH B 769      24.706  26.784   0.743  1.00  0.00      B    O  
ATOM   2327  H1  HOH B 769      25.129  27.751   0.636  1.00  0.00      B    H  
ATOM   2328  H2  HOH B 769      23.676  26.918   0.716  1.00  0.00      B    H  
ATOM   2329  O   HOH B 770      24.761  34.572  17.696  1.00  0.00      B    O  
ATOM   2330  H1  HOH B 770      25.348  35.282  18.214  1.00  0.00      B    H  
ATOM   2331  H2  HOH B 770      24.815  34.837  16.705  1.00  0.00      B    H  
ATOM   2332  O   HOH B 771      13.705  37.349  11.766  1.00  0.00      B    O  
ATOM   2333  H1  HOH B 771      12.880  36.765  11.969  1.00  0.00      B    H  
ATOM   2334  H2  HOH B 771      13.467  37.945  11.010  1.00  0.00      B    H  
ATOM   2335  O   HOH B 772      16.097   5.512   4.534  1.00  0.00      B    O  
ATOM   2336  H1  HOH B 772      16.933   5.303   4.087  1.00  0.00      B    H  
ATOM   2337  H2  HOH B 772      16.306   6.287   5.254  1.00  0.00      B    H  
ATOM   2338  O   HOH B 773      28.651  21.482  38.501  1.00  0.00      B    O  
ATOM   2339  H1  HOH B 773      29.414  21.169  39.113  1.00  0.00      B    H  
ATOM   2340  H2  HOH B 773      28.769  21.119  37.544  1.00  0.00      B    H  
ATOM   2341  O   HOH B 774      27.250  31.702   9.640  1.00  0.00      B    O  
ATOM   2342  H1  HOH B 774      27.157  31.558   8.635  1.00  0.00      B    H  
ATOM   2343  H2  HOH B 774      26.536  32.333   9.994  1.00  0.00      B    H  
ATOM   2344  O   HOH B 775      22.262  26.076  20.242  1.00  0.00      B    O  
ATOM   2345  H1  HOH B 775      22.898  26.189  21.036  1.00  0.00      B    H  
ATOM   2346  H2  HOH B 775      21.545  25.389  20.522  1.00  0.00      B    H  
ATOM   2347  O   HOH B 776      22.442  11.393   3.671  1.00  0.00      B    O  
ATOM   2348  H1  HOH B 776      21.996  10.606   4.138  1.00  0.00      B    H  
ATOM   2349  H2  HOH B 776      23.240  11.633   4.229  1.00  0.00      B    H  
ATOM   2350  O   HOH B 777       9.513  35.525  35.156  1.00  0.00      B    O  
ATOM   2351  H1  HOH B 777       8.853  36.246  34.827  1.00  0.00      B    H  
ATOM   2352  H2  HOH B 777      10.436  35.823  34.817  1.00  0.00      B    H  
ATOM   2353  O   HOH B 778       2.691  10.950  37.373  1.00  0.00      B    O  
ATOM   2354  H1  HOH B 778       2.270  11.824  37.078  1.00  0.00      B    H  
ATOM   2355  H2  HOH B 778       3.669  10.980  37.266  1.00  0.00      B    H  
ATOM   2356  O   HOH B 779      24.305  28.606  36.769  1.00  0.00      B    O  
ATOM   2357  H1  HOH B 779      24.022  27.636  36.691  1.00  0.00      B    H  
ATOM   2358  H2  HOH B 779      23.790  29.141  36.088  1.00  0.00      B    H  
ATOM   2359  O   HOH B 780      20.638  24.280  27.129  1.00  0.00      B    O  
ATOM   2360  H1  HOH B 780      21.221  24.715  27.838  1.00  0.00      B    H  
ATOM   2361  H2  HOH B 780      21.202  24.039  26.352  1.00  0.00      B    H  
ATOM   2362  O   HOH B 781      17.172  21.864  38.920  1.00  0.00      B    O  
ATOM   2363  H1  HOH B 781      17.687  22.020  39.815  1.00  0.00      B    H  
ATOM   2364  H2  HOH B 781      17.055  22.809  38.491  1.00  0.00      B    H  
ATOM   2365  O   HOH B 782       4.099  31.591   2.951  1.00  0.00      B    O  
ATOM   2366  H1  HOH B 782       4.665  31.041   3.562  1.00  0.00      B    H  
ATOM   2367  H2  HOH B 782       3.354  31.897   3.492  1.00  0.00      B    H  
ATOM   2368  O   HOH B 783      22.433   9.267  30.508  1.00  0.00      B    O  
ATOM   2369  H1  HOH B 783      22.579   8.383  31.064  1.00  0.00      B    H  
ATOM   2370  H2  HOH B 783      21.511   9.195  30.020  1.00  0.00      B    H  
ATOM   2371  O   HOH B 784      19.046   9.883  24.943  1.00  0.00      B    O  
ATOM   2372  H1  HOH B 784      18.962   8.924  24.499  1.00  0.00      B    H  
ATOM   2373  H2  HOH B 784      19.486  10.476  24.212  1.00  0.00      B    H  
ATOM   2374  O   HOH B 785      25.119   5.271  25.653  1.00  0.00      B    O  
ATOM   2375  H1  HOH B 785      25.152   5.926  24.899  1.00  0.00      B    H  
ATOM   2376  H2  HOH B 785      25.255   4.311  25.353  1.00  0.00      B    H  
ATOM   2377  O   HOH B 786      10.108  27.328  28.120  1.00  0.00      B    O  
ATOM   2378  H1  HOH B 786      10.577  27.898  28.849  1.00  0.00      B    H  
ATOM   2379  H2  HOH B 786      10.788  26.611  27.882  1.00  0.00      B    H  
ATOM   2380  O   HOH B 787      10.036   1.557  10.938  1.00  0.00      B    O  
ATOM   2381  H1  HOH B 787       9.505   2.171  11.517  1.00  0.00      B    H  
ATOM   2382  H2  HOH B 787      10.259   0.715  11.515  1.00  0.00      B    H  
ATOM   2383  O   HOH B 788      36.260  22.285  10.640  1.00  0.00      B    O  
ATOM   2384  H1  HOH B 788      37.247  21.998  10.562  1.00  0.00      B    H  
ATOM   2385  H2  HOH B 788      36.293  23.174  11.125  1.00  0.00      B    H  
ATOM   2386  O   HOH B 789      17.980  23.583  23.632  1.00  0.00      B    O  
ATOM   2387  H1  HOH B 789      18.942  23.974  23.449  1.00  0.00      B    H  
ATOM   2388  H2  HOH B 789      18.055  22.619  23.945  1.00  0.00      B    H  
ATOM   2389  O   HOH B 790      26.419  20.228  24.702  1.00  0.00      B    O  
ATOM   2390  H1  HOH B 790      25.776  20.139  23.896  1.00  0.00      B    H  
ATOM   2391  H2  HOH B 790      27.250  20.472  24.220  1.00  0.00      B    H  
ATOM   2392  O   HOH B 791       6.189  38.561   3.858  1.00  0.00      B    O  
ATOM   2393  H1  HOH B 791       5.814  37.779   3.300  1.00  0.00      B    H  
ATOM   2394  H2  HOH B 791       5.482  38.990   4.460  1.00  0.00      B    H  
ATOM   2395  O   HOH B 792      26.325  29.673   3.473  1.00  0.00      B    O  
ATOM   2396  H1  HOH B 792      26.251  29.857   4.475  1.00  0.00      B    H  
ATOM   2397  H2  HOH B 792      25.501  30.093   3.056  1.00  0.00      B    H  
ATOM   2398  O   HOH B 793      12.376  20.267  18.379  1.00  0.00      B    O  
ATOM   2399  H1  HOH B 793      11.990  19.625  17.669  1.00  0.00      B    H  
ATOM   2400  H2  HOH B 793      13.341  19.947  18.496  1.00  0.00      B    H  
ATOM   2401  O   HOH B 794       2.108  20.607  12.854  1.00  0.00      B    O  
ATOM   2402  H1  HOH B 794       1.171  20.160  12.813  1.00  0.00      B    H  
ATOM   2403  H2  HOH B 794       2.726  20.121  13.491  1.00  0.00      B    H  
ATOM   2404  O   HOH B 795      20.541   9.927   7.937  1.00  0.00      B    O  
ATOM   2405  H1  HOH B 795      21.523   9.833   8.243  1.00  0.00      B    H  
ATOM   2406  H2  HOH B 795      20.341  10.981   8.007  1.00  0.00      B    H  
ATOM   2407  O   HOH B 796      34.363  22.646  38.349  1.00  0.00      B    O  
ATOM   2408  H1  HOH B 796      34.027  21.712  38.425  1.00  0.00      B    H  
ATOM   2409  H2  HOH B 796      33.689  23.101  37.784  1.00  0.00      B    H  
ATOM   2410  O   HOH B 797      21.976  33.980  10.727  1.00  0.00      B    O  
ATOM   2411  H1  HOH B 797      21.274  34.708  10.437  1.00  0.00      B    H  
ATOM   2412  H2  HOH B 797      21.458  33.152  10.454  1.00  0.00      B    H  
ATOM   2413  O   HOH B 798      31.761  13.194  10.021  1.00  0.00      B    O  
ATOM   2414  H1  HOH B 798      30.993  13.589   9.501  1.00  0.00      B    H  
ATOM   2415  H2  HOH B 798      32.404  12.852   9.304  1.00  0.00      B    H  
ATOM   2416  O   HOH B 799       4.391  27.786  28.312  1.00  0.00      B    O  
ATOM   2417  H1  HOH B 799       4.942  27.075  28.780  1.00  0.00      B    H  
ATOM   2418  H2  HOH B 799       4.450  28.568  28.909  1.00  0.00      B    H  
ATOM   2419  O   HOH B 800      23.409  29.704  29.296  1.00  0.00      B    O  
ATOM   2420  H1  HOH B 800      23.924  29.197  28.582  1.00  0.00      B    H  
ATOM   2421  H2  HOH B 800      24.092  29.989  29.937  1.00  0.00      B    H  
ATOM   2422  O   HOH B 801      22.917  10.071   9.087  1.00  0.00      B    O  
ATOM   2423  H1  HOH B 801      22.979   9.586   9.979  1.00  0.00      B    H  
ATOM   2424  H2  HOH B 801      22.700  11.032   9.292  1.00  0.00      B    H  
ATOM   2425  O   HOH B 802      14.557   0.485   7.058  1.00  0.00      B    O  
ATOM   2426  H1  HOH B 802      15.500   0.649   7.461  1.00  0.00      B    H  
ATOM   2427  H2  HOH B 802      13.871   1.064   7.490  1.00  0.00      B    H  
ATOM   2428  O   HOH B 803      26.838  27.690  36.286  1.00  0.00      B    O  
ATOM   2429  H1  HOH B 803      27.403  27.171  36.931  1.00  0.00      B    H  
ATOM   2430  H2  HOH B 803      25.932  28.015  36.680  1.00  0.00      B    H  
ATOM   2431  O   HOH B 804      18.375  33.039  11.897  1.00  0.00      B    O  
ATOM   2432  H1  HOH B 804      17.401  32.742  11.655  1.00  0.00      B    H  
ATOM   2433  H2  HOH B 804      18.966  32.837  11.116  1.00  0.00      B    H  
ATOM   2434  O   HOH B 805      11.884   8.432   0.471  1.00  0.00      B    O  
ATOM   2435  H1  HOH B 805      12.045   9.426   0.367  1.00  0.00      B    H  
ATOM   2436  H2  HOH B 805      12.639   8.065   1.140  1.00  0.00      B    H  
ATOM   2437  O   HOH B 806      25.268   6.677  19.393  1.00  0.00      B    O  
ATOM   2438  H1  HOH B 806      25.708   7.342  20.036  1.00  0.00      B    H  
ATOM   2439  H2  HOH B 806      24.386   7.040  19.063  1.00  0.00      B    H  
ATOM   2440  O   HOH B 807      20.506  11.070  23.148  1.00  0.00      B    O  
ATOM   2441  H1  HOH B 807      21.432  10.891  22.934  1.00  0.00      B    H  
ATOM   2442  H2  HOH B 807      20.508  12.078  23.237  1.00  0.00      B    H  
ATOM   2443  O   HOH B 808       3.423  24.861  11.353  1.00  0.00      B    O  
ATOM   2444  H1  HOH B 808       2.928  24.177  11.936  1.00  0.00      B    H  
ATOM   2445  H2  HOH B 808       3.749  24.293  10.501  1.00  0.00      B    H  
ATOM   2446  O   HOH B 809      29.664  17.615  31.891  1.00  0.00      B    O  
ATOM   2447  H1  HOH B 809      29.285  17.013  32.629  1.00  0.00      B    H  
ATOM   2448  H2  HOH B 809      29.348  18.527  32.184  1.00  0.00      B    H  
ATOM   2449  O   HOH B 810      35.147   7.654  24.485  1.00  0.00      B    O  
ATOM   2450  H1  HOH B 810      34.323   7.260  24.864  1.00  0.00      B    H  
ATOM   2451  H2  HOH B 810      35.860   7.184  25.046  1.00  0.00      B    H  
ATOM   2452  O   HOH B 811      26.478  18.499  15.130  1.00  0.00      B    O  
ATOM   2453  H1  HOH B 811      26.733  17.888  14.284  1.00  0.00      B    H  
ATOM   2454  H2  HOH B 811      27.013  18.132  15.843  1.00  0.00      B    H  
ATOM   2455  O   HOH B 812      29.405  21.203  26.702  1.00  0.00      B    O  
ATOM   2456  H1  HOH B 812      29.795  21.262  25.763  1.00  0.00      B    H  
ATOM   2457  H2  HOH B 812      29.383  22.187  27.044  1.00  0.00      B    H  
ATOM   2458  O   HOH B 813      14.391  19.340   3.869  1.00  0.00      B    O  
ATOM   2459  H1  HOH B 813      13.989  19.202   2.876  1.00  0.00      B    H  
ATOM   2460  H2  HOH B 813      13.700  18.951   4.537  1.00  0.00      B    H  
ATOM   2461  O   HOH B 814      30.170   2.255  13.324  1.00  0.00      B    O  
ATOM   2462  H1  HOH B 814      29.866   1.939  12.439  1.00  0.00      B    H  
ATOM   2463  H2  HOH B 814      31.159   2.046  13.389  1.00  0.00      B    H  
ATOM   2464  O   HOH B 815      28.794  37.998  37.877  1.00  0.00      B    O  
ATOM   2465  H1  HOH B 815      28.953  37.662  36.987  1.00  0.00      B    H  
ATOM   2466  H2  HOH B 815      29.685  38.070  38.323  1.00  0.00      B    H  
ATOM   2467  O   HOH B 816      21.570   1.604   6.830  1.00  0.00      B    O  
ATOM   2468  H1  HOH B 816      20.728   1.764   6.271  1.00  0.00      B    H  
ATOM   2469  H2  HOH B 816      21.808   2.501   7.155  1.00  0.00      B    H  
ATOM   2470  O   HOH B 817      23.607  32.809   8.282  1.00  0.00      B    O  
ATOM   2471  H1  HOH B 817      23.007  32.011   8.015  1.00  0.00      B    H  
ATOM   2472  H2  HOH B 817      23.312  33.647   7.777  1.00  0.00      B    H  
ATOM   2473  O   HOH B 818      14.450  13.877  15.366  1.00  0.00      B    O  
ATOM   2474  H1  HOH B 818      14.579  12.943  14.926  1.00  0.00      B    H  
ATOM   2475  H2  HOH B 818      13.524  14.186  15.077  1.00  0.00      B    H  
ATOM   2476  O   HOH B 819      11.107  17.538   2.262  1.00  0.00      B    O  
ATOM   2477  H1  HOH B 819      12.020  17.901   2.093  1.00  0.00      B    H  
ATOM   2478  H2  HOH B 819      10.494  18.066   1.568  1.00  0.00      B    H  
ATOM   2479  O   HOH B 820      34.403  -0.073   1.579  1.00  0.00      B    O  
ATOM   2480  H1  HOH B 820      34.801   0.603   2.216  1.00  0.00      B    H  
ATOM   2481  H2  HOH B 820      33.703   0.341   0.971  1.00  0.00      B    H  
ATOM   2482  O   HOH B 821      26.541   7.867  16.374  1.00  0.00      B    O  
ATOM   2483  H1  HOH B 821      26.282   6.946  16.324  1.00  0.00      B    H  
ATOM   2484  H2  HOH B 821      27.465   8.010  15.961  1.00  0.00      B    H  
ATOM   2485  O   HOH B 822       6.051  36.651   7.282  1.00  0.00      B    O  
ATOM   2486  H1  HOH B 822       6.467  37.511   6.958  1.00  0.00      B    H  
ATOM   2487  H2  HOH B 822       6.285  35.996   6.614  1.00  0.00      B    H  
ATOM   2488  O   HOH B 823      22.832   7.773  18.547  1.00  0.00      B    O  
ATOM   2489  H1  HOH B 823      22.659   6.799  18.189  1.00  0.00      B    H  
ATOM   2490  H2  HOH B 823      22.223   7.955  19.349  1.00  0.00      B    H  
ATOM   2491  O   HOH B 824      16.960  17.097   0.156  1.00  0.00      B    O  
ATOM   2492  H1  HOH B 824      17.179  17.862   0.814  1.00  0.00      B    H  
ATOM   2493  H2  HOH B 824      17.572  16.379   0.476  1.00  0.00      B    H  
ATOM   2494  O   HOH B 825      23.154  35.528  14.715  1.00  0.00      B    O  
ATOM   2495  H1  HOH B 825      22.579  34.969  15.287  1.00  0.00      B    H  
ATOM   2496  H2  HOH B 825      22.710  36.392  14.539  1.00  0.00      B    H  
ATOM   2497  O   HOH B 826      23.603  30.234  34.105  1.00  0.00      B    O  
ATOM   2498  H1  HOH B 826      22.776  29.639  33.953  1.00  0.00      B    H  
ATOM   2499  H2  HOH B 826      23.530  30.905  33.371  1.00  0.00      B    H  
ATOM   2500  O   HOH B 827       1.662  28.136  27.513  1.00  0.00      B    O  
ATOM   2501  H1  HOH B 827       1.333  27.996  26.583  1.00  0.00      B    H  
ATOM   2502  H2  HOH B 827       2.632  27.867  27.482  1.00  0.00      B    H  
ATOM   2503  O   HOH B 828      14.030  33.265  17.046  1.00  0.00      B    O  
ATOM   2504  H1  HOH B 828      13.530  32.537  16.525  1.00  0.00      B    H  
ATOM   2505  H2  HOH B 828      14.844  32.796  17.351  1.00  0.00      B    H  
ATOM   2506  O   HOH B 829      20.314  34.678  13.536  1.00  0.00      B    O  
ATOM   2507  H1  HOH B 829      21.113  34.074  13.510  1.00  0.00      B    H  
ATOM   2508  H2  HOH B 829      19.532  34.217  13.053  1.00  0.00      B    H  
ATOM   2509  O   HOH B 830       4.680  28.882   7.242  1.00  0.00      B    O  
ATOM   2510  H1  HOH B 830       5.598  28.416   7.197  1.00  0.00      B    H  
ATOM   2511  H2  HOH B 830       4.190  28.473   8.036  1.00  0.00      B    H  
ATOM   2512  O   HOH B 831       1.636  12.923  26.398  1.00  0.00      B    O  
ATOM   2513  H1  HOH B 831       0.858  13.611  26.391  1.00  0.00      B    H  
ATOM   2514  H2  HOH B 831       1.782  12.531  25.452  1.00  0.00      B    H  
ATOM   2515  O   HOH B 832      36.631  10.803  24.908  1.00  0.00      B    O  
ATOM   2516  H1  HOH B 832      36.644  10.486  23.941  1.00  0.00      B    H  
ATOM   2517  H2  HOH B 832      37.497  10.468  25.346  1.00  0.00      B    H  
ATOM   2518  O   HOH B 833       8.160  33.528  32.282  1.00  0.00      B    O  
ATOM   2519  H1  HOH B 833       7.498  34.032  31.711  1.00  0.00      B    H  
ATOM   2520  H2  HOH B 833       7.617  32.806  32.748  1.00  0.00      B    H  
ATOM   2521  O   HOH B 834      24.730  11.985  24.118  1.00  0.00      B    O  
ATOM   2522  H1  HOH B 834      24.865  12.460  25.002  1.00  0.00      B    H  
ATOM   2523  H2  HOH B 834      25.591  12.108  23.581  1.00  0.00      B    H  
ATOM   2524  O   HOH B 835       0.719  13.153  36.565  1.00  0.00      B    O  
ATOM   2525  H1  HOH B 835       0.444  14.062  36.968  1.00  0.00      B    H  
ATOM   2526  H2  HOH B 835       1.428  13.327  35.842  1.00  0.00      B    H  
ATOM   2527  O   HOH B 836      29.524  10.125  20.487  1.00  0.00      B    O  
ATOM   2528  H1  HOH B 836      29.186  10.311  19.531  1.00  0.00      B    H  
ATOM   2529  H2  HOH B 836      30.480  10.408  20.507  1.00  0.00      B    H  
ATOM   2530  O   HOH B 837      31.223  36.165  21.708  1.00  0.00      B    O  
ATOM   2531  H1  HOH B 837      31.908  36.570  22.345  1.00  0.00      B    H  
ATOM   2532  H2  HOH B 837      30.875  35.364  22.125  1.00  0.00      B    H  
ATOM   2533  O   HOH B 838      17.771  16.461   4.319  1.00  0.00      B    O  
ATOM   2534  H1  HOH B 838      18.678  16.492   3.938  1.00  0.00      B    H  
ATOM   2535  H2  HOH B 838      17.721  15.489   4.500  1.00  0.00      B    H  
ATOM   2536  O   HOH B 839       1.841  32.209  29.534  1.00  0.00      B    O  
ATOM   2537  H1  HOH B 839       2.219  31.294  29.745  1.00  0.00      B    H  
ATOM   2538  H2  HOH B 839       1.042  32.384  30.088  1.00  0.00      B    H  
ATOM   2539  O   HOH B 840      18.668  30.647   8.789  1.00  0.00      B    O  
ATOM   2540  H1  HOH B 840      17.874  31.188   8.396  1.00  0.00      B    H  
ATOM   2541  H2  HOH B 840      18.418  29.700   8.447  1.00  0.00      B    H  
ATOM   2542  O   HOH B 841      29.380   8.126  17.838  1.00  0.00      B    O  
ATOM   2543  H1  HOH B 841      29.278   7.251  17.382  1.00  0.00      B    H  
ATOM   2544  H2  HOH B 841      29.571   7.908  18.810  1.00  0.00      B    H  
ATOM   2545  O   HOH B 842       4.778  10.901   1.425  1.00  0.00      B    O  
ATOM   2546  H1  HOH B 842       3.796  11.151   1.385  1.00  0.00      B    H  
ATOM   2547  H2  HOH B 842       5.215  11.765   1.582  1.00  0.00      B    H  
ATOM   2548  O   HOH B 843      29.297  33.141  28.624  1.00  0.00      B    O  
ATOM   2549  H1  HOH B 843      28.785  32.478  28.048  1.00  0.00      B    H  
ATOM   2550  H2  HOH B 843      29.166  34.098  28.277  1.00  0.00      B    H  
ATOM   2551  O   HOH B 844      20.908  38.826  31.632  1.00  0.00      B    O  
ATOM   2552  H1  HOH B 844      21.706  38.576  31.092  1.00  0.00      B    H  
ATOM   2553  H2  HOH B 844      20.474  39.647  31.227  1.00  0.00      B    H  
ATOM   2554  O   HOH B 845       4.662   7.677   8.847  1.00  0.00      B    O  
ATOM   2555  H1  HOH B 845       5.463   7.042   8.691  1.00  0.00      B    H  
ATOM   2556  H2  HOH B 845       4.469   7.658   9.868  1.00  0.00      B    H  
ATOM   2557  O   HOH B 846      26.062  15.715  31.123  1.00  0.00      B    O  
ATOM   2558  H1  HOH B 846      25.779  16.705  31.063  1.00  0.00      B    H  
ATOM   2559  H2  HOH B 846      26.844  15.625  30.453  1.00  0.00      B    H  
ATOM   2560  O   HOH B 847       3.352   5.511   5.499  1.00  0.00      B    O  
ATOM   2561  H1  HOH B 847       4.121   5.407   4.847  1.00  0.00      B    H  
ATOM   2562  H2  HOH B 847       3.421   6.384   6.051  1.00  0.00      B    H  
ATOM   2563  O   HOH B 848      24.379  14.828  28.875  1.00  0.00      B    O  
ATOM   2564  H1  HOH B 848      24.828  14.522  29.727  1.00  0.00      B    H  
ATOM   2565  H2  HOH B 848      25.073  15.114  28.226  1.00  0.00      B    H  
ATOM   2566  O   HOH B 849      12.290  14.302  13.683  1.00  0.00      B    O  
ATOM   2567  H1  HOH B 849      11.519  13.750  13.242  1.00  0.00      B    H  
ATOM   2568  H2  HOH B 849      12.888  14.604  12.937  1.00  0.00      B    H  
ATOM   2569  O   HOH B 850       6.331   8.745   1.784  1.00  0.00      B    O  
ATOM   2570  H1  HOH B 850       5.674   9.562   1.647  1.00  0.00      B    H  
ATOM   2571  H2  HOH B 850       7.249   9.082   1.481  1.00  0.00      B    H  
ATOM   2572  O   HOH B 851      14.200   0.848   2.662  1.00  0.00      B    O  
ATOM   2573  H1  HOH B 851      13.403   1.265   3.076  1.00  0.00      B    H  
ATOM   2574  H2  HOH B 851      14.512   1.530   1.897  1.00  0.00      B    H  
ATOM   2575  O   HOH B 852      35.432  10.746   7.097  1.00  0.00      B    O  
ATOM   2576  H1  HOH B 852      34.647  11.342   7.291  1.00  0.00      B    H  
ATOM   2577  H2  HOH B 852      36.225  11.122   7.590  1.00  0.00      B    H  
ATOM   2578  O   HOH B 853       8.054   0.580  15.964  1.00  0.00      B    O  
ATOM   2579  H1  HOH B 853       8.154  -0.349  15.543  1.00  0.00      B    H  
ATOM   2580  H2  HOH B 853       7.721   0.480  16.898  1.00  0.00      B    H  
ATOM   2581  O   HOH B 854      30.608   6.195   7.560  1.00  0.00      B    O  
ATOM   2582  H1  HOH B 854      31.399   5.915   8.080  1.00  0.00      B    H  
ATOM   2583  H2  HOH B 854      30.860   6.776   6.773  1.00  0.00      B    H  
ATOM   2584  O   HOH B 855       3.882   7.760  18.961  1.00  0.00      B    O  
ATOM   2585  H1  HOH B 855       3.884   8.692  18.538  1.00  0.00      B    H  
ATOM   2586  H2  HOH B 855       3.601   7.990  19.882  1.00  0.00      B    H  
ATOM   2587  O   HOH B 856       1.975   8.375  36.530  1.00  0.00      B    O  
ATOM   2588  H1  HOH B 856       1.311   8.727  35.878  1.00  0.00      B    H  
ATOM   2589  H2  HOH B 856       2.258   9.233  37.059  1.00  0.00      B    H  
ATOM   2590  O   HOH B 857      32.652   7.028  25.709  1.00  0.00      B    O  
ATOM   2591  H1  HOH B 857      32.616   7.713  26.484  1.00  0.00      B    H  
ATOM   2592  H2  HOH B 857      32.806   6.108  26.127  1.00  0.00      B    H  
ATOM   2593  O   HOH B 858      18.176  16.614   9.701  1.00  0.00      B    O  
ATOM   2594  H1  HOH B 858      17.909  16.199   8.738  1.00  0.00      B    H  
ATOM   2595  H2  HOH B 858      17.635  17.473   9.819  1.00  0.00      B    H  
ATOM   2596  O   HOH B 859       3.209  23.749  23.258  1.00  0.00      B    O  
ATOM   2597  H1  HOH B 859       2.420  23.085  23.198  1.00  0.00      B    H  
ATOM   2598  H2  HOH B 859       3.852  23.507  22.491  1.00  0.00      B    H  
ATOM   2599  O   HOH B 860      28.812  34.048   4.437  1.00  0.00      B    O  
ATOM   2600  H1  HOH B 860      28.222  34.877   4.406  1.00  0.00      B    H  
ATOM   2601  H2  HOH B 860      28.774  33.601   3.518  1.00  0.00      B    H  
ATOM   2602  O   HOH B 861      22.425  26.607  28.461  1.00  0.00      B    O  
ATOM   2603  H1  HOH B 861      21.703  26.834  27.800  1.00  0.00      B    H  
ATOM   2604  H2  HOH B 861      23.286  26.793  28.029  1.00  0.00      B    H  
ATOM   2605  O   HOH B 862      32.531  34.704  34.441  1.00  0.00      B    O  
ATOM   2606  H1  HOH B 862      32.395  33.953  35.074  1.00  0.00      B    H  
ATOM   2607  H2  HOH B 862      32.731  35.552  34.871  1.00  0.00      B    H  
ATOM   2608  O   HOH B 863      36.894  33.291   2.255  1.00  0.00      B    O  
ATOM   2609  H1  HOH B 863      36.131  33.626   2.799  1.00  0.00      B    H  
ATOM   2610  H2  HOH B 863      37.469  34.047   2.058  1.00  0.00      B    H  
ATOM   2611  O   HOH B 864      12.652   4.313  17.020  1.00  0.00      B    O  
ATOM   2612  H1  HOH B 864      13.103   5.197  16.936  1.00  0.00      B    H  
ATOM   2613  H2  HOH B 864      12.489   3.958  16.093  1.00  0.00      B    H  
ATOM   2614  O   HOH B 865       0.686  27.712   6.851  1.00  0.00      B    O  
ATOM   2615  H1  HOH B 865       1.441  28.247   6.384  1.00  0.00      B    H  
ATOM   2616  H2  HOH B 865       0.324  27.028   6.169  1.00  0.00      B    H  
ATOM   2617  O   HOH B 866      36.768   9.079   5.431  1.00  0.00      B    O  
ATOM   2618  H1  HOH B 866      36.434   9.760   6.122  1.00  0.00      B    H  
ATOM   2619  H2  HOH B 866      36.025   8.553   5.086  1.00  0.00      B    H  
ATOM   2620  O   HOH B 867      13.118  36.547  24.769  1.00  0.00      B    O  
ATOM   2621  H1  HOH B 867      12.740  35.688  24.284  1.00  0.00      B    H  
ATOM   2622  H2  HOH B 867      13.639  36.299  25.580  1.00  0.00      B    H  
ATOM   2623  O   HOH B 868      25.056   8.024  12.004  1.00  0.00      B    O  
ATOM   2624  H1  HOH B 868      26.003   8.449  11.925  1.00  0.00      B    H  
ATOM   2625  H2  HOH B 868      25.041   7.273  11.312  1.00  0.00      B    H  
ATOM   2626  O   HOH B 869      38.091  17.116   1.530  1.00  0.00      B    O  
ATOM   2627  H1  HOH B 869      38.106  17.548   2.490  1.00  0.00      B    H  
ATOM   2628  H2  HOH B 869      37.521  16.276   1.557  1.00  0.00      B    H  
ATOM   2629  O   HOH B 870      18.254  24.325  30.827  1.00  0.00      B    O  
ATOM   2630  H1  HOH B 870      17.674  24.834  31.420  1.00  0.00      B    H  
ATOM   2631  H2  HOH B 870      19.117  24.004  31.328  1.00  0.00      B    H  
ATOM   2632  O   HOH B 871      27.716  25.258   9.096  1.00  0.00      B    O  
ATOM   2633  H1  HOH B 871      28.620  24.986   8.715  1.00  0.00      B    H  
ATOM   2634  H2  HOH B 871      27.034  24.638   8.729  1.00  0.00      B    H  
ATOM   2635  O   HOH B 872       2.235   0.224   1.789  1.00  0.00      B    O  
ATOM   2636  H1  HOH B 872       1.824  -0.174   0.909  1.00  0.00      B    H  
ATOM   2637  H2  HOH B 872       1.503   0.542   2.413  1.00  0.00      B    H  
ATOM   2638  O   HOH B 873      21.470  37.597  20.280  1.00  0.00      B    O  
ATOM   2639  H1  HOH B 873      20.452  37.667  20.309  1.00  0.00      B    H  
ATOM   2640  H2  HOH B 873      21.796  37.781  21.193  1.00  0.00      B    H  
ATOM   2641  O   HOH B 874       8.510  16.756  20.101  1.00  0.00      B    O  
ATOM   2642  H1  HOH B 874       9.125  17.220  20.802  1.00  0.00      B    H  
ATOM   2643  H2  HOH B 874       9.073  16.478  19.311  1.00  0.00      B    H  
ATOM   2644  O   HOH B 875      19.063   3.109  23.688  1.00  0.00      B    O  
ATOM   2645  H1  HOH B 875      18.278   3.746  23.589  1.00  0.00      B    H  
ATOM   2646  H2  HOH B 875      19.377   3.181  24.637  1.00  0.00      B    H  
ATOM   2647  O   HOH B 876      11.757   4.565   8.766  1.00  0.00      B    O  
ATOM   2648  H1  HOH B 876      11.594   4.802   7.805  1.00  0.00      B    H  
ATOM   2649  H2  HOH B 876      10.855   4.673   9.275  1.00  0.00      B    H  
ATOM   2650  O   HOH B 877      16.733   5.341  13.783  1.00  0.00      B    O  
ATOM   2651  H1  HOH B 877      16.674   6.204  14.350  1.00  0.00      B    H  
ATOM   2652  H2  HOH B 877      17.712   5.048  13.876  1.00  0.00      B    H  
ATOM   2653  O   HOH B 878      34.524  21.630  16.636  1.00  0.00      B    O  
ATOM   2654  H1  HOH B 878      33.959  22.386  16.390  1.00  0.00      B    H  
ATOM   2655  H2  HOH B 878      35.400  21.846  16.167  1.00  0.00      B    H  
ATOM   2656  O   HOH B 879       1.202  26.111  38.764  1.00  0.00      B    O  
ATOM   2657  H1  HOH B 879       1.268  25.333  38.096  1.00  0.00      B    H  
ATOM   2658  H2  HOH B 879       0.176  26.266  38.912  1.00  0.00      B    H  
ATOM   2659  O   HOH B 880      34.152  10.163  34.138  1.00  0.00      B    O  
ATOM   2660  H1  HOH B 880      34.772  10.793  33.628  1.00  0.00      B    H  
ATOM   2661  H2  HOH B 880      34.660   9.761  34.921  1.00  0.00      B    H  
ATOM   2662  O   HOH B 881      36.081   1.498  15.495  1.00  0.00      B    O  
ATOM   2663  H1  HOH B 881      36.571   1.839  14.671  1.00  0.00      B    H  
ATOM   2664  H2  HOH B 881      36.325   0.545  15.611  1.00  0.00      B    H  
ATOM   2665  O   HOH B 882      21.248  20.816  29.556  1.00  0.00      B    O  
ATOM   2666  H1  HOH B 882      21.122  19.872  29.875  1.00  0.00      B    H  
ATOM   2667  H2  HOH B 882      20.333  21.163  29.370  1.00  0.00      B    H  
ATOM   2668  O   HOH B 883      36.587  29.821  32.117  1.00  0.00      B    O  
ATOM   2669  H1  HOH B 883      36.657  30.768  31.779  1.00  0.00      B    H  
ATOM   2670  H2  HOH B 883      35.594  29.596  31.958  1.00  0.00      B    H  
ATOM   2671  O   HOH B 884      10.720  38.592   8.198  1.00  0.00      B    O  
ATOM   2672  H1  HOH B 884      10.912  37.910   8.980  1.00  0.00      B    H  
ATOM   2673  H2  HOH B 884      11.339  38.351   7.400  1.00  0.00      B    H  
ATOM   2674  O   HOH B 885      17.421  13.818   4.908  1.00  0.00      B    O  
ATOM   2675  H1  HOH B 885      18.273  13.883   5.483  1.00  0.00      B    H  
ATOM   2676  H2  HOH B 885      16.962  12.918   5.226  1.00  0.00      B    H  
ATOM   2677  O   HOH B 886      35.179  27.940   7.424  1.00  0.00      B    O  
ATOM   2678  H1  HOH B 886      34.997  26.992   7.142  1.00  0.00      B    H  
ATOM   2679  H2  HOH B 886      36.141  28.239   7.098  1.00  0.00      B    H  
ATOM   2680  O   HOH B 887      24.665  31.370  12.280  1.00  0.00      B    O  
ATOM   2681  H1  HOH B 887      24.936  32.089  11.607  1.00  0.00      B    H  
ATOM   2682  H2  HOH B 887      24.458  30.587  11.674  1.00  0.00      B    H  
ATOM   2683  O   HOH B 888      38.052  10.399  14.695  1.00  0.00      B    O  
ATOM   2684  H1  HOH B 888      37.800   9.530  15.242  1.00  0.00      B    H  
ATOM   2685  H2  HOH B 888      38.541  11.006  15.338  1.00  0.00      B    H  
ATOM   2686  O   HOH B 889      10.968  27.475   8.538  1.00  0.00      B    O  
ATOM   2687  H1  HOH B 889      10.724  27.899   7.678  1.00  0.00      B    H  
ATOM   2688  H2  HOH B 889      11.513  26.651   8.355  1.00  0.00      B    H  
ATOM   2689  O   HOH B 890       4.999   6.693  25.403  1.00  0.00      B    O  
ATOM   2690  H1  HOH B 890       5.511   5.859  25.401  1.00  0.00      B    H  
ATOM   2691  H2  HOH B 890       5.372   7.285  24.688  1.00  0.00      B    H  
ATOM   2692  O   HOH B 891      17.555  11.344  36.387  1.00  0.00      B    O  
ATOM   2693  H1  HOH B 891      18.471  11.141  36.855  1.00  0.00      B    H  
ATOM   2694  H2  HOH B 891      17.205  10.515  36.034  1.00  0.00      B    H  
ATOM   2695  O   HOH B 892       9.646  14.977  26.542  1.00  0.00      B    O  
ATOM   2696  H1  HOH B 892       8.881  14.900  27.237  1.00  0.00      B    H  
ATOM   2697  H2  HOH B 892      10.083  14.075  26.511  1.00  0.00      B    H  
ATOM   2698  O   HOH B 893      34.515   9.845  20.148  1.00  0.00      B    O  
ATOM   2699  H1  HOH B 893      35.063  10.403  19.455  1.00  0.00      B    H  
ATOM   2700  H2  HOH B 893      34.809  10.090  21.040  1.00  0.00      B    H  
ATOM   2701  O   HOH B 894      27.219  11.269  37.288  1.00  0.00      B    O  
ATOM   2702  H1  HOH B 894      27.266  10.294  37.508  1.00  0.00      B    H  
ATOM   2703  H2  HOH B 894      26.350  11.499  36.787  1.00  0.00      B    H  
ATOM   2704  O   HOH B 895      33.643  37.024  19.354  1.00  0.00      B    O  
ATOM   2705  H1  HOH B 895      32.702  37.289  19.036  1.00  0.00      B    H  
ATOM   2706  H2  HOH B 895      34.266  37.219  18.572  1.00  0.00      B    H  
ATOM   2707  O   HOH B 896       8.333  26.411  18.206  1.00  0.00      B    O  
ATOM   2708  H1  HOH B 896       7.262  26.349  18.202  1.00  0.00      B    H  
ATOM   2709  H2  HOH B 896       8.622  25.924  19.018  1.00  0.00      B    H  
ATOM   2710  O   HOH B 897       6.897   0.751  18.476  1.00  0.00      B    O  
ATOM   2711  H1  HOH B 897       6.189   0.262  19.053  1.00  0.00      B    H  
ATOM   2712  H2  HOH B 897       7.229   1.523  19.025  1.00  0.00      B    H  
ATOM   2713  O   HOH B 898       2.821  13.045   1.099  1.00  0.00      B    O  
ATOM   2714  H1  HOH B 898       2.613  13.795   0.429  1.00  0.00      B    H  
ATOM   2715  H2  HOH B 898       2.171  12.294   1.145  1.00  0.00      B    H  
ATOM   2716  O   HOH B 899       6.448  24.118  16.530  1.00  0.00      B    O  
ATOM   2717  H1  HOH B 899       7.213  24.745  16.294  1.00  0.00      B    H  
ATOM   2718  H2  HOH B 899       6.700  23.587  17.390  1.00  0.00      B    H  
ATOM   2719  O   HOH B 900      14.995  10.810   7.969  1.00  0.00      B    O  
ATOM   2720  H1  HOH B 900      14.040  10.620   7.922  1.00  0.00      B    H  
ATOM   2721  H2  HOH B 900      15.432   9.939   8.210  1.00  0.00      B    H  
ATOM   2722  O   HOH B 901      23.974  34.913  12.289  1.00  0.00      B    O  
ATOM   2723  H1  HOH B 901      23.139  34.497  11.815  1.00  0.00      B    H  
ATOM   2724  H2  HOH B 901      23.644  35.406  13.136  1.00  0.00      B    H  
ATOM   2725  O   HOH B 902      32.736  32.028  17.774  1.00  0.00      B    O  
ATOM   2726  H1  HOH B 902      32.910  32.826  18.387  1.00  0.00      B    H  
ATOM   2727  H2  HOH B 902      32.889  32.312  16.801  1.00  0.00      B    H  
ATOM   2728  O   HOH B 903      29.963   5.141  38.000  1.00  0.00      B    O  
ATOM   2729  H1  HOH B 903      30.537   5.795  38.508  1.00  0.00      B    H  
ATOM   2730  H2  HOH B 903      29.540   5.605  37.189  1.00  0.00      B    H  
ATOM   2731  O   HOH B 904      15.158   9.160  31.186  1.00  0.00      B    O  
ATOM   2732  H1  HOH B 904      14.563   8.330  31.230  1.00  0.00      B    H  
ATOM   2733  H2  HOH B 904      15.379   9.377  30.240  1.00  0.00      B    H  
ATOM   2734  O   HOH B 905      14.265  16.172  30.275  1.00  0.00      B    O  
ATOM   2735  H1  HOH B 905      13.444  15.644  29.952  1.00  0.00      B    H  
ATOM   2736  H2  HOH B 905      14.483  15.733  31.172  1.00  0.00      B    H  
ATOM   2737  O   HOH B 906      11.126   3.406  29.171  1.00  0.00      B    O  
ATOM   2738  H1  HOH B 906      10.253   2.924  29.407  1.00  0.00      B    H  
ATOM   2739  H2  HOH B 906      11.701   2.814  28.559  1.00  0.00      B    H  
ATOM   2740  O   HOH B 907      12.749  10.413  22.379  1.00  0.00      B    O  
ATOM   2741  H1  HOH B 907      12.110  10.556  21.592  1.00  0.00      B    H  
ATOM   2742  H2  HOH B 907      13.515  11.049  22.194  1.00  0.00      B    H  
ATOM   2743  O   HOH B 908      30.358   2.489  39.254  1.00  0.00      B    O  
ATOM   2744  H1  HOH B 908      30.509   3.416  38.963  1.00  0.00      B    H  
ATOM   2745  H2  HOH B 908      29.444   2.290  39.099  1.00  0.00      B    H  
ATOM   2746  O   HOH B 909      27.760  23.786  19.508  1.00  0.00      B    O  
ATOM   2747  H1  HOH B 909      28.108  24.351  18.737  1.00  0.00      B    H  
ATOM   2748  H2  HOH B 909      26.841  23.498  19.172  1.00  0.00      B    H  
ATOM   2749  O   HOH B 910      32.454   7.798  36.956  1.00  0.00      B    O  
ATOM   2750  H1  HOH B 910      31.439   7.882  36.851  1.00  0.00      B    H  
ATOM   2751  H2  HOH B 910      32.833   8.768  37.197  1.00  0.00      B    H  
ATOM   2752  O   HOH B 911      37.388  28.350   1.857  1.00  0.00      B    O  
ATOM   2753  H1  HOH B 911      38.335  28.669   2.218  1.00  0.00      B    H  
ATOM   2754  H2  HOH B 911      36.905  29.185   1.589  1.00  0.00      B    H  
ATOM   2755  O   HOH B 912      28.225   7.212  31.823  1.00  0.00      B    O  
ATOM   2756  H1  HOH B 912      28.574   7.441  30.915  1.00  0.00      B    H  
ATOM   2757  H2  HOH B 912      28.233   6.187  31.838  1.00  0.00      B    H  
ATOM   2758  O   HOH B 913      25.113  13.732  20.775  1.00  0.00      B    O  
ATOM   2759  H1  HOH B 913      25.740  14.338  21.323  1.00  0.00      B    H  
ATOM   2760  H2  HOH B 913      25.701  12.957  20.374  1.00  0.00      B    H  
ATOM   2761  O   HOH B 914       3.115  17.932  19.460  1.00  0.00      B    O  
ATOM   2762  H1  HOH B 914       3.475  17.512  20.303  1.00  0.00      B    H  
ATOM   2763  H2  HOH B 914       3.135  18.945  19.675  1.00  0.00      B    H  
ATOM   2764  O   HOH B 915       0.131  11.996  16.826  1.00  0.00      B    O  
ATOM   2765  H1  HOH B 915       0.241  11.568  17.728  1.00  0.00      B    H  
ATOM   2766  H2  HOH B 915      -0.266  12.885  16.949  1.00  0.00      B    H  
ATOM   2767  O   HOH B 916      20.421   5.168  20.085  1.00  0.00      B    O  
ATOM   2768  H1  HOH B 916      21.053   5.055  19.287  1.00  0.00      B    H  
ATOM   2769  H2  HOH B 916      20.299   4.260  20.528  1.00  0.00      B    H  
ATOM   2770  O   HOH B 917      16.976  16.374  12.632  1.00  0.00      B    O  
ATOM   2771  H1  HOH B 917      17.553  17.033  12.165  1.00  0.00      B    H  
ATOM   2772  H2  HOH B 917      17.511  15.601  12.964  1.00  0.00      B    H  
ATOM   2773  O   HOH B 918       9.334  26.386  37.107  1.00  0.00      B    O  
ATOM   2774  H1  HOH B 918       9.632  26.317  38.070  1.00  0.00      B    H  
ATOM   2775  H2  HOH B 918       8.343  26.146  37.077  1.00  0.00      B    H  
ATOM   2776  O   HOH B 919       2.012  31.697  23.621  1.00  0.00      B    O  
ATOM   2777  H1  HOH B 919       1.949  31.030  24.375  1.00  0.00      B    H  
ATOM   2778  H2  HOH B 919       2.744  31.362  22.990  1.00  0.00      B    H  
ATOM   2779  O   HOH B 920      38.969   5.782  26.421  1.00  0.00      B    O  
ATOM   2780  H1  HOH B 920      37.993   6.073  26.227  1.00  0.00      B    H  
ATOM   2781  H2  HOH B 920      39.315   5.423  25.524  1.00  0.00      B    H  
ATOM   2782  O   HOH B 921      14.223  31.261  21.894  1.00  0.00      B    O  
ATOM   2783  H1  HOH B 921      14.878  30.723  21.308  1.00  0.00      B    H  
ATOM   2784  H2  HOH B 921      13.820  30.609  22.586  1.00  0.00      B    H  
ATOM   2785  O   HOH B 922      18.657  30.841   5.219  1.00  0.00      B    O  
ATOM   2786  H1  HOH B 922      19.610  30.521   5.440  1.00  0.00      B    H  
ATOM   2787  H2  HOH B 922      18.699  31.820   5.034  1.00  0.00      B    H  
ATOM   2788  O   HOH B 923      21.261  36.989  12.468  1.00  0.00      B    O  
ATOM   2789  H1  HOH B 923      20.808  36.100  12.315  1.00  0.00      B    H  
ATOM   2790  H2  HOH B 923      21.389  37.422  11.525  1.00  0.00      B    H  
ATOM   2791  O   HOH B 924       9.416  33.644  29.862  1.00  0.00      B    O  
ATOM   2792  H1  HOH B 924       9.109  33.789  30.802  1.00  0.00      B    H  
ATOM   2793  H2  HOH B 924      10.362  34.047  29.745  1.00  0.00      B    H  
ATOM   2794  O   HOH B 925      17.164   0.552  20.351  1.00  0.00      B    O  
ATOM   2795  H1  HOH B 925      17.717   1.063  19.649  1.00  0.00      B    H  
ATOM   2796  H2  HOH B 925      16.172   0.732  20.203  1.00  0.00      B    H  
ATOM   2797  O   HOH B 926      15.851  21.998   3.498  1.00  0.00      B    O  
ATOM   2798  H1  HOH B 926      15.316  22.303   4.288  1.00  0.00      B    H  
ATOM   2799  H2  HOH B 926      15.432  21.225   3.012  1.00  0.00      B    H  
ATOM   2800  O   HOH B 927      32.632  13.715   0.347  1.00  0.00      B    O  
ATOM   2801  H1  HOH B 927      33.033  12.844   0.649  1.00  0.00      B    H  
ATOM   2802  H2  HOH B 927      32.602  13.728  -0.648  1.00  0.00      B    H  
ATOM   2803  O   HOH B 928       2.702   0.012  15.913  1.00  0.00      B    O  
ATOM   2804  H1  HOH B 928       3.661   0.147  16.137  1.00  0.00      B    H  
ATOM   2805  H2  HOH B 928       2.106   0.357  16.665  1.00  0.00      B    H  
ATOM   2806  O   HOH B 929      16.261  21.758  30.900  1.00  0.00      B    O  
ATOM   2807  H1  HOH B 929      15.706  21.140  31.420  1.00  0.00      B    H  
ATOM   2808  H2  HOH B 929      17.200  21.478  30.954  1.00  0.00      B    H  
ATOM   2809  O   HOH B 930      25.701  17.640  34.112  1.00  0.00      B    O  
ATOM   2810  H1  HOH B 930      26.657  17.387  33.928  1.00  0.00      B    H  
ATOM   2811  H2  HOH B 930      25.133  16.894  33.896  1.00  0.00      B    H  
ATOM   2812  O   HOH B 931      16.542   1.877  29.119  1.00  0.00      B    O  
ATOM   2813  H1  HOH B 931      16.030   1.038  28.852  1.00  0.00      B    H  
ATOM   2814  H2  HOH B 931      17.562   1.688  29.211  1.00  0.00      B    H  
ATOM   2815  O   HOH B 932      16.494  38.910  16.935  1.00  0.00      B    O  
ATOM   2816  H1  HOH B 932      15.914  39.506  17.468  1.00  0.00      B    H  
ATOM   2817  H2  HOH B 932      16.940  38.193  17.514  1.00  0.00      B    H  
ATOM   2818  O   HOH B 933      14.978  13.101  29.994  1.00  0.00      B    O  
ATOM   2819  H1  HOH B 933      14.033  13.387  30.244  1.00  0.00      B    H  
ATOM   2820  H2  HOH B 933      15.415  12.770  30.813  1.00  0.00      B    H  
ATOM   2821  O   HOH B 934       9.287   4.634   9.642  1.00  0.00      B    O  
ATOM   2822  H1  HOH B 934       8.758   4.057   8.962  1.00  0.00      B    H  
ATOM   2823  H2  HOH B 934       8.754   4.758  10.465  1.00  0.00      B    H  
ATOM   2824  O   HOH B 935       0.321   3.110   9.167  1.00  0.00      B    O  
ATOM   2825  H1  HOH B 935       0.593   2.397   8.460  1.00  0.00      B    H  
ATOM   2826  H2  HOH B 935       0.429   4.062   8.776  1.00  0.00      B    H  
ATOM   2827  O   HOH B 936      26.280  14.999  23.150  1.00  0.00      B    O  
ATOM   2828  H1  HOH B 936      26.662  15.527  23.905  1.00  0.00      B    H  
ATOM   2829  H2  HOH B 936      26.756  14.112  23.136  1.00  0.00      B    H  
ATOM   2830  O   HOH B 937      24.935  19.381   9.632  1.00  0.00      B    O  
ATOM   2831  H1  HOH B 937      25.864  19.628  10.024  1.00  0.00      B    H  
ATOM   2832  H2  HOH B 937      24.706  20.069   8.903  1.00  0.00      B    H  
ATOM   2833  O   HOH B 938       3.650  11.931   8.388  1.00  0.00      B    O  
ATOM   2834  H1  HOH B 938       4.315  11.243   8.196  1.00  0.00      B    H  
ATOM   2835  H2  HOH B 938       3.947  12.839   7.958  1.00  0.00      B    H  
ATOM   2836  O   HOH B 939      36.565  11.154   1.017  1.00  0.00      B    O  
ATOM   2837  H1  HOH B 939      37.427  11.108   0.442  1.00  0.00      B    H  
ATOM   2838  H2  HOH B 939      36.807  10.832   2.003  1.00  0.00      B    H  
ATOM   2839  O   HOH B 940      22.054  31.730   5.303  1.00  0.00      B    O  
ATOM   2840  H1  HOH B 940      22.634  30.938   5.728  1.00  0.00      B    H  
ATOM   2841  H2  HOH B 940      21.553  31.336   4.517  1.00  0.00      B    H  
ATOM   2842  O   HOH B 941      37.251  35.124   6.939  1.00  0.00      B    O  
ATOM   2843  H1  HOH B 941      37.023  34.234   7.096  1.00  0.00      B    H  
ATOM   2844  H2  HOH B 941      38.235  35.183   6.768  1.00  0.00      B    H  
ATOM   2845  O   HOH B 942       9.821  31.419   8.294  1.00  0.00      B    O  
ATOM   2846  H1  HOH B 942      10.277  31.422   9.221  1.00  0.00      B    H  
ATOM   2847  H2  HOH B 942       9.865  32.411   7.919  1.00  0.00      B    H  
ATOM   2848  O   HOH B 943      19.762  14.684  19.579  1.00  0.00      B    O  
ATOM   2849  H1  HOH B 943      20.717  14.804  19.942  1.00  0.00      B    H  
ATOM   2850  H2  HOH B 943      19.722  13.709  19.210  1.00  0.00      B    H  
ATOM   2851  O   HOH B 944      19.663  17.938  21.622  1.00  0.00      B    O  
ATOM   2852  H1  HOH B 944      20.248  17.620  22.386  1.00  0.00      B    H  
ATOM   2853  H2  HOH B 944      18.896  17.209  21.516  1.00  0.00      B    H  
ATOM   2854  O   HOH B 945      38.236  36.716  26.970  1.00  0.00      B    O  
ATOM   2855  H1  HOH B 945      37.514  37.400  27.092  1.00  0.00      B    H  
ATOM   2856  H2  HOH B 945      37.872  35.895  27.332  1.00  0.00      B    H  
ATOM   2857  O   HOH B 946       0.188  14.863  30.491  1.00  0.00      B    O  
ATOM   2858  H1  HOH B 946       0.645  14.814  29.591  1.00  0.00      B    H  
ATOM   2859  H2  HOH B 946       0.982  14.999  31.143  1.00  0.00      B    H  
ATOM   2860  O   HOH B 947       1.743  14.937  21.427  1.00  0.00      B    O  
ATOM   2861  H1  HOH B 947       1.259  14.285  20.767  1.00  0.00      B    H  
ATOM   2862  H2  HOH B 947       1.883  14.515  22.366  1.00  0.00      B    H  
ATOM   2863  O   HOH B 948      22.338  36.517  26.047  1.00  0.00      B    O  
ATOM   2864  H1  HOH B 948      23.210  36.442  25.660  1.00  0.00      B    H  
ATOM   2865  H2  HOH B 948      22.377  36.033  26.913  1.00  0.00      B    H  
ATOM   2866  O   HOH B 949      12.320  36.259   0.933  1.00  0.00      B    O  
ATOM   2867  H1  HOH B 949      11.459  35.889   1.176  1.00  0.00      B    H  
ATOM   2868  H2  HOH B 949      12.161  37.195   0.534  1.00  0.00      B    H  
ATOM   2869  O   HOH B 950       8.463   0.715  22.527  1.00  0.00      B    O  
ATOM   2870  H1  HOH B 950       9.447   0.505  22.312  1.00  0.00      B    H  
ATOM   2871  H2  HOH B 950       8.184   0.103  23.332  1.00  0.00      B    H  
ATOM   2872  O   HOH B 951      14.539  17.726   7.186  1.00  0.00      B    O  
ATOM   2873  H1  HOH B 951      15.344  18.161   6.775  1.00  0.00      B    H  
ATOM   2874  H2  HOH B 951      14.182  17.078   6.544  1.00  0.00      B    H  
ATOM   2875  O   HOH B 952      19.608  25.025  36.513  1.00  0.00      B    O  
ATOM   2876  H1  HOH B 952      20.080  25.909  36.737  1.00  0.00      B    H  
ATOM   2877  H2  HOH B 952      19.789  24.751  35.591  1.00  0.00      B    H  
ATOM   2878  O   HOH B 953      11.823   7.133   3.829  1.00  0.00      B    O  
ATOM   2879  H1  HOH B 953      11.808   7.586   4.709  1.00  0.00      B    H  
ATOM   2880  H2  HOH B 953      10.967   7.379   3.338  1.00  0.00      B    H  
ATOM   2881  O   HOH B 954      21.604  22.848   9.254  1.00  0.00      B    O  
ATOM   2882  H1  HOH B 954      21.636  22.289   8.415  1.00  0.00      B    H  
ATOM   2883  H2  HOH B 954      21.252  22.280  10.034  1.00  0.00      B    H  
ATOM   2884  O   HOH B 955      13.304   7.442  28.278  1.00  0.00      B    O  
ATOM   2885  H1  HOH B 955      12.527   8.027  28.562  1.00  0.00      B    H  
ATOM   2886  H2  HOH B 955      14.113   8.000  27.887  1.00  0.00      B    H  
ATOM   2887  O   HOH B 956      19.261   1.687  30.514  1.00  0.00      B    O  
ATOM   2888  H1  HOH B 956      19.787   2.561  30.399  1.00  0.00      B    H  
ATOM   2889  H2  HOH B 956      18.727   1.718  31.417  1.00  0.00      B    H  
ATOM   2890  O   HOH B 957      11.594  21.728  30.883  1.00  0.00      B    O  
ATOM   2891  H1  HOH B 957      11.971  21.350  30.054  1.00  0.00      B    H  
ATOM   2892  H2  HOH B 957      11.908  21.170  31.675  1.00  0.00      B    H  
ATOM   2893  O   HOH B 958      28.951  37.683  21.175  1.00  0.00      B    O  
ATOM   2894  H1  HOH B 958      29.770  37.176  21.432  1.00  0.00      B    H  
ATOM   2895  H2  HOH B 958      28.869  38.510  21.675  1.00  0.00      B    H  
ATOM   2896  O   HOH B 959      10.724  24.240  35.579  1.00  0.00      B    O  
ATOM   2897  H1  HOH B 959      10.243  24.888  36.138  1.00  0.00      B    H  
ATOM   2898  H2  HOH B 959      11.402  23.848  36.186  1.00  0.00      B    H  
ATOM   2899  O   HOH B 960       2.309  22.132   1.054  1.00  0.00      B    O  
ATOM   2900  H1  HOH B 960       2.406  21.364   1.697  1.00  0.00      B    H  
ATOM   2901  H2  HOH B 960       2.406  21.771   0.143  1.00  0.00      B    H  
ATOM   2902  O   HOH B 961      21.045   7.700  20.730  1.00  0.00      B    O  
ATOM   2903  H1  HOH B 961      21.695   7.706  21.551  1.00  0.00      B    H  
ATOM   2904  H2  HOH B 961      20.851   6.717  20.417  1.00  0.00      B    H  
ATOM   2905  O   HOH B 962      20.748  16.807  10.562  1.00  0.00      B    O  
ATOM   2906  H1  HOH B 962      19.847  16.675  10.128  1.00  0.00      B    H  
ATOM   2907  H2  HOH B 962      20.791  17.789  11.018  1.00  0.00      B    H  
ATOM   2908  O   HOH B 963      10.023  17.627   6.937  1.00  0.00      B    O  
ATOM   2909  H1  HOH B 963      10.411  18.198   6.167  1.00  0.00      B    H  
ATOM   2910  H2  HOH B 963      10.555  16.758   6.867  1.00  0.00      B    H  
ATOM   2911  O   HOH B 964       3.473  27.549  35.106  1.00  0.00      B    O  
ATOM   2912  H1  HOH B 964       4.011  28.216  35.631  1.00  0.00      B    H  
ATOM   2913  H2  HOH B 964       2.513  27.822  35.149  1.00  0.00      B    H  
ATOM   2914  O   HOH B 965      32.127  27.008  23.009  1.00  0.00      B    O  
ATOM   2915  H1  HOH B 965      32.655  27.776  23.435  1.00  0.00      B    H  
ATOM   2916  H2  HOH B 965      32.475  27.003  22.093  1.00  0.00      B    H  
ATOM   2917  O   HOH B 966      21.171  38.140   6.939  1.00  0.00      B    O  
ATOM   2918  H1  HOH B 966      21.456  39.070   6.947  1.00  0.00      B    H  
ATOM   2919  H2  HOH B 966      22.054  37.658   7.098  1.00  0.00      B    H  
ATOM   2920  O   HOH B 967       3.254  37.409  37.861  1.00  0.00      B    O  
ATOM   2921  H1  HOH B 967       3.700  37.679  37.048  1.00  0.00      B    H  
ATOM   2922  H2  HOH B 967       3.552  36.437  38.040  1.00  0.00      B    H  
ATOM   2923  O   HOH B 968      15.466  16.246  14.966  1.00  0.00      B    O  
ATOM   2924  H1  HOH B 968      15.936  16.261  14.062  1.00  0.00      B    H  
ATOM   2925  H2  HOH B 968      15.373  15.273  15.311  1.00  0.00      B    H  
ATOM   2926  O   HOH B 969      32.150   7.057  30.395  1.00  0.00      B    O  
ATOM   2927  H1  HOH B 969      32.291   6.038  30.304  1.00  0.00      B    H  
ATOM   2928  H2  HOH B 969      32.808   7.392  31.119  1.00  0.00      B    H  
ATOM   2929  O   HOH B 970      22.853  38.682   2.768  1.00  0.00      B    O  
ATOM   2930  H1  HOH B 970      21.904  39.016   2.785  1.00  0.00      B    H  
ATOM   2931  H2  HOH B 970      23.034  38.400   3.747  1.00  0.00      B    H  
ATOM   2932  O   HOH B 971      14.244  14.806   2.859  1.00  0.00      B    O  
ATOM   2933  H1  HOH B 971      15.101  14.360   3.173  1.00  0.00      B    H  
ATOM   2934  H2  HOH B 971      14.336  14.918   1.865  1.00  0.00      B    H  
ATOM   2935  O   HOH B 972      11.203   4.754   6.250  1.00  0.00      B    O  
ATOM   2936  H1  HOH B 972      10.860   4.935   5.356  1.00  0.00      B    H  
ATOM   2937  H2  HOH B 972      12.211   4.610   6.142  1.00  0.00      B    H  
ATOM   2938  O   HOH B 973      18.535  13.846   1.952  1.00  0.00      B    O  
ATOM   2939  H1  HOH B 973      17.740  13.780   2.574  1.00  0.00      B    H  
ATOM   2940  H2  HOH B 973      19.367  13.892   2.510  1.00  0.00      B    H  
ATOM   2941  O   HOH B 974      22.510  22.198   6.302  1.00  0.00      B    O  
ATOM   2942  H1  HOH B 974      22.383  22.562   5.332  1.00  0.00      B    H  
ATOM   2943  H2  HOH B 974      21.735  21.597   6.431  1.00  0.00      B    H  
ATOM   2944  O   HOH B 975       4.734  26.183   0.956  1.00  0.00      B    O  
ATOM   2945  H1  HOH B 975       5.124  26.788   1.645  1.00  0.00      B    H  
ATOM   2946  H2  HOH B 975       3.899  26.601   0.520  1.00  0.00      B    H  
ATOM   2947  O   HOH B 976      19.361  35.052  21.448  1.00  0.00      B    O  
ATOM   2948  H1  HOH B 976      18.998  36.006  21.300  1.00  0.00      B    H  
ATOM   2949  H2  HOH B 976      19.766  34.997  22.364  1.00  0.00      B    H  
ATOM   2950  O   HOH B 977      13.261   2.271   9.112  1.00  0.00      B    O  
ATOM   2951  H1  HOH B 977      12.896   1.755   9.969  1.00  0.00      B    H  
ATOM   2952  H2  HOH B 977      12.761   3.116   9.032  1.00  0.00      B    H  
ATOM   2953  O   HOH B 978      15.805  22.173  28.009  1.00  0.00      B    O  
ATOM   2954  H1  HOH B 978      15.948  21.954  28.959  1.00  0.00      B    H  
ATOM   2955  H2  HOH B 978      16.591  21.725  27.475  1.00  0.00      B    H  
ATOM   2956  O   HOH B 979      36.536   9.436  22.672  1.00  0.00      B    O  
ATOM   2957  H1  HOH B 979      36.361   8.888  23.490  1.00  0.00      B    H  
ATOM   2958  H2  HOH B 979      36.930   8.766  21.932  1.00  0.00      B    H  
ATOM   2959  O   HOH B 980       8.362  27.449  32.408  1.00  0.00      B    O  
ATOM   2960  H1  HOH B 980       9.071  27.412  33.133  1.00  0.00      B    H  
ATOM   2961  H2  HOH B 980       8.552  26.789  31.692  1.00  0.00      B    H  
ATOM   2962  O   HOH B 981      13.446  28.972  23.476  1.00  0.00      B    O  
ATOM   2963  H1  HOH B 981      12.942  28.549  24.263  1.00  0.00      B    H  
ATOM   2964  H2  HOH B 981      14.033  28.304  23.070  1.00  0.00      B    H  
ATOM   2965  O   HOH B 982      11.121  23.583   9.092  1.00  0.00      B    O  
ATOM   2966  H1  HOH B 982      11.571  22.679   8.957  1.00  0.00      B    H  
ATOM   2967  H2  HOH B 982      10.666  23.602  10.034  1.00  0.00      B    H  
ATOM   2968  O   HOH B 983      36.733  18.459  38.807  1.00  0.00      B    O  
ATOM   2969  H1  HOH B 983      37.163  18.173  39.679  1.00  0.00      B    H  
ATOM   2970  H2  HOH B 983      36.071  17.753  38.441  1.00  0.00      B    H  
ATOM   2971  O   HOH B 984      11.651  31.781  20.514  1.00  0.00      B    O  
ATOM   2972  H1  HOH B 984      12.525  31.619  21.037  1.00  0.00      B    H  
ATOM   2973  H2  HOH B 984      11.518  30.957  19.907  1.00  0.00      B    H  
ATOM   2974  O   HOH B 985      10.172  30.395   3.748  1.00  0.00      B    O  
ATOM   2975  H1  HOH B 985      11.173  30.460   3.351  1.00  0.00      B    H  
ATOM   2976  H2  HOH B 985       9.617  29.644   3.295  1.00  0.00      B    H  
ATOM   2977  O   HOH B 986      13.195   2.938  21.093  1.00  0.00      B    O  
ATOM   2978  H1  HOH B 986      12.710   3.343  20.370  1.00  0.00      B    H  
ATOM   2979  H2  HOH B 986      14.010   2.434  20.673  1.00  0.00      B    H  
ATOM   2980  O   HOH B 987       7.501  20.791   2.580  1.00  0.00      B    O  
ATOM   2981  H1  HOH B 987       7.073  21.628   2.940  1.00  0.00      B    H  
ATOM   2982  H2  HOH B 987       7.787  21.029   1.633  1.00  0.00      B    H  
ATOM   2983  O   HOH B 988      37.258  14.531   6.190  1.00  0.00      B    O  
ATOM   2984  H1  HOH B 988      37.623  15.462   6.410  1.00  0.00      B    H  
ATOM   2985  H2  HOH B 988      37.922  13.780   6.455  1.00  0.00      B    H  
ATOM   2986  O   HOH B 989      34.854  14.920  26.871  1.00  0.00      B    O  
ATOM   2987  H1  HOH B 989      35.617  14.435  27.331  1.00  0.00      B    H  
ATOM   2988  H2  HOH B 989      35.241  15.556  26.202  1.00  0.00      B    H  
ATOM   2989  O   HOH B 990       5.364  39.216  27.622  1.00  0.00      B    O  
ATOM   2990  H1  HOH B 990       5.688  38.384  28.079  1.00  0.00      B    H  
ATOM   2991  H2  HOH B 990       4.382  39.438  27.824  1.00  0.00      B    H  
ATOM   2992  O   HOH B 991      19.815  27.363   4.262  1.00  0.00      B    O  
ATOM   2993  H1  HOH B 991      20.450  27.765   4.931  1.00  0.00      B    H  
ATOM   2994  H2  HOH B 991      19.468  28.086   3.697  1.00  0.00      B    H  
ATOM   2995  O   HOH B 992      24.546   1.453  15.850  1.00  0.00      B    O  
ATOM   2996  H1  HOH B 992      25.245   2.117  16.180  1.00  0.00      B    H  
ATOM   2997  H2  HOH B 992      25.056   0.609  15.514  1.00  0.00      B    H  
ATOM   2998  O   HOH B 993      24.974  30.517  20.566  1.00  0.00      B    O  
ATOM   2999  H1  HOH B 993      24.823  31.226  19.855  1.00  0.00      B    H  
ATOM   3000  H2  HOH B 993      24.255  29.752  20.429  1.00  0.00      B    H  
ATOM   3001  O   HOH B 994       1.004  16.724  18.086  1.00  0.00      B    O  
ATOM   3002  H1  HOH B 994       1.870  17.145  18.539  1.00  0.00      B    H  
ATOM   3003  H2  HOH B 994       1.266  15.818  17.682  1.00  0.00      B    H  
ATOM   3004  O   HOH B 995      24.747   2.425  37.378  1.00  0.00      B    O  
ATOM   3005  H1  HOH B 995      25.376   1.781  37.816  1.00  0.00      B    H  
ATOM   3006  H2  HOH B 995      24.976   3.376  37.578  1.00  0.00      B    H  
ATOM   3007  O   HOH B 996      38.141  36.111  18.362  1.00  0.00      B    O  
ATOM   3008  H1  HOH B 996      38.466  35.367  17.788  1.00  0.00      B    H  
ATOM   3009  H2  HOH B 996      38.963  36.471  18.804  1.00  0.00      B    H  
ATOM   3010  O   HOH B 997      20.191  14.234  26.817  1.00  0.00      B    O  
ATOM   3011  H1  HOH B 997      20.138  13.627  27.628  1.00  0.00      B    H  
ATOM   3012  H2  HOH B 997      20.787  13.741  26.135  1.00  0.00      B    H  
ATOM   3013  O   HOH B 998      37.686  27.883   9.296  1.00  0.00      B    O  
ATOM   3014  H1  HOH B 998      37.575  28.675   9.955  1.00  0.00      B    H  
ATOM   3015  H2  HOH B 998      38.150  28.193   8.427  1.00  0.00      B    H  
ATOM   3016  O   HOH B 999      20.156  21.348  10.807  1.00  0.00      B    O  
ATOM   3017  H1  HOH B 999      19.288  21.542  10.286  1.00  0.00      B    H  
ATOM   3018  H2  HOH B 999      19.941  20.712  11.533  1.00  0.00      B    H  
ATOM   3019  O   HOH B1000      21.885   2.599   3.419  1.00  0.00      B    O  
ATOM   3020  H1  HOH B1000      21.298   2.030   2.889  1.00  0.00      B    H  
ATOM   3021  H2  HOH B1000      21.360   3.094   4.145  1.00  0.00      B    H  
ATOM   3022  O   HOH B1001      14.748  26.482  38.883  1.00  0.00      B    O  
ATOM   3023  H1  HOH B1001      14.467  27.162  39.622  1.00  0.00      B    H  
ATOM   3024  H2  HOH B1001      14.946  26.962  37.978  1.00  0.00      B    H  
ATOM   3025  O   HOH B1002      35.297  21.878  31.143  1.00  0.00      B    O  
ATOM   3026  H1  HOH B1002      35.541  21.275  30.348  1.00  0.00      B    H  
ATOM   3027  H2  HOH B1002      36.183  22.230  31.507  1.00  0.00      B    H  
ATOM   3028  O   HOH B1003       4.408  29.490  37.082  1.00  0.00      B    O  
ATOM   3029  H1  HOH B1003       3.675  30.190  36.891  1.00  0.00      B    H  
ATOM   3030  H2  HOH B1003       4.145  28.973  37.816  1.00  0.00      B    H  
ATOM   3031  O   HOH B1004      31.286  16.070  11.000  1.00  0.00      B    O  
ATOM   3032  H1  HOH B1004      31.342  15.675  10.065  1.00  0.00      B    H  
ATOM   3033  H2  HOH B1004      31.478  15.338  11.650  1.00  0.00      B    H  
ATOM   3034  O   HOH B1005       1.584  31.290   9.501  1.00  0.00      B    O  
ATOM   3035  H1  HOH B1005       2.452  31.267   8.968  1.00  0.00      B    H  
ATOM   3036  H2  HOH B1005       1.536  30.480  10.093  1.00  0.00      B    H  
ATOM   3037  O   HOH B1006       8.377  10.931  33.478  1.00  0.00      B    O  
ATOM   3038  H1  HOH B1006       7.886  10.451  34.287  1.00  0.00      B    H  
ATOM   3039  H2  HOH B1006       8.460  10.339  32.697  1.00  0.00      B    H  
ATOM   3040  O   HOH B1007      25.516  37.387  22.067  1.00  0.00      B    O  
ATOM   3041  H1  HOH B1007      24.635  36.886  21.745  1.00  0.00      B    H  
ATOM   3042  H2  HOH B1007      25.529  38.307  21.604  1.00  0.00      B    H  
ATOM   3043  O   HOH B1008       8.829   9.769  22.989  1.00  0.00      B    O  
ATOM   3044  H1  HOH B1008       8.651   8.784  22.919  1.00  0.00      B    H  
ATOM   3045  H2  HOH B1008       9.541   9.963  22.282  1.00  0.00      B    H  
ATOM   3046  O   HOH B1009      17.030   6.191  27.993  1.00  0.00      B    O  
ATOM   3047  H1  HOH B1009      17.308   5.429  27.372  1.00  0.00      B    H  
ATOM   3048  H2  HOH B1009      16.418   5.799  28.672  1.00  0.00      B    H  
ATOM   3049  O   HOH B1010       0.514  29.229  13.575  1.00  0.00      B    O  
ATOM   3050  H1  HOH B1010       0.303  30.115  14.028  1.00  0.00      B    H  
ATOM   3051  H2  HOH B1010       1.484  29.194  13.349  1.00  0.00      B    H  
ATOM   3052  O   HOH B1011      20.325  21.958  17.884  1.00  0.00      B    O  
ATOM   3053  H1  HOH B1011      20.054  21.333  18.619  1.00  0.00      B    H  
ATOM   3054  H2  HOH B1011      21.334  22.084  18.001  1.00  0.00      B    H  
ATOM   3055  O   HOH B1012      36.497  24.675  12.280  1.00  0.00      B    O  
ATOM   3056  H1  HOH B1012      35.588  24.901  11.888  1.00  0.00      B    H  
ATOM   3057  H2  HOH B1012      37.241  25.244  11.833  1.00  0.00      B    H  
ATOM   3058  O   HOH B1013      10.345  12.847  12.413  1.00  0.00      B    O  
ATOM   3059  H1  HOH B1013      10.670  12.064  11.825  1.00  0.00      B    H  
ATOM   3060  H2  HOH B1013       9.410  13.167  12.067  1.00  0.00      B    H  
ATOM   3061  O   HOH B1014      38.037   6.355  18.142  1.00  0.00      B    O  
ATOM   3062  H1  HOH B1014      38.986   6.222  17.710  1.00  0.00      B    H  
ATOM   3063  H2  HOH B1014      38.037   6.818  19.046  1.00  0.00      B    H  
ATOM   3064  O   HOH B1015      23.026  16.747  33.508  1.00  0.00      B    O  
ATOM   3065  H1  HOH B1015      22.873  16.774  34.518  1.00  0.00      B    H  
ATOM   3066  H2  HOH B1015      23.164  17.669  33.206  1.00  0.00      B    H  
ATOM   3067  O   HOH B1016       6.177   8.061  27.520  1.00  0.00      B    O  
ATOM   3068  H1  HOH B1016       7.174   8.019  27.383  1.00  0.00      B    H  
ATOM   3069  H2  HOH B1016       5.745   7.534  26.747  1.00  0.00      B    H  
ATOM   3070  O   HOH B1017       9.255  24.871  20.289  1.00  0.00      B    O  
ATOM   3071  H1  HOH B1017       9.728  24.172  19.765  1.00  0.00      B    H  
ATOM   3072  H2  HOH B1017       8.772  24.446  21.112  1.00  0.00      B    H  
ATOM   3073  O   HOH B1018       2.769  12.278  23.987  1.00  0.00      B    O  
ATOM   3074  H1  HOH B1018       2.439  11.343  24.196  1.00  0.00      B    H  
ATOM   3075  H2  HOH B1018       3.020  12.333  22.982  1.00  0.00      B    H  
ATOM   3076  O   HOH B1019      33.689  21.072  10.696  1.00  0.00      B    O  
ATOM   3077  H1  HOH B1019      33.254  21.382  11.547  1.00  0.00      B    H  
ATOM   3078  H2  HOH B1019      34.694  21.384  10.755  1.00  0.00      B    H  
ATOM   3079  O   HOH B1020       3.682  12.515  21.407  1.00  0.00      B    O  
ATOM   3080  H1  HOH B1020       4.423  13.175  21.241  1.00  0.00      B    H  
ATOM   3081  H2  HOH B1020       3.358  12.160  20.535  1.00  0.00      B    H  
ATOM   3082  O   HOH B1021       8.843   0.831  37.784  1.00  0.00      B    O  
ATOM   3083  H1  HOH B1021       9.729   0.495  38.126  1.00  0.00      B    H  
ATOM   3084  H2  HOH B1021       8.639   1.567  38.378  1.00  0.00      B    H  
ATOM   3085  O   HOH B1022      31.669  20.636  28.185  1.00  0.00      B    O  
ATOM   3086  H1  HOH B1022      30.800  20.921  27.713  1.00  0.00      B    H  
ATOM   3087  H2  HOH B1022      31.988  21.369  28.799  1.00  0.00      B    H  
ATOM   3088  O   HOH B1023      33.750  17.463   8.165  1.00  0.00      B    O  
ATOM   3089  H1  HOH B1023      34.215  16.663   7.744  1.00  0.00      B    H  
ATOM   3090  H2  HOH B1023      32.799  17.333   7.832  1.00  0.00      B    H  
ATOM   3091  O   HOH B1024      25.882   8.626  29.238  1.00  0.00      B    O  
ATOM   3092  H1  HOH B1024      25.344   8.858  28.402  1.00  0.00      B    H  
ATOM   3093  H2  HOH B1024      26.278   7.712  29.085  1.00  0.00      B    H  
ATOM   3094  O   HOH B1025      33.908  10.553  29.607  1.00  0.00      B    O  
ATOM   3095  H1  HOH B1025      33.743  11.537  29.332  1.00  0.00      B    H  
ATOM   3096  H2  HOH B1025      34.876  10.450  29.848  1.00  0.00      B    H  
ATOM   3097  O   HOH B1026      26.489   9.773  18.215  1.00  0.00      B    O  
ATOM   3098  H1  HOH B1026      26.438   9.122  17.455  1.00  0.00      B    H  
ATOM   3099  H2  HOH B1026      26.565   9.234  19.059  1.00  0.00      B    H  
ATOM   3100  O   HOH B1027      34.677  20.641  35.031  1.00  0.00      B    O  
ATOM   3101  H1  HOH B1027      34.794  20.043  34.218  1.00  0.00      B    H  
ATOM   3102  H2  HOH B1027      35.615  20.949  35.342  1.00  0.00      B    H  
ATOM   3103  O   HOH B1028      18.748  28.039  10.900  1.00  0.00      B    O  
ATOM   3104  H1  HOH B1028      19.653  27.574  10.863  1.00  0.00      B    H  
ATOM   3105  H2  HOH B1028      18.252  27.924   9.968  1.00  0.00      B    H  
ATOM   3106  O   HOH B1029       4.941   7.597   3.685  1.00  0.00      B    O  
ATOM   3107  H1  HOH B1029       4.765   6.702   3.245  1.00  0.00      B    H  
ATOM   3108  H2  HOH B1029       5.507   8.146   2.983  1.00  0.00      B    H  
ATOM   3109  O   HOH B1030      18.855   9.370  10.456  1.00  0.00      B    O  
ATOM   3110  H1  HOH B1030      19.133   9.677   9.555  1.00  0.00      B    H  
ATOM   3111  H2  HOH B1030      18.742   8.341  10.461  1.00  0.00      B    H  
ATOM   3112  O   HOH B1031      34.380  19.411  32.731  1.00  0.00      B    O  
ATOM   3113  H1  HOH B1031      34.560  20.084  31.996  1.00  0.00      B    H  
ATOM   3114  H2  HOH B1031      33.861  18.671  32.373  1.00  0.00      B    H  
ATOM   3115  O   HOH B1032      19.464  24.984  18.250  1.00  0.00      B    O  
ATOM   3116  H1  HOH B1032      18.969  25.338  19.071  1.00  0.00      B    H  
ATOM   3117  H2  HOH B1032      19.602  24.012  18.292  1.00  0.00      B    H  
ATOM   3118  O   HOH B1033      15.594  12.135  23.473  1.00  0.00      B    O  
ATOM   3119  H1  HOH B1033      16.097  11.607  22.811  1.00  0.00      B    H  
ATOM   3120  H2  HOH B1033      15.467  11.518  24.240  1.00  0.00      B    H  
ATOM   3121  O   HOH B1034       4.228   7.583  11.671  1.00  0.00      B    O  
ATOM   3122  H1  HOH B1034       4.353   6.765  12.228  1.00  0.00      B    H  
ATOM   3123  H2  HOH B1034       4.690   8.285  12.215  1.00  0.00      B    H  
ATOM   3124  O   HOH B1035      35.669   8.750  12.214  1.00  0.00      B    O  
ATOM   3125  H1  HOH B1035      36.417   9.055  11.547  1.00  0.00      B    H  
ATOM   3126  H2  HOH B1035      36.061   7.984  12.738  1.00  0.00      B    H  
ATOM   3127  O   HOH B1036      15.007  23.309   9.651  1.00  0.00      B    O  
ATOM   3128  H1  HOH B1036      14.321  22.637   9.234  1.00  0.00      B    H  
ATOM   3129  H2  HOH B1036      14.546  23.741  10.453  1.00  0.00      B    H  
ATOM   3130  O   HOH B1037       9.753  12.767  17.115  1.00  0.00      B    O  
ATOM   3131  H1  HOH B1037      10.700  12.420  16.775  1.00  0.00      B    H  
ATOM   3132  H2  HOH B1037       9.198  12.958  16.263  1.00  0.00      B    H  
ATOM   3133  O   HOH B1038      32.235  35.284  38.071  1.00  0.00      B    O  
ATOM   3134  H1  HOH B1038      31.498  34.986  37.403  1.00  0.00      B    H  
ATOM   3135  H2  HOH B1038      32.097  36.311  38.205  1.00  0.00      B    H  
ATOM   3136  O   HOH B1039      30.760  37.536  18.787  1.00  0.00      B    O  
ATOM   3137  H1  HOH B1039      30.442  37.166  19.697  1.00  0.00      B    H  
ATOM   3138  H2  HOH B1039      30.521  36.904  18.041  1.00  0.00      B    H  
ATOM   3139  O   HOH B1040      27.427  38.907  16.217  1.00  0.00      B    O  
ATOM   3140  H1  HOH B1040      27.678  39.754  15.766  1.00  0.00      B    H  
ATOM   3141  H2  HOH B1040      28.129  38.183  16.004  1.00  0.00      B    H  
ATOM   3142  O   HOH B1041      37.625  38.919   3.120  1.00  0.00      B    O  
ATOM   3143  H1  HOH B1041      37.484  38.166   2.517  1.00  0.00      B    H  
ATOM   3144  H2  HOH B1041      36.958  39.695   2.804  1.00  0.00      B    H  
ATOM   3145  O   HOH B1042       2.723  29.974  31.422  1.00  0.00      B    O  
ATOM   3146  H1  HOH B1042       3.615  29.920  30.872  1.00  0.00      B    H  
ATOM   3147  H2  HOH B1042       2.641  28.969  31.774  1.00  0.00      B    H  
ATOM   3148  O   HOH B1043       2.569  31.785  37.513  1.00  0.00      B    O  
ATOM   3149  H1  HOH B1043       1.592  31.964  37.655  1.00  0.00      B    H  
ATOM   3150  H2  HOH B1043       3.109  31.857  38.371  1.00  0.00      B    H  
ATOM   3151  O   HOH B1044      30.779  15.535  37.718  1.00  0.00      B    O  
ATOM   3152  H1  HOH B1044      30.863  15.242  38.687  1.00  0.00      B    H  
ATOM   3153  H2  HOH B1044      30.028  16.193  37.661  1.00  0.00      B    H  
ATOM   3154  O   HOH B1045      36.808   3.122   9.039  1.00  0.00      B    O  
ATOM   3155  H1  HOH B1045      36.740   2.960   8.044  1.00  0.00      B    H  
ATOM   3156  H2  HOH B1045      37.849   2.956   9.219  1.00  0.00      B    H  
ATOM   3157  O   HOH B1046      24.262  22.966  21.146  1.00  0.00      B    O  
ATOM   3158  H1  HOH B1046      24.739  23.248  21.982  1.00  0.00      B    H  
ATOM   3159  H2  HOH B1046      24.402  23.619  20.388  1.00  0.00      B    H  
ATOM   3160  O   HOH B1047       6.588  22.619  38.554  1.00  0.00      B    O  
ATOM   3161  H1  HOH B1047       6.289  22.943  37.594  1.00  0.00      B    H  
ATOM   3162  H2  HOH B1047       5.915  22.977  39.241  1.00  0.00      B    H  
ATOM   3163  O   HOH B1048       7.884   7.055  36.312  1.00  0.00      B    O  
ATOM   3164  H1  HOH B1048       7.198   7.338  37.017  1.00  0.00      B    H  
ATOM   3165  H2  HOH B1048       8.826   7.314  36.669  1.00  0.00      B    H  
ATOM   3166  O   HOH B1049      35.643  26.878   3.403  1.00  0.00      B    O  
ATOM   3167  H1  HOH B1049      36.292  27.519   3.000  1.00  0.00      B    H  
ATOM   3168  H2  HOH B1049      36.065  25.935   3.416  1.00  0.00      B    H  
ATOM   3169  O   HOH B1050      33.044  18.229  25.927  1.00  0.00      B    O  
ATOM   3170  H1  HOH B1050      32.804  17.476  26.555  1.00  0.00      B    H  
ATOM   3171  H2  HOH B1050      33.686  18.897  26.433  1.00  0.00      B    H  
ATOM   3172  O   HOH B1051      17.041  31.055  36.752  1.00  0.00      B    O  
ATOM   3173  H1  HOH B1051      17.162  30.753  35.782  1.00  0.00      B    H  
ATOM   3174  H2  HOH B1051      17.631  31.875  36.992  1.00  0.00      B    H  
ATOM   3175  O   HOH B1052       8.610  17.652  24.904  1.00  0.00      B    O  
ATOM   3176  H1  HOH B1052       9.500  17.243  24.606  1.00  0.00      B    H  
ATOM   3177  H2  HOH B1052       8.196  16.964  25.495  1.00  0.00      B    H  
ATOM   3178  O   HOH B1053      14.397  15.736  32.885  1.00  0.00      B    O  
ATOM   3179  H1  HOH B1053      13.909  15.707  33.791  1.00  0.00      B    H  
ATOM   3180  H2  HOH B1053      15.397  15.866  33.090  1.00  0.00      B    H  
ATOM   3181  O   HOH B1054      35.442  38.304  22.964  1.00  0.00      B    O  
ATOM   3182  H1  HOH B1054      36.231  38.409  23.608  1.00  0.00      B    H  
ATOM   3183  H2  HOH B1054      35.281  37.309  22.881  1.00  0.00      B    H  
ATOM   3184  O   HOH B1055       9.129   9.712   9.759  1.00  0.00      B    O  
ATOM   3185  H1  HOH B1055       9.632  10.589   9.611  1.00  0.00      B    H  
ATOM   3186  H2  HOH B1055       8.294   9.765   9.150  1.00  0.00      B    H  
ATOM   3187  O   HOH B1056      38.020   6.027  11.152  1.00  0.00      B    O  
ATOM   3188  H1  HOH B1056      38.113   6.604  11.935  1.00  0.00      B    H  
ATOM   3189  H2  HOH B1056      38.240   5.099  11.434  1.00  0.00      B    H  
ATOM   3190  O   HOH B1057      23.954  17.329   7.606  1.00  0.00      B    O  
ATOM   3191  H1  HOH B1057      24.510  17.553   6.781  1.00  0.00      B    H  
ATOM   3192  H2  HOH B1057      24.046  18.057   8.290  1.00  0.00      B    H  
ATOM   3193  O   HOH B1058      10.602   6.535  24.853  1.00  0.00      B    O  
ATOM   3194  H1  HOH B1058      11.212   7.346  24.742  1.00  0.00      B    H  
ATOM   3195  H2  HOH B1058      11.110   5.675  24.753  1.00  0.00      B    H  
ATOM   3196  O   HOH B1059      15.592   8.675  28.106  1.00  0.00      B    O  
ATOM   3197  H1  HOH B1059      16.272   7.977  28.164  1.00  0.00      B    H  
ATOM   3198  H2  HOH B1059      15.963   9.397  27.535  1.00  0.00      B    H  
ATOM   3199  O   HOH B1060      13.381  16.332   5.102  1.00  0.00      B    O  
ATOM   3200  H1  HOH B1060      13.643  15.890   4.250  1.00  0.00      B    H  
ATOM   3201  H2  HOH B1060      12.590  15.821   5.550  1.00  0.00      B    H  
ATOM   3202  O   HOH B1061      33.752   5.471   7.753  1.00  0.00      B    O  
ATOM   3203  H1  HOH B1061      33.881   5.068   8.732  1.00  0.00      B    H  
ATOM   3204  H2  HOH B1061      33.809   6.521   7.702  1.00  0.00      B    H  
ATOM   3205  O   HOH B1062       1.748   6.063  12.883  1.00  0.00      B    O  
ATOM   3206  H1  HOH B1062       0.887   6.212  13.415  1.00  0.00      B    H  
ATOM   3207  H2  HOH B1062       2.554   6.385  13.435  1.00  0.00      B    H  
ATOM   3208  O   HOH B1063       8.101   4.257  22.394  1.00  0.00      B    O  
ATOM   3209  H1  HOH B1063       9.122   4.423  22.397  1.00  0.00      B    H  
ATOM   3210  H2  HOH B1063       7.999   3.477  21.780  1.00  0.00      B    H  
ATOM   3211  O   HOH B1064      12.375  16.506  38.629  1.00  0.00      B    O  
ATOM   3212  H1  HOH B1064      11.751  15.721  38.641  1.00  0.00      B    H  
ATOM   3213  H2  HOH B1064      13.273  16.086  38.956  1.00  0.00      B    H  
ATOM   3214  O   HOH B1065      17.644  23.278  20.875  1.00  0.00      B    O  
ATOM   3215  H1  HOH B1065      17.475  23.580  21.826  1.00  0.00      B    H  
ATOM   3216  H2  HOH B1065      18.185  22.452  20.870  1.00  0.00      B    H  
ATOM   3217  O   HOH B1066      29.823  11.686  38.714  1.00  0.00      B    O  
ATOM   3218  H1  HOH B1066      28.881  11.770  38.287  1.00  0.00      B    H  
ATOM   3219  H2  HOH B1066      30.396  11.244  37.970  1.00  0.00      B    H  
ATOM   3220  O   HOH B1067       2.164   9.428  12.492  1.00  0.00      B    O  
ATOM   3221  H1  HOH B1067       2.800  10.176  12.679  1.00  0.00      B    H  
ATOM   3222  H2  HOH B1067       2.517   8.955  11.649  1.00  0.00      B    H  
ATOM   3223  O   HOH B1068      25.489  39.004  30.889  1.00  0.00      B    O  
ATOM   3224  H1  HOH B1068      26.515  38.898  31.033  1.00  0.00      B    H  
ATOM   3225  H2  HOH B1068      24.987  38.455  31.599  1.00  0.00      B    H  
ATOM   3226  O   HOH B1069      16.254  38.085  33.293  1.00  0.00      B    O  
ATOM   3227  H1  HOH B1069      16.144  38.355  34.240  1.00  0.00      B    H  
ATOM   3228  H2  HOH B1069      15.307  38.135  32.812  1.00  0.00      B    H  
ATOM   3229  O   HOH B1070      15.882   4.922  10.779  1.00  0.00      B    O  
ATOM   3230  H1  HOH B1070      15.199   5.490  11.283  1.00  0.00      B    H  
ATOM   3231  H2  HOH B1070      16.136   4.132  11.396  1.00  0.00      B    H  
ATOM   3232  O   HOH B1071      26.218  34.782   7.919  1.00  0.00      B    O  
ATOM   3233  H1  HOH B1071      26.174  34.656   8.890  1.00  0.00      B    H  
ATOM   3234  H2  HOH B1071      26.174  33.895   7.430  1.00  0.00      B    H  
ATOM   3235  O   HOH B1072      36.393  22.090  14.522  1.00  0.00      B    O  
ATOM   3236  H1  HOH B1072      36.325  22.688  13.720  1.00  0.00      B    H  
ATOM   3237  H2  HOH B1072      36.261  21.154  14.307  1.00  0.00      B    H  
ATOM   3238  O   HOH B1073       9.747  28.431  16.956  1.00  0.00      B    O  
ATOM   3239  H1  HOH B1073       9.038  27.769  17.253  1.00  0.00      B    H  
ATOM   3240  H2  HOH B1073      10.473  27.851  16.609  1.00  0.00      B    H  
ATOM   3241  O   HOH B1074      13.601  28.637   7.885  1.00  0.00      B    O  
ATOM   3242  H1  HOH B1074      13.297  27.696   7.745  1.00  0.00      B    H  
ATOM   3243  H2  HOH B1074      13.226  29.205   7.113  1.00  0.00      B    H  
ATOM   3244  O   HOH B1075       1.999  24.200   6.547  1.00  0.00      B    O  
ATOM   3245  H1  HOH B1075       1.318  24.536   7.182  1.00  0.00      B    H  
ATOM   3246  H2  HOH B1075       2.808  24.056   7.023  1.00  0.00      B    H  
ATOM   3247  O   HOH B1076      14.625  37.062   2.040  1.00  0.00      B    O  
ATOM   3248  H1  HOH B1076      14.572  38.035   2.383  1.00  0.00      B    H  
ATOM   3249  H2  HOH B1076      13.687  36.725   1.849  1.00  0.00      B    H  
ATOM   3250  O   HOH B1077      21.792  12.797  32.012  1.00  0.00      B    O  
ATOM   3251  H1  HOH B1077      22.567  12.405  31.498  1.00  0.00      B    H  
ATOM   3252  H2  HOH B1077      21.030  12.143  31.968  1.00  0.00      B    H  
ATOM   3253  O   HOH B1078      28.204  14.333   7.513  1.00  0.00      B    O  
ATOM   3254  H1  HOH B1078      28.334  14.378   6.508  1.00  0.00      B    H  
ATOM   3255  H2  HOH B1078      27.313  13.914   7.655  1.00  0.00      B    H  
ATOM   3256  O   HOH B1079      30.366  12.048  27.991  1.00  0.00      B    O  
ATOM   3257  H1  HOH B1079      31.314  11.824  28.249  1.00  0.00      B    H  
ATOM   3258  H2  HOH B1079      29.901  11.149  27.726  1.00  0.00      B    H  
ATOM   3259  O   HOH B1080      11.213  20.711   6.938  1.00  0.00      B    O  
ATOM   3260  H1  HOH B1080      10.345  21.259   6.943  1.00  0.00      B    H  
ATOM   3261  H2  HOH B1080      11.259  20.157   6.106  1.00  0.00      B    H  
ATOM   3262  O   HOH B1081      13.823  31.267  29.954  1.00  0.00      B    O  
ATOM   3263  H1  HOH B1081      13.267  30.485  30.041  1.00  0.00      B    H  
ATOM   3264  H2  HOH B1081      14.657  31.129  30.597  1.00  0.00      B    H  
ATOM   3265  O   HOH B1082      28.245  30.743  18.173  1.00  0.00      B    O  
ATOM   3266  H1  HOH B1082      28.002  31.669  18.617  1.00  0.00      B    H  
ATOM   3267  H2  HOH B1082      29.221  30.611  18.233  1.00  0.00      B    H  
ATOM   3268  O   HOH B1083      36.426  30.820   9.149  1.00  0.00      B    O  
ATOM   3269  H1  HOH B1083      36.054  30.915  10.130  1.00  0.00      B    H  
ATOM   3270  H2  HOH B1083      36.282  29.858   8.806  1.00  0.00      B    H  
ATOM   3271  O   HOH B1084      28.469  30.053  36.479  1.00  0.00      B    O  
ATOM   3272  H1  HOH B1084      27.788  29.313  36.447  1.00  0.00      B    H  
ATOM   3273  H2  HOH B1084      29.340  29.696  36.828  1.00  0.00      B    H  
ATOM   3274  O   HOH B1085      18.452  28.330  27.449  1.00  0.00      B    O  
ATOM   3275  H1  HOH B1085      17.495  28.582  27.275  1.00  0.00      B    H  
ATOM   3276  H2  HOH B1085      18.391  27.409  27.939  1.00  0.00      B    H  
ATOM   3277  O   HOH B1086      16.046  28.571  37.269  1.00  0.00      B    O  
ATOM   3278  H1  HOH B1086      16.464  29.491  37.433  1.00  0.00      B    H  
ATOM   3279  H2  HOH B1086      16.744  28.137  36.691  1.00  0.00      B    H  
ATOM   3280  O   HOH B1087       5.687  17.225   5.336  1.00  0.00      B    O  
ATOM   3281  H1  HOH B1087       5.059  17.813   5.791  1.00  0.00      B    H  
ATOM   3282  H2  HOH B1087       6.505  17.148   6.057  1.00  0.00      B    H  
ATOM   3283  O   HOH B1088      23.621  26.024  36.185  1.00  0.00      B    O  
ATOM   3284  H1  HOH B1088      22.913  26.091  35.430  1.00  0.00      B    H  
ATOM   3285  H2  HOH B1088      24.042  25.142  36.046  1.00  0.00      B    H  
ATOM   3286  O   HOH B1089      28.615  38.636   3.360  1.00  0.00      B    O  
ATOM   3287  H1  HOH B1089      28.950  38.960   4.276  1.00  0.00      B    H  
ATOM   3288  H2  HOH B1089      29.310  38.032   2.865  1.00  0.00      B    H  
ATOM   3289  O   HOH B1090      36.763  27.334  16.468  1.00  0.00      B    O  
ATOM   3290  H1  HOH B1090      37.775  27.449  16.282  1.00  0.00      B    H  
ATOM   3291  H2  HOH B1090      36.408  26.641  15.840  1.00  0.00      B    H  
ATOM   3292  O   HOH B1091      37.317  38.709  19.145  1.00  0.00      B    O  
ATOM   3293  H1  HOH B1091      37.297  38.225  18.264  1.00  0.00      B    H  
ATOM   3294  H2  HOH B1091      37.203  38.046  19.912  1.00  0.00      B    H  
ATOM   3295  O   HOH B1092      28.272  31.034  23.326  1.00  0.00      B    O  
ATOM   3296  H1  HOH B1092      28.866  30.650  24.027  1.00  0.00      B    H  
ATOM   3297  H2  HOH B1092      27.876  30.358  22.694  1.00  0.00      B    H  
ATOM   3298  O   HOH B1093      17.448   1.473  32.910  1.00  0.00      B    O  
ATOM   3299  H1  HOH B1093      16.846   2.287  33.134  1.00  0.00      B    H  
ATOM   3300  H2  HOH B1093      16.853   0.666  32.971  1.00  0.00      B    H  
ATOM   3301  O   HOH B1094      11.144  29.592  18.990  1.00  0.00      B    O  
ATOM   3302  H1  HOH B1094      10.816  29.196  18.069  1.00  0.00      B    H  
ATOM   3303  H2  HOH B1094      11.932  29.022  19.466  1.00  0.00      B    H  
ATOM   3304  O   HOH B1095      30.652  29.887  21.034  1.00  0.00      B    O  
ATOM   3305  H1  HOH B1095      29.719  29.624  21.324  1.00  0.00      B    H  
ATOM   3306  H2  HOH B1095      31.219  30.073  21.872  1.00  0.00      B    H  
ATOM   3307  O   HOH B1096      17.447  24.404  37.931  1.00  0.00      B    O  
ATOM   3308  H1  HOH B1096      18.232  24.779  37.398  1.00  0.00      B    H  
ATOM   3309  H2  HOH B1096      17.403  25.051  38.753  1.00  0.00      B    H  
ATOM   3310  O   HOH B1097      13.736  29.468  34.134  1.00  0.00      B    O  
ATOM   3311  H1  HOH B1097      14.715  29.541  34.251  1.00  0.00      B    H  
ATOM   3312  H2  HOH B1097      13.393  28.566  34.425  1.00  0.00      B    H  
ATOM   3313  O   HOH B1098      15.995  24.746  26.771  1.00  0.00      B    O  
ATOM   3314  H1  HOH B1098      15.896  23.753  26.836  1.00  0.00      B    H  
ATOM   3315  H2  HOH B1098      16.917  25.022  27.103  1.00  0.00      B    H  
ATOM   3316  O   HOH B1099       6.526  14.856  18.935  1.00  0.00      B    O  
ATOM   3317  H1  HOH B1099       7.165  14.921  19.708  1.00  0.00      B    H  
ATOM   3318  H2  HOH B1099       5.494  14.972  19.159  1.00  0.00      B    H  
ATOM   3319  O   HOH B1100      22.164   5.094  17.816  1.00  0.00      B    O  
ATOM   3320  H1  HOH B1100      22.748   4.252  18.093  1.00  0.00      B    H  
ATOM   3321  H2  HOH B1100      21.287   4.775  17.420  1.00  0.00      B    H  
ATOM   3322  O   HOH B1101      15.222  13.400  36.997  1.00  0.00      B    O  
ATOM   3323  H1  HOH B1101      14.503  13.541  36.380  1.00  0.00      B    H  
ATOM   3324  H2  HOH B1101      15.719  12.541  36.659  1.00  0.00      B    H  
ATOM   3325  O   HOH B1102      37.201  26.382  35.251  1.00  0.00      B    O  
ATOM   3326  H1  HOH B1102      37.734  27.247  35.137  1.00  0.00      B    H  
ATOM   3327  H2  HOH B1102      36.393  26.534  35.912  1.00  0.00      B    H  
ATOM   3328  O   HOH B1103      20.099  31.440  35.718  1.00  0.00      B    O  
ATOM   3329  H1  HOH B1103      20.781  32.153  35.955  1.00  0.00      B    H  
ATOM   3330  H2  HOH B1103      19.592  31.743  34.928  1.00  0.00      B    H  
ATOM   3331  O   HOH B1104      19.166  35.651  16.034  1.00  0.00      B    O  
ATOM   3332  H1  HOH B1104      20.039  35.808  16.620  1.00  0.00      B    H  
ATOM   3333  H2  HOH B1104      19.470  35.239  15.147  1.00  0.00      B    H  
ATOM   3334  O   HOH B1105      22.608   7.997   1.462  1.00  0.00      B    O  
ATOM   3335  H1  HOH B1105      22.217   8.951   1.312  1.00  0.00      B    H  
ATOM   3336  H2  HOH B1105      22.806   7.645   0.506  1.00  0.00      B    H  
ATOM   3337  O   HOH B1106      22.959  10.535  34.643  1.00  0.00      B    O  
ATOM   3338  H1  HOH B1106      22.440   9.750  35.013  1.00  0.00      B    H  
ATOM   3339  H2  HOH B1106      22.408  11.332  34.663  1.00  0.00      B    H  
ATOM   3340  O   HOH B1107      19.932  16.856  13.938  1.00  0.00      B    O  
ATOM   3341  H1  HOH B1107      19.460  16.005  13.940  1.00  0.00      B    H  
ATOM   3342  H2  HOH B1107      19.960  17.189  14.894  1.00  0.00      B    H  
ATOM   3343  O   HOH B1108      26.429  32.421   0.652  1.00  0.00      B    O  
ATOM   3344  H1  HOH B1108      26.243  33.415   0.754  1.00  0.00      B    H  
ATOM   3345  H2  HOH B1108      26.630  32.239  -0.349  1.00  0.00      B    H  
ATOM   3346  O   HOH B1109      16.518   6.577  33.176  1.00  0.00      B    O  
ATOM   3347  H1  HOH B1109      16.919   5.826  33.768  1.00  0.00      B    H  
ATOM   3348  H2  HOH B1109      15.901   6.154  32.541  1.00  0.00      B    H  
ATOM   3349  O   HOH B1110       3.529  12.804  17.344  1.00  0.00      B    O  
ATOM   3350  H1  HOH B1110       4.157  13.109  16.662  1.00  0.00      B    H  
ATOM   3351  H2  HOH B1110       3.767  11.836  17.576  1.00  0.00      B    H  
ATOM   3352  O   HOH B1111      33.559  37.077  35.646  1.00  0.00      B    O  
ATOM   3353  H1  HOH B1111      32.857  37.761  35.484  1.00  0.00      B    H  
ATOM   3354  H2  HOH B1111      34.120  37.300  36.485  1.00  0.00      B    H  
ATOM   3355  O   HOH B1112      19.740   4.863  16.433  1.00  0.00      B    O  
ATOM   3356  H1  HOH B1112      18.964   4.961  17.143  1.00  0.00      B    H  
ATOM   3357  H2  HOH B1112      19.281   4.488  15.641  1.00  0.00      B    H  
ATOM   3358  O   HOH B1113       3.086  14.984  13.989  1.00  0.00      B    O  
ATOM   3359  H1  HOH B1113       4.099  14.877  13.871  1.00  0.00      B    H  
ATOM   3360  H2  HOH B1113       2.672  14.483  13.192  1.00  0.00      B    H  
ATOM   3361  O   HOH B1114      32.861   7.317  12.921  1.00  0.00      B    O  
ATOM   3362  H1  HOH B1114      32.423   6.399  12.869  1.00  0.00      B    H  
ATOM   3363  H2  HOH B1114      33.137   7.563  11.922  1.00  0.00      B    H  
ATOM   3364  O   HOH B1115      13.754  35.818  37.458  1.00  0.00      B    O  
ATOM   3365  H1  HOH B1115      13.427  35.597  38.409  1.00  0.00      B    H  
ATOM   3366  H2  HOH B1115      13.542  36.772  37.284  1.00  0.00      B    H  
ATOM   3367  O   HOH B1116       9.680  22.724  18.911  1.00  0.00      B    O  
ATOM   3368  H1  HOH B1116       9.781  21.766  19.215  1.00  0.00      B    H  
ATOM   3369  H2  HOH B1116       9.536  22.603  17.904  1.00  0.00      B    H  
ATOM   3370  O   HOH B1117       6.311   1.046  32.637  1.00  0.00      B    O  
ATOM   3371  H1  HOH B1117       7.031   1.066  33.337  1.00  0.00      B    H  
ATOM   3372  H2  HOH B1117       6.704   0.975  31.693  1.00  0.00      B    H  
ATOM   3373  O   HOH B1118      35.963  30.849   1.451  1.00  0.00      B    O  
ATOM   3374  H1  HOH B1118      36.200  31.792   1.764  1.00  0.00      B    H  
ATOM   3375  H2  HOH B1118      35.627  30.364   2.292  1.00  0.00      B    H  
ATOM   3376  O   HOH B1119      20.674  30.674   3.081  1.00  0.00      B    O  
ATOM   3377  H1  HOH B1119      20.984  29.776   2.628  1.00  0.00      B    H  
ATOM   3378  H2  HOH B1119      19.759  30.928   2.723  1.00  0.00      B    H  
ATOM   3379  O   HOH B1120      37.378  18.157  27.820  1.00  0.00      B    O  
ATOM   3380  H1  HOH B1120      36.798  17.671  27.149  1.00  0.00      B    H  
ATOM   3381  H2  HOH B1120      38.051  18.725  27.264  1.00  0.00      B    H  
ATOM   3382  O   HOH B1121      32.272  14.822  23.437  1.00  0.00      B    O  
ATOM   3383  H1  HOH B1121      32.104  15.444  22.696  1.00  0.00      B    H  
ATOM   3384  H2  HOH B1121      32.785  15.344  24.075  1.00  0.00      B    H  
ATOM   3385  O   HOH B1122       5.982   4.354  24.236  1.00  0.00      B    O  
ATOM   3386  H1  HOH B1122       6.296   3.863  25.041  1.00  0.00      B    H  
ATOM   3387  H2  HOH B1122       6.737   4.353  23.536  1.00  0.00      B    H  
ATOM   3388  O   HOH B1123      32.800  35.470  27.268  1.00  0.00      B    O  
ATOM   3389  H1  HOH B1123      33.505  34.734  27.020  1.00  0.00      B    H  
ATOM   3390  H2  HOH B1123      31.979  35.338  26.714  1.00  0.00      B    H  
ATOM   3391  O   HOH B1124       0.054  18.927  12.922  1.00  0.00      B    O  
ATOM   3392  H1  HOH B1124       0.622  18.132  13.231  1.00  0.00      B    H  
ATOM   3393  H2  HOH B1124      -0.401  18.656  12.083  1.00  0.00      B    H  
ATOM   3394  O   HOH B1125       3.408  36.496  17.177  1.00  0.00      B    O  
ATOM   3395  H1  HOH B1125       4.179  35.822  17.270  1.00  0.00      B    H  
ATOM   3396  H2  HOH B1125       3.269  36.679  16.213  1.00  0.00      B    H  
ATOM   3397  O   HOH B1126      13.919  35.807  17.782  1.00  0.00      B    O  
ATOM   3398  H1  HOH B1126      13.996  34.772  17.544  1.00  0.00      B    H  
ATOM   3399  H2  HOH B1126      14.061  36.307  16.920  1.00  0.00      B    H  
ATOM   3400  O   HOH B1127      36.877  23.974  38.807  1.00  0.00      B    O  
ATOM   3401  H1  HOH B1127      37.317  23.983  37.863  1.00  0.00      B    H  
ATOM   3402  H2  HOH B1127      36.100  23.258  38.738  1.00  0.00      B    H  
ATOM   3403  O   HOH B1128      25.210  19.799  22.180  1.00  0.00      B    O  
ATOM   3404  H1  HOH B1128      24.235  19.573  22.437  1.00  0.00      B    H  
ATOM   3405  H2  HOH B1128      25.212  20.683  21.741  1.00  0.00      B    H  
ATOM   3406  O   HOH B1129       0.146  17.056  20.842  1.00  0.00      B    O  
ATOM   3407  H1  HOH B1129       0.837  16.361  21.107  1.00  0.00      B    H  
ATOM   3408  H2  HOH B1129       0.021  17.022  19.830  1.00  0.00      B    H  
ATOM   3409  O   HOH B1130      17.743  27.357  35.320  1.00  0.00      B    O  
ATOM   3410  H1  HOH B1130      17.957  27.436  34.315  1.00  0.00      B    H  
ATOM   3411  H2  HOH B1130      18.663  27.440  35.743  1.00  0.00      B    H  
ATOM   3412  O   HOH B1131       2.719  26.225  16.000  1.00  0.00      B    O  
ATOM   3413  H1  HOH B1131       3.108  25.276  15.965  1.00  0.00      B    H  
ATOM   3414  H2  HOH B1131       3.427  26.843  15.634  1.00  0.00      B    H  
ATOM   3415  O   HOH B1132       4.628   0.987  25.237  1.00  0.00      B    O  
ATOM   3416  H1  HOH B1132       5.048   0.259  24.647  1.00  0.00      B    H  
ATOM   3417  H2  HOH B1132       4.971   0.796  26.133  1.00  0.00      B    H  
ATOM   3418  O   HOH B1133      15.422  17.693  36.846  1.00  0.00      B    O  
ATOM   3419  H1  HOH B1133      15.414  18.755  36.701  1.00  0.00      B    H  
ATOM   3420  H2  HOH B1133      16.023  17.566  37.646  1.00  0.00      B    H  
ATOM   3421  O   HOH B1134      36.224  24.700  18.971  1.00  0.00      B    O  
ATOM   3422  H1  HOH B1134      35.277  24.966  18.784  1.00  0.00      B    H  
ATOM   3423  H2  HOH B1134      36.555  24.116  18.243  1.00  0.00      B    H  
ATOM   3424  O   HOH B1135       8.244  24.077  22.754  1.00  0.00      B    O  
ATOM   3425  H1  HOH B1135       8.056  24.157  23.772  1.00  0.00      B    H  
ATOM   3426  H2  HOH B1135       8.440  23.089  22.524  1.00  0.00      B    H  
ATOM   3427  O   HOH B1136      24.911  14.759   6.136  1.00  0.00      B    O  
ATOM   3428  H1  HOH B1136      24.648  15.657   6.603  1.00  0.00      B    H  
ATOM   3429  H2  HOH B1136      25.034  14.946   5.129  1.00  0.00      B    H  
ATOM   3430  O   HOH B1137      15.109  27.023  25.478  1.00  0.00      B    O  
ATOM   3431  H1  HOH B1137      15.589  26.925  24.562  1.00  0.00      B    H  
ATOM   3432  H2  HOH B1137      15.360  26.212  26.036  1.00  0.00      B    H  
ATOM   3433  O   HOH B1138      26.299  16.056  27.098  1.00  0.00      B    O  
ATOM   3434  H1  HOH B1138      26.836  15.918  26.230  1.00  0.00      B    H  
ATOM   3435  H2  HOH B1138      26.897  16.243  27.875  1.00  0.00      B    H  
ATOM   3436  O   HOH B1139       5.446  13.899  13.555  1.00  0.00      B    O  
ATOM   3437  H1  HOH B1139       6.287  14.527  13.404  1.00  0.00      B    H  
ATOM   3438  H2  HOH B1139       5.066  13.559  12.674  1.00  0.00      B    H  
ATOM   3439  O   HOH B1140      23.667  11.107  19.587  1.00  0.00      B    O  
ATOM   3440  H1  HOH B1140      23.747  10.346  18.889  1.00  0.00      B    H  
ATOM   3441  H2  HOH B1140      23.771  11.923  19.095  1.00  0.00      B    H  
ATOM   3442  O   HOH B1141      21.688  28.397  33.763  1.00  0.00      B    O  
ATOM   3443  H1  HOH B1141      22.267  27.601  33.852  1.00  0.00      B    H  
ATOM   3444  H2  HOH B1141      21.141  28.218  32.966  1.00  0.00      B    H  
ATOM   3445  O   HOH B1142      17.356  10.623  27.125  1.00  0.00      B    O  
ATOM   3446  H1  HOH B1142      17.887  11.257  27.727  1.00  0.00      B    H  
ATOM   3447  H2  HOH B1142      17.931  10.261  26.371  1.00  0.00      B    H  
ATOM   3448  O   HOH B1143      24.287  27.631  24.988  1.00  0.00      B    O  
ATOM   3449  H1  HOH B1143      24.151  26.997  25.780  1.00  0.00      B    H  
ATOM   3450  H2  HOH B1143      24.734  28.475  25.444  1.00  0.00      B    H  
ATOM   3451  O   HOH B1144      27.722  17.526  18.528  1.00  0.00      B    O  
ATOM   3452  H1  HOH B1144      28.456  18.049  18.183  1.00  0.00      B    H  
ATOM   3453  H2  HOH B1144      28.015  16.702  19.011  1.00  0.00      B    H  
ATOM   3454  O   HOH B1145       5.833  30.587  26.942  1.00  0.00      B    O  
ATOM   3455  H1  HOH B1145       6.467  31.390  27.101  1.00  0.00      B    H  
ATOM   3456  H2  HOH B1145       6.392  29.775  27.147  1.00  0.00      B    H  
ATOM   3457  O   HOH B1146      10.912  38.885  22.546  1.00  0.00      B    O  
ATOM   3458  H1  HOH B1146      11.869  38.887  22.990  1.00  0.00      B    H  
ATOM   3459  H2  HOH B1146      10.952  38.457  21.631  1.00  0.00      B    H  
ATOM   3460  O   HOH B1147      31.769  36.396  14.306  1.00  0.00      B    O  
ATOM   3461  H1  HOH B1147      32.568  35.897  14.022  1.00  0.00      B    H  
ATOM   3462  H2  HOH B1147      32.101  37.117  14.868  1.00  0.00      B    H  
ATOM   3463  O   HOH B1148      25.531   6.830  23.377  1.00  0.00      B    O  
ATOM   3464  H1  HOH B1148      25.863   7.765  23.645  1.00  0.00      B    H  
ATOM   3465  H2  HOH B1148      26.143   6.588  22.614  1.00  0.00      B    H  
ATOM   3466  O   HOH B1149      19.124  26.915  32.720  1.00  0.00      B    O  
ATOM   3467  H1  HOH B1149      19.462  26.123  33.318  1.00  0.00      B    H  
ATOM   3468  H2  HOH B1149      19.805  26.943  31.987  1.00  0.00      B    H  
ATOM   3469  O   HOH B1150      24.666   6.436   9.743  1.00  0.00      B    O  
ATOM   3470  H1  HOH B1150      24.648   6.771   8.754  1.00  0.00      B    H  
ATOM   3471  H2  HOH B1150      25.502   5.860   9.799  1.00  0.00      B    H  
ATOM   3472  O   HOH B1151      35.722  25.650  14.797  1.00  0.00      B    O  
ATOM   3473  H1  HOH B1151      35.782  25.562  13.765  1.00  0.00      B    H  
ATOM   3474  H2  HOH B1151      35.001  24.901  15.134  1.00  0.00      B    H  
ATOM   3475  O   HOH B1152      35.915   9.591  36.908  1.00  0.00      B    O  
ATOM   3476  H1  HOH B1152      35.055   9.892  37.343  1.00  0.00      B    H  
ATOM   3477  H2  HOH B1152      36.466  10.403  36.693  1.00  0.00      B    H  
ATOM   3478  O   HOH B1153      25.347  11.744  34.961  1.00  0.00      B    O  
ATOM   3479  H1  HOH B1153      24.469  11.182  34.919  1.00  0.00      B    H  
ATOM   3480  H2  HOH B1153      25.156  12.576  34.440  1.00  0.00      B    H  
ATOM   3481  O   HOH B1154      33.348  24.230   8.146  1.00  0.00      B    O  
ATOM   3482  H1  HOH B1154      32.593  23.845   7.535  1.00  0.00      B    H  
ATOM   3483  H2  HOH B1154      33.874  24.864   7.464  1.00  0.00      B    H  
ATOM   3484  O   HOH B1155      30.932  24.088  14.942  1.00  0.00      B    O  
ATOM   3485  H1  HOH B1155      30.295  24.871  15.006  1.00  0.00      B    H  
ATOM   3486  H2  HOH B1155      30.990  23.734  13.996  1.00  0.00      B    H  
ATOM   3487  O   HOH B1157      15.894   2.297  25.080  1.00  0.00      B    O  
ATOM   3488  H1  HOH B1157      15.932   1.320  25.063  1.00  0.00      B    H  
ATOM   3489  H2  HOH B1157      15.023   2.539  24.657  1.00  0.00      B    H  
ATOM   3490  O   HOH B1158      32.479   8.446  28.090  1.00  0.00      B    O  
ATOM   3491  H1  HOH B1158      32.982   9.265  28.419  1.00  0.00      B    H  
ATOM   3492  H2  HOH B1158      32.555   7.711  28.850  1.00  0.00      B    H  
ATOM   3493  O   HOH B1159      37.900  37.995  24.605  1.00  0.00      B    O  
ATOM   3494  H1  HOH B1159      38.211  37.519  25.371  1.00  0.00      B    H  
ATOM   3495  H2  HOH B1159      38.293  37.493  23.873  1.00  0.00      B    H  
ATOM   3496  O   HOH B1160      13.624  38.414  23.011  1.00  0.00      B    O  
ATOM   3497  H1  HOH B1160      14.551  38.062  22.634  1.00  0.00      B    H  
ATOM   3498  H2  HOH B1160      13.373  37.866  23.897  1.00  0.00      B    H  
ATOM   3499  O   HOH B1161      15.664  30.609  16.123  1.00  0.00      B    O  
ATOM   3500  H1  HOH B1161      16.369  30.700  15.395  1.00  0.00      B    H  
ATOM   3501  H2  HOH B1161      16.204  30.401  16.922  1.00  0.00      B    H  
ATOM   3502  O   HOH B1162      21.333   9.200   5.277  1.00  0.00      B    O  
ATOM   3503  H1  HOH B1162      21.996   8.479   5.460  1.00  0.00      B    H  
ATOM   3504  H2  HOH B1162      20.890   9.334   6.160  1.00  0.00      B    H  
ATOM   3505  O   HOH B1163       6.679  11.056   6.306  1.00  0.00      B    O  
ATOM   3506  H1  HOH B1163       5.800  11.258   5.798  1.00  0.00      B    H  
ATOM   3507  H2  HOH B1163       7.145  11.972   6.416  1.00  0.00      B    H  
ATOM   3508  O   HOH B1164      21.559   8.330  35.654  1.00  0.00      B    O  
ATOM   3509  H1  HOH B1164      20.761   8.125  35.074  1.00  0.00      B    H  
ATOM   3510  H2  HOH B1164      21.882   7.435  36.005  1.00  0.00      B    H  
ATOM   3511  O   HOH B1165       7.734  10.321  15.195  1.00  0.00      B    O  
ATOM   3512  H1  HOH B1165       8.315   9.629  14.750  1.00  0.00      B    H  
ATOM   3513  H2  HOH B1165       7.761  10.190  16.225  1.00  0.00      B    H  
ATOM   3514  O   HOH B1166      15.973  17.721  17.150  1.00  0.00      B    O  
ATOM   3515  H1  HOH B1166      15.496  17.494  16.324  1.00  0.00      B    H  
ATOM   3516  H2  HOH B1166      16.610  16.908  17.430  1.00  0.00      B    H  
ATOM   3517  O   HOH B1167      33.525   9.471  23.098  1.00  0.00      B    O  
ATOM   3518  H1  HOH B1167      33.271   8.578  22.744  1.00  0.00      B    H  
ATOM   3519  H2  HOH B1167      34.291   9.337  23.760  1.00  0.00      B    H  
ATOM   3520  O   HOH B1168      14.226  26.894  14.653  1.00  0.00      B    O  
ATOM   3521  H1  HOH B1168      14.996  27.494  14.766  1.00  0.00      B    H  
ATOM   3522  H2  HOH B1168      14.028  26.891  13.692  1.00  0.00      B    H  
ATOM   3523  O   HOH B1169      35.340  19.070   3.330  1.00  0.00      B    O  
ATOM   3524  H1  HOH B1169      36.204  18.527   3.533  1.00  0.00      B    H  
ATOM   3525  H2  HOH B1169      35.559  19.768   2.575  1.00  0.00      B    H  
ATOM   3526  O   HOH B1170      36.311  38.562  27.392  1.00  0.00      B    O  
ATOM   3527  H1  HOH B1170      36.161  39.098  28.235  1.00  0.00      B    H  
ATOM   3528  H2  HOH B1170      36.708  39.219  26.660  1.00  0.00      B    H  
ATOM   3529  O   HOH B1171      10.007   8.785  18.547  1.00  0.00      B    O  
ATOM   3530  H1  HOH B1171      10.602   8.706  17.743  1.00  0.00      B    H  
ATOM   3531  H2  HOH B1171      10.042   7.992  19.093  1.00  0.00      B    H  
ATOM   3532  O   HOH B1172      12.319  27.580  16.549  1.00  0.00      B    O  
ATOM   3533  H1  HOH B1172      12.689  27.389  17.508  1.00  0.00      B    H  
ATOM   3534  H2  HOH B1172      12.955  27.206  15.817  1.00  0.00      B    H  
ATOM   3535  O   HOH B1173       1.061  38.825  38.422  1.00  0.00      B    O  
ATOM   3536  H1  HOH B1173       1.902  38.370  38.135  1.00  0.00      B    H  
ATOM   3537  H2  HOH B1173       0.351  38.108  38.602  1.00  0.00      B    H  
ATOM   3538  O   HOH B1174       7.016  31.816   0.738  1.00  0.00      B    O  
ATOM   3539  H1  HOH B1174       7.315  30.852   0.741  1.00  0.00      B    H  
ATOM   3540  H2  HOH B1174       7.225  32.150  -0.190  1.00  0.00      B    H  
ATOM   3541  O   HOH B1175      29.010  28.929  12.739  1.00  0.00      B    O  
ATOM   3542  H1  HOH B1175      28.912  29.934  13.028  1.00  0.00      B    H  
ATOM   3543  H2  HOH B1175      28.545  28.415  13.457  1.00  0.00      B    H  
ATOM   3544  O   HOH B1176      27.150  35.829  19.792  1.00  0.00      B    O  
ATOM   3545  H1  HOH B1176      27.940  36.094  20.389  1.00  0.00      B    H  
ATOM   3546  H2  HOH B1176      26.726  36.696  19.443  1.00  0.00      B    H  
ATOM   3547  O   HOH B1177      31.735  32.006  28.915  1.00  0.00      B    O  
ATOM   3548  H1  HOH B1177      31.029  32.610  28.570  1.00  0.00      B    H  
ATOM   3549  H2  HOH B1177      31.451  31.653  29.874  1.00  0.00      B    H  
ATOM   3550  O   HOH B1178      31.773  29.627  37.513  1.00  0.00      B    O  
ATOM   3551  H1  HOH B1178      31.723  28.633  37.271  1.00  0.00      B    H  
ATOM   3552  H2  HOH B1178      31.777  29.644  38.555  1.00  0.00      B    H  
ATOM   3553  O   HOH B1179      13.004  35.634  31.883  1.00  0.00      B    O  
ATOM   3554  H1  HOH B1179      13.973  35.949  31.813  1.00  0.00      B    H  
ATOM   3555  H2  HOH B1179      12.806  35.447  32.861  1.00  0.00      B    H  
ATOM   3556  O   HOH B1180      17.741  21.851   9.364  1.00  0.00      B    O  
ATOM   3557  H1  HOH B1180      17.105  22.670   9.196  1.00  0.00      B    H  
ATOM   3558  H2  HOH B1180      17.943  21.399   8.537  1.00  0.00      B    H  
ATOM   3559  O   HOH B1181      17.068  38.575  25.403  1.00  0.00      B    O  
ATOM   3560  H1  HOH B1181      17.290  39.222  24.620  1.00  0.00      B    H  
ATOM   3561  H2  HOH B1181      16.482  37.807  24.988  1.00  0.00      B    H  
ATOM   3562  O   HOH B1182       3.951  34.737  34.276  1.00  0.00      B    O  
ATOM   3563  H1  HOH B1182       3.805  33.955  33.716  1.00  0.00      B    H  
ATOM   3564  H2  HOH B1182       4.681  34.514  34.945  1.00  0.00      B    H  
ATOM   3565  O   HOH B1183       8.703  16.793  34.890  1.00  0.00      B    O  
ATOM   3566  H1  HOH B1183       8.538  16.122  35.629  1.00  0.00      B    H  
ATOM   3567  H2  HOH B1183       9.684  17.040  34.877  1.00  0.00      B    H  
ATOM   3568  O   HOH B1184      30.894  28.852   8.119  1.00  0.00      B    O  
ATOM   3569  H1  HOH B1184      30.170  28.771   8.811  1.00  0.00      B    H  
ATOM   3570  H2  HOH B1184      31.761  29.101   8.574  1.00  0.00      B    H  
ATOM   3571  O   HOH B1185      38.959  12.894  23.375  1.00  0.00      B    O  
ATOM   3572  H1  HOH B1185      39.237  13.834  23.549  1.00  0.00      B    H  
ATOM   3573  H2  HOH B1185      39.031  12.748  22.344  1.00  0.00      B    H  
ATOM   3574  O   HOH B1186       2.330  10.689  28.072  1.00  0.00      B    O  
ATOM   3575  H1  HOH B1186       2.126   9.666  27.943  1.00  0.00      B    H  
ATOM   3576  H2  HOH B1186       1.797  11.242  27.401  1.00  0.00      B    H  
ATOM   3577  O   HOH B1187      23.651  26.713  33.288  1.00  0.00      B    O  
ATOM   3578  H1  HOH B1187      24.606  26.908  33.570  1.00  0.00      B    H  
ATOM   3579  H2  HOH B1187      23.434  27.275  32.420  1.00  0.00      B    H  
ATOM   3580  O   HOH B1188      11.303   4.188  19.460  1.00  0.00      B    O  
ATOM   3581  H1  HOH B1188      11.758   4.091  18.535  1.00  0.00      B    H  
ATOM   3582  H2  HOH B1188      10.928   5.163  19.549  1.00  0.00      B    H  
ATOM   3583  O   HOH B1189      32.321  33.288  15.406  1.00  0.00      B    O  
ATOM   3584  H1  HOH B1189      32.467  32.929  14.424  1.00  0.00      B    H  
ATOM   3585  H2  HOH B1189      33.048  34.009  15.543  1.00  0.00      B    H  
ATOM   3586  O   HOH B1190      18.738  37.489  20.307  1.00  0.00      B    O  
ATOM   3587  H1  HOH B1190      18.447  37.273  19.400  1.00  0.00      B    H  
ATOM   3588  H2  HOH B1190      18.286  38.369  20.615  1.00  0.00      B    H  
ATOM   3589  O   HOH B1191       4.370   1.301   5.391  1.00  0.00      B    O  
ATOM   3590  H1  HOH B1191       4.523   0.859   6.331  1.00  0.00      B    H  
ATOM   3591  H2  HOH B1191       5.101   2.049   5.260  1.00  0.00      B    H  
ATOM   3592  O   HOH B1192       2.840  23.648  32.557  1.00  0.00      B    O  
ATOM   3593  H1  HOH B1192       3.339  22.814  32.860  1.00  0.00      B    H  
ATOM   3594  H2  HOH B1192       2.198  23.510  31.762  1.00  0.00      B    H  
ATOM   3595  O   HOH B1193      35.866  37.405  34.206  1.00  0.00      B    O  
ATOM   3596  H1  HOH B1193      36.272  36.507  34.435  1.00  0.00      B    H  
ATOM   3597  H2  HOH B1193      34.944  37.395  34.509  1.00  0.00      B    H  
ATOM   3598  O   HOH B1194      37.755  12.526  31.059  1.00  0.00      B    O  
ATOM   3599  H1  HOH B1194      38.485  11.860  30.816  1.00  0.00      B    H  
ATOM   3600  H2  HOH B1194      38.190  13.438  30.882  1.00  0.00      B    H  
ATOM   3601  O   HOH B1195      15.483  35.651  20.021  1.00  0.00      B    O  
ATOM   3602  H1  HOH B1195      14.781  35.735  19.372  1.00  0.00      B    H  
ATOM   3603  H2  HOH B1195      15.154  34.972  20.725  1.00  0.00      B    H  
ATOM   3604  O   HOH B1196      11.982  10.742   7.071  1.00  0.00      B    O  
ATOM   3605  H1  HOH B1196      12.056   9.741   7.050  1.00  0.00      B    H  
ATOM   3606  H2  HOH B1196      11.165  11.001   7.592  1.00  0.00      B    H  
ATOM   3607  O   HOH B1197      20.611  14.318  36.408  1.00  0.00      B    O  
ATOM   3608  H1  HOH B1197      21.616  14.217  36.310  1.00  0.00      B    H  
ATOM   3609  H2  HOH B1197      20.205  13.595  35.750  1.00  0.00      B    H  
ATOM   3610  O   HOH B1198      13.319  28.301  19.823  1.00  0.00      B    O  
ATOM   3611  H1  HOH B1198      13.254  27.244  19.765  1.00  0.00      B    H  
ATOM   3612  H2  HOH B1198      14.268  28.566  20.103  1.00  0.00      B    H  
ATOM   3613  O   HOH B1199      32.739  35.754  30.036  1.00  0.00      B    O  
ATOM   3614  H1  HOH B1199      32.622  35.405  29.141  1.00  0.00      B    H  
ATOM   3615  H2  HOH B1199      33.683  36.207  30.120  1.00  0.00      B    H  
ATOM   3616  O   HOH B1200       8.554  26.189  30.186  1.00  0.00      B    O  
ATOM   3617  H1  HOH B1200       9.256  25.601  30.620  1.00  0.00      B    H  
ATOM   3618  H2  HOH B1200       8.847  26.473  29.238  1.00  0.00      B    H  
ATOM   3619  O   HOH B1201      35.848  19.434  14.028  1.00  0.00      B    O  
ATOM   3620  H1  HOH B1201      35.418  19.122  14.898  1.00  0.00      B    H  
ATOM   3621  H2  HOH B1201      35.820  18.704  13.343  1.00  0.00      B    H  
ATOM   3622  O   HOH B1202      31.914  13.865   3.807  1.00  0.00      B    O  
ATOM   3623  H1  HOH B1202      32.366  14.623   3.325  1.00  0.00      B    H  
ATOM   3624  H2  HOH B1202      31.085  13.594   3.326  1.00  0.00      B    H  
ATOM   3625  O   HOH B1203      28.125   8.907  11.001  1.00  0.00      B    O  
ATOM   3626  H1  HOH B1203      29.009   9.054  11.510  1.00  0.00      B    H  
ATOM   3627  H2  HOH B1203      28.310   8.206  10.244  1.00  0.00      B    H  
ATOM   3628  O   HOH B1204      26.575  15.000  38.720  1.00  0.00      B    O  
ATOM   3629  H1  HOH B1204      26.055  15.855  38.756  1.00  0.00      B    H  
ATOM   3630  H2  HOH B1204      26.557  14.601  37.805  1.00  0.00      B    H  
ATOM   3631  O   HOH B1205      25.949  27.094  20.558  1.00  0.00      B    O  
ATOM   3632  H1  HOH B1205      25.013  26.870  20.925  1.00  0.00      B    H  
ATOM   3633  H2  HOH B1205      26.033  26.643  19.629  1.00  0.00      B    H  
ATOM   3634  O   HOH B1206       4.806  34.303   4.013  1.00  0.00      B    O  
ATOM   3635  H1  HOH B1206       4.475  33.396   3.783  1.00  0.00      B    H  
ATOM   3636  H2  HOH B1206       5.476  34.694   3.277  1.00  0.00      B    H  
ATOM   3637  O   HOH B1207      29.390  25.597  29.836  1.00  0.00      B    O  
ATOM   3638  H1  HOH B1207      28.922  26.331  30.416  1.00  0.00      B    H  
ATOM   3639  H2  HOH B1207      30.280  25.464  30.263  1.00  0.00      B    H  
ATOM   3640  O   HOH B1208      24.245   2.798  11.909  1.00  0.00      B    O  
ATOM   3641  H1  HOH B1208      24.115   2.943  10.917  1.00  0.00      B    H  
ATOM   3642  H2  HOH B1208      24.984   3.500  12.164  1.00  0.00      B    H  
ATOM   3643  O   HOH B1209      28.917  19.920  32.823  1.00  0.00      B    O  
ATOM   3644  H1  HOH B1209      29.405  20.784  32.530  1.00  0.00      B    H  
ATOM   3645  H2  HOH B1209      27.990  20.251  33.114  1.00  0.00      B    H  
ATOM   3646  O   HOH B1210      18.500  13.937  10.027  1.00  0.00      B    O  
ATOM   3647  H1  HOH B1210      19.001  13.676  10.877  1.00  0.00      B    H  
ATOM   3648  H2  HOH B1210      18.394  14.918   9.888  1.00  0.00      B    H  
ATOM   3649  O   HOH B1211      14.322  20.477  13.452  1.00  0.00      B    O  
ATOM   3650  H1  HOH B1211      14.611  19.512  13.766  1.00  0.00      B    H  
ATOM   3651  H2  HOH B1211      13.600  20.353  12.773  1.00  0.00      B    H  
ATOM   3652  O   HOH B1212      10.821   4.412  22.152  1.00  0.00      B    O  
ATOM   3653  H1  HOH B1212      11.754   4.333  22.576  1.00  0.00      B    H  
ATOM   3654  H2  HOH B1212      10.766   3.721  21.386  1.00  0.00      B    H  
ATOM   3655  O   HOH B1213      15.856  32.407  10.914  1.00  0.00      B    O  
ATOM   3656  H1  HOH B1213      15.531  33.404  10.979  1.00  0.00      B    H  
ATOM   3657  H2  HOH B1213      16.071  32.312   9.912  1.00  0.00      B    H  
ATOM   3658  O   HOH B1214      12.038  14.186   9.893  1.00  0.00      B    O  
ATOM   3659  H1  HOH B1214      12.681  14.723   9.272  1.00  0.00      B    H  
ATOM   3660  H2  HOH B1214      11.622  14.919  10.484  1.00  0.00      B    H  
ATOM   3661  O   HOH B1215       3.725  17.416  22.076  1.00  0.00      B    O  
ATOM   3662  H1  HOH B1215       4.667  17.584  21.774  1.00  0.00      B    H  
ATOM   3663  H2  HOH B1215       3.681  16.537  22.548  1.00  0.00      B    H  
ATOM   3664  O   HOH B1216      12.443  34.016  29.971  1.00  0.00      B    O  
ATOM   3665  H1  HOH B1216      13.121  33.209  30.045  1.00  0.00      B    H  
ATOM   3666  H2  HOH B1216      12.575  34.702  30.725  1.00  0.00      B    H  
ATOM   3667  O   HOH B1217      11.988   6.333  33.419  1.00  0.00      B    O  
ATOM   3668  H1  HOH B1217      11.040   6.570  33.393  1.00  0.00      B    H  
ATOM   3669  H2  HOH B1217      12.331   6.885  32.641  1.00  0.00      B    H  
ATOM   3670  O   HOH B1218      15.669   3.304  33.912  1.00  0.00      B    O  
ATOM   3671  H1  HOH B1218      14.687   3.052  34.084  1.00  0.00      B    H  
ATOM   3672  H2  HOH B1218      15.848   4.134  34.433  1.00  0.00      B    H  
ATOM   3673  O   HOH B1219      31.056  34.292   1.231  1.00  0.00      B    O  
ATOM   3674  H1  HOH B1219      31.384  34.857   0.436  1.00  0.00      B    H  
ATOM   3675  H2  HOH B1219      31.808  33.597   1.533  1.00  0.00      B    H  
ATOM   3676  O   HOH B1220       4.502  13.291  10.941  1.00  0.00      B    O  
ATOM   3677  H1  HOH B1220       5.333  13.651  10.523  1.00  0.00      B    H  
ATOM   3678  H2  HOH B1220       4.126  12.637  10.265  1.00  0.00      B    H  
ATOM   3679  O   HOH B1221       5.343  24.835   5.925  1.00  0.00      B    O  
ATOM   3680  H1  HOH B1221       5.774  25.478   5.225  1.00  0.00      B    H  
ATOM   3681  H2  HOH B1221       5.513  25.271   6.834  1.00  0.00      B    H  
ATOM   3682  O   HOH B1222       2.551   8.474   4.204  1.00  0.00      B    O  
ATOM   3683  H1  HOH B1222       3.384   8.084   3.780  1.00  0.00      B    H  
ATOM   3684  H2  HOH B1222       2.584   8.281   5.160  1.00  0.00      B    H  
ATOM   3685  O   HOH B1223      29.323   9.665  27.139  1.00  0.00      B    O  
ATOM   3686  H1  HOH B1223      30.049   9.179  26.638  1.00  0.00      B    H  
ATOM   3687  H2  HOH B1223      28.429   9.344  26.800  1.00  0.00      B    H  
ATOM   3688  O   HOH B1224      32.769  23.304  19.080  1.00  0.00      B    O  
ATOM   3689  H1  HOH B1224      32.822  23.265  20.115  1.00  0.00      B    H  
ATOM   3690  H2  HOH B1224      33.551  22.875  18.657  1.00  0.00      B    H  
ATOM   3691  O   HOH B1225       0.434  27.407  24.931  1.00  0.00      B    O  
ATOM   3692  H1  HOH B1225       0.932  27.594  24.100  1.00  0.00      B    H  
ATOM   3693  H2  HOH B1225       0.413  26.380  25.002  1.00  0.00      B    H  
ATOM   3694  O   HOH B1226       8.644   3.435   6.466  1.00  0.00      B    O  
ATOM   3695  H1  HOH B1226       9.329   4.165   6.443  1.00  0.00      B    H  
ATOM   3696  H2  HOH B1226       8.915   2.684   7.143  1.00  0.00      B    H  
ATOM   3697  O   HOH B1227      16.129   2.617  37.097  1.00  0.00      B    O  
ATOM   3698  H1  HOH B1227      16.189   1.747  36.590  1.00  0.00      B    H  
ATOM   3699  H2  HOH B1227      16.393   3.389  36.499  1.00  0.00      B    H  
ATOM   3700  O   HOH B1228      12.197  11.495  16.168  1.00  0.00      B    O  
ATOM   3701  H1  HOH B1228      12.853  11.511  15.359  1.00  0.00      B    H  
ATOM   3702  H2  HOH B1228      11.988  10.520  16.311  1.00  0.00      B    H  
ATOM   3703  O   HOH B1229      18.154  16.104  17.701  1.00  0.00      B    O  
ATOM   3704  H1  HOH B1229      18.524  15.582  16.946  1.00  0.00      B    H  
ATOM   3705  H2  HOH B1229      18.762  16.004  18.516  1.00  0.00      B    H  
ATOM   3706  O   HOH B1230      10.287  13.524  23.689  1.00  0.00      B    O  
ATOM   3707  H1  HOH B1230      10.942  13.322  22.956  1.00  0.00      B    H  
ATOM   3708  H2  HOH B1230      10.526  13.103  24.546  1.00  0.00      B    H  
ATOM   3709  O   HOH B1231      21.342  30.139  12.898  1.00  0.00      B    O  
ATOM   3710  H1  HOH B1231      20.910  30.602  12.139  1.00  0.00      B    H  
ATOM   3711  H2  HOH B1231      20.681  29.631  13.448  1.00  0.00      B    H  
ATOM   3712  O   HOH B1232      39.242  24.762  24.508  1.00  0.00      B    O  
ATOM   3713  H1  HOH B1232      39.590  23.908  24.114  1.00  0.00      B    H  
ATOM   3714  H2  HOH B1232      38.221  24.767  24.422  1.00  0.00      B    H  
ATOM   3715  O   HOH B1233      13.613  19.738  37.827  1.00  0.00      B    O  
ATOM   3716  H1  HOH B1233      14.012  20.484  38.405  1.00  0.00      B    H  
ATOM   3717  H2  HOH B1233      12.593  19.794  37.777  1.00  0.00      B    H  
ATOM   3718  O   HOH B1234       3.289  36.216  28.913  1.00  0.00      B    O  
ATOM   3719  H1  HOH B1234       2.501  36.668  28.429  1.00  0.00      B    H  
ATOM   3720  H2  HOH B1234       3.815  35.702  28.192  1.00  0.00      B    H  
ATOM   3721  O   HOH B1235      25.089  26.868  27.533  1.00  0.00      B    O  
ATOM   3722  H1  HOH B1235      25.632  25.996  27.653  1.00  0.00      B    H  
ATOM   3723  H2  HOH B1235      25.717  27.569  27.989  1.00  0.00      B    H  
ATOM   3724  O   HOH B1236      15.754  27.369  22.663  1.00  0.00      B    O  
ATOM   3725  H1  HOH B1236      15.962  27.633  21.747  1.00  0.00      B    H  
ATOM   3726  H2  HOH B1236      15.808  26.334  22.733  1.00  0.00      B    H  
ATOM   3727  O   HOH B1237      25.874  18.835  31.124  1.00  0.00      B    O  
ATOM   3728  H1  HOH B1237      26.063  19.438  31.917  1.00  0.00      B    H  
ATOM   3729  H2  HOH B1237      26.710  18.891  30.495  1.00  0.00      B    H  
ATOM   3730  O   HOH B1238      19.591   3.218  37.517  1.00  0.00      B    O  
ATOM   3731  H1  HOH B1238      19.124   2.921  36.603  1.00  0.00      B    H  
ATOM   3732  H2  HOH B1238      19.740   4.202  37.552  1.00  0.00      B    H  
ATOM   3733  O   HOH B1239       7.340  15.896  13.847  1.00  0.00      B    O  
ATOM   3734  H1  HOH B1239       7.213  15.524  14.743  1.00  0.00      B    H  
ATOM   3735  H2  HOH B1239       7.496  16.891  13.922  1.00  0.00      B    H  
ATOM   3736  O   HOH B1240      21.239  18.753  12.376  1.00  0.00      B    O  
ATOM   3737  H1  HOH B1240      21.104  17.848  12.916  1.00  0.00      B    H  
ATOM   3738  H2  HOH B1240      22.253  19.042  12.371  1.00  0.00      B    H  
ATOM   3739  O   HOH B1241      29.005  21.449  17.315  1.00  0.00      B    O  
ATOM   3740  H1  HOH B1241      29.493  22.379  17.444  1.00  0.00      B    H  
ATOM   3741  H2  HOH B1241      28.412  21.565  16.537  1.00  0.00      B    H  
ATOM   3742  O   HOH B1242      31.400  10.715  33.408  1.00  0.00      B    O  
ATOM   3743  H1  HOH B1242      31.316  10.251  32.498  1.00  0.00      B    H  
ATOM   3744  H2  HOH B1242      32.330  10.507  33.788  1.00  0.00      B    H  
ATOM   3745  O   HOH B1243      19.226  19.466  19.279  1.00  0.00      B    O  
ATOM   3746  H1  HOH B1243      18.579  18.636  19.121  1.00  0.00      B    H  
ATOM   3747  H2  HOH B1243      19.957  19.038  19.878  1.00  0.00      B    H  
ATOM   3748  O   HOH B1244      15.415  20.128  33.110  1.00  0.00      B    O  
ATOM   3749  H1  HOH B1244      14.733  19.924  33.794  1.00  0.00      B    H  
ATOM   3750  H2  HOH B1244      15.958  19.285  32.922  1.00  0.00      B    H  
ATOM   3751  O   HOH B1245       1.960  21.267  37.538  1.00  0.00      B    O  
ATOM   3752  H1  HOH B1245       1.379  20.497  37.872  1.00  0.00      B    H  
ATOM   3753  H2  HOH B1245       2.660  20.840  36.885  1.00  0.00      B    H  
ATOM   3754  O   HOH B1246       6.234  11.095  30.536  1.00  0.00      B    O  
ATOM   3755  H1  HOH B1246       5.605  10.899  29.747  1.00  0.00      B    H  
ATOM   3756  H2  HOH B1246       5.610  11.043  31.383  1.00  0.00      B    H  
ATOM   3757  O   HOH B1247      26.225  10.774   9.128  1.00  0.00      B    O  
ATOM   3758  H1  HOH B1247      26.320  10.855  10.124  1.00  0.00      B    H  
ATOM   3759  H2  HOH B1247      27.133  10.550   8.685  1.00  0.00      B    H  
ATOM   3760  O   HOH B1248      17.994  29.194  23.985  1.00  0.00      B    O  
ATOM   3761  H1  HOH B1248      18.479  28.369  24.326  1.00  0.00      B    H  
ATOM   3762  H2  HOH B1248      17.027  28.982  23.689  1.00  0.00      B    H  
ATOM   3763  O   HOH B1249       4.572  34.969  26.814  1.00  0.00      B    O  
ATOM   3764  H1  HOH B1249       5.558  35.175  26.541  1.00  0.00      B    H  
ATOM   3765  H2  HOH B1249       4.184  34.601  25.947  1.00  0.00      B    H  
ATOM   3766  O   HOH B1250      19.473   9.975  20.655  1.00  0.00      B    O  
ATOM   3767  H1  HOH B1250      19.906   9.073  20.568  1.00  0.00      B    H  
ATOM   3768  H2  HOH B1250      19.830  10.324  21.507  1.00  0.00      B    H  
ATOM   3769  O   HOH B1251       6.275  27.408  38.262  1.00  0.00      B    O  
ATOM   3770  H1  HOH B1251       6.341  27.059  37.320  1.00  0.00      B    H  
ATOM   3771  H2  HOH B1251       5.597  26.783  38.753  1.00  0.00      B    H  
ATOM   3772  O   HOH B1252      16.378  25.671  10.213  1.00  0.00      B    O  
ATOM   3773  H1  HOH B1252      17.245  25.412  10.648  1.00  0.00      B    H  
ATOM   3774  H2  HOH B1252      15.858  24.792  10.157  1.00  0.00      B    H  
ATOM   3775  O   HOH B1253      22.422   6.746   6.319  1.00  0.00      B    O  
ATOM   3776  H1  HOH B1253      21.658   6.941   7.057  1.00  0.00      B    H  
ATOM   3777  H2  HOH B1253      23.384   6.951   6.726  1.00  0.00      B    H  
ATOM   3778  O   HOH B1254      18.486   7.194  23.966  1.00  0.00      B    O  
ATOM   3779  H1  HOH B1254      18.113   6.679  23.197  1.00  0.00      B    H  
ATOM   3780  H2  HOH B1254      19.439   6.857  24.102  1.00  0.00      B    H  
ATOM   3781  O   HOH B1255      10.290   5.995  28.680  1.00  0.00      B    O  
ATOM   3782  H1  HOH B1255      10.637   5.108  29.110  1.00  0.00      B    H  
ATOM   3783  H2  HOH B1255      10.973   6.354  28.102  1.00  0.00      B    H  
ATOM   3784  O   HOH B1256      19.538  21.351  21.380  1.00  0.00      B    O  
ATOM   3785  H1  HOH B1256      19.617  21.132  22.367  1.00  0.00      B    H  
ATOM   3786  H2  HOH B1256      19.453  20.503  20.876  1.00  0.00      B    H  
ATOM   3787  O   HOH B1257      34.743   7.528  18.403  1.00  0.00      B    O  
ATOM   3788  H1  HOH B1257      34.733   8.403  18.891  1.00  0.00      B    H  
ATOM   3789  H2  HOH B1257      35.158   6.798  19.058  1.00  0.00      B    H  
ATOM   3790  O   HOH B1258      18.352  32.039  23.994  1.00  0.00      B    O  
ATOM   3791  H1  HOH B1258      18.048  31.055  23.881  1.00  0.00      B    H  
ATOM   3792  H2  HOH B1258      19.353  32.162  23.747  1.00  0.00      B    H  
ATOM   3793  O   HOH B1259       0.936  34.862  38.952  1.00  0.00      B    O  
ATOM   3794  H1  HOH B1259       1.790  34.864  38.362  1.00  0.00      B    H  
ATOM   3795  H2  HOH B1259       1.316  34.965  39.915  1.00  0.00      B    H  
ATOM   3796  O   HOH B1260      18.488  30.574  29.662  1.00  0.00      B    O  
ATOM   3797  H1  HOH B1260      18.481  30.049  28.829  1.00  0.00      B    H  
ATOM   3798  H2  HOH B1260      19.441  30.436  30.142  1.00  0.00      B    H  
ATOM   3799  O   HOH B1261      32.069   7.046  17.064  1.00  0.00      B    O  
ATOM   3800  H1  HOH B1261      31.625   7.940  16.931  1.00  0.00      B    H  
ATOM   3801  H2  HOH B1261      32.724   7.154  17.833  1.00  0.00      B    H  
ATOM   3802  O   HOH B1262      36.772   2.377  33.185  1.00  0.00      B    O  
ATOM   3803  H1  HOH B1262      37.272   1.952  32.406  1.00  0.00      B    H  
ATOM   3804  H2  HOH B1262      37.127   1.939  34.049  1.00  0.00      B    H  
ATOM   3805  O   HOH B1263      18.177  10.840  15.526  1.00  0.00      B    O  
ATOM   3806  H1  HOH B1263      19.114  10.966  15.909  1.00  0.00      B    H  
ATOM   3807  H2  HOH B1263      18.283  10.786  14.486  1.00  0.00      B    H  
ATOM   3808  O   HOH B1264      19.725  14.128   6.074  1.00  0.00      B    O  
ATOM   3809  H1  HOH B1264      19.948  13.490   6.854  1.00  0.00      B    H  
ATOM   3810  H2  HOH B1264      20.266  14.979   6.282  1.00  0.00      B    H  
ATOM   3811  O   HOH B1265      15.517  24.842  23.551  1.00  0.00      B    O  
ATOM   3812  H1  HOH B1265      16.306  24.436  24.106  1.00  0.00      B    H  
ATOM   3813  H2  HOH B1265      14.893  24.088  23.388  1.00  0.00      B    H  
ATOM   3814  O   HOH B1266      22.848  17.081  28.005  1.00  0.00      B    O  
ATOM   3815  H1  HOH B1266      23.274  16.221  28.380  1.00  0.00      B    H  
ATOM   3816  H2  HOH B1266      22.290  17.495  28.736  1.00  0.00      B    H  
ATOM   3817  O   HOH B1267      18.957  20.930  31.582  1.00  0.00      B    O  
ATOM   3818  H1  HOH B1267      18.911  20.130  30.876  1.00  0.00      B    H  
ATOM   3819  H2  HOH B1267      19.983  21.081  31.690  1.00  0.00      B    H  
ATOM   3820  O   HOH B1268      26.577  10.975  11.895  1.00  0.00      B    O  
ATOM   3821  H1  HOH B1268      27.245  10.266  11.573  1.00  0.00      B    H  
ATOM   3822  H2  HOH B1268      26.334  10.665  12.828  1.00  0.00      B    H  
ATOM   3823  O   HOH B1269       2.261  11.176   4.595  1.00  0.00      B    O  
ATOM   3824  H1  HOH B1269       1.593  11.701   4.092  1.00  0.00      B    H  
ATOM   3825  H2  HOH B1269       2.321  10.239   4.169  1.00  0.00      B    H  
ATOM   3826  O   HOH B1270      26.942  12.027  19.903  1.00  0.00      B    O  
ATOM   3827  H1  HOH B1270      27.818  12.223  19.441  1.00  0.00      B    H  
ATOM   3828  H2  HOH B1270      26.435  11.323  19.391  1.00  0.00      B    H  
ATOM   3829  O   HOH B1271      28.187   2.963  36.568  1.00  0.00      B    O  
ATOM   3830  H1  HOH B1271      28.387   3.534  37.361  1.00  0.00      B    H  
ATOM   3831  H2  HOH B1271      27.512   3.385  35.941  1.00  0.00      B    H  
ATOM   3832  O   HOH B1272      22.391  11.833  12.643  1.00  0.00      B    O  
ATOM   3833  H1  HOH B1272      22.440  10.907  12.307  1.00  0.00      B    H  
ATOM   3834  H2  HOH B1272      22.163  12.399  11.865  1.00  0.00      B    H  
ATOM   3835  O   HOH B1273      30.442  26.897   3.360  1.00  0.00      B    O  
ATOM   3836  H1  HOH B1273      29.436  27.215   3.513  1.00  0.00      B    H  
ATOM   3837  H2  HOH B1273      31.012  27.574   3.885  1.00  0.00      B    H  
ATOM   3838  O   HOH B1274      32.575  15.663  34.057  1.00  0.00      B    O  
ATOM   3839  H1  HOH B1274      31.838  15.181  34.572  1.00  0.00      B    H  
ATOM   3840  H2  HOH B1274      33.361  15.037  33.991  1.00  0.00      B    H  
ATOM   3841  O   HOH B1275      22.740   9.099  11.639  1.00  0.00      B    O  
ATOM   3842  H1  HOH B1275      23.629   8.653  11.666  1.00  0.00      B    H  
ATOM   3843  H2  HOH B1275      22.247   8.374  12.231  1.00  0.00      B    H  
ATOM   3844  O   HOH B1276       9.233   3.736  12.448  1.00  0.00      B    O  
ATOM   3845  H1  HOH B1276      10.109   4.043  12.064  1.00  0.00      B    H  
ATOM   3846  H2  HOH B1276       8.668   4.544  12.564  1.00  0.00      B    H  
ATOM   3847  O   HOH B1277       5.169  10.392  28.378  1.00  0.00      B    O  
ATOM   3848  H1  HOH B1277       4.167  10.340  28.190  1.00  0.00      B    H  
ATOM   3849  H2  HOH B1277       5.534   9.455  28.184  1.00  0.00      B    H  
ATOM   3850  O   HOH B1278      26.393  14.982  16.515  1.00  0.00      B    O  
ATOM   3851  H1  HOH B1278      26.212  14.867  15.533  1.00  0.00      B    H  
ATOM   3852  H2  HOH B1278      25.884  15.826  16.788  1.00  0.00      B    H  
ATOM   3853  O   HOH B1279      38.989   8.662   2.400  1.00  0.00      B    O  
ATOM   3854  H1  HOH B1279      38.434   9.379   2.863  1.00  0.00      B    H  
ATOM   3855  H2  HOH B1279      39.471   8.113   3.100  1.00  0.00      B    H  
ATOM   3856  O   HOH B1280      32.870  20.127  37.318  1.00  0.00      B    O  
ATOM   3857  H1  HOH B1280      33.444  20.410  36.518  1.00  0.00      B    H  
ATOM   3858  H2  HOH B1280      32.846  19.134  37.471  1.00  0.00      B    H  
ATOM   3859  O   HOH B1281      30.747  37.197   2.345  1.00  0.00      B    O  
ATOM   3860  H1  HOH B1281      31.171  37.693   3.114  1.00  0.00      B    H  
ATOM   3861  H2  HOH B1281      30.932  36.208   2.399  1.00  0.00      B    H  
ATOM   3862  O   HOH B1282      23.846  27.129   9.654  1.00  0.00      B    O  
ATOM   3863  H1  HOH B1282      24.598  27.641   9.169  1.00  0.00      B    H  
ATOM   3864  H2  HOH B1282      23.662  27.660  10.513  1.00  0.00      B    H  
ATOM   3865  O   HOH B1283      24.353  38.893  10.506  1.00  0.00      B    O  
ATOM   3866  H1  HOH B1283      24.798  39.462  11.201  1.00  0.00      B    H  
ATOM   3867  H2  HOH B1283      25.075  38.223  10.158  1.00  0.00      B    H  
ATOM   3868  O   HOH B1284      30.968  30.197  18.433  1.00  0.00      B    O  
ATOM   3869  H1  HOH B1284      31.148  30.415  19.462  1.00  0.00      B    H  
ATOM   3870  H2  HOH B1284      31.719  30.693  17.926  1.00  0.00      B    H  
ATOM   3871  O   HOH B1285      25.506  18.434  19.580  1.00  0.00      B    O  
ATOM   3872  H1  HOH B1285      26.396  18.150  19.144  1.00  0.00      B    H  
ATOM   3873  H2  HOH B1285      25.659  18.785  20.546  1.00  0.00      B    H  
ATOM   3874  O   HOH B1286      33.877   1.551  24.478  1.00  0.00      B    O  
ATOM   3875  H1  HOH B1286      33.547   1.390  23.540  1.00  0.00      B    H  
ATOM   3876  H2  HOH B1286      33.836   0.679  25.002  1.00  0.00      B    H  
ATOM   3877  O   HOH B1287      33.909  11.261   1.170  1.00  0.00      B    O  
ATOM   3878  H1  HOH B1287      33.441  10.697   1.933  1.00  0.00      B    H  
ATOM   3879  H2  HOH B1287      34.901  11.159   1.353  1.00  0.00      B    H  
ATOM   3880  O   HOH B1288      26.700  32.222   6.793  1.00  0.00      B    O  
ATOM   3881  H1  HOH B1288      27.566  32.482   6.334  1.00  0.00      B    H  
ATOM   3882  H2  HOH B1288      26.456  31.244   6.558  1.00  0.00      B    H  
ATOM   3883  O   HOH B1289      17.946   8.898  31.602  1.00  0.00      B    O  
ATOM   3884  H1  HOH B1289      16.963   9.082  31.803  1.00  0.00      B    H  
ATOM   3885  H2  HOH B1289      18.105   7.898  31.640  1.00  0.00      B    H  
ATOM   3886  O   HOH B1290       1.394  37.867  27.634  1.00  0.00      B    O  
ATOM   3887  H1  HOH B1290       0.529  37.323  27.475  1.00  0.00      B    H  
ATOM   3888  H2  HOH B1290       1.620  38.492  26.812  1.00  0.00      B    H  
ATOM   3889  O   HOH B1291      32.656  38.996  32.337  1.00  0.00      B    O  
ATOM   3890  H1  HOH B1291      32.236  38.837  33.245  1.00  0.00      B    H  
ATOM   3891  H2  HOH B1291      31.970  38.825  31.619  1.00  0.00      B    H  
ATOM   3892  O   HOH B1292       3.674  11.403  13.873  1.00  0.00      B    O  
ATOM   3893  H1  HOH B1292       2.909  11.966  14.126  1.00  0.00      B    H  
ATOM   3894  H2  HOH B1292       4.452  11.577  14.519  1.00  0.00      B    H  
ATOM   3895  O   HOH B1293       3.362  24.862  35.023  1.00  0.00      B    O  
ATOM   3896  H1  HOH B1293       3.500  25.852  34.984  1.00  0.00      B    H  
ATOM   3897  H2  HOH B1293       2.975  24.483  34.167  1.00  0.00      B    H  
ATOM   3898  O   HOH B1294      38.715  27.931  18.995  1.00  0.00      B    O  
ATOM   3899  H1  HOH B1294      37.987  27.593  18.377  1.00  0.00      B    H  
ATOM   3900  H2  HOH B1294      39.716  27.626  18.700  1.00  0.00      B    H  
ATOM   3901  O   HOH B1295       9.366  20.733  33.054  1.00  0.00      B    O  
ATOM   3902  H1  HOH B1295       9.462  20.693  32.092  1.00  0.00      B    H  
ATOM   3903  H2  HOH B1295       9.422  21.736  33.404  1.00  0.00      B    H  
ATOM   3904  O   HOH B1296      28.682   3.915   6.375  1.00  0.00      B    O  
ATOM   3905  H1  HOH B1296      29.041   4.613   7.014  1.00  0.00      B    H  
ATOM   3906  H2  HOH B1296      27.734   4.138   6.203  1.00  0.00      B    H  
ATOM   3907  O   HOH B1297      27.445  23.421   6.608  1.00  0.00      B    O  
ATOM   3908  H1  HOH B1297      26.864  23.296   7.446  1.00  0.00      B    H  
ATOM   3909  H2  HOH B1297      26.813  23.335   5.834  1.00  0.00      B    H  
ATOM   3910  O   HOH B1298      38.675   8.017  -0.231  1.00  0.00      B    O  
ATOM   3911  H1  HOH B1298      38.554   9.027  -0.412  1.00  0.00      B    H  
ATOM   3912  H2  HOH B1298      38.803   7.854   0.752  1.00  0.00      B    H  
ATOM   3913  O   HOH B1299      36.164   2.076  38.086  1.00  0.00      B    O  
ATOM   3914  H1  HOH B1299      36.249   2.025  39.068  1.00  0.00      B    H  
ATOM   3915  H2  HOH B1299      37.083   1.971  37.672  1.00  0.00      B    H  
ATOM   3916  O   HOH B1300      15.974  35.919   4.641  1.00  0.00      B    O  
ATOM   3917  H1  HOH B1300      15.069  35.499   4.799  1.00  0.00      B    H  
ATOM   3918  H2  HOH B1300      15.918  36.583   3.907  1.00  0.00      B    H  
ATOM   3919  O   HOH B1301       6.337  15.984  26.355  1.00  0.00      B    O  
ATOM   3920  H1  HOH B1301       6.961  15.491  27.014  1.00  0.00      B    H  
ATOM   3921  H2  HOH B1301       5.421  15.728  26.566  1.00  0.00      B    H  
ATOM   3922  O   HOH B1302       5.372  20.558  24.956  1.00  0.00      B    O  
ATOM   3923  H1  HOH B1302       5.089  19.772  25.521  1.00  0.00      B    H  
ATOM   3924  H2  HOH B1302       6.114  20.295  24.319  1.00  0.00      B    H  
ATOM   3925  O   HOH B1303      35.994  30.495  26.527  1.00  0.00      B    O  
ATOM   3926  H1  HOH B1303      36.528  29.748  26.104  1.00  0.00      B    H  
ATOM   3927  H2  HOH B1303      35.958  30.318  27.540  1.00  0.00      B    H  
ATOM   3928  O   HOH B1304      12.430  13.960  30.565  1.00  0.00      B    O  
ATOM   3929  H1  HOH B1304      11.727  13.296  30.279  1.00  0.00      B    H  
ATOM   3930  H2  HOH B1304      12.121  14.379  31.383  1.00  0.00      B    H  
ATOM   3931  O   HOH B1305      17.003   9.416   3.951  1.00  0.00      B    O  
ATOM   3932  H1  HOH B1305      17.937   9.026   3.805  1.00  0.00      B    H  
ATOM   3933  H2  HOH B1305      16.423   8.970   3.232  1.00  0.00      B    H  
ATOM   3934  O   HOH B1306      31.221   3.058  17.500  1.00  0.00      B    O  
ATOM   3935  H1  HOH B1306      31.857   2.267  17.280  1.00  0.00      B    H  
ATOM   3936  H2  HOH B1306      31.716   3.612  18.211  1.00  0.00      B    H  
ATOM   3937  O   HOH B1307      33.517   8.535  10.581  1.00  0.00      B    O  
ATOM   3938  H1  HOH B1307      34.043   8.433   9.777  1.00  0.00      B    H  
ATOM   3939  H2  HOH B1307      34.187   8.770  11.314  1.00  0.00      B    H  
ATOM   3940  O   HOH B1308      37.139  13.773  28.266  1.00  0.00      B    O  
ATOM   3941  H1  HOH B1308      37.137  12.695  28.270  1.00  0.00      B    H  
ATOM   3942  H2  HOH B1308      37.106  14.113  29.218  1.00  0.00      B    H  
ATOM   3943  O   HOH B1309       7.601   7.039  20.120  1.00  0.00      B    O  
ATOM   3944  H1  HOH B1309       6.884   7.626  20.540  1.00  0.00      B    H  
ATOM   3945  H2  HOH B1309       7.202   6.187  19.749  1.00  0.00      B    H  
ATOM   3946  O   HOH B1310      13.967   1.672  17.394  1.00  0.00      B    O  
ATOM   3947  H1  HOH B1310      13.870   2.626  17.348  1.00  0.00      B    H  
ATOM   3948  H2  HOH B1310      13.208   1.301  16.888  1.00  0.00      B    H  
ATOM   3949  O   HOH B1311      14.100  16.381  11.688  1.00  0.00      B    O  
ATOM   3950  H1  HOH B1311      14.207  15.801  10.842  1.00  0.00      B    H  
ATOM   3951  H2  HOH B1311      14.985  16.706  11.932  1.00  0.00      B    H  
ATOM   3952  O   HOH B1312      35.323  19.470   6.922  1.00  0.00      B    O  
ATOM   3953  H1  HOH B1312      34.684  18.745   7.304  1.00  0.00      B    H  
ATOM   3954  H2  HOH B1312      35.181  20.330   7.515  1.00  0.00      B    H  
ATOM   3955  O   HOH B1313      18.760  19.826  12.825  1.00  0.00      B    O  
ATOM   3956  H1  HOH B1313      18.314  19.362  13.587  1.00  0.00      B    H  
ATOM   3957  H2  HOH B1313      19.619  19.371  12.715  1.00  0.00      B    H  
ATOM   3958  O   HOH B1314       5.497  10.977  24.344  1.00  0.00      B    O  
ATOM   3959  H1  HOH B1314       6.138  11.463  23.687  1.00  0.00      B    H  
ATOM   3960  H2  HOH B1314       4.553  11.022  23.984  1.00  0.00      B    H  
ATOM   3961  O   HOH B1315       1.499   8.283  27.351  1.00  0.00      B    O  
ATOM   3962  H1  HOH B1315       1.949   7.800  26.612  1.00  0.00      B    H  
ATOM   3963  H2  HOH B1315       1.753   7.767  28.191  1.00  0.00      B    H  
ATOM   3964  O   HOH B1316       5.629  16.227   0.745  1.00  0.00      B    O  
ATOM   3965  H1  HOH B1316       4.631  16.002   0.636  1.00  0.00      B    H  
ATOM   3966  H2  HOH B1316       5.716  16.959   1.451  1.00  0.00      B    H  
ATOM   3967  O   HOH B1317      27.623  34.805  15.731  1.00  0.00      B    O  
ATOM   3968  H1  HOH B1317      27.173  34.656  14.798  1.00  0.00      B    H  
ATOM   3969  H2  HOH B1317      28.300  34.080  15.892  1.00  0.00      B    H  
ATOM   3970  O   HOH B1318      37.614  29.117   6.812  1.00  0.00      B    O  
ATOM   3971  H1  HOH B1318      38.544  28.691   6.721  1.00  0.00      B    H  
ATOM   3972  H2  HOH B1318      37.576  29.966   6.270  1.00  0.00      B    H  
ATOM   3973  O   HOH B1319      28.791  19.059  23.461  1.00  0.00      B    O  
ATOM   3974  H1  HOH B1319      28.387  18.321  22.903  1.00  0.00      B    H  
ATOM   3975  H2  HOH B1319      29.181  18.633  24.290  1.00  0.00      B    H  
ATOM   3976  O   HOH B1320      38.690  36.912  22.115  1.00  0.00      B    O  
ATOM   3977  H1  HOH B1320      37.989  36.823  21.405  1.00  0.00      B    H  
ATOM   3978  H2  HOH B1320      39.516  36.672  21.651  1.00  0.00      B    H  
ATOM   3979  O   HOH B1321      39.091  31.890   7.033  1.00  0.00      B    O  
ATOM   3980  H1  HOH B1321      39.755  31.890   7.838  1.00  0.00      B    H  
ATOM   3981  H2  HOH B1321      38.213  31.870   7.473  1.00  0.00      B    H  
ATOM   3982  O   HOH B1322       5.372  24.079  13.416  1.00  0.00      B    O  
ATOM   3983  H1  HOH B1322       4.796  24.310  12.590  1.00  0.00      B    H  
ATOM   3984  H2  HOH B1322       4.823  23.611  14.070  1.00  0.00      B    H  
ATOM   3985  O   HOH B1323       7.400  17.071   7.479  1.00  0.00      B    O  
ATOM   3986  H1  HOH B1323       8.324  17.435   7.363  1.00  0.00      B    H  
ATOM   3987  H2  HOH B1323       7.360  16.735   8.441  1.00  0.00      B    H  
ATOM   3988  O   HOH B1324      31.740  38.744   4.537  1.00  0.00      B    O  
ATOM   3989  H1  HOH B1324      32.575  39.191   4.177  1.00  0.00      B    H  
ATOM   3990  H2  HOH B1324      31.215  39.495   4.938  1.00  0.00      B    H  
ATOM   3991  O   HOH B1325       8.385   4.781  26.300  1.00  0.00      B    O  
ATOM   3992  H1  HOH B1325       9.302   5.071  25.968  1.00  0.00      B    H  
ATOM   3993  H2  HOH B1325       8.354   3.893  25.865  1.00  0.00      B    H  
ATOM   3994  O   HOH B1326      17.421  13.254  16.452  1.00  0.00      B    O  
ATOM   3995  H1  HOH B1326      17.159  13.372  17.428  1.00  0.00      B    H  
ATOM   3996  H2  HOH B1326      17.650  12.239  16.281  1.00  0.00      B    H  
ATOM   3997  O   HOH B1327       8.913  23.683  33.405  1.00  0.00      B    O  
ATOM   3998  H1  HOH B1327       9.357  24.166  32.612  1.00  0.00      B    H  
ATOM   3999  H2  HOH B1327       9.417  24.025  34.198  1.00  0.00      B    H  
ATOM   4000  O   HOH B1328       5.584  29.179  19.797  1.00  0.00      B    O  
ATOM   4001  H1  HOH B1328       6.551  29.250  19.688  1.00  0.00      B    H  
ATOM   4002  H2  HOH B1328       5.364  28.750  20.644  1.00  0.00      B    H  
ATOM   4003  O   HOH B1329      34.605   8.053   7.804  1.00  0.00      B    O  
ATOM   4004  H1  HOH B1329      34.799   9.068   7.667  1.00  0.00      B    H  
ATOM   4005  H2  HOH B1329      35.491   7.606   8.035  1.00  0.00      B    H  
ATOM   4006  O   HOH B1330      36.425   2.036  18.184  1.00  0.00      B    O  
ATOM   4007  H1  HOH B1330      36.306   1.782  17.158  1.00  0.00      B    H  
ATOM   4008  H2  HOH B1330      36.927   1.219  18.642  1.00  0.00      B    H  
ATOM   4009  O   HOH B1331      26.434  34.270  13.384  1.00  0.00      B    O  
ATOM   4010  H1  HOH B1331      25.527  34.572  13.035  1.00  0.00      B    H  
ATOM   4011  H2  HOH B1331      27.087  34.096  12.598  1.00  0.00      B    H  
ATOM   4012  O   HOH B1332      13.369  16.336  35.644  1.00  0.00      B    O  
ATOM   4013  H1  HOH B1332      12.926  15.725  36.267  1.00  0.00      B    H  
ATOM   4014  H2  HOH B1332      14.164  16.799  36.167  1.00  0.00      B    H  
ATOM   4015  O   HOH B1333      33.067   3.313  34.817  1.00  0.00      B    O  
ATOM   4016  H1  HOH B1333      33.360   4.241  34.810  1.00  0.00      B    H  
ATOM   4017  H2  HOH B1333      33.374   2.985  33.859  1.00  0.00      B    H  
ATOM   4018  O   HOH B1334       5.896  25.945  29.733  1.00  0.00      B    O  
ATOM   4019  H1  HOH B1334       5.656  25.076  29.337  1.00  0.00      B    H  
ATOM   4020  H2  HOH B1334       6.876  25.970  29.949  1.00  0.00      B    H  
ATOM   4021  O   HOH B1335      38.826  15.361  11.382  1.00  0.00      B    O  
ATOM   4022  H1  HOH B1335      38.208  14.588  11.263  1.00  0.00      B    H  
ATOM   4023  H2  HOH B1335      39.090  15.456  12.327  1.00  0.00      B    H  
ATOM   4024  O   HOH B1336       3.655  23.736  15.736  1.00  0.00      B    O  
ATOM   4025  H1  HOH B1336       3.589  22.815  16.112  1.00  0.00      B    H  
ATOM   4026  H2  HOH B1336       4.604  24.028  15.990  1.00  0.00      B    H  
ATOM   4027  O   HOH B1337      38.700  16.728   6.948  1.00  0.00      B    O  
ATOM   4028  H1  HOH B1337      39.369  16.234   7.591  1.00  0.00      B    H  
ATOM   4029  H2  HOH B1337      38.396  17.584   7.508  1.00  0.00      B    H  
ATOM   4030  O   HOH B1338      33.283  22.592  32.472  1.00  0.00      B    O  
ATOM   4031  H1  HOH B1338      34.145  22.455  31.996  1.00  0.00      B    H  
ATOM   4032  H2  HOH B1338      33.402  23.375  33.063  1.00  0.00      B    H  
ATOM   4033  O   HOH B1339       0.850  23.739  30.729  1.00  0.00      B    O  
ATOM   4034  H1  HOH B1339       0.993  22.810  30.400  1.00  0.00      B    H  
ATOM   4035  H2  HOH B1339       0.830  24.240  29.856  1.00  0.00      B    H  
ATOM   4036  O   HOH B1340      12.343  25.826   3.432  1.00  0.00      B    O  
ATOM   4037  H1  HOH B1340      12.929  26.636   3.344  1.00  0.00      B    H  
ATOM   4038  H2  HOH B1340      12.662  25.195   4.167  1.00  0.00      B    H  
ATOM   4039  O   HOH B1341      23.007   5.965  38.730  1.00  0.00      B    O  
ATOM   4040  H1  HOH B1341      22.327   5.654  39.417  1.00  0.00      B    H  
ATOM   4041  H2  HOH B1341      22.580   5.739  37.850  1.00  0.00      B    H  
ATOM   4042  O   HOH B1342      29.781  18.236  20.843  1.00  0.00      B    O  
ATOM   4043  H1  HOH B1342      29.654  18.878  21.643  1.00  0.00      B    H  
ATOM   4044  H2  HOH B1342      29.920  18.796  20.013  1.00  0.00      B    H  
ATOM   4045  O   HOH B1343      12.066  18.370  16.558  1.00  0.00      B    O  
ATOM   4046  H1  HOH B1343      12.676  18.187  15.747  1.00  0.00      B    H  
ATOM   4047  H2  HOH B1343      11.880  17.478  16.982  1.00  0.00      B    H  
ATOM   4048  O   HOH B1344      31.153   9.439  16.428  1.00  0.00      B    O  
ATOM   4049  H1  HOH B1344      30.202   9.155  16.732  1.00  0.00      B    H  
ATOM   4050  H2  HOH B1344      31.103   9.792  15.434  1.00  0.00      B    H  
ATOM   4051  O   HOH B1345      21.783   1.549  37.888  1.00  0.00      B    O  
ATOM   4052  H1  HOH B1345      22.489   2.180  37.604  1.00  0.00      B    H  
ATOM   4053  H2  HOH B1345      20.829   1.916  37.674  1.00  0.00      B    H  
ATOM   4054  O   HOH B1346      23.400  39.378  26.941  1.00  0.00      B    O  
ATOM   4055  H1  HOH B1346      22.789  38.892  26.344  1.00  0.00      B    H  
ATOM   4056  H2  HOH B1346      24.225  38.847  26.774  1.00  0.00      B    H  
ATOM   4057  O   HOH B1347       4.071  23.625   9.086  1.00  0.00      B    O  
ATOM   4058  H1  HOH B1347       4.173  22.791   8.436  1.00  0.00      B    H  
ATOM   4059  H2  HOH B1347       4.781  24.323   8.854  1.00  0.00      B    H  
ATOM   4060  O   HOH B1348      31.703  28.886  12.897  1.00  0.00      B    O  
ATOM   4061  H1  HOH B1348      31.703  29.423  13.707  1.00  0.00      B    H  
ATOM   4062  H2  HOH B1348      30.749  28.520  12.848  1.00  0.00      B    H  
ATOM   4063  O   HOH B1349      22.145   7.079  32.939  1.00  0.00      B    O  
ATOM   4064  H1  HOH B1349      21.941   6.105  32.691  1.00  0.00      B    H  
ATOM   4065  H2  HOH B1349      23.044   7.346  32.542  1.00  0.00      B    H  
ATOM   4066  O   HOH B1350      26.023  38.174  18.856  1.00  0.00      B    O  
ATOM   4067  H1  HOH B1350      26.092  38.872  19.539  1.00  0.00      B    H  
ATOM   4068  H2  HOH B1350      26.387  38.533  18.026  1.00  0.00      B    H  
ATOM   4069  O   HOH B1351       0.695  22.489  22.822  1.00  0.00      B    O  
ATOM   4070  H1  HOH B1351       0.243  22.847  21.959  1.00  0.00      B    H  
ATOM   4071  H2  HOH B1351       0.177  21.622  23.034  1.00  0.00      B    H  
ATOM   4072  O   HOH B1352      17.492   8.769  35.049  1.00  0.00      B    O  
ATOM   4073  H1  HOH B1352      16.970   8.257  34.382  1.00  0.00      B    H  
ATOM   4074  H2  HOH B1352      18.357   8.749  34.636  1.00  0.00      B    H  
ATOM   4075  O   HOH B1353      17.551  35.745  10.454  1.00  0.00      B    O  
ATOM   4076  H1  HOH B1353      16.628  35.342  10.531  1.00  0.00      B    H  
ATOM   4077  H2  HOH B1353      17.863  36.092  11.320  1.00  0.00      B    H  
ATOM   4078  O   HOH B1354       5.031   2.487  35.762  1.00  0.00      B    O  
ATOM   4079  H1  HOH B1354       4.764   1.524  35.816  1.00  0.00      B    H  
ATOM   4080  H2  HOH B1354       4.452   3.020  36.431  1.00  0.00      B    H  
ATOM   4081  O   HOH B1355      28.885   5.992  12.277  1.00  0.00      B    O  
ATOM   4082  H1  HOH B1355      28.781   5.954  13.340  1.00  0.00      B    H  
ATOM   4083  H2  HOH B1355      29.177   6.904  12.003  1.00  0.00      B    H  
ATOM   4084  O   HOH B1356      19.535   3.997   5.463  1.00  0.00      B    O  
ATOM   4085  H1  HOH B1356      18.973   4.565   6.159  1.00  0.00      B    H  
ATOM   4086  H2  HOH B1356      19.001   3.242   5.221  1.00  0.00      B    H  
ATOM   4087  O   HOH B1357      20.129   6.928   7.603  1.00  0.00      B    O  
ATOM   4088  H1  HOH B1357      19.923   7.896   7.967  1.00  0.00      B    H  
ATOM   4089  H2  HOH B1357      19.246   6.389   7.560  1.00  0.00      B    H  
ATOM   4090  O   HOH B1358      15.144   5.548  25.192  1.00  0.00      B    O  
ATOM   4091  H1  HOH B1358      15.981   5.162  25.518  1.00  0.00      B    H  
ATOM   4092  H2  HOH B1358      14.498   5.534  25.988  1.00  0.00      B    H  
ATOM   4093  O   HOH B1359      26.367   4.284   3.692  1.00  0.00      B    O  
ATOM   4094  H1  HOH B1359      25.629   4.975   3.738  1.00  0.00      B    H  
ATOM   4095  H2  HOH B1359      26.029   3.317   3.846  1.00  0.00      B    H  
ATOM   4096  O   HOH B1360      28.080   1.400  22.217  1.00  0.00      B    O  
ATOM   4097  H1  HOH B1360      28.440   1.950  23.058  1.00  0.00      B    H  
ATOM   4098  H2  HOH B1360      28.632   1.727  21.457  1.00  0.00      B    H  
ATOM   4099  O   HOH B1361      37.651  17.579  10.446  1.00  0.00      B    O  
ATOM   4100  H1  HOH B1361      38.087  16.758  10.911  1.00  0.00      B    H  
ATOM   4101  H2  HOH B1361      36.665  17.461  10.509  1.00  0.00      B    H  
ATOM   4102  O   HOH B1362      20.567  25.019   8.324  1.00  0.00      B    O  
ATOM   4103  H1  HOH B1362      20.915  24.168   8.747  1.00  0.00      B    H  
ATOM   4104  H2  HOH B1362      20.704  25.802   8.983  1.00  0.00      B    H  
ATOM   4105  O   HOH B1363      33.282  30.131  26.854  1.00  0.00      B    O  
ATOM   4106  H1  HOH B1363      34.279  30.357  27.115  1.00  0.00      B    H  
ATOM   4107  H2  HOH B1363      32.777  31.025  26.655  1.00  0.00      B    H  
ATOM   4108  O   HOH B1364      16.199  30.519  31.165  1.00  0.00      B    O  
ATOM   4109  H1  HOH B1364      16.152  29.598  31.659  1.00  0.00      B    H  
ATOM   4110  H2  HOH B1364      16.904  30.381  30.434  1.00  0.00      B    H  
ATOM   4111  O   HOH B1365      10.181  10.117  37.701  1.00  0.00      B    O  
ATOM   4112  H1  HOH B1365      10.962  10.732  37.842  1.00  0.00      B    H  
ATOM   4113  H2  HOH B1365      10.558   9.217  37.474  1.00  0.00      B    H  
ATOM   4114  O   HOH B1366      20.756  31.615  10.059  1.00  0.00      B    O  
ATOM   4115  H1  HOH B1366      19.967  31.169   9.625  1.00  0.00      B    H  
ATOM   4116  H2  HOH B1366      21.597  31.453   9.475  1.00  0.00      B    H  
ATOM   4117  O   HOH B1367      38.433   6.597  32.680  1.00  0.00      B    O  
ATOM   4118  H1  HOH B1367      37.760   5.785  32.670  1.00  0.00      B    H  
ATOM   4119  H2  HOH B1367      39.112   6.474  33.393  1.00  0.00      B    H  
ATOM   4120  O   HOH B1368      19.617  20.882  24.088  1.00  0.00      B    O  
ATOM   4121  H1  HOH B1368      20.591  20.964  24.339  1.00  0.00      B    H  
ATOM   4122  H2  HOH B1368      19.157  20.367  24.823  1.00  0.00      B    H  
ATOM   4123  O   HOH B1369      10.919  32.965  32.843  1.00  0.00      B    O  
ATOM   4124  H1  HOH B1369      10.865  33.039  33.869  1.00  0.00      B    H  
ATOM   4125  H2  HOH B1369      10.005  33.284  32.488  1.00  0.00      B    H  
ATOM   4126  O   HOH B1370       4.057  13.801  27.539  1.00  0.00      B    O  
ATOM   4127  H1  HOH B1370       4.781  13.163  27.180  1.00  0.00      B    H  
ATOM   4128  H2  HOH B1370       3.223  13.612  26.986  1.00  0.00      B    H  
ATOM   4129  O   HOH B1371      24.689  22.620  14.187  1.00  0.00      B    O  
ATOM   4130  H1  HOH B1371      23.907  22.004  14.426  1.00  0.00      B    H  
ATOM   4131  H2  HOH B1371      24.777  22.560  13.201  1.00  0.00      B    H  
ATOM   4132  O   HOH B1372       8.540   4.359  36.591  1.00  0.00      B    O  
ATOM   4133  H1  HOH B1372       9.257   4.072  35.943  1.00  0.00      B    H  
ATOM   4134  H2  HOH B1372       8.308   5.319  36.234  1.00  0.00      B    H  
ATOM   4135  O   HOH B1373      28.378  15.683  24.977  1.00  0.00      B    O  
ATOM   4136  H1  HOH B1373      29.040  16.458  24.983  1.00  0.00      B    H  
ATOM   4137  H2  HOH B1373      28.925  14.806  24.987  1.00  0.00      B    H  
ATOM   4138  O   HOH B1374      36.305   2.954  23.896  1.00  0.00      B    O  
ATOM   4139  H1  HOH B1374      36.745   2.434  23.102  1.00  0.00      B    H  
ATOM   4140  H2  HOH B1374      35.552   2.480  24.281  1.00  0.00      B    H  
ATOM   4141  O   HOH B1375      17.825   7.544  37.435  1.00  0.00      B    O  
ATOM   4142  H1  HOH B1375      17.931   8.076  38.250  1.00  0.00      B    H  
ATOM   4143  H2  HOH B1375      17.336   8.089  36.702  1.00  0.00      B    H  
ATOM   4144  O   HOH B1376       3.041  29.710  19.333  1.00  0.00      B    O  
ATOM   4145  H1  HOH B1376       4.042  29.534  19.278  1.00  0.00      B    H  
ATOM   4146  H2  HOH B1376       2.539  28.847  19.192  1.00  0.00      B    H  
ATOM   4147  O   HOH B1377      37.323  21.424  35.832  1.00  0.00      B    O  
ATOM   4148  H1  HOH B1377      37.627  22.439  36.021  1.00  0.00      B    H  
ATOM   4149  H2  HOH B1377      37.889  20.982  35.041  1.00  0.00      B    H  
ATOM   4150  O   HOH B1378      -0.173  16.761  36.112  1.00  0.00      B    O  
ATOM   4151  H1  HOH B1378       0.652  16.649  35.493  1.00  0.00      B    H  
ATOM   4152  H2  HOH B1378      -0.198  17.777  36.304  1.00  0.00      B    H  
ATOM   4153  O   HOH B1379      24.285  10.697  32.167  1.00  0.00      B    O  
ATOM   4154  H1  HOH B1379      24.025  10.527  33.103  1.00  0.00      B    H  
ATOM   4155  H2  HOH B1379      23.674  10.125  31.558  1.00  0.00      B    H  
ATOM   4156  O   HOH B1380      36.148  32.489   7.088  1.00  0.00      B    O  
ATOM   4157  H1  HOH B1380      36.333  31.895   7.905  1.00  0.00      B    H  
ATOM   4158  H2  HOH B1380      35.162  32.730   7.151  1.00  0.00      B    H  
ATOM   4159  O   HOH B1381      15.491  34.177  36.268  1.00  0.00      B    O  
ATOM   4160  H1  HOH B1381      15.127  33.252  36.540  1.00  0.00      B    H  
ATOM   4161  H2  HOH B1381      14.903  34.901  36.657  1.00  0.00      B    H  
ATOM   4162  O   HOH B1382      31.251   2.749   2.942  1.00  0.00      B    O  
ATOM   4163  H1  HOH B1382      32.079   3.269   2.947  1.00  0.00      B    H  
ATOM   4164  H2  HOH B1382      30.975   2.651   1.950  1.00  0.00      B    H  
ATOM   4165  O   HOH B1383      39.130  13.578  19.693  1.00  0.00      B    O  
ATOM   4166  H1  HOH B1383      39.078  12.554  19.694  1.00  0.00      B    H  
ATOM   4167  H2  HOH B1383      38.375  14.016  19.099  1.00  0.00      B    H  
ATOM   4168  O   HOH B1384       9.661  20.038  19.578  1.00  0.00      B    O  
ATOM   4169  H1  HOH B1384      10.640  20.045  19.348  1.00  0.00      B    H  
ATOM   4170  H2  HOH B1384       9.221  19.284  19.045  1.00  0.00      B    H  
ATOM   4171  O   HOH B1385      17.501  12.535  21.234  1.00  0.00      B    O  
ATOM   4172  H1  HOH B1385      17.963  11.665  21.170  1.00  0.00      B    H  
ATOM   4173  H2  HOH B1385      18.091  13.256  20.899  1.00  0.00      B    H  
ATOM   4174  O   HOH B1386       9.523  20.473  11.032  1.00  0.00      B    O  
ATOM   4175  H1  HOH B1386       9.173  19.845  10.285  1.00  0.00      B    H  
ATOM   4176  H2  HOH B1386       8.878  21.243  11.146  1.00  0.00      B    H  
ATOM   4177  O   HOH B1387      -0.148  10.977  38.626  1.00  0.00      B    O  
ATOM   4178  H1  HOH B1387       0.727  10.638  39.067  1.00  0.00      B    H  
ATOM   4179  H2  HOH B1387       0.152  11.581  37.888  1.00  0.00      B    H  
ATOM   4180  O   HOH B1388       1.827   9.658  23.916  1.00  0.00      B    O  
ATOM   4181  H1  HOH B1388       2.086   8.824  24.485  1.00  0.00      B    H  
ATOM   4182  H2  HOH B1388       1.907   9.341  22.977  1.00  0.00      B    H  
ATOM   4183  O   HOH B1389      15.696   9.794  16.279  1.00  0.00      B    O  
ATOM   4184  H1  HOH B1389      15.286  10.308  15.470  1.00  0.00      B    H  
ATOM   4185  H2  HOH B1389      16.650  10.163  16.354  1.00  0.00      B    H  
ATOM   4186  O   HOH B1390      25.696  19.250  36.181  1.00  0.00      B    O  
ATOM   4187  H1  HOH B1390      24.859  19.806  35.994  1.00  0.00      B    H  
ATOM   4188  H2  HOH B1390      25.907  18.842  35.264  1.00  0.00      B    H  
ATOM   4189  O   HOH B1391      31.139  28.316  16.382  1.00  0.00      B    O  
ATOM   4190  H1  HOH B1391      32.103  28.176  16.107  1.00  0.00      B    H  
ATOM   4191  H2  HOH B1391      31.083  28.966  17.107  1.00  0.00      B    H  
ATOM   4192  O   HOH B1392       4.024   3.293  14.854  1.00  0.00      B    O  
ATOM   4193  H1  HOH B1392       4.420   2.573  15.479  1.00  0.00      B    H  
ATOM   4194  H2  HOH B1392       3.323   2.782  14.278  1.00  0.00      B    H  
ATOM   4195  O   HOH B1393      24.145  20.431  26.140  1.00  0.00      B    O  
ATOM   4196  H1  HOH B1393      24.184  20.088  27.109  1.00  0.00      B    H  
ATOM   4197  H2  HOH B1393      25.131  20.404  25.820  1.00  0.00      B    H  
ATOM   4198  O   HOH B1394      16.109  31.718   2.415  1.00  0.00      B    O  
ATOM   4199  H1  HOH B1394      15.443  32.327   2.927  1.00  0.00      B    H  
ATOM   4200  H2  HOH B1394      16.406  32.306   1.620  1.00  0.00      B    H  
ATOM   4201  O   HOH B1395      11.047  18.699  37.746  1.00  0.00      B    O  
ATOM   4202  H1  HOH B1395      10.105  18.812  38.079  1.00  0.00      B    H  
ATOM   4203  H2  HOH B1395      11.401  17.731  37.874  1.00  0.00      B    H  
ATOM   4204  O   HOH B1396      20.347  17.878  16.338  1.00  0.00      B    O  
ATOM   4205  H1  HOH B1396      19.885  17.358  17.101  1.00  0.00      B    H  
ATOM   4206  H2  HOH B1396      21.339  17.817  16.445  1.00  0.00      B    H  
ATOM   4207  O   HOH B1397      28.387  14.977   4.910  1.00  0.00      B    O  
ATOM   4208  H1  HOH B1397      28.820  14.323   4.192  1.00  0.00      B    H  
ATOM   4209  H2  HOH B1397      28.808  15.935   4.827  1.00  0.00      B    H  
ATOM   4210  O   HOH B1398      18.135  22.064  33.958  1.00  0.00      B    O  
ATOM   4211  H1  HOH B1398      17.613  21.407  34.590  1.00  0.00      B    H  
ATOM   4212  H2  HOH B1398      18.377  21.591  33.106  1.00  0.00      B    H  
ATOM   4213  O   HOH B1399      27.086  27.836  15.148  1.00  0.00      B    O  
ATOM   4214  H1  HOH B1399      26.188  27.502  14.851  1.00  0.00      B    H  
ATOM   4215  H2  HOH B1399      27.075  27.964  16.171  1.00  0.00      B    H  
ATOM   4216  O   HOH B1400       6.438   2.008  21.335  1.00  0.00      B    O  
ATOM   4217  H1  HOH B1400       5.611   1.434  21.543  1.00  0.00      B    H  
ATOM   4218  H2  HOH B1400       7.229   1.524  21.749  1.00  0.00      B    H  
ATOM   4219  O   HOH B1401      25.723  15.306   3.688  1.00  0.00      B    O  
ATOM   4220  H1  HOH B1401      25.784  16.005   2.961  1.00  0.00      B    H  
ATOM   4221  H2  HOH B1401      26.570  15.312   4.187  1.00  0.00      B    H  
ATOM   4222  O   HOH B1402      13.653  20.014  35.119  1.00  0.00      B    O  
ATOM   4223  H1  HOH B1402      13.658  19.822  36.134  1.00  0.00      B    H  
ATOM   4224  H2  HOH B1402      13.668  21.019  34.991  1.00  0.00      B    H  
ATOM   4225  O   HOH B1403      17.208  35.880  24.437  1.00  0.00      B    O  
ATOM   4226  H1  HOH B1403      18.037  35.669  25.023  1.00  0.00      B    H  
ATOM   4227  H2  HOH B1403      16.915  34.966  24.137  1.00  0.00      B    H  
ATOM   4228  O   HOH B1404      28.212   0.044  30.474  1.00  0.00      B    O  
ATOM   4229  H1  HOH B1404      28.783   0.554  31.138  1.00  0.00      B    H  
ATOM   4230  H2  HOH B1404      28.750  -0.058  29.611  1.00  0.00      B    H  
ATOM   4231  O   HOH B1405      35.931  22.335  25.843  1.00  0.00      B    O  
ATOM   4232  H1  HOH B1405      36.840  22.064  26.129  1.00  0.00      B    H  
ATOM   4233  H2  HOH B1405      36.008  22.879  24.977  1.00  0.00      B    H  
ATOM   4234  O   HOH B1406      18.635  24.819  11.175  1.00  0.00      B    O  
ATOM   4235  H1  HOH B1406      18.428  24.061  11.788  1.00  0.00      B    H  
ATOM   4236  H2  HOH B1406      19.573  25.170  11.352  1.00  0.00      B    H  
ATOM   4237  O   HOH B1407      26.042   4.911  35.241  1.00  0.00      B    O  
ATOM   4238  H1  HOH B1407      25.986   4.878  36.243  1.00  0.00      B    H  
ATOM   4239  H2  HOH B1407      25.877   5.873  34.964  1.00  0.00      B    H  
ATOM   4240  O   HOH B1408      34.137  27.843  19.797  1.00  0.00      B    O  
ATOM   4241  H1  HOH B1408      34.273  28.655  20.335  1.00  0.00      B    H  
ATOM   4242  H2  HOH B1408      33.153  27.536  19.840  1.00  0.00      B    H  
ATOM   4243  O   HOH B1409      22.718  35.420  34.426  1.00  0.00      B    O  
ATOM   4244  H1  HOH B1409      22.841  35.224  33.459  1.00  0.00      B    H  
ATOM   4245  H2  HOH B1409      23.474  35.054  34.987  1.00  0.00      B    H  
ATOM   4246  O   HOH B1410      11.040  19.994  23.789  1.00  0.00      B    O  
ATOM   4247  H1  HOH B1410      10.723  19.824  24.725  1.00  0.00      B    H  
ATOM   4248  H2  HOH B1410      11.884  20.543  23.903  1.00  0.00      B    H  
ATOM   4249  O   HOH B1411      11.310  37.404  30.027  1.00  0.00      B    O  
ATOM   4250  H1  HOH B1411      12.111  37.667  29.458  1.00  0.00      B    H  
ATOM   4251  H2  HOH B1411      11.755  36.827  30.783  1.00  0.00      B    H  
ATOM   4252  O   HOH B1412      21.487  27.088  14.545  1.00  0.00      B    O  
ATOM   4253  H1  HOH B1412      20.995  26.566  15.276  1.00  0.00      B    H  
ATOM   4254  H2  HOH B1412      20.798  27.861  14.317  1.00  0.00      B    H  
ATOM   4255  O   HOH B1413      36.578  24.814  23.978  1.00  0.00      B    O  
ATOM   4256  H1  HOH B1413      35.914  25.339  24.510  1.00  0.00      B    H  
ATOM   4257  H2  HOH B1413      36.479  25.155  22.999  1.00  0.00      B    H  
ATOM   4258  O   HOH B1414      23.419  14.602  36.441  1.00  0.00      B    O  
ATOM   4259  H1  HOH B1414      23.260  15.586  36.539  1.00  0.00      B    H  
ATOM   4260  H2  HOH B1414      23.750  14.070  37.270  1.00  0.00      B    H  
ATOM   4261  O   HOH B1415       7.942  38.751   6.672  1.00  0.00      B    O  
ATOM   4262  H1  HOH B1415       8.278  39.402   7.385  1.00  0.00      B    H  
ATOM   4263  H2  HOH B1415       8.118  39.228   5.853  1.00  0.00      B    H  
ATOM   4264  O   HOH B1416      27.443  29.456  21.274  1.00  0.00      B    O  
ATOM   4265  H1  HOH B1416      27.136  28.580  20.907  1.00  0.00      B    H  
ATOM   4266  H2  HOH B1416      26.871  30.165  20.823  1.00  0.00      B    H  
ATOM   4267  O   HOH B1417      27.265  11.437  16.316  1.00  0.00      B    O  
ATOM   4268  H1  HOH B1417      27.103  11.084  17.258  1.00  0.00      B    H  
ATOM   4269  H2  HOH B1417      27.687  12.326  16.324  1.00  0.00      B    H  
ATOM   4270  O   HOH B1418      22.268  14.907   1.131  1.00  0.00      B    O  
ATOM   4271  H1  HOH B1418      22.824  14.103   0.842  1.00  0.00      B    H  
ATOM   4272  H2  HOH B1418      22.014  14.752   2.120  1.00  0.00      B    H  
ATOM   4273  O   HOH B1419       0.989   3.857  37.474  1.00  0.00      B    O  
ATOM   4274  H1  HOH B1419       1.090   4.037  38.526  1.00  0.00      B    H  
ATOM   4275  H2  HOH B1419       0.714   4.766  37.062  1.00  0.00      B    H  
ATOM   4276  O   HOH B1420      21.878  38.104  36.877  1.00  0.00      B    O  
ATOM   4277  H1  HOH B1420      21.023  37.900  37.374  1.00  0.00      B    H  
ATOM   4278  H2  HOH B1420      22.071  39.033  37.265  1.00  0.00      B    H  
ATOM   4279  O   HOH B1421      17.775  24.720   7.534  1.00  0.00      B    O  
ATOM   4280  H1  HOH B1421      17.295  25.424   8.035  1.00  0.00      B    H  
ATOM   4281  H2  HOH B1421      18.741  24.812   7.805  1.00  0.00      B    H  
ATOM   4282  O   HOH B1422      22.883   4.831  14.382  1.00  0.00      B    O  
ATOM   4283  H1  HOH B1422      22.862   4.198  13.615  1.00  0.00      B    H  
ATOM   4284  H2  HOH B1422      22.074   4.657  14.940  1.00  0.00      B    H  
ATOM   4285  O   HOH B1423      13.526  30.177   5.634  1.00  0.00      B    O  
ATOM   4286  H1  HOH B1423      13.605  30.350   4.609  1.00  0.00      B    H  
ATOM   4287  H2  HOH B1423      14.530  30.056   5.863  1.00  0.00      B    H  
ATOM   4288  O   HOH B1424       1.929  23.184  12.838  1.00  0.00      B    O  
ATOM   4289  H1  HOH B1424       1.225  23.325  13.491  1.00  0.00      B    H  
ATOM   4290  H2  HOH B1424       2.116  22.191  12.770  1.00  0.00      B    H  
ATOM   4291  O   HOH B1425      34.517  13.856  13.924  1.00  0.00      B    O  
ATOM   4292  H1  HOH B1425      35.236  13.831  13.189  1.00  0.00      B    H  
ATOM   4293  H2  HOH B1425      34.894  13.367  14.759  1.00  0.00      B    H  
ATOM   4294  O   HOH B1426      18.488  20.975   3.523  1.00  0.00      B    O  
ATOM   4295  H1  HOH B1426      17.582  21.385   3.578  1.00  0.00      B    H  
ATOM   4296  H2  HOH B1426      18.971  21.680   2.992  1.00  0.00      B    H  
ATOM   4297  O   HOH B1427       8.767   3.671  39.205  1.00  0.00      B    O  
ATOM   4298  H1  HOH B1427       7.945   3.382  39.669  1.00  0.00      B    H  
ATOM   4299  H2  HOH B1427       8.577   3.806  38.214  1.00  0.00      B    H  
ATOM   4300  O   HOH B1428      18.793  26.375  16.030  1.00  0.00      B    O  
ATOM   4301  H1  HOH B1428      19.212  26.137  16.922  1.00  0.00      B    H  
ATOM   4302  H2  HOH B1428      18.121  25.670  15.868  1.00  0.00      B    H  
ATOM   4303  O   HOH B1429      31.179  34.157  31.889  1.00  0.00      B    O  
ATOM   4304  H1  HOH B1429      31.598  34.487  31.014  1.00  0.00      B    H  
ATOM   4305  H2  HOH B1429      31.870  34.232  32.562  1.00  0.00      B    H  
ATOM   4306  O   HOH B1430      10.731  37.970  25.615  1.00  0.00      B    O  
ATOM   4307  H1  HOH B1430      11.512  37.348  25.557  1.00  0.00      B    H  
ATOM   4308  H2  HOH B1430      10.452  38.083  24.600  1.00  0.00      B    H  
ATOM   4309  O   HOH B1431      10.545  10.531  20.825  1.00  0.00      B    O  
ATOM   4310  H1  HOH B1431      10.501   9.891  20.047  1.00  0.00      B    H  
ATOM   4311  H2  HOH B1431       9.917  11.267  20.585  1.00  0.00      B    H  
ATOM   4312  O   HOH B1432      27.700  28.101   0.794  1.00  0.00      B    O  
ATOM   4313  H1  HOH B1432      26.890  28.571   0.481  1.00  0.00      B    H  
ATOM   4314  H2  HOH B1432      28.117  28.741   1.471  1.00  0.00      B    H  
ATOM   4315  O   HOH B1433      24.607   7.332  31.616  1.00  0.00      B    O  
ATOM   4316  H1  HOH B1433      25.298   7.480  32.373  1.00  0.00      B    H  
ATOM   4317  H2  HOH B1433      24.968   7.791  30.838  1.00  0.00      B    H  
ATOM   4318  O   HOH B1434      27.093  12.141  22.856  1.00  0.00      B    O  
ATOM   4319  H1  HOH B1434      27.400  11.938  21.927  1.00  0.00      B    H  
ATOM   4320  H2  HOH B1434      27.770  11.732  23.484  1.00  0.00      B    H  
ATOM   4321  O   HOH B1435       0.993  11.155  30.756  1.00  0.00      B    O  
ATOM   4322  H1  HOH B1435       1.342  11.213  29.785  1.00  0.00      B    H  
ATOM   4323  H2  HOH B1435       1.644  10.575  31.233  1.00  0.00      B    H  
ATOM   4324  O   HOH B1436      35.266  36.223   5.301  1.00  0.00      B    O  
ATOM   4325  H1  HOH B1436      35.453  37.208   5.601  1.00  0.00      B    H  
ATOM   4326  H2  HOH B1436      35.970  35.692   5.802  1.00  0.00      B    H  
ATOM   4327  O   HOH B1437       4.043  19.792  36.134  1.00  0.00      B    O  
ATOM   4328  H1  HOH B1437       4.916  19.645  36.531  1.00  0.00      B    H  
ATOM   4329  H2  HOH B1437       4.154  20.339  35.326  1.00  0.00      B    H  
ATOM   4330  O   HOH B1438       1.582  34.826   2.418  1.00  0.00      B    O  
ATOM   4331  H1  HOH B1438       0.971  35.290   3.064  1.00  0.00      B    H  
ATOM   4332  H2  HOH B1438       1.602  33.871   2.699  1.00  0.00      B    H  
ATOM   4333  O   HOH B1439      26.402  31.791  14.368  1.00  0.00      B    O  
ATOM   4334  H1  HOH B1439      26.213  32.795  14.144  1.00  0.00      B    H  
ATOM   4335  H2  HOH B1439      25.966  31.204  13.628  1.00  0.00      B    H  
ATOM   4336  O   HOH B1440       1.101  16.656  13.943  1.00  0.00      B    O  
ATOM   4337  H1  HOH B1440       1.759  15.892  13.981  1.00  0.00      B    H  
ATOM   4338  H2  HOH B1440       0.357  16.472  14.673  1.00  0.00      B    H  
ATOM   4339  O   HOH B1441      34.745  34.085  38.586  1.00  0.00      B    O  
ATOM   4340  H1  HOH B1441      34.602  33.517  37.791  1.00  0.00      B    H  
ATOM   4341  H2  HOH B1441      33.925  34.720  38.601  1.00  0.00      B    H  
ATOM   4342  O   HOH B1442      36.135  19.828  29.623  1.00  0.00      B    O  
ATOM   4343  H1  HOH B1442      36.621  19.296  28.838  1.00  0.00      B    H  
ATOM   4344  H2  HOH B1442      35.240  19.247  29.778  1.00  0.00      B    H  
ATOM   4345  O   HOH B1443      12.293  11.465  36.432  1.00  0.00      B    O  
ATOM   4346  H1  HOH B1443      12.586  12.023  35.616  1.00  0.00      B    H  
ATOM   4347  H2  HOH B1443      12.574  10.465  36.268  1.00  0.00      B    H  
ATOM   4348  O   HOH B1444       2.515  15.005  31.475  1.00  0.00      B    O  
ATOM   4349  H1  HOH B1444       3.235  14.635  30.848  1.00  0.00      B    H  
ATOM   4350  H2  HOH B1444       2.864  15.885  31.797  1.00  0.00      B    H  
ATOM   4351  O   HOH B1445      11.262  28.691  30.106  1.00  0.00      B    O  
ATOM   4352  H1  HOH B1445      11.808  28.127  30.765  1.00  0.00      B    H  
ATOM   4353  H2  HOH B1445      10.753  29.428  30.627  1.00  0.00      B    H  
ATOM   4354  O   HOH B1446      37.589  10.825   3.587  1.00  0.00      B    O  
ATOM   4355  H1  HOH B1446      37.140  10.191   4.310  1.00  0.00      B    H  
ATOM   4356  H2  HOH B1446      37.287  11.838   3.751  1.00  0.00      B    H  
ATOM   4357  O   HOH B1447      12.308  33.733  23.689  1.00  0.00      B    O  
ATOM   4358  H1  HOH B1447      12.312  32.964  24.340  1.00  0.00      B    H  
ATOM   4359  H2  HOH B1447      13.126  33.646  23.066  1.00  0.00      B    H  
ATOM   4360  O   HOH B1448       1.410   4.639   1.176  1.00  0.00      B    O  
ATOM   4361  H1  HOH B1448       1.687   5.588   0.998  1.00  0.00      B    H  
ATOM   4362  H2  HOH B1448       2.055   4.296   1.874  1.00  0.00      B    H  
ATOM   4363  O   HOH B1449       8.175  32.483  21.009  1.00  0.00      B    O  
ATOM   4364  H1  HOH B1449       8.791  32.634  21.783  1.00  0.00      B    H  
ATOM   4365  H2  HOH B1449       8.460  31.624  20.569  1.00  0.00      B    H  
ATOM   4366  O   HOH B1450      10.886  26.299   0.188  1.00  0.00      B    O  
ATOM   4367  H1  HOH B1450      11.420  27.111   0.611  1.00  0.00      B    H  
ATOM   4368  H2  HOH B1450      10.278  25.886   0.860  1.00  0.00      B    H  
ATOM   4369  O   HOH B1451       1.718  15.610  28.399  1.00  0.00      B    O  
ATOM   4370  H1  HOH B1451       2.608  15.082  28.399  1.00  0.00      B    H  
ATOM   4371  H2  HOH B1451       1.829  16.556  28.663  1.00  0.00      B    H  
ATOM   4372  O   HOH B1452      14.326  27.341  28.886  1.00  0.00      B    O  
ATOM   4373  H1  HOH B1452      14.049  27.855  29.701  1.00  0.00      B    H  
ATOM   4374  H2  HOH B1452      14.208  26.356  28.960  1.00  0.00      B    H  
ATOM   4375  O   HOH B1453      16.305  38.887  10.029  1.00  0.00      B    O  
ATOM   4376  H1  HOH B1453      17.290  38.619  10.054  1.00  0.00      B    H  
ATOM   4377  H2  HOH B1453      16.189  39.715  10.552  1.00  0.00      B    H  
ATOM   4378  O   HOH B1454      13.124   9.876  10.010  1.00  0.00      B    O  
ATOM   4379  H1  HOH B1454      13.710  10.676  10.049  1.00  0.00      B    H  
ATOM   4380  H2  HOH B1454      12.283  10.162  10.469  1.00  0.00      B    H  
ATOM   4381  O   HOH B1455       6.650  29.297  35.473  1.00  0.00      B    O  
ATOM   4382  H1  HOH B1455       5.991  29.332  36.281  1.00  0.00      B    H  
ATOM   4383  H2  HOH B1455       6.320  28.619  34.781  1.00  0.00      B    H  
ATOM   4384  O   HOH B1456      38.586   5.687  29.236  1.00  0.00      B    O  
ATOM   4385  H1  HOH B1456      38.798   6.629  29.677  1.00  0.00      B    H  
ATOM   4386  H2  HOH B1456      38.962   5.666  28.255  1.00  0.00      B    H  
ATOM   4387  O   HOH B1457      36.581  37.984  11.777  1.00  0.00      B    O  
ATOM   4388  H1  HOH B1457      36.416  38.945  11.439  1.00  0.00      B    H  
ATOM   4389  H2  HOH B1457      36.443  37.382  10.976  1.00  0.00      B    H  
ATOM   4390  O   HOH B1458      37.969  32.246  30.698  1.00  0.00      B    O  
ATOM   4391  H1  HOH B1458      37.370  33.058  30.850  1.00  0.00      B    H  
ATOM   4392  H2  HOH B1458      38.635  32.242  31.485  1.00  0.00      B    H  
ATOM   4393  O   HOH B1459      25.533  38.002  26.288  1.00  0.00      B    O  
ATOM   4394  H1  HOH B1459      26.248  38.509  25.724  1.00  0.00      B    H  
ATOM   4395  H2  HOH B1459      25.383  37.146  25.822  1.00  0.00      B    H  
ATOM   4396  O   HOH B1460      28.077  19.146  29.521  1.00  0.00      B    O  
ATOM   4397  H1  HOH B1460      28.902  18.692  29.852  1.00  0.00      B    H  
ATOM   4398  H2  HOH B1460      27.936  18.911  28.542  1.00  0.00      B    H  
ATOM   4399  O   HOH B1461      25.246  36.255   5.588  1.00  0.00      B    O  
ATOM   4400  H1  HOH B1461      24.318  35.753   5.474  1.00  0.00      B    H  
ATOM   4401  H2  HOH B1461      25.653  35.971   6.487  1.00  0.00      B    H  
ATOM   4402  O   HOH B1462      26.120   0.892  12.450  1.00  0.00      B    O  
ATOM   4403  H1  HOH B1462      25.251   1.399  12.712  1.00  0.00      B    H  
ATOM   4404  H2  HOH B1462      26.505   1.471  11.665  1.00  0.00      B    H  
ATOM   4405  O   HOH B1463      26.703  10.822  31.030  1.00  0.00      B    O  
ATOM   4406  H1  HOH B1463      25.797  11.059  31.508  1.00  0.00      B    H  
ATOM   4407  H2  HOH B1463      26.531   9.981  30.402  1.00  0.00      B    H  
ATOM   4408  O   HOH B1464       2.156  27.117  18.683  1.00  0.00      B    O  
ATOM   4409  H1  HOH B1464       2.072  26.260  19.230  1.00  0.00      B    H  
ATOM   4410  H2  HOH B1464       2.440  26.915  17.743  1.00  0.00      B    H  
ATOM   4411  O   HOH B1465      12.662  27.857  26.043  1.00  0.00      B    O  
ATOM   4412  H1  HOH B1465      12.225  27.111  26.568  1.00  0.00      B    H  
ATOM   4413  H2  HOH B1465      13.605  27.613  25.912  1.00  0.00      B    H  
ATOM   4414  O   HOH B1466       0.520  15.686  24.177  1.00  0.00      B    O  
ATOM   4415  H1  HOH B1466       0.321  16.650  23.875  1.00  0.00      B    H  
ATOM   4416  H2  HOH B1466       0.144  15.490  25.164  1.00  0.00      B    H  
ATOM   4417  O   HOH B1467      16.713   7.612   6.180  1.00  0.00      B    O  
ATOM   4418  H1  HOH B1467      16.260   7.909   7.058  1.00  0.00      B    H  
ATOM   4419  H2  HOH B1467      16.728   8.476   5.540  1.00  0.00      B    H  
ATOM   4420  O   HOH B1468      13.559  32.525  33.633  1.00  0.00      B    O  
ATOM   4421  H1  HOH B1468      13.706  31.538  33.728  1.00  0.00      B    H  
ATOM   4422  H2  HOH B1468      12.607  32.614  33.236  1.00  0.00      B    H  
ATOM   4423  O   HOH B1469      30.788  15.348   8.590  1.00  0.00      B    O  
ATOM   4424  H1  HOH B1469      29.889  15.025   8.252  1.00  0.00      B    H  
ATOM   4425  H2  HOH B1469      31.020  16.191   8.071  1.00  0.00      B    H  
ATOM   4426  O   HOH B1470       1.000  28.980  35.310  1.00  0.00      B    O  
ATOM   4427  H1  HOH B1470       0.398  28.948  36.138  1.00  0.00      B    H  
ATOM   4428  H2  HOH B1470       0.432  28.900  34.504  1.00  0.00      B    H  
ATOM   4429  O   HOH B1471      19.076  22.827   1.589  1.00  0.00      B    O  
ATOM   4430  H1  HOH B1471      19.940  22.757   1.037  1.00  0.00      B    H  
ATOM   4431  H2  HOH B1471      19.052  23.743   2.040  1.00  0.00      B    H  
ATOM   4432  O   HOH B1472       6.656  20.265  33.616  1.00  0.00      B    O  
ATOM   4433  H1  HOH B1472       7.627  20.469  33.439  1.00  0.00      B    H  
ATOM   4434  H2  HOH B1472       6.671  19.540  34.324  1.00  0.00      B    H  
ATOM   4435  O   HOH B1473      20.069   7.202  15.271  1.00  0.00      B    O  
ATOM   4436  H1  HOH B1473      20.603   7.776  15.843  1.00  0.00      B    H  
ATOM   4437  H2  HOH B1473      19.983   6.351  15.792  1.00  0.00      B    H  
ATOM   4438  O   HOH B1474      22.099   4.323  27.330  1.00  0.00      B    O  
ATOM   4439  H1  HOH B1474      21.672   5.227  27.144  1.00  0.00      B    H  
ATOM   4440  H2  HOH B1474      23.040   4.321  26.984  1.00  0.00      B    H  
ATOM   4441  O   HOH B1475      37.305   0.638  35.054  1.00  0.00      B    O  
ATOM   4442  H1  HOH B1475      37.088  -0.360  35.046  1.00  0.00      B    H  
ATOM   4443  H2  HOH B1475      37.564   0.980  35.940  1.00  0.00      B    H  
ATOM   4444  O   HOH B1476      35.943   4.683  17.327  1.00  0.00      B    O  
ATOM   4445  H1  HOH B1476      36.559   5.429  17.591  1.00  0.00      B    H  
ATOM   4446  H2  HOH B1476      36.097   3.889  17.958  1.00  0.00      B    H  
ATOM   4447  O   HOH B1477      12.933   1.303  11.811  1.00  0.00      B    O  
ATOM   4448  H1  HOH B1477      13.768   0.843  12.187  1.00  0.00      B    H  
ATOM   4449  H2  HOH B1477      12.172   0.726  11.904  1.00  0.00      B    H  
ATOM   4450  O   HOH B1478      26.239  17.446   1.670  1.00  0.00      B    O  
ATOM   4451  H1  HOH B1478      25.344  17.873   1.910  1.00  0.00      B    H  
ATOM   4452  H2  HOH B1478      26.405  17.810   0.720  1.00  0.00      B    H  
ATOM   4453  O   HOH B1479       1.766  17.603   1.048  1.00  0.00      B    O  
ATOM   4454  H1  HOH B1479       2.019  18.456   1.408  1.00  0.00      B    H  
ATOM   4455  H2  HOH B1479       0.792  17.608   0.766  1.00  0.00      B    H  
ATOM   4456  O   HOH B1480      11.880   8.998  24.403  1.00  0.00      B    O  
ATOM   4457  H1  HOH B1480      12.297   9.429  23.572  1.00  0.00      B    H  
ATOM   4458  H2  HOH B1480      10.956   9.324  24.395  1.00  0.00      B    H  
ATOM   4459  O   HOH B1481      10.163  36.689  20.578  1.00  0.00      B    O  
ATOM   4460  H1  HOH B1481      10.435  35.745  20.331  1.00  0.00      B    H  
ATOM   4461  H2  HOH B1481       9.666  37.017  19.719  1.00  0.00      B    H  
ATOM   4462  O   HOH B1482       9.244   1.525   8.367  1.00  0.00      B    O  
ATOM   4463  H1  HOH B1482       9.976   0.842   8.233  1.00  0.00      B    H  
ATOM   4464  H2  HOH B1482       9.221   1.655   9.394  1.00  0.00      B    H  
ATOM   4465  O   HOH B1483      27.064  22.674  10.937  1.00  0.00      B    O  
ATOM   4466  H1  HOH B1483      26.579  22.885  10.072  1.00  0.00      B    H  
ATOM   4467  H2  HOH B1483      27.959  23.053  10.926  1.00  0.00      B    H  
ATOM   4468  O   HOH B1484      29.807  21.332  20.465  1.00  0.00      B    O  
ATOM   4469  H1  HOH B1484      29.591  22.044  19.807  1.00  0.00      B    H  
ATOM   4470  H2  HOH B1484      30.737  21.559  20.771  1.00  0.00      B    H  
ATOM   4471  O   HOH B1485      26.409   7.416  33.813  1.00  0.00      B    O  
ATOM   4472  H1  HOH B1485      26.685   8.401  34.179  1.00  0.00      B    H  
ATOM   4473  H2  HOH B1485      27.153   7.180  33.175  1.00  0.00      B    H  
ATOM   4474  O   HOH B1486       2.623  27.494  32.277  1.00  0.00      B    O  
ATOM   4475  H1  HOH B1486       2.089  26.683  32.151  1.00  0.00      B    H  
ATOM   4476  H2  HOH B1486       3.005  27.459  33.253  1.00  0.00      B    H  
ATOM   4477  O   HOH B1487       6.905   6.727  17.146  1.00  0.00      B    O  
ATOM   4478  H1  HOH B1487       7.032   7.425  17.883  1.00  0.00      B    H  
ATOM   4479  H2  HOH B1487       6.548   5.869  17.665  1.00  0.00      B    H  
ATOM   4480  O   HOH B1488      38.712  24.183  14.685  1.00  0.00      B    O  
ATOM   4481  H1  HOH B1488      38.861  25.089  14.975  1.00  0.00      B    H  
ATOM   4482  H2  HOH B1488      37.837  24.101  14.177  1.00  0.00      B    H  
ATOM   4483  O   HOH B1489      22.716  29.944  23.747  1.00  0.00      B    O  
ATOM   4484  H1  HOH B1489      22.959  30.922  23.552  1.00  0.00      B    H  
ATOM   4485  H2  HOH B1489      23.598  29.495  23.885  1.00  0.00      B    H  
ATOM   4486  O   HOH B1490      13.067   2.866  33.830  1.00  0.00      B    O  
ATOM   4487  H1  HOH B1490      12.099   3.084  34.118  1.00  0.00      B    H  
ATOM   4488  H2  HOH B1490      13.075   1.853  33.852  1.00  0.00      B    H  
ATOM   4489  O   HOH B1491      29.086  36.295  28.133  1.00  0.00      B    O  
ATOM   4490  H1  HOH B1491      28.968  36.121  27.132  1.00  0.00      B    H  
ATOM   4491  H2  HOH B1491      28.146  36.348  28.441  1.00  0.00      B    H  
ATOM   4492  O   HOH B1492      15.807   1.164  14.388  1.00  0.00      B    O  
ATOM   4493  H1  HOH B1492      15.610   0.409  15.016  1.00  0.00      B    H  
ATOM   4494  H2  HOH B1492      15.217   1.986  14.601  1.00  0.00      B    H  
ATOM   4495  O   HOH B1493      27.078  34.130  32.391  1.00  0.00      B    O  
ATOM   4496  H1  HOH B1493      27.679  33.395  31.992  1.00  0.00      B    H  
ATOM   4497  H2  HOH B1493      26.348  34.363  31.731  1.00  0.00      B    H  
ATOM   4498  O   HOH B1494      24.973  18.088   5.167  1.00  0.00      B    O  
ATOM   4499  H1  HOH B1494      25.204  19.082   4.969  1.00  0.00      B    H  
ATOM   4500  H2  HOH B1494      24.483  17.723   4.361  1.00  0.00      B    H  
ATOM   4501  O   HOH B1495      32.640   1.095  39.324  1.00  0.00      B    O  
ATOM   4502  H1  HOH B1495      33.081   1.509  38.507  1.00  0.00      B    H  
ATOM   4503  H2  HOH B1495      31.707   1.510  39.420  1.00  0.00      B    H  
ATOM   4504  O   HOH B1496       5.879  32.719  22.682  1.00  0.00      B    O  
ATOM   4505  H1  HOH B1496       6.714  32.640  22.126  1.00  0.00      B    H  
ATOM   4506  H2  HOH B1496       5.793  31.865  23.195  1.00  0.00      B    H  
ATOM   4507  O   HOH B1497      15.883  33.841  33.746  1.00  0.00      B    O  
ATOM   4508  H1  HOH B1497      15.929  34.075  34.757  1.00  0.00      B    H  
ATOM   4509  H2  HOH B1497      14.983  33.311  33.658  1.00  0.00      B    H  
ATOM   4510  O   HOH B1498      35.270  38.793  31.666  1.00  0.00      B    O  
ATOM   4511  H1  HOH B1498      34.305  38.952  31.957  1.00  0.00      B    H  
ATOM   4512  H2  HOH B1498      35.776  38.470  32.461  1.00  0.00      B    H  
ATOM   4513  O   HOH B1499      21.327  35.463  23.382  1.00  0.00      B    O  
ATOM   4514  H1  HOH B1499      21.585  35.699  24.299  1.00  0.00      B    H  
ATOM   4515  H2  HOH B1499      21.869  36.066  22.745  1.00  0.00      B    H  
ATOM   4516  O   HOH B1500      37.537  11.327  20.994  1.00  0.00      B    O  
ATOM   4517  H1  HOH B1500      36.731  11.831  20.680  1.00  0.00      B    H  
ATOM   4518  H2  HOH B1500      37.252  10.694  21.754  1.00  0.00      B    H  
ATOM   4519  O   HOH B1501      18.126  18.774   1.829  1.00  0.00      B    O  
ATOM   4520  H1  HOH B1501      18.084  19.408   2.615  1.00  0.00      B    H  
ATOM   4521  H2  HOH B1501      18.942  19.002   1.240  1.00  0.00      B    H  
ATOM   4522  O   HOH B1502      25.564   5.034  38.037  1.00  0.00      B    O  
ATOM   4523  H1  HOH B1502      24.697   5.512  38.277  1.00  0.00      B    H  
ATOM   4524  H2  HOH B1502      26.003   4.780  38.880  1.00  0.00      B    H  
ATOM   4525  O   HOH B1503       8.517  12.270  36.469  1.00  0.00      B    O  
ATOM   4526  H1  HOH B1503       7.709  11.749  36.059  1.00  0.00      B    H  
ATOM   4527  H2  HOH B1503       8.906  11.641  37.208  1.00  0.00      B    H  
ATOM   4528  O   HOH B1504       3.828  35.770   9.616  1.00  0.00      B    O  
ATOM   4529  H1  HOH B1504       4.543  35.244  10.188  1.00  0.00      B    H  
ATOM   4530  H2  HOH B1504       3.096  35.147   9.417  1.00  0.00      B    H  
ATOM   4531  O   HOH B1505       5.757  13.798  37.893  1.00  0.00      B    O  
ATOM   4532  H1  HOH B1505       4.868  14.207  38.151  1.00  0.00      B    H  
ATOM   4533  H2  HOH B1505       6.477  14.542  38.012  1.00  0.00      B    H  
ATOM   4534  O   HOH B1506       3.144  29.422  13.340  1.00  0.00      B    O  
ATOM   4535  H1  HOH B1506       3.895  28.750  13.359  1.00  0.00      B    H  
ATOM   4536  H2  HOH B1506       3.148  29.775  14.283  1.00  0.00      B    H  
ATOM   4537  O   HOH B1507       6.763  23.634   3.128  1.00  0.00      B    O  
ATOM   4538  H1  HOH B1507       5.887  23.378   2.627  1.00  0.00      B    H  
ATOM   4539  H2  HOH B1507       6.563  24.522   3.585  1.00  0.00      B    H  
ATOM   4540  O   HOH B1508      13.927   6.239  12.333  1.00  0.00      B    O  
ATOM   4541  H1  HOH B1508      13.613   6.833  11.571  1.00  0.00      B    H  
ATOM   4542  H2  HOH B1508      13.360   5.396  12.345  1.00  0.00      B    H  
ATOM   4543  O   HOH B1509      10.256  12.465  30.581  1.00  0.00      B    O  
ATOM   4544  H1  HOH B1509       9.494  13.055  30.957  1.00  0.00      B    H  
ATOM   4545  H2  HOH B1509       9.879  11.517  30.473  1.00  0.00      B    H  
ATOM   4546  O   HOH B1510       2.972  19.875   2.580  1.00  0.00      B    O  
ATOM   4547  H1  HOH B1510       3.989  19.705   2.458  1.00  0.00      B    H  
ATOM   4548  H2  HOH B1510       2.881  20.262   3.516  1.00  0.00      B    H  
ATOM   4549  O   HOH B1511      32.905  11.173  17.654  1.00  0.00      B    O  
ATOM   4550  H1  HOH B1511      33.811  10.818  17.701  1.00  0.00      B    H  
ATOM   4551  H2  HOH B1511      32.346  10.582  17.033  1.00  0.00      B    H  
ATOM   4552  O   HOH B1512      18.015   2.706   0.621  1.00  0.00      B    O  
ATOM   4553  H1  HOH B1512      16.969   2.721   0.516  1.00  0.00      B    H  
ATOM   4554  H2  HOH B1512      18.520   2.898  -0.269  1.00  0.00      B    H  
ATOM   4555  O   HOH B1513      28.434  27.855  31.051  1.00  0.00      B    O  
ATOM   4556  H1  HOH B1513      27.893  27.877  31.901  1.00  0.00      B    H  
ATOM   4557  H2  HOH B1513      29.054  28.687  31.090  1.00  0.00      B    H  
ATOM   4558  O   HOH B1514      33.190  17.645  12.835  1.00  0.00      B    O  
ATOM   4559  H1  HOH B1514      33.794  18.109  12.219  1.00  0.00      B    H  
ATOM   4560  H2  HOH B1514      32.633  17.004  12.301  1.00  0.00      B    H  
ATOM   4561  O   HOH B1515      35.850  29.987  29.170  1.00  0.00      B    O  
ATOM   4562  H1  HOH B1515      36.661  30.014  29.758  1.00  0.00      B    H  
ATOM   4563  H2  HOH B1515      35.139  30.660  29.498  1.00  0.00      B    H  
ATOM   4564  O   HOH B1516      24.888  24.314  16.331  1.00  0.00      B    O  
ATOM   4565  H1  HOH B1516      25.852  24.676  16.300  1.00  0.00      B    H  
ATOM   4566  H2  HOH B1516      24.722  23.888  15.366  1.00  0.00      B    H  
ATOM   4567  O   HOH B1517       4.936   3.159  27.526  1.00  0.00      B    O  
ATOM   4568  H1  HOH B1517       5.543   2.573  28.000  1.00  0.00      B    H  
ATOM   4569  H2  HOH B1517       4.791   2.799  26.592  1.00  0.00      B    H  
ATOM   4570  O   HOH B1518      29.052  14.305  16.314  1.00  0.00      B    O  
ATOM   4571  H1  HOH B1518      28.339  15.007  16.507  1.00  0.00      B    H  
ATOM   4572  H2  HOH B1518      29.129  14.301  15.298  1.00  0.00      B    H  
ATOM   4573  O   HOH B1519      -0.006  26.417   4.353  1.00  0.00      B    O  
ATOM   4574  H1  HOH B1519      -0.694  25.727   4.295  1.00  0.00      B    H  
ATOM   4575  H2  HOH B1519       0.781  26.051   3.807  1.00  0.00      B    H  
ATOM   4576  O   HOH B1520       3.917   6.146  15.098  1.00  0.00      B    O  
ATOM   4577  H1  HOH B1520       3.351   5.299  15.146  1.00  0.00      B    H  
ATOM   4578  H2  HOH B1520       4.858   5.869  15.283  1.00  0.00      B    H  
ATOM   4579  O   HOH B1521      33.535  28.789  24.408  1.00  0.00      B    O  
ATOM   4580  H1  HOH B1521      34.486  28.673  23.972  1.00  0.00      B    H  
ATOM   4581  H2  HOH B1521      33.581  29.136  25.370  1.00  0.00      B    H  
ATOM   4582  O   HOH B1522      17.474  36.565  18.123  1.00  0.00      B    O  
ATOM   4583  H1  HOH B1522      16.740  36.202  18.734  1.00  0.00      B    H  
ATOM   4584  H2  HOH B1522      18.033  35.813  17.738  1.00  0.00      B    H  
ATOM   4585  O   HOH B1523      21.107  30.418  30.403  1.00  0.00      B    O  
ATOM   4586  H1  HOH B1523      21.059  31.152  31.132  1.00  0.00      B    H  
ATOM   4587  H2  HOH B1523      22.030  30.187  30.037  1.00  0.00      B    H  
ATOM   4588  O   HOH B1524      36.495  32.954  16.010  1.00  0.00      B    O  
ATOM   4589  H1  HOH B1524      36.080  32.190  16.554  1.00  0.00      B    H  
ATOM   4590  H2  HOH B1524      37.333  33.155  16.470  1.00  0.00      B    H  
ATOM   4591  O   HOH B1525      33.167  26.949   4.521  1.00  0.00      B    O  
ATOM   4592  H1  HOH B1525      32.969  27.952   4.385  1.00  0.00      B    H  
ATOM   4593  H2  HOH B1525      34.149  26.831   4.117  1.00  0.00      B    H  
ATOM   4594  O   HOH B1526       8.552  34.284  19.019  1.00  0.00      B    O  
ATOM   4595  H1  HOH B1526       9.556  34.100  19.134  1.00  0.00      B    H  
ATOM   4596  H2  HOH B1526       8.017  33.660  19.594  1.00  0.00      B    H  
ATOM   4597  O   HOH B1527      12.599   3.492  14.327  1.00  0.00      B    O  
ATOM   4598  H1  HOH B1527      12.686   3.562  13.336  1.00  0.00      B    H  
ATOM   4599  H2  HOH B1527      12.170   2.551  14.584  1.00  0.00      B    H  
ATOM   4600  O   HOH B1528      27.167  28.108  18.129  1.00  0.00      B    O  
ATOM   4601  H1  HOH B1528      26.665  28.013  19.036  1.00  0.00      B    H  
ATOM   4602  H2  HOH B1528      27.671  28.985  18.024  1.00  0.00      B    H  
ATOM   4603  O   HOH B1529      27.314   2.540  10.223  1.00  0.00      B    O  
ATOM   4604  H1  HOH B1529      28.250   3.011  10.310  1.00  0.00      B    H  
ATOM   4605  H2  HOH B1529      27.438   1.684   9.665  1.00  0.00      B    H  
ATOM   4606  O   HOH B1530      23.672  38.351  32.701  1.00  0.00      B    O  
ATOM   4607  H1  HOH B1530      22.869  37.805  32.812  1.00  0.00      B    H  
ATOM   4608  H2  HOH B1530      23.747  38.861  33.638  1.00  0.00      B    H  
ATOM   4609  O   HOH B1531       7.335   5.710  11.857  1.00  0.00      B    O  
ATOM   4610  H1  HOH B1531       6.670   5.622  11.125  1.00  0.00      B    H  
ATOM   4611  H2  HOH B1531       6.872   5.644  12.736  1.00  0.00      B    H  
ATOM   4612  O   HOH B1532      11.341   9.339  28.894  1.00  0.00      B    O  
ATOM   4613  H1  HOH B1532      11.602   9.521  29.824  1.00  0.00      B    H  
ATOM   4614  H2  HOH B1532      10.336   9.580  28.893  1.00  0.00      B    H  
ATOM   4615  O   HOH B1533      34.276  16.908   4.515  1.00  0.00      B    O  
ATOM   4616  H1  HOH B1533      34.483  17.889   4.388  1.00  0.00      B    H  
ATOM   4617  H2  HOH B1533      34.452  16.444   3.638  1.00  0.00      B    H  
ATOM   4618  O   HOH B1534       1.767  14.771  16.601  1.00  0.00      B    O  
ATOM   4619  H1  HOH B1534       2.388  14.802  15.730  1.00  0.00      B    H  
ATOM   4620  H2  HOH B1534       2.002  13.887  17.022  1.00  0.00      B    H  
ATOM   4621  O   HOH B1535      15.534  29.151  27.176  1.00  0.00      B    O  
ATOM   4622  H1  HOH B1535      15.152  28.509  27.824  1.00  0.00      B    H  
ATOM   4623  H2  HOH B1535      15.561  28.699  26.231  1.00  0.00      B    H  
ATOM   4624  O   HOH B1536      19.380  24.381  33.941  1.00  0.00      B    O  
ATOM   4625  H1  HOH B1536      20.031  24.222  33.147  1.00  0.00      B    H  
ATOM   4626  H2  HOH B1536      18.824  23.517  34.085  1.00  0.00      B    H  
ATOM   4627  O   HOH B1537      18.802   2.259  35.053  1.00  0.00      B    O  
ATOM   4628  H1  HOH B1537      18.114   1.885  34.373  1.00  0.00      B    H  
ATOM   4629  H2  HOH B1537      19.583   1.608  34.948  1.00  0.00      B    H  
ATOM   4630  O   HOH B1538      22.642   2.087  13.895  1.00  0.00      B    O  
ATOM   4631  H1  HOH B1538      23.263   1.916  14.651  1.00  0.00      B    H  
ATOM   4632  H2  HOH B1538      23.147   2.250  13.074  1.00  0.00      B    H  
ATOM   4633  O   HOH B1539      38.472   8.107  30.522  1.00  0.00      B    O  
ATOM   4634  H1  HOH B1539      38.644   9.072  30.820  1.00  0.00      B    H  
ATOM   4635  H2  HOH B1539      38.522   7.547  31.384  1.00  0.00      B    H  
ATOM   4636  O   HOH B1540      21.873  21.516  38.019  1.00  0.00      B    O  
ATOM   4637  H1  HOH B1540      21.653  20.884  37.253  1.00  0.00      B    H  
ATOM   4638  H2  HOH B1540      22.893  21.507  38.155  1.00  0.00      B    H  
ATOM   4639  O   HOH B1541      28.465   5.825   3.699  1.00  0.00      B    O  
ATOM   4640  H1  HOH B1541      27.651   5.162   3.689  1.00  0.00      B    H  
ATOM   4641  H2  HOH B1541      29.163   5.476   4.323  1.00  0.00      B    H  
ATOM   4642  O   HOH B1542      37.894   7.494  21.026  1.00  0.00      B    O  
ATOM   4643  H1  HOH B1542      38.584   6.763  21.080  1.00  0.00      B    H  
ATOM   4644  H2  HOH B1542      36.986   7.023  21.059  1.00  0.00      B    H  
ATOM   4645  O   HOH B1543       7.131  20.114  37.652  1.00  0.00      B    O  
ATOM   4646  H1  HOH B1543       6.423  19.424  37.801  1.00  0.00      B    H  
ATOM   4647  H2  HOH B1543       6.809  20.951  38.203  1.00  0.00      B    H  
ATOM   4648  O   HOH B1544      13.218  27.235  12.180  1.00  0.00      B    O  
ATOM   4649  H1  HOH B1544      13.176  26.418  11.550  1.00  0.00      B    H  
ATOM   4650  H2  HOH B1544      13.856  27.906  11.797  1.00  0.00      B    H  
ATOM   4651  O   HOH B1545      25.674  27.182   5.573  1.00  0.00      B    O  
ATOM   4652  H1  HOH B1545      25.282  26.388   5.093  1.00  0.00      B    H  
ATOM   4653  H2  HOH B1545      26.114  26.813   6.391  1.00  0.00      B    H  
ATOM   4654  O   HOH B1546      28.862   0.932  33.151  1.00  0.00      B    O  
ATOM   4655  H1  HOH B1546      29.332   1.160  34.053  1.00  0.00      B    H  
ATOM   4656  H2  HOH B1546      27.895   1.173  33.263  1.00  0.00      B    H  
ATOM   4657  O   HOH B1547      23.709  20.894  34.573  1.00  0.00      B    O  
ATOM   4658  H1  HOH B1547      23.834  21.779  35.104  1.00  0.00      B    H  
ATOM   4659  H2  HOH B1547      22.854  20.413  34.851  1.00  0.00      B    H  
ATOM   4660  O   HOH B1548      30.684  37.391  30.899  1.00  0.00      B    O  
ATOM   4661  H1  HOH B1548      29.798  36.925  30.884  1.00  0.00      B    H  
ATOM   4662  H2  HOH B1548      31.435  36.731  30.781  1.00  0.00      B    H  
ATOM   4663  O   HOH B1549       7.754   1.533  35.220  1.00  0.00      B    O  
ATOM   4664  H1  HOH B1549       7.861   0.963  36.120  1.00  0.00      B    H  
ATOM   4665  H2  HOH B1549       6.835   2.025  35.306  1.00  0.00      B    H  
ATOM   4666  O   HOH B1550      32.549  22.619  29.692  1.00  0.00      B    O  
ATOM   4667  H1  HOH B1550      33.308  23.142  29.365  1.00  0.00      B    H  
ATOM   4668  H2  HOH B1550      32.748  22.518  30.711  1.00  0.00      B    H  
ATOM   4669  O   HOH B1551      26.248   9.906  14.459  1.00  0.00      B    O  
ATOM   4670  H1  HOH B1551      26.121   8.975  14.769  1.00  0.00      B    H  
ATOM   4671  H2  HOH B1551      26.492  10.533  15.235  1.00  0.00      B    H  
ATOM   4672  O   HOH B1552      20.900  23.919  31.817  1.00  0.00      B    O  
ATOM   4673  H1  HOH B1552      21.281  23.036  32.134  1.00  0.00      B    H  
ATOM   4674  H2  HOH B1552      21.638  24.458  31.386  1.00  0.00      B    H  
ATOM   4675  O   HOH B1553      34.325  39.184  20.712  1.00  0.00      B    O  
ATOM   4676  H1  HOH B1553      34.866  38.892  21.553  1.00  0.00      B    H  
ATOM   4677  H2  HOH B1553      34.143  38.404  20.085  1.00  0.00      B    H  
ATOM   4678  O   HOH B1554       9.783  31.514  25.824  1.00  0.00      B    O  
ATOM   4679  H1  HOH B1554      10.708  31.858  25.560  1.00  0.00      B    H  
ATOM   4680  H2  HOH B1554       9.877  30.581  26.226  1.00  0.00      B    H  
ATOM   4681  O   HOH B1555      28.661  33.492  11.864  1.00  0.00      B    O  
ATOM   4682  H1  HOH B1555      28.879  34.466  12.045  1.00  0.00      B    H  
ATOM   4683  H2  HOH B1555      29.134  33.196  11.033  1.00  0.00      B    H  
ATOM   4684  O   HOH B1556      28.437  25.807   5.967  1.00  0.00      B    O  
ATOM   4685  H1  HOH B1556      28.186  24.900   6.290  1.00  0.00      B    H  
ATOM   4686  H2  HOH B1556      29.429  25.766   5.810  1.00  0.00      B    H  
ATOM   4687  O   HOH B1557      29.179  20.414  36.122  1.00  0.00      B    O  
ATOM   4688  H1  HOH B1557      28.851  19.440  36.258  1.00  0.00      B    H  
ATOM   4689  H2  HOH B1557      30.076  20.293  35.823  1.00  0.00      B    H  
ATOM   4690  O   HOH B1558      34.481   7.851   4.688  1.00  0.00      B    O  
ATOM   4691  H1  HOH B1558      33.923   8.288   5.450  1.00  0.00      B    H  
ATOM   4692  H2  HOH B1558      34.022   8.074   3.844  1.00  0.00      B    H  
ATOM   4693  O   HOH B1559      34.600  37.260  16.849  1.00  0.00      B    O  
ATOM   4694  H1  HOH B1559      33.906  37.728  16.278  1.00  0.00      B    H  
ATOM   4695  H2  HOH B1559      34.711  36.277  16.589  1.00  0.00      B    H  
ATOM   4696  O   HOH B1560      28.903   2.383  15.803  1.00  0.00      B    O  
ATOM   4697  H1  HOH B1560      29.298   2.449  14.806  1.00  0.00      B    H  
ATOM   4698  H2  HOH B1560      29.745   2.512  16.392  1.00  0.00      B    H  
ATOM   4699  O   HOH B1561      26.933  26.331  23.550  1.00  0.00      B    O  
ATOM   4700  H1  HOH B1561      26.711  26.659  22.620  1.00  0.00      B    H  
ATOM   4701  H2  HOH B1561      26.256  26.641  24.225  1.00  0.00      B    H  
ATOM   4702  O   HOH B1562       3.761  32.083  33.379  1.00  0.00      B    O  
ATOM   4703  H1  HOH B1562       2.966  31.882  34.074  1.00  0.00      B    H  
ATOM   4704  H2  HOH B1562       3.632  31.437  32.614  1.00  0.00      B    H  
ATOM   4705  O   HOH B1563      25.741  32.636  25.275  1.00  0.00      B    O  
ATOM   4706  H1  HOH B1563      25.809  32.321  24.288  1.00  0.00      B    H  
ATOM   4707  H2  HOH B1563      24.854  33.158  25.315  1.00  0.00      B    H  
ATOM   4708  O   HOH B1564      37.290  38.189  16.456  1.00  0.00      B    O  
ATOM   4709  H1  HOH B1564      38.168  37.768  16.194  1.00  0.00      B    H  
ATOM   4710  H2  HOH B1564      36.709  37.424  16.779  1.00  0.00      B    H  
ATOM   4711  O   HOH B1565      37.609  14.426  17.578  1.00  0.00      B    O  
ATOM   4712  H1  HOH B1565      37.746  14.953  16.755  1.00  0.00      B    H  
ATOM   4713  H2  HOH B1565      36.600  14.304  17.730  1.00  0.00      B    H  
ATOM   4714  O   HOH B1566      21.345  17.334  23.791  1.00  0.00      B    O  
ATOM   4715  H1  HOH B1566      21.181  17.291  24.787  1.00  0.00      B    H  
ATOM   4716  H2  HOH B1566      21.985  16.614  23.506  1.00  0.00      B    H  
ATOM   4717  O   HOH B1567      28.024  16.146  29.141  1.00  0.00      B    O  
ATOM   4718  H1  HOH B1567      28.659  16.867  28.973  1.00  0.00      B    H  
ATOM   4719  H2  HOH B1567      28.625  15.327  29.317  1.00  0.00      B    H  
ATOM   4720  O   HOH B1568       8.473   6.591   4.114  1.00  0.00      B    O  
ATOM   4721  H1  HOH B1568       8.724   7.568   4.176  1.00  0.00      B    H  
ATOM   4722  H2  HOH B1568       9.072   6.085   3.463  1.00  0.00      B    H  
ATOM   4723  O   HOH B1569      27.038  21.370  15.229  1.00  0.00      B    O  
ATOM   4724  H1  HOH B1569      26.719  20.449  15.023  1.00  0.00      B    H  
ATOM   4725  H2  HOH B1569      26.372  21.992  14.794  1.00  0.00      B    H  
ATOM   4726  O   HOH B1570      33.507  21.127   5.184  1.00  0.00      B    O  
ATOM   4727  H1  HOH B1570      33.951  20.489   5.777  1.00  0.00      B    H  
ATOM   4728  H2  HOH B1570      34.166  21.530   4.518  1.00  0.00      B    H  
ATOM   4729  O   HOH B1571      26.677  27.860   9.469  1.00  0.00      B    O  
ATOM   4730  H1  HOH B1571      27.537  28.363   9.657  1.00  0.00      B    H  
ATOM   4731  H2  HOH B1571      26.994  26.910   9.390  1.00  0.00      B    H  
ATOM   4732  O   HOH B1572      11.480  35.919  12.532  1.00  0.00      B    O  
ATOM   4733  H1  HOH B1572      10.552  35.643  12.320  1.00  0.00      B    H  
ATOM   4734  H2  HOH B1572      12.025  35.030  12.583  1.00  0.00      B    H  
ATOM   4735  O   HOH B1573      34.459  10.532  14.383  1.00  0.00      B    O  
ATOM   4736  H1  HOH B1573      34.607   9.619  14.884  1.00  0.00      B    H  
ATOM   4737  H2  HOH B1573      35.118  10.690  13.633  1.00  0.00      B    H  
ATOM   4738  O   HOH B1574      20.030   2.999  26.428  1.00  0.00      B    O  
ATOM   4739  H1  HOH B1574      20.332   2.018  26.499  1.00  0.00      B    H  
ATOM   4740  H2  HOH B1574      20.737   3.549  26.914  1.00  0.00      B    H  
ATOM   4741  O   HOH B1575      22.075  33.358  20.270  1.00  0.00      B    O  
ATOM   4742  H1  HOH B1575      21.310  33.347  19.674  1.00  0.00      B    H  
ATOM   4743  H2  HOH B1575      22.758  32.735  19.830  1.00  0.00      B    H  
ATOM   4744  O   HOH B1576      23.279   2.895   9.268  1.00  0.00      B    O  
ATOM   4745  H1  HOH B1576      22.942   3.722   8.823  1.00  0.00      B    H  
ATOM   4746  H2  HOH B1576      22.530   2.429   9.691  1.00  0.00      B    H  
ATOM   4747  O   HOH B1577      26.864  12.682  29.152  1.00  0.00      B    O  
ATOM   4748  H1  HOH B1577      26.941  12.114  29.995  1.00  0.00      B    H  
ATOM   4749  H2  HOH B1577      27.545  13.436  29.250  1.00  0.00      B    H  
ATOM   4750  O   HOH B1578      28.448  17.525   3.269  1.00  0.00      B    O  
ATOM   4751  H1  HOH B1578      27.665  17.555   2.617  1.00  0.00      B    H  
ATOM   4752  H2  HOH B1578      29.250  17.840   2.781  1.00  0.00      B    H  
ATOM   4753  O   HOH B1579      13.175  30.790  15.912  1.00  0.00      B    O  
ATOM   4754  H1  HOH B1579      14.216  30.710  16.034  1.00  0.00      B    H  
ATOM   4755  H2  HOH B1579      12.736  30.118  16.500  1.00  0.00      B    H  
ATOM   4756  O   HOH B1580      37.002  17.594  22.789  1.00  0.00      B    O  
ATOM   4757  H1  HOH B1580      36.195  18.060  22.397  1.00  0.00      B    H  
ATOM   4758  H2  HOH B1580      37.588  17.367  21.977  1.00  0.00      B    H  
ATOM   4759  O   HOH B1581      17.295  12.090  39.229  1.00  0.00      B    O  
ATOM   4760  H1  HOH B1581      17.810  12.838  39.571  1.00  0.00      B    H  
ATOM   4761  H2  HOH B1581      17.256  12.183  38.208  1.00  0.00      B    H  
ATOM   4762  O   HOH B1582      20.271  12.608   8.310  1.00  0.00      B    O  
ATOM   4763  H1  HOH B1582      19.538  13.085   8.908  1.00  0.00      B    H  
ATOM   4764  H2  HOH B1582      21.110  12.538   8.904  1.00  0.00      B    H  
ATOM   4765  O   HOH B1583      25.316  15.292  14.013  1.00  0.00      B    O  
ATOM   4766  H1  HOH B1583      26.136  15.726  13.736  1.00  0.00      B    H  
ATOM   4767  H2  HOH B1583      24.892  14.939  13.178  1.00  0.00      B    H  
ATOM   4768  O   HOH B1584       0.541  20.821  19.406  1.00  0.00      B    O  
ATOM   4769  H1  HOH B1584      -0.223  20.527  18.798  1.00  0.00      B    H  
ATOM   4770  H2  HOH B1584       1.304  20.115  19.490  1.00  0.00      B    H  
ATOM   4771  O   HOH B1585      28.876  36.866   8.665  1.00  0.00      B    O  
ATOM   4772  H1  HOH B1585      29.741  37.055   9.166  1.00  0.00      B    H  
ATOM   4773  H2  HOH B1585      28.931  35.997   8.228  1.00  0.00      B    H  
ATOM   4774  O   HOH B1586      19.309  33.210  38.658  1.00  0.00      B    O  
ATOM   4775  H1  HOH B1586      19.029  33.848  37.883  1.00  0.00      B    H  
ATOM   4776  H2  HOH B1586      20.248  33.384  39.071  1.00  0.00      B    H  
ATOM   4777  O   HOH B1587       3.968  21.386  33.448  1.00  0.00      B    O  
ATOM   4778  H1  HOH B1587       3.965  20.720  32.677  1.00  0.00      B    H  
ATOM   4779  H2  HOH B1587       4.924  21.385  33.828  1.00  0.00      B    H  
ATOM   4780  O   HOH B1588      24.372  21.112   7.660  1.00  0.00      B    O  
ATOM   4781  H1  HOH B1588      23.567  21.625   7.159  1.00  0.00      B    H  
ATOM   4782  H2  HOH B1588      24.927  20.582   6.900  1.00  0.00      B    H  
ATOM   4783  O   HOH B1589      12.624  23.932   5.187  1.00  0.00      B    O  
ATOM   4784  H1  HOH B1589      12.024  23.149   4.912  1.00  0.00      B    H  
ATOM   4785  H2  HOH B1589      13.521  23.570   5.487  1.00  0.00      B    H  
ATOM   4786  O   HOH B1590      37.569  21.821  28.050  1.00  0.00      B    O  
ATOM   4787  H1  HOH B1590      37.108  21.153  28.687  1.00  0.00      B    H  
ATOM   4788  H2  HOH B1590      38.424  22.045  28.502  1.00  0.00      B    H  
ATOM   4789  O   HOH B1591      10.997  15.061   5.994  1.00  0.00      B    O  
ATOM   4790  H1  HOH B1591      10.212  14.900   5.386  1.00  0.00      B    H  
ATOM   4791  H2  HOH B1591      11.539  14.214   6.203  1.00  0.00      B    H  
ATOM   4792  O   HOH B1592      18.519  14.691  24.791  1.00  0.00      B    O  
ATOM   4793  H1  HOH B1592      18.790  14.087  24.043  1.00  0.00      B    H  
ATOM   4794  H2  HOH B1592      19.147  14.511  25.609  1.00  0.00      B    H  
ATOM   4795  O   HOH B1593      37.537  22.395  32.503  1.00  0.00      B    O  
ATOM   4796  H1  HOH B1593      38.428  22.567  32.078  1.00  0.00      B    H  
ATOM   4797  H2  HOH B1593      37.021  23.287  32.734  1.00  0.00      B    H  
ATOM   4798  O   HOH B1594       5.834  20.073   6.361  1.00  0.00      B    O  
ATOM   4799  H1  HOH B1594       6.616  19.765   5.837  1.00  0.00      B    H  
ATOM   4800  H2  HOH B1594       6.009  19.750   7.350  1.00  0.00      B    H  
ATOM   4801  O   HOH B1595      20.554  17.032  26.437  1.00  0.00      B    O  
ATOM   4802  H1  HOH B1595      21.392  17.310  26.964  1.00  0.00      B    H  
ATOM   4803  H2  HOH B1595      20.356  16.081  26.603  1.00  0.00      B    H  
ATOM   4804  O   HOH B1596       2.558   9.772  32.718  1.00  0.00      B    O  
ATOM   4805  H1  HOH B1596       2.599   8.817  32.385  1.00  0.00      B    H  
ATOM   4806  H2  HOH B1596       3.444  10.108  32.944  1.00  0.00      B    H  
ATOM   4807  O   HOH B1597      29.469   6.262  34.235  1.00  0.00      B    O  
ATOM   4808  H1  HOH B1597      29.352   7.126  33.721  1.00  0.00      B    H  
ATOM   4809  H2  HOH B1597      29.287   5.487  33.605  1.00  0.00      B    H  
ATOM   4810  O   HOH B1598      21.137  30.511  25.911  1.00  0.00      B    O  
ATOM   4811  H1  HOH B1598      21.591  30.419  24.947  1.00  0.00      B    H  
ATOM   4812  H2  HOH B1598      20.468  29.754  26.052  1.00  0.00      B    H  
ATOM   4813  O   HOH B1599      20.492  19.881   0.737  1.00  0.00      B    O  
ATOM   4814  H1  HOH B1599      20.913  20.425  -0.009  1.00  0.00      B    H  
ATOM   4815  H2  HOH B1599      20.411  18.951   0.413  1.00  0.00      B    H  
ATOM   4816  O   HOH B1600       8.754  35.674  11.126  1.00  0.00      B    O  
ATOM   4817  H1  HOH B1600       9.001  34.789  11.627  1.00  0.00      B    H  
ATOM   4818  H2  HOH B1600       8.202  35.408  10.349  1.00  0.00      B    H  
ATOM   4819  O   HOH B1601      13.383  35.454   5.093  1.00  0.00      B    O  
ATOM   4820  H1  HOH B1601      12.708  35.836   4.399  1.00  0.00      B    H  
ATOM   4821  H2  HOH B1601      12.981  34.610   5.507  1.00  0.00      B    H  
ATOM   4822  O   HOH B1602      39.197  36.206   4.009  1.00  0.00      B    O  
ATOM   4823  H1  HOH B1602      38.315  36.062   4.464  1.00  0.00      B    H  
ATOM   4824  H2  HOH B1602      39.717  36.820   4.562  1.00  0.00      B    H  
ATOM   4825  O   HOH B1603      12.010  19.653  11.898  1.00  0.00      B    O  
ATOM   4826  H1  HOH B1603      11.031  19.896  11.707  1.00  0.00      B    H  
ATOM   4827  H2  HOH B1603      12.498  19.394  11.073  1.00  0.00      B    H  
ATOM   4828  O   HOH B1604      29.089  14.909   1.094  1.00  0.00      B    O  
ATOM   4829  H1  HOH B1604      29.151  15.880   1.444  1.00  0.00      B    H  
ATOM   4830  H2  HOH B1604      28.099  14.852   0.827  1.00  0.00      B    H  
ATOM   4831  O   HOH B1605      33.370  12.716   7.536  1.00  0.00      B    O  
ATOM   4832  H1  HOH B1605      32.512  12.403   7.161  1.00  0.00      B    H  
ATOM   4833  H2  HOH B1605      33.618  13.598   7.108  1.00  0.00      B    H  
ATOM   4834  O   HOH B1606       1.305  16.071   3.714  1.00  0.00      B    O  
ATOM   4835  H1  HOH B1606       0.527  16.613   3.963  1.00  0.00      B    H  
ATOM   4836  H2  HOH B1606       1.719  16.606   2.978  1.00  0.00      B    H  
ATOM   4837  O   HOH B1607      28.227   5.944  14.814  1.00  0.00      B    O  
ATOM   4838  H1  HOH B1607      27.206   5.712  15.005  1.00  0.00      B    H  
ATOM   4839  H2  HOH B1607      28.788   5.616  15.662  1.00  0.00      B    H  
ATOM   4840  O   HOH B1608      19.701  12.472  13.048  1.00  0.00      B    O  
ATOM   4841  H1  HOH B1608      19.422  11.510  12.794  1.00  0.00      B    H  
ATOM   4842  H2  HOH B1608      20.729  12.526  13.078  1.00  0.00      B    H  
ATOM   4843  O   HOH B1609      19.468   8.371   3.198  1.00  0.00      B    O  
ATOM   4844  H1  HOH B1609      20.070   8.747   3.889  1.00  0.00      B    H  
ATOM   4845  H2  HOH B1609      19.593   7.359   3.322  1.00  0.00      B    H  
ATOM   4846  O   HOH B1610      26.187  35.295   1.135  1.00  0.00      B    O  
ATOM   4847  H1  HOH B1610      26.666  35.716   1.979  1.00  0.00      B    H  
ATOM   4848  H2  HOH B1610      26.098  36.075   0.463  1.00  0.00      B    H  
ATOM   4849  O   HOH B1611      29.990  30.089  31.014  1.00  0.00      B    O  
ATOM   4850  H1  HOH B1611      29.545  30.947  31.280  1.00  0.00      B    H  
ATOM   4851  H2  HOH B1611      30.912  30.102  31.418  1.00  0.00      B    H  
ATOM   4852  O   HOH B1612      12.583  30.902   2.803  1.00  0.00      B    O  
ATOM   4853  H1  HOH B1612      12.361  31.894   2.688  1.00  0.00      B    H  
ATOM   4854  H2  HOH B1612      12.559  30.479   1.880  1.00  0.00      B    H  
ATOM   4855  O   HOH B1613       5.826  18.232   2.433  1.00  0.00      B    O  
ATOM   4856  H1  HOH B1613       6.584  18.903   2.339  1.00  0.00      B    H  
ATOM   4857  H2  HOH B1613       5.787  17.904   3.381  1.00  0.00      B    H  
ATOM   4858  O   HOH B1614      21.292   6.632  24.389  1.00  0.00      B    O  
ATOM   4859  H1  HOH B1614      21.514   5.698  24.032  1.00  0.00      B    H  
ATOM   4860  H2  HOH B1614      21.997   7.247  24.052  1.00  0.00      B    H  
ATOM   4861  O   HOH B1615       8.325  14.050  11.231  1.00  0.00      B    O  
ATOM   4862  H1  HOH B1615       7.702  13.511  10.575  1.00  0.00      B    H  
ATOM   4863  H2  HOH B1615       8.164  15.050  11.100  1.00  0.00      B    H  
ATOM   4864  O   HOH B1616      26.192  29.794  33.052  1.00  0.00      B    O  
ATOM   4865  H1  HOH B1616      25.398  29.919  33.603  1.00  0.00      B    H  
ATOM   4866  H2  HOH B1616      26.679  28.927  33.350  1.00  0.00      B    H  
ATOM   4867  O   HOH B1617      30.847  20.745  24.263  1.00  0.00      B    O  
ATOM   4868  H1  HOH B1617      30.057  20.233  23.812  1.00  0.00      B    H  
ATOM   4869  H2  HOH B1617      31.704  20.435  23.879  1.00  0.00      B    H  
ATOM   4870  O   HOH B1618       4.489  12.445   5.380  1.00  0.00      B    O  
ATOM   4871  H1  HOH B1618       4.389  13.439   5.108  1.00  0.00      B    H  
ATOM   4872  H2  HOH B1618       3.674  11.932   5.082  1.00  0.00      B    H  
ATOM   4873  O   HOH B1619       5.917  30.282   4.759  1.00  0.00      B    O  
ATOM   4874  H1  HOH B1619       5.496  29.959   5.607  1.00  0.00      B    H  
ATOM   4875  H2  HOH B1619       6.716  30.825   5.006  1.00  0.00      B    H  
ATOM   4876  O   HOH B1620      15.060   5.681  38.079  1.00  0.00      B    O  
ATOM   4877  H1  HOH B1620      15.819   5.811  38.725  1.00  0.00      B    H  
ATOM   4878  H2  HOH B1620      14.292   5.277  38.575  1.00  0.00      B    H  
ATOM   4879  O   HOH B1621      28.897  33.400  22.134  1.00  0.00      B    O  
ATOM   4880  H1  HOH B1621      28.845  32.438  22.569  1.00  0.00      B    H  
ATOM   4881  H2  HOH B1621      28.851  33.304  21.111  1.00  0.00      B    H  
ATOM   4882  O   HOH B1622      17.021  15.944   7.358  1.00  0.00      B    O  
ATOM   4883  H1  HOH B1622      16.264  15.305   7.286  1.00  0.00      B    H  
ATOM   4884  H2  HOH B1622      17.385  16.031   6.424  1.00  0.00      B    H  
ATOM   4885  O   HOH B1623      36.364  36.509   9.537  1.00  0.00      B    O  
ATOM   4886  H1  HOH B1623      35.547  35.896   9.787  1.00  0.00      B    H  
ATOM   4887  H2  HOH B1623      36.835  36.185   8.706  1.00  0.00      B    H  
ATOM   4888  O   HOH B1624       7.342  31.382  12.786  1.00  0.00      B    O  
ATOM   4889  H1  HOH B1624       8.219  30.918  13.073  1.00  0.00      B    H  
ATOM   4890  H2  HOH B1624       7.566  32.341  12.810  1.00  0.00      B    H  
ATOM   4891  O   HOH B1625      36.736  34.020  25.528  1.00  0.00      B    O  
ATOM   4892  H1  HOH B1625      37.101  33.518  26.279  1.00  0.00      B    H  
ATOM   4893  H2  HOH B1625      37.526  34.114  24.904  1.00  0.00      B    H  
ATOM   4894  O   HOH B1626       6.535  32.939   7.351  1.00  0.00      B    O  
ATOM   4895  H1  HOH B1626       6.962  32.055   7.479  1.00  0.00      B    H  
ATOM   4896  H2  HOH B1626       5.614  32.807   7.732  1.00  0.00      B    H  
ATOM   4897  O   HOH B1627      20.518  37.922   3.872  1.00  0.00      B    O  
ATOM   4898  H1  HOH B1627      20.950  37.634   4.772  1.00  0.00      B    H  
ATOM   4899  H2  HOH B1627      19.704  37.359   3.695  1.00  0.00      B    H  
ATOM   4900  O   HOH B1628      14.923  15.094  39.271  1.00  0.00      B    O  
ATOM   4901  H1  HOH B1628      15.360  15.957  39.002  1.00  0.00      B    H  
ATOM   4902  H2  HOH B1628      15.137  14.427  38.514  1.00  0.00      B    H  
ATOM   4903  O   HOH B1629      25.724   2.459  25.242  1.00  0.00      B    O  
ATOM   4904  H1  HOH B1629      26.355   1.795  25.672  1.00  0.00      B    H  
ATOM   4905  H2  HOH B1629      25.064   1.919  24.717  1.00  0.00      B    H  
ATOM   4906  O   HOH B1630      32.983  18.752  23.371  1.00  0.00      B    O  
ATOM   4907  H1  HOH B1630      32.978  18.404  24.344  1.00  0.00      B    H  
ATOM   4908  H2  HOH B1630      32.779  17.932  22.740  1.00  0.00      B    H  
ATOM   4909  O   HOH B1631      27.758   1.193   1.207  1.00  0.00      B    O  
ATOM   4910  H1  HOH B1631      26.776   0.933   1.368  1.00  0.00      B    H  
ATOM   4911  H2  HOH B1631      28.268   0.576   1.816  1.00  0.00      B    H  
ATOM   4912  O   HOH B1632       5.955   7.387  38.481  1.00  0.00      B    O  
ATOM   4913  H1  HOH B1632       5.775   6.519  38.872  1.00  0.00      B    H  
ATOM   4914  H2  HOH B1632       6.303   8.091  39.126  1.00  0.00      B    H  
ATOM   4915  O   HOH B1633      21.315   4.385   7.769  1.00  0.00      B    O  
ATOM   4916  H1  HOH B1633      21.135   4.925   6.932  1.00  0.00      B    H  
ATOM   4917  H2  HOH B1633      20.723   4.738   8.507  1.00  0.00      B    H  
ATOM   4918  O   HOH B1634       1.916  10.095   1.075  1.00  0.00      B    O  
ATOM   4919  H1  HOH B1634       2.513   9.274   0.770  1.00  0.00      B    H  
ATOM   4920  H2  HOH B1634       1.132   9.667   1.605  1.00  0.00      B    H  
ATOM   4921  O   HOH B1635      13.515   7.075  15.154  1.00  0.00      B    O  
ATOM   4922  H1  HOH B1635      13.932   6.812  14.260  1.00  0.00      B    H  
ATOM   4923  H2  HOH B1635      14.218   7.470  15.854  1.00  0.00      B    H  
ATOM   4924  O   HOH B1636       7.614  13.518  30.592  1.00  0.00      B    O  
ATOM   4925  H1  HOH B1636       7.034  12.700  30.731  1.00  0.00      B    H  
ATOM   4926  H2  HOH B1636       7.590  13.968  31.495  1.00  0.00      B    H  
ATOM   4927  O   HOH B1637      16.869  39.298   2.860  1.00  0.00      B    O  
ATOM   4928  H1  HOH B1637      17.220  38.629   2.188  1.00  0.00      B    H  
ATOM   4929  H2  HOH B1637      15.878  39.421   2.694  1.00  0.00      B    H  
ATOM   4930  O   HOH B1638       1.927  28.501  22.730  1.00  0.00      B    O  
ATOM   4931  H1  HOH B1638       2.641  27.816  23.012  1.00  0.00      B    H  
ATOM   4932  H2  HOH B1638       2.466  29.312  22.468  1.00  0.00      B    H  
ATOM   4933  O   HOH B1639      13.204  38.337  36.741  1.00  0.00      B    O  
ATOM   4934  H1  HOH B1639      12.212  38.318  37.014  1.00  0.00      B    H  
ATOM   4935  H2  HOH B1639      13.249  39.060  36.035  1.00  0.00      B    H  
ATOM   4936  O   HOH B1640      33.397   4.520  30.287  1.00  0.00      B    O
[truncated: 87,647 more chars]
