# Supplementary material for: ECE vs DISP Mechanisms in Anodic Electrolysis of Benzyl Alcohols: Computational Prediction of Microscopic Rate Constants
Source: J Phys Chem C Nanomater Interfaces. 2025 Aug 28;129(36):16076–96. doi: 10.1021/acs.jpcc.5c04347 (PMC12434723; doi:10.1021/acs.jpcc.5c04347)
Supplement: Supplementary file 2 [file jp5c04347_si_002.zip › example_simulation_inputs/QMMM_simulation_bulk_H2O_base_OAc/start_24_1.474_coords.pdb]

TITLE     MDANALYSIS FRAME 0: Created by PDBWriter
CRYST1   39.149   39.149   39.149  90.00  90.00  90.00 P 1           1
ATOM      1  C00 2ag A   1      16.418  22.185  19.518  1.00  0.00      A    C  
ATOM      2  O01 2ag A   1      15.128  22.156  20.109  1.00  0.00      A    O  
ATOM      3  C02 2ag A   1      14.270  23.215  19.697  1.00  0.00      A    C  
ATOM      4  C03 2ag A   1      14.022  23.473  18.298  1.00  0.00      A    C  
ATOM      5  C04 2ag A   1      13.189  24.529  18.021  1.00  0.00      A    C  
ATOM      6  C05 2ag A   1      12.532  25.347  18.951  1.00  0.00      A    C  
ATOM      7  C06 2ag A   1      11.477  26.157  18.539  1.00  0.00      A    C  
ATOM      8  O07 2ag A   1      10.480  26.347  19.425  1.00  0.00      A    O  
ATOM      9  C08 2ag A   1      12.810  25.112  20.315  1.00  0.00      A    C  
ATOM     10  C09 2ag A   1      13.810  24.171  20.626  1.00  0.00      A    C  
ATOM     11  H0A 2ag A   1      16.841  21.242  19.868  1.00  0.00      A    H  
ATOM     12  H0B 2ag A   1      16.280  22.135  18.443  1.00  0.00      A    H  
ATOM     13  H0C 2ag A   1      16.937  23.110  19.813  1.00  0.00      A    H  
ATOM     14  H0D 2ag A   1      14.506  22.861  17.486  1.00  0.00      A    H  
ATOM     15  H0E 2ag A   1      12.958  24.717  16.990  1.00  0.00      A    H  
ATOM     16  H0F 2ag A   1      11.259  26.310  17.436  1.00  0.00      A    H  
ATOM     17  H0G 2ag A   1      11.269  28.645  18.118  1.00  0.00      A    H  
ATOM     18  H0H 2ag A   1       9.844  27.045  19.089  1.00  0.00      A    H  
ATOM     19  H0I 2ag A   1      12.442  25.775  21.081  1.00  0.00      A    H  
ATOM     20  H0J 2ag A   1      14.170  24.106  21.677  1.00  0.00      A    H  
ATOM     21  C00 ACA B   2       9.558  28.645  17.060  1.00  0.00      B    C  
ATOM     22  C01 ACA B   2       8.920  29.298  15.839  1.00  0.00      B    C  
ATOM     23  O02 ACA B   2       8.939  28.015  17.886  1.00  0.00      B    O  
ATOM     24  O03 ACA B   2      10.906  28.847  17.184  1.00  0.00      B    O  
ATOM     25  H04 ACA B   2       7.879  29.404  16.142  1.00  0.00      B    H  
ATOM     26  H05 ACA B   2       8.982  28.683  14.908  1.00  0.00      B    H  
ATOM     27  H06 ACA B   2       9.441  30.282  15.736  1.00  0.00      B    H  
ATOM     28  O   HOH B   1      14.331  27.594  15.671  1.00  0.00      B    O  
ATOM     29  H1  HOH B   1      15.096  27.328  16.239  1.00  0.00      B    H  
ATOM     30  H2  HOH B   1      14.298  26.991  14.814  1.00  0.00      B    H  
ATOM     31  O   HOH B   2      12.081  33.245  13.824  1.00  0.00      B    O  
ATOM     32  H1  HOH B   2      12.214  33.509  14.766  1.00  0.00      B    H  
ATOM     33  H2  HOH B   2      12.539  32.353  13.608  1.00  0.00      B    H  
ATOM     34  O   HOH B   4       4.826  19.452  12.985  1.00  0.00      B    O  
ATOM     35  H1  HOH B   4       5.270  18.742  12.437  1.00  0.00      B    H  
ATOM     36  H2  HOH B   4       4.903  20.302  12.511  1.00  0.00      B    H  
ATOM     37  O   HOH B   5      14.231  28.446  23.832  1.00  0.00      B    O  
ATOM     38  H1  HOH B   5      14.807  27.790  24.329  1.00  0.00      B    H  
ATOM     39  H2  HOH B   5      13.348  28.401  24.291  1.00  0.00      B    H  
ATOM     40  O   HOH B   7      15.405  26.447   7.381  1.00  0.00      B    O  
ATOM     41  H1  HOH B   7      14.488  26.201   7.070  1.00  0.00      B    H  
ATOM     42  H2  HOH B   7      15.459  26.146   8.334  1.00  0.00      B    H  
ATOM     43  O   HOH B   8      11.365  21.948  19.627  1.00  0.00      B    O  
ATOM     44  H1  HOH B   8      11.446  20.993  19.656  1.00  0.00      B    H  
ATOM     45  H2  HOH B   8      12.270  22.345  19.404  1.00  0.00      B    H  
ATOM     46  O   HOH B   9      12.715  23.523  14.385  1.00  0.00      B    O  
ATOM     47  H1  HOH B   9      13.609  23.626  14.757  1.00  0.00      B    H  
ATOM     48  H2  HOH B   9      12.728  23.267  13.413  1.00  0.00      B    H  
ATOM     49  O   HOH B  10      18.504  19.547   9.966  1.00  0.00      B    O  
ATOM     50  H1  HOH B  10      19.377  19.514  10.534  1.00  0.00      B    H  
ATOM     51  H2  HOH B  10      17.822  19.043  10.459  1.00  0.00      B    H  
ATOM     52  O   HOH B  11      17.082  17.948  12.209  1.00  0.00      B    O  
ATOM     53  H1  HOH B  11      17.725  17.919  13.039  1.00  0.00      B    H  
ATOM     54  H2  HOH B  11      16.785  16.993  12.013  1.00  0.00      B    H  
ATOM     55  O   HOH B  12      15.021  26.194  13.459  1.00  0.00      B    O  
ATOM     56  H1  HOH B  12      15.183  25.242  13.586  1.00  0.00      B    H  
ATOM     57  H2  HOH B  12      15.900  26.659  13.681  1.00  0.00      B    H  
ATOM     58  O   HOH B  13       4.467  14.511  31.380  1.00  0.00      B    O  
ATOM     59  H1  HOH B  13       4.214  15.373  31.807  1.00  0.00      B    H  
ATOM     60  H2  HOH B  13       4.948  14.765  30.521  1.00  0.00      B    H  
ATOM     61  O   HOH B  14      30.342   9.642  29.136  1.00  0.00      B    O  
ATOM     62  H1  HOH B  14      29.757  10.468  29.087  1.00  0.00      B    H  
ATOM     63  H2  HOH B  14      29.726   8.809  29.287  1.00  0.00      B    H  
ATOM     64  O   HOH B  15      19.018  17.934  14.101  1.00  0.00      B    O  
ATOM     65  H1  HOH B  15      19.382  17.039  14.386  1.00  0.00      B    H  
ATOM     66  H2  HOH B  15      19.678  18.610  14.463  1.00  0.00      B    H  
ATOM     67  O   HOH B  16      36.129  18.985  11.864  1.00  0.00      B    O  
ATOM     68  H1  HOH B  16      36.579  18.107  11.845  1.00  0.00      B    H  
ATOM     69  H2  HOH B  16      36.915  19.648  11.760  1.00  0.00      B    H  
ATOM     70  O   HOH B  17       9.476  19.826  24.700  1.00  0.00      B    O  
ATOM     71  H1  HOH B  17       9.738  18.947  25.042  1.00  0.00      B    H  
ATOM     72  H2  HOH B  17       9.174  19.745  23.735  1.00  0.00      B    H  
ATOM     73  O   HOH B  18      13.520   8.072   6.588  1.00  0.00      B    O  
ATOM     74  H1  HOH B  18      13.508   8.799   7.326  1.00  0.00      B    H  
ATOM     75  H2  HOH B  18      12.541   7.751   6.285  1.00  0.00      B    H  
ATOM     76  O   HOH B  19      14.599   2.128  35.496  1.00  0.00      B    O  
ATOM     77  H1  HOH B  19      14.232   3.053  35.148  1.00  0.00      B    H  
ATOM     78  H2  HOH B  19      14.850   2.222  36.485  1.00  0.00      B    H  
ATOM     79  O   HOH B  20       3.688  35.277  25.174  1.00  0.00      B    O  
ATOM     80  H1  HOH B  20       3.645  35.108  24.179  1.00  0.00      B    H  
ATOM     81  H2  HOH B  20       4.208  34.506  25.582  1.00  0.00      B    H  
ATOM     82  O   HOH B  21      14.816  26.642  25.979  1.00  0.00      B    O  
ATOM     83  H1  HOH B  21      14.978  25.671  25.650  1.00  0.00      B    H  
ATOM     84  H2  HOH B  21      15.396  26.719  26.781  1.00  0.00      B    H  
ATOM     85  O   HOH B  22      24.912  32.866   2.200  1.00  0.00      B    O  
ATOM     86  H1  HOH B  22      24.836  33.802   2.449  1.00  0.00      B    H  
ATOM     87  H2  HOH B  22      23.969  32.454   2.240  1.00  0.00      B    H  
ATOM     88  O   HOH B  23      25.361  18.625  28.646  1.00  0.00      B    O  
ATOM     89  H1  HOH B  23      24.736  18.044  28.067  1.00  0.00      B    H  
ATOM     90  H2  HOH B  23      25.846  18.107  29.325  1.00  0.00      B    H  
ATOM     91  O   HOH B  24      35.531  16.846  29.726  1.00  0.00      B    O  
ATOM     92  H1  HOH B  24      35.427  16.736  28.754  1.00  0.00      B    H  
ATOM     93  H2  HOH B  24      34.636  17.234  30.076  1.00  0.00      B    H  
ATOM     94  O   HOH B  25      15.521  21.159  15.022  1.00  0.00      B    O  
ATOM     95  H1  HOH B  25      15.310  21.125  14.017  1.00  0.00      B    H  
ATOM     96  H2  HOH B  25      15.504  20.191  15.362  1.00  0.00      B    H  
ATOM     97  O   HOH B  26       8.262  10.642  14.061  1.00  0.00      B    O  
ATOM     98  H1  HOH B  26       7.725   9.848  14.359  1.00  0.00      B    H  
ATOM     99  H2  HOH B  26       9.191  10.323  13.825  1.00  0.00      B    H  
ATOM    100  O   HOH B  27      10.916   9.629  13.405  1.00  0.00      B    O  
ATOM    101  H1  HOH B  27      11.811  10.113  13.710  1.00  0.00      B    H  
ATOM    102  H2  HOH B  27      11.095   8.776  13.018  1.00  0.00      B    H  
ATOM    103  O   HOH B  28      27.121  16.216  24.444  1.00  0.00      B    O  
ATOM    104  H1  HOH B  28      26.996  16.993  23.827  1.00  0.00      B    H  
ATOM    105  H2  HOH B  28      27.515  15.479  23.876  1.00  0.00      B    H  
ATOM    106  O   HOH B  29      28.469  28.771  34.367  1.00  0.00      B    O  
ATOM    107  H1  HOH B  29      28.489  29.651  33.859  1.00  0.00      B    H  
ATOM    108  H2  HOH B  29      28.249  27.979  33.737  1.00  0.00      B    H  
ATOM    109  O   HOH B  30       0.627  30.204  38.530  1.00  0.00      B    O  
ATOM    110  H1  HOH B  30       0.228  30.896  39.143  1.00  0.00      B    H  
ATOM    111  H2  HOH B  30       1.198  29.565  39.062  1.00  0.00      B    H  
ATOM    112  O   HOH B  31      33.012  20.948  35.134  1.00  0.00      B    O  
ATOM    113  H1  HOH B  31      33.770  20.883  35.712  1.00  0.00      B    H  
ATOM    114  H2  HOH B  31      32.218  21.236  35.792  1.00  0.00      B    H  
ATOM    115  O   HOH B  32      34.492   1.864   9.272  1.00  0.00      B    O  
ATOM    116  H1  HOH B  32      35.246   2.380   9.631  1.00  0.00      B    H  
ATOM    117  H2  HOH B  32      34.224   2.201   8.386  1.00  0.00      B    H  
ATOM    118  O   HOH B  33      10.662  18.670   5.143  1.00  0.00      B    O  
ATOM    119  H1  HOH B  33      11.346  18.215   5.635  1.00  0.00      B    H  
ATOM    120  H2  HOH B  33      10.608  18.247   4.240  1.00  0.00      B    H  
ATOM    121  O   HOH B  34      27.063   0.634   4.459  1.00  0.00      B    O  
ATOM    122  H1  HOH B  34      26.925   1.588   4.613  1.00  0.00      B    H  
ATOM    123  H2  HOH B  34      26.347   0.077   4.992  1.00  0.00      B    H  
ATOM    124  O   HOH B  35      30.358  12.978  26.899  1.00  0.00      B    O  
ATOM    125  H1  HOH B  35      31.008  13.289  26.186  1.00  0.00      B    H  
ATOM    126  H2  HOH B  35      29.933  13.810  27.296  1.00  0.00      B    H  
ATOM    127  O   HOH B  36      21.883  21.560  26.459  1.00  0.00      B    O  
ATOM    128  H1  HOH B  36      21.784  20.720  25.863  1.00  0.00      B    H  
ATOM    129  H2  HOH B  36      22.311  21.236  27.341  1.00  0.00      B    H  
ATOM    130  O   HOH B  37      29.203  21.115  10.242  1.00  0.00      B    O  
ATOM    131  H1  HOH B  37      30.146  21.329  10.636  1.00  0.00      B    H  
ATOM    132  H2  HOH B  37      28.945  20.181  10.558  1.00  0.00      B    H  
ATOM    133  O   HOH B  38      39.143  20.298   1.061  1.00  0.00      B    O  
ATOM    134  H1  HOH B  38      39.689  19.804   1.755  1.00  0.00      B    H  
ATOM    135  H2  HOH B  38      38.205  20.122   1.393  1.00  0.00      B    H  
ATOM    136  O   HOH B  39      17.488  23.279  27.203  1.00  0.00      B    O  
ATOM    137  H1  HOH B  39      18.487  23.135  27.491  1.00  0.00      B    H  
ATOM    138  H2  HOH B  39      17.565  23.686  26.290  1.00  0.00      B    H  
ATOM    139  O   HOH B  40      25.408   0.799  26.144  1.00  0.00      B    O  
ATOM    140  H1  HOH B  40      25.580   0.718  25.116  1.00  0.00      B    H  
ATOM    141  H2  HOH B  40      26.217   1.208  26.642  1.00  0.00      B    H  
ATOM    142  O   HOH B  41      15.706  26.653  18.937  1.00  0.00      B    O  
ATOM    143  H1  HOH B  41      16.155  26.038  19.653  1.00  0.00      B    H  
ATOM    144  H2  HOH B  41      14.769  26.803  19.176  1.00  0.00      B    H  
ATOM    145  O   HOH B  42      37.570  35.165  22.272  1.00  0.00      B    O  
ATOM    146  H1  HOH B  42      38.376  34.561  22.365  1.00  0.00      B    H  
ATOM    147  H2  HOH B  42      37.726  35.887  21.586  1.00  0.00      B    H  
ATOM    148  O   HOH B  43      31.911  27.763  24.335  1.00  0.00      B    O  
ATOM    149  H1  HOH B  43      31.720  28.699  24.277  1.00  0.00      B    H  
ATOM    150  H2  HOH B  43      31.266  27.383  25.011  1.00  0.00      B    H  
ATOM    151  O   HOH B  44      27.681  28.697   4.905  1.00  0.00      B    O  
ATOM    152  H1  HOH B  44      26.931  28.150   4.588  1.00  0.00      B    H  
ATOM    153  H2  HOH B  44      27.425  29.655   5.224  1.00  0.00      B    H  
ATOM    154  O   HOH B  45      38.012  25.555  22.564  1.00  0.00      B    O  
ATOM    155  H1  HOH B  45      38.661  25.530  23.373  1.00  0.00      B    H  
ATOM    156  H2  HOH B  45      37.344  24.834  22.704  1.00  0.00      B    H  
ATOM    157  O   HOH B  46      29.057  33.280  37.792  1.00  0.00      B    O  
ATOM    158  H1  HOH B  46      28.839  34.314  37.692  1.00  0.00      B    H  
ATOM    159  H2  HOH B  46      29.399  32.887  36.893  1.00  0.00      B    H  
ATOM    160  O   HOH B  47      36.844   3.481  29.649  1.00  0.00      B    O  
ATOM    161  H1  HOH B  47      37.018   4.431  29.224  1.00  0.00      B    H  
ATOM    162  H2  HOH B  47      35.882   3.366  29.946  1.00  0.00      B    H  
ATOM    163  O   HOH B  48      22.979   2.243  17.793  1.00  0.00      B    O  
ATOM    164  H1  HOH B  48      23.481   1.517  17.262  1.00  0.00      B    H  
ATOM    165  H2  HOH B  48      23.608   3.033  17.848  1.00  0.00      B    H  
ATOM    166  O   HOH B  49      21.685  19.286  25.410  1.00  0.00      B    O  
ATOM    167  H1  HOH B  49      22.214  18.637  24.750  1.00  0.00      B    H  
ATOM    168  H2  HOH B  49      21.103  18.681  26.000  1.00  0.00      B    H  
ATOM    169  O   HOH B  50      20.090  38.153  18.260  1.00  0.00      B    O  
ATOM    170  H1  HOH B  50      20.977  37.935  17.836  1.00  0.00      B    H  
ATOM    171  H2  HOH B  50      19.652  37.328  18.615  1.00  0.00      B    H  
ATOM    172  O   HOH B  51      17.371  32.949  29.005  1.00  0.00      B    O  
ATOM    173  H1  HOH B  51      17.885  33.815  28.750  1.00  0.00      B    H  
ATOM    174  H2  HOH B  51      17.419  32.802  30.053  1.00  0.00      B    H  
ATOM    175  O   HOH B  52      19.501  34.337   6.778  1.00  0.00      B    O  
ATOM    176  H1  HOH B  52      19.206  35.078   7.383  1.00  0.00      B    H  
ATOM    177  H2  HOH B  52      18.777  33.619   6.789  1.00  0.00      B    H  
ATOM    178  O   HOH B  53      20.050   1.777  15.349  1.00  0.00      B    O  
ATOM    179  H1  HOH B  53      19.444   1.995  16.162  1.00  0.00      B    H  
ATOM    180  H2  HOH B  53      20.125   0.774  15.234  1.00  0.00      B    H  
ATOM    181  O   HOH B  54      30.950  30.182  23.999  1.00  0.00      B    O  
ATOM    182  H1  HOH B  54      30.790  29.934  23.029  1.00  0.00      B    H  
ATOM    183  H2  HOH B  54      30.023  30.407  24.313  1.00  0.00      B    H  
ATOM    184  O   HOH B  55       1.973  32.480  26.103  1.00  0.00      B    O  
ATOM    185  H1  HOH B  55       1.110  32.080  25.728  1.00  0.00      B    H  
ATOM    186  H2  HOH B  55       2.642  32.401  25.328  1.00  0.00      B    H  
ATOM    187  O   HOH B  56      26.702  38.232  22.162  1.00  0.00      B    O  
ATOM    188  H1  HOH B  56      27.115  38.554  21.240  1.00  0.00      B    H  
ATOM    189  H2  HOH B  56      25.859  37.721  21.936  1.00  0.00      B    H  
ATOM    190  O   HOH B  57      21.055  26.764  31.252  1.00  0.00      B    O  
ATOM    191  H1  HOH B  57      21.203  27.453  30.529  1.00  0.00      B    H  
ATOM    192  H2  HOH B  57      21.397  27.175  32.111  1.00  0.00      B    H  
ATOM    193  O   HOH B  58      31.359  32.930   0.314  1.00  0.00      B    O  
ATOM    194  H1  HOH B  58      31.284  33.086   1.304  1.00  0.00      B    H  
ATOM    195  H2  HOH B  58      30.448  33.062  -0.085  1.00  0.00      B    H  
ATOM    196  O   HOH B  59       6.190  38.376  24.258  1.00  0.00      B    O  
ATOM    197  H1  HOH B  59       6.341  37.405  24.197  1.00  0.00      B    H  
ATOM    198  H2  HOH B  59       5.898  38.684  23.332  1.00  0.00      B    H  
ATOM    199  O   HOH B  60      32.724   0.260   2.072  1.00  0.00      B    O  
ATOM    200  H1  HOH B  60      32.066   0.825   2.546  1.00  0.00      B    H  
ATOM    201  H2  HOH B  60      32.465   0.195   1.078  1.00  0.00      B    H  
ATOM    202  O   HOH B  61      34.475   1.711  22.337  1.00  0.00      B    O  
ATOM    203  H1  HOH B  61      35.149   0.971  22.284  1.00  0.00      B    H  
ATOM    204  H2  HOH B  61      34.787   2.382  22.981  1.00  0.00      B    H  
ATOM    205  O   HOH B  62      32.955  31.952  24.074  1.00  0.00      B    O  
ATOM    206  H1  HOH B  62      33.405  31.244  23.558  1.00  0.00      B    H  
ATOM    207  H2  HOH B  62      32.051  31.516  24.307  1.00  0.00      B    H  
ATOM    208  O   HOH B  63      17.513  33.298  15.192  1.00  0.00      B    O  
ATOM    209  H1  HOH B  63      17.275  32.347  15.470  1.00  0.00      B    H  
ATOM    210  H2  HOH B  63      17.279  33.429  14.221  1.00  0.00      B    H  
ATOM    211  O   HOH B  64       6.880   7.803  27.993  1.00  0.00      B    O  
ATOM    212  H1  HOH B  64       7.194   7.476  27.069  1.00  0.00      B    H  
ATOM    213  H2  HOH B  64       7.089   7.014  28.608  1.00  0.00      B    H  
ATOM    214  O   HOH B  65      22.220   8.473  21.914  1.00  0.00      B    O  
ATOM    215  H1  HOH B  65      22.092   7.849  22.700  1.00  0.00      B    H  
ATOM    216  H2  HOH B  65      21.554   9.226  22.057  1.00  0.00      B    H  
ATOM    217  O   HOH B  66      16.321   9.911  38.317  1.00  0.00      B    O  
ATOM    218  H1  HOH B  66      15.796   9.061  38.078  1.00  0.00      B    H  
ATOM    219  H2  HOH B  66      16.909  10.160  37.543  1.00  0.00      B    H  
ATOM    220  O   HOH B  67      26.731  31.167  36.105  1.00  0.00      B    O  
ATOM    221  H1  HOH B  67      26.387  30.684  36.956  1.00  0.00      B    H  
ATOM    222  H2  HOH B  67      27.609  31.503  36.367  1.00  0.00      B    H  
ATOM    223  O   HOH B  68      16.909   8.153  33.696  1.00  0.00      B    O  
ATOM    224  H1  HOH B  68      17.847   8.090  33.166  1.00  0.00      B    H  
ATOM    225  H2  HOH B  68      16.194   8.658  33.103  1.00  0.00      B    H  
ATOM    226  O   HOH B  69      29.500  16.317  16.790  1.00  0.00      B    O  
ATOM    227  H1  HOH B  69      29.839  17.108  16.326  1.00  0.00      B    H  
ATOM    228  H2  HOH B  69      28.713  16.099  16.166  1.00  0.00      B    H  
ATOM    229  O   HOH B  70       0.482  34.668  37.881  1.00  0.00      B    O  
ATOM    230  H1  HOH B  70       0.711  34.882  38.897  1.00  0.00      B    H  
ATOM    231  H2  HOH B  70       0.915  35.336  37.346  1.00  0.00      B    H  
ATOM    232  O   HOH B  71      36.429  23.373  23.381  1.00  0.00      B    O  
ATOM    233  H1  HOH B  71      36.405  22.388  23.090  1.00  0.00      B    H  
ATOM    234  H2  HOH B  71      35.522  23.488  23.847  1.00  0.00      B    H  
ATOM    235  O   HOH B  72      29.273  26.578   2.253  1.00  0.00      B    O  
ATOM    236  H1  HOH B  72      28.850  27.196   1.526  1.00  0.00      B    H  
ATOM    237  H2  HOH B  72      30.263  26.725   2.318  1.00  0.00      B    H  
ATOM    238  O   HOH B  73       8.850   0.115  32.241  1.00  0.00      B    O  
ATOM    239  H1  HOH B  73       9.348   0.830  31.731  1.00  0.00      B    H  
ATOM    240  H2  HOH B  73       8.370  -0.374  31.515  1.00  0.00      B    H  
ATOM    241  O   HOH B  74      33.951   6.249  20.475  1.00  0.00      B    O  
ATOM    242  H1  HOH B  74      34.077   5.856  19.539  1.00  0.00      B    H  
ATOM    243  H2  HOH B  74      33.376   7.046  20.473  1.00  0.00      B    H  
ATOM    244  O   HOH B  75      36.174   6.316  10.701  1.00  0.00      B    O  
ATOM    245  H1  HOH B  75      36.426   6.937  11.503  1.00  0.00      B    H  
ATOM    246  H2  HOH B  75      36.569   5.437  10.839  1.00  0.00      B    H  
ATOM    247  O   HOH B  76      29.665  14.459  14.177  1.00  0.00      B    O  
ATOM    248  H1  HOH B  76      30.334  13.769  14.488  1.00  0.00      B    H  
ATOM    249  H2  HOH B  76      28.903  13.914  13.787  1.00  0.00      B    H  
ATOM    250  O   HOH B  77      35.793  34.863  13.631  1.00  0.00      B    O  
ATOM    251  H1  HOH B  77      35.836  35.348  12.732  1.00  0.00      B    H  
ATOM    252  H2  HOH B  77      36.714  34.541  13.949  1.00  0.00      B    H  
ATOM    253  O   HOH B  78      37.731  13.486   6.811  1.00  0.00      B    O  
ATOM    254  H1  HOH B  78      37.611  13.173   7.771  1.00  0.00      B    H  
ATOM    255  H2  HOH B  78      38.257  14.388   6.856  1.00  0.00      B    H  
ATOM    256  O   HOH B  79      15.968  24.500   5.040  1.00  0.00      B    O  
ATOM    257  H1  HOH B  79      16.164  25.181   5.701  1.00  0.00      B    H  
ATOM    258  H2  HOH B  79      14.983  24.611   4.691  1.00  0.00      B    H  
ATOM    259  O   HOH B  80      20.028  19.639  22.794  1.00  0.00      B    O  
ATOM    260  H1  HOH B  80      20.817  18.972  22.859  1.00  0.00      B    H  
ATOM    261  H2  HOH B  80      19.198  19.070  22.963  1.00  0.00      B    H  
ATOM    262  O   HOH B  81      29.046   5.613  12.755  1.00  0.00      B    O  
ATOM    263  H1  HOH B  81      28.662   5.288  13.633  1.00  0.00      B    H  
ATOM    264  H2  HOH B  81      29.508   4.801  12.314  1.00  0.00      B    H  
ATOM    265  O   HOH B  82      25.599  10.016  19.574  1.00  0.00      B    O  
ATOM    266  H1  HOH B  82      25.424  10.488  20.402  1.00  0.00      B    H  
ATOM    267  H2  HOH B  82      26.464   9.550  19.670  1.00  0.00      B    H  
ATOM    268  O   HOH B  83      34.339  20.625  21.438  1.00  0.00      B    O  
ATOM    269  H1  HOH B  83      34.652  21.471  20.924  1.00  0.00      B    H  
ATOM    270  H2  HOH B  83      33.595  20.188  20.950  1.00  0.00      B    H  
ATOM    271  O   HOH B  84       8.001   7.267   9.710  1.00  0.00      B    O  
ATOM    272  H1  HOH B  84       8.233   8.020   8.994  1.00  0.00      B    H  
ATOM    273  H2  HOH B  84       7.240   6.817   9.298  1.00  0.00      B    H  
ATOM    274  O   HOH B  85       0.303   2.075  30.950  1.00  0.00      B    O  
ATOM    275  H1  HOH B  85       0.311   2.227  29.949  1.00  0.00      B    H  
ATOM    276  H2  HOH B  85       1.282   2.045  31.324  1.00  0.00      B    H  
ATOM    277  O   HOH B  86      30.963  18.267  15.637  1.00  0.00      B    O  
ATOM    278  H1  HOH B  86      30.797  17.618  14.914  1.00  0.00      B    H  
ATOM    279  H2  HOH B  86      31.955  18.571  15.584  1.00  0.00      B    H  
ATOM    280  O   HOH B  87      31.357  38.773  26.393  1.00  0.00      B    O  
ATOM    281  H1  HOH B  87      30.875  38.735  25.552  1.00  0.00      B    H  
ATOM    282  H2  HOH B  87      31.787  37.902  26.566  1.00  0.00      B    H  
ATOM    283  O   HOH B  88      33.647  23.542  24.585  1.00  0.00      B    O  
ATOM    284  H1  HOH B  88      33.913  23.186  25.525  1.00  0.00      B    H  
ATOM    285  H2  HOH B  88      33.553  24.581  24.551  1.00  0.00      B    H  
ATOM    286  O   HOH B  89      33.117  37.750  15.294  1.00  0.00      B    O  
ATOM    287  H1  HOH B  89      33.958  37.135  15.339  1.00  0.00      B    H  
ATOM    288  H2  HOH B  89      32.567  37.373  14.529  1.00  0.00      B    H  
ATOM    289  O   HOH B  90      38.183  15.989  36.549  1.00  0.00      B    O  
ATOM    290  H1  HOH B  90      38.249  15.550  37.451  1.00  0.00      B    H  
ATOM    291  H2  HOH B  90      38.779  16.824  36.562  1.00  0.00      B    H  
ATOM    292  O   HOH B  91      33.349   8.436  24.156  1.00  0.00      B    O  
ATOM    293  H1  HOH B  91      34.277   8.688  24.584  1.00  0.00      B    H  
ATOM    294  H2  HOH B  91      33.382   7.438  24.265  1.00  0.00      B    H  
ATOM    295  O   HOH B  92      38.413   5.734   5.412  1.00  0.00      B    O  
ATOM    296  H1  HOH B  92      37.921   6.002   4.554  1.00  0.00      B    H  
ATOM    297  H2  HOH B  92      37.980   6.085   6.207  1.00  0.00      B    H  
ATOM    298  O   HOH B  93      20.887  36.638   2.385  1.00  0.00      B    O  
ATOM    299  H1  HOH B  93      20.610  36.454   1.451  1.00  0.00      B    H  
ATOM    300  H2  HOH B  93      20.441  35.915   2.936  1.00  0.00      B    H  
ATOM    301  O   HOH B  94       0.668  14.372  11.803  1.00  0.00      B    O  
ATOM    302  H1  HOH B  94       1.439  15.016  12.032  1.00  0.00      B    H  
ATOM    303  H2  HOH B  94       0.889  13.884  10.951  1.00  0.00      B    H  
ATOM    304  O   HOH B  95      26.999  37.507  27.804  1.00  0.00      B    O  
ATOM    305  H1  HOH B  95      27.779  36.865  27.955  1.00  0.00      B    H  
ATOM    306  H2  HOH B  95      27.414  38.406  27.893  1.00  0.00      B    H  
ATOM    307  O   HOH B  96      25.863  23.499  21.095  1.00  0.00      B    O  
ATOM    308  H1  HOH B  96      26.538  23.177  20.397  1.00  0.00      B    H  
ATOM    309  H2  HOH B  96      25.992  22.977  21.945  1.00  0.00      B    H  
ATOM    310  O   HOH B  97      18.814  21.960  12.099  1.00  0.00      B    O  
ATOM    311  H1  HOH B  97      18.905  21.272  12.806  1.00  0.00      B    H  
ATOM    312  H2  HOH B  97      17.863  21.914  11.685  1.00  0.00      B    H  
ATOM    313  O   HOH B  98      11.200  36.938  26.069  1.00  0.00      B    O  
ATOM    314  H1  HOH B  98      10.664  36.563  25.246  1.00  0.00      B    H  
ATOM    315  H2  HOH B  98      11.297  37.964  26.094  1.00  0.00      B    H  
ATOM    316  O   HOH B  99      -0.200  22.878  15.609  1.00  0.00      B    O  
ATOM    317  H1  HOH B  99       0.776  23.150  15.578  1.00  0.00      B    H  
ATOM    318  H2  HOH B  99      -0.306  22.121  16.234  1.00  0.00      B    H  
ATOM    319  O   HOH B 100      13.647   7.753   2.932  1.00  0.00      B    O  
ATOM    320  H1  HOH B 100      13.402   8.717   2.805  1.00  0.00      B    H  
ATOM    321  H2  HOH B 100      14.497   7.499   2.370  1.00  0.00      B    H  
ATOM    322  O   HOH B 101      27.673  37.575  17.468  1.00  0.00      B    O  
ATOM    323  H1  HOH B 101      27.268  38.037  16.647  1.00  0.00      B    H  
ATOM    324  H2  HOH B 101      28.496  37.019  17.112  1.00  0.00      B    H  
ATOM    325  O   HOH B 102      10.554  37.132  32.665  1.00  0.00      B    O  
ATOM    326  H1  HOH B 102       9.760  37.784  32.485  1.00  0.00      B    H  
ATOM    327  H2  HOH B 102      10.766  36.515  31.874  1.00  0.00      B    H  
ATOM    328  O   HOH B 103      22.204  22.189   9.901  1.00  0.00      B    O  
ATOM    329  H1  HOH B 103      22.342  21.147   9.693  1.00  0.00      B    H  
ATOM    330  H2  HOH B 103      22.718  22.784   9.297  1.00  0.00      B    H  
ATOM    331  O   HOH B 104      21.273   6.111  23.304  1.00  0.00      B    O  
ATOM    332  H1  HOH B 104      20.626   5.749  22.591  1.00  0.00      B    H  
ATOM    333  H2  HOH B 104      20.750   6.667  23.975  1.00  0.00      B    H  
ATOM    334  O   HOH B 105      16.171   3.185  30.472  1.00  0.00      B    O  
ATOM    335  H1  HOH B 105      15.798   2.712  31.266  1.00  0.00      B    H  
ATOM    336  H2  HOH B 105      16.395   4.134  30.876  1.00  0.00      B    H  
ATOM    337  O   HOH B 106      20.353  23.787  27.566  1.00  0.00      B    O  
ATOM    338  H1  HOH B 106      20.935  23.025  27.082  1.00  0.00      B    H  
ATOM    339  H2  HOH B 106      20.409  24.661  27.052  1.00  0.00      B    H  
ATOM    340  O   HOH B 107      21.625  36.065  23.841  1.00  0.00      B    O  
ATOM    341  H1  HOH B 107      21.946  35.148  24.135  1.00  0.00      B    H  
ATOM    342  H2  HOH B 107      21.733  36.086  22.916  1.00  0.00      B    H  
ATOM    343  O   HOH B 108      11.946  24.876   8.297  1.00  0.00      B    O  
ATOM    344  H1  HOH B 108      12.931  24.563   8.316  1.00  0.00      B    H  
ATOM    345  H2  HOH B 108      11.328  24.185   7.867  1.00  0.00      B    H  
ATOM    346  O   HOH B 109      10.153  30.605  21.424  1.00  0.00      B    O  
ATOM    347  H1  HOH B 109       9.583  29.847  21.468  1.00  0.00      B    H  
ATOM    348  H2  HOH B 109      10.216  31.068  22.343  1.00  0.00      B    H  
ATOM    349  O   HOH B 110      34.456  33.462   2.551  1.00  0.00      B    O  
ATOM    350  H1  HOH B 110      34.032  34.322   2.099  1.00  0.00      B    H  
ATOM    351  H2  HOH B 110      34.353  33.620   3.586  1.00  0.00      B    H  
ATOM    352  O   HOH B 111      17.210  35.201  23.563  1.00  0.00      B    O  
ATOM    353  H1  HOH B 111      17.046  34.499  22.862  1.00  0.00      B    H  
ATOM    354  H2  HOH B 111      16.685  35.016  24.424  1.00  0.00      B    H  
ATOM    355  O   HOH B 112      14.323  22.837  36.655  1.00  0.00      B    O  
ATOM    356  H1  HOH B 112      13.311  22.659  36.815  1.00  0.00      B    H  
ATOM    357  H2  HOH B 112      14.861  22.562  37.512  1.00  0.00      B    H  
ATOM    358  O   HOH B 113      34.363  24.602   6.384  1.00  0.00      B    O  
ATOM    359  H1  HOH B 113      34.229  23.654   6.638  1.00  0.00      B    H  
ATOM    360  H2  HOH B 113      34.537  24.545   5.368  1.00  0.00      B    H  
ATOM    361  O   HOH B 114       9.673  36.035   4.902  1.00  0.00      B    O  
ATOM    362  H1  HOH B 114       8.823  35.596   5.301  1.00  0.00      B    H  
ATOM    363  H2  HOH B 114       9.495  37.035   4.874  1.00  0.00      B    H  
ATOM    364  O   HOH B 115      10.159  11.669  37.845  1.00  0.00      B    O  
ATOM    365  H1  HOH B 115      10.437  12.546  38.344  1.00  0.00      B    H  
ATOM    366  H2  HOH B 115       9.699  11.986  36.972  1.00  0.00      B    H  
ATOM    367  O   HOH B 116       2.352  28.665   0.652  1.00  0.00      B    O  
ATOM    368  H1  HOH B 116       3.317  28.575   0.288  1.00  0.00      B    H  
ATOM    369  H2  HOH B 116       2.379  28.865   1.651  1.00  0.00      B    H  
ATOM    370  O   HOH B 117      17.047  19.319  22.940  1.00  0.00      B    O  
ATOM    371  H1  HOH B 117      16.992  19.252  23.938  1.00  0.00      B    H  
ATOM    372  H2  HOH B 117      17.267  20.275  22.765  1.00  0.00      B    H  
ATOM    373  O   HOH B 118      22.645   3.209  25.018  1.00  0.00      B    O  
ATOM    374  H1  HOH B 118      22.111   3.248  24.199  1.00  0.00      B    H  
ATOM    375  H2  HOH B 118      22.492   2.276  25.352  1.00  0.00      B    H  
ATOM    376  O   HOH B 119      37.400  12.885  32.501  1.00  0.00      B    O  
ATOM    377  H1  HOH B 119      36.992  12.568  31.597  1.00  0.00      B    H  
ATOM    378  H2  HOH B 119      38.188  13.535  32.278  1.00  0.00      B    H  
ATOM    379  O   HOH B 120      15.470   1.649  38.203  1.00  0.00      B    O  
ATOM    380  H1  HOH B 120      16.488   1.662  38.128  1.00  0.00      B    H  
ATOM    381  H2  HOH B 120      15.116   0.691  38.265  1.00  0.00      B    H  
ATOM    382  O   HOH B 121      26.739  18.535  22.902  1.00  0.00      B    O  
ATOM    383  H1  HOH B 121      26.707  19.464  23.288  1.00  0.00      B    H  
ATOM    384  H2  HOH B 121      26.414  18.578  21.927  1.00  0.00      B    H  
ATOM    385  O   HOH B 122      30.066  14.462  32.509  1.00  0.00      B    O  
ATOM    386  H1  HOH B 122      29.264  15.044  32.774  1.00  0.00      B    H  
ATOM    387  H2  HOH B 122      30.906  14.957  32.752  1.00  0.00      B    H  
ATOM    388  O   HOH B 123      37.088  11.455  14.573  1.00  0.00      B    O  
ATOM    389  H1  HOH B 123      36.217  11.797  14.908  1.00  0.00      B    H  
ATOM    390  H2  HOH B 123      37.718  12.232  14.430  1.00  0.00      B    H  
ATOM    391  O   HOH B 124       6.425   1.318  29.552  1.00  0.00      B    O  
ATOM    392  H1  HOH B 124       5.493   1.015  29.733  1.00  0.00      B    H  
ATOM    393  H2  HOH B 124       6.398   2.352  29.502  1.00  0.00      B    H  
ATOM    394  O   HOH B 125      28.089   5.205  34.688  1.00  0.00      B    O  
ATOM    395  H1  HOH B 125      29.087   5.124  34.527  1.00  0.00      B    H  
ATOM    396  H2  HOH B 125      27.721   5.238  33.705  1.00  0.00      B    H  
ATOM    397  O   HOH B 126      19.243  10.868  29.027  1.00  0.00      B    O  
ATOM    398  H1  HOH B 126      19.287  11.144  28.090  1.00  0.00      B    H  
ATOM    399  H2  HOH B 126      18.590  10.111  29.071  1.00  0.00      B    H  
ATOM    400  O   HOH B 127      23.034   9.420  34.353  1.00  0.00      B    O  
ATOM    401  H1  HOH B 127      23.790   9.117  34.989  1.00  0.00      B    H  
ATOM    402  H2  HOH B 127      22.221   8.868  34.463  1.00  0.00      B    H  
ATOM    403  O   HOH B 128      28.543  11.286  18.488  1.00  0.00      B    O  
ATOM    404  H1  HOH B 128      28.542  12.073  19.174  1.00  0.00      B    H  
ATOM    405  H2  HOH B 128      27.744  11.427  17.871  1.00  0.00      B    H  
ATOM    406  O   HOH B 129      34.096  33.388   5.196  1.00  0.00      B    O  
ATOM    407  H1  HOH B 129      33.572  32.532   5.424  1.00  0.00      B    H  
ATOM    408  H2  HOH B 129      34.055  34.007   5.975  1.00  0.00      B    H  
ATOM    409  O   HOH B 130       1.163  32.122   3.596  1.00  0.00      B    O  
ATOM    410  H1  HOH B 130       1.106  31.157   3.826  1.00  0.00      B    H  
ATOM    411  H2  HOH B 130       1.283  32.552   4.494  1.00  0.00      B    H  
ATOM    412  O   HOH B 131      11.922   4.711  17.418  1.00  0.00      B    O  
ATOM    413  H1  HOH B 131      12.223   4.049  18.121  1.00  0.00      B    H  
ATOM    414  H2  HOH B 131      12.766   5.145  16.975  1.00  0.00      B    H  
ATOM    415  O   HOH B 132      15.249  15.330  25.027  1.00  0.00      B    O  
ATOM    416  H1  HOH B 132      15.807  14.669  25.599  1.00  0.00      B    H  
ATOM    417  H2  HOH B 132      15.932  15.625  24.245  1.00  0.00      B    H  
ATOM    418  O   HOH B 133       3.991  16.809  33.101  1.00  0.00      B    O  
ATOM    419  H1  HOH B 133       3.535  17.273  33.873  1.00  0.00      B    H  
ATOM    420  H2  HOH B 133       4.955  17.171  33.085  1.00  0.00      B    H  
ATOM    421  O   HOH B 134      20.497   4.198   7.658  1.00  0.00      B    O  
ATOM    422  H1  HOH B 134      20.710   4.364   6.684  1.00  0.00      B    H  
ATOM    423  H2  HOH B 134      19.522   4.529   7.856  1.00  0.00      B    H  
ATOM    424  O   HOH B 135      24.159   4.563  18.156  1.00  0.00      B    O  
ATOM    425  H1  HOH B 135      25.016   5.025  17.836  1.00  0.00      B    H  
ATOM    426  H2  HOH B 135      23.394   5.279  18.151  1.00  0.00      B    H  
ATOM    427  O   HOH B 136       3.476  14.936  13.289  1.00  0.00      B    O  
ATOM    428  H1  HOH B 136       4.083  15.599  12.834  1.00  0.00      B    H  
ATOM    429  H2  HOH B 136       3.215  15.429  14.123  1.00  0.00      B    H  
ATOM    430  O   HOH B 137       5.460  13.758  26.923  1.00  0.00      B    O  
ATOM    431  H1  HOH B 137       4.805  13.131  27.346  1.00  0.00      B    H  
ATOM    432  H2  HOH B 137       5.066  14.125  26.030  1.00  0.00      B    H  
ATOM    433  O   HOH B 138      39.032  10.985  18.563  1.00  0.00      B    O  
ATOM    434  H1  HOH B 138      39.580  10.174  18.796  1.00  0.00      B    H  
ATOM    435  H2  HOH B 138      38.046  10.790  18.768  1.00  0.00      B    H  
ATOM    436  O   HOH B 139       1.608   2.601   5.154  1.00  0.00      B    O  
ATOM    437  H1  HOH B 139       1.607   3.415   5.779  1.00  0.00      B    H  
ATOM    438  H2  HOH B 139       1.085   1.877   5.668  1.00  0.00      B    H  
ATOM    439  O   HOH B 140      38.489   9.952  26.183  1.00  0.00      B    O  
ATOM    440  H1  HOH B 140      39.220   9.482  26.670  1.00  0.00      B    H  
ATOM    441  H2  HOH B 140      38.811   9.987  25.212  1.00  0.00      B    H  
ATOM    442  O   HOH B 141       4.024  35.475  29.835  1.00  0.00      B    O  
ATOM    443  H1  HOH B 141       3.594  34.720  29.383  1.00  0.00      B    H  
ATOM    444  H2  HOH B 141       4.878  35.722  29.275  1.00  0.00      B    H  
ATOM    445  O   HOH B 142      26.264  30.392   2.100  1.00  0.00      B    O  
ATOM    446  H1  HOH B 142      25.852  29.756   2.743  1.00  0.00      B    H  
ATOM    447  H2  HOH B 142      25.871  31.283   2.346  1.00  0.00      B    H  
ATOM    448  O   HOH B 143      15.674  14.086  34.397  1.00  0.00      B    O  
ATOM    449  H1  HOH B 143      15.091  13.228  34.619  1.00  0.00      B    H  
ATOM    450  H2  HOH B 143      16.167  13.779  33.571  1.00  0.00      B    H  
ATOM    451  O   HOH B 144      13.239  39.141  22.429  1.00  0.00      B    O  
ATOM    452  H1  HOH B 144      12.865  39.895  22.975  1.00  0.00      B    H  
ATOM    453  H2  HOH B 144      13.199  38.368  23.031  1.00  0.00      B    H  
ATOM    454  O   HOH B 145      36.478  23.958  26.835  1.00  0.00      B    O  
ATOM    455  H1  HOH B 145      36.887  24.231  27.686  1.00  0.00      B    H  
ATOM    456  H2  HOH B 145      36.723  24.609  26.110  1.00  0.00      B    H  
ATOM    457  O   HOH B 146      33.533  10.374  22.304  1.00  0.00      B    O  
ATOM    458  H1  HOH B 146      33.389   9.590  22.941  1.00  0.00      B    H  
ATOM    459  H2  HOH B 146      34.556  10.557  22.335  1.00  0.00      B    H  
ATOM    460  O   HOH B 147       8.155  31.319  12.625  1.00  0.00      B    O  
ATOM    461  H1  HOH B 147       8.184  30.345  12.358  1.00  0.00      B    H  
ATOM    462  H2  HOH B 147       7.708  31.385  13.536  1.00  0.00      B    H  
ATOM    463  O   HOH B 148      27.235  20.281  12.717  1.00  0.00      B    O  
ATOM    464  H1  HOH B 148      27.851  20.898  13.218  1.00  0.00      B    H  
ATOM    465  H2  HOH B 148      27.681  19.337  12.739  1.00  0.00      B    H  
ATOM    466  O   HOH B 149      29.434  18.858  23.397  1.00  0.00      B    O  
ATOM    467  H1  HOH B 149      29.911  17.941  23.422  1.00  0.00      B    H  
ATOM    468  H2  HOH B 149      28.473  18.630  23.195  1.00  0.00      B    H  
ATOM    469  O   HOH B 150      10.811  20.089  16.678  1.00  0.00      B    O  
ATOM    470  H1  HOH B 150      11.727  19.849  17.036  1.00  0.00      B    H  
ATOM    471  H2  HOH B 150      10.297  19.222  16.822  1.00  0.00      B    H  
ATOM    472  O   HOH B 151      20.795   8.029  25.214  1.00  0.00      B    O  
ATOM    473  H1  HOH B 151      20.196   7.774  26.031  1.00  0.00      B    H  
ATOM    474  H2  HOH B 151      20.660   9.038  25.023  1.00  0.00      B    H  
ATOM    475  O   HOH B 152       9.617  14.151   7.466  1.00  0.00      B    O  
ATOM    476  H1  HOH B 152       9.448  14.748   8.268  1.00  0.00      B    H  
ATOM    477  H2  HOH B 152      10.633  14.180   7.345  1.00  0.00      B    H  
ATOM    478  O   HOH B 153      17.723   8.557  22.525  1.00  0.00      B    O  
ATOM    479  H1  HOH B 153      16.716   8.706  22.596  1.00  0.00      B    H  
ATOM    480  H2  HOH B 153      17.896   7.697  23.083  1.00  0.00      B    H  
ATOM    481  O   HOH B 154      24.329  34.488  26.881  1.00  0.00      B    O  
ATOM    482  H1  HOH B 154      24.807  35.264  26.320  1.00  0.00      B    H  
ATOM    483  H2  HOH B 154      24.858  34.348  27.768  1.00  0.00      B    H  
ATOM    484  O   HOH B 155      19.055  15.290  30.148  1.00  0.00      B    O  
ATOM    485  H1  HOH B 155      18.506  15.342  31.027  1.00  0.00      B    H  
ATOM    486  H2  HOH B 155      20.045  15.331  30.379  1.00  0.00      B    H  
ATOM    487  O   HOH B 156      39.217  12.480  37.312  1.00  0.00      B    O  
ATOM    488  H1  HOH B 156      39.700  11.878  37.978  1.00  0.00      B    H  
ATOM    489  H2  HOH B 156      38.411  12.902  37.784  1.00  0.00      B    H  
ATOM    490  O   HOH B 157      33.492  26.655  39.025  1.00  0.00      B    O  
ATOM    491  H1  HOH B 157      34.227  27.380  38.968  1.00  0.00      B    H  
ATOM    492  H2  HOH B 157      32.927  26.798  38.233  1.00  0.00      B    H  
ATOM    493  O   HOH B 158      17.809   3.532   2.803  1.00  0.00      B    O  
ATOM    494  H1  HOH B 158      17.139   2.855   2.580  1.00  0.00      B    H  
ATOM    495  H2  HOH B 158      18.137   3.234   3.773  1.00  0.00      B    H  
ATOM    496  O   HOH B 159      37.187  20.819  30.956  1.00  0.00      B    O  
ATOM    497  H1  HOH B 159      37.084  20.909  31.974  1.00  0.00      B    H  
ATOM    498  H2  HOH B 159      37.834  21.526  30.635  1.00  0.00      B    H  
ATOM    499  O   HOH B 160      16.465  13.064  21.165  1.00  0.00      B    O  
ATOM    500  H1  HOH B 160      15.686  13.681  21.340  1.00  0.00      B    H  
ATOM    501  H2  HOH B 160      16.205  12.109  21.354  1.00  0.00      B    H  
ATOM    502  O   HOH B 161      15.997  12.874  13.139  1.00  0.00      B    O  
ATOM    503  H1  HOH B 161      16.795  12.307  12.884  1.00  0.00      B    H  
ATOM    504  H2  HOH B 161      15.293  12.643  12.420  1.00  0.00      B    H  
ATOM    505  O   HOH B 162       1.077  31.615  12.860  1.00  0.00      B    O  
ATOM    506  H1  HOH B 162       0.244  31.573  13.473  1.00  0.00      B    H  
ATOM    507  H2  HOH B 162       1.693  30.920  13.117  1.00  0.00      B    H  
ATOM    508  O   HOH B 163      21.605  28.553  16.209  1.00  0.00      B    O  
ATOM    509  H1  HOH B 163      20.782  28.195  16.744  1.00  0.00      B    H  
ATOM    510  H2  HOH B 163      22.061  27.760  15.766  1.00  0.00      B    H  
ATOM    511  O   HOH B 164       7.170   1.884  33.505  1.00  0.00      B    O  
ATOM    512  H1  HOH B 164       7.420   1.892  34.515  1.00  0.00      B    H  
ATOM    513  H2  HOH B 164       7.844   1.239  33.087  1.00  0.00      B    H  
ATOM    514  O   HOH B 165       1.649  11.729  29.467  1.00  0.00      B    O  
ATOM    515  H1  HOH B 165       0.731  12.054  29.137  1.00  0.00      B    H  
ATOM    516  H2  HOH B 165       1.619  11.770  30.432  1.00  0.00      B    H  
ATOM    517  O   HOH B 166      28.079  37.261  39.037  1.00  0.00      B    O  
ATOM    518  H1  HOH B 166      27.419  37.742  38.456  1.00  0.00      B    H  
ATOM    519  H2  HOH B 166      27.594  37.226  39.933  1.00  0.00      B    H  
ATOM    520  O   HOH B 167      21.818  15.051   4.448  1.00  0.00      B    O  
ATOM    521  H1  HOH B 167      21.992  15.322   3.495  1.00  0.00      B    H  
ATOM    522  H2  HOH B 167      21.917  15.909   4.995  1.00  0.00      B    H  
ATOM    523  O   HOH B 168       2.981   6.738  30.624  1.00  0.00      B    O  
ATOM    524  H1  HOH B 168       2.513   6.143  29.909  1.00  0.00      B    H  
ATOM    525  H2  HOH B 168       2.614   6.557  31.549  1.00  0.00      B    H  
ATOM    526  O   HOH B 169       3.210  30.317  33.081  1.00  0.00      B    O  
ATOM    527  H1  HOH B 169       2.392  29.905  32.657  1.00  0.00      B    H  
ATOM    528  H2  HOH B 169       3.206  30.199  34.067  1.00  0.00      B    H  
ATOM    529  O   HOH B 170      38.273  29.438  10.320  1.00  0.00      B    O  
ATOM    530  H1  HOH B 170      38.630  30.321  10.030  1.00  0.00      B    H  
ATOM    531  H2  HOH B 170      38.163  29.422  11.274  1.00  0.00      B    H  
ATOM    532  O   HOH B 171      36.687  34.651   4.609  1.00  0.00      B    O  
ATOM    533  H1  HOH B 171      35.918  34.058   4.324  1.00  0.00      B    H  
ATOM    534  H2  HOH B 171      36.376  35.590   4.660  1.00  0.00      B    H  
ATOM    535  O   HOH B 172      32.804  18.688  37.553  1.00  0.00      B    O  
ATOM    536  H1  HOH B 172      32.691  17.876  36.964  1.00  0.00      B    H  
ATOM    537  H2  HOH B 172      31.877  19.117  37.764  1.00  0.00      B    H  
ATOM    538  O   HOH B 173      33.541   6.759  38.895  1.00  0.00      B    O  
ATOM    539  H1  HOH B 173      33.707   7.274  39.788  1.00  0.00      B    H  
ATOM    540  H2  HOH B 173      33.668   7.521  38.172  1.00  0.00      B    H  
ATOM    541  O   HOH B 174       3.947  13.914   1.693  1.00  0.00      B    O  
ATOM    542  H1  HOH B 174       3.260  13.113   1.581  1.00  0.00      B    H  
ATOM    543  H2  HOH B 174       4.226  13.950   2.681  1.00  0.00      B    H  
ATOM    544  O   HOH B 175      38.982  35.122   7.495  1.00  0.00      B    O  
ATOM    545  H1  HOH B 175      38.271  34.960   6.841  1.00  0.00      B    H  
ATOM    546  H2  HOH B 175      38.625  34.660   8.378  1.00  0.00      B    H  
ATOM    547  O   HOH B 176       7.166  38.390  11.725  1.00  0.00      B    O  
ATOM    548  H1  HOH B 176       8.108  38.626  11.971  1.00  0.00      B    H  
ATOM    549  H2  HOH B 176       6.870  37.650  12.386  1.00  0.00      B    H  
ATOM    550  O   HOH B 177      19.713  34.223  22.300  1.00  0.00      B    O  
ATOM    551  H1  HOH B 177      19.425  34.772  23.088  1.00  0.00      B    H  
ATOM    552  H2  HOH B 177      19.953  34.827  21.547  1.00  0.00      B    H  
ATOM    553  O   HOH B 178      33.755  23.112  19.824  1.00  0.00      B    O  
ATOM    554  H1  HOH B 178      34.493  23.745  19.563  1.00  0.00      B    H  
ATOM    555  H2  HOH B 178      32.816  23.489  19.648  1.00  0.00      B    H  
ATOM    556  O   HOH B 179      33.801  26.576  18.219  1.00  0.00      B    O  
ATOM    557  H1  HOH B 179      34.512  25.907  18.424  1.00  0.00      B    H  
ATOM    558  H2  HOH B 179      33.596  26.471  17.208  1.00  0.00      B    H  
ATOM    559  O   HOH B 180      31.404  19.513  28.665  1.00  0.00      B    O  
ATOM    560  H1  HOH B 180      31.478  20.173  27.885  1.00  0.00      B    H  
ATOM    561  H2  HOH B 180      31.006  19.981  29.489  1.00  0.00      B    H  
ATOM    562  O   HOH B 181      13.200  16.066  23.733  1.00  0.00      B    O  
ATOM    563  H1  HOH B 181      12.414  15.912  24.338  1.00  0.00      B    H  
ATOM    564  H2  HOH B 181      13.975  15.666  24.281  1.00  0.00      B    H  
ATOM    565  O   HOH B 182      19.748  23.837   5.876  1.00  0.00      B    O  
ATOM    566  H1  HOH B 182      20.158  24.767   6.186  1.00  0.00      B    H  
ATOM    567  H2  HOH B 182      19.371  23.968   4.913  1.00  0.00      B    H  
ATOM    568  O   HOH B 183       0.608   2.539  15.803  1.00  0.00      B    O  
ATOM    569  H1  HOH B 183       0.739   2.910  14.878  1.00  0.00      B    H  
ATOM    570  H2  HOH B 183       1.387   1.865  15.961  1.00  0.00      B    H  
ATOM    571  O   HOH B 184      31.082  10.177  24.632  1.00  0.00      B    O  
ATOM    572  H1  HOH B 184      31.256  10.937  25.235  1.00  0.00      B    H  
ATOM    573  H2  HOH B 184      31.926   9.739  24.250  1.00  0.00      B    H  
ATOM    574  O   HOH B 185      11.839   4.952   2.025  1.00  0.00      B    O  
ATOM    575  H1  HOH B 185      12.011   4.152   1.360  1.00  0.00      B    H  
ATOM    576  H2  HOH B 185      12.183   4.640   2.928  1.00  0.00      B    H  
ATOM    577  O   HOH B 186      33.014   1.954  33.339  1.00  0.00      B    O  
ATOM    578  H1  HOH B 186      34.028   1.765  33.591  1.00  0.00      B    H  
ATOM    579  H2  HOH B 186      32.782   2.842  33.715  1.00  0.00      B    H  
ATOM    580  O   HOH B 187      13.408  16.560  14.441  1.00  0.00      B    O  
ATOM    581  H1  HOH B 187      14.206  15.961  14.724  1.00  0.00      B    H  
ATOM    582  H2  HOH B 187      12.590  15.952  14.349  1.00  0.00      B    H  
ATOM    583  O   HOH B 188       2.998  39.003  20.258  1.00  0.00      B    O  
ATOM    584  H1  HOH B 188       2.490  38.458  19.559  1.00  0.00      B    H  
ATOM    585  H2  HOH B 188       2.469  39.883  20.360  1.00  0.00      B    H  
ATOM    586  O   HOH B 189       8.582  12.184  28.417  1.00  0.00      B    O  
ATOM    587  H1  HOH B 189       8.013  12.653  29.206  1.00  0.00      B    H  
ATOM    588  H2  HOH B 189       9.422  11.847  28.897  1.00  0.00      B    H  
ATOM    589  O   HOH B 190      23.187  38.422  24.347  1.00  0.00      B    O  
ATOM    590  H1  HOH B 190      22.718  37.544  24.303  1.00  0.00      B    H  
ATOM    591  H2  HOH B 190      23.065  38.819  23.435  1.00  0.00      B    H  
ATOM    592  O   HOH B 191      37.678   1.338  19.092  1.00  0.00      B    O  
ATOM    593  H1  HOH B 191      37.720   1.932  19.936  1.00  0.00      B    H  
ATOM    594  H2  HOH B 191      36.773   1.414  18.623  1.00  0.00      B    H  
ATOM    595  O   HOH B 192      17.307  11.287  24.722  1.00  0.00      B    O  
ATOM    596  H1  HOH B 192      16.845  11.265  23.774  1.00  0.00      B    H  
ATOM    597  H2  HOH B 192      16.943  10.462  25.201  1.00  0.00      B    H  
ATOM    598  O   HOH B 193      34.302  18.814   3.213  1.00  0.00      B    O  
ATOM    599  H1  HOH B 193      34.966  18.431   3.898  1.00  0.00      B    H  
ATOM    600  H2  HOH B 193      34.000  19.784   3.545  1.00  0.00      B    H  
ATOM    601  O   HOH B 194      19.033  38.038  30.196  1.00  0.00      B    O  
ATOM    602  H1  HOH B 194      18.606  38.954  30.337  1.00  0.00      B    H  
ATOM    603  H2  HOH B 194      18.420  37.572  29.510  1.00  0.00      B    H  
ATOM    604  O   HOH B 195       8.146  20.665  13.936  1.00  0.00      B    O  
ATOM    605  H1  HOH B 195       9.040  21.151  13.946  1.00  0.00      B    H  
ATOM    606  H2  HOH B 195       8.407  19.699  13.672  1.00  0.00      B    H  
ATOM    607  O   HOH B 196      29.378  32.247   5.096  1.00  0.00      B    O  
ATOM    608  H1  HOH B 196      29.474  31.305   4.784  1.00  0.00      B    H  
ATOM    609  H2  HOH B 196      28.460  32.480   5.392  1.00  0.00      B    H  
ATOM    610  O   HOH B 197      14.231  34.640  36.997  1.00  0.00      B    O  
ATOM    611  H1  HOH B 197      14.880  34.356  37.751  1.00  0.00      B    H  
ATOM    612  H2  HOH B 197      13.409  34.989  37.506  1.00  0.00      B    H  
ATOM    613  O   HOH B 198       4.806   9.094   4.931  1.00  0.00      B    O  
ATOM    614  H1  HOH B 198       5.313   9.507   5.697  1.00  0.00      B    H  
ATOM    615  H2  HOH B 198       4.679   8.124   5.271  1.00  0.00      B    H  
ATOM    616  O   HOH B 199      31.356  15.012  29.927  1.00  0.00      B    O  
ATOM    617  H1  HOH B 199      30.504  15.287  29.405  1.00  0.00      B    H  
ATOM    618  H2  HOH B 199      31.069  15.030  30.868  1.00  0.00      B    H  
ATOM    619  O   HOH B 200      17.175  16.019  23.486  1.00  0.00      B    O  
ATOM    620  H1  HOH B 200      17.951  16.276  24.119  1.00  0.00      B    H  
ATOM    621  H2  HOH B 200      17.629  15.943  22.535  1.00  0.00      B    H  
ATOM    622  O   HOH B 201       9.092  25.020   1.080  1.00  0.00      B    O  
ATOM    623  H1  HOH B 201       9.868  25.409   0.494  1.00  0.00      B    H  
ATOM    624  H2  HOH B 201       9.193  25.430   2.015  1.00  0.00      B    H  
ATOM    625  O   HOH B 202      31.391  31.390  31.283  1.00  0.00      B    O  
ATOM    626  H1  HOH B 202      31.395  32.397  31.216  1.00  0.00      B    H  
ATOM    627  H2  HOH B 202      32.380  31.043  31.115  1.00  0.00      B    H  
ATOM    628  O   HOH B 203      38.404  36.113  27.187  1.00  0.00      B    O  
ATOM    629  H1  HOH B 203      38.412  37.039  27.552  1.00  0.00      B    H  
ATOM    630  H2  HOH B 203      37.788  35.534  27.804  1.00  0.00      B    H  
ATOM    631  O   HOH B 204       0.069   0.832  25.885  1.00  0.00      B    O  
ATOM    632  H1  HOH B 204       0.433   1.743  25.613  1.00  0.00      B    H  
ATOM    633  H2  HOH B 204       0.722   0.370  26.507  1.00  0.00      B    H  
ATOM    634  O   HOH B 205      26.804  36.465   2.126  1.00  0.00      B    O  
ATOM    635  H1  HOH B 205      25.903  36.133   2.493  1.00  0.00      B    H  
ATOM    636  H2  HOH B 205      27.477  36.347   2.852  1.00  0.00      B    H  
ATOM    637  O   HOH B 206      33.766   5.864  16.335  1.00  0.00      B    O  
ATOM    638  H1  HOH B 206      34.754   5.829  16.234  1.00  0.00      B    H  
ATOM    639  H2  HOH B 206      33.413   5.945  15.374  1.00  0.00      B    H  
ATOM    640  O   HOH B 207      18.609  28.912  30.676  1.00  0.00      B    O  
ATOM    641  H1  HOH B 207      18.466  28.463  31.544  1.00  0.00      B    H  
ATOM    642  H2  HOH B 207      19.059  29.818  30.914  1.00  0.00      B    H  
ATOM    643  O   HOH B 208      12.795  14.465  10.319  1.00  0.00      B    O  
ATOM    644  H1  HOH B 208      13.447  14.850   9.599  1.00  0.00      B    H  
ATOM    645  H2  HOH B 208      12.750  15.143  11.059  1.00  0.00      B    H  
ATOM    646  O   HOH B 209      33.798  34.342  31.432  1.00  0.00      B    O  
ATOM    647  H1  HOH B 209      34.309  33.430  31.337  1.00  0.00      B    H  
ATOM    648  H2  HOH B 209      34.343  34.947  31.993  1.00  0.00      B    H  
ATOM    649  O   HOH B 210       9.073  37.778  35.317  1.00  0.00      B    O  
ATOM    650  H1  HOH B 210       8.171  37.350  35.357  1.00  0.00      B    H  
ATOM    651  H2  HOH B 210       9.202  38.157  34.384  1.00  0.00      B    H  
ATOM    652  O   HOH B 211      30.530  37.887  36.376  1.00  0.00      B    O  
ATOM    653  H1  HOH B 211      31.403  37.417  36.301  1.00  0.00      B    H  
ATOM    654  H2  HOH B 211      30.698  38.752  36.854  1.00  0.00      B    H  
ATOM    655  O   HOH B 212       3.448  25.971   6.158  1.00  0.00      B    O  
ATOM    656  H1  HOH B 212       3.001  25.044   6.130  1.00  0.00      B    H  
ATOM    657  H2  HOH B 212       3.494  26.191   7.164  1.00  0.00      B    H  
ATOM    658  O   HOH B 213      23.163  27.670  26.473  1.00  0.00      B    O  
ATOM    659  H1  HOH B 213      23.456  28.537  26.053  1.00  0.00      B    H  
ATOM    660  H2  HOH B 213      23.654  26.985  26.004  1.00  0.00      B    H  
ATOM    661  O   HOH B 214       6.770  14.429  12.908  1.00  0.00      B    O  
ATOM    662  H1  HOH B 214       7.460  14.150  12.158  1.00  0.00      B    H  
ATOM    663  H2  HOH B 214       6.795  13.664  13.543  1.00  0.00      B    H  
ATOM    664  O   HOH B 215      26.721  18.055  16.722  1.00  0.00      B    O  
ATOM    665  H1  HOH B 215      26.927  17.325  16.127  1.00  0.00      B    H  
ATOM    666  H2  HOH B 215      27.602  18.580  16.807  1.00  0.00      B    H  
ATOM    667  O   HOH B 216      37.133  30.453  27.133  1.00  0.00      B    O  
ATOM    668  H1  HOH B 216      37.179  31.432  27.336  1.00  0.00      B    H  
ATOM    669  H2  HOH B 216      36.153  30.246  26.779  1.00  0.00      B    H  
ATOM    670  O   HOH B 217      26.706   7.911  23.885  1.00  0.00      B    O  
ATOM    671  H1  HOH B 217      27.539   8.259  23.389  1.00  0.00      B    H  
ATOM    672  H2  HOH B 217      26.421   7.067  23.301  1.00  0.00      B    H  
ATOM    673  O   HOH B 218      22.186  22.360   6.227  1.00  0.00      B    O  
ATOM    674  H1  HOH B 218      21.315  22.811   6.061  1.00  0.00      B    H  
ATOM    675  H2  HOH B 218      22.794  23.003   6.747  1.00  0.00      B    H  
ATOM    676  O   HOH B 219      12.799  28.004  33.137  1.00  0.00      B    O  
ATOM    677  H1  HOH B 219      13.277  27.123  33.265  1.00  0.00      B    H  
ATOM    678  H2  HOH B 219      11.910  27.953  33.649  1.00  0.00      B    H  
ATOM    679  O   HOH B 220      10.948   6.161  38.843  1.00  0.00      B    O  
ATOM    680  H1  HOH B 220      10.030   5.863  38.442  1.00  0.00      B    H  
ATOM    681  H2  HOH B 220      11.055   5.844  39.774  1.00  0.00      B    H  
ATOM    682  O   HOH B 221      12.891  32.021  16.894  1.00  0.00      B    O  
ATOM    683  H1  HOH B 221      12.867  31.306  16.195  1.00  0.00      B    H  
ATOM    684  H2  HOH B 221      13.597  31.740  17.605  1.00  0.00      B    H  
ATOM    685  O   HOH B 222      10.570  13.903   0.052  1.00  0.00      B    O  
ATOM    686  H1  HOH B 222       9.656  14.254  -0.282  1.00  0.00      B    H  
ATOM    687  H2  HOH B 222      10.631  14.087   1.079  1.00  0.00      B    H  
ATOM    688  O   HOH B 223       9.433  33.232  33.186  1.00  0.00      B    O  
ATOM    689  H1  HOH B 223       9.706  33.361  32.255  1.00  0.00      B    H  
ATOM    690  H2  HOH B 223       8.538  33.696  33.227  1.00  0.00      B    H  
ATOM    691  O   HOH B 224      20.354  33.415  -0.128  1.00  0.00      B    O  
ATOM    692  H1  HOH B 224      21.196  33.185  -0.658  1.00  0.00      B    H  
ATOM    693  H2  HOH B 224      20.497  33.153   0.843  1.00  0.00      B    H  
ATOM    694  O   HOH B 225      38.068  27.306  16.945  1.00  0.00      B    O  
ATOM    695  H1  HOH B 225      38.034  26.638  16.213  1.00  0.00      B    H  
ATOM    696  H2  HOH B 225      37.260  27.020  17.556  1.00  0.00      B    H  
ATOM    697  O   HOH B 226      12.260  13.133   4.792  1.00  0.00      B    O  
ATOM    698  H1  HOH B 226      13.131  12.781   4.557  1.00  0.00      B    H  
ATOM    699  H2  HOH B 226      11.642  12.326   4.993  1.00  0.00      B    H  
ATOM    700  O   HOH B 227       5.040  35.570  37.019  1.00  0.00      B    O  
ATOM    701  H1  HOH B 227       5.714  34.758  37.156  1.00  0.00      B    H  
ATOM    702  H2  HOH B 227       5.439  36.332  37.618  1.00  0.00      B    H  
ATOM    703  O   HOH B 228      17.861  31.679   9.057  1.00  0.00      B    O  
ATOM    704  H1  HOH B 228      18.774  31.834   9.478  1.00  0.00      B    H  
ATOM    705  H2  HOH B 228      17.880  30.703   8.658  1.00  0.00      B    H  
ATOM    706  O   HOH B 229      25.660   1.412  16.663  1.00  0.00      B    O  
ATOM    707  H1  HOH B 229      25.465   0.447  16.396  1.00  0.00      B    H  
ATOM    708  H2  HOH B 229      25.723   1.915  15.782  1.00  0.00      B    H  
ATOM    709  O   HOH B 230      21.058  30.647  14.490  1.00  0.00      B    O  
ATOM    710  H1  HOH B 230      21.299  29.893  15.166  1.00  0.00      B    H  
ATOM    711  H2  HOH B 230      20.623  31.392  15.012  1.00  0.00      B    H  
ATOM    712  O   HOH B 231      23.935  15.297  38.642  1.00  0.00      B    O  
ATOM    713  H1  HOH B 231      23.721  14.299  38.686  1.00  0.00      B    H  
ATOM    714  H2  HOH B 231      24.145  15.615  37.667  1.00  0.00      B    H  
ATOM    715  O   HOH B 232      -0.127  37.143  20.071  1.00  0.00      B    O  
ATOM    716  H1  HOH B 232      -0.176  37.785  20.896  1.00  0.00      B    H  
ATOM    717  H2  HOH B 232       0.565  37.420  19.411  1.00  0.00      B    H  
ATOM    718  O   HOH B 233      31.992  10.694  30.790  1.00  0.00      B    O  
ATOM    719  H1  HOH B 233      31.408  10.209  30.102  1.00  0.00      B    H  
ATOM    720  H2  HOH B 233      32.459  11.457  30.263  1.00  0.00      B    H  
ATOM    721  O   HOH B 234      24.567  32.817  18.768  1.00  0.00      B    O  
ATOM    722  H1  HOH B 234      24.308  32.070  18.111  1.00  0.00      B    H  
ATOM    723  H2  HOH B 234      24.313  32.539  19.701  1.00  0.00      B    H  
ATOM    724  O   HOH B 235      23.962  36.205  38.628  1.00  0.00      B    O  
ATOM    725  H1  HOH B 235      24.231  35.717  37.776  1.00  0.00      B    H  
ATOM    726  H2  HOH B 235      24.469  37.116  38.667  1.00  0.00      B    H  
ATOM    727  O   HOH B 236      15.548  10.819  22.013  1.00  0.00      B    O  
ATOM    728  H1  HOH B 236      15.093  10.240  22.660  1.00  0.00      B    H  
ATOM    729  H2  HOH B 236      15.141  10.644  21.063  1.00  0.00      B    H  
ATOM    730  O   HOH B 237       6.829  32.443  29.124  1.00  0.00      B    O  
ATOM    731  H1  HOH B 237       6.360  32.135  29.959  1.00  0.00      B    H  
ATOM    732  H2  HOH B 237       6.936  31.684  28.501  1.00  0.00      B    H  
ATOM    733  O   HOH B 238       5.113  10.570  39.326  1.00  0.00      B    O  
ATOM    734  H1  HOH B 238       5.373  10.964  38.447  1.00  0.00      B    H  
ATOM    735  H2  HOH B 238       5.849   9.954  39.638  1.00  0.00      B    H  
ATOM    736  O   HOH B 239      36.389  11.194  19.835  1.00  0.00      B    O  
ATOM    737  H1  HOH B 239      36.747  11.624  20.670  1.00  0.00      B    H  
ATOM    738  H2  HOH B 239      36.056  10.274  20.191  1.00  0.00      B    H  
ATOM    739  O   HOH B 240       5.073   4.046  30.320  1.00  0.00      B    O  
ATOM    740  H1  HOH B 240       4.804   4.235  31.286  1.00  0.00      B    H  
ATOM    741  H2  HOH B 240       4.307   3.440  29.944  1.00  0.00      B    H  
ATOM    742  O   HOH B 241       3.672  19.364   9.818  1.00  0.00      B    O  
ATOM    743  H1  HOH B 241       3.523  19.505   8.788  1.00  0.00      B    H  
ATOM    744  H2  HOH B 241       4.654  19.335   9.996  1.00  0.00      B    H  
ATOM    745  O   HOH B 242      18.319  37.933  12.059  1.00  0.00      B    O  
ATOM    746  H1  HOH B 242      18.813  38.820  11.656  1.00  0.00      B    H  
ATOM    747  H2  HOH B 242      18.108  37.322  11.298  1.00  0.00      B    H  
ATOM    748  O   HOH B 243      14.946   7.733  37.663  1.00  0.00      B    O  
ATOM    749  H1  HOH B 243      15.232   7.245  36.867  1.00  0.00      B    H  
ATOM    750  H2  HOH B 243      13.932   7.531  37.854  1.00  0.00      B    H  
ATOM    751  O   HOH B 244       4.026   2.936  37.695  1.00  0.00      B    O  
ATOM    752  H1  HOH B 244       4.396   2.565  38.544  1.00  0.00      B    H  
ATOM    753  H2  HOH B 244       4.811   3.441  37.302  1.00  0.00      B    H  
ATOM    754  O   HOH B 245       1.320   1.998  20.134  1.00  0.00      B    O  
ATOM    755  H1  HOH B 245       1.715   2.504  19.362  1.00  0.00      B    H  
ATOM    756  H2  HOH B 245       0.322   1.853  19.922  1.00  0.00      B    H  
ATOM    757  O   HOH B 246       6.500  36.995   9.461  1.00  0.00      B    O  
ATOM    758  H1  HOH B 246       6.651  37.635  10.271  1.00  0.00      B    H  
ATOM    759  H2  HOH B 246       5.710  37.335   8.880  1.00  0.00      B    H  
ATOM    760  O   HOH B 247      37.383  13.162  22.037  1.00  0.00      B    O  
ATOM    761  H1  HOH B 247      37.868  13.579  21.301  1.00  0.00      B    H  
ATOM    762  H2  HOH B 247      37.842  13.424  22.953  1.00  0.00      B    H  
ATOM    763  O   HOH B 248      33.809  14.619   0.949  1.00  0.00      B    O  
ATOM    764  H1  HOH B 248      33.537  15.571   1.263  1.00  0.00      B    H  
ATOM    765  H2  HOH B 248      33.373  14.445   0.087  1.00  0.00      B    H  
ATOM    766  O   HOH B 249      11.949  37.869  13.709  1.00  0.00      B    O  
ATOM    767  H1  HOH B 249      12.066  37.935  14.738  1.00  0.00      B    H  
ATOM    768  H2  HOH B 249      12.202  36.976  13.322  1.00  0.00      B    H  
ATOM    769  O   HOH B 250       8.875   7.562  22.760  1.00  0.00      B    O  
ATOM    770  H1  HOH B 250       9.201   8.500  22.911  1.00  0.00      B    H  
ATOM    771  H2  HOH B 250       7.922   7.502  22.602  1.00  0.00      B    H  
ATOM    772  O   HOH B 251      21.359  19.631   7.092  1.00  0.00      B    O  
ATOM    773  H1  HOH B 251      21.903  19.406   7.971  1.00  0.00      B    H  
ATOM    774  H2  HOH B 251      21.423  20.638   6.926  1.00  0.00      B    H  
ATOM    775  O   HOH B 252       9.416  36.501  24.000  1.00  0.00      B    O  
ATOM    776  H1  HOH B 252       8.397  36.512  23.998  1.00  0.00      B    H  
ATOM    777  H2  HOH B 252       9.725  36.563  23.056  1.00  0.00      B    H  
ATOM    778  O   HOH B 253      11.786  31.908   3.147  1.00  0.00      B    O  
ATOM    779  H1  HOH B 253      11.333  31.001   3.081  1.00  0.00      B    H  
ATOM    780  H2  HOH B 253      12.431  31.942   2.380  1.00  0.00      B    H  
ATOM    781  O   HOH B 254      13.971  10.941  38.973  1.00  0.00      B    O  
ATOM    782  H1  HOH B 254      14.875  10.736  38.630  1.00  0.00      B    H  
ATOM    783  H2  HOH B 254      13.287  10.817  38.204  1.00  0.00      B    H  
ATOM    784  O   HOH B 255       6.276  25.242   0.955  1.00  0.00      B    O  
ATOM    785  H1  HOH B 255       7.271  25.385   0.750  1.00  0.00      B    H  
ATOM    786  H2  HOH B 255       6.222  25.041   1.920  1.00  0.00      B    H  
ATOM    787  O   HOH B 256      25.001  14.554  16.776  1.00  0.00      B    O  
ATOM    788  H1  HOH B 256      24.109  14.033  16.624  1.00  0.00      B    H  
ATOM    789  H2  HOH B 256      24.818  15.355  17.404  1.00  0.00      B    H  
ATOM    790  O   HOH B 257      27.337  12.434   3.615  1.00  0.00      B    O  
ATOM    791  H1  HOH B 257      27.704  13.048   2.928  1.00  0.00      B    H  
ATOM    792  H2  HOH B 257      27.777  12.549   4.538  1.00  0.00      B    H  
ATOM    793  O   HOH B 258      22.015  10.012   5.486  1.00  0.00      B    O  
ATOM    794  H1  HOH B 258      21.210  10.621   5.788  1.00  0.00      B    H  
ATOM    795  H2  HOH B 258      22.101   9.228   6.102  1.00  0.00      B    H  
ATOM    796  O   HOH B 259      23.124  31.351  20.784  1.00  0.00      B    O  
ATOM    797  H1  HOH B 259      23.605  30.461  20.607  1.00  0.00      B    H  
ATOM    798  H2  HOH B 259      22.297  31.037  21.214  1.00  0.00      B    H  
ATOM    799  O   HOH B 260      32.030   4.018   4.743  1.00  0.00      B    O  
ATOM    800  H1  HOH B 260      31.955   2.975   4.838  1.00  0.00      B    H  
ATOM    801  H2  HOH B 260      31.018   4.362   4.729  1.00  0.00      B    H  
ATOM    802  O   HOH B 261       7.826   1.042  36.080  1.00  0.00      B    O  
ATOM    803  H1  HOH B 261       7.007   0.543  36.495  1.00  0.00      B    H  
ATOM    804  H2  HOH B 261       8.592   0.397  35.898  1.00  0.00      B    H  
ATOM    805  O   HOH B 262      35.578  38.137  22.454  1.00  0.00      B    O  
ATOM    806  H1  HOH B 262      35.115  37.966  23.386  1.00  0.00      B    H  
ATOM    807  H2  HOH B 262      34.866  37.963  21.730  1.00  0.00      B    H  
ATOM    808  O   HOH B 263       6.192  31.541   8.431  1.00  0.00      B    O  
ATOM    809  H1  HOH B 263       6.869  31.564   7.634  1.00  0.00      B    H  
ATOM    810  H2  HOH B 263       6.521  32.270   9.131  1.00  0.00      B    H  
ATOM    811  O   HOH B 264      27.373  26.748  26.347  1.00  0.00      B    O  
ATOM    812  H1  HOH B 264      26.649  26.338  25.785  1.00  0.00      B    H  
ATOM    813  H2  HOH B 264      26.923  27.192  27.160  1.00  0.00      B    H  
ATOM    814  O   HOH B 265      22.578   5.825  26.304  1.00  0.00      B    O  
ATOM    815  H1  HOH B 265      22.589   4.865  26.038  1.00  0.00      B    H  
ATOM    816  H2  HOH B 265      22.526   6.360  25.486  1.00  0.00      B    H  
ATOM    817  O   HOH B 266      22.174  29.102  29.100  1.00  0.00      B    O  
ATOM    818  H1  HOH B 266      21.994  29.990  29.602  1.00  0.00      B    H  
ATOM    819  H2  HOH B 266      22.369  29.287  28.136  1.00  0.00      B    H  
ATOM    820  O   HOH B 267      11.749   0.534  26.347  1.00  0.00      B    O  
ATOM    821  H1  HOH B 267      11.986   0.984  25.433  1.00  0.00      B    H  
ATOM    822  H2  HOH B 267      12.640   0.330  26.798  1.00  0.00      B    H  
ATOM    823  O   HOH B 268      31.351  38.801   9.334  1.00  0.00      B    O  
ATOM    824  H1  HOH B 268      32.139  38.901  10.043  1.00  0.00      B    H  
ATOM    825  H2  HOH B 268      31.108  37.797   9.227  1.00  0.00      B    H  
ATOM    826  O   HOH B 269      26.378   8.033   0.423  1.00  0.00      B    O  
ATOM    827  H1  HOH B 269      25.349   8.158   0.361  1.00  0.00      B    H  
ATOM    828  H2  HOH B 269      26.819   8.745  -0.182  1.00  0.00      B    H  
ATOM    829  O   HOH B 270      14.918   9.409  32.250  1.00  0.00      B    O  
ATOM    830  H1  HOH B 270      14.457   9.220  31.361  1.00  0.00      B    H  
ATOM    831  H2  HOH B 270      14.215   9.356  32.955  1.00  0.00      B    H  
ATOM    832  O   HOH B 271      30.760  33.571   2.875  1.00  0.00      B    O  
ATOM    833  H1  HOH B 271      30.878  34.500   3.237  1.00  0.00      B    H  
ATOM    834  H2  HOH B 271      30.276  33.047   3.534  1.00  0.00      B    H  
ATOM    835  O   HOH B 272       8.209  15.023  38.763  1.00  0.00      B    O  
ATOM    836  H1  HOH B 272       7.800  14.704  39.597  1.00  0.00      B    H  
ATOM    837  H2  HOH B 272       8.173  16.062  38.882  1.00  0.00      B    H  
ATOM    838  O   HOH B 273      38.411  34.502  14.579  1.00  0.00      B    O  
ATOM    839  H1  HOH B 273      39.365  34.538  14.238  1.00  0.00      B    H  
ATOM    840  H2  HOH B 273      38.415  34.786  15.561  1.00  0.00      B    H  
ATOM    841  O   HOH B 274      34.196  27.301  12.355  1.00  0.00      B    O  
ATOM    842  H1  HOH B 274      34.943  27.339  13.066  1.00  0.00      B    H  
ATOM    843  H2  HOH B 274      34.393  28.104  11.738  1.00  0.00      B    H  
ATOM    844  O   HOH B 275      24.338  10.658   3.996  1.00  0.00      B    O  
ATOM    845  H1  HOH B 275      25.153  10.154   4.400  1.00  0.00      B    H  
ATOM    846  H2  HOH B 275      23.594  10.617   4.689  1.00  0.00      B    H  
ATOM    847  O   HOH B 276      11.433  34.596   6.425  1.00  0.00      B    O  
ATOM    848  H1  HOH B 276      11.202  33.607   6.197  1.00  0.00      B    H  
ATOM    849  H2  HOH B 276      10.954  35.258   5.723  1.00  0.00      B    H  
ATOM    850  O   HOH B 277      25.946  31.407  30.962  1.00  0.00      B    O  
ATOM    851  H1  HOH B 277      26.865  30.952  30.800  1.00  0.00      B    H  
ATOM    852  H2  HOH B 277      25.663  31.385  31.950  1.00  0.00      B    H  
ATOM    853  O   HOH B 278      29.779  28.091  36.590  1.00  0.00      B    O  
ATOM    854  H1  HOH B 278      29.111  28.541  35.902  1.00  0.00      B    H  
ATOM    855  H2  HOH B 278      29.538  28.284  37.523  1.00  0.00      B    H  
ATOM    856  O   HOH B 279       8.078  27.585   4.821  1.00  0.00      B    O  
ATOM    857  H1  HOH B 279       8.613  27.177   5.615  1.00  0.00      B    H  
ATOM    858  H2  HOH B 279       7.077  27.463   4.964  1.00  0.00      B    H  
ATOM    859  O   HOH B 280      32.902  17.797  30.267  1.00  0.00      B    O  
ATOM    860  H1  HOH B 280      32.409  18.494  29.719  1.00  0.00      B    H  
ATOM    861  H2  HOH B 280      32.685  16.892  29.906  1.00  0.00      B    H  
ATOM    862  O   HOH B 281      21.363  22.697   3.147  1.00  0.00      B    O  
ATOM    863  H1  HOH B 281      20.552  22.118   3.444  1.00  0.00      B    H  
ATOM    864  H2  HOH B 281      22.138  22.169   3.470  1.00  0.00      B    H  
ATOM    865  O   HOH B 282       0.291  35.466  11.313  1.00  0.00      B    O  
ATOM    866  H1  HOH B 282       0.414  36.384  11.844  1.00  0.00      B    H  
ATOM    867  H2  HOH B 282       1.261  35.033  11.450  1.00  0.00      B    H  
ATOM    868  O   HOH B 283      37.083  24.602  16.528  1.00  0.00      B    O  
ATOM    869  H1  HOH B 283      36.421  24.308  15.835  1.00  0.00      B    H  
ATOM    870  H2  HOH B 283      37.937  24.030  16.392  1.00  0.00      B    H  
ATOM    871  O   HOH B 284      11.906  11.006   7.874  1.00  0.00      B    O  
ATOM    872  H1  HOH B 284      10.951  11.077   7.489  1.00  0.00      B    H  
ATOM    873  H2  HOH B 284      12.474  10.808   7.068  1.00  0.00      B    H  
ATOM    874  O   HOH B 285      -0.006   5.402  12.569  1.00  0.00      B    O  
ATOM    875  H1  HOH B 285      -0.307   6.121  11.936  1.00  0.00      B    H  
ATOM    876  H2  HOH B 285       0.549   5.885  13.267  1.00  0.00      B    H  
ATOM    877  O   HOH B 286      19.775  23.925  14.039  1.00  0.00      B    O  
ATOM    878  H1  HOH B 286      19.338  23.593  13.218  1.00  0.00      B    H  
ATOM    879  H2  HOH B 286      20.579  23.323  14.214  1.00  0.00      B    H  
ATOM    880  O   HOH B 287       9.557   1.899  30.394  1.00  0.00      B    O  
ATOM    881  H1  HOH B 287       9.321   2.880  30.548  1.00  0.00      B    H  
ATOM    882  H2  HOH B 287       9.395   1.696  29.406  1.00  0.00      B    H  
ATOM    883  O   HOH B 288       2.986  33.576   2.678  1.00  0.00      B    O  
ATOM    884  H1  HOH B 288       2.234  33.148   3.238  1.00  0.00      B    H  
ATOM    885  H2  HOH B 288       3.189  32.842   2.005  1.00  0.00      B    H  
ATOM    886  O   HOH B 289       5.801  33.879  26.287  1.00  0.00      B    O  
ATOM    887  H1  HOH B 289       6.648  33.510  26.617  1.00  0.00      B    H  
ATOM    888  H2  HOH B 289       5.413  34.627  26.928  1.00  0.00      B    H  
ATOM    889  O   HOH B 290      13.929  30.951  30.741  1.00  0.00      B    O  
ATOM    890  H1  HOH B 290      13.380  31.762  30.433  1.00  0.00      B    H  
ATOM    891  H2  HOH B 290      14.115  31.054  31.743  1.00  0.00      B    H  
ATOM    892  O   HOH B 291       2.775   0.544  16.503  1.00  0.00      B    O  
ATOM    893  H1  HOH B 291       3.396   0.333  15.773  1.00  0.00      B    H  
ATOM    894  H2  HOH B 291       3.220   1.212  17.167  1.00  0.00      B    H  
ATOM    895  O   HOH B 292      31.393  27.197  12.777  1.00  0.00      B    O  
ATOM    896  H1  HOH B 292      31.073  28.061  12.307  1.00  0.00      B    H  
ATOM    897  H2  HOH B 292      32.386  27.221  12.953  1.00  0.00      B    H  
ATOM    898  O   HOH B 293      36.009  37.279   0.965  1.00  0.00      B    O  
ATOM    899  H1  HOH B 293      35.887  37.589   0.016  1.00  0.00      B    H  
ATOM    900  H2  HOH B 293      35.130  36.893   1.272  1.00  0.00      B    H  
ATOM    901  O   HOH B 294       6.678  13.411   1.334  1.00  0.00      B    O  
ATOM    902  H1  HOH B 294       7.000  13.871   2.189  1.00  0.00      B    H  
ATOM    903  H2  HOH B 294       5.683  13.418   1.291  1.00  0.00      B    H  
ATOM    904  O   HOH B 295      24.757  14.404  14.029  1.00  0.00      B    O  
ATOM    905  H1  HOH B 295      23.927  14.663  13.450  1.00  0.00      B    H  
ATOM    906  H2  HOH B 295      24.494  14.026  14.887  1.00  0.00      B    H  
ATOM    907  O   HOH B 296      13.490  18.320  34.115  1.00  0.00      B    O  
ATOM    908  H1  HOH B 296      13.689  18.468  35.125  1.00  0.00      B    H  
ATOM    909  H2  HOH B 296      13.659  17.290  33.910  1.00  0.00      B    H  
ATOM    910  O   HOH B 297      29.147  15.848  19.347  1.00  0.00      B    O  
ATOM    911  H1  HOH B 297      29.783  16.493  19.804  1.00  0.00      B    H  
ATOM    912  H2  HOH B 297      29.413  15.800  18.334  1.00  0.00      B    H  
ATOM    913  O   HOH B 298      13.130  10.565   2.409  1.00  0.00      B    O  
ATOM    914  H1  HOH B 298      13.743  10.747   1.615  1.00  0.00      B    H  
ATOM    915  H2  HOH B 298      12.266  10.229   2.040  1.00  0.00      B    H  
ATOM    916  O   HOH B 299      31.784  29.521  14.654  1.00  0.00      B    O  
ATOM    917  H1  HOH B 299      31.493  30.062  13.842  1.00  0.00      B    H  
ATOM    918  H2  HOH B 299      32.737  29.763  14.837  1.00  0.00      B    H  
ATOM    919  O   HOH B 300       3.753  12.046  13.368  1.00  0.00      B    O  
ATOM    920  H1  HOH B 300       3.525  12.931  13.142  1.00  0.00      B    H  
ATOM    921  H2  HOH B 300       4.561  11.753  12.761  1.00  0.00      B    H  
ATOM    922  O   HOH B 301       4.740  19.685  37.271  1.00  0.00      B    O  
ATOM    923  H1  HOH B 301       5.390  20.129  37.899  1.00  0.00      B    H  
ATOM    924  H2  HOH B 301       4.095  20.386  36.861  1.00  0.00      B    H  
ATOM    925  O   HOH B 302       6.982  14.577  33.096  1.00  0.00      B    O  
ATOM    926  H1  HOH B 302       7.266  15.312  33.668  1.00  0.00      B    H  
ATOM    927  H2  HOH B 302       5.959  14.505  33.119  1.00  0.00      B    H  
ATOM    928  O   HOH B 303      25.018  10.052  32.190  1.00  0.00      B    O  
ATOM    929  H1  HOH B 303      24.123   9.855  32.547  1.00  0.00      B    H  
ATOM    930  H2  HOH B 303      25.347   9.356  31.513  1.00  0.00      B    H  
ATOM    931  O   HOH B 304      12.631  18.936  13.184  1.00  0.00      B    O  
ATOM    932  H1  HOH B 304      12.756  18.235  13.894  1.00  0.00      B    H  
ATOM    933  H2  HOH B 304      11.740  19.271  13.398  1.00  0.00      B    H  
ATOM    934  O   HOH B 305      34.249  21.876   6.681  1.00  0.00      B    O  
ATOM    935  H1  HOH B 305      35.276  21.744   6.777  1.00  0.00      B    H  
ATOM    936  H2  HOH B 305      33.930  21.033   6.276  1.00  0.00      B    H  
ATOM    937  O   HOH B 306      33.118  22.837  13.066  1.00  0.00      B    O  
ATOM    938  H1  HOH B 306      32.654  22.109  12.627  1.00  0.00      B    H  
ATOM    939  H2  HOH B 306      33.416  23.425  12.299  1.00  0.00      B    H  
ATOM    940  O   HOH B 307       3.035  19.588  31.304  1.00  0.00      B    O  
ATOM    941  H1  HOH B 307       2.281  19.050  31.730  1.00  0.00      B    H  
ATOM    942  H2  HOH B 307       2.973  19.627  30.308  1.00  0.00      B    H  
ATOM    943  O   HOH B 308       6.748   9.463  18.611  1.00  0.00      B    O  
ATOM    944  H1  HOH B 308       6.324   9.313  17.736  1.00  0.00      B    H  
ATOM    945  H2  HOH B 308       6.028   9.275  19.305  1.00  0.00      B    H  
ATOM    946  O   HOH B 309      29.072  28.255  39.097  1.00  0.00      B    O  
ATOM    947  H1  HOH B 309      29.866  28.855  39.273  1.00  0.00      B    H  
ATOM    948  H2  HOH B 309      28.317  28.893  38.848  1.00  0.00      B    H  
ATOM    949  O   HOH B 310      29.580  29.744  28.187  1.00  0.00      B    O  
ATOM    950  H1  HOH B 310      29.410  29.582  29.146  1.00  0.00      B    H  
ATOM    951  H2  HOH B 310      29.623  28.835  27.760  1.00  0.00      B    H  
ATOM    952  O   HOH B 311      23.992   2.219  38.953  1.00  0.00      B    O  
ATOM    953  H1  HOH B 311      23.476   1.985  38.107  1.00  0.00      B    H  
ATOM    954  H2  HOH B 311      23.352   2.175  39.703  1.00  0.00      B    H  
ATOM    955  O   HOH B 312       3.831  38.948   5.717  1.00  0.00      B    O  
ATOM    956  H1  HOH B 312       4.388  38.263   5.162  1.00  0.00      B    H  
ATOM    957  H2  HOH B 312       3.874  39.828   5.215  1.00  0.00      B    H  
ATOM    958  O   HOH B 313       4.728  13.894   4.565  1.00  0.00      B    O  
ATOM    959  H1  HOH B 313       4.186  13.650   5.398  1.00  0.00      B    H  
ATOM    960  H2  HOH B 313       5.672  14.156   4.846  1.00  0.00      B    H  
ATOM    961  O   HOH B 314       7.267  16.599  22.711  1.00  0.00      B    O  
ATOM    962  H1  HOH B 314       7.090  16.450  21.675  1.00  0.00      B    H  
ATOM    963  H2  HOH B 314       8.271  16.647  22.925  1.00  0.00      B    H  
ATOM    964  O   HOH B 315      16.469  11.024  15.567  1.00  0.00      B    O  
ATOM    965  H1  HOH B 315      15.983  11.072  14.627  1.00  0.00      B    H  
ATOM    966  H2  HOH B 315      17.283  10.449  15.469  1.00  0.00      B    H  
ATOM    967  O   HOH B 316       4.227   3.816   2.470  1.00  0.00      B    O  
ATOM    968  H1  HOH B 316       3.364   4.314   2.539  1.00  0.00      B    H  
ATOM    969  H2  HOH B 316       4.954   4.439   2.312  1.00  0.00      B    H  
ATOM    970  O   HOH B 317      27.244  33.197  17.825  1.00  0.00      B    O  
ATOM    971  H1  HOH B 317      26.303  32.969  18.122  1.00  0.00      B    H  
ATOM    972  H2  HOH B 317      27.547  32.445  17.349  1.00  0.00      B    H  
ATOM    973  O   HOH B 318       5.757  35.562  16.235  1.00  0.00      B    O  
ATOM    974  H1  HOH B 318       6.082  35.734  15.310  1.00  0.00      B    H  
ATOM    975  H2  HOH B 318       4.960  34.910  16.172  1.00  0.00      B    H  
ATOM    976  O   HOH B 319       5.767  28.845  14.156  1.00  0.00      B    O  
ATOM    977  H1  HOH B 319       6.123  29.608  14.728  1.00  0.00      B    H  
ATOM    978  H2  HOH B 319       6.213  27.943  14.427  1.00  0.00      B    H  
ATOM    979  O   HOH B 320      11.510   6.086  34.072  1.00  0.00      B    O  
ATOM    980  H1  HOH B 320      10.985   5.202  33.998  1.00  0.00      B    H  
ATOM    981  H2  HOH B 320      11.259   6.805  33.338  1.00  0.00      B    H  
ATOM    982  O   HOH B 321       5.395  31.059  25.956  1.00  0.00      B    O  
ATOM    983  H1  HOH B 321       5.728  30.825  26.890  1.00  0.00      B    H  
ATOM    984  H2  HOH B 321       5.245  32.011  25.899  1.00  0.00      B    H  
ATOM    985  O   HOH B 322       8.519  18.210  27.412  1.00  0.00      B    O  
ATOM    986  H1  HOH B 322       8.913  18.501  28.350  1.00  0.00      B    H  
ATOM    987  H2  HOH B 322       9.262  17.992  26.756  1.00  0.00      B    H  
ATOM    988  O   HOH B 323       9.806  14.979  10.371  1.00  0.00      B    O  
ATOM    989  H1  HOH B 323       9.153  14.261  10.578  1.00  0.00      B    H  
ATOM    990  H2  HOH B 323      10.639  14.528  10.028  1.00  0.00      B    H  
ATOM    991  O   HOH B 324      20.651  38.101   8.670  1.00  0.00      B    O  
ATOM    992  H1  HOH B 324      20.018  37.318   8.826  1.00  0.00      B    H  
ATOM    993  H2  HOH B 324      21.615  37.757   8.663  1.00  0.00      B    H  
ATOM    994  O   HOH B 325      25.309  16.108   2.586  1.00  0.00      B    O  
ATOM    995  H1  HOH B 325      25.002  15.145   2.717  1.00  0.00      B    H  
ATOM    996  H2  HOH B 325      24.507  16.716   2.645  1.00  0.00      B    H  
ATOM    997  O   HOH B 326      33.616   5.389  23.056  1.00  0.00      B    O  
ATOM    998  H1  HOH B 326      32.631   5.612  23.004  1.00  0.00      B    H  
ATOM    999  H2  HOH B 326      33.961   5.734  22.161  1.00  0.00      B    H  
ATOM   1000  O   HOH B 327       6.162  24.705  28.554  1.00  0.00      B    O  
ATOM   1001  H1  HOH B 327       6.238  23.989  29.274  1.00  0.00      B    H  
ATOM   1002  H2  HOH B 327       5.292  24.516  28.012  1.00  0.00      B    H  
ATOM   1003  O   HOH B 328       3.784  27.310  27.026  1.00  0.00      B    O  
ATOM   1004  H1  HOH B 328       3.322  27.502  26.167  1.00  0.00      B    H  
ATOM   1005  H2  HOH B 328       3.294  27.691  27.818  1.00  0.00      B    H  
ATOM   1006  O   HOH B 329      37.578  10.479  10.989  1.00  0.00      B    O  
ATOM   1007  H1  HOH B 329      36.776  10.642  11.623  1.00  0.00      B    H  
ATOM   1008  H2  HOH B 329      37.414  11.120  10.199  1.00  0.00      B    H  
ATOM   1009  O   HOH B 330      25.034   0.304  32.892  1.00  0.00      B    O  
ATOM   1010  H1  HOH B 330      24.691   1.261  33.080  1.00  0.00      B    H  
ATOM   1011  H2  HOH B 330      25.352   0.184  31.913  1.00  0.00      B    H  
ATOM   1012  O   HOH B 331       7.427  35.144  32.554  1.00  0.00      B    O  
ATOM   1013  H1  HOH B 331       7.782  35.626  31.707  1.00  0.00      B    H  
ATOM   1014  H2  HOH B 331       6.578  34.534  32.314  1.00  0.00      B    H  
ATOM   1015  O   HOH B 332      15.058  29.120   8.567  1.00  0.00      B    O  
ATOM   1016  H1  HOH B 332      14.516  28.608   7.917  1.00  0.00      B    H  
ATOM   1017  H2  HOH B 332      16.035  28.840   8.398  1.00  0.00      B    H  
ATOM   1018  O   HOH B 333       1.014  37.835   1.681  1.00  0.00      B    O  
ATOM   1019  H1  HOH B 333       1.986  38.189   1.838  1.00  0.00      B    H  
ATOM   1020  H2  HOH B 333       1.049  36.910   1.182  1.00  0.00      B    H  
ATOM   1021  O   HOH B 334       9.014  33.918  16.522  1.00  0.00      B    O  
ATOM   1022  H1  HOH B 334       8.178  33.571  16.840  1.00  0.00      B    H  
ATOM   1023  H2  HOH B 334       9.717  33.732  17.233  1.00  0.00      B    H  
ATOM   1024  O   HOH B 335      24.812   4.660  12.582  1.00  0.00      B    O  
ATOM   1025  H1  HOH B 335      25.610   5.031  12.042  1.00  0.00      B    H  
ATOM   1026  H2  HOH B 335      24.004   5.286  12.482  1.00  0.00      B    H  
ATOM   1027  O   HOH B 336      38.396  10.039  35.070  1.00  0.00      B    O  
ATOM   1028  H1  HOH B 336      38.338   9.127  35.521  1.00  0.00      B    H  
ATOM   1029  H2  HOH B 336      38.808  10.651  35.759  1.00  0.00      B    H  
ATOM   1030  O   HOH B 337      33.852  17.664   0.917  1.00  0.00      B    O  
ATOM   1031  H1  HOH B 337      34.098  18.270   1.751  1.00  0.00      B    H  
ATOM   1032  H2  HOH B 337      33.467  18.294   0.203  1.00  0.00      B    H  
ATOM   1033  O   HOH B 338      21.629  32.942   6.107  1.00  0.00      B    O  
ATOM   1034  H1  HOH B 338      21.156  32.119   5.691  1.00  0.00      B    H  
ATOM   1035  H2  HOH B 338      20.904  33.592   6.348  1.00  0.00      B    H  
ATOM   1036  O   HOH B 339      25.087  19.301   4.711  1.00  0.00      B    O  
ATOM   1037  H1  HOH B 339      26.087  19.499   4.595  1.00  0.00      B    H  
ATOM   1038  H2  HOH B 339      25.027  18.885   5.617  1.00  0.00      B    H  
ATOM   1039  O   HOH B 340      24.496  19.777  16.267  1.00  0.00      B    O  
ATOM   1040  H1  HOH B 340      24.158  19.952  15.333  1.00  0.00      B    H  
ATOM   1041  H2  HOH B 340      25.250  19.148  16.133  1.00  0.00      B    H  
ATOM   1042  O   HOH B 341       6.179  22.607  23.144  1.00  0.00      B    O  
ATOM   1043  H1  HOH B 341       7.045  23.055  23.455  1.00  0.00      B    H  
ATOM   1044  H2  HOH B 341       6.423  21.641  22.936  1.00  0.00      B    H  
ATOM   1045  O   HOH B 342      21.421   5.942  15.043  1.00  0.00      B    O  
ATOM   1046  H1  HOH B 342      21.633   6.029  16.029  1.00  0.00      B    H  
ATOM   1047  H2  HOH B 342      22.139   6.386  14.529  1.00  0.00      B    H  
ATOM   1048  O   HOH B 343      19.613  15.771  25.134  1.00  0.00      B    O  
ATOM   1049  H1  HOH B 343      19.301  15.436  26.071  1.00  0.00      B    H  
ATOM   1050  H2  HOH B 343      20.150  14.996  24.716  1.00  0.00      B    H  
ATOM   1051  O   HOH B 344      13.349  12.196  35.431  1.00  0.00      B    O  
ATOM   1052  H1  HOH B 344      13.155  11.305  35.947  1.00  0.00      B    H  
ATOM   1053  H2  HOH B 344      13.058  12.905  36.081  1.00  0.00      B    H  
ATOM   1054  O   HOH B 345      31.980  16.750   2.952  1.00  0.00      B    O  
ATOM   1055  H1  HOH B 345      32.925  17.072   2.910  1.00  0.00      B    H  
ATOM   1056  H2  HOH B 345      31.990  15.839   3.473  1.00  0.00      B    H  
ATOM   1057  O   HOH B 346      21.572  23.471  33.634  1.00  0.00      B    O  
ATOM   1058  H1  HOH B 346      20.578  23.552  33.827  1.00  0.00      B    H  
ATOM   1059  H2  HOH B 346      21.762  22.726  32.920  1.00  0.00      B    H  
ATOM   1060  O   HOH B 347       3.843  27.039  32.502  1.00  0.00      B    O  
ATOM   1061  H1  HOH B 347       3.238  27.394  31.771  1.00  0.00      B    H  
ATOM   1062  H2  HOH B 347       3.963  26.009  32.376  1.00  0.00      B    H  
ATOM   1063  O   HOH B 348      24.920  25.370  30.760  1.00  0.00      B    O  
ATOM   1064  H1  HOH B 348      24.560  25.354  31.699  1.00  0.00      B    H  
ATOM   1065  H2  HOH B 348      24.645  26.304  30.409  1.00  0.00      B    H  
ATOM   1066  O   HOH B 349      10.518  22.031  14.650  1.00  0.00      B    O  
ATOM   1067  H1  HOH B 349      11.379  22.674  14.803  1.00  0.00      B    H  
ATOM   1068  H2  HOH B 349      10.562  21.344  15.381  1.00  0.00      B    H  
ATOM   1069  O   HOH B 350       8.464  24.881  10.088  1.00  0.00      B    O  
ATOM   1070  H1  HOH B 350       7.693  25.062   9.477  1.00  0.00      B    H  
ATOM   1071  H2  HOH B 350       8.366  25.431  10.941  1.00  0.00      B    H  
ATOM   1072  O   HOH B 351       5.357   0.094  33.927  1.00  0.00      B    O  
ATOM   1073  H1  HOH B 351       5.967   0.816  33.646  1.00  0.00      B    H  
ATOM   1074  H2  HOH B 351       5.924  -0.749  33.897  1.00  0.00      B    H  
ATOM   1075  O   HOH B 352       6.242   5.667   1.964  1.00  0.00      B    O  
ATOM   1076  H1  HOH B 352       6.260   6.692   2.023  1.00  0.00      B    H  
ATOM   1077  H2  HOH B 352       6.755   5.286   2.782  1.00  0.00      B    H  
ATOM   1078  O   HOH B 353      13.019   2.304  11.815  1.00  0.00      B    O  
ATOM   1079  H1  HOH B 353      11.975   2.226  11.863  1.00  0.00      B    H  
ATOM   1080  H2  HOH B 353      13.320   1.399  11.406  1.00  0.00      B    H  
ATOM   1081  O   HOH B 354      21.057  38.107  14.958  1.00  0.00      B    O  
ATOM   1082  H1  HOH B 354      20.641  37.311  14.496  1.00  0.00      B    H  
ATOM   1083  H2  HOH B 354      22.008  38.330  14.576  1.00  0.00      B    H  
ATOM   1084  O   HOH B 355      34.741  14.441  31.100  1.00  0.00      B    O  
ATOM   1085  H1  HOH B 355      35.281  13.726  30.667  1.00  0.00      B    H  
ATOM   1086  H2  HOH B 355      34.889  15.260  30.509  1.00  0.00      B    H  
ATOM   1087  O   HOH B 356       4.405  23.665   9.882  1.00  0.00      B    O  
ATOM   1088  H1  HOH B 356       4.875  23.150  10.570  1.00  0.00      B    H  
ATOM   1089  H2  HOH B 356       3.640  23.061   9.531  1.00  0.00      B    H  
ATOM   1090  O   HOH B 357      22.747   9.499  15.180  1.00  0.00      B    O  
ATOM   1091  H1  HOH B 357      22.851   8.731  14.604  1.00  0.00      B    H  
ATOM   1092  H2  HOH B 357      22.144   9.256  15.970  1.00  0.00      B    H  
ATOM   1093  O   HOH B 358      18.656  12.509  31.374  1.00  0.00      B    O  
ATOM   1094  H1  HOH B 358      18.666  13.387  30.864  1.00  0.00      B    H  
ATOM   1095  H2  HOH B 358      19.030  11.852  30.676  1.00  0.00      B    H  
ATOM   1096  O   HOH B 359      35.817  17.220   4.810  1.00  0.00      B    O  
ATOM   1097  H1  HOH B 359      36.719  17.460   5.272  1.00  0.00      B    H  
ATOM   1098  H2  HOH B 359      36.073  17.048   3.831  1.00  0.00      B    H  
ATOM   1099  O   HOH B 360      34.780  36.905  28.362  1.00  0.00      B    O  
ATOM   1100  H1  HOH B 360      35.333  37.416  29.007  1.00  0.00      B    H  
ATOM   1101  H2  HOH B 360      34.529  37.575  27.584  1.00  0.00      B    H  
ATOM   1102  O   HOH B 361       9.742  15.920  23.224  1.00  0.00      B    O  
ATOM   1103  H1  HOH B 361      10.007  15.118  23.783  1.00  0.00      B    H  
ATOM   1104  H2  HOH B 361      10.163  15.799  22.271  1.00  0.00      B    H  
ATOM   1105  O   HOH B 362      10.568  26.012  27.566  1.00  0.00      B    O  
ATOM   1106  H1  HOH B 362       9.830  25.357  27.351  1.00  0.00      B    H  
ATOM   1107  H2  HOH B 362      11.085  25.785  28.432  1.00  0.00      B    H  
ATOM   1108  O   HOH B 363      17.702   9.631   6.027  1.00  0.00      B    O  
ATOM   1109  H1  HOH B 363      16.924   9.392   6.615  1.00  0.00      B    H  
ATOM   1110  H2  HOH B 363      17.244   9.796   5.067  1.00  0.00      B    H  
ATOM   1111  O   HOH B 364      35.570  12.750   5.313  1.00  0.00      B    O  
ATOM   1112  H1  HOH B 364      35.342  11.765   5.580  1.00  0.00      B    H  
ATOM   1113  H2  HOH B 364      36.370  12.994   5.901  1.00  0.00      B    H  
ATOM   1114  O   HOH B 365      23.937  33.786  21.996  1.00  0.00      B    O  
ATOM   1115  H1  HOH B 365      24.921  33.843  21.717  1.00  0.00      B    H  
ATOM   1116  H2  HOH B 365      23.543  32.952  21.558  1.00  0.00      B    H  
ATOM   1117  O   HOH B 366       2.708  26.283  21.054  1.00  0.00      B    O  
ATOM   1118  H1  HOH B 366       2.665  25.679  21.878  1.00  0.00      B    H  
ATOM   1119  H2  HOH B 366       1.782  26.210  20.575  1.00  0.00      B    H  
ATOM   1120  O   HOH B 367      36.326   6.198  13.524  1.00  0.00      B    O  
ATOM   1121  H1  HOH B 367      36.915   5.642  12.920  1.00  0.00      B    H  
ATOM   1122  H2  HOH B 367      36.533   5.941  14.490  1.00  0.00      B    H  
ATOM   1123  O   HOH B 368      30.636   7.718   9.407  1.00  0.00      B    O  
ATOM   1124  H1  HOH B 368      30.550   7.260  10.322  1.00  0.00      B    H  
ATOM   1125  H2  HOH B 368      31.617   7.537   9.179  1.00  0.00      B    H  
ATOM   1126  O   HOH B 369      38.167   2.548   6.366  1.00  0.00      B    O  
ATOM   1127  H1  HOH B 369      37.572   1.980   5.771  1.00  0.00      B    H  
ATOM   1128  H2  HOH B 369      38.142   3.462   5.977  1.00  0.00      B    H  
ATOM   1129  O   HOH B 370      32.452  12.438   8.323  1.00  0.00      B    O  
ATOM   1130  H1  HOH B 370      31.852  12.353   7.525  1.00  0.00      B    H  
ATOM   1131  H2  HOH B 370      33.394  12.087   8.092  1.00  0.00      B    H  
ATOM   1132  O   HOH B 371      30.502  32.047  26.879  1.00  0.00      B    O  
ATOM   1133  H1  HOH B 371      30.180  31.100  27.087  1.00  0.00      B    H  
ATOM   1134  H2  HOH B 371      29.740  32.568  26.574  1.00  0.00      B    H  
ATOM   1135  O   HOH B 372      28.691  30.113   7.887  1.00  0.00      B    O  
ATOM   1136  H1  HOH B 372      28.335  30.558   7.025  1.00  0.00      B    H  
ATOM   1137  H2  HOH B 372      29.162  29.285   7.538  1.00  0.00      B    H  
ATOM   1138  O   HOH B 373      32.133   9.287  33.441  1.00  0.00      B    O  
ATOM   1139  H1  HOH B 373      32.641   9.755  34.192  1.00  0.00      B    H  
ATOM   1140  H2  HOH B 373      32.072   9.850  32.616  1.00  0.00      B    H  
ATOM   1141  O   HOH B 374      25.231  12.919   9.902  1.00  0.00      B    O  
ATOM   1142  H1  HOH B 374      25.309  12.275   9.117  1.00  0.00      B    H  
ATOM   1143  H2  HOH B 374      26.179  13.200  10.185  1.00  0.00      B    H  
ATOM   1144  O   HOH B 375       2.653  29.650  35.878  1.00  0.00      B    O  
ATOM   1145  H1  HOH B 375       2.735  30.583  36.424  1.00  0.00      B    H  
ATOM   1146  H2  HOH B 375       1.690  29.279  35.955  1.00  0.00      B    H  
ATOM   1147  O   HOH B 376      18.237  29.313  33.492  1.00  0.00      B    O  
ATOM   1148  H1  HOH B 376      17.900  30.156  33.907  1.00  0.00      B    H  
ATOM   1149  H2  HOH B 376      18.983  28.942  34.015  1.00  0.00      B    H  
ATOM   1150  O   HOH B 377      11.740  26.604  35.526  1.00  0.00      B    O  
ATOM   1151  H1  HOH B 377      12.098  27.534  35.717  1.00  0.00      B    H  
ATOM   1152  H2  HOH B 377      10.775  26.814  35.405  1.00  0.00      B    H  
ATOM   1153  O   HOH B 378      36.447   5.963   3.172  1.00  0.00      B    O  
ATOM   1154  H1  HOH B 378      36.611   7.014   3.173  1.00  0.00      B    H  
ATOM   1155  H2  HOH B 378      35.458   5.897   3.377  1.00  0.00      B    H  
ATOM   1156  O   HOH B 379      21.106   2.253   9.507  1.00  0.00      B    O  
ATOM   1157  H1  HOH B 379      20.973   2.974   8.759  1.00  0.00      B    H  
ATOM   1158  H2  HOH B 379      21.909   2.538  10.110  1.00  0.00      B    H  
ATOM   1159  O   HOH B 380      37.938  34.702   2.159  1.00  0.00      B    O  
ATOM   1160  H1  HOH B 380      37.175  35.118   1.749  1.00  0.00      B    H  
ATOM   1161  H2  HOH B 380      37.764  34.545   3.178  1.00  0.00      B    H  
ATOM   1162  O   HOH B 381      29.415  25.534  37.848  1.00  0.00      B    O  
ATOM   1163  H1  HOH B 381      29.480  26.318  38.502  1.00  0.00      B    H  
ATOM   1164  H2  HOH B 381      28.795  25.753  37.002  1.00  0.00      B    H  
ATOM   1165  O   HOH B 382      15.535  32.099   3.290  1.00  0.00      B    O  
ATOM   1166  H1  HOH B 382      14.875  31.368   3.362  1.00  0.00      B    H  
ATOM   1167  H2  HOH B 382      15.067  32.973   3.263  1.00  0.00      B    H  
ATOM   1168  O   HOH B 383      11.087  15.671  12.934  1.00  0.00      B    O  
ATOM   1169  H1  HOH B 383      10.514  15.459  12.116  1.00  0.00      B    H  
ATOM   1170  H2  HOH B 383      11.474  14.782  13.297  1.00  0.00      B    H  
ATOM   1171  O   HOH B 384      13.100  17.546   6.005  1.00  0.00      B    O  
ATOM   1172  H1  HOH B 384      13.522  18.039   6.804  1.00  0.00      B    H  
ATOM   1173  H2  HOH B 384      13.839  17.437   5.294  1.00  0.00      B    H  
ATOM   1174  O   HOH B 385      16.939  32.628  12.396  1.00  0.00      B    O  
ATOM   1175  H1  HOH B 385      15.968  32.612  12.108  1.00  0.00      B    H  
ATOM   1176  H2  HOH B 385      17.230  31.683  12.490  1.00  0.00      B    H  
ATOM   1177  O   HOH B 386       7.888  20.085  34.633  1.00  0.00      B    O  
ATOM   1178  H1  HOH B 386       8.207  20.095  35.572  1.00  0.00      B    H  
ATOM   1179  H2  HOH B 386       8.670  20.319  34.005  1.00  0.00      B    H  
ATOM   1180  O   HOH B 387      33.919  23.031  27.405  1.00  0.00      B    O  
ATOM   1181  H1  HOH B 387      33.689  23.153  28.428  1.00  0.00      B    H  
ATOM   1182  H2  HOH B 387      34.809  23.559  27.307  1.00  0.00      B    H  
ATOM   1183  O   HOH B 388      20.230  19.737   0.514  1.00  0.00      B    O  
ATOM   1184  H1  HOH B 388      21.135  19.794   0.965  1.00  0.00      B    H  
ATOM   1185  H2  HOH B 388      20.127  20.548  -0.099  1.00  0.00      B    H  
ATOM   1186  O   HOH B 389      32.176  35.313  38.272  1.00  0.00      B    O  
ATOM   1187  H1  HOH B 389      31.548  35.944  38.798  1.00  0.00      B    H  
ATOM   1188  H2  HOH B 389      31.828  34.391  38.334  1.00  0.00      B    H  
ATOM   1189  O   HOH B 390      31.689   9.662   0.713  1.00  0.00      B    O  
ATOM   1190  H1  HOH B 390      30.739   9.439   1.084  1.00  0.00      B    H  
ATOM   1191  H2  HOH B 390      31.732  10.593   0.326  1.00  0.00      B    H  
ATOM   1192  O   HOH B 391       2.974  22.262  12.772  1.00  0.00      B    O  
ATOM   1193  H1  HOH B 391       2.592  21.541  13.384  1.00  0.00      B    H  
ATOM   1194  H2  HOH B 391       2.276  22.855  12.383  1.00  0.00      B    H  
ATOM   1195  O   HOH B 392       2.710  16.042  16.018  1.00  0.00      B    O  
ATOM   1196  H1  HOH B 392       2.319  16.975  16.239  1.00  0.00      B    H  
ATOM   1197  H2  HOH B 392       3.255  15.704  16.819  1.00  0.00      B    H  
ATOM   1198  O   HOH B 393       7.084   6.171  30.273  1.00  0.00      B    O  
ATOM   1199  H1  HOH B 393       6.679   6.754  31.001  1.00  0.00      B    H  
ATOM   1200  H2  HOH B 393       6.536   5.399  30.233  1.00  0.00      B    H  
ATOM   1201  O   HOH B 394       5.121  31.219  31.349  1.00  0.00      B    O  
ATOM   1202  H1  HOH B 394       5.021  32.206  31.388  1.00  0.00      B    H  
ATOM   1203  H2  HOH B 394       4.509  30.814  32.097  1.00  0.00      B    H  
ATOM   1204  O   HOH B 395       7.279  24.276   5.296  1.00  0.00      B    O  
ATOM   1205  H1  HOH B 395       8.330  24.145   5.305  1.00  0.00      B    H  
ATOM   1206  H2  HOH B 395       6.866  23.413   5.654  1.00  0.00      B    H  
ATOM   1207  O   HOH B 396      19.965  30.857   5.478  1.00  0.00      B    O  
ATOM   1208  H1  HOH B 396      19.148  31.315   5.244  1.00  0.00      B    H  
ATOM   1209  H2  HOH B 396      19.825  29.946   5.088  1.00  0.00      B    H  
ATOM   1210  O   HOH B 397      26.422  28.281  28.380  1.00  0.00      B    O  
ATOM   1211  H1  HOH B 397      27.003  28.234  29.193  1.00  0.00      B    H  
ATOM   1212  H2  HOH B 397      25.510  28.369  28.721  1.00  0.00      B    H  
ATOM   1213  O   HOH B 398       6.374   8.384  13.967  1.00  0.00      B    O  
ATOM   1214  H1  HOH B 398       6.560   7.404  14.041  1.00  0.00      B    H  
ATOM   1215  H2  HOH B 398       5.614   8.518  13.280  1.00  0.00      B    H  
ATOM   1216  O   HOH B 399       9.490  18.873  21.783  1.00  0.00      B    O  
ATOM   1217  H1  HOH B 399       9.286  17.975  21.256  1.00  0.00      B    H  
ATOM   1218  H2  HOH B 399      10.437  18.740  22.283  1.00  0.00      B    H  
ATOM   1219  O   HOH B 400      21.881   2.689  28.873  1.00  0.00      B    O  
ATOM   1220  H1  HOH B 400      21.716   2.110  28.111  1.00  0.00      B    H  
ATOM   1221  H2  HOH B 400      21.514   3.603  28.615  1.00  0.00      B    H  
ATOM   1222  O   HOH B 401      36.021   8.625  20.756  1.00  0.00      B    O  
ATOM   1223  H1  HOH B 401      36.885   8.246  20.272  1.00  0.00      B    H  
ATOM   1224  H2  HOH B 401      35.250   8.099  20.480  1.00  0.00      B    H  
ATOM   1225  O   HOH B 402       9.839  27.753  33.865  1.00  0.00      B    O  
ATOM   1226  H1  HOH B 402       9.081  27.088  33.859  1.00  0.00      B    H  
ATOM   1227  H2  HOH B 402       9.497  28.656  34.054  1.00  0.00      B    H  
ATOM   1228  O   HOH B 403      22.204  10.369  26.523  1.00  0.00      B    O  
ATOM   1229  H1  HOH B 403      22.296   9.358  26.640  1.00  0.00      B    H  
ATOM   1230  H2  HOH B 403      21.214  10.590  26.503  1.00  0.00      B    H  
ATOM   1231  O   HOH B 404       8.634  35.574  27.099  1.00  0.00      B    O  
ATOM   1232  H1  HOH B 404       9.362  36.140  26.598  1.00  0.00      B    H  
ATOM   1233  H2  HOH B 404       8.501  34.687  26.647  1.00  0.00      B    H  
ATOM   1234  O   HOH B 405      25.866  14.443  26.196  1.00  0.00      B    O  
ATOM   1235  H1  HOH B 405      26.412  14.932  25.481  1.00  0.00      B    H  
ATOM   1236  H2  HOH B 405      26.164  13.441  26.205  1.00  0.00      B    H  
ATOM   1237  O   HOH B 406      35.336  30.393  11.963  1.00  0.00      B    O  
ATOM   1238  H1  HOH B 406      34.799  29.996  11.204  1.00  0.00      B    H  
ATOM   1239  H2  HOH B 406      34.915  31.251  12.192  1.00  0.00      B    H  
ATOM   1240  O   HOH B 407      37.756  29.609  12.853  1.00  0.00      B    O  
ATOM   1241  H1  HOH B 407      36.807  29.819  12.477  1.00  0.00      B    H  
ATOM   1242  H2  HOH B 407      37.804  30.312  13.589  1.00  0.00      B    H  
ATOM   1243  O   HOH B 408      21.810  10.613  30.489  1.00  0.00      B    O  
ATOM   1244  H1  HOH B 408      22.637  11.038  30.082  1.00  0.00      B    H  
ATOM   1245  H2  HOH B 408      21.006  10.886  29.933  1.00  0.00      B    H  
ATOM   1246  O   HOH B 409      30.864  29.644  21.291  1.00  0.00      B    O  
ATOM   1247  H1  HOH B 409      30.133  29.347  20.657  1.00  0.00      B    H  
ATOM   1248  H2  HOH B 409      31.564  28.951  21.265  1.00  0.00      B    H  
ATOM   1249  O   HOH B 410       7.143  21.377  27.290  1.00  0.00      B    O  
ATOM   1250  H1  HOH B 410       7.149  21.259  28.308  1.00  0.00      B    H  
ATOM   1251  H2  HOH B 410       7.976  21.088  26.927  1.00  0.00      B    H  
ATOM   1252  O   HOH B 411      27.869  33.734  27.410  1.00  0.00      B    O  
ATOM   1253  H1  HOH B 411      28.423  34.620  27.338  1.00  0.00      B    H  
ATOM   1254  H2  HOH B 411      28.190  33.417  28.349  1.00  0.00      B    H  
ATOM   1255  O   HOH B 412      24.517  16.035  36.164  1.00  0.00      B    O  
ATOM   1256  H1  HOH B 412      24.225  17.006  35.961  1.00  0.00      B    H  
ATOM   1257  H2  HOH B 412      24.794  15.627  35.230  1.00  0.00      B    H  
ATOM   1258  O   HOH B 413      37.162   8.840  17.132  1.00  0.00      B    O  
ATOM   1259  H1  HOH B 413      37.396   9.193  16.207  1.00  0.00      B    H  
ATOM   1260  H2  HOH B 413      36.298   9.120  17.453  1.00  0.00      B    H  
ATOM   1261  O   HOH B 414      16.088  15.998  38.518  1.00  0.00      B    O  
ATOM   1262  H1  HOH B 414      15.571  16.491  39.236  1.00  0.00      B    H  
ATOM   1263  H2  HOH B 414      16.772  15.424  39.017  1.00  0.00      B    H  
ATOM   1264  O   HOH B 415      25.745  31.238   8.697  1.00  0.00      B    O  
ATOM   1265  H1  HOH B 415      25.831  31.644   9.626  1.00  0.00      B    H  
ATOM   1266  H2  HOH B 415      25.030  31.680   8.143  1.00  0.00      B    H  
ATOM   1267  O   HOH B 416      32.951  12.701  20.975  1.00  0.00      B    O  
ATOM   1268  H1  HOH B 416      33.765  13.322  20.915  1.00  0.00      B    H  
ATOM   1269  H2  HOH B 416      33.210  11.856  21.491  1.00  0.00      B    H  
ATOM   1270  O   HOH B 417       9.573  26.962   7.475  1.00  0.00      B    O  
ATOM   1271  H1  HOH B 417      10.429  26.518   7.771  1.00  0.00      B    H  
ATOM   1272  H2  HOH B 417       9.721  27.967   7.483  1.00  0.00      B    H  
ATOM   1273  O   HOH B 418      29.121  24.104  23.346  1.00  0.00      B    O  
ATOM   1274  H1  HOH B 418      29.343  23.899  24.314  1.00  0.00      B    H  
ATOM   1275  H2  HOH B 418      29.163  23.176  22.879  1.00  0.00      B    H  
ATOM   1276  O   HOH B 419      19.799  33.105   2.807  1.00  0.00      B    O  
ATOM   1277  H1  HOH B 419      19.423  33.848   3.356  1.00  0.00      B    H  
ATOM   1278  H2  HOH B 419      19.112  32.478   2.662  1.00  0.00      B    H  
ATOM   1279  O   HOH B 420      28.205   8.979  37.157  1.00  0.00      B    O  
ATOM   1280  H1  HOH B 420      27.665   8.129  37.044  1.00  0.00      B    H  
ATOM   1281  H2  HOH B 420      29.083   8.719  37.620  1.00  0.00      B    H  
ATOM   1282  O   HOH B 421       2.885   9.913  15.098  1.00  0.00      B    O  
ATOM   1283  H1  HOH B 421       3.278  10.548  14.383  1.00  0.00      B    H  
ATOM   1284  H2  HOH B 421       2.401  10.496  15.823  1.00  0.00      B    H  
ATOM   1285  O   HOH B 422      35.306  20.445  16.009  1.00  0.00      B    O  
ATOM   1286  H1  HOH B 422      36.212  20.143  16.373  1.00  0.00      B    H  
ATOM   1287  H2  HOH B 422      34.695  20.367  16.829  1.00  0.00      B    H  
ATOM   1288  O   HOH B 423      35.577  26.016  29.516  1.00  0.00      B    O  
ATOM   1289  H1  HOH B 423      36.170  26.857  29.499  1.00  0.00      B    H  
ATOM   1290  H2  HOH B 423      36.172  25.206  29.320  1.00  0.00      B    H  
ATOM   1291  O   HOH B 424      34.534  29.451   0.647  1.00  0.00      B    O  
ATOM   1292  H1  HOH B 424      34.507  30.447   0.666  1.00  0.00      B    H  
ATOM   1293  H2  HOH B 424      35.446  29.077   0.976  1.00  0.00      B    H  
ATOM   1294  O   HOH B 425       6.877  26.257  17.721  1.00  0.00      B    O  
ATOM   1295  H1  HOH B 425       6.207  26.326  18.444  1.00  0.00      B    H  
ATOM   1296  H2  HOH B 425       7.596  26.915  17.907  1.00  0.00      B    H  
ATOM   1297  O   HOH B 426      14.691   9.070  24.224  1.00  0.00      B    O  
ATOM   1298  H1  HOH B 426      15.434   8.736  24.884  1.00  0.00      B    H  
ATOM   1299  H2  HOH B 426      13.983   8.344  24.190  1.00  0.00      B    H  
ATOM   1300  O   HOH B 427       3.982  17.046  26.157  1.00  0.00      B    O  
ATOM   1301  H1  HOH B 427       4.538  17.221  25.308  1.00  0.00      B    H  
ATOM   1302  H2  HOH B 427       4.556  17.342  26.954  1.00  0.00      B    H  
ATOM   1303  O   HOH B 428      36.640  37.681  12.660  1.00  0.00      B    O  
ATOM   1304  H1  HOH B 428      36.671  38.680  12.588  1.00  0.00      B    H  
ATOM   1305  H2  HOH B 428      36.112  37.372  11.904  1.00  0.00      B    H  
ATOM   1306  O   HOH B 429      34.227   2.487   0.364  1.00  0.00      B    O  
ATOM   1307  H1  HOH B 429      33.770   1.684   0.745  1.00  0.00      B    H  
ATOM   1308  H2  HOH B 429      35.037   2.150  -0.175  1.00  0.00      B    H  
ATOM   1309  O   HOH B 430      34.028   1.126  13.999  1.00  0.00      B    O  
ATOM   1310  H1  HOH B 430      33.854   0.160  14.311  1.00  0.00      B    H  
ATOM   1311  H2  HOH B 430      35.003   1.297  14.158  1.00  0.00      B    H  
ATOM   1312  O   HOH B 431      10.510  38.524  19.998  1.00  0.00      B    O  
ATOM   1313  H1  HOH B 431      10.261  39.526  20.163  1.00  0.00      B    H  
ATOM   1314  H2  HOH B 431      11.282  38.536  19.345  1.00  0.00      B    H  
ATOM   1315  O   HOH B 432      31.254  23.767  14.841  1.00  0.00      B    O  
ATOM   1316  H1  HOH B 432      32.062  23.468  14.220  1.00  0.00      B    H  
ATOM   1317  H2  HOH B 432      31.151  24.728  14.847  1.00  0.00      B    H  
ATOM   1318  O   HOH B 433       6.526  20.863  -0.108  1.00  0.00      B    O  
ATOM   1319  H1  HOH B 433       7.408  21.219   0.238  1.00  0.00      B    H  
ATOM   1320  H2  HOH B 433       5.918  20.929   0.667  1.00  0.00      B    H  
ATOM   1321  O   HOH B 434      10.898  10.376  26.158  1.00  0.00      B    O  
ATOM   1322  H1  HOH B 434      10.719   9.398  26.318  1.00  0.00      B    H  
ATOM   1323  H2  HOH B 434       9.942  10.809  26.024  1.00  0.00      B    H  
ATOM   1324  O   HOH B 435       9.801  18.481  36.358  1.00  0.00      B    O  
ATOM   1325  H1  HOH B 435      10.740  18.879  36.316  1.00  0.00      B    H  
ATOM   1326  H2  HOH B 435       9.757  17.892  37.121  1.00  0.00      B    H  
ATOM   1327  O   HOH B 436       6.626  25.026  21.528  1.00  0.00      B    O  
ATOM   1328  H1  HOH B 436       7.630  24.947  21.652  1.00  0.00      B    H  
ATOM   1329  H2  HOH B 436       6.200  24.142  21.825  1.00  0.00      B    H  
ATOM   1330  O   HOH B 437      25.429  34.074  36.757  1.00  0.00      B    O  
ATOM   1331  H1  HOH B 437      24.714  34.238  36.052  1.00  0.00      B    H  
ATOM   1332  H2  HOH B 437      26.076  33.470  36.326  1.00  0.00      B    H  
ATOM   1333  O   HOH B 438       0.263  16.419  28.661  1.00  0.00      B    O  
ATOM   1334  H1  HOH B 438      -0.198  16.743  29.493  1.00  0.00      B    H  
ATOM   1335  H2  HOH B 438       0.809  15.661  28.875  1.00  0.00      B    H  
ATOM   1336  O   HOH B 439      34.016  30.603  31.225  1.00  0.00      B    O  
ATOM   1337  H1  HOH B 439      33.691  30.484  30.282  1.00  0.00      B    H  
ATOM   1338  H2  HOH B 439      34.755  31.338  31.199  1.00  0.00      B    H  
ATOM   1339  O   HOH B 440      23.056   0.255  21.784  1.00  0.00      B    O  
ATOM   1340  H1  HOH B 440      23.470   1.177  21.772  1.00  0.00      B    H  
ATOM   1341  H2  HOH B 440      22.435   0.246  21.013  1.00  0.00      B    H  
ATOM   1342  O   HOH B 441      22.572  18.153  21.373  1.00  0.00      B    O  
ATOM   1343  H1  HOH B 441      22.228  19.065  21.097  1.00  0.00      B    H  
ATOM   1344  H2  HOH B 441      22.796  17.694  20.475  1.00  0.00      B    H  
ATOM   1345  O   HOH B 442       1.850   7.907   9.605  1.00  0.00      B    O  
ATOM   1346  H1  HOH B 442       1.975   6.850   9.627  1.00  0.00      B    H  
ATOM   1347  H2  HOH B 442       2.775   8.313   9.467  1.00  0.00      B    H  
ATOM   1348  O   HOH B 443      17.134   3.673  37.062  1.00  0.00      B    O  
ATOM   1349  H1  HOH B 443      16.700   4.618  37.022  1.00  0.00      B    H  
ATOM   1350  H2  HOH B 443      18.038   3.793  36.674  1.00  0.00      B    H  
ATOM   1351  O   HOH B 444      25.142   0.379   1.906  1.00  0.00      B    O  
ATOM   1352  H1  HOH B 444      25.719  -0.005   2.667  1.00  0.00      B    H  
ATOM   1353  H2  HOH B 444      25.291  -0.111   0.984  1.00  0.00      B    H  
ATOM   1354  O   HOH B 445      37.126  24.043  34.060  1.00  0.00      B    O  
ATOM   1355  H1  HOH B 445      36.815  23.167  34.417  1.00  0.00      B    H  
ATOM   1356  H2  HOH B 445      36.645  24.738  34.542  1.00  0.00      B    H  
ATOM   1357  O   HOH B 446      21.024   1.097  19.792  1.00  0.00      B    O  
ATOM   1358  H1  HOH B 446      21.667   1.606  19.295  1.00  0.00      B    H  
ATOM   1359  H2  HOH B 446      20.597   0.465  19.173  1.00  0.00      B    H  
ATOM   1360  O   HOH B 447      31.017  21.011   5.588  1.00  0.00      B    O  
ATOM   1361  H1  HOH B 447      30.042  21.280   5.415  1.00  0.00      B    H  
ATOM   1362  H2  HOH B 447      31.027  20.678   6.555  1.00  0.00      B    H  
ATOM   1363  O   HOH B 448      21.489  19.105   3.600  1.00  0.00      B    O  
ATOM   1364  H1  HOH B 448      22.126  19.301   4.380  1.00  0.00      B    H  
ATOM   1365  H2  HOH B 448      22.000  19.336   2.751  1.00  0.00      B    H  
ATOM   1366  O   HOH B 449       7.866  21.902  10.727  1.00  0.00      B    O  
ATOM   1367  H1  HOH B 449       7.351  22.047  11.589  1.00  0.00      B    H  
ATOM   1368  H2  HOH B 449       7.761  22.809  10.193  1.00  0.00      B    H  
ATOM   1369  O   HOH B 450       9.686   0.642  16.584  1.00  0.00      B    O  
ATOM   1370  H1  HOH B 450       9.397   1.592  16.248  1.00  0.00      B    H  
ATOM   1371  H2  HOH B 450      10.694   0.622  16.534  1.00  0.00      B    H  
ATOM   1372  O   HOH B 451       7.377  33.124   2.793  1.00  0.00      B    O  
ATOM   1373  H1  HOH B 451       7.455  33.717   3.629  1.00  0.00      B    H  
ATOM   1374  H2  HOH B 451       6.437  32.668   2.831  1.00  0.00      B    H  
ATOM   1375  O   HOH B 452      21.184  36.330  20.990  1.00  0.00      B    O  
ATOM   1376  H1  HOH B 452      20.668  36.920  20.396  1.00  0.00      B    H  
ATOM   1377  H2  HOH B 452      21.609  35.622  20.462  1.00  0.00      B    H  
ATOM   1378  O   HOH B 453      28.544  37.111  13.441  1.00  0.00      B    O  
ATOM   1379  H1  HOH B 453      28.646  36.205  13.770  1.00  0.00      B    H  
ATOM   1380  H2  HOH B 453      28.113  37.139  12.518  1.00  0.00      B    H  
ATOM   1381  O   HOH B 454      25.419   3.960  24.704  1.00  0.00      B    O  
ATOM   1382  H1  HOH B 454      25.707   3.007  24.704  1.00  0.00      B    H  
ATOM   1383  H2  HOH B 454      24.428   3.893  24.814  1.00  0.00      B    H  
ATOM   1384  O   HOH B 455       4.541   3.900  18.321  1.00  0.00      B    O  
ATOM   1385  H1  HOH B 455       4.875   4.822  18.073  1.00  0.00      B    H  
ATOM   1386  H2  HOH B 455       4.817   3.279  17.593  1.00  0.00      B    H  
ATOM   1387  O   HOH B 456       1.457   4.901  21.670  1.00  0.00      B    O  
ATOM   1388  H1  HOH B 456       1.669   4.430  20.808  1.00  0.00      B    H  
ATOM   1389  H2  HOH B 456       1.822   4.325  22.439  1.00  0.00      B    H  
ATOM   1390  O   HOH B 457       2.379  23.532   7.284  1.00  0.00      B    O  
ATOM   1391  H1  HOH B 457       2.016  23.165   8.166  1.00  0.00      B    H  
ATOM   1392  H2  HOH B 457       1.466  23.723   6.761  1.00  0.00      B    H  
ATOM   1393  O   HOH B 458       3.074  22.097  32.471  1.00  0.00      B    O  
ATOM   1394  H1  HOH B 458       3.925  22.192  32.950  1.00  0.00      B    H  
ATOM   1395  H2  HOH B 458       3.158  21.129  32.037  1.00  0.00      B    H  
ATOM   1396  O   HOH B 459      38.155   8.912  14.194  1.00  0.00      B    O  
ATOM   1397  H1  HOH B 459      38.006   8.585  13.286  1.00  0.00      B    H  
ATOM   1398  H2  HOH B 459      37.928   9.929  14.230  1.00  0.00      B    H  
ATOM   1399  O   HOH B 460      27.716  24.422   3.197  1.00  0.00      B    O  
ATOM   1400  H1  HOH B 460      28.000  25.011   2.432  1.00  0.00      B    H  
ATOM   1401  H2  HOH B 460      26.696  24.448   3.269  1.00  0.00      B    H  
ATOM   1402  O   HOH B 461      11.251  13.982  24.697  1.00  0.00      B    O  
ATOM   1403  H1  HOH B 461      12.032  13.331  24.548  1.00  0.00      B    H  
ATOM   1404  H2  HOH B 461      10.528  13.514  25.224  1.00  0.00      B    H  
ATOM   1405  O   HOH B 462      28.503  27.760  30.316  1.00  0.00      B    O  
ATOM   1406  H1  HOH B 462      29.506  27.684  30.029  1.00  0.00      B    H  
ATOM   1407  H2  HOH B 462      28.392  27.471  31.308  1.00  0.00      B    H  
ATOM   1408  O   HOH B 463      37.211   9.932   1.194  1.00  0.00      B    O  
ATOM   1409  H1  HOH B 463      37.482  10.881   1.037  1.00  0.00      B    H  
ATOM   1410  H2  HOH B 463      37.071   9.431   0.335  1.00  0.00      B    H  
ATOM   1411  O   HOH B 464      26.292  15.307  28.881  1.00  0.00      B    O  
ATOM   1412  H1  HOH B 464      25.451  14.971  29.473  1.00  0.00      B    H  
ATOM   1413  H2  HOH B 464      26.093  14.985  27.873  1.00  0.00      B    H  
ATOM   1414  O   HOH B 465      38.498  25.354  37.356  1.00  0.00      B    O  
ATOM   1415  H1  HOH B 465      39.130  25.388  36.559  1.00  0.00      B    H  
ATOM   1416  H2  HOH B 465      39.104  25.245  38.162  1.00  0.00      B    H  
ATOM   1417  O   HOH B 466      15.522  18.363  16.050  1.00  0.00      B    O  
ATOM   1418  H1  HOH B 466      15.526  18.261  17.063  1.00  0.00      B    H  
ATOM   1419  H2  HOH B 466      15.518  17.458  15.606  1.00  0.00      B    H  
ATOM   1420  O   HOH B 467       9.705  22.279  26.048  1.00  0.00      B    O  
ATOM   1421  H1  HOH B 467      10.466  22.806  25.755  1.00  0.00      B    H  
ATOM   1422  H2  HOH B 467       9.704  21.456  25.525  1.00  0.00      B    H  
ATOM   1423  O   HOH B 468       5.506  38.611  21.381  1.00  0.00      B    O  
ATOM   1424  H1  HOH B 468       5.617  37.594  21.190  1.00  0.00      B    H  
ATOM   1425  H2  HOH B 468       4.598  38.882  20.935  1.00  0.00      B    H  
ATOM   1426  O   HOH B 469      31.000  23.839   2.025  1.00  0.00      B    O  
ATOM   1427  H1  HOH B 469      31.510  23.794   2.905  1.00  0.00      B    H  
ATOM   1428  H2  HOH B 469      30.170  24.422   2.045  1.00  0.00      B    H  
ATOM   1429  O   HOH B 470      20.506  26.659  26.753  1.00  0.00      B    O  
ATOM   1430  H1  HOH B 470      20.203  26.912  27.675  1.00  0.00      B    H  
ATOM   1431  H2  HOH B 470      21.434  26.949  26.593  1.00  0.00      B    H  
ATOM   1432  O   HOH B 471      22.683  34.343  32.193  1.00  0.00      B    O  
ATOM   1433  H1  HOH B 471      23.138  35.249  31.910  1.00  0.00      B    H  
ATOM   1434  H2  HOH B 471      22.139  34.059  31.409  1.00  0.00      B    H  
ATOM   1435  O   HOH B 472       2.112  35.785   9.126  1.00  0.00      B    O  
ATOM   1436  H1  HOH B 472       2.619  35.017   8.764  1.00  0.00      B    H  
ATOM   1437  H2  HOH B 472       1.232  35.802   8.651  1.00  0.00      B    H  
ATOM   1438  O   HOH B 473       6.130  36.455  28.122  1.00  0.00      B    O  
ATOM   1439  H1  HOH B 473       7.101  36.509  27.894  1.00  0.00      B    H  
ATOM   1440  H2  HOH B 473       5.661  37.217  27.600  1.00  0.00      B    H  
ATOM   1441  O   HOH B 474      33.812  30.798  19.982  1.00  0.00      B    O  
ATOM   1442  H1  HOH B 474      34.294  30.063  19.436  1.00  0.00      B    H  
ATOM   1443  H2  HOH B 474      33.967  30.624  20.983  1.00  0.00      B    H  
ATOM   1444  O   HOH B 475      13.088  37.901   2.608  1.00  0.00      B    O  
ATOM   1445  H1  HOH B 475      14.056  37.929   2.311  1.00  0.00      B    H  
ATOM   1446  H2  HOH B 475      13.112  38.096   3.598  1.00  0.00      B    H  
ATOM   1447  O   HOH B 476      10.498  32.731  10.455  1.00  0.00      B    O  
ATOM   1448  H1  HOH B 476      10.915  32.202   9.670  1.00  0.00      B    H  
ATOM   1449  H2  HOH B 476      10.482  32.113  11.265  1.00  0.00      B    H  
ATOM   1450  O   HOH B 477      14.736  20.418   4.857  1.00  0.00      B    O  
ATOM   1451  H1  HOH B 477      14.519  19.568   4.399  1.00  0.00      B    H  
ATOM   1452  H2  HOH B 477      15.669  20.241   5.270  1.00  0.00      B    H  
ATOM   1453  O   HOH B 478      19.745  12.434  38.414  1.00  0.00      B    O  
ATOM   1454  H1  HOH B 478      19.942  11.914  39.214  1.00  0.00      B    H  
ATOM   1455  H2  HOH B 478      19.283  11.799  37.743  1.00  0.00      B    H  
ATOM   1456  O   HOH B 479      18.750  16.446  21.374  1.00  0.00      B    O  
ATOM   1457  H1  HOH B 479      18.918  16.760  20.451  1.00  0.00      B    H  
ATOM   1458  H2  HOH B 479      19.385  15.710  21.617  1.00  0.00      B    H  
ATOM   1459  O   HOH B 480      14.368   2.645  28.604  1.00  0.00      B    O  
ATOM   1460  H1  HOH B 480      15.125   2.641  29.341  1.00  0.00      B    H  
ATOM   1461  H2  HOH B 480      14.263   1.748  28.210  1.00  0.00      B    H  
ATOM   1462  O   HOH B 481      14.079   7.289  18.874  1.00  0.00      B    O  
ATOM   1463  H1  HOH B 481      13.975   8.201  19.312  1.00  0.00      B    H  
ATOM   1464  H2  HOH B 481      15.051   7.269  18.537  1.00  0.00      B    H  
ATOM   1465  O   HOH B 482       8.010  25.906  34.643  1.00  0.00      B    O  
ATOM   1466  H1  HOH B 482       7.690  25.747  33.721  1.00  0.00      B    H  
ATOM   1467  H2  HOH B 482       7.339  25.569  35.285  1.00  0.00      B    H  
ATOM   1468  O   HOH B 483      25.437  26.682  16.887  1.00  0.00      B    O  
ATOM   1469  H1  HOH B 483      26.191  25.982  16.732  1.00  0.00      B    H  
ATOM   1470  H2  HOH B 483      24.905  26.281  17.613  1.00  0.00      B    H  
ATOM   1471  O   HOH B 484      11.940   2.096  14.654  1.00  0.00      B    O  
ATOM   1472  H1  HOH B 484      12.826   2.550  14.578  1.00  0.00      B    H  
ATOM   1473  H2  HOH B 484      12.078   1.332  15.240  1.00  0.00      B    H  
ATOM   1474  O   HOH B 485      16.398  25.223   9.582  1.00  0.00      B    O  
ATOM   1475  H1  HOH B 485      17.283  25.608   9.596  1.00  0.00      B    H  
ATOM   1476  H2  HOH B 485      16.347  24.484  10.291  1.00  0.00      B    H  
ATOM   1477  O   HOH B 486      29.661  15.286  37.831  1.00  0.00      B    O  
ATOM   1478  H1  HOH B 486      29.710  16.067  38.503  1.00  0.00      B    H  
ATOM   1479  H2  HOH B 486      28.722  14.943  37.752  1.00  0.00      B    H  
ATOM   1480  O   HOH B 487      18.429  24.823  31.525  1.00  0.00      B    O  
ATOM   1481  H1  HOH B 487      19.136  24.258  31.203  1.00  0.00      B    H  
ATOM   1482  H2  HOH B 487      18.396  25.628  30.953  1.00  0.00      B    H  
ATOM   1483  O   HOH B 488      27.144   6.657  36.737  1.00  0.00      B    O  
ATOM   1484  H1  HOH B 488      27.533   6.027  36.008  1.00  0.00      B    H  
ATOM   1485  H2  HOH B 488      26.612   6.130  37.418  1.00  0.00      B    H  
ATOM   1486  O   HOH B 489      38.572  17.862   4.996  1.00  0.00      B    O  
ATOM   1487  H1  HOH B 489      38.822  17.924   4.081  1.00  0.00      B    H  
ATOM   1488  H2  HOH B 489      39.002  17.063   5.378  1.00  0.00      B    H  
ATOM   1489  O   HOH B 490      23.910  35.401   7.269  1.00  0.00      B    O  
ATOM   1490  H1  HOH B 490      23.669  36.220   6.736  1.00  0.00      B    H  
ATOM   1491  H2  HOH B 490      23.925  34.634   6.500  1.00  0.00      B    H  
ATOM   1492  O   HOH B 491      31.739  17.021  20.316  1.00  0.00      B    O  
ATOM   1493  H1  HOH B 491      32.147  16.727  21.203  1.00  0.00      B    H  
ATOM   1494  H2  HOH B 491      32.095  16.345  19.618  1.00  0.00      B    H  
ATOM   1495  O   HOH B 492       9.339  27.019  23.733  1.00  0.00      B    O  
ATOM   1496  H1  HOH B 492       9.445  27.185  24.695  1.00  0.00      B    H  
ATOM   1497  H2  HOH B 492       9.880  26.194  23.477  1.00  0.00      B    H  
ATOM   1498  O   HOH B 493      12.240  36.894  28.324  1.00  0.00      B    O  
ATOM   1499  H1  HOH B 493      13.239  36.840  28.388  1.00  0.00      B    H  
ATOM   1500  H2  HOH B 493      11.964  36.804  27.314  1.00  0.00      B    H  
ATOM   1501  O   HOH B 494      24.138  19.688  13.391  1.00  0.00      B    O  
ATOM   1502  H1  HOH B 494      24.711  18.933  13.057  1.00  0.00      B    H  
ATOM   1503  H2  HOH B 494      24.492  20.542  12.999  1.00  0.00      B    H  
ATOM   1504  O   HOH B 495      21.763  38.749  35.621  1.00  0.00      B    O  
ATOM   1505  H1  HOH B 495      21.927  38.125  36.475  1.00  0.00      B    H  
ATOM   1506  H2  HOH B 495      22.226  38.256  34.873  1.00  0.00      B    H  
ATOM   1507  O   HOH B 496       9.887   3.267  15.764  1.00  0.00      B    O  
ATOM   1508  H1  HOH B 496      10.497   3.841  16.261  1.00  0.00      B    H  
ATOM   1509  H2  HOH B 496      10.461   2.759  15.035  1.00  0.00      B    H  
ATOM   1510  O   HOH B 497       4.669  24.292  24.861  1.00  0.00      B    O  
ATOM   1511  H1  HOH B 497       5.373  24.880  25.322  1.00  0.00      B    H  
ATOM   1512  H2  HOH B 497       5.188  23.899  24.082  1.00  0.00      B    H  
ATOM   1513  O   HOH B 498      36.528   1.432  15.374  1.00  0.00      B    O  
ATOM   1514  H1  HOH B 498      37.373   1.950  15.614  1.00  0.00      B    H  
ATOM   1515  H2  HOH B 498      36.303   0.933  16.215  1.00  0.00      B    H  
ATOM   1516  O   HOH B 499       1.265   7.563  14.493  1.00  0.00      B    O  
ATOM   1517  H1  HOH B 499       0.359   8.041  14.341  1.00  0.00      B    H  
ATOM   1518  H2  HOH B 499       1.907   8.328  14.805  1.00  0.00      B    H  
ATOM   1519  O   HOH B 500      27.097  37.245  11.178  1.00  0.00      B    O  
ATOM   1520  H1  HOH B 500      26.675  36.555  10.589  1.00  0.00      B    H  
ATOM   1521  H2  HOH B 500      26.677  38.074  10.984  1.00  0.00      B    H  
ATOM   1522  O   HOH B 501      13.063  20.690  -0.239  1.00  0.00      B    O  
ATOM   1523  H1  HOH B 501      13.944  20.590   0.320  1.00  0.00      B    H  
ATOM   1524  H2  HOH B 501      12.363  20.861   0.469  1.00  0.00      B    H  
ATOM   1525  O   HOH B 502      38.904  23.785   6.306  1.00  0.00      B    O  
ATOM   1526  H1  HOH B 502      39.074  23.768   5.314  1.00  0.00      B    H  
ATOM   1527  H2  HOH B 502      37.964  23.392   6.420  1.00  0.00      B    H  
ATOM   1528  O   HOH B 503       7.438  14.835  19.302  1.00  0.00      B    O  
ATOM   1529  H1  HOH B 503       7.550  13.976  19.759  1.00  0.00      B    H  
ATOM   1530  H2  HOH B 503       7.175  14.643  18.348  1.00  0.00      B    H  
ATOM   1531  O   HOH B 504      26.154  18.511  38.115  1.00  0.00      B    O  
ATOM   1532  H1  HOH B 504      26.343  18.216  37.160  1.00  0.00      B    H  
ATOM   1533  H2  HOH B 504      26.385  17.746  38.754  1.00  0.00      B    H  
ATOM   1534  O   HOH B 505      32.958   8.058  28.611  1.00  0.00      B    O  
ATOM   1535  H1  HOH B 505      33.033   7.245  28.051  1.00  0.00      B    H  
ATOM   1536  H2  HOH B 505      32.005   8.442  28.431  1.00  0.00      B    H  
ATOM   1537  O   HOH B 506      39.333  23.783  24.474  1.00  0.00      B    O  
ATOM   1538  H1  HOH B 506      38.312  23.673  24.301  1.00  0.00      B    H  
ATOM   1539  H2  HOH B 506      39.727  22.945  24.989  1.00  0.00      B    H  
ATOM   1540  O   HOH B 507      14.062   4.916  34.156  1.00  0.00      B    O  
ATOM   1541  H1  HOH B 507      14.016   4.591  33.187  1.00  0.00      B    H  
ATOM   1542  H2  HOH B 507      13.108   5.277  34.394  1.00  0.00      B    H  
ATOM   1543  O   HOH B 508      26.000  20.879   0.058  1.00  0.00      B    O  
ATOM   1544  H1  HOH B 508      26.285  19.948  -0.160  1.00  0.00      B    H  
ATOM   1545  H2  HOH B 508      26.799  21.323   0.518  1.00  0.00      B    H  
ATOM   1546  O   HOH B 509      21.731  31.201  24.451  1.00  0.00      B    O  
ATOM   1547  H1  HOH B 509      22.548  31.032  25.068  1.00  0.00      B    H  
ATOM   1548  H2  HOH B 509      21.571  32.190  24.546  1.00  0.00      B    H  
ATOM   1549  O   HOH B 510      26.400  24.886  33.855  1.00  0.00      B    O  
ATOM   1550  H1  HOH B 510      26.661  24.039  33.368  1.00  0.00      B    H  
ATOM   1551  H2  HOH B 510      25.369  24.939  33.965  1.00  0.00      B    H  
ATOM   1552  O   HOH B 511      23.184  28.635   6.201  1.00  0.00      B    O  
ATOM   1553  H1  HOH B 511      23.572  28.965   7.053  1.00  0.00      B    H  
ATOM   1554  H2  HOH B 511      22.255  28.445   6.440  1.00  0.00      B    H  
ATOM   1555  O   HOH B 512       1.312  17.596  21.432  1.00  0.00      B    O  
ATOM   1556  H1  HOH B 512       1.707  18.179  22.159  1.00  0.00      B    H  
ATOM   1557  H2  HOH B 512       0.349  17.293  21.672  1.00  0.00      B    H  
ATOM   1558  O   HOH B 513      21.110  32.740  18.611  1.00  0.00      B    O  
ATOM   1559  H1  HOH B 513      21.644  33.637  18.494  1.00  0.00      B    H  
ATOM   1560  H2  HOH B 513      21.272  32.515  19.569  1.00  0.00      B    H  
ATOM   1561  O   HOH B 514      38.196   7.444  35.796  1.00  0.00      B    O  
ATOM   1562  H1  HOH B 514      38.094   6.747  35.039  1.00  0.00      B    H  
ATOM   1563  H2  HOH B 514      38.844   7.055  36.496  1.00  0.00      B    H  
ATOM   1564  O   HOH B 515       0.482  26.817   9.786  1.00  0.00      B    O  
ATOM   1565  H1  HOH B 515       1.403  26.837  10.225  1.00  0.00      B    H  
ATOM   1566  H2  HOH B 515      -0.007  27.673  10.049  1.00  0.00      B    H  
ATOM   1567  O   HOH B 516      19.127   8.066   8.364  1.00  0.00      B    O  
ATOM   1568  H1  HOH B 516      18.732   7.132   8.098  1.00  0.00      B    H  
ATOM   1569  H2  HOH B 516      18.461   8.716   8.701  1.00  0.00      B    H  
ATOM   1570  O   HOH B 517       0.320   9.112   4.563  1.00  0.00      B    O  
ATOM   1571  H1  HOH B 517       0.899   9.936   4.569  1.00  0.00      B    H  
ATOM   1572  H2  HOH B 517       0.391   8.568   5.423  1.00  0.00      B    H  
ATOM   1573  O   HOH B 518       0.187  31.083  29.779  1.00  0.00      B    O  
ATOM   1574  H1  HOH B 518       0.896  30.935  29.155  1.00  0.00      B    H  
ATOM   1575  H2  HOH B 518      -0.714  30.888  29.336  1.00  0.00      B    H  
ATOM   1576  O   HOH B 519      36.895  23.348  11.469  1.00  0.00      B    O  
ATOM   1577  H1  HOH B 519      37.434  23.705  12.240  1.00  0.00      B    H  
ATOM   1578  H2  HOH B 519      37.296  23.825  10.671  1.00  0.00      B    H  
ATOM   1579  O   HOH B 520       2.129  38.219  10.411  1.00  0.00      B    O  
ATOM   1580  H1  HOH B 520       1.835  37.366   9.922  1.00  0.00      B    H  
ATOM   1581  H2  HOH B 520       1.442  38.270  11.218  1.00  0.00      B    H  
ATOM   1582  O   HOH B 521       2.038   4.338  19.060  1.00  0.00      B    O  
ATOM   1583  H1  HOH B 521       3.034   4.248  18.704  1.00  0.00      B    H  
ATOM   1584  H2  HOH B 521       1.669   5.161  18.633  1.00  0.00      B    H  
ATOM   1585  O   HOH B 522      10.533  25.184  15.492  1.00  0.00      B    O  
ATOM   1586  H1  HOH B 522       9.780  24.613  15.949  1.00  0.00      B    H  
ATOM   1587  H2  HOH B 522      11.308  24.541  15.288  1.00  0.00      B    H  
ATOM   1588  O   HOH B 523      23.517  37.201  14.013  1.00  0.00      B    O  
ATOM   1589  H1  HOH B 523      23.788  36.846  14.925  1.00  0.00      B    H  
ATOM   1590  H2  HOH B 523      23.464  36.458  13.375  1.00  0.00      B    H  
ATOM   1591  O   HOH B 524      27.508  25.062  30.144  1.00  0.00      B    O  
ATOM   1592  H1  HOH B 524      26.516  25.206  30.315  1.00  0.00      B    H  
ATOM   1593  H2  HOH B 524      27.987  25.948  30.282  1.00  0.00      B    H  
ATOM   1594  O   HOH B 525      12.198   7.101  12.913  1.00  0.00      B    O  
ATOM   1595  H1  HOH B 525      12.074   6.659  13.824  1.00  0.00      B    H  
ATOM   1596  H2  HOH B 525      11.279   6.877  12.377  1.00  0.00      B    H  
ATOM   1597  O   HOH B 526      21.673  23.201  16.481  1.00  0.00      B    O  
ATOM   1598  H1  HOH B 526      21.604  22.702  15.620  1.00  0.00      B    H  
ATOM   1599  H2  HOH B 526      20.853  23.034  17.049  1.00  0.00      B    H  
ATOM   1600  O   HOH B 527       5.057  27.861   0.658  1.00  0.00      B    O  
ATOM   1601  H1  HOH B 527       5.437  26.917   0.612  1.00  0.00      B    H  
ATOM   1602  H2  HOH B 527       5.645  28.383   1.316  1.00  0.00      B    H  
ATOM   1603  O   HOH B 528       8.123  14.310   3.262  1.00  0.00      B    O  
ATOM   1604  H1  HOH B 528       9.128  14.011   3.286  1.00  0.00      B    H  
ATOM   1605  H2  HOH B 528       7.809  14.467   4.205  1.00  0.00      B    H  
ATOM   1606  O   HOH B 529       4.739  26.272   9.167  1.00  0.00      B    O  
ATOM   1607  H1  HOH B 529       5.590  26.302   8.578  1.00  0.00      B    H  
ATOM   1608  H2  HOH B 529       4.590  25.323   9.458  1.00  0.00      B    H  
ATOM   1609  O   HOH B 530      17.464  28.815   4.228  1.00  0.00      B    O  
ATOM   1610  H1  HOH B 530      16.904  29.654   4.347  1.00  0.00      B    H  
ATOM   1611  H2  HOH B 530      18.187  29.068   3.488  1.00  0.00      B    H  
ATOM   1612  O   HOH B 531      36.310  28.358  20.888  1.00  0.00      B    O  
ATOM   1613  H1  HOH B 531      35.886  27.858  21.672  1.00  0.00      B    H  
ATOM   1614  H2  HOH B 531      37.294  28.564  21.111  1.00  0.00      B    H  
ATOM   1615  O   HOH B 532      14.983   1.326  16.634  1.00  0.00      B    O  
ATOM   1616  H1  HOH B 532      15.429   1.145  15.743  1.00  0.00      B    H  
ATOM   1617  H2  HOH B 532      15.310   0.687  17.304  1.00  0.00      B    H  
ATOM   1618  O   HOH B 533      29.478  33.653  32.410  1.00  0.00      B    O  
ATOM   1619  H1  HOH B 533      30.308  33.417  32.930  1.00  0.00      B    H  
ATOM   1620  H2  HOH B 533      28.880  34.211  33.028  1.00  0.00      B    H  
ATOM   1621  O   HOH B 534      24.132  31.589  29.097  1.00  0.00      B    O  
ATOM   1622  H1  HOH B 534      24.787  31.777  29.866  1.00  0.00      B    H  
ATOM   1623  H2  HOH B 534      24.660  31.293  28.332  1.00  0.00      B    H  
ATOM   1624  O   HOH B 535      11.405   5.417   9.330  1.00  0.00      B    O  
ATOM   1625  H1  HOH B 535      11.537   6.286   8.910  1.00  0.00      B    H  
ATOM   1626  H2  HOH B 535      10.583   5.518   9.886  1.00  0.00      B    H  
ATOM   1627  O   HOH B 536       4.358  14.345  24.529  1.00  0.00      B    O  
ATOM   1628  H1  HOH B 536       3.803  13.870  23.848  1.00  0.00      B    H  
ATOM   1629  H2  HOH B 536       4.634  15.267  24.217  1.00  0.00      B    H  
ATOM   1630  O   HOH B 537      26.457  22.549  35.600  1.00  0.00      B    O  
ATOM   1631  H1  HOH B 537      27.277  22.637  36.191  1.00  0.00      B    H  
ATOM   1632  H2  HOH B 537      26.724  22.972  34.689  1.00  0.00      B    H  
ATOM   1633  O   HOH B 538       5.248   8.973  16.397  1.00  0.00      B    O  
ATOM   1634  H1  HOH B 538       4.335   9.289  15.967  1.00  0.00      B    H  
ATOM   1635  H2  HOH B 538       5.841   8.824  15.632  1.00  0.00      B    H  
ATOM   1636  O   HOH B 539      29.626   0.437  24.345  1.00  0.00      B    O  
ATOM   1637  H1  HOH B 539      29.691   1.409  24.196  1.00  0.00      B    H  
ATOM   1638  H2  HOH B 539      29.021   0.296  25.189  1.00  0.00      B    H  
ATOM   1639  O   HOH B 540       0.357  38.179  12.624  1.00  0.00      B    O  
ATOM   1640  H1  HOH B 540       0.070  38.949  12.090  1.00  0.00      B    H  
ATOM   1641  H2  HOH B 540      -0.424  37.874  13.215  1.00  0.00      B    H  
ATOM   1642  O   HOH B 541      17.653  36.470  28.092  1.00  0.00      B    O  
ATOM   1643  H1  HOH B 541      18.243  35.768  27.721  1.00  0.00      B    H  
ATOM   1644  H2  HOH B 541      17.170  36.866  27.264  1.00  0.00      B    H  
ATOM   1645  O   HOH B 542      32.998  17.039  23.066  1.00  0.00      B    O  
ATOM   1646  H1  HOH B 542      33.615  16.432  23.617  1.00  0.00      B    H  
ATOM   1647  H2  HOH B 542      33.233  18.012  23.372  1.00  0.00      B    H  
ATOM   1648  O   HOH B 543      21.754  18.253  16.755  1.00  0.00      B    O  
ATOM   1649  H1  HOH B 543      21.236  17.422  17.116  1.00  0.00      B    H  
ATOM   1650  H2  HOH B 543      22.347  18.572  17.449  1.00  0.00      B    H  
ATOM   1651  O   HOH B 544       5.653   4.777  35.736  1.00  0.00      B    O  
ATOM   1652  H1  HOH B 544       5.818   5.690  35.400  1.00  0.00      B    H  
ATOM   1653  H2  HOH B 544       5.745   4.809  36.662  1.00  0.00      B    H  
ATOM   1654  O   HOH B 545      34.078  31.719  34.189  1.00  0.00      B    O  
ATOM   1655  H1  HOH B 545      34.366  30.979  33.522  1.00  0.00      B    H  
ATOM   1656  H2  HOH B 545      34.749  31.812  34.914  1.00  0.00      B    H  
ATOM   1657  O   HOH B 546       0.087  13.925   4.129  1.00  0.00      B    O  
ATOM   1658  H1  HOH B 546       0.671  13.181   4.415  1.00  0.00      B    H  
ATOM   1659  H2  HOH B 546      -0.423  14.176   4.942  1.00  0.00      B    H  
ATOM   1660  O   HOH B 547      27.241  34.320  30.982  1.00  0.00      B    O  
ATOM   1661  H1  HOH B 547      26.440  33.715  30.792  1.00  0.00      B    H  
ATOM   1662  H2  HOH B 547      27.867  33.691  31.514  1.00  0.00      B    H  
ATOM   1663  O   HOH B 548       8.164  11.684  19.130  1.00  0.00      B    O  
ATOM   1664  H1  HOH B 548       9.066  11.724  18.642  1.00  0.00      B    H  
ATOM   1665  H2  HOH B 548       7.662  10.849  18.880  1.00  0.00      B    H  
ATOM   1666  O   HOH B 549      16.066  34.339   0.170  1.00  0.00      B    O  
ATOM   1667  H1  HOH B 549      16.870  33.754   0.166  1.00  0.00      B    H  
ATOM   1668  H2  HOH B 549      15.926  34.701   1.124  1.00  0.00      B    H  
ATOM   1669  O   HOH B 550      26.064  12.738  32.000  1.00  0.00      B    O  
ATOM   1670  H1  HOH B 550      27.056  12.738  32.270  1.00  0.00      B    H  
ATOM   1671  H2  HOH B 550      25.724  11.818  32.027  1.00  0.00      B    H  
ATOM   1672  O   HOH B 551       8.043  30.376  25.068  1.00  0.00      B    O  
ATOM   1673  H1  HOH B 551       7.113  30.662  25.057  1.00  0.00      B    H  
ATOM   1674  H2  HOH B 551       8.138  29.554  25.632  1.00  0.00      B    H  
ATOM   1675  O   HOH B 552      27.092   6.790  18.240  1.00  0.00      B    O  
ATOM   1676  H1  HOH B 552      27.612   5.943  18.464  1.00  0.00      B    H  
ATOM   1677  H2  HOH B 552      27.337   7.480  18.944  1.00  0.00      B    H  
ATOM   1678  O   HOH B 553      29.472   4.951   4.792  1.00  0.00      B    O  
ATOM   1679  H1  HOH B 553      29.584   5.071   5.754  1.00  0.00      B    H  
ATOM   1680  H2  HOH B 553      28.646   4.378   4.627  1.00  0.00      B    H  
ATOM   1681  O   HOH B 554      19.212   0.026  37.459  1.00  0.00      B    O  
ATOM   1682  H1  HOH B 554      20.125  -0.296  37.355  1.00  0.00      B    H  
ATOM   1683  H2  HOH B 554      19.234   0.574  38.271  1.00  0.00      B    H  
ATOM   1684  O   HOH B 555       9.081  15.082  28.244  1.00  0.00      B    O  
ATOM   1685  H1  HOH B 555       8.687  15.386  27.390  1.00  0.00      B    H  
ATOM   1686  H2  HOH B 555       8.940  14.061  28.310  1.00  0.00      B    H  
ATOM   1687  O   HOH B 556      22.529  34.979  18.857  1.00  0.00      B    O  
ATOM   1688  H1  HOH B 556      23.147  34.256  19.147  1.00  0.00      B    H  
ATOM   1689  H2  HOH B 556      23.104  35.620  18.348  1.00  0.00      B    H  
ATOM   1690  O   HOH B 557      20.186   9.635  38.214  1.00  0.00      B    O  
ATOM   1691  H1  HOH B 557      20.916  10.137  37.751  1.00  0.00      B    H  
ATOM   1692  H2  HOH B 557      20.668   9.028  38.884  1.00  0.00      B    H  
ATOM   1693  O   HOH B 558      19.981  36.154  13.309  1.00  0.00      B    O  
ATOM   1694  H1  HOH B 558      19.384  36.863  12.767  1.00  0.00      B    H  
ATOM   1695  H2  HOH B 558      20.886  35.870  12.829  1.00  0.00      B    H  
ATOM   1696  O   HOH B 559      17.710   4.632  33.739  1.00  0.00      B    O  
ATOM   1697  H1  HOH B 559      18.086   5.091  34.573  1.00  0.00      B    H  
ATOM   1698  H2  HOH B 559      17.338   3.760  34.048  1.00  0.00      B    H  
ATOM   1699  O   HOH B 560      16.908  20.678  27.630  1.00  0.00      B    O  
ATOM   1700  H1  HOH B 560      16.830  20.016  26.876  1.00  0.00      B    H  
ATOM   1701  H2  HOH B 560      16.937  21.596  27.264  1.00  0.00      B    H  
ATOM   1702  O   HOH B 561      14.045  19.444  29.997  1.00  0.00      B    O  
ATOM   1703  H1  HOH B 561      14.921  18.979  29.718  1.00  0.00      B    H  
ATOM   1704  H2  HOH B 561      14.285  19.812  30.898  1.00  0.00      B    H  
ATOM   1705  O   HOH B 562       1.841  37.714  18.072  1.00  0.00      B    O  
ATOM   1706  H1  HOH B 562       2.142  38.465  17.473  1.00  0.00      B    H  
ATOM   1707  H2  HOH B 562       2.339  36.853  17.805  1.00  0.00      B    H  
ATOM   1708  O   HOH B 563      33.914  38.708   4.632  1.00  0.00      B    O  
ATOM   1709  H1  HOH B 563      33.537  38.617   3.734  1.00  0.00      B    H  
ATOM   1710  H2  HOH B 563      33.432  39.512   5.023  1.00  0.00      B    H  
ATOM   1711  O   HOH B 564       1.216  35.128   1.292  1.00  0.00      B    O  
ATOM   1712  H1  HOH B 564       2.029  34.781   1.847  1.00  0.00      B    H  
ATOM   1713  H2  HOH B 564       0.316  34.928   1.674  1.00  0.00      B    H  
ATOM   1714  O   HOH B 565      15.441  27.163   2.929  1.00  0.00      B    O  
ATOM   1715  H1  HOH B 565      16.396  27.448   3.211  1.00  0.00      B    H  
ATOM   1716  H2  HOH B 565      15.515  26.284   2.425  1.00  0.00      B    H  
ATOM   1717  O   HOH B 566      29.562  29.741  16.997  1.00  0.00      B    O  
ATOM   1718  H1  HOH B 566      30.034  30.605  17.250  1.00  0.00      B    H  
ATOM   1719  H2  HOH B 566      30.224  29.078  16.557  1.00  0.00      B    H  
ATOM   1720  O   HOH B 567      29.651  23.372  30.500  1.00  0.00      B    O  
ATOM   1721  H1  HOH B 567      30.223  24.170  30.057  1.00  0.00      B    H  
ATOM   1722  H2  HOH B 567      28.698  23.691  30.465  1.00  0.00      B    H  
ATOM   1723  O   HOH B 568       9.617  35.614  12.195  1.00  0.00      B    O  
ATOM   1724  H1  HOH B 568       9.369  34.694  11.880  1.00  0.00      B    H  
ATOM   1725  H2  HOH B 568       9.536  35.643  13.171  1.00  0.00      B    H  
ATOM   1726  O   HOH B 569       7.500  20.610  29.767  1.00  0.00      B    O  
ATOM   1727  H1  HOH B 569       8.406  20.221  30.095  1.00  0.00      B    H  
ATOM   1728  H2  HOH B 569       6.709  20.005  30.132  1.00  0.00      B    H  
ATOM   1729  O   HOH B 570      10.144   2.109  20.571  1.00  0.00      B    O  
ATOM   1730  H1  HOH B 570      10.019   2.357  21.521  1.00  0.00      B    H  
ATOM   1731  H2  HOH B 570       9.219   2.248  20.166  1.00  0.00      B    H  
ATOM   1732  O   HOH B 571      37.403  34.263  36.216  1.00  0.00      B    O  
ATOM   1733  H1  HOH B 571      36.848  33.419  36.516  1.00  0.00      B    H  
ATOM   1734  H2  HOH B 571      38.094  34.516  36.892  1.00  0.00      B    H  
ATOM   1735  O   HOH B 572      19.650  11.459  26.024  1.00  0.00      B    O  
ATOM   1736  H1  HOH B 572      18.715  11.387  25.558  1.00  0.00      B    H  
ATOM   1737  H2  HOH B 572      20.051  12.212  25.489  1.00  0.00      B    H  
ATOM   1738  O   HOH B 573      18.050  39.266  17.145  1.00  0.00      B    O  
ATOM   1739  H1  HOH B 573      18.926  38.922  17.501  1.00  0.00      B    H  
ATOM   1740  H2  HOH B 573      17.991  39.001  16.173  1.00  0.00      B    H  
ATOM   1741  O   HOH B 574      24.997  -0.268  38.231  1.00  0.00      B    O  
ATOM   1742  H1  HOH B 574      25.425  -0.046  37.323  1.00  0.00      B    H  
ATOM   1743  H2  HOH B 574      24.548   0.611  38.477  1.00  0.00      B    H  
ATOM   1744  O   HOH B 575      11.124  25.722  38.414  1.00  0.00      B    O  
ATOM   1745  H1  HOH B 575      10.777  26.671  38.530  1.00  0.00      B    H  
ATOM   1746  H2  HOH B 575      11.741  25.786  37.589  1.00  0.00      B    H  
ATOM   1747  O   HOH B 576       2.240  14.520  29.761  1.00  0.00      B    O  
ATOM   1748  H1  HOH B 576       2.063  13.536  29.519  1.00  0.00      B    H  
ATOM   1749  H2  HOH B 576       3.175  14.636  30.086  1.00  0.00      B    H  
ATOM   1750  O   HOH B 577      10.906  34.678  18.435  1.00  0.00      B    O  
ATOM   1751  H1  HOH B 577      10.159  35.075  18.941  1.00  0.00      B    H  
ATOM   1752  H2  HOH B 577      11.524  34.207  19.114  1.00  0.00      B    H  
ATOM   1753  O   HOH B 578       7.744  38.753  26.557  1.00  0.00      B    O  
ATOM   1754  H1  HOH B 578       7.249  38.715  25.651  1.00  0.00      B    H  
ATOM   1755  H2  HOH B 578       7.015  38.914  27.293  1.00  0.00      B    H  
ATOM   1756  O   HOH B 579      37.036   0.696  27.552  1.00  0.00      B    O  
ATOM   1757  H1  HOH B 579      37.883   0.556  27.084  1.00  0.00      B    H  
ATOM   1758  H2  HOH B 579      36.246   0.371  27.013  1.00  0.00      B    H  
ATOM   1759  O   HOH B 580      11.329   5.330  21.939  1.00  0.00      B    O  
ATOM   1760  H1  HOH B 580      10.598   6.052  21.757  1.00  0.00      B    H  
ATOM   1761  H2  HOH B 580      10.910   4.417  21.849  1.00  0.00      B    H  
ATOM   1762  O   HOH B 581       9.221   4.600  30.766  1.00  0.00      B    O  
ATOM   1763  H1  HOH B 581       8.915   4.497  31.745  1.00  0.00      B    H  
ATOM   1764  H2  HOH B 581       8.646   5.279  30.309  1.00  0.00      B    H  
ATOM   1765  O   HOH B 582      16.708   5.475  21.617  1.00  0.00      B    O  
ATOM   1766  H1  HOH B 582      16.949   4.437  21.657  1.00  0.00      B    H  
ATOM   1767  H2  HOH B 582      15.698   5.612  21.623  1.00  0.00      B    H  
ATOM   1768  O   HOH B 583       1.208  39.235   6.508  1.00  0.00      B    O  
ATOM   1769  H1  HOH B 583       2.090  38.826   6.084  1.00  0.00      B    H  
ATOM   1770  H2  HOH B 583       0.473  38.620   6.290  1.00  0.00      B    H  
ATOM   1771  O   HOH B 584       7.250  16.951   2.696  1.00  0.00      B    O  
ATOM   1772  H1  HOH B 584       6.275  16.770   2.367  1.00  0.00      B    H  
ATOM   1773  H2  HOH B 584       7.630  16.116   3.055  1.00  0.00      B    H  
ATOM   1774  O   HOH B 585       9.043  36.356  19.780  1.00  0.00      B    O  
ATOM   1775  H1  HOH B 585       8.167  36.475  19.205  1.00  0.00      B    H  
ATOM   1776  H2  HOH B 585       9.508  37.272  19.848  1.00  0.00      B    H  
ATOM   1777  O   HOH B 586      29.122  20.657  35.668  1.00  0.00      B    O  
ATOM   1778  H1  HOH B 586      28.677  21.398  36.144  1.00  0.00      B    H  
ATOM   1779  H2  HOH B 586      29.462  19.971  36.347  1.00  0.00      B    H  
ATOM   1780  O   HOH B 587      23.046  32.875  15.302  1.00  0.00      B    O  
ATOM   1781  H1  HOH B 587      22.083  32.899  15.397  1.00  0.00      B    H  
ATOM   1782  H2  HOH B 587      23.348  31.952  15.562  1.00  0.00      B    H  
ATOM   1783  O   HOH B 588       6.742  35.808  24.268  1.00  0.00      B    O  
ATOM   1784  H1  HOH B 588       7.180  35.190  23.591  1.00  0.00      B    H  
ATOM   1785  H2  HOH B 588       6.198  35.235  24.892  1.00  0.00      B    H  
ATOM   1786  O   HOH B 589       4.703  11.982  32.442  1.00  0.00      B    O  
ATOM   1787  H1  HOH B 589       4.367  12.731  31.902  1.00  0.00      B    H  
ATOM   1788  H2  HOH B 589       4.491  12.242  33.346  1.00  0.00      B    H  
ATOM   1789  O   HOH B 590      12.144   0.872  37.516  1.00  0.00      B    O  
ATOM   1790  H1  HOH B 590      11.339   0.588  38.119  1.00  0.00      B    H  
ATOM   1791  H2  HOH B 590      11.714   1.138  36.618  1.00  0.00      B    H  
ATOM   1792  O   HOH B 591      17.337  27.588  14.074  1.00  0.00      B    O  
ATOM   1793  H1  HOH B 591      17.249  27.287  15.039  1.00  0.00      B    H  
ATOM   1794  H2  HOH B 591      18.304  27.546  13.870  1.00  0.00      B    H  
ATOM   1795  O   HOH B 592      19.431  11.577   9.635  1.00  0.00      B    O  
ATOM   1796  H1  HOH B 592      18.667  10.907   9.833  1.00  0.00      B    H  
ATOM   1797  H2  HOH B 592      20.006  11.540  10.442  1.00  0.00      B    H  
ATOM   1798  O   HOH B 593      13.450  21.252  27.988  1.00  0.00      B    O  
ATOM   1799  H1  HOH B 593      13.283  20.737  27.120  1.00  0.00      B    H  
ATOM   1800  H2  HOH B 593      13.945  20.635  28.619  1.00  0.00      B    H  
ATOM   1801  O   HOH B 594       3.228  36.361  13.250  1.00  0.00      B    O  
ATOM   1802  H1  HOH B 594       2.622  35.533  13.109  1.00  0.00      B    H  
ATOM   1803  H2  HOH B 594       4.063  36.172  12.716  1.00  0.00      B    H  
ATOM   1804  O   HOH B 595      34.809   5.036  36.873  1.00  0.00      B    O  
ATOM   1805  H1  HOH B 595      34.754   5.713  37.633  1.00  0.00      B    H  
ATOM   1806  H2  HOH B 595      35.074   5.403  35.981  1.00  0.00      B    H  
ATOM   1807  O   HOH B 596      17.938  35.588  31.792  1.00  0.00      B    O  
ATOM   1808  H1  HOH B 596      18.229  36.415  31.315  1.00  0.00      B    H  
ATOM   1809  H2  HOH B 596      17.578  35.905  32.715  1.00  0.00      B    H  
ATOM   1810  O   HOH B 597      12.385  35.325  12.138  1.00  0.00      B    O  
ATOM   1811  H1  HOH B 597      11.456  35.558  11.825  1.00  0.00      B    H  
ATOM   1812  H2  HOH B 597      12.242  34.567  12.788  1.00  0.00      B    H  
ATOM   1813  O   HOH B 598      11.949  29.188  36.092  1.00  0.00      B    O  
ATOM   1814  H1  HOH B 598      12.231  29.008  37.052  1.00  0.00      B    H  
ATOM   1815  H2  HOH B 598      11.484  30.055  36.037  1.00  0.00      B    H  
ATOM   1816  O   HOH B 599       8.862  35.933  14.952  1.00  0.00      B    O  
ATOM   1817  H1  HOH B 599       9.104  36.695  15.463  1.00  0.00      B    H  
ATOM   1818  H2  HOH B 599       8.900  35.100  15.479  1.00  0.00      B    H  
ATOM   1819  O   HOH B 600       4.872  29.783  37.643  1.00  0.00      B    O  
ATOM   1820  H1  HOH B 600       5.221  28.952  38.113  1.00  0.00      B    H  
ATOM   1821  H2  HOH B 600       4.082  29.469  37.096  1.00  0.00      B    H  
ATOM   1822  O   HOH B 601      28.123   7.910  26.265  1.00  0.00      B    O  
ATOM   1823  H1  HOH B 601      27.497   7.534  25.554  1.00  0.00      B    H  
ATOM   1824  H2  HOH B 601      27.599   8.746  26.494  1.00  0.00      B    H  
ATOM   1825  O   HOH B 602      13.729   4.114   9.597  1.00  0.00      B    O  
ATOM   1826  H1  HOH B 602      13.488   3.437  10.331  1.00  0.00      B    H  
ATOM   1827  H2  HOH B 602      12.998   4.753   9.512  1.00  0.00      B    H  
ATOM   1828  O   HOH B 603       5.675  14.936   7.892  1.00  0.00      B    O  
ATOM   1829  H1  HOH B 603       6.298  15.708   8.111  1.00  0.00      B    H  
ATOM   1830  H2  HOH B 603       4.754  15.256   8.138  1.00  0.00      B    H  
ATOM   1831  O   HOH B 604       2.862  15.747   6.365  1.00  0.00      B    O  
ATOM   1832  H1  HOH B 604       2.991  14.755   6.292  1.00  0.00      B    H  
ATOM   1833  H2  HOH B 604       3.687  16.113   5.929  1.00  0.00      B    H  
ATOM   1834  O   HOH B 605       3.835  33.625  16.088  1.00  0.00      B    O  
ATOM   1835  H1  HOH B 605       3.705  32.596  16.325  1.00  0.00      B    H  
ATOM   1836  H2  HOH B 605       3.229  34.137  16.697  1.00  0.00      B    H  
ATOM   1837  O   HOH B 606      17.337   2.911  21.357  1.00  0.00      B    O  
ATOM   1838  H1  HOH B 606      18.111   3.052  20.720  1.00  0.00      B    H  
ATOM   1839  H2  HOH B 606      16.926   1.974  21.280  1.00  0.00      B    H  
ATOM   1840  O   HOH B 607       1.945   5.145   3.648  1.00  0.00      B    O  
ATOM   1841  H1  HOH B 607       1.194   5.102   4.353  1.00  0.00      B    H  
ATOM   1842  H2  HOH B 607       2.154   6.061   3.354  1.00  0.00      B    H  
ATOM   1843  O   HOH B 608      13.500   7.995  10.729  1.00  0.00      B    O  
ATOM   1844  H1  HOH B 608      12.888   7.749  11.523  1.00  0.00      B    H  
ATOM   1845  H2  HOH B 608      13.947   7.154  10.463  1.00  0.00      B    H  
ATOM   1846  O   HOH B 609      24.795  28.729   8.547  1.00  0.00      B    O  
ATOM   1847  H1  HOH B 609      24.542  28.538   9.473  1.00  0.00      B    H  
ATOM   1848  H2  HOH B 609      25.131  29.640   8.569  1.00  0.00      B    H  
ATOM   1849  O   HOH B 610      35.637  35.783  32.827  1.00  0.00      B    O  
ATOM   1850  H1  HOH B 610      35.808  36.095  33.760  1.00  0.00      B    H  
ATOM   1851  H2  HOH B 610      36.504  35.843  32.323  1.00  0.00      B    H  
ATOM   1852  O   HOH B 611      32.733   2.165  11.427  1.00  0.00      B    O  
ATOM   1853  H1  HOH B 611      33.422   2.011  10.713  1.00  0.00      B    H  
ATOM   1854  H2  HOH B 611      33.249   2.043  12.291  1.00  0.00      B    H  
ATOM   1855  O   HOH B 612      24.650   3.677  35.027  1.00  0.00      B    O  
ATOM   1856  H1  HOH B 612      24.683   3.781  34.010  1.00  0.00      B    H  
ATOM   1857  H2  HOH B 612      25.461   4.085  35.440  1.00  0.00      B    H  
ATOM   1858  O   HOH B 613      34.525  16.417  27.072  1.00  0.00      B    O  
ATOM   1859  H1  HOH B 613      34.783  17.344  26.743  1.00  0.00      B    H  
ATOM   1860  H2  HOH B 613      33.631  16.072  26.693  1.00  0.00      B    H  
ATOM   1861  O   HOH B 614      12.792  13.772  37.614  1.00  0.00      B    O  
ATOM   1862  H1  HOH B 614      13.386  13.313  38.332  1.00  0.00      B    H  
ATOM   1863  H2  HOH B 614      11.978  14.094  38.071  1.00  0.00      B    H  
ATOM   1864  O   HOH B 615      14.136  31.505   6.256  1.00  0.00      B    O  
ATOM   1865  H1  HOH B 615      14.721  32.328   6.259  1.00  0.00      B    H  
ATOM   1866  H2  HOH B 615      14.460  30.965   5.482  1.00  0.00      B    H  
ATOM   1867  O   HOH B 616       1.441  18.120  26.800  1.00  0.00      B    O  
ATOM   1868  H1  HOH B 616       1.135  17.332  27.312  1.00  0.00      B    H  
ATOM   1869  H2  HOH B 616       2.249  17.785  26.273  1.00  0.00      B    H  
ATOM   1870  O   HOH B 617       8.559   3.552   6.278  1.00  0.00      B    O  
ATOM   1871  H1  HOH B 617       7.905   3.067   6.896  1.00  0.00      B    H  
ATOM   1872  H2  HOH B 617       9.470   3.529   6.715  1.00  0.00      B    H  
ATOM   1873  O   HOH B 618      19.182  12.490  20.896  1.00  0.00      B    O  
ATOM   1874  H1  HOH B 618      18.225  12.810  20.892  1.00  0.00      B    H  
ATOM   1875  H2  HOH B 618      19.741  13.139  21.449  1.00  0.00      B    H  
ATOM   1876  O   HOH B 619      13.982  10.462   9.709  1.00  0.00      B    O  
ATOM   1877  H1  HOH B 619      13.175  10.804   9.119  1.00  0.00      B    H  
ATOM   1878  H2  HOH B 619      13.840   9.494  10.001  1.00  0.00      B    H  
ATOM   1879  O   HOH B 620      25.488  20.208  34.774  1.00  0.00      B    O  
ATOM   1880  H1  HOH B 620      25.868  20.940  35.459  1.00  0.00      B    H  
ATOM   1881  H2  HOH B 620      25.960  20.319  33.910  1.00  0.00      B    H  
ATOM   1882  O   HOH B 621      17.591  37.507  22.508  1.00  0.00      B    O  
ATOM   1883  H1  HOH B 621      18.364  37.815  23.115  1.00  0.00      B    H  
ATOM   1884  H2  HOH B 621      17.259  36.552  22.845  1.00  0.00      B    H  
ATOM   1885  O   HOH B 622      18.429  26.594  38.478  1.00  0.00      B    O  
ATOM   1886  H1  HOH B 622      19.257  26.950  38.898  1.00  0.00      B    H  
ATOM   1887  H2  HOH B 622      18.616  26.241  37.506  1.00  0.00      B    H  
ATOM   1888  O   HOH B 623      11.670  16.068  18.786  1.00  0.00      B    O  
ATOM   1889  H1  HOH B 623      11.334  15.594  17.972  1.00  0.00      B    H  
ATOM   1890  H2  HOH B 623      12.598  15.719  18.833  1.00  0.00      B    H  
ATOM   1891  O   HOH B 624      34.395  10.203   4.028  1.00  0.00      B    O  
ATOM   1892  H1  HOH B 624      34.217  11.005   3.491  1.00  0.00      B    H  
ATOM   1893  H2  HOH B 624      34.705   9.475   3.416  1.00  0.00      B    H  
ATOM   1894  O   HOH B 625       8.761  12.763  21.847  1.00  0.00      B    O  
ATOM   1895  H1  HOH B 625       8.440  12.319  21.051  1.00  0.00      B    H  
ATOM   1896  H2  HOH B 625       7.999  13.230  22.282  1.00  0.00      B    H  
ATOM   1897  O   HOH B 626      28.639  15.190   3.982  1.00  0.00      B    O  
ATOM   1898  H1  HOH B 626      29.261  15.696   4.649  1.00  0.00      B    H  
ATOM   1899  H2  HOH B 626      27.993  15.861   3.634  1.00  0.00      B    H  
ATOM   1900  O   HOH B 627      19.055  25.714   8.995  1.00  0.00      B    O  
ATOM   1901  H1  HOH B 627      19.413  25.041   9.643  1.00  0.00      B    H  
ATOM   1902  H2  HOH B 627      19.823  25.922   8.325  1.00  0.00      B    H  
ATOM   1903  O   HOH B 628      19.951   4.600  31.891  1.00  0.00      B    O  
ATOM   1904  H1  HOH B 628      19.821   3.895  31.224  1.00  0.00      B    H  
ATOM   1905  H2  HOH B 628      19.131   4.568  32.519  1.00  0.00      B    H  
ATOM   1906  O   HOH B 629       7.939   3.743  26.897  1.00  0.00      B    O  
ATOM   1907  H1  HOH B 629       8.690   3.162  27.281  1.00  0.00      B    H  
ATOM   1908  H2  HOH B 629       7.743   3.280  25.966  1.00  0.00      B    H  
ATOM   1909  O   HOH B 630      23.353  34.276  35.136  1.00  0.00      B    O  
ATOM   1910  H1  HOH B 630      22.875  34.400  34.299  1.00  0.00      B    H  
ATOM   1911  H2  HOH B 630      22.731  34.093  35.876  1.00  0.00      B    H  
ATOM   1912  O   HOH B 631      27.062  17.934  35.555  1.00  0.00      B    O  
ATOM   1913  H1  HOH B 631      27.882  17.870  34.905  1.00  0.00      B    H  
ATOM   1914  H2  HOH B 631      26.433  18.691  35.209  1.00  0.00      B    H  
ATOM   1915  O   HOH B 632      35.485   6.088   6.108  1.00  0.00      B    O  
ATOM   1916  H1  HOH B 632      35.046   6.301   5.209  1.00  0.00      B    H  
ATOM   1917  H2  HOH B 632      35.229   5.163   6.338  1.00  0.00      B    H  
ATOM   1918  O   HOH B 633      14.178  19.099  36.540  1.00  0.00      B    O  
ATOM   1919  H1  HOH B 633      13.712  19.523  37.308  1.00  0.00      B    H  
ATOM   1920  H2  HOH B 633      14.999  18.639  36.938  1.00  0.00      B    H  
ATOM   1921  O   HOH B 634       9.212  24.849  21.540  1.00  0.00      B    O  
ATOM   1922  H1  HOH B 634      10.010  24.585  22.096  1.00  0.00      B    H  
ATOM   1923  H2  HOH B 634       9.541  25.464  20.816  1.00  0.00      B    H  
ATOM   1924  O   HOH B 635      25.161   4.823  38.273  1.00  0.00      B    O  
ATOM   1925  H1  HOH B 635      24.750   3.923  38.478  1.00  0.00      B    H  
ATOM   1926  H2  HOH B 635      24.526   5.572  38.597  1.00  0.00      B    H  
ATOM   1927  O   HOH B 636      19.071   8.739  15.116  1.00  0.00      B    O  
ATOM   1928  H1  HOH B 636      19.790   8.621  15.830  1.00  0.00      B    H  
ATOM   1929  H2  HOH B 636      18.435   7.888  15.083  1.00  0.00      B    H  
ATOM   1930  O   HOH B 637      17.626  14.814  19.325  1.00  0.00      B    O  
ATOM   1931  H1  HOH B 637      17.604  15.501  20.057  1.00  0.00      B    H  
ATOM   1932  H2  HOH B 637      17.144  14.019  19.707  1.00  0.00      B    H  
ATOM   1933  O   HOH B 638      24.228   6.369   6.063  1.00  0.00      B    O  
ATOM   1934  H1  HOH B 638      23.433   6.392   6.692  1.00  0.00      B    H  
ATOM   1935  H2  HOH B 638      23.915   6.719   5.223  1.00  0.00      B    H  
ATOM   1936  O   HOH B 639       5.226  21.554  34.082  1.00  0.00      B    O  
ATOM   1937  H1  HOH B 639       6.065  22.026  34.496  1.00  0.00      B    H  
ATOM   1938  H2  HOH B 639       5.458  20.607  33.958  1.00  0.00      B    H  
ATOM   1939  O   HOH B 640      35.757  15.893  19.006  1.00  0.00      B    O  
ATOM   1940  H1  HOH B 640      35.278  16.067  18.132  1.00  0.00      B    H  
ATOM   1941  H2  HOH B 640      35.831  16.773  19.396  1.00  0.00      B    H  
ATOM   1942  O   HOH B 641      10.554  31.502  36.140  1.00  0.00      B    O  
ATOM   1943  H1  HOH B 641       9.677  31.280  35.663  1.00  0.00      B    H  
ATOM   1944  H2  HOH B 641      10.899  32.403  35.895  1.00  0.00      B    H  
ATOM   1945  O   HOH B 642       6.092   6.251   7.927  1.00  0.00      B    O  
ATOM   1946  H1  HOH B 642       6.118   5.866   7.007  1.00  0.00      B    H  
ATOM   1947  H2  HOH B 642       5.989   5.489   8.605  1.00  0.00      B    H  
ATOM   1948  O   HOH B 643      28.453  17.723   9.305  1.00  0.00      B    O  
ATOM   1949  H1  HOH B 643      28.489  17.715   8.260  1.00  0.00      B    H  
ATOM   1950  H2  HOH B 643      29.092  16.948   9.582  1.00  0.00      B    H  
ATOM   1951  O   HOH B 644      38.806  20.963  17.634  1.00  0.00      B    O  
ATOM   1952  H1  HOH B 644      38.085  20.269  17.445  1.00  0.00      B    H  
ATOM   1953  H2  HOH B 644      39.439  20.528  18.274  1.00  0.00      B    H  
ATOM   1954  O   HOH B 645       3.997   0.560  29.964  1.00  0.00      B    O  
ATOM   1955  H1  HOH B 645       3.350  -0.248  29.992  1.00  0.00      B    H  
ATOM   1956  H2  HOH B 645       3.609   1.233  30.535  1.00  0.00      B    H  
ATOM   1957  O   HOH B 646       8.241  31.764   6.365  1.00  0.00      B    O  
ATOM   1958  H1  HOH B 646       9.203  31.548   6.497  1.00  0.00      B    H  
ATOM   1959  H2  HOH B 646       7.964  31.331   5.427  1.00  0.00      B    H  
ATOM   1960  O   HOH B 647      34.003  26.191  25.092  1.00  0.00      B    O  
ATOM   1961  H1  HOH B 647      33.468  26.931  24.630  1.00  0.00      B    H  
ATOM   1962  H2  HOH B 647      33.789  26.171  26.080  1.00  0.00      B    H  
ATOM   1963  O   HOH B 648      22.410  30.828  35.073  1.00  0.00      B    O  
ATOM   1964  H1  HOH B 648      22.291  30.854  34.062  1.00  0.00      B    H  
ATOM   1965  H2  HOH B 648      21.651  31.422  35.433  1.00  0.00      B    H  
ATOM   1966  O   HOH B 649       2.329  15.649  36.578  1.00  0.00      B    O  
ATOM   1967  H1  HOH B 649       2.490  16.514  36.080  1.00  0.00      B    H  
ATOM   1968  H2  HOH B 649       1.945  14.941  35.877  1.00  0.00      B    H  
ATOM   1969  O   HOH B 650      31.883  35.070  13.720  1.00  0.00      B    O  
ATOM   1970  H1  HOH B 650      30.934  34.658  13.776  1.00  0.00      B    H  
ATOM   1971  H2  HOH B 650      32.565  34.421  13.896  1.00  0.00      B    H  
ATOM   1972  O   HOH B 651       1.419  18.364   2.411  1.00  0.00      B    O  
ATOM   1973  H1  HOH B 651       0.947  17.444   2.486  1.00  0.00      B    H  
ATOM   1974  H2  HOH B 651       2.382  18.305   2.587  1.00  0.00      B    H  
ATOM   1975  O   HOH B 652      35.103  19.855  37.091  1.00  0.00      B    O  
ATOM   1976  H1  HOH B 652      35.254  20.562  37.803  1.00  0.00      B    H  
ATOM   1977  H2  HOH B 652      34.200  19.348  37.328  1.00  0.00      B    H  
ATOM   1978  O   HOH B 653      38.307  27.859  33.091  1.00  0.00      B    O  
ATOM   1979  H1  HOH B 653      37.481  28.267  32.637  1.00  0.00      B    H  
ATOM   1980  H2  HOH B 653      38.473  28.224  34.056  1.00  0.00      B    H  
ATOM   1981  O   HOH B 654       3.034   0.283  24.067  1.00  0.00      B    O  
ATOM   1982  H1  HOH B 654       2.447   0.527  24.831  1.00  0.00      B    H  
ATOM   1983  H2  HOH B 654       3.978   0.209  24.450  1.00  0.00      B    H  
ATOM   1984  O   HOH B 655       3.425  31.704  39.468  1.00  0.00      B    O  
ATOM   1985  H1  HOH B 655       4.059  31.212  38.864  1.00  0.00      B    H  
ATOM   1986  H2  HOH B 655       2.616  31.906  38.967  1.00  0.00      B    H  
ATOM   1987  O   HOH B 656      23.189  13.782  27.087  1.00  0.00      B    O  
ATOM   1988  H1  HOH B 656      24.048  13.690  26.709  1.00  0.00      B    H  
ATOM   1989  H2  HOH B 656      23.041  13.019  27.726  1.00  0.00      B    H  
ATOM   1990  O   HOH B 657      17.058   5.789  31.016  1.00  0.00      B    O  
ATOM   1991  H1  HOH B 657      17.273   5.616  31.997  1.00  0.00      B    H  
ATOM   1992  H2  HOH B 657      17.949   5.969  30.564  1.00  0.00      B    H  
ATOM   1993  O   HOH B 658      19.762  16.738  10.770  1.00  0.00      B    O  
ATOM   1994  H1  HOH B 658      19.107  16.042  10.370  1.00  0.00      B    H  
ATOM   1995  H2  HOH B 658      20.097  16.347  11.607  1.00  0.00      B    H  
ATOM   1996  O   HOH B 659      15.479  23.818  15.047  1.00  0.00      B    O  
ATOM   1997  H1  HOH B 659      15.360  22.779  15.286  1.00  0.00      B    H  
ATOM   1998  H2  HOH B 659      16.256  24.140  15.582  1.00  0.00      B    H  
ATOM   1999  O   HOH B 660      10.817   1.366  35.160  1.00  0.00      B    O  
ATOM   2000  H1  HOH B 660      11.319   2.056  34.583  1.00  0.00      B    H  
ATOM   2001  H2  HOH B 660      11.090   0.467  34.792  1.00  0.00      B    H  
ATOM   2002  O   HOH B 661      27.086  23.815  27.602  1.00  0.00      B    O  
ATOM   2003  H1  HOH B 661      27.550  24.480  28.202  1.00  0.00      B    H  
ATOM   2004  H2  HOH B 661      26.158  24.148  27.500  1.00  0.00      B    H  
ATOM   2005  O   HOH B 662       4.618  30.635   4.764  1.00  0.00      B    O  
ATOM   2006  H1  HOH B 662       3.821  30.137   4.330  1.00  0.00      B    H  
ATOM   2007  H2  HOH B 662       5.118  31.134   4.097  1.00  0.00      B    H  
ATOM   2008  O   HOH B 663       2.964  32.944  33.486  1.00  0.00      B    O  
ATOM   2009  H1  HOH B 663       3.673  32.898  34.170  1.00  0.00      B    H  
ATOM   2010  H2  HOH B 663       2.850  31.997  33.111  1.00  0.00      B    H  
ATOM   2011  O   HOH B 664       0.567  33.216  23.282  1.00  0.00      B    O  
ATOM   2012  H1  HOH B 664       1.517  32.912  23.190  1.00  0.00      B    H  
ATOM   2013  H2  HOH B 664       0.576  33.919  24.010  1.00  0.00      B    H  
ATOM   2014  O   HOH B 665       6.539  10.042  36.318  1.00  0.00      B    O  
ATOM   2015  H1  HOH B 665       7.342  10.680  36.106  1.00  0.00      B    H  
ATOM   2016  H2  HOH B 665       6.782   9.535  37.188  1.00  0.00      B    H  
ATOM   2017  O   HOH B 666       7.059  31.950  17.764  1.00  0.00      B    O  
ATOM   2018  H1  HOH B 666       6.567  31.316  18.427  1.00  0.00      B    H  
ATOM   2019  H2  HOH B 666       8.027  32.131  18.160  1.00  0.00      B    H  
ATOM   2020  O   HOH B 667      26.714  11.064  29.566  1.00  0.00      B    O  
ATOM   2021  H1  HOH B 667      27.625  11.575  29.670  1.00  0.00      B    H  
ATOM   2022  H2  HOH B 667      26.467  10.755  30.440  1.00  0.00      B    H  
ATOM   2023  O   HOH B 668       0.897  23.735  11.591  1.00  0.00      B    O  
ATOM   2024  H1  HOH B 668       0.329  23.977  12.377  1.00  0.00      B    H  
ATOM   2025  H2  HOH B 668       0.346  24.017  10.732  1.00  0.00      B    H  
ATOM   2026  O   HOH B 669      37.397   2.964  32.304  1.00  0.00      B    O  
ATOM   2027  H1  HOH B 669      36.823   3.245  31.526  1.00  0.00      B    H  
ATOM   2028  H2  HOH B 669      38.138   2.398  31.919  1.00  0.00      B    H  
ATOM   2029  O   HOH B 670      31.482  38.264  17.164  1.00  0.00      B    O  
ATOM   2030  H1  HOH B 670      31.335  39.241  17.361  1.00  0.00      B    H  
ATOM   2031  H2  HOH B 670      32.074  38.132  16.404  1.00  0.00      B    H  
ATOM   2032  O   HOH B 671      38.392  13.844  24.617  1.00  0.00      B    O  
ATOM   2033  H1  HOH B 671      39.254  13.364  24.734  1.00  0.00      B    H  
ATOM   2034  H2  HOH B 671      38.313  14.536  25.393  1.00  0.00      B    H  
ATOM   2035  O   HOH B 672      26.278  19.567  20.139  1.00  0.00      B    O  
ATOM   2036  H1  HOH B 672      27.153  20.025  19.930  1.00  0.00      B    H  
ATOM   2037  H2  HOH B 672      26.250  18.634  19.733  1.00  0.00      B    H  
ATOM   2038  O   HOH B 673      33.593  14.147  10.378  1.00  0.00      B    O  
ATOM   2039  H1  HOH B 673      33.091  13.741   9.575  1.00  0.00      B    H  
ATOM   2040  H2  HOH B 673      33.775  13.321  11.019  1.00  0.00      B    H  
ATOM   2041  O   HOH B 674      32.438  37.455  12.293  1.00  0.00      B    O  
ATOM   2042  H1  HOH B 674      32.146  36.482  12.383  1.00  0.00      B    H  
ATOM   2043  H2  HOH B 674      33.293  37.392  11.631  1.00  0.00      B    H  
ATOM   2044  O   HOH B 675       7.734   2.706  19.621  1.00  0.00      B    O  
ATOM   2045  H1  HOH B 675       7.481   2.019  18.967  1.00  0.00      B    H  
ATOM   2046  H2  HOH B 675       7.516   3.563  19.184  1.00  0.00      B    H  
ATOM   2047  O   HOH B 676       0.582  25.161  34.723  1.00  0.00      B    O  
ATOM   2048  H1  HOH B 676      -0.311  24.776  34.903  1.00  0.00      B    H  
ATOM   2049  H2  HOH B 676       0.552  25.411  33.741  1.00  0.00      B    H  
ATOM   2050  O   HOH B 677      17.471  25.543  21.189  1.00  0.00      B    O  
ATOM   2051  H1  HOH B 677      17.326  26.557  21.377  1.00  0.00      B    H  
ATOM   2052  H2  HOH B 677      17.312  24.957  21.986  1.00  0.00      B    H  
ATOM   2053  O   HOH B 678      31.601  21.842  26.422  1.00  0.00      B    O  
ATOM   2054  H1  HOH B 678      31.052  22.669  26.225  1.00  0.00      B    H  
ATOM   2055  H2  HOH B 678      32.468  22.105  26.881  1.00  0.00      B    H  
ATOM   2056  O   HOH B 679      35.427  22.135   2.978  1.00  0.00      B    O  
ATOM   2057  H1  HOH B 679      35.727  21.843   2.019  1.00  0.00      B    H  
ATOM   2058  H2  HOH B 679      35.613  23.123   3.032  1.00  0.00      B    H  
ATOM   2059  O   HOH B 680       9.903   8.898  39.037  1.00  0.00      B    O  
ATOM   2060  H1  HOH B 680       9.932   8.289  38.174  1.00  0.00      B    H  
ATOM   2061  H2  HOH B 680      10.143   9.830  38.686  1.00  0.00      B    H  
ATOM   2062  O   HOH B 681      35.139   5.799  32.106  1.00  0.00      B    O  
ATOM   2063  H1  HOH B 681      34.550   6.581  31.802  1.00  0.00      B    H  
ATOM   2064  H2  HOH B 681      34.840   4.983  31.574  1.00  0.00      B    H  
ATOM   2065  O   HOH B 682      31.262  35.835   4.229  1.00  0.00      B    O  
ATOM   2066  H1  HOH B 682      31.068  36.841   4.136  1.00  0.00      B    H  
ATOM   2067  H2  HOH B 682      31.798  35.702   5.080  1.00  0.00      B    H  
ATOM   2068  O   HOH B 683      15.049  11.570  28.786  1.00  0.00      B    O  
ATOM   2069  H1  HOH B 683      14.241  11.668  28.167  1.00  0.00      B    H  
ATOM   2070  H2  HOH B 683      15.032  12.394  29.450  1.00  0.00      B    H  
ATOM   2071  O   HOH B 684      34.411  30.459  15.306  1.00  0.00      B    O  
ATOM   2072  H1  HOH B 684      34.211  31.421  15.227  1.00  0.00      B    H  
ATOM   2073  H2  HOH B 684      35.194  30.428  15.950  1.00  0.00      B    H  
ATOM   2074  O   HOH B 685      19.055  14.189   8.970  1.00  0.00      B    O  
ATOM   2075  H1  HOH B 685      19.174  13.194   9.291  1.00  0.00      B    H  
ATOM   2076  H2  HOH B 685      19.956  14.395   8.497  1.00  0.00      B    H  
ATOM   2077  O   HOH B 686      12.472  23.054  25.253  1.00  0.00      B    O  
ATOM   2078  H1  HOH B 686      12.970  23.117  26.099  1.00  0.00      B    H  
ATOM   2079  H2  HOH B 686      13.020  22.466  24.639  1.00  0.00      B    H  
ATOM   2080  O   HOH B 687       6.906   4.653   4.497  1.00  0.00      B    O  
ATOM   2081  H1  HOH B 687       6.991   5.613   4.764  1.00  0.00      B    H  
ATOM   2082  H2  HOH B 687       7.714   4.154   4.901  1.00  0.00      B    H  
ATOM   2083  O   HOH B 688      20.163  17.099  39.246  1.00  0.00      B    O  
ATOM   2084  H1  HOH B 688      20.219  18.117  39.365  1.00  0.00      B    H  
ATOM   2085  H2  HOH B 688      20.800  16.879  38.532  1.00  0.00      B    H  
ATOM   2086  O   HOH B 689      24.170  28.449  19.439  1.00  0.00      B    O  
ATOM   2087  H1  HOH B 689      24.504  27.447  19.284  1.00  0.00      B    H  
ATOM   2088  H2  HOH B 689      24.801  29.094  18.990  1.00  0.00      B    H  
ATOM   2089  O   HOH B 690       2.776  28.725   3.553  1.00  0.00      B    O  
ATOM   2090  H1  HOH B 690       1.870  28.773   3.908  1.00  0.00      B    H  
ATOM   2091  H2  HOH B 690       3.180  27.876   3.832  1.00  0.00      B    H  
ATOM   2092  O   HOH B 691      31.975  33.433  34.064  1.00  0.00      B    O  
ATOM   2093  H1  HOH B 691      32.399  34.362  33.927  1.00  0.00      B    H  
ATOM   2094  H2  HOH B 691      32.730  32.767  34.045  1.00  0.00      B    H  
ATOM   2095  O   HOH B 692      16.456  22.135   2.698  1.00  0.00      B    O  
ATOM   2096  H1  HOH B 692      15.870  22.370   3.488  1.00  0.00      B    H  
ATOM   2097  H2  HOH B 692      17.304  22.632   2.792  1.00  0.00      B    H  
ATOM   2098  O   HOH B 693      31.994   8.157  16.572  1.00  0.00      B    O  
ATOM   2099  H1  HOH B 693      32.285   7.198  16.451  1.00  0.00      B    H  
ATOM   2100  H2  HOH B 693      31.598   8.195  17.512  1.00  0.00      B    H  
ATOM   2101  O   HOH B 694      33.975  22.086  30.180  1.00  0.00      B    O  
ATOM   2102  H1  HOH B 694      32.984  21.813  30.225  1.00  0.00      B    H  
ATOM   2103  H2  HOH B 694      34.405  21.890  31.106  1.00  0.00      B    H  
ATOM   2104  O   HOH B 695      25.129   8.472  35.872  1.00  0.00      B    O  
ATOM   2105  H1  HOH B 695      25.733   9.250  35.643  1.00  0.00      B    H  
ATOM   2106  H2  HOH B 695      25.752   7.684  35.920  1.00  0.00      B    H  
ATOM   2107  O   HOH B 696      16.426   5.849  17.570  1.00  0.00      B    O  
ATOM   2108  H1  HOH B 696      16.903   5.338  18.290  1.00  0.00      B    H  
ATOM   2109  H2  HOH B 696      17.094   6.054  16.815  1.00  0.00      B    H  
ATOM   2110  O   HOH B 697      32.422  33.658   8.317  1.00  0.00      B    O  
ATOM   2111  H1  HOH B 697      32.578  33.056   7.505  1.00  0.00      B    H  
ATOM   2112  H2  HOH B 697      33.212  33.618   8.968  1.00  0.00      B    H  
ATOM   2113  O   HOH B 698      33.891  13.819  35.241  1.00  0.00      B    O  
ATOM   2114  H1  HOH B 698      33.354  13.343  34.530  1.00  0.00      B    H  
ATOM   2115  H2  HOH B 698      34.688  14.298  34.794  1.00  0.00      B    H  
ATOM   2116  O   HOH B 699      23.792  24.192  36.739  1.00  0.00      B    O  
ATOM   2117  H1  HOH B 699      23.243  23.465  36.384  1.00  0.00      B    H  
ATOM   2118  H2  HOH B 699      24.750  23.892  36.598  1.00  0.00      B    H  
ATOM   2119  O   HOH B 700      31.655  20.870  11.393  1.00  0.00      B    O  
ATOM   2120  H1  HOH B 700      32.298  20.127  11.601  1.00  0.00      B    H  
ATOM   2121  H2  HOH B 700      32.096  21.341  10.638  1.00  0.00      B    H  
ATOM   2122  O   HOH B 701      35.129  28.979  18.582  1.00  0.00      B    O  
ATOM   2123  H1  HOH B 701      34.605  28.101  18.333  1.00  0.00      B    H  
ATOM   2124  H2  HOH B 701      35.408  28.842  19.572  1.00  0.00      B    H  
ATOM   2125  O   HOH B 702       4.034  27.159  35.124  1.00  0.00      B    O  
ATOM   2126  H1  HOH B 702       3.678  28.106  35.274  1.00  0.00      B    H  
ATOM   2127  H2  HOH B 702       4.060  27.019  34.122  1.00  0.00      B    H  
ATOM   2128  O   HOH B 703      18.494   3.085   5.491  1.00  0.00      B    O  
ATOM   2129  H1  HOH B 703      19.187   3.806   5.492  1.00  0.00      B    H  
ATOM   2130  H2  HOH B 703      18.954   2.216   5.866  1.00  0.00      B    H  
ATOM   2131  O   HOH B 704       3.774  22.873  21.633  1.00  0.00      B    O  
ATOM   2132  H1  HOH B 704       4.550  22.506  22.120  1.00  0.00      B    H  
ATOM   2133  H2  HOH B 704       3.311  23.608  22.156  1.00  0.00      B    H  
ATOM   2134  O   HOH B 705      22.508   6.696  17.788  1.00  0.00      B    O  
ATOM   2135  H1  HOH B 705      21.711   6.854  18.436  1.00  0.00      B    H  
ATOM   2136  H2  HOH B 705      23.051   7.569  17.698  1.00  0.00      B    H  
ATOM   2137  O   HOH B 706      27.631  17.484  27.046  1.00  0.00      B    O  
ATOM   2138  H1  HOH B 706      26.895  17.738  27.752  1.00  0.00      B    H  
ATOM   2139  H2  HOH B 706      27.260  17.137  26.180  1.00  0.00      B    H  
ATOM   2140  O   HOH B 707       5.470  23.372  38.249  1.00  0.00      B    O  
ATOM   2141  H1  HOH B 707       5.821  22.512  38.671  1.00  0.00      B    H  
ATOM   2142  H2  HOH B 707       5.488  24.102  38.933  1.00  0.00      B    H  
ATOM   2143  O   HOH B 708      22.129  34.935  12.194  1.00  0.00      B    O  
ATOM   2144  H1  HOH B 708      22.744  34.961  11.378  1.00  0.00      B    H  
ATOM   2145  H2  HOH B 708      22.064  33.965  12.366  1.00  0.00      B    H  
ATOM   2146  O   HOH B 709      14.286  20.160  21.340  1.00  0.00      B    O  
ATOM   2147  H1  HOH B 709      15.124  19.679  21.270  1.00  0.00      B    H  
ATOM   2148  H2  HOH B 709      14.521  21.047  20.835  1.00  0.00      B    H  
ATOM   2149  O   HOH B 710      21.633  22.164  14.081  1.00  0.00      B    O  
ATOM   2150  H1  HOH B 710      22.413  22.417  13.468  1.00  0.00      B    H  
ATOM   2151  H2  HOH B 710      21.592  21.203  13.960  1.00  0.00      B    H  
ATOM   2152  O   HOH B 711      14.847  16.378  29.126  1.00  0.00      B    O  
ATOM   2153  H1  HOH B 711      14.819  15.488  29.567  1.00  0.00      B    H  
ATOM   2154  H2  HOH B 711      15.738  16.756  29.312  1.00  0.00      B    H  
ATOM   2155  O   HOH B 712      22.490  32.429  37.679  1.00  0.00      B    O  
ATOM   2156  H1  HOH B 712      22.548  31.678  37.001  1.00  0.00      B    H  
ATOM   2157  H2  HOH B 712      23.365  32.428  38.253  1.00  0.00      B    H  
ATOM   2158  O   HOH B 713      34.400  27.455   3.915  1.00  0.00      B    O  
ATOM   2159  H1  HOH B 713      33.799  27.740   3.113  1.00  0.00      B    H  
ATOM   2160  H2  HOH B 713      33.903  27.732   4.745  1.00  0.00      B    H  
ATOM   2161  O   HOH B 714       8.577   4.316  33.416  1.00  0.00      B    O  
ATOM   2162  H1  HOH B 714       9.009   4.121  34.343  1.00  0.00      B    H  
ATOM   2163  H2  HOH B 714       7.909   3.539  33.162  1.00  0.00      B    H  
ATOM   2164  O   HOH B 715       8.387   7.072  33.305  1.00  0.00      B    O  
ATOM   2165  H1  HOH B 715       7.442   7.395  33.163  1.00  0.00      B    H  
ATOM   2166  H2  HOH B 715       8.414   6.073  33.611  1.00  0.00      B    H  
ATOM   2167  O   HOH B 716      21.709  11.429  33.088  1.00  0.00      B    O  
ATOM   2168  H1  HOH B 716      21.824  11.096  32.177  1.00  0.00      B    H  
ATOM   2169  H2  HOH B 716      22.377  10.934  33.676  1.00  0.00      B    H  
ATOM   2170  O   HOH B 717      18.997  36.090   9.101  1.00  0.00      B    O  
ATOM   2171  H1  HOH B 717      19.085  35.269   9.628  1.00  0.00      B    H  
ATOM   2172  H2  HOH B 717      18.016  36.339   9.250  1.00  0.00      B    H  
ATOM   2173  O   HOH B 718      25.890   5.751  22.544  1.00  0.00      B    O  
ATOM   2174  H1  HOH B 718      24.947   5.807  22.051  1.00  0.00      B    H  
ATOM   2175  H2  HOH B 718      25.848   5.123  23.259  1.00  0.00      B    H  
ATOM   2176  O   HOH B 719      30.176   1.685  19.675  1.00  0.00      B    O  
ATOM   2177  H1  HOH B 719      30.930   1.801  20.316  1.00  0.00      B    H  
ATOM   2178  H2  HOH B 719      30.386   2.069  18.708  1.00  0.00      B    H  
ATOM   2179  O   HOH B 720      21.562  16.392  33.349  1.00  0.00      B    O  
ATOM   2180  H1  HOH B 720      20.874  17.048  32.978  1.00  0.00      B    H  
ATOM   2181  H2  HOH B 720      22.240  16.989  33.849  1.00  0.00      B    H  
ATOM   2182  O   HOH B 721      26.098  12.151  36.305  1.00  0.00      B    O  
ATOM   2183  H1  HOH B 721      26.258  11.513  35.486  1.00  0.00      B    H  
ATOM   2184  H2  HOH B 721      25.085  12.192  36.384  1.00  0.00      B    H  
ATOM   2185  O   HOH B 722       9.650  30.805  29.990  1.00  0.00      B    O  
ATOM   2186  H1  HOH B 722       9.401  30.829  30.937  1.00  0.00      B    H  
ATOM   2187  H2  HOH B 722      10.453  30.214  29.903  1.00  0.00      B    H  
ATOM   2188  O   HOH B 723       1.409   3.087   0.609  1.00  0.00      B    O  
ATOM   2189  H1  HOH B 723       1.478   4.026   0.299  1.00  0.00      B    H  
ATOM   2190  H2  HOH B 723       1.086   3.001   1.564  1.00  0.00      B    H  
ATOM   2191  O   HOH B 724      28.733  26.120   5.479  1.00  0.00      B    O  
ATOM   2192  H1  HOH B 724      28.258  25.446   4.909  1.00  0.00      B    H  
ATOM   2193  H2  HOH B 724      28.473  27.021   5.137  1.00  0.00      B    H  
ATOM   2194  O   HOH B 725      38.015  19.199  27.948  1.00  0.00      B    O  
ATOM   2195  H1  HOH B 725      37.844  18.649  28.820  1.00  0.00      B    H  
ATOM   2196  H2  HOH B 725      38.998  19.062  27.703  1.00  0.00      B    H  
ATOM   2197  O   HOH B 726      18.445  10.705  36.494  1.00  0.00      B    O  
ATOM   2198  H1  HOH B 726      19.082   9.997  36.893  1.00  0.00      B    H  
ATOM   2199  H2  HOH B 726      18.728  10.867  35.504  1.00  0.00      B    H  
ATOM   2200  O   HOH B 727      33.949  32.032   0.278  1.00  0.00      B    O  
ATOM   2201  H1  HOH B 727      33.060  32.268  -0.134  1.00  0.00      B    H  
ATOM   2202  H2  HOH B 727      34.091  32.593   1.108  1.00  0.00      B    H  
ATOM   2203  O   HOH B 728       6.491  36.750  34.542  1.00  0.00      B    O  
ATOM   2204  H1  HOH B 728       5.743  36.206  34.971  1.00  0.00      B    H  
ATOM   2205  H2  HOH B 728       6.902  36.134  33.865  1.00  0.00      B    H  
ATOM   2206  O   HOH B 729      18.252  15.204  27.431  1.00  0.00      B    O  
ATOM   2207  H1  HOH B 729      17.595  14.417  27.213  1.00  0.00      B    H  
ATOM   2208  H2  HOH B 729      18.388  15.321  28.447  1.00  0.00      B    H  
ATOM   2209  O   HOH B 730      33.651   0.946  29.933  1.00  0.00      B    O  
ATOM   2210  H1  HOH B 730      33.091   0.220  29.472  1.00  0.00      B    H  
ATOM   2211  H2  HOH B 730      34.602   0.704  30.049  1.00  0.00      B    H  
ATOM   2212  O   HOH B 731      28.484  19.633  33.210  1.00  0.00      B    O  
ATOM   2213  H1  HOH B 731      29.275  19.254  32.734  1.00  0.00      B    H  
ATOM   2214  H2  HOH B 731      28.816  20.055  34.112  1.00  0.00      B    H  
ATOM   2215  O   HOH B 732       7.383  21.268   3.877  1.00  0.00      B    O  
ATOM   2216  H1  HOH B 732       6.768  21.450   3.163  1.00  0.00      B    H  
ATOM   2217  H2  HOH B 732       6.932  21.357   4.779  1.00  0.00      B    H  
ATOM   2218  O   HOH B 733      12.981  34.278  33.125  1.00  0.00      B    O  
ATOM   2219  H1  HOH B 733      12.281  34.432  33.870  1.00  0.00      B    H  
ATOM   2220  H2  HOH B 733      13.337  35.131  32.821  1.00  0.00      B    H  
ATOM   2221  O   HOH B 734       5.127  29.003  17.176  1.00  0.00      B    O  
ATOM   2222  H1  HOH B 734       5.387  29.036  18.190  1.00  0.00      B    H  
ATOM   2223  H2  HOH B 734       4.595  28.153  17.049  1.00  0.00      B    H  
ATOM   2224  O   HOH B 735      21.029   9.096  17.138  1.00  0.00      B    O  
ATOM   2225  H1  HOH B 735      20.624  10.018  17.334  1.00  0.00      B    H  
ATOM   2226  H2  HOH B 735      20.670   8.506  17.855  1.00  0.00      B    H  
ATOM   2227  O   HOH B 736      22.050  16.015   1.829  1.00  0.00      B    O  
ATOM   2228  H1  HOH B 736      22.839  15.946   1.192  1.00  0.00      B    H  
ATOM   2229  H2  HOH B 736      21.412  16.643   1.364  1.00  0.00      B    H  
ATOM   2230  O   HOH B 737       6.120  10.002   6.942  1.00  0.00      B    O  
ATOM   2231  H1  HOH B 737       6.170  10.973   7.212  1.00  0.00      B    H  
ATOM   2232  H2  HOH B 737       6.937   9.558   7.388  1.00  0.00      B    H  
ATOM   2233  O   HOH B 738      38.025  16.787  22.389  1.00  0.00      B    O  
ATOM   2234  H1  HOH B 738      37.761  17.078  23.325  1.00  0.00      B    H  
ATOM   2235  H2  HOH B 738      37.649  15.856  22.202  1.00  0.00      B    H  
ATOM   2236  O   HOH B 739      37.837  20.374  23.559  1.00  0.00      B    O  
ATOM   2237  H1  HOH B 739      37.818  20.648  24.492  1.00  0.00      B    H  
ATOM   2238  H2  HOH B 739      37.207  19.603  23.516  1.00  0.00      B    H  
ATOM   2239  O   HOH B 740      11.864  17.737  31.018  1.00  0.00      B    O  
ATOM   2240  H1  HOH B 740      12.194  17.676  32.003  1.00  0.00      B    H  
ATOM   2241  H2  HOH B 740      12.612  18.196  30.488  1.00  0.00      B    H  
ATOM   2242  O   HOH B 741      24.312  29.601  32.606  1.00  0.00      B    O  
ATOM   2243  H1  HOH B 741      24.881  30.298  33.035  1.00  0.00      B    H  
ATOM   2244  H2  HOH B 741      23.549  30.070  32.081  1.00  0.00      B    H  
ATOM   2245  O   HOH B 742      25.424   9.918  14.808  1.00  0.00      B    O  
ATOM   2246  H1  HOH B 742      25.515  10.428  15.682  1.00  0.00      B    H  
ATOM   2247  H2  HOH B 742      24.457   9.899  14.682  1.00  0.00      B    H  
ATOM   2248  O   HOH B 743       0.861  24.483   3.436  1.00  0.00      B    O  
ATOM   2249  H1  HOH B 743       1.762  24.651   3.131  1.00  0.00      B    H  
ATOM   2250  H2  HOH B 743       0.253  25.018   2.829  1.00  0.00      B    H  
ATOM   2251  O   HOH B 744      12.458  33.158  30.324  1.00  0.00      B    O  
ATOM   2252  H1  HOH B 744      11.998  33.819  30.937  1.00  0.00      B    H  
ATOM   2253  H2  HOH B 744      11.948  33.198  29.479  1.00  0.00      B    H  
ATOM   2254  O   HOH B 745      35.602   1.399  34.029  1.00  0.00      B    O  
ATOM   2255  H1  HOH B 745      36.094   0.489  33.799  1.00  0.00      B    H  
ATOM   2256  H2  HOH B 745      36.236   2.068  33.540  1.00  0.00      B    H  
ATOM   2257  O   HOH B 746      34.239  33.372  19.364  1.00  0.00      B    O  
ATOM   2258  H1  HOH B 746      34.605  33.859  20.206  1.00  0.00      B    H  
ATOM   2259  H2  HOH B 746      33.912  32.458  19.575  1.00  0.00      B    H  
ATOM   2260  O   HOH B 747      28.298  26.610  32.958  1.00  0.00      B    O  
ATOM   2261  H1  HOH B 747      27.589  25.990  33.347  1.00  0.00      B    H  
ATOM   2262  H2  HOH B 747      29.178  26.545  33.460  1.00  0.00      B    H  
ATOM   2263  O   HOH B 748      37.798  34.119  29.356  1.00  0.00      B    O  
ATOM   2264  H1  HOH B 748      37.801  33.752  28.440  1.00  0.00      B    H  
ATOM   2265  H2  HOH B 748      38.753  34.049  29.648  1.00  0.00      B    H  
ATOM   2266  O   HOH B 749      32.334  16.195  35.618  1.00  0.00      B    O  
ATOM   2267  H1  HOH B 749      32.561  16.810  34.878  1.00  0.00      B    H  
ATOM   2268  H2  HOH B 749      32.599  15.275  35.299  1.00  0.00      B    H  
ATOM   2269  O   HOH B 750      24.438   2.742  29.769  1.00  0.00      B    O  
ATOM   2270  H1  HOH B 750      23.506   2.932  29.429  1.00  0.00      B    H  
ATOM   2271  H2  HOH B 750      25.068   3.416  29.339  1.00  0.00      B    H  
ATOM   2272  O   HOH B 751      31.142  12.211   0.406  1.00  0.00      B    O  
ATOM   2273  H1  HOH B 751      30.396  12.684   0.952  1.00  0.00      B    H  
ATOM   2274  H2  HOH B 751      31.512  12.924  -0.202  1.00  0.00      B    H  
ATOM   2275  O   HOH B 752       4.515  29.642  11.774  1.00  0.00      B    O  
ATOM   2276  H1  HOH B 752       5.290  29.622  11.037  1.00  0.00      B    H  
ATOM   2277  H2  HOH B 752       4.931  29.414  12.690  1.00  0.00      B    H  
ATOM   2278  O   HOH B 753       3.833  15.365  18.681  1.00  0.00      B    O  
ATOM   2279  H1  HOH B 753       3.264  14.522  18.910  1.00  0.00      B    H  
ATOM   2280  H2  HOH B 753       4.011  15.872  19.547  1.00  0.00      B    H  
ATOM   2281  O   HOH B 754      37.640  38.726  32.864  1.00  0.00      B    O  
ATOM   2282  H1  HOH B 754      38.485  39.053  33.274  1.00  0.00      B    H  
ATOM   2283  H2  HOH B 754      37.847  37.798  32.519  1.00  0.00      B    H  
ATOM   2284  O   HOH B 755      27.939   1.600  27.105  1.00  0.00      B    O  
ATOM   2285  H1  HOH B 755      28.235   2.517  26.805  1.00  0.00      B    H  
ATOM   2286  H2  HOH B 755      28.301   1.480  28.053  1.00  0.00      B    H  
ATOM   2287  O   HOH B 756      28.817  36.962   7.049  1.00  0.00      B    O  
ATOM   2288  H1  HOH B 756      28.897  37.936   7.406  1.00  0.00      B    H  
ATOM   2289  H2  HOH B 756      29.408  36.340   7.578  1.00  0.00      B    H  
ATOM   2290  O   HOH B 757      37.879   4.098  23.583  1.00  0.00      B    O  
ATOM   2291  H1  HOH B 757      38.615   3.875  24.262  1.00  0.00      B    H  
ATOM   2292  H2  HOH B 757      37.913   5.107  23.375  1.00  0.00      B    H  
ATOM   2293  O   HOH B 758       0.325  30.515  18.030  1.00  0.00      B    O  
ATOM   2294  H1  HOH B 758       1.007  31.254  18.256  1.00  0.00      B    H  
ATOM   2295  H2  HOH B 758       0.833  29.898  17.389  1.00  0.00      B    H  
ATOM   2296  O   HOH B 759       2.645   9.501  39.206  1.00  0.00      B    O  
ATOM   2297  H1  HOH B 759       3.596   9.811  39.288  1.00  0.00      B    H  
ATOM   2298  H2  HOH B 759       2.546   9.025  38.316  1.00  0.00      B    H  
ATOM   2299  O   HOH B 760      21.591  21.423  31.852  1.00  0.00      B    O  
ATOM   2300  H1  HOH B 760      21.813  22.160  31.193  1.00  0.00      B    H  
ATOM   2301  H2  HOH B 760      20.906  20.810  31.409  1.00  0.00      B    H  
ATOM   2302  O   HOH B 761      19.011   7.444  35.621  1.00  0.00      B    O  
ATOM   2303  H1  HOH B 761      18.275   7.960  35.216  1.00  0.00      B    H  
ATOM   2304  H2  HOH B 761      18.773   7.301  36.539  1.00  0.00      B    H  
ATOM   2305  O   HOH B 762      29.539  38.145  33.810  1.00  0.00      B    O  
ATOM   2306  H1  HOH B 762      30.345  38.360  33.291  1.00  0.00      B    H  
ATOM   2307  H2  HOH B 762      29.793  38.151  34.807  1.00  0.00      B    H  
ATOM   2308  O   HOH B 763      13.060  38.475   5.185  1.00  0.00      B    O  
ATOM   2309  H1  HOH B 763      12.945  37.736   5.874  1.00  0.00      B    H  
ATOM   2310  H2  HOH B 763      12.417  39.199   5.490  1.00  0.00      B    H  
ATOM   2311  O   HOH B 764      11.923  23.619  31.957  1.00  0.00      B    O  
ATOM   2312  H1  HOH B 764      11.725  23.750  32.920  1.00  0.00      B    H  
ATOM   2313  H2  HOH B 764      12.128  22.653  31.837  1.00  0.00      B    H  
ATOM   2314  O   HOH B 765      33.747  10.565  35.214  1.00  0.00      B    O  
ATOM   2315  H1  HOH B 765      33.173  11.394  35.320  1.00  0.00      B    H  
ATOM   2316  H2  HOH B 765      34.709  10.846  35.121  1.00  0.00      B    H  
ATOM   2317  O   HOH B 766      34.445  11.679  11.679  1.00  0.00      B    O  
ATOM   2318  H1  HOH B 766      34.225  11.496  12.623  1.00  0.00      B    H  
ATOM   2319  H2  HOH B 766      34.185  10.912  11.073  1.00  0.00      B    H  
ATOM   2320  O   HOH B 767      27.592  34.327  22.730  1.00  0.00      B    O  
ATOM   2321  H1  HOH B 767      28.603  34.310  22.492  1.00  0.00      B    H  
ATOM   2322  H2  HOH B 767      27.477  35.160  23.286  1.00  0.00      B    H  
ATOM   2323  O   HOH B 768       0.854   3.445  25.040  1.00  0.00      B    O  
ATOM   2324  H1  HOH B 768       1.592   3.936  25.536  1.00  0.00      B    H  
ATOM   2325  H2  HOH B 768       1.368   2.981  24.315  1.00  0.00      B    H  
ATOM   2326  O   HOH B 769      32.411  24.012  33.186  1.00  0.00      B    O  
ATOM   2327  H1  HOH B 769      33.152  24.695  33.000  1.00  0.00      B    H  
ATOM   2328  H2  HOH B 769      31.620  24.596  33.425  1.00  0.00      B    H  
ATOM   2329  O   HOH B 770      29.136  34.215  13.846  1.00  0.00      B    O  
ATOM   2330  H1  HOH B 770      28.969  34.160  14.801  1.00  0.00      B    H  
ATOM   2331  H2  HOH B 770      28.948  33.321  13.456  1.00  0.00      B    H  
ATOM   2332  O   HOH B 771       7.409   4.098  16.450  1.00  0.00      B    O  
ATOM   2333  H1  HOH B 771       8.355   3.819  16.132  1.00  0.00      B    H  
ATOM   2334  H2  HOH B 771       7.649   4.741  17.220  1.00  0.00      B    H  
ATOM   2335  O   HOH B 772      18.488  14.779  38.951  1.00  0.00      B    O  
ATOM   2336  H1  HOH B 772      19.127  15.557  38.761  1.00  0.00      B    H  
ATOM   2337  H2  HOH B 772      18.950  13.866  38.812  1.00  0.00      B    H  
ATOM   2338  O   HOH B 773      24.149  12.727   0.406  1.00  0.00      B    O  
ATOM   2339  H1  HOH B 773      24.449  13.084   1.296  1.00  0.00      B    H  
ATOM   2340  H2  HOH B 773      24.760  11.958   0.083  1.00  0.00      B    H  
ATOM   2341  O   HOH B 774      26.725  31.109   5.890  1.00  0.00      B    O  
ATOM   2342  H1  HOH B 774      26.494  32.081   5.809  1.00  0.00      B    H  
ATOM   2343  H2  HOH B 774      26.247  30.772   6.701  1.00  0.00      B    H  
ATOM   2344  O   HOH B 775      25.299  30.677  23.050  1.00  0.00      B    O  
ATOM   2345  H1  HOH B 775      25.856  29.987  22.539  1.00  0.00      B    H  
ATOM   2346  H2  HOH B 775      25.488  31.544  22.602  1.00  0.00      B    H  
ATOM   2347  O   HOH B 776      29.392   8.771   1.922  1.00  0.00      B    O  
ATOM   2348  H1  HOH B 776      29.810   7.882   2.311  1.00  0.00      B    H  
ATOM   2349  H2  HOH B 776      28.524   8.512   1.542  1.00  0.00      B    H  
ATOM   2350  O   HOH B 777      14.233  38.391  38.021  1.00  0.00      B    O  
ATOM   2351  H1  HOH B 777      13.917  37.529  38.471  1.00  0.00      B    H  
ATOM   2352  H2  HOH B 777      13.405  38.970  37.761  1.00  0.00      B    H  
ATOM   2353  O   HOH B 778      36.494  10.164   5.758  1.00  0.00      B    O  
ATOM   2354  H1  HOH B 778      35.708  10.051   5.110  1.00  0.00      B    H  
ATOM   2355  H2  HOH B 778      37.202   9.471   5.624  1.00  0.00      B    H  
ATOM   2356  O   HOH B 779      24.674  37.626  29.360  1.00  0.00      B    O  
ATOM   2357  H1  HOH B 779      25.065  38.396  29.828  1.00  0.00      B    H  
ATOM   2358  H2  HOH B 779      25.367  37.441  28.611  1.00  0.00      B    H  
ATOM   2359  O   HOH B 780      13.567  23.991  28.065  1.00  0.00      B    O  
ATOM   2360  H1  HOH B 780      12.882  24.495  28.673  1.00  0.00      B    H  
ATOM   2361  H2  HOH B 780      13.636  23.068  28.426  1.00  0.00      B    H  
ATOM   2362  O   HOH B 781      16.015  28.010  38.162  1.00  0.00      B    O  
ATOM   2363  H1  HOH B 781      15.700  27.729  37.261  1.00  0.00      B    H  
ATOM   2364  H2  HOH B 781      16.759  27.414  38.320  1.00  0.00      B    H  
ATOM   2365  O   HOH B 782       2.154  32.292  37.149  1.00  0.00      B    O  
ATOM   2366  H1  HOH B 782       2.126  33.215  36.758  1.00  0.00      B    H  
ATOM   2367  H2  HOH B 782       1.285  32.155  37.621  1.00  0.00      B    H  
ATOM   2368  O   HOH B 783      35.611   9.463  26.088  1.00  0.00      B    O  
ATOM   2369  H1  HOH B 783      35.535   9.524  27.095  1.00  0.00      B    H  
ATOM   2370  H2  HOH B 783      36.626   9.640  25.907  1.00  0.00      B    H  
ATOM   2371  O   HOH B 784      28.027   7.455  28.958  1.00  0.00      B    O  
ATOM   2372  H1  HOH B 784      28.831   6.847  28.888  1.00  0.00      B    H  
ATOM   2373  H2  HOH B 784      27.764   7.710  28.039  1.00  0.00      B    H  
ATOM   2374  O   HOH B 785      17.955   1.083  26.855  1.00  0.00      B    O  
ATOM   2375  H1  HOH B 785      18.812   0.554  27.061  1.00  0.00      B    H  
ATOM   2376  H2  HOH B 785      17.480   1.094  27.767  1.00  0.00      B    H  
ATOM   2377  O   HOH B 786      12.205  26.840  25.599  1.00  0.00      B    O  
ATOM   2378  H1  HOH B 786      13.138  26.766  25.967  1.00  0.00      B    H  
ATOM   2379  H2  HOH B 786      11.673  26.286  26.314  1.00  0.00      B    H  
ATOM   2380  O   HOH B 787      10.787   7.942  17.340  1.00  0.00      B    O  
ATOM   2381  H1  HOH B 787      10.246   8.088  18.147  1.00  0.00      B    H  
ATOM   2382  H2  HOH B 787      11.625   7.679  17.759  1.00  0.00      B    H  
ATOM   2383  O   HOH B 788      38.766  20.230  13.376  1.00  0.00      B    O  
ATOM   2384  H1  HOH B 788      38.417  20.389  12.424  1.00  0.00      B    H  
ATOM   2385  H2  HOH B 788      39.142  21.157  13.688  1.00  0.00      B    H  
ATOM   2386  O   HOH B 789      15.426  24.175  25.058  1.00  0.00      B    O  
ATOM   2387  H1  HOH B 789      16.438  24.155  24.868  1.00  0.00      B    H  
ATOM   2388  H2  HOH B 789      15.025  23.260  24.843  1.00  0.00      B    H  
ATOM   2389  O   HOH B 790      31.856  19.593  20.274  1.00  0.00      B    O  
ATOM   2390  H1  HOH B 790      31.030  20.024  19.861  1.00  0.00      B    H  
ATOM   2391  H2  HOH B 790      31.639  18.639  20.286  1.00  0.00      B    H  
ATOM   2392  O   HOH B 791       7.992  35.993   7.483  1.00  0.00      B    O  
ATOM   2393  H1  HOH B 791       7.331  36.337   8.159  1.00  0.00      B    H  
ATOM   2394  H2  HOH B 791       8.774  35.535   7.954  1.00  0.00      B    H  
ATOM   2395  O   HOH B 792      31.589  23.822  37.574  1.00  0.00      B    O  
ATOM   2396  H1  HOH B 792      30.932  24.522  37.933  1.00  0.00      B    H  
ATOM   2397  H2  HOH B 792      32.224  23.533  38.271  1.00  0.00      B    H  
ATOM   2398  O   HOH B 793      15.745  17.709  18.582  1.00  0.00      B    O  
ATOM   2399  H1  HOH B 793      15.629  17.748  19.587  1.00  0.00      B    H  
ATOM   2400  H2  HOH B 793      15.550  16.776  18.314  1.00  0.00      B    H  
ATOM   2401  O   HOH B 794       1.343  18.387  16.980  1.00  0.00      B    O  
ATOM   2402  H1  HOH B 794       0.498  18.232  16.419  1.00  0.00      B    H  
ATOM   2403  H2  HOH B 794       1.116  18.947  17.788  1.00  0.00      B    H  
ATOM   2404  O   HOH B 795      25.246  17.848   7.247  1.00  0.00      B    O  
ATOM   2405  H1  HOH B 795      26.234  18.237   7.298  1.00  0.00      B    H  
ATOM   2406  H2  HOH B 795      24.948  17.501   8.148  1.00  0.00      B    H  
ATOM   2407  O   HOH B 796       4.628  20.574  26.758  1.00  0.00      B    O  
ATOM   2408  H1  HOH B 796       5.541  21.103  26.810  1.00  0.00      B    H  
ATOM   2409  H2  HOH B 796       4.795  19.609  26.792  1.00  0.00      B    H  
ATOM   2410  O   HOH B 797      28.224  30.009  10.577  1.00  0.00      B    O  
ATOM   2411  H1  HOH B 797      28.226  30.307   9.587  1.00  0.00      B    H  
ATOM   2412  H2  HOH B 797      27.322  29.549  10.689  1.00  0.00      B    H  
ATOM   2413  O   HOH B 798      32.436  16.305   8.046  1.00  0.00      B    O  
ATOM   2414  H1  HOH B 798      32.484  17.243   7.750  1.00  0.00      B    H  
ATOM   2415  H2  HOH B 798      33.234  15.800   7.626  1.00  0.00      B    H  
ATOM   2416  O   HOH B 799       5.620  18.003  24.030  1.00  0.00      B    O  
ATOM   2417  H1  HOH B 799       5.988  18.944  23.771  1.00  0.00      B    H  
ATOM   2418  H2  HOH B 799       6.199  17.338  23.512  1.00  0.00      B    H  
ATOM   2419  O   HOH B 800      33.644  35.963   1.253  1.00  0.00      B    O  
ATOM   2420  H1  HOH B 800      33.342  35.715   0.325  1.00  0.00      B    H  
ATOM   2421  H2  HOH B 800      32.920  36.522   1.672  1.00  0.00      B    H  
ATOM   2422  O   HOH B 801      25.652  14.165   5.502  1.00  0.00      B    O  
ATOM   2423  H1  HOH B 801      26.428  13.550   5.529  1.00  0.00      B    H  
ATOM   2424  H2  HOH B 801      26.005  15.010   5.146  1.00  0.00      B    H  
ATOM   2425  O   HOH B 802      20.587   1.069   6.913  1.00  0.00      B    O  
ATOM   2426  H1  HOH B 802      20.822   1.860   7.492  1.00  0.00      B    H  
ATOM   2427  H2  HOH B 802      20.614   0.303   7.594  1.00  0.00      B    H  
ATOM   2428  O   HOH B 803      30.140  22.217  33.531  1.00  0.00      B    O  
ATOM   2429  H1  HOH B 803      30.872  22.949  33.625  1.00  0.00      B    H  
ATOM   2430  H2  HOH B 803      29.811  21.863  34.422  1.00  0.00      B    H  
ATOM   2431  O   HOH B 804      17.911  28.198   9.248  1.00  0.00      B    O  
ATOM   2432  H1  HOH B 804      18.349  28.483  10.082  1.00  0.00      B    H  
ATOM   2433  H2  HOH B 804      18.088  27.210   9.099  1.00  0.00      B    H  
ATOM   2434  O   HOH B 805       8.237   3.100  37.790  1.00  0.00      B    O  
ATOM   2435  H1  HOH B 805       8.002   2.280  37.184  1.00  0.00      B    H  
ATOM   2436  H2  HOH B 805       7.390   3.679  37.877  1.00  0.00      B    H  
ATOM   2437  O   HOH B 806      25.578  13.721  21.333  1.00  0.00      B    O  
ATOM   2438  H1  HOH B 806      26.281  14.173  20.755  1.00  0.00      B    H  
ATOM   2439  H2  HOH B 806      26.028  12.956  21.860  1.00  0.00      B    H  
ATOM   2440  O   HOH B 807      30.342   8.256  21.189  1.00  0.00      B    O  
ATOM   2441  H1  HOH B 807      31.214   8.481  20.698  1.00  0.00      B    H  
ATOM   2442  H2  HOH B 807      30.437   7.371  21.615  1.00  0.00      B    H  
ATOM   2443  O   HOH B 808       2.447  20.380  14.591  1.00  0.00      B    O  
ATOM   2444  H1  HOH B 808       3.437  20.157  14.470  1.00  0.00      B    H  
ATOM   2445  H2  HOH B 808       1.984  19.740  15.132  1.00  0.00      B    H  
ATOM   2446  O   HOH B 809      35.318  21.803  39.210  1.00  0.00      B    O  
ATOM   2447  H1  HOH B 809      36.077  22.144  38.600  1.00  0.00      B    H  
ATOM   2448  H2  HOH B 809      34.670  22.570  39.326  1.00  0.00      B    H  
ATOM   2449  O   HOH B 810      35.750   6.766  26.068  1.00  0.00      B    O  
ATOM   2450  H1  HOH B 810      35.813   7.772  26.143  1.00  0.00      B    H  
ATOM   2451  H2  HOH B 810      35.947   6.551  25.092  1.00  0.00      B    H  
ATOM   2452  O   HOH B 811      19.758  26.650  14.391  1.00  0.00      B    O  
ATOM   2453  H1  HOH B 811      19.564  25.737  14.001  1.00  0.00      B    H  
ATOM   2454  H2  HOH B 811      20.610  26.486  14.948  1.00  0.00      B    H  
ATOM   2455  O   HOH B 812      27.230  25.748  22.146  1.00  0.00      B    O  
ATOM   2456  H1  HOH B 812      27.954  25.274  22.638  1.00  0.00      B    H  
ATOM   2457  H2  HOH B 812      26.890  24.983  21.547  1.00  0.00      B    H  
ATOM   2458  O   HOH B 813      15.095  17.542   4.117  1.00  0.00      B    O  
ATOM   2459  H1  HOH B 813      15.729  18.128   4.600  1.00  0.00      B    H  
ATOM   2460  H2  HOH B 813      15.425  16.582   3.952  1.00  0.00      B    H  
ATOM   2461  O   HOH B 814      30.173  39.177  12.850  1.00  0.00      B    O  
ATOM   2462  H1  HOH B 814      29.510  38.416  13.126  1.00  0.00      B    H  
ATOM   2463  H2  HOH B 814      31.069  38.870  12.584  1.00  0.00      B    H  
ATOM   2464  O   HOH B 815      27.050   4.352   7.729  1.00  0.00      B    O  
ATOM   2465  H1  HOH B 815      27.082   3.632   8.431  1.00  0.00      B    H  
ATOM   2466  H2  HOH B 815      26.442   4.010   6.994  1.00  0.00      B    H  
ATOM   2467  O   HOH B 816      22.251   5.341   3.014  1.00  0.00      B    O  
ATOM   2468  H1  HOH B 816      22.826   6.258   3.103  1.00  0.00      B    H  
ATOM   2469  H2  HOH B 816      22.850   4.591   3.170  1.00  0.00      B    H  
ATOM   2470  O   HOH B 817      25.042  24.795   6.012  1.00  0.00      B    O  
ATOM   2471  H1  HOH B 817      25.027  25.798   5.960  1.00  0.00      B    H  
ATOM   2472  H2  HOH B 817      25.034  24.404   5.084  1.00  0.00      B    H  
ATOM   2473  O   HOH B 818       9.521  18.046  13.787  1.00  0.00      B    O  
ATOM   2474  H1  HOH B 818      10.093  17.262  13.466  1.00  0.00      B    H  
ATOM   2475  H2  HOH B 818       9.191  17.870  14.760  1.00  0.00      B    H  
ATOM   2476  O   HOH B 819       6.598  19.186   6.948  1.00  0.00      B    O  
ATOM   2477  H1  HOH B 819       7.591  18.964   7.046  1.00  0.00      B    H  
ATOM   2478  H2  HOH B 819       6.269  19.135   7.880  1.00  0.00      B    H  
ATOM   2479  O   HOH B 820      37.242  38.834   7.241  1.00  0.00      B    O  
ATOM   2480  H1  HOH B 820      37.076  38.256   6.427  1.00  0.00      B    H  
ATOM   2481  H2  HOH B 820      37.495  39.771   6.955  1.00  0.00      B    H  
ATOM   2482  O   HOH B 821      23.359   7.533  13.267  1.00  0.00      B    O  
ATOM   2483  H1  HOH B 821      23.158   7.719  12.327  1.00  0.00      B    H  
ATOM   2484  H2  HOH B 821      24.425   7.493  13.318  1.00  0.00      B    H  
ATOM   2485  O   HOH B 822       1.640   4.862   6.640  1.00  0.00      B    O  
ATOM   2486  H1  HOH B 822       1.755   5.008   7.645  1.00  0.00      B    H  
ATOM   2487  H2  HOH B 822       0.746   5.312   6.345  1.00  0.00      B    H  
ATOM   2488  O   HOH B 823      19.441   5.412  13.028  1.00  0.00      B    O  
ATOM   2489  H1  HOH B 823      19.648   5.475  12.058  1.00  0.00      B    H  
ATOM   2490  H2  HOH B 823      20.213   5.638  13.607  1.00  0.00      B    H  
ATOM   2491  O   HOH B 824      14.458  15.297   8.308  1.00  0.00      B    O  
ATOM   2492  H1  HOH B 824      14.991  16.158   8.193  1.00  0.00      B    H  
ATOM   2493  H2  HOH B 824      13.712  15.245   7.682  1.00  0.00      B    H  
ATOM   2494  O   HOH B 825      26.990   4.911  14.887  1.00  0.00      B    O  
ATOM   2495  H1  HOH B 825      26.204   4.462  14.417  1.00  0.00      B    H  
ATOM   2496  H2  HOH B 825      27.389   4.182  15.537  1.00  0.00      B    H  
ATOM   2497  O   HOH B 826      19.294  29.577   2.637  1.00  0.00      B    O  
ATOM   2498  H1  HOH B 826      18.848  30.313   2.115  1.00  0.00      B    H  
ATOM   2499  H2  HOH B 826      19.780  28.950   1.952  1.00  0.00      B    H  
ATOM   2500  O   HOH B 827       0.843  30.004  25.535  1.00  0.00      B    O  
ATOM   2501  H1  HOH B 827       1.353  29.360  24.908  1.00  0.00      B    H  
ATOM   2502  H2  HOH B 827       0.961  29.731  26.524  1.00  0.00      B    H  
ATOM   2503  O   HOH B 828      14.882  37.377  15.245  1.00  0.00      B    O  
ATOM   2504  H1  HOH B 828      14.926  36.365  15.479  1.00  0.00      B    H  
ATOM   2505  H2  HOH B 828      14.304  37.799  15.989  1.00  0.00      B    H  
ATOM   2506  O   HOH B 829      25.663  33.067  10.888  1.00  0.00      B    O  
ATOM   2507  H1  HOH B 829      26.435  33.697  10.712  1.00  0.00      B    H  
ATOM   2508  H2  HOH B 829      24.857  33.410  10.378  1.00  0.00      B    H  
ATOM   2509  O   HOH B 830      37.680  25.625   1.938  1.00  0.00      B    O  
ATOM   2510  H1  HOH B 830      37.274  26.539   1.908  1.00  0.00      B    H  
ATOM   2511  H2  HOH B 830      38.491  25.735   1.332  1.00  0.00      B    H  
ATOM   2512  O   HOH B 831      36.766  18.055  20.204  1.00  0.00      B    O  
ATOM   2513  H1  HOH B 831      37.249  17.571  21.003  1.00  0.00      B    H  
ATOM   2514  H2  HOH B 831      36.304  18.862  20.623  1.00  0.00      B    H  
ATOM   2515  O   HOH B 832       8.527   6.571  25.193  1.00  0.00      B    O  
ATOM   2516  H1  HOH B 832       8.770   6.822  24.228  1.00  0.00      B    H  
ATOM   2517  H2  HOH B 832       8.183   5.641  25.332  1.00  0.00      B    H  
ATOM   2518  O   HOH B 833       8.775  30.843  34.197  1.00  0.00      B    O  
ATOM   2519  H1  HOH B 833       8.106  30.557  33.509  1.00  0.00      B    H  
ATOM   2520  H2  HOH B 833       8.999  31.821  34.006  1.00  0.00      B    H  
ATOM   2521  O   HOH B 834      32.763   8.708  20.274  1.00  0.00      B    O  
ATOM   2522  H1  HOH B 834      33.073   9.221  21.080  1.00  0.00      B    H  
ATOM   2523  H2  HOH B 834      32.666   9.383  19.483  1.00  0.00      B    H  
ATOM   2524  O   HOH B 835       5.755   7.303  34.744  1.00  0.00      B    O  
ATOM   2525  H1  HOH B 835       6.125   8.090  35.302  1.00  0.00      B    H  
ATOM   2526  H2  HOH B 835       5.674   7.691  33.818  1.00  0.00      B    H  
ATOM   2527  O   HOH B 836      31.941  15.790  17.905  1.00  0.00      B    O  
ATOM   2528  H1  HOH B 836      32.765  15.950  17.391  1.00  0.00      B    H  
ATOM   2529  H2  HOH B 836      31.193  15.911  17.328  1.00  0.00      B    H  
ATOM   2530  O   HOH B 837      29.647  35.332  25.335  1.00  0.00      B    O  
ATOM   2531  H1  HOH B 837      29.017  36.118  24.978  1.00  0.00      B    H  
ATOM   2532  H2  HOH B 837      29.946  34.803  24.510  1.00  0.00      B    H  
ATOM   2533  O   HOH B 838      17.383  22.612   6.320  1.00  0.00      B    O  
ATOM   2534  H1  HOH B 838      18.311  23.055   6.244  1.00  0.00      B    H  
ATOM   2535  H2  HOH B 838      16.766  23.159   5.769  1.00  0.00      B    H  
ATOM   2536  O   HOH B 839       4.740  29.789  28.895  1.00  0.00      B    O  
ATOM   2537  H1  HOH B 839       4.706  30.414  29.745  1.00  0.00      B    H  
ATOM   2538  H2  HOH B 839       5.577  29.180  28.910  1.00  0.00      B    H  
ATOM   2539  O   HOH B 840      12.814  26.262   6.124  1.00  0.00      B    O  
ATOM   2540  H1  HOH B 840      12.447  25.647   6.858  1.00  0.00      B    H  
ATOM   2541  H2  HOH B 840      12.993  25.679   5.267  1.00  0.00      B    H  
ATOM   2542  O   HOH B 841      24.815   8.391  17.653  1.00  0.00      B    O  
ATOM   2543  H1  HOH B 841      24.911   8.801  18.590  1.00  0.00      B    H  
ATOM   2544  H2  HOH B 841      25.571   7.692  17.585  1.00  0.00      B    H  
ATOM   2545  O   HOH B 842       9.735   3.827  35.773  1.00  0.00      B    O  
ATOM   2546  H1  HOH B 842       9.331   3.795  36.736  1.00  0.00      B    H  
ATOM   2547  H2  HOH B 842       9.909   2.827  35.600  1.00  0.00      B    H  
ATOM   2548  O   HOH B 843      28.368  30.496  31.932  1.00  0.00      B    O  
ATOM   2549  H1  HOH B 843      29.238  30.726  31.478  1.00  0.00      B    H  
ATOM   2550  H2  HOH B 843      28.154  31.244  32.474  1.00  0.00      B    H  
ATOM   2551  O   HOH B 844      22.292  37.304  33.333  1.00  0.00      B    O  
ATOM   2552  H1  HOH B 844      22.083  37.962  32.543  1.00  0.00      B    H  
ATOM   2553  H2  HOH B 844      23.243  36.899  33.149  1.00  0.00      B    H  
ATOM   2554  O   HOH B 845       1.606  10.367  11.412  1.00  0.00      B    O  
ATOM   2555  H1  HOH B 845       1.883  10.533  12.385  1.00  0.00      B    H  
ATOM   2556  H2  HOH B 845       0.619  10.250  11.308  1.00  0.00      B    H  
ATOM   2557  O   HOH B 846      20.415   9.378   3.240  1.00  0.00      B    O  
ATOM   2558  H1  HOH B 846      20.923   9.700   4.026  1.00  0.00      B    H  
ATOM   2559  H2  HOH B 846      19.976   8.539   3.549  1.00  0.00      B    H  
ATOM   2560  O   HOH B 847      38.924   3.208   8.889  1.00  0.00      B    O  
ATOM   2561  H1  HOH B 847      38.747   3.251   7.851  1.00  0.00      B    H  
ATOM   2562  H2  HOH B 847      39.613   2.448   8.943  1.00  0.00      B    H  
ATOM   2563  O   HOH B 848      23.553  21.980  38.986  1.00  0.00      B    O  
ATOM   2564  H1  HOH B 848      24.465  21.641  39.251  1.00  0.00      B    H  
ATOM   2565  H2  HOH B 848      23.561  21.917  37.975  1.00  0.00      B    H  
ATOM   2566  O   HOH B 849      17.180   9.744  10.050  1.00  0.00      B    O  
ATOM   2567  H1  HOH B 849      17.184   9.433  11.019  1.00  0.00      B    H  
ATOM   2568  H2  HOH B 849      16.325  10.233   9.809  1.00  0.00      B    H  
ATOM   2569  O   HOH B 850      17.326  10.732   1.488  1.00  0.00      B    O  
ATOM   2570  H1  HOH B 850      16.975  10.300   0.591  1.00  0.00      B    H  
ATOM   2571  H2  HOH B 850      18.248  11.097   1.296  1.00  0.00      B    H  
ATOM   2572  O   HOH B 851      16.024   7.117   6.144  1.00  0.00      B    O  
ATOM   2573  H1  HOH B 851      16.268   7.253   5.194  1.00  0.00      B    H  
ATOM   2574  H2  HOH B 851      15.052   7.240   6.253  1.00  0.00      B    H  
ATOM   2575  O   HOH B 852       2.001  13.306  19.188  1.00  0.00      B    O  
ATOM   2576  H1  HOH B 852       0.977  13.275  19.305  1.00  0.00      B    H  
ATOM   2577  H2  HOH B 852       2.247  12.620  18.446  1.00  0.00      B    H  
ATOM   2578  O   HOH B 853      38.996   5.011  17.347  1.00  0.00      B    O  
ATOM   2579  H1  HOH B 853      39.197   4.150  16.833  1.00  0.00      B    H  
ATOM   2580  H2  HOH B 853      38.961   4.725  18.327  1.00  0.00      B    H  
ATOM   2581  O   HOH B 854       0.573   8.725   7.300  1.00  0.00      B    O  
ATOM   2582  H1  HOH B 854       1.134   8.594   8.145  1.00  0.00      B    H  
ATOM   2583  H2  HOH B 854      -0.394   8.387   7.548  1.00  0.00      B    H  
ATOM   2584  O   HOH B 855       2.231  17.203  10.884  1.00  0.00      B    O  
ATOM   2585  H1  HOH B 855       2.672  18.128  10.645  1.00  0.00      B    H  
ATOM   2586  H2  HOH B 855       2.934  16.499  10.633  1.00  0.00      B    H  
ATOM   2587  O   HOH B 856       1.992  11.930   1.479  1.00  0.00      B    O  
ATOM   2588  H1  HOH B 856       1.992  11.098   0.883  1.00  0.00      B    H  
ATOM   2589  H2  HOH B 856       1.134  12.418   1.365  1.00  0.00      B    H  
ATOM   2590  O   HOH B 857      32.755  15.523  32.764  1.00  0.00      B    O  
ATOM   2591  H1  HOH B 857      32.975  16.518  32.658  1.00  0.00      B    H  
ATOM   2592  H2  HOH B 857      33.488  14.977  32.270  1.00  0.00      B    H  
ATOM   2593  O   HOH B 858      16.022  15.518  12.010  1.00  0.00      B    O  
ATOM   2594  H1  HOH B 858      16.247  14.754  11.390  1.00  0.00      B    H  
ATOM   2595  H2  HOH B 858      16.023  15.205  12.950  1.00  0.00      B    H  
ATOM   2596  O   HOH B 859       3.732  23.667  27.564  1.00  0.00      B    O  
ATOM   2597  H1  HOH B 859       3.910  22.690  27.763  1.00  0.00      B    H  
ATOM   2598  H2  HOH B 859       4.092  23.823  26.630  1.00  0.00      B    H  
ATOM   2599  O   HOH B 860      19.449  35.924  38.713  1.00  0.00      B    O  
ATOM   2600  H1  HOH B 860      18.599  36.011  38.143  1.00  0.00      B    H  
ATOM   2601  H2  HOH B 860      19.681  34.914  38.711  1.00  0.00      B    H  
ATOM   2602  O   HOH B 861      24.278  27.931  30.070  1.00  0.00      B    O  
ATOM   2603  H1  HOH B 861      23.404  28.392  29.724  1.00  0.00      B    H  
ATOM   2604  H2  HOH B 861      24.460  28.432  30.902  1.00  0.00      B    H  
ATOM   2605  O   HOH B 862      27.227  26.022  36.349  1.00  0.00      B    O  
ATOM   2606  H1  HOH B 862      27.128  25.631  35.431  1.00  0.00      B    H  
ATOM   2607  H2  HOH B 862      26.294  26.205  36.656  1.00  0.00      B    H  
ATOM   2608  O   HOH B 863      33.206  36.916  36.363  1.00  0.00      B    O  
ATOM   2609  H1  HOH B 863      32.762  36.169  36.895  1.00  0.00      B    H  
ATOM   2610  H2  HOH B 863      33.119  36.648  35.377  1.00  0.00      B    H  
ATOM   2611  O   HOH B 864      14.016   8.347  15.965  1.00  0.00      B    O  
ATOM   2612  H1  HOH B 864      14.002   7.408  16.438  1.00  0.00      B    H  
ATOM   2613  H2  HOH B 864      14.072   8.266  15.026  1.00  0.00      B    H  
ATOM   2614  O   HOH B 865      37.971  31.825  14.482  1.00  0.00      B    O  
ATOM   2615  H1  HOH B 865      37.703  31.497  15.358  1.00  0.00      B    H  
ATOM   2616  H2  HOH B 865      37.906  32.847  14.523  1.00  0.00      B    H  
ATOM   2617  O   HOH B 866      37.063   8.603   3.524  1.00  0.00      B    O  
ATOM   2618  H1  HOH B 866      38.022   8.691   3.850  1.00  0.00      B    H  
ATOM   2619  H2  HOH B 866      36.981   9.149   2.686  1.00  0.00      B    H  
ATOM   2620  O   HOH B 867      12.683  33.379  20.073  1.00  0.00      B    O  
ATOM   2621  H1  HOH B 867      12.875  32.865  20.961  1.00  0.00      B    H  
ATOM   2622  H2  HOH B 867      12.902  32.774  19.315  1.00  0.00      B    H  
ATOM   2623  O   HOH B 868      31.599  10.407  11.959  1.00  0.00      B    O  
ATOM   2624  H1  HOH B 868      31.615  10.449  12.993  1.00  0.00      B    H  
ATOM   2625  H2  HOH B 868      31.609   9.405  11.706  1.00  0.00      B    H  
ATOM   2626  O   HOH B 869      37.894  18.122  30.528  1.00  0.00      B    O  
ATOM   2627  H1  HOH B 869      37.084  17.577  30.322  1.00  0.00      B    H  
ATOM   2628  H2  HOH B 869      37.567  19.037  30.873  1.00  0.00      B    H  
ATOM   2629  O   HOH B 870      23.508  25.432  33.350  1.00  0.00      B    O  
ATOM   2630  H1  HOH B 870      22.781  24.742  33.272  1.00  0.00      B    H  
ATOM   2631  H2  HOH B 870      23.068  26.364  33.439  1.00  0.00      B    H  
ATOM   2632  O   HOH B 871      29.084  20.478  19.394  1.00  0.00      B    O  
ATOM   2633  H1  HOH B 871      28.553  21.396  19.432  1.00  0.00      B    H  
ATOM   2634  H2  HOH B 871      29.087  20.175  18.346  1.00  0.00      B    H  
ATOM   2635  O   HOH B 872       4.324   0.286  11.555  1.00  0.00      B    O  
ATOM   2636  H1  HOH B 872       3.693  -0.321  11.114  1.00  0.00      B    H  
ATOM   2637  H2  HOH B 872       5.238   0.172  11.077  1.00  0.00      B    H  
ATOM   2638  O   HOH B 873      13.231  39.149  19.501  1.00  0.00      B    O  
ATOM   2639  H1  HOH B 873      13.297  38.725  20.415  1.00  0.00      B    H  
ATOM   2640  H2  HOH B 873      14.091  38.790  19.068  1.00  0.00      B    H  
ATOM   2641  O   HOH B 874       8.684  12.580  15.738  1.00  0.00      B    O  
ATOM   2642  H1  HOH B 874       8.376  11.904  15.052  1.00  0.00      B    H  
ATOM   2643  H2  HOH B 874       9.415  12.153  16.251  1.00  0.00      B    H  
ATOM   2644  O   HOH B 875      15.345  38.221  18.120  1.00  0.00      B    O  
ATOM   2645  H1  HOH B 875      16.036  37.853  17.530  1.00  0.00      B    H  
ATOM   2646  H2  HOH B 875      15.406  37.648  18.996  1.00  0.00      B    H  
ATOM   2647  O   HOH B 876      17.425   6.009   8.176  1.00  0.00      B    O  
ATOM   2648  H1  HOH B 876      16.924   6.454   7.445  1.00  0.00      B    H  
ATOM   2649  H2  HOH B 876      16.979   5.064   8.260  1.00  0.00      B    H  
ATOM   2650  O   HOH B 877      16.927   3.511   8.216  1.00  0.00      B    O  
ATOM   2651  H1  HOH B 877      16.835   2.691   8.774  1.00  0.00      B    H  
ATOM   2652  H2  HOH B 877      16.307   3.422   7.420  1.00  0.00      B    H  
ATOM   2653  O   HOH B 878       3.681  26.462  16.991  1.00  0.00      B    O  
ATOM   2654  H1  HOH B 878       3.101  25.886  17.509  1.00  0.00      B    H  
ATOM   2655  H2  HOH B 878       4.478  25.940  16.729  1.00  0.00      B    H  
ATOM   2656  O   HOH B 879       2.893  20.886  35.708  1.00  0.00      B    O  
ATOM   2657  H1  HOH B 879       3.550  21.363  35.125  1.00  0.00      B    H  
ATOM   2658  H2  HOH B 879       1.986  20.913  35.237  1.00  0.00      B    H  
ATOM   2659  O   HOH B 880       4.333  12.009  28.728  1.00  0.00      B    O  
ATOM   2660  H1  HOH B 880       3.327  11.731  28.926  1.00  0.00      B    H  
ATOM   2661  H2  HOH B 880       4.949  11.415  29.211  1.00  0.00      B    H  
ATOM   2662  O   HOH B 881      30.374  33.676  17.814  1.00  0.00      B    O  
ATOM   2663  H1  HOH B 881      29.501  33.916  18.163  1.00  0.00      B    H  
ATOM   2664  H2  HOH B 881      30.753  32.892  18.329  1.00  0.00      B    H  
ATOM   2665  O   HOH B 882      20.156  14.117  33.812  1.00  0.00      B    O  
ATOM   2666  H1  HOH B 882      20.690  14.939  33.735  1.00  0.00      B    H  
ATOM   2667  H2  HOH B 882      20.754  13.372  33.435  1.00  0.00      B    H  
ATOM   2668  O   HOH B 883      32.683  27.936  32.484  1.00  0.00      B    O  
ATOM   2669  H1  HOH B 883      33.215  28.273  33.297  1.00  0.00      B    H  
ATOM   2670  H2  HOH B 883      33.063  27.103  32.036  1.00  0.00      B    H  
ATOM   2671  O   HOH B 884       4.388   5.921   5.494  1.00  0.00      B    O  
ATOM   2672  H1  HOH B 884       4.657   5.165   4.881  1.00  0.00      B    H  
ATOM   2673  H2  HOH B 884       3.432   5.671   5.896  1.00  0.00      B    H  
ATOM   2674  O   HOH B 885      21.479  14.930   7.662  1.00  0.00      B    O  
ATOM   2675  H1  HOH B 885      21.874  15.807   7.365  1.00  0.00      B    H  
ATOM   2676  H2  HOH B 885      21.978  14.295   7.108  1.00  0.00      B    H  
ATOM   2677  O   HOH B 886      31.844  23.532   4.498  1.00  0.00      B    O  
ATOM   2678  H1  HOH B 886      31.779  24.492   4.759  1.00  0.00      B    H  
ATOM   2679  H2  HOH B 886      31.153  22.958   4.917  1.00  0.00      B    H  
ATOM   2680  O   HOH B 887      32.122  31.831   6.223  1.00  0.00      B    O  
ATOM   2681  H1  HOH B 887      32.067  30.845   6.160  1.00  0.00      B    H  
ATOM   2682  H2  HOH B 887      31.310  32.216   5.800  1.00  0.00      B    H  
ATOM   2683  O   HOH B 888      35.489  15.663   9.513  1.00  0.00      B    O  
ATOM   2684  H1  HOH B 888      34.771  15.064   9.915  1.00  0.00      B    H  
ATOM   2685  H2  HOH B 888      35.309  15.855   8.499  1.00  0.00      B    H  
ATOM   2686  O   HOH B 889      13.560  21.456   6.952  1.00  0.00      B    O  
ATOM   2687  H1  HOH B 889      13.811  21.168   6.022  1.00  0.00      B    H  
ATOM   2688  H2  HOH B 889      13.910  20.791   7.686  1.00  0.00      B    H  
ATOM   2689  O   HOH B 890       6.158  16.786  16.386  1.00  0.00      B    O  
ATOM   2690  H1  HOH B 890       6.343  15.790  16.357  1.00  0.00      B    H  
ATOM   2691  H2  HOH B 890       5.301  16.921  16.983  1.00  0.00      B    H  
ATOM   2692  O   HOH B 891      11.667  12.953  33.505  1.00  0.00      B    O  
ATOM   2693  H1  HOH B 891      11.250  12.206  33.021  1.00  0.00      B    H  
ATOM   2694  H2  HOH B 891      12.447  12.564  34.043  1.00  0.00      B    H  
ATOM   2695  O   HOH B 892      11.227  12.467  29.595  1.00  0.00      B    O  
ATOM   2696  H1  HOH B 892      11.724  11.931  30.366  1.00  0.00      B    H  
ATOM   2697  H2  HOH B 892      11.152  13.479  29.816  1.00  0.00      B    H  
ATOM   2698  O   HOH B 893      30.133   3.109  23.776  1.00  0.00      B    O  
ATOM   2699  H1  HOH B 893      29.424   3.342  23.059  1.00  0.00      B    H  
ATOM   2700  H2  HOH B 893      30.911   3.557  23.449  1.00  0.00      B    H  
ATOM   2701  O   HOH B 894      23.912   7.551  38.131  1.00  0.00      B    O  
ATOM   2702  H1  HOH B 894      22.997   7.846  37.830  1.00  0.00      B    H  
ATOM   2703  H2  HOH B 894      24.640   7.897  37.530  1.00  0.00      B    H  
ATOM   2704  O   HOH B 895      34.012  37.082  20.116  1.00  0.00      B    O  
ATOM   2705  H1  HOH B 895      33.253  37.191  19.517  1.00  0.00      B    H  
ATOM   2706  H2  HOH B 895      34.843  36.943  19.547  1.00  0.00      B    H  
ATOM   2707  O   HOH B 896       4.567  24.474  14.494  1.00  0.00      B    O  
ATOM   2708  H1  HOH B 896       5.253  23.724  14.537  1.00  0.00      B    H  
ATOM   2709  H2  HOH B 896       3.691  24.043  14.709  1.00  0.00      B    H  
ATOM   2710  O   HOH B 897       5.022   5.011  21.083  1.00  0.00      B    O  
ATOM   2711  H1  HOH B 897       4.829   4.211  21.619  1.00  0.00      B    H  
ATOM   2712  H2  HOH B 897       4.921   4.759  20.098  1.00  0.00      B    H  
ATOM   2713  O   HOH B 898      10.450  15.285  33.061  1.00  0.00      B    O  
ATOM   2714  H1  HOH B 898      10.621  14.374  33.495  1.00  0.00      B    H  
ATOM   2715  H2  HOH B 898      10.743  15.207  32.096  1.00  0.00      B    H  
ATOM   2716  O   HOH B 899       2.624  29.663  14.446  1.00  0.00      B    O  
ATOM   2717  H1  HOH B 899       3.208  29.004  13.964  1.00  0.00      B    H  
ATOM   2718  H2  HOH B 899       2.385  29.162  15.277  1.00  0.00      B    H  
ATOM   2719  O   HOH B 900       7.537  17.693  11.779  1.00  0.00      B    O  
ATOM   2720  H1  HOH B 900       6.731  17.251  12.215  1.00  0.00      B    H  
ATOM   2721  H2  HOH B 900       8.280  17.695  12.371  1.00  0.00      B    H  
ATOM   2722  O   HOH B 901      30.998  31.228  18.833  1.00  0.00      B    O  
ATOM   2723  H1  HOH B 901      31.998  31.301  18.795  1.00  0.00      B    H  
ATOM   2724  H2  HOH B 901      30.731  30.979  19.759  1.00  0.00      B    H  
ATOM   2725  O   HOH B 902      30.629  29.157  11.028  1.00  0.00      B    O  
ATOM   2726  H1  HOH B 902      31.046  28.847  10.153  1.00  0.00      B    H  
ATOM   2727  H2  HOH B 902      29.640  29.407  10.838  1.00  0.00      B    H  
ATOM   2728  O   HOH B 903      33.936   8.941  37.467  1.00  0.00      B    O  
ATOM   2729  H1  HOH B 903      34.020   9.745  38.146  1.00  0.00      B    H  
ATOM   2730  H2  HOH B 903      33.834   9.396  36.565  1.00  0.00      B    H  
ATOM   2731  O   HOH B 904      19.307   8.381  32.269  1.00  0.00      B    O  
ATOM   2732  H1  HOH B 904      19.128   9.033  33.049  1.00  0.00      B    H  
ATOM   2733  H2  HOH B 904      20.297   8.040  32.416  1.00  0.00      B    H  
ATOM   2734  O   HOH B 905      14.329  13.469  30.465  1.00  0.00      B    O  
ATOM   2735  H1  HOH B 905      13.355  13.250  30.752  1.00  0.00      B    H  
ATOM   2736  H2  HOH B 905      14.896  13.130  31.179  1.00  0.00      B    H  
ATOM   2737  O   HOH B 906      13.738   5.081  28.535  1.00  0.00      B    O  
ATOM   2738  H1  HOH B 906      13.081   5.202  29.324  1.00  0.00      B    H  
ATOM   2739  H2  HOH B 906      14.073   4.083  28.541  1.00  0.00      B    H  
ATOM   2740  O   HOH B 907      13.737  12.354  11.566  1.00  0.00      B    O  
ATOM   2741  H1  HOH B 907      13.861  11.760  10.773  1.00  0.00      B    H  
ATOM   2742  H2  HOH B 907      13.512  13.243  11.257  1.00  0.00      B    H  
ATOM   2743  O   HOH B 908      31.208   1.574  38.990  1.00  0.00      B    O  
ATOM   2744  H1  HOH B 908      31.584   2.194  38.344  1.00  0.00      B    H  
ATOM   2745  H2  HOH B 908      30.590   2.128  39.580  1.00  0.00      B    H  
ATOM   2746  O   HOH B 909      23.845  27.028  22.885  1.00  0.00      B    O  
ATOM   2747  H1  HOH B 909      24.226  27.272  21.989  1.00  0.00      B    H  
ATOM   2748  H2  HOH B 909      24.561  26.501  23.442  1.00  0.00      B    H  
ATOM   2749  O   HOH B 910      35.223  12.486  37.033  1.00  0.00      B    O  
ATOM   2750  H1  HOH B 910      34.679  13.059  36.431  1.00  0.00      B    H  
ATOM   2751  H2  HOH B 910      35.866  11.913  36.437  1.00  0.00      B    H  
ATOM   2752  O   HOH B 911       0.773  29.705   4.914  1.00  0.00      B    O  
ATOM   2753  H1  HOH B 911      -0.171  29.348   4.733  1.00  0.00      B    H  
ATOM   2754  H2  HOH B 911       0.890  29.791   5.902  1.00  0.00      B    H  
ATOM   2755  O   HOH B 912      28.826   9.912  23.172  1.00  0.00      B    O  
ATOM   2756  H1  HOH B 912      29.269   9.351  22.582  1.00  0.00      B    H  
ATOM   2757  H2  HOH B 912      29.525  10.226  23.870  1.00  0.00      B    H  
ATOM   2758  O   HOH B 913      22.070  23.091  22.693  1.00  0.00      B    O  
ATOM   2759  H1  HOH B 913      23.020  22.888  22.809  1.00  0.00      B    H  
ATOM   2760  H2  HOH B 913      21.844  23.648  23.480  1.00  0.00      B    H  
ATOM   2761  O   HOH B 914       9.010  23.080  19.620  1.00  0.00      B    O  
ATOM   2762  H1  HOH B 914       9.850  22.530  19.523  1.00  0.00      B    H  
ATOM   2763  H2  HOH B 914       9.174  23.755  20.387  1.00  0.00      B    H  
ATOM   2764  O   HOH B 915      35.265   3.702  24.292  1.00  0.00      B    O  
ATOM   2765  H1  HOH B 915      36.169   3.867  23.993  1.00  0.00      B    H  
ATOM   2766  H2  HOH B 915      34.695   4.525  24.025  1.00  0.00      B    H  
ATOM   2767  O   HOH B 916      17.037   7.598  19.990  1.00  0.00      B    O  
ATOM   2768  H1  HOH B 916      16.725   6.807  20.523  1.00  0.00      B    H  
ATOM   2769  H2  HOH B 916      17.639   8.157  20.610  1.00  0.00      B    H  
ATOM   2770  O   HOH B 917      18.809  18.620   7.384  1.00  0.00      B    O  
ATOM   2771  H1  HOH B 917      19.759  19.000   7.135  1.00  0.00      B    H  
ATOM   2772  H2  HOH B 917      18.799  18.552   8.420  1.00  0.00      B    H  
ATOM   2773  O   HOH B 918      12.362  20.714  33.887  1.00  0.00      B    O  
ATOM   2774  H1  HOH B 918      13.236  21.230  33.856  1.00  0.00      B    H  
ATOM   2775  H2  HOH B 918      12.636  19.690  33.925  1.00  0.00      B    H  
ATOM   2776  O   HOH B 919      36.502  33.198  17.643  1.00  0.00      B    O  
ATOM   2777  H1  HOH B 919      36.435  32.208  17.508  1.00  0.00      B    H  
ATOM   2778  H2  HOH B 919      35.687  33.504  18.086  1.00  0.00      B    H  
ATOM   2779  O   HOH B 920       6.961  13.714  23.599  1.00  0.00      B    O  
ATOM   2780  H1  HOH B 920       7.222  14.659  23.323  1.00  0.00      B    H  
ATOM   2781  H2  HOH B 920       6.181  13.718  24.259  1.00  0.00      B    H  
ATOM   2782  O   HOH B 921      15.888  30.958  16.227  1.00  0.00      B    O  
ATOM   2783  H1  HOH B 921      16.111  30.162  16.748  1.00  0.00      B    H  
ATOM   2784  H2  HOH B 921      15.767  30.617  15.239  1.00  0.00      B    H  
ATOM   2785  O   HOH B 922       8.519  28.904  39.065  1.00  0.00      B    O  
ATOM   2786  H1  HOH B 922       9.535  28.950  39.131  1.00  0.00      B    H  
ATOM   2787  H2  HOH B 922       8.303  28.005  38.657  1.00  0.00      B    H  
ATOM   2788  O   HOH B 923      25.947   2.325  13.986  1.00  0.00      B    O  
ATOM   2789  H1  HOH B 923      26.254   1.444  13.675  1.00  0.00      B    H  
ATOM   2790  H2  HOH B 923      25.425   2.754  13.199  1.00  0.00      B    H  
ATOM   2791  O   HOH B 924      13.340   0.551  32.014  1.00  0.00      B    O  
ATOM   2792  H1  HOH B 924      12.813   0.351  31.194  1.00  0.00      B    H  
ATOM   2793  H2  HOH B 924      13.015  -0.097  32.743  1.00  0.00      B    H  
ATOM   2794  O   HOH B 925      14.243   5.614  16.006  1.00  0.00      B    O  
ATOM   2795  H1  HOH B 925      14.220   4.967  15.206  1.00  0.00      B    H  
ATOM   2796  H2  HOH B 925      15.172   5.496  16.481  1.00  0.00      B    H  
ATOM   2797  O   HOH B 926      12.850  23.823   1.211  1.00  0.00      B    O  
ATOM   2798  H1  HOH B 926      12.423  24.404   0.491  1.00  0.00      B    H  
ATOM   2799  H2  HOH B 926      12.186  23.149   1.490  1.00  0.00      B    H  
ATOM   2800  O   HOH B 927      26.880  14.878   0.361  1.00  0.00      B    O  
ATOM   2801  H1  HOH B 927      26.915  15.051  -0.660  1.00  0.00      B    H  
ATOM   2802  H2  HOH B 927      25.941  14.917   0.682  1.00  0.00      B    H  
ATOM   2803  O   HOH B 928      36.158  37.377  18.522  1.00  0.00      B    O  
ATOM   2804  H1  HOH B 928      37.126  37.421  18.877  1.00  0.00      B    H  
ATOM   2805  H2  HOH B 928      36.186  37.394  17.512  1.00  0.00      B    H  
ATOM   2806  O   HOH B 929      15.950  12.313  32.201  1.00  0.00      B    O  
ATOM   2807  H1  HOH B 929      16.942  12.410  31.928  1.00  0.00      B    H  
ATOM   2808  H2  HOH B 929      15.694  11.324  32.163  1.00  0.00      B    H  
ATOM   2809  O   HOH B 930      33.063  24.618  35.697  1.00  0.00      B    O  
ATOM   2810  H1  HOH B 930      32.447  24.364  36.427  1.00  0.00      B    H  
ATOM   2811  H2  HOH B 930      33.089  23.945  34.957  1.00  0.00      B    H  
ATOM   2812  O   HOH B 931      13.337  36.358  31.411  1.00  0.00      B    O  
ATOM   2813  H1  HOH B 931      14.079  35.789  31.157  1.00  0.00      B    H  
ATOM   2814  H2  HOH B 931      12.532  35.988  30.981  1.00  0.00      B    H  
ATOM   2815  O   HOH B 932      16.418   1.415  13.961  1.00  0.00      B    O  
ATOM   2816  H1  HOH B 932      16.852   0.472  14.045  1.00  0.00      B    H  
ATOM   2817  H2  HOH B 932      17.145   1.996  13.606  1.00  0.00      B    H  
ATOM   2818  O   HOH B 933      16.651   9.142  26.075  1.00  0.00      B    O  
ATOM   2819  H1  HOH B 933      17.212   8.297  26.351  1.00  0.00      B    H  
ATOM   2820  H2  HOH B 933      16.590   9.644  26.922  1.00  0.00      B    H  
ATOM   2821  O   HOH B 934      13.412  10.595  13.655  1.00  0.00      B    O  
ATOM   2822  H1  HOH B 934      13.632  11.185  12.842  1.00  0.00      B    H  
ATOM   2823  H2  HOH B 934      13.928   9.736  13.628  1.00  0.00      B    H  
ATOM   2824  O   HOH B 935       4.691   8.382   8.875  1.00  0.00      B    O  
ATOM   2825  H1  HOH B 935       4.923   7.410   8.554  1.00  0.00      B    H  
ATOM   2826  H2  HOH B 935       5.068   9.023   8.233  1.00  0.00      B    H  
ATOM   2827  O   HOH B 936      22.013  14.743  20.064  1.00  0.00      B    O  
ATOM   2828  H1  HOH B 936      22.609  15.293  19.470  1.00  0.00      B    H  
ATOM   2829  H2  HOH B 936      22.369  13.801  20.039  1.00  0.00      B    H  
ATOM   2830  O   HOH B 937      27.530  14.869   7.511  1.00  0.00      B    O  
ATOM   2831  H1  HOH B 937      26.946  15.633   7.455  1.00  0.00      B    H  
ATOM   2832  H2  HOH B 937      27.609  14.573   8.474  1.00  0.00      B    H  
ATOM   2833  O   HOH B 938       0.840  11.382   7.123  1.00  0.00      B    O  
ATOM   2834  H1  HOH B 938      -0.113  11.555   6.912  1.00  0.00      B    H  
ATOM   2835  H2  HOH B 938       1.004  10.389   6.987  1.00  0.00      B    H  
ATOM   2836  O   HOH B 939      33.995   4.018   6.791  1.00  0.00      B    O  
ATOM   2837  H1  HOH B 939      33.265   4.278   7.453  1.00  0.00      B    H  
ATOM   2838  H2  HOH B 939      33.550   3.761   5.899  1.00  0.00      B    H  
ATOM   2839  O   HOH B 940      24.355  27.987   2.083  1.00  0.00      B    O  
ATOM   2840  H1  HOH B 940      23.612  28.552   2.410  1.00  0.00      B    H  
ATOM   2841  H2  HOH B 940      24.803  28.429   1.272  1.00  0.00      B    H  
ATOM   2842  O   HOH B 941      33.132  37.134   6.829  1.00  0.00      B    O  
ATOM   2843  H1  HOH B 941      33.696  37.574   7.576  1.00  0.00      B    H  
ATOM   2844  H2  HOH B 941      33.466  37.417   5.878  1.00  0.00      B    H  
ATOM   2845  O   HOH B 942       0.192   2.642  12.335  1.00  0.00      B    O  
ATOM   2846  H1  HOH B 942       0.166   3.683  12.483  1.00  0.00      B    H  
ATOM   2847  H2  HOH B 942       1.085   2.435  11.970  1.00  0.00      B    H  
ATOM   2848  O   HOH B 943      21.374  13.467  24.820  1.00  0.00      B    O  
ATOM   2849  H1  HOH B 943      21.896  12.754  24.383  1.00  0.00      B    H  
ATOM   2850  H2  HOH B 943      21.898  13.760  25.620  1.00  0.00      B    H  
ATOM   2851  O   HOH B 944      23.726  23.457  25.861  1.00  0.00      B    O  
ATOM   2852  H1  HOH B 944      24.052  23.944  26.711  1.00  0.00      B    H  
ATOM   2853  H2  HOH B 944      23.022  22.764  26.099  1.00  0.00      B    H  
ATOM   2854  O   HOH B 945      32.934   3.581  28.129  1.00  0.00      B    O  
ATOM   2855  H1  HOH B 945      32.012   3.492  27.673  1.00  0.00      B    H  
ATOM   2856  H2  HOH B 945      33.675   3.063  27.614  1.00  0.00      B    H  
ATOM   2857  O   HOH B 946       1.022   7.009  25.660  1.00  0.00      B    O  
ATOM   2858  H1  HOH B 946       1.050   7.481  26.495  1.00  0.00      B    H  
ATOM   2859  H2  HOH B 946       1.843   7.323  25.099  1.00  0.00      B    H  
ATOM   2860  O   HOH B 947      37.996  14.937  17.259  1.00  0.00      B    O  
ATOM   2861  H1  HOH B 947      37.552  15.356  16.447  1.00  0.00      B    H  
ATOM   2862  H2  HOH B 947      37.407  14.250  17.635  1.00  0.00      B    H  
ATOM   2863  O   HOH B 948      20.242  38.601  27.071  1.00  0.00      B    O  
ATOM   2864  H1  HOH B 948      20.558  37.738  27.505  1.00  0.00      B    H  
ATOM   2865  H2  HOH B 948      21.103  39.099  26.895  1.00  0.00      B    H  
ATOM   2866  O   HOH B 949      15.711  36.316   5.969  1.00  0.00      B    O  
ATOM   2867  H1  HOH B 949      15.834  37.115   5.425  1.00  0.00      B    H  
ATOM   2868  H2  HOH B 949      14.744  36.284   6.271  1.00  0.00      B    H  
ATOM   2869  O   HOH B 950       9.449   1.321  27.737  1.00  0.00      B    O  
ATOM   2870  H1  HOH B 950       8.876   0.604  27.301  1.00  0.00      B    H  
ATOM   2871  H2  HOH B 950      10.404   1.237  27.326  1.00  0.00      B    H  
ATOM   2872  O   HOH B 951       3.154  19.658   7.163  1.00  0.00      B    O  
ATOM   2873  H1  HOH B 951       3.618  20.249   6.516  1.00  0.00      B    H  
ATOM   2874  H2  HOH B 951       2.158  19.723   6.877  1.00  0.00      B    H  
ATOM   2875  O   HOH B 952      19.421  16.713  35.501  1.00  0.00      B    O  
ATOM   2876  H1  HOH B 952      18.496  16.319  35.590  1.00  0.00      B    H  
ATOM   2877  H2  HOH B 952      19.567  17.005  34.557  1.00  0.00      B    H  
ATOM   2878  O   HOH B 953       6.040  11.363  12.143  1.00  0.00      B    O  
ATOM   2879  H1  HOH B 953       6.917  11.217  12.644  1.00  0.00      B    H  
ATOM   2880  H2  HOH B 953       5.752  10.451  11.845  1.00  0.00      B    H  
ATOM   2881  O   HOH B 954      21.081  27.677  11.847  1.00  0.00      B    O  
ATOM   2882  H1  HOH B 954      20.870  27.194  12.637  1.00  0.00      B    H  
ATOM   2883  H2  HOH B 954      20.323  28.399  11.720  1.00  0.00      B    H  
ATOM   2884  O   HOH B 955      19.749   3.080  35.908  1.00  0.00      B    O  
ATOM   2885  H1  HOH B 955      19.875   2.352  35.177  1.00  0.00      B    H  
ATOM   2886  H2  HOH B 955      20.662   3.551  36.142  1.00  0.00      B    H  
ATOM   2887  O   HOH B 956      20.811  36.013  34.846  1.00  0.00      B    O  
ATOM   2888  H1  HOH B 956      21.217  36.518  34.012  1.00  0.00      B    H  
ATOM   2889  H2  HOH B 956      21.234  36.403  35.650  1.00  0.00      B    H  
ATOM   2890  O   HOH B 957      23.865  11.331  28.830  1.00  0.00      B    O  
ATOM   2891  H1  HOH B 957      23.442  10.864  27.999  1.00  0.00      B    H  
ATOM   2892  H2  HOH B 957      24.748  10.906  28.943  1.00  0.00      B    H  
ATOM   2893  O   HOH B 958      25.555   1.979  19.374  1.00  0.00      B    O  
ATOM   2894  H1  HOH B 958      25.362   1.842  18.382  1.00  0.00      B    H  
ATOM   2895  H2  HOH B 958      26.390   1.433  19.609  1.00  0.00      B    H  
ATOM   2896  O   HOH B 959       9.932  20.827  32.901  1.00  0.00      B    O  
ATOM   2897  H1  HOH B 959      10.697  20.937  33.607  1.00  0.00      B    H  
ATOM   2898  H2  HOH B 959      10.362  20.701  32.046  1.00  0.00      B    H  
ATOM   2899  O   HOH B 960      36.253  17.707  34.065  1.00  0.00      B    O  
ATOM   2900  H1  HOH B 960      36.191  16.693  34.235  1.00  0.00      B    H  
ATOM   2901  H2  HOH B 960      36.663  18.151  34.880  1.00  0.00      B    H  
ATOM   2902  O   HOH B 961      22.946  11.436  17.872  1.00  0.00      B    O  
ATOM   2903  H1  HOH B 961      23.043  11.594  18.849  1.00  0.00      B    H  
ATOM   2904  H2  HOH B 961      22.917  10.424  17.698  1.00  0.00      B    H  
ATOM   2905  O   HOH B 962      15.728  15.107  14.955  1.00  0.00      B    O  
ATOM   2906  H1  HOH B 962      15.979  14.252  14.393  1.00  0.00      B    H  
ATOM   2907  H2  HOH B 962      16.385  15.256  15.759  1.00  0.00      B    H  
ATOM   2908  O   HOH B 963       4.703  17.959   5.484  1.00  0.00      B    O  
ATOM   2909  H1  HOH B 963       3.999  18.171   6.189  1.00  0.00      B    H  
ATOM   2910  H2  HOH B 963       5.575  18.274   5.860  1.00  0.00      B    H  
ATOM   2911  O   HOH B 964       0.999  34.878  32.899  1.00  0.00      B    O  
ATOM   2912  H1  HOH B 964       1.357  35.790  33.083  1.00  0.00      B    H  
ATOM   2913  H2  HOH B 964       1.561  34.151  33.295  1.00  0.00      B    H  
ATOM   2914  O   HOH B 965      30.484  37.801  19.648  1.00  0.00      B    O  
ATOM   2915  H1  HOH B 965      30.768  37.830  18.668  1.00  0.00      B    H  
ATOM   2916  H2  HOH B 965      30.276  38.745  19.881  1.00  0.00      B    H  
ATOM   2917  O   HOH B 966      29.476  27.083   8.018  1.00  0.00      B    O  
ATOM   2918  H1  HOH B 966      29.244  26.539   7.175  1.00  0.00      B    H  
ATOM   2919  H2  HOH B 966      28.652  27.184   8.602  1.00  0.00      B    H  
ATOM   2920  O   HOH B 967       7.664   2.330   1.810  1.00  0.00      B    O  
ATOM   2921  H1  HOH B 967       8.098   3.105   2.271  1.00  0.00      B    H  
ATOM   2922  H2  HOH B 967       7.314   2.668   0.938  1.00  0.00      B    H  
ATOM   2923  O   HOH B 968      19.665  19.875  17.224  1.00  0.00      B    O  
ATOM   2924  H1  HOH B 968      20.477  19.331  16.849  1.00  0.00      B    H  
ATOM   2925  H2  HOH B 968      19.103  19.319  17.808  1.00  0.00      B    H  
ATOM   2926  O   HOH B 969      38.677   9.451  30.128  1.00  0.00      B    O  
ATOM   2927  H1  HOH B 969      39.116   9.340  31.070  1.00  0.00      B    H  
ATOM   2928  H2  HOH B 969      37.735   9.010  30.258  1.00  0.00      B    H  
ATOM   2929  O   HOH B 970      25.278   4.020   5.560  1.00  0.00      B    O  
ATOM   2930  H1  HOH B 970      24.690   3.307   5.140  1.00  0.00      B    H  
ATOM   2931  H2  HOH B 970      24.770   4.925   5.637  1.00  0.00      B    H  
ATOM   2932  O   HOH B 971      23.486  12.995  36.135  1.00  0.00      B    O  
ATOM   2933  H1  HOH B 971      22.756  13.646  36.399  1.00  0.00      B    H  
ATOM   2934  H2  HOH B 971      23.355  12.822  35.124  1.00  0.00      B    H  
ATOM   2935  O   HOH B 972       8.588   8.766   7.410  1.00  0.00      B    O  
ATOM   2936  H1  HOH B 972       8.943   9.754   7.269  1.00  0.00      B    H  
ATOM   2937  H2  HOH B 972       9.202   8.109   6.925  1.00  0.00      B    H  
ATOM   2938  O   HOH B 973      14.165  20.084   9.107  1.00  0.00      B    O  
ATOM   2939  H1  HOH B 973      14.003  20.716   9.816  1.00  0.00      B    H  
ATOM   2940  H2  HOH B 973      13.254  19.517   9.070  1.00  0.00      B    H  
ATOM   2941  O   HOH B 974      10.895  22.600   7.200  1.00  0.00      B    O  
ATOM   2942  H1  HOH B 974      10.528  22.123   8.039  1.00  0.00      B    H  
ATOM   2943  H2  HOH B 974      11.783  22.184   6.959  1.00  0.00      B    H  
ATOM   2944  O   HOH B 975       4.868  21.259   2.250  1.00  0.00      B    O  
ATOM   2945  H1  HOH B 975       4.004  21.846   2.159  1.00  0.00      B    H  
ATOM   2946  H2  HOH B 975       4.675  20.333   2.605  1.00  0.00      B    H  
ATOM   2947  O   HOH B 976      14.329  35.829  22.348  1.00  0.00      B    O  
ATOM   2948  H1  HOH B 976      14.609  34.823  22.414  1.00  0.00      B    H  
ATOM   2949  H2  HOH B 976      15.119  36.396  22.051  1.00  0.00      B    H  
ATOM   2950  O   HOH B 977      10.263   1.238  11.053  1.00  0.00      B    O  
ATOM   2951  H1  HOH B 977       9.945   0.523  10.373  1.00  0.00      B    H  
ATOM   2952  H2  HOH B 977       9.871   0.888  11.928  1.00  0.00      B    H  
ATOM   2953  O   HOH B 978      19.410  17.973  26.363  1.00  0.00      B    O  
ATOM   2954  H1  HOH B 978      19.455  17.734  27.348  1.00  0.00      B    H  
ATOM   2955  H2  HOH B 978      19.506  17.111  25.820  1.00  0.00      B    H  
ATOM   2956  O   HOH B 979      32.225   0.642  21.443  1.00  0.00      B    O  
ATOM   2957  H1  HOH B 979      33.174   0.949  21.769  1.00  0.00      B    H  
ATOM   2958  H2  HOH B 979      31.941  -0.027  22.117  1.00  0.00      B    H  
ATOM   2959  O   HOH B 980       6.428  18.272  33.273  1.00  0.00      B    O  
ATOM   2960  H1  HOH B 980       6.965  17.470  33.374  1.00  0.00      B    H  
ATOM   2961  H2  HOH B 980       6.921  18.984  33.844  1.00  0.00      B    H  
ATOM   2962  O   HOH B 981      14.139  21.325  24.013  1.00  0.00      B    O  
ATOM   2963  H1  HOH B 981      13.838  20.539  24.622  1.00  0.00      B    H  
ATOM   2964  H2  HOH B 981      14.296  21.019  23.055  1.00  0.00      B    H  
ATOM   2965  O   HOH B 982      11.803  17.359  39.193  1.00  0.00      B    O  
ATOM   2966  H1  HOH B 982      12.698  17.761  39.471  1.00  0.00      B    H  
ATOM   2967  H2  HOH B 982      11.782  17.068  38.234  1.00  0.00      B    H  
ATOM   2968  O   HOH B 983       3.827  10.575  35.456  1.00  0.00      B    O  
ATOM   2969  H1  HOH B 983       3.782  11.583  35.441  1.00  0.00      B    H  
ATOM   2970  H2  HOH B 983       4.695  10.409  35.940  1.00  0.00      B    H  
ATOM   2971  O   HOH B 984       8.001  34.745  21.847  1.00  0.00      B    O  
ATOM   2972  H1  HOH B 984       8.867  34.215  22.097  1.00  0.00      B    H  
ATOM   2973  H2  HOH B 984       8.281  35.453  21.134  1.00  0.00      B    H  
ATOM   2974  O   HOH B 985      39.207   2.861   2.923  1.00  0.00      B    O  
ATOM   2975  H1  HOH B 985      39.871   2.991   3.675  1.00  0.00      B    H  
ATOM   2976  H2  HOH B 985      38.318   2.428   3.306  1.00  0.00      B    H  
ATOM   2977  O   HOH B 986      14.684   3.060  22.291  1.00  0.00      B    O  
ATOM   2978  H1  HOH B 986      15.343   2.551  21.772  1.00  0.00      B    H  
ATOM   2979  H2  HOH B 986      14.211   3.737  21.655  1.00  0.00      B    H  
ATOM   2980  O   HOH B 987       8.984  32.236   0.675  1.00  0.00      B    O  
ATOM   2981  H1  HOH B 987       8.353  32.168  -0.106  1.00  0.00      B    H  
ATOM   2982  H2  HOH B 987       8.461  32.660   1.381  1.00  0.00      B    H  
ATOM   2983  O   HOH B 988      38.599  13.542  14.092  1.00  0.00      B    O  
ATOM   2984  H1  HOH B 988      38.912  13.659  13.145  1.00  0.00      B    H  
ATOM   2985  H2  HOH B 988      39.409  13.638  14.686  1.00  0.00      B    H  
ATOM   2986  O   HOH B 989      38.084  15.793  26.354  1.00  0.00      B    O  
ATOM   2987  H1  HOH B 989      38.761  15.755  27.108  1.00  0.00      B    H  
ATOM   2988  H2  HOH B 989      37.243  15.345  26.732  1.00  0.00      B    H  
ATOM   2989  O   HOH B 990       2.908   1.897  32.390  1.00  0.00      B    O  
ATOM   2990  H1  HOH B 990       2.473   2.660  32.932  1.00  0.00      B    H  
ATOM   2991  H2  HOH B 990       3.621   1.540  32.983  1.00  0.00      B    H  
ATOM   2992  O   HOH B 991      18.603  27.740   6.429  1.00  0.00      B    O  
ATOM   2993  H1  HOH B 991      18.061  27.027   6.945  1.00  0.00      B    H  
ATOM   2994  H2  HOH B 991      18.026  27.804   5.587  1.00  0.00      B    H  
ATOM   2995  O   HOH B 992      27.174  13.986  12.659  1.00  0.00      B    O  
ATOM   2996  H1  HOH B 992      27.234  13.020  12.862  1.00  0.00      B    H  
ATOM   2997  H2  HOH B 992      26.403  14.351  13.164  1.00  0.00      B    H  
ATOM   2998  O   HOH B 993      24.728  25.711  19.332  1.00  0.00      B    O  
ATOM   2999  H1  HOH B 993      23.772  25.471  19.623  1.00  0.00      B    H  
ATOM   3000  H2  HOH B 993      25.363  25.008  19.640  1.00  0.00      B    H  
ATOM   3001  O   HOH B 994      32.596  16.605  11.130  1.00  0.00      B    O  
ATOM   3002  H1  HOH B 994      33.284  15.872  10.857  1.00  0.00      B    H  
ATOM   3003  H2  HOH B 994      31.805  16.476  10.500  1.00  0.00      B    H  
ATOM   3004  O   HOH B 995      29.920  11.525  37.011  1.00  0.00      B    O  
ATOM   3005  H1  HOH B 995      30.451  11.467  37.858  1.00  0.00      B    H  
ATOM   3006  H2  HOH B 995      29.621  10.589  36.742  1.00  0.00      B    H  
ATOM   3007  O   HOH B 996       3.192  33.823  20.363  1.00  0.00      B    O  
ATOM   3008  H1  HOH B 996       3.000  32.894  19.958  1.00  0.00      B    H  
ATOM   3009  H2  HOH B 996       4.194  33.742  20.518  1.00  0.00      B    H  
ATOM   3010  O   HOH B 997      26.900  20.950  28.103  1.00  0.00      B    O  
ATOM   3011  H1  HOH B 997      26.248  20.391  28.552  1.00  0.00      B    H  
ATOM   3012  H2  HOH B 997      26.834  21.948  28.383  1.00  0.00      B    H  
ATOM   3013  O   HOH B 998       3.964  30.681   7.264  1.00  0.00      B    O  
ATOM   3014  H1  HOH B 998       4.709  30.896   7.913  1.00  0.00      B    H  
ATOM   3015  H2  HOH B 998       4.355  30.656   6.295  1.00  0.00      B    H  
ATOM   3016  O   HOH B 999      23.891  27.442  11.310  1.00  0.00      B    O  
ATOM   3017  H1  HOH B 999      22.957  27.328  11.676  1.00  0.00      B    H  
ATOM   3018  H2  HOH B 999      24.258  26.424  11.141  1.00  0.00      B    H  
ATOM   3019  O   HOH B1000      14.729  36.747  12.348  1.00  0.00      B    O  
ATOM   3020  H1  HOH B1000      14.006  36.051  12.223  1.00  0.00      B    H  
ATOM   3021  H2  HOH B1000      14.686  36.996  13.384  1.00  0.00      B    H  
ATOM   3022  O   HOH B1001      15.296  24.920   1.690  1.00  0.00      B    O  
ATOM   3023  H1  HOH B1001      16.183  24.453   1.531  1.00  0.00      B    H  
ATOM   3024  H2  HOH B1001      14.520  24.373   1.329  1.00  0.00      B    H  
ATOM   3025  O   HOH B1002       2.546  19.983  28.703  1.00  0.00      B    O  
ATOM   3026  H1  HOH B1002       3.060  20.225  27.906  1.00  0.00      B    H  
ATOM   3027  H2  HOH B1002       2.008  19.179  28.407  1.00  0.00      B    H  
ATOM   3028  O   HOH B1003       4.978  29.995  23.253  1.00  0.00      B    O  
ATOM   3029  H1  HOH B1003       5.191  28.981  23.347  1.00  0.00      B    H  
ATOM   3030  H2  HOH B1003       5.089  30.448  24.175  1.00  0.00      B    H  
ATOM   3031  O   HOH B1004      30.363  16.080   9.734  1.00  0.00      B    O  
ATOM   3032  H1  HOH B1004      31.064  16.152   9.006  1.00  0.00      B    H  
ATOM   3033  H2  HOH B1004      30.126  15.107   9.699  1.00  0.00      B    H  
ATOM   3034  O   HOH B1005       2.654  32.866   8.556  1.00  0.00      B    O  
ATOM   3035  H1  HOH B1005       3.145  32.799   9.443  1.00  0.00      B    H  
ATOM   3036  H2  HOH B1005       3.194  32.256   7.950  1.00  0.00      B    H  
ATOM   3037  O   HOH B1006       6.760  10.124  29.258  1.00  0.00      B    O  
ATOM   3038  H1  HOH B1006       7.500  10.686  28.826  1.00  0.00      B    H  
ATOM   3039  H2  HOH B1006       6.673   9.262  28.750  1.00  0.00      B    H  
ATOM   3040  O   HOH B1007      16.540  37.503  33.553  1.00  0.00      B    O  
ATOM   3041  H1  HOH B1007      16.985  38.212  34.066  1.00  0.00      B    H  
ATOM   3042  H2  HOH B1007      15.655  37.262  33.974  1.00  0.00      B    H  
ATOM   3043  O   HOH B1008      12.827  11.644  27.621  1.00  0.00      B    O  
ATOM   3044  H1  HOH B1008      12.360  11.964  28.440  1.00  0.00      B    H  
ATOM   3045  H2  HOH B1008      12.243  11.229  26.926  1.00  0.00      B    H  
ATOM   3046  O   HOH B1009      13.580   9.370  29.799  1.00  0.00      B    O  
ATOM   3047  H1  HOH B1009      13.998   8.536  29.478  1.00  0.00      B    H  
ATOM   3048  H2  HOH B1009      13.634  10.060  29.043  1.00  0.00      B    H  
ATOM   3049  O   HOH B1010       8.886  28.908  11.350  1.00  0.00      B    O  
ATOM   3050  H1  HOH B1010       8.050  28.796  10.758  1.00  0.00      B    H  
ATOM   3051  H2  HOH B1010       8.983  28.099  11.923  1.00  0.00      B    H  
ATOM   3052  O   HOH B1011      23.896  22.874  18.043  1.00  0.00      B    O  
ATOM   3053  H1  HOH B1011      23.711  23.307  18.953  1.00  0.00      B    H  
ATOM   3054  H2  HOH B1011      23.113  23.153  17.446  1.00  0.00      B    H  
ATOM   3055  O   HOH B1012       0.108  26.896  13.837  1.00  0.00      B    O  
ATOM   3056  H1  HOH B1012      -0.275  27.723  13.396  1.00  0.00      B    H  
ATOM   3057  H2  HOH B1012       1.086  26.851  13.548  1.00  0.00      B    H  
ATOM   3058  O   HOH B1013       0.326  17.632  14.118  1.00  0.00      B    O  
ATOM   3059  H1  HOH B1013       0.938  17.418  13.398  1.00  0.00      B    H  
ATOM   3060  H2  HOH B1013       0.051  18.670  13.990  1.00  0.00      B    H  
ATOM   3061  O   HOH B1014       1.097  13.798  16.279  1.00  0.00      B    O  
ATOM   3062  H1  HOH B1014       0.351  14.164  16.858  1.00  0.00      B    H  
ATOM   3063  H2  HOH B1014       1.741  14.572  16.049  1.00  0.00      B    H  
ATOM   3064  O   HOH B1015      27.422  22.782  32.930  1.00  0.00      B    O  
ATOM   3065  H1  HOH B1015      28.413  22.873  33.029  1.00  0.00      B    H  
ATOM   3066  H2  HOH B1015      27.203  21.916  32.436  1.00  0.00      B    H  
ATOM   3067  O   HOH B1016       5.808   8.175  32.055  1.00  0.00      B    O  
ATOM   3068  H1  HOH B1016       6.397   8.945  31.769  1.00  0.00      B    H  
ATOM   3069  H2  HOH B1016       4.829   8.531  32.036  1.00  0.00      B    H  
ATOM   3070  O   HOH B1017       3.630  29.234  20.890  1.00  0.00      B    O  
ATOM   3071  H1  HOH B1017       4.019  29.445  21.810  1.00  0.00      B    H  
ATOM   3072  H2  HOH B1017       3.085  28.370  20.863  1.00  0.00      B    H  
ATOM   3073  O   HOH B1018       1.450  12.808  25.758  1.00  0.00      B    O  
ATOM   3074  H1  HOH B1018       1.807  11.855  25.918  1.00  0.00      B    H  
ATOM   3075  H2  HOH B1018       2.051  13.438  26.260  1.00  0.00      B    H  
ATOM   3076  O   HOH B1019      34.689  15.712   6.739  1.00  0.00      B    O  
ATOM   3077  H1  HOH B1019      34.835  14.760   6.459  1.00  0.00      B    H  
ATOM   3078  H2  HOH B1019      34.866  16.420   5.983  1.00  0.00      B    H  
ATOM   3079  O   HOH B1020       2.632   9.298  22.198  1.00  0.00      B    O  
ATOM   3080  H1  HOH B1020       1.862   9.263  21.466  1.00  0.00      B    H  
ATOM   3081  H2  HOH B1020       2.526  10.213  22.612  1.00  0.00      B    H  
ATOM   3082  O   HOH B1021      15.463   6.926   1.129  1.00  0.00      B    O  
ATOM   3083  H1  HOH B1021      15.733   7.398   0.316  1.00  0.00      B    H  
ATOM   3084  H2  HOH B1021      15.098   5.976   0.978  1.00  0.00      B    H  
ATOM   3085  O   HOH B1022      35.254  20.292  28.553  1.00  0.00      B    O  
ATOM   3086  H1  HOH B1022      34.660  21.015  29.009  1.00  0.00      B    H  
ATOM   3087  H2  HOH B1022      36.045  20.191  29.188  1.00  0.00      B    H  
ATOM   3088  O   HOH B1023      31.641  14.114   3.706  1.00  0.00      B    O  
ATOM   3089  H1  HOH B1023      30.864  13.576   4.075  1.00  0.00      B    H  
ATOM   3090  H2  HOH B1023      32.446  13.526   3.584  1.00  0.00      B    H  
ATOM   3091  O   HOH B1024      27.060  17.347  30.457  1.00  0.00      B    O  
ATOM   3092  H1  HOH B1024      27.191  16.463  29.848  1.00  0.00      B    H  
ATOM   3093  H2  HOH B1024      27.281  17.065  31.425  1.00  0.00      B    H  
ATOM   3094  O   HOH B1025      38.211  12.626  28.421  1.00  0.00      B    O  
ATOM   3095  H1  HOH B1025      37.556  13.295  28.079  1.00  0.00      B    H  
ATOM   3096  H2  HOH B1025      38.366  11.960  27.646  1.00  0.00      B    H  
ATOM   3097  O   HOH B1026      20.869  15.951  17.740  1.00  0.00      B    O  
ATOM   3098  H1  HOH B1026      20.964  15.532  18.648  1.00  0.00      B    H  
ATOM   3099  H2  HOH B1026      20.493  15.232  17.120  1.00  0.00      B    H  
ATOM   3100  O   HOH B1027       0.503  22.600  30.928  1.00  0.00      B    O  
ATOM   3101  H1  HOH B1027       0.998  23.448  30.614  1.00  0.00      B    H  
ATOM   3102  H2  HOH B1027       1.194  21.878  31.279  1.00  0.00      B    H  
ATOM   3103  O   HOH B1028      17.543  32.267   5.273  1.00  0.00      B    O  
ATOM   3104  H1  HOH B1028      17.011  32.804   5.977  1.00  0.00      B    H  
ATOM   3105  H2  HOH B1028      16.866  32.026   4.552  1.00  0.00      B    H  
ATOM   3106  O   HOH B1029       6.195   8.350   2.354  1.00  0.00      B    O  
ATOM   3107  H1  HOH B1029       6.865   8.940   2.812  1.00  0.00      B    H  
ATOM   3108  H2  HOH B1029       5.376   8.353   2.935  1.00  0.00      B    H  
ATOM   3109  O   HOH B1030      15.652   5.670  12.950  1.00  0.00      B    O  
ATOM   3110  H1  HOH B1030      16.076   5.603  12.071  1.00  0.00      B    H  
ATOM   3111  H2  HOH B1030      15.050   4.835  12.948  1.00  0.00      B    H  
ATOM   3112  O   HOH B1031       1.944  15.372  39.320  1.00  0.00      B    O  
ATOM   3113  H1  HOH B1031       2.815  14.903  39.534  1.00  0.00      B    H  
ATOM   3114  H2  HOH B1031       1.942  15.585  38.352  1.00  0.00      B    H  
ATOM   3115  O   HOH B1032      16.812  26.182  16.569  1.00  0.00      B    O  
ATOM   3116  H1  HOH B1032      17.182  25.243  16.607  1.00  0.00      B    H  
ATOM   3117  H2  HOH B1032      16.151  26.318  17.393  1.00  0.00      B    H  
ATOM   3118  O   HOH B1033      18.416  18.139  19.241  1.00  0.00      B    O  
ATOM   3119  H1  HOH B1033      18.033  18.538  20.078  1.00  0.00      B    H  
ATOM   3120  H2  HOH B1033      17.725  17.617  18.733  1.00  0.00      B    H  
ATOM   3121  O   HOH B1034       2.855  13.233   6.396  1.00  0.00      B    O  
ATOM   3122  H1  HOH B1034       2.815  12.332   5.952  1.00  0.00      B    H  
ATOM   3123  H2  HOH B1034       2.074  13.224   7.007  1.00  0.00      B    H  
ATOM   3124  O   HOH B1035      31.290  12.453  15.273  1.00  0.00      B    O  
ATOM   3125  H1  HOH B1035      31.475  12.392  16.280  1.00  0.00      B    H  
ATOM   3126  H2  HOH B1035      30.716  11.641  14.984  1.00  0.00      B    H  
ATOM   3127  O   HOH B1036       7.068  26.023   7.616  1.00  0.00      B    O  
ATOM   3128  H1  HOH B1036       6.924  25.537   6.715  1.00  0.00      B    H  
ATOM   3129  H2  HOH B1036       8.062  26.138   7.634  1.00  0.00      B    H  
ATOM   3130  O   HOH B1037      14.033  14.409  18.719  1.00  0.00      B    O  
ATOM   3131  H1  HOH B1037      14.574  13.556  18.479  1.00  0.00      B    H  
ATOM   3132  H2  HOH B1037      14.320  14.672  19.637  1.00  0.00      B    H  
ATOM   3133  O   HOH B1038      24.024  33.705   5.097  1.00  0.00      B    O  
ATOM   3134  H1  HOH B1038      24.177  33.037   4.340  1.00  0.00      B    H  
ATOM   3135  H2  HOH B1038      23.089  33.519   5.430  1.00  0.00      B    H  
ATOM   3136  O   HOH B1039      26.452  32.689  21.021  1.00  0.00      B    O  
ATOM   3137  H1  HOH B1039      27.024  33.242  21.705  1.00  0.00      B    H  
ATOM   3138  H2  HOH B1039      26.519  33.126  20.073  1.00  0.00      B    H  
ATOM   3139  O   HOH B1040      27.520  36.602  24.300  1.00  0.00      B    O  
ATOM   3140  H1  HOH B1040      27.326  37.217  23.559  1.00  0.00      B    H  
ATOM   3141  H2  HOH B1040      26.724  36.517  24.922  1.00  0.00      B    H  
ATOM   3142  O   HOH B1041      37.738  38.309   2.842  1.00  0.00      B    O  
ATOM   3143  H1  HOH B1041      37.111  37.829   2.181  1.00  0.00      B    H  
ATOM   3144  H2  HOH B1041      38.710  38.053   2.624  1.00  0.00      B    H  
ATOM   3145  O   HOH B1042       8.449  34.382  29.734  1.00  0.00      B    O  
ATOM   3146  H1  HOH B1042       7.999  33.437  29.524  1.00  0.00      B    H  
ATOM   3147  H2  HOH B1042       8.430  34.964  28.936  1.00  0.00      B    H  
ATOM   3148  O   HOH B1043       2.391  36.204  36.381  1.00  0.00      B    O  
ATOM   3149  H1  HOH B1043       2.123  36.896  37.097  1.00  0.00      B    H  
ATOM   3150  H2  HOH B1043       3.395  36.010  36.567  1.00  0.00      B    H  
ATOM   3151  O   HOH B1044      34.505  11.061  -0.058  1.00  0.00      B    O  
ATOM   3152  H1  HOH B1044      34.705  11.803  -0.700  1.00  0.00      B    H  
ATOM   3153  H2  HOH B1044      34.216  11.517   0.787  1.00  0.00      B    H  
ATOM   3154  O   HOH B1045      31.106  36.118   8.412  1.00  0.00      B    O  
ATOM   3155  H1  HOH B1045      31.699  36.510   7.672  1.00  0.00      B    H  
ATOM   3156  H2  HOH B1045      31.408  35.084   8.446  1.00  0.00      B    H  
ATOM   3157  O   HOH B1046      18.686  27.388  28.582  1.00  0.00      B    O  
ATOM   3158  H1  HOH B1046      17.778  27.537  28.092  1.00  0.00      B    H  
ATOM   3159  H2  HOH B1046      18.690  27.996  29.440  1.00  0.00      B    H  
ATOM   3160  O   HOH B1047       6.129  25.603  36.521  1.00  0.00      B    O  
ATOM   3161  H1  HOH B1047       5.456  26.164  36.072  1.00  0.00      B    H  
ATOM   3162  H2  HOH B1047       5.611  25.009  37.186  1.00  0.00      B    H  
ATOM   3163  O   HOH B1048       2.418   8.503  36.698  1.00  0.00      B    O  
ATOM   3164  H1  HOH B1048       2.698   9.395  36.268  1.00  0.00      B    H  
ATOM   3165  H2  HOH B1048       2.122   7.935  35.938  1.00  0.00      B    H  
ATOM   3166  O   HOH B1049      38.982  31.932   1.266  1.00  0.00      B    O  
ATOM   3167  H1  HOH B1049      39.463  32.023   2.121  1.00  0.00      B    H  
ATOM   3168  H2  HOH B1049      38.542  32.789   1.062  1.00  0.00      B    H  
ATOM   3169  O   HOH B1050      38.770  14.983  20.462  1.00  0.00      B    O  
ATOM   3170  H1  HOH B1050      39.627  15.474  20.576  1.00  0.00      B    H  
ATOM   3171  H2  HOH B1050      38.239  15.503  19.830  1.00  0.00      B    H  
ATOM   3172  O   HOH B1051      17.165  31.828  34.700  1.00  0.00      B    O  
ATOM   3173  H1  HOH B1051      17.419  32.864  34.771  1.00  0.00      B    H  
ATOM   3174  H2  HOH B1051      16.561  31.549  35.406  1.00  0.00      B    H  
ATOM   3175  O   HOH B1052      14.346  14.656  21.435  1.00  0.00      B    O  
ATOM   3176  H1  HOH B1052      14.203  14.961  22.426  1.00  0.00      B    H  
ATOM   3177  H2  HOH B1052      13.616  13.933  21.308  1.00  0.00      B    H  
ATOM   3178  O   HOH B1053       5.941  15.762  35.586  1.00  0.00      B    O  
ATOM   3179  H1  HOH B1053       6.728  16.325  35.336  1.00  0.00      B    H  
ATOM   3180  H2  HOH B1053       5.756  15.923  36.527  1.00  0.00      B    H  
ATOM   3181  O   HOH B1054      38.413  38.826  17.245  1.00  0.00      B    O  
ATOM   3182  H1  HOH B1054      39.408  38.731  17.052  1.00  0.00      B    H  
ATOM   3183  H2  HOH B1054      38.289  39.497  17.971  1.00  0.00      B    H  
ATOM   3184  O   HOH B1055      10.758   7.608   6.141  1.00  0.00      B    O  
ATOM   3185  H1  HOH B1055      11.153   6.904   5.510  1.00  0.00      B    H  
ATOM   3186  H2  HOH B1055      10.603   8.486   5.635  1.00  0.00      B    H  
ATOM   3187  O   HOH B1056      34.692   8.224  12.699  1.00  0.00      B    O  
ATOM   3188  H1  HOH B1056      35.368   7.497  12.898  1.00  0.00      B    H  
ATOM   3189  H2  HOH B1056      34.496   8.648  13.587  1.00  0.00      B    H  
ATOM   3190  O   HOH B1057      15.467  17.826   7.782  1.00  0.00      B    O  
ATOM   3191  H1  HOH B1057      16.388  18.052   7.611  1.00  0.00      B    H  
ATOM   3192  H2  HOH B1057      15.029  18.603   8.338  1.00  0.00      B    H  
ATOM   3193  O   HOH B1058      13.722  37.073  24.710  1.00  0.00      B    O  
ATOM   3194  H1  HOH B1058      12.842  36.663  25.010  1.00  0.00      B    H  
ATOM   3195  H2  HOH B1058      13.991  36.535  23.872  1.00  0.00      B    H  
ATOM   3196  O   HOH B1059      21.593   7.208  34.998  1.00  0.00      B    O  
ATOM   3197  H1  HOH B1059      20.597   7.206  35.273  1.00  0.00      B    H  
ATOM   3198  H2  HOH B1059      22.165   6.581  35.563  1.00  0.00      B    H  
ATOM   3199  O   HOH B1060      16.227   9.688   3.755  1.00  0.00      B    O  
ATOM   3200  H1  HOH B1060      15.613  10.393   4.043  1.00  0.00      B    H  
ATOM   3201  H2  HOH B1060      16.761   9.925   2.945  1.00  0.00      B    H  
ATOM   3202  O   HOH B1061      38.140   0.748  36.555  1.00  0.00      B    O  
ATOM   3203  H1  HOH B1061      37.270   0.306  36.878  1.00  0.00      B    H  
ATOM   3204  H2  HOH B1061      38.749   0.627  37.285  1.00  0.00      B    H  
ATOM   3205  O   HOH B1062       5.042   9.018  20.666  1.00  0.00      B    O  
ATOM   3206  H1  HOH B1062       4.091   8.862  21.012  1.00  0.00      B    H  
ATOM   3207  H2  HOH B1062       5.620   8.571  21.388  1.00  0.00      B    H  
ATOM   3208  O   HOH B1063      10.836  12.831  19.455  1.00  0.00      B    O  
ATOM   3209  H1  HOH B1063      11.578  12.964  20.076  1.00  0.00      B    H  
ATOM   3210  H2  HOH B1063      10.084  13.030  20.053  1.00  0.00      B    H  
ATOM   3211  O   HOH B1064      18.805  23.765  33.947  1.00  0.00      B    O  
ATOM   3212  H1  HOH B1064      17.881  23.722  34.345  1.00  0.00      B    H  
ATOM   3213  H2  HOH B1064      18.592  24.032  32.976  1.00  0.00      B    H  
ATOM   3214  O   HOH B1065      23.946  20.850  21.122  1.00  0.00      B    O  
ATOM   3215  H1  HOH B1065      24.719  20.373  20.697  1.00  0.00      B    H  
ATOM   3216  H2  HOH B1065      24.361  21.461  21.818  1.00  0.00      B    H  
ATOM   3217  O   HOH B1066      29.825  13.343  35.217  1.00  0.00      B    O  
ATOM   3218  H1  HOH B1066      29.543  14.173  35.675  1.00  0.00      B    H  
ATOM   3219  H2  HOH B1066      29.858  12.683  35.963  1.00  0.00      B    H  
ATOM   3220  O   HOH B1067       1.467  12.768   9.433  1.00  0.00      B    O  
ATOM   3221  H1  HOH B1067       1.504  12.071  10.120  1.00  0.00      B    H  
ATOM   3222  H2  HOH B1067       1.200  12.285   8.637  1.00  0.00      B    H  
ATOM   3223  O   HOH B1068      31.720  38.062  29.626  1.00  0.00      B    O  
ATOM   3224  H1  HOH B1068      31.551  38.528  28.749  1.00  0.00      B    H  
ATOM   3225  H2  HOH B1068      32.376  37.272  29.405  1.00  0.00      B    H  
ATOM   3226  O   HOH B1069       9.830   0.433   0.568  1.00  0.00      B    O  
ATOM   3227  H1  HOH B1069      10.152   0.274   1.519  1.00  0.00      B    H  
ATOM   3228  H2  HOH B1069       9.002   1.053   0.581  1.00  0.00      B    H  
ATOM   3229  O   HOH B1070      15.966  33.788   6.772  1.00  0.00      B    O  
ATOM   3230  H1  HOH B1070      15.955  33.908   7.814  1.00  0.00      B    H  
ATOM   3231  H2  HOH B1070      15.962  34.702   6.383  1.00  0.00      B    H  
ATOM   3232  O   HOH B1071      23.169  31.968   7.986  1.00  0.00      B    O  
ATOM   3233  H1  HOH B1071      22.469  31.440   8.402  1.00  0.00      B    H  
ATOM   3234  H2  HOH B1071      22.768  32.342   7.120  1.00  0.00      B    H  
ATOM   3235  O   HOH B1072       8.137  20.978  16.979  1.00  0.00      B    O  
ATOM   3236  H1  HOH B1072       9.128  20.856  17.150  1.00  0.00      B    H  
ATOM   3237  H2  HOH B1072       8.107  21.335  16.016  1.00  0.00      B    H  
ATOM   3238  O   HOH B1073       2.985  27.784  10.590  1.00  0.00      B    O  
ATOM   3239  H1  HOH B1073       3.714  27.463  10.009  1.00  0.00      B    H  
ATOM   3240  H2  HOH B1073       3.172  28.659  11.059  1.00  0.00      B    H  
ATOM   3241  O   HOH B1074      10.886  26.336  13.118  1.00  0.00      B    O  
ATOM   3242  H1  HOH B1074      10.963  25.890  14.038  1.00  0.00      B    H  
ATOM   3243  H2  HOH B1074      11.201  25.663  12.393  1.00  0.00      B    H  
ATOM   3244  O   HOH B1075      38.285  19.869   8.351  1.00  0.00      B    O  
ATOM   3245  H1  HOH B1075      37.865  19.104   7.934  1.00  0.00      B    H  
ATOM   3246  H2  HOH B1075      39.125  20.061   7.828  1.00  0.00      B    H  
ATOM   3247  O   HOH B1076       8.921  38.615   5.178  1.00  0.00      B    O  
ATOM   3248  H1  HOH B1076       9.633  38.951   5.823  1.00  0.00      B    H  
ATOM   3249  H2  HOH B1076       8.523  39.459   4.850  1.00  0.00      B    H  
ATOM   3250  O   HOH B1077      23.639  19.469  31.730  1.00  0.00      B    O  
ATOM   3251  H1  HOH B1077      23.045  20.299  31.819  1.00  0.00      B    H  
ATOM   3252  H2  HOH B1077      23.438  18.852  32.460  1.00  0.00      B    H  
ATOM   3253  O   HOH B1078      33.461  18.837  15.104  1.00  0.00      B    O  
ATOM   3254  H1  HOH B1078      34.035  19.623  15.287  1.00  0.00      B    H  
ATOM   3255  H2  HOH B1078      33.351  18.792  14.069  1.00  0.00      B    H  
ATOM   3256  O   HOH B1079      29.632  16.254  35.048  1.00  0.00      B    O  
ATOM   3257  H1  HOH B1079      30.579  16.320  35.303  1.00  0.00      B    H  
ATOM   3258  H2  HOH B1079      29.149  16.191  35.885  1.00  0.00      B    H  
ATOM   3259  O   HOH B1080       8.695  22.447   0.274  1.00  0.00      B    O  
ATOM   3260  H1  HOH B1080       8.792  23.390   0.674  1.00  0.00      B    H  
ATOM   3261  H2  HOH B1080       8.906  22.541  -0.761  1.00  0.00      B    H  
ATOM   3262  O   HOH B1081      10.993  34.982  34.899  1.00  0.00      B    O  
ATOM   3263  H1  HOH B1081      10.458  34.340  34.406  1.00  0.00      B    H  
ATOM   3264  H2  HOH B1081      10.746  35.943  34.705  1.00  0.00      B    H  
ATOM   3265  O   HOH B1082      28.659  29.089  19.841  1.00  0.00      B    O  
ATOM   3266  H1  HOH B1082      28.845  29.571  18.948  1.00  0.00      B    H  
ATOM   3267  H2  HOH B1082      28.469  28.120  19.656  1.00  0.00      B    H  
ATOM   3268  O   HOH B1083       0.622  31.789  10.207  1.00  0.00      B    O  
ATOM   3269  H1  HOH B1083       0.702  31.825  11.254  1.00  0.00      B    H  
ATOM   3270  H2  HOH B1083       1.534  31.894   9.821  1.00  0.00      B    H  
ATOM   3271  O   HOH B1084      28.106  35.065  34.125  1.00  0.00      B    O  
ATOM   3272  H1  HOH B1084      27.388  35.726  33.775  1.00  0.00      B    H  
ATOM   3273  H2  HOH B1084      28.254  35.365  35.153  1.00  0.00      B    H  
ATOM   3274  O   HOH B1085      17.224  28.269  21.217  1.00  0.00      B    O  
ATOM   3275  H1  HOH B1085      17.246  28.809  22.101  1.00  0.00      B    H  
ATOM   3276  H2  HOH B1085      17.622  28.829  20.496  1.00  0.00      B    H  
ATOM   3277  O   HOH B1086      15.935  24.174  34.719  1.00  0.00      B    O  
ATOM   3278  H1  HOH B1086      15.302  23.753  35.379  1.00  0.00      B    H  
ATOM   3279  H2  HOH B1086      15.453  24.761  34.048  1.00  0.00      B    H  
ATOM   3280  O   HOH B1087       8.191  11.129   1.710  1.00  0.00      B    O  
ATOM   3281  H1  HOH B1087       8.965  11.222   1.181  1.00  0.00      B    H  
ATOM   3282  H2  HOH B1087       7.639  12.022   1.596  1.00  0.00      B    H  
ATOM   3283  O   HOH B1088      22.213  26.344  38.307  1.00  0.00      B    O  
ATOM   3284  H1  HOH B1088      22.840  25.931  38.978  1.00  0.00      B    H  
ATOM   3285  H2  HOH B1088      22.167  25.774  37.442  1.00  0.00      B    H  
ATOM   3286  O   HOH B1089      24.681  36.514  31.834  1.00  0.00      B    O  
ATOM   3287  H1  HOH B1089      24.846  36.835  30.844  1.00  0.00      B    H  
ATOM   3288  H2  HOH B1089      25.570  36.580  32.308  1.00  0.00      B    H  
ATOM   3289  O   HOH B1090      38.524  24.099   9.315  1.00  0.00      B    O  
ATOM   3290  H1  HOH B1090      38.273  23.862   8.314  1.00  0.00      B    H  
ATOM   3291  H2  HOH B1090      38.887  25.026   9.417  1.00  0.00      B    H  
ATOM   3292  O   HOH B1091      34.907   2.272  26.930  1.00  0.00      B    O  
ATOM   3293  H1  HOH B1091      35.147   2.527  25.951  1.00  0.00      B    H  
ATOM   3294  H2  HOH B1091      35.710   2.152  27.458  1.00  0.00      B    H  
ATOM   3295  O   HOH B1092      20.895  27.549  22.464  1.00  0.00      B    O  
ATOM   3296  H1  HOH B1092      20.991  27.875  21.515  1.00  0.00      B    H  
ATOM   3297  H2  HOH B1092      21.860  27.421  22.838  1.00  0.00      B    H  
ATOM   3298  O   HOH B1093      19.844   1.013  34.081  1.00  0.00      B    O  
ATOM   3299  H1  HOH B1093      20.568   0.317  34.268  1.00  0.00      B    H  
ATOM   3300  H2  HOH B1093      18.954   0.614  34.336  1.00  0.00      B    H  
ATOM   3301  O   HOH B1094      13.101  27.444  12.054  1.00  0.00      B    O  
ATOM   3302  H1  HOH B1094      12.177  27.218  12.488  1.00  0.00      B    H  
ATOM   3303  H2  HOH B1094      13.819  26.818  12.479  1.00  0.00      B    H  
ATOM   3304  O   HOH B1095      25.404  25.515  24.598  1.00  0.00      B    O  
ATOM   3305  H1  HOH B1095      24.873  24.673  24.804  1.00  0.00      B    H  
ATOM   3306  H2  HOH B1095      26.078  25.333  23.834  1.00  0.00      B    H  
ATOM   3307  O   HOH B1096      22.675  24.138   1.143  1.00  0.00      B    O  
ATOM   3308  H1  HOH B1096      22.105  23.713   1.913  1.00  0.00      B    H  
ATOM   3309  H2  HOH B1096      23.170  23.365   0.662  1.00  0.00      B    H  
ATOM   3310  O   HOH B1097      11.209  28.450  -0.086  1.00  0.00      B    O  
ATOM   3311  H1  HOH B1097      11.382  29.396   0.080  1.00  0.00      B    H  
ATOM   3312  H2  HOH B1097      11.937  27.931   0.477  1.00  0.00      B    H  
ATOM   3313  O   HOH B1098       8.348  24.661  26.964  1.00  0.00      B    O  
ATOM   3314  H1  HOH B1098       7.479  24.595  27.545  1.00  0.00      B    H  
ATOM   3315  H2  HOH B1098       8.643  23.702  26.807  1.00  0.00      B    H  
ATOM   3316  O   HOH B1099       9.387  16.459  20.479  1.00  0.00      B    O  
ATOM   3317  H1  HOH B1099      10.282  16.280  19.974  1.00  0.00      B    H  
ATOM   3318  H2  HOH B1099       8.589  15.994  20.001  1.00  0.00      B    H  
ATOM   3319  O   HOH B1100      15.625  11.981  18.151  1.00  0.00      B    O  
ATOM   3320  H1  HOH B1100      16.322  11.344  18.589  1.00  0.00      B    H  
ATOM   3321  H2  HOH B1100      16.075  12.367  17.349  1.00  0.00      B    H  
ATOM   3322  O   HOH B1101      21.762  16.687  37.105  1.00  0.00      B    O  
ATOM   3323  H1  HOH B1101      21.088  16.984  36.502  1.00  0.00      B    H  
ATOM   3324  H2  HOH B1101      21.693  15.680  37.165  1.00  0.00      B    H  
ATOM   3325  O   HOH B1102      37.620  33.376  33.538  1.00  0.00      B    O  
ATOM   3326  H1  HOH B1102      37.230  33.856  34.323  1.00  0.00      B    H  
ATOM   3327  H2  HOH B1102      38.444  33.864  33.321  1.00  0.00      B    H  
ATOM   3328  O   HOH B1103      18.535  26.106  35.736  1.00  0.00      B    O  
ATOM   3329  H1  HOH B1103      17.786  26.705  35.267  1.00  0.00      B    H  
ATOM   3330  H2  HOH B1103      18.832  25.349  35.154  1.00  0.00      B    H  
ATOM   3331  O   HOH B1104      17.240  38.129  14.615  1.00  0.00      B    O  
ATOM   3332  H1  HOH B1104      17.599  37.835  13.708  1.00  0.00      B    H  
ATOM   3333  H2  HOH B1104      16.307  37.694  14.729  1.00  0.00      B    H  
ATOM   3334  O   HOH B1105      19.651   5.569  21.130  1.00  0.00      B    O  
ATOM   3335  H1  HOH B1105      18.670   5.483  21.314  1.00  0.00      B    H  
ATOM   3336  H2  HOH B1105      19.868   5.018  20.254  1.00  0.00      B    H  
ATOM   3337  O   HOH B1106      23.224  18.784  34.633  1.00  0.00      B    O  
ATOM   3338  H1  HOH B1106      24.054  19.368  34.661  1.00  0.00      B    H  
ATOM   3339  H2  HOH B1106      22.517  19.168  35.218  1.00  0.00      B    H  
ATOM   3340  O   HOH B1107      22.851  13.104  15.739  1.00  0.00      B    O  
ATOM   3341  H1  HOH B1107      22.656  12.607  14.876  1.00  0.00      B    H  
ATOM   3342  H2  HOH B1107      22.662  12.438  16.471  1.00  0.00      B    H  
ATOM   3343  O   HOH B1108      26.815  37.432  33.532  1.00  0.00      B    O  
ATOM   3344  H1  HOH B1108      27.774  37.835  33.602  1.00  0.00      B    H  
ATOM   3345  H2  HOH B1108      26.142  38.178  33.319  1.00  0.00      B    H  
ATOM   3346  O   HOH B1109      12.539   9.169  33.619  1.00  0.00      B    O  
ATOM   3347  H1  HOH B1109      11.888   8.706  32.998  1.00  0.00      B    H  
ATOM   3348  H2  HOH B1109      12.499   8.644  34.484  1.00  0.00      B    H  
ATOM   3349  O   HOH B1110       1.015   8.759  20.210  1.00  0.00      B    O  
ATOM   3350  H1  HOH B1110       1.639   8.257  19.637  1.00  0.00      B    H  
ATOM   3351  H2  HOH B1110       0.069   8.256  20.215  1.00  0.00      B    H  
ATOM   3352  O   HOH B1111      31.703  29.110   6.171  1.00  0.00      B    O  
ATOM   3353  H1  HOH B1111      31.870  28.963   7.130  1.00  0.00      B    H  
ATOM   3354  H2  HOH B1111      31.787  28.231   5.757  1.00  0.00      B    H  
ATOM   3355  O   HOH B1112      25.060  36.665  18.397  1.00  0.00      B    O  
ATOM   3356  H1  HOH B1112      25.099  36.548  19.386  1.00  0.00      B    H  
ATOM   3357  H2  HOH B1112      25.935  37.030  18.077  1.00  0.00      B    H  
ATOM   3358  O   HOH B1113       9.549  11.454   6.838  1.00  0.00      B    O  
ATOM   3359  H1  HOH B1113       8.966  11.332   6.021  1.00  0.00      B    H  
ATOM   3360  H2  HOH B1113       9.489  12.431   7.134  1.00  0.00      B    H  
ATOM   3361  O   HOH B1114      28.145  13.843  10.172  1.00  0.00      B    O  
ATOM   3362  H1  HOH B1114      28.831  13.173  10.301  1.00  0.00      B    H  
ATOM   3363  H2  HOH B1114      27.832  14.048  11.136  1.00  0.00      B    H  
ATOM   3364  O   HOH B1115      12.807   2.517   0.595  1.00  0.00      B    O  
ATOM   3365  H1  HOH B1115      12.362   1.849   1.219  1.00  0.00      B    H  
ATOM   3366  H2  HOH B1115      12.803   2.037  -0.321  1.00  0.00      B    H  
ATOM   3367  O   HOH B1116       9.458  17.625  16.685  1.00  0.00      B    O  
ATOM   3368  H1  HOH B1116       8.946  17.823  17.522  1.00  0.00      B    H  
ATOM   3369  H2  HOH B1116       9.775  16.608  16.758  1.00  0.00      B    H  
ATOM   3370  O   HOH B1117       5.385   4.252  27.489  1.00  0.00      B    O  
ATOM   3371  H1  HOH B1117       5.261   4.477  28.468  1.00  0.00      B    H  
ATOM   3372  H2  HOH B1117       6.414   4.196  27.345  1.00  0.00      B    H  
ATOM   3373  O   HOH B1118      25.272  27.551   4.746  1.00  0.00      B    O  
ATOM   3374  H1  HOH B1118      24.766  27.484   3.884  1.00  0.00      B    H  
ATOM   3375  H2  HOH B1118      24.546  27.998   5.291  1.00  0.00      B    H  
ATOM   3376  O   HOH B1119      25.589  31.695  33.725  1.00  0.00      B    O  
ATOM   3377  H1  HOH B1119      26.025  31.516  34.646  1.00  0.00      B    H  
ATOM   3378  H2  HOH B1119      25.046  32.538  33.809  1.00  0.00      B    H  
ATOM   3379  O   HOH B1120      37.260  15.932  14.712  1.00  0.00      B    O  
ATOM   3380  H1  HOH B1120      37.833  15.121  14.599  1.00  0.00      B    H  
ATOM   3381  H2  HOH B1120      37.761  16.721  14.307  1.00  0.00      B    H  
ATOM   3382  O   HOH B1121       0.485  21.035  21.678  1.00  0.00      B    O  
ATOM   3383  H1  HOH B1121      -0.314  21.065  22.368  1.00  0.00      B    H  
ATOM   3384  H2  HOH B1121       1.395  21.266  22.108  1.00  0.00      B    H  
ATOM   3385  O   HOH B1122       2.389  37.523  30.624  1.00  0.00      B    O  
ATOM   3386  H1  HOH B1122       2.232  37.572  31.624  1.00  0.00      B    H  
ATOM   3387  H2  HOH B1122       3.051  36.725  30.445  1.00  0.00      B    H  
ATOM   3388  O   HOH B1123      33.107  32.192  27.167  1.00  0.00      B    O  
ATOM   3389  H1  HOH B1123      32.053  32.092  27.081  1.00  0.00      B    H  
ATOM   3390  H2  HOH B1123      33.383  32.854  27.897  1.00  0.00      B    H  
ATOM   3391  O   HOH B1124      34.783  10.948  17.647  1.00  0.00      B    O  
ATOM   3392  H1  HOH B1124      35.443  11.255  18.347  1.00  0.00      B    H  
ATOM   3393  H2  HOH B1124      33.917  11.453  17.787  1.00  0.00      B    H  
ATOM   3394  O   HOH B1125      36.732  37.212  15.623  1.00  0.00      B    O  
ATOM   3395  H1  HOH B1125      36.737  36.968  14.650  1.00  0.00      B    H  
ATOM   3396  H2  HOH B1125      37.539  37.798  15.875  1.00  0.00      B    H  
ATOM   3397  O   HOH B1126      14.818   3.324  18.289  1.00  0.00      B    O  
ATOM   3398  H1  HOH B1126      14.650   2.517  17.694  1.00  0.00      B    H  
ATOM   3399  H2  HOH B1126      13.974   3.487  18.826  1.00  0.00      B    H  
ATOM   3400  O   HOH B1127       4.095  24.500  31.778  1.00  0.00      B    O  
ATOM   3401  H1  HOH B1127       5.081  24.291  31.642  1.00  0.00      B    H  
ATOM   3402  H2  HOH B1127       3.676  23.573  31.906  1.00  0.00      B    H  
ATOM   3403  O   HOH B1128      26.903  25.328  13.326  1.00  0.00      B    O  
ATOM   3404  H1  HOH B1128      27.040  24.952  14.300  1.00  0.00      B    H  
ATOM   3405  H2  HOH B1128      27.834  25.711  12.982  1.00  0.00      B    H  
ATOM   3406  O   HOH B1129      35.163  14.202  21.064  1.00  0.00      B    O  
ATOM   3407  H1  HOH B1129      35.421  14.749  20.273  1.00  0.00      B    H  
ATOM   3408  H2  HOH B1129      36.012  13.772  21.399  1.00  0.00      B    H  
ATOM   3409  O   HOH B1130      13.872  25.620  32.933  1.00  0.00      B    O  
ATOM   3410  H1  HOH B1130      14.354  25.948  32.118  1.00  0.00      B    H  
ATOM   3411  H2  HOH B1130      13.190  24.941  32.518  1.00  0.00      B    H  
ATOM   3412  O   HOH B1131      34.164  26.838   7.856  1.00  0.00      B    O  
ATOM   3413  H1  HOH B1131      34.229  25.860   7.533  1.00  0.00      B    H  
ATOM   3414  H2  HOH B1131      35.145  27.196   7.903  1.00  0.00      B    H  
ATOM   3415  O   HOH B1132       1.645   3.671  34.203  1.00  0.00      B    O  
ATOM   3416  H1  HOH B1132       0.700   3.480  34.508  1.00  0.00      B    H  
ATOM   3417  H2  HOH B1132       2.132   4.000  35.034  1.00  0.00      B    H  
ATOM   3418  O   HOH B1133      21.016  14.243  36.765  1.00  0.00      B    O  
ATOM   3419  H1  HOH B1133      20.340  14.333  35.991  1.00  0.00      B    H  
ATOM   3420  H2  HOH B1133      20.690  13.548  37.484  1.00  0.00      B    H  
ATOM   3421  O   HOH B1134       6.674  21.596  20.249  1.00  0.00      B    O  
ATOM   3422  H1  HOH B1134       5.806  21.852  19.819  1.00  0.00      B    H  
ATOM   3423  H2  HOH B1134       7.458  22.041  19.692  1.00  0.00      B    H  
ATOM   3424  O   HOH B1135       8.399  28.461  21.651  1.00  0.00      B    O  
ATOM   3425  H1  HOH B1135       7.689  27.772  21.402  1.00  0.00      B    H  
ATOM   3426  H2  HOH B1135       8.865  27.959  22.427  1.00  0.00      B    H  
ATOM   3427  O   HOH B1136      23.348  14.737   9.927  1.00  0.00      B    O  
ATOM   3428  H1  HOH B1136      24.004  14.002   9.707  1.00  0.00      B    H  
ATOM   3429  H2  HOH B1136      22.608  14.595   9.236  1.00  0.00      B    H  
ATOM   3430  O   HOH B1137      12.889  19.566  25.879  1.00  0.00      B    O  
ATOM   3431  H1  HOH B1137      13.585  18.904  26.183  1.00  0.00      B    H  
ATOM   3432  H2  HOH B1137      12.063  19.014  25.698  1.00  0.00      B    H  
ATOM   3433  O   HOH B1138      23.927  16.387  18.921  1.00  0.00      B    O  
ATOM   3434  H1  HOH B1138      23.811  17.363  18.660  1.00  0.00      B    H  
ATOM   3435  H2  HOH B1138      24.795  16.265  19.406  1.00  0.00      B    H  
ATOM   3436  O   HOH B1139       3.664  14.832  10.276  1.00  0.00      B    O  
ATOM   3437  H1  HOH B1139       4.450  14.400  10.750  1.00  0.00      B    H  
ATOM   3438  H2  HOH B1139       2.924  14.203  10.080  1.00  0.00      B    H  
ATOM   3439  O   HOH B1140      27.213  15.793  15.262  1.00  0.00      B    O  
ATOM   3440  H1  HOH B1140      27.700  15.543  14.404  1.00  0.00      B    H  
ATOM   3441  H2  HOH B1140      26.530  15.127  15.484  1.00  0.00      B    H  
ATOM   3442  O   HOH B1141      20.576  27.605   1.138  1.00  0.00      B    O  
ATOM   3443  H1  HOH B1141      20.608  27.231   2.118  1.00  0.00      B    H  
ATOM   3444  H2  HOH B1141      21.262  26.968   0.603  1.00  0.00      B    H  
ATOM   3445  O   HOH B1142      33.143   7.545  31.517  1.00  0.00      B    O  
ATOM   3446  H1  HOH B1142      32.735   7.969  30.755  1.00  0.00      B    H  
ATOM   3447  H2  HOH B1142      32.621   7.860  32.309  1.00  0.00      B    H  
ATOM   3448  O   HOH B1143      20.450   1.724  22.790  1.00  0.00      B    O  
ATOM   3449  H1  HOH B1143      20.818   1.571  21.855  1.00  0.00      B    H  
ATOM   3450  H2  HOH B1143      20.270   0.773  23.163  1.00  0.00      B    H  
ATOM   3451  O   HOH B1144      28.683  13.477  20.294  1.00  0.00      B    O  
ATOM   3452  H1  HOH B1144      28.872  14.489  20.055  1.00  0.00      B    H  
ATOM   3453  H2  HOH B1144      28.684  13.413  21.260  1.00  0.00      B    H  
ATOM   3454  O   HOH B1145      10.874  35.788  30.442  1.00  0.00      B    O  
ATOM   3455  H1  HOH B1145      11.238  36.217  29.575  1.00  0.00      B    H  
ATOM   3456  H2  HOH B1145      10.060  35.211  30.205  1.00  0.00      B    H  
ATOM   3457  O   HOH B1146      14.180   3.368  13.884  1.00  0.00      B    O  
ATOM   3458  H1  HOH B1146      14.925   2.685  14.197  1.00  0.00      B    H  
ATOM   3459  H2  HOH B1146      13.667   2.888  13.122  1.00  0.00      B    H  
ATOM   3460  O   HOH B1147      22.841   2.729  11.569  1.00  0.00      B    O  
ATOM   3461  H1  HOH B1147      23.746   3.311  11.490  1.00  0.00      B    H  
ATOM   3462  H2  HOH B1147      22.424   2.985  12.482  1.00  0.00      B    H  
ATOM   3463  O   HOH B1148      31.048   5.395  32.107  1.00  0.00      B    O  
ATOM   3464  H1  HOH B1148      31.511   5.027  32.956  1.00  0.00      B    H  
ATOM   3465  H2  HOH B1148      31.769   5.914  31.576  1.00  0.00      B    H  
ATOM   3466  O   HOH B1149      17.803  32.728  38.142  1.00  0.00      B    O  
ATOM   3467  H1  HOH B1149      17.396  31.772  38.087  1.00  0.00      B    H  
ATOM   3468  H2  HOH B1149      18.692  32.731  38.607  1.00  0.00      B    H  
ATOM   3469  O   HOH B1150      23.496  33.980   9.617  1.00  0.00      B    O  
ATOM   3470  H1  HOH B1150      23.608  34.526   8.754  1.00  0.00      B    H  
ATOM   3471  H2  HOH B1150      23.092  33.052   9.363  1.00  0.00      B    H  
ATOM   3472  O   HOH B1151      34.514  19.705   9.555  1.00  0.00      B    O  
ATOM   3473  H1  HOH B1151      34.434  20.738   9.442  1.00  0.00      B    H  
ATOM   3474  H2  HOH B1151      34.839  19.469  10.462  1.00  0.00      B    H  
ATOM   3475  O   HOH B1152      36.160  36.692  35.114  1.00  0.00      B    O  
ATOM   3476  H1  HOH B1152      35.478  36.893  35.812  1.00  0.00      B    H  
ATOM   3477  H2  HOH B1152      36.818  35.991  35.434  1.00  0.00      B    H  
ATOM   3478  O   HOH B1153      24.589  13.606   2.768  1.00  0.00      B    O  
ATOM   3479  H1  HOH B1153      25.242  13.052   3.358  1.00  0.00      B    H  
ATOM   3480  H2  HOH B1153      23.671  13.351   3.155  1.00  0.00      B    H  
ATOM   3481  O   HOH B1154      29.456  25.269  12.172  1.00  0.00      B    O  
ATOM   3482  H1  HOH B1154      30.013  25.996  12.610  1.00  0.00      B    H  
ATOM   3483  H2  HOH B1154      29.913  24.982  11.311  1.00  0.00      B    H  
ATOM   3484  O   HOH B1155      34.912  23.283  15.073  1.00  0.00      B    O  
ATOM   3485  H1  HOH B1155      35.195  22.383  15.521  1.00  0.00      B    H  
ATOM   3486  H2  HOH B1155      34.229  22.960  14.450  1.00  0.00      B    H  
ATOM   3487  O   HOH B1157      14.849   4.986  24.445  1.00  0.00      B    O  
ATOM   3488  H1  HOH B1157      15.829   5.212  24.212  1.00  0.00      B    H  
ATOM   3489  H2  HOH B1157      14.466   4.360  23.772  1.00  0.00      B    H  
ATOM   3490  O   HOH B1158      32.080  16.145  26.128  1.00  0.00      B    O  
ATOM   3491  H1  HOH B1158      31.937  16.552  25.217  1.00  0.00      B    H  
ATOM   3492  H2  HOH B1158      31.465  16.615  26.747  1.00  0.00      B    H  
ATOM   3493  O   HOH B1159      35.944  32.571  31.462  1.00  0.00      B    O  
ATOM   3494  H1  HOH B1159      36.413  32.720  32.328  1.00  0.00      B    H  
ATOM   3495  H2  HOH B1159      36.281  33.224  30.825  1.00  0.00      B    H  
ATOM   3496  O   HOH B1160      16.087  33.426  25.421  1.00  0.00      B    O  
ATOM   3497  H1  HOH B1160      16.974  32.952  25.622  1.00  0.00      B    H  
ATOM   3498  H2  HOH B1160      15.541  33.306  26.232  1.00  0.00      B    H  
ATOM   3499  O   HOH B1161      13.373  30.986  13.140  1.00  0.00      B    O  
ATOM   3500  H1  HOH B1161      12.961  30.466  13.902  1.00  0.00      B    H  
ATOM   3501  H2  HOH B1161      13.813  30.313  12.509  1.00  0.00      B    H  
ATOM   3502  O   HOH B1162      22.753   8.325  10.820  1.00  0.00      B    O  
ATOM   3503  H1  HOH B1162      23.386   7.854  10.230  1.00  0.00      B    H  
ATOM   3504  H2  HOH B1162      22.674   9.291  10.574  1.00  0.00      B    H  
ATOM   3505  O   HOH B1163      11.118   8.354   2.322  1.00  0.00      B    O  
ATOM   3506  H1  HOH B1163      11.942   7.773   2.396  1.00  0.00      B    H  
ATOM   3507  H2  HOH B1163      10.838   8.377   1.354  1.00  0.00      B    H  
ATOM   3508  O   HOH B1164      18.856  20.120  31.184  1.00  0.00      B    O  
ATOM   3509  H1  HOH B1164      19.566  20.073  30.471  1.00  0.00      B    H  
ATOM   3510  H2  HOH B1164      18.181  20.862  30.937  1.00  0.00      B    H  
ATOM   3511  O   HOH B1165       8.779   8.012  19.896  1.00  0.00      B    O  
ATOM   3512  H1  HOH B1165       8.417   8.875  19.571  1.00  0.00      B    H  
ATOM   3513  H2  HOH B1165       9.146   8.063  20.808  1.00  0.00      B    H  
ATOM   3514  O   HOH B1166      21.476  28.478  19.746  1.00  0.00      B    O  
ATOM   3515  H1  HOH B1166      21.088  27.803  19.180  1.00  0.00      B    H  
ATOM   3516  H2  HOH B1166      22.448  28.660  19.428  1.00  0.00      B    H  
ATOM   3517  O   HOH B1167      22.850  11.746  20.763  1.00  0.00      B    O  
ATOM   3518  H1  HOH B1167      23.336  12.263  21.473  1.00  0.00      B    H  
ATOM   3519  H2  HOH B1167      22.848  10.771  20.981  1.00  0.00      B    H  
ATOM   3520  O   HOH B1168      12.726  29.788  15.522  1.00  0.00      B    O  
ATOM   3521  H1  HOH B1168      11.826  29.542  15.940  1.00  0.00      B    H  
ATOM   3522  H2  HOH B1168      13.345  28.982  15.631  1.00  0.00      B    H  
ATOM   3523  O   HOH B1169      29.855  20.960   1.363  1.00  0.00      B    O  
ATOM   3524  H1  HOH B1169      30.430  20.413   1.955  1.00  0.00      B    H  
ATOM   3525  H2  HOH B1169      30.351  21.830   1.363  1.00  0.00      B    H  
ATOM   3526  O   HOH B1170      36.428  33.120  27.128  1.00  0.00      B    O  
ATOM   3527  H1  HOH B1170      35.515  33.175  27.616  1.00  0.00      B    H  
ATOM   3528  H2  HOH B1170      36.456  33.876  26.437  1.00  0.00      B    H  
ATOM   3529  O   HOH B1171      17.235   9.742  18.313  1.00  0.00      B    O  
ATOM   3530  H1  HOH B1171      16.670   9.645  17.477  1.00  0.00      B    H  
ATOM   3531  H2  HOH B1171      17.232   8.823  18.751  1.00  0.00      B    H  
ATOM   3532  O   HOH B1172      19.615  27.265  18.078  1.00  0.00      B    O  
ATOM   3533  H1  HOH B1172      18.897  27.393  17.444  1.00  0.00      B    H  
ATOM   3534  H2  HOH B1172      19.624  26.296  18.312  1.00  0.00      B    H  
ATOM   3535  O   HOH B1173      37.163   1.438   4.194  1.00  0.00      B    O  
ATOM   3536  H1  HOH B1173      36.399   1.970   3.686  1.00  0.00      B    H  
ATOM   3537  H2  HOH B1173      37.505   0.723   3.598  1.00  0.00      B    H  
ATOM   3538  O   HOH B1174       9.656  35.046   2.348  1.00  0.00      B    O  
ATOM   3539  H1  HOH B1174       9.034  34.250   2.462  1.00  0.00      B    H  
ATOM   3540  H2  HOH B1174       9.605  35.528   3.199  1.00  0.00      B    H  
ATOM   3541  O   HOH B1175      31.065  23.589  19.495  1.00  0.00      B    O  
ATOM   3542  H1  HOH B1175      30.783  24.545  19.529  1.00  0.00      B    H  
ATOM   3543  H2  HOH B1175      31.091  23.225  20.427  1.00  0.00      B    H  
ATOM   3544  O   HOH B1176      33.066   2.338  19.478  1.00  0.00      B    O  
ATOM   3545  H1  HOH B1176      33.090   3.211  20.063  1.00  0.00      B    H  
ATOM   3546  H2  HOH B1176      32.930   1.571  20.167  1.00  0.00      B    H  
ATOM   3547  O   HOH B1177      26.035  31.200  27.147  1.00  0.00      B    O  
ATOM   3548  H1  HOH B1177      26.577  30.423  27.555  1.00  0.00      B    H  
ATOM   3549  H2  HOH B1177      26.541  31.483  26.340  1.00  0.00      B    H  
ATOM   3550  O   HOH B1178       0.907  29.378  31.707  1.00  0.00      B    O  
ATOM   3551  H1  HOH B1178       0.252  28.748  32.012  1.00  0.00      B    H  
ATOM   3552  H2  HOH B1178       0.448  30.036  31.063  1.00  0.00      B    H  
ATOM   3553  O   HOH B1179      17.137   0.237  35.387  1.00  0.00      B    O  
ATOM   3554  H1  HOH B1179      16.301   0.724  35.602  1.00  0.00      B    H  
ATOM   3555  H2  HOH B1179      17.828   0.323  36.177  1.00  0.00      B    H  
ATOM   3556  O   HOH B1180      14.142  23.769   8.349  1.00  0.00      B    O  
ATOM   3557  H1  HOH B1180      14.285  22.890   7.878  1.00  0.00      B    H  
ATOM   3558  H2  HOH B1180      15.013  24.063   8.675  1.00  0.00      B    H  
ATOM   3559  O   HOH B1181      14.795  36.841  28.742  1.00  0.00      B    O  
ATOM   3560  H1  HOH B1181      15.153  36.874  29.765  1.00  0.00      B    H  
ATOM   3561  H2  HOH B1181      15.575  36.639  28.125  1.00  0.00      B    H  
ATOM   3562  O   HOH B1182       7.299  30.926  37.780  1.00  0.00      B    O  
ATOM   3563  H1  HOH B1182       7.750  30.154  38.335  1.00  0.00      B    H  
ATOM   3564  H2  HOH B1182       6.291  30.678  37.647  1.00  0.00      B    H  
ATOM   3565  O   HOH B1183       4.427  13.467  34.765  1.00  0.00      B    O  
ATOM   3566  H1  HOH B1183       3.483  13.760  34.909  1.00  0.00      B    H  
ATOM   3567  H2  HOH B1183       5.077  14.208  35.086  1.00  0.00      B    H  
ATOM   3568  O   HOH B1184      24.533  29.314  36.006  1.00  0.00      B    O  
ATOM   3569  H1  HOH B1184      23.644  29.676  35.784  1.00  0.00      B    H  
ATOM   3570  H2  HOH B1184      25.058  29.261  35.139  1.00  0.00      B    H  
ATOM   3571  O   HOH B1185       0.014   6.857  23.146  1.00  0.00      B    O  
ATOM   3572  H1  HOH B1185       0.522   6.465  22.379  1.00  0.00      B    H  
ATOM   3573  H2  HOH B1185       0.451   6.466  23.996  1.00  0.00      B    H  
ATOM   3574  O   HOH B1186       3.459   7.783  24.268  1.00  0.00      B    O  
ATOM   3575  H1  HOH B1186       3.870   6.869  24.047  1.00  0.00      B    H  
ATOM   3576  H2  HOH B1186       3.411   8.348  23.363  1.00  0.00      B    H  
ATOM   3577  O   HOH B1187      26.459  20.574  31.508  1.00  0.00      B    O  
ATOM   3578  H1  HOH B1187      25.654  19.956  31.567  1.00  0.00      B    H  
ATOM   3579  H2  HOH B1187      27.232  19.984  31.863  1.00  0.00      B    H  
ATOM   3580  O   HOH B1188       7.352   5.742  18.718  1.00  0.00      B    O  
ATOM   3581  H1  HOH B1188       6.427   6.114  18.526  1.00  0.00      B    H  
ATOM   3582  H2  HOH B1188       7.866   6.452  19.208  1.00  0.00      B    H  
ATOM   3583  O   HOH B1189       1.931  35.001  17.760  1.00  0.00      B    O  
ATOM   3584  H1  HOH B1189       2.177  34.724  18.628  1.00  0.00      B    H  
ATOM   3585  H2  HOH B1189       0.937  34.821  17.606  1.00  0.00      B    H  
ATOM   3586  O   HOH B1190      15.715  38.389  31.109  1.00  0.00      B    O  
ATOM   3587  H1  HOH B1190      14.727  38.602  31.119  1.00  0.00      B    H  
ATOM   3588  H2  HOH B1190      15.984  38.027  32.017  1.00  0.00      B    H  
ATOM   3589  O   HOH B1191      31.589   1.205   5.053  1.00  0.00      B    O  
ATOM   3590  H1  HOH B1191      30.967   0.920   4.259  1.00  0.00      B    H  
ATOM   3591  H2  HOH B1191      31.051   1.162   5.923  1.00  0.00      B    H  
ATOM   3592  O   HOH B1192       6.980  22.936  35.741  1.00  0.00      B    O  
ATOM   3593  H1  HOH B1192       6.375  23.186  36.487  1.00  0.00      B    H  
ATOM   3594  H2  HOH B1192       7.925  23.308  35.908  1.00  0.00      B    H  
ATOM   3595  O   HOH B1193      34.131  34.070  28.720  1.00  0.00      B    O  
ATOM   3596  H1  HOH B1193      34.401  34.932  28.225  1.00  0.00      B    H  
ATOM   3597  H2  HOH B1193      33.945  34.329  29.664  1.00  0.00      B    H  
ATOM   3598  O   HOH B1194       3.676   8.546  28.808  1.00  0.00      B    O  
ATOM   3599  H1  HOH B1194       3.304   7.916  29.491  1.00  0.00      B    H  
ATOM   3600  H2  HOH B1194       4.475   8.912  29.260  1.00  0.00      B    H  
ATOM   3601  O   HOH B1195      17.534   2.720  18.103  1.00  0.00      B    O  
ATOM   3602  H1  HOH B1195      17.499   1.659  18.240  1.00  0.00      B    H  
ATOM   3603  H2  HOH B1195      16.506   3.051  17.969  1.00  0.00      B    H  
ATOM   3604  O   HOH B1196      12.332  10.154   4.997  1.00  0.00      B    O  
ATOM   3605  H1  HOH B1196      13.046   9.530   5.438  1.00  0.00      B    H  
ATOM   3606  H2  HOH B1196      12.674  10.355   4.039  1.00  0.00      B    H  
ATOM   3607  O   HOH B1197      19.480  18.195  32.940  1.00  0.00      B    O  
ATOM   3608  H1  HOH B1197      19.232  18.699  33.803  1.00  0.00      B    H  
ATOM   3609  H2  HOH B1197      19.262  18.934  32.237  1.00  0.00      B    H  
ATOM   3610  O   HOH B1198      17.495  28.642  24.512  1.00  0.00      B    O  
ATOM   3611  H1  HOH B1198      17.951  27.767  24.681  1.00  0.00      B    H  
ATOM   3612  H2  HOH B1198      18.223  29.288  24.176  1.00  0.00      B    H  
ATOM   3613  O   HOH B1199      39.071   2.583  28.305  1.00  0.00      B    O  
ATOM   3614  H1  HOH B1199      38.148   2.778  28.772  1.00  0.00      B    H  
ATOM   3615  H2  HOH B1199      38.779   2.098  27.483  1.00  0.00      B    H  
ATOM   3616  O   HOH B1200       5.693  18.066  27.868  1.00  0.00      B    O  
ATOM   3617  H1  HOH B1200       6.664  18.037  27.506  1.00  0.00      B    H  
ATOM   3618  H2  HOH B1200       5.646  18.550  28.748  1.00  0.00      B    H  
ATOM   3619  O   HOH B1201       0.193  25.790  20.268  1.00  0.00      B    O  
ATOM   3620  H1  HOH B1201      -0.014  25.845  21.266  1.00  0.00      B    H  
ATOM   3621  H2  HOH B1201      -0.006  24.843  19.980  1.00  0.00      B    H  
ATOM   3622  O   HOH B1202      27.553  17.443   2.316  1.00  0.00      B    O  
ATOM   3623  H1  HOH B1202      26.684  16.927   2.329  1.00  0.00      B    H  
ATOM   3624  H2  HOH B1202      27.311  18.365   2.540  1.00  0.00      B    H  
ATOM   3625  O   HOH B1203      24.317   3.227   8.465  1.00  0.00      B    O  
ATOM   3626  H1  HOH B1203      24.108   2.673   7.627  1.00  0.00      B    H  
ATOM   3627  H2  HOH B1203      25.050   2.733   9.002  1.00  0.00      B    H  
ATOM   3628  O   HOH B1204      26.125   3.458   1.918  1.00  0.00      B    O  
ATOM   3629  H1  HOH B1204      26.718   4.254   1.634  1.00  0.00      B    H  
ATOM   3630  H2  HOH B1204      26.227   2.775   1.179  1.00  0.00      B    H  
ATOM   3631  O   HOH B1205      20.843  23.994  30.348  1.00  0.00      B    O  
ATOM   3632  H1  HOH B1205      21.079  24.936  30.520  1.00  0.00      B    H  
ATOM   3633  H2  HOH B1205      20.696  23.978  29.282  1.00  0.00      B    H  
ATOM   3634  O   HOH B1206       8.517  35.279  38.918  1.00  0.00      B    O  
ATOM   3635  H1  HOH B1206       8.928  35.174  39.845  1.00  0.00      B    H  
ATOM   3636  H2  HOH B1206       9.153  36.018  38.445  1.00  0.00      B    H  
ATOM   3637  O   HOH B1207      29.108  12.283  29.619  1.00  0.00      B    O  
ATOM   3638  H1  HOH B1207      29.464  12.414  30.540  1.00  0.00      B    H  
ATOM   3639  H2  HOH B1207      28.984  13.194  29.206  1.00  0.00      B    H  
ATOM   3640  O   HOH B1208      26.152   7.539  13.591  1.00  0.00      B    O  
ATOM   3641  H1  HOH B1208      26.249   8.302  14.233  1.00  0.00      B    H  
ATOM   3642  H2  HOH B1208      26.746   6.798  13.925  1.00  0.00      B    H  
ATOM   3643  O   HOH B1209      25.682  14.919  34.152  1.00  0.00      B    O  
ATOM   3644  H1  HOH B1209      25.772  14.034  33.674  1.00  0.00      B    H  
ATOM   3645  H2  HOH B1209      26.522  15.438  33.887  1.00  0.00      B    H  
ATOM   3646  O   HOH B1210       7.964  13.125  10.907  1.00  0.00      B    O  
ATOM   3647  H1  HOH B1210       7.181  12.504  10.643  1.00  0.00      B    H  
ATOM   3648  H2  HOH B1210       8.832  12.539  10.978  1.00  0.00      B    H  
ATOM   3649  O   HOH B1211       5.873  16.878  13.585  1.00  0.00      B    O  
ATOM   3650  H1  HOH B1211       5.919  16.833  14.599  1.00  0.00      B    H  
ATOM   3651  H2  HOH B1211       6.121  15.934  13.290  1.00  0.00      B    H  
ATOM   3652  O   HOH B1212       7.232  39.455  18.336  1.00  0.00      B    O  
ATOM   3653  H1  HOH B1212       8.068  39.353  17.735  1.00  0.00      B    H  
ATOM   3654  H2  HOH B1212       7.018  38.524  18.627  1.00  0.00      B    H  
ATOM   3655  O   HOH B1213      10.159  25.952   3.826  1.00  0.00      B    O  
ATOM   3656  H1  HOH B1213       9.399  26.565   4.047  1.00  0.00      B    H  
ATOM   3657  H2  HOH B1213      10.108  25.154   4.423  1.00  0.00      B    H  
ATOM   3658  O   HOH B1214       7.327  14.591   5.837  1.00  0.00      B    O  
ATOM   3659  H1  HOH B1214       8.209  14.717   6.243  1.00  0.00      B    H  
ATOM   3660  H2  HOH B1214       6.601  14.680   6.553  1.00  0.00      B    H  
ATOM   3661  O   HOH B1215      11.931  20.488  11.154  1.00  0.00      B    O  
ATOM   3662  H1  HOH B1215      12.364  21.285  11.592  1.00  0.00      B    H  
ATOM   3663  H2  HOH B1215      12.104  19.644  11.698  1.00  0.00      B    H  
ATOM   3664  O   HOH B1216      11.396  29.423  26.206  1.00  0.00      B    O  
ATOM   3665  H1  HOH B1216      11.918  28.576  26.011  1.00  0.00      B    H  
ATOM   3666  H2  HOH B1216      11.958  29.958  26.859  1.00  0.00      B    H  
ATOM   3667  O   HOH B1217       5.969   0.297  37.986  1.00  0.00      B    O  
ATOM   3668  H1  HOH B1217       5.692   0.767  38.894  1.00  0.00      B    H  
ATOM   3669  H2  HOH B1217       6.280  -0.594  38.327  1.00  0.00      B    H  
ATOM   3670  O   HOH B1218      18.274  34.535  34.690  1.00  0.00      B    O  
ATOM   3671  H1  HOH B1218      17.910  34.912  35.557  1.00  0.00      B    H  
ATOM   3672  H2  HOH B1218      19.020  35.178  34.522  1.00  0.00      B    H  
ATOM   3673  O   HOH B1219      35.709  29.810  37.369  1.00  0.00      B    O  
ATOM   3674  H1  HOH B1219      35.185  29.689  38.242  1.00  0.00      B    H  
ATOM   3675  H2  HOH B1219      36.301  28.997  37.228  1.00  0.00      B    H  
ATOM   3676  O   HOH B1220      38.271  20.967  10.887  1.00  0.00      B    O  
ATOM   3677  H1  HOH B1220      37.561  21.710  10.754  1.00  0.00      B    H  
ATOM   3678  H2  HOH B1220      38.417  20.496   9.979  1.00  0.00      B    H  
ATOM   3679  O   HOH B1221      13.347  24.892   3.919  1.00  0.00      B    O  
ATOM   3680  H1  HOH B1221      12.391  25.038   3.653  1.00  0.00      B    H  
ATOM   3681  H2  HOH B1221      13.774  24.911   3.033  1.00  0.00      B    H  
ATOM   3682  O   HOH B1222       8.811   8.605   3.366  1.00  0.00      B    O  
ATOM   3683  H1  HOH B1222       8.605   9.525   2.982  1.00  0.00      B    H  
ATOM   3684  H2  HOH B1222       9.817   8.429   3.310  1.00  0.00      B    H  
ATOM   3685  O   HOH B1223      30.497  16.191  23.627  1.00  0.00      B    O  
ATOM   3686  H1  HOH B1223      31.369  16.549  23.302  1.00  0.00      B    H  
ATOM   3687  H2  HOH B1223      30.544  15.216  23.340  1.00  0.00      B    H  
ATOM   3688  O   HOH B1224      31.200  21.244  31.008  1.00  0.00      B    O  
ATOM   3689  H1  HOH B1224      31.044  21.113  31.992  1.00  0.00      B    H  
ATOM   3690  H2  HOH B1224      30.564  21.974  30.736  1.00  0.00      B    H  
ATOM   3691  O   HOH B1225       2.504  27.578  24.698  1.00  0.00      B    O  
ATOM   3692  H1  HOH B1225       2.306  28.083  23.865  1.00  0.00      B    H  
ATOM   3693  H2  HOH B1225       3.061  26.781  24.468  1.00  0.00      B    H  
ATOM   3694  O   HOH B1226       9.877   6.621  11.687  1.00  0.00      B    O  
ATOM   3695  H1  HOH B1226       9.462   6.009  12.330  1.00  0.00      B    H  
ATOM   3696  H2  HOH B1226       9.128   6.929  11.015  1.00  0.00      B    H  
ATOM   3697  O   HOH B1227      22.727   5.608   8.350  1.00  0.00      B    O  
ATOM   3698  H1  HOH B1227      21.870   5.097   8.237  1.00  0.00      B    H  
ATOM   3699  H2  HOH B1227      23.415   4.877   8.337  1.00  0.00      B    H  
ATOM   3700  O   HOH B1228      15.242   8.381  13.052  1.00  0.00      B    O  
ATOM   3701  H1  HOH B1228      15.663   7.522  13.354  1.00  0.00      B    H  
ATOM   3702  H2  HOH B1228      14.972   8.265  12.063  1.00  0.00      B    H  
ATOM   3703  O   HOH B1229      13.642  16.813  11.574  1.00  0.00      B    O  
ATOM   3704  H1  HOH B1229      14.452  16.265  11.533  1.00  0.00      B    H  
ATOM   3705  H2  HOH B1229      13.572  17.169  12.503  1.00  0.00      B    H  
ATOM   3706  O   HOH B1230      12.087   5.557  30.776  1.00  0.00      B    O  
ATOM   3707  H1  HOH B1230      12.263   6.437  31.229  1.00  0.00      B    H  
ATOM   3708  H2  HOH B1230      11.090   5.392  30.785  1.00  0.00      B    H  
ATOM   3709  O   HOH B1231      25.953  28.933  11.633  1.00  0.00      B    O  
ATOM   3710  H1  HOH B1231      25.047  28.438  11.532  1.00  0.00      B    H  
ATOM   3711  H2  HOH B1231      26.178  28.821  12.624  1.00  0.00      B    H  
ATOM   3712  O   HOH B1232       2.394  24.663  23.108  1.00  0.00      B    O  
ATOM   3713  H1  HOH B1232       3.041  24.541  23.839  1.00  0.00      B    H  
ATOM   3714  H2  HOH B1232       1.478  24.466  23.551  1.00  0.00      B    H  
ATOM   3715  O   HOH B1233      12.172  16.061  36.192  1.00  0.00      B    O  
ATOM   3716  H1  HOH B1233      12.592  15.445  36.863  1.00  0.00      B    H  
ATOM   3717  H2  HOH B1233      12.531  15.850  35.233  1.00  0.00      B    H  
ATOM   3718  O   HOH B1234       7.567  37.895  30.042  1.00  0.00      B    O  
ATOM   3719  H1  HOH B1234       7.409  38.848  29.944  1.00  0.00      B    H  
ATOM   3720  H2  HOH B1234       6.885  37.307  29.507  1.00  0.00      B    H  
ATOM   3721  O   HOH B1235      27.308  32.563  24.954  1.00  0.00      B    O  
ATOM   3722  H1  HOH B1235      27.368  33.075  25.865  1.00  0.00      B    H  
ATOM   3723  H2  HOH B1235      27.224  33.287  24.260  1.00  0.00      B    H  
ATOM   3724  O   HOH B1236      16.235  29.100  18.194  1.00  0.00      B    O  
ATOM   3725  H1  HOH B1236      16.250  28.062  18.232  1.00  0.00      B    H  
ATOM   3726  H2  HOH B1236      17.023  29.469  18.680  1.00  0.00      B    H  
ATOM   3727  O   HOH B1237      35.143  26.266  34.920  1.00  0.00      B    O  
ATOM   3728  H1  HOH B1237      34.947  27.177  34.569  1.00  0.00      B    H  
ATOM   3729  H2  HOH B1237      34.247  25.840  35.134  1.00  0.00      B    H  
ATOM   3730  O   HOH B1238      21.569   2.734   1.638  1.00  0.00      B    O  
ATOM   3731  H1  HOH B1238      21.001   2.129   1.123  1.00  0.00      B    H  
ATOM   3732  H2  HOH B1238      21.019   3.280   2.287  1.00  0.00      B    H  
ATOM   3733  O   HOH B1239       2.001  21.974   9.651  1.00  0.00      B    O  
ATOM   3734  H1  HOH B1239       1.394  22.332  10.371  1.00  0.00      B    H  
ATOM   3735  H2  HOH B1239       2.432  21.100   9.969  1.00  0.00      B    H  
ATOM   3736  O   HOH B1240      27.426  11.398  13.213  1.00  0.00      B    O  
ATOM   3737  H1  HOH B1240      26.738  10.733  13.432  1.00  0.00      B    H  
ATOM   3738  H2  HOH B1240      28.244  10.943  12.790  1.00  0.00      B    H  
ATOM   3739  O   HOH B1241      37.189  18.800  17.365  1.00  0.00      B    O  
ATOM   3740  H1  HOH B1241      37.212  17.903  16.822  1.00  0.00      B    H  
ATOM   3741  H2  HOH B1241      37.143  18.476  18.323  1.00  0.00      B    H  
ATOM   3742  O   HOH B1242       1.833  11.863  32.231  1.00  0.00      B    O  
ATOM   3743  H1  HOH B1242       1.216  11.108  32.434  1.00  0.00      B    H  
ATOM   3744  H2  HOH B1242       2.756  11.486  32.331  1.00  0.00      B    H  
ATOM   3745  O   HOH B1243      23.896  14.646  23.316  1.00  0.00      B    O  
ATOM   3746  H1  HOH B1243      24.524  14.558  22.508  1.00  0.00      B    H  
ATOM   3747  H2  HOH B1243      23.966  13.776  23.773  1.00  0.00      B    H  
ATOM   3748  O   HOH B1244      21.194  16.824  28.341  1.00  0.00      B    O  
ATOM   3749  H1  HOH B1244      21.927  16.382  27.862  1.00  0.00      B    H  
ATOM   3750  H2  HOH B1244      21.265  16.555  29.352  1.00  0.00      B    H  
ATOM   3751  O   HOH B1245       4.728  16.599  37.725  1.00  0.00      B    O  
ATOM   3752  H1  HOH B1245       4.785  17.619  37.601  1.00  0.00      B    H  
ATOM   3753  H2  HOH B1245       3.889  16.368  37.261  1.00  0.00      B    H  
ATOM   3754  O   HOH B1246       2.870   2.969  28.840  1.00  0.00      B    O  
ATOM   3755  H1  HOH B1246       2.880   3.037  27.783  1.00  0.00      B    H  
ATOM   3756  H2  HOH B1246       2.044   2.544  29.209  1.00  0.00      B    H  
ATOM   3757  O   HOH B1247      20.482  15.578  14.141  1.00  0.00      B    O  
ATOM   3758  H1  HOH B1247      21.222  15.126  13.641  1.00  0.00      B    H  
ATOM   3759  H2  HOH B1247      19.954  14.943  14.639  1.00  0.00      B    H  
ATOM   3760  O   HOH B1248      18.796  29.806  19.684  1.00  0.00      B    O  
ATOM   3761  H1  HOH B1248      19.411  29.163  19.211  1.00  0.00      B    H  
ATOM   3762  H2  HOH B1248      19.444  30.484  20.033  1.00  0.00      B    H  
ATOM   3763  O   HOH B1249       2.288  30.190  27.853  1.00  0.00      B    O  
ATOM   3764  H1  HOH B1249       3.195  29.793  28.013  1.00  0.00      B    H  
ATOM   3765  H2  HOH B1249       2.374  30.882  27.199  1.00  0.00      B    H  
ATOM   3766  O   HOH B1250      20.177  22.069  21.224  1.00  0.00      B    O  
ATOM   3767  H1  HOH B1250      20.031  21.168  21.647  1.00  0.00      B    H  
ATOM   3768  H2  HOH B1250      20.950  22.504  21.699  1.00  0.00      B    H  
ATOM   3769  O   HOH B1251       0.678  26.310   0.553  1.00  0.00      B    O  
ATOM   3770  H1  HOH B1251       1.385  25.877  -0.044  1.00  0.00      B    H  
ATOM   3771  H2  HOH B1251       1.018  27.263   0.752  1.00  0.00      B    H  
ATOM   3772  O   HOH B1252      22.337  17.211   6.318  1.00  0.00      B    O  
ATOM   3773  H1  HOH B1252      21.785  18.115   6.371  1.00  0.00      B    H  
ATOM   3774  H2  HOH B1252      23.262  17.420   6.545  1.00  0.00      B    H  
ATOM   3775  O   HOH B1253      27.028   9.990   4.554  1.00  0.00      B    O  
ATOM   3776  H1  HOH B1253      27.017  10.007   5.592  1.00  0.00      B    H  
ATOM   3777  H2  HOH B1253      26.926  10.940   4.139  1.00  0.00      B    H  
ATOM   3778  O   HOH B1254      26.418  11.754  26.092  1.00  0.00      B    O  
ATOM   3779  H1  HOH B1254      26.006  10.895  26.456  1.00  0.00      B    H  
ATOM   3780  H2  HOH B1254      27.462  11.659  26.074  1.00  0.00      B    H  
ATOM   3781  O   HOH B1255      19.311   7.219  29.542  1.00  0.00      B    O  
ATOM   3782  H1  HOH B1255      20.347   7.383  29.633  1.00  0.00      B    H  
ATOM   3783  H2  HOH B1255      18.953   7.678  30.431  1.00  0.00      B    H  
ATOM   3784  O   HOH B1256      19.811  24.766  19.354  1.00  0.00      B    O  
ATOM   3785  H1  HOH B1256      19.310  24.966  20.208  1.00  0.00      B    H  
ATOM   3786  H2  HOH B1256      19.705  23.789  19.071  1.00  0.00      B    H  
ATOM   3787  O   HOH B1257       2.119  11.650  17.049  1.00  0.00      B    O  
ATOM   3788  H1  HOH B1257       1.335  11.442  17.608  1.00  0.00      B    H  
ATOM   3789  H2  HOH B1257       1.797  12.487  16.486  1.00  0.00      B    H  
ATOM   3790  O   HOH B1258      15.972  25.346  28.560  1.00  0.00      B    O  
ATOM   3791  H1  HOH B1258      15.084  24.922  28.559  1.00  0.00      B    H  
ATOM   3792  H2  HOH B1258      16.526  24.741  27.996  1.00  0.00      B    H  
ATOM   3793  O   HOH B1259      30.687  37.016   0.691  1.00  0.00      B    O  
ATOM   3794  H1  HOH B1259      30.712  37.634   1.473  1.00  0.00      B    H  
ATOM   3795  H2  HOH B1259      29.709  37.175   0.335  1.00  0.00      B    H  
ATOM   3796  O   HOH B1260      19.864  28.496  35.594  1.00  0.00      B    O  
ATOM   3797  H1  HOH B1260      20.706  28.661  36.173  1.00  0.00      B    H  
ATOM   3798  H2  HOH B1260      19.379  27.594  35.846  1.00  0.00      B    H  
ATOM   3799  O   HOH B1261       6.283   7.357  22.329  1.00  0.00      B    O  
ATOM   3800  H1  HOH B1261       6.023   6.824  23.147  1.00  0.00      B    H  
ATOM   3801  H2  HOH B1261       6.166   6.758  21.541  1.00  0.00      B    H  
ATOM   3802  O   HOH B1262       0.165  38.172  28.679  1.00  0.00      B    O  
ATOM   3803  H1  HOH B1262       0.844  37.738  29.364  1.00  0.00      B    H  
ATOM   3804  H2  HOH B1262      -0.074  39.048  29.131  1.00  0.00      B    H  
ATOM   3805  O   HOH B1263      26.012   9.287  27.404  1.00  0.00      B    O  
ATOM   3806  H1  HOH B1263      26.217   9.618  28.335  1.00  0.00      B    H  
ATOM   3807  H2  HOH B1263      25.252   8.586  27.556  1.00  0.00      B    H  
ATOM   3808  O   HOH B1264      24.800   6.914   9.584  1.00  0.00      B    O  
ATOM   3809  H1  HOH B1264      25.286   7.064   8.714  1.00  0.00      B    H  
ATOM   3810  H2  HOH B1264      24.079   6.288   9.338  1.00  0.00      B    H  
ATOM   3811  O   HOH B1265      17.717  21.947  22.784  1.00  0.00      B    O  
ATOM   3812  H1  HOH B1265      17.516  22.782  23.253  1.00  0.00      B    H  
ATOM   3813  H2  HOH B1265      18.608  22.040  22.322  1.00  0.00      B    H  
ATOM   3814  O   HOH B1266      36.181  11.949  30.146  1.00  0.00      B    O  
ATOM   3815  H1  HOH B1266      37.020  12.085  29.626  1.00  0.00      B    H  
ATOM   3816  H2  HOH B1266      35.683  11.186  29.697  1.00  0.00      B    H  
ATOM   3817  O   HOH B1267      18.425  19.713  34.914  1.00  0.00      B    O  
ATOM   3818  H1  HOH B1267      17.890  19.397  35.750  1.00  0.00      B    H  
ATOM   3819  H2  HOH B1267      17.796  20.340  34.438  1.00  0.00      B    H  
ATOM   3820  O   HOH B1268      22.512  11.600  13.506  1.00  0.00      B    O  
ATOM   3821  H1  HOH B1268      22.245  10.780  14.088  1.00  0.00      B    H  
ATOM   3822  H2  HOH B1268      22.422  11.319  12.530  1.00  0.00      B    H  
ATOM   3823  O   HOH B1269      36.829  12.355   9.138  1.00  0.00      B    O  
ATOM   3824  H1  HOH B1269      36.453  13.083   9.645  1.00  0.00      B    H  
ATOM   3825  H2  HOH B1269      36.036  11.874   8.648  1.00  0.00      B    H  
ATOM   3826  O   HOH B1270      23.146  19.467  18.691  1.00  0.00      B    O  
ATOM   3827  H1  HOH B1270      23.178  20.184  19.430  1.00  0.00      B    H  
ATOM   3828  H2  HOH B1270      23.805  19.798  17.981  1.00  0.00      B    H  
ATOM   3829  O   HOH B1271      31.826  38.383  32.428  1.00  0.00      B    O  
ATOM   3830  H1  HOH B1271      31.853  38.384  31.363  1.00  0.00      B    H  
ATOM   3831  H2  HOH B1271      32.349  39.184  32.791  1.00  0.00      B    H  
ATOM   3832  O   HOH B1272      20.149   8.058  11.171  1.00  0.00      B    O  
ATOM   3833  H1  HOH B1272      19.760   8.036  10.285  1.00  0.00      B    H  
ATOM   3834  H2  HOH B1272      21.155   8.121  11.120  1.00  0.00      B    H  
ATOM   3835  O   HOH B1273      29.471  17.872   6.042  1.00  0.00      B    O  
ATOM   3836  H1  HOH B1273      28.697  18.425   6.258  1.00  0.00      B    H  
ATOM   3837  H2  HOH B1273      30.068  18.324   5.301  1.00  0.00      B    H  
ATOM   3838  O   HOH B1274      36.550  14.810  34.450  1.00  0.00      B    O  
ATOM   3839  H1  HOH B1274      36.817  14.170  33.707  1.00  0.00      B    H  
ATOM   3840  H2  HOH B1274      37.331  14.881  35.034  1.00  0.00      B    H  
ATOM   3841  O   HOH B1275      26.507   7.095   7.130  1.00  0.00      B    O  
ATOM   3842  H1  HOH B1275      25.562   6.772   6.856  1.00  0.00      B    H  
ATOM   3843  H2  HOH B1275      27.080   6.226   7.400  1.00  0.00      B    H  
ATOM   3844  O   HOH B1276      11.939   9.527  21.903  1.00  0.00      B    O  
ATOM   3845  H1  HOH B1276      11.024   9.801  22.220  1.00  0.00      B    H  
ATOM   3846  H2  HOH B1276      12.238   8.837  22.596  1.00  0.00      B    H  
ATOM   3847  O   HOH B1277      36.510   5.876  28.527  1.00  0.00      B    O  
ATOM   3848  H1  HOH B1277      36.143   6.150  27.570  1.00  0.00      B    H  
ATOM   3849  H2  HOH B1277      36.668   6.666  29.141  1.00  0.00      B    H  
ATOM   3850  O   HOH B1278      22.226  25.916  15.398  1.00  0.00      B    O  
ATOM   3851  H1  HOH B1278      22.925  25.818  14.675  1.00  0.00      B    H  
ATOM   3852  H2  HOH B1278      22.237  25.038  15.925  1.00  0.00      B    H  
ATOM   3853  O   HOH B1279      33.377  12.302   2.219  1.00  0.00      B    O  
ATOM   3854  H1  HOH B1279      33.401  13.098   1.569  1.00  0.00      B    H  
ATOM   3855  H2  HOH B1279      32.419  12.126   2.430  1.00  0.00      B    H  
ATOM   3856  O   HOH B1280      24.449  13.851  30.169  1.00  0.00      B    O  
ATOM   3857  H1  HOH B1280      24.116  13.129  29.570  1.00  0.00      B    H  
ATOM   3858  H2  HOH B1280      25.146  13.483  30.834  1.00  0.00      B    H  
ATOM   3859  O   HOH B1281      27.403   3.409   4.182  1.00  0.00      B    O  
ATOM   3860  H1  HOH B1281      27.142   3.436   3.176  1.00  0.00      B    H  
ATOM   3861  H2  HOH B1281      26.654   3.861   4.677  1.00  0.00      B    H  
ATOM   3862  O   HOH B1282      31.081  31.232  12.507  1.00  0.00      B    O  
ATOM   3863  H1  HOH B1282      30.132  31.552  12.767  1.00  0.00      B    H  
ATOM   3864  H2  HOH B1282      30.947  30.487  11.827  1.00  0.00      B    H  
ATOM   3865  O   HOH B1283      30.497   1.623   7.571  1.00  0.00      B    O  
ATOM   3866  H1  HOH B1283      29.997   2.279   8.177  1.00  0.00      B    H  
ATOM   3867  H2  HOH B1283      30.906   0.925   8.229  1.00  0.00      B    H  
ATOM   3868  O   HOH B1284      27.097  28.694  22.274  1.00  0.00      B    O  
ATOM   3869  H1  HOH B1284      27.074  27.693  22.407  1.00  0.00      B    H  
ATOM   3870  H2  HOH B1284      27.860  28.876  21.682  1.00  0.00      B    H  
ATOM   3871  O   HOH B1285      30.091  26.456  20.044  1.00  0.00      B    O  
ATOM   3872  H1  HOH B1285      30.069  26.039  20.963  1.00  0.00      B    H  
ATOM   3873  H2  HOH B1285      30.960  26.979  20.077  1.00  0.00      B    H  
ATOM   3874  O   HOH B1286      33.675  37.285  24.290  1.00  0.00      B    O  
ATOM   3875  H1  HOH B1286      32.754  37.481  23.864  1.00  0.00      B    H  
ATOM   3876  H2  HOH B1286      33.716  36.281  24.445  1.00  0.00      B    H  
ATOM   3877  O   HOH B1287      26.862   9.854   7.270  1.00  0.00      B    O  
ATOM   3878  H1  HOH B1287      26.728   8.855   7.092  1.00  0.00      B    H  
ATOM   3879  H2  HOH B1287      27.810  10.060   7.612  1.00  0.00      B    H  
ATOM   3880  O   HOH B1288      20.630  28.884   7.695  1.00  0.00      B    O  
ATOM   3881  H1  HOH B1288      20.278  29.729   8.082  1.00  0.00      B    H  
ATOM   3882  H2  HOH B1288      19.810  28.426   7.256  1.00  0.00      B    H  
ATOM   3883  O   HOH B1289       7.538  13.480  30.551  1.00  0.00      B    O  
ATOM   3884  H1  HOH B1289       6.879  14.055  30.020  1.00  0.00      B    H  
ATOM   3885  H2  HOH B1289       7.299  13.585  31.550  1.00  0.00      B    H  
ATOM   3886  O   HOH B1290      31.871  36.004  26.887  1.00  0.00      B    O  
ATOM   3887  H1  HOH B1290      32.753  35.792  26.457  1.00  0.00      B    H  
ATOM   3888  H2  HOH B1290      31.152  35.611  26.310  1.00  0.00      B    H  
ATOM   3889  O   HOH B1291      32.880  36.069  33.715  1.00  0.00      B    O  
ATOM   3890  H1  HOH B1291      32.319  36.838  33.348  1.00  0.00      B    H  
ATOM   3891  H2  HOH B1291      33.675  35.899  33.129  1.00  0.00      B    H  
ATOM   3892  O   HOH B1292      38.480   7.979  11.227  1.00  0.00      B    O  
ATOM   3893  H1  HOH B1292      39.309   7.740  10.703  1.00  0.00      B    H  
ATOM   3894  H2  HOH B1292      38.196   8.921  10.965  1.00  0.00      B    H  
ATOM   3895  O   HOH B1293       8.515  23.029  33.517  1.00  0.00      B    O  
ATOM   3896  H1  HOH B1293       8.868  22.251  33.063  1.00  0.00      B    H  
ATOM   3897  H2  HOH B1293       8.117  22.758  34.393  1.00  0.00      B    H  
ATOM   3898  O   HOH B1294      34.033  25.895  15.539  1.00  0.00      B    O  
ATOM   3899  H1  HOH B1294      34.778  26.519  15.190  1.00  0.00      B    H  
ATOM   3900  H2  HOH B1294      34.387  24.973  15.462  1.00  0.00      B    H  
ATOM   3901  O   HOH B1295      11.307  21.432  29.945  1.00  0.00      B    O  
ATOM   3902  H1  HOH B1295      10.708  20.847  29.363  1.00  0.00      B    H  
ATOM   3903  H2  HOH B1295      12.168  21.493  29.464  1.00  0.00      B    H  
ATOM   3904  O   HOH B1296      29.397   5.550   7.982  1.00  0.00      B    O  
ATOM   3905  H1  HOH B1296      28.455   5.157   7.922  1.00  0.00      B    H  
ATOM   3906  H2  HOH B1296      29.363   6.507   8.320  1.00  0.00      B    H  
ATOM   3907  O   HOH B1297      23.512  24.337   8.171  1.00  0.00      B    O  
ATOM   3908  H1  HOH B1297      24.220  24.596   7.509  1.00  0.00      B    H  
ATOM   3909  H2  HOH B1297      22.860  25.136   8.360  1.00  0.00      B    H  
ATOM   3910  O   HOH B1298      37.895   4.813   1.063  1.00  0.00      B    O  
ATOM   3911  H1  HOH B1298      38.304   4.079   1.643  1.00  0.00      B    H  
ATOM   3912  H2  HOH B1298      37.468   5.472   1.724  1.00  0.00      B    H  
ATOM   3913  O   HOH B1299       3.590  38.121   1.152  1.00  0.00      B    O  
ATOM   3914  H1  HOH B1299       3.442  38.240   0.108  1.00  0.00      B    H  
ATOM   3915  H2  HOH B1299       3.546  37.169   1.357  1.00  0.00      B    H  
ATOM   3916  O   HOH B1300      18.149  38.050   4.247  1.00  0.00      B    O  
ATOM   3917  H1  HOH B1300      18.874  38.770   4.166  1.00  0.00      B    H  
ATOM   3918  H2  HOH B1300      17.233  38.455   4.473  1.00  0.00      B    H  
ATOM   3919  O   HOH B1301       3.041  13.706  21.907  1.00  0.00      B    O  
ATOM   3920  H1  HOH B1301       2.729  13.249  21.073  1.00  0.00      B    H  
ATOM   3921  H2  HOH B1301       3.351  14.591  21.609  1.00  0.00      B    H  
ATOM   3922  O   HOH B1302      12.106  18.691  22.590  1.00  0.00      B    O  
ATOM   3923  H1  HOH B1302      12.856  19.156  22.040  1.00  0.00      B    H  
ATOM   3924  H2  HOH B1302      12.545  17.921  23.072  1.00  0.00      B    H  
ATOM   3925  O   HOH B1303      34.802  30.492  25.890  1.00  0.00      B    O  
ATOM   3926  H1  HOH B1303      34.090  31.156  26.321  1.00  0.00      B    H  
ATOM   3927  H2  HOH B1303      34.668  30.408  24.930  1.00  0.00      B    H  
ATOM   3928  O   HOH B1304      16.403  13.287  26.805  1.00  0.00      B    O  
ATOM   3929  H1  HOH B1304      16.017  12.696  27.548  1.00  0.00      B    H  
ATOM   3930  H2  HOH B1304      16.236  12.762  25.957  1.00  0.00      B    H  
ATOM   3931  O   HOH B1305      20.279   5.010   4.930  1.00  0.00      B    O  
ATOM   3932  H1  HOH B1305      20.893   5.022   4.083  1.00  0.00      B    H  
ATOM   3933  H2  HOH B1305      19.959   5.994   4.959  1.00  0.00      B    H  
ATOM   3934  O   HOH B1306      27.631   0.396  19.808  1.00  0.00      B    O  
ATOM   3935  H1  HOH B1306      27.655  -0.431  19.209  1.00  0.00      B    H  
ATOM   3936  H2  HOH B1306      28.499   0.929  19.588  1.00  0.00      B    H  
ATOM   3937  O   HOH B1307      33.862   9.163  10.176  1.00  0.00      B    O  
ATOM   3938  H1  HOH B1307      34.133   8.762  11.109  1.00  0.00      B    H  
ATOM   3939  H2  HOH B1307      33.779   8.315   9.616  1.00  0.00      B    H  
ATOM   3940  O   HOH B1308      36.811  17.354  24.631  1.00  0.00      B    O  
ATOM   3941  H1  HOH B1308      36.347  18.079  25.179  1.00  0.00      B    H  
ATOM   3942  H2  HOH B1308      37.371  16.844  25.300  1.00  0.00      B    H  
ATOM   3943  O   HOH B1309       6.835  14.280  16.736  1.00  0.00      B    O  
ATOM   3944  H1  HOH B1309       5.991  13.804  16.455  1.00  0.00      B    H  
ATOM   3945  H2  HOH B1309       7.586  13.712  16.382  1.00  0.00      B    H  
ATOM   3946  O   HOH B1310      16.978   0.679   9.330  1.00  0.00      B    O  
ATOM   3947  H1  HOH B1310      17.247  -0.113   8.737  1.00  0.00      B    H  
ATOM   3948  H2  HOH B1310      17.760   0.741  10.026  1.00  0.00      B    H  
ATOM   3949  O   HOH B1311      20.118  13.553  16.342  1.00  0.00      B    O  
ATOM   3950  H1  HOH B1311      19.998  12.786  16.958  1.00  0.00      B    H  
ATOM   3951  H2  HOH B1311      21.108  13.489  15.990  1.00  0.00      B    H  
ATOM   3952  O   HOH B1312       0.784  19.938   6.024  1.00  0.00      B    O  
ATOM   3953  H1  HOH B1312       0.435  19.151   5.465  1.00  0.00      B    H  
ATOM   3954  H2  HOH B1312       1.099  20.663   5.385  1.00  0.00      B    H  
ATOM   3955  O   HOH B1313      30.462  18.899   3.573  1.00  0.00      B    O  
ATOM   3956  H1  HOH B1313      31.105  18.130   3.199  1.00  0.00      B    H  
ATOM   3957  H2  HOH B1313      31.091  19.683   3.590  1.00  0.00      B    H  
ATOM   3958  O   HOH B1314       8.085   9.545  25.487  1.00  0.00      B    O  
ATOM   3959  H1  HOH B1314       7.902   8.583  25.767  1.00  0.00      B    H  
ATOM   3960  H2  HOH B1314       7.290  10.077  25.663  1.00  0.00      B    H  
ATOM   3961  O   HOH B1315      37.509  21.132  26.155  1.00  0.00      B    O  
ATOM   3962  H1  HOH B1315      36.822  21.848  26.189  1.00  0.00      B    H  
ATOM   3963  H2  HOH B1315      37.548  20.563  27.038  1.00  0.00      B    H  
ATOM   3964  O   HOH B1316       2.530   6.356   0.399  1.00  0.00      B    O  
ATOM   3965  H1  HOH B1316       3.434   6.524   0.016  1.00  0.00      B    H  
ATOM   3966  H2  HOH B1316       2.436   6.906   1.307  1.00  0.00      B    H  
ATOM   3967  O   HOH B1317      27.568  34.447  10.119  1.00  0.00      B    O  
ATOM   3968  H1  HOH B1317      28.113  33.740   9.630  1.00  0.00      B    H  
ATOM   3969  H2  HOH B1317      28.259  35.006  10.556  1.00  0.00      B    H  
ATOM   3970  O   HOH B1318      37.284  28.223   4.107  1.00  0.00      B    O  
ATOM   3971  H1  HOH B1318      37.874  27.580   4.674  1.00  0.00      B    H  
ATOM   3972  H2  HOH B1318      36.368  27.820   4.043  1.00  0.00      B    H  
ATOM   3973  O   HOH B1319      25.881  11.511  17.282  1.00  0.00      B    O  
ATOM   3974  H1  HOH B1319      25.497  11.198  18.155  1.00  0.00      B    H  
ATOM   3975  H2  HOH B1319      25.877  12.516  17.383  1.00  0.00      B    H  
ATOM   3976  O   HOH B1320      34.803  34.956  21.709  1.00  0.00      B    O  
ATOM   3977  H1  HOH B1320      35.773  34.799  21.946  1.00  0.00      B    H  
ATOM   3978  H2  HOH B1320      34.679  35.837  21.266  1.00  0.00      B    H  
ATOM   3979  O   HOH B1321      37.691  33.904   9.762  1.00  0.00      B    O  
ATOM   3980  H1  HOH B1321      38.023  34.722  10.298  1.00  0.00      B    H  
ATOM   3981  H2  HOH B1321      38.256  33.069  10.063  1.00  0.00      B    H  
ATOM   3982  O   HOH B1322       8.347  24.096  16.921  1.00  0.00      B    O  
ATOM   3983  H1  HOH B1322       7.957  24.950  17.259  1.00  0.00      B    H  
ATOM   3984  H2  HOH B1322       8.565  23.503  17.737  1.00  0.00      B    H  
ATOM   3985  O   HOH B1323      18.683  15.751   2.233  1.00  0.00      B    O  
ATOM   3986  H1  HOH B1323      18.698  15.094   1.491  1.00  0.00      B    H  
ATOM   3987  H2  HOH B1323      19.309  16.479   1.957  1.00  0.00      B    H  
ATOM   3988  O   HOH B1324      23.675   3.213   3.314  1.00  0.00      B    O  
ATOM   3989  H1  HOH B1324      23.068   2.814   2.644  1.00  0.00      B    H  
ATOM   3990  H2  HOH B1324      24.610   3.130   2.897  1.00  0.00      B    H  
ATOM   3991  O   HOH B1325       4.915   7.315  37.712  1.00  0.00      B    O  
ATOM   3992  H1  HOH B1325       4.068   7.476  37.132  1.00  0.00      B    H  
ATOM   3993  H2  HOH B1325       5.453   8.184  37.824  1.00  0.00      B    H  
ATOM   3994  O   HOH B1326      16.028  22.578  11.173  1.00  0.00      B    O  
ATOM   3995  H1  HOH B1326      16.371  22.341  10.252  1.00  0.00      B    H  
ATOM   3996  H2  HOH B1326      15.677  21.735  11.602  1.00  0.00      B    H  
ATOM   3997  O   HOH B1327       8.054  16.676  30.926  1.00  0.00      B    O  
ATOM   3998  H1  HOH B1327       7.711  15.833  30.547  1.00  0.00      B    H  
ATOM   3999  H2  HOH B1327       8.493  16.500  31.827  1.00  0.00      B    H  
ATOM   4000  O   HOH B1328      35.762  24.654  18.841  1.00  0.00      B    O  
ATOM   4001  H1  HOH B1328      36.589  24.524  19.452  1.00  0.00      B    H  
ATOM   4002  H2  HOH B1328      36.233  24.891  17.977  1.00  0.00      B    H  
ATOM   4003  O   HOH B1329      37.991   7.373  19.339  1.00  0.00      B    O  
ATOM   4004  H1  HOH B1329      37.994   7.737  18.406  1.00  0.00      B    H  
ATOM   4005  H2  HOH B1329      37.958   6.338  19.297  1.00  0.00      B    H  
ATOM   4006  O   HOH B1330       0.590  37.510  23.004  1.00  0.00      B    O  
ATOM   4007  H1  HOH B1330       1.403  37.979  23.282  1.00  0.00      B    H  
ATOM   4008  H2  HOH B1330       0.554  36.617  23.550  1.00  0.00      B    H  
ATOM   4009  O   HOH B1331      27.749  30.599  38.891  1.00  0.00      B    O  
ATOM   4010  H1  HOH B1331      26.969  30.459  39.513  1.00  0.00      B    H  
ATOM   4011  H2  HOH B1331      28.022  31.525  38.970  1.00  0.00      B    H  
ATOM   4012  O   HOH B1332      15.459  20.367   1.063  1.00  0.00      B    O  
ATOM   4013  H1  HOH B1332      15.692  20.990   1.855  1.00  0.00      B    H  
ATOM   4014  H2  HOH B1332      16.385  20.012   0.637  1.00  0.00      B    H  
ATOM   4015  O   HOH B1333      27.927   5.661  31.811  1.00  0.00      B    O  
ATOM   4016  H1  HOH B1333      28.907   5.872  32.062  1.00  0.00      B    H  
ATOM   4017  H2  HOH B1333      27.464   6.577  31.638  1.00  0.00      B    H  
ATOM   4018  O   HOH B1334       7.893  24.530  24.159  1.00  0.00      B    O  
ATOM   4019  H1  HOH B1334       8.130  24.434  25.140  1.00  0.00      B    H  
ATOM   4020  H2  HOH B1334       8.067  25.514  23.890  1.00  0.00      B    H  
ATOM   4021  O   HOH B1335      38.661  12.846   1.375  1.00  0.00      B    O  
ATOM   4022  H1  HOH B1335      38.163  13.567   0.750  1.00  0.00      B    H  
ATOM   4023  H2  HOH B1335      38.499  13.101   2.328  1.00  0.00      B    H  
ATOM   4024  O   HOH B1336       6.631  36.176  13.392  1.00  0.00      B    O  
ATOM   4025  H1  HOH B1336       6.084  35.285  13.475  1.00  0.00      B    H  
ATOM   4026  H2  HOH B1336       7.466  36.119  13.900  1.00  0.00      B    H  
ATOM   4027  O   HOH B1337       6.490  19.509   9.875  1.00  0.00      B    O  
ATOM   4028  H1  HOH B1337       7.041  18.934  10.513  1.00  0.00      B    H  
ATOM   4029  H2  HOH B1337       6.907  20.460  10.013  1.00  0.00      B    H  
ATOM   4030  O   HOH B1338      34.549  22.212  33.112  1.00  0.00      B    O  
ATOM   4031  H1  HOH B1338      34.068  23.119  32.999  1.00  0.00      B    H  
ATOM   4032  H2  HOH B1338      33.882  21.555  33.508  1.00  0.00      B    H  
ATOM   4033  O   HOH B1339       5.611  18.911  30.693  1.00  0.00      B    O  
ATOM   4034  H1  HOH B1339       4.627  19.075  31.001  1.00  0.00      B    H  
ATOM   4035  H2  HOH B1339       6.152  18.674  31.521  1.00  0.00      B    H  
ATOM   4036  O   HOH B1340       8.436  30.739   3.931  1.00  0.00      B    O  
ATOM   4037  H1  HOH B1340       8.026  31.350   3.239  1.00  0.00      B    H  
ATOM   4038  H2  HOH B1340       9.317  30.510   3.618  1.00  0.00      B    H  
ATOM   4039  O   HOH B1341      17.090   6.316   3.269  1.00  0.00      B    O  
ATOM   4040  H1  HOH B1341      16.566   6.624   2.426  1.00  0.00      B    H  
ATOM   4041  H2  HOH B1341      17.499   5.383   3.077  1.00  0.00      B    H  
ATOM   4042  O   HOH B1342      27.992  22.999  19.463  1.00  0.00      B    O  
ATOM   4043  H1  HOH B1342      27.554  22.904  18.581  1.00  0.00      B    H  
ATOM   4044  H2  HOH B1342      28.825  23.429  19.357  1.00  0.00      B    H  
ATOM   4045  O   HOH B1343       7.704  16.314   8.851  1.00  0.00      B    O  
ATOM   4046  H1  HOH B1343       8.241  17.099   8.454  1.00  0.00      B    H  
ATOM   4047  H2  HOH B1343       8.134  15.859   9.610  1.00  0.00      B    H  
ATOM   4048  O   HOH B1344      27.542   9.028  16.310  1.00  0.00      B    O  
ATOM   4049  H1  HOH B1344      26.652   9.370  16.182  1.00  0.00      B    H  
ATOM   4050  H2  HOH B1344      27.448   8.120  16.594  1.00  0.00      B    H  
ATOM   4051  O   HOH B1345      19.369   6.049  38.198  1.00  0.00      B    O  
ATOM   4052  H1  HOH B1345      18.940   5.938  39.088  1.00  0.00      B    H  
ATOM   4053  H2  HOH B1345      20.371   6.031  38.409  1.00  0.00      B    H  
ATOM   4054  O   HOH B1346      21.779   6.881  32.365  1.00  0.00      B    O  
ATOM   4055  H1  HOH B1346      21.771   6.983  33.387  1.00  0.00      B    H  
ATOM   4056  H2  HOH B1346      21.117   6.159  32.110  1.00  0.00      B    H  
ATOM   4057  O   HOH B1347      34.259  24.592  11.152  1.00  0.00      B    O  
ATOM   4058  H1  HOH B1347      35.124  24.261  11.591  1.00  0.00      B    H  
ATOM   4059  H2  HOH B1347      34.230  25.566  11.448  1.00  0.00      B    H  
ATOM   4060  O   HOH B1348      35.952  27.766  14.692  1.00  0.00      B    O  
ATOM   4061  H1  HOH B1348      36.893  27.898  15.043  1.00  0.00      B    H  
ATOM   4062  H2  HOH B1348      35.488  28.636  14.670  1.00  0.00      B    H  
ATOM   4063  O   HOH B1349      18.536   2.114  31.543  1.00  0.00      B    O  
ATOM   4064  H1  HOH B1349      17.761   2.743  31.473  1.00  0.00      B    H  
ATOM   4065  H2  HOH B1349      18.607   1.673  32.490  1.00  0.00      B    H  
ATOM   4066  O   HOH B1350      23.171   5.372  21.196  1.00  0.00      B    O  
ATOM   4067  H1  HOH B1350      22.754   5.802  20.426  1.00  0.00      B    H  
ATOM   4068  H2  HOH B1350      22.461   5.278  21.862  1.00  0.00      B    H  
ATOM   4069  O   HOH B1351       4.076  16.383  21.180  1.00  0.00      B    O  
ATOM   4070  H1  HOH B1351       4.983  16.771  20.895  1.00  0.00      B    H  
ATOM   4071  H2  HOH B1351       3.431  17.130  21.396  1.00  0.00      B    H  
ATOM   4072  O   HOH B1352      16.009   6.327  35.612  1.00  0.00      B    O  
ATOM   4073  H1  HOH B1352      15.301   5.724  35.120  1.00  0.00      B    H  
ATOM   4074  H2  HOH B1352      16.161   7.172  35.036  1.00  0.00      B    H  
ATOM   4075  O   HOH B1353      12.507  31.593   8.770  1.00  0.00      B    O  
ATOM   4076  H1  HOH B1353      13.258  31.235   9.347  1.00  0.00      B    H  
ATOM   4077  H2  HOH B1353      12.918  31.608   7.795  1.00  0.00      B    H  
ATOM   4078  O   HOH B1354       1.748  37.199  33.882  1.00  0.00      B    O  
ATOM   4079  H1  HOH B1354       2.111  36.700  34.741  1.00  0.00      B    H  
ATOM   4080  H2  HOH B1354       1.474  38.141  34.115  1.00  0.00      B    H  
ATOM   4081  O   HOH B1355      37.470   4.548  19.563  1.00  0.00      B    O  
ATOM   4082  H1  HOH B1355      37.693   3.838  20.222  1.00  0.00      B    H  
ATOM   4083  H2  HOH B1355      36.533   4.420  19.207  1.00  0.00      B    H  
ATOM   4084  O   HOH B1356      19.013   7.592   4.835  1.00  0.00      B    O  
ATOM   4085  H1  HOH B1356      18.111   7.175   4.543  1.00  0.00      B    H  
ATOM   4086  H2  HOH B1356      18.841   8.370   5.505  1.00  0.00      B    H  
ATOM   4087  O   HOH B1357      19.153   1.103  10.915  1.00  0.00      B    O  
ATOM   4088  H1  HOH B1357      19.141   1.677  11.745  1.00  0.00      B    H  
ATOM   4089  H2  HOH B1357      20.009   1.296  10.359  1.00  0.00      B    H  
ATOM   4090  O   HOH B1358      13.743   9.962  19.983  1.00  0.00      B    O  
ATOM   4091  H1  HOH B1358      13.348  10.246  19.071  1.00  0.00      B    H  
ATOM   4092  H2  HOH B1358      12.961   9.809  20.578  1.00  0.00      B    H  
ATOM   4093  O   HOH B1359      29.360   3.399   1.195  1.00  0.00      B    O  
ATOM   4094  H1  HOH B1359      28.568   3.557   0.580  1.00  0.00      B    H  
ATOM   4095  H2  HOH B1359      29.899   4.212   0.959  1.00  0.00      B    H  
ATOM   4096  O   HOH B1360      25.922   1.236  23.650  1.00  0.00      B    O  
ATOM   4097  H1  HOH B1360      25.489   1.862  23.052  1.00  0.00      B    H  
ATOM   4098  H2  HOH B1360      26.283   0.406  23.089  1.00  0.00      B    H  
ATOM   4099  O   HOH B1361      25.541  17.397  12.597  1.00  0.00      B    O  
ATOM   4100  H1  HOH B1361      26.518  17.646  12.514  1.00  0.00      B    H  
ATOM   4101  H2  HOH B1361      25.555  16.978  13.520  1.00  0.00      B    H  
ATOM   4102  O   HOH B1362      17.361  21.746   9.005  1.00  0.00      B    O  
ATOM   4103  H1  HOH B1362      17.861  21.002   9.428  1.00  0.00      B    H  
ATOM   4104  H2  HOH B1362      17.601  21.837   8.008  1.00  0.00      B    H  
ATOM   4105  O   HOH B1363      30.998  25.089  26.945  1.00  0.00      B    O  
ATOM   4106  H1  HOH B1363      30.361  24.384  26.596  1.00  0.00      B    H  
ATOM   4107  H2  HOH B1363      30.724  26.019  26.652  1.00  0.00      B    H  
ATOM   4108  O   HOH B1364      13.056  30.840  27.732  1.00  0.00      B    O  
ATOM   4109  H1  HOH B1364      13.810  31.538  27.568  1.00  0.00      B    H  
ATOM   4110  H2  HOH B1364      13.525  30.022  28.216  1.00  0.00      B    H  
ATOM   4111  O   HOH B1365      10.673   8.105  32.024  1.00  0.00      B    O  
ATOM   4112  H1  HOH B1365      10.757   8.167  30.995  1.00  0.00      B    H  
ATOM   4113  H2  HOH B1365       9.730   7.792  32.257  1.00  0.00      B    H  
ATOM   4114  O   HOH B1366      14.517  29.562  11.140  1.00  0.00      B    O  
ATOM   4115  H1  HOH B1366      14.906  29.585  10.169  1.00  0.00      B    H  
ATOM   4116  H2  HOH B1366      14.081  28.622  11.229  1.00  0.00      B    H  
ATOM   4117  O   HOH B1367      38.311   3.572  36.008  1.00  0.00      B    O  
ATOM   4118  H1  HOH B1367      38.220   2.510  36.009  1.00  0.00      B    H  
ATOM   4119  H2  HOH B1367      38.293   3.921  36.998  1.00  0.00      B    H  
ATOM   4120  O   HOH B1368      16.976  18.499  29.457  1.00  0.00      B    O  
ATOM   4121  H1  HOH B1368      17.517  18.976  30.187  1.00  0.00      B    H  
ATOM   4122  H2  HOH B1368      17.043  19.056  28.644  1.00  0.00      B    H  
ATOM   4123  O   HOH B1369       8.668  25.144  31.862  1.00  0.00      B    O  
ATOM   4124  H1  HOH B1369       9.496  24.924  31.324  1.00  0.00      B    H  
ATOM   4125  H2  HOH B1369       8.611  24.422  32.625  1.00  0.00      B    H  
ATOM   4126  O   HOH B1370      10.986  15.214  30.418  1.00  0.00      B    O  
ATOM   4127  H1  HOH B1370      10.235  15.484  29.775  1.00  0.00      B    H  
ATOM   4128  H2  HOH B1370      11.568  16.053  30.441  1.00  0.00      B    H  
ATOM   4129  O   HOH B1371      23.908  22.398  12.419  1.00  0.00      B    O  
ATOM   4130  H1  HOH B1371      23.260  22.267  11.685  1.00  0.00      B    H  
ATOM   4131  H2  HOH B1371      24.834  22.559  12.065  1.00  0.00      B    H  
ATOM   4132  O   HOH B1372       4.356   4.502  33.068  1.00  0.00      B    O  
ATOM   4133  H1  HOH B1372       4.659   4.037  33.877  1.00  0.00      B    H  
ATOM   4134  H2  HOH B1372       3.450   5.032  33.216  1.00  0.00      B    H  
ATOM   4135  O   HOH B1373      30.280   6.599  25.273  1.00  0.00      B    O  
ATOM   4136  H1  HOH B1373      29.502   7.088  25.673  1.00  0.00      B    H  
ATOM   4137  H2  HOH B1373      31.040   6.581  25.905  1.00  0.00      B    H  
ATOM   4138  O   HOH B1374      22.114  37.352  29.443  1.00  0.00      B    O  
ATOM   4139  H1  HOH B1374      21.591  37.983  30.088  1.00  0.00      B    H  
ATOM   4140  H2  HOH B1374      23.145  37.465  29.496  1.00  0.00      B    H  
ATOM   4141  O   HOH B1375      17.979  15.132  32.438  1.00  0.00      B    O  
ATOM   4142  H1  HOH B1375      17.685  16.009  32.828  1.00  0.00      B    H  
ATOM   4143  H2  HOH B1375      18.509  14.641  33.162  1.00  0.00      B    H  
ATOM   4144  O   HOH B1376      10.062  34.821   8.781  1.00  0.00      B    O  
ATOM   4145  H1  HOH B1376      10.592  34.563   7.955  1.00  0.00      B    H  
ATOM   4146  H2  HOH B1376      10.397  34.162   9.488  1.00  0.00      B    H  
ATOM   4147  O   HOH B1377       3.102  20.849  24.405  1.00  0.00      B    O  
ATOM   4148  H1  HOH B1377       3.884  20.954  25.109  1.00  0.00      B    H  
ATOM   4149  H2  HOH B1377       2.158  21.117  24.868  1.00  0.00      B    H  
ATOM   4150  O   HOH B1378      36.987   8.863  37.716  1.00  0.00      B    O  
ATOM   4151  H1  HOH B1378      37.754   8.301  37.361  1.00  0.00      B    H  
ATOM   4152  H2  HOH B1378      36.131   8.624  37.180  1.00  0.00      B    H  
ATOM   4153  O   HOH B1379      26.462  10.282  34.315  1.00  0.00      B    O  
ATOM   4154  H1  HOH B1379      27.485  10.083  34.138  1.00  0.00      B    H  
ATOM   4155  H2  HOH B1379      26.009  10.189  33.390  1.00  0.00      B    H  
ATOM   4156  O   HOH B1380      37.281  29.059   1.219  1.00  0.00      B    O  
ATOM   4157  H1  HOH B1380      37.732  29.859   0.839  1.00  0.00      B    H  
ATOM   4158  H2  HOH B1380      37.660  28.879   2.137  1.00  0.00      B    H  
ATOM   4159  O   HOH B1381      21.541  37.291  37.828  1.00  0.00      B    O  
ATOM   4160  H1  HOH B1381      20.702  36.660  38.040  1.00  0.00      B    H  
ATOM   4161  H2  HOH B1381      22.320  37.079  38.418  1.00  0.00      B    H  
ATOM   4162  O   HOH B1382      35.479   3.078   2.749  1.00  0.00      B    O  
ATOM   4163  H1  HOH B1382      34.821   3.068   1.987  1.00  0.00      B    H  
ATOM   4164  H2  HOH B1382      35.883   3.996   2.746  1.00  0.00      B    H  
ATOM   4165  O   HOH B1383       6.095  17.787  20.431  1.00  0.00      B    O  
ATOM   4166  H1  HOH B1383       6.570  18.216  21.296  1.00  0.00      B    H  
ATOM   4167  H2  HOH B1383       6.642  18.137  19.611  1.00  0.00      B    H  
ATOM   4168  O   HOH B1384       9.385  18.852  30.046  1.00  0.00      B    O  
ATOM   4169  H1  HOH B1384       8.665  18.206  30.358  1.00  0.00      B    H  
ATOM   4170  H2  HOH B1384      10.229  18.465  30.383  1.00  0.00      B    H  
ATOM   4171  O   HOH B1385      18.526   4.280  26.592  1.00  0.00      B    O  
ATOM   4172  H1  HOH B1385      17.968   3.677  27.057  1.00  0.00      B    H  
ATOM   4173  H2  HOH B1385      18.686   3.897  25.658  1.00  0.00      B    H  
ATOM   4174  O   HOH B1386       9.998  21.143   4.058  1.00  0.00      B    O  
ATOM   4175  H1  HOH B1386       9.001  21.063   4.036  1.00  0.00      B    H  
ATOM   4176  H2  HOH B1386      10.354  20.276   4.551  1.00  0.00      B    H  
ATOM   4177  O   HOH B1387       1.258   6.325  32.931  1.00  0.00      B    O  
ATOM   4178  H1  HOH B1387       2.129   6.386  33.513  1.00  0.00      B    H  
ATOM   4179  H2  HOH B1387       0.775   5.471  33.261  1.00  0.00      B    H  
ATOM   4180  O   HOH B1388       4.488  13.118  16.083  1.00  0.00      B    O  
ATOM   4181  H1  HOH B1388       4.029  12.455  16.682  1.00  0.00      B    H  
ATOM   4182  H2  HOH B1388       4.010  13.091  15.201  1.00  0.00      B    H  
ATOM   4183  O   HOH B1389      13.436  10.728  17.279  1.00  0.00      B    O  
ATOM   4184  H1  HOH B1389      14.304  11.233  17.617  1.00  0.00      B    H  
ATOM   4185  H2  HOH B1389      13.735  10.137  16.482  1.00  0.00      B    H  
ATOM   4186  O   HOH B1390      28.225  12.727   6.112  1.00  0.00      B    O  
ATOM   4187  H1  HOH B1390      29.253  12.637   6.153  1.00  0.00      B    H  
ATOM   4188  H2  HOH B1390      27.925  13.452   6.770  1.00  0.00      B    H  
ATOM   4189  O   HOH B1391      33.929  33.338  14.862  1.00  0.00      B    O  
ATOM   4190  H1  HOH B1391      34.605  33.967  14.454  1.00  0.00      B    H  
ATOM   4191  H2  HOH B1391      33.529  33.785  15.671  1.00  0.00      B    H  
ATOM   4192  O   HOH B1392       6.226   5.505  14.204  1.00  0.00      B    O  
ATOM   4193  H1  HOH B1392       6.244   4.524  13.875  1.00  0.00      B    H  
ATOM   4194  H2  HOH B1392       6.187   5.536  15.222  1.00  0.00      B    H  
ATOM   4195  O   HOH B1393      28.816  19.435  29.679  1.00  0.00      B    O  
ATOM   4196  H1  HOH B1393      28.441  20.077  29.077  1.00  0.00      B    H  
ATOM   4197  H2  HOH B1393      28.113  18.829  30.018  1.00  0.00      B    H  
ATOM   4198  O   HOH B1394      16.323  34.912   2.774  1.00  0.00      B    O  
ATOM   4199  H1  HOH B1394      17.075  35.433   3.315  1.00  0.00      B    H  
ATOM   4200  H2  HOH B1394      15.413  35.182   3.157  1.00  0.00      B    H  
ATOM   4201  O   HOH B1395      19.582  20.886   4.026  1.00  0.00      B    O  
ATOM   4202  H1  HOH B1395      18.941  20.488   4.674  1.00  0.00      B    H  
ATOM   4203  H2  HOH B1395      20.278  20.099   3.842  1.00  0.00      B    H  
ATOM   4204  O   HOH B1396      19.597  22.357  18.328  1.00  0.00      B    O  
ATOM   4205  H1  HOH B1396      19.421  21.413  17.973  1.00  0.00      B    H  
ATOM   4206  H2  HOH B1396      20.075  22.231  19.247  1.00  0.00      B    H  
ATOM   4207  O   HOH B1397      22.582  14.378  12.533  1.00  0.00      B    O  
ATOM   4208  H1  HOH B1397      23.069  14.612  11.665  1.00  0.00      B    H  
ATOM   4209  H2  HOH B1397      22.626  13.369  12.577  1.00  0.00      B    H  
ATOM   4210  O   HOH B1398      17.422  22.404  30.265  1.00  0.00      B    O  
ATOM   4211  H1  HOH B1398      17.023  22.099  29.342  1.00  0.00      B    H  
ATOM   4212  H2  HOH B1398      17.247  23.396  30.348  1.00  0.00      B    H  
ATOM   4213  O   HOH B1399      26.232  28.111  14.537  1.00  0.00      B    O  
ATOM   4214  H1  HOH B1399      26.726  27.346  14.164  1.00  0.00      B    H  
ATOM   4215  H2  HOH B1399      25.749  27.789  15.371  1.00  0.00      B    H  
ATOM   4216  O   HOH B1400      11.717  34.191  25.544  1.00  0.00      B    O  
ATOM   4217  H1  HOH B1400      11.933  34.044  26.572  1.00  0.00      B    H  
ATOM   4218  H2  HOH B1400      10.779  33.751  25.279  1.00  0.00      B    H  
ATOM   4219  O   HOH B1401      30.993  11.916   5.921  1.00  0.00      B    O  
ATOM   4220  H1  HOH B1401      31.102  11.536   5.004  1.00  0.00      B    H  
ATOM   4221  H2  HOH B1401      30.449  11.210   6.490  1.00  0.00      B    H  
ATOM   4222  O   HOH B1402      22.430  11.146  37.736  1.00  0.00      B    O  
ATOM   4223  H1  HOH B1402      22.611  11.480  38.671  1.00  0.00      B    H  
ATOM   4224  H2  HOH B1402      22.818  11.802  37.144  1.00  0.00      B    H  
ATOM   4225  O   HOH B1403      16.114   0.500  21.827  1.00  0.00      B    O  
ATOM   4226  H1  HOH B1403      15.122   0.374  22.055  1.00  0.00      B    H  
ATOM   4227  H2  HOH B1403      16.661  -0.329  22.080  1.00  0.00      B    H  
ATOM   4228  O   HOH B1404       3.344   0.745  35.881  1.00  0.00      B    O  
ATOM   4229  H1  HOH B1404       3.642   1.609  36.317  1.00  0.00      B    H  
ATOM   4230  H2  HOH B1404       3.963   0.575  35.112  1.00  0.00      B    H  
ATOM   4231  O   HOH B1405      37.531  31.442  22.622  1.00  0.00      B    O  
ATOM   4232  H1  HOH B1405      38.228  31.990  23.154  1.00  0.00      B    H  
ATOM   4233  H2  HOH B1405      37.597  31.667  21.657  1.00  0.00      B    H  
ATOM   4234  O   HOH B1406      16.324  15.293   3.713  1.00  0.00      B    O  
ATOM   4235  H1  HOH B1406      17.172  15.644   3.267  1.00  0.00      B    H  
ATOM   4236  H2  HOH B1406      16.329  14.291   3.455  1.00  0.00      B    H  
ATOM   4237  O   HOH B1407      27.541   2.346  35.999  1.00  0.00      B    O  
ATOM   4238  H1  HOH B1407      28.531   2.325  35.667  1.00  0.00      B    H  
ATOM   4239  H2  HOH B1407      27.325   3.330  35.977  1.00  0.00      B    H  
ATOM   4240  O   HOH B1408      33.504  32.309  12.323  1.00  0.00      B    O  
ATOM   4241  H1  HOH B1408      33.584  32.304  13.330  1.00  0.00      B    H  
ATOM   4242  H2  HOH B1408      32.547  32.012  12.172  1.00  0.00      B    H  
ATOM   4243  O   HOH B1409      21.565   0.167  31.295  1.00  0.00      B    O  
ATOM   4244  H1  HOH B1409      20.605   0.386  30.989  1.00  0.00      B    H  
ATOM   4245  H2  HOH B1409      22.118   0.995  31.101  1.00  0.00      B    H  
ATOM   4246  O   HOH B1410      11.476  19.074  19.439  1.00  0.00      B    O  
ATOM   4247  H1  HOH B1410      11.569  18.073  19.220  1.00  0.00      B    H  
ATOM   4248  H2  HOH B1410      11.207  19.106  20.414  1.00  0.00      B    H  
ATOM   4249  O   HOH B1411      12.343  38.389  34.116  1.00  0.00      B    O  
ATOM   4250  H1  HOH B1411      11.664  37.862  33.529  1.00  0.00      B    H  
ATOM   4251  H2  HOH B1411      12.934  37.684  34.534  1.00  0.00      B    H  
ATOM   4252  O   HOH B1412      26.409  22.986  11.451  1.00  0.00      B    O  
ATOM   4253  H1  HOH B1412      27.187  22.507  11.059  1.00  0.00      B    H  
ATOM   4254  H2  HOH B1412      26.701  23.522  12.261  1.00  0.00      B    H  
ATOM   4255  O   HOH B1413       1.005  21.674  25.901  1.00  0.00      B    O  
ATOM   4256  H1  HOH B1413       1.293  21.752  26.837  1.00  0.00      B    H  
ATOM   4257  H2  HOH B1413       0.022  21.480  25.978  1.00  0.00      B    H  
ATOM   4258  O   HOH B1414      16.882  18.902  25.678  1.00  0.00      B    O  
ATOM   4259  H1  HOH B1414      16.231  18.335  26.210  1.00  0.00      B    H  
ATOM   4260  H2  HOH B1414      17.879  18.561  25.759  1.00  0.00      B    H  
ATOM   4261  O   HOH B1415       4.300  38.136   8.326  1.00  0.00      B    O  
ATOM   4262  H1  HOH B1415       4.085  38.495   7.388  1.00  0.00      B    H  
ATOM   4263  H2  HOH B1415       3.577  37.608   8.596  1.00  0.00      B    H  
ATOM   4264  O   HOH B1416      28.283  29.811  24.761  1.00  0.00      B    O  
ATOM   4265  H1  HOH B1416      27.979  30.775  24.629  1.00  0.00      B    H  
ATOM   4266  H2  HOH B1416      27.674  29.289  24.166  1.00  0.00      B    H  
ATOM   4267  O   HOH B1417      20.569  14.761  22.300  1.00  0.00      B    O  
ATOM   4268  H1  HOH B1417      21.184  14.965  21.490  1.00  0.00      B    H  
ATOM   4269  H2  HOH B1417      21.202  14.739  23.139  1.00  0.00      B    H  
ATOM   4270  O   HOH B1418      19.553  11.302   6.916  1.00  0.00      B    O  
ATOM   4271  H1  HOH B1418      18.795  10.706   6.507  1.00  0.00      B    H  
ATOM   4272  H2  HOH B1418      19.477  11.259   7.930  1.00  0.00      B    H  
ATOM   4273  O   HOH B1419      38.000   5.146  33.973  1.00  0.00      B    O  
ATOM   4274  H1  HOH B1419      38.144   4.482  34.731  1.00  0.00      B    H  
ATOM   4275  H2  HOH B1419      37.820   4.605  33.136  1.00  0.00      B    H  
ATOM   4276  O   HOH B1420      25.549  38.022   5.596  1.00  0.00      B    O  
ATOM   4277  H1  HOH B1420      24.566  37.705   5.531  1.00  0.00      B    H  
ATOM   4278  H2  HOH B1420      25.847  37.769   6.511  1.00  0.00      B    H  
ATOM   4279  O   HOH B1421      21.805  26.578   8.755  1.00  0.00      B    O  
ATOM   4280  H1  HOH B1421      21.680  27.536   8.448  1.00  0.00      B    H  
ATOM   4281  H2  HOH B1421      21.893  26.664   9.702  1.00  0.00      B    H  
ATOM   4282  O   HOH B1422      14.508   0.258  10.511  1.00  0.00      B    O  
ATOM   4283  H1  HOH B1422      15.381   0.414  10.062  1.00  0.00      B    H  
ATOM   4284  H2  HOH B1422      14.620  -0.402  11.269  1.00  0.00      B    H  
ATOM   4285  O   HOH B1423      10.861   0.684   6.672  1.00  0.00      B    O  
ATOM   4286  H1  HOH B1423      10.829   1.631   7.022  1.00  0.00      B    H  
ATOM   4287  H2  HOH B1423      11.242   0.164   7.454  1.00  0.00      B    H  
ATOM   4288  O   HOH B1424       2.862  23.147  18.649  1.00  0.00      B    O  
ATOM   4289  H1  HOH B1424       3.442  22.339  18.393  1.00  0.00      B    H  
ATOM   4290  H2  HOH B1424       3.099  23.556  19.504  1.00  0.00      B    H  
ATOM   4291  O   HOH B1425      34.713  15.576  13.758  1.00  0.00      B    O  
ATOM   4292  H1  HOH B1425      34.380  16.165  13.026  1.00  0.00      B    H  
ATOM   4293  H2  HOH B1425      35.628  15.857  14.006  1.00  0.00      B    H  
ATOM   4294  O   HOH B1426      20.354  22.375  38.603  1.00  0.00      B    O  
ATOM   4295  H1  HOH B1426      20.791  22.451  37.725  1.00  0.00      B    H  
ATOM   4296  H2  HOH B1426      20.862  22.831  39.315  1.00  0.00      B    H  
ATOM   4297  O   HOH B1427       6.755   1.119   4.076  1.00  0.00      B    O  
ATOM   4298  H1  HOH B1427       5.783   1.431   4.152  1.00  0.00      B    H  
ATOM   4299  H2  HOH B1427       7.171   1.657   3.267  1.00  0.00      B    H  
ATOM   4300  O   HOH B1428      17.967  23.780  16.282  1.00  0.00      B    O  
ATOM   4301  H1  HOH B1428      18.659  23.780  15.597  1.00  0.00      B    H  
ATOM   4302  H2  HOH B1428      18.087  22.890  16.856  1.00  0.00      B    H  
ATOM   4303  O   HOH B1429      33.479  26.331  27.634  1.00  0.00      B    O  
ATOM   4304  H1  HOH B1429      32.744  25.747  27.498  1.00  0.00      B    H  
ATOM   4305  H2  HOH B1429      34.007  26.099  28.512  1.00  0.00      B    H  
ATOM   4306  O   HOH B1430       8.719  33.001  26.274  1.00  0.00      B    O  
ATOM   4307  H1  HOH B1430       9.524  32.978  26.848  1.00  0.00      B    H  
ATOM   4308  H2  HOH B1430       8.560  32.094  25.908  1.00  0.00      B    H  
ATOM   4309  O   HOH B1431      12.516   2.882  19.619  1.00  0.00      B    O  
ATOM   4310  H1  HOH B1431      11.520   2.719  19.830  1.00  0.00      B    H  
ATOM   4311  H2  HOH B1431      13.030   2.034  19.805  1.00  0.00      B    H  
ATOM   4312  O   HOH B1432      22.318  31.525  32.031  1.00  0.00      B    O  
ATOM   4313  H1  HOH B1432      22.689  32.392  32.330  1.00  0.00      B    H  
ATOM   4314  H2  HOH B1432      21.341  31.630  31.835  1.00  0.00      B    H  
ATOM   4315  O   HOH B1433      30.154   5.806  29.528  1.00  0.00      B    O  
ATOM   4316  H1  HOH B1433      30.388   5.471  30.427  1.00  0.00      B    H  
ATOM   4317  H2  HOH B1433      30.627   5.186  28.935  1.00  0.00      B    H  
ATOM   4318  O   HOH B1434      30.638  16.960  13.243  1.00  0.00      B    O  
ATOM   4319  H1  HOH B1434      31.233  16.754  12.462  1.00  0.00      B    H  
ATOM   4320  H2  HOH B1434      30.384  16.046  13.576  1.00  0.00      B    H  
ATOM   4321  O   HOH B1435       0.970   8.952  27.949  1.00  0.00      B    O  
ATOM   4322  H1  HOH B1435       1.657   8.364  28.398  1.00  0.00      B    H  
ATOM   4323  H2  HOH B1435       0.379   9.212  28.689  1.00  0.00      B    H  
ATOM   4324  O   HOH B1436       1.633   1.122   8.873  1.00  0.00      B    O  
ATOM   4325  H1  HOH B1436       1.836   0.335   9.500  1.00  0.00      B    H  
ATOM   4326  H2  HOH B1436       1.688   0.785   7.921  1.00  0.00      B    H  
ATOM   4327  O   HOH B1437      17.669  18.987   0.507  1.00  0.00      B    O  
ATOM   4328  H1  HOH B1437      18.623  19.394   0.561  1.00  0.00      B    H  
ATOM   4329  H2  HOH B1437      17.527  18.278   1.197  1.00  0.00      B    H  
ATOM   4330  O   HOH B1438      36.444  37.398   5.090  1.00  0.00      B    O  
ATOM   4331  H1  HOH B1438      37.108  37.719   4.344  1.00  0.00      B    H  
ATOM   4332  H2  HOH B1438      35.571  37.694   4.832  1.00  0.00      B    H  
ATOM   4333  O   HOH B1439      25.299   0.177  11.172  1.00  0.00      B    O  
ATOM   4334  H1  HOH B1439      25.413   1.174  11.113  1.00  0.00      B    H  
ATOM   4335  H2  HOH B1439      24.336  -0.030  11.485  1.00  0.00      B    H  
ATOM   4336  O   HOH B1440       0.258  16.986   8.837  1.00  0.00      B    O  
ATOM   4337  H1  HOH B1440       1.135  16.884   9.310  1.00  0.00      B    H  
ATOM   4338  H2  HOH B1440      -0.372  17.295   9.530  1.00  0.00      B    H  
ATOM   4339  O   HOH B1441       1.248  30.405   7.393  1.00  0.00      B    O  
ATOM   4340  H1  HOH B1441       2.245  30.554   7.422  1.00  0.00      B    H  
ATOM   4341  H2  HOH B1441       0.938  30.656   8.298  1.00  0.00      B    H  
ATOM   4342  O   HOH B1442      30.243  17.212  27.867  1.00  0.00      B    O  
ATOM   4343  H1  HOH B1442      29.286  17.490  27.679  1.00  0.00      B    H  
ATOM   4344  H2  HOH B1442      30.754  18.011  28.237  1.00  0.00      B    H  
ATOM   4345  O   HOH B1443      14.515  17.869   1.212  1.00  0.00      B    O  
ATOM   4346  H1  HOH B1443      14.951  18.782   0.948  1.00  0.00      B    H  
ATOM   4347  H2  HOH B1443      14.708  17.785   2.199  1.00  0.00      B    H  
ATOM   4348  O   HOH B1444      36.429   7.488  23.284  1.00  0.00      B    O  
ATOM   4349  H1  HOH B1444      36.036   8.066  22.502  1.00  0.00      B    H  
ATOM   4350  H2  HOH B1444      37.385   7.703  23.419  1.00  0.00      B    H  
ATOM   4351  O   HOH B1445       6.499  27.661  28.645  1.00  0.00      B    O  
ATOM   4352  H1  HOH B1445       7.357  27.380  29.128  1.00  0.00      B    H  
ATOM   4353  H2  HOH B1445       6.067  26.788  28.394  1.00  0.00      B    H  
ATOM   4354  O   HOH B1446      33.320   6.565   9.642  1.00  0.00      B    O  
ATOM   4355  H1  HOH B1446      34.273   6.371   9.933  1.00  0.00      B    H  
ATOM   4356  H2  HOH B1446      32.992   5.768   9.198  1.00  0.00      B    H  
ATOM   4357  O   HOH B1447       9.056  28.037  26.701  1.00  0.00      B    O  
ATOM   4358  H1  HOH B1447       9.872  28.686  26.577  1.00  0.00      B    H  
ATOM   4359  H2  HOH B1447       9.467  27.170  27.178  1.00  0.00      B    H  
ATOM   4360  O   HOH B1448      37.312   7.135   8.085  1.00  0.00      B    O  
ATOM   4361  H1  HOH B1448      37.127   6.750   9.002  1.00  0.00      B    H  
ATOM   4362  H2  HOH B1448      36.523   6.811   7.505  1.00  0.00      B    H  
ATOM   4363  O   HOH B1449       2.818  31.447  19.301  1.00  0.00      B    O  
ATOM   4364  H1  HOH B1449       3.123  31.292  18.360  1.00  0.00      B    H  
ATOM   4365  H2  HOH B1449       3.124  30.588  19.882  1.00  0.00      B    H  
ATOM   4366  O   HOH B1450      11.292  31.304  38.620  1.00  0.00      B    O  
ATOM   4367  H1  HOH B1450      10.455  31.735  39.028  1.00  0.00      B    H  
ATOM   4368  H2  HOH B1450      11.087  31.211  37.642  1.00  0.00      B    H  
ATOM   4369  O   HOH B1451      10.512  17.461  25.598  1.00  0.00      B    O  
ATOM   4370  H1  HOH B1451      10.165  17.056  24.738  1.00  0.00      B    H  
ATOM   4371  H2  HOH B1451      11.149  16.834  26.061  1.00  0.00      B    H  
ATOM   4372  O   HOH B1452      15.385  32.746  32.890  1.00  0.00      B    O  
ATOM   4373  H1  HOH B1452      14.426  32.888  33.126  1.00  0.00      B    H  
ATOM   4374  H2  HOH B1452      15.864  32.324  33.684  1.00  0.00      B    H  
ATOM   4375  O   HOH B1453      17.201  37.801   7.653  1.00  0.00      B    O  
ATOM   4376  H1  HOH B1453      16.299  37.638   7.250  1.00  0.00      B    H  
ATOM   4377  H2  HOH B1453      17.860  37.803   6.878  1.00  0.00      B    H  
ATOM   4378  O   HOH B1454      11.508  12.963  14.031  1.00  0.00      B    O  
ATOM   4379  H1  HOH B1454      12.369  12.393  14.074  1.00  0.00      B    H  
ATOM   4380  H2  HOH B1454      10.858  12.480  14.552  1.00  0.00      B    H  
ATOM   4381  O   HOH B1455      14.313  28.888  29.048  1.00  0.00      B    O  
ATOM   4382  H1  HOH B1455      14.264  29.611  29.758  1.00  0.00      B    H  
ATOM   4383  H2  HOH B1455      15.163  28.993  28.463  1.00  0.00      B    H  
ATOM   4384  O   HOH B1456      31.022   2.948  26.568  1.00  0.00      B    O  
ATOM   4385  H1  HOH B1456      30.750   3.256  25.625  1.00  0.00      B    H  
ATOM   4386  H2  HOH B1456      31.007   1.946  26.584  1.00  0.00      B    H  
ATOM   4387  O   HOH B1457      35.234   0.737  17.992  1.00  0.00      B    O  
ATOM   4388  H1  HOH B1457      34.301   0.843  18.369  1.00  0.00      B    H  
ATOM   4389  H2  HOH B1457      35.571  -0.137  18.299  1.00  0.00      B    H  
ATOM   4390  O   HOH B1458       6.808  23.089  30.980  1.00  0.00      B    O  
ATOM   4391  H1  HOH B1458       7.572  23.662  31.286  1.00  0.00      B    H  
ATOM   4392  H2  HOH B1458       7.152  22.396  30.369  1.00  0.00      B    H  
ATOM   4393  O   HOH B1459      29.243  36.350  28.434  1.00  0.00      B    O  
ATOM   4394  H1  HOH B1459      30.247  36.282  28.234  1.00  0.00      B    H  
ATOM   4395  H2  HOH B1459      29.180  36.217  29.424  1.00  0.00      B    H  
ATOM   4396  O   HOH B1460      29.849  21.588  22.017  1.00  0.00      B    O  
ATOM   4397  H1  HOH B1460      30.088  20.886  21.325  1.00  0.00      B    H  
ATOM   4398  H2  HOH B1460      30.756  22.008  22.272  1.00  0.00      B    H  
ATOM   4399  O   HOH B1461      22.372  29.307   3.587  1.00  0.00      B    O  
ATOM   4400  H1  HOH B1461      22.623  29.428   4.530  1.00  0.00      B    H  
ATOM   4401  H2  HOH B1461      21.376  29.271   3.458  1.00  0.00      B    H  
ATOM   4402  O   HOH B1462      29.848   1.819  14.930  1.00  0.00      B    O  
ATOM   4403  H1  HOH B1462      30.118   1.036  14.268  1.00  0.00      B    H  
ATOM   4404  H2  HOH B1462      30.590   1.996  15.604  1.00  0.00      B    H  
ATOM   4405  O   HOH B1463      32.377   7.098  35.158  1.00  0.00      B    O  
ATOM   4406  H1  HOH B1463      33.340   7.002  35.349  1.00  0.00      B    H  
ATOM   4407  H2  HOH B1463      32.247   7.911  34.540  1.00  0.00      B    H  
ATOM   4408  O   HOH B1464       5.761  36.011  21.137  1.00  0.00      B    O  
ATOM   4409  H1  HOH B1464       6.661  35.542  21.197  1.00  0.00      B    H  
ATOM   4410  H2  HOH B1464       5.131  35.483  21.707  1.00  0.00      B    H  
ATOM   4411  O   HOH B1465      11.725  29.260  19.710  1.00  0.00      B    O  
ATOM   4412  H1  HOH B1465      11.466  29.919  20.417  1.00  0.00      B    H  
ATOM   4413  H2  HOH B1465      12.315  28.575  20.247  1.00  0.00      B    H  
ATOM   4414  O   HOH B1466       2.305  15.131  27.162  1.00  0.00      B    O  
ATOM   4415  H1  HOH B1466       3.053  15.732  26.759  1.00  0.00      B    H  
ATOM   4416  H2  HOH B1466       2.402  15.076  28.182  1.00  0.00      B    H  
ATOM   4417  O   HOH B1467      16.492  12.202   7.175  1.00  0.00      B    O  
ATOM   4418  H1  HOH B1467      16.384  12.597   8.105  1.00  0.00      B    H  
ATOM   4419  H2  HOH B1467      16.890  12.911   6.589  1.00  0.00      B    H  
ATOM   4420  O   HOH B1468      13.598  32.129   0.774  1.00  0.00      B    O  
ATOM   4421  H1  HOH B1468      14.418  31.679   0.299  1.00  0.00      B    H  
ATOM   4422  H2  HOH B1468      12.821  31.860   0.149  1.00  0.00      B    H  
ATOM   4423  O   HOH B1469      34.332  16.777  16.508  1.00  0.00      B    O  
ATOM   4424  H1  HOH B1469      33.997  17.666  16.150  1.00  0.00      B    H  
ATOM   4425  H2  HOH B1469      34.358  16.191  15.687  1.00  0.00      B    H  
ATOM   4426  O   HOH B1470       2.154  25.741  37.723  1.00  0.00      B    O  
ATOM   4427  H1  HOH B1470       2.341  26.480  37.137  1.00  0.00      B    H  
ATOM   4428  H2  HOH B1470       2.222  24.894  37.242  1.00  0.00      B    H  
ATOM   4429  O   HOH B1471      23.441  21.142   4.002  1.00  0.00      B    O  
ATOM   4430  H1  HOH B1471      24.135  20.434   4.216  1.00  0.00      B    H  
ATOM   4431  H2  HOH B1471      22.990  21.454   4.837  1.00  0.00      B    H  
ATOM   4432  O   HOH B1472      11.590  21.483  36.814  1.00  0.00      B    O  
ATOM   4433  H1  HOH B1472      11.848  21.186  35.891  1.00  0.00      B    H  
ATOM   4434  H2  HOH B1472      12.284  21.186  37.492  1.00  0.00      B    H  
ATOM   4435  O   HOH B1473      26.863   5.489  11.243  1.00  0.00      B    O  
ATOM   4436  H1  HOH B1473      26.338   6.170  10.619  1.00  0.00      B    H  
ATOM   4437  H2  HOH B1473      27.497   6.006  11.851  1.00  0.00      B    H  
ATOM   4438  O   HOH B1474      16.880   0.802  29.353  1.00  0.00      B    O  
ATOM   4439  H1  HOH B1474      16.286   0.246  29.950  1.00  0.00      B    H  
ATOM   4440  H2  HOH B1474      16.886   1.763  29.726  1.00  0.00      B    H  
ATOM   4441  O   HOH B1475      35.984  38.942  30.756  1.00  0.00      B    O  
ATOM   4442  H1  HOH B1475      35.383  38.432  31.330  1.00  0.00      B    H  
ATOM   4443  H2  HOH B1475      36.893  38.890  31.199  1.00  0.00      B    H  
ATOM   4444  O   HOH B1476       6.409   2.301  22.063  1.00  0.00      B    O  
ATOM   4445  H1  HOH B1476       6.435   1.317  21.915  1.00  0.00      B    H  
ATOM   4446  H2  HOH B1476       6.618   2.721  21.170  1.00  0.00      B    H  
ATOM   4447  O   HOH B1477      15.504   6.051  10.094  1.00  0.00      B    O  
ATOM   4448  H1  HOH B1477      16.225   6.377   9.469  1.00  0.00      B    H  
ATOM   4449  H2  HOH B1477      14.954   5.301   9.669  1.00  0.00      B    H  
ATOM   4450  O   HOH B1478      29.107  13.640   1.497  1.00  0.00      B    O  
ATOM   4451  H1  HOH B1478      28.331  14.172   0.999  1.00  0.00      B    H  
ATOM   4452  H2  HOH B1478      29.360  14.193   2.305  1.00  0.00      B    H  
ATOM   4453  O   HOH B1479      35.945  14.182   2.899  1.00  0.00      B    O  
ATOM   4454  H1  HOH B1479      35.705  13.514   3.635  1.00  0.00      B    H  
ATOM   4455  H2  HOH B1479      35.177  14.169   2.285  1.00  0.00      B    H  
ATOM   4456  O   HOH B1480      10.260   2.772  23.178  1.00  0.00      B    O  
ATOM   4457  H1  HOH B1480      10.848   3.082  23.956  1.00  0.00      B    H  
ATOM   4458  H2  HOH B1480      10.373   1.738  23.179  1.00  0.00      B    H  
ATOM   4459  O   HOH B1481       6.069  26.422  25.789  1.00  0.00      B    O  
ATOM   4460  H1  HOH B1481       6.986  26.411  26.199  1.00  0.00      B    H  
ATOM   4461  H2  HOH B1481       5.440  26.833  26.444  1.00  0.00      B    H  
ATOM   4462  O   HOH B1482       9.091   4.836  13.496  1.00  0.00      B    O  
ATOM   4463  H1  HOH B1482       9.450   5.643  14.050  1.00  0.00      B    H  
ATOM   4464  H2  HOH B1482       8.283   4.585  14.086  1.00  0.00      B    H  
ATOM   4465  O   HOH B1483      27.143  26.404  10.033  1.00  0.00      B    O  
ATOM   4466  H1  HOH B1483      26.957  27.161  10.714  1.00  0.00      B    H  
ATOM   4467  H2  HOH B1483      26.387  25.755  10.145  1.00  0.00      B    H  
ATOM   4468  O   HOH B1484      32.752  27.841  20.606  1.00  0.00      B    O  
ATOM   4469  H1  HOH B1484      33.017  27.323  21.392  1.00  0.00      B    H  
ATOM   4470  H2  HOH B1484      33.393  27.591  19.885  1.00  0.00      B    H  
ATOM   4471  O   HOH B1485      27.562   7.557   3.972  1.00  0.00      B    O  
ATOM   4472  H1  HOH B1485      27.453   7.249   4.928  1.00  0.00      B    H  
ATOM   4473  H2  HOH B1485      27.503   8.606   4.034  1.00  0.00      B    H  
ATOM   4474  O   HOH B1486       7.487  30.260  27.860  1.00  0.00      B    O  
ATOM   4475  H1  HOH B1486       7.543  29.266  27.676  1.00  0.00      B    H  
ATOM   4476  H2  HOH B1486       8.325  30.561  28.401  1.00  0.00      B    H  
ATOM   4477  O   HOH B1487       2.757   2.380  11.803  1.00  0.00      B    O  
ATOM   4478  H1  HOH B1487       3.347   3.209  11.650  1.00  0.00      B    H  
ATOM   4479  H2  HOH B1487       3.394   1.614  11.520  1.00  0.00      B    H  
ATOM   4480  O   HOH B1488      10.092  15.041  16.761  1.00  0.00      B    O  
ATOM   4481  H1  HOH B1488       9.113  15.075  16.835  1.00  0.00      B    H  
ATOM   4482  H2  HOH B1488      10.350  14.136  16.462  1.00  0.00      B    H  
ATOM   4483  O   HOH B1489      33.174  34.913  17.208  1.00  0.00      B    O  
ATOM   4484  H1  HOH B1489      33.685  34.515  17.998  1.00  0.00      B    H  
ATOM   4485  H2  HOH B1489      32.170  34.759  17.439  1.00  0.00      B    H  
ATOM   4486  O   HOH B1490      12.000  39.132  29.872  1.00  0.00      B    O  
ATOM   4487  H1  HOH B1490      11.940  38.289  29.339  1.00  0.00      B    H  
ATOM   4488  H2  HOH B1490      11.069  39.541  29.841  1.00  0.00      B    H  
ATOM   4489  O   HOH B1491      24.919   6.135  31.670  1.00  0.00      B    O  
ATOM   4490  H1  HOH B1491      24.266   6.267  32.480  1.00  0.00      B    H  
ATOM   4491  H2  HOH B1491      25.061   5.143  31.640  1.00  0.00      B    H  
ATOM   4492  O   HOH B1492      15.577  35.071  16.367  1.00  0.00      B    O  
ATOM   4493  H1  HOH B1492      15.497  34.136  16.087  1.00  0.00      B    H  
ATOM   4494  H2  HOH B1492      16.528  35.345  16.282  1.00  0.00      B    H  
ATOM   4495  O   HOH B1493      33.126   6.105  26.617  1.00  0.00      B    O  
ATOM   4496  H1  HOH B1493      33.180   5.202  27.104  1.00  0.00      B    H  
ATOM   4497  H2  HOH B1493      34.048   6.269  26.238  1.00  0.00      B    H  
ATOM   4498  O   HOH B1494      23.398  25.750   3.060  1.00  0.00      B    O  
ATOM   4499  H1  HOH B1494      23.720  26.627   2.667  1.00  0.00      B    H  
ATOM   4500  H2  HOH B1494      22.973  25.197   2.326  1.00  0.00      B    H  
ATOM   4501  O   HOH B1495      35.307   6.588  34.673  1.00  0.00      B    O  
ATOM   4502  H1  HOH B1495      36.020   7.315  34.668  1.00  0.00      B    H  
ATOM   4503  H2  HOH B1495      35.474   6.010  33.770  1.00  0.00      B    H  
ATOM   4504  O   HOH B1496       5.812  33.019  21.804  1.00  0.00      B    O  
ATOM   4505  H1  HOH B1496       5.933  32.147  22.243  1.00  0.00      B    H  
ATOM   4506  H2  HOH B1496       6.722  33.415  21.820  1.00  0.00      B    H  
ATOM   4507  O   HOH B1497      13.964  37.078  35.680  1.00  0.00      B    O  
ATOM   4508  H1  HOH B1497      13.913  36.199  36.247  1.00  0.00      B    H  
ATOM   4509  H2  HOH B1497      14.268  37.786  36.307  1.00  0.00      B    H  
ATOM   4510  O   HOH B1498       1.225  33.454  30.188  1.00  0.00      B    O  
ATOM   4511  H1  HOH B1498       1.092  34.037  30.978  1.00  0.00      B    H  
ATOM   4512  H2  HOH B1498       0.792  32.518  30.328  1.00  0.00      B    H  
ATOM   4513  O   HOH B1499      13.767  33.459  23.793  1.00  0.00      B    O  
ATOM   4514  H1  HOH B1499      14.614  33.562  24.397  1.00  0.00      B    H  
ATOM   4515  H2  HOH B1499      12.988  33.910  24.311  1.00  0.00      B    H  
ATOM   4516  O   HOH B1500      34.782  12.253  25.228  1.00  0.00      B    O  
ATOM   4517  H1  HOH B1500      34.822  11.440  25.819  1.00  0.00      B    H  
ATOM   4518  H2  HOH B1500      35.369  12.104  24.431  1.00  0.00      B    H  
ATOM   4519  O   HOH B1501      16.826  18.518  37.116  1.00  0.00      B    O  
ATOM   4520  H1  HOH B1501      17.285  18.677  38.007  1.00  0.00      B    H  
ATOM   4521  H2  HOH B1501      17.032  17.587  36.743  1.00  0.00      B    H  
ATOM   4522  O   HOH B1502      21.928   5.536   0.174  1.00  0.00      B    O  
ATOM   4523  H1  HOH B1502      21.875   6.210   0.929  1.00  0.00      B    H  
ATOM   4524  H2  HOH B1502      21.924   4.551   0.516  1.00  0.00      B    H  
ATOM   4525  O   HOH B1503       9.268   4.501   2.877  1.00  0.00      B    O  
ATOM   4526  H1  HOH B1503      10.218   4.734   2.556  1.00  0.00      B    H  
ATOM   4527  H2  HOH B1503       9.010   5.176   3.590  1.00  0.00      B    H  
ATOM   4528  O   HOH B1504      36.922   1.180  12.734  1.00  0.00      B    O  
ATOM   4529  H1  HOH B1504      36.626   1.269  13.748  1.00  0.00      B    H  
ATOM   4530  H2  HOH B1504      37.799   1.662  12.686  1.00  0.00      B    H  
ATOM   4531  O   HOH B1505       7.198   8.767  38.702  1.00  0.00      B    O  
ATOM   4532  H1  HOH B1505       8.235   8.679  38.610  1.00  0.00      B    H  
ATOM   4533  H2  HOH B1505       6.890   8.438  39.626  1.00  0.00      B    H  
ATOM   4534  O   HOH B1506       1.635  28.308  16.570  1.00  0.00      B    O  
ATOM   4535  H1  HOH B1506       0.701  27.944  16.546  1.00  0.00      B    H  
ATOM   4536  H2  HOH B1506       2.263  27.571  16.626  1.00  0.00      B    H  
ATOM   4537  O   HOH B1507       6.823  29.097   2.243  1.00  0.00      B    O  
ATOM   4538  H1  HOH B1507       7.123  29.060   3.202  1.00  0.00      B    H  
ATOM   4539  H2  HOH B1507       7.647  29.022   1.709  1.00  0.00      B    H  
ATOM   4540  O   HOH B1508      19.327  11.237  18.165  1.00  0.00      B    O  
ATOM   4541  H1  HOH B1508      18.513  10.589  18.164  1.00  0.00      B    H  
ATOM   4542  H2  HOH B1508      19.298  11.813  18.940  1.00  0.00      B    H  
ATOM   4543  O   HOH B1509       3.116   6.446  34.869  1.00  0.00      B    O  
ATOM   4544  H1  HOH B1509       2.930   5.729  35.613  1.00  0.00      B    H  
ATOM   4545  H2  HOH B1509       4.111   6.642  34.815  1.00  0.00      B    H  
ATOM   4546  O   HOH B1510      36.911  19.299   2.159  1.00  0.00      B    O  
ATOM   4547  H1  HOH B1510      35.955  19.683   2.042  1.00  0.00      B    H  
ATOM   4548  H2  HOH B1510      36.906  18.294   2.022  1.00  0.00      B    H  
ATOM   4549  O   HOH B1511      38.744   9.646  23.480  1.00  0.00      B    O  
ATOM   4550  H1  HOH B1511      39.187   8.739  23.424  1.00  0.00      B    H  
ATOM   4551  H2  HOH B1511      39.443  10.335  23.278  1.00  0.00      B    H  
ATOM   4552  O   HOH B1512      21.557   8.421   1.028  1.00  0.00      B    O  
ATOM   4553  H1  HOH B1512      21.138   8.571   1.925  1.00  0.00      B    H  
ATOM   4554  H2  HOH B1512      22.545   8.789   1.001  1.00  0.00      B    H  
ATOM   4555  O   HOH B1513      24.224  24.630  28.188  1.00  0.00      B    O  
ATOM   4556  H1  HOH B1513      24.406  24.138  29.035  1.00  0.00      B    H  
ATOM   4557  H2  HOH B1513      23.804  25.523  28.443  1.00  0.00      B    H  
ATOM   4558  O   HOH B1514      27.331  24.892  16.003  1.00  0.00      B    O  
ATOM   4559  H1  HOH B1514      28.121  25.346  16.481  1.00  0.00      B    H  
ATOM   4560  H2  HOH B1514      27.213  23.953  16.420  1.00  0.00      B    H  
ATOM   4561  O   HOH B1515      31.307  25.218  29.609  1.00  0.00      B    O  
ATOM   4562  H1  HOH B1515      31.425  24.975  28.658  1.00  0.00      B    H  
ATOM   4563  H2  HOH B1515      31.397  26.256  29.694  1.00  0.00      B    H  
ATOM   4564  O   HOH B1516      31.425  26.963  15.690  1.00  0.00      B    O  
ATOM   4565  H1  HOH B1516      32.373  26.549  15.497  1.00  0.00      B    H  
ATOM   4566  H2  HOH B1516      31.457  27.873  15.144  1.00  0.00      B    H  
ATOM   4567  O   HOH B1517       5.392   5.363  24.163  1.00  0.00      B    O  
ATOM   4568  H1  HOH B1517       6.188   4.737  24.036  1.00  0.00      B    H  
ATOM   4569  H2  HOH B1517       4.639   4.755  24.403  1.00  0.00      B    H  
ATOM   4570  O   HOH B1518      30.814  13.470  23.002  1.00  0.00      B    O  
ATOM   4571  H1  HOH B1518      31.366  13.319  23.843  1.00  0.00      B    H  
ATOM   4572  H2  HOH B1518      31.373  13.302  22.170  1.00  0.00      B    H  
ATOM   4573  O   HOH B1519      33.400  23.764   0.640  1.00  0.00      B    O  
ATOM   4574  H1  HOH B1519      33.520  24.682   1.017  1.00  0.00      B    H  
ATOM   4575  H2  HOH B1519      32.522  23.433   1.001  1.00  0.00      B    H  
ATOM   4576  O   HOH B1520      36.695   6.158  16.402  1.00  0.00      B    O  
ATOM   4577  H1  HOH B1520      36.656   7.150  16.692  1.00  0.00      B    H  
ATOM   4578  H2  HOH B1520      37.505   5.711  16.779  1.00  0.00      B    H  
ATOM   4579  O   HOH B1521       0.667  26.833  28.057  1.00  0.00      B    O  
ATOM   4580  H1  HOH B1521       1.133  25.990  28.383  1.00  0.00      B    H  
ATOM   4581  H2  HOH B1521       0.337  26.620  27.103  1.00  0.00      B    H  
ATOM   4582  O   HOH B1522      16.102  36.497  19.940  1.00  0.00      B    O  
ATOM   4583  H1  HOH B1522      16.916  36.986  19.970  1.00  0.00      B    H  
ATOM   4584  H2  HOH B1522      16.366  35.526  20.061  1.00  0.00      B    H  
ATOM   4585  O   HOH B1523      16.455  28.854  27.082  1.00  0.00      B    O  
ATOM   4586  H1  HOH B1523      16.453  28.615  26.110  1.00  0.00      B    H  
ATOM   4587  H2  HOH B1523      17.258  29.495  27.336  1.00  0.00      B    H  
ATOM   4588  O   HOH B1524      34.828  34.020  10.115  1.00  0.00      B    O  
ATOM   4589  H1  HOH B1524      34.574  33.305  10.744  1.00  0.00      B    H  
ATOM   4590  H2  HOH B1524      35.822  33.912   9.947  1.00  0.00      B    H  
ATOM   4591  O   HOH B1525      32.112  27.393   1.988  1.00  0.00      B    O  
ATOM   4592  H1  HOH B1525      32.650  26.906   1.238  1.00  0.00      B    H  
ATOM   4593  H2  HOH B1525      31.817  28.286   1.601  1.00  0.00      B    H  
ATOM   4594  O   HOH B1526      14.428  31.270  22.031  1.00  0.00      B    O  
ATOM   4595  H1  HOH B1526      14.188  31.866  22.867  1.00  0.00      B    H  
ATOM   4596  H2  HOH B1526      14.340  30.272  22.241  1.00  0.00      B    H  
ATOM   4597  O   HOH B1527      13.340   1.923  24.289  1.00  0.00      B    O  
ATOM   4598  H1  HOH B1527      13.846   2.411  23.564  1.00  0.00      B    H  
ATOM   4599  H2  HOH B1527      13.962   1.408  24.883  1.00  0.00      B    H  
ATOM   4600  O   HOH B1528      24.071  35.355  16.027  1.00  0.00      B    O  
ATOM   4601  H1  HOH B1528      23.671  34.423  15.944  1.00  0.00      B    H  
ATOM   4602  H2  HOH B1528      24.599  35.355  16.912  1.00  0.00      B    H  
ATOM   4603  O   HOH B1529      29.136   9.693  34.449  1.00  0.00      B    O  
ATOM   4604  H1  HOH B1529      28.774   9.536  35.357  1.00  0.00      B    H  
ATOM   4605  H2  HOH B1529      30.132   9.710  34.454  1.00  0.00      B    H  
ATOM   4606  O   HOH B1530      24.551   3.288  32.432  1.00  0.00      B    O  
ATOM   4607  H1  HOH B1530      23.651   3.220  32.854  1.00  0.00      B    H  
ATOM   4608  H2  HOH B1530      24.449   3.084  31.403  1.00  0.00      B    H  
ATOM   4609  O   HOH B1531       2.595   5.751  16.022  1.00  0.00      B    O  
ATOM   4610  H1  HOH B1531       2.592   4.863  15.487  1.00  0.00      B    H  
ATOM   4611  H2  HOH B1531       1.919   6.413  15.651  1.00  0.00      B    H  
ATOM   4612  O   HOH B1532      -0.206  15.091  31.692  1.00  0.00      B    O  
ATOM   4613  H1  HOH B1532      -0.097  15.931  32.216  1.00  0.00      B    H  
ATOM   4614  H2  HOH B1532       0.678  14.903  31.178  1.00  0.00      B    H  
ATOM   4615  O   HOH B1533      30.955  20.573   8.144  1.00  0.00      B    O  
ATOM   4616  H1  HOH B1533      30.047  20.599   8.580  1.00  0.00      B    H  
ATOM   4617  H2  HOH B1533      31.420  21.423   8.333  1.00  0.00      B    H  
ATOM   4618  O   HOH B1534       1.537  11.831  23.093  1.00  0.00      B    O  
ATOM   4619  H1  HOH B1534       2.048  12.522  22.526  1.00  0.00      B    H  
ATOM   4620  H2  HOH B1534       1.649  12.012  24.072  1.00  0.00      B    H  
ATOM   4621  O   HOH B1535      13.147  30.571  34.253  1.00  0.00      B    O  
ATOM   4622  H1  HOH B1535      12.722  30.153  35.095  1.00  0.00      B    H  
ATOM   4623  H2  HOH B1535      13.330  29.789  33.641  1.00  0.00      B    H  
ATOM   4624  O   HOH B1536      15.451  21.712  32.046  1.00  0.00      B    O  
ATOM   4625  H1  HOH B1536      15.913  21.577  32.928  1.00  0.00      B    H  
ATOM   4626  H2  HOH B1536      16.140  21.962  31.326  1.00  0.00      B    H  
ATOM   4627  O   HOH B1537      19.124   1.716   0.379  1.00  0.00      B    O  
ATOM   4628  H1  HOH B1537      18.456   1.408   1.055  1.00  0.00      B    H  
ATOM   4629  H2  HOH B1537      18.726   2.484  -0.164  1.00  0.00      B    H  
ATOM   4630  O   HOH B1538      26.254   2.771  10.373  1.00  0.00      B    O  
ATOM   4631  H1  HOH B1538      26.466   3.732  10.609  1.00  0.00      B    H  
ATOM   4632  H2  HOH B1538      27.134   2.327  10.162  1.00  0.00      B    H  
ATOM   4633  O   HOH B1539       1.007   5.339  28.189  1.00  0.00      B    O  
ATOM   4634  H1  HOH B1539       0.171   5.871  28.030  1.00  0.00      B    H  
ATOM   4635  H2  HOH B1539       0.640   4.426  28.329  1.00  0.00      B    H  
ATOM   4636  O   HOH B1540      19.943  12.588   4.439  1.00  0.00      B    O  
ATOM   4637  H1  HOH B1540      19.821  12.498   5.410  1.00  0.00      B    H  
ATOM   4638  H2  HOH B1540      20.421  13.401   4.303  1.00  0.00      B    H  
ATOM   4639  O   HOH B1541      30.676   6.558   2.849  1.00  0.00      B    O  
ATOM   4640  H1  HOH B1541      31.267   6.080   2.285  1.00  0.00      B    H  
ATOM   4641  H2  HOH B1541      30.273   5.887   3.421  1.00  0.00      B    H  
ATOM   4642  O   HOH B1542       2.447  10.234  25.976  1.00  0.00      B    O  
ATOM   4643  H1  HOH B1542       2.212   9.767  26.857  1.00  0.00      B    H  
ATOM   4644  H2  HOH B1542       3.360   9.997  25.712  1.00  0.00      B    H  
ATOM   4645  O   HOH B1543      38.858  26.762   5.930  1.00  0.00      B    O  
ATOM   4646  H1  HOH B1543      38.850  25.844   6.299  1.00  0.00      B    H  
ATOM   4647  H2  HOH B1543      39.737  27.242   6.160  1.00  0.00      B    H  
ATOM   4648  O   HOH B1544      13.043  22.934  11.872  1.00  0.00      B    O  
ATOM   4649  H1  HOH B1544      13.916  22.969  11.370  1.00  0.00      B    H  
ATOM   4650  H2  HOH B1544      12.311  23.452  11.360  1.00  0.00      B    H  
ATOM   4651  O   HOH B1545      28.777  22.486   4.889  1.00  0.00      B    O  
ATOM   4652  H1  HOH B1545      28.369  22.850   4.040  1.00  0.00      B    H  
ATOM   4653  H2  HOH B1545      28.223  22.936   5.680  1.00  0.00      B    H  
ATOM   4654  O   HOH B1546      34.387   3.651  30.429  1.00  0.00      B    O  
ATOM   4655  H1  HOH B1546      33.994   3.900  29.522  1.00  0.00      B    H  
ATOM   4656  H2  HOH B1546      34.039   2.737  30.655  1.00  0.00      B    H  
ATOM   4657  O   HOH B1547      25.193  22.558  30.012  1.00  0.00      B    O  
ATOM   4658  H1  HOH B1547      25.440  23.459  30.445  1.00  0.00      B    H  
ATOM   4659  H2  HOH B1547      25.470  21.819  30.648  1.00  0.00      B    H  
ATOM   4660  O   HOH B1548      21.609  34.988  27.881  1.00  0.00      B    O  
ATOM   4661  H1  HOH B1548      21.648  35.760  28.508  1.00  0.00      B    H  
ATOM   4662  H2  HOH B1548      22.529  34.916  27.433  1.00  0.00      B    H  
ATOM   4663  O   HOH B1549       3.936   2.047   4.503  1.00  0.00      B    O  
ATOM   4664  H1  HOH B1549       3.034   2.334   4.832  1.00  0.00      B    H  
ATOM   4665  H2  HOH B1549       4.149   2.602   3.703  1.00  0.00      B    H  
ATOM   4666  O   HOH B1550      28.491  22.634  37.518  1.00  0.00      B    O  
ATOM   4667  H1  HOH B1550      28.238  22.484  38.450  1.00  0.00      B    H  
ATOM   4668  H2  HOH B1550      29.168  23.368  37.568  1.00  0.00      B    H  
ATOM   4669  O   HOH B1551      27.924   3.058  16.717  1.00  0.00      B    O  
ATOM   4670  H1  HOH B1551      27.101   2.497  16.870  1.00  0.00      B    H  
ATOM   4671  H2  HOH B1551      28.650   2.603  16.192  1.00  0.00      B    H  
ATOM   4672  O   HOH B1552      22.145  27.916  33.649  1.00  0.00      B    O  
ATOM   4673  H1  HOH B1552      22.897  28.555  33.763  1.00  0.00      B    H  
ATOM   4674  H2  HOH B1552      21.464  28.061  34.387  1.00  0.00      B    H  
ATOM   4675  O   HOH B1553      25.503  32.632  13.749  1.00  0.00      B    O  
ATOM   4676  H1  HOH B1553      24.730  33.149  14.062  1.00  0.00      B    H  
ATOM   4677  H2  HOH B1553      25.378  32.550  12.769  1.00  0.00      B    H  
ATOM   4678  O   HOH B1554      10.472  31.062  24.232  1.00  0.00      B    O  
ATOM   4679  H1  HOH B1554       9.457  30.804  24.400  1.00  0.00      B    H  
ATOM   4680  H2  HOH B1554      11.025  30.465  24.784  1.00  0.00      B    H  
ATOM   4681  O   HOH B1555      34.342  28.736   9.985  1.00  0.00      B    O  
ATOM   4682  H1  HOH B1555      33.439  28.369   9.752  1.00  0.00      B    H  
ATOM   4683  H2  HOH B1555      35.006  28.545   9.252  1.00  0.00      B    H  
ATOM   4684  O   HOH B1556      22.333  31.643  12.430  1.00  0.00      B    O  
ATOM   4685  H1  HOH B1556      21.798  31.361  13.261  1.00  0.00      B    H  
ATOM   4686  H2  HOH B1556      23.276  31.305  12.592  1.00  0.00      B    H  
ATOM   4687  O   HOH B1557      39.125  29.092  36.152  1.00  0.00      B    O  
ATOM   4688  H1  HOH B1557      39.392  29.612  36.964  1.00  0.00      B    H  
ATOM   4689  H2  HOH B1557      38.281  28.594  36.338  1.00  0.00      B    H  
ATOM   4690  O   HOH B1558      36.005  17.003  38.679  1.00  0.00      B    O  
ATOM   4691  H1  HOH B1558      36.098  17.674  37.938  1.00  0.00      B    H  
ATOM   4692  H2  HOH B1558      35.225  17.217  39.300  1.00  0.00      B    H  
ATOM   4693  O   HOH B1559      31.405  25.910  22.404  1.00  0.00      B    O  
ATOM   4694  H1  HOH B1559      31.359  24.991  22.849  1.00  0.00      B    H  
ATOM   4695  H2  HOH B1559      31.587  26.597  23.151  1.00  0.00      B    H  
ATOM   4696  O   HOH B1560      28.245   5.261  21.710  1.00  0.00      B    O  
ATOM   4697  H1  HOH B1560      27.297   5.597  21.995  1.00  0.00      B    H  
ATOM   4698  H2  HOH B1560      28.208   4.900  20.765  1.00  0.00      B    H  
ATOM   4699  O   HOH B1561      27.504  21.155  23.463  1.00  0.00      B    O  
ATOM   4700  H1  HOH B1561      28.350  21.010  22.941  1.00  0.00      B    H  
ATOM   4701  H2  HOH B1561      27.659  20.828  24.423  1.00  0.00      B    H  
ATOM   4702  O   HOH B1562       6.161  36.839   0.002  1.00  0.00      B    O  
ATOM   4703  H1  HOH B1562       6.978  36.229   0.046  1.00  0.00      B    H  
ATOM   4704  H2  HOH B1562       5.748  36.871   0.943  1.00  0.00      B    H  
ATOM   4705  O   HOH B1563      28.400  20.452  25.817  1.00  0.00      B    O  
ATOM   4706  H1  HOH B1563      27.929  20.460  26.728  1.00  0.00      B    H  
ATOM   4707  H2  HOH B1563      28.797  19.534  25.712  1.00  0.00      B    H  
ATOM   4708  O   HOH B1564      37.490  32.194  19.992  1.00  0.00      B    O  
ATOM   4709  H1  HOH B1564      37.947  31.378  19.650  1.00  0.00      B    H  
ATOM   4710  H2  HOH B1564      37.314  32.825  19.239  1.00  0.00      B    H  
ATOM   4711  O   HOH B1565      36.223  10.918  22.959  1.00  0.00      B    O  
ATOM   4712  H1  HOH B1565      36.708  11.778  22.651  1.00  0.00      B    H  
ATOM   4713  H2  HOH B1565      37.050  10.309  23.104  1.00  0.00      B    H  
ATOM   4714  O   HOH B1566      24.033  16.964  26.733  1.00  0.00      B    O  
ATOM   4715  H1  HOH B1566      23.493  17.218  25.935  1.00  0.00      B    H  
ATOM   4716  H2  HOH B1566      24.463  16.057  26.483  1.00  0.00      B    H  
ATOM   4717  O   HOH B1567      33.184  18.292  33.966  1.00  0.00      B    O  
ATOM   4718  H1  HOH B1567      33.156  19.221  34.293  1.00  0.00      B    H  
ATOM   4719  H2  HOH B1567      34.167  18.081  33.779  1.00  0.00      B    H  
ATOM   4720  O   HOH B1568       7.701   7.179   5.372  1.00  0.00      B    O  
ATOM   4721  H1  HOH B1568       7.923   7.838   4.619  1.00  0.00      B    H  
ATOM   4722  H2  HOH B1568       7.709   7.746   6.255  1.00  0.00      B    H  
ATOM   4723  O   HOH B1569      26.745  16.970  19.251  1.00  0.00      B    O  
ATOM   4724  H1  HOH B1569      26.601  17.067  18.264  1.00  0.00      B    H  
ATOM   4725  H2  HOH B1569      27.662  16.568  19.477  1.00  0.00      B    H  
ATOM   4726  O   HOH B1570      29.203  29.710   2.731  1.00  0.00      B    O  
ATOM   4727  H1  HOH B1570      28.461  29.869   2.118  1.00  0.00      B    H  
ATOM   4728  H2  HOH B1570      28.852  29.215   3.559  1.00  0.00      B    H  
ATOM   4729  O   HOH B1571      31.605  24.396   7.652  1.00  0.00      B    O  
ATOM   4730  H1  HOH B1571      30.914  25.116   7.781  1.00  0.00      B    H  
ATOM   4731  H2  HOH B1571      32.146  24.599   6.842  1.00  0.00      B    H  
ATOM   4732  O   HOH B1572       9.406  38.863  13.210  1.00  0.00      B    O  
ATOM   4733  H1  HOH B1572      10.398  38.613  13.322  1.00  0.00      B    H  
ATOM   4734  H2  HOH B1572       8.866  38.599  14.044  1.00  0.00      B    H  
ATOM   4735  O   HOH B1573      32.414   3.296  14.666  1.00  0.00      B    O  
ATOM   4736  H1  HOH B1573      32.903   3.781  13.958  1.00  0.00      B    H  
ATOM   4737  H2  HOH B1573      32.580   2.335  14.541  1.00  0.00      B    H  
ATOM   4738  O   HOH B1574      15.423   7.222  29.369  1.00  0.00      B    O  
ATOM   4739  H1  HOH B1574      15.955   6.694  30.043  1.00  0.00      B    H  
ATOM   4740  H2  HOH B1574      15.035   6.512  28.790  1.00  0.00      B    H  
ATOM   4741  O   HOH B1575      18.829  35.768  19.164  1.00  0.00      B    O  
ATOM   4742  H1  HOH B1575      18.363  34.962  19.451  1.00  0.00      B    H  
ATOM   4743  H2  HOH B1575      18.559  35.901  18.163  1.00  0.00      B    H  
ATOM   4744  O   HOH B1576      26.209  37.114   7.954  1.00  0.00      B    O  
ATOM   4745  H1  HOH B1576      25.654  36.271   7.914  1.00  0.00      B    H  
ATOM   4746  H2  HOH B1576      27.117  36.902   8.311  1.00  0.00      B    H  
ATOM   4747  O   HOH B1577      26.991  14.708  36.946  1.00  0.00      B    O  
ATOM   4748  H1  HOH B1577      26.774  13.723  36.832  1.00  0.00      B    H  
ATOM   4749  H2  HOH B1577      26.279  15.267  36.555  1.00  0.00      B    H  
ATOM   4750  O   HOH B1578      33.368  19.006  12.366  1.00  0.00      B    O  
ATOM   4751  H1  HOH B1578      33.148  18.206  11.790  1.00  0.00      B    H  
ATOM   4752  H2  HOH B1578      34.349  19.062  12.494  1.00  0.00      B    H  
ATOM   4753  O   HOH B1579       8.263  26.190  12.571  1.00  0.00      B    O  
ATOM   4754  H1  HOH B1579       9.162  26.260  12.981  1.00  0.00      B    H  
ATOM   4755  H2  HOH B1579       7.587  26.045  13.339  1.00  0.00      B    H  
ATOM   4756  O   HOH B1580      29.139  19.996  16.807  1.00  0.00      B    O  
ATOM   4757  H1  HOH B1580      29.304  20.979  16.534  1.00  0.00      B    H  
ATOM   4758  H2  HOH B1580      29.852  19.425  16.384  1.00  0.00      B    H  
ATOM   4759  O   HOH B1581      17.130  12.567   3.569  1.00  0.00      B    O  
ATOM   4760  H1  HOH B1581      18.061  12.454   3.941  1.00  0.00      B    H  
ATOM   4761  H2  HOH B1581      16.998  11.975   2.747  1.00  0.00      B    H  
ATOM   4762  O   HOH B1582      26.443  19.499  10.148  1.00  0.00      B    O  
ATOM   4763  H1  HOH B1582      27.068  18.710   9.995  1.00  0.00      B    H  
ATOM   4764  H2  HOH B1582      26.667  19.776  11.114  1.00  0.00      B    H  
ATOM   4765  O   HOH B1583      31.802   1.864  17.054  1.00  0.00      B    O  
ATOM   4766  H1  HOH B1583      32.221   2.101  17.938  1.00  0.00      B    H  
ATOM   4767  H2  HOH B1583      32.297   2.355  16.324  1.00  0.00      B    H  
ATOM   4768  O   HOH B1584       0.849  19.721  19.458  1.00  0.00      B    O  
ATOM   4769  H1  HOH B1584       1.331  18.883  19.825  1.00  0.00      B    H  
ATOM   4770  H2  HOH B1584       0.683  20.264  20.316  1.00  0.00      B    H  
ATOM   4771  O   HOH B1585      25.168  32.298  38.779  1.00  0.00      B    O  
ATOM   4772  H1  HOH B1585      25.192  32.781  39.693  1.00  0.00      B    H  
ATOM   4773  H2  HOH B1585      25.445  33.047  38.116  1.00  0.00      B    H  
ATOM   4774  O   HOH B1586      16.125  27.409  33.690  1.00  0.00      B    O  
ATOM   4775  H1  HOH B1586      15.897  26.992  32.783  1.00  0.00      B    H  
ATOM   4776  H2  HOH B1586      16.645  28.247  33.527  1.00  0.00      B    H  
ATOM   4777  O   HOH B1587       2.069  24.697  29.676  1.00  0.00      B    O  
ATOM   4778  H1  HOH B1587       2.760  25.186  30.305  1.00  0.00      B    H  
ATOM   4779  H2  HOH B1587       2.633  24.401  28.837  1.00  0.00      B    H  
ATOM   4780  O   HOH B1588      25.173  23.786   3.586  1.00  0.00      B    O  
ATOM   4781  H1  HOH B1588      24.374  24.262   3.209  1.00  0.00      B    H  
ATOM   4782  H2  HOH B1588      24.944  22.785   3.534  1.00  0.00      B    H  
ATOM   4783  O   HOH B1589      10.968  21.729   1.563  1.00  0.00      B    O  
ATOM   4784  H1  HOH B1589      10.893  21.297   2.435  1.00  0.00      B    H  
ATOM   4785  H2  HOH B1589      10.010  21.802   1.206  1.00  0.00      B    H  
ATOM   4786  O   HOH B1590       2.979  18.533  23.295  1.00  0.00      B    O  
ATOM   4787  H1  HOH B1590       3.861  18.084  23.469  1.00  0.00      B    H  
ATOM   4788  H2  HOH B1590       3.035  19.462  23.702  1.00  0.00      B    H  
ATOM   4789  O   HOH B1591      12.170  15.102   6.736  1.00  0.00      B    O  
ATOM   4790  H1  HOH B1591      12.425  16.037   6.411  1.00  0.00      B    H  
ATOM   4791  H2  HOH B1591      12.284  14.552   5.863  1.00  0.00      B    H  
ATOM   4792  O   HOH B1592      23.793  11.628  24.255  1.00  0.00      B    O  
ATOM   4793  H1  HOH B1592      24.793  11.645  24.431  1.00  0.00      B    H  
ATOM   4794  H2  HOH B1592      23.271  10.974  24.861  1.00  0.00      B    H  
ATOM   4795  O   HOH B1593      30.728  26.564  34.163  1.00  0.00      B    O  
ATOM   4796  H1  HOH B1593      31.421  27.192  33.690  1.00  0.00      B    H  
ATOM   4797  H2  HOH B1593      30.418  27.000  35.008  1.00  0.00      B    H  
ATOM   4798  O   HOH B1594      -0.089  18.505  38.124  1.00  0.00      B    O  
ATOM   4799  H1  HOH B1594       0.423  17.637  38.387  1.00  0.00      B    H  
ATOM   4800  H2  HOH B1594       0.086  19.189  38.838  1.00  0.00      B    H  
ATOM   4801  O   HOH B1595      11.835  25.264  29.850  1.00  0.00      B    O  
ATOM   4802  H1  HOH B1595      11.790  24.535  30.545  1.00  0.00      B    H  
ATOM   4803  H2  HOH B1595      11.766  26.191  30.246  1.00  0.00      B    H  
ATOM   4804  O   HOH B1596      34.774  38.710  26.462  1.00  0.00      B    O  
ATOM   4805  H1  HOH B1596      34.456  39.689  26.602  1.00  0.00      B    H  
ATOM   4806  H2  HOH B1596      34.467  38.429  25.556  1.00  0.00      B    H  
ATOM   4807  O   HOH B1597      31.911   4.587  34.526  1.00  0.00      B    O  
ATOM   4808  H1  HOH B1597      31.878   4.051  35.392  1.00  0.00      B    H  
ATOM   4809  H2  HOH B1597      32.041   5.586  34.766  1.00  0.00      B    H  
ATOM   4810  O   HOH B1598      14.082  28.197  21.184  1.00  0.00      B    O  
ATOM   4811  H1  HOH B1598      14.087  28.178  22.168  1.00  0.00      B    H  
ATOM   4812  H2  HOH B1598      15.071  28.130  20.972  1.00  0.00      B    H  
ATOM   4813  O   HOH B1599      23.966   9.844   1.363  1.00  0.00      B    O  
ATOM   4814  H1  HOH B1599      23.988  10.373   2.286  1.00  0.00      B    H  
ATOM   4815  H2  HOH B1599      24.621  10.299   0.772  1.00  0.00      B    H  
ATOM   4816  O   HOH B1600       6.673  29.127   9.827  1.00  0.00      B    O  
ATOM   4817  H1  HOH B1600       6.171  28.456   9.300  1.00  0.00      B    H  
ATOM   4818  H2  HOH B1600       6.735  29.977   9.303  1.00  0.00      B    H  
ATOM   4819  O   HOH B1601      24.022  30.706  17.148  1.00  0.00      B    O  
ATOM   4820  H1  HOH B1601      24.995  30.425  16.976  1.00  0.00      B    H  
ATOM   4821  H2  HOH B1601      23.329  29.967  17.065  1.00  0.00      B    H  
ATOM   4822  O   HOH B1602      35.056  38.185   8.620  1.00  0.00      B    O  
ATOM   4823  H1  HOH B1602      35.883  38.286   7.954  1.00  0.00      B    H  
ATOM   4824  H2  HOH B1602      34.742  39.149   8.790  1.00  0.00      B    H  
ATOM   4825  O   HOH B1603       9.302  18.360   7.813  1.00  0.00      B    O  
ATOM   4826  H1  HOH B1603       9.713  18.312   6.894  1.00  0.00      B    H  
ATOM   4827  H2  HOH B1603       9.663  19.206   8.190  1.00  0.00      B    H  
ATOM   4828  O   HOH B1604      31.258   7.230  12.166  1.00  0.00      B    O  
ATOM   4829  H1  HOH B1604      30.551   6.739  12.695  1.00  0.00      B    H  
ATOM   4830  H2  HOH B1604      32.139   6.953  12.553  1.00  0.00      B    H  
ATOM   4831  O   HOH B1605      35.015  10.714   8.113  1.00  0.00      B    O  
ATOM   4832  H1  HOH B1605      35.340  10.305   7.227  1.00  0.00      B    H  
ATOM   4833  H2  HOH B1605      34.710  10.038   8.785  1.00  0.00      B    H  
ATOM   4834  O   HOH B1606       2.040  21.935   1.485  1.00  0.00      B    O  
ATOM   4835  H1  HOH B1606       1.315  21.271   1.167  1.00  0.00      B    H  
ATOM   4836  H2  HOH B1606       2.410  22.371   0.673  1.00  0.00      B    H  
ATOM   4837  O   HOH B1607      30.241   9.944  15.213  1.00  0.00      B    O  
ATOM   4838  H1  HOH B1607      29.307   9.759  15.530  1.00  0.00      B    H  
ATOM   4839  H2  HOH B1607      30.840   9.256  15.627  1.00  0.00      B    H  
ATOM   4840  O   HOH B1608      22.116  11.884   8.467  1.00  0.00      B    O  
ATOM   4841  H1  HOH B1608      21.110  11.860   8.584  1.00  0.00      B    H  
ATOM   4842  H2  HOH B1608      22.244  12.365   7.560  1.00  0.00      B    H  
ATOM   4843  O   HOH B1609      21.656   7.887   7.043  1.00  0.00      B    O  
ATOM   4844  H1  HOH B1609      22.077   7.136   7.614  1.00  0.00      B    H  
ATOM   4845  H2  HOH B1609      20.825   8.218   7.507  1.00  0.00      B    H  
ATOM   4846  O   HOH B1610      21.702  28.886  37.524  1.00  0.00      B    O  
ATOM   4847  H1  HOH B1610      21.643  29.440  38.369  1.00  0.00      B    H  
ATOM   4848  H2  HOH B1610      21.781  27.908  37.723  1.00  0.00      B    H  
ATOM   4849  O   HOH B1611      34.694  28.857  34.375  1.00  0.00      B    O  
ATOM   4850  H1  HOH B1611      35.554  29.218  33.944  1.00  0.00      B    H  
ATOM   4851  H2  HOH B1611      34.369  29.631  34.898  1.00  0.00      B    H  
ATOM   4852  O   HOH B1612      13.861  35.065   3.950  1.00  0.00      B    O  
ATOM   4853  H1  HOH B1612      13.310  34.669   4.704  1.00  0.00      B    H  
ATOM   4854  H2  HOH B1612      13.286  34.970   3.081  1.00  0.00      B    H  
ATOM   4855  O   HOH B1613       4.962  16.392   1.349  1.00  0.00      B    O  
ATOM   4856  H1  HOH B1613       4.964  16.558   0.376  1.00  0.00      B    H  
ATOM   4857  H2  HOH B1613       4.459  15.512   1.442  1.00  0.00      B    H  
ATOM   4858  O   HOH B1614      19.808  10.329  22.359  1.00  0.00      B    O  
ATOM   4859  H1  HOH B1614      18.993   9.681  22.456  1.00  0.00      B    H  
ATOM   4860  H2  HOH B1614      19.611  11.077  21.695  1.00  0.00      B    H  
ATOM   4861  O   HOH B1615       6.563  12.402   8.109  1.00  0.00      B    O  
ATOM   4862  H1  HOH B1615       7.522  12.772   8.182  1.00  0.00      B    H  
ATOM   4863  H2  HOH B1615       5.910  13.217   8.180  1.00  0.00      B    H  
ATOM   4864  O   HOH B1616      24.022  30.178  25.418  1.00  0.00      B    O  
ATOM   4865  H1  HOH B1616      24.583  30.236  24.583  1.00  0.00      B    H  
ATOM   4866  H2  HOH B1616      24.533  30.668  26.184  1.00  0.00      B    H  
ATOM   4867  O   HOH B1617      30.077  18.195  31.706  1.00  0.00      B    O  
ATOM   4868  H1  HOH B1617      31.061  17.983  31.520  1.00  0.00      B    H  
ATOM   4869  H2  HOH B1617      29.674  18.729  30.865  1.00  0.00      B    H  
ATOM   4870  O   HOH B1618       1.063  21.765   4.034  1.00  0.00      B    O  
ATOM   4871  H1  HOH B1618       1.275  21.333   3.092  1.00  0.00      B    H  
ATOM   4872  H2  HOH B1618       1.158  22.739   3.864  1.00  0.00      B    H  
ATOM   4873  O   HOH B1619      12.367  38.553   8.823  1.00  0.00      B    O  
ATOM   4874  H1  HOH B1619      11.551  38.315   9.349  1.00  0.00      B    H  
ATOM   4875  H2  HOH B1619      13.031  39.003   9.451  1.00  0.00      B    H  
ATOM   4876  O   HOH B1620      12.298   6.045   4.648  1.00  0.00      B    O  
ATOM   4877  H1  HOH B1620      12.799   5.305   5.099  1.00  0.00      B    H  
ATOM   4878  H2  HOH B1620      12.933   6.548   4.070  1.00  0.00      B    H  
ATOM   4879  O   HOH B1621      22.799  33.718  24.419  1.00  0.00      B    O  
ATOM   4880  H1  HOH B1621      23.243  33.695  23.507  1.00  0.00      B    H  
ATOM   4881  H2  HOH B1621      23.459  33.444  25.154  1.00  0.00      B    H  
ATOM   4882  O   HOH B1622       9.907  20.728   9.225  1.00  0.00      B    O  
ATOM   4883  H1  HOH B1622      10.653  20.693   9.877  1.00  0.00      B    H  
ATOM   4884  H2  HOH B1622       9.130  21.286   9.625  1.00  0.00      B    H  
ATOM   4885  O   HOH B1623      23.564  38.766   8.345  1.00  0.00      B    O  
ATOM   4886  H1  HOH B1623      23.230  39.108   9.222  1.00  0.00      B    H  
ATOM   4887  H2  HOH B1623      24.522  38.477   8.573  1.00  0.00      B    H  
ATOM   4888  O   HOH B1624       7.505  34.328   5.523  1.00  0.00      B    O  
ATOM   4889  H1  HOH B1624       7.391  34.830   6.409  1.00  0.00      B    H  
ATOM   4890  H2  HOH B1624       7.906  33.393   5.805  1.00  0.00      B    H  
ATOM   4891  O   HOH B1625      35.049  30.355  22.744  1.00  0.00      B    O  
ATOM   4892  H1  HOH B1625      35.562  29.696  23.287  1.00  0.00      B    H  
ATOM   4893  H2  HOH B1625      35.716  31.030  22.381  1.00  0.00      B    H  
ATOM   4894  O   HOH B1626       4.961   6.277  17.095  1.00  0.00      B    O  
ATOM   4895  H1  HOH B1626       5.203   7.210  16.704  1.00  0.00      B    H  
ATOM   4896  H2  HOH B1626       3.974   6.111  16.859  1.00  0.00      B    H  
ATOM   4897  O   HOH B1627      22.859  37.298   5.232  1.00  0.00      B    O  
ATOM   4898  H1  HOH B1627      22.025  37.412   5.689  1.00  0.00      B    H  
ATOM   4899  H2  HOH B1627      22.671  37.545   4.247  1.00  0.00      B    H  
ATOM   4900  O   HOH B1628      16.323  21.362  34.621  1.00  0.00      B    O  
ATOM   4901  H1  HOH B1628      16.400  22.387  34.780  1.00  0.00      B    H  
ATOM   4902  H2  HOH B1628      15.672  20.998  35.285  1.00  0.00      B    H  
ATOM   4903  O   HOH B1629      19.819  38.130  23.923  1.00  0.00      B    O  
ATOM   4904  H1  HOH B1629      19.829  38.422  24.889  1.00  0.00      B    H  
ATOM   4905  H2  HOH B1629      20.333  37.284  23.847  1.00  0.00      B    H  
ATOM   4906  O   HOH B1630      28.045  13.809  23.239  1.00  0.00      B    O  
ATOM   4907  H1  HOH B1630      27.590  12.916  23.063  1.00  0.00      B    H  
ATOM   4908  H2  HOH B1630      29.082  13.599  23.363  1.00  0.00      B    H  
ATOM   4909  O   HOH B1631      28.747   0.571  29.598  1.00  0.00      B    O  
ATOM   4910  H1  HOH B1631      29.463   1.228  29.746  1.00  0.00      B    H  
ATOM   4911  H2  HOH B1631      29.210  -0.291  29.931  1.00  0.00      B    H  
ATOM   4912  O   HOH B1632       6.359   5.084  38.291  1.00  0.00      B    O  
ATOM   4913  H1  HOH B1632       6.055   6.006  38.041  1.00  0.00      B    H  
ATOM   4914  H2  HOH B1632       6.289   5.037  39.293  1.00  0.00      B    H  
ATOM   4915  O   HOH B1633      22.475   0.108  10.925  1.00  0.00      B    O  
ATOM   4916  H1  HOH B1633      22.260   1.002  11.388  1.00  0.00      B    H  
ATOM   4917  H2  HOH B1633      21.678  -0.193  10.306  1.00  0.00      B    H  
ATOM   4918  O   HOH B1634       2.056   7.702   2.538  1.00  0.00      B    O  
ATOM   4919  H1  HOH B1634       2.300   8.537   2.050  1.00  0.00      B    H  
ATOM   4920  H2  HOH B1634       1.448   7.946   3.336  1.00  0.00      B    H  
ATOM   4921  O   HOH B1635      10.330  11.808  10.526  1.00  0.00      B    O  
ATOM   4922  H1  HOH B1635      10.918  11.377  11.202  1.00  0.00      B    H  
ATOM   4923  H2  HOH B1635      10.771  11.612   9.675  1.00  0.00      B    H  
ATOM   4924  O   HOH B1636       5.920  15.301  29.223  1.00  0.00      B    O  
ATOM   4925  H1  HOH B1636       5.781  16.166  28.800  1.00  0.00      B    H  
ATOM   4926  H2  HOH B1636       5.816  14.609  28.507  1.00  0.00      B    H  
ATOM   4927  O   HOH B1637      10.885  39.388   3.060  1.00  0.00      B    O  
ATOM   4928  H1  HOH B1637      11.748  38.841   2.910  1.00  0.00      B    H  
ATOM   4929  H2  HOH B1637      10.358  38.879   3.810  1.00  0.00      B    H  
ATOM   4930  O   HOH B1638       2.444  23.175  15.988  1.00  0.00      B    O  
ATOM   4931  H1  HOH B1638       2.423  23.183  16.997  1.00  0.00      B    H  
ATOM   4932  H2  HOH B1638       2.502  22.223  15.676  1.00  0.00      B    H  
ATOM   4933  O   HOH B1639      13.515   4.454   6.547  1.00  0.00      B    O  
ATOM   4934  H1  HOH B1639      14.405   4.175   6.091  1.00  0.00      B    H  
ATOM   4935  H2  HOH B1639      13.636   4.360   7.515  1.00  0.00      B    H  
ATOM   4936  O   HOH B1640      25.417  36.927  25.825  1.00  0.00      B    O
[truncated: 87,647 more chars]
