# Supplementary material for: ECE vs DISP Mechanisms in Anodic Electrolysis of Benzyl Alcohols: Computational Prediction of Microscopic Rate Constants
Source: J Phys Chem C Nanomater Interfaces. 2025 Aug 28;129(36):16076–96. doi: 10.1021/acs.jpcc.5c04347 (PMC12434723; doi:10.1021/acs.jpcc.5c04347)
Supplement: Supplementary file 2 [file jp5c04347_si_002.zip › example_simulation_inputs/QMMM_simulation_bulk_H2O_base_OAc/start_27_1.940_coords.pdb]

TITLE     MDANALYSIS FRAME 0: Created by PDBWriter
CRYST1   39.149   39.149   39.149  90.00  90.00  90.00 P 1           1
ATOM      1  C00 2ag A   1      15.662  17.274  23.785  1.00  0.00      A    C  
ATOM      2  O01 2ag A   1      16.574  17.612  22.722  1.00  0.00      A    O  
ATOM      3  C02 2ag A   1      15.999  18.638  21.906  1.00  0.00      A    C  
ATOM      4  C03 2ag A   1      16.711  19.769  21.663  1.00  0.00      A    C  
ATOM      5  C04 2ag A   1      16.089  20.938  21.138  1.00  0.00      A    C  
ATOM      6  C05 2ag A   1      14.764  20.919  20.940  1.00  0.00      A    C  
ATOM      7  C06 2ag A   1      13.392  23.374  19.441  1.00  0.00      A    C  
ATOM      8  O07 2ag A   1      13.100  21.875  19.995  1.00  0.00      A    O  
ATOM      9  C08 2ag A   1      14.062  19.728  20.948  1.00  0.00      A    C  
ATOM     10  C09 2ag A   1      14.726  18.541  21.293  1.00  0.00      A    C  
ATOM     11  H0A 2ag A   1      15.340  18.135  24.310  1.00  0.00      A    H  
ATOM     12  H0B 2ag A   1      14.759  16.886  23.299  1.00  0.00      A    H  
ATOM     13  H0C 2ag A   1      16.185  16.545  24.441  1.00  0.00      A    H  
ATOM     14  H0D 2ag A   1      17.823  19.854  21.852  1.00  0.00      A    H  
ATOM     15  H0E 2ag A   1      16.626  21.869  20.926  1.00  0.00      A    H  
ATOM     16  H0F 2ag A   1      14.555  23.424  20.308  1.00  0.00      A    H  
ATOM     17  H0G 2ag A   1      78.671 -67.716 -67.426  1.00  0.00      A    H  
ATOM     18  H0H 2ag A   1      12.719  22.860  18.530  1.00  0.00      A    H  
ATOM     19  H0I 2ag A   1      13.153  19.769  20.368  1.00  0.00      A    H  
ATOM     20  H0J 2ag A   1      14.310  17.527  21.109  1.00  0.00      A    H  
ATOM     21  C00 ACA B   2      11.610  24.904  19.019  1.00  0.00      B    C  
ATOM     22  C01 ACA B   2      10.901  26.254  18.275  1.00  0.00      B    C  
ATOM     23  O02 ACA B   2      12.600  24.504  18.454  1.00  0.00      B    O  
ATOM     24  O03 ACA B   2      11.835  24.008  21.232  1.00  0.00      B    O  
ATOM     25  H04 ACA B   2      11.577  27.087  18.317  1.00  0.00      B    H  
ATOM     26  H05 ACA B   2       9.817  26.434  18.308  1.00  0.00      B    H  
ATOM     27  H06 ACA B   2      11.193  25.854  17.313  1.00  0.00      B    H  
ATOM     28  O   HOH B   1      16.565  24.085  14.639  1.00  0.00      B    O  
ATOM     29  H1  HOH B   1      16.916  24.030  15.552  1.00  0.00      B    H  
ATOM     30  H2  HOH B   1      17.192  23.406  14.196  1.00  0.00      B    H  
ATOM     31  O   HOH B   2      11.879  25.157  13.025  1.00  0.00      B    O  
ATOM     32  H1  HOH B   2      11.887  24.126  13.074  1.00  0.00      B    H  
ATOM     33  H2  HOH B   2      12.366  25.530  12.225  1.00  0.00      B    H  
ATOM     34  O   HOH B   4       9.809  20.305  13.219  1.00  0.00      B    O  
ATOM     35  H1  HOH B   4      10.343  19.723  13.933  1.00  0.00      B    H  
ATOM     36  H2  HOH B   4       8.809  20.077  13.342  1.00  0.00      B    H  
ATOM     37  O   HOH B   5      16.517  25.036  21.107  1.00  0.00      B    O  
ATOM     38  H1  HOH B   5      16.922  24.163  21.367  1.00  0.00      B    H  
ATOM     39  H2  HOH B   5      15.771  25.237  21.774  1.00  0.00      B    H  
ATOM     40  O   HOH B   7      21.061  25.489  13.908  1.00  0.00      B    O  
ATOM     41  H1  HOH B   7      21.835  24.918  13.626  1.00  0.00      B    H  
ATOM     42  H2  HOH B   7      21.239  25.674  14.875  1.00  0.00      B    H  
ATOM     43  O   HOH B   8       6.536  23.152  22.935  1.00  0.00      B    O  
ATOM     44  H1  HOH B   8       6.000  22.434  23.393  1.00  0.00      B    H  
ATOM     45  H2  HOH B   8       6.739  22.777  22.041  1.00  0.00      B    H  
ATOM     46  O   HOH B   9      13.855  25.058  14.635  1.00  0.00      B    O  
ATOM     47  H1  HOH B   9      13.402  25.705  15.512  1.00  0.00      B    H  
ATOM     48  H2  HOH B   9      13.019  25.066  13.490  1.00  0.00      B    H  
ATOM     49  O   HOH B  10      15.512  18.835  16.601  1.00  0.00      B    O  
ATOM     50  H1  HOH B  10      15.818  18.004  16.131  1.00  0.00      B    H  
ATOM     51  H2  HOH B  10      15.530  18.727  17.605  1.00  0.00      B    H  
ATOM     52  O   HOH B  11       8.912  20.465  16.487  1.00  0.00      B    O  
ATOM     53  H1  HOH B  11       9.353  19.969  15.718  1.00  0.00      B    H  
ATOM     54  H2  HOH B  11       7.948  20.202  16.504  1.00  0.00      B    H  
ATOM     55  O   HOH B  12      21.544  19.936  13.015  1.00  0.00      B    O  
ATOM     56  H1  HOH B  12      22.383  19.517  12.639  1.00  0.00      B    H  
ATOM     57  H2  HOH B  12      21.747  20.075  14.032  1.00  0.00      B    H  
ATOM     58  O   HOH B  13       1.430  16.712  36.154  1.00  0.00      B    O  
ATOM     59  H1  HOH B  13       1.395  15.853  36.634  1.00  0.00      B    H  
ATOM     60  H2  HOH B  13       2.199  17.277  36.466  1.00  0.00      B    H  
ATOM     61  O   HOH B  14      29.112   1.720  26.355  1.00  0.00      B    O  
ATOM     62  H1  HOH B  14      29.601   2.554  26.582  1.00  0.00      B    H  
ATOM     63  H2  HOH B  14      28.995   1.159  27.264  1.00  0.00      B    H  
ATOM     64  O   HOH B  15      18.030  11.065  10.435  1.00  0.00      B    O  
ATOM     65  H1  HOH B  15      17.587  11.670  11.136  1.00  0.00      B    H  
ATOM     66  H2  HOH B  15      17.387  11.095   9.659  1.00  0.00      B    H  
ATOM     67  O   HOH B  16      33.382  20.944  15.758  1.00  0.00      B    O  
ATOM     68  H1  HOH B  16      34.184  20.627  15.287  1.00  0.00      B    H  
ATOM     69  H2  HOH B  16      33.392  21.917  15.675  1.00  0.00      B    H  
ATOM     70  O   HOH B  17      11.336  21.905  25.549  1.00  0.00      B    O  
ATOM     71  H1  HOH B  17      11.584  21.228  26.250  1.00  0.00      B    H  
ATOM     72  H2  HOH B  17      11.708  22.844  25.738  1.00  0.00      B    H  
ATOM     73  O   HOH B  18      16.015   5.953  10.727  1.00  0.00      B    O  
ATOM     74  H1  HOH B  18      16.029   4.961  10.364  1.00  0.00      B    H  
ATOM     75  H2  HOH B  18      16.102   6.614   9.943  1.00  0.00      B    H  
ATOM     76  O   HOH B  19      14.091   6.483  32.639  1.00  0.00      B    O  
ATOM     77  H1  HOH B  19      14.275   7.007  33.451  1.00  0.00      B    H  
ATOM     78  H2  HOH B  19      13.193   6.668  32.350  1.00  0.00      B    H  
ATOM     79  O   HOH B  20       5.917  29.658  21.673  1.00  0.00      B    O  
ATOM     80  H1  HOH B  20       6.530  28.848  21.632  1.00  0.00      B    H  
ATOM     81  H2  HOH B  20       6.381  30.290  22.326  1.00  0.00      B    H  
ATOM     82  O   HOH B  21      13.099  30.116  27.760  1.00  0.00      B    O  
ATOM     83  H1  HOH B  21      13.591  29.220  27.706  1.00  0.00      B    H  
ATOM     84  H2  HOH B  21      12.112  29.986  27.801  1.00  0.00      B    H  
ATOM     85  O   HOH B  22      28.513   3.534   1.270  1.00  0.00      B    O  
ATOM     86  H1  HOH B  22      29.334   3.511   0.627  1.00  0.00      B    H  
ATOM     87  H2  HOH B  22      27.734   3.825   0.681  1.00  0.00      B    H  
ATOM     88  O   HOH B  23      20.509  21.344  26.191  1.00  0.00      B    O  
ATOM     89  H1  HOH B  23      21.187  22.060  25.937  1.00  0.00      B    H  
ATOM     90  H2  HOH B  23      21.082  20.514  26.449  1.00  0.00      B    H  
ATOM     91  O   HOH B  24      32.766  16.094  20.914  1.00  0.00      B    O  
ATOM     92  H1  HOH B  24      33.166  16.145  21.816  1.00  0.00      B    H  
ATOM     93  H2  HOH B  24      32.838  15.140  20.664  1.00  0.00      B    H  
ATOM     94  O   HOH B  25      20.779  13.711  28.525  1.00  0.00      B    O  
ATOM     95  H1  HOH B  25      21.364  13.004  28.040  1.00  0.00      B    H  
ATOM     96  H2  HOH B  25      19.855  13.808  28.129  1.00  0.00      B    H  
ATOM     97  O   HOH B  26       9.911   2.517  15.728  1.00  0.00      B    O  
ATOM     98  H1  HOH B  26       9.647   2.034  14.876  1.00  0.00      B    H  
ATOM     99  H2  HOH B  26      10.829   2.903  15.572  1.00  0.00      B    H  
ATOM    100  O   HOH B  27      14.004  10.153  11.476  1.00  0.00      B    O  
ATOM    101  H1  HOH B  27      14.052   9.317  12.092  1.00  0.00      B    H  
ATOM    102  H2  HOH B  27      14.813  10.762  11.646  1.00  0.00      B    H  
ATOM    103  O   HOH B  28      32.137  20.869  27.528  1.00  0.00      B    O  
ATOM    104  H1  HOH B  28      31.184  20.971  27.297  1.00  0.00      B    H  
ATOM    105  H2  HOH B  28      32.212  20.585  28.494  1.00  0.00      B    H  
ATOM    106  O   HOH B  29      32.214  37.027  29.419  1.00  0.00      B    O  
ATOM    107  H1  HOH B  29      31.877  36.326  28.720  1.00  0.00      B    H  
ATOM    108  H2  HOH B  29      32.458  36.578  30.303  1.00  0.00      B    H  
ATOM    109  O   HOH B  30      34.189  22.871   1.841  1.00  0.00      B    O  
ATOM    110  H1  HOH B  30      33.325  23.169   1.462  1.00  0.00      B    H  
ATOM    111  H2  HOH B  30      34.106  23.024   2.854  1.00  0.00      B    H  
ATOM    112  O   HOH B  31      27.198  21.123   2.128  1.00  0.00      B    O  
ATOM    113  H1  HOH B  31      26.616  20.339   1.776  1.00  0.00      B    H  
ATOM    114  H2  HOH B  31      28.144  20.815   1.964  1.00  0.00      B    H  
ATOM    115  O   HOH B  32       0.079  35.686   5.458  1.00  0.00      B    O  
ATOM    116  H1  HOH B  32       0.013  36.182   4.570  1.00  0.00      B    H  
ATOM    117  H2  HOH B  32       0.656  34.813   5.349  1.00  0.00      B    H  
ATOM    118  O   HOH B  33      10.353  19.277  -0.000  1.00  0.00      B    O  
ATOM    119  H1  HOH B  33       9.851  18.538   0.507  1.00  0.00      B    H  
ATOM    120  H2  HOH B  33      11.304  19.237   0.280  1.00  0.00      B    H  
ATOM    121  O   HOH B  34      24.347  36.246  34.346  1.00  0.00      B    O  
ATOM    122  H1  HOH B  34      23.942  37.071  34.724  1.00  0.00      B    H  
ATOM    123  H2  HOH B  34      24.973  35.811  35.030  1.00  0.00      B    H  
ATOM    124  O   HOH B  35      27.361  10.944  38.217  1.00  0.00      B    O  
ATOM    125  H1  HOH B  35      27.897  10.200  38.650  1.00  0.00      B    H  
ATOM    126  H2  HOH B  35      27.383  11.660  38.880  1.00  0.00      B    H  
ATOM    127  O   HOH B  36      18.578  15.675  28.316  1.00  0.00      B    O  
ATOM    128  H1  HOH B  36      18.159  14.804  27.924  1.00  0.00      B    H  
ATOM    129  H2  HOH B  36      17.882  16.426  28.243  1.00  0.00      B    H  
ATOM    130  O   HOH B  37      28.650  26.649  12.811  1.00  0.00      B    O  
ATOM    131  H1  HOH B  37      28.113  26.976  13.644  1.00  0.00      B    H  
ATOM    132  H2  HOH B  37      28.647  25.654  12.807  1.00  0.00      B    H  
ATOM    133  O   HOH B  38       3.704  20.284  37.667  1.00  0.00      B    O  
ATOM    134  H1  HOH B  38       3.631  20.789  38.499  1.00  0.00      B    H  
ATOM    135  H2  HOH B  38       2.894  20.520  37.082  1.00  0.00      B    H  
ATOM    136  O   HOH B  39      18.645  22.081  34.508  1.00  0.00      B    O  
ATOM    137  H1  HOH B  39      19.027  23.001  34.663  1.00  0.00      B    H  
ATOM    138  H2  HOH B  39      19.355  21.563  33.924  1.00  0.00      B    H  
ATOM    139  O   HOH B  40      33.470  35.211  20.518  1.00  0.00      B    O  
ATOM    140  H1  HOH B  40      33.992  36.078  20.486  1.00  0.00      B    H  
ATOM    141  H2  HOH B  40      33.908  34.478  19.983  1.00  0.00      B    H  
ATOM    142  O   HOH B  41      16.765  29.132  21.498  1.00  0.00      B    O  
ATOM    143  H1  HOH B  41      17.022  29.801  22.212  1.00  0.00      B    H  
ATOM    144  H2  HOH B  41      17.443  28.367  21.449  1.00  0.00      B    H  
ATOM    145  O   HOH B  42       0.939  32.259  29.694  1.00  0.00      B    O  
ATOM    146  H1  HOH B  42       0.355  32.380  30.538  1.00  0.00      B    H  
ATOM    147  H2  HOH B  42       0.922  31.252  29.471  1.00  0.00      B    H  
ATOM    148  O   HOH B  43      29.449  29.526  20.602  1.00  0.00      B    O  
ATOM    149  H1  HOH B  43      30.390  29.633  20.313  1.00  0.00      B    H  
ATOM    150  H2  HOH B  43      29.479  28.660  21.111  1.00  0.00      B    H  
ATOM    151  O   HOH B  44      30.830  31.936   6.251  1.00  0.00      B    O  
ATOM    152  H1  HOH B  44      31.812  31.816   6.559  1.00  0.00      B    H  
ATOM    153  H2  HOH B  44      30.680  32.849   5.794  1.00  0.00      B    H  
ATOM    154  O   HOH B  45      38.540  22.226  24.957  1.00  0.00      B    O  
ATOM    155  H1  HOH B  45      39.174  22.098  24.199  1.00  0.00      B    H  
ATOM    156  H2  HOH B  45      39.085  22.156  25.819  1.00  0.00      B    H  
ATOM    157  O   HOH B  46      24.262  25.624  34.916  1.00  0.00      B    O  
ATOM    158  H1  HOH B  46      24.354  24.694  35.279  1.00  0.00      B    H  
ATOM    159  H2  HOH B  46      23.931  26.203  35.644  1.00  0.00      B    H  
ATOM    160  O   HOH B  47      36.187   4.049  33.778  1.00  0.00      B    O  
ATOM    161  H1  HOH B  47      35.629   3.384  34.422  1.00  0.00      B    H  
ATOM    162  H2  HOH B  47      37.143   4.021  34.152  1.00  0.00      B    H  
ATOM    163  O   HOH B  48      17.408  34.958  19.086  1.00  0.00      B    O  
ATOM    164  H1  HOH B  48      17.462  35.700  19.825  1.00  0.00      B    H  
ATOM    165  H2  HOH B  48      17.733  34.135  19.564  1.00  0.00      B    H  
ATOM    166  O   HOH B  49      26.291  21.051  21.587  1.00  0.00      B    O  
ATOM    167  H1  HOH B  49      26.871  20.293  21.360  1.00  0.00      B    H  
ATOM    168  H2  HOH B  49      25.319  20.658  21.741  1.00  0.00      B    H  
ATOM    169  O   HOH B  50      26.098  37.378  27.717  1.00  0.00      B    O  
ATOM    170  H1  HOH B  50      26.658  37.579  28.491  1.00  0.00      B    H  
ATOM    171  H2  HOH B  50      25.514  36.591  28.009  1.00  0.00      B    H  
ATOM    172  O   HOH B  51      19.747   4.461  30.255  1.00  0.00      B    O  
ATOM    173  H1  HOH B  51      18.769   4.352  30.009  1.00  0.00      B    H  
ATOM    174  H2  HOH B  51      20.073   5.407  30.014  1.00  0.00      B    H  
ATOM    175  O   HOH B  52      19.077  32.098  12.331  1.00  0.00      B    O  
ATOM    176  H1  HOH B  52      18.698  31.254  12.758  1.00  0.00      B    H  
ATOM    177  H2  HOH B  52      18.878  32.902  13.019  1.00  0.00      B    H  
ATOM    178  O   HOH B  53      23.737   6.112  15.771  1.00  0.00      B    O  
ATOM    179  H1  HOH B  53      23.894   6.906  15.089  1.00  0.00      B    H  
ATOM    180  H2  HOH B  53      22.848   5.678  15.537  1.00  0.00      B    H  
ATOM    181  O   HOH B  54      28.975  26.742  19.405  1.00  0.00      B    O  
ATOM    182  H1  HOH B  54      28.601  27.648  19.539  1.00  0.00      B    H  
ATOM    183  H2  HOH B  54      28.321  26.126  19.714  1.00  0.00      B    H  
ATOM    184  O   HOH B  55       9.556  36.233  23.195  1.00  0.00      B    O  
ATOM    185  H1  HOH B  55       9.506  37.200  22.813  1.00  0.00      B    H  
ATOM    186  H2  HOH B  55       8.785  35.684  22.806  1.00  0.00      B    H  
ATOM    187  O   HOH B  56      24.692   0.292  15.331  1.00  0.00      B    O  
ATOM    188  H1  HOH B  56      25.127   0.007  14.472  1.00  0.00      B    H  
ATOM    189  H2  HOH B  56      25.395   0.257  16.053  1.00  0.00      B    H  
ATOM    190  O   HOH B  57      23.524  25.453  32.345  1.00  0.00      B    O  
ATOM    191  H1  HOH B  57      23.812  25.483  33.295  1.00  0.00      B    H  
ATOM    192  H2  HOH B  57      22.566  25.092  32.221  1.00  0.00      B    H  
ATOM    193  O   HOH B  58      35.491  23.964  35.744  1.00  0.00      B    O  
ATOM    194  H1  HOH B  58      35.452  24.115  34.753  1.00  0.00      B    H  
ATOM    195  H2  HOH B  58      35.587  22.921  35.908  1.00  0.00      B    H  
ATOM    196  O   HOH B  59       9.838  36.076  25.945  1.00  0.00      B    O  
ATOM    197  H1  HOH B  59       9.783  36.033  24.974  1.00  0.00      B    H  
ATOM    198  H2  HOH B  59      10.021  37.011  26.209  1.00  0.00      B    H  
ATOM    199  O   HOH B  60      35.963  37.834  33.181  1.00  0.00      B    O  
ATOM    200  H1  HOH B  60      35.090  38.331  33.063  1.00  0.00      B    H  
ATOM    201  H2  HOH B  60      36.124  37.317  32.343  1.00  0.00      B    H  
ATOM    202  O   HOH B  61      33.351   0.953  21.712  1.00  0.00      B    O  
ATOM    203  H1  HOH B  61      32.434   1.169  21.325  1.00  0.00      B    H  
ATOM    204  H2  HOH B  61      33.148   0.323  22.470  1.00  0.00      B    H  
ATOM    205  O   HOH B  62      37.399  38.425  28.833  1.00  0.00      B    O  
ATOM    206  H1  HOH B  62      38.082  38.116  28.127  1.00  0.00      B    H  
ATOM    207  H2  HOH B  62      36.991  37.681  29.351  1.00  0.00      B    H  
ATOM    208  O   HOH B  63      27.205  36.000  17.575  1.00  0.00      B    O  
ATOM    209  H1  HOH B  63      26.590  35.642  16.770  1.00  0.00      B    H  
ATOM    210  H2  HOH B  63      26.863  35.572  18.459  1.00  0.00      B    H  
ATOM    211  O   HOH B  64       1.332  15.136  21.537  1.00  0.00      B    O  
ATOM    212  H1  HOH B  64       2.050  14.413  21.638  1.00  0.00      B    H  
ATOM    213  H2  HOH B  64       0.550  14.630  21.954  1.00  0.00      B    H  
ATOM    214  O   HOH B  65      14.647  10.362  18.842  1.00  0.00      B    O  
ATOM    215  H1  HOH B  65      14.303   9.515  19.209  1.00  0.00      B    H  
ATOM    216  H2  HOH B  65      15.641  10.369  19.128  1.00  0.00      B    H  
ATOM    217  O   HOH B  66      12.950   6.740   8.057  1.00  0.00      B    O  
ATOM    218  H1  HOH B  66      12.003   6.799   7.733  1.00  0.00      B    H  
ATOM    219  H2  HOH B  66      13.500   6.072   7.408  1.00  0.00      B    H  
ATOM    220  O   HOH B  67      35.090  25.429   1.188  1.00  0.00      B    O  
ATOM    221  H1  HOH B  67      36.064  25.773   1.407  1.00  0.00      B    H  
ATOM    222  H2  HOH B  67      35.035  24.436   1.319  1.00  0.00      B    H  
ATOM    223  O   HOH B  68      16.360  13.941  35.072  1.00  0.00      B    O  
ATOM    224  H1  HOH B  68      16.891  14.540  35.635  1.00  0.00      B    H  
ATOM    225  H2  HOH B  68      15.519  13.760  35.552  1.00  0.00      B    H  
ATOM    226  O   HOH B  69      31.992  12.733  14.053  1.00  0.00      B    O  
ATOM    227  H1  HOH B  69      32.619  13.575  14.111  1.00  0.00      B    H  
ATOM    228  H2  HOH B  69      31.112  13.111  13.724  1.00  0.00      B    H  
ATOM    229  O   HOH B  70      10.008  32.151  36.645  1.00  0.00      B    O  
ATOM    230  H1  HOH B  70       9.077  32.382  36.349  1.00  0.00      B    H  
ATOM    231  H2  HOH B  70       9.877  31.822  37.642  1.00  0.00      B    H  
ATOM    232  O   HOH B  71      34.853  20.979  20.392  1.00  0.00      B    O  
ATOM    233  H1  HOH B  71      34.436  21.885  20.418  1.00  0.00      B    H  
ATOM    234  H2  HOH B  71      35.880  21.064  20.201  1.00  0.00      B    H  
ATOM    235  O   HOH B  72      25.863  26.729  38.482  1.00  0.00      B    O  
ATOM    236  H1  HOH B  72      25.247  27.438  38.080  1.00  0.00      B    H  
ATOM    237  H2  HOH B  72      26.424  27.083  39.252  1.00  0.00      B    H  
ATOM    238  O   HOH B  73      10.633  34.401  34.354  1.00  0.00      B    O  
ATOM    239  H1  HOH B  73      10.283  33.587  33.810  1.00  0.00      B    H  
ATOM    240  H2  HOH B  73      11.513  34.218  34.821  1.00  0.00      B    H  
ATOM    241  O   HOH B  74      38.628   7.467  18.914  1.00  0.00      B    O  
ATOM    242  H1  HOH B  74      39.335   8.212  18.911  1.00  0.00      B    H  
ATOM    243  H2  HOH B  74      37.738   7.915  19.040  1.00  0.00      B    H  
ATOM    244  O   HOH B  75       0.355  11.570   6.622  1.00  0.00      B    O  
ATOM    245  H1  HOH B  75       0.473  12.587   6.680  1.00  0.00      B    H  
ATOM    246  H2  HOH B  75       0.515  11.366   5.622  1.00  0.00      B    H  
ATOM    247  O   HOH B  76      28.860  14.419  10.430  1.00  0.00      B    O  
ATOM    248  H1  HOH B  76      28.675  13.552   9.870  1.00  0.00      B    H  
ATOM    249  H2  HOH B  76      29.276  15.072   9.831  1.00  0.00      B    H  
ATOM    250  O   HOH B  77      30.094  32.794  17.736  1.00  0.00      B    O  
ATOM    251  H1  HOH B  77      31.095  32.645  17.613  1.00  0.00      B    H  
ATOM    252  H2  HOH B  77      29.793  33.664  17.281  1.00  0.00      B    H  
ATOM    253  O   HOH B  78       4.693  23.853   2.248  1.00  0.00      B    O  
ATOM    254  H1  HOH B  78       4.273  24.185   3.154  1.00  0.00      B    H  
ATOM    255  H2  HOH B  78       4.082  23.176   1.804  1.00  0.00      B    H  
ATOM    256  O   HOH B  79      19.155  24.354   7.867  1.00  0.00      B    O  
ATOM    257  H1  HOH B  79      18.353  24.890   8.248  1.00  0.00      B    H  
ATOM    258  H2  HOH B  79      19.404  23.602   8.530  1.00  0.00      B    H  
ATOM    259  O   HOH B  80      16.775  11.684  23.121  1.00  0.00      B    O  
ATOM    260  H1  HOH B  80      17.370  11.344  23.900  1.00  0.00      B    H  
ATOM    261  H2  HOH B  80      16.543  10.847  22.544  1.00  0.00      B    H  
ATOM    262  O   HOH B  81      21.522   3.178  11.720  1.00  0.00      B    O  
ATOM    263  H1  HOH B  81      22.296   2.720  12.200  1.00  0.00      B    H  
ATOM    264  H2  HOH B  81      20.843   2.446  11.360  1.00  0.00      B    H  
ATOM    265  O   HOH B  82      25.266  14.066  15.502  1.00  0.00      B    O  
ATOM    266  H1  HOH B  82      24.340  14.322  15.194  1.00  0.00      B    H  
ATOM    267  H2  HOH B  82      25.868  14.275  14.688  1.00  0.00      B    H  
ATOM    268  O   HOH B  83      28.607  31.158  22.798  1.00  0.00      B    O  
ATOM    269  H1  HOH B  83      28.900  30.661  21.938  1.00  0.00      B    H  
ATOM    270  H2  HOH B  83      27.738  30.825  23.101  1.00  0.00      B    H  
ATOM    271  O   HOH B  84      11.717   4.184   7.339  1.00  0.00      B    O  
ATOM    272  H1  HOH B  84      11.214   4.404   8.243  1.00  0.00      B    H  
ATOM    273  H2  HOH B  84      12.443   3.514   7.599  1.00  0.00      B    H  
ATOM    274  O   HOH B  85      25.674  10.601  27.430  1.00  0.00      B    O  
ATOM    275  H1  HOH B  85      25.320   9.706  27.806  1.00  0.00      B    H  
ATOM    276  H2  HOH B  85      26.276  10.382  26.639  1.00  0.00      B    H  
ATOM    277  O   HOH B  86      31.496  26.746  12.234  1.00  0.00      B    O  
ATOM    278  H1  HOH B  86      30.542  26.821  12.364  1.00  0.00      B    H  
ATOM    279  H2  HOH B  86      31.669  27.108  11.288  1.00  0.00      B    H  
ATOM    280  O   HOH B  87      33.090   2.649  28.972  1.00  0.00      B    O  
ATOM    281  H1  HOH B  87      33.989   2.192  28.756  1.00  0.00      B    H  
ATOM    282  H2  HOH B  87      32.486   2.063  29.563  1.00  0.00      B    H  
ATOM    283  O   HOH B  88      33.018  33.745  24.327  1.00  0.00      B    O  
ATOM    284  H1  HOH B  88      33.648  32.927  24.395  1.00  0.00      B    H  
ATOM    285  H2  HOH B  88      32.283  33.585  25.017  1.00  0.00      B    H  
ATOM    286  O   HOH B  89      38.023  27.536   8.851  1.00  0.00      B    O  
ATOM    287  H1  HOH B  89      37.395  28.212   8.369  1.00  0.00      B    H  
ATOM    288  H2  HOH B  89      38.304  27.964   9.741  1.00  0.00      B    H  
ATOM    289  O   HOH B  90      35.427  21.582  -0.108  1.00  0.00      B    O  
ATOM    290  H1  HOH B  90      36.276  21.148   0.227  1.00  0.00      B    H  
ATOM    291  H2  HOH B  90      35.088  22.140   0.646  1.00  0.00      B    H  
ATOM    292  O   HOH B  91      26.570  14.432  25.502  1.00  0.00      B    O  
ATOM    293  H1  HOH B  91      27.478  14.196  25.898  1.00  0.00      B    H  
ATOM    294  H2  HOH B  91      25.927  13.750  25.850  1.00  0.00      B    H  
ATOM    295  O   HOH B  92      34.314  35.940   7.712  1.00  0.00      B    O  
ATOM    296  H1  HOH B  92      34.814  36.709   8.041  1.00  0.00      B    H  
ATOM    297  H2  HOH B  92      34.175  35.266   8.436  1.00  0.00      B    H  
ATOM    298  O   HOH B  93      19.329  38.014   7.481  1.00  0.00      B    O  
ATOM    299  H1  HOH B  93      18.940  38.751   7.972  1.00  0.00      B    H  
ATOM    300  H2  HOH B  93      19.386  37.254   8.131  1.00  0.00      B    H  
ATOM    301  O   HOH B  94       2.503   8.572  15.794  1.00  0.00      B    O  
ATOM    302  H1  HOH B  94       2.619   7.656  16.267  1.00  0.00      B    H  
ATOM    303  H2  HOH B  94       3.153   8.670  14.954  1.00  0.00      B    H  
ATOM    304  O   HOH B  95      29.117   2.770  29.805  1.00  0.00      B    O  
ATOM    305  H1  HOH B  95      29.564   3.427  29.113  1.00  0.00      B    H  
ATOM    306  H2  HOH B  95      29.490   2.844  30.731  1.00  0.00      B    H  
ATOM    307  O   HOH B  96      26.150  25.419  15.932  1.00  0.00      B    O  
ATOM    308  H1  HOH B  96      25.208  25.756  16.175  1.00  0.00      B    H  
ATOM    309  H2  HOH B  96      26.142  24.479  15.515  1.00  0.00      B    H  
ATOM    310  O   HOH B  97      18.315  23.594  16.697  1.00  0.00      B    O  
ATOM    311  H1  HOH B  97      17.924  22.722  17.064  1.00  0.00      B    H  
ATOM    312  H2  HOH B  97      18.648  24.079  17.525  1.00  0.00      B    H  
ATOM    313  O   HOH B  98       7.545  36.045  34.713  1.00  0.00      B    O  
ATOM    314  H1  HOH B  98       7.741  36.634  33.908  1.00  0.00      B    H  
ATOM    315  H2  HOH B  98       7.606  35.073  34.371  1.00  0.00      B    H  
ATOM    316  O   HOH B  99       5.011  24.791   8.912  1.00  0.00      B    O  
ATOM    317  H1  HOH B  99       5.832  24.625   9.464  1.00  0.00      B    H  
ATOM    318  H2  HOH B  99       4.194  24.615   9.487  1.00  0.00      B    H  
ATOM    319  O   HOH B 100       9.786   5.912   0.479  1.00  0.00      B    O  
ATOM    320  H1  HOH B 100       9.341   6.735   0.871  1.00  0.00      B    H  
ATOM    321  H2  HOH B 100       9.370   5.114   0.841  1.00  0.00      B    H  
ATOM    322  O   HOH B 101      13.686  33.938  15.008  1.00  0.00      B    O  
ATOM    323  H1  HOH B 101      13.392  32.976  15.193  1.00  0.00      B    H  
ATOM    324  H2  HOH B 101      13.845  34.362  15.954  1.00  0.00      B    H  
ATOM    325  O   HOH B 102       6.014  37.781  25.656  1.00  0.00      B    O  
ATOM    326  H1  HOH B 102       6.331  38.077  24.767  1.00  0.00      B    H  
ATOM    327  H2  HOH B 102       5.921  36.757  25.603  1.00  0.00      B    H  
ATOM    328  O   HOH B 103      20.088  20.778   3.718  1.00  0.00      B    O  
ATOM    329  H1  HOH B 103      20.143  21.764   3.877  1.00  0.00      B    H  
ATOM    330  H2  HOH B 103      19.557  20.602   2.892  1.00  0.00      B    H  
ATOM    331  O   HOH B 104      28.163   1.136  18.797  1.00  0.00      B    O  
ATOM    332  H1  HOH B 104      28.281   0.890  19.791  1.00  0.00      B    H  
ATOM    333  H2  HOH B 104      29.046   0.902  18.331  1.00  0.00      B    H  
ATOM    334  O   HOH B 105      25.713   1.643  30.477  1.00  0.00      B    O  
ATOM    335  H1  HOH B 105      24.950   2.228  30.076  1.00  0.00      B    H  
ATOM    336  H2  HOH B 105      25.405   1.242  31.340  1.00  0.00      B    H  
ATOM    337  O   HOH B 106      23.693  27.891  24.363  1.00  0.00      B    O  
ATOM    338  H1  HOH B 106      22.865  27.359  24.667  1.00  0.00      B    H  
ATOM    339  H2  HOH B 106      23.546  28.856  24.636  1.00  0.00      B    H  
ATOM    340  O   HOH B 107      17.098   1.505  28.897  1.00  0.00      B    O  
ATOM    341  H1  HOH B 107      17.137   0.953  28.017  1.00  0.00      B    H  
ATOM    342  H2  HOH B 107      16.368   1.083  29.419  1.00  0.00      B    H  
ATOM    343  O   HOH B 108      15.523  22.172   8.283  1.00  0.00      B    O  
ATOM    344  H1  HOH B 108      14.726  22.129   7.613  1.00  0.00      B    H  
ATOM    345  H2  HOH B 108      15.217  21.748   9.165  1.00  0.00      B    H  
ATOM    346  O   HOH B 109       7.977  28.368  25.452  1.00  0.00      B    O  
ATOM    347  H1  HOH B 109       8.592  28.089  24.646  1.00  0.00      B    H  
ATOM    348  H2  HOH B 109       8.258  29.312  25.806  1.00  0.00      B    H  
ATOM    349  O   HOH B 110      30.794  24.954   4.579  1.00  0.00      B    O  
ATOM    350  H1  HOH B 110      30.028  25.301   5.122  1.00  0.00      B    H  
ATOM    351  H2  HOH B 110      30.540  24.704   3.637  1.00  0.00      B    H  
ATOM    352  O   HOH B 111      12.986  32.411  26.022  1.00  0.00      B    O  
ATOM    353  H1  HOH B 111      12.995  31.418  26.502  1.00  0.00      B    H  
ATOM    354  H2  HOH B 111      13.915  32.767  26.030  1.00  0.00      B    H  
ATOM    355  O   HOH B 112      17.480  25.524  31.162  1.00  0.00      B    O  
ATOM    356  H1  HOH B 112      17.895  24.598  31.241  1.00  0.00      B    H  
ATOM    357  H2  HOH B 112      18.108  26.099  30.629  1.00  0.00      B    H  
ATOM    358  O   HOH B 113      38.271  24.596   9.387  1.00  0.00      B    O  
ATOM    359  H1  HOH B 113      37.607  24.631  10.234  1.00  0.00      B    H  
ATOM    360  H2  HOH B 113      38.669  25.519   9.372  1.00  0.00      B    H  
ATOM    361  O   HOH B 114      15.636  35.823   4.782  1.00  0.00      B    O  
ATOM    362  H1  HOH B 114      15.571  35.722   5.826  1.00  0.00      B    H  
ATOM    363  H2  HOH B 114      15.162  35.030   4.404  1.00  0.00      B    H  
ATOM    364  O   HOH B 115       6.507  10.423   0.209  1.00  0.00      B    O  
ATOM    365  H1  HOH B 115       5.920  10.735   0.958  1.00  0.00      B    H  
ATOM    366  H2  HOH B 115       6.174  11.004  -0.601  1.00  0.00      B    H  
ATOM    367  O   HOH B 116       1.522  33.501   4.815  1.00  0.00      B    O  
ATOM    368  H1  HOH B 116       1.479  32.753   5.558  1.00  0.00      B    H  
ATOM    369  H2  HOH B 116       1.548  33.079   3.932  1.00  0.00      B    H  
ATOM    370  O   HOH B 117      20.881  16.924  27.272  1.00  0.00      B    O  
ATOM    371  H1  HOH B 117      21.297  16.328  26.607  1.00  0.00      B    H  
ATOM    372  H2  HOH B 117      20.162  16.391  27.740  1.00  0.00      B    H  
ATOM    373  O   HOH B 118      23.626  13.394  19.491  1.00  0.00      B    O  
ATOM    374  H1  HOH B 118      22.959  12.748  19.797  1.00  0.00      B    H  
ATOM    375  H2  HOH B 118      24.237  13.550  20.269  1.00  0.00      B    H  
ATOM    376  O   HOH B 119      29.406  12.082  24.272  1.00  0.00      B    O  
ATOM    377  H1  HOH B 119      29.742  11.771  25.182  1.00  0.00      B    H  
ATOM    378  H2  HOH B 119      30.282  12.478  23.872  1.00  0.00      B    H  
ATOM    379  O   HOH B 120      22.504  31.253  37.770  1.00  0.00      B    O  
ATOM    380  H1  HOH B 120      21.876  31.014  37.033  1.00  0.00      B    H  
ATOM    381  H2  HOH B 120      22.042  31.052  38.654  1.00  0.00      B    H  
ATOM    382  O   HOH B 121      27.798  22.089  19.642  1.00  0.00      B    O  
ATOM    383  H1  HOH B 121      27.170  21.637  20.396  1.00  0.00      B    H  
ATOM    384  H2  HOH B 121      28.520  21.428  19.445  1.00  0.00      B    H  
ATOM    385  O   HOH B 122      32.714  12.577  27.678  1.00  0.00      B    O  
ATOM    386  H1  HOH B 122      32.421  13.357  27.153  1.00  0.00      B    H  
ATOM    387  H2  HOH B 122      32.820  12.846  28.653  1.00  0.00      B    H  
ATOM    388  O   HOH B 123       0.456  11.820  20.241  1.00  0.00      B    O  
ATOM    389  H1  HOH B 123       0.150  11.657  21.184  1.00  0.00      B    H  
ATOM    390  H2  HOH B 123      -0.288  12.438  19.812  1.00  0.00      B    H  
ATOM    391  O   HOH B 124       0.940   1.806  22.331  1.00  0.00      B    O  
ATOM    392  H1  HOH B 124      -0.036   1.722  22.070  1.00  0.00      B    H  
ATOM    393  H2  HOH B 124       1.490   1.291  21.657  1.00  0.00      B    H  
ATOM    394  O   HOH B 125      21.727   6.439  25.401  1.00  0.00      B    O  
ATOM    395  H1  HOH B 125      22.520   5.969  25.884  1.00  0.00      B    H  
ATOM    396  H2  HOH B 125      21.075   5.678  25.160  1.00  0.00      B    H  
ATOM    397  O   HOH B 126      22.436   6.108  31.444  1.00  0.00      B    O  
ATOM    398  H1  HOH B 126      22.270   6.058  32.414  1.00  0.00      B    H  
ATOM    399  H2  HOH B 126      23.435   5.862  31.446  1.00  0.00      B    H  
ATOM    400  O   HOH B 127      14.228  11.478   3.264  1.00  0.00      B    O  
ATOM    401  H1  HOH B 127      14.605  10.792   2.596  1.00  0.00      B    H  
ATOM    402  H2  HOH B 127      13.309  11.751   2.783  1.00  0.00      B    H  
ATOM    403  O   HOH B 128      28.376   6.551  15.510  1.00  0.00      B    O  
ATOM    404  H1  HOH B 128      29.290   7.009  15.401  1.00  0.00      B    H  
ATOM    405  H2  HOH B 128      28.523   5.547  15.702  1.00  0.00      B    H  
ATOM    406  O   HOH B 129      35.965  36.654  12.714  1.00  0.00      B    O  
ATOM    407  H1  HOH B 129      35.813  37.010  13.648  1.00  0.00      B    H  
ATOM    408  H2  HOH B 129      35.953  35.604  12.775  1.00  0.00      B    H  
ATOM    409  O   HOH B 130       8.842   0.147   6.288  1.00  0.00      B    O  
ATOM    410  H1  HOH B 130       9.114   1.092   6.042  1.00  0.00      B    H  
ATOM    411  H2  HOH B 130       9.499  -0.489   5.859  1.00  0.00      B    H  
ATOM    412  O   HOH B 131      10.410  34.569  17.896  1.00  0.00      B    O  
ATOM    413  H1  HOH B 131      10.138  34.530  18.847  1.00  0.00      B    H  
ATOM    414  H2  HOH B 131       9.912  33.873  17.472  1.00  0.00      B    H  
ATOM    415  O   HOH B 132       9.421  14.359  24.227  1.00  0.00      B    O  
ATOM    416  H1  HOH B 132      10.312  14.520  24.768  1.00  0.00      B    H  
ATOM    417  H2  HOH B 132       8.755  13.892  24.892  1.00  0.00      B    H  
ATOM    418  O   HOH B 133       9.728  21.292  29.175  1.00  0.00      B    O  
ATOM    419  H1  HOH B 133       8.943  20.805  29.599  1.00  0.00      B    H  
ATOM    420  H2  HOH B 133      10.400  21.423  29.917  1.00  0.00      B    H  
ATOM    421  O   HOH B 134      24.381   6.664  11.224  1.00  0.00      B    O  
ATOM    422  H1  HOH B 134      24.933   6.129  11.880  1.00  0.00      B    H  
ATOM    423  H2  HOH B 134      23.841   6.077  10.619  1.00  0.00      B    H  
ATOM    424  O   HOH B 135      20.161   7.269  21.382  1.00  0.00      B    O  
ATOM    425  H1  HOH B 135      20.075   6.244  21.425  1.00  0.00      B    H  
ATOM    426  H2  HOH B 135      20.279   7.571  20.396  1.00  0.00      B    H  
ATOM    427  O   HOH B 136       1.468  13.954  12.304  1.00  0.00      B    O  
ATOM    428  H1  HOH B 136       1.212  14.949  12.525  1.00  0.00      B    H  
ATOM    429  H2  HOH B 136       2.309  13.789  12.790  1.00  0.00      B    H  
ATOM    430  O   HOH B 137      10.234  17.183  34.845  1.00  0.00      B    O  
ATOM    431  H1  HOH B 137       9.240  17.317  34.944  1.00  0.00      B    H  
ATOM    432  H2  HOH B 137      10.603  17.132  35.829  1.00  0.00      B    H  
ATOM    433  O   HOH B 138       7.425  14.312  22.270  1.00  0.00      B    O  
ATOM    434  H1  HOH B 138       7.669  13.610  21.575  1.00  0.00      B    H  
ATOM    435  H2  HOH B 138       8.023  14.238  23.115  1.00  0.00      B    H  
ATOM    436  O   HOH B 139      38.749   1.484  35.991  1.00  0.00      B    O  
ATOM    437  H1  HOH B 139      39.696   1.251  35.900  1.00  0.00      B    H  
ATOM    438  H2  HOH B 139      38.204   0.603  36.012  1.00  0.00      B    H  
ATOM    439  O   HOH B 140      27.022  17.430  33.201  1.00  0.00      B    O  
ATOM    440  H1  HOH B 140      27.160  17.208  32.200  1.00  0.00      B    H  
ATOM    441  H2  HOH B 140      27.877  17.458  33.669  1.00  0.00      B    H  
ATOM    442  O   HOH B 141       0.399  36.518  30.638  1.00  0.00      B    O  
ATOM    443  H1  HOH B 141       0.681  35.735  30.046  1.00  0.00      B    H  
ATOM    444  H2  HOH B 141       0.757  37.379  30.215  1.00  0.00      B    H  
ATOM    445  O   HOH B 142      23.543   0.868   6.261  1.00  0.00      B    O  
ATOM    446  H1  HOH B 142      24.332   0.701   5.680  1.00  0.00      B    H  
ATOM    447  H2  HOH B 142      22.846   0.211   5.906  1.00  0.00      B    H  
ATOM    448  O   HOH B 143      12.187  19.449  36.420  1.00  0.00      B    O  
ATOM    449  H1  HOH B 143      12.744  19.970  35.762  1.00  0.00      B    H  
ATOM    450  H2  HOH B 143      11.272  19.416  36.076  1.00  0.00      B    H  
ATOM    451  O   HOH B 144      17.482  34.605  16.250  1.00  0.00      B    O  
ATOM    452  H1  HOH B 144      16.865  35.405  16.009  1.00  0.00      B    H  
ATOM    453  H2  HOH B 144      17.792  34.803  17.176  1.00  0.00      B    H  
ATOM    454  O   HOH B 145      30.058  27.394  22.309  1.00  0.00      B    O  
ATOM    455  H1  HOH B 145      30.902  27.696  22.717  1.00  0.00      B    H  
ATOM    456  H2  HOH B 145      29.597  26.755  22.944  1.00  0.00      B    H  
ATOM    457  O   HOH B 146      32.737  10.494  15.892  1.00  0.00      B    O  
ATOM    458  H1  HOH B 146      32.561  11.089  15.091  1.00  0.00      B    H  
ATOM    459  H2  HOH B 146      33.319   9.745  15.607  1.00  0.00      B    H  
ATOM    460  O   HOH B 147      12.307  32.365   9.126  1.00  0.00      B    O  
ATOM    461  H1  HOH B 147      11.974  32.514  10.089  1.00  0.00      B    H  
ATOM    462  H2  HOH B 147      11.681  32.768   8.456  1.00  0.00      B    H  
ATOM    463  O   HOH B 148      27.007  29.162   8.418  1.00  0.00      B    O  
ATOM    464  H1  HOH B 148      26.864  28.521   9.217  1.00  0.00      B    H  
ATOM    465  H2  HOH B 148      28.032  29.126   8.266  1.00  0.00      B    H  
ATOM    466  O   HOH B 149      32.044  14.826  26.164  1.00  0.00      B    O  
ATOM    467  H1  HOH B 149      32.981  15.162  25.920  1.00  0.00      B    H  
ATOM    468  H2  HOH B 149      31.492  15.108  25.394  1.00  0.00      B    H  
ATOM    469  O   HOH B 150       6.241  20.058  16.078  1.00  0.00      B    O  
ATOM    470  H1  HOH B 150       5.892  19.356  16.737  1.00  0.00      B    H  
ATOM    471  H2  HOH B 150       5.430  20.674  15.894  1.00  0.00      B    H  
ATOM    472  O   HOH B 151      21.611  13.242  22.887  1.00  0.00      B    O  
ATOM    473  H1  HOH B 151      21.195  12.526  23.456  1.00  0.00      B    H  
ATOM    474  H2  HOH B 151      22.593  12.997  22.919  1.00  0.00      B    H  
ATOM    475  O   HOH B 152       7.346  13.880  10.489  1.00  0.00      B    O  
ATOM    476  H1  HOH B 152       7.015  12.929  10.281  1.00  0.00      B    H  
ATOM    477  H2  HOH B 152       8.338  13.930  10.409  1.00  0.00      B    H  
ATOM    478  O   HOH B 153      22.722   9.866  15.733  1.00  0.00      B    O  
ATOM    479  H1  HOH B 153      23.238  10.596  16.213  1.00  0.00      B    H  
ATOM    480  H2  HOH B 153      22.937  10.061  14.742  1.00  0.00      B    H  
ATOM    481  O   HOH B 154      24.358  35.626  28.784  1.00  0.00      B    O  
ATOM    482  H1  HOH B 154      24.899  35.193  29.528  1.00  0.00      B    H  
ATOM    483  H2  HOH B 154      23.400  35.646  29.079  1.00  0.00      B    H  
ATOM    484  O   HOH B 155      16.327  11.603  28.875  1.00  0.00      B    O  
ATOM    485  H1  HOH B 155      16.251  10.599  28.865  1.00  0.00      B    H  
ATOM    486  H2  HOH B 155      16.839  11.805  29.699  1.00  0.00      B    H  
ATOM    487  O   HOH B 156      35.069   6.498  38.082  1.00  0.00      B    O  
ATOM    488  H1  HOH B 156      35.538   7.421  38.107  1.00  0.00      B    H  
ATOM    489  H2  HOH B 156      35.797   5.835  38.077  1.00  0.00      B    H  
ATOM    490  O   HOH B 157      29.313  18.770  38.249  1.00  0.00      B    O  
ATOM    491  H1  HOH B 157      30.201  18.266  38.387  1.00  0.00      B    H  
ATOM    492  H2  HOH B 157      29.299  19.495  38.900  1.00  0.00      B    H  
ATOM    493  O   HOH B 158      15.081   1.309   5.841  1.00  0.00      B    O  
ATOM    494  H1  HOH B 158      14.998   0.547   5.158  1.00  0.00      B    H  
ATOM    495  H2  HOH B 158      15.112   2.162   5.306  1.00  0.00      B    H  
ATOM    496  O   HOH B 159      38.656  21.337  32.000  1.00  0.00      B    O  
ATOM    497  H1  HOH B 159      38.433  21.572  32.975  1.00  0.00      B    H  
ATOM    498  H2  HOH B 159      39.681  21.429  31.821  1.00  0.00      B    H  
ATOM    499  O   HOH B 160      16.492   8.806  22.199  1.00  0.00      B    O  
ATOM    500  H1  HOH B 160      16.720   8.928  21.221  1.00  0.00      B    H  
ATOM    501  H2  HOH B 160      15.936   8.006  22.328  1.00  0.00      B    H  
ATOM    502  O   HOH B 161      11.963  11.387  10.470  1.00  0.00      B    O  
ATOM    503  H1  HOH B 161      11.154  10.779  10.438  1.00  0.00      B    H  
ATOM    504  H2  HOH B 161      12.808  10.825  10.779  1.00  0.00      B    H  
ATOM    505  O   HOH B 162       1.710  27.293  13.424  1.00  0.00      B    O  
ATOM    506  H1  HOH B 162       2.040  28.307  13.381  1.00  0.00      B    H  
ATOM    507  H2  HOH B 162       2.185  26.781  12.635  1.00  0.00      B    H  
ATOM    508  O   HOH B 163      21.146  29.647  15.256  1.00  0.00      B    O  
ATOM    509  H1  HOH B 163      21.027  30.623  15.486  1.00  0.00      B    H  
ATOM    510  H2  HOH B 163      20.447  29.404  14.582  1.00  0.00      B    H  
ATOM    511  O   HOH B 164       3.045  38.776  32.911  1.00  0.00      B    O  
ATOM    512  H1  HOH B 164       3.885  38.137  32.813  1.00  0.00      B    H  
ATOM    513  H2  HOH B 164       3.038  39.089  33.896  1.00  0.00      B    H  
ATOM    514  O   HOH B 165      34.968  14.546  25.762  1.00  0.00      B    O  
ATOM    515  H1  HOH B 165      36.020  14.618  25.819  1.00  0.00      B    H  
ATOM    516  H2  HOH B 165      34.803  13.549  25.781  1.00  0.00      B    H  
ATOM    517  O   HOH B 166      30.653  28.034   2.472  1.00  0.00      B    O  
ATOM    518  H1  HOH B 166      30.737  28.846   3.076  1.00  0.00      B    H  
ATOM    519  H2  HOH B 166      31.512  27.422   2.421  1.00  0.00      B    H  
ATOM    520  O   HOH B 167      27.297  22.115   4.837  1.00  0.00      B    O  
ATOM    521  H1  HOH B 167      27.233  21.837   3.856  1.00  0.00      B    H  
ATOM    522  H2  HOH B 167      27.138  23.129   4.891  1.00  0.00      B    H  
ATOM    523  O   HOH B 168      37.851   2.150  38.552  1.00  0.00      B    O  
ATOM    524  H1  HOH B 168      36.928   1.812  38.853  1.00  0.00      B    H  
ATOM    525  H2  HOH B 168      37.927   1.926  37.544  1.00  0.00      B    H  
ATOM    526  O   HOH B 169       2.264   0.376  35.695  1.00  0.00      B    O  
ATOM    527  H1  HOH B 169       2.362  -0.314  36.408  1.00  0.00      B    H  
ATOM    528  H2  HOH B 169       3.052   1.003  35.824  1.00  0.00      B    H  
ATOM    529  O   HOH B 170      38.011  20.156   6.098  1.00  0.00      B    O  
ATOM    530  H1  HOH B 170      38.950  19.894   5.933  1.00  0.00      B    H  
ATOM    531  H2  HOH B 170      37.649  20.405   5.161  1.00  0.00      B    H  
ATOM    532  O   HOH B 171      33.821  30.370   1.661  1.00  0.00      B    O  
ATOM    533  H1  HOH B 171      34.136  29.992   0.773  1.00  0.00      B    H  
ATOM    534  H2  HOH B 171      34.428  30.110   2.428  1.00  0.00      B    H  
ATOM    535  O   HOH B 172      37.791  12.675  35.021  1.00  0.00      B    O  
ATOM    536  H1  HOH B 172      36.985  12.198  35.442  1.00  0.00      B    H  
ATOM    537  H2  HOH B 172      37.625  13.014  34.055  1.00  0.00      B    H  
ATOM    538  O   HOH B 173       2.133   7.788  11.465  1.00  0.00      B    O  
ATOM    539  H1  HOH B 173       1.330   7.724  10.839  1.00  0.00      B    H  
ATOM    540  H2  HOH B 173       2.356   8.805  11.582  1.00  0.00      B    H  
ATOM    541  O   HOH B 174       7.056  11.987   4.019  1.00  0.00      B    O  
ATOM    542  H1  HOH B 174       8.045  12.080   4.052  1.00  0.00      B    H  
ATOM    543  H2  HOH B 174       6.691  12.223   4.898  1.00  0.00      B    H  
ATOM    544  O   HOH B 175      35.627  30.448  10.367  1.00  0.00      B    O  
ATOM    545  H1  HOH B 175      35.890  31.368   9.966  1.00  0.00      B    H  
ATOM    546  H2  HOH B 175      34.654  30.440  10.592  1.00  0.00      B    H  
ATOM    547  O   HOH B 176       8.178   4.175  21.708  1.00  0.00      B    O  
ATOM    548  H1  HOH B 176       7.446   3.572  22.015  1.00  0.00      B    H  
ATOM    549  H2  HOH B 176       8.172   4.953  22.318  1.00  0.00      B    H  
ATOM    550  O   HOH B 177      24.362  32.763  24.370  1.00  0.00      B    O  
ATOM    551  H1  HOH B 177      23.772  33.269  25.024  1.00  0.00      B    H  
ATOM    552  H2  HOH B 177      25.030  33.432  24.033  1.00  0.00      B    H  
ATOM    553  O   HOH B 178      30.661  25.083  15.251  1.00  0.00      B    O  
ATOM    554  H1  HOH B 178      30.038  25.156  16.069  1.00  0.00      B    H  
ATOM    555  H2  HOH B 178      30.348  24.327  14.670  1.00  0.00      B    H  
ATOM    556  O   HOH B 179      35.139  31.825  24.407  1.00  0.00      B    O  
ATOM    557  H1  HOH B 179      36.050  31.729  23.907  1.00  0.00      B    H  
ATOM    558  H2  HOH B 179      35.079  31.189  25.217  1.00  0.00      B    H  
ATOM    559  O   HOH B 180      35.144  25.825  22.847  1.00  0.00      B    O  
ATOM    560  H1  HOH B 180      35.877  26.476  22.641  1.00  0.00      B    H  
ATOM    561  H2  HOH B 180      35.230  24.974  22.339  1.00  0.00      B    H  
ATOM    562  O   HOH B 181       9.642  17.476  24.083  1.00  0.00      B    O  
ATOM    563  H1  HOH B 181      10.024  17.654  23.119  1.00  0.00      B    H  
ATOM    564  H2  HOH B 181       9.773  16.460  24.300  1.00  0.00      B    H  
ATOM    565  O   HOH B 182      22.147  29.818   5.619  1.00  0.00      B    O  
ATOM    566  H1  HOH B 182      21.695  29.050   6.061  1.00  0.00      B    H  
ATOM    567  H2  HOH B 182      22.812  29.513   4.887  1.00  0.00      B    H  
ATOM    568  O   HOH B 183       3.953   1.400  17.407  1.00  0.00      B    O  
ATOM    569  H1  HOH B 183       3.581   1.576  18.306  1.00  0.00      B    H  
ATOM    570  H2  HOH B 183       4.372   2.227  17.098  1.00  0.00      B    H  
ATOM    571  O   HOH B 184      30.525  10.020  17.643  1.00  0.00      B    O  
ATOM    572  H1  HOH B 184      31.462   9.971  17.257  1.00  0.00      B    H  
ATOM    573  H2  HOH B 184      30.353   9.142  18.158  1.00  0.00      B    H  
ATOM    574  O   HOH B 185      10.323   4.830  33.079  1.00  0.00      B    O  
ATOM    575  H1  HOH B 185       9.291   4.697  33.123  1.00  0.00      B    H  
ATOM    576  H2  HOH B 185      10.514   5.281  32.160  1.00  0.00      B    H  
ATOM    577  O   HOH B 186      27.951  34.471  32.255  1.00  0.00      B    O  
ATOM    578  H1  HOH B 186      28.709  34.257  31.615  1.00  0.00      B    H  
ATOM    579  H2  HOH B 186      28.027  33.836  32.995  1.00  0.00      B    H  
ATOM    580  O   HOH B 187      12.289  11.671  14.887  1.00  0.00      B    O  
ATOM    581  H1  HOH B 187      12.066  10.732  14.963  1.00  0.00      B    H  
ATOM    582  H2  HOH B 187      13.252  11.646  15.149  1.00  0.00      B    H  
ATOM    583  O   HOH B 188      32.514   2.450  16.339  1.00  0.00      B    O  
ATOM    584  H1  HOH B 188      31.819   3.044  16.813  1.00  0.00      B    H  
ATOM    585  H2  HOH B 188      33.215   3.038  15.975  1.00  0.00      B    H  
ATOM    586  O   HOH B 189       8.237  11.661  32.260  1.00  0.00      B    O  
ATOM    587  H1  HOH B 189       7.950  10.670  32.288  1.00  0.00      B    H  
ATOM    588  H2  HOH B 189       8.117  12.018  33.194  1.00  0.00      B    H  
ATOM    589  O   HOH B 190      20.891   2.757  26.987  1.00  0.00      B    O  
ATOM    590  H1  HOH B 190      21.849   2.642  26.755  1.00  0.00      B    H  
ATOM    591  H2  HOH B 190      20.829   2.667  27.984  1.00  0.00      B    H  
ATOM    592  O   HOH B 191      38.648  34.836  16.684  1.00  0.00      B    O  
ATOM    593  H1  HOH B 191      38.064  35.689  16.670  1.00  0.00      B    H  
ATOM    594  H2  HOH B 191      39.053  34.768  15.780  1.00  0.00      B    H  
ATOM    595  O   HOH B 192      16.092  16.651  14.165  1.00  0.00      B    O  
ATOM    596  H1  HOH B 192      15.500  17.105  13.488  1.00  0.00      B    H  
ATOM    597  H2  HOH B 192      15.525  15.918  14.620  1.00  0.00      B    H  
ATOM    598  O   HOH B 193       7.517  19.716   8.434  1.00  0.00      B    O  
ATOM    599  H1  HOH B 193       7.981  19.183   9.210  1.00  0.00      B    H  
ATOM    600  H2  HOH B 193       8.094  19.757   7.624  1.00  0.00      B    H  
ATOM    601  O   HOH B 194      30.148   3.205  32.495  1.00  0.00      B    O  
ATOM    602  H1  HOH B 194      30.395   3.925  31.831  1.00  0.00      B    H  
ATOM    603  H2  HOH B 194      30.159   3.717  33.410  1.00  0.00      B    H  
ATOM    604  O   HOH B 195       9.580  30.542  16.308  1.00  0.00      B    O  
ATOM    605  H1  HOH B 195       9.498  29.957  15.497  1.00  0.00      B    H  
ATOM    606  H2  HOH B 195      10.213  30.012  16.935  1.00  0.00      B    H  
ATOM    607  O   HOH B 196      36.476  32.733   9.325  1.00  0.00      B    O  
ATOM    608  H1  HOH B 196      35.729  33.333   9.069  1.00  0.00      B    H  
ATOM    609  H2  HOH B 196      37.303  33.036   8.880  1.00  0.00      B    H  
ATOM    610  O   HOH B 197      16.834  37.145  30.459  1.00  0.00      B    O  
ATOM    611  H1  HOH B 197      15.945  36.650  30.467  1.00  0.00      B    H  
ATOM    612  H2  HOH B 197      17.015  37.432  29.502  1.00  0.00      B    H  
ATOM    613  O   HOH B 198      10.010  13.447   2.806  1.00  0.00      B    O  
ATOM    614  H1  HOH B 198      10.082  12.973   3.704  1.00  0.00      B    H  
ATOM    615  H2  HOH B 198       9.314  14.189   2.868  1.00  0.00      B    H  
ATOM    616  O   HOH B 199      33.219  20.299  30.061  1.00  0.00      B    O  
ATOM    617  H1  HOH B 199      34.096  20.487  29.569  1.00  0.00      B    H  
ATOM    618  H2  HOH B 199      33.433  19.574  30.792  1.00  0.00      B    H  
ATOM    619  O   HOH B 200      16.555   7.109  30.367  1.00  0.00      B    O  
ATOM    620  H1  HOH B 200      16.126   6.175  30.284  1.00  0.00      B    H  
ATOM    621  H2  HOH B 200      17.222   7.143  31.158  1.00  0.00      B    H  
ATOM    622  O   HOH B 201       4.824  19.961   8.592  1.00  0.00      B    O  
ATOM    623  H1  HOH B 201       5.776  19.645   8.513  1.00  0.00      B    H  
ATOM    624  H2  HOH B 201       4.263  19.190   8.882  1.00  0.00      B    H  
ATOM    625  O   HOH B 202      35.136  36.069  35.288  1.00  0.00      B    O  
ATOM    626  H1  HOH B 202      35.190  36.840  34.575  1.00  0.00      B    H  
ATOM    627  H2  HOH B 202      34.162  35.990  35.562  1.00  0.00      B    H  
ATOM    628  O   HOH B 203      36.425   2.419  26.807  1.00  0.00      B    O  
ATOM    629  H1  HOH B 203      35.710   2.002  26.151  1.00  0.00      B    H  
ATOM    630  H2  HOH B 203      36.116   2.165  27.750  1.00  0.00      B    H  
ATOM    631  O   HOH B 204      35.817  38.813  21.188  1.00  0.00      B    O  
ATOM    632  H1  HOH B 204      35.641  37.927  21.603  1.00  0.00      B    H  
ATOM    633  H2  HOH B 204      35.073  39.443  21.496  1.00  0.00      B    H  
ATOM    634  O   HOH B 205      25.262  30.879   6.361  1.00  0.00      B    O  
ATOM    635  H1  HOH B 205      26.023  30.439   6.879  1.00  0.00      B    H  
ATOM    636  H2  HOH B 205      24.488  31.018   7.021  1.00  0.00      B    H  
ATOM    637  O   HOH B 206      32.884   4.064   9.500  1.00  0.00      B    O  
ATOM    638  H1  HOH B 206      33.020   3.064   9.301  1.00  0.00      B    H  
ATOM    639  H2  HOH B 206      33.614   4.437  10.167  1.00  0.00      B    H  
ATOM    640  O   HOH B 207      14.924  28.108  28.361  1.00  0.00      B    O  
ATOM    641  H1  HOH B 207      15.352  28.389  29.223  1.00  0.00      B    H  
ATOM    642  H2  HOH B 207      15.580  28.317  27.588  1.00  0.00      B    H  
ATOM    643  O   HOH B 208      15.787  20.532  12.629  1.00  0.00      B    O  
ATOM    644  H1  HOH B 208      16.622  20.808  13.128  1.00  0.00      B    H  
ATOM    645  H2  HOH B 208      16.064  20.122  11.759  1.00  0.00      B    H  
ATOM    646  O   HOH B 209      35.900  21.420  36.376  1.00  0.00      B    O  
ATOM    647  H1  HOH B 209      35.326  20.629  36.066  1.00  0.00      B    H  
ATOM    648  H2  HOH B 209      35.534  21.701  37.277  1.00  0.00      B    H  
ATOM    649  O   HOH B 210       1.372   1.382  31.392  1.00  0.00      B    O  
ATOM    650  H1  HOH B 210       0.483   0.940  31.311  1.00  0.00      B    H  
ATOM    651  H2  HOH B 210       2.019   0.723  31.930  1.00  0.00      B    H  
ATOM    652  O   HOH B 211      26.180  33.314   1.462  1.00  0.00      B    O  
ATOM    653  H1  HOH B 211      26.471  32.514   0.833  1.00  0.00      B    H  
ATOM    654  H2  HOH B 211      25.176  33.209   1.625  1.00  0.00      B    H  
ATOM    655  O   HOH B 212       4.299  21.978  10.319  1.00  0.00      B    O  
ATOM    656  H1  HOH B 212       4.884  21.770  11.156  1.00  0.00      B    H  
ATOM    657  H2  HOH B 212       4.469  21.312   9.540  1.00  0.00      B    H  
ATOM    658  O   HOH B 213      28.683  38.563  37.857  1.00  0.00      B    O  
ATOM    659  H1  HOH B 213      28.460  38.961  38.717  1.00  0.00      B    H  
ATOM    660  H2  HOH B 213      28.920  37.577  37.963  1.00  0.00      B    H  
ATOM    661  O   HOH B 214       7.104  13.981  13.373  1.00  0.00      B    O  
ATOM    662  H1  HOH B 214       7.159  13.891  12.437  1.00  0.00      B    H  
ATOM    663  H2  HOH B 214       7.497  13.161  13.811  1.00  0.00      B    H  
ATOM    664  O   HOH B 215      29.428  20.644  17.384  1.00  0.00      B    O  
ATOM    665  H1  HOH B 215      29.820  21.584  17.358  1.00  0.00      B    H  
ATOM    666  H2  HOH B 215      30.223  20.093  17.234  1.00  0.00      B    H  
ATOM    667  O   HOH B 216      39.365  27.305  24.109  1.00  0.00      B    O  
ATOM    668  H1  HOH B 216      38.725  28.002  24.472  1.00  0.00      B    H  
ATOM    669  H2  HOH B 216      39.100  27.087  23.155  1.00  0.00      B    H  
ATOM    670  O   HOH B 217      27.153   3.521  18.105  1.00  0.00      B    O  
ATOM    671  H1  HOH B 217      27.552   2.672  18.443  1.00  0.00      B    H  
ATOM    672  H2  HOH B 217      27.002   4.080  18.957  1.00  0.00      B    H  
ATOM    673  O   HOH B 218      16.541  24.640   9.167  1.00  0.00      B    O  
ATOM    674  H1  HOH B 218      16.699  24.460  10.153  1.00  0.00      B    H  
ATOM    675  H2  HOH B 218      16.083  23.808   8.788  1.00  0.00      B    H  
ATOM    676  O   HOH B 219      11.296  26.167  35.263  1.00  0.00      B    O  
ATOM    677  H1  HOH B 219      10.829  26.830  34.678  1.00  0.00      B    H  
ATOM    678  H2  HOH B 219      10.614  25.479  35.528  1.00  0.00      B    H  
ATOM    679  O   HOH B 220      16.076   8.444  37.395  1.00  0.00      B    O  
ATOM    680  H1  HOH B 220      15.377   7.656  37.522  1.00  0.00      B    H  
ATOM    681  H2  HOH B 220      16.565   8.550  38.248  1.00  0.00      B    H  
ATOM    682  O   HOH B 221      14.543  35.698  10.905  1.00  0.00      B    O  
ATOM    683  H1  HOH B 221      14.581  34.997  11.621  1.00  0.00      B    H  
ATOM    684  H2  HOH B 221      15.508  35.872  10.498  1.00  0.00      B    H  
ATOM    685  O   HOH B 222      16.130  14.094   5.824  1.00  0.00      B    O  
ATOM    686  H1  HOH B 222      15.537  14.408   5.064  1.00  0.00      B    H  
ATOM    687  H2  HOH B 222      15.824  14.543   6.630  1.00  0.00      B    H  
ATOM    688  O   HOH B 223      18.691  29.617  36.900  1.00  0.00      B    O  
ATOM    689  H1  HOH B 223      18.303  28.979  36.239  1.00  0.00      B    H  
ATOM    690  H2  HOH B 223      19.340  30.136  36.361  1.00  0.00      B    H  
ATOM    691  O   HOH B 224      22.621  36.434   7.837  1.00  0.00      B    O  
ATOM    692  H1  HOH B 224      21.728  35.935   7.808  1.00  0.00      B    H  
ATOM    693  H2  HOH B 224      22.470  37.270   8.395  1.00  0.00      B    H  
ATOM    694  O   HOH B 225      35.557  23.695  17.967  1.00  0.00      B    O  
ATOM    695  H1  HOH B 225      35.970  23.235  17.147  1.00  0.00      B    H  
ATOM    696  H2  HOH B 225      34.585  23.864  17.696  1.00  0.00      B    H  
ATOM    697  O   HOH B 226      17.502  18.739   7.507  1.00  0.00      B    O  
ATOM    698  H1  HOH B 226      17.621  19.738   7.765  1.00  0.00      B    H  
ATOM    699  H2  HOH B 226      17.609  18.601   6.542  1.00  0.00      B    H  
ATOM    700  O   HOH B 227       5.302  37.507  35.901  1.00  0.00      B    O  
ATOM    701  H1  HOH B 227       6.016  36.957  35.465  1.00  0.00      B    H  
ATOM    702  H2  HOH B 227       4.529  36.902  36.141  1.00  0.00      B    H  
ATOM    703  O   HOH B 228      25.901  30.265  12.267  1.00  0.00      B    O  
ATOM    704  H1  HOH B 228      25.482  29.325  12.077  1.00  0.00      B    H  
ATOM    705  H2  HOH B 228      25.868  30.820  11.423  1.00  0.00      B    H  
ATOM    706  O   HOH B 229      27.863   3.739  15.383  1.00  0.00      B    O  
ATOM    707  H1  HOH B 229      27.066   3.761  14.749  1.00  0.00      B    H  
ATOM    708  H2  HOH B 229      27.544   3.492  16.372  1.00  0.00      B    H  
ATOM    709  O   HOH B 230      19.190  28.933  13.658  1.00  0.00      B    O  
ATOM    710  H1  HOH B 230      19.523  29.060  12.669  1.00  0.00      B    H  
ATOM    711  H2  HOH B 230      18.334  29.416  13.718  1.00  0.00      B    H  
ATOM    712  O   HOH B 231      29.899  20.312   1.806  1.00  0.00      B    O  
ATOM    713  H1  HOH B 231      30.467  20.397   2.646  1.00  0.00      B    H  
ATOM    714  H2  HOH B 231      30.476  20.651   1.060  1.00  0.00      B    H  
ATOM    715  O   HOH B 232      34.208  30.155  16.373  1.00  0.00      B    O  
ATOM    716  H1  HOH B 232      33.348  29.616  16.457  1.00  0.00      B    H  
ATOM    717  H2  HOH B 232      34.919  29.511  16.651  1.00  0.00      B    H  
ATOM    718  O   HOH B 233      29.095   9.509   0.889  1.00  0.00      B    O  
ATOM    719  H1  HOH B 233      29.524  10.357   1.325  1.00  0.00      B    H  
ATOM    720  H2  HOH B 233      29.198   8.783   1.574  1.00  0.00      B    H  
ATOM    721  O   HOH B 234      23.548  35.248  21.823  1.00  0.00      B    O  
ATOM    722  H1  HOH B 234      23.223  35.087  22.822  1.00  0.00      B    H  
ATOM    723  H2  HOH B 234      24.351  35.922  21.855  1.00  0.00      B    H  
ATOM    724  O   HOH B 235      25.396   0.983  33.277  1.00  0.00      B    O  
ATOM    725  H1  HOH B 235      25.851   0.853  34.207  1.00  0.00      B    H  
ATOM    726  H2  HOH B 235      24.709   1.694  33.430  1.00  0.00      B    H  
ATOM    727  O   HOH B 236      16.174   2.876  25.467  1.00  0.00      B    O  
ATOM    728  H1  HOH B 236      15.167   2.802  25.616  1.00  0.00      B    H  
ATOM    729  H2  HOH B 236      16.528   3.655  26.009  1.00  0.00      B    H  
ATOM    730  O   HOH B 237       5.336  30.933  26.702  1.00  0.00      B    O  
ATOM    731  H1  HOH B 237       4.467  31.413  27.022  1.00  0.00      B    H  
ATOM    732  H2  HOH B 237       4.932  30.098  26.284  1.00  0.00      B    H  
ATOM    733  O   HOH B 238       4.961  12.460  31.454  1.00  0.00      B    O  
ATOM    734  H1  HOH B 238       5.777  11.977  31.077  1.00  0.00      B    H  
ATOM    735  H2  HOH B 238       4.288  11.749  31.751  1.00  0.00      B    H  
ATOM    736  O   HOH B 239      38.593  10.330  22.295  1.00  0.00      B    O  
ATOM    737  H1  HOH B 239      39.102   9.426  22.144  1.00  0.00      B    H  
ATOM    738  H2  HOH B 239      38.565  10.623  23.228  1.00  0.00      B    H  
ATOM    739  O   HOH B 240       3.225  38.463  26.257  1.00  0.00      B    O  
ATOM    740  H1  HOH B 240       3.059  37.559  26.808  1.00  0.00      B    H  
ATOM    741  H2  HOH B 240       4.112  38.255  25.773  1.00  0.00      B    H  
ATOM    742  O   HOH B 241       6.564  16.452   9.733  1.00  0.00      B    O  
ATOM    743  H1  HOH B 241       7.401  17.013  10.009  1.00  0.00      B    H  
ATOM    744  H2  HOH B 241       6.709  15.486  10.116  1.00  0.00      B    H  
ATOM    745  O   HOH B 242      20.813   1.249   9.476  1.00  0.00      B    O  
ATOM    746  H1  HOH B 242      20.255   0.584  10.004  1.00  0.00      B    H  
ATOM    747  H2  HOH B 242      20.184   1.683   8.794  1.00  0.00      B    H  
ATOM    748  O   HOH B 243      12.404   2.889  32.524  1.00  0.00      B    O  
ATOM    749  H1  HOH B 243      12.282   2.223  33.216  1.00  0.00      B    H  
ATOM    750  H2  HOH B 243      11.834   3.680  32.755  1.00  0.00      B    H  
ATOM    751  O   HOH B 244       3.314   2.392  37.316  1.00  0.00      B    O  
ATOM    752  H1  HOH B 244       2.929   3.180  36.845  1.00  0.00      B    H  
ATOM    753  H2  HOH B 244       2.728   2.192  38.104  1.00  0.00      B    H  
ATOM    754  O   HOH B 245      36.304  37.790  18.711  1.00  0.00      B    O  
ATOM    755  H1  HOH B 245      35.339  37.499  18.394  1.00  0.00      B    H  
ATOM    756  H2  HOH B 245      36.214  38.188  19.669  1.00  0.00      B    H  
ATOM    757  O   HOH B 246       8.729   1.550  13.361  1.00  0.00      B    O  
ATOM    758  H1  HOH B 246       8.975   0.933  12.569  1.00  0.00      B    H  
ATOM    759  H2  HOH B 246       7.700   1.517  13.404  1.00  0.00      B    H  
ATOM    760  O   HOH B 247       1.712  18.943  29.076  1.00  0.00      B    O  
ATOM    761  H1  HOH B 247       1.442  18.411  29.865  1.00  0.00      B    H  
ATOM    762  H2  HOH B 247       2.330  19.660  29.423  1.00  0.00      B    H  
ATOM    763  O   HOH B 248      35.031  16.027  10.721  1.00  0.00      B    O  
ATOM    764  H1  HOH B 248      34.694  15.133  11.111  1.00  0.00      B    H  
ATOM    765  H2  HOH B 248      35.405  15.812   9.791  1.00  0.00      B    H  
ATOM    766  O   HOH B 249      12.172  36.017  14.286  1.00  0.00      B    O  
ATOM    767  H1  HOH B 249      11.265  35.512  14.277  1.00  0.00      B    H  
ATOM    768  H2  HOH B 249      12.958  35.393  14.368  1.00  0.00      B    H  
ATOM    769  O   HOH B 250       8.910   6.469  23.167  1.00  0.00      B    O  
ATOM    770  H1  HOH B 250       9.215   7.223  23.715  1.00  0.00      B    H  
ATOM    771  H2  HOH B 250       9.756   5.939  22.952  1.00  0.00      B    H  
ATOM    772  O   HOH B 251      21.373  22.323  11.307  1.00  0.00      B    O  
ATOM    773  H1  HOH B 251      21.310  21.513  11.866  1.00  0.00      B    H  
ATOM    774  H2  HOH B 251      22.370  22.619  11.343  1.00  0.00      B    H  
ATOM    775  O   HOH B 252       4.186  27.896  19.243  1.00  0.00      B    O  
ATOM    776  H1  HOH B 252       3.792  27.931  20.186  1.00  0.00      B    H  
ATOM    777  H2  HOH B 252       5.073  27.352  19.253  1.00  0.00      B    H  
ATOM    778  O   HOH B 253       7.802  31.207   1.411  1.00  0.00      B    O  
ATOM    779  H1  HOH B 253       7.420  30.282   1.564  1.00  0.00      B    H  
ATOM    780  H2  HOH B 253       8.040  31.638   2.348  1.00  0.00      B    H  
ATOM    781  O   HOH B 254      12.024  11.681   1.715  1.00  0.00      B    O  
ATOM    782  H1  HOH B 254      11.250  12.330   1.881  1.00  0.00      B    H  
ATOM    783  H2  HOH B 254      11.890  11.247   0.794  1.00  0.00      B    H  
ATOM    784  O   HOH B 255       1.617  23.422  38.384  1.00  0.00      B    O  
ATOM    785  H1  HOH B 255       0.917  22.904  37.855  1.00  0.00      B    H  
ATOM    786  H2  HOH B 255       1.081  24.028  39.085  1.00  0.00      B    H  
ATOM    787  O   HOH B 256      27.889  16.322  15.509  1.00  0.00      B    O  
ATOM    788  H1  HOH B 256      27.962  15.426  16.102  1.00  0.00      B    H  
ATOM    789  H2  HOH B 256      28.840  16.650  15.309  1.00  0.00      B    H  
ATOM    790  O   HOH B 257      24.698  15.339  10.873  1.00  0.00      B    O  
ATOM    791  H1  HOH B 257      23.802  15.473  11.325  1.00  0.00      B    H  
ATOM    792  H2  HOH B 257      24.495  14.732  10.090  1.00  0.00      B    H  
ATOM    793  O   HOH B 258      22.840  13.596   6.425  1.00  0.00      B    O  
ATOM    794  H1  HOH B 258      22.072  14.176   6.349  1.00  0.00      B    H  
ATOM    795  H2  HOH B 258      23.628  14.160   6.252  1.00  0.00      B    H  
ATOM    796  O   HOH B 259      16.021  32.768  21.817  1.00  0.00      B    O  
ATOM    797  H1  HOH B 259      16.886  32.918  21.336  1.00  0.00      B    H  
ATOM    798  H2  HOH B 259      15.500  32.127  21.204  1.00  0.00      B    H  
ATOM    799  O   HOH B 260      26.574  38.902  35.710  1.00  0.00      B    O  
ATOM    800  H1  HOH B 260      27.258  38.705  36.477  1.00  0.00      B    H  
ATOM    801  H2  HOH B 260      25.709  38.372  35.845  1.00  0.00      B    H  
ATOM    802  O   HOH B 261       8.555   1.427  33.590  1.00  0.00      B    O  
ATOM    803  H1  HOH B 261       8.970   0.546  33.257  1.00  0.00      B    H  
ATOM    804  H2  HOH B 261       7.895   1.637  32.841  1.00  0.00      B    H  
ATOM    805  O   HOH B 262      38.866   3.132  29.736  1.00  0.00      B    O  
ATOM    806  H1  HOH B 262      39.161   2.475  30.444  1.00  0.00      B    H  
ATOM    807  H2  HOH B 262      38.346   3.765  30.336  1.00  0.00      B    H  
ATOM    808  O   HOH B 263       9.600  35.141   6.250  1.00  0.00      B    O  
ATOM    809  H1  HOH B 263       9.594  35.485   7.204  1.00  0.00      B    H  
ATOM    810  H2  HOH B 263       9.954  34.167   6.232  1.00  0.00      B    H  
ATOM    811  O   HOH B 264      27.116  22.883  23.142  1.00  0.00      B    O  
ATOM    812  H1  HOH B 264      26.787  22.168  22.481  1.00  0.00      B    H  
ATOM    813  H2  HOH B 264      27.330  23.692  22.586  1.00  0.00      B    H  
ATOM    814  O   HOH B 265      25.093   5.461  31.518  1.00  0.00      B    O  
ATOM    815  H1  HOH B 265      25.644   6.197  31.130  1.00  0.00      B    H  
ATOM    816  H2  HOH B 265      25.736   4.740  31.829  1.00  0.00      B    H  
ATOM    817  O   HOH B 266      19.823  31.597   2.498  1.00  0.00      B    O  
ATOM    818  H1  HOH B 266      20.081  32.058   3.378  1.00  0.00      B    H  
ATOM    819  H2  HOH B 266      18.783  31.452   2.534  1.00  0.00      B    H  
ATOM    820  O   HOH B 267      12.610  10.825  25.658  1.00  0.00      B    O  
ATOM    821  H1  HOH B 267      13.519  11.205  25.962  1.00  0.00      B    H  
ATOM    822  H2  HOH B 267      12.448   9.885  26.109  1.00  0.00      B    H  
ATOM    823  O   HOH B 268       0.475   9.025   7.986  1.00  0.00      B    O  
ATOM    824  H1  HOH B 268      -0.448   8.692   8.143  1.00  0.00      B    H  
ATOM    825  H2  HOH B 268       0.365   9.938   7.468  1.00  0.00      B    H  
ATOM    826  O   HOH B 269      27.202   7.405  33.442  1.00  0.00      B    O  
ATOM    827  H1  HOH B 269      27.432   6.822  32.647  1.00  0.00      B    H  
ATOM    828  H2  HOH B 269      26.939   8.346  33.138  1.00  0.00      B    H  
ATOM    829  O   HOH B 270      12.382   8.492  27.327  1.00  0.00      B    O  
ATOM    830  H1  HOH B 270      12.798   7.859  28.035  1.00  0.00      B    H  
ATOM    831  H2  HOH B 270      12.036   9.258  27.799  1.00  0.00      B    H  
ATOM    832  O   HOH B 271      33.398  -0.251   5.120  1.00  0.00      B    O  
ATOM    833  H1  HOH B 271      33.927   0.568   5.414  1.00  0.00      B    H  
ATOM    834  H2  HOH B 271      32.701   0.154   4.535  1.00  0.00      B    H  
ATOM    835  O   HOH B 272       7.204  17.666  34.007  1.00  0.00      B    O  
ATOM    836  H1  HOH B 272       7.276  18.217  34.825  1.00  0.00      B    H  
ATOM    837  H2  HOH B 272       7.469  18.190  33.190  1.00  0.00      B    H  
ATOM    838  O   HOH B 273      36.274  33.864  13.055  1.00  0.00      B    O  
ATOM    839  H1  HOH B 273      36.281  33.325  13.879  1.00  0.00      B    H  
ATOM    840  H2  HOH B 273      35.440  33.612  12.471  1.00  0.00      B    H  
ATOM    841  O   HOH B 274      32.559  27.005   5.263  1.00  0.00      B    O  
ATOM    842  H1  HOH B 274      33.301  26.673   4.660  1.00  0.00      B    H  
ATOM    843  H2  HOH B 274      31.872  26.251   5.264  1.00  0.00      B    H  
ATOM    844  O   HOH B 275      17.546  18.072   0.991  1.00  0.00      B    O  
ATOM    845  H1  HOH B 275      18.125  17.399   1.479  1.00  0.00      B    H  
ATOM    846  H2  HOH B 275      17.667  18.946   1.498  1.00  0.00      B    H  
ATOM    847  O   HOH B 276       6.136  29.711   7.299  1.00  0.00      B    O  
ATOM    848  H1  HOH B 276       5.771  30.066   8.157  1.00  0.00      B    H  
ATOM    849  H2  HOH B 276       5.934  28.747   7.355  1.00  0.00      B    H  
ATOM    850  O   HOH B 277      23.581  32.785   1.803  1.00  0.00      B    O  
ATOM    851  H1  HOH B 277      23.611  31.797   1.998  1.00  0.00      B    H  
ATOM    852  H2  HOH B 277      22.611  33.058   1.681  1.00  0.00      B    H  
ATOM    853  O   HOH B 278      32.228  32.071  36.341  1.00  0.00      B    O  
ATOM    854  H1  HOH B 278      32.560  31.257  36.835  1.00  0.00      B    H  
ATOM    855  H2  HOH B 278      32.361  31.948  35.340  1.00  0.00      B    H  
ATOM    856  O   HOH B 279       8.497  27.975   9.287  1.00  0.00      B    O  
ATOM    857  H1  HOH B 279       7.590  28.061   8.845  1.00  0.00      B    H  
ATOM    858  H2  HOH B 279       8.378  27.483  10.190  1.00  0.00      B    H  
ATOM    859  O   HOH B 280      36.967  16.362  35.296  1.00  0.00      B    O  
ATOM    860  H1  HOH B 280      37.673  16.033  35.971  1.00  0.00      B    H  
ATOM    861  H2  HOH B 280      37.268  16.109  34.392  1.00  0.00      B    H  
ATOM    862  O   HOH B 281      25.483  22.554  38.117  1.00  0.00      B    O  
ATOM    863  H1  HOH B 281      25.307  23.105  38.952  1.00  0.00      B    H  
ATOM    864  H2  HOH B 281      26.436  22.230  38.170  1.00  0.00      B    H  
ATOM    865  O   HOH B 282      31.779   3.225  13.004  1.00  0.00      B    O  
ATOM    866  H1  HOH B 282      31.028   3.148  12.345  1.00  0.00      B    H  
ATOM    867  H2  HOH B 282      31.891   4.160  13.369  1.00  0.00      B    H  
ATOM    868  O   HOH B 283       1.733  19.708  10.094  1.00  0.00      B    O  
ATOM    869  H1  HOH B 283       1.281  20.144   9.303  1.00  0.00      B    H  
ATOM    870  H2  HOH B 283       1.815  18.699   9.837  1.00  0.00      B    H  
ATOM    871  O   HOH B 284       9.043  17.003   1.082  1.00  0.00      B    O  
ATOM    872  H1  HOH B 284       8.829  17.214   2.017  1.00  0.00      B    H  
ATOM    873  H2  HOH B 284       8.997  16.000   0.992  1.00  0.00      B    H  
ATOM    874  O   HOH B 285      39.431   1.954   8.203  1.00  0.00      B    O  
ATOM    875  H1  HOH B 285      39.537   1.216   8.891  1.00  0.00      B    H  
ATOM    876  H2  HOH B 285      38.467   2.292   8.215  1.00  0.00      B    H  
ATOM    877  O   HOH B 286      18.708  18.148  26.009  1.00  0.00      B    O  
ATOM    878  H1  HOH B 286      19.134  17.444  26.599  1.00  0.00      B    H  
ATOM    879  H2  HOH B 286      18.863  17.850  25.071  1.00  0.00      B    H  
ATOM    880  O   HOH B 287       8.934   1.997  29.093  1.00  0.00      B    O  
ATOM    881  H1  HOH B 287       9.615   1.250  29.213  1.00  0.00      B    H  
ATOM    882  H2  HOH B 287       9.459   2.820  28.647  1.00  0.00      B    H  
ATOM    883  O   HOH B 288       2.990  31.343   6.978  1.00  0.00      B    O  
ATOM    884  H1  HOH B 288       3.390  30.381   6.994  1.00  0.00      B    H  
ATOM    885  H2  HOH B 288       3.810  31.955   6.837  1.00  0.00      B    H  
ATOM    886  O   HOH B 289       4.099  34.294  27.534  1.00  0.00      B    O  
ATOM    887  H1  HOH B 289       3.473  33.539  27.407  1.00  0.00      B    H  
ATOM    888  H2  HOH B 289       4.587  34.554  26.695  1.00  0.00      B    H  
ATOM    889  O   HOH B 290      16.785  31.935  34.710  1.00  0.00      B    O  
ATOM    890  H1  HOH B 290      16.508  31.040  34.338  1.00  0.00      B    H  
ATOM    891  H2  HOH B 290      17.652  32.146  34.305  1.00  0.00      B    H  
ATOM    892  O   HOH B 291       0.802   3.225  18.011  1.00  0.00      B    O  
ATOM    893  H1  HOH B 291       0.077   3.486  18.676  1.00  0.00      B    H  
ATOM    894  H2  HOH B 291       1.622   3.039  18.607  1.00  0.00      B    H  
ATOM    895  O   HOH B 292      34.470  28.587  13.346  1.00  0.00      B    O  
ATOM    896  H1  HOH B 292      35.388  29.078  13.426  1.00  0.00      B    H  
ATOM    897  H2  HOH B 292      33.725  29.270  13.351  1.00  0.00      B    H  
ATOM    898  O   HOH B 293       2.174  37.575  37.720  1.00  0.00      B    O  
ATOM    899  H1  HOH B 293       3.036  37.165  38.134  1.00  0.00      B    H  
ATOM    900  H2  HOH B 293       1.351  37.425  38.269  1.00  0.00      B    H  
ATOM    901  O   HOH B 294       0.133  12.896   2.424  1.00  0.00      B    O  
ATOM    902  H1  HOH B 294      -0.082  12.191   1.779  1.00  0.00      B    H  
ATOM    903  H2  HOH B 294       0.697  13.530   1.929  1.00  0.00      B    H  
ATOM    904  O   HOH B 295      22.802  14.688  14.520  1.00  0.00      B    O  
ATOM    905  H1  HOH B 295      22.044  13.997  14.660  1.00  0.00      B    H  
ATOM    906  H2  HOH B 295      22.631  15.546  15.009  1.00  0.00      B    H  
ATOM    907  O   HOH B 296       9.257  10.491  38.904  1.00  0.00      B    O  
ATOM    908  H1  HOH B 296       8.269  10.515  39.145  1.00  0.00      B    H  
ATOM    909  H2  HOH B 296       9.667   9.607  39.111  1.00  0.00      B    H  
ATOM    910  O   HOH B 297      28.276  12.164  14.442  1.00  0.00      B    O  
ATOM    911  H1  HOH B 297      27.565  11.698  13.897  1.00  0.00      B    H  
ATOM    912  H2  HOH B 297      28.599  12.947  13.893  1.00  0.00      B    H  
ATOM    913  O   HOH B 298      11.401  16.854   5.404  1.00  0.00      B    O  
ATOM    914  H1  HOH B 298      11.361  17.822   5.052  1.00  0.00      B    H  
ATOM    915  H2  HOH B 298      10.431  16.699   5.693  1.00  0.00      B    H  
ATOM    916  O   HOH B 299      31.760  28.985  17.212  1.00  0.00      B    O  
ATOM    917  H1  HOH B 299      31.381  28.453  17.955  1.00  0.00      B    H  
ATOM    918  H2  HOH B 299      31.176  28.931  16.395  1.00  0.00      B    H  
ATOM    919  O   HOH B 300       8.035   4.450  18.471  1.00  0.00      B    O  
ATOM    920  H1  HOH B 300       8.574   4.270  17.641  1.00  0.00      B    H  
ATOM    921  H2  HOH B 300       8.627   4.575  19.244  1.00  0.00      B    H  
ATOM    922  O   HOH B 301      38.805  24.352  33.888  1.00  0.00      B    O  
ATOM    923  H1  HOH B 301      39.506  24.574  33.188  1.00  0.00      B    H  
ATOM    924  H2  HOH B 301      38.762  23.325  33.933  1.00  0.00      B    H  
ATOM    925  O   HOH B 302       6.424  10.945  29.654  1.00  0.00      B    O  
ATOM    926  H1  HOH B 302       7.059  10.190  29.511  1.00  0.00      B    H  
ATOM    927  H2  HOH B 302       5.660  10.875  28.996  1.00  0.00      B    H  
ATOM    928  O   HOH B 303      24.738  10.110  34.944  1.00  0.00      B    O  
ATOM    929  H1  HOH B 303      25.610  10.624  35.169  1.00  0.00      B    H  
ATOM    930  H2  HOH B 303      24.263  10.413  34.120  1.00  0.00      B    H  
ATOM    931  O   HOH B 304      10.790  11.533  21.325  1.00  0.00      B    O  
ATOM    932  H1  HOH B 304      11.452  11.703  22.040  1.00  0.00      B    H  
ATOM    933  H2  HOH B 304      11.297  11.780  20.486  1.00  0.00      B    H  
ATOM    934  O   HOH B 305       4.619  19.687   2.898  1.00  0.00      B    O  
ATOM    935  H1  HOH B 305       3.642  19.841   2.839  1.00  0.00      B    H  
ATOM    936  H2  HOH B 305       4.752  18.707   2.782  1.00  0.00      B    H  
ATOM    937  O   HOH B 306      31.576  26.295  19.709  1.00  0.00      B    O  
ATOM    938  H1  HOH B 306      30.570  26.575  19.589  1.00  0.00      B    H  
ATOM    939  H2  HOH B 306      31.858  26.719  20.591  1.00  0.00      B    H  
ATOM    940  O   HOH B 307       1.016  14.286  37.601  1.00  0.00      B    O  
ATOM    941  H1  HOH B 307       1.263  13.370  37.189  1.00  0.00      B    H  
ATOM    942  H2  HOH B 307       1.552  14.295  38.452  1.00  0.00      B    H  
ATOM    943  O   HOH B 308       8.973   7.553  20.590  1.00  0.00      B    O  
ATOM    944  H1  HOH B 308       8.750   8.503  20.925  1.00  0.00      B    H  
ATOM    945  H2  HOH B 308       8.985   6.965  21.447  1.00  0.00      B    H  
ATOM    946  O   HOH B 309      32.397  36.677  35.908  1.00  0.00      B    O  
ATOM    947  H1  HOH B 309      31.855  36.953  35.163  1.00  0.00      B    H  
ATOM    948  H2  HOH B 309      31.895  36.020  36.454  1.00  0.00      B    H  
ATOM    949  O   HOH B 310      33.977  28.092  32.645  1.00  0.00      B    O  
ATOM    950  H1  HOH B 310      34.136  27.400  33.423  1.00  0.00      B    H  
ATOM    951  H2  HOH B 310      33.298  27.692  32.006  1.00  0.00      B    H  
ATOM    952  O   HOH B 311      17.144   4.095  38.367  1.00  0.00      B    O  
ATOM    953  H1  HOH B 311      16.204   3.833  38.260  1.00  0.00      B    H  
ATOM    954  H2  HOH B 311      17.677   3.564  37.677  1.00  0.00      B    H  
ATOM    955  O   HOH B 312       3.211   5.014   6.190  1.00  0.00      B    O  
ATOM    956  H1  HOH B 312       3.278   4.831   7.180  1.00  0.00      B    H  
ATOM    957  H2  HOH B 312       2.788   4.201   5.760  1.00  0.00      B    H  
ATOM    958  O   HOH B 313      15.226  15.632   7.824  1.00  0.00      B    O  
ATOM    959  H1  HOH B 313      14.250  15.580   7.749  1.00  0.00      B    H  
ATOM    960  H2  HOH B 313      15.416  16.585   8.061  1.00  0.00      B    H  
ATOM    961  O   HOH B 314       5.560  16.285  22.184  1.00  0.00      B    O  
ATOM    962  H1  HOH B 314       6.265  15.564  22.289  1.00  0.00      B    H  
ATOM    963  H2  HOH B 314       5.960  17.128  22.665  1.00  0.00      B    H  
ATOM    964  O   HOH B 315      20.503   8.272  15.600  1.00  0.00      B    O  
ATOM    965  H1  HOH B 315      21.364   8.769  15.377  1.00  0.00      B    H  
ATOM    966  H2  HOH B 315      20.349   7.440  15.019  1.00  0.00      B    H  
ATOM    967  O   HOH B 316       7.239   2.056  31.185  1.00  0.00      B    O  
ATOM    968  H1  HOH B 316       7.892   2.234  30.420  1.00  0.00      B    H  
ATOM    969  H2  HOH B 316       6.349   1.879  30.778  1.00  0.00      B    H  
ATOM    970  O   HOH B 317      21.767   2.602  17.567  1.00  0.00      B    O  
ATOM    971  H1  HOH B 317      21.502   3.045  18.429  1.00  0.00      B    H  
ATOM    972  H2  HOH B 317      22.745   2.754  17.507  1.00  0.00      B    H  
ATOM    973  O   HOH B 318      35.593  36.417  22.693  1.00  0.00      B    O  
ATOM    974  H1  HOH B 318      36.470  36.732  23.160  1.00  0.00      B    H  
ATOM    975  H2  HOH B 318      34.935  36.030  23.298  1.00  0.00      B    H  
ATOM    976  O   HOH B 319      37.911  26.933  21.323  1.00  0.00      B    O  
ATOM    977  H1  HOH B 319      38.794  26.599  21.050  1.00  0.00      B    H  
ATOM    978  H2  HOH B 319      37.329  26.505  20.627  1.00  0.00      B    H  
ATOM    979  O   HOH B 320       7.096   1.844  36.089  1.00  0.00      B    O  
ATOM    980  H1  HOH B 320       6.765   1.119  36.766  1.00  0.00      B    H  
ATOM    981  H2  HOH B 320       7.949   1.506  35.664  1.00  0.00      B    H  
ATOM    982  O   HOH B 321       7.040  31.531  23.470  1.00  0.00      B    O  
ATOM    983  H1  HOH B 321       6.491  32.138  24.132  1.00  0.00      B    H  
ATOM    984  H2  HOH B 321       7.942  32.065  23.300  1.00  0.00      B    H  
ATOM    985  O   HOH B 322       4.914  24.239  31.859  1.00  0.00      B    O  
ATOM    986  H1  HOH B 322       4.443  24.349  30.999  1.00  0.00      B    H  
ATOM    987  H2  HOH B 322       5.856  24.577  31.744  1.00  0.00      B    H  
ATOM    988  O   HOH B 323      12.881   8.888  17.294  1.00  0.00      B    O  
ATOM    989  H1  HOH B 323      13.459   9.537  17.864  1.00  0.00      B    H  
ATOM    990  H2  HOH B 323      12.109   8.514  17.893  1.00  0.00      B    H  
ATOM    991  O   HOH B 324      22.781  -0.109   8.596  1.00  0.00      B    O  
ATOM    992  H1  HOH B 324      22.874   0.229   7.643  1.00  0.00      B    H  
ATOM    993  H2  HOH B 324      22.085   0.494   9.090  1.00  0.00      B    H  
ATOM    994  O   HOH B 325      24.923  19.797   0.889  1.00  0.00      B    O  
ATOM    995  H1  HOH B 325      24.363  20.477   1.462  1.00  0.00      B    H  
ATOM    996  H2  HOH B 325      24.593  19.838  -0.030  1.00  0.00      B    H  
ATOM    997  O   HOH B 326      26.737  10.673  24.767  1.00  0.00      B    O  
ATOM    998  H1  HOH B 326      26.765   9.968  24.053  1.00  0.00      B    H  
ATOM    999  H2  HOH B 326      27.593  11.197  24.615  1.00  0.00      B    H  
ATOM   1000  O   HOH B 327       9.413  27.516  23.326  1.00  0.00      B    O  
ATOM   1001  H1  HOH B 327      10.015  26.850  23.903  1.00  0.00      B    H  
ATOM   1002  H2  HOH B 327       8.961  26.974  22.620  1.00  0.00      B    H  
ATOM   1003  O   HOH B 328       4.588  27.554  32.651  1.00  0.00      B    O  
ATOM   1004  H1  HOH B 328       4.555  26.719  32.120  1.00  0.00      B    H  
ATOM   1005  H2  HOH B 328       5.352  28.113  32.261  1.00  0.00      B    H  
ATOM   1006  O   HOH B 329       0.661  38.995  10.052  1.00  0.00      B    O  
ATOM   1007  H1  HOH B 329       1.314  38.532  10.714  1.00  0.00      B    H  
ATOM   1008  H2  HOH B 329       0.168  39.643  10.706  1.00  0.00      B    H  
ATOM   1009  O   HOH B 330      27.538   2.302  34.971  1.00  0.00      B    O  
ATOM   1010  H1  HOH B 330      27.350   1.357  35.257  1.00  0.00      B    H  
ATOM   1011  H2  HOH B 330      28.553   2.474  35.024  1.00  0.00      B    H  
ATOM   1012  O   HOH B 331       6.197  35.569  29.454  1.00  0.00      B    O  
ATOM   1013  H1  HOH B 331       6.434  34.588  29.617  1.00  0.00      B    H  
ATOM   1014  H2  HOH B 331       5.220  35.625  29.208  1.00  0.00      B    H  
ATOM   1015  O   HOH B 332       9.272  25.104  13.777  1.00  0.00      B    O  
ATOM   1016  H1  HOH B 332       9.048  24.457  14.490  1.00  0.00      B    H  
ATOM   1017  H2  HOH B 332      10.219  24.983  13.400  1.00  0.00      B    H  
ATOM   1018  O   HOH B 333       0.940  34.593   0.515  1.00  0.00      B    O  
ATOM   1019  H1  HOH B 333       0.199  34.229   1.150  1.00  0.00      B    H  
ATOM   1020  H2  HOH B 333       0.771  35.536   0.292  1.00  0.00      B    H  
ATOM   1021  O   HOH B 334      10.733  29.248  18.774  1.00  0.00      B    O  
ATOM   1022  H1  HOH B 334       9.847  28.799  18.587  1.00  0.00      B    H  
ATOM   1023  H2  HOH B 334      10.741  29.366  19.776  1.00  0.00      B    H  
ATOM   1024  O   HOH B 335      28.013   7.390   4.684  1.00  0.00      B    O  
ATOM   1025  H1  HOH B 335      27.376   7.911   5.166  1.00  0.00      B    H  
ATOM   1026  H2  HOH B 335      28.691   6.955   5.366  1.00  0.00      B    H  
ATOM   1027  O   HOH B 336       3.326   6.375  35.406  1.00  0.00      B    O  
ATOM   1028  H1  HOH B 336       4.335   6.169  35.405  1.00  0.00      B    H  
ATOM   1029  H2  HOH B 336       3.175   7.154  36.064  1.00  0.00      B    H  
ATOM   1030  O   HOH B 337       0.966  23.446   4.415  1.00  0.00      B    O  
ATOM   1031  H1  HOH B 337       0.340  23.895   5.023  1.00  0.00      B    H  
ATOM   1032  H2  HOH B 337       1.806  24.019   4.414  1.00  0.00      B    H  
ATOM   1033  O   HOH B 338      21.452  29.919   0.998  1.00  0.00      B    O  
ATOM   1034  H1  HOH B 338      22.096  29.475   1.616  1.00  0.00      B    H  
ATOM   1035  H2  HOH B 338      20.718  30.295   1.613  1.00  0.00      B    H  
ATOM   1036  O   HOH B 339      21.143  15.886   6.550  1.00  0.00      B    O  
ATOM   1037  H1  HOH B 339      20.340  16.239   7.028  1.00  0.00      B    H  
ATOM   1038  H2  HOH B 339      22.000  16.072   7.044  1.00  0.00      B    H  
ATOM   1039  O   HOH B 340      20.365  11.521  13.293  1.00  0.00      B    O  
ATOM   1040  H1  HOH B 340      19.738  10.726  13.456  1.00  0.00      B    H  
ATOM   1041  H2  HOH B 340      21.131  11.262  12.689  1.00  0.00      B    H  
ATOM   1042  O   HOH B 341       8.676   9.948  21.766  1.00  0.00      B    O  
ATOM   1043  H1  HOH B 341       9.640  10.308  21.574  1.00  0.00      B    H  
ATOM   1044  H2  HOH B 341       8.488  10.081  22.751  1.00  0.00      B    H  
ATOM   1045  O   HOH B 342      18.684   8.526  11.345  1.00  0.00      B    O  
ATOM   1046  H1  HOH B 342      18.421   9.382  10.831  1.00  0.00      B    H  
ATOM   1047  H2  HOH B 342      19.435   8.009  10.903  1.00  0.00      B    H  
ATOM   1048  O   HOH B 343      19.460  14.407  24.798  1.00  0.00      B    O  
ATOM   1049  H1  HOH B 343      20.419  14.198  24.726  1.00  0.00      B    H  
ATOM   1050  H2  HOH B 343      19.009  13.985  23.952  1.00  0.00      B    H  
ATOM   1051  O   HOH B 344      11.238  11.442  35.041  1.00  0.00      B    O  
ATOM   1052  H1  HOH B 344      10.773  10.822  34.406  1.00  0.00      B    H  
ATOM   1053  H2  HOH B 344      12.029  10.934  35.389  1.00  0.00      B    H  
ATOM   1054  O   HOH B 345      31.659  20.852  39.134  1.00  0.00      B    O  
ATOM   1055  H1  HOH B 345      32.024  21.514  38.494  1.00  0.00      B    H  
ATOM   1056  H2  HOH B 345      32.389  20.438  39.633  1.00  0.00      B    H  
ATOM   1057  O   HOH B 346      24.272  22.961  35.592  1.00  0.00      B    O  
ATOM   1058  H1  HOH B 346      23.468  22.458  35.451  1.00  0.00      B    H  
ATOM   1059  H2  HOH B 346      24.615  22.774  36.507  1.00  0.00      B    H  
ATOM   1060  O   HOH B 347      38.811  27.178  30.654  1.00  0.00      B    O  
ATOM   1061  H1  HOH B 347      37.830  26.953  30.933  1.00  0.00      B    H  
ATOM   1062  H2  HOH B 347      38.812  27.256  29.647  1.00  0.00      B    H  
ATOM   1063  O   HOH B 348      23.829  30.222  20.002  1.00  0.00      B    O  
ATOM   1064  H1  HOH B 348      22.843  30.403  19.945  1.00  0.00      B    H  
ATOM   1065  H2  HOH B 348      24.178  30.139  19.018  1.00  0.00      B    H  
ATOM   1066  O   HOH B 349       3.490  19.977  12.864  1.00  0.00      B    O  
ATOM   1067  H1  HOH B 349       2.793  20.012  12.149  1.00  0.00      B    H  
ATOM   1068  H2  HOH B 349       3.725  19.006  12.944  1.00  0.00      B    H  
ATOM   1069  O   HOH B 350      13.432  19.904  13.279  1.00  0.00      B    O  
ATOM   1070  H1  HOH B 350      13.445  18.896  13.276  1.00  0.00      B    H  
ATOM   1071  H2  HOH B 350      14.377  20.265  13.130  1.00  0.00      B    H  
ATOM   1072  O   HOH B 351      14.473   3.424  37.955  1.00  0.00      B    O  
ATOM   1073  H1  HOH B 351      13.519   3.557  38.206  1.00  0.00      B    H  
ATOM   1074  H2  HOH B 351      14.501   2.435  37.680  1.00  0.00      B    H  
ATOM   1075  O   HOH B 352       5.069   3.098   0.567  1.00  0.00      B    O  
ATOM   1076  H1  HOH B 352       4.195   3.251   0.079  1.00  0.00      B    H  
ATOM   1077  H2  HOH B 352       4.828   2.996   1.577  1.00  0.00      B    H  
ATOM   1078  O   HOH B 353      11.027  37.873   5.504  1.00  0.00      B    O  
ATOM   1079  H1  HOH B 353      11.733  37.855   4.761  1.00  0.00      B    H  
ATOM   1080  H2  HOH B 353      10.892  36.902   5.822  1.00  0.00      B    H  
ATOM   1081  O   HOH B 354      20.060   6.299  13.873  1.00  0.00      B    O  
ATOM   1082  H1  HOH B 354      19.164   5.921  13.578  1.00  0.00      B    H  
ATOM   1083  H2  HOH B 354      20.559   5.590  14.406  1.00  0.00      B    H  
ATOM   1084  O   HOH B 355      32.461  16.596  34.418  1.00  0.00      B    O  
ATOM   1085  H1  HOH B 355      31.817  17.332  34.563  1.00  0.00      B    H  
ATOM   1086  H2  HOH B 355      33.209  16.734  35.126  1.00  0.00      B    H  
ATOM   1087  O   HOH B 356       9.693  26.367   7.291  1.00  0.00      B    O  
ATOM   1088  H1  HOH B 356      10.093  25.566   7.757  1.00  0.00      B    H  
ATOM   1089  H2  HOH B 356       9.340  26.948   8.046  1.00  0.00      B    H  
ATOM   1090  O   HOH B 357      26.923   7.441  17.883  1.00  0.00      B    O  
ATOM   1091  H1  HOH B 357      26.485   8.318  17.613  1.00  0.00      B    H  
ATOM   1092  H2  HOH B 357      27.250   6.979  17.036  1.00  0.00      B    H  
ATOM   1093  O   HOH B 358      16.441   9.455  31.735  1.00  0.00      B    O  
ATOM   1094  H1  HOH B 358      17.319   9.847  31.531  1.00  0.00      B    H  
ATOM   1095  H2  HOH B 358      16.386   8.534  31.280  1.00  0.00      B    H  
ATOM   1096  O   HOH B 359      37.697  19.713  11.105  1.00  0.00      B    O  
ATOM   1097  H1  HOH B 359      37.073  19.757  10.250  1.00  0.00      B    H  
ATOM   1098  H2  HOH B 359      38.406  20.503  10.982  1.00  0.00      B    H  
ATOM   1099  O   HOH B 360      29.275   6.491  28.340  1.00  0.00      B    O  
ATOM   1100  H1  HOH B 360      30.071   6.915  28.766  1.00  0.00      B    H  
ATOM   1101  H2  HOH B 360      29.459   5.483  28.299  1.00  0.00      B    H  
ATOM   1102  O   HOH B 361       7.844  13.476  26.164  1.00  0.00      B    O  
ATOM   1103  H1  HOH B 361       8.345  12.975  26.899  1.00  0.00      B    H  
ATOM   1104  H2  HOH B 361       6.926  13.077  26.147  1.00  0.00      B    H  
ATOM   1105  O   HOH B 362      13.305  28.327  20.789  1.00  0.00      B    O  
ATOM   1106  H1  HOH B 362      13.441  27.977  19.828  1.00  0.00      B    H  
ATOM   1107  H2  HOH B 362      13.220  27.532  21.416  1.00  0.00      B    H  
ATOM   1108  O   HOH B 363      16.495  11.439   4.735  1.00  0.00      B    O  
ATOM   1109  H1  HOH B 363      16.572  12.304   5.292  1.00  0.00      B    H  
ATOM   1110  H2  HOH B 363      15.604  11.452   4.210  1.00  0.00      B    H  
ATOM   1111  O   HOH B 364      31.377  14.344   5.371  1.00  0.00      B    O  
ATOM   1112  H1  HOH B 364      31.573  13.291   5.421  1.00  0.00      B    H  
ATOM   1113  H2  HOH B 364      30.562  14.546   5.940  1.00  0.00      B    H  
ATOM   1114  O   HOH B 365      20.614  31.531  25.469  1.00  0.00      B    O  
ATOM   1115  H1  HOH B 365      20.322  32.339  24.893  1.00  0.00      B    H  
ATOM   1116  H2  HOH B 365      21.601  31.373  25.290  1.00  0.00      B    H  
ATOM   1117  O   HOH B 366       0.923  18.195  17.742  1.00  0.00      B    O  
ATOM   1118  H1  HOH B 366       0.929  17.305  18.286  1.00  0.00      B    H  
ATOM   1119  H2  HOH B 366       0.063  18.729  17.994  1.00  0.00      B    H  
ATOM   1120  O   HOH B 367      37.567   5.673  11.628  1.00  0.00      B    O  
ATOM   1121  H1  HOH B 367      37.492   5.213  12.573  1.00  0.00      B    H  
ATOM   1122  H2  HOH B 367      37.686   6.654  11.820  1.00  0.00      B    H  
ATOM   1123  O   HOH B 368      32.942   6.461   4.837  1.00  0.00      B    O  
ATOM   1124  H1  HOH B 368      33.380   5.647   4.357  1.00  0.00      B    H  
ATOM   1125  H2  HOH B 368      32.907   7.201   4.152  1.00  0.00      B    H  
ATOM   1126  O   HOH B 369      33.239   1.363   8.504  1.00  0.00      B    O  
ATOM   1127  H1  HOH B 369      32.280   1.088   8.294  1.00  0.00      B    H  
ATOM   1128  H2  HOH B 369      33.815   0.648   8.861  1.00  0.00      B    H  
ATOM   1129  O   HOH B 370      31.728  22.098  12.884  1.00  0.00      B    O  
ATOM   1130  H1  HOH B 370      32.078  22.510  12.039  1.00  0.00      B    H  
ATOM   1131  H2  HOH B 370      31.917  22.744  13.643  1.00  0.00      B    H  
ATOM   1132  O   HOH B 371      22.194  -0.212  16.825  1.00  0.00      B    O  
ATOM   1133  H1  HOH B 371      22.773  -0.415  15.993  1.00  0.00      B    H  
ATOM   1134  H2  HOH B 371      22.327   0.777  16.885  1.00  0.00      B    H  
ATOM   1135  O   HOH B 372      32.489  28.742   7.434  1.00  0.00      B    O  
ATOM   1136  H1  HOH B 372      32.603  28.050   6.725  1.00  0.00      B    H  
ATOM   1137  H2  HOH B 372      33.238  29.389   7.334  1.00  0.00      B    H  
ATOM   1138  O   HOH B 373      28.511  14.329  33.283  1.00  0.00      B    O  
ATOM   1139  H1  HOH B 373      28.724  14.524  32.286  1.00  0.00      B    H  
ATOM   1140  H2  HOH B 373      29.346  14.522  33.830  1.00  0.00      B    H  
ATOM   1141  O   HOH B 374      29.149  11.997   6.085  1.00  0.00      B    O  
ATOM   1142  H1  HOH B 374      29.123  12.174   5.071  1.00  0.00      B    H  
ATOM   1143  H2  HOH B 374      28.963  10.982   6.255  1.00  0.00      B    H  
ATOM   1144  O   HOH B 375      32.369  22.661  37.443  1.00  0.00      B    O  
ATOM   1145  H1  HOH B 375      32.966  23.511  37.424  1.00  0.00      B    H  
ATOM   1146  H2  HOH B 375      31.805  22.641  36.641  1.00  0.00      B    H  
ATOM   1147  O   HOH B 376      25.513  28.927  27.272  1.00  0.00      B    O  
ATOM   1148  H1  HOH B 376      24.670  29.418  27.528  1.00  0.00      B    H  
ATOM   1149  H2  HOH B 376      26.093  29.514  26.716  1.00  0.00      B    H  
ATOM   1150  O   HOH B 377      11.183  24.064  31.752  1.00  0.00      B    O  
ATOM   1151  H1  HOH B 377      11.428  23.759  32.721  1.00  0.00      B    H  
ATOM   1152  H2  HOH B 377      10.238  24.367  31.755  1.00  0.00      B    H  
ATOM   1153  O   HOH B 378       3.320  11.024   0.544  1.00  0.00      B    O  
ATOM   1154  H1  HOH B 378       3.902  10.636   1.345  1.00  0.00      B    H  
ATOM   1155  H2  HOH B 378       3.799  11.861   0.158  1.00  0.00      B    H  
ATOM   1156  O   HOH B 379      17.881   8.088  35.486  1.00  0.00      B    O  
ATOM   1157  H1  HOH B 379      18.669   8.734  35.490  1.00  0.00      B    H  
ATOM   1158  H2  HOH B 379      17.203   8.387  36.248  1.00  0.00      B    H  
ATOM   1159  O   HOH B 380      33.959  25.151  37.730  1.00  0.00      B    O  
ATOM   1160  H1  HOH B 380      34.318  25.469  38.602  1.00  0.00      B    H  
ATOM   1161  H2  HOH B 380      34.628  24.590  37.176  1.00  0.00      B    H  
ATOM   1162  O   HOH B 381      30.922  22.505  34.879  1.00  0.00      B    O  
ATOM   1163  H1  HOH B 381      31.580  21.965  34.298  1.00  0.00      B    H  
ATOM   1164  H2  HOH B 381      30.693  23.403  34.452  1.00  0.00      B    H  
ATOM   1165  O   HOH B 382      15.443  28.898  38.656  1.00  0.00      B    O  
ATOM   1166  H1  HOH B 382      15.113  28.537  37.810  1.00  0.00      B    H  
ATOM   1167  H2  HOH B 382      16.244  28.359  38.922  1.00  0.00      B    H  
ATOM   1168  O   HOH B 383      21.163  19.503   8.523  1.00  0.00      B    O  
ATOM   1169  H1  HOH B 383      22.126  19.307   8.469  1.00  0.00      B    H  
ATOM   1170  H2  HOH B 383      20.804  18.885   9.171  1.00  0.00      B    H  
ATOM   1171  O   HOH B 384       8.513  19.983   5.984  1.00  0.00      B    O  
ATOM   1172  H1  HOH B 384       7.925  20.076   5.214  1.00  0.00      B    H  
ATOM   1173  H2  HOH B 384       9.447  19.676   5.693  1.00  0.00      B    H  
ATOM   1174  O   HOH B 385      11.180  33.033  11.579  1.00  0.00      B    O  
ATOM   1175  H1  HOH B 385      11.225  33.609  12.386  1.00  0.00      B    H  
ATOM   1176  H2  HOH B 385      10.497  32.331  11.714  1.00  0.00      B    H  
ATOM   1177  O   HOH B 386      12.311  31.196  30.809  1.00  0.00      B    O  
ATOM   1178  H1  HOH B 386      12.523  30.186  30.999  1.00  0.00      B    H  
ATOM   1179  H2  HOH B 386      12.981  31.510  30.099  1.00  0.00      B    H  
ATOM   1180  O   HOH B 387      35.079  27.555  27.948  1.00  0.00      B    O  
ATOM   1181  H1  HOH B 387      35.068  26.568  28.112  1.00  0.00      B    H  
ATOM   1182  H2  HOH B 387      34.475  28.099  28.622  1.00  0.00      B    H  
ATOM   1183  O   HOH B 388      23.421  21.752   2.188  1.00  0.00      B    O  
ATOM   1184  H1  HOH B 388      23.660  22.604   1.754  1.00  0.00      B    H  
ATOM   1185  H2  HOH B 388      22.863  21.900   3.001  1.00  0.00      B    H  
ATOM   1186  O   HOH B 389      28.973  23.047  38.332  1.00  0.00      B    O  
ATOM   1187  H1  HOH B 389      28.549  23.024  39.255  1.00  0.00      B    H  
ATOM   1188  H2  HOH B 389      29.171  24.024  38.088  1.00  0.00      B    H  
ATOM   1189  O   HOH B 390      34.732  15.019   1.852  1.00  0.00      B    O  
ATOM   1190  H1  HOH B 390      34.404  14.555   1.030  1.00  0.00      B    H  
ATOM   1191  H2  HOH B 390      33.945  15.400   2.356  1.00  0.00      B    H  
ATOM   1192  O   HOH B 391       4.845  15.766  14.610  1.00  0.00      B    O  
ATOM   1193  H1  HOH B 391       5.530  15.195  14.224  1.00  0.00      B    H  
ATOM   1194  H2  HOH B 391       5.052  15.974  15.552  1.00  0.00      B    H  
ATOM   1195  O   HOH B 392      13.728  17.313  12.542  1.00  0.00      B    O  
ATOM   1196  H1  HOH B 392      13.400  16.432  12.931  1.00  0.00      B    H  
ATOM   1197  H2  HOH B 392      13.636  17.150  11.528  1.00  0.00      B    H  
ATOM   1198  O   HOH B 393      10.442  15.012  32.799  1.00  0.00      B    O  
ATOM   1199  H1  HOH B 393      11.065  15.455  32.113  1.00  0.00      B    H  
ATOM   1200  H2  HOH B 393      10.264  15.593  33.568  1.00  0.00      B    H  
ATOM   1201  O   HOH B 394       0.456  34.943  26.179  1.00  0.00      B    O  
ATOM   1202  H1  HOH B 394      -0.409  34.544  25.830  1.00  0.00      B    H  
ATOM   1203  H2  HOH B 394       1.187  34.670  25.546  1.00  0.00      B    H  
ATOM   1204  O   HOH B 395       5.776  21.251  12.480  1.00  0.00      B    O  
ATOM   1205  H1  HOH B 395       5.043  20.642  12.888  1.00  0.00      B    H  
ATOM   1206  H2  HOH B 395       6.643  20.829  12.786  1.00  0.00      B    H  
ATOM   1207  O   HOH B 396      20.901  39.196   5.516  1.00  0.00      B    O  
ATOM   1208  H1  HOH B 396      20.475  39.098   4.595  1.00  0.00      B    H  
ATOM   1209  H2  HOH B 396      20.264  38.638   6.125  1.00  0.00      B    H  
ATOM   1210  O   HOH B 397      28.824  25.593  30.951  1.00  0.00      B    O  
ATOM   1211  H1  HOH B 397      29.286  26.075  31.741  1.00  0.00      B    H  
ATOM   1212  H2  HOH B 397      27.807  25.532  31.193  1.00  0.00      B    H  
ATOM   1213  O   HOH B 398      13.288   4.128  12.567  1.00  0.00      B    O  
ATOM   1214  H1  HOH B 398      13.243   4.953  11.961  1.00  0.00      B    H  
ATOM   1215  H2  HOH B 398      12.509   3.497  12.342  1.00  0.00      B    H  
ATOM   1216  O   HOH B 399       9.032  11.877  28.209  1.00  0.00      B    O  
ATOM   1217  H1  HOH B 399       8.747  11.772  29.158  1.00  0.00      B    H  
ATOM   1218  H2  HOH B 399       8.781  11.074  27.660  1.00  0.00      B    H  
ATOM   1219  O   HOH B 400      19.542  33.082  34.572  1.00  0.00      B    O  
ATOM   1220  H1  HOH B 400      18.904  33.685  34.067  1.00  0.00      B    H  
ATOM   1221  H2  HOH B 400      20.447  33.513  34.446  1.00  0.00      B    H  
ATOM   1222  O   HOH B 401      29.528  12.287  18.499  1.00  0.00      B    O  
ATOM   1223  H1  HOH B 401      28.804  11.894  19.095  1.00  0.00      B    H  
ATOM   1224  H2  HOH B 401      30.155  11.505  18.121  1.00  0.00      B    H  
ATOM   1225  O   HOH B 402      14.960  25.580  34.081  1.00  0.00      B    O  
ATOM   1226  H1  HOH B 402      14.599  24.714  34.481  1.00  0.00      B    H  
ATOM   1227  H2  HOH B 402      14.389  25.783  33.223  1.00  0.00      B    H  
ATOM   1228  O   HOH B 403      23.330   8.382  30.293  1.00  0.00      B    O  
ATOM   1229  H1  HOH B 403      23.724   8.976  31.001  1.00  0.00      B    H  
ATOM   1230  H2  HOH B 403      23.076   7.553  30.778  1.00  0.00      B    H  
ATOM   1231  O   HOH B 404       4.831  28.661  25.226  1.00  0.00      B    O  
ATOM   1232  H1  HOH B 404       5.624  28.564  24.612  1.00  0.00      B    H  
ATOM   1233  H2  HOH B 404       4.273  27.822  25.228  1.00  0.00      B    H  
ATOM   1234  O   HOH B 405      26.708  16.355  21.275  1.00  0.00      B    O  
ATOM   1235  H1  HOH B 405      27.424  16.238  20.632  1.00  0.00      B    H  
ATOM   1236  H2  HOH B 405      27.068  16.182  22.212  1.00  0.00      B    H  
ATOM   1237  O   HOH B 406      36.424  29.601   8.016  1.00  0.00      B    O  
ATOM   1238  H1  HOH B 406      36.734  30.366   7.414  1.00  0.00      B    H  
ATOM   1239  H2  HOH B 406      36.262  29.902   8.967  1.00  0.00      B    H  
ATOM   1240  O   HOH B 407       2.635  25.959  11.401  1.00  0.00      B    O  
ATOM   1241  H1  HOH B 407       3.420  25.504  11.889  1.00  0.00      B    H  
ATOM   1242  H2  HOH B 407       2.243  25.237  10.773  1.00  0.00      B    H  
ATOM   1243  O   HOH B 408      15.153  17.297  33.065  1.00  0.00      B    O  
ATOM   1244  H1  HOH B 408      15.240  18.266  33.308  1.00  0.00      B    H  
ATOM   1245  H2  HOH B 408      14.521  16.859  33.767  1.00  0.00      B    H  
ATOM   1246  O   HOH B 409      36.074  32.204  15.345  1.00  0.00      B    O  
ATOM   1247  H1  HOH B 409      36.507  32.507  16.207  1.00  0.00      B    H  
ATOM   1248  H2  HOH B 409      35.267  31.684  15.585  1.00  0.00      B    H  
ATOM   1249  O   HOH B 410       0.822  13.187  26.441  1.00  0.00      B    O  
ATOM   1250  H1  HOH B 410       0.672  12.327  26.004  1.00  0.00      B    H  
ATOM   1251  H2  HOH B 410       1.298  13.027  27.347  1.00  0.00      B    H  
ATOM   1252  O   HOH B 411      26.550  30.648  25.116  1.00  0.00      B    O  
ATOM   1253  H1  HOH B 411      26.813  31.399  25.753  1.00  0.00      B    H  
ATOM   1254  H2  HOH B 411      25.931  30.965  24.468  1.00  0.00      B    H  
ATOM   1255  O   HOH B 412      25.664  14.511  32.936  1.00  0.00      B    O  
ATOM   1256  H1  HOH B 412      25.588  15.383  32.434  1.00  0.00      B    H  
ATOM   1257  H2  HOH B 412      26.561  14.438  33.410  1.00  0.00      B    H  
ATOM   1258  O   HOH B 413      -0.304   5.330   5.914  1.00  0.00      B    O  
ATOM   1259  H1  HOH B 413       0.331   4.622   5.511  1.00  0.00      B    H  
ATOM   1260  H2  HOH B 413       0.082   5.659   6.769  1.00  0.00      B    H  
ATOM   1261  O   HOH B 414      12.001  15.276   0.348  1.00  0.00      B    O  
ATOM   1262  H1  HOH B 414      12.972  14.946   0.404  1.00  0.00      B    H  
ATOM   1263  H2  HOH B 414      11.533  14.895   1.139  1.00  0.00      B    H  
ATOM   1264  O   HOH B 415      20.845  35.442   2.106  1.00  0.00      B    O  
ATOM   1265  H1  HOH B 415      20.783  35.184   3.075  1.00  0.00      B    H  
ATOM   1266  H2  HOH B 415      21.059  36.436   2.093  1.00  0.00      B    H  
ATOM   1267  O   HOH B 416      33.839  14.015  16.533  1.00  0.00      B    O  
ATOM   1268  H1  HOH B 416      33.225  14.852  16.679  1.00  0.00      B    H  
ATOM   1269  H2  HOH B 416      33.312  13.395  16.016  1.00  0.00      B    H  
ATOM   1270  O   HOH B 417      17.649  36.545   3.146  1.00  0.00      B    O  
ATOM   1271  H1  HOH B 417      16.876  36.388   3.774  1.00  0.00      B    H  
ATOM   1272  H2  HOH B 417      17.330  36.466   2.167  1.00  0.00      B    H  
ATOM   1273  O   HOH B 418      36.137  18.095  29.006  1.00  0.00      B    O  
ATOM   1274  H1  HOH B 418      36.646  18.161  29.840  1.00  0.00      B    H  
ATOM   1275  H2  HOH B 418      35.926  19.074  28.762  1.00  0.00      B    H  
ATOM   1276  O   HOH B 419      16.710  31.422  38.608  1.00  0.00      B    O  
ATOM   1277  H1  HOH B 419      17.622  31.243  38.209  1.00  0.00      B    H  
ATOM   1278  H2  HOH B 419      16.163  30.569  38.564  1.00  0.00      B    H  
ATOM   1279  O   HOH B 420      33.141   4.419   0.065  1.00  0.00      B    O  
ATOM   1280  H1  HOH B 420      33.824   5.106  -0.377  1.00  0.00      B    H  
ATOM   1281  H2  HOH B 420      33.589   3.567   0.459  1.00  0.00      B    H  
ATOM   1282  O   HOH B 421       5.348   5.424  18.530  1.00  0.00      B    O  
ATOM   1283  H1  HOH B 421       6.325   5.168  18.478  1.00  0.00      B    H  
ATOM   1284  H2  HOH B 421       5.146   5.961  19.386  1.00  0.00      B    H  
ATOM   1285  O   HOH B 422      30.002  17.691  18.465  1.00  0.00      B    O  
ATOM   1286  H1  HOH B 422      30.720  18.443  18.364  1.00  0.00      B    H  
ATOM   1287  H2  HOH B 422      29.090  18.152  18.623  1.00  0.00      B    H  
ATOM   1288  O   HOH B 423      28.610  23.047  27.790  1.00  0.00      B    O  
ATOM   1289  H1  HOH B 423      28.904  22.196  27.282  1.00  0.00      B    H  
ATOM   1290  H2  HOH B 423      28.821  22.966  28.820  1.00  0.00      B    H  
ATOM   1291  O   HOH B 424      36.646  30.831  33.656  1.00  0.00      B    O  
ATOM   1292  H1  HOH B 424      36.847  31.742  34.078  1.00  0.00      B    H  
ATOM   1293  H2  HOH B 424      36.285  30.935  32.773  1.00  0.00      B    H  
ATOM   1294  O   HOH B 425      10.206  28.493  14.185  1.00  0.00      B    O  
ATOM   1295  H1  HOH B 425       9.772  27.819  14.679  1.00  0.00      B    H  
ATOM   1296  H2  HOH B 425      11.164  28.297  14.350  1.00  0.00      B    H  
ATOM   1297  O   HOH B 426      16.646   4.639  27.410  1.00  0.00      B    O  
ATOM   1298  H1  HOH B 426      17.234   5.494  27.568  1.00  0.00      B    H  
ATOM   1299  H2  HOH B 426      16.128   4.353  28.235  1.00  0.00      B    H  
ATOM   1300  O   HOH B 427      37.586  14.748  25.878  1.00  0.00      B    O  
ATOM   1301  H1  HOH B 427      37.855  15.606  26.329  1.00  0.00      B    H  
ATOM   1302  H2  HOH B 427      38.363  14.103  25.949  1.00  0.00      B    H  
ATOM   1303  O   HOH B 428      38.853  33.307  11.872  1.00  0.00      B    O  
ATOM   1304  H1  HOH B 428      37.905  33.327  12.152  1.00  0.00      B    H  
ATOM   1305  H2  HOH B 428      39.092  32.349  11.815  1.00  0.00      B    H  
ATOM   1306  O   HOH B 429      30.930   5.171  30.767  1.00  0.00      B    O  
ATOM   1307  H1  HOH B 429      31.897   4.978  30.950  1.00  0.00      B    H  
ATOM   1308  H2  HOH B 429      30.721   6.039  31.141  1.00  0.00      B    H  
ATOM   1309  O   HOH B 430      34.354   4.305   4.195  1.00  0.00      B    O  
ATOM   1310  H1  HOH B 430      34.340   3.978   3.234  1.00  0.00      B    H  
ATOM   1311  H2  HOH B 430      34.219   3.495   4.768  1.00  0.00      B    H  
ATOM   1312  O   HOH B 431      11.590   2.595  24.038  1.00  0.00      B    O  
ATOM   1313  H1  HOH B 431      12.178   2.901  24.829  1.00  0.00      B    H  
ATOM   1314  H2  HOH B 431      12.050   1.902  23.451  1.00  0.00      B    H  
ATOM   1315  O   HOH B 432      33.640  18.213   7.252  1.00  0.00      B    O  
ATOM   1316  H1  HOH B 432      34.295  18.413   6.527  1.00  0.00      B    H  
ATOM   1317  H2  HOH B 432      32.748  18.062   6.742  1.00  0.00      B    H  
ATOM   1318  O   HOH B 433       7.602  17.955   3.328  1.00  0.00      B    O  
ATOM   1319  H1  HOH B 433       7.654  18.954   3.561  1.00  0.00      B    H  
ATOM   1320  H2  HOH B 433       6.822  17.826   2.684  1.00  0.00      B    H  
ATOM   1321  O   HOH B 434       4.951   8.977  26.123  1.00  0.00      B    O  
ATOM   1322  H1  HOH B 434       5.386   9.579  25.469  1.00  0.00      B    H  
ATOM   1323  H2  HOH B 434       3.982   9.060  26.047  1.00  0.00      B    H  
ATOM   1324  O   HOH B 435       6.336   8.218   4.251  1.00  0.00      B    O  
ATOM   1325  H1  HOH B 435       5.902   7.707   4.962  1.00  0.00      B    H  
ATOM   1326  H2  HOH B 435       7.114   8.681   4.741  1.00  0.00      B    H  
ATOM   1327  O   HOH B 436       5.964  17.905  18.148  1.00  0.00      B    O  
ATOM   1328  H1  HOH B 436       6.958  17.791  18.367  1.00  0.00      B    H  
ATOM   1329  H2  HOH B 436       5.463  17.156  18.645  1.00  0.00      B    H  
ATOM   1330  O   HOH B 437      27.294  27.323  34.067  1.00  0.00      B    O  
ATOM   1331  H1  HOH B 437      26.738  26.908  33.247  1.00  0.00      B    H  
ATOM   1332  H2  HOH B 437      27.390  26.626  34.790  1.00  0.00      B    H  
ATOM   1333  O   HOH B 438      38.635  18.777  34.686  1.00  0.00      B    O  
ATOM   1334  H1  HOH B 438      38.739  17.794  34.832  1.00  0.00      B    H  
ATOM   1335  H2  HOH B 438      39.445  19.109  34.150  1.00  0.00      B    H  
ATOM   1336  O   HOH B 439      34.737  26.366  34.403  1.00  0.00      B    O  
ATOM   1337  H1  HOH B 439      35.496  27.053  34.524  1.00  0.00      B    H  
ATOM   1338  H2  HOH B 439      34.308  26.152  35.279  1.00  0.00      B    H  
ATOM   1339  O   HOH B 440      25.693   0.804  27.766  1.00  0.00      B    O  
ATOM   1340  H1  HOH B 440      25.762  -0.215  27.562  1.00  0.00      B    H  
ATOM   1341  H2  HOH B 440      25.546   0.912  28.789  1.00  0.00      B    H  
ATOM   1342  O   HOH B 441      25.744  20.338   9.054  1.00  0.00      B    O  
ATOM   1343  H1  HOH B 441      26.670  20.076   9.183  1.00  0.00      B    H  
ATOM   1344  H2  HOH B 441      25.759  21.060   8.453  1.00  0.00      B    H  
ATOM   1345  O   HOH B 442       2.761  10.441  10.761  1.00  0.00      B    O  
ATOM   1346  H1  HOH B 442       3.101  10.872   9.874  1.00  0.00      B    H  
ATOM   1347  H2  HOH B 442       1.779  10.197  10.675  1.00  0.00      B    H  
ATOM   1348  O   HOH B 443      21.379   9.133  38.992  1.00  0.00      B    O  
ATOM   1349  H1  HOH B 443      20.914   8.931  38.090  1.00  0.00      B    H  
ATOM   1350  H2  HOH B 443      21.841  10.050  38.919  1.00  0.00      B    H  
ATOM   1351  O   HOH B 444      22.482  36.235  38.084  1.00  0.00      B    O  
ATOM   1352  H1  HOH B 444      22.449  37.040  38.770  1.00  0.00      B    H  
ATOM   1353  H2  HOH B 444      21.589  35.726  38.012  1.00  0.00      B    H  
ATOM   1354  O   HOH B 445      38.624  17.839  38.958  1.00  0.00      B    O  
ATOM   1355  H1  HOH B 445      38.409  17.682  38.014  1.00  0.00      B    H  
ATOM   1356  H2  HOH B 445      38.097  17.130  39.466  1.00  0.00      B    H  
ATOM   1357  O   HOH B 446      20.276   4.806  18.413  1.00  0.00      B    O  
ATOM   1358  H1  HOH B 446      19.883   4.266  17.605  1.00  0.00      B    H  
ATOM   1359  H2  HOH B 446      19.459   5.166  18.935  1.00  0.00      B    H  
ATOM   1360  O   HOH B 447      30.070  28.166  36.899  1.00  0.00      B    O  
ATOM   1361  H1  HOH B 447      31.096  28.003  36.844  1.00  0.00      B    H  
ATOM   1362  H2  HOH B 447      29.699  28.548  36.023  1.00  0.00      B    H  
ATOM   1363  O   HOH B 448      27.304  15.354   3.314  1.00  0.00      B    O  
ATOM   1364  H1  HOH B 448      26.623  16.004   3.646  1.00  0.00      B    H  
ATOM   1365  H2  HOH B 448      27.404  15.480   2.271  1.00  0.00      B    H  
ATOM   1366  O   HOH B 449       9.403  15.257  16.864  1.00  0.00      B    O  
ATOM   1367  H1  HOH B 449       9.264  14.283  16.935  1.00  0.00      B    H  
ATOM   1368  H2  HOH B 449       9.987  15.590  17.651  1.00  0.00      B    H  
ATOM   1369  O   HOH B 450       5.202  32.115  13.883  1.00  0.00      B    O  
ATOM   1370  H1  HOH B 450       4.740  31.727  14.652  1.00  0.00      B    H  
ATOM   1371  H2  HOH B 450       4.514  32.139  13.106  1.00  0.00      B    H  
ATOM   1372  O   HOH B 451      12.108  31.219   1.128  1.00  0.00      B    O  
ATOM   1373  H1  HOH B 451      12.369  32.062   0.592  1.00  0.00      B    H  
ATOM   1374  H2  HOH B 451      11.317  30.843   0.611  1.00  0.00      B    H  
ATOM   1375  O   HOH B 452      15.610  34.961  23.204  1.00  0.00      B    O  
ATOM   1376  H1  HOH B 452      16.475  34.841  23.707  1.00  0.00      B    H  
ATOM   1377  H2  HOH B 452      15.461  34.157  22.618  1.00  0.00      B    H  
ATOM   1378  O   HOH B 453      23.750  38.684  35.494  1.00  0.00      B    O  
ATOM   1379  H1  HOH B 453      22.775  38.433  35.630  1.00  0.00      B    H  
ATOM   1380  H2  HOH B 453      23.889  39.686  35.611  1.00  0.00      B    H  
ATOM   1381  O   HOH B 454      23.716   5.416  27.357  1.00  0.00      B    O  
ATOM   1382  H1  HOH B 454      24.555   5.884  27.765  1.00  0.00      B    H  
ATOM   1383  H2  HOH B 454      22.977   5.402  28.059  1.00  0.00      B    H  
ATOM   1384  O   HOH B 455       6.913   8.383  15.260  1.00  0.00      B    O  
ATOM   1385  H1  HOH B 455       7.666   9.019  15.117  1.00  0.00      B    H  
ATOM   1386  H2  HOH B 455       7.024   8.034  16.224  1.00  0.00      B    H  
ATOM   1387  O   HOH B 456       2.862   2.520  19.444  1.00  0.00      B    O  
ATOM   1388  H1  HOH B 456       2.653   1.694  20.028  1.00  0.00      B    H  
ATOM   1389  H2  HOH B 456       3.428   3.098  20.036  1.00  0.00      B    H  
ATOM   1390  O   HOH B 457       9.662  22.695  17.914  1.00  0.00      B    O  
ATOM   1391  H1  HOH B 457      10.482  22.845  17.362  1.00  0.00      B    H  
ATOM   1392  H2  HOH B 457       9.344  21.770  17.574  1.00  0.00      B    H  
ATOM   1393  O   HOH B 458       7.709  22.008  34.245  1.00  0.00      B    O  
ATOM   1394  H1  HOH B 458       8.594  21.700  34.672  1.00  0.00      B    H  
ATOM   1395  H2  HOH B 458       7.405  21.427  33.451  1.00  0.00      B    H  
ATOM   1396  O   HOH B 459       2.729   0.175  15.298  1.00  0.00      B    O  
ATOM   1397  H1  HOH B 459       2.613   0.871  14.527  1.00  0.00      B    H  
ATOM   1398  H2  HOH B 459       3.119   0.621  16.156  1.00  0.00      B    H  
ATOM   1399  O   HOH B 460      26.027  27.784  10.628  1.00  0.00      B    O  
ATOM   1400  H1  HOH B 460      26.521  27.220  11.234  1.00  0.00      B    H  
ATOM   1401  H2  HOH B 460      25.152  27.322  10.450  1.00  0.00      B    H  
ATOM   1402  O   HOH B 461      13.031  17.956  28.266  1.00  0.00      B    O  
ATOM   1403  H1  HOH B 461      13.402  17.955  29.188  1.00  0.00      B    H  
ATOM   1404  H2  HOH B 461      13.692  17.356  27.695  1.00  0.00      B    H  
ATOM   1405  O   HOH B 462      26.998  26.143  27.471  1.00  0.00      B    O  
ATOM   1406  H1  HOH B 462      26.020  25.906  27.221  1.00  0.00      B    H  
ATOM   1407  H2  HOH B 462      27.110  27.062  27.857  1.00  0.00      B    H  
ATOM   1408  O   HOH B 463       0.385   8.454  36.651  1.00  0.00      B    O  
ATOM   1409  H1  HOH B 463       0.992   8.825  35.910  1.00  0.00      B    H  
ATOM   1410  H2  HOH B 463       0.717   8.799  37.551  1.00  0.00      B    H  
ATOM   1411  O   HOH B 464      22.050  12.476  30.964  1.00  0.00      B    O  
ATOM   1412  H1  HOH B 464      23.082  12.356  31.020  1.00  0.00      B    H  
ATOM   1413  H2  HOH B 464      21.896  13.424  30.585  1.00  0.00      B    H  
ATOM   1414  O   HOH B 465      37.409  14.720  38.337  1.00  0.00      B    O  
ATOM   1415  H1  HOH B 465      38.368  14.616  38.086  1.00  0.00      B    H  
ATOM   1416  H2  HOH B 465      37.513  15.161  39.285  1.00  0.00      B    H  
ATOM   1417  O   HOH B 466      21.321  15.370  19.120  1.00  0.00      B    O  
ATOM   1418  H1  HOH B 466      22.105  14.838  19.253  1.00  0.00      B    H  
ATOM   1419  H2  HOH B 466      21.268  15.567  18.164  1.00  0.00      B    H  
ATOM   1420  O   HOH B 467       2.265  21.234  20.475  1.00  0.00      B    O  
ATOM   1421  H1  HOH B 467       3.110  20.735  20.713  1.00  0.00      B    H  
ATOM   1422  H2  HOH B 467       2.406  22.225  20.581  1.00  0.00      B    H  
ATOM   1423  O   HOH B 468      37.343  34.474  24.816  1.00  0.00      B    O  
ATOM   1424  H1  HOH B 468      37.429  35.274  24.297  1.00  0.00      B    H  
ATOM   1425  H2  HOH B 468      36.417  34.433  25.267  1.00  0.00      B    H  
ATOM   1426  O   HOH B 469      28.847  28.625   0.287  1.00  0.00      B    O  
ATOM   1427  H1  HOH B 469      29.384  28.520   1.081  1.00  0.00      B    H  
ATOM   1428  H2  HOH B 469      29.409  28.363  -0.535  1.00  0.00      B    H  
ATOM   1429  O   HOH B 470      20.821  22.781  21.348  1.00  0.00      B    O  
ATOM   1430  H1  HOH B 470      20.100  22.909  22.044  1.00  0.00      B    H  
ATOM   1431  H2  HOH B 470      20.752  21.802  21.016  1.00  0.00      B    H  
ATOM   1432  O   HOH B 471      30.686  33.336  38.293  1.00  0.00      B    O  
ATOM   1433  H1  HOH B 471      30.801  32.922  37.352  1.00  0.00      B    H  
ATOM   1434  H2  HOH B 471      30.740  32.543  38.946  1.00  0.00      B    H  
ATOM   1435  O   HOH B 472      10.073  30.071  10.016  1.00  0.00      B    O  
ATOM   1436  H1  HOH B 472       9.493  29.260   9.886  1.00  0.00      B    H  
ATOM   1437  H2  HOH B 472      10.715  30.157   9.240  1.00  0.00      B    H  
ATOM   1438  O   HOH B 473       7.391  37.073  31.886  1.00  0.00      B    O  
ATOM   1439  H1  HOH B 473       7.465  36.455  31.111  1.00  0.00      B    H  
ATOM   1440  H2  HOH B 473       6.385  37.369  31.857  1.00  0.00      B    H  
ATOM   1441  O   HOH B 474      30.974  31.281  24.147  1.00  0.00      B    O  
ATOM   1442  H1  HOH B 474      31.522  31.406  23.258  1.00  0.00      B    H  
ATOM   1443  H2  HOH B 474      29.995  31.412  23.957  1.00  0.00      B    H  
ATOM   1444  O   HOH B 475      14.901  37.705  35.715  1.00  0.00      B    O  
ATOM   1445  H1  HOH B 475      14.057  37.560  36.241  1.00  0.00      B    H  
ATOM   1446  H2  HOH B 475      15.692  37.708  36.307  1.00  0.00      B    H  
ATOM   1447  O   HOH B 476       8.139  23.058  15.269  1.00  0.00      B    O  
ATOM   1448  H1  HOH B 476       8.321  22.098  15.259  1.00  0.00      B    H  
ATOM   1449  H2  HOH B 476       7.115  23.083  15.176  1.00  0.00      B    H  
ATOM   1450  O   HOH B 477       7.691  22.905  38.129  1.00  0.00      B    O  
ATOM   1451  H1  HOH B 477       8.316  22.146  37.862  1.00  0.00      B    H  
ATOM   1452  H2  HOH B 477       7.149  22.590  38.865  1.00  0.00      B    H  
ATOM   1453  O   HOH B 478      16.783   7.619   5.473  1.00  0.00      B    O  
ATOM   1454  H1  HOH B 478      17.780   7.445   5.546  1.00  0.00      B    H  
ATOM   1455  H2  HOH B 478      16.716   8.146   4.615  1.00  0.00      B    H  
ATOM   1456  O   HOH B 479      25.381  15.637  17.979  1.00  0.00      B    O  
ATOM   1457  H1  HOH B 479      25.369  15.161  18.860  1.00  0.00      B    H  
ATOM   1458  H2  HOH B 479      25.467  14.951  17.236  1.00  0.00      B    H  
ATOM   1459  O   HOH B 480      14.385   2.731  28.821  1.00  0.00      B    O  
ATOM   1460  H1  HOH B 480      14.538   2.881  29.792  1.00  0.00      B    H  
ATOM   1461  H2  HOH B 480      14.242   1.719  28.663  1.00  0.00      B    H  
ATOM   1462  O   HOH B 481      12.365   8.692  14.735  1.00  0.00      B    O  
ATOM   1463  H1  HOH B 481      12.691   7.741  14.560  1.00  0.00      B    H  
ATOM   1464  H2  HOH B 481      12.737   8.986  15.651  1.00  0.00      B    H  
ATOM   1465  O   HOH B 482       1.426  29.199   3.835  1.00  0.00      B    O  
ATOM   1466  H1  HOH B 482       1.960  28.340   3.642  1.00  0.00      B    H  
ATOM   1467  H2  HOH B 482       0.438  28.889   3.783  1.00  0.00      B    H  
ATOM   1468  O   HOH B 483      18.149  32.578  20.062  1.00  0.00      B    O  
ATOM   1469  H1  HOH B 483      18.965  32.036  20.374  1.00  0.00      B    H  
ATOM   1470  H2  HOH B 483      17.839  32.187  19.159  1.00  0.00      B    H  
ATOM   1471  O   HOH B 484      17.342   7.556  16.099  1.00  0.00      B    O  
ATOM   1472  H1  HOH B 484      17.530   7.059  15.229  1.00  0.00      B    H  
ATOM   1473  H2  HOH B 484      17.038   8.491  15.937  1.00  0.00      B    H  
ATOM   1474  O   HOH B 485      18.344  21.283  13.804  1.00  0.00      B    O  
ATOM   1475  H1  HOH B 485      19.126  20.661  13.585  1.00  0.00      B    H  
ATOM   1476  H2  HOH B 485      18.018  21.057  14.795  1.00  0.00      B    H  
ATOM   1477  O   HOH B 486      30.764  14.244  35.107  1.00  0.00      B    O  
ATOM   1478  H1  HOH B 486      31.544  14.925  34.947  1.00  0.00      B    H  
ATOM   1479  H2  HOH B 486      30.934  13.399  34.615  1.00  0.00      B    H  
ATOM   1480  O   HOH B 487      20.314  36.019  25.457  1.00  0.00      B    O  
ATOM   1481  H1  HOH B 487      19.637  36.435  24.877  1.00  0.00      B    H  
ATOM   1482  H2  HOH B 487      21.136  35.947  24.916  1.00  0.00      B    H  
ATOM   1483  O   HOH B 488      26.987   9.815  32.099  1.00  0.00      B    O  
ATOM   1484  H1  HOH B 488      27.828   9.571  31.552  1.00  0.00      B    H  
ATOM   1485  H2  HOH B 488      27.272  10.475  32.753  1.00  0.00      B    H  
ATOM   1486  O   HOH B 489      35.539  12.915  11.658  1.00  0.00      B    O  
ATOM   1487  H1  HOH B 489      35.557  11.963  11.327  1.00  0.00      B    H  
ATOM   1488  H2  HOH B 489      36.192  13.441  11.064  1.00  0.00      B    H  
ATOM   1489  O   HOH B 490      25.502   1.812   7.798  1.00  0.00      B    O  
ATOM   1490  H1  HOH B 490      24.734   1.369   7.324  1.00  0.00      B    H  
ATOM   1491  H2  HOH B 490      26.026   0.977   8.091  1.00  0.00      B    H  
ATOM   1492  O   HOH B 491      32.166  15.944  17.435  1.00  0.00      B    O  
ATOM   1493  H1  HOH B 491      31.315  16.424  17.594  1.00  0.00      B    H  
ATOM   1494  H2  HOH B 491      32.101  15.170  18.115  1.00  0.00      B    H  
ATOM   1495  O   HOH B 492       4.211  24.360  23.962  1.00  0.00      B    O  
ATOM   1496  H1  HOH B 492       4.633  24.591  24.904  1.00  0.00      B    H  
ATOM   1497  H2  HOH B 492       4.983  23.980  23.449  1.00  0.00      B    H  
ATOM   1498  O   HOH B 493      11.890  35.384  22.142  1.00  0.00      B    O  
ATOM   1499  H1  HOH B 493      10.918  35.641  22.383  1.00  0.00      B    H  
ATOM   1500  H2  HOH B 493      12.335  35.215  23.042  1.00  0.00      B    H  
ATOM   1501  O   HOH B 494      28.540  14.141  16.674  1.00  0.00      B    O  
ATOM   1502  H1  HOH B 494      28.120  13.565  15.962  1.00  0.00      B    H  
ATOM   1503  H2  HOH B 494      28.770  13.534  17.487  1.00  0.00      B    H  
ATOM   1504  O   HOH B 495      14.348  29.756   2.053  1.00  0.00      B    O  
ATOM   1505  H1  HOH B 495      14.570  29.306   1.153  1.00  0.00      B    H  
ATOM   1506  H2  HOH B 495      13.454  30.313   1.911  1.00  0.00      B    H  
ATOM   1507  O   HOH B 496      10.009  34.467  13.968  1.00  0.00      B    O  
ATOM   1508  H1  HOH B 496       9.655  34.048  14.809  1.00  0.00      B    H  
ATOM   1509  H2  HOH B 496       9.238  34.846  13.470  1.00  0.00      B    H  
ATOM   1510  O   HOH B 497       0.796  21.224  27.749  1.00  0.00      B    O  
ATOM   1511  H1  HOH B 497       1.640  21.797  27.617  1.00  0.00      B    H  
ATOM   1512  H2  HOH B 497       1.186  20.262  27.856  1.00  0.00      B    H  
ATOM   1513  O   HOH B 498      30.986  36.713   8.894  1.00  0.00      B    O  
ATOM   1514  H1  HOH B 498      30.004  36.394   9.008  1.00  0.00      B    H  
ATOM   1515  H2  HOH B 498      31.298  36.463   7.937  1.00  0.00      B    H  
ATOM   1516  O   HOH B 499       3.022   3.901  14.166  1.00  0.00      B    O  
ATOM   1517  H1  HOH B 499       3.246   4.615  13.523  1.00  0.00      B    H  
ATOM   1518  H2  HOH B 499       3.572   3.999  15.025  1.00  0.00      B    H  
ATOM   1519  O   HOH B 500      28.623  37.110  11.976  1.00  0.00      B    O  
ATOM   1520  H1  HOH B 500      28.798  36.639  11.113  1.00  0.00      B    H  
ATOM   1521  H2  HOH B 500      29.339  37.736  12.248  1.00  0.00      B    H  
ATOM   1522  O   HOH B 501      13.220  19.204  38.924  1.00  0.00      B    O  
ATOM   1523  H1  HOH B 501      13.047  19.307  37.911  1.00  0.00      B    H  
ATOM   1524  H2  HOH B 501      13.826  18.344  39.036  1.00  0.00      B    H  
ATOM   1525  O   HOH B 502       4.013  23.650  12.908  1.00  0.00      B    O  
ATOM   1526  H1  HOH B 502       3.449  23.383  12.106  1.00  0.00      B    H  
ATOM   1527  H2  HOH B 502       4.622  22.873  13.064  1.00  0.00      B    H  
ATOM   1528  O   HOH B 503       7.612  12.953  18.647  1.00  0.00      B    O  
ATOM   1529  H1  HOH B 503       8.597  12.749  18.452  1.00  0.00      B    H  
ATOM   1530  H2  HOH B 503       7.302  12.323  19.427  1.00  0.00      B    H  
ATOM   1531  O   HOH B 504      35.177  22.177   8.987  1.00  0.00      B    O  
ATOM   1532  H1  HOH B 504      34.898  22.415   9.873  1.00  0.00      B    H  
ATOM   1533  H2  HOH B 504      35.701  21.357   9.070  1.00  0.00      B    H  
ATOM   1534  O   HOH B 505      24.679  12.900  30.981  1.00  0.00      B    O  
ATOM   1535  H1  HOH B 505      25.245  13.315  31.695  1.00  0.00      B    H  
ATOM   1536  H2  HOH B 505      25.406  12.848  30.199  1.00  0.00      B    H  
ATOM   1537  O   HOH B 506      37.611  17.425  21.882  1.00  0.00      B    O  
ATOM   1538  H1  HOH B 506      37.271  18.306  22.290  1.00  0.00      B    H  
ATOM   1539  H2  HOH B 506      37.193  17.331  20.985  1.00  0.00      B    H  
ATOM   1540  O   HOH B 507      14.586   3.991  31.486  1.00  0.00      B    O  
ATOM   1541  H1  HOH B 507      13.877   3.394  31.877  1.00  0.00      B    H  
ATOM   1542  H2  HOH B 507      14.643   4.857  32.086  1.00  0.00      B    H  
ATOM   1543  O   HOH B 508      23.519  20.485  37.545  1.00  0.00      B    O  
ATOM   1544  H1  HOH B 508      24.295  21.026  37.526  1.00  0.00      B    H  
ATOM   1545  H2  HOH B 508      23.335  20.154  36.633  1.00  0.00      B    H  
ATOM   1546  O   HOH B 509      21.215  32.400  31.341  1.00  0.00      B    O  
ATOM   1547  H1  HOH B 509      22.159  32.188  31.205  1.00  0.00      B    H  
ATOM   1548  H2  HOH B 509      21.122  33.394  31.680  1.00  0.00      B    H  
ATOM   1549  O   HOH B 510      18.862  19.966  28.961  1.00  0.00      B    O  
ATOM   1550  H1  HOH B 510      18.387  20.269  28.133  1.00  0.00      B    H  
ATOM   1551  H2  HOH B 510      19.068  18.977  28.878  1.00  0.00      B    H  
ATOM   1552  O   HOH B 511      26.141  33.607   5.476  1.00  0.00      B    O  
ATOM   1553  H1  HOH B 511      25.744  32.719   5.782  1.00  0.00      B    H  
ATOM   1554  H2  HOH B 511      26.618  33.417   4.589  1.00  0.00      B    H  
ATOM   1555  O   HOH B 512      37.831  23.811  19.581  1.00  0.00      B    O  
ATOM   1556  H1  HOH B 512      37.319  24.108  18.787  1.00  0.00      B    H  
ATOM   1557  H2  HOH B 512      37.210  23.701  20.368  1.00  0.00      B    H  
ATOM   1558  O   HOH B 513      17.366  37.803  17.518  1.00  0.00      B    O  
ATOM   1559  H1  HOH B 513      16.737  37.689  16.736  1.00  0.00      B    H  
ATOM   1560  H2  HOH B 513      16.842  38.311  18.178  1.00  0.00      B    H  
ATOM   1561  O   HOH B 514       1.529   7.110   1.535  1.00  0.00      B    O  
ATOM   1562  H1  HOH B 514       0.700   6.580   1.812  1.00  0.00      B    H  
ATOM   1563  H2  HOH B 514       2.183   7.147   2.312  1.00  0.00      B    H  
ATOM   1564  O   HOH B 515       5.263  32.870   6.670  1.00  0.00      B    O  
ATOM   1565  H1  HOH B 515       5.060  33.628   5.916  1.00  0.00      B    H  
ATOM   1566  H2  HOH B 515       5.885  33.252   7.394  1.00  0.00      B    H  
ATOM   1567  O   HOH B 516      16.950   9.964   7.319  1.00  0.00      B    O  
ATOM   1568  H1  HOH B 516      16.675   9.161   6.779  1.00  0.00      B    H  
ATOM   1569  H2  HOH B 516      17.737  10.416   6.915  1.00  0.00      B    H  
ATOM   1570  O   HOH B 517       4.854   8.198  10.774  1.00  0.00      B    O  
ATOM   1571  H1  HOH B 517       5.240   7.791  11.619  1.00  0.00      B    H  
ATOM   1572  H2  HOH B 517       3.846   8.360  10.828  1.00  0.00      B    H  
ATOM   1573  O   HOH B 518       0.695  37.007  33.290  1.00  0.00      B    O  
ATOM   1574  H1  HOH B 518       1.417  37.613  33.079  1.00  0.00      B    H  
ATOM   1575  H2  HOH B 518       0.375  36.686  32.354  1.00  0.00      B    H  
ATOM   1576  O   HOH B 519      37.994  19.254  13.695  1.00  0.00      B    O  
ATOM   1577  H1  HOH B 519      37.747  18.309  13.838  1.00  0.00      B    H  
ATOM   1578  H2  HOH B 519      38.093  19.399  12.686  1.00  0.00      B    H  
ATOM   1579  O   HOH B 520       0.239  31.956   7.033  1.00  0.00      B    O  
ATOM   1580  H1  HOH B 520       0.131  32.422   7.895  1.00  0.00      B    H  
ATOM   1581  H2  HOH B 520       1.202  31.700   6.866  1.00  0.00      B    H  
ATOM   1582  O   HOH B 521       7.016   4.360  14.402  1.00  0.00      B    O  
ATOM   1583  H1  HOH B 521       7.549   4.978  14.981  1.00  0.00      B    H  
ATOM   1584  H2  HOH B 521       7.441   4.397  13.498  1.00  0.00      B    H  
ATOM   1585  O   HOH B 522      14.191  20.951  10.536  1.00  0.00      B    O  
ATOM   1586  H1  HOH B 522      14.536  21.068  11.475  1.00  0.00      B    H  
ATOM   1587  H2  HOH B 522      13.541  20.126  10.599  1.00  0.00      B    H  
ATOM   1588  O   HOH B 523      12.395  37.068  11.507  1.00  0.00      B    O  
ATOM   1589  H1  HOH B 523      13.295  36.642  11.392  1.00  0.00      B    H  
ATOM   1590  H2  HOH B 523      12.091  36.932  12.473  1.00  0.00      B    H  
ATOM   1591  O   HOH B 524      30.275  29.945  32.594  1.00  0.00      B    O  
ATOM   1592  H1  HOH B 524      30.010  30.305  31.680  1.00  0.00      B    H  
ATOM   1593  H2  HOH B 524      31.251  30.203  32.756  1.00  0.00      B    H  
ATOM   1594  O   HOH B 525      17.694   2.730   5.610  1.00  0.00      B    O  
ATOM   1595  H1  HOH B 525      16.753   2.355   5.542  1.00  0.00      B    H  
ATOM   1596  H2  HOH B 525      18.005   3.087   4.729  1.00  0.00      B    H  
ATOM   1597  O   HOH B 526      19.738  19.429  17.390  1.00  0.00      B    O  
ATOM   1598  H1  HOH B 526      19.546  18.749  16.711  1.00  0.00      B    H  
ATOM   1599  H2  HOH B 526      20.491  19.955  17.122  1.00  0.00      B    H  
ATOM   1600  O   HOH B 527       9.752  21.171  37.337  1.00  0.00      B    O  
ATOM   1601  H1  HOH B 527       9.782  20.469  38.130  1.00  0.00      B    H  
ATOM   1602  H2  HOH B 527      10.478  21.875  37.567  1.00  0.00      B    H  
ATOM   1603  O   HOH B 528      17.939  18.000   4.644  1.00  0.00      B    O  
ATOM   1604  H1  HOH B 528      18.480  18.845   4.393  1.00  0.00      B    H  
ATOM   1605  H2  HOH B 528      18.072  17.338   3.841  1.00  0.00      B    H  
ATOM   1606  O   HOH B 529      11.927  19.109  10.350  1.00  0.00      B    O  
ATOM   1607  H1  HOH B 529      11.537  18.395  10.919  1.00  0.00      B    H  
ATOM   1608  H2  HOH B 529      11.296  19.894  10.309  1.00  0.00      B    H  
ATOM   1609  O   HOH B 530      15.363  25.134   4.667  1.00  0.00      B    O  
ATOM   1610  H1  HOH B 530      16.333  24.943   5.007  1.00  0.00      B    H  
ATOM   1611  H2  HOH B 530      15.078  25.992   5.060  1.00  0.00      B    H  
ATOM   1612  O   HOH B 531       1.127  29.344  20.615  1.00  0.00      B    O  
ATOM   1613  H1  HOH B 531       1.429  28.981  19.780  1.00  0.00      B    H  
ATOM   1614  H2  HOH B 531       1.525  28.800  21.347  1.00  0.00      B    H  
ATOM   1615  O   HOH B 532      15.031   4.547  21.042  1.00  0.00      B    O  
ATOM   1616  H1  HOH B 532      14.150   3.997  21.180  1.00  0.00      B    H  
ATOM   1617  H2  HOH B 532      15.745   3.891  21.015  1.00  0.00      B    H  
ATOM   1618  O   HOH B 533      26.614  37.769  32.410  1.00  0.00      B    O  
ATOM   1619  H1  HOH B 533      26.384  37.043  33.098  1.00  0.00      B    H  
ATOM   1620  H2  HOH B 533      26.227  38.613  32.843  1.00  0.00      B    H  
ATOM   1621  O   HOH B 534      29.320  35.984  38.445  1.00  0.00      B    O  
ATOM   1622  H1  HOH B 534      29.833  35.117  38.397  1.00  0.00      B    H  
ATOM   1623  H2  HOH B 534      28.564  35.804  39.109  1.00  0.00      B    H  
ATOM   1624  O   HOH B 535      17.337   0.758   2.399  1.00  0.00      B    O  
ATOM   1625  H1  HOH B 535      16.575   0.210   2.755  1.00  0.00      B    H  
ATOM   1626  H2  HOH B 535      17.393   0.630   1.383  1.00  0.00      B    H  
ATOM   1627  O   HOH B 536       6.902  16.703  30.428  1.00  0.00      B    O  
ATOM   1628  H1  HOH B 536       6.917  16.278  29.504  1.00  0.00      B    H  
ATOM   1629  H2  HOH B 536       7.382  16.102  31.038  1.00  0.00      B    H  
ATOM   1630  O   HOH B 537      25.425  22.480  28.960  1.00  0.00      B    O  
ATOM   1631  H1  HOH B 537      25.962  23.152  28.486  1.00  0.00      B    H  
ATOM   1632  H2  HOH B 537      25.914  21.606  28.843  1.00  0.00      B    H  
ATOM   1633  O   HOH B 538       4.241  10.853  21.720  1.00  0.00      B    O  
ATOM   1634  H1  HOH B 538       3.862   9.910  21.465  1.00  0.00      B    H  
ATOM   1635  H2  HOH B 538       5.113  11.039  21.305  1.00  0.00      B    H  
ATOM   1636  O   HOH B 539      27.203   7.013  30.509  1.00  0.00      B    O  
ATOM   1637  H1  HOH B 539      27.920   6.612  29.959  1.00  0.00      B    H  
ATOM   1638  H2  HOH B 539      27.486   7.952  30.701  1.00  0.00      B    H  
ATOM   1639  O   HOH B 540       3.866  34.235  17.746  1.00  0.00      B    O  
ATOM   1640  H1  HOH B 540       3.844  35.041  18.397  1.00  0.00      B    H  
ATOM   1641  H2  HOH B 540       4.490  33.488  18.135  1.00  0.00      B    H  
ATOM   1642  O   HOH B 541      20.053   4.486  25.034  1.00  0.00      B    O  
ATOM   1643  H1  HOH B 541      19.364   3.908  24.526  1.00  0.00      B    H  
ATOM   1644  H2  HOH B 541      20.390   3.891  25.743  1.00  0.00      B    H  
ATOM   1645  O   HOH B 542       0.987  15.416  18.863  1.00  0.00      B    O  
ATOM   1646  H1  HOH B 542       1.030  15.397  19.865  1.00  0.00      B    H  
ATOM   1647  H2  HOH B 542       1.985  15.417  18.571  1.00  0.00      B    H  
ATOM   1648  O   HOH B 543      24.389  19.731  16.584  1.00  0.00      B    O  
ATOM   1649  H1  HOH B 543      24.027  18.803  16.779  1.00  0.00      B    H  
ATOM   1650  H2  HOH B 543      25.288  19.549  16.226  1.00  0.00      B    H  
ATOM   1651  O   HOH B 544      11.203   1.929  37.075  1.00  0.00      B    O  
ATOM   1652  H1  HOH B 544      11.507   2.907  37.316  1.00  0.00      B    H  
ATOM   1653  H2  HOH B 544      11.313   1.842  36.029  1.00  0.00      B    H  
ATOM   1654  O   HOH B 545      36.502  33.559  39.020  1.00  0.00      B    O  
ATOM   1655  H1  HOH B 545      36.598  34.304  38.296  1.00  0.00      B    H  
ATOM   1656  H2  HOH B 545      37.169  33.717  39.782  1.00  0.00      B    H  
ATOM   1657  O   HOH B 546      35.847  15.435   8.103  1.00  0.00      B    O  
ATOM   1658  H1  HOH B 546      36.434  16.128   7.671  1.00  0.00      B    H  
ATOM   1659  H2  HOH B 546      35.376  14.923   7.348  1.00  0.00      B    H  
ATOM   1660  O   HOH B 547      27.637  36.881  29.873  1.00  0.00      B    O  
ATOM   1661  H1  HOH B 547      27.119  37.213  30.721  1.00  0.00      B    H  
ATOM   1662  H2  HOH B 547      27.974  35.985  29.984  1.00  0.00      B    H  
ATOM   1663  O   HOH B 548       9.615   8.122  26.539  1.00  0.00      B    O  
ATOM   1664  H1  HOH B 548       9.320   7.164  26.281  1.00  0.00      B    H  
ATOM   1665  H2  HOH B 548      10.601   8.128  26.672  1.00  0.00      B    H  
ATOM   1666  O   HOH B 549      15.419  26.855   8.212  1.00  0.00      B    O  
ATOM   1667  H1  HOH B 549      15.867  25.963   8.508  1.00  0.00      B    H  
ATOM   1668  H2  HOH B 549      14.662  27.073   8.852  1.00  0.00      B    H  
ATOM   1669  O   HOH B 550      23.260  13.722   3.380  1.00  0.00      B    O  
ATOM   1670  H1  HOH B 550      22.415  14.288   3.483  1.00  0.00      B    H  
ATOM   1671  H2  HOH B 550      23.921  14.045   4.068  1.00  0.00      B    H  
ATOM   1672  O   HOH B 551       3.548  31.084  24.128  1.00  0.00      B    O  
ATOM   1673  H1  HOH B 551       4.039  30.226  24.415  1.00  0.00      B    H  
ATOM   1674  H2  HOH B 551       3.433  31.151  23.159  1.00  0.00      B    H  
ATOM   1675  O   HOH B 552      29.550   5.757  22.561  1.00  0.00      B    O  
ATOM   1676  H1  HOH B 552      30.297   5.104  22.236  1.00  0.00      B    H  
ATOM   1677  H2  HOH B 552      29.939   6.718  22.592  1.00  0.00      B    H  
ATOM   1678  O   HOH B 553      31.888   9.364  12.414  1.00  0.00      B    O  
ATOM   1679  H1  HOH B 553      31.226   9.925  11.892  1.00  0.00      B    H  
ATOM   1680  H2  HOH B 553      31.735   9.567  13.391  1.00  0.00      B    H  
ATOM   1681  O   HOH B 554      18.658   4.093  33.785  1.00  0.00      B    O  
ATOM   1682  H1  HOH B 554      19.650   3.875  33.580  1.00  0.00      B    H  
ATOM   1683  H2  HOH B 554      18.160   3.281  34.189  1.00  0.00      B    H  
ATOM   1684  O   HOH B 555       4.862  18.521  31.248  1.00  0.00      B    O  
ATOM   1685  H1  HOH B 555       5.545  17.826  30.988  1.00  0.00      B    H  
ATOM   1686  H2  HOH B 555       4.569  18.362  32.152  1.00  0.00      B    H  
ATOM   1687  O   HOH B 556      30.903  36.626  18.710  1.00  0.00      B    O  
ATOM   1688  H1  HOH B 556      31.523  36.081  19.302  1.00  0.00      B    H  
ATOM   1689  H2  HOH B 556      30.585  35.985  17.957  1.00  0.00      B    H  
ATOM   1690  O   HOH B 557      18.168  11.151  35.587  1.00  0.00      B    O  
ATOM   1691  H1  HOH B 557      19.054  10.740  35.352  1.00  0.00      B    H  
ATOM   1692  H2  HOH B 557      18.072  11.942  34.922  1.00  0.00      B    H  
ATOM   1693  O   HOH B 558      23.940  33.060  20.305  1.00  0.00      B    O  
ATOM   1694  H1  HOH B 558      24.598  32.574  20.859  1.00  0.00      B    H  
ATOM   1695  H2  HOH B 558      23.876  34.036  20.635  1.00  0.00      B    H  
ATOM   1696  O   HOH B 559      23.996   2.004  36.413  1.00  0.00      B    O  
ATOM   1697  H1  HOH B 559      23.671   2.926  36.070  1.00  0.00      B    H  
ATOM   1698  H2  HOH B 559      24.687   2.198  37.110  1.00  0.00      B    H  
ATOM   1699  O   HOH B 560      18.295  23.033  22.642  1.00  0.00      B    O  
ATOM   1700  H1  HOH B 560      18.168  22.169  23.130  1.00  0.00      B    H  
ATOM   1701  H2  HOH B 560      18.557  23.681  23.345  1.00  0.00      B    H  
ATOM   1702  O   HOH B 561      14.848  12.442  37.475  1.00  0.00      B    O  
ATOM   1703  H1  HOH B 561      14.182  11.865  36.949  1.00  0.00      B    H  
ATOM   1704  H2  HOH B 561      15.772  11.997  37.513  1.00  0.00      B    H  
ATOM   1705  O   HOH B 562      34.782  38.810  11.694  1.00  0.00      B    O  
ATOM   1706  H1  HOH B 562      33.809  38.676  12.026  1.00  0.00      B    H  
ATOM   1707  H2  HOH B 562      35.449  38.070  12.073  1.00  0.00      B    H  
ATOM   1708  O   HOH B 563      36.521  36.928   1.264  1.00  0.00      B    O  
ATOM   1709  H1  HOH B 563      36.018  37.033   2.139  1.00  0.00      B    H  
ATOM   1710  H2  HOH B 563      36.081  36.264   0.646  1.00  0.00      B    H  
ATOM   1711  O   HOH B 564       3.485  24.955   5.254  1.00  0.00      B    O  
ATOM   1712  H1  HOH B 564       2.738  25.104   5.934  1.00  0.00      B    H  
ATOM   1713  H2  HOH B 564       4.239  24.435   5.680  1.00  0.00      B    H  
ATOM   1714  O   HOH B 565      22.968  30.839   8.175  1.00  0.00      B    O  
ATOM   1715  H1  HOH B 565      22.734  30.270   7.392  1.00  0.00      B    H  
ATOM   1716  H2  HOH B 565      22.093  30.984   8.710  1.00  0.00      B    H  
ATOM   1717  O   HOH B 566      27.729  35.448  26.333  1.00  0.00      B    O  
ATOM   1718  H1  HOH B 566      28.632  35.959  26.390  1.00  0.00      B    H  
ATOM   1719  H2  HOH B 566      27.043  36.011  26.829  1.00  0.00      B    H  
ATOM   1720  O   HOH B 567      30.127  25.374  27.985  1.00  0.00      B    O  
ATOM   1721  H1  HOH B 567      29.503  26.082  28.321  1.00  0.00      B    H  
ATOM   1722  H2  HOH B 567      29.527  24.591  27.768  1.00  0.00      B    H  
ATOM   1723  O   HOH B 568       8.350  34.879  11.240  1.00  0.00      B    O  
ATOM   1724  H1  HOH B 568       8.418  33.918  11.571  1.00  0.00      B    H  
ATOM   1725  H2  HOH B 568       7.651  35.338  11.749  1.00  0.00      B    H  
ATOM   1726  O   HOH B 569      32.506  30.571  30.621  1.00  0.00      B    O  
ATOM   1727  H1  HOH B 569      32.729  29.600  30.358  1.00  0.00      B    H  
ATOM   1728  H2  HOH B 569      31.898  30.891  29.878  1.00  0.00      B    H  
ATOM   1729  O   HOH B 570       5.076   2.029  25.638  1.00  0.00      B    O  
ATOM   1730  H1  HOH B 570       5.299   2.045  26.678  1.00  0.00      B    H  
ATOM   1731  H2  HOH B 570       4.804   1.071  25.398  1.00  0.00      B    H  
ATOM   1732  O   HOH B 571      38.479  33.059   1.985  1.00  0.00      B    O  
ATOM   1733  H1  HOH B 571      37.645  33.127   2.570  1.00  0.00      B    H  
ATOM   1734  H2  HOH B 571      39.012  32.270   2.334  1.00  0.00      B    H  
ATOM   1735  O   HOH B 572      20.808  15.824  16.501  1.00  0.00      B    O  
ATOM   1736  H1  HOH B 572      20.488  14.875  16.201  1.00  0.00      B    H  
ATOM   1737  H2  HOH B 572      20.202  16.488  16.111  1.00  0.00      B    H  
ATOM   1738  O   HOH B 573      23.714   4.942  20.408  1.00  0.00      B    O  
ATOM   1739  H1  HOH B 573      23.859   4.600  19.439  1.00  0.00      B    H  
ATOM   1740  H2  HOH B 573      24.407   5.697  20.506  1.00  0.00      B    H  
ATOM   1741  O   HOH B 574      20.130  34.240  37.210  1.00  0.00      B    O  
ATOM   1742  H1  HOH B 574      20.299  33.827  38.180  1.00  0.00      B    H  
ATOM   1743  H2  HOH B 574      19.775  33.528  36.603  1.00  0.00      B    H  
ATOM   1744  O   HOH B 575      11.252  21.955   3.971  1.00  0.00      B    O  
ATOM   1745  H1  HOH B 575      11.909  22.734   3.765  1.00  0.00      B    H  
ATOM   1746  H2  HOH B 575      10.717  21.865   3.110  1.00  0.00      B    H  
ATOM   1747  O   HOH B 576       8.345  19.117  36.152  1.00  0.00      B    O  
ATOM   1748  H1  HOH B 576       7.503  19.376  36.705  1.00  0.00      B    H  
ATOM   1749  H2  HOH B 576       8.974  19.889  36.207  1.00  0.00      B    H  
ATOM   1750  O   HOH B 577       9.822  31.890  21.710  1.00  0.00      B    O  
ATOM   1751  H1  HOH B 577      10.542  32.426  21.287  1.00  0.00      B    H  
ATOM   1752  H2  HOH B 577      10.101  30.915  21.663  1.00  0.00      B    H  
ATOM   1753  O   HOH B 578      12.320  37.675  20.875  1.00  0.00      B    O  
ATOM   1754  H1  HOH B 578      12.380  37.540  19.892  1.00  0.00      B    H  
ATOM   1755  H2  HOH B 578      12.259  36.777  21.334  1.00  0.00      B    H  
ATOM   1756  O   HOH B 579      34.617  35.444  25.994  1.00  0.00      B    O  
ATOM   1757  H1  HOH B 579      34.090  34.704  25.521  1.00  0.00      B    H  
ATOM   1758  H2  HOH B 579      35.136  35.056  26.792  1.00  0.00      B    H  
ATOM   1759  O   HOH B 580      14.647  11.436  16.227  1.00  0.00      B    O  
ATOM   1760  H1  HOH B 580      14.937  11.257  17.176  1.00  0.00      B    H  
ATOM   1761  H2  HOH B 580      14.811  10.596  15.635  1.00  0.00      B    H  
ATOM   1762  O   HOH B 581       4.344  14.648  33.311  1.00  0.00      B    O  
ATOM   1763  H1  HOH B 581       3.393  14.442  33.000  1.00  0.00      B    H  
ATOM   1764  H2  HOH B 581       4.941  13.920  32.894  1.00  0.00      B    H  
ATOM   1765  O   HOH B 582      14.310   1.786  18.721  1.00  0.00      B    O  
ATOM   1766  H1  HOH B 582      13.776   2.479  19.256  1.00  0.00      B    H  
ATOM   1767  H2  HOH B 582      13.644   1.037  18.396  1.00  0.00      B    H  
ATOM   1768  O   HOH B 583       5.209  34.919   4.903  1.00  0.00      B    O  
ATOM   1769  H1  HOH B 583       5.907  34.891   4.188  1.00  0.00      B    H  
ATOM   1770  H2  HOH B 583       5.451  35.517   5.667  1.00  0.00      B    H  
ATOM   1771  O   HOH B 584       6.419  19.906  38.061  1.00  0.00      B    O  
ATOM   1772  H1  HOH B 584       6.745  20.486  38.768  1.00  0.00      B    H  
ATOM   1773  H2  HOH B 584       5.521  20.134  37.791  1.00  0.00      B    H  
ATOM   1774  O   HOH B 585       0.752  34.241  14.142  1.00  0.00      B    O  
ATOM   1775  H1  HOH B 585       1.340  35.047  14.066  1.00  0.00      B    H  
ATOM   1776  H2  HOH B 585       0.399  34.037  13.232  1.00  0.00      B    H  
ATOM   1777  O   HOH B 586      23.601  15.470   1.031  1.00  0.00      B    O  
ATOM   1778  H1  HOH B 586      23.365  16.018   1.785  1.00  0.00      B    H  
ATOM   1779  H2  HOH B 586      24.140  14.676   1.402  1.00  0.00      B    H  
ATOM   1780  O   HOH B 587      17.845  34.518  13.528  1.00  0.00      B    O  
ATOM   1781  H1  HOH B 587      16.887  34.450  13.215  1.00  0.00      B    H  
ATOM   1782  H2  HOH B 587      17.732  34.560  14.542  1.00  0.00      B    H  
ATOM   1783  O   HOH B 588       9.756  -0.006  16.624  1.00  0.00      B    O  
ATOM   1784  H1  HOH B 588       8.960  -0.537  16.290  1.00  0.00      B    H  
ATOM   1785  H2  HOH B 588       9.526   0.949  16.397  1.00  0.00      B    H  
ATOM   1786  O   HOH B 589       8.200  14.262  31.301  1.00  0.00      B    O  
ATOM   1787  H1  HOH B 589       8.683  14.523  32.154  1.00  0.00      B    H  
ATOM   1788  H2  HOH B 589       7.864  13.276  31.371  1.00  0.00      B    H  
ATOM   1789  O   HOH B 590      11.778   8.036  36.234  1.00  0.00      B    O  
ATOM   1790  H1  HOH B 590      12.113   7.121  36.177  1.00  0.00      B    H  
ATOM   1791  H2  HOH B 590      11.098   8.122  36.988  1.00  0.00      B    H  
ATOM   1792  O   HOH B 591      18.212  26.687  14.633  1.00  0.00      B    O  
ATOM   1793  H1  HOH B 591      18.584  26.001  15.261  1.00  0.00      B    H  
ATOM   1794  H2  HOH B 591      18.932  27.417  14.400  1.00  0.00      B    H  
ATOM   1795  O   HOH B 592      19.180  13.451   5.373  1.00  0.00      B    O  
ATOM   1796  H1  HOH B 592      19.461  14.010   4.603  1.00  0.00      B    H  
ATOM   1797  H2  HOH B 592      18.447  13.857   5.920  1.00  0.00      B    H  
ATOM   1798  O   HOH B 593      14.561  21.518  25.869  1.00  0.00      B    O  
ATOM   1799  H1  HOH B 593      15.345  21.077  26.311  1.00  0.00      B    H  
ATOM   1800  H2  HOH B 593      13.735  21.395  26.526  1.00  0.00      B    H  
ATOM   1801  O   HOH B 594      37.342   1.945  16.838  1.00  0.00      B    O  
ATOM   1802  H1  HOH B 594      38.032   1.195  16.776  1.00  0.00      B    H  
ATOM   1803  H2  HOH B 594      37.532   2.381  17.706  1.00  0.00      B    H  
ATOM   1804  O   HOH B 595      31.473   9.204   9.396  1.00  0.00      B    O  
ATOM   1805  H1  HOH B 595      31.339  10.079   9.851  1.00  0.00      B    H  
ATOM   1806  H2  HOH B 595      32.435   8.945   9.475  1.00  0.00      B    H  
ATOM   1807  O   HOH B 596      21.369   0.089  32.872  1.00  0.00      B    O  
ATOM   1808  H1  HOH B 596      20.717  -0.196  32.109  1.00  0.00      B    H  
ATOM   1809  H2  HOH B 596      21.890   0.951  32.708  1.00  0.00      B    H  
ATOM   1810  O   HOH B 597       7.612  37.597  16.040  1.00  0.00      B    O  
ATOM   1811  H1  HOH B 597       7.272  37.239  16.928  1.00  0.00      B    H  
ATOM   1812  H2  HOH B 597       6.812  37.768  15.484  1.00  0.00      B    H  
ATOM   1813  O   HOH B 598      17.129  31.155   2.204  1.00  0.00      B    O  
ATOM   1814  H1  HOH B 598      16.617  31.136   1.384  1.00  0.00      B    H  
ATOM   1815  H2  HOH B 598      16.610  31.733   2.893  1.00  0.00      B    H  
ATOM   1816  O   HOH B 599       6.428  35.632  12.951  1.00  0.00      B    O  
ATOM   1817  H1  HOH B 599       6.390  36.680  13.147  1.00  0.00      B    H  
ATOM   1818  H2  HOH B 599       5.884  35.246  13.704  1.00  0.00      B    H  
ATOM   1819  O   HOH B 600       3.633  34.791  35.931  1.00  0.00      B    O  
ATOM   1820  H1  HOH B 600       2.767  34.405  35.588  1.00  0.00      B    H  
ATOM   1821  H2  HOH B 600       3.519  34.538  36.937  1.00  0.00      B    H  
ATOM   1822  O   HOH B 601      31.408   8.664  23.796  1.00  0.00      B    O  
ATOM   1823  H1  HOH B 601      31.436   8.918  22.819  1.00  0.00      B    H  
ATOM   1824  H2  HOH B 601      32.360   8.771  24.197  1.00  0.00      B    H  
ATOM   1825  O   HOH B 602       8.080   4.386  12.046  1.00  0.00      B    O  
ATOM   1826  H1  HOH B 602       8.017   3.403  11.839  1.00  0.00      B    H  
ATOM   1827  H2  HOH B 602       8.293   4.887  11.195  1.00  0.00      B    H  
ATOM   1828  O   HOH B 603       9.952   9.820  16.146  1.00  0.00      B    O  
ATOM   1829  H1  HOH B 603      10.741   9.374  15.738  1.00  0.00      B    H  
ATOM   1830  H2  HOH B 603       9.551   9.306  16.963  1.00  0.00      B    H  
ATOM   1831  O   HOH B 604       1.326  13.613   9.321  1.00  0.00      B    O  
ATOM   1832  H1  HOH B 604       1.369  13.739  10.335  1.00  0.00      B    H  
ATOM   1833  H2  HOH B 604       1.990  12.919   8.978  1.00  0.00      B    H  
ATOM   1834  O   HOH B 605      35.694  29.901  26.343  1.00  0.00      B    O  
ATOM   1835  H1  HOH B 605      36.599  29.631  26.110  1.00  0.00      B    H  
ATOM   1836  H2  HOH B 605      35.142  29.061  26.347  1.00  0.00      B    H  
ATOM   1837  O   HOH B 606      11.223  33.664  20.158  1.00  0.00      B    O  
ATOM   1838  H1  HOH B 606      11.986  33.076  19.739  1.00  0.00      B    H  
ATOM   1839  H2  HOH B 606      11.566  34.254  20.919  1.00  0.00      B    H  
ATOM   1840  O   HOH B 607       3.091   7.846  37.605  1.00  0.00      B    O  
ATOM   1841  H1  HOH B 607       3.745   7.365  38.208  1.00  0.00      B    H  
ATOM   1842  H2  HOH B 607       2.582   8.503  38.120  1.00  0.00      B    H  
ATOM   1843  O   HOH B 608      18.335   1.719   8.128  1.00  0.00      B    O  
ATOM   1844  H1  HOH B 608      17.496   1.995   8.636  1.00  0.00      B    H  
ATOM   1845  H2  HOH B 608      18.201   1.956   7.135  1.00  0.00      B    H  
ATOM   1846  O   HOH B 609      25.619  34.893  15.212  1.00  0.00      B    O  
ATOM   1847  H1  HOH B 609      25.848  33.948  14.856  1.00  0.00      B    H  
ATOM   1848  H2  HOH B 609      24.808  34.811  15.883  1.00  0.00      B    H  
ATOM   1849  O   HOH B 610       1.909  39.345  20.663  1.00  0.00      B    O  
ATOM   1850  H1  HOH B 610       1.550  39.181  19.733  1.00  0.00      B    H  
ATOM   1851  H2  HOH B 610       1.726  38.507  21.206  1.00  0.00      B    H  
ATOM   1852  O   HOH B 611      38.228   1.250   3.578  1.00  0.00      B    O  
ATOM   1853  H1  HOH B 611      38.942   0.797   3.056  1.00  0.00      B    H  
ATOM   1854  H2  HOH B 611      38.335   0.847   4.504  1.00  0.00      B    H  
ATOM   1855  O   HOH B 612      20.378   6.959  29.569  1.00  0.00      B    O  
ATOM   1856  H1  HOH B 612      20.250   7.974  29.635  1.00  0.00      B    H  
ATOM   1857  H2  HOH B 612      21.209   6.822  30.075  1.00  0.00      B    H  
ATOM   1858  O   HOH B 613      33.371  18.038  31.762  1.00  0.00      B    O  
ATOM   1859  H1  HOH B 613      32.390  18.301  31.718  1.00  0.00      B    H  
ATOM   1860  H2  HOH B 613      33.557  17.885  32.744  1.00  0.00      B    H  
ATOM   1861  O   HOH B 614       4.866  10.215   2.851  1.00  0.00      B    O  
ATOM   1862  H1  HOH B 614       5.258  11.004   3.291  1.00  0.00      B    H  
ATOM   1863  H2  HOH B 614       5.375   9.425   3.212  1.00  0.00      B    H  
ATOM   1864  O   HOH B 615      10.506  32.596   6.136  1.00  0.00      B    O  
ATOM   1865  H1  HOH B 615       9.843  32.407   6.925  1.00  0.00      B    H  
ATOM   1866  H2  HOH B 615      11.229  31.927   6.215  1.00  0.00      B    H  
ATOM   1867  O   HOH B 616       2.565  15.355  29.137  1.00  0.00      B    O  
ATOM   1868  H1  HOH B 616       3.544  15.299  29.388  1.00  0.00      B    H  
ATOM   1869  H2  HOH B 616       2.574  15.585  28.116  1.00  0.00      B    H  
ATOM   1870  O   HOH B 617       2.615   5.008   8.736  1.00  0.00      B    O  
ATOM   1871  H1  HOH B 617       3.370   4.860   9.427  1.00  0.00      B    H  
ATOM   1872  H2  HOH B 617       1.668   4.840   9.114  1.00  0.00      B    H  
ATOM   1873  O   HOH B 618       8.118   9.512  24.211  1.00  0.00      B    O  
ATOM   1874  H1  HOH B 618       7.248   9.965  24.009  1.00  0.00      B    H  
ATOM   1875  H2  HOH B 618       8.219   9.425  25.223  1.00  0.00      B    H  
ATOM   1876  O   HOH B 619       2.861   2.313   7.486  1.00  0.00      B    O  
ATOM   1877  H1  HOH B 619       1.835   2.191   7.545  1.00  0.00      B    H  
ATOM   1878  H2  HOH B 619       3.104   2.054   6.558  1.00  0.00      B    H  
ATOM   1879  O   HOH B 620      21.082  25.217  38.058  1.00  0.00      B    O  
ATOM   1880  H1  HOH B 620      22.010  24.781  38.261  1.00  0.00      B    H  
ATOM   1881  H2  HOH B 620      21.071  26.138  38.433  1.00  0.00      B    H  
ATOM   1882  O   HOH B 621      10.715  32.193  24.979  1.00  0.00      B    O  
ATOM   1883  H1  HOH B 621      11.625  32.395  25.419  1.00  0.00      B    H  
ATOM   1884  H2  HOH B 621      10.660  31.198  24.705  1.00  0.00      B    H  
ATOM   1885  O   HOH B 622      23.792  27.614  36.715  1.00  0.00      B    O  
ATOM   1886  H1  HOH B 622      24.265  28.363  36.234  1.00  0.00      B    H  
ATOM   1887  H2  HOH B 622      22.790  27.786  36.931  1.00  0.00      B    H  
ATOM   1888  O   HOH B 623       7.164  10.987  16.585  1.00  0.00      B    O  
ATOM   1889  H1  HOH B 623       6.692  10.159  16.959  1.00  0.00      B    H  
ATOM   1890  H2  HOH B 623       6.922  11.776  17.217  1.00  0.00      B    H  
ATOM   1891  O   HOH B 624      33.597  12.704   3.678  1.00  0.00      B    O  
ATOM   1892  H1  HOH B 624      33.033  12.164   3.056  1.00  0.00      B    H  
ATOM   1893  H2  HOH B 624      34.186  13.306   3.167  1.00  0.00      B    H  
ATOM   1894  O   HOH B 625      12.112  10.341  29.147  1.00  0.00      B    O  
ATOM   1895  H1  HOH B 625      11.370  10.648  29.772  1.00  0.00      B    H  
ATOM   1896  H2  HOH B 625      12.769   9.906  29.772  1.00  0.00      B    H  
ATOM   1897  O   HOH B 626      29.459  12.357   0.988  1.00  0.00      B    O  
ATOM   1898  H1  HOH B 626      29.868  13.202   0.568  1.00  0.00      B    H  
ATOM   1899  H2  HOH B 626      29.557  12.304   2.009  1.00  0.00      B    H  
ATOM   1900  O   HOH B 627      20.631  32.184  15.834  1.00  0.00      B    O  
ATOM   1901  H1  HOH B 627      21.081  32.442  16.719  1.00  0.00      B    H  
ATOM   1902  H2  HOH B 627      19.680  32.504  15.788  1.00  0.00      B    H  
ATOM   1903  O   HOH B 628      27.224   7.246  25.269  1.00  0.00      B    O  
ATOM   1904  H1  HOH B 628      27.051   7.471  26.208  1.00  0.00      B    H  
ATOM   1905  H2  HOH B 628      26.327   6.984  24.776  1.00  0.00      B    H  
ATOM   1906  O   HOH B 629      38.665   6.017  26.758  1.00  0.00      B    O  
ATOM   1907  H1  HOH B 629      38.248   6.322  27.637  1.00  0.00      B    H  
ATOM   1908  H2  HOH B 629      39.155   5.098  26.881  1.00  0.00      B    H  
ATOM   1909  O   HOH B 630      17.940  38.498  38.995  1.00  0.00      B    O  
ATOM   1910  H1  HOH B 630      17.666  37.605  38.566  1.00  0.00      B    H  
ATOM   1911  H2  HOH B 630      19.004  38.533  39.018  1.00  0.00      B    H  
ATOM   1912  O   HOH B 631      30.878  18.901  31.952  1.00  0.00      B    O  
ATOM   1913  H1  HOH B 631      30.781  19.107  32.931  1.00  0.00      B    H  
ATOM   1914  H2  HOH B 631      30.014  19.252  31.456  1.00  0.00      B    H  
ATOM   1915  O   HOH B 632      34.279  13.950   6.412  1.00  0.00      B    O  
ATOM   1916  H1  HOH B 632      34.243  13.398   5.555  1.00  0.00      B    H  
ATOM   1917  H2  HOH B 632      33.998  13.287   7.109  1.00  0.00      B    H  
ATOM   1918  O   HOH B 633      11.930  21.539  30.651  1.00  0.00      B    O  
ATOM   1919  H1  HOH B 633      12.258  20.779  31.286  1.00  0.00      B    H  
ATOM   1920  H2  HOH B 633      12.002  22.474  31.079  1.00  0.00      B    H  
ATOM   1921  O   HOH B 634       5.365  21.492  27.898  1.00  0.00      B    O  
ATOM   1922  H1  HOH B 634       5.519  20.794  27.166  1.00  0.00      B    H  
ATOM   1923  H2  HOH B 634       6.264  22.020  27.983  1.00  0.00      B    H  
ATOM   1924  O   HOH B 635      29.013  14.891  37.268  1.00  0.00      B    O  
ATOM   1925  H1  HOH B 635      29.785  14.462  36.869  1.00  0.00      B    H  
ATOM   1926  H2  HOH B 635      28.667  15.698  36.702  1.00  0.00      B    H  
ATOM   1927  O   HOH B 636      21.901   5.433  10.151  1.00  0.00      B    O  
ATOM   1928  H1  HOH B 636      21.939   5.138   9.179  1.00  0.00      B    H  
ATOM   1929  H2  HOH B 636      21.733   4.618  10.786  1.00  0.00      B    H  
ATOM   1930  O   HOH B 637      14.402  14.280  25.028  1.00  0.00      B    O  
ATOM   1931  H1  HOH B 637      14.446  13.499  25.727  1.00  0.00      B    H  
ATOM   1932  H2  HOH B 637      14.545  13.888  24.106  1.00  0.00      B    H  
ATOM   1933  O   HOH B 638      20.657   9.753   4.245  1.00  0.00      B    O  
ATOM   1934  H1  HOH B 638      21.396  10.428   4.241  1.00  0.00      B    H  
ATOM   1935  H2  HOH B 638      21.073   9.044   3.657  1.00  0.00      B    H  
ATOM   1936  O   HOH B 639       4.748  31.092  31.271  1.00  0.00      B    O  
ATOM   1937  H1  HOH B 639       3.904  31.515  31.631  1.00  0.00      B    H  
ATOM   1938  H2  HOH B 639       4.497  30.318  30.662  1.00  0.00      B    H  
ATOM   1939  O   HOH B 640      35.542   7.809  18.142  1.00  0.00      B    O  
ATOM   1940  H1  HOH B 640      34.976   7.831  18.997  1.00  0.00      B    H  
ATOM   1941  H2  HOH B 640      35.783   8.772  17.872  1.00  0.00      B    H  
ATOM   1942  O   HOH B 641      17.834   1.648  35.173  1.00  0.00      B    O  
ATOM   1943  H1  HOH B 641      18.876   1.628  35.375  1.00  0.00      B    H  
ATOM   1944  H2  HOH B 641      17.290   1.362  35.988  1.00  0.00      B    H  
ATOM   1945  O   HOH B 642      37.454   8.253  12.603  1.00  0.00      B    O  
ATOM   1946  H1  HOH B 642      37.817   8.367  13.526  1.00  0.00      B    H  
ATOM   1947  H2  HOH B 642      36.505   8.719  12.653  1.00  0.00      B    H  
ATOM   1948  O   HOH B 643      32.203  24.010   7.927  1.00  0.00      B    O  
ATOM   1949  H1  HOH B 643      33.123  23.872   7.556  1.00  0.00      B    H  
ATOM   1950  H2  HOH B 643      31.497  23.234   7.670  1.00  0.00      B    H  
ATOM   1951  O   HOH B 644      35.419  23.120  12.855  1.00  0.00      B    O  
ATOM   1952  H1  HOH B 644      34.901  23.904  12.487  1.00  0.00      B    H  
ATOM   1953  H2  HOH B 644      36.399  23.263  12.638  1.00  0.00      B    H  
ATOM   1954  O   HOH B 645       6.654  38.712  23.130  1.00  0.00      B    O  
ATOM   1955  H1  HOH B 645       7.654  38.760  22.832  1.00  0.00      B    H  
ATOM   1956  H2  HOH B 645       6.005  39.229  22.523  1.00  0.00      B    H  
ATOM   1957  O   HOH B 646      13.197  27.598   9.798  1.00  0.00      B    O  
ATOM   1958  H1  HOH B 646      12.534  28.148   9.251  1.00  0.00      B    H  
ATOM   1959  H2  HOH B 646      12.887  26.662   9.891  1.00  0.00      B    H  
ATOM   1960  O   HOH B 647      37.268  18.817  18.600  1.00  0.00      B    O  
ATOM   1961  H1  HOH B 647      37.374  19.542  19.305  1.00  0.00      B    H  
ATOM   1962  H2  HOH B 647      36.249  18.676  18.609  1.00  0.00      B    H  
ATOM   1963  O   HOH B 648      24.900  24.932  21.572  1.00  0.00      B    O  
ATOM   1964  H1  HOH B 648      25.260  25.738  22.139  1.00  0.00      B    H  
ATOM   1965  H2  HOH B 648      24.068  24.654  22.028  1.00  0.00      B    H  
ATOM   1966  O   HOH B 649       6.105  14.885  37.597  1.00  0.00      B    O  
ATOM   1967  H1  HOH B 649       6.303  15.851  37.783  1.00  0.00      B    H  
ATOM   1968  H2  HOH B 649       6.492  14.754  36.616  1.00  0.00      B    H  
ATOM   1969  O   HOH B 650      28.365  35.668   9.592  1.00  0.00      B    O  
ATOM   1970  H1  HOH B 650      28.256  35.125   8.714  1.00  0.00      B    H  
ATOM   1971  H2  HOH B 650      27.662  36.413   9.451  1.00  0.00      B    H  
ATOM   1972  O   HOH B 651       1.905  21.025  35.570  1.00  0.00      B    O  
ATOM   1973  H1  HOH B 651       2.723  21.575  35.144  1.00  0.00      B    H  
ATOM   1974  H2  HOH B 651       1.768  20.188  35.034  1.00  0.00      B    H  
ATOM   1975  O   HOH B 652      30.483  18.393  34.936  1.00  0.00      B    O  
ATOM   1976  H1  HOH B 652      29.569  17.988  35.175  1.00  0.00      B    H  
ATOM   1977  H2  HOH B 652      30.817  19.118  35.563  1.00  0.00      B    H  
ATOM   1978  O   HOH B 653      38.056  21.433  34.590  1.00  0.00      B    O  
ATOM   1979  H1  HOH B 653      38.072  20.438  34.852  1.00  0.00      B    H  
ATOM   1980  H2  HOH B 653      37.209  21.754  35.020  1.00  0.00      B    H  
ATOM   1981  O   HOH B 654       4.767  36.711  22.442  1.00  0.00      B    O  
ATOM   1982  H1  HOH B 654       5.343  37.543  22.699  1.00  0.00      B    H  
ATOM   1983  H2  HOH B 654       5.357  36.110  21.831  1.00  0.00      B    H  
ATOM   1984  O   HOH B 655       6.521  32.626  29.748  1.00  0.00      B    O  
ATOM   1985  H1  HOH B 655       5.869  32.702  28.956  1.00  0.00      B    H  
ATOM   1986  H2  HOH B 655       6.034  32.162  30.569  1.00  0.00      B    H  
ATOM   1987  O   HOH B 656      22.956  18.735  35.604  1.00  0.00      B    O  
ATOM   1988  H1  HOH B 656      23.048  18.226  34.719  1.00  0.00      B    H  
ATOM   1989  H2  HOH B 656      22.106  18.371  35.939  1.00  0.00      B    H  
ATOM   1990  O   HOH B 657      18.665  37.157  23.003  1.00  0.00      B    O  
ATOM   1991  H1  HOH B 657      19.025  38.049  23.257  1.00  0.00      B    H  
ATOM   1992  H2  HOH B 657      18.614  37.148  22.043  1.00  0.00      B    H  
ATOM   1993  O   HOH B 658      24.026  11.245   5.240  1.00  0.00      B    O  
ATOM   1994  H1  HOH B 658      23.641  12.034   5.795  1.00  0.00      B    H  
ATOM   1995  H2  HOH B 658      23.433  11.058   4.386  1.00  0.00      B    H  
ATOM   1996  O   HOH B 659      19.565  24.022  19.052  1.00  0.00      B    O  
ATOM   1997  H1  HOH B 659      18.748  24.344  19.526  1.00  0.00      B    H  
ATOM   1998  H2  HOH B 659      20.168  23.453  19.653  1.00  0.00      B    H  
ATOM   1999  O   HOH B 660      14.479  35.757  29.915  1.00  0.00      B    O  
ATOM   2000  H1  HOH B 660      14.080  35.385  30.815  1.00  0.00      B    H  
ATOM   2001  H2  HOH B 660      13.743  35.699  29.251  1.00  0.00      B    H  
ATOM   2002  O   HOH B 661      28.701  29.431  34.847  1.00  0.00      B    O  
ATOM   2003  H1  HOH B 661      28.025  28.805  34.521  1.00  0.00      B    H  
ATOM   2004  H2  HOH B 661      29.272  29.761  34.056  1.00  0.00      B    H  
ATOM   2005  O   HOH B 662       8.932  32.246   8.151  1.00  0.00      B    O  
ATOM   2006  H1  HOH B 662       8.200  32.963   8.373  1.00  0.00      B    H  
ATOM   2007  H2  HOH B 662       8.806  31.558   8.902  1.00  0.00      B    H  
ATOM   2008  O   HOH B 663       1.488  33.104  35.064  1.00  0.00      B    O  
ATOM   2009  H1  HOH B 663       1.717  32.326  34.398  1.00  0.00      B    H  
ATOM   2010  H2  HOH B 663       0.660  33.642  34.770  1.00  0.00      B    H  
ATOM   2011  O   HOH B 664      36.644  22.268  15.978  1.00  0.00      B    O  
ATOM   2012  H1  HOH B 664      36.317  21.330  15.852  1.00  0.00      B    H  
ATOM   2013  H2  HOH B 664      37.572  22.323  15.490  1.00  0.00      B    H  
ATOM   2014  O   HOH B 665       9.014  11.954  36.644  1.00  0.00      B    O  
ATOM   2015  H1  HOH B 665       8.954  11.342  37.464  1.00  0.00      B    H  
ATOM   2016  H2  HOH B 665       9.862  11.684  36.199  1.00  0.00      B    H  
ATOM   2017  O   HOH B 666      16.155  29.957  16.350  1.00  0.00      B    O  
ATOM   2018  H1  HOH B 666      16.238  29.410  17.237  1.00  0.00      B    H  
ATOM   2019  H2  HOH B 666      15.462  29.463  15.778  1.00  0.00      B    H  
ATOM   2020  O   HOH B 667      19.948  12.428  32.850  1.00  0.00      B    O  
ATOM   2021  H1  HOH B 667      20.836  12.653  32.365  1.00  0.00      B    H  
ATOM   2022  H2  HOH B 667      19.967  13.020  33.646  1.00  0.00      B    H  
ATOM   2023  O   HOH B 668       8.002  22.766  11.856  1.00  0.00      B    O  
ATOM   2024  H1  HOH B 668       7.255  22.146  12.149  1.00  0.00      B    H  
ATOM   2025  H2  HOH B 668       8.516  23.054  12.689  1.00  0.00      B    H  
ATOM   2026  O   HOH B 669       1.543   6.769  25.043  1.00  0.00      B    O  
ATOM   2027  H1  HOH B 669       0.694   6.655  25.579  1.00  0.00      B    H  
ATOM   2028  H2  HOH B 669       1.861   5.876  24.852  1.00  0.00      B    H  
ATOM   2029  O   HOH B 670      31.727  34.113  12.936  1.00  0.00      B    O  
ATOM   2030  H1  HOH B 670      30.882  33.989  12.471  1.00  0.00      B    H  
ATOM   2031  H2  HOH B 670      31.719  33.456  13.736  1.00  0.00      B    H  
ATOM   2032  O   HOH B 671       2.020  15.736  26.503  1.00  0.00      B    O  
ATOM   2033  H1  HOH B 671       2.524  15.927  25.628  1.00  0.00      B    H  
ATOM   2034  H2  HOH B 671       1.619  14.840  26.411  1.00  0.00      B    H  
ATOM   2035  O   HOH B 672      32.411  24.242  28.888  1.00  0.00      B    O  
ATOM   2036  H1  HOH B 672      31.507  24.566  28.482  1.00  0.00      B    H  
ATOM   2037  H2  HOH B 672      32.181  23.631  29.641  1.00  0.00      B    H  
ATOM   2038  O   HOH B 673      35.745  26.275   7.800  1.00  0.00      B    O  
ATOM   2039  H1  HOH B 673      35.182  27.118   7.799  1.00  0.00      B    H  
ATOM   2040  H2  HOH B 673      36.668  26.521   8.024  1.00  0.00      B    H  
ATOM   2041  O   HOH B 674      29.973  30.556  10.595  1.00  0.00      B    O  
ATOM   2042  H1  HOH B 674      29.220  30.677   9.911  1.00  0.00      B    H  
ATOM   2043  H2  HOH B 674      29.572  30.037  11.382  1.00  0.00      B    H  
ATOM   2044  O   HOH B 675      13.725   2.310  25.920  1.00  0.00      B    O  
ATOM   2045  H1  HOH B 675      13.655   1.312  25.603  1.00  0.00      B    H  
ATOM   2046  H2  HOH B 675      13.427   2.355  26.877  1.00  0.00      B    H  
ATOM   2047  O   HOH B 676       6.972  31.173  35.987  1.00  0.00      B    O  
ATOM   2048  H1  HOH B 676       7.341  30.224  36.189  1.00  0.00      B    H  
ATOM   2049  H2  HOH B 676       5.954  31.138  35.924  1.00  0.00      B    H  
ATOM   2050  O   HOH B 677      20.490  20.137  20.286  1.00  0.00      B    O  
ATOM   2051  H1  HOH B 677      21.089  19.349  20.600  1.00  0.00      B    H  
ATOM   2052  H2  HOH B 677      20.292  19.948  19.284  1.00  0.00      B    H  
ATOM   2053  O   HOH B 678      21.614  19.081  28.562  1.00  0.00      B    O  
ATOM   2054  H1  HOH B 678      21.839  18.559  29.379  1.00  0.00      B    H  
ATOM   2055  H2  HOH B 678      21.076  18.419  28.008  1.00  0.00      B    H  
ATOM   2056  O   HOH B 679      37.376  22.918   1.737  1.00  0.00      B    O  
ATOM   2057  H1  HOH B 679      38.114  23.584   1.441  1.00  0.00      B    H  
ATOM   2058  H2  HOH B 679      37.447  22.142   1.100  1.00  0.00      B    H  
ATOM   2059  O   HOH B 680       7.257  13.824   1.911  1.00  0.00      B    O  
ATOM   2060  H1  HOH B 680       7.940  13.467   1.293  1.00  0.00      B    H  
ATOM   2061  H2  HOH B 680       7.202  13.179   2.710  1.00  0.00      B    H  
ATOM   2062  O   HOH B 681      31.066   7.619  32.529  1.00  0.00      B    O  
ATOM   2063  H1  HOH B 681      31.921   7.953  32.083  1.00  0.00      B    H  
ATOM   2064  H2  HOH B 681      31.351   7.091  33.320  1.00  0.00      B    H  
ATOM   2065  O   HOH B 682      36.812   2.364   7.961  1.00  0.00      B    O  
ATOM   2066  H1  HOH B 682      36.671   3.353   7.729  1.00  0.00      B    H  
ATOM   2067  H2  HOH B 682      36.567   2.298   8.977  1.00  0.00      B    H  
ATOM   2068  O   HOH B 683      14.402   6.912  22.802  1.00  0.00      B    O  
ATOM   2069  H1  HOH B 683      14.537   5.968  22.488  1.00  0.00      B    H  
ATOM   2070  H2  HOH B 683      14.466   6.876  23.822  1.00  0.00      B    H  
ATOM   2071  O   HOH B 684      27.037  30.162  16.445  1.00  0.00      B    O  
ATOM   2072  H1  HOH B 684      27.690  30.589  15.750  1.00  0.00      B    H  
ATOM   2073  H2  HOH B 684      27.298  30.492  17.376  1.00  0.00      B    H  
ATOM   2074  O   HOH B 685      15.378  13.769   9.927  1.00  0.00      B    O  
ATOM   2075  H1  HOH B 685      15.541  14.257   9.099  1.00  0.00      B    H  
ATOM   2076  H2  HOH B 685      15.419  12.804   9.615  1.00  0.00      B    H  
ATOM   2077  O   HOH B 686       5.274  25.215  26.686  1.00  0.00      B    O  
ATOM   2078  H1  HOH B 686       4.491  25.799  26.845  1.00  0.00      B    H  
ATOM   2079  H2  HOH B 686       6.115  25.788  26.853  1.00  0.00      B    H  
ATOM   2080  O   HOH B 687       5.016   6.118  38.878  1.00  0.00      B    O  
ATOM   2081  H1  HOH B 687       5.336   6.246  39.842  1.00  0.00      B    H  
ATOM   2082  H2  HOH B 687       5.708   5.518  38.444  1.00  0.00      B    H  
ATOM   2083  O   HOH B 688      21.479  20.311   0.415  1.00  0.00      B    O  
ATOM   2084  H1  HOH B 688      22.077  20.676   1.194  1.00  0.00      B    H  
ATOM   2085  H2  HOH B 688      22.107  20.377  -0.394  1.00  0.00      B    H  
ATOM   2086  O   HOH B 689      27.525  24.838  20.526  1.00  0.00      B    O  
ATOM   2087  H1  HOH B 689      26.597  25.102  20.742  1.00  0.00      B    H  
ATOM   2088  H2  HOH B 689      27.502  23.863  20.309  1.00  0.00      B    H  
ATOM   2089  O   HOH B 690       8.416  29.919   5.558  1.00  0.00      B    O  
ATOM   2090  H1  HOH B 690       8.369  30.787   5.100  1.00  0.00      B    H  
ATOM   2091  H2  HOH B 690       7.735  29.988   6.293  1.00  0.00      B    H  
ATOM   2092  O   HOH B 691      34.296  32.984   1.253  1.00  0.00      B    O  
ATOM   2093  H1  HOH B 691      35.218  32.971   0.763  1.00  0.00      B    H  
ATOM   2094  H2  HOH B 691      34.020  31.980   1.505  1.00  0.00      B    H  
ATOM   2095  O   HOH B 692      21.182  27.846   7.337  1.00  0.00      B    O  
ATOM   2096  H1  HOH B 692      21.742  27.176   7.921  1.00  0.00      B    H  
ATOM   2097  H2  HOH B 692      20.593  28.380   7.987  1.00  0.00      B    H  
ATOM   2098  O   HOH B 693      35.052   4.861  11.321  1.00  0.00      B    O  
ATOM   2099  H1  HOH B 693      35.980   5.275  11.312  1.00  0.00      B    H  
ATOM   2100  H2  HOH B 693      34.436   5.572  11.589  1.00  0.00      B    H  
ATOM   2101  O   HOH B 694      33.097  21.732  33.557  1.00  0.00      B    O  
ATOM   2102  H1  HOH B 694      33.615  20.968  34.014  1.00  0.00      B    H  
ATOM   2103  H2  HOH B 694      33.719  22.461  33.325  1.00  0.00      B    H  
ATOM   2104  O   HOH B 695      24.679  12.864  37.566  1.00  0.00      B    O  
ATOM   2105  H1  HOH B 695      24.934  13.002  38.558  1.00  0.00      B    H  
ATOM   2106  H2  HOH B 695      25.484  12.627  37.030  1.00  0.00      B    H  
ATOM   2107  O   HOH B 696      15.970   7.599   8.629  1.00  0.00      B    O  
ATOM   2108  H1  HOH B 696      16.528   8.414   8.487  1.00  0.00      B    H  
ATOM   2109  H2  HOH B 696      15.031   7.696   8.296  1.00  0.00      B    H  
ATOM   2110  O   HOH B 697      32.000  36.516   6.527  1.00  0.00      B    O  
ATOM   2111  H1  HOH B 697      32.953  36.275   6.824  1.00  0.00      B    H  
ATOM   2112  H2  HOH B 697      32.160  37.150   5.742  1.00  0.00      B    H  
ATOM   2113  O   HOH B 698      35.854  10.715  29.001  1.00  0.00      B    O  
ATOM   2114  H1  HOH B 698      35.156  10.695  29.746  1.00  0.00      B    H  
ATOM   2115  H2  HOH B 698      36.664  11.132  29.301  1.00  0.00      B    H  
ATOM   2116  O   HOH B 699      27.361  24.048   1.466  1.00  0.00      B    O  
ATOM   2117  H1  HOH B 699      27.315  23.187   1.978  1.00  0.00      B    H  
ATOM   2118  H2  HOH B 699      26.691  24.717   1.808  1.00  0.00      B    H  
ATOM   2119  O   HOH B 700      38.488  23.333  12.411  1.00  0.00      B    O  
ATOM   2120  H1  HOH B 700      38.659  22.664  13.152  1.00  0.00      B    H  
ATOM   2121  H2  HOH B 700      38.625  22.931  11.525  1.00  0.00      B    H  
ATOM   2122  O   HOH B 701       1.555  27.743  18.059  1.00  0.00      B    O  
ATOM   2123  H1  HOH B 701       2.532  27.614  18.093  1.00  0.00      B    H  
ATOM   2124  H2  HOH B 701       1.123  26.820  18.048  1.00  0.00      B    H  
ATOM   2125  O   HOH B 702       4.571  30.528  35.409  1.00  0.00      B    O  
ATOM   2126  H1  HOH B 702       3.752  30.662  34.859  1.00  0.00      B    H  
ATOM   2127  H2  HOH B 702       4.493  29.601  35.850  1.00  0.00      B    H  
ATOM   2128  O   HOH B 703      19.406   6.896   5.467  1.00  0.00      B    O  
ATOM   2129  H1  HOH B 703      20.393   6.674   5.851  1.00  0.00      B    H  
ATOM   2130  H2  HOH B 703      19.462   6.741   4.474  1.00  0.00      B    H  
ATOM   2131  O   HOH B 704       3.817  20.474  29.930  1.00  0.00      B    O  
ATOM   2132  H1  HOH B 704       4.395  20.966  29.251  1.00  0.00      B    H  
ATOM   2133  H2  HOH B 704       4.382  19.688  30.307  1.00  0.00      B    H  
ATOM   2134  O   HOH B 705      29.227  10.339  22.314  1.00  0.00      B    O  
ATOM   2135  H1  HOH B 705      30.182  10.286  21.970  1.00  0.00      B    H  
ATOM   2136  H2  HOH B 705      29.233  11.036  23.053  1.00  0.00      B    H  
ATOM   2137  O   HOH B 706      26.553  22.915  26.014  1.00  0.00      B    O  
ATOM   2138  H1  HOH B 706      26.807  22.911  25.031  1.00  0.00      B    H  
ATOM   2139  H2  HOH B 706      27.376  22.962  26.629  1.00  0.00      B    H  
ATOM   2140  O   HOH B 707       6.449  25.119   0.856  1.00  0.00      B    O  
ATOM   2141  H1  HOH B 707       6.539  24.416   0.177  1.00  0.00      B    H  
ATOM   2142  H2  HOH B 707       5.719  24.843   1.552  1.00  0.00      B    H  
ATOM   2143  O   HOH B 708      23.399  36.384  12.243  1.00  0.00      B    O  
ATOM   2144  H1  HOH B 708      24.330  35.953  12.243  1.00  0.00      B    H  
ATOM   2145  H2  HOH B 708      22.869  36.012  13.035  1.00  0.00      B    H  
ATOM   2146  O   HOH B 709      10.237  14.322  21.093  1.00  0.00      B    O  
ATOM   2147  H1  HOH B 709      10.333  13.410  20.797  1.00  0.00      B    H  
ATOM   2148  H2  HOH B 709       9.926  14.162  22.045  1.00  0.00      B    H  
ATOM   2149  O   HOH B 710      17.281  13.073  14.655  1.00  0.00      B    O  
ATOM   2150  H1  HOH B 710      18.129  13.468  14.402  1.00  0.00      B    H  
ATOM   2151  H2  HOH B 710      17.474  12.267  15.187  1.00  0.00      B    H  
ATOM   2152  O   HOH B 711      17.932  22.892  30.710  1.00  0.00      B    O  
ATOM   2153  H1  HOH B 711      18.769  22.439  30.362  1.00  0.00      B    H  
ATOM   2154  H2  HOH B 711      17.255  22.167  30.758  1.00  0.00      B    H  
ATOM   2155  O   HOH B 712      28.963  26.829   6.338  1.00  0.00      B    O  
ATOM   2156  H1  HOH B 712      29.398  27.754   6.461  1.00  0.00      B    H  
ATOM   2157  H2  HOH B 712      29.139  26.242   7.167  1.00  0.00      B    H  
ATOM   2158  O   HOH B 713       1.762  31.714   2.680  1.00  0.00      B    O  
ATOM   2159  H1  HOH B 713       1.668  30.854   3.245  1.00  0.00      B    H  
ATOM   2160  H2  HOH B 713       1.889  31.453   1.683  1.00  0.00      B    H  
ATOM   2161  O   HOH B 714       6.289  38.259  28.496  1.00  0.00      B    O  
ATOM   2162  H1  HOH B 714       6.296  37.444  29.106  1.00  0.00      B    H  
ATOM   2163  H2  HOH B 714       6.139  37.928  27.515  1.00  0.00      B    H  
ATOM   2164  O   HOH B 715      12.750   0.359  30.602  1.00  0.00      B    O  
ATOM   2165  H1  HOH B 715      12.607   1.227  31.116  1.00  0.00      B    H  
ATOM   2166  H2  HOH B 715      13.624  -0.040  30.883  1.00  0.00      B    H  
ATOM   2167  O   HOH B 716      20.860  17.518  33.102  1.00  0.00      B    O  
ATOM   2168  H1  HOH B 716      20.213  17.054  32.460  1.00  0.00      B    H  
ATOM   2169  H2  HOH B 716      20.241  17.933  33.836  1.00  0.00      B    H  
ATOM   2170  O   HOH B 717      20.744   0.042  -0.104  1.00  0.00      B    O  
ATOM   2171  H1  HOH B 717      20.650   0.824   0.553  1.00  0.00      B    H  
ATOM   2172  H2  HOH B 717      21.653  -0.370   0.117  1.00  0.00      B    H  
ATOM   2173  O   HOH B 718      28.638  13.206  27.158  1.00  0.00      B    O  
ATOM   2174  H1  HOH B 718      29.035  12.287  27.187  1.00  0.00      B    H  
ATOM   2175  H2  HOH B 718      29.285  13.877  27.609  1.00  0.00      B    H  
ATOM   2176  O   HOH B 719      35.085   3.465  16.091  1.00  0.00      B    O  
ATOM   2177  H1  HOH B 719      35.752   2.725  16.322  1.00  0.00      B    H  
ATOM   2178  H2  HOH B 719      35.239   3.621  15.053  1.00  0.00      B    H  
ATOM   2179  O   HOH B 720      19.697  14.189  34.987  1.00  0.00      B    O  
ATOM   2180  H1  HOH B 720      20.530  14.245  35.505  1.00  0.00      B    H  
ATOM   2181  H2  HOH B 720      18.923  14.704  35.496  1.00  0.00      B    H  
ATOM   2182  O   HOH B 721      18.102  15.429  36.932  1.00  0.00      B    O  
ATOM   2183  H1  HOH B 721      17.962  16.430  36.906  1.00  0.00      B    H  
ATOM   2184  H2  HOH B 721      18.388  15.227  37.852  1.00  0.00      B    H  
ATOM   2185  O   HOH B 722      10.542  32.147  32.599  1.00  0.00      B    O  
ATOM   2186  H1  HOH B 722       9.780  32.616  32.103  1.00  0.00      B    H  
ATOM   2187  H2  HOH B 722      11.162  31.757  31.912  1.00  0.00      B    H  
ATOM   2188  O   HOH B 723       8.703   3.652   1.458  1.00  0.00      B    O  
ATOM   2189  H1  HOH B 723       8.211   3.552   0.606  1.00  0.00      B    H  
ATOM   2190  H2  HOH B 723       8.967   2.707   1.803  1.00  0.00      B    H  
ATOM   2191  O   HOH B 724      31.898  23.661   1.024  1.00  0.00      B    O  
ATOM   2192  H1  HOH B 724      31.545  23.368   0.107  1.00  0.00      B    H  
ATOM   2193  H2  HOH B 724      31.115  24.113   1.539  1.00  0.00      B    H  
ATOM   2194  O   HOH B 725       0.817  17.738  31.251  1.00  0.00      B    O  
ATOM   2195  H1  HOH B 725       1.313  17.975  32.125  1.00  0.00      B    H  
ATOM   2196  H2  HOH B 725       0.978  16.779  31.047  1.00  0.00      B    H  
ATOM   2197  O   HOH B 726      13.430  10.178  35.968  1.00  0.00      B    O  
ATOM   2198  H1  HOH B 726      13.037   9.163  35.974  1.00  0.00      B    H  
ATOM   2199  H2  HOH B 726      14.268  10.128  35.422  1.00  0.00      B    H  
ATOM   2200  O   HOH B 727      36.613  28.307  34.809  1.00  0.00      B    O  
ATOM   2201  H1  HOH B 727      37.278  28.161  35.515  1.00  0.00      B    H  
ATOM   2202  H2  HOH B 727      36.598  29.252  34.494  1.00  0.00      B    H  
ATOM   2203  O   HOH B 728       8.067  37.881  37.113  1.00  0.00      B    O  
ATOM   2204  H1  HOH B 728       7.528  37.190  37.562  1.00  0.00      B    H  
ATOM   2205  H2  HOH B 728       8.183  37.607  36.115  1.00  0.00      B    H  
ATOM   2206  O   HOH B 729      16.672  16.104  31.437  1.00  0.00      B    O  
ATOM   2207  H1  HOH B 729      16.787  15.117  31.440  1.00  0.00      B    H  
ATOM   2208  H2  HOH B 729      16.104  16.455  32.219  1.00  0.00      B    H  
ATOM   2209  O   HOH B 730      32.442  35.755  31.947  1.00  0.00      B    O  
ATOM   2210  H1  HOH B 730      32.085  34.858  32.033  1.00  0.00      B    H  
ATOM   2211  H2  HOH B 730      31.891  36.354  32.619  1.00  0.00      B    H  
ATOM   2212  O   HOH B 731      29.548  20.772  26.477  1.00  0.00      B    O  
ATOM   2213  H1  HOH B 731      29.083  19.942  26.800  1.00  0.00      B    H  
ATOM   2214  H2  HOH B 731      29.571  20.720  25.434  1.00  0.00      B    H  
ATOM   2215  O   HOH B 732       6.403  21.689   1.159  1.00  0.00      B    O  
ATOM   2216  H1  HOH B 732       6.848  22.145   1.974  1.00  0.00      B    H  
ATOM   2217  H2  HOH B 732       5.863  20.933   1.564  1.00  0.00      B    H  
ATOM   2218  O   HOH B 733      21.055  39.082  23.001  1.00  0.00      B    O  
ATOM   2219  H1  HOH B 733      20.815  39.135  21.996  1.00  0.00      B    H  
ATOM   2220  H2  HOH B 733      22.094  39.085  23.068  1.00  0.00      B    H  
ATOM   2221  O   HOH B 734       8.131  27.957  17.856  1.00  0.00      B    O  
ATOM   2222  H1  HOH B 734       7.395  27.527  18.355  1.00  0.00      B    H  
ATOM   2223  H2  HOH B 734       8.140  27.544  16.910  1.00  0.00      B    H  
ATOM   2224  O   HOH B 735      26.389   2.965  23.096  1.00  0.00      B    O  
ATOM   2225  H1  HOH B 735      27.127   2.249  23.099  1.00  0.00      B    H  
ATOM   2226  H2  HOH B 735      26.574   3.417  23.965  1.00  0.00      B    H  
ATOM   2227  O   HOH B 736      23.164  22.524   5.400  1.00  0.00      B    O  
ATOM   2228  H1  HOH B 736      22.745  21.602   5.663  1.00  0.00      B    H  
ATOM   2229  H2  HOH B 736      22.858  23.218   6.057  1.00  0.00      B    H  
ATOM   2230  O   HOH B 737       9.710   9.885  10.433  1.00  0.00      B    O  
ATOM   2231  H1  HOH B 737      10.096   9.157  11.036  1.00  0.00      B    H  
ATOM   2232  H2  HOH B 737       8.726  10.001  10.726  1.00  0.00      B    H  
ATOM   2233  O   HOH B 738      37.502  13.837  21.152  1.00  0.00      B    O  
ATOM   2234  H1  HOH B 738      37.692  14.390  22.010  1.00  0.00      B    H  
ATOM   2235  H2  HOH B 738      37.265  14.500  20.425  1.00  0.00      B    H  
ATOM   2236  O   HOH B 739      33.643  24.980  12.139  1.00  0.00      B    O  
ATOM   2237  H1  HOH B 739      33.245  24.480  11.383  1.00  0.00      B    H  
ATOM   2238  H2  HOH B 739      33.065  25.790  12.324  1.00  0.00      B    H  
ATOM   2239  O   HOH B 740       7.210  20.099  32.186  1.00  0.00      B    O  
ATOM   2240  H1  HOH B 740       7.600  19.708  31.333  1.00  0.00      B    H  
ATOM   2241  H2  HOH B 740       6.218  20.298  32.063  1.00  0.00      B    H  
ATOM   2242  O   HOH B 741      25.990  21.007  32.602  1.00  0.00      B    O  
ATOM   2243  H1  HOH B 741      25.995  20.740  33.583  1.00  0.00      B    H  
ATOM   2244  H2  HOH B 741      26.374  21.977  32.589  1.00  0.00      B    H  
ATOM   2245  O   HOH B 742      18.952   8.664  23.294  1.00  0.00      B    O  
ATOM   2246  H1  HOH B 742      17.978   8.592  23.071  1.00  0.00      B    H  
ATOM   2247  H2  HOH B 742      19.470   8.238  22.557  1.00  0.00      B    H  
ATOM   2248  O   HOH B 743       8.788  18.006  10.365  1.00  0.00      B    O  
ATOM   2249  H1  HOH B 743       9.237  18.902  10.484  1.00  0.00      B    H  
ATOM   2250  H2  HOH B 743       9.327  17.360  10.909  1.00  0.00      B    H  
ATOM   2251  O   HOH B 744       9.667  28.180  37.965  1.00  0.00      B    O  
ATOM   2252  H1  HOH B 744       9.095  28.389  37.182  1.00  0.00      B    H  
ATOM   2253  H2  HOH B 744       9.275  27.340  38.415  1.00  0.00      B    H  
ATOM   2254  O   HOH B 745      35.177   1.113  29.343  1.00  0.00      B    O  
ATOM   2255  H1  HOH B 745      34.732   0.826  30.210  1.00  0.00      B    H  
ATOM   2256  H2  HOH B 745      35.837   0.400  29.067  1.00  0.00      B    H  
ATOM   2257  O   HOH B 746      32.770  32.411  17.097  1.00  0.00      B    O  
ATOM   2258  H1  HOH B 746      33.323  33.152  17.501  1.00  0.00      B    H  
ATOM   2259  H2  HOH B 746      33.309  31.512  17.122  1.00  0.00      B    H  
ATOM   2260  O   HOH B 747      22.934  21.954  31.602  1.00  0.00      B    O  
ATOM   2261  H1  HOH B 747      23.750  22.143  32.130  1.00  0.00      B    H  
ATOM   2262  H2  HOH B 747      23.123  21.919  30.604  1.00  0.00      B    H  
ATOM   2263  O   HOH B 748       3.696   8.285  30.237  1.00  0.00      B    O  
ATOM   2264  H1  HOH B 748       3.702   9.003  29.505  1.00  0.00      B    H  
ATOM   2265  H2  HOH B 748       3.567   7.385  29.828  1.00  0.00      B    H  
ATOM   2266  O   HOH B 749      33.109   9.069  30.557  1.00  0.00      B    O  
ATOM   2267  H1  HOH B 749      33.879   8.559  30.117  1.00  0.00      B    H  
ATOM   2268  H2  HOH B 749      33.501   9.833  31.130  1.00  0.00      B    H  
ATOM   2269  O   HOH B 750      26.259  12.833  28.605  1.00  0.00      B    O  
ATOM   2270  H1  HOH B 750      27.061  13.049  28.061  1.00  0.00      B    H  
ATOM   2271  H2  HOH B 750      26.003  11.901  28.199  1.00  0.00      B    H  
ATOM   2272  O   HOH B 751      28.739  16.231   5.827  1.00  0.00      B    O  
ATOM   2273  H1  HOH B 751      28.912  15.934   4.869  1.00  0.00      B    H  
ATOM   2274  H2  HOH B 751      28.358  17.165   5.761  1.00  0.00      B    H  
ATOM   2275  O   HOH B 752       2.077  23.418  10.038  1.00  0.00      B    O  
ATOM   2276  H1  HOH B 752       1.243  22.882  10.063  1.00  0.00      B    H  
ATOM   2277  H2  HOH B 752       2.871  22.800  10.174  1.00  0.00      B    H  
ATOM   2278  O   HOH B 753       6.813  15.209  17.034  1.00  0.00      B    O  
ATOM   2279  H1  HOH B 753       7.768  15.296  16.646  1.00  0.00      B    H  
ATOM   2280  H2  HOH B 753       6.885  14.439  17.736  1.00  0.00      B    H  
ATOM   2281  O   HOH B 754       4.739   1.783  34.925  1.00  0.00      B    O  
ATOM   2282  H1  HOH B 754       5.543   2.045  35.524  1.00  0.00      B    H  
ATOM   2283  H2  HOH B 754       5.050   1.045  34.318  1.00  0.00      B    H  
ATOM   2284  O   HOH B 755      26.304  38.904  17.474  1.00  0.00      B    O  
ATOM   2285  H1  HOH B 755      26.881  39.579  17.980  1.00  0.00      B    H  
ATOM   2286  H2  HOH B 755      26.681  37.953  17.632  1.00  0.00      B    H  
ATOM   2287  O   HOH B 756      30.668  38.204   1.860  1.00  0.00      B    O  
ATOM   2288  H1  HOH B 756      31.214  38.610   1.135  1.00  0.00      B    H  
ATOM   2289  H2  HOH B 756      30.653  38.838   2.643  1.00  0.00      B    H  
ATOM   2290  O   HOH B 757      38.129   4.430  19.663  1.00  0.00      B    O  
ATOM   2291  H1  HOH B 757      37.129   4.525  19.912  1.00  0.00      B    H  
ATOM   2292  H2  HOH B 757      38.489   5.345  19.510  1.00  0.00      B    H  
ATOM   2293  O   HOH B 758       3.310  28.120   9.181  1.00  0.00      B    O  
ATOM   2294  H1  HOH B 758       4.172  28.571   9.472  1.00  0.00      B    H  
ATOM   2295  H2  HOH B 758       2.976  27.634   9.957  1.00  0.00      B    H  
ATOM   2296  O   HOH B 759      39.084  14.419   7.203  1.00  0.00      B    O  
ATOM   2297  H1  HOH B 759      38.271  14.634   7.734  1.00  0.00      B    H  
ATOM   2298  H2  HOH B 759      39.782  14.311   7.953  1.00  0.00      B    H  
ATOM   2299  O   HOH B 760      22.782  21.735  28.670  1.00  0.00      B    O  
ATOM   2300  H1  HOH B 760      23.726  22.079  28.654  1.00  0.00      B    H  
ATOM   2301  H2  HOH B 760      22.807  20.776  28.338  1.00  0.00      B    H  
ATOM   2302  O   HOH B 761      12.736  13.271  33.654  1.00  0.00      B    O  
ATOM   2303  H1  HOH B 761      12.265  12.454  34.082  1.00  0.00      B    H  
ATOM   2304  H2  HOH B 761      11.987  13.810  33.328  1.00  0.00      B    H  
ATOM   2305  O   HOH B 762      27.220   0.897   1.915  1.00  0.00      B    O  
ATOM   2306  H1  HOH B 762      27.687   0.207   2.458  1.00  0.00      B    H  
ATOM   2307  H2  HOH B 762      27.845   1.639   1.609  1.00  0.00      B    H  
ATOM   2308  O   HOH B 763       5.860  36.314   7.457  1.00  0.00      B    O  
ATOM   2309  H1  HOH B 763       6.131  37.247   7.580  1.00  0.00      B    H  
ATOM   2310  H2  HOH B 763       5.044  36.190   8.017  1.00  0.00      B    H  
ATOM   2311  O   HOH B 764       7.820  25.169  24.220  1.00  0.00      B    O  
ATOM   2312  H1  HOH B 764       7.561  24.276  23.811  1.00  0.00      B    H  
ATOM   2313  H2  HOH B 764       8.410  24.987  25.073  1.00  0.00      B    H  
ATOM   2314  O   HOH B 765      29.233   8.953  31.024  1.00  0.00      B    O  
ATOM   2315  H1  HOH B 765      29.694   9.203  30.131  1.00  0.00      B    H  
ATOM   2316  H2  HOH B 765      29.861   8.576  31.778  1.00  0.00      B    H  
ATOM   2317  O   HOH B 766       0.777  11.570  13.108  1.00  0.00      B    O  
ATOM   2318  H1  HOH B 766       0.769  11.115  12.220  1.00  0.00      B    H  
ATOM   2319  H2  HOH B 766       0.926  12.575  12.942  1.00  0.00      B    H  
ATOM   2320  O   HOH B 767      19.949  37.135  16.005  1.00  0.00      B    O  
ATOM   2321  H1  HOH B 767      19.022  37.125  16.424  1.00  0.00      B    H  
ATOM   2322  H2  HOH B 767      20.600  37.708  16.568  1.00  0.00      B    H  
ATOM   2323  O   HOH B 768       1.388   4.057  24.257  1.00  0.00      B    O  
ATOM   2324  H1  HOH B 768       1.306   3.407  23.441  1.00  0.00      B    H  
ATOM   2325  H2  HOH B 768       0.491   4.000  24.672  1.00  0.00      B    H  
ATOM   2326  O   HOH B 769      27.347  31.678  36.109  1.00  0.00      B    O  
ATOM   2327  H1  HOH B 769      27.171  31.530  37.086  1.00  0.00      B    H  
ATOM   2328  H2  HOH B 769      27.717  30.802  35.719  1.00  0.00      B    H  
ATOM   2329  O   HOH B 770      24.491  38.597  10.576  1.00  0.00      B    O  
ATOM   2330  H1  HOH B 770      23.938  38.684   9.709  1.00  0.00      B    H  
ATOM   2331  H2  HOH B 770      23.867  38.252  11.319  1.00  0.00      B    H  
ATOM   2332  O   HOH B 771      10.234   4.551   9.927  1.00  0.00      B    O  
ATOM   2333  H1  HOH B 771       9.783   3.760  10.284  1.00  0.00      B    H  
ATOM   2334  H2  HOH B 771       9.589   5.110   9.441  1.00  0.00      B    H  
ATOM   2335  O   HOH B 772       9.179   9.612   3.489  1.00  0.00      B    O  
ATOM   2336  H1  HOH B 772       8.566  10.362   3.600  1.00  0.00      B    H  
ATOM   2337  H2  HOH B 772      10.065   9.815   3.991  1.00  0.00      B    H  
ATOM   2338  O   HOH B 773      24.071  18.794   6.202  1.00  0.00      B    O  
ATOM   2339  H1  HOH B 773      23.170  19.197   5.979  1.00  0.00      B    H  
ATOM   2340  H2  HOH B 773      24.561  19.437   6.785  1.00  0.00      B    H  
ATOM   2341  O   HOH B 774      31.199  33.432   8.939  1.00  0.00      B    O  
ATOM   2342  H1  HOH B 774      30.596  33.187   8.184  1.00  0.00      B    H  
ATOM   2343  H2  HOH B 774      30.652  33.637   9.737  1.00  0.00      B    H  
ATOM   2344  O   HOH B 775      25.518  32.638  13.778  1.00  0.00      B    O  
ATOM   2345  H1  HOH B 775      24.776  33.187  13.335  1.00  0.00      B    H  
ATOM   2346  H2  HOH B 775      25.438  31.729  13.366  1.00  0.00      B    H  
ATOM   2347  O   HOH B 776      30.372   8.277   3.091  1.00  0.00      B    O  
ATOM   2348  H1  HOH B 776      29.808   7.928   3.800  1.00  0.00      B    H  
ATOM   2349  H2  HOH B 776      30.996   7.515   2.851  1.00  0.00      B    H  
ATOM   2350  O   HOH B 777      16.335  36.009   0.887  1.00  0.00      B    O  
ATOM   2351  H1  HOH B 777      16.759  35.339   0.269  1.00  0.00      B    H  
ATOM   2352  H2  HOH B 777      15.325  35.979   0.639  1.00  0.00      B    H  
ATOM   2353  O   HOH B 778      39.031  10.555   4.049  1.00  0.00      B    O  
ATOM   2354  H1  HOH B 778      39.030   9.500   4.237  1.00  0.00      B    H  
ATOM   2355  H2  HOH B 778      38.984  10.672   3.056  1.00  0.00      B    H  
ATOM   2356  O   HOH B 779      22.102  34.021  34.086  1.00  0.00      B    O  
ATOM   2357  H1  HOH B 779      22.669  33.401  33.507  1.00  0.00      B    H  
ATOM   2358  H2  HOH B 779      22.693  34.783  34.355  1.00  0.00      B    H  
ATOM   2359  O   HOH B 780      15.592  23.762  24.992  1.00  0.00      B    O  
ATOM   2360  H1  HOH B 780      15.364  22.804  25.216  1.00  0.00      B    H  
ATOM   2361  H2  HOH B 780      15.978  23.721  24.079  1.00  0.00      B    H  
ATOM   2362  O   HOH B 781      20.572  23.717   4.111  1.00  0.00      B    O  
ATOM   2363  H1  HOH B 781      20.928  23.687   5.021  1.00  0.00      B    H  
ATOM   2364  H2  HOH B 781      20.551  24.666   3.835  1.00  0.00      B    H  
ATOM   2365  O   HOH B 782       3.688  34.132  38.730  1.00  0.00      B    O  
ATOM   2366  H1  HOH B 782       2.692  34.353  38.971  1.00  0.00      B    H  
ATOM   2367  H2  HOH B 782       4.137  33.702  39.513  1.00  0.00      B    H  
ATOM   2368  O   HOH B 783      33.758  10.751  34.532  1.00  0.00      B    O  
ATOM   2369  H1  HOH B 783      34.269   9.880  34.780  1.00  0.00      B    H  
ATOM   2370  H2  HOH B 783      34.170  11.095  33.636  1.00  0.00      B    H  
ATOM   2371  O   HOH B 784      23.534  10.161  22.288  1.00  0.00      B    O  
ATOM   2372  H1  HOH B 784      23.125   9.333  22.723  1.00  0.00      B    H  
ATOM   2373  H2  HOH B 784      24.036   9.920  21.440  1.00  0.00      B    H  
ATOM   2374  O   HOH B 785      26.439   6.051  27.731  1.00  0.00      B    O  
ATOM   2375  H1  HOH B 785      26.633   5.008  27.647  1.00  0.00      B    H  
ATOM   2376  H2  HOH B 785      26.850   6.383  28.596  1.00  0.00      B    H  
ATOM   2377  O   HOH B 786      12.882  27.263  23.490  1.00  0.00      B    O  
ATOM   2378  H1  HOH B 786      13.553  27.862  23.948  1.00  0.00      B    H  
ATOM   2379  H2  HOH B 786      12.090  26.925  24.002  1.00  0.00      B    H  
ATOM   2380  O   HOH B 787      15.839   3.699  13.737  1.00  0.00      B    O  
ATOM   2381  H1  HOH B 787      15.060   3.543  13.069  1.00  0.00      B    H  
ATOM   2382  H2  HOH B 787      15.505   3.420  14.675  1.00  0.00      B    H  
ATOM   2383  O   HOH B 788       4.111  17.590  10.124  1.00  0.00      B    O  
ATOM   2384  H1  HOH B 788       4.992  17.086  10.074  1.00  0.00      B    H  
ATOM   2385  H2  HOH B 788       3.817  17.619  11.100  1.00  0.00      B    H  
ATOM   2386  O   HOH B 789      18.327  21.115  24.538  1.00  0.00      B    O  
ATOM   2387  H1  HOH B 789      17.610  20.795  25.099  1.00  0.00      B    H  
ATOM   2388  H2  HOH B 789      19.195  21.168  25.140  1.00  0.00      B    H  
ATOM   2389  O   HOH B 790      28.731  25.135  17.176  1.00  0.00      B    O  
ATOM   2390  H1  HOH B 790      27.813  25.121  16.661  1.00  0.00      B    H  
ATOM   2391  H2  HOH B 790      28.575  25.669  18.004  1.00  0.00      B    H  
ATOM   2392  O   HOH B 791      11.708   2.456   4.647  1.00  0.00      B    O  
ATOM   2393  H1  HOH B 791      10.778   2.569   5.109  1.00  0.00      B    H  
ATOM   2394  H2  HOH B 791      12.328   3.011   5.258  1.00  0.00      B    H  
ATOM   2395  O   HOH B 792      26.400  27.774   2.426  1.00  0.00      B    O  
ATOM   2396  H1  HOH B 792      26.598  28.031   3.397  1.00  0.00      B    H  
ATOM   2397  H2  HOH B 792      26.027  28.520   1.941  1.00  0.00      B    H  
ATOM   2398  O   HOH B 793      12.825  18.410  17.042  1.00  0.00      B    O  
ATOM   2399  H1  HOH B 793      13.405  17.686  17.547  1.00  0.00      B    H  
ATOM   2400  H2  HOH B 793      13.472  19.057  16.669  1.00  0.00      B    H  
ATOM   2401  O   HOH B 794       0.008  14.857  16.317  1.00  0.00      B    O  
ATOM   2402  H1  HOH B 794       0.482  15.684  15.941  1.00  0.00      B    H  
ATOM   2403  H2  HOH B 794       0.045  14.778  17.316  1.00  0.00      B    H  
ATOM   2404  O   HOH B 795      18.791  20.483   1.321  1.00  0.00      B    O  
ATOM   2405  H1  HOH B 795      19.644  20.501   0.707  1.00  0.00      B    H  
ATOM   2406  H2  HOH B 795      18.329  21.332   1.073  1.00  0.00      B    H  
ATOM   2407  O   HOH B 796       3.812  22.677  34.102  1.00  0.00      B    O  
ATOM   2408  H1  HOH B 796       4.298  23.243  33.393  1.00  0.00      B    H  
ATOM   2409  H2  HOH B 796       4.440  22.807  34.899  1.00  0.00      B    H  
ATOM   2410  O   HOH B 797      29.742  35.476  16.633  1.00  0.00      B    O  
ATOM   2411  H1  HOH B 797      28.809  35.682  17.097  1.00  0.00      B    H  
ATOM   2412  H2  HOH B 797      30.009  36.300  16.044  1.00  0.00      B    H  
ATOM   2413  O   HOH B 798       1.843  18.348   1.375  1.00  0.00      B    O  
ATOM   2414  H1  HOH B 798       1.931  19.324   1.680  1.00  0.00      B    H  
ATOM   2415  H2  HOH B 798       1.054  18.213   0.712  1.00  0.00      B    H  
ATOM   2416  O   HOH B 799       3.174  23.013  27.227  1.00  0.00      B    O  
ATOM   2417  H1  HOH B 799       4.072  22.537  27.237  1.00  0.00      B    H  
ATOM   2418  H2  HOH B 799       3.068  23.389  26.266  1.00  0.00      B    H  
ATOM   2419  O   HOH B 800      28.993  33.249  34.312  1.00  0.00      B    O  
ATOM   2420  H1  HOH B 800      28.433  32.647  34.880  1.00  0.00      B    H  
ATOM   2421  H2  HOH B 800      29.119  34.154  34.705  1.00  0.00      B    H  
ATOM   2422  O   HOH B 801      27.397  13.991   6.908  1.00  0.00      B    O  
ATOM   2423  H1  HOH B 801      27.853  14.779   6.596  1.00  0.00      B    H  
ATOM   2424  H2  HOH B 801      27.927  13.160   6.568  1.00  0.00      B    H  
ATOM   2425  O   HOH B 802      14.697  38.473   4.121  1.00  0.00      B    O  
ATOM   2426  H1  HOH B 802      15.084  37.569   4.329  1.00  0.00      B    H  
ATOM   2427  H2  HOH B 802      14.286  38.420   3.192  1.00  0.00      B    H  
ATOM   2428  O   HOH B 803      22.436  24.704  28.536  1.00  0.00      B    O  
ATOM   2429  H1  HOH B 803      21.669  25.008  29.120  1.00  0.00      B    H  
ATOM   2430  H2  HOH B 803      22.857  23.887  29.000  1.00  0.00      B    H  
ATOM   2431  O   HOH B 804       9.501  30.458  12.600  1.00  0.00      B    O  
ATOM   2432  H1  HOH B 804       9.754  30.305  11.592  1.00  0.00      B    H  
ATOM   2433  H2  HOH B 804       9.616  29.580  13.159  1.00  0.00      B    H  
ATOM   2434  O   HOH B 805       9.258   1.390   2.331  1.00  0.00      B    O  
ATOM   2435  H1  HOH B 805       9.674   0.904   3.081  1.00  0.00      B    H  
ATOM   2436  H2  HOH B 805       9.588   1.015   1.482  1.00  0.00      B    H  
ATOM   2437  O   HOH B 806      23.921  19.926  22.016  1.00  0.00      B    O  
ATOM   2438  H1  HOH B 806      22.965  20.117  22.170  1.00  0.00      B    H  
ATOM   2439  H2  HOH B 806      24.037  18.934  21.938  1.00  0.00      B    H  
ATOM   2440  O   HOH B 807      24.449  12.104  17.190  1.00  0.00      B    O  
ATOM   2441  H1  HOH B 807      24.028  12.656  17.878  1.00  0.00      B    H  
ATOM   2442  H2  HOH B 807      24.937  12.752  16.589  1.00  0.00      B    H  
ATOM   2443  O   HOH B 808       0.598  22.198  17.817  1.00  0.00      B    O  
ATOM   2444  H1  HOH B 808       1.471  21.901  18.122  1.00  0.00      B    H  
ATOM   2445  H2  HOH B 808       0.037  22.289  18.667  1.00  0.00      B    H  
ATOM   2446  O   HOH B 809      29.708  17.563   2.791  1.00  0.00      B    O  
ATOM   2447  H1  HOH B 809      29.833  18.432   2.224  1.00  0.00      B    H  
ATOM   2448  H2  HOH B 809      28.895  17.088   2.371  1.00  0.00      B    H  
ATOM   2449  O   HOH B 810      35.262   8.182  28.513  1.00  0.00      B    O  
ATOM   2450  H1  HOH B 810      35.643   9.162  28.549  1.00  0.00      B    H  
ATOM   2451  H2  HOH B 810      34.443   8.105  27.912  1.00  0.00      B    H  
ATOM   2452  O   HOH B 811      25.874  20.636  12.292  1.00  0.00      B    O  
ATOM   2453  H1  HOH B 811      26.879  20.552  12.513  1.00  0.00      B    H  
ATOM   2454  H2  HOH B 811      25.658  19.898  11.634  1.00  0.00      B    H  
ATOM   2455  O   HOH B 812      26.859  28.078  20.883  1.00  0.00      B    O  
ATOM   2456  H1  HOH B 812      26.721  27.649  21.756  1.00  0.00      B    H  
ATOM   2457  H2  HOH B 812      26.915  29.069  21.082  1.00  0.00      B    H  
ATOM   2458  O   HOH B 813      12.055  22.539  38.114  1.00  0.00      B    O  
ATOM   2459  H1  HOH B 813      12.171  21.784  38.734  1.00  0.00      B    H  
ATOM   2460  H2  HOH B 813      12.420  23.421  38.477  1.00  0.00      B    H  
ATOM   2461  O   HOH B 814      27.446  38.632   5.340  1.00  0.00      B    O  
ATOM   2462  H1  HOH B 814      28.197  39.255   5.544  1.00  0.00      B    H  
ATOM   2463  H2  HOH B 814      27.570  38.321   4.330  1.00  0.00      B    H  
ATOM   2464  O   HOH B 815      24.909   6.884  38.296  1.00  0.00      B    O  
ATOM   2465  H1  HOH B 815      25.754   6.564  38.814  1.00  0.00      B    H  
ATOM   2466  H2  HOH B 815      25.156   7.123  37.368  1.00  0.00      B    H  
ATOM   2467  O   HOH B 816      21.949   6.819   6.050  1.00  0.00      B    O  
ATOM   2468  H1  HOH B 816      21.829   7.759   6.236  1.00  0.00      B    H  
ATOM   2469  H2  HOH B 816      22.701   6.778   5.391  1.00  0.00      B    H  
ATOM   2470  O   HOH B 817      22.768  30.915  12.095  1.00  0.00      B    O  
ATOM   2471  H1  HOH B 817      22.977  31.615  12.791  1.00  0.00      B    H  
ATOM   2472  H2  HOH B 817      21.800  30.747  12.191  1.00  0.00      B    H  
ATOM   2473  O   HOH B 818      10.422  16.287  19.232  1.00  0.00      B    O  
ATOM   2474  H1  HOH B 818      10.235  15.568  19.954  1.00  0.00      B    H  
ATOM   2475  H2  HOH B 818      11.223  16.775  19.467  1.00  0.00      B    H  
ATOM   2476  O   HOH B 819       7.463  25.559   5.565  1.00  0.00      B    O  
ATOM   2477  H1  HOH B 819       7.680  25.973   4.659  1.00  0.00      B    H  
ATOM   2478  H2  HOH B 819       8.326  25.270   6.025  1.00  0.00      B    H  
ATOM   2479  O   HOH B 820      33.783  33.830   9.251  1.00  0.00      B    O  
ATOM   2480  H1  HOH B 820      32.786  33.871   9.034  1.00  0.00      B    H  
ATOM   2481  H2  HOH B 820      33.944  33.373  10.170  1.00  0.00      B    H  
ATOM   2482  O   HOH B 821      22.608  10.414  12.149  1.00  0.00      B    O  
ATOM   2483  H1  HOH B 821      22.217   9.513  11.934  1.00  0.00      B    H  
ATOM   2484  H2  HOH B 821      23.323  10.625  11.466  1.00  0.00      B    H  
ATOM   2485  O   HOH B 822       5.046   4.698  10.439  1.00  0.00      B    O  
ATOM   2486  H1  HOH B 822       5.922   5.282  10.400  1.00  0.00      B    H  
ATOM   2487  H2  HOH B 822       5.159   3.933   9.736  1.00  0.00      B    H  
ATOM   2488  O   HOH B 823      25.493   9.530  17.075  1.00  0.00      B    O  
ATOM   2489  H1  HOH B 823      25.014  10.429  17.259  1.00  0.00      B    H  
ATOM   2490  H2  HOH B 823      25.684   9.521  16.042  1.00  0.00      B    H  
ATOM   2491  O   HOH B 824      12.816  15.530  10.531  1.00  0.00      B    O  
ATOM   2492  H1  HOH B 824      12.664  15.600   9.548  1.00  0.00      B    H  
ATOM   2493  H2  HOH B 824      13.539  14.787  10.670  1.00  0.00      B    H  
ATOM   2494  O   HOH B 825      23.571  38.248  19.234  1.00  0.00      B    O  
ATOM   2495  H1  HOH B 825      24.523  38.355  18.969  1.00  0.00      B    H  
ATOM   2496  H2  HOH B 825      22.991  38.288  18.400  1.00  0.00      B    H  
ATOM   2497  O   HOH B 826      19.071  27.760   5.613  1.00  0.00      B    O  
ATOM   2498  H1  HOH B 826      19.795  27.577   6.320  1.00  0.00      B    H  
ATOM   2499  H2  HOH B 826      18.244  28.033   6.117  1.00  0.00      B    H  
ATOM   2500  O   HOH B 827       3.517  33.655  22.062  1.00  0.00      B    O  
ATOM   2501  H1  HOH B 827       3.543  32.765  21.576  1.00  0.00      B    H  
ATOM   2502  H2  HOH B 827       4.454  34.031  22.094  1.00  0.00      B    H  
ATOM   2503  O   HOH B 828       6.346  36.689  18.498  1.00  0.00      B    O  
ATOM   2504  H1  HOH B 828       6.785  35.807  18.685  1.00  0.00      B    H  
ATOM   2505  H2  HOH B 828       5.438  36.748  18.939  1.00  0.00      B    H  
ATOM   2506  O   HOH B 829      20.337  36.810   9.990  1.00  0.00      B    O  
ATOM   2507  H1  HOH B 829      19.859  36.287  10.733  1.00  0.00      B    H  
ATOM   2508  H2  HOH B 829      20.646  37.670  10.300  1.00  0.00      B    H  
ATOM   2509  O   HOH B 830       7.894  27.269   3.643  1.00  0.00      B    O  
ATOM   2510  H1  HOH B 830       8.756  27.301   3.128  1.00  0.00      B    H  
ATOM   2511  H2  HOH B 830       8.059  27.945   4.326  1.00  0.00      B    H  
ATOM   2512  O   HOH B 831      37.243  14.458  30.625  1.00  0.00      B    O  
ATOM   2513  H1  HOH B 831      36.525  15.060  30.321  1.00  0.00      B    H  
ATOM   2514  H2  HOH B 831      38.096  14.696  30.108  1.00  0.00      B    H  
ATOM   2515  O   HOH B 832       3.742  10.832  28.529  1.00  0.00      B    O  
ATOM   2516  H1  HOH B 832       3.280  10.241  27.816  1.00  0.00      B    H  
ATOM   2517  H2  HOH B 832       2.952  11.272  28.995  1.00  0.00      B    H  
ATOM   2518  O   HOH B 833      11.233  36.033  32.303  1.00  0.00      B    O  
ATOM   2519  H1  HOH B 833      10.981  35.586  33.208  1.00  0.00      B    H  
ATOM   2520  H2  HOH B 833      12.220  35.712  32.058  1.00  0.00      B    H  
ATOM   2521  O   HOH B 834      29.122   3.695  11.743  1.00  0.00      B    O  
ATOM   2522  H1  HOH B 834      28.307   3.092  11.586  1.00  0.00      B    H  
ATOM   2523  H2  HOH B 834      28.888   4.359  12.472  1.00  0.00      B    H  
ATOM   2524  O   HOH B 835      37.797   8.308  34.179  1.00  0.00      B    O  
ATOM   2525  H1  HOH B 835      38.196   7.615  33.546  1.00  0.00      B    H  
ATOM   2526  H2  HOH B 835      38.252   8.182  35.102  1.00  0.00      B    H  
ATOM   2527  O   HOH B 836      30.644  16.979  15.249  1.00  0.00      B    O  
ATOM   2528  H1  HOH B 836      31.230  16.538  15.923  1.00  0.00      B    H  
ATOM   2529  H2  HOH B 836      31.008  16.858  14.347  1.00  0.00      B    H  
ATOM   2530  O   HOH B 837      31.217   1.365  24.225  1.00  0.00      B    O  
ATOM   2531  H1  HOH B 837      30.349   1.063  24.700  1.00  0.00      B    H  
ATOM   2532  H2  HOH B 837      31.744   0.578  23.948  1.00  0.00      B    H  
ATOM   2533  O   HOH B 838      19.369  16.760   8.476  1.00  0.00      B    O  
ATOM   2534  H1  HOH B 838      19.572  17.020   9.409  1.00  0.00      B    H  
ATOM   2535  H2  HOH B 838      18.605  17.347   8.114  1.00  0.00      B    H  
ATOM   2536  O   HOH B 839      36.696  23.211  22.678  1.00  0.00      B    O  
ATOM   2537  H1  HOH B 839      36.366  22.734  23.435  1.00  0.00      B    H  
ATOM   2538  H2  HOH B 839      37.470  23.822  23.001  1.00  0.00      B    H  
ATOM   2539  O   HOH B 840      12.894  24.924  10.130  1.00  0.00      B    O  
ATOM   2540  H1  HOH B 840      13.552  24.698  10.871  1.00  0.00      B    H  
ATOM   2541  H2  HOH B 840      12.803  24.051   9.614  1.00  0.00      B    H  
ATOM   2542  O   HOH B 841      24.961   6.402  23.894  1.00  0.00      B    O  
ATOM   2543  H1  HOH B 841      24.235   6.871  23.350  1.00  0.00      B    H  
ATOM   2544  H2  HOH B 841      24.782   5.397  23.780  1.00  0.00      B    H  
ATOM   2545  O   HOH B 842       2.749  10.702  31.887  1.00  0.00      B    O  
ATOM   2546  H1  HOH B 842       2.573  10.635  32.907  1.00  0.00      B    H  
ATOM   2547  H2  HOH B 842       2.998   9.779  31.514  1.00  0.00      B    H  
ATOM   2548  O   HOH B 843      25.548  34.457  31.206  1.00  0.00      B    O  
ATOM   2549  H1  HOH B 843      26.416  34.500  31.770  1.00  0.00      B    H  
ATOM   2550  H2  HOH B 843      24.934  33.960  31.840  1.00  0.00      B    H  
ATOM   2551  O   HOH B 844      20.990  38.198  35.325  1.00  0.00      B    O  
ATOM   2552  H1  HOH B 844      20.393  37.420  35.494  1.00  0.00      B    H  
ATOM   2553  H2  HOH B 844      21.139  38.339  34.335  1.00  0.00      B    H  
ATOM   2554  O   HOH B 845       3.887   6.065  12.495  1.00  0.00      B    O  
ATOM   2555  H1  HOH B 845       4.387   5.339  11.926  1.00  0.00      B    H  
ATOM   2556  H2  HOH B 845       3.299   6.666  11.920  1.00  0.00      B    H  
ATOM   2557  O   HOH B 846      19.454  18.592  34.815  1.00  0.00      B    O  
ATOM   2558  H1  HOH B 846      19.065  19.493  34.642  1.00  0.00      B    H  
ATOM   2559  H2  HOH B 846      19.371  18.453  35.825  1.00  0.00      B    H  
ATOM   2560  O   HOH B 847       3.017   6.889   4.077  1.00  0.00      B    O  
ATOM   2561  H1  HOH B 847       3.962   6.858   3.710  1.00  0.00      B    H  
ATOM   2562  H2  HOH B 847       2.917   6.372   4.922  1.00  0.00      B    H  
ATOM   2563  O   HOH B 848      24.624  19.218  31.140  1.00  0.00      B    O  
ATOM   2564  H1  HOH B 848      25.017  19.463  30.238  1.00  0.00      B    H  
ATOM   2565  H2  HOH B 848      25.134  19.863  31.720  1.00  0.00      B    H  
ATOM   2566  O   HOH B 849      18.484   3.220   2.897  1.00  0.00      B    O  
ATOM   2567  H1  HOH B 849      17.873   2.393   2.742  1.00  0.00      B    H  
ATOM   2568  H2  HOH B 849      17.935   3.976   2.506  1.00  0.00      B    H  
ATOM   2569  O   HOH B 850      22.235   8.112   2.382  1.00  0.00      B    O  
ATOM   2570  H1  HOH B 850      23.257   8.348   2.398  1.00  0.00      B    H  
ATOM   2571  H2  HOH B 850      21.811   8.490   1.527  1.00  0.00      B    H  
ATOM   2572  O   HOH B 851      17.507   9.142   0.920  1.00  0.00      B    O  
ATOM   2573  H1  HOH B 851      17.672   9.657   1.794  1.00  0.00      B    H  
ATOM   2574  H2  HOH B 851      18.228   8.438   0.791  1.00  0.00      B    H  
ATOM   2575  O   HOH B 852       5.001   3.858  16.235  1.00  0.00      B    O  
ATOM   2576  H1  HOH B 852       5.213   4.334  17.117  1.00  0.00      B    H  
ATOM   2577  H2  HOH B 852       5.605   4.230  15.501  1.00  0.00      B    H  
ATOM   2578  O   HOH B 853      10.147  38.758  26.526  1.00  0.00      B    O  
ATOM   2579  H1  HOH B 853       9.292  39.283  26.341  1.00  0.00      B    H  
ATOM   2580  H2  HOH B 853      10.220  38.844  27.580  1.00  0.00      B    H  
ATOM   2581  O   HOH B 854       1.298   3.398   4.540  1.00  0.00      B    O  
ATOM   2582  H1  HOH B 854       2.114   3.354   3.876  1.00  0.00      B    H  
ATOM   2583  H2  HOH B 854       0.803   2.545   4.506  1.00  0.00      B    H  
ATOM   2584  O   HOH B 855      35.388   9.822  12.833  1.00  0.00      B    O  
ATOM   2585  H1  HOH B 855      35.210  10.258  11.957  1.00  0.00      B    H  
ATOM   2586  H2  HOH B 855      35.577  10.533  13.510  1.00  0.00      B    H  
ATOM   2587  O   HOH B 856      38.345   5.754   1.302  1.00  0.00      B    O  
ATOM   2588  H1  HOH B 856      37.838   5.755   0.423  1.00  0.00      B    H  
ATOM   2589  H2  HOH B 856      37.953   4.969   1.854  1.00  0.00      B    H  
ATOM   2590  O   HOH B 857      30.615  17.757  29.129  1.00  0.00      B    O  
ATOM   2591  H1  HOH B 857      30.417  17.837  30.122  1.00  0.00      B    H  
ATOM   2592  H2  HOH B 857      31.367  18.338  28.982  1.00  0.00      B    H  
ATOM   2593  O   HOH B 858      10.070  14.254  10.658  1.00  0.00      B    O  
ATOM   2594  H1  HOH B 858      10.580  13.756  11.321  1.00  0.00      B    H  
ATOM   2595  H2  HOH B 858      10.705  14.924  10.265  1.00  0.00      B    H  
ATOM   2596  O   HOH B 859       1.935  22.732  23.775  1.00  0.00      B    O  
ATOM   2597  H1  HOH B 859       2.070  21.773  23.469  1.00  0.00      B    H  
ATOM   2598  H2  HOH B 859       2.877  23.100  23.960  1.00  0.00      B    H  
ATOM   2599  O   HOH B 860      23.045  38.181   0.691  1.00  0.00      B    O  
ATOM   2600  H1  HOH B 860      23.732  38.906   0.461  1.00  0.00      B    H  
ATOM   2601  H2  HOH B 860      22.705  38.428   1.664  1.00  0.00      B    H  
ATOM   2602  O   HOH B 861      29.727  26.854  33.074  1.00  0.00      B    O  
ATOM   2603  H1  HOH B 861      28.740  27.038  33.395  1.00  0.00      B    H  
ATOM   2604  H2  HOH B 861      30.175  27.761  33.072  1.00  0.00      B    H  
ATOM   2605  O   HOH B 862      34.982  34.318  30.741  1.00  0.00      B    O  
ATOM   2606  H1  HOH B 862      35.045  33.340  30.867  1.00  0.00      B    H  
ATOM   2607  H2  HOH B 862      34.455  34.780  31.491  1.00  0.00      B    H  
ATOM   2608  O   HOH B 863      25.173  37.043  38.281  1.00  0.00      B    O  
ATOM   2609  H1  HOH B 863      24.220  36.644  38.416  1.00  0.00      B    H  
ATOM   2610  H2  HOH B 863      25.066  38.056  38.286  1.00  0.00      B    H  
ATOM   2611  O   HOH B 864      18.606   2.658  13.798  1.00  0.00      B    O  
ATOM   2612  H1  HOH B 864      17.604   2.920  13.890  1.00  0.00      B    H  
ATOM   2613  H2  HOH B 864      19.007   3.160  13.046  1.00  0.00      B    H  
ATOM   2614  O   HOH B 865       6.196  27.036   7.533  1.00  0.00      B    O  
ATOM   2615  H1  HOH B 865       6.710  26.748   6.719  1.00  0.00      B    H  
ATOM   2616  H2  HOH B 865       5.627  26.277   7.884  1.00  0.00      B    H  
ATOM   2617  O   HOH B 866       2.120   9.559  34.727  1.00  0.00      B    O  
ATOM   2618  H1  HOH B 866       1.953   8.846  33.962  1.00  0.00      B    H  
ATOM   2619  H2  HOH B 866       3.058   9.457  35.024  1.00  0.00      B    H  
ATOM   2620  O   HOH B 867      15.713  36.704  15.617  1.00  0.00      B    O  
ATOM   2621  H1  HOH B 867      14.825  36.476  16.027  1.00  0.00      B    H  
ATOM   2622  H2  HOH B 867      15.589  37.067  14.664  1.00  0.00      B    H  
ATOM   2623  O   HOH B 868      33.685  11.995   8.250  1.00  0.00      B    O  
ATOM   2624  H1  HOH B 868      34.430  11.505   8.660  1.00  0.00      B    H  
ATOM   2625  H2  HOH B 868      33.114  12.385   8.998  1.00  0.00      B    H  
ATOM   2626  O   HOH B 869       1.626  25.276  31.824  1.00  0.00      B    O  
ATOM   2627  H1  HOH B 869       1.057  25.908  31.368  1.00  0.00      B    H  
ATOM   2628  H2  HOH B 869       2.322  24.866  31.217  1.00  0.00      B    H  
ATOM   2629  O   HOH B 870      20.849  24.254  33.707  1.00  0.00      B    O  
ATOM   2630  H1  HOH B 870      21.227  23.408  34.105  1.00  0.00      B    H  
ATOM   2631  H2  HOH B 870      20.332  24.889  34.375  1.00  0.00      B    H  
ATOM   2632  O   HOH B 871      30.626  23.226  17.721  1.00  0.00      B    O  
ATOM   2633  H1  HOH B 871      30.092  24.105  17.777  1.00  0.00      B    H  
ATOM   2634  H2  HOH B 871      31.585  23.512  17.696  1.00  0.00      B    H  
ATOM   2635  O   HOH B 872      38.641  36.302  12.094  1.00  0.00      B    O  
ATOM   2636  H1  HOH B 872      38.704  35.358  11.765  1.00  0.00      B    H  
ATOM   2637  H2  HOH B 872      37.711  36.477  12.287  1.00  0.00      B    H  
ATOM   2638  O   HOH B 873      21.482   4.419  15.030  1.00  0.00      B    O  
ATOM   2639  H1  HOH B 873      21.544   3.584  14.470  1.00  0.00      B    H  
ATOM   2640  H2  HOH B 873      21.032   4.173  15.931  1.00  0.00      B    H  
ATOM   2641  O   HOH B 874      12.812  12.436  18.887  1.00  0.00      B    O  
ATOM   2642  H1  HOH B 874      13.437  11.601  18.773  1.00  0.00      B    H  
ATOM   2643  H2  HOH B 874      13.359  13.226  19.057  1.00  0.00      B    H  
ATOM   2644  O   HOH B 875      18.911  37.530  20.198  1.00  0.00      B    O  
ATOM   2645  H1  HOH B 875      19.548  38.300  20.131  1.00  0.00      B    H  
ATOM   2646  H2  HOH B 875      18.350  37.525  19.396  1.00  0.00      B    H  
ATOM   2647  O   HOH B 876      12.184  38.971   7.718  1.00  0.00      B    O  
ATOM   2648  H1  HOH B 876      11.694  38.815   6.857  1.00  0.00      B    H  
ATOM   2649  H2  HOH B 876      12.819  38.166   7.842  1.00  0.00      B    H  
ATOM   2650  O   HOH B 877      15.214   3.654   4.106  1.00  0.00      B    O  
ATOM   2651  H1  HOH B 877      14.555   3.158   3.429  1.00  0.00      B    H  
ATOM   2652  H2  HOH B 877      15.975   4.116   3.571  1.00  0.00      B    H  
ATOM   2653  O   HOH B 878       1.406  24.927  17.497  1.00  0.00      B    O  
ATOM   2654  H1  HOH B 878       1.071  23.975  17.383  1.00  0.00      B    H  
ATOM   2655  H2  HOH B 878       1.875  25.063  16.592  1.00  0.00      B    H  
ATOM   2656  O   HOH B 879       2.979  27.279  38.392  1.00  0.00      B    O  
ATOM   2657  H1  HOH B 879       3.941  27.539  38.501  1.00  0.00      B    H  
ATOM   2658  H2  HOH B 879       2.908  26.618  37.682  1.00  0.00      B    H  
ATOM   2659  O   HOH B 880      35.036  16.099  30.305  1.00  0.00      B    O  
ATOM   2660  H1  HOH B 880      34.575  16.619  30.985  1.00  0.00      B    H  
ATOM   2661  H2  HOH B 880      35.269  16.749  29.541  1.00  0.00      B    H  
ATOM   2662  O   HOH B 881      33.847  32.912  11.836  1.00  0.00      B    O  
ATOM   2663  H1  HOH B 881      33.475  31.949  11.738  1.00  0.00      B    H  
ATOM   2664  H2  HOH B 881      33.132  33.427  12.299  1.00  0.00      B    H  
ATOM   2665  O   HOH B 882      17.086  19.624  31.103  1.00  0.00      B    O  
ATOM   2666  H1  HOH B 882      17.925  19.946  30.679  1.00  0.00      B    H  
ATOM   2667  H2  HOH B 882      17.247  18.688  31.400  1.00  0.00      B    H  
ATOM   2668  O   HOH B 883      38.379  27.156  27.505  1.00  0.00      B    O  
ATOM   2669  H1  HOH B 883      37.430  27.420  27.759  1.00  0.00      B    H  
ATOM   2670  H2  HOH B 883      38.270  26.342  26.878  1.00  0.00      B    H  
ATOM   2671  O   HOH B 884       3.949   0.738  10.133  1.00  0.00      B    O  
ATOM   2672  H1  HOH B 884       3.413   1.246   9.466  1.00  0.00      B    H  
ATOM   2673  H2  HOH B 884       3.573   0.891  11.060  1.00  0.00      B    H  
ATOM   2674  O   HOH B 885      22.331  15.570  12.008  1.00  0.00      B    O  
ATOM   2675  H1  HOH B 885      22.527  15.222  12.964  1.00  0.00      B    H  
ATOM   2676  H2  HOH B 885      21.658  14.931  11.540  1.00  0.00      B    H  
ATOM   2677  O   HOH B 886      37.036  29.702  14.033  1.00  0.00      B    O  
ATOM   2678  H1  HOH B 886      37.367  28.897  14.651  1.00  0.00      B    H  
ATOM   2679  H2  HOH B 886      37.001  30.588  14.478  1.00  0.00      B    H  
ATOM   2680  O   HOH B 887      26.082  35.945  12.720  1.00  0.00      B    O  
ATOM   2681  H1  HOH B 887      26.094  35.735  13.700  1.00  0.00      B    H  
ATOM   2682  H2  HOH B 887      27.006  35.957  12.304  1.00  0.00      B    H  
ATOM   2683  O   HOH B 888      32.267  16.848  10.780  1.00  0.00      B    O  
ATOM   2684  H1  HOH B 888      33.235  16.880  11.036  1.00  0.00      B    H  
ATOM   2685  H2  HOH B 888      32.159  16.261   9.918  1.00  0.00      B    H  
ATOM   2686  O   HOH B 889      21.182  26.908  10.001  1.00  0.00      B    O  
ATOM   2687  H1  HOH B 889      20.807  26.140  10.561  1.00  0.00      B    H  
ATOM   2688  H2  HOH B 889      22.069  26.603   9.607  1.00  0.00      B    H  
ATOM   2689  O   HOH B 890       2.938   8.644  20.853  1.00  0.00      B    O  
ATOM   2690  H1  HOH B 890       2.589   8.973  19.960  1.00  0.00      B    H  
ATOM   2691  H2  HOH B 890       2.184   8.136  21.344  1.00  0.00      B    H  
ATOM   2692  O   HOH B 891      10.039   9.108  33.896  1.00  0.00      B    O  
ATOM   2693  H1  HOH B 891      10.177   8.774  34.837  1.00  0.00      B    H  
ATOM   2694  H2  HOH B 891       9.145   8.995  33.592  1.00  0.00      B    H  
ATOM   2695  O   HOH B 892      13.212  15.677  35.174  1.00  0.00      B    O  
ATOM   2696  H1  HOH B 892      13.033  14.836  34.705  1.00  0.00      B    H  
ATOM   2697  H2  HOH B 892      12.354  15.994  35.651  1.00  0.00      B    H  
ATOM   2698  O   HOH B 893      34.241   7.349  20.499  1.00  0.00      B    O  
ATOM   2699  H1  HOH B 893      34.648   7.785  21.322  1.00  0.00      B    H  
ATOM   2700  H2  HOH B 893      33.208   7.388  20.560  1.00  0.00      B    H  
ATOM   2701  O   HOH B 894      27.446   5.939  -0.139  1.00  0.00      B    O  
ATOM   2702  H1  HOH B 894      27.544   5.934   0.872  1.00  0.00      B    H  
ATOM   2703  H2  HOH B 894      28.226   6.467  -0.541  1.00  0.00      B    H  
ATOM   2704  O   HOH B 895      35.053  32.303  20.204  1.00  0.00      B    O  
ATOM   2705  H1  HOH B 895      35.681  31.792  20.834  1.00  0.00      B    H  
ATOM   2706  H2  HOH B 895      35.609  32.743  19.486  1.00  0.00      B    H  
ATOM   2707  O   HOH B 896       8.125  26.924  15.358  1.00  0.00      B    O  
ATOM   2708  H1  HOH B 896       8.565  26.429  14.602  1.00  0.00      B    H  
ATOM   2709  H2  HOH B 896       7.296  27.331  14.999  1.00  0.00      B    H  
ATOM   2710  O   HOH B 897      37.438  37.181  16.278  1.00  0.00      B    O  
ATOM   2711  H1  HOH B 897      36.561  37.308  15.853  1.00  0.00      B    H  
ATOM   2712  H2  HOH B 897      37.359  37.643  17.213  1.00  0.00      B    H  
ATOM   2713  O   HOH B 898       6.986  25.371  29.754  1.00  0.00      B    O  
ATOM   2714  H1  HOH B 898       6.565  26.179  29.303  1.00  0.00      B    H  
ATOM   2715  H2  HOH B 898       7.247  24.806  28.978  1.00  0.00      B    H  
ATOM   2716  O   HOH B 899       6.450  26.265  19.401  1.00  0.00      B    O  
ATOM   2717  H1  HOH B 899       6.711  25.540  18.763  1.00  0.00      B    H  
ATOM   2718  H2  HOH B 899       6.976  26.134  20.333  1.00  0.00      B    H  
ATOM   2719  O   HOH B 900       8.597  11.938  14.354  1.00  0.00      B    O  
ATOM   2720  H1  HOH B 900       8.152  11.768  15.306  1.00  0.00      B    H  
ATOM   2721  H2  HOH B 900       9.521  11.517  14.239  1.00  0.00      B    H  
ATOM   2722  O   HOH B 901      24.293  34.805   9.559  1.00  0.00      B    O  
ATOM   2723  H1  HOH B 901      25.159  35.289   9.816  1.00  0.00      B    H  
ATOM   2724  H2  HOH B 901      23.824  35.421   8.929  1.00  0.00      B    H  
ATOM   2725  O   HOH B 902      31.935  29.657  13.423  1.00  0.00      B    O  
ATOM   2726  H1  HOH B 902      31.313  28.861  13.530  1.00  0.00      B    H  
ATOM   2727  H2  HOH B 902      31.508  30.492  13.790  1.00  0.00      B    H  
ATOM   2728  O   HOH B 903      37.560   4.951  38.027  1.00  0.00      B    O  
ATOM   2729  H1  HOH B 903      38.472   5.180  37.522  1.00  0.00      B    H  
ATOM   2730  H2  HOH B 903      37.630   4.005  38.369  1.00  0.00      B    H  
ATOM   2731  O   HOH B 904      20.088   8.595  25.712  1.00  0.00      B    O  
ATOM   2732  H1  HOH B 904      20.559   7.714  25.711  1.00  0.00      B    H  
ATOM   2733  H2  HOH B 904      19.528   8.649  24.879  1.00  0.00      B    H  
ATOM   2734  O   HOH B 905      13.903  10.345  31.291  1.00  0.00      B    O  
ATOM   2735  H1  HOH B 905      13.507  11.235  31.599  1.00  0.00      B    H  
ATOM   2736  H2  HOH B 905      14.901  10.417  31.478  1.00  0.00      B    H  
ATOM   2737  O   HOH B 906      10.471  38.901  29.167  1.00  0.00      B    O  
ATOM   2738  H1  HOH B 906      10.075  38.022  29.506  1.00  0.00      B    H  
ATOM   2739  H2  HOH B 906      11.248  39.200  29.855  1.00  0.00      B    H  
ATOM   2740  O   HOH B 907      13.867   8.131  20.426  1.00  0.00      B    O  
ATOM   2741  H1  HOH B 907      13.248   7.551  19.834  1.00  0.00      B    H  
ATOM   2742  H2  HOH B 907      13.959   7.678  21.250  1.00  0.00      B    H  
ATOM   2743  O   HOH B 908      30.719   0.801   3.971  1.00  0.00      B    O  
ATOM   2744  H1  HOH B 908      30.192   0.862   4.892  1.00  0.00      B    H  
ATOM   2745  H2  HOH B 908      30.701   1.671   3.473  1.00  0.00      B    H  
ATOM   2746  O   HOH B 909      21.009  26.727  18.192  1.00  0.00      B    O  
ATOM   2747  H1  HOH B 909      21.851  26.628  17.643  1.00  0.00      B    H  
ATOM   2748  H2  HOH B 909      21.280  26.412  19.155  1.00  0.00      B    H  
ATOM   2749  O   HOH B 910      33.482   4.712  31.791  1.00  0.00      B    O  
ATOM   2750  H1  HOH B 910      33.650   4.989  30.836  1.00  0.00      B    H  
ATOM   2751  H2  HOH B 910      34.420   4.471  32.091  1.00  0.00      B    H  
ATOM   2752  O   HOH B 911       8.730  26.596   0.688  1.00  0.00      B    O  
ATOM   2753  H1  HOH B 911       9.376  26.677   1.487  1.00  0.00      B    H  
ATOM   2754  H2  HOH B 911       8.047  25.974   0.959  1.00  0.00      B    H  
ATOM   2755  O   HOH B 912      35.842   6.865  23.364  1.00  0.00      B    O  
ATOM   2756  H1  HOH B 912      36.453   6.055  23.095  1.00  0.00      B    H  
ATOM   2757  H2  HOH B 912      34.899   6.510  23.530  1.00  0.00      B    H  
ATOM   2758  O   HOH B 913      20.907  19.894  23.602  1.00  0.00      B    O  
ATOM   2759  H1  HOH B 913      20.361  19.047  23.250  1.00  0.00      B    H  
ATOM   2760  H2  HOH B 913      20.170  20.532  23.847  1.00  0.00      B    H  
ATOM   2761  O   HOH B 914       3.783  13.394  13.613  1.00  0.00      B    O  
ATOM   2762  H1  HOH B 914       4.508  13.948  13.951  1.00  0.00      B    H  
ATOM   2763  H2  HOH B 914       4.173  12.513  13.248  1.00  0.00      B    H  
ATOM   2764  O   HOH B 915      31.447   7.001  20.313  1.00  0.00      B    O  
ATOM   2765  H1  HOH B 915      30.469   7.180  20.154  1.00  0.00      B    H  
ATOM   2766  H2  HOH B 915      31.541   6.114  20.692  1.00  0.00      B    H  
ATOM   2767  O   HOH B 916      13.827   6.290  17.324  1.00  0.00      B    O  
ATOM   2768  H1  HOH B 916      13.878   7.305  17.283  1.00  0.00      B    H  
ATOM   2769  H2  HOH B 916      14.721   5.932  17.563  1.00  0.00      B    H  
ATOM   2770  O   HOH B 917      23.777  18.561   9.281  1.00  0.00      B    O  
ATOM   2771  H1  HOH B 917      24.630  19.127   9.383  1.00  0.00      B    H  
ATOM   2772  H2  HOH B 917      23.406  18.369  10.242  1.00  0.00      B    H  
ATOM   2773  O   HOH B 918      13.635  25.621  28.257  1.00  0.00      B    O  
ATOM   2774  H1  HOH B 918      13.964  24.953  28.964  1.00  0.00      B    H  
ATOM   2775  H2  HOH B 918      14.178  26.486  28.303  1.00  0.00      B    H  
ATOM   2776  O   HOH B 919       3.582  31.061  20.915  1.00  0.00      B    O  
ATOM   2777  H1  HOH B 919       4.261  30.371  21.233  1.00  0.00      B    H  
ATOM   2778  H2  HOH B 919       2.704  30.573  20.698  1.00  0.00      B    H  
ATOM   2779  O   HOH B 920       0.773   3.274  27.291  1.00  0.00      B    O  
ATOM   2780  H1  HOH B 920       0.677   2.303  26.933  1.00  0.00      B    H  
ATOM   2781  H2  HOH B 920       0.329   3.409  28.202  1.00  0.00      B    H  
ATOM   2782  O   HOH B 921      12.530  30.999  14.090  1.00  0.00      B    O  
ATOM   2783  H1  HOH B 921      12.402  30.670  15.061  1.00  0.00      B    H  
ATOM   2784  H2  HOH B 921      11.658  30.952  13.568  1.00  0.00      B    H  
ATOM   2785  O   HOH B 922       6.751  38.892   0.617  1.00  0.00      B    O  
ATOM   2786  H1  HOH B 922       6.083  39.149  -0.108  1.00  0.00      B    H  
ATOM   2787  H2  HOH B 922       7.703  39.243   0.450  1.00  0.00      B    H  
ATOM   2788  O   HOH B 923      27.986   0.246   9.953  1.00  0.00      B    O  
ATOM   2789  H1  HOH B 923      27.402   0.937  10.381  1.00  0.00      B    H  
ATOM   2790  H2  HOH B 923      27.351  -0.522   9.842  1.00  0.00      B    H  
ATOM   2791  O   HOH B 924      14.222  39.180  28.295  1.00  0.00      B    O  
ATOM   2792  H1  HOH B 924      13.376  38.896  28.772  1.00  0.00      B    H  
ATOM   2793  H2  HOH B 924      14.462  38.332  27.787  1.00  0.00      B    H  
ATOM   2794  O   HOH B 925      17.411   6.047  13.608  1.00  0.00      B    O  
ATOM   2795  H1  HOH B 925      16.872   6.438  12.836  1.00  0.00      B    H  
ATOM   2796  H2  HOH B 925      16.891   5.174  13.841  1.00  0.00      B    H  
ATOM   2797  O   HOH B 926      11.697  22.825  34.386  1.00  0.00      B    O  
ATOM   2798  H1  HOH B 926      10.955  23.164  35.041  1.00  0.00      B    H  
ATOM   2799  H2  HOH B 926      12.598  23.014  34.789  1.00  0.00      B    H  
ATOM   2800  O   HOH B 927      28.407  13.090   3.643  1.00  0.00      B    O  
ATOM   2801  H1  HOH B 927      27.917  13.997   3.668  1.00  0.00      B    H  
ATOM   2802  H2  HOH B 927      27.776  12.345   3.309  1.00  0.00      B    H  
ATOM   2803  O   HOH B 928      30.140   0.312  12.530  1.00  0.00      B    O  
ATOM   2804  H1  HOH B 928      29.452   0.518  11.798  1.00  0.00      B    H  
ATOM   2805  H2  HOH B 928      30.494   1.094  12.922  1.00  0.00      B    H  
ATOM   2806  O   HOH B 929      18.529  11.517  30.665  1.00  0.00      B    O  
ATOM   2807  H1  HOH B 929      19.223  11.308  30.005  1.00  0.00      B    H  
ATOM   2808  H2  HOH B 929      19.024  11.933  31.467  1.00  0.00      B    H  
ATOM   2809  O   HOH B 930      26.142  20.618  35.270  1.00  0.00      B    O  
ATOM   2810  H1  HOH B 930      26.925  21.156  35.627  1.00  0.00      B    H  
ATOM   2811  H2  HOH B 930      26.183  19.588  35.534  1.00  0.00      B    H  
ATOM   2812  O   HOH B 931      19.013   0.345  31.134  1.00  0.00      B    O  
ATOM   2813  H1  HOH B 931      18.579  -0.614  31.157  1.00  0.00      B    H  
ATOM   2814  H2  HOH B 931      18.297   1.058  31.110  1.00  0.00      B    H  
ATOM   2815  O   HOH B 932      16.884  37.303  10.154  1.00  0.00      B    O  
ATOM   2816  H1  HOH B 932      16.309  37.674   9.331  1.00  0.00      B    H  
ATOM   2817  H2  HOH B 932      17.733  37.849  10.274  1.00  0.00      B    H  
ATOM   2818  O   HOH B 933      22.307  15.357  25.611  1.00  0.00      B    O  
ATOM   2819  H1  HOH B 933      22.516  14.568  26.215  1.00  0.00      B    H  
ATOM   2820  H2  HOH B 933      22.780  15.200  24.808  1.00  0.00      B    H  
ATOM   2821  O   HOH B 934       4.551   8.584  13.876  1.00  0.00      B    O  
ATOM   2822  H1  HOH B 934       5.409   8.599  14.365  1.00  0.00      B    H  
ATOM   2823  H2  HOH B 934       4.275   7.622  13.786  1.00  0.00      B    H  
ATOM   2824  O   HOH B 935       5.362   6.741   6.275  1.00  0.00      B    O  
ATOM   2825  H1  HOH B 935       4.413   6.369   6.330  1.00  0.00      B    H  
ATOM   2826  H2  HOH B 935       5.974   5.985   6.106  1.00  0.00      B    H  
ATOM   2827  O   HOH B 936      25.336  13.750  21.565  1.00  0.00      B    O  
ATOM   2828  H1  HOH B 936      25.928  12.900  21.573  1.00  0.00      B    H  
ATOM   2829  H2  HOH B 936      25.993  14.534  21.402  1.00  0.00      B    H  
ATOM   2830  O   HOH B 937      23.343  16.427   7.720  1.00  0.00      B    O  
ATOM   2831  H1  HOH B 937      23.309  17.349   8.194  1.00  0.00      B    H  
ATOM   2832  H2  HOH B 937      24.230  16.358   7.250  1.00  0.00      B    H  
ATOM   2833  O   HOH B 938      35.691   9.518   6.074  1.00  0.00      B    O  
ATOM   2834  H1  HOH B 938      35.244   9.493   5.152  1.00  0.00      B    H  
ATOM   2835  H2  HOH B 938      36.526  10.116   6.097  1.00  0.00      B    H  
ATOM   2836  O   HOH B 939      38.324  10.737   1.234  1.00  0.00      B    O  
ATOM   2837  H1  HOH B 939      37.843   9.966   1.715  1.00  0.00      B    H  
ATOM   2838  H2  HOH B 939      38.969  10.306   0.626  1.00  0.00      B    H  
ATOM   2839  O   HOH B 940      24.022  24.750  -0.094  1.00  0.00      B    O  
ATOM   2840  H1  HOH B 940      24.107  24.833   0.940  1.00  0.00      B    H  
ATOM   2841  H2  HOH B 940      24.699  25.362  -0.539  1.00  0.00      B    H  
ATOM   2842  O   HOH B 941      28.335  30.976   4.553  1.00  0.00      B    O  
ATOM   2843  H1  HOH B 941      28.395  31.755   3.852  1.00  0.00      B    H  
ATOM   2844  H2  HOH B 941      28.816  31.351   5.340  1.00  0.00      B    H  
ATOM   2845  O   HOH B 942       5.536   3.114   8.303  1.00  0.00      B    O  
ATOM   2846  H1  HOH B 942       6.042   2.295   8.536  1.00  0.00      B    H  
ATOM   2847  H2  HOH B 942       4.631   2.739   7.940  1.00  0.00      B    H  
ATOM   2848  O   HOH B 943      24.013  18.165  27.239  1.00  0.00      B    O  
ATOM   2849  H1  HOH B 943      23.134  18.284  27.711  1.00  0.00      B    H  
ATOM   2850  H2  HOH B 943      24.308  17.188  27.158  1.00  0.00      B    H  
ATOM   2851  O   HOH B 944      23.552  23.961  19.058  1.00  0.00      B    O  
ATOM   2852  H1  HOH B 944      23.747  22.962  19.209  1.00  0.00      B    H  
ATOM   2853  H2  HOH B 944      24.095  24.468  19.772  1.00  0.00      B    H  
ATOM   2854  O   HOH B 945      33.679   5.339  29.142  1.00  0.00      B    O  
ATOM   2855  H1  HOH B 945      33.464   4.343  29.006  1.00  0.00      B    H  
ATOM   2856  H2  HOH B 945      33.802   5.729  28.257  1.00  0.00      B    H  
ATOM   2857  O   HOH B 946      38.711  10.486  32.464  1.00  0.00      B    O  
ATOM   2858  H1  HOH B 946      38.271   9.815  33.106  1.00  0.00      B    H  
ATOM   2859  H2  HOH B 946      39.396   9.986  31.889  1.00  0.00      B    H  
ATOM   2860  O   HOH B 947       3.346  14.737  17.742  1.00  0.00      B    O  
ATOM   2861  H1  HOH B 947       4.097  15.103  18.353  1.00  0.00      B    H  
ATOM   2862  H2  HOH B 947       3.645  13.838  17.411  1.00  0.00      B    H  
ATOM   2863  O   HOH B 948      23.356  34.330  26.679  1.00  0.00      B    O  
ATOM   2864  H1  HOH B 948      22.439  34.049  26.976  1.00  0.00      B    H  
ATOM   2865  H2  HOH B 948      23.865  34.628  27.514  1.00  0.00      B    H  
ATOM   2866  O   HOH B 949       6.760  37.228   2.867  1.00  0.00      B    O  
ATOM   2867  H1  HOH B 949       6.246  36.367   2.532  1.00  0.00      B    H  
ATOM   2868  H2  HOH B 949       6.798  37.836   2.049  1.00  0.00      B    H  
ATOM   2869  O   HOH B 950       8.978   0.878  19.303  1.00  0.00      B    O  
ATOM   2870  H1  HOH B 950       9.309   0.422  18.468  1.00  0.00      B    H  
ATOM   2871  H2  HOH B 950       7.959   0.966  19.025  1.00  0.00      B    H  
ATOM   2872  O   HOH B 951      11.076  19.757   5.402  1.00  0.00      B    O  
ATOM   2873  H1  HOH B 951      12.010  19.597   5.691  1.00  0.00      B    H  
ATOM   2874  H2  HOH B 951      11.107  20.600   4.767  1.00  0.00      B    H  
ATOM   2875  O   HOH B 952      14.426  23.345   0.965  1.00  0.00      B    O  
ATOM   2876  H1  HOH B 952      14.667  22.469   0.597  1.00  0.00      B    H  
ATOM   2877  H2  HOH B 952      14.971  23.430   1.800  1.00  0.00      B    H  
ATOM   2878  O   HOH B 953       7.616  10.192  12.525  1.00  0.00      B    O  
ATOM   2879  H1  HOH B 953       6.620  10.229  12.385  1.00  0.00      B    H  
ATOM   2880  H2  HOH B 953       7.919  10.838  13.216  1.00  0.00      B    H  
ATOM   2881  O   HOH B 954      23.294  26.129   8.377  1.00  0.00      B    O  
ATOM   2882  H1  HOH B 954      24.006  25.483   8.599  1.00  0.00      B    H  
ATOM   2883  H2  HOH B 954      23.750  26.821   7.740  1.00  0.00      B    H  
ATOM   2884  O   HOH B 955      17.038   3.969  30.214  1.00  0.00      B    O  
ATOM   2885  H1  HOH B 955      16.282   4.014  30.903  1.00  0.00      B    H  
ATOM   2886  H2  HOH B 955      17.129   2.921  29.909  1.00  0.00      B    H  
ATOM   2887  O   HOH B 956      21.122  29.503  32.800  1.00  0.00      B    O  
ATOM   2888  H1  HOH B 956      20.394  30.141  32.423  1.00  0.00      B    H  
ATOM   2889  H2  HOH B 956      20.705  28.582  32.807  1.00  0.00      B    H  
ATOM   2890  O   HOH B 957      14.079  13.592  29.182  1.00  0.00      B    O  
ATOM   2891  H1  HOH B 957      14.367  12.616  29.173  1.00  0.00      B    H  
ATOM   2892  H2  HOH B 957      14.178  13.847  30.154  1.00  0.00      B    H  
ATOM   2893  O   HOH B 958      27.196   4.895  21.192  1.00  0.00      B    O  
ATOM   2894  H1  HOH B 958      26.812   4.033  21.674  1.00  0.00      B    H  
ATOM   2895  H2  HOH B 958      28.064   5.150  21.697  1.00  0.00      B    H  
ATOM   2896  O   HOH B 959      13.368  19.903  32.419  1.00  0.00      B    O  
ATOM   2897  H1  HOH B 959      12.457  19.440  32.525  1.00  0.00      B    H  
ATOM   2898  H2  HOH B 959      13.711  19.978  33.358  1.00  0.00      B    H  
ATOM   2899  O   HOH B 960      38.247  27.701  36.911  1.00  0.00      B    O  
ATOM   2900  H1  HOH B 960      38.443  26.721  36.734  1.00  0.00      B    H  
ATOM   2901  H2  HOH B 960      37.519  27.731  37.633  1.00  0.00      B    H  
ATOM   2902  O   HOH B 961      18.761  10.962  16.636  1.00  0.00      B    O  
ATOM   2903  H1  HOH B 961      18.305  11.279  17.459  1.00  0.00      B    H  
ATOM   2904  H2  HOH B 961      19.357  10.202  16.884  1.00  0.00      B    H  
ATOM   2905  O   HOH B 962      16.408  16.161  10.683  1.00  0.00      B    O  
ATOM   2906  H1  HOH B 962      16.255  15.190  10.890  1.00  0.00      B    H  
ATOM   2907  H2  HOH B 962      17.261  16.384  11.197  1.00  0.00      B    H  
ATOM   2908  O   HOH B 963       9.354  22.629   6.353  1.00  0.00      B    O  
ATOM   2909  H1  HOH B 963      10.069  22.392   5.714  1.00  0.00      B    H  
ATOM   2910  H2  HOH B 963       8.742  21.830   6.479  1.00  0.00      B    H  
ATOM   2911  O   HOH B 964       1.541  29.761  29.222  1.00  0.00      B    O  
ATOM   2912  H1  HOH B 964       1.711  29.121  28.498  1.00  0.00      B    H  
ATOM   2913  H2  HOH B 964       1.714  29.260  30.116  1.00  0.00      B    H  
ATOM   2914  O   HOH B 965      29.905   1.799  15.298  1.00  0.00      B    O  
ATOM   2915  H1  HOH B 965      29.303   2.579  15.319  1.00  0.00      B    H  
ATOM   2916  H2  HOH B 965      30.811   2.192  15.268  1.00  0.00      B    H  
ATOM   2917  O   HOH B 966      26.403  37.311   9.336  1.00  0.00      B    O  
ATOM   2918  H1  HOH B 966      25.654  37.748   9.887  1.00  0.00      B    H  
ATOM   2919  H2  HOH B 966      26.064  37.159   8.372  1.00  0.00      B    H  
ATOM   2920  O   HOH B 967      12.336   0.821  34.625  1.00  0.00      B    O  
ATOM   2921  H1  HOH B 967      11.788   0.203  34.024  1.00  0.00      B    H  
ATOM   2922  H2  HOH B 967      13.171   0.373  34.895  1.00  0.00      B    H  
ATOM   2923  O   HOH B 968      10.291  12.305  17.996  1.00  0.00      B    O  
ATOM   2924  H1  HOH B 968      11.186  12.106  18.417  1.00  0.00      B    H  
ATOM   2925  H2  HOH B 968      10.224  11.676  17.219  1.00  0.00      B    H  
ATOM   2926  O   HOH B 969      33.427  13.520  30.266  1.00  0.00      B    O  
ATOM   2927  H1  HOH B 969      32.634  13.594  30.921  1.00  0.00      B    H  
ATOM   2928  H2  HOH B 969      33.912  14.416  30.350  1.00  0.00      B    H  
ATOM   2929  O   HOH B 970      20.859   2.715   5.583  1.00  0.00      B    O  
ATOM   2930  H1  HOH B 970      19.973   3.139   5.683  1.00  0.00      B    H  
ATOM   2931  H2  HOH B 970      20.771   1.744   5.673  1.00  0.00      B    H  
ATOM   2932  O   HOH B 971      18.756  16.386   2.843  1.00  0.00      B    O  
ATOM   2933  H1  HOH B 971      18.536  15.697   2.095  1.00  0.00      B    H  
ATOM   2934  H2  HOH B 971      19.743  16.090   3.173  1.00  0.00      B    H  
ATOM   2935  O   HOH B 972      12.121  15.530   7.910  1.00  0.00      B    O  
ATOM   2936  H1  HOH B 972      11.902  15.941   7.022  1.00  0.00      B    H  
ATOM   2937  H2  HOH B 972      11.835  14.577   7.876  1.00  0.00      B    H  
ATOM   2938  O   HOH B 973      10.951  19.037  15.209  1.00  0.00      B    O  
ATOM   2939  H1  HOH B 973      10.689  18.106  14.865  1.00  0.00      B    H  
ATOM   2940  H2  HOH B 973      11.691  18.900  15.912  1.00  0.00      B    H  
ATOM   2941  O   HOH B 974      20.451  14.160  10.370  1.00  0.00      B    O  
ATOM   2942  H1  HOH B 974      20.389  13.187  10.042  1.00  0.00      B    H  
ATOM   2943  H2  HOH B 974      20.410  14.743   9.497  1.00  0.00      B    H  
ATOM   2944  O   HOH B 975       7.420  32.761  38.315  1.00  0.00      B    O  
ATOM   2945  H1  HOH B 975       7.000  32.228  37.518  1.00  0.00      B    H  
ATOM   2946  H2  HOH B 975       7.407  32.124  39.075  1.00  0.00      B    H  
ATOM   2947  O   HOH B 976      19.864  33.464  23.877  1.00  0.00      B    O  
ATOM   2948  H1  HOH B 976      20.297  33.007  23.089  1.00  0.00      B    H  
ATOM   2949  H2  HOH B 976      20.027  34.478  23.757  1.00  0.00      B    H  
ATOM   2950  O   HOH B 977      11.231  39.177  10.585  1.00  0.00      B    O  
ATOM   2951  H1  HOH B 977      11.241  38.869   9.626  1.00  0.00      B    H  
ATOM   2952  H2  HOH B 977      11.713  38.368  11.039  1.00  0.00      B    H  
ATOM   2953  O   HOH B 978      12.728  20.582  27.801  1.00  0.00      B    O  
ATOM   2954  H1  HOH B 978      12.634  19.549  27.801  1.00  0.00      B    H  
ATOM   2955  H2  HOH B 978      12.790  20.891  28.751  1.00  0.00      B    H  
ATOM   2956  O   HOH B 979      31.053   7.869  26.194  1.00  0.00      B    O  
ATOM   2957  H1  HOH B 979      30.222   7.348  26.344  1.00  0.00      B    H  
ATOM   2958  H2  HOH B 979      31.176   8.036  25.160  1.00  0.00      B    H  
ATOM   2959  O   HOH B 980       9.262  25.111  26.771  1.00  0.00      B    O  
ATOM   2960  H1  HOH B 980       9.012  24.444  27.389  1.00  0.00      B    H  
ATOM   2961  H2  HOH B 980       9.968  25.702  27.380  1.00  0.00      B    H  
ATOM   2962  O   HOH B 981      14.047  21.699  23.415  1.00  0.00      B    O  
ATOM   2963  H1  HOH B 981      14.483  21.606  24.344  1.00  0.00      B    H  
ATOM   2964  H2  HOH B 981      14.479  21.125  22.799  1.00  0.00      B    H  
ATOM   2965  O   HOH B 982       6.950  20.509   3.794  1.00  0.00      B    O  
ATOM   2966  H1  HOH B 982       7.151  21.495   3.756  1.00  0.00      B    H  
ATOM   2967  H2  HOH B 982       5.930  20.339   3.660  1.00  0.00      B    H  
ATOM   2968  O   HOH B 983      37.159  16.036   1.560  1.00  0.00      B    O  
ATOM   2969  H1  HOH B 983      36.148  15.748   1.636  1.00  0.00      B    H  
ATOM   2970  H2  HOH B 983      37.698  15.812   2.370  1.00  0.00      B    H  
ATOM   2971  O   HOH B 984       1.425  30.601  17.369  1.00  0.00      B    O  
ATOM   2972  H1  HOH B 984       0.571  30.982  17.804  1.00  0.00      B    H  
ATOM   2973  H2  HOH B 984       1.433  29.654  17.595  1.00  0.00      B    H  
ATOM   2974  O   HOH B 985       2.903  35.698   3.634  1.00  0.00      B    O  
ATOM   2975  H1  HOH B 985       2.210  35.169   4.050  1.00  0.00      B    H  
ATOM   2976  H2  HOH B 985       3.752  35.336   4.082  1.00  0.00      B    H  
ATOM   2977  O   HOH B 986      16.248  39.125  19.514  1.00  0.00      B    O  
ATOM   2978  H1  HOH B 986      15.484  39.700  19.236  1.00  0.00      B    H  
ATOM   2979  H2  HOH B 986      15.911  38.443  20.164  1.00  0.00      B    H  
ATOM   2980  O   HOH B 987      10.000  21.676   1.709  1.00  0.00      B    O  
ATOM   2981  H1  HOH B 987       9.803  22.532   1.217  1.00  0.00      B    H  
ATOM   2982  H2  HOH B 987       9.449  20.920   1.345  1.00  0.00      B    H  
ATOM   2983  O   HOH B 988       3.264  21.646   6.336  1.00  0.00      B    O  
ATOM   2984  H1  HOH B 988       3.466  22.477   5.801  1.00  0.00      B    H  
ATOM   2985  H2  HOH B 988       4.061  21.454   6.926  1.00  0.00      B    H  
ATOM   2986  O   HOH B 989      34.352  11.463  23.161  1.00  0.00      B    O  
ATOM   2987  H1  HOH B 989      34.907  10.619  23.087  1.00  0.00      B    H  
ATOM   2988  H2  HOH B 989      34.422  11.758  24.152  1.00  0.00      B    H  
ATOM   2989  O   HOH B 990       7.921   0.853  26.095  1.00  0.00      B    O  
ATOM   2990  H1  HOH B 990       7.175   0.254  25.883  1.00  0.00      B    H  
ATOM   2991  H2  HOH B 990       7.670   1.412  26.905  1.00  0.00      B    H  
ATOM   2992  O   HOH B 991      12.712  31.008   6.270  1.00  0.00      B    O  
ATOM   2993  H1  HOH B 991      13.254  30.378   5.679  1.00  0.00      B    H  
ATOM   2994  H2  HOH B 991      13.292  31.794   6.491  1.00  0.00      B    H  
ATOM   2995  O   HOH B 992      28.302   9.647   6.925  1.00  0.00      B    O  
ATOM   2996  H1  HOH B 992      27.367   9.227   6.611  1.00  0.00      B    H  
ATOM   2997  H2  HOH B 992      28.849   8.942   7.318  1.00  0.00      B    H  
ATOM   2998  O   HOH B 993      16.849  28.483  18.586  1.00  0.00      B    O  
ATOM   2999  H1  HOH B 993      17.865  28.679  18.322  1.00  0.00      B    H  
ATOM   3000  H2  HOH B 993      16.703  28.781  19.533  1.00  0.00      B    H  
ATOM   3001  O   HOH B 994      31.795  15.689  13.318  1.00  0.00      B    O  
ATOM   3002  H1  HOH B 994      31.894  16.271  12.492  1.00  0.00      B    H  
ATOM   3003  H2  HOH B 994      32.639  15.691  13.837  1.00  0.00      B    H  
ATOM   3004  O   HOH B 995      24.166   6.608   4.385  1.00  0.00      B    O  
ATOM   3005  H1  HOH B 995      24.845   6.353   5.057  1.00  0.00      B    H  
ATOM   3006  H2  HOH B 995      24.683   7.218   3.737  1.00  0.00      B    H  
ATOM   3007  O   HOH B 996      37.258  30.881  22.628  1.00  0.00      B    O  
ATOM   3008  H1  HOH B 996      38.058  31.550  22.659  1.00  0.00      B    H  
ATOM   3009  H2  HOH B 996      37.330  30.300  21.826  1.00  0.00      B    H  
ATOM   3010  O   HOH B 997      22.703  23.829  22.812  1.00  0.00      B    O  
ATOM   3011  H1  HOH B 997      22.834  23.254  23.644  1.00  0.00      B    H  
ATOM   3012  H2  HOH B 997      22.002  23.294  22.245  1.00  0.00      B    H  
ATOM   3013  O   HOH B 998       1.735  29.973   0.424  1.00  0.00      B    O  
ATOM   3014  H1  HOH B 998       1.260  30.498  -0.288  1.00  0.00      B    H  
ATOM   3015  H2  HOH B 998       2.035  29.111   0.009  1.00  0.00      B    H  
ATOM   3016  O   HOH B 999      27.507  25.151   9.645  1.00  0.00      B    O  
ATOM   3017  H1  HOH B 999      28.512  24.980   9.407  1.00  0.00      B    H  
ATOM   3018  H2  HOH B 999      27.353  24.840  10.604  1.00  0.00      B    H  
ATOM   3019  O   HOH B1000      12.012   1.727  12.640  1.00  0.00      B    O  
ATOM   3020  H1  HOH B1000      11.395   1.506  11.815  1.00  0.00      B    H  
ATOM   3021  H2  HOH B1000      11.800   1.002  13.334  1.00  0.00      B    H  
ATOM   3022  O   HOH B1001      18.144  24.572   5.445  1.00  0.00      B    O  
ATOM   3023  H1  HOH B1001      19.046  24.543   4.965  1.00  0.00      B    H  
ATOM   3024  H2  HOH B1001      18.334  24.377   6.422  1.00  0.00      B    H  
ATOM   3025  O   HOH B1002      36.111  23.711  30.461  1.00  0.00      B    O  
ATOM   3026  H1  HOH B1002      36.706  22.957  30.094  1.00  0.00      B    H  
ATOM   3027  H2  HOH B1002      35.780  24.291  29.667  1.00  0.00      B    H  
ATOM   3028  O   HOH B1003       7.252  29.195  32.601  1.00  0.00      B    O  
ATOM   3029  H1  HOH B1003       6.630  29.967  32.852  1.00  0.00      B    H  
ATOM   3030  H2  HOH B1003       7.342  29.210  31.582  1.00  0.00      B    H  
ATOM   3031  O   HOH B1004      29.872  15.989   8.358  1.00  0.00      B    O  
ATOM   3032  H1  HOH B1004      29.349  16.298   7.525  1.00  0.00      B    H  
ATOM   3033  H2  HOH B1004      30.802  15.634   8.137  1.00  0.00      B    H  
ATOM   3034  O   HOH B1005       2.603  37.163   7.647  1.00  0.00      B    O  
ATOM   3035  H1  HOH B1005       1.647  36.778   7.771  1.00  0.00      B    H  
ATOM   3036  H2  HOH B1005       3.098  36.915   8.512  1.00  0.00      B    H  
ATOM   3037  O   HOH B1006      11.138   8.971   1.095  1.00  0.00      B    O  
ATOM   3038  H1  HOH B1006      11.712   9.424   0.349  1.00  0.00      B    H  
ATOM   3039  H2  HOH B1006      10.956   9.628   1.825  1.00  0.00      B    H  
ATOM   3040  O   HOH B1007      14.373  34.337  17.524  1.00  0.00      B    O  
ATOM   3041  H1  HOH B1007      13.871  33.481  17.811  1.00  0.00      B    H  
ATOM   3042  H2  HOH B1007      15.354  34.099  17.682  1.00  0.00      B    H  
ATOM   3043  O   HOH B1008      19.962   0.283  25.426  1.00  0.00      B    O  
ATOM   3044  H1  HOH B1008      20.297   0.063  24.504  1.00  0.00      B    H  
ATOM   3045  H2  HOH B1008      20.597   0.948  25.801  1.00  0.00      B    H  
ATOM   3046  O   HOH B1009       9.005   3.100  24.864  1.00  0.00      B    O  
ATOM   3047  H1  HOH B1009       9.984   2.723  24.733  1.00  0.00      B    H  
ATOM   3048  H2  HOH B1009       8.518   2.395  25.426  1.00  0.00      B    H  
ATOM   3049  O   HOH B1010       2.120  31.844  15.090  1.00  0.00      B    O  
ATOM   3050  H1  HOH B1010       1.879  31.470  16.006  1.00  0.00      B    H  
ATOM   3051  H2  HOH B1010       1.591  32.692  14.912  1.00  0.00      B    H  
ATOM   3052  O   HOH B1011      17.496  20.698  16.416  1.00  0.00      B    O  
ATOM   3053  H1  HOH B1011      16.758  19.949  16.535  1.00  0.00      B    H  
ATOM   3054  H2  HOH B1011      18.390  20.206  16.652  1.00  0.00      B    H  
ATOM   3055  O   HOH B1012      38.098  28.779  11.272  1.00  0.00      B    O  
ATOM   3056  H1  HOH B1012      37.530  28.849  12.131  1.00  0.00      B    H  
ATOM   3057  H2  HOH B1012      38.785  29.496  11.222  1.00  0.00      B    H  
ATOM   3058  O   HOH B1013       2.894  14.664   6.593  1.00  0.00      B    O  
ATOM   3059  H1  HOH B1013       3.851  14.691   6.273  1.00  0.00      B    H  
ATOM   3060  H2  HOH B1013       2.356  14.106   5.936  1.00  0.00      B    H  
ATOM   3061  O   HOH B1014       1.337   9.644  18.961  1.00  0.00      B    O  
ATOM   3062  H1  HOH B1014       0.933  10.432  19.433  1.00  0.00      B    H  
ATOM   3063  H2  HOH B1014       1.819  10.009  18.159  1.00  0.00      B    H  
ATOM   3064  O   HOH B1015      20.596  20.856  33.035  1.00  0.00      B    O  
ATOM   3065  H1  HOH B1015      21.015  21.351  32.291  1.00  0.00      B    H  
ATOM   3066  H2  HOH B1015      20.886  19.894  33.016  1.00  0.00      B    H  
ATOM   3067  O   HOH B1016      13.865   7.391  29.650  1.00  0.00      B    O  
ATOM   3068  H1  HOH B1016      13.331   7.603  30.502  1.00  0.00      B    H  
ATOM   3069  H2  HOH B1016      14.883   7.544  29.756  1.00  0.00      B    H  
ATOM   3070  O   HOH B1017       3.083  23.941  19.728  1.00  0.00      B    O  
ATOM   3071  H1  HOH B1017       2.688  24.313  18.944  1.00  0.00      B    H  
ATOM   3072  H2  HOH B1017       4.000  23.560  19.489  1.00  0.00      B    H  
ATOM   3073  O   HOH B1018      38.513  10.508  26.092  1.00  0.00      B    O  
ATOM   3074  H1  HOH B1018      38.298  10.826  27.036  1.00  0.00      B    H  
ATOM   3075  H2  HOH B1018      38.006   9.665  26.034  1.00  0.00      B    H  
ATOM   3076  O   HOH B1019       1.574  19.576   5.494  1.00  0.00      B    O  
ATOM   3077  H1  HOH B1019       2.334  20.050   5.953  1.00  0.00      B    H  
ATOM   3078  H2  HOH B1019       1.661  18.585   5.578  1.00  0.00      B    H  
ATOM   3079  O   HOH B1020       4.075   4.754  24.596  1.00  0.00      B    O  
ATOM   3080  H1  HOH B1020       4.801   4.134  24.224  1.00  0.00      B    H  
ATOM   3081  H2  HOH B1020       3.134   4.449  24.229  1.00  0.00      B    H  
ATOM   3082  O   HOH B1021       8.064   7.832   1.581  1.00  0.00      B    O  
ATOM   3083  H1  HOH B1021       7.452   7.325   2.151  1.00  0.00      B    H  
ATOM   3084  H2  HOH B1021       8.547   8.508   2.099  1.00  0.00      B    H  
ATOM   3085  O   HOH B1022      34.457  24.032  33.046  1.00  0.00      B    O  
ATOM   3086  H1  HOH B1022      34.475  24.994  33.378  1.00  0.00      B    H  
ATOM   3087  H2  HOH B1022      34.951  24.089  32.181  1.00  0.00      B    H  
ATOM   3088  O   HOH B1023      32.008  20.769   3.628  1.00  0.00      B    O  
ATOM   3089  H1  HOH B1023      32.506  19.907   3.784  1.00  0.00      B    H  
ATOM   3090  H2  HOH B1023      32.378  21.514   4.158  1.00  0.00      B    H  
ATOM   3091  O   HOH B1024      24.722  15.347  29.068  1.00  0.00      B    O  
ATOM   3092  H1  HOH B1024      23.766  15.162  29.326  1.00  0.00      B    H  
ATOM   3093  H2  HOH B1024      25.185  14.581  28.648  1.00  0.00      B    H  
ATOM   3094  O   HOH B1025      30.307  12.014  37.405  1.00  0.00      B    O  
ATOM   3095  H1  HOH B1025      29.903  11.685  38.271  1.00  0.00      B    H  
ATOM   3096  H2  HOH B1025      29.489  12.082  36.798  1.00  0.00      B    H  
ATOM   3097  O   HOH B1026      17.556   9.818  19.904  1.00  0.00      B    O  
ATOM   3098  H1  HOH B1026      18.233   9.202  19.397  1.00  0.00      B    H  
ATOM   3099  H2  HOH B1026      18.023  10.738  20.000  1.00  0.00      B    H  
ATOM   3100  O   HOH B1027      36.069  18.758  33.283  1.00  0.00      B    O  
ATOM   3101  H1  HOH B1027      36.451  18.842  32.302  1.00  0.00      B    H  
ATOM   3102  H2  HOH B1027      36.916  18.696  33.862  1.00  0.00      B    H  
ATOM   3103  O   HOH B1028      16.993  30.894  13.745  1.00  0.00      B    O  
ATOM   3104  H1  HOH B1028      16.406  31.429  13.101  1.00  0.00      B    H  
ATOM   3105  H2  HOH B1028      16.433  30.368  14.513  1.00  0.00      B    H  
ATOM   3106  O   HOH B1029       8.311   4.950  35.974  1.00  0.00      B    O  
ATOM   3107  H1  HOH B1029       7.812   4.491  35.194  1.00  0.00      B    H  
ATOM   3108  H2  HOH B1029       7.760   4.828  36.817  1.00  0.00      B    H  
ATOM   3109  O   HOH B1030      15.747   9.687  14.523  1.00  0.00      B    O  
ATOM   3110  H1  HOH B1030      16.645   9.805  14.040  1.00  0.00      B    H  
ATOM   3111  H2  HOH B1030      15.292   8.857  14.114  1.00  0.00      B    H  
ATOM   3112  O   HOH B1031      34.464  17.089  36.225  1.00  0.00      B    O  
ATOM   3113  H1  HOH B1031      34.727  17.693  36.998  1.00  0.00      B    H  
ATOM   3114  H2  HOH B1031      35.317  16.782  35.769  1.00  0.00      B    H  
ATOM   3115  O   HOH B1032      15.633  26.569  13.451  1.00  0.00      B    O  
ATOM   3116  H1  HOH B1032      15.354  25.568  13.597  1.00  0.00      B    H  
ATOM   3117  H2  HOH B1032      16.589  26.563  13.724  1.00  0.00      B    H  
ATOM   3118  O   HOH B1033      17.337  10.724  25.596  1.00  0.00      B    O  
ATOM   3119  H1  HOH B1033      16.800   9.962  25.220  1.00  0.00      B    H  
ATOM   3120  H2  HOH B1033      18.063  10.267  26.118  1.00  0.00      B    H  
ATOM   3121  O   HOH B1034      33.935   7.248   7.285  1.00  0.00      B    O  
ATOM   3122  H1  HOH B1034      34.462   7.864   6.624  1.00  0.00      B    H  
ATOM   3123  H2  HOH B1034      33.541   6.519   6.755  1.00  0.00      B    H  
ATOM   3124  O   HOH B1035      36.990   6.973  16.052  1.00  0.00      B    O  
ATOM   3125  H1  HOH B1035      37.921   6.598  16.140  1.00  0.00      B    H  
ATOM   3126  H2  HOH B1035      36.610   7.220  16.988  1.00  0.00      B    H  
ATOM   3127  O   HOH B1036       7.703  24.442   9.683  1.00  0.00      B    O  
ATOM   3128  H1  HOH B1036       7.654  23.722  10.444  1.00  0.00      B    H  
ATOM   3129  H2  HOH B1036       8.192  24.129   8.934  1.00  0.00      B    H  
ATOM   3130  O   HOH B1037      13.002  14.875  13.928  1.00  0.00      B    O  
ATOM   3131  H1  HOH B1037      12.460  14.135  13.478  1.00  0.00      B    H  
ATOM   3132  H2  HOH B1037      13.640  14.444  14.658  1.00  0.00      B    H  
ATOM   3133  O   HOH B1038      33.637  30.221  37.730  1.00  0.00      B    O  
ATOM   3134  H1  HOH B1038      34.558  30.447  37.457  1.00  0.00      B    H  
ATOM   3135  H2  HOH B1038      33.571  29.250  37.686  1.00  0.00      B    H  
ATOM   3136  O   HOH B1039      25.954  37.638  24.392  1.00  0.00      B    O  
ATOM   3137  H1  HOH B1039      26.028  36.614  24.501  1.00  0.00      B    H  
ATOM   3138  H2  HOH B1039      25.204  37.945  24.972  1.00  0.00      B    H  
ATOM   3139  O   HOH B1040      26.915   2.248  11.960  1.00  0.00      B    O  
ATOM   3140  H1  HOH B1040      26.612   1.289  12.235  1.00  0.00      B    H  
ATOM   3141  H2  HOH B1040      26.391   2.853  12.464  1.00  0.00      B    H  
ATOM   3142  O   HOH B1041      34.613   1.936   6.290  1.00  0.00      B    O  
ATOM   3143  H1  HOH B1041      33.973   1.750   7.062  1.00  0.00      B    H  
ATOM   3144  H2  HOH B1041      35.571   2.051   6.680  1.00  0.00      B    H  
ATOM   3145  O   HOH B1042      12.180  35.027  28.376  1.00  0.00      B    O  
ATOM   3146  H1  HOH B1042      11.732  35.524  27.628  1.00  0.00      B    H  
ATOM   3147  H2  HOH B1042      11.448  34.409  28.851  1.00  0.00      B    H  
ATOM   3148  O   HOH B1043       8.565  33.326  31.166  1.00  0.00      B    O  
ATOM   3149  H1  HOH B1043       7.868  32.955  30.569  1.00  0.00      B    H  
ATOM   3150  H2  HOH B1043       8.127  33.611  32.008  1.00  0.00      B    H  
ATOM   3151  O   HOH B1044      25.863  12.079   1.198  1.00  0.00      B    O  
ATOM   3152  H1  HOH B1044      26.524  11.895   1.962  1.00  0.00      B    H  
ATOM   3153  H2  HOH B1044      25.053  11.589   1.497  1.00  0.00      B    H  
ATOM   3154  O   HOH B1045      34.842  38.461   8.909  1.00  0.00      B    O  
ATOM   3155  H1  HOH B1045      34.884  38.601   9.938  1.00  0.00      B    H  
ATOM   3156  H2  HOH B1045      35.782  38.407   8.577  1.00  0.00      B    H  
ATOM   3157  O   HOH B1046      23.952  32.345  32.455  1.00  0.00      B    O  
ATOM   3158  H1  HOH B1046      23.868  31.378  32.632  1.00  0.00      B    H  
ATOM   3159  H2  HOH B1046      23.589  32.686  33.556  1.00  0.00      B    H  
ATOM   3160  O   HOH B1047      38.727  32.179  32.100  1.00  0.00      B    O  
ATOM   3161  H1  HOH B1047      38.431  31.344  32.600  1.00  0.00      B    H  
ATOM   3162  H2  HOH B1047      38.430  33.024  32.607  1.00  0.00      B    H  
ATOM   3163  O   HOH B1048       7.374   9.241  32.749  1.00  0.00      B    O  
ATOM   3164  H1  HOH B1048       6.527   9.092  33.277  1.00  0.00      B    H  
ATOM   3165  H2  HOH B1048       7.288   8.811  31.797  1.00  0.00      B    H  
ATOM   3166  O   HOH B1049      38.541  29.004   1.341  1.00  0.00      B    O  
ATOM   3167  H1  HOH B1049      38.328  29.224   2.289  1.00  0.00      B    H  
ATOM   3168  H2  HOH B1049      39.518  29.207   1.129  1.00  0.00      B    H  
ATOM   3169  O   HOH B1050       1.658  16.708  15.538  1.00  0.00      B    O  
ATOM   3170  H1  HOH B1050       1.355  17.253  16.360  1.00  0.00      B    H  
ATOM   3171  H2  HOH B1050       2.533  16.255  15.817  1.00  0.00      B    H  
ATOM   3172  O   HOH B1051      13.922  32.222  32.808  1.00  0.00      B    O  
ATOM   3173  H1  HOH B1051      13.273  31.700  32.198  1.00  0.00      B    H  
ATOM   3174  H2  HOH B1051      14.779  31.685  32.785  1.00  0.00      B    H  
ATOM   3175  O   HOH B1052       7.390  20.590  20.211  1.00  0.00      B    O  
ATOM   3176  H1  HOH B1052       7.775  20.846  21.106  1.00  0.00      B    H  
ATOM   3177  H2  HOH B1052       8.094  20.006  19.751  1.00  0.00      B    H  
ATOM   3178  O   HOH B1053       9.230  14.383  39.093  1.00  0.00      B    O  
ATOM   3179  H1  HOH B1053       8.996  14.181  38.157  1.00  0.00      B    H  
ATOM   3180  H2  HOH B1053      10.164  14.740  39.017  1.00  0.00      B    H  
ATOM   3181  O   HOH B1054      35.343   4.942  19.865  1.00  0.00      B    O  
ATOM   3182  H1  HOH B1054      34.972   5.927  19.942  1.00  0.00      B    H  
ATOM   3183  H2  HOH B1054      34.779   4.444  19.190  1.00  0.00      B    H  
ATOM   3184  O   HOH B1055       7.778   4.724   7.532  1.00  0.00      B    O  
ATOM   3185  H1  HOH B1055       7.046   4.004   7.274  1.00  0.00      B    H  
ATOM   3186  H2  HOH B1055       7.550   5.246   8.395  1.00  0.00      B    H  
ATOM   3187  O   HOH B1056      34.394  14.386  13.474  1.00  0.00      B    O  
ATOM   3188  H1  HOH B1056      34.667  13.713  12.768  1.00  0.00      B    H  
ATOM   3189  H2  HOH B1056      35.175  14.699  14.030  1.00  0.00      B    H  
ATOM   3190  O   HOH B1057      18.360  16.376  12.970  1.00  0.00      B    O  
ATOM   3191  H1  HOH B1057      17.442  16.418  13.479  1.00  0.00      B    H  
ATOM   3192  H2  HOH B1057      18.560  15.434  12.633  1.00  0.00      B    H  
ATOM   3193  O   HOH B1058      11.445   5.155  22.927  1.00  0.00      B    O  
ATOM   3194  H1  HOH B1058      11.538   4.253  23.294  1.00  0.00      B    H  
ATOM   3195  H2  HOH B1058      12.350   5.567  23.009  1.00  0.00      B    H  
ATOM   3196  O   HOH B1059      16.126   8.238  25.367  1.00  0.00      B    O  
ATOM   3197  H1  HOH B1059      16.679   7.406  25.150  1.00  0.00      B    H  
ATOM   3198  H2  HOH B1059      15.174   7.943  25.354  1.00  0.00      B    H  
ATOM   3199  O   HOH B1060      18.090   9.579   3.631  1.00  0.00      B    O  
ATOM   3200  H1  HOH B1060      19.092   9.570   3.948  1.00  0.00      B    H  
ATOM   3201  H2  HOH B1060      17.666  10.332   4.130  1.00  0.00      B    H  
ATOM   3202  O   HOH B1061       0.137   7.745   4.341  1.00  0.00      B    O  
ATOM   3203  H1  HOH B1061      -0.191   6.949   4.872  1.00  0.00      B    H  
ATOM   3204  H2  HOH B1061       1.089   7.596   4.131  1.00  0.00      B    H  
ATOM   3205  O   HOH B1062       0.955  37.023  18.785  1.00  0.00      B    O  
ATOM   3206  H1  HOH B1062       0.939  36.049  18.659  1.00  0.00      B    H  
ATOM   3207  H2  HOH B1062       0.120  37.442  18.396  1.00  0.00      B    H  
ATOM   3208  O   HOH B1063       5.817  10.842  24.027  1.00  0.00      B    O  
ATOM   3209  H1  HOH B1063       5.252  10.636  23.236  1.00  0.00      B    H  
ATOM   3210  H2  HOH B1063       5.473  11.691  24.440  1.00  0.00      B    H  
ATOM   3211  O   HOH B1064      13.442  25.758  31.785  1.00  0.00      B    O  
ATOM   3212  H1  HOH B1064      14.133  25.104  31.334  1.00  0.00      B    H  
ATOM   3213  H2  HOH B1064      12.615  25.304  31.979  1.00  0.00      B    H  
ATOM   3214  O   HOH B1065      21.938  20.435  15.696  1.00  0.00      B    O  
ATOM   3215  H1  HOH B1065      21.681  21.312  16.202  1.00  0.00      B    H  
ATOM   3216  H2  HOH B1065      22.823  20.117  16.084  1.00  0.00      B    H  
ATOM   3217  O   HOH B1066      21.587  16.235  38.280  1.00  0.00      B    O  
ATOM   3218  H1  HOH B1066      21.990  15.922  39.146  1.00  0.00      B    H  
ATOM   3219  H2  HOH B1066      21.973  15.620  37.629  1.00  0.00      B    H  
ATOM   3220  O   HOH B1067       3.096  11.820   8.564  1.00  0.00      B    O  
ATOM   3221  H1  HOH B1067       3.235  11.067   7.884  1.00  0.00      B    H  
ATOM   3222  H2  HOH B1067       3.545  12.679   8.182  1.00  0.00      B    H  
ATOM   3223  O   HOH B1068      28.939  35.605  35.417  1.00  0.00      B    O  
ATOM   3224  H1  HOH B1068      27.924  35.513  35.151  1.00  0.00      B    H  
ATOM   3225  H2  HOH B1068      28.999  36.070  36.296  1.00  0.00      B    H  
ATOM   3226  O   HOH B1069      13.978   4.309  34.827  1.00  0.00      B    O  
ATOM   3227  H1  HOH B1069      14.596   5.062  34.987  1.00  0.00      B    H  
ATOM   3228  H2  HOH B1069      13.420   4.285  35.592  1.00  0.00      B    H  
ATOM   3229  O   HOH B1070      13.718  37.015   8.358  1.00  0.00      B    O  
ATOM   3230  H1  HOH B1070      14.468  36.405   8.018  1.00  0.00      B    H  
ATOM   3231  H2  HOH B1070      13.574  36.672   9.340  1.00  0.00      B    H  
ATOM   3232  O   HOH B1071      25.247   0.952   4.259  1.00  0.00      B    O  
ATOM   3233  H1  HOH B1071      25.994   0.577   4.811  1.00  0.00      B    H  
ATOM   3234  H2  HOH B1071      25.265   0.376   3.436  1.00  0.00      B    H  
ATOM   3235  O   HOH B1072      37.818  12.786  18.035  1.00  0.00      B    O  
ATOM   3236  H1  HOH B1072      37.994  12.770  17.038  1.00  0.00      B    H  
ATOM   3237  H2  HOH B1072      37.016  13.362  18.280  1.00  0.00      B    H  
ATOM   3238  O   HOH B1073       4.501  34.751  14.928  1.00  0.00      B    O  
ATOM   3239  H1  HOH B1073       4.487  34.520  15.947  1.00  0.00      B    H  
ATOM   3240  H2  HOH B1073       4.277  33.890  14.423  1.00  0.00      B    H  
ATOM   3241  O   HOH B1074      11.677  29.058   8.037  1.00  0.00      B    O  
ATOM   3242  H1  HOH B1074      10.934  28.876   7.384  1.00  0.00      B    H  
ATOM   3243  H2  HOH B1074      12.217  29.686   7.445  1.00  0.00      B    H  
ATOM   3244  O   HOH B1075       1.065  21.254   7.850  1.00  0.00      B    O  
ATOM   3245  H1  HOH B1075       0.446  20.798   7.287  1.00  0.00      B    H  
ATOM   3246  H2  HOH B1075       1.888  21.590   7.326  1.00  0.00      B    H  
ATOM   3247  O   HOH B1076      14.011  35.066  38.666  1.00  0.00      B    O  
ATOM   3248  H1  HOH B1076      14.501  34.315  38.305  1.00  0.00      B    H  
ATOM   3249  H2  HOH B1076      13.046  34.769  38.580  1.00  0.00      B    H  
ATOM   3250  O   HOH B1077      22.998  12.787  26.594  1.00  0.00      B    O  
ATOM   3251  H1  HOH B1077      22.529  12.011  27.048  1.00  0.00      B    H  
ATOM   3252  H2  HOH B1077      23.419  12.427  25.732  1.00  0.00      B    H  
ATOM   3253  O   HOH B1078      28.214   6.129  12.771  1.00  0.00      B    O  
ATOM   3254  H1  HOH B1078      27.663   6.231  13.628  1.00  0.00      B    H  
ATOM   3255  H2  HOH B1078      28.002   6.914  12.206  1.00  0.00      B    H  
ATOM   3256  O   HOH B1079       1.816  12.743  29.686  1.00  0.00      B    O  
ATOM   3257  H1  HOH B1079       2.055  12.623  30.640  1.00  0.00      B    H  
ATOM   3258  H2  HOH B1079       2.184  13.622  29.378  1.00  0.00      B    H  
ATOM   3259  O   HOH B1080      10.104  23.909   8.561  1.00  0.00      B    O  
ATOM   3260  H1  HOH B1080      10.825  23.323   8.915  1.00  0.00      B    H  
ATOM   3261  H2  HOH B1080       9.857  23.568   7.652  1.00  0.00      B    H  
ATOM   3262  O   HOH B1081      13.211  33.805  35.248  1.00  0.00      B    O  
ATOM   3263  H1  HOH B1081      13.922  33.682  35.919  1.00  0.00      B    H  
ATOM   3264  H2  HOH B1081      13.301  33.131  34.557  1.00  0.00      B    H  
ATOM   3265  O   HOH B1082      27.854  33.794  21.909  1.00  0.00      B    O  
ATOM   3266  H1  HOH B1082      28.595  33.860  21.247  1.00  0.00      B    H  
ATOM   3267  H2  HOH B1082      28.192  33.283  22.710  1.00  0.00      B    H  
ATOM   3268  O   HOH B1083      38.200  24.001   6.653  1.00  0.00      B    O  
ATOM   3269  H1  HOH B1083      37.977  24.190   7.636  1.00  0.00      B    H  
ATOM   3270  H2  HOH B1083      37.354  23.679   6.234  1.00  0.00      B    H  
ATOM   3271  O   HOH B1084      21.777  23.863  26.108  1.00  0.00      B    O  
ATOM   3272  H1  HOH B1084      21.769  24.134  27.098  1.00  0.00      B    H  
ATOM   3273  H2  HOH B1084      22.644  23.360  25.955  1.00  0.00      B    H  
ATOM   3274  O   HOH B1085      16.806  25.657  26.258  1.00  0.00      B    O  
ATOM   3275  H1  HOH B1085      17.554  25.150  26.742  1.00  0.00      B    H  
ATOM   3276  H2  HOH B1085      16.120  25.008  25.838  1.00  0.00      B    H  
ATOM   3277  O   HOH B1086      12.259  27.003  37.521  1.00  0.00      B    O  
ATOM   3278  H1  HOH B1086      12.033  26.599  36.624  1.00  0.00      B    H  
ATOM   3279  H2  HOH B1086      11.370  27.461  37.820  1.00  0.00      B    H  
ATOM   3280  O   HOH B1087       5.899  14.782   5.100  1.00  0.00      B    O  
ATOM   3281  H1  HOH B1087       5.962  14.159   5.951  1.00  0.00      B    H  
ATOM   3282  H2  HOH B1087       6.407  15.638   5.395  1.00  0.00      B    H  
ATOM   3283  O   HOH B1088      23.149  28.722   3.061  1.00  0.00      B    O  
ATOM   3284  H1  HOH B1088      24.094  29.080   3.172  1.00  0.00      B    H  
ATOM   3285  H2  HOH B1088      23.165  27.778   3.400  1.00  0.00      B    H  
ATOM   3286  O   HOH B1089      28.122  34.476   7.262  1.00  0.00      B    O  
ATOM   3287  H1  HOH B1089      27.272  34.376   6.741  1.00  0.00      B    H  
ATOM   3288  H2  HOH B1089      28.819  34.706   6.613  1.00  0.00      B    H  
ATOM   3289  O   HOH B1090       2.745  25.090  15.125  1.00  0.00      B    O  
ATOM   3290  H1  HOH B1090       2.556  25.993  14.718  1.00  0.00      B    H  
ATOM   3291  H2  HOH B1090       3.047  24.421  14.405  1.00  0.00      B    H  
ATOM   3292  O   HOH B1091      31.548   4.404  21.451  1.00  0.00      B    O  
ATOM   3293  H1  HOH B1091      32.448   3.951  21.619  1.00  0.00      B    H  
ATOM   3294  H2  HOH B1091      30.979   3.639  21.125  1.00  0.00      B    H  
ATOM   3295  O   HOH B1092      26.166  30.744  21.084  1.00  0.00      B    O  
ATOM   3296  H1  HOH B1092      26.635  31.227  20.402  1.00  0.00      B    H  
ATOM   3297  H2  HOH B1092      25.267  30.460  20.685  1.00  0.00      B    H  
ATOM   3298  O   HOH B1093      21.843   5.829  34.035  1.00  0.00      B    O  
ATOM   3299  H1  HOH B1093      21.863   6.145  34.957  1.00  0.00      B    H  
ATOM   3300  H2  HOH B1093      21.675   4.799  34.000  1.00  0.00      B    H  
ATOM   3301  O   HOH B1094      12.484  29.739  16.848  1.00  0.00      B    O  
ATOM   3302  H1  HOH B1094      13.211  29.048  16.834  1.00  0.00      B    H  
ATOM   3303  H2  HOH B1094      11.924  29.492  17.710  1.00  0.00      B    H  
ATOM   3304  O   HOH B1095      32.853  38.158  23.635  1.00  0.00      B    O  
ATOM   3305  H1  HOH B1095      33.065  38.170  24.639  1.00  0.00      B    H  
ATOM   3306  H2  HOH B1095      32.732  37.176  23.314  1.00  0.00      B    H  
ATOM   3307  O   HOH B1096      16.252  25.570  36.504  1.00  0.00      B    O  
ATOM   3308  H1  HOH B1096      15.559  25.344  37.152  1.00  0.00      B    H  
ATOM   3309  H2  HOH B1096      15.888  25.790  35.634  1.00  0.00      B    H  
ATOM   3310  O   HOH B1097       9.514  23.820  35.424  1.00  0.00      B    O  
ATOM   3311  H1  HOH B1097       8.763  24.464  35.129  1.00  0.00      B    H  
ATOM   3312  H2  HOH B1097       9.180  23.048  35.936  1.00  0.00      B    H  
ATOM   3313  O   HOH B1098      14.325  25.445  22.968  1.00  0.00      B    O  
ATOM   3314  H1  HOH B1098      13.989  24.668  23.557  1.00  0.00      B    H  
ATOM   3315  H2  HOH B1098      13.636  26.259  23.216  1.00  0.00      B    H  
ATOM   3316  O   HOH B1099       4.754  13.436  24.293  1.00  0.00      B    O  
ATOM   3317  H1  HOH B1099       4.979  14.385  24.548  1.00  0.00      B    H  
ATOM   3318  H2  HOH B1099       4.528  13.428  23.289  1.00  0.00      B    H  
ATOM   3319  O   HOH B1100      21.946   9.200  18.302  1.00  0.00      B    O  
ATOM   3320  H1  HOH B1100      22.454   9.370  17.440  1.00  0.00      B    H  
ATOM   3321  H2  HOH B1100      22.099   8.251  18.527  1.00  0.00      B    H  
ATOM   3322  O   HOH B1101      11.241  16.884  37.262  1.00  0.00      B    O  
ATOM   3323  H1  HOH B1101      11.716  16.344  38.013  1.00  0.00      B    H  
ATOM   3324  H2  HOH B1101      10.794  17.684  37.721  1.00  0.00      B    H  
ATOM   3325  O   HOH B1102      39.402  30.066  36.065  1.00  0.00      B    O  
ATOM   3326  H1  HOH B1102      39.006  29.122  36.246  1.00  0.00      B    H  
ATOM   3327  H2  HOH B1102      38.976  30.701  36.677  1.00  0.00      B    H  
ATOM   3328  O   HOH B1103      21.147  28.107  38.151  1.00  0.00      B    O  
ATOM   3329  H1  HOH B1103      20.419  28.655  37.677  1.00  0.00      B    H  
ATOM   3330  H2  HOH B1103      21.261  28.499  39.078  1.00  0.00      B    H  
ATOM   3331  O   HOH B1104      15.004   3.354  16.451  1.00  0.00      B    O  
ATOM   3332  H1  HOH B1104      14.867   2.734  17.232  1.00  0.00      B    H  
ATOM   3333  H2  HOH B1104      15.613   4.064  16.801  1.00  0.00      B    H  
ATOM   3334  O   HOH B1105      27.124   5.722   8.587  1.00  0.00      B    O  
ATOM   3335  H1  HOH B1105      27.969   5.130   8.458  1.00  0.00      B    H  
ATOM   3336  H2  HOH B1105      26.286   5.135   8.761  1.00  0.00      B    H  
ATOM   3337  O   HOH B1106      22.522  15.662  34.144  1.00  0.00      B    O  
ATOM   3338  H1  HOH B1106      21.621  16.032  33.802  1.00  0.00      B    H  
ATOM   3339  H2  HOH B1106      23.235  16.360  33.820  1.00  0.00      B    H  
ATOM   3340  O   HOH B1107      29.335  11.266  10.899  1.00  0.00      B    O  
ATOM   3341  H1  HOH B1107      28.702  11.005  11.577  1.00  0.00      B    H  
ATOM   3342  H2  HOH B1107      28.802  11.339  10.051  1.00  0.00      B    H  
ATOM   3343  O   HOH B1108      27.812  37.506   2.828  1.00  0.00      B    O  
ATOM   3344  H1  HOH B1108      27.450  36.833   2.181  1.00  0.00      B    H  
ATOM   3345  H2  HOH B1108      28.808  37.506   2.701  1.00  0.00      B    H  
ATOM   3346  O   HOH B1109      11.943   4.758  38.227  1.00  0.00      B    O  
ATOM   3347  H1  HOH B1109      11.242   5.007  38.879  1.00  0.00      B    H  
ATOM   3348  H2  HOH B1109      11.592   4.988  37.314  1.00  0.00      B    H  
ATOM   3349  O   HOH B1110      35.501  14.279  18.879  1.00  0.00      B    O  
ATOM   3350  H1  HOH B1110      34.828  14.123  18.153  1.00  0.00      B    H  
ATOM   3351  H2  HOH B1110      35.049  14.181  19.756  1.00  0.00      B    H  
ATOM   3352  O   HOH B1111      30.981  30.794   0.097  1.00  0.00      B    O  
ATOM   3353  H1  HOH B1111      31.785  30.335   0.560  1.00  0.00      B    H  
ATOM   3354  H2  HOH B1111      30.204  30.180  -0.100  1.00  0.00      B    H  
ATOM   3355  O   HOH B1112      25.735   6.818  20.253  1.00  0.00      B    O  
ATOM   3356  H1  HOH B1112      26.174   7.181  19.412  1.00  0.00      B    H  
ATOM   3357  H2  HOH B1112      26.359   6.176  20.831  1.00  0.00      B    H  
ATOM   3358  O   HOH B1113       0.923  16.537  12.967  1.00  0.00      B    O  
ATOM   3359  H1  HOH B1113      -0.004  16.976  12.888  1.00  0.00      B    H  
ATOM   3360  H2  HOH B1113       1.242  16.782  13.912  1.00  0.00      B    H  
ATOM   3361  O   HOH B1114      35.420  10.503  10.161  1.00  0.00      B    O  
ATOM   3362  H1  HOH B1114      36.096  10.554   9.420  1.00  0.00      B    H  
ATOM   3363  H2  HOH B1114      34.745   9.703   9.972  1.00  0.00      B    H  
ATOM   3364  O   HOH B1115      17.957  34.787  33.253  1.00  0.00      B    O  
ATOM   3365  H1  HOH B1115      18.043  34.561  32.244  1.00  0.00      B    H  
ATOM   3366  H2  HOH B1115      17.008  35.040  33.518  1.00  0.00      B    H  
ATOM   3367  O   HOH B1116       7.375  19.410  13.737  1.00  0.00      B    O  
ATOM   3368  H1  HOH B1116       7.494  18.449  13.570  1.00  0.00      B    H  
ATOM   3369  H2  HOH B1116       7.035  19.551  14.619  1.00  0.00      B    H  
ATOM   3370  O   HOH B1117       1.472   4.481  31.607  1.00  0.00      B    O  
ATOM   3371  H1  HOH B1117       1.257   3.579  31.179  1.00  0.00      B    H  
ATOM   3372  H2  HOH B1117       1.947   4.296  32.449  1.00  0.00      B    H  
ATOM   3373  O   HOH B1118      28.263  31.699   8.690  1.00  0.00      B    O  
ATOM   3374  H1  HOH B1118      27.312  31.665   9.018  1.00  0.00      B    H  
ATOM   3375  H2  HOH B1118      28.350  32.365   7.986  1.00  0.00      B    H  
ATOM   3376  O   HOH B1119      16.613  27.439  32.683  1.00  0.00      B    O  
ATOM   3377  H1  HOH B1119      17.094  26.752  32.062  1.00  0.00      B    H  
ATOM   3378  H2  HOH B1119      15.798  26.911  32.988  1.00  0.00      B    H  
ATOM   3379  O   HOH B1120       4.982  21.174  24.107  1.00  0.00      B    O  
ATOM   3380  H1  HOH B1120       4.279  20.507  23.797  1.00  0.00      B    H  
ATOM   3381  H2  HOH B1120       5.332  20.822  25.013  1.00  0.00      B    H  
ATOM   3382  O   HOH B1121      36.258  19.441  22.789  1.00  0.00      B    O  
ATOM   3383  H1  HOH B1121      35.347  19.444  23.197  1.00  0.00      B    H  
ATOM   3384  H2  HOH B1121      36.420  20.144  22.113  1.00  0.00      B    H  
ATOM   3385  O   HOH B1122       2.881   4.059  33.949  1.00  0.00      B    O  
ATOM   3386  H1  HOH B1122       2.905   4.685  34.758  1.00  0.00      B    H  
ATOM   3387  H2  HOH B1122       3.185   3.162  34.218  1.00  0.00      B    H  
ATOM   3388  O   HOH B1123      27.168  32.736  26.832  1.00  0.00      B    O  
ATOM   3389  H1  HOH B1123      27.565  33.632  26.639  1.00  0.00      B    H  
ATOM   3390  H2  HOH B1123      27.380  32.596  27.823  1.00  0.00      B    H  
ATOM   3391  O   HOH B1124      36.767  16.830  12.498  1.00  0.00      B    O  
ATOM   3392  H1  HOH B1124      36.861  16.150  13.226  1.00  0.00      B    H  
ATOM   3393  H2  HOH B1124      35.952  16.592  11.885  1.00  0.00      B    H  
ATOM   3394  O   HOH B1125      34.399  34.434  17.970  1.00  0.00      B    O  
ATOM   3395  H1  HOH B1125      34.283  35.484  17.947  1.00  0.00      B    H  
ATOM   3396  H2  HOH B1125      35.401  34.188  17.787  1.00  0.00      B    H  
ATOM   3397  O   HOH B1126      12.651  36.396  18.255  1.00  0.00      B    O  
ATOM   3398  H1  HOH B1126      11.859  35.914  17.895  1.00  0.00      B    H  
ATOM   3399  H2  HOH B1126      13.366  35.691  18.155  1.00  0.00      B    H  
ATOM   3400  O   HOH B1127       2.743  31.569  27.099  1.00  0.00      B    O  
ATOM   3401  H1  HOH B1127       2.308  31.649  28.021  1.00  0.00      B    H  
ATOM   3402  H2  HOH B1127       2.026  31.494  26.332  1.00  0.00      B    H  
ATOM   3403  O   HOH B1128      23.194  27.969  21.483  1.00  0.00      B    O  
ATOM   3404  H1  HOH B1128      23.486  28.685  20.857  1.00  0.00      B    H  
ATOM   3405  H2  HOH B1128      23.517  28.157  22.419  1.00  0.00      B    H  
ATOM   3406  O   HOH B1129      35.794   9.490  22.318  1.00  0.00      B    O  
ATOM   3407  H1  HOH B1129      36.680   9.931  22.358  1.00  0.00      B    H  
ATOM   3408  H2  HOH B1129      35.906   8.641  22.870  1.00  0.00      B    H  
ATOM   3409  O   HOH B1130      15.110  24.264  30.497  1.00  0.00      B    O  
ATOM   3410  H1  HOH B1130      15.222  23.401  31.010  1.00  0.00      B    H  
ATOM   3411  H2  HOH B1130      16.021  24.719  30.463  1.00  0.00      B    H  
ATOM   3412  O   HOH B1131      36.452  25.385  11.118  1.00  0.00      B    O  
ATOM   3413  H1  HOH B1131      35.724  26.013  10.794  1.00  0.00      B    H  
ATOM   3414  H2  HOH B1131      36.676  25.689  12.037  1.00  0.00      B    H  
ATOM   3415  O   HOH B1132       5.401   0.758  21.002  1.00  0.00      B    O  
ATOM   3416  H1  HOH B1132       5.790   0.678  20.065  1.00  0.00      B    H  
ATOM   3417  H2  HOH B1132       5.260   1.752  21.126  1.00  0.00      B    H  
ATOM   3418  O   HOH B1133      18.744  14.624   0.276  1.00  0.00      B    O  
ATOM   3419  H1  HOH B1133      19.631  14.257  -0.103  1.00  0.00      B    H  
ATOM   3420  H2  HOH B1133      18.161  13.839   0.538  1.00  0.00      B    H  
ATOM   3421  O   HOH B1134      37.641  20.995  20.416  1.00  0.00      B    O  
ATOM   3422  H1  HOH B1134      37.581  21.994  20.282  1.00  0.00      B    H  
ATOM   3423  H2  HOH B1134      38.411  20.877  21.099  1.00  0.00      B    H  
ATOM   3424  O   HOH B1135       8.117  25.713  21.559  1.00  0.00      B    O  
ATOM   3425  H1  HOH B1135       8.808  25.040  21.138  1.00  0.00      B    H  
ATOM   3426  H2  HOH B1135       7.950  25.345  22.517  1.00  0.00      B    H  
ATOM   3427  O   HOH B1136      26.872  10.490  11.940  1.00  0.00      B    O  
ATOM   3428  H1  HOH B1136      25.882  10.745  11.949  1.00  0.00      B    H  
ATOM   3429  H2  HOH B1136      26.933   9.651  11.347  1.00  0.00      B    H  
ATOM   3430  O   HOH B1137      11.521  20.535  22.995  1.00  0.00      B    O  
ATOM   3431  H1  HOH B1137      12.448  20.945  22.778  1.00  0.00      B    H  
ATOM   3432  H2  HOH B1137      11.178  20.942  23.929  1.00  0.00      B    H  
ATOM   3433  O   HOH B1138      31.701  21.481  23.621  1.00  0.00      B    O  
ATOM   3434  H1  HOH B1138      31.908  21.465  22.650  1.00  0.00      B    H  
ATOM   3435  H2  HOH B1138      30.740  21.222  23.832  1.00  0.00      B    H  
ATOM   3436  O   HOH B1139       0.176   9.310  14.638  1.00  0.00      B    O  
ATOM   3437  H1  HOH B1139       0.879   8.847  15.244  1.00  0.00      B    H  
ATOM   3438  H2  HOH B1139       0.670  10.149  14.252  1.00  0.00      B    H  
ATOM   3439  O   HOH B1140      34.046   3.658  21.879  1.00  0.00      B    O  
ATOM   3440  H1  HOH B1140      34.640   4.130  21.097  1.00  0.00      B    H  
ATOM   3441  H2  HOH B1140      34.138   2.696  21.805  1.00  0.00      B    H  
ATOM   3442  O   HOH B1141      13.980  32.739  29.115  1.00  0.00      B    O  
ATOM   3443  H1  HOH B1141      13.774  32.272  28.234  1.00  0.00      B    H  
ATOM   3444  H2  HOH B1141      13.506  33.646  28.996  1.00  0.00      B    H  
ATOM   3445  O   HOH B1142      27.111  17.084  30.268  1.00  0.00      B    O  
ATOM   3446  H1  HOH B1142      26.337  16.630  29.753  1.00  0.00      B    H  
ATOM   3447  H2  HOH B1142      27.108  18.093  30.129  1.00  0.00      B    H  
ATOM   3448  O   HOH B1143      16.507   2.030  21.485  1.00  0.00      B    O  
ATOM   3449  H1  HOH B1143      16.317   1.409  22.275  1.00  0.00      B    H  
ATOM   3450  H2  HOH B1143      16.654   1.415  20.705  1.00  0.00      B    H  
ATOM   3451  O   HOH B1144      23.299  17.370  16.998  1.00  0.00      B    O  
ATOM   3452  H1  HOH B1144      23.975  16.812  17.511  1.00  0.00      B    H  
ATOM   3453  H2  HOH B1144      22.403  16.948  16.985  1.00  0.00      B    H  
ATOM   3454  O   HOH B1145       9.116  33.557  26.656  1.00  0.00      B    O  
ATOM   3455  H1  HOH B1145       9.784  33.015  26.187  1.00  0.00      B    H  
ATOM   3456  H2  HOH B1145       9.374  34.568  26.608  1.00  0.00      B    H  
ATOM   3457  O   HOH B1146      13.029   2.626  21.086  1.00  0.00      B    O  
ATOM   3458  H1  HOH B1146      13.344   1.762  21.483  1.00  0.00      B    H  
ATOM   3459  H2  HOH B1146      12.042   2.737  21.191  1.00  0.00      B    H  
ATOM   3460  O   HOH B1147      30.267  34.418   5.182  1.00  0.00      B    O  
ATOM   3461  H1  HOH B1147      30.069  34.507   4.275  1.00  0.00      B    H  
ATOM   3462  H2  HOH B1147      30.912  35.137   5.498  1.00  0.00      B    H  
ATOM   3463  O   HOH B1148      24.392  11.966  24.093  1.00  0.00      B    O  
ATOM   3464  H1  HOH B1148      24.207  11.194  23.425  1.00  0.00      B    H  
ATOM   3465  H2  HOH B1148      25.281  11.703  24.587  1.00  0.00      B    H  
ATOM   3466  O   HOH B1149      17.626  28.610   3.289  1.00  0.00      B    O  
ATOM   3467  H1  HOH B1149      18.196  28.596   4.090  1.00  0.00      B    H  
ATOM   3468  H2  HOH B1149      17.447  29.598   3.031  1.00  0.00      B    H  
ATOM   3469  O   HOH B1150      20.807   2.097   1.823  1.00  0.00      B    O  
ATOM   3470  H1  HOH B1150      21.453   2.018   2.595  1.00  0.00      B    H  
ATOM   3471  H2  HOH B1150      20.055   2.661   2.096  1.00  0.00      B    H  
ATOM   3472  O   HOH B1151      -0.121  21.741  14.735  1.00  0.00      B    O  
ATOM   3473  H1  HOH B1151       0.577  21.611  15.392  1.00  0.00      B    H  
ATOM   3474  H2  HOH B1151      -0.430  20.791  14.493  1.00  0.00      B    H  
ATOM   3475  O   HOH B1152      35.557   0.461   0.518  1.00  0.00      B    O  
ATOM   3476  H1  HOH B1152      35.926  -0.425   0.898  1.00  0.00      B    H  
ATOM   3477  H2  HOH B1152      35.338   0.314  -0.441  1.00  0.00      B    H  
ATOM   3478  O   HOH B1153      20.426  12.833  38.051  1.00  0.00      B    O  
ATOM   3479  H1  HOH B1153      21.201  13.327  37.577  1.00  0.00      B    H  
ATOM   3480  H2  HOH B1153      20.034  12.178  37.399  1.00  0.00      B    H  
ATOM   3481  O   HOH B1154      30.317  22.435   7.223  1.00  0.00      B    O  
ATOM   3482  H1  HOH B1154      29.646  22.854   6.580  1.00  0.00      B    H  
ATOM   3483  H2  HOH B1154      30.148  21.421   7.186  1.00  0.00      B    H  
ATOM   3484  O   HOH B1155      32.001  19.352  17.392  1.00  0.00      B    O  
ATOM   3485  H1  HOH B1155      32.219  18.526  16.882  1.00  0.00      B    H  
ATOM   3486  H2  HOH B1155      32.424  20.076  16.816  1.00  0.00      B    H  
ATOM   3487  O   HOH B1157      15.238  33.886  26.898  1.00  0.00      B    O  
ATOM   3488  H1  HOH B1157      16.111  33.570  26.624  1.00  0.00      B    H  
ATOM   3489  H2  HOH B1157      15.133  33.595  27.823  1.00  0.00      B    H  
ATOM   3490  O   HOH B1158      30.191  15.356  28.048  1.00  0.00      B    O  
ATOM   3491  H1  HOH B1158      30.819  15.201  27.296  1.00  0.00      B    H  
ATOM   3492  H2  HOH B1158      30.341  16.306  28.447  1.00  0.00      B    H  
ATOM   3493  O   HOH B1159      33.845  38.068  26.348  1.00  0.00      B    O  
ATOM   3494  H1  HOH B1159      34.276  37.170  26.467  1.00  0.00      B    H  
ATOM   3495  H2  HOH B1159      33.415  38.324  27.253  1.00  0.00      B    H  
ATOM   3496  O   HOH B1160      19.758   4.547  21.674  1.00  0.00      B    O  
ATOM   3497  H1  HOH B1160      19.446   4.032  22.514  1.00  0.00      B    H  
ATOM   3498  H2  HOH B1160      20.653   4.151  21.347  1.00  0.00      B    H  
ATOM   3499  O   HOH B1161      12.243  26.862  15.275  1.00  0.00      B    O  
ATOM   3500  H1  HOH B1161      13.188  27.103  15.526  1.00  0.00      B    H  
ATOM   3501  H2  HOH B1161      12.224  26.252  14.475  1.00  0.00      B    H  
ATOM   3502  O   HOH B1162      19.092   4.929   7.493  1.00  0.00      B    O  
ATOM   3503  H1  HOH B1162      18.594   4.163   7.000  1.00  0.00      B    H  
ATOM   3504  H2  HOH B1162      18.991   5.749   6.913  1.00  0.00      B    H  
ATOM   3505  O   HOH B1163       7.538   9.367   6.548  1.00  0.00      B    O  
ATOM   3506  H1  HOH B1163       6.959   8.803   7.208  1.00  0.00      B    H  
ATOM   3507  H2  HOH B1163       8.461   9.210   6.917  1.00  0.00      B    H  
ATOM   3508  O   HOH B1164      22.302  17.648  30.850  1.00  0.00      B    O  
ATOM   3509  H1  HOH B1164      21.858  17.559  31.759  1.00  0.00      B    H  
ATOM   3510  H2  HOH B1164      23.185  18.095  31.052  1.00  0.00      B    H  
ATOM   3511  O   HOH B1165       8.750   7.702  17.672  1.00  0.00      B    O  
ATOM   3512  H1  HOH B1165       8.858   6.770  17.314  1.00  0.00      B    H  
ATOM   3513  H2  HOH B1165       8.794   7.658  18.716  1.00  0.00      B    H  
ATOM   3514  O   HOH B1166      17.517  15.873  20.714  1.00  0.00      B    O  
ATOM   3515  H1  HOH B1166      17.235  16.299  21.629  1.00  0.00      B    H  
ATOM   3516  H2  HOH B1166      18.259  15.168  20.949  1.00  0.00      B    H  
ATOM   3517  O   HOH B1167      26.826  11.568  20.737  1.00  0.00      B    O  
ATOM   3518  H1  HOH B1167      27.639  11.115  21.116  1.00  0.00      B    H  
ATOM   3519  H2  HOH B1167      26.170  10.894  20.359  1.00  0.00      B    H  
ATOM   3520  O   HOH B1168      12.696  22.645  13.670  1.00  0.00      B    O  
ATOM   3521  H1  HOH B1168      12.475  21.768  13.215  1.00  0.00      B    H  
ATOM   3522  H2  HOH B1168      13.273  22.529  14.501  1.00  0.00      B    H  
ATOM   3523  O   HOH B1169      33.128  18.265   3.504  1.00  0.00      B    O  
ATOM   3524  H1  HOH B1169      32.276  17.799   3.735  1.00  0.00      B    H  
ATOM   3525  H2  HOH B1169      33.887  18.104   4.193  1.00  0.00      B    H  
ATOM   3526  O   HOH B1170       1.552  28.342  26.772  1.00  0.00      B    O  
ATOM   3527  H1  HOH B1170       1.580  28.642  25.812  1.00  0.00      B    H  
ATOM   3528  H2  HOH B1170       0.600  28.032  26.994  1.00  0.00      B    H  
ATOM   3529  O   HOH B1171      19.366   8.236  18.526  1.00  0.00      B    O  
ATOM   3530  H1  HOH B1171      19.084   7.833  17.647  1.00  0.00      B    H  
ATOM   3531  H2  HOH B1171      20.327   8.496  18.397  1.00  0.00      B    H  
ATOM   3532  O   HOH B1172      14.388  28.702  14.779  1.00  0.00      B    O  
ATOM   3533  H1  HOH B1172      14.842  27.862  14.328  1.00  0.00      B    H  
ATOM   3534  H2  HOH B1172      13.632  28.980  14.200  1.00  0.00      B    H  
ATOM   3535  O   HOH B1173      36.751  31.166  37.388  1.00  0.00      B    O  
ATOM   3536  H1  HOH B1173      36.670  31.826  38.119  1.00  0.00      B    H  
ATOM   3537  H2  HOH B1173      37.140  31.672  36.583  1.00  0.00      B    H  
ATOM   3538  O   HOH B1174       6.530  35.298  37.252  1.00  0.00      B    O  
ATOM   3539  H1  HOH B1174       6.865  34.428  37.705  1.00  0.00      B    H  
ATOM   3540  H2  HOH B1174       6.654  35.218  36.242  1.00  0.00      B    H  
ATOM   3541  O   HOH B1175      26.002  27.267  18.361  1.00  0.00      B    O  
ATOM   3542  H1  HOH B1175      26.117  27.591  19.353  1.00  0.00      B    H  
ATOM   3543  H2  HOH B1175      26.707  27.780  17.818  1.00  0.00      B    H  
ATOM   3544  O   HOH B1176      25.421   4.402  14.399  1.00  0.00      B    O  
ATOM   3545  H1  HOH B1176      24.832   5.071  14.903  1.00  0.00      B    H  
ATOM   3546  H2  HOH B1176      25.077   4.336  13.416  1.00  0.00      B    H  
ATOM   3547  O   HOH B1177      33.008  27.369  36.584  1.00  0.00      B    O  
ATOM   3548  H1  HOH B1177      32.496  26.678  36.038  1.00  0.00      B    H  
ATOM   3549  H2  HOH B1177      33.352  26.987  37.453  1.00  0.00      B    H  
ATOM   3550  O   HOH B1178      32.019  26.800  26.624  1.00  0.00      B    O  
ATOM   3551  H1  HOH B1178      31.336  26.227  27.154  1.00  0.00      B    H  
ATOM   3552  H2  HOH B1178      32.628  26.160  26.084  1.00  0.00      B    H  
ATOM   3553  O   HOH B1179      18.034  34.498  30.267  1.00  0.00      B    O  
ATOM   3554  H1  HOH B1179      19.003  34.491  30.086  1.00  0.00      B    H  
ATOM   3555  H2  HOH B1179      17.659  35.448  30.245  1.00  0.00      B    H  
ATOM   3556  O   HOH B1180      17.258  21.831   4.910  1.00  0.00      B    O  
ATOM   3557  H1  HOH B1180      17.079  21.510   5.855  1.00  0.00      B    H  
ATOM   3558  H2  HOH B1180      17.579  22.815   5.039  1.00  0.00      B    H  
ATOM   3559  O   HOH B1181      22.985  36.067  24.569  1.00  0.00      B    O  
ATOM   3560  H1  HOH B1181      23.110  36.974  25.012  1.00  0.00      B    H  
ATOM   3561  H2  HOH B1181      23.135  35.395  25.337  1.00  0.00      B    H  
ATOM   3562  O   HOH B1182       1.325  34.835  28.821  1.00  0.00      B    O  
ATOM   3563  H1  HOH B1182       1.089  34.904  27.814  1.00  0.00      B    H  
ATOM   3564  H2  HOH B1182       1.139  33.859  29.025  1.00  0.00      B    H  
ATOM   3565  O   HOH B1183       5.851  23.201  35.764  1.00  0.00      B    O  
ATOM   3566  H1  HOH B1183       6.561  22.845  35.127  1.00  0.00      B    H  
ATOM   3567  H2  HOH B1183       6.235  23.127  36.677  1.00  0.00      B    H  
ATOM   3568  O   HOH B1184      23.671  37.110   5.374  1.00  0.00      B    O  
ATOM   3569  H1  HOH B1184      23.799  36.164   5.068  1.00  0.00      B    H  
ATOM   3570  H2  HOH B1184      23.351  36.997   6.324  1.00  0.00      B    H  
ATOM   3571  O   HOH B1185       3.252   6.572  17.287  1.00  0.00      B    O  
ATOM   3572  H1  HOH B1185       3.985   6.075  17.806  1.00  0.00      B    H  
ATOM   3573  H2  HOH B1185       2.385   6.054  17.434  1.00  0.00      B    H  
ATOM   3574  O   HOH B1186       4.972   6.851  20.592  1.00  0.00      B    O  
ATOM   3575  H1  HOH B1186       4.215   7.471  20.724  1.00  0.00      B    H  
ATOM   3576  H2  HOH B1186       5.364   6.728  21.531  1.00  0.00      B    H  
ATOM   3577  O   HOH B1187      19.083  25.024  36.025  1.00  0.00      B    O  
ATOM   3578  H1  HOH B1187      19.637  24.733  36.819  1.00  0.00      B    H  
ATOM   3579  H2  HOH B1187      18.119  24.978  36.303  1.00  0.00      B    H  
ATOM   3580  O   HOH B1188       5.760   9.486  18.150  1.00  0.00      B    O  
ATOM   3581  H1  HOH B1188       5.500   8.502  18.178  1.00  0.00      B    H  
ATOM   3582  H2  HOH B1188       5.108  10.057  17.670  1.00  0.00      B    H  
ATOM   3583  O   HOH B1189      32.182  29.484  20.380  1.00  0.00      B    O  
ATOM   3584  H1  HOH B1189      32.786  28.815  20.786  1.00  0.00      B    H  
ATOM   3585  H2  HOH B1189      32.506  29.619  19.460  1.00  0.00      B    H  
ATOM   3586  O   HOH B1190      17.480   0.730  26.344  1.00  0.00      B    O  
ATOM   3587  H1  HOH B1190      17.176   1.704  26.206  1.00  0.00      B    H  
ATOM   3588  H2  HOH B1190      18.426   0.584  25.925  1.00  0.00      B    H  
ATOM   3589  O   HOH B1191      37.807  38.302   8.364  1.00  0.00      B    O  
ATOM   3590  H1  HOH B1191      38.514  38.669   9.009  1.00  0.00      B    H  
ATOM   3591  H2  HOH B1191      37.965  38.741   7.435  1.00  0.00      B    H  
ATOM   3592  O   HOH B1192       6.949  18.249  23.439  1.00  0.00      B    O  
ATOM   3593  H1  HOH B1192       6.890  18.954  24.172  1.00  0.00      B    H  
ATOM   3594  H2  HOH B1192       7.902  17.787  23.523  1.00  0.00      B    H  
ATOM   3595  O   HOH B1193      29.685  34.194  30.015  1.00  0.00      B    O  
ATOM   3596  H1  HOH B1193      30.321  34.595  29.336  1.00  0.00      B    H  
ATOM   3597  H2  HOH B1193      30.005  33.271  30.229  1.00  0.00      B    H  
ATOM   3598  O   HOH B1194      36.748  12.553  32.428  1.00  0.00      B    O  
ATOM   3599  H1  HOH B1194      37.424  11.823  32.287  1.00  0.00      B    H  
ATOM   3600  H2  HOH B1194      36.976  13.246  31.674  1.00  0.00      B    H  
ATOM   3601  O   HOH B1195      22.257  35.702  18.606  1.00  0.00      B    O  
ATOM   3602  H1  HOH B1195      22.867  36.368  19.184  1.00  0.00      B    H  
ATOM   3603  H2  HOH B1195      21.378  35.544  19.085  1.00  0.00      B    H  
ATOM   3604  O   HOH B1196      10.978   8.100  12.017  1.00  0.00      B    O  
ATOM   3605  H1  HOH B1196      11.586   7.362  11.627  1.00  0.00      B    H  
ATOM   3606  H2  HOH B1196      11.448   8.403  12.866  1.00  0.00      B    H  
ATOM   3607  O   HOH B1197      24.208  17.490  33.363  1.00  0.00      B    O  
ATOM   3608  H1  HOH B1197      24.338  18.226  32.688  1.00  0.00      B    H  
ATOM   3609  H2  HOH B1197      25.133  17.132  33.538  1.00  0.00      B    H  
ATOM   3610  O   HOH B1198      15.260  33.839  12.823  1.00  0.00      B    O  
ATOM   3611  H1  HOH B1198      15.245  32.929  12.328  1.00  0.00      B    H  
ATOM   3612  H2  HOH B1198      14.512  33.763  13.502  1.00  0.00      B    H  
ATOM   3613  O   HOH B1199      37.875   0.492  24.764  1.00  0.00      B    O  
ATOM   3614  H1  HOH B1199      38.775   0.719  25.126  1.00  0.00      B    H  
ATOM   3615  H2  HOH B1199      37.207   1.133  25.183  1.00  0.00      B    H  
ATOM   3616  O   HOH B1200       8.575  21.154  25.346  1.00  0.00      B    O  
ATOM   3617  H1  HOH B1200       8.600  20.282  25.743  1.00  0.00      B    H  
ATOM   3618  H2  HOH B1200       9.543  21.502  25.349  1.00  0.00      B    H  
ATOM   3619  O   HOH B1201      36.744  15.150  15.219  1.00  0.00      B    O  
ATOM   3620  H1  HOH B1201      36.113  14.864  16.004  1.00  0.00      B    H  
ATOM   3621  H2  HOH B1201      37.708  14.957  15.504  1.00  0.00      B    H  
ATOM   3622  O   HOH B1202      28.014  18.740   4.865  1.00  0.00      B    O  
ATOM   3623  H1  HOH B1202      28.575  18.554   4.064  1.00  0.00      B    H  
ATOM   3624  H2  HOH B1202      28.381  19.554   5.325  1.00  0.00      B    H  
ATOM   3625  O   HOH B1203      26.674   8.070  10.646  1.00  0.00      B    O  
ATOM   3626  H1  HOH B1203      25.774   7.572  10.567  1.00  0.00      B    H  
ATOM   3627  H2  HOH B1203      27.216   7.727   9.830  1.00  0.00      B    H  
ATOM   3628  O   HOH B1204      22.656  11.498  39.213  1.00  0.00      B    O  
ATOM   3629  H1  HOH B1204      21.697  11.875  39.125  1.00  0.00      B    H  
ATOM   3630  H2  HOH B1204      23.193  11.742  38.366  1.00  0.00      B    H  
ATOM   3631  O   HOH B1205      23.233  30.457  27.917  1.00  0.00      B    O  
ATOM   3632  H1  HOH B1205      23.079  31.413  28.161  1.00  0.00      B    H  
ATOM   3633  H2  HOH B1205      22.438  29.889  28.293  1.00  0.00      B    H  
ATOM   3634  O   HOH B1206       6.969   3.953  37.920  1.00  0.00      B    O  
ATOM   3635  H1  HOH B1206       6.200   3.560  38.518  1.00  0.00      B    H  
ATOM   3636  H2  HOH B1206       7.379   3.166  37.460  1.00  0.00      B    H  
ATOM   3637  O   HOH B1207      34.404  22.244  23.892  1.00  0.00      B    O  
ATOM   3638  H1  HOH B1207      34.620  22.538  22.919  1.00  0.00      B    H  
ATOM   3639  H2  HOH B1207      33.417  22.117  23.956  1.00  0.00      B    H  
ATOM   3640  O   HOH B1208      22.288   4.395   7.561  1.00  0.00      B    O  
ATOM   3641  H1  HOH B1208      22.246   5.122   6.799  1.00  0.00      B    H  
ATOM   3642  H2  HOH B1208      21.980   3.517   7.169  1.00  0.00      B    H  
ATOM   3643  O   HOH B1209      25.457  18.180  36.226  1.00  0.00      B    O  
ATOM   3644  H1  HOH B1209      24.519  18.429  35.952  1.00  0.00      B    H  
ATOM   3645  H2  HOH B1209      25.443  17.808  37.164  1.00  0.00      B    H  
ATOM   3646  O   HOH B1210      13.351  11.582   5.925  1.00  0.00      B    O  
ATOM   3647  H1  HOH B1210      13.755  12.367   6.444  1.00  0.00      B    H  
ATOM   3648  H2  HOH B1210      13.535  11.697   4.914  1.00  0.00      B    H  
ATOM   3649  O   HOH B1211      10.716  16.716  11.753  1.00  0.00      B    O  
ATOM   3650  H1  HOH B1211      11.549  16.293  11.366  1.00  0.00      B    H  
ATOM   3651  H2  HOH B1211      10.580  16.248  12.621  1.00  0.00      B    H  
ATOM   3652  O   HOH B1212      17.828   4.275  19.796  1.00  0.00      B    O  
ATOM   3653  H1  HOH B1212      18.308   4.454  20.646  1.00  0.00      B    H  
ATOM   3654  H2  HOH B1212      17.890   3.334  19.678  1.00  0.00      B    H  
ATOM   3655  O   HOH B1213      15.186  28.514  11.391  1.00  0.00      B    O  
ATOM   3656  H1  HOH B1213      14.419  28.243  10.839  1.00  0.00      B    H  
ATOM   3657  H2  HOH B1213      15.370  27.745  12.079  1.00  0.00      B    H  
ATOM   3658  O   HOH B1214       6.769  17.129   7.026  1.00  0.00      B    O  
ATOM   3659  H1  HOH B1214       6.831  18.140   6.990  1.00  0.00      B    H  
ATOM   3660  H2  HOH B1214       6.521  16.846   7.989  1.00  0.00      B    H  
ATOM   3661  O   HOH B1215       5.101  15.766  19.556  1.00  0.00      B    O  
ATOM   3662  H1  HOH B1215       5.059  16.209  20.519  1.00  0.00      B    H  
ATOM   3663  H2  HOH B1215       5.760  15.048  19.570  1.00  0.00      B    H  
ATOM   3664  O   HOH B1216      11.212  25.739  24.928  1.00  0.00      B    O  
ATOM   3665  H1  HOH B1216      10.313  25.473  25.280  1.00  0.00      B    H  
ATOM   3666  H2  HOH B1216      11.818  25.182  25.565  1.00  0.00      B    H  
ATOM   3667  O   HOH B1217       9.073   3.026   6.076  1.00  0.00      B    O  
ATOM   3668  H1  HOH B1217       8.349   3.605   5.702  1.00  0.00      B    H  
ATOM   3669  H2  HOH B1217       9.257   3.343   7.022  1.00  0.00      B    H  
ATOM   3670  O   HOH B1218      20.881  30.721  35.598  1.00  0.00      B    O  
ATOM   3671  H1  HOH B1218      20.511  31.581  35.129  1.00  0.00      B    H  
ATOM   3672  H2  HOH B1218      21.363  30.137  34.926  1.00  0.00      B    H  
ATOM   3673  O   HOH B1219      34.822  26.094   4.047  1.00  0.00      B    O  
ATOM   3674  H1  HOH B1219      35.714  26.003   4.474  1.00  0.00      B    H  
ATOM   3675  H2  HOH B1219      34.782  25.672   3.131  1.00  0.00      B    H  
ATOM   3676  O   HOH B1220       8.281  16.836  14.047  1.00  0.00      B    O  
ATOM   3677  H1  HOH B1220       9.262  16.795  14.444  1.00  0.00      B    H  
ATOM   3678  H2  HOH B1220       7.953  15.904  13.913  1.00  0.00      B    H  
ATOM   3679  O   HOH B1221       7.397  23.069   3.323  1.00  0.00      B    O  
ATOM   3680  H1  HOH B1221       6.650  23.707   3.003  1.00  0.00      B    H  
ATOM   3681  H2  HOH B1221       7.758  23.473   4.183  1.00  0.00      B    H  
ATOM   3682  O   HOH B1222       5.493   6.236   2.684  1.00  0.00      B    O  
ATOM   3683  H1  HOH B1222       5.865   5.512   3.341  1.00  0.00      B    H  
ATOM   3684  H2  HOH B1222       5.770   7.131   3.046  1.00  0.00      B    H  
ATOM   3685  O   HOH B1223      29.821  16.878  24.925  1.00  0.00      B    O  
ATOM   3686  H1  HOH B1223      30.285  17.607  25.420  1.00  0.00      B    H  
ATOM   3687  H2  HOH B1223      30.035  16.980  24.005  1.00  0.00      B    H  
ATOM   3688  O   HOH B1224      26.146  26.797  23.213  1.00  0.00      B    O  
ATOM   3689  H1  HOH B1224      26.824  26.312  23.821  1.00  0.00      B    H  
ATOM   3690  H2  HOH B1224      25.379  27.115  23.825  1.00  0.00      B    H  
ATOM   3691  O   HOH B1225       3.465  28.316  22.048  1.00  0.00      B    O  
ATOM   3692  H1  HOH B1225       3.361  27.805  22.920  1.00  0.00      B    H  
ATOM   3693  H2  HOH B1225       4.435  28.710  22.010  1.00  0.00      B    H  
ATOM   3694  O   HOH B1226       9.180   5.183  16.130  1.00  0.00      B    O  
ATOM   3695  H1  HOH B1226       9.342   4.324  15.536  1.00  0.00      B    H  
ATOM   3696  H2  HOH B1226      10.058   5.350  16.595  1.00  0.00      B    H  
ATOM   3697  O   HOH B1227      20.066   6.246   2.959  1.00  0.00      B    O  
ATOM   3698  H1  HOH B1227      21.002   6.537   2.715  1.00  0.00      B    H  
ATOM   3699  H2  HOH B1227      19.710   5.752   2.136  1.00  0.00      B    H  
ATOM   3700  O   HOH B1228      12.377   6.019  10.639  1.00  0.00      B    O  
ATOM   3701  H1  HOH B1228      12.828   6.384   9.789  1.00  0.00      B    H  
ATOM   3702  H2  HOH B1228      11.511   5.519  10.360  1.00  0.00      B    H  
ATOM   3703  O   HOH B1229      17.253  16.235  17.166  1.00  0.00      B    O  
ATOM   3704  H1  HOH B1229      17.335  16.662  18.084  1.00  0.00      B    H  
ATOM   3705  H2  HOH B1229      17.467  15.260  17.237  1.00  0.00      B    H  
ATOM   3706  O   HOH B1230      13.722   7.192  25.413  1.00  0.00      B    O  
ATOM   3707  H1  HOH B1230      13.690   6.367  26.045  1.00  0.00      B    H  
ATOM   3708  H2  HOH B1230      13.064   7.834  25.765  1.00  0.00      B    H  
ATOM   3709  O   HOH B1231      23.982  28.146  12.812  1.00  0.00      B    O  
ATOM   3710  H1  HOH B1231      23.910  28.313  13.807  1.00  0.00      B    H  
ATOM   3711  H2  HOH B1231      23.358  28.792  12.295  1.00  0.00      B    H  
ATOM   3712  O   HOH B1232       3.326  19.322  23.618  1.00  0.00      B    O  
ATOM   3713  H1  HOH B1232       3.865  18.457  23.519  1.00  0.00      B    H  
ATOM   3714  H2  HOH B1232       2.348  19.116  23.300  1.00  0.00      B    H  
ATOM   3715  O   HOH B1233      15.391  20.696   0.614  1.00  0.00      B    O  
ATOM   3716  H1  HOH B1233      14.665  19.986   0.589  1.00  0.00      B    H  
ATOM   3717  H2  HOH B1233      15.620  20.741   1.614  1.00  0.00      B    H  
ATOM   3718  O   HOH B1234       4.562  34.312  33.271  1.00  0.00      B    O  
ATOM   3719  H1  HOH B1234       4.199  34.455  34.208  1.00  0.00      B    H  
ATOM   3720  H2  HOH B1234       4.003  33.609  32.817  1.00  0.00      B    H  
ATOM   3721  O   HOH B1235      21.151  29.375  29.084  1.00  0.00      B    O  
ATOM   3722  H1  HOH B1235      20.161  29.462  28.960  1.00  0.00      B    H  
ATOM   3723  H2  HOH B1235      21.327  28.617  29.804  1.00  0.00      B    H  
ATOM   3724  O   HOH B1236      20.426  28.444  22.629  1.00  0.00      B    O  
ATOM   3725  H1  HOH B1236      21.067  27.895  23.141  1.00  0.00      B    H  
ATOM   3726  H2  HOH B1236      19.881  27.812  22.070  1.00  0.00      B    H  
ATOM   3727  O   HOH B1237      26.286  25.757  32.085  1.00  0.00      B    O  
ATOM   3728  H1  HOH B1237      25.232  25.719  32.003  1.00  0.00      B    H  
ATOM   3729  H2  HOH B1237      26.429  24.929  32.657  1.00  0.00      B    H  
ATOM   3730  O   HOH B1238      18.918   7.029  39.122  1.00  0.00      B    O  
ATOM   3731  H1  HOH B1238      19.764   6.470  39.199  1.00  0.00      B    H  
ATOM   3732  H2  HOH B1238      18.576   6.841  38.230  1.00  0.00      B    H  
ATOM   3733  O   HOH B1239      39.298   9.884  10.752  1.00  0.00      B    O  
ATOM   3734  H1  HOH B1239      38.855  10.190   9.914  1.00  0.00      B    H  
ATOM   3735  H2  HOH B1239      38.618   9.344  11.223  1.00  0.00      B    H  
ATOM   3736  O   HOH B1240      31.988  12.144  10.633  1.00  0.00      B    O  
ATOM   3737  H1  HOH B1240      32.466  12.083  11.497  1.00  0.00      B    H  
ATOM   3738  H2  HOH B1240      31.056  12.165  10.847  1.00  0.00      B    H  
ATOM   3739  O   HOH B1241      33.835  23.420  21.180  1.00  0.00      B    O  
ATOM   3740  H1  HOH B1241      32.877  23.315  21.115  1.00  0.00      B    H  
ATOM   3741  H2  HOH B1241      34.003  24.320  20.793  1.00  0.00      B    H  
ATOM   3742  O   HOH B1242      31.824  15.656   3.005  1.00  0.00      B    O  
ATOM   3743  H1  HOH B1242      30.977  16.233   2.867  1.00  0.00      B    H  
ATOM   3744  H2  HOH B1242      31.711  15.007   3.791  1.00  0.00      B    H  
ATOM   3745  O   HOH B1243      18.804  17.654  15.487  1.00  0.00      B    O  
ATOM   3746  H1  HOH B1243      18.668  17.341  14.537  1.00  0.00      B    H  
ATOM   3747  H2  HOH B1243      18.219  17.047  16.116  1.00  0.00      B    H  
ATOM   3748  O   HOH B1244      15.451  21.697  31.499  1.00  0.00      B    O  
ATOM   3749  H1  HOH B1244      15.990  20.880  31.122  1.00  0.00      B    H  
ATOM   3750  H2  HOH B1244      14.681  21.166  31.865  1.00  0.00      B    H  
ATOM   3751  O   HOH B1245       1.171  11.772  35.973  1.00  0.00      B    O  
ATOM   3752  H1  HOH B1245       0.234  11.930  35.617  1.00  0.00      B    H  
ATOM   3753  H2  HOH B1245       1.625  11.085  35.466  1.00  0.00      B    H  
ATOM   3754  O   HOH B1246       7.652   5.446  29.967  1.00  0.00      B    O  
ATOM   3755  H1  HOH B1246       8.023   5.395  29.017  1.00  0.00      B    H  
ATOM   3756  H2  HOH B1246       8.454   5.262  30.565  1.00  0.00      B    H  
ATOM   3757  O   HOH B1247      18.875  13.724  12.393  1.00  0.00      B    O  
ATOM   3758  H1  HOH B1247      19.526  13.775  11.543  1.00  0.00      B    H  
ATOM   3759  H2  HOH B1247      19.137  12.839  12.895  1.00  0.00      B    H  
ATOM   3760  O   HOH B1248      18.639  29.549  24.401  1.00  0.00      B    O  
ATOM   3761  H1  HOH B1248      19.347  30.007  25.008  1.00  0.00      B    H  
ATOM   3762  H2  HOH B1248      19.159  29.155  23.557  1.00  0.00      B    H  
ATOM   3763  O   HOH B1249      35.237  31.631  30.943  1.00  0.00      B    O  
ATOM   3764  H1  HOH B1249      34.353  31.130  30.908  1.00  0.00      B    H  
ATOM   3765  H2  HOH B1249      35.693  31.260  30.078  1.00  0.00      B    H  
ATOM   3766  O   HOH B1250      28.812  15.466  19.358  1.00  0.00      B    O  
ATOM   3767  H1  HOH B1250      28.259  15.339  18.505  1.00  0.00      B    H  
ATOM   3768  H2  HOH B1250      29.557  16.172  19.134  1.00  0.00      B    H  
ATOM   3769  O   HOH B1251       5.489  27.516  -0.198  1.00  0.00      B    O  
ATOM   3770  H1  HOH B1251       5.437  28.109   0.668  1.00  0.00      B    H  
ATOM   3771  H2  HOH B1251       5.746  26.603   0.094  1.00  0.00      B    H  
ATOM   3772  O   HOH B1252      20.007  22.035   8.989  1.00  0.00      B    O  
ATOM   3773  H1  HOH B1252      20.430  22.174   9.898  1.00  0.00      B    H  
ATOM   3774  H2  HOH B1252      20.509  21.234   8.646  1.00  0.00      B    H  
ATOM   3775  O   HOH B1253      23.781   9.644   8.157  1.00  0.00      B    O  
ATOM   3776  H1  HOH B1253      22.786   9.374   8.163  1.00  0.00      B    H  
ATOM   3777  H2  HOH B1253      24.027   9.691   7.218  1.00  0.00      B    H  
ATOM   3778  O   HOH B1254      19.345  17.786  23.286  1.00  0.00      B    O  
ATOM   3779  H1  HOH B1254      19.573  16.801  23.125  1.00  0.00      B    H  
ATOM   3780  H2  HOH B1254      18.395  17.893  23.023  1.00  0.00      B    H  
ATOM   3781  O   HOH B1255      12.115   8.224  31.742  1.00  0.00      B    O  
ATOM   3782  H1  HOH B1255      12.855   8.969  31.737  1.00  0.00      B    H  
ATOM   3783  H2  HOH B1255      11.418   8.516  32.333  1.00  0.00      B    H  
ATOM   3784  O   HOH B1256      17.066  18.077  19.003  1.00  0.00      B    O  
ATOM   3785  H1  HOH B1256      17.150  18.922  19.547  1.00  0.00      B    H  
ATOM   3786  H2  HOH B1256      17.264  17.318  19.707  1.00  0.00      B    H  
ATOM   3787  O   HOH B1257      36.236  10.281  17.410  1.00  0.00      B    O  
ATOM   3788  H1  HOH B1257      36.367  10.915  18.188  1.00  0.00      B    H  
ATOM   3789  H2  HOH B1257      36.760  10.669  16.577  1.00  0.00      B    H  
ATOM   3790  O   HOH B1258      21.613  32.352  21.881  1.00  0.00      B    O  
ATOM   3791  H1  HOH B1258      22.476  32.665  21.430  1.00  0.00      B    H  
ATOM   3792  H2  HOH B1258      21.279  31.504  21.398  1.00  0.00      B    H  
ATOM   3793  O   HOH B1259      30.189  35.333   2.346  1.00  0.00      B    O  
ATOM   3794  H1  HOH B1259      31.167  35.039   2.524  1.00  0.00      B    H  
ATOM   3795  H2  HOH B1259      30.289  36.245   1.886  1.00  0.00      B    H  
ATOM   3796  O   HOH B1260      20.038  27.036  32.965  1.00  0.00      B    O  
ATOM   3797  H1  HOH B1260      19.172  27.298  33.452  1.00  0.00      B    H  
ATOM   3798  H2  HOH B1260      20.349  26.085  33.187  1.00  0.00      B    H  
ATOM   3799  O   HOH B1261      34.172   2.736  18.674  1.00  0.00      B    O  
ATOM   3800  H1  HOH B1261      34.058   1.775  19.096  1.00  0.00      B    H  
ATOM   3801  H2  HOH B1261      33.604   2.764  17.800  1.00  0.00      B    H  
ATOM   3802  O   HOH B1262       1.579  38.035  28.789  1.00  0.00      B    O  
ATOM   3803  H1  HOH B1262       0.879  37.943  28.063  1.00  0.00      B    H  
ATOM   3804  H2  HOH B1262       1.869  39.006  28.813  1.00  0.00      B    H  
ATOM   3805  O   HOH B1263      19.726  14.489  21.498  1.00  0.00      B    O  
ATOM   3806  H1  HOH B1263      20.458  14.137  22.151  1.00  0.00      B    H  
ATOM   3807  H2  HOH B1263      20.228  14.752  20.688  1.00  0.00      B    H  
ATOM   3808  O   HOH B1264      24.321  11.272  10.367  1.00  0.00      B    O  
ATOM   3809  H1  HOH B1264      24.190  12.186  10.045  1.00  0.00      B    H  
ATOM   3810  H2  HOH B1264      24.233  10.668   9.569  1.00  0.00      B    H  
ATOM   3811  O   HOH B1265       8.234  18.492  26.115  1.00  0.00      B    O  
ATOM   3812  H1  HOH B1265       8.340  17.944  26.947  1.00  0.00      B    H  
ATOM   3813  H2  HOH B1265       8.989  18.179  25.546  1.00  0.00      B    H  
ATOM   3814  O   HOH B1266      31.876  18.609  25.872  1.00  0.00      B    O  
ATOM   3815  H1  HOH B1266      32.018  19.557  26.242  1.00  0.00      B    H  
ATOM   3816  H2  HOH B1266      32.652  17.982  26.181  1.00  0.00      B    H  
ATOM   3817  O   HOH B1267      18.536  22.864  38.508  1.00  0.00      B    O  
ATOM   3818  H1  HOH B1267      18.098  23.111  39.407  1.00  0.00      B    H  
ATOM   3819  H2  HOH B1267      19.429  23.234  38.554  1.00  0.00      B    H  
ATOM   3820  O   HOH B1268      18.635   9.627  13.895  1.00  0.00      B    O  
ATOM   3821  H1  HOH B1268      19.242   9.204  14.556  1.00  0.00      B    H  
ATOM   3822  H2  HOH B1268      18.559   9.036  13.086  1.00  0.00      B    H  
ATOM   3823  O   HOH B1269       8.986   7.497  37.297  1.00  0.00      B    O  
ATOM   3824  H1  HOH B1269       9.232   7.067  38.199  1.00  0.00      B    H  
ATOM   3825  H2  HOH B1269       8.533   6.864  36.627  1.00  0.00      B    H  
ATOM   3826  O   HOH B1270      21.454  25.952  20.824  1.00  0.00      B    O  
ATOM   3827  H1  HOH B1270      21.981  25.113  20.811  1.00  0.00      B    H  
ATOM   3828  H2  HOH B1270      22.024  26.685  21.205  1.00  0.00      B    H  
ATOM   3829  O   HOH B1271      29.837   0.205  32.335  1.00  0.00      B    O  
ATOM   3830  H1  HOH B1271      29.718   1.162  32.638  1.00  0.00      B    H  
ATOM   3831  H2  HOH B1271      28.928  -0.167  32.266  1.00  0.00      B    H  
ATOM   3832  O   HOH B1272      23.322  13.472   9.223  1.00  0.00      B    O  
ATOM   3833  H1  HOH B1272      23.167  13.704   8.259  1.00  0.00      B    H  
ATOM   3834  H2  HOH B1272      22.397  13.293   9.560  1.00  0.00      B    H  
ATOM   3835  O   HOH B1273      25.514  22.088   6.799  1.00  0.00      B    O  
ATOM   3836  H1  HOH B1273      24.722  22.370   6.191  1.00  0.00      B    H  
ATOM   3837  H2  HOH B1273      26.403  21.899   6.251  1.00  0.00      B    H  
ATOM   3838  O   HOH B1274       4.001  17.861  36.331  1.00  0.00      B    O  
ATOM   3839  H1  HOH B1274       3.966  18.780  36.734  1.00  0.00      B    H  
ATOM   3840  H2  HOH B1274       4.595  17.353  36.994  1.00  0.00      B    H  
ATOM   3841  O   HOH B1275      27.811  11.897   8.799  1.00  0.00      B    O  
ATOM   3842  H1  HOH B1275      27.505  12.804   8.468  1.00  0.00      B    H  
ATOM   3843  H2  HOH B1275      27.894  11.305   7.983  1.00  0.00      B    H  
ATOM   3844  O   HOH B1276      11.441  38.798  14.294  1.00  0.00      B    O  
ATOM   3845  H1  HOH B1276      11.822  37.851  14.385  1.00  0.00      B    H  
ATOM   3846  H2  HOH B1276      10.919  38.979  15.169  1.00  0.00      B    H  
ATOM   3847  O   HOH B1277       0.725   8.601  30.405  1.00  0.00      B    O  
ATOM   3848  H1  HOH B1277       1.716   8.432  30.342  1.00  0.00      B    H  
ATOM   3849  H2  HOH B1277       0.267   7.718  30.234  1.00  0.00      B    H  
ATOM   3850  O   HOH B1278      29.655  14.004  12.927  1.00  0.00      B    O  
ATOM   3851  H1  HOH B1278      29.339  14.140  11.954  1.00  0.00      B    H  
ATOM   3852  H2  HOH B1278      30.308  14.720  13.147  1.00  0.00      B    H  
ATOM   3853  O   HOH B1279       1.688  16.713   5.408  1.00  0.00      B    O  
ATOM   3854  H1  HOH B1279       1.019  16.139   4.936  1.00  0.00      B    H  
ATOM   3855  H2  HOH B1279       2.171  16.031   5.969  1.00  0.00      B    H  
ATOM   3856  O   HOH B1280      28.223  22.322  35.794  1.00  0.00      B    O  
ATOM   3857  H1  HOH B1280      29.021  21.954  35.229  1.00  0.00      B    H  
ATOM   3858  H2  HOH B1280      28.563  22.602  36.688  1.00  0.00      B    H  
ATOM   3859  O   HOH B1281      29.783   1.747  36.563  1.00  0.00      B    O  
ATOM   3860  H1  HOH B1281      29.624   0.835  37.018  1.00  0.00      B    H  
ATOM   3861  H2  HOH B1281      30.377   2.283  37.240  1.00  0.00      B    H  
ATOM   3862  O   HOH B1282      25.764  22.671  14.536  1.00  0.00      B    O  
ATOM   3863  H1  HOH B1282      26.135  22.394  15.454  1.00  0.00      B    H  
ATOM   3864  H2  HOH B1282      25.736  21.843  13.985  1.00  0.00      B    H  
ATOM   3865  O   HOH B1283      25.835   3.759   3.156  1.00  0.00      B    O  
ATOM   3866  H1  HOH B1283      26.149   2.812   3.226  1.00  0.00      B    H  
ATOM   3867  H2  HOH B1283      25.319   3.841   2.259  1.00  0.00      B    H  
ATOM   3868  O   HOH B1284      32.055  35.696  22.815  1.00  0.00      B    O  
ATOM   3869  H1  HOH B1284      32.491  35.438  21.971  1.00  0.00      B    H  
ATOM   3870  H2  HOH B1284      32.264  34.950  23.555  1.00  0.00      B    H  
ATOM   3871  O   HOH B1285      29.956  24.051  21.907  1.00  0.00      B    O  
ATOM   3872  H1  HOH B1285      29.771  24.764  21.256  1.00  0.00      B    H  
ATOM   3873  H2  HOH B1285      30.212  23.247  21.409  1.00  0.00      B    H  
ATOM   3874  O   HOH B1286      28.747  -0.015  28.446  1.00  0.00      B    O  
ATOM   3875  H1  HOH B1286      28.811   0.846  29.003  1.00  0.00      B    H  
ATOM   3876  H2  HOH B1286      28.458  -0.799  29.091  1.00  0.00      B    H  
ATOM   3877  O   HOH B1287      37.471   8.250   2.267  1.00  0.00      B    O  
ATOM   3878  H1  HOH B1287      37.777   7.375   1.819  1.00  0.00      B    H  
ATOM   3879  H2  HOH B1287      37.715   8.131   3.294  1.00  0.00      B    H  
ATOM   3880  O   HOH B1288      20.623  31.364   9.611  1.00  0.00      B    O  
ATOM   3881  H1  HOH B1288      19.702  31.760   9.530  1.00  0.00      B    H  
ATOM   3882  H2  HOH B1288      21.098  31.936  10.291  1.00  0.00      B    H  
ATOM   3883  O   HOH B1289      13.086   4.936  28.284  1.00  0.00      B    O  
ATOM   3884  H1  HOH B1289      13.715   4.112  28.259  1.00  0.00      B    H  
ATOM   3885  H2  HOH B1289      13.625   5.705  28.744  1.00  0.00      B    H  
ATOM   3886  O   HOH B1290      29.944  36.998  26.409  1.00  0.00      B    O  
ATOM   3887  H1  HOH B1290      29.701  37.838  26.886  1.00  0.00      B    H  
ATOM   3888  H2  HOH B1290      29.930  37.016  25.385  1.00  0.00      B    H  
ATOM   3889  O   HOH B1291      30.679  36.950  33.703  1.00  0.00      B    O  
ATOM   3890  H1  HOH B1291      29.871  36.538  34.119  1.00  0.00      B    H  
ATOM   3891  H2  HOH B1291      30.416  37.813  33.296  1.00  0.00      B    H  
ATOM   3892  O   HOH B1292      37.404  11.185  15.163  1.00  0.00      B    O  
ATOM   3893  H1  HOH B1292      37.879  11.802  14.559  1.00  0.00      B    H  
ATOM   3894  H2  HOH B1292      37.793  10.247  15.079  1.00  0.00      B    H  
ATOM   3895  O   HOH B1293       1.915  28.549  31.726  1.00  0.00      B    O  
ATOM   3896  H1  HOH B1293       1.293  28.001  31.148  1.00  0.00      B    H  
ATOM   3897  H2  HOH B1293       2.490  27.956  32.262  1.00  0.00      B    H  
ATOM   3898  O   HOH B1294      38.172  29.468  24.894  1.00  0.00      B    O  
ATOM   3899  H1  HOH B1294      37.668  29.718  24.012  1.00  0.00      B    H  
ATOM   3900  H2  HOH B1294      38.798  30.277  25.112  1.00  0.00      B    H  
ATOM   3901  O   HOH B1295      16.789  17.530  28.417  1.00  0.00      B    O  
ATOM   3902  H1  HOH B1295      16.234  17.574  29.311  1.00  0.00      B    H  
ATOM   3903  H2  HOH B1295      16.148  17.198  27.701  1.00  0.00      B    H  
ATOM   3904  O   HOH B1296      30.509   0.413   8.660  1.00  0.00      B    O  
ATOM   3905  H1  HOH B1296      30.917  -0.504   8.531  1.00  0.00      B    H  
ATOM   3906  H2  HOH B1296      29.561   0.318   9.052  1.00  0.00      B    H  
ATOM   3907  O   HOH B1297      26.954  25.609  36.181  1.00  0.00      B    O  
ATOM   3908  H1  HOH B1297      26.272  25.207  35.615  1.00  0.00      B    H  
ATOM   3909  H2  HOH B1297      26.488  26.042  36.951  1.00  0.00      B    H  
ATOM   3910  O   HOH B1298       6.932   3.807   3.868  1.00  0.00      B    O  
ATOM   3911  H1  HOH B1298       6.420   2.971   3.631  1.00  0.00      B    H  
ATOM   3912  H2  HOH B1298       7.563   4.043   3.132  1.00  0.00      B    H  
ATOM   3913  O   HOH B1299      10.893   5.089  35.761  1.00  0.00      B    O  
ATOM   3914  H1  HOH B1299       9.890   5.308  35.945  1.00  0.00      B    H  
ATOM   3915  H2  HOH B1299      10.990   4.855  34.736  1.00  0.00      B    H  
ATOM   3916  O   HOH B1300      18.483  33.756   4.832  1.00  0.00      B    O  
ATOM   3917  H1  HOH B1300      18.877  34.527   4.272  1.00  0.00      B    H  
ATOM   3918  H2  HOH B1300      19.192  33.021   5.100  1.00  0.00      B    H  
ATOM   3919  O   HOH B1301       2.829  16.022  23.610  1.00  0.00      B    O  
ATOM   3920  H1  HOH B1301       2.251  15.578  22.909  1.00  0.00      B    H  
ATOM   3921  H2  HOH B1301       3.748  16.158  23.264  1.00  0.00      B    H  
ATOM   3922  O   HOH B1302       9.643  14.994  28.867  1.00  0.00      B    O  
ATOM   3923  H1  HOH B1302      10.176  14.253  28.317  1.00  0.00      B    H  
ATOM   3924  H2  HOH B1302       8.798  14.591  29.304  1.00  0.00      B    H  
ATOM   3925  O   HOH B1303      33.681  25.294  25.154  1.00  0.00      B    O  
ATOM   3926  H1  HOH B1303      34.207  25.366  24.266  1.00  0.00      B    H  
ATOM   3927  H2  HOH B1303      34.428  24.914  25.746  1.00  0.00      B    H  
ATOM   3928  O   HOH B1304      14.834  11.984  26.496  1.00  0.00      B    O  
ATOM   3929  H1  HOH B1304      15.485  11.447  25.879  1.00  0.00      B    H  
ATOM   3930  H2  HOH B1304      15.328  12.219  27.340  1.00  0.00      B    H  
ATOM   3931  O   HOH B1305      22.661  11.189   2.779  1.00  0.00      B    O  
ATOM   3932  H1  HOH B1305      22.680  12.123   3.115  1.00  0.00      B    H  
ATOM   3933  H2  HOH B1305      22.687  11.199   1.775  1.00  0.00      B    H  
ATOM   3934  O   HOH B1306      26.258   4.627   5.569  1.00  0.00      B    O  
ATOM   3935  H1  HOH B1306      25.706   4.193   6.333  1.00  0.00      B    H  
ATOM   3936  H2  HOH B1306      26.084   4.227   4.643  1.00  0.00      B    H  
ATOM   3937  O   HOH B1307      33.928  18.011  13.416  1.00  0.00      B    O  
ATOM   3938  H1  HOH B1307      34.124  19.026  13.417  1.00  0.00      B    H  
ATOM   3939  H2  HOH B1307      34.760  17.610  13.089  1.00  0.00      B    H  
ATOM   3940  O   HOH B1308      -0.109  15.790  28.992  1.00  0.00      B    O  
ATOM   3941  H1  HOH B1308      -0.305  16.420  28.270  1.00  0.00      B    H  
ATOM   3942  H2  HOH B1308       0.903  15.633  28.937  1.00  0.00      B    H  
ATOM   3943  O   HOH B1309       3.615  10.654  16.966  1.00  0.00      B    O  
ATOM   3944  H1  HOH B1309       3.078   9.941  16.494  1.00  0.00      B    H  
ATOM   3945  H2  HOH B1309       3.330  11.530  16.595  1.00  0.00      B    H  
ATOM   3946  O   HOH B1310      14.511   1.047  11.825  1.00  0.00      B    O  
ATOM   3947  H1  HOH B1310      13.588   1.236  12.200  1.00  0.00      B    H  
ATOM   3948  H2  HOH B1310      14.337   0.289  11.136  1.00  0.00      B    H  
ATOM   3949  O   HOH B1311      14.982  14.436  15.707  1.00  0.00      B    O  
ATOM   3950  H1  HOH B1311      15.832  13.995  15.378  1.00  0.00      B    H  
ATOM   3951  H2  HOH B1311      14.507  13.684  16.282  1.00  0.00      B    H  
ATOM   3952  O   HOH B1312      38.893  21.796  37.330  1.00  0.00      B    O  
ATOM   3953  H1  HOH B1312      39.320  21.324  36.565  1.00  0.00      B    H  
ATOM   3954  H2  HOH B1312      38.037  22.255  37.090  1.00  0.00      B    H  
ATOM   3955  O   HOH B1313      27.105  24.124  12.461  1.00  0.00      B    O  
ATOM   3956  H1  HOH B1313      26.724  23.509  13.159  1.00  0.00      B    H  
ATOM   3957  H2  HOH B1313      26.349  24.841  12.279  1.00  0.00      B    H  
ATOM   3958  O   HOH B1314      37.799   6.581  29.299  1.00  0.00      B    O  
ATOM   3959  H1  HOH B1314      37.101   7.335  29.406  1.00  0.00      B    H  
ATOM   3960  H2  HOH B1314      37.671   5.923  30.057  1.00  0.00      B    H  
ATOM   3961  O   HOH B1315      33.902  15.940  23.434  1.00  0.00      B    O  
ATOM   3962  H1  HOH B1315      34.768  15.869  22.897  1.00  0.00      B    H  
ATOM   3963  H2  HOH B1315      34.146  15.626  24.388  1.00  0.00      B    H  
ATOM   3964  O   HOH B1316       3.951  17.383  33.593  1.00  0.00      B    O  
ATOM   3965  H1  HOH B1316       4.002  16.406  33.396  1.00  0.00      B    H  
ATOM   3966  H2  HOH B1316       3.840  17.461  34.631  1.00  0.00      B    H  
ATOM   3967  O   HOH B1317      29.565  33.438  11.256  1.00  0.00      B    O  
ATOM   3968  H1  HOH B1317      29.421  32.520  10.817  1.00  0.00      B    H  
ATOM   3969  H2  HOH B1317      29.052  34.204  10.755  1.00  0.00      B    H  
ATOM   3970  O   HOH B1318      34.998  29.116   4.042  1.00  0.00      B    O  
ATOM   3971  H1  HOH B1318      34.397  29.482   4.764  1.00  0.00      B    H  
ATOM   3972  H2  HOH B1318      34.853  28.111   4.018  1.00  0.00      B    H  
ATOM   3973  O   HOH B1319      33.473  11.482  18.766  1.00  0.00      B    O  
ATOM   3974  H1  HOH B1319      33.422  11.136  17.847  1.00  0.00      B    H  
ATOM   3975  H2  HOH B1319      34.441  11.452  19.101  1.00  0.00      B    H  
ATOM   3976  O   HOH B1320      37.410   1.560  22.128  1.00  0.00      B    O  
ATOM   3977  H1  HOH B1320      37.436   1.105  23.026  1.00  0.00      B    H  
ATOM   3978  H2  HOH B1320      36.859   0.986  21.505  1.00  0.00      B    H  
ATOM   3979  O   HOH B1321      39.291  36.031   8.179  1.00  0.00      B    O  
ATOM   3980  H1  HOH B1321      38.647  36.815   8.532  1.00  0.00      B    H  
ATOM   3981  H2  HOH B1321      39.160  35.909   7.175  1.00  0.00      B    H  
ATOM   3982  O   HOH B1322      -0.022  24.721  23.060  1.00  0.00      B    O  
ATOM   3983  H1  HOH B1322       0.345  25.190  22.230  1.00  0.00      B    H  
ATOM   3984  H2  HOH B1322       0.676  24.003  23.142  1.00  0.00      B    H  
ATOM   3985  O   HOH B1323      15.119  26.678   2.004  1.00  0.00      B    O  
ATOM   3986  H1  HOH B1323      15.600  27.510   2.310  1.00  0.00      B    H  
ATOM   3987  H2  HOH B1323      15.294  25.986   2.693  1.00  0.00      B    H  
ATOM   3988  O   HOH B1324      29.145   1.341   6.112  1.00  0.00      B    O  
ATOM   3989  H1  HOH B1324      29.478   1.084   7.027  1.00  0.00      B    H  
ATOM   3990  H2  HOH B1324      29.124   2.372   6.091  1.00  0.00      B    H  
ATOM   3991  O   HOH B1325      10.912   5.743  30.550  1.00  0.00      B    O  
ATOM   3992  H1  HOH B1325      11.421   6.592  30.644  1.00  0.00      B    H  
ATOM   3993  H2  HOH B1325      11.456   5.202  29.893  1.00  0.00      B    H  
ATOM   3994  O   HOH B1326      23.294  18.054  11.956  1.00  0.00      B    O  
ATOM   3995  H1  HOH B1326      22.733  17.184  11.893  1.00  0.00      B    H  
ATOM   3996  H2  HOH B1326      23.984  17.914  12.706  1.00  0.00      B    H  
ATOM   3997  O   HOH B1327      14.271  23.517  35.529  1.00  0.00      B    O  
ATOM   3998  H1  HOH B1327      15.140  23.068  35.521  1.00  0.00      B    H  
ATOM   3999  H2  HOH B1327      14.035  23.619  36.543  1.00  0.00      B    H  
ATOM   4000  O   HOH B1328      31.346  32.709  26.363  1.00  0.00      B    O  
ATOM   4001  H1  HOH B1328      30.925  32.242  27.160  1.00  0.00      B    H  
ATOM   4002  H2  HOH B1328      31.066  32.231  25.498  1.00  0.00      B    H  
ATOM   4003  O   HOH B1329      37.333   4.506  14.296  1.00  0.00      B    O  
ATOM   4004  H1  HOH B1329      37.104   5.234  14.904  1.00  0.00      B    H  
ATOM   4005  H2  HOH B1329      38.147   4.015  14.642  1.00  0.00      B    H  
ATOM   4006  O   HOH B1330      31.221  31.969  14.716  1.00  0.00      B    O  
ATOM   4007  H1  HOH B1330      30.242  31.896  14.999  1.00  0.00      B    H  
ATOM   4008  H2  HOH B1330      31.748  32.153  15.542  1.00  0.00      B    H  
ATOM   4009  O   HOH B1331      25.837  37.294   6.813  1.00  0.00      B    O  
ATOM   4010  H1  HOH B1331      25.076  37.367   6.177  1.00  0.00      B    H  
ATOM   4011  H2  HOH B1331      26.691  37.616   6.333  1.00  0.00      B    H  
ATOM   4012  O   HOH B1332       1.810  13.257   4.479  1.00  0.00      B    O  
ATOM   4013  H1  HOH B1332       1.261  12.845   3.732  1.00  0.00      B    H  
ATOM   4014  H2  HOH B1332       2.767  13.322   4.114  1.00  0.00      B    H  
ATOM   4015  O   HOH B1333      36.530   8.767  37.803  1.00  0.00      B    O  
ATOM   4016  H1  HOH B1333      36.384   9.737  37.640  1.00  0.00      B    H  
ATOM   4017  H2  HOH B1333      37.308   8.621  38.412  1.00  0.00      B    H  
ATOM   4018  O   HOH B1334       2.375  34.017  24.582  1.00  0.00      B    O  
ATOM   4019  H1  HOH B1334       2.879  33.165  24.858  1.00  0.00      B    H  
ATOM   4020  H2  HOH B1334       2.686  34.263  23.629  1.00  0.00      B    H  
ATOM   4021  O   HOH B1335       5.900  13.962   7.619  1.00  0.00      B    O  
ATOM   4022  H1  HOH B1335       5.971  13.003   7.466  1.00  0.00      B    H  
ATOM   4023  H2  HOH B1335       6.242  14.197   8.478  1.00  0.00      B    H  
ATOM   4024  O   HOH B1336       2.282  29.995  13.189  1.00  0.00      B    O  
ATOM   4025  H1  HOH B1336       2.950  30.410  12.587  1.00  0.00      B    H  
ATOM   4026  H2  HOH B1336       2.262  30.549  14.037  1.00  0.00      B    H  
ATOM   4027  O   HOH B1337      35.317  20.401  13.551  1.00  0.00      B    O  
ATOM   4028  H1  HOH B1337      36.289  20.156  13.436  1.00  0.00      B    H  
ATOM   4029  H2  HOH B1337      35.280  21.386  13.350  1.00  0.00      B    H  
ATOM   4030  O   HOH B1338      32.711  26.168  30.942  1.00  0.00      B    O  
ATOM   4031  H1  HOH B1338      32.486  25.735  31.845  1.00  0.00      B    H  
ATOM   4032  H2  HOH B1338      32.567  25.432  30.215  1.00  0.00      B    H  
ATOM   4033  O   HOH B1339       7.892  22.512  27.648  1.00  0.00      B    O  
ATOM   4034  H1  HOH B1339       8.197  22.156  26.780  1.00  0.00      B    H  
ATOM   4035  H2  HOH B1339       8.670  22.325  28.248  1.00  0.00      B    H  
ATOM   4036  O   HOH B1340       6.073  28.732   2.099  1.00  0.00      B    O  
ATOM   4037  H1  HOH B1340       5.934  29.097   3.020  1.00  0.00      B    H  
ATOM   4038  H2  HOH B1340       6.855  28.064   2.184  1.00  0.00      B    H  
ATOM   4039  O   HOH B1341      21.861   6.712  36.538  1.00  0.00      B    O  
ATOM   4040  H1  HOH B1341      22.393   6.724  37.438  1.00  0.00      B    H  
ATOM   4041  H2  HOH B1341      21.040   6.102  36.720  1.00  0.00      B    H  
ATOM   4042  O   HOH B1342      21.767  17.883  20.907  1.00  0.00      B    O  
ATOM   4043  H1  HOH B1342      22.662  17.598  21.312  1.00  0.00      B    H  
ATOM   4044  H2  HOH B1342      21.414  17.088  20.361  1.00  0.00      B    H  
ATOM   4045  O   HOH B1343       2.266  12.737  16.150  1.00  0.00      B    O  
ATOM   4046  H1  HOH B1343       1.735  13.578  16.210  1.00  0.00      B    H  
ATOM   4047  H2  HOH B1343       2.497  12.647  15.156  1.00  0.00      B    H  
ATOM   4048  O   HOH B1344      31.812   7.573  15.091  1.00  0.00      B    O  
ATOM   4049  H1  HOH B1344      32.764   7.845  14.867  1.00  0.00      B    H  
ATOM   4050  H2  HOH B1344      31.805   7.246  16.036  1.00  0.00      B    H  
ATOM   4051  O   HOH B1345      16.962   5.259   1.975  1.00  0.00      B    O  
ATOM   4052  H1  HOH B1345      17.013   6.256   2.125  1.00  0.00      B    H  
ATOM   4053  H2  HOH B1345      16.990   5.110   0.958  1.00  0.00      B    H  
ATOM   4054  O   HOH B1346      21.077   3.036  33.848  1.00  0.00      B    O  
ATOM   4055  H1  HOH B1346      21.984   3.019  33.457  1.00  0.00      B    H  
ATOM   4056  H2  HOH B1346      21.033   2.525  34.755  1.00  0.00      B    H  
ATOM   4057  O   HOH B1347      38.676  22.056   9.805  1.00  0.00      B    O  
ATOM   4058  H1  HOH B1347      38.135  22.859   9.482  1.00  0.00      B    H  
ATOM   4059  H2  HOH B1347      39.154  21.666   8.985  1.00  0.00      B    H  
ATOM   4060  O   HOH B1348      35.300  27.317  16.666  1.00  0.00      B    O  
ATOM   4061  H1  HOH B1348      36.155  27.232  16.113  1.00  0.00      B    H  
ATOM   4062  H2  HOH B1348      34.563  26.763  16.238  1.00  0.00      B    H  
ATOM   4063  O   HOH B1349      18.046   6.590  32.524  1.00  0.00      B    O  
ATOM   4064  H1  HOH B1349      17.557   6.923  33.340  1.00  0.00      B    H  
ATOM   4065  H2  HOH B1349      18.465   5.697  32.776  1.00  0.00      B    H  
ATOM   4066  O   HOH B1350      20.460  11.134  24.436  1.00  0.00      B    O  
ATOM   4067  H1  HOH B1350      20.284  10.168  24.243  1.00  0.00      B    H  
ATOM   4068  H2  HOH B1350      20.709  11.190  25.425  1.00  0.00      B    H  
ATOM   4069  O   HOH B1351       5.630  19.444  26.255  1.00  0.00      B    O  
ATOM   4070  H1  HOH B1351       4.984  18.650  26.402  1.00  0.00      B    H  
ATOM   4071  H2  HOH B1351       6.555  19.103  26.183  1.00  0.00      B    H  
ATOM   4072  O   HOH B1352      20.910   9.838  29.888  1.00  0.00      B    O  
ATOM   4073  H1  HOH B1352      21.217  10.729  30.373  1.00  0.00      B    H  
ATOM   4074  H2  HOH B1352      21.650   9.152  30.072  1.00  0.00      B    H  
ATOM   4075  O   HOH B1353      14.699  32.851   7.779  1.00  0.00      B    O  
ATOM   4076  H1  HOH B1353      13.989  32.607   8.505  1.00  0.00      B    H  
ATOM   4077  H2  HOH B1353      15.582  32.749   8.267  1.00  0.00      B    H  
ATOM   4078  O   HOH B1354       0.554   5.916  36.457  1.00  0.00      B    O  
ATOM   4079  H1  HOH B1354       1.276   5.907  35.844  1.00  0.00      B    H  
ATOM   4080  H2  HOH B1354       0.434   6.846  36.733  1.00  0.00      B    H  
ATOM   4081  O   HOH B1355      29.779   7.572   8.178  1.00  0.00      B    O  
ATOM   4082  H1  HOH B1355      29.711   6.690   8.704  1.00  0.00      B    H  
ATOM   4083  H2  HOH B1355      30.331   8.250   8.738  1.00  0.00      B    H  
ATOM   4084  O   HOH B1356      17.324  11.414  38.100  1.00  0.00      B    O  
ATOM   4085  H1  HOH B1356      17.324  10.514  38.594  1.00  0.00      B    H  
ATOM   4086  H2  HOH B1356      17.496  11.166  37.134  1.00  0.00      B    H  
ATOM   4087  O   HOH B1357      18.673   4.507  10.751  1.00  0.00      B    O  
ATOM   4088  H1  HOH B1357      18.092   5.258  11.143  1.00  0.00      B    H  
ATOM   4089  H2  HOH B1357      18.659   4.530   9.751  1.00  0.00      B    H  
ATOM   4090  O   HOH B1358      12.236  12.525  23.498  1.00  0.00      B    O  
ATOM   4091  H1  HOH B1358      12.329  11.788  24.153  1.00  0.00      B    H  
ATOM   4092  H2  HOH B1358      12.005  13.415  23.926  1.00  0.00      B    H  
ATOM   4093  O   HOH B1359      26.858   6.221   2.581  1.00  0.00      B    O  
ATOM   4094  H1  HOH B1359      27.186   6.613   3.473  1.00  0.00      B    H  
ATOM   4095  H2  HOH B1359      26.481   5.225   2.736  1.00  0.00      B    H  
ATOM   4096  O   HOH B1360      28.118   0.514  21.422  1.00  0.00      B    O  
ATOM   4097  H1  HOH B1360      28.362  -0.359  21.018  1.00  0.00      B    H  
ATOM   4098  H2  HOH B1360      28.372   0.446  22.445  1.00  0.00      B    H  
ATOM   4099  O   HOH B1361      26.842  18.673  15.587  1.00  0.00      B    O  
ATOM   4100  H1  HOH B1361      27.443  19.335  15.117  1.00  0.00      B    H  
ATOM   4101  H2  HOH B1361      27.236  17.718  15.520  1.00  0.00      B    H  
ATOM   4102  O   HOH B1362      20.254  24.901  11.380  1.00  0.00      B    O  
ATOM   4103  H1  HOH B1362      20.260  25.318  12.329  1.00  0.00      B    H  
ATOM   4104  H2  HOH B1362      20.992  24.155  11.330  1.00  0.00      B    H  
ATOM   4105  O   HOH B1363      26.474  22.265  17.090  1.00  0.00      B    O  
ATOM   4106  H1  HOH B1363      27.166  22.647  17.794  1.00  0.00      B    H  
ATOM   4107  H2  HOH B1363      26.248  21.306  17.411  1.00  0.00      B    H  
ATOM   4108  O   HOH B1364      20.601  24.413  30.688  1.00  0.00      B    O  
ATOM   4109  H1  HOH B1364      20.299  24.205  31.616  1.00  0.00      B    H  
ATOM   4110  H2  HOH B1364      20.505  23.567  30.152  1.00  0.00      B    H  
ATOM   4111  O   HOH B1365      14.936   9.764   1.201  1.00  0.00      B    O  
ATOM   4112  H1  HOH B1365      14.454   8.899   1.371  1.00  0.00      B    H  
ATOM   4113  H2  HOH B1365      15.923   9.520   1.053  1.00  0.00      B    H  
ATOM   4114  O   HOH B1366      15.648  35.340   7.443  1.00  0.00      B    O  
ATOM   4115  H1  HOH B1366      15.125  34.484   7.528  1.00  0.00      B    H  
ATOM   4116  H2  HOH B1366      16.600  35.165   7.773  1.00  0.00      B    H  
ATOM   4117  O   HOH B1367       0.387  36.485  35.722  1.00  0.00      B    O  
ATOM   4118  H1  HOH B1367       1.199  36.791  36.280  1.00  0.00      B    H  
ATOM   4119  H2  HOH B1367       0.571  36.662  34.671  1.00  0.00      B    H  
ATOM   4120  O   HOH B1368      17.533  13.404  27.412  1.00  0.00      B    O  
ATOM   4121  H1  HOH B1368      17.304  12.674  28.106  1.00  0.00      B    H  
ATOM   4122  H2  HOH B1368      17.600  12.970  26.562  1.00  0.00      B    H  
ATOM   4123  O   HOH B1369      10.259  27.589  30.750  1.00  0.00      B    O  
ATOM   4124  H1  HOH B1369      10.827  28.255  31.278  1.00  0.00      B    H  
ATOM   4125  H2  HOH B1369       9.785  26.998  31.497  1.00  0.00      B    H  
ATOM   4126  O   HOH B1370      11.431  13.290  27.851  1.00  0.00      B    O  
ATOM   4127  H1  HOH B1370      11.049  12.359  27.998  1.00  0.00      B    H  
ATOM   4128  H2  HOH B1370      12.358  13.264  28.164  1.00  0.00      B    H  
ATOM   4129  O   HOH B1371      27.535  18.703  18.291  1.00  0.00      B    O  
ATOM   4130  H1  HOH B1371      26.878  18.361  17.638  1.00  0.00      B    H  
ATOM   4131  H2  HOH B1371      28.122  19.464  17.860  1.00  0.00      B    H  
ATOM   4132  O   HOH B1372       3.563  36.336  29.661  1.00  0.00      B    O  
ATOM   4133  H1  HOH B1372       2.821  36.988  29.512  1.00  0.00      B    H  
ATOM   4134  H2  HOH B1372       3.346  35.526  29.114  1.00  0.00      B    H  
ATOM   4135  O   HOH B1373      24.179  17.149  21.933  1.00  0.00      B    O  
ATOM   4136  H1  HOH B1373      25.121  17.113  21.602  1.00  0.00      B    H  
ATOM   4137  H2  HOH B1373      24.136  16.505  22.744  1.00  0.00      B    H  
ATOM   4138  O   HOH B1374      28.184   0.523  24.191  1.00  0.00      B    O  
ATOM   4139  H1  HOH B1374      27.467  -0.211  24.306  1.00  0.00      B    H  
ATOM   4140  H2  HOH B1374      28.258   1.106  25.063  1.00  0.00      B    H  
ATOM   4141  O   HOH B1375      16.760  12.918   1.151  1.00  0.00      B    O  
ATOM   4142  H1  HOH B1375      17.080  12.562   0.256  1.00  0.00      B    H  
ATOM   4143  H2  HOH B1375      17.045  12.291   1.880  1.00  0.00      B    H  
ATOM   4144  O   HOH B1376      36.920  33.231  17.902  1.00  0.00      B    O  
ATOM   4145  H1  HOH B1376      37.516  32.489  18.303  1.00  0.00      B    H  
ATOM   4146  H2  HOH B1376      37.614  33.857  17.495  1.00  0.00      B    H  
ATOM   4147  O   HOH B1377      37.604  18.837  31.196  1.00  0.00      B    O  
ATOM   4148  H1  HOH B1377      38.465  18.225  31.074  1.00  0.00      B    H  
ATOM   4149  H2  HOH B1377      38.008  19.734  31.523  1.00  0.00      B    H  
ATOM   4150  O   HOH B1378      36.806   4.497  31.228  1.00  0.00      B    O  
ATOM   4151  H1  HOH B1378      36.642   4.366  32.226  1.00  0.00      B    H  
ATOM   4152  H2  HOH B1378      36.501   3.689  30.638  1.00  0.00      B    H  
ATOM   4153  O   HOH B1379      26.850  11.478  35.518  1.00  0.00      B    O  
ATOM   4154  H1  HOH B1379      27.697  11.651  34.992  1.00  0.00      B    H  
ATOM   4155  H2  HOH B1379      27.131  11.246  36.488  1.00  0.00      B    H  
ATOM   4156  O   HOH B1380      32.754  26.458   1.861  1.00  0.00      B    O  
ATOM   4157  H1  HOH B1380      33.789  26.441   1.711  1.00  0.00      B    H  
ATOM   4158  H2  HOH B1380      32.405  25.600   1.559  1.00  0.00      B    H  
ATOM   4159  O   HOH B1381      25.294  30.348   3.763  1.00  0.00      B    O  
ATOM   4160  H1  HOH B1381      25.391  30.448   4.785  1.00  0.00      B    H  
ATOM   4161  H2  HOH B1381      26.248  30.318   3.393  1.00  0.00      B    H  
ATOM   4162  O   HOH B1382      36.271  32.898   3.511  1.00  0.00      B    O  
ATOM   4163  H1  HOH B1382      36.035  33.516   4.304  1.00  0.00      B    H  
ATOM   4164  H2  HOH B1382      35.419  32.867   2.944  1.00  0.00      B    H  
ATOM   4165  O   HOH B1383       2.624  12.958  21.497  1.00  0.00      B    O  
ATOM   4166  H1  HOH B1383       2.122  12.876  20.626  1.00  0.00      B    H  
ATOM   4167  H2  HOH B1383       3.268  12.164  21.617  1.00  0.00      B    H  
ATOM   4168  O   HOH B1384       6.782  15.594  28.006  1.00  0.00      B    O  
ATOM   4169  H1  HOH B1384       7.497  15.037  27.570  1.00  0.00      B    H  
ATOM   4170  H2  HOH B1384       6.181  14.976  28.516  1.00  0.00      B    H  
ATOM   4171  O   HOH B1385      22.332   7.828  23.132  1.00  0.00      B    O  
ATOM   4172  H1  HOH B1385      21.586   7.486  22.410  1.00  0.00      B    H  
ATOM   4173  H2  HOH B1385      22.148   7.357  24.018  1.00  0.00      B    H  
ATOM   4174  O   HOH B1386      17.836  21.292   7.765  1.00  0.00      B    O  
ATOM   4175  H1  HOH B1386      18.495  21.790   8.343  1.00  0.00      B    H  
ATOM   4176  H2  HOH B1386      16.890  21.722   7.997  1.00  0.00      B    H  
ATOM   4177  O   HOH B1387       2.598   4.771   0.187  1.00  0.00      B    O  
ATOM   4178  H1  HOH B1387       2.026   5.517   0.594  1.00  0.00      B    H  
ATOM   4179  H2  HOH B1387       3.411   5.255  -0.156  1.00  0.00      B    H  
ATOM   4180  O   HOH B1388       6.470   3.623  23.908  1.00  0.00      B    O  
ATOM   4181  H1  HOH B1388       7.471   3.511  24.090  1.00  0.00      B    H  
ATOM   4182  H2  HOH B1388       5.975   2.981  24.657  1.00  0.00      B    H  
ATOM   4183  O   HOH B1389      14.389   7.577  12.515  1.00  0.00      B    O  
ATOM   4184  H1  HOH B1389      13.810   6.926  13.024  1.00  0.00      B    H  
ATOM   4185  H2  HOH B1389      14.978   7.073  11.812  1.00  0.00      B    H  
ATOM   4186  O   HOH B1390      35.188  18.668   5.247  1.00  0.00      B    O  
ATOM   4187  H1  HOH B1390      35.837  17.883   5.248  1.00  0.00      B    H  
ATOM   4188  H2  HOH B1390      35.724  19.382   4.742  1.00  0.00      B    H  
ATOM   4189  O   HOH B1391      33.000  27.129  21.857  1.00  0.00      B    O  
ATOM   4190  H1  HOH B1391      33.862  26.719  22.288  1.00  0.00      B    H  
ATOM   4191  H2  HOH B1391      32.637  27.639  22.643  1.00  0.00      B    H  
ATOM   4192  O   HOH B1392       5.913   1.771  13.352  1.00  0.00      B    O  
ATOM   4193  H1  HOH B1392       4.940   1.734  13.042  1.00  0.00      B    H  
ATOM   4194  H2  HOH B1392       5.929   2.566  13.921  1.00  0.00      B    H  
ATOM   4195  O   HOH B1393      23.964  22.599  25.439  1.00  0.00      B    O  
ATOM   4196  H1  HOH B1393      23.708  21.598  25.346  1.00  0.00      B    H  
ATOM   4197  H2  HOH B1393      24.978  22.680  25.296  1.00  0.00      B    H  
ATOM   4198  O   HOH B1394      15.868  32.476   4.275  1.00  0.00      B    O  
ATOM   4199  H1  HOH B1394      15.618  31.549   4.539  1.00  0.00      B    H  
ATOM   4200  H2  HOH B1394      16.654  32.785   4.896  1.00  0.00      B    H  
ATOM   4201  O   HOH B1395      11.415  12.731   8.106  1.00  0.00      B    O  
ATOM   4202  H1  HOH B1395      11.927  11.962   7.677  1.00  0.00      B    H  
ATOM   4203  H2  HOH B1395      11.215  12.433   9.078  1.00  0.00      B    H  
ATOM   4204  O   HOH B1396      14.358  16.518  18.127  1.00  0.00      B    O  
ATOM   4205  H1  HOH B1396      14.179  16.183  19.046  1.00  0.00      B    H  
ATOM   4206  H2  HOH B1396      15.288  16.184  17.824  1.00  0.00      B    H  
ATOM   4207  O   HOH B1397      20.623  13.169  15.556  1.00  0.00      B    O  
ATOM   4208  H1  HOH B1397      20.654  12.261  15.080  1.00  0.00      B    H  
ATOM   4209  H2  HOH B1397      19.931  12.992  16.242  1.00  0.00      B    H  
ATOM   4210  O   HOH B1398      10.147  17.847  28.304  1.00  0.00      B    O  
ATOM   4211  H1  HOH B1398      11.099  18.133  28.190  1.00  0.00      B    H  
ATOM   4212  H2  HOH B1398      10.089  16.830  28.408  1.00  0.00      B    H  
ATOM   4213  O   HOH B1399      28.247  31.833  14.206  1.00  0.00      B    O  
ATOM   4214  H1  HOH B1399      28.378  32.577  13.456  1.00  0.00      B    H  
ATOM   4215  H2  HOH B1399      27.264  31.625  14.208  1.00  0.00      B    H  
ATOM   4216  O   HOH B1400       3.733  28.437  16.416  1.00  0.00      B    O  
ATOM   4217  H1  HOH B1400       2.712  28.573  16.666  1.00  0.00      B    H  
ATOM   4218  H2  HOH B1400       4.306  28.677  17.201  1.00  0.00      B    H  
ATOM   4219  O   HOH B1401      30.799  10.986   3.657  1.00  0.00      B    O  
ATOM   4220  H1  HOH B1401      30.561  10.026   3.401  1.00  0.00      B    H  
ATOM   4221  H2  HOH B1401      31.379  11.083   4.553  1.00  0.00      B    H  
ATOM   4222  O   HOH B1402      14.912  17.602  36.483  1.00  0.00      B    O  
ATOM   4223  H1  HOH B1402      14.959  17.311  37.462  1.00  0.00      B    H  
ATOM   4224  H2  HOH B1402      14.590  16.838  35.924  1.00  0.00      B    H  
ATOM   4225  O   HOH B1403      12.715  38.936  25.381  1.00  0.00      B    O  
ATOM   4226  H1  HOH B1403      11.823  38.892  25.890  1.00  0.00      B    H  
ATOM   4227  H2  HOH B1403      13.144  37.962  25.437  1.00  0.00      B    H  
ATOM   4228  O   HOH B1404      31.701   0.305  30.177  1.00  0.00      B    O  
ATOM   4229  H1  HOH B1404      31.694  -0.656  29.805  1.00  0.00      B    H  
ATOM   4230  H2  HOH B1404      30.941   0.429  30.882  1.00  0.00      B    H  
ATOM   4231  O   HOH B1405       1.288  18.048  22.475  1.00  0.00      B    O  
ATOM   4232  H1  HOH B1405       1.642  17.301  23.077  1.00  0.00      B    H  
ATOM   4233  H2  HOH B1405       0.454  17.661  21.993  1.00  0.00      B    H  
ATOM   4234  O   HOH B1406      16.229  19.000  10.285  1.00  0.00      B    O  
ATOM   4235  H1  HOH B1406      16.789  19.039   9.410  1.00  0.00      B    H  
ATOM   4236  H2  HOH B1406      16.527  18.126  10.721  1.00  0.00      B    H  
ATOM   4237  O   HOH B1407      30.891   2.940  38.947  1.00  0.00      B    O  
ATOM   4238  H1  HOH B1407      31.671   3.550  39.002  1.00  0.00      B    H  
ATOM   4239  H2  HOH B1407      31.287   2.041  39.044  1.00  0.00      B    H  
ATOM   4240  O   HOH B1408      37.915  27.403  15.355  1.00  0.00      B    O  
ATOM   4241  H1  HOH B1408      37.935  26.805  14.520  1.00  0.00      B    H  
ATOM   4242  H2  HOH B1408      38.865  27.374  15.771  1.00  0.00      B    H  
ATOM   4243  O   HOH B1409      20.998   2.186  29.969  1.00  0.00      B    O  
ATOM   4244  H1  HOH B1409      20.562   1.585  30.663  1.00  0.00      B    H  
ATOM   4245  H2  HOH B1409      20.489   3.099  30.067  1.00  0.00      B    H  
ATOM   4246  O   HOH B1410       8.914  21.419  22.539  1.00  0.00      B    O  
ATOM   4247  H1  HOH B1410       8.642  21.359  23.515  1.00  0.00      B    H  
ATOM   4248  H2  HOH B1410       9.852  21.026  22.443  1.00  0.00      B    H  
ATOM   4249  O   HOH B1411      10.790  33.020  29.454  1.00  0.00      B    O  
ATOM   4250  H1  HOH B1411       9.946  33.253  29.879  1.00  0.00      B    H  
ATOM   4251  H2  HOH B1411      11.132  32.142  29.884  1.00  0.00      B    H  
ATOM   4252  O   HOH B1412      23.750  26.126  17.458  1.00  0.00      B    O  
ATOM   4253  H1  HOH B1412      23.703  25.323  18.085  1.00  0.00      B    H  
ATOM   4254  H2  HOH B1412      24.541  26.718  17.899  1.00  0.00      B    H  
ATOM   4255  O   HOH B1413      30.633  24.676  24.509  1.00  0.00      B    O  
ATOM   4256  H1  HOH B1413      30.570  24.601  23.515  1.00  0.00      B    H  
ATOM   4257  H2  HOH B1413      31.588  24.470  24.736  1.00  0.00      B    H  
ATOM   4258  O   HOH B1414      22.150  15.119  30.382  1.00  0.00      B    O  
ATOM   4259  H1  HOH B1414      21.655  14.983  29.552  1.00  0.00      B    H  
ATOM   4260  H2  HOH B1414      22.011  16.077  30.660  1.00  0.00      B    H  
ATOM   4261  O   HOH B1415       2.695  36.556  14.271  1.00  0.00      B    O  
ATOM   4262  H1  HOH B1415       3.456  35.989  14.611  1.00  0.00      B    H  
ATOM   4263  H2  HOH B1415       2.695  37.471  14.656  1.00  0.00      B    H  
ATOM   4264  O   HOH B1416      27.917  30.970  18.818  1.00  0.00      B    O  
ATOM   4265  H1  HOH B1416      28.338  30.464  19.633  1.00  0.00      B    H  
ATOM   4266  H2  HOH B1416      28.662  31.530  18.345  1.00  0.00      B    H  
ATOM   4267  O   HOH B1417      24.754   9.352  20.001  1.00  0.00      B    O  
ATOM   4268  H1  HOH B1417      25.265   8.461  20.111  1.00  0.00      B    H  
ATOM   4269  H2  HOH B1417      24.176   9.283  19.197  1.00  0.00      B    H  
ATOM   4270  O   HOH B1418      21.158  15.420   3.641  1.00  0.00      B    O  
ATOM   4271  H1  HOH B1418      21.655  16.139   3.189  1.00  0.00      B    H  
ATOM   4272  H2  HOH B1418      21.098  15.621   4.655  1.00  0.00      B    H  
ATOM   4273  O   HOH B1419      37.974   0.572  31.269  1.00  0.00      B    O  
ATOM   4274  H1  HOH B1419      37.683   0.195  30.360  1.00  0.00      B    H  
ATOM   4275  H2  HOH B1419      37.189   0.442  31.935  1.00  0.00      B    H  
ATOM   4276  O   HOH B1420      20.938   5.229   0.348  1.00  0.00      B    O  
ATOM   4277  H1  HOH B1420      21.707   5.260   1.031  1.00  0.00      B    H  
ATOM   4278  H2  HOH B1420      20.668   4.299   0.090  1.00  0.00      B    H  
ATOM   4279  O   HOH B1421      23.905  22.883  11.180  1.00  0.00      B    O  
ATOM   4280  H1  HOH B1421      24.744  22.308  11.228  1.00  0.00      B    H  
ATOM   4281  H2  HOH B1421      24.002  23.403  10.340  1.00  0.00      B    H  
ATOM   4282  O   HOH B1422      19.568  38.682  13.717  1.00  0.00      B    O  
ATOM   4283  H1  HOH B1422      19.179  39.585  14.047  1.00  0.00      B    H  
ATOM   4284  H2  HOH B1422      19.266  37.926  14.321  1.00  0.00      B    H  
ATOM   4285  O   HOH B1423       5.472  35.111   2.081  1.00  0.00      B    O  
ATOM   4286  H1  HOH B1423       5.060  34.186   2.304  1.00  0.00      B    H  
ATOM   4287  H2  HOH B1423       5.090  35.366   1.168  1.00  0.00      B    H  
ATOM   4288  O   HOH B1424       4.049  21.493  15.243  1.00  0.00      B    O  
ATOM   4289  H1  HOH B1424       3.688  21.158  16.159  1.00  0.00      B    H  
ATOM   4290  H2  HOH B1424       3.760  20.885  14.498  1.00  0.00      B    H  
ATOM   4291  O   HOH B1425      32.662  22.769  10.305  1.00  0.00      B    O  
ATOM   4292  H1  HOH B1425      32.038  22.002  10.042  1.00  0.00      B    H  
ATOM   4293  H2  HOH B1425      32.811  23.242   9.431  1.00  0.00      B    H  
ATOM   4294  O   HOH B1426      10.439  27.500   2.842  1.00  0.00      B    O  
ATOM   4295  H1  HOH B1426      11.279  27.559   2.243  1.00  0.00      B    H  
ATOM   4296  H2  HOH B1426      10.655  27.831   3.769  1.00  0.00      B    H  
ATOM   4297  O   HOH B1427       3.994   1.253   5.429  1.00  0.00      B    O  
ATOM   4298  H1  HOH B1427       4.900   0.961   5.730  1.00  0.00      B    H  
ATOM   4299  H2  HOH B1427       3.463   0.460   5.066  1.00  0.00      B    H  
ATOM   4300  O   HOH B1428      21.900  22.877  16.939  1.00  0.00      B    O  
ATOM   4301  H1  HOH B1428      22.713  23.097  17.564  1.00  0.00      B    H  
ATOM   4302  H2  HOH B1428      21.084  23.148  17.424  1.00  0.00      B    H  
ATOM   4303  O   HOH B1429      36.672  31.436  28.581  1.00  0.00      B    O  
ATOM   4304  H1  HOH B1429      36.457  31.208  27.662  1.00  0.00      B    H  
ATOM   4305  H2  HOH B1429      37.096  30.559  29.015  1.00  0.00      B    H  
ATOM   4306  O   HOH B1430       6.695  33.079  25.634  1.00  0.00      B    O  
ATOM   4307  H1  HOH B1430       6.488  32.195  26.056  1.00  0.00      B    H  
ATOM   4308  H2  HOH B1430       7.685  33.324  25.858  1.00  0.00      B    H  
ATOM   4309  O   HOH B1431       6.108   6.583  23.219  1.00  0.00      B    O  
ATOM   4310  H1  HOH B1431       7.123   6.671  23.226  1.00  0.00      B    H  
ATOM   4311  H2  HOH B1431       5.877   6.217  24.102  1.00  0.00      B    H  
ATOM   4312  O   HOH B1432      27.722  28.219  29.914  1.00  0.00      B    O  
ATOM   4313  H1  HOH B1432      26.793  28.187  30.175  1.00  0.00      B    H  
ATOM   4314  H2  HOH B1432      28.119  27.393  30.250  1.00  0.00      B    H  
ATOM   4315  O   HOH B1433      32.515   5.043  35.939  1.00  0.00      B    O  
ATOM   4316  H1  HOH B1433      33.060   5.713  35.400  1.00  0.00      B    H  
ATOM   4317  H2  HOH B1433      32.266   5.476  36.823  1.00  0.00      B    H  
ATOM   4318  O   HOH B1434      29.277   9.532  15.150  1.00  0.00      B    O  
ATOM   4319  H1  HOH B1434      29.936   9.620  15.893  1.00  0.00      B    H  
ATOM   4320  H2  HOH B1434      29.053  10.513  14.889  1.00  0.00      B    H  
ATOM   4321  O   HOH B1435      35.933   7.237  31.400  1.00  0.00      B    O  
ATOM   4322  H1  HOH B1435      35.695   6.899  30.474  1.00  0.00      B    H  
ATOM   4323  H2  HOH B1435      36.471   6.512  31.872  1.00  0.00      B    H  
ATOM   4324  O   HOH B1436      35.511  34.844   5.301  1.00  0.00      B    O  
ATOM   4325  H1  HOH B1436      34.976  35.049   6.189  1.00  0.00      B    H  
ATOM   4326  H2  HOH B1436      35.869  35.691   4.920  1.00  0.00      B    H  
ATOM   4327  O   HOH B1437       5.519  17.059   2.009  1.00  0.00      B    O  
ATOM   4328  H1  HOH B1437       4.680  16.601   2.274  1.00  0.00      B    H  
ATOM   4329  H2  HOH B1437       5.828  16.735   1.114  1.00  0.00      B    H  
ATOM   4330  O   HOH B1438      35.633  37.690   3.738  1.00  0.00      B    O  
ATOM   4331  H1  HOH B1438      36.406  38.354   3.807  1.00  0.00      B    H  
ATOM   4332  H2  HOH B1438      34.773  38.143   4.031  1.00  0.00      B    H  
ATOM   4333  O   HOH B1439      30.037  37.669  15.127  1.00  0.00      B    O  
ATOM   4334  H1  HOH B1439      29.824  38.685  15.122  1.00  0.00      B    H  
ATOM   4335  H2  HOH B1439      30.724  37.509  14.391  1.00  0.00      B    H  
ATOM   4336  O   HOH B1440       3.480  17.326  12.799  1.00  0.00      B    O  
ATOM   4337  H1  HOH B1440       2.572  16.888  12.753  1.00  0.00      B    H  
ATOM   4338  H2  HOH B1440       3.954  16.766  13.494  1.00  0.00      B    H  
ATOM   4339  O   HOH B1441       0.562  32.506  38.007  1.00  0.00      B    O  
ATOM   4340  H1  HOH B1441       0.494  33.421  38.532  1.00  0.00      B    H  
ATOM   4341  H2  HOH B1441       1.207  32.639  37.271  1.00  0.00      B    H  
ATOM   4342  O   HOH B1442      37.653  17.234  26.962  1.00  0.00      B    O  
ATOM   4343  H1  HOH B1442      37.787  17.973  26.286  1.00  0.00      B    H  
ATOM   4344  H2  HOH B1442      37.034  17.585  27.672  1.00  0.00      B    H  
ATOM   4345  O   HOH B1443      14.547  14.533   0.203  1.00  0.00      B    O  
ATOM   4346  H1  HOH B1443      14.382  13.886  -0.521  1.00  0.00      B    H  
ATOM   4347  H2  HOH B1443      15.407  14.251   0.630  1.00  0.00      B    H  
ATOM   4348  O   HOH B1444      38.620   3.879  34.459  1.00  0.00      B    O  
ATOM   4349  H1  HOH B1444      38.826   2.927  34.768  1.00  0.00      B    H  
ATOM   4350  H2  HOH B1444      38.894   4.447  35.275  1.00  0.00      B    H  
ATOM   4351  O   HOH B1445      10.121  20.511  34.327  1.00  0.00      B    O  
ATOM   4352  H1  HOH B1445      10.649  21.331  34.191  1.00  0.00      B    H  
ATOM   4353  H2  HOH B1445      10.283  19.997  33.550  1.00  0.00      B    H  
ATOM   4354  O   HOH B1446      33.912   9.682   3.962  1.00  0.00      B    O  
ATOM   4355  H1  HOH B1446      34.345  10.450   3.463  1.00  0.00      B    H  
ATOM   4356  H2  HOH B1446      33.335  10.101   4.742  1.00  0.00      B    H  
ATOM   4357  O   HOH B1447       6.198  27.182  23.159  1.00  0.00      B    O  
ATOM   4358  H1  HOH B1447       6.712  26.890  23.948  1.00  0.00      B    H  
ATOM   4359  H2  HOH B1447       5.937  26.337  22.731  1.00  0.00      B    H  
ATOM   4360  O   HOH B1448       3.443   9.987   6.700  1.00  0.00      B    O  
ATOM   4361  H1  HOH B1448       2.511   9.993   6.325  1.00  0.00      B    H  
ATOM   4362  H2  HOH B1448       3.548   9.031   7.112  1.00  0.00      B    H  
ATOM   4363  O   HOH B1449       5.455  26.964  14.823  1.00  0.00      B    O  
ATOM   4364  H1  HOH B1449       4.727  27.323  15.466  1.00  0.00      B    H  
ATOM   4365  H2  HOH B1449       5.413  25.953  14.908  1.00  0.00      B    H  
ATOM   4366  O   HOH B1450       7.035  33.246  33.960  1.00  0.00      B    O  
ATOM   4367  H1  HOH B1450       6.062  33.421  33.845  1.00  0.00      B    H  
ATOM   4368  H2  HOH B1450       7.209  32.531  34.650  1.00  0.00      B    H  
ATOM   4369  O   HOH B1451      11.110  18.368  32.516  1.00  0.00      B    O  
ATOM   4370  H1  HOH B1451      10.606  18.038  33.350  1.00  0.00      B    H  
ATOM   4371  H2  HOH B1451      11.071  17.660  31.837  1.00  0.00      B    H  
ATOM   4372  O   HOH B1452      15.636  33.210  36.857  1.00  0.00      B    O  
ATOM   4373  H1  HOH B1452      16.030  32.649  36.070  1.00  0.00      B    H  
ATOM   4374  H2  HOH B1452      15.953  32.735  37.753  1.00  0.00      B    H  
ATOM   4375  O   HOH B1453      16.990   1.749  11.104  1.00  0.00      B    O  
ATOM   4376  H1  HOH B1453      17.051   2.572  10.582  1.00  0.00      B    H  
ATOM   4377  H2  HOH B1453      15.989   1.676  11.401  1.00  0.00      B    H  
ATOM   4378  O   HOH B1454       7.786   7.465  12.077  1.00  0.00      B    O  
ATOM   4379  H1  HOH B1454       8.017   6.925  12.894  1.00  0.00      B    H  
ATOM   4380  H2  HOH B1454       7.981   8.433  12.274  1.00  0.00      B    H  
ATOM   4381  O   HOH B1455       9.560  28.429  34.271  1.00  0.00      B    O  
ATOM   4382  H1  HOH B1455      10.270  29.101  34.569  1.00  0.00      B    H  
ATOM   4383  H2  HOH B1455       8.874  28.902  33.688  1.00  0.00      B    H  
ATOM   4384  O   HOH B1456      28.828  11.569  33.645  1.00  0.00      B    O  
ATOM   4385  H1  HOH B1456      28.724  12.537  33.311  1.00  0.00      B    H  
ATOM   4386  H2  HOH B1456      29.854  11.436  33.810  1.00  0.00      B    H  
ATOM   4387  O   HOH B1457      32.128  37.736  11.053  1.00  0.00      B    O  
ATOM   4388  H1  HOH B1457      31.588  38.519  11.303  1.00  0.00      B    H  
ATOM   4389  H2  HOH B1457      31.749  37.362  10.187  1.00  0.00      B    H  
ATOM   4390  O   HOH B1458       0.943  31.376  25.070  1.00  0.00      B    O  
ATOM   4391  H1  HOH B1458       1.767  31.154  24.462  1.00  0.00      B    H  
ATOM   4392  H2  HOH B1458       0.359  32.105  24.652  1.00  0.00      B    H  
ATOM   4393  O   HOH B1459      26.876   3.695  32.713  1.00  0.00      B    O  
ATOM   4394  H1  HOH B1459      27.212   3.093  31.973  1.00  0.00      B    H  
ATOM   4395  H2  HOH B1459      27.172   3.256  33.564  1.00  0.00      B    H  
ATOM   4396  O   HOH B1460      22.948  20.202  25.297  1.00  0.00      B    O  
ATOM   4397  H1  HOH B1460      23.343  19.452  25.889  1.00  0.00      B    H  
ATOM   4398  H2  HOH B1460      22.205  19.773  24.697  1.00  0.00      B    H  
ATOM   4399  O   HOH B1461      20.341  33.979   7.678  1.00  0.00      B    O  
ATOM   4400  H1  HOH B1461      19.389  34.290   7.905  1.00  0.00      B    H  
ATOM   4401  H2  HOH B1461      20.884  33.858   8.496  1.00  0.00      B    H  
ATOM   4402  O   HOH B1462      33.113   6.686  11.843  1.00  0.00      B    O  
ATOM   4403  H1  HOH B1462      32.299   6.102  12.098  1.00  0.00      B    H  
ATOM   4404  H2  HOH B1462      32.848   7.666  11.987  1.00  0.00      B    H  
ATOM   4405  O   HOH B1463      33.299  38.684  37.428  1.00  0.00      B    O  
ATOM   4406  H1  HOH B1463      32.776  37.956  36.991  1.00  0.00      B    H  
ATOM   4407  H2  HOH B1463      34.108  38.773  36.870  1.00  0.00      B    H  
ATOM   4408  O   HOH B1464      38.356  31.003  18.860  1.00  0.00      B    O  
ATOM   4409  H1  HOH B1464      38.896  31.469  19.586  1.00  0.00      B    H  
ATOM   4410  H2  HOH B1464      38.053  30.043  19.221  1.00  0.00      B    H  
ATOM   4411  O   HOH B1465      14.305  27.808  18.183  1.00  0.00      B    O  
ATOM   4412  H1  HOH B1465      15.230  28.221  18.306  1.00  0.00      B    H  
ATOM   4413  H2  HOH B1465      14.412  26.805  18.046  1.00  0.00      B    H  
ATOM   4414  O   HOH B1466       5.033  13.924  29.037  1.00  0.00      B    O  
ATOM   4415  H1  HOH B1466       5.224  13.175  28.371  1.00  0.00      B    H  
ATOM   4416  H2  HOH B1466       4.590  13.520  29.846  1.00  0.00      B    H  
ATOM   4417  O   HOH B1467      15.414  11.152   9.197  1.00  0.00      B    O  
ATOM   4418  H1  HOH B1467      14.716  10.511   9.409  1.00  0.00      B    H  
ATOM   4419  H2  HOH B1467      15.947  10.668   8.504  1.00  0.00      B    H  
ATOM   4420  O   HOH B1468      17.029  36.557  37.232  1.00  0.00      B    O  
ATOM   4421  H1  HOH B1468      16.263  35.881  37.132  1.00  0.00      B    H  
ATOM   4422  H2  HOH B1468      17.709  36.247  36.562  1.00  0.00      B    H  
ATOM   4423  O   HOH B1469      30.155  25.668   8.638  1.00  0.00      B    O  
ATOM   4424  H1  HOH B1469      30.652  26.428   9.095  1.00  0.00      B    H  
ATOM   4425  H2  HOH B1469      30.878  25.054   8.242  1.00  0.00      B    H  
ATOM   4426  O   HOH B1470      37.859  24.927  36.548  1.00  0.00      B    O  
ATOM   4427  H1  HOH B1470      36.898  24.848  36.375  1.00  0.00      B    H  
ATOM   4428  H2  HOH B1470      38.278  24.793  35.641  1.00  0.00      B    H  
ATOM   4429  O   HOH B1471      17.615  23.409   1.917  1.00  0.00      B    O  
ATOM   4430  H1  HOH B1471      17.699  24.421   1.932  1.00  0.00      B    H  
ATOM   4431  H2  HOH B1471      17.411  22.987   2.794  1.00  0.00      B    H  
ATOM   4432  O   HOH B1472      12.919  24.181  26.120  1.00  0.00      B    O  
ATOM   4433  H1  HOH B1472      13.879  24.013  25.786  1.00  0.00      B    H  
ATOM   4434  H2  HOH B1472      13.016  24.819  26.864  1.00  0.00      B    H  
ATOM   4435  O   HOH B1473      26.057   8.216   6.614  1.00  0.00      B    O  
ATOM   4436  H1  HOH B1473      25.061   8.196   6.538  1.00  0.00      B    H  
ATOM   4437  H2  HOH B1473      26.372   7.529   7.315  1.00  0.00      B    H  
ATOM   4438  O   HOH B1474      21.922  38.912  28.458  1.00  0.00      B    O  
ATOM   4439  H1  HOH B1474      21.301  38.128  28.147  1.00  0.00      B    H  
ATOM   4440  H2  HOH B1474      21.428  39.662  28.898  1.00  0.00      B    H  
ATOM   4441  O   HOH B1475      38.864  37.449  26.749  1.00  0.00      B    O  
ATOM   4442  H1  HOH B1475      39.380  36.699  26.298  1.00  0.00      B    H  
ATOM   4443  H2  HOH B1475      38.493  38.108  26.102  1.00  0.00      B    H  
ATOM   4444  O   HOH B1476       6.385  39.376  18.675  1.00  0.00      B    O  
ATOM   4445  H1  HOH B1476       5.648  39.568  18.048  1.00  0.00      B    H  
ATOM   4446  H2  HOH B1476       6.546  38.386  18.674  1.00  0.00      B    H  
ATOM   4447  O   HOH B1477      16.011   3.679   9.057  1.00  0.00      B    O  
ATOM   4448  H1  HOH B1477      15.294   2.962   8.961  1.00  0.00      B    H  
ATOM   4449  H2  HOH B1477      15.735   4.386   8.399  1.00  0.00      B    H  
ATOM   4450  O   HOH B1478      31.119  14.846   0.520  1.00  0.00      B    O  
ATOM   4451  H1  HOH B1478      32.069  14.567   0.191  1.00  0.00      B    H  
ATOM   4452  H2  HOH B1478      31.213  14.911   1.486  1.00  0.00      B    H  
ATOM   4453  O   HOH B1479      38.725  15.206   4.514  1.00  0.00      B    O  
ATOM   4454  H1  HOH B1479      38.669  14.287   4.216  1.00  0.00      B    H  
ATOM   4455  H2  HOH B1479      39.029  15.172   5.462  1.00  0.00      B    H  
ATOM   4456  O   HOH B1480       8.886   5.441  26.202  1.00  0.00      B    O  
ATOM   4457  H1  HOH B1480       7.969   5.804  26.048  1.00  0.00      B    H  
ATOM   4458  H2  HOH B1480       8.939   4.736  25.488  1.00  0.00      B    H  
ATOM   4459  O   HOH B1481       1.687  36.980  22.130  1.00  0.00      B    O  
ATOM   4460  H1  HOH B1481       1.544  36.088  21.659  1.00  0.00      B    H  
ATOM   4461  H2  HOH B1481       2.593  36.902  22.525  1.00  0.00      B    H  
ATOM   4462  O   HOH B1482       4.749  10.918  12.591  1.00  0.00      B    O  
ATOM   4463  H1  HOH B1482       4.580  10.133  13.263  1.00  0.00      B    H  
ATOM   4464  H2  HOH B1482       4.051  10.701  11.889  1.00  0.00      B    H  
ATOM   4465  O   HOH B1483      29.225  23.096  13.732  1.00  0.00      B    O  
ATOM   4466  H1  HOH B1483      30.079  22.700  13.254  1.00  0.00      B    H  
ATOM   4467  H2  HOH B1483      28.645  23.688  13.099  1.00  0.00      B    H  
ATOM   4468  O   HOH B1484      29.959  33.859  20.221  1.00  0.00      B    O  
ATOM   4469  H1  HOH B1484      30.005  33.629  19.255  1.00  0.00      B    H  
ATOM   4470  H2  HOH B1484      30.651  33.254  20.633  1.00  0.00      B    H  
ATOM   4471  O   HOH B1485      25.344   7.488  35.535  1.00  0.00      B    O  
ATOM   4472  H1  HOH B1485      24.768   8.333  35.289  1.00  0.00      B    H  
ATOM   4473  H2  HOH B1485      25.743   7.078  34.702  1.00  0.00      B    H  
ATOM   4474  O   HOH B1486       3.271  24.310  29.631  1.00  0.00      B    O  
ATOM   4475  H1  HOH B1486       3.137  25.323  29.423  1.00  0.00      B    H  
ATOM   4476  H2  HOH B1486       3.220  23.760  28.720  1.00  0.00      B    H  
ATOM   4477  O   HOH B1487      11.337   5.197  17.628  1.00  0.00      B    O  
ATOM   4478  H1  HOH B1487      12.199   5.740  17.522  1.00  0.00      B    H  
ATOM   4479  H2  HOH B1487      11.601   4.228  17.759  1.00  0.00      B    H  
ATOM   4480  O   HOH B1488       9.408  18.921  19.080  1.00  0.00      B    O  
ATOM   4481  H1  HOH B1488       9.755  19.309  18.258  1.00  0.00      B    H  
ATOM   4482  H2  HOH B1488       9.510  17.960  19.050  1.00  0.00      B    H  
ATOM   4483  O   HOH B1489      23.217  30.429  25.100  1.00  0.00      B    O  
ATOM   4484  H1  HOH B1489      23.755  31.179  24.625  1.00  0.00      B    H  
ATOM   4485  H2  HOH B1489      23.378  30.439  26.161  1.00  0.00      B    H  
ATOM   4486  O   HOH B1490       9.942  38.250  32.859  1.00  0.00      B    O  
ATOM   4487  H1  HOH B1490      10.680  37.652  32.610  1.00  0.00      B    H  
ATOM   4488  H2  HOH B1490       9.132  37.812  32.429  1.00  0.00      B    H  
ATOM   4489  O   HOH B1491      26.450   4.206  36.582  1.00  0.00      B    O  
ATOM   4490  H1  HOH B1491      27.225   4.841  36.606  1.00  0.00      B    H  
ATOM   4491  H2  HOH B1491      26.693   3.627  35.763  1.00  0.00      B    H  
ATOM   4492  O   HOH B1492       9.699  35.664   8.992  1.00  0.00      B    O  
ATOM   4493  H1  HOH B1492      10.625  35.430   9.258  1.00  0.00      B    H  
ATOM   4494  H2  HOH B1492       9.172  35.545   9.843  1.00  0.00      B    H  
ATOM   4495  O   HOH B1493      27.030   3.397  28.009  1.00  0.00      B    O  
ATOM   4496  H1  HOH B1493      27.413   3.205  28.909  1.00  0.00      B    H  
ATOM   4497  H2  HOH B1493      26.648   2.534  27.701  1.00  0.00      B    H  
ATOM   4498  O   HOH B1494      24.859  27.768   6.851  1.00  0.00      B    O  
ATOM   4499  H1  HOH B1494      25.441  28.158   7.557  1.00  0.00      B    H  
ATOM   4500  H2  HOH B1494      25.255  28.082   5.967  1.00  0.00      B    H  
ATOM   4501  O   HOH B1495      34.498   2.630  35.602  1.00  0.00      B    O  
ATOM   4502  H1  HOH B1495      33.714   2.155  35.161  1.00  0.00      B    H  
ATOM   4503  H2  HOH B1495      34.172   3.560  35.907  1.00  0.00      B    H  
ATOM   4504  O   HOH B1496       3.662  27.322  28.330  1.00  0.00      B    O  
ATOM   4505  H1  HOH B1496       4.510  27.836  28.197  1.00  0.00      B    H  
ATOM   4506  H2  HOH B1496       2.988  27.671  27.644  1.00  0.00      B    H  
ATOM   4507  O   HOH B1497      17.440  37.572  27.732  1.00  0.00      B    O  
ATOM   4508  H1  HOH B1497      16.789  36.928  27.293  1.00  0.00      B    H  
ATOM   4509  H2  HOH B1497      17.538  38.370  27.163  1.00  0.00      B    H  
ATOM   4510  O   HOH B1498      33.460  34.047  37.582  1.00  0.00      B    O  
ATOM   4511  H1  HOH B1498      32.904  33.394  37.007  1.00  0.00      B    H  
ATOM   4512  H2  HOH B1498      33.485  33.691  38.539  1.00  0.00      B    H  
ATOM   4513  O   HOH B1499      19.063  31.412  27.741  1.00  0.00      B    O  
ATOM   4514  H1  HOH B1499      18.820  30.487  28.058  1.00  0.00      B    H  
ATOM   4515  H2  HOH B1499      19.766  31.421  27.015  1.00  0.00      B    H  
ATOM   4516  O   HOH B1500      34.827  13.696  21.429  1.00  0.00      B    O  
ATOM   4517  H1  HOH B1500      35.832  13.810  21.390  1.00  0.00      B    H  
ATOM   4518  H2  HOH B1500      34.645  12.883  22.030  1.00  0.00      B    H  
ATOM   4519  O   HOH B1501      15.316  17.232   4.759  1.00  0.00      B    O  
ATOM   4520  H1  HOH B1501      15.057  16.719   3.940  1.00  0.00      B    H  
ATOM   4521  H2  HOH B1501      16.344  17.299   4.725  1.00  0.00      B    H  
ATOM   4522  O   HOH B1502      25.183   9.317  39.450  1.00  0.00      B    O  
ATOM   4523  H1  HOH B1502      24.960   8.470  38.931  1.00  0.00      B    H  
ATOM   4524  H2  HOH B1502      25.652   9.974  38.848  1.00  0.00      B    H  
ATOM   4525  O   HOH B1503       6.943   9.094  36.675  1.00  0.00      B    O  
ATOM   4526  H1  HOH B1503       6.730   9.573  37.565  1.00  0.00      B    H  
ATOM   4527  H2  HOH B1503       7.816   8.559  36.786  1.00  0.00      B    H  
ATOM   4528  O   HOH B1504       0.216  33.536   9.127  1.00  0.00      B    O  
ATOM   4529  H1  HOH B1504       0.199  34.472   8.809  1.00  0.00      B    H  
ATOM   4530  H2  HOH B1504      -0.053  33.589  10.115  1.00  0.00      B    H  
ATOM   4531  O   HOH B1505       5.479  11.756  37.230  1.00  0.00      B    O  
ATOM   4532  H1  HOH B1505       4.967  11.351  36.461  1.00  0.00      B    H  
ATOM   4533  H2  HOH B1505       5.462  12.740  37.070  1.00  0.00      B    H  
ATOM   4534  O   HOH B1506       0.529  30.902  11.361  1.00  0.00      B    O  
ATOM   4535  H1  HOH B1506       1.191  30.968  10.557  1.00  0.00      B    H  
ATOM   4536  H2  HOH B1506       1.080  30.547  12.156  1.00  0.00      B    H  
ATOM   4537  O   HOH B1507       2.393  25.865   1.449  1.00  0.00      B    O  
ATOM   4538  H1  HOH B1507       2.727  26.257   2.291  1.00  0.00      B    H  
ATOM   4539  H2  HOH B1507       2.715  26.425   0.612  1.00  0.00      B    H  
ATOM   4540  O   HOH B1508      17.432  13.649  18.169  1.00  0.00      B    O  
ATOM   4541  H1  HOH B1508      18.168  13.335  18.861  1.00  0.00      B    H  
ATOM   4542  H2  HOH B1508      16.547  13.530  18.640  1.00  0.00      B    H  
ATOM   4543  O   HOH B1509       2.550   7.528  32.954  1.00  0.00      B    O  
ATOM   4544  H1  HOH B1509       2.952   7.609  32.065  1.00  0.00      B    H  
ATOM   4545  H2  HOH B1509       3.184   6.974  33.489  1.00  0.00      B    H  
ATOM   4546  O   HOH B1510      37.203  17.061   5.910  1.00  0.00      B    O  
ATOM   4547  H1  HOH B1510      37.902  17.827   5.818  1.00  0.00      B    H  
ATOM   4548  H2  HOH B1510      37.674  16.321   5.451  1.00  0.00      B    H  
ATOM   4549  O   HOH B1511      30.129  14.349  21.538  1.00  0.00      B    O  
ATOM   4550  H1  HOH B1511      29.235  13.953  21.841  1.00  0.00      B    H  
ATOM   4551  H2  HOH B1511      30.013  14.630  20.564  1.00  0.00      B    H  
ATOM   4552  O   HOH B1512      15.597   9.443  34.580  1.00  0.00      B    O  
ATOM   4553  H1  HOH B1512      15.789   9.663  33.614  1.00  0.00      B    H  
ATOM   4554  H2  HOH B1512      16.350   8.944  35.004  1.00  0.00      B    H  
ATOM   4555  O   HOH B1513      20.205  22.041  29.345  1.00  0.00      B    O  
ATOM   4556  H1  HOH B1513      19.947  21.052  29.335  1.00  0.00      B    H  
ATOM   4557  H2  HOH B1513      21.183  22.014  29.220  1.00  0.00      B    H  
ATOM   4558  O   HOH B1514      28.595  20.258  14.298  1.00  0.00      B    O  
ATOM   4559  H1  HOH B1514      29.525  19.924  13.975  1.00  0.00      B    H  
ATOM   4560  H2  HOH B1514      28.720  21.191  14.682  1.00  0.00      B    H  
ATOM   4561  O   HOH B1515      37.255  29.417  30.164  1.00  0.00      B    O  
ATOM   4562  H1  HOH B1515      36.766  28.663  30.640  1.00  0.00      B    H  
ATOM   4563  H2  HOH B1515      37.875  29.927  30.719  1.00  0.00      B    H  
ATOM   4564  O   HOH B1516      24.335  30.098  17.099  1.00  0.00      B    O  
ATOM   4565  H1  HOH B1516      23.915  29.325  16.616  1.00  0.00      B    H  
ATOM   4566  H2  HOH B1516      25.253  30.182  16.721  1.00  0.00      B    H  
ATOM   4567  O   HOH B1517       3.308   5.673  29.900  1.00  0.00      B    O  
ATOM   4568  H1  HOH B1517       2.574   5.334  30.439  1.00  0.00      B    H  
ATOM   4569  H2  HOH B1517       3.358   5.126  29.080  1.00  0.00      B    H  
ATOM   4570  O   HOH B1518      31.897  18.992  20.707  1.00  0.00      B    O  
ATOM   4571  H1  HOH B1518      32.713  19.151  21.306  1.00  0.00      B    H  
ATOM   4572  H2  HOH B1518      32.052  18.105  20.220  1.00  0.00      B    H  
ATOM   4573  O   HOH B1519       1.855  20.829   3.233  1.00  0.00      B    O  
ATOM   4574  H1  HOH B1519       1.533  21.748   3.613  1.00  0.00      B    H  
ATOM   4575  H2  HOH B1519       1.565  20.140   3.880  1.00  0.00      B    H  
ATOM   4576  O   HOH B1520      34.586   2.816  13.139  1.00  0.00      B    O  
ATOM   4577  H1  HOH B1520      33.586   2.697  13.038  1.00  0.00      B    H  
ATOM   4578  H2  HOH B1520      34.856   3.486  12.444  1.00  0.00      B    H  
ATOM   4579  O   HOH B1521      37.827  21.856  29.415  1.00  0.00      B    O  
ATOM   4580  H1  HOH B1521      38.107  21.699  30.401  1.00  0.00      B    H  
ATOM   4581  H2  HOH B1521      38.643  21.675  28.820  1.00  0.00      B    H  
ATOM   4582  O   HOH B1522      17.578  33.020  25.965  1.00  0.00      B    O  
ATOM   4583  H1  HOH B1522      18.267  33.335  25.377  1.00  0.00      B    H  
ATOM   4584  H2  HOH B1522      18.042  32.408  26.645  1.00  0.00      B    H  
ATOM   4585  O   HOH B1523      24.763  29.753  35.282  1.00  0.00      B    O  
ATOM   4586  H1  HOH B1523      24.478  30.752  35.259  1.00  0.00      B    H  
ATOM   4587  H2  HOH B1523      24.893  29.450  34.328  1.00  0.00      B    H  
ATOM   4588  O   HOH B1524       0.367  27.122   6.665  1.00  0.00      B    O  
ATOM   4589  H1  HOH B1524      -0.031  27.489   7.484  1.00  0.00      B    H  
ATOM   4590  H2  HOH B1524       0.837  26.307   6.960  1.00  0.00      B    H  
ATOM   4591  O   HOH B1525      34.758  23.725   6.890  1.00  0.00      B    O  
ATOM   4592  H1  HOH B1525      34.910  23.124   7.679  1.00  0.00      B    H  
ATOM   4593  H2  HOH B1525      35.213  24.590   7.067  1.00  0.00      B    H  
ATOM   4594  O   HOH B1526      36.955  29.274  20.571  1.00  0.00      B    O  
ATOM   4595  H1  HOH B1526      37.293  28.327  20.692  1.00  0.00      B    H  
ATOM   4596  H2  HOH B1526      35.997  29.234  20.351  1.00  0.00      B    H  
ATOM   4597  O   HOH B1527       6.555   6.802  26.194  1.00  0.00      B    O  
ATOM   4598  H1  HOH B1527       5.899   7.579  26.221  1.00  0.00      B    H  
ATOM   4599  H2  HOH B1527       6.038   5.981  26.321  1.00  0.00      B    H  
ATOM   4600  O   HOH B1528      23.335  34.379  16.509  1.00  0.00      B    O  
ATOM   4601  H1  HOH B1528      22.994  35.027  17.181  1.00  0.00      B    H  
ATOM   4602  H2  HOH B1528      22.944  33.487  16.823  1.00  0.00      B    H  
ATOM   4603  O   HOH B1529      31.937  11.413   5.923  1.00  0.00      B    O  
ATOM   4604  H1  HOH B1529      32.692  11.556   6.572  1.00  0.00      B    H  
ATOM   4605  H2  HOH B1529      31.060  11.449   6.408  1.00  0.00      B    H  
ATOM   4606  O   HOH B1530      22.837  36.548  31.963  1.00  0.00      B    O  
ATOM   4607  H1  HOH B1530      22.662  37.552  32.142  1.00  0.00      B    H  
ATOM   4608  H2  HOH B1530      23.545  36.215  32.644  1.00  0.00      B    H  
ATOM   4609  O   HOH B1531       2.956   1.659  12.495  1.00  0.00      B    O  
ATOM   4610  H1  HOH B1531       1.993   1.495  12.277  1.00  0.00      B    H  
ATOM   4611  H2  HOH B1531       2.983   2.554  13.002  1.00  0.00      B    H  
ATOM   4612  O   HOH B1532      38.659  11.030  29.083  1.00  0.00      B    O  
ATOM   4613  H1  HOH B1532      39.122  10.208  29.444  1.00  0.00      B    H  
ATOM   4614  H2  HOH B1532      39.085  11.862  29.541  1.00  0.00      B    H  
ATOM   4615  O   HOH B1533      31.782  20.262   8.853  1.00  0.00      B    O  
ATOM   4616  H1  HOH B1533      32.682  19.931   8.458  1.00  0.00      B    H  
ATOM   4617  H2  HOH B1533      31.511  19.666   9.634  1.00  0.00      B    H  
ATOM   4618  O   HOH B1534       0.691   7.932  22.480  1.00  0.00      B    O  
ATOM   4619  H1  HOH B1534       1.267   7.964  23.335  1.00  0.00      B    H  
ATOM   4620  H2  HOH B1534       0.218   7.038  22.416  1.00  0.00      B    H  
ATOM   4621  O   HOH B1535      12.509  28.802  31.915  1.00  0.00      B    O  
ATOM   4622  H1  HOH B1535      12.908  27.896  31.702  1.00  0.00      B    H  
ATOM   4623  H2  HOH B1535      12.645  29.063  32.901  1.00  0.00      B    H  
ATOM   4624  O   HOH B1536      18.853  23.684  26.984  1.00  0.00      B    O  
ATOM   4625  H1  HOH B1536      19.260  22.928  26.485  1.00  0.00      B    H  
ATOM   4626  H2  HOH B1536      19.045  23.584  27.950  1.00  0.00      B    H  
ATOM   4627  O   HOH B1537      16.015   1.034  37.399  1.00  0.00      B    O  
ATOM   4628  H1  HOH B1537      15.008   0.825  37.644  1.00  0.00      B    H  
ATOM   4629  H2  HOH B1537      16.596   0.381  37.983  1.00  0.00      B    H  
ATOM   4630  O   HOH B1538      24.958   0.895   0.546  1.00  0.00      B    O  
ATOM   4631  H1  HOH B1538      24.826   1.915   0.437  1.00  0.00      B    H  
ATOM   4632  H2  HOH B1538      25.822   0.806   1.053  1.00  0.00      B    H  
ATOM   4633  O   HOH B1539       2.181   9.258  26.515  1.00  0.00      B    O  
ATOM   4634  H1  HOH B1539       1.345   9.755  26.288  1.00  0.00      B    H  
ATOM   4635  H2  HOH B1539       2.150   8.339  26.097  1.00  0.00      B    H  
ATOM   4636  O   HOH B1540      26.388  23.536  34.040  1.00  0.00      B    O  
ATOM   4637  H1  HOH B1540      25.581  23.118  34.551  1.00  0.00      B    H  
ATOM   4638  H2  HOH B1540      27.182  23.141  34.503  1.00  0.00      B    H  
ATOM   4639  O   HOH B1541      31.514   5.723   2.036  1.00  0.00      B    O  
ATOM   4640  H1  HOH B1541      31.098   4.944   2.441  1.00  0.00      B    H  
ATOM   4641  H2  HOH B1541      32.131   5.404   1.268  1.00  0.00      B    H  
ATOM   4642  O   HOH B1542       0.234   5.703  16.771  1.00  0.00      B    O  
ATOM   4643  H1  HOH B1542       0.310   4.692  16.877  1.00  0.00      B    H  
ATOM   4644  H2  HOH B1542       0.043   6.141  17.689  1.00  0.00      B    H  
ATOM   4645  O   HOH B1543       3.341  27.411   3.846  1.00  0.00      B    O  
ATOM   4646  H1  HOH B1543       3.624  28.237   4.414  1.00  0.00      B    H  
ATOM   4647  H2  HOH B1543       3.633  26.615   4.443  1.00  0.00      B    H  
ATOM   4648  O   HOH B1544      13.788  20.844  15.777  1.00  0.00      B    O  
ATOM   4649  H1  HOH B1544      13.324  20.392  15.041  1.00  0.00      B    H  
ATOM   4650  H2  HOH B1544      14.627  20.321  16.074  1.00  0.00      B    H  
ATOM   4651  O   HOH B1545      28.543  29.268  12.625  1.00  0.00      B    O  
ATOM   4652  H1  HOH B1545      28.553  28.240  12.510  1.00  0.00      B    H  
ATOM   4653  H2  HOH B1545      27.617  29.650  12.503  1.00  0.00      B    H  
ATOM   4654  O   HOH B1546      31.264  11.476  34.600  1.00  0.00      B    O  
ATOM   4655  H1  HOH B1546      30.958  11.506  35.558  1.00  0.00      B    H  
ATOM   4656  H2  HOH B1546      32.167  11.016  34.536  1.00  0.00      B    H  
ATOM   4657  O   HOH B1547      16.728  19.808  26.811  1.00  0.00      B    O  
ATOM   4658  H1  HOH B1547      16.426  19.676  27.804  1.00  0.00      B    H  
ATOM   4659  H2  HOH B1547      17.415  19.099  26.627  1.00  0.00      B    H  
ATOM   4660  O   HOH B1548      20.816  35.344  30.393  1.00  0.00      B    O  
ATOM   4661  H1  HOH B1548      21.502  35.626  31.092  1.00  0.00      B    H  
ATOM   4662  H2  HOH B1548      20.745  36.170  29.792  1.00  0.00      B    H  
ATOM   4663  O   HOH B1549       3.478   2.602   3.121  1.00  0.00      B    O  
ATOM   4664  H1  HOH B1549       4.126   2.444   3.864  1.00  0.00      B    H  
ATOM   4665  H2  HOH B1549       3.588   1.806   2.481  1.00  0.00      B    H  
ATOM   4666  O   HOH B1550      32.062  22.543  30.952  1.00  0.00      B    O  
ATOM   4667  H1  HOH B1550      32.396  22.317  31.918  1.00  0.00      B    H  
ATOM   4668  H2  HOH B1550      32.375  21.799  30.369  1.00  0.00      B    H  
ATOM   4669  O   HOH B1551      24.183   1.736  13.196  1.00  0.00      B    O  
ATOM   4670  H1  HOH B1551      24.388   1.711  14.195  1.00  0.00      B    H  
ATOM   4671  H2  HOH B1551      23.546   0.904  13.071  1.00  0.00      B    H  
ATOM   4672  O   HOH B1552      15.758  29.774  33.333  1.00  0.00      B    O  
ATOM   4673  H1  HOH B1552      14.890  29.763  33.863  1.00  0.00      B    H  
ATOM   4674  H2  HOH B1552      15.952  28.794  33.010  1.00  0.00      B    H  
ATOM   4675  O   HOH B1553      30.858   1.790  20.814  1.00  0.00      B    O  
ATOM   4676  H1  HOH B1553      30.024   1.398  21.142  1.00  0.00      B    H  
ATOM   4677  H2  HOH B1553      30.998   1.459  19.877  1.00  0.00      B    H  
ATOM   4678  O   HOH B1554      14.034  29.328  24.833  1.00  0.00      B    O  
ATOM   4679  H1  HOH B1554      14.452  28.518  25.148  1.00  0.00      B    H  
ATOM   4680  H2  HOH B1554      14.777  30.019  24.632  1.00  0.00      B    H  
ATOM   4681  O   HOH B1555      32.049  27.538   9.716  1.00  0.00      B    O  
ATOM   4682  H1  HOH B1555      32.907  27.517  10.232  1.00  0.00      B    H  
ATOM   4683  H2  HOH B1555      32.267  27.979   8.792  1.00  0.00      B    H  
ATOM   4684  O   HOH B1556      34.635  27.820  10.637  1.00  0.00      B    O  
ATOM   4685  H1  HOH B1556      35.158  28.437   9.980  1.00  0.00      B    H  
ATOM   4686  H2  HOH B1556      34.644  28.263  11.518  1.00  0.00      B    H  
ATOM   4687  O   HOH B1557      29.051  22.981  30.438  1.00  0.00      B    O  
ATOM   4688  H1  HOH B1557      30.004  22.873  30.724  1.00  0.00      B    H  
ATOM   4689  H2  HOH B1557      28.824  23.901  30.686  1.00  0.00      B    H  
ATOM   4690  O   HOH B1558      33.608  14.313  38.516  1.00  0.00      B    O  
ATOM   4691  H1  HOH B1558      33.450  13.461  37.998  1.00  0.00      B    H  
ATOM   4692  H2  HOH B1558      34.397  14.708  38.034  1.00  0.00      B    H  
ATOM   4693  O   HOH B1559      32.207  31.885  21.461  1.00  0.00      B    O  
ATOM   4694  H1  HOH B1559      32.119  30.969  21.043  1.00  0.00      B    H  
ATOM   4695  H2  HOH B1559      33.178  32.169  21.386  1.00  0.00      B    H  
ATOM   4696  O   HOH B1560      30.699  39.216  18.053  1.00  0.00      B    O  
ATOM   4697  H1  HOH B1560      30.810  38.210  18.077  1.00  0.00      B    H  
ATOM   4698  H2  HOH B1560      31.172  39.538  17.221  1.00  0.00      B    H  
ATOM   4699  O   HOH B1561      28.378  28.620  25.233  1.00  0.00      B    O  
ATOM   4700  H1  HOH B1561      28.161  27.647  25.042  1.00  0.00      B    H  
ATOM   4701  H2  HOH B1561      27.579  29.249  25.021  1.00  0.00      B    H  
ATOM   4702  O   HOH B1562      11.817  33.481  38.499  1.00  0.00      B    O  
ATOM   4703  H1  HOH B1562      11.267  33.146  37.760  1.00  0.00      B    H  
ATOM   4704  H2  HOH B1562      11.242  33.681  39.273  1.00  0.00      B    H  
ATOM   4705  O   HOH B1563      28.645  30.987  30.440  1.00  0.00      B    O  
ATOM   4706  H1  HOH B1563      28.232  30.069  30.272  1.00  0.00      B    H  
ATOM   4707  H2  HOH B1563      27.935  31.668  30.089  1.00  0.00      B    H  
ATOM   4708  O   HOH B1564      28.905  37.084  20.872  1.00  0.00      B    O  
ATOM   4709  H1  HOH B1564      29.466  37.220  20.076  1.00  0.00      B    H  
ATOM   4710  H2  HOH B1564      28.300  36.277  20.730  1.00  0.00      B    H  
ATOM   4711  O   HOH B1565      30.857   8.964  28.942  1.00  0.00      B    O  
ATOM   4712  H1  HOH B1565      30.942   8.740  27.951  1.00  0.00      B    H  
ATOM   4713  H2  HOH B1565      31.864   8.915  29.304  1.00  0.00      B    H  
ATOM   4714  O   HOH B1566      21.684  25.777  24.468  1.00  0.00      B    O  
ATOM   4715  H1  HOH B1566      22.217  25.493  23.606  1.00  0.00      B    H  
ATOM   4716  H2  HOH B1566      21.604  25.032  25.167  1.00  0.00      B    H  
ATOM   4717  O   HOH B1567      28.223  20.190  31.406  1.00  0.00      B    O  
ATOM   4718  H1  HOH B1567      28.694  21.063  31.126  1.00  0.00      B    H  
ATOM   4719  H2  HOH B1567      27.361  20.489  31.818  1.00  0.00      B    H  
ATOM   4720  O   HOH B1568       2.722   7.704   7.948  1.00  0.00      B    O  
ATOM   4721  H1  HOH B1568       1.818   8.124   8.090  1.00  0.00      B    H  
ATOM   4722  H2  HOH B1568       2.663   6.776   8.294  1.00  0.00      B    H  
ATOM   4723  O   HOH B1569      31.336  21.782  20.565  1.00  0.00      B    O  
ATOM   4724  H1  HOH B1569      31.719  20.841  20.517  1.00  0.00      B    H  
ATOM   4725  H2  HOH B1569      31.042  22.115  19.645  1.00  0.00      B    H  
ATOM   4726  O   HOH B1570      37.853  28.782   3.946  1.00  0.00      B    O  
ATOM   4727  H1  HOH B1570      36.972  29.271   4.055  1.00  0.00      B    H  
ATOM   4728  H2  HOH B1570      37.739  27.984   4.493  1.00  0.00      B    H  
ATOM   4729  O   HOH B1571      30.137  28.507  15.111  1.00  0.00      B    O  
ATOM   4730  H1  HOH B1571      29.892  27.544  14.999  1.00  0.00      B    H  
ATOM   4731  H2  HOH B1571      29.386  29.105  14.738  1.00  0.00      B    H  
ATOM   4732  O   HOH B1572       3.887  36.904   9.985  1.00  0.00      B    O  
ATOM   4733  H1  HOH B1572       2.989  36.895  10.451  1.00  0.00      B    H  
ATOM   4734  H2  HOH B1572       4.250  37.825  10.053  1.00  0.00      B    H  
ATOM   4735  O   HOH B1573      34.152   5.611  17.243  1.00  0.00      B    O  
ATOM   4736  H1  HOH B1573      34.559   4.858  16.729  1.00  0.00      B    H  
ATOM   4737  H2  HOH B1573      34.887   6.157  17.670  1.00  0.00      B    H  
ATOM   4738  O   HOH B1574      23.576   3.062  29.867  1.00  0.00      B    O  
ATOM   4739  H1  HOH B1574      22.673   2.697  29.883  1.00  0.00      B    H  
ATOM   4740  H2  HOH B1574      23.577   3.986  30.244  1.00  0.00      B    H  
ATOM   4741  O   HOH B1575      15.185  37.285  21.622  1.00  0.00      B    O  
ATOM   4742  H1  HOH B1575      14.246  37.198  21.292  1.00  0.00      B    H  
ATOM   4743  H2  HOH B1575      15.299  36.521  22.288  1.00  0.00      B    H  
ATOM   4744  O   HOH B1576      27.043  35.828   0.822  1.00  0.00      B    O  
ATOM   4745  H1  HOH B1576      26.661  34.930   1.148  1.00  0.00      B    H  
ATOM   4746  H2  HOH B1576      26.290  36.342   0.346  1.00  0.00      B    H  
ATOM   4747  O   HOH B1577      25.967  19.722  28.554  1.00  0.00      B    O  
ATOM   4748  H1  HOH B1577      26.819  19.319  28.140  1.00  0.00      B    H  
ATOM   4749  H2  HOH B1577      25.164  19.371  28.031  1.00  0.00      B    H  
ATOM   4750  O   HOH B1578      29.620  19.759   7.282  1.00  0.00      B    O  
ATOM   4751  H1  HOH B1578      30.366  19.915   7.957  1.00  0.00      B    H  
ATOM   4752  H2  HOH B1578      28.779  19.456   7.811  1.00  0.00      B    H  
ATOM   4753  O   HOH B1579       6.599  30.293  16.594  1.00  0.00      B    O  
ATOM   4754  H1  HOH B1579       6.868  29.529  17.237  1.00  0.00      B    H  
ATOM   4755  H2  HOH B1579       7.158  30.235  15.789  1.00  0.00      B    H  
ATOM   4756  O   HOH B1580      31.776  13.753  23.499  1.00  0.00      B    O  
ATOM   4757  H1  HOH B1580      31.113  13.971  22.751  1.00  0.00      B    H  
ATOM   4758  H2  HOH B1580      32.628  14.231  23.346  1.00  0.00      B    H  
ATOM   4759  O   HOH B1581      17.156  19.305  37.647  1.00  0.00      B    O  
ATOM   4760  H1  HOH B1581      16.241  18.811  37.474  1.00  0.00      B    H  
ATOM   4761  H2  HOH B1581      17.098  19.745  38.617  1.00  0.00      B    H  
ATOM   4762  O   HOH B1582      25.710  17.399   4.801  1.00  0.00      B    O  
ATOM   4763  H1  HOH B1582      26.585  17.924   4.758  1.00  0.00      B    H  
ATOM   4764  H2  HOH B1582      25.096  17.921   5.416  1.00  0.00      B    H  
ATOM   4765  O   HOH B1583      24.621   7.802  13.859  1.00  0.00      B    O  
ATOM   4766  H1  HOH B1583      25.531   8.353  13.951  1.00  0.00      B    H  
ATOM   4767  H2  HOH B1583      24.552   7.624  12.877  1.00  0.00      B    H  
ATOM   4768  O   HOH B1584       0.449  20.531  22.253  1.00  0.00      B    O  
ATOM   4769  H1  HOH B1584       0.612  19.517  22.360  1.00  0.00      B    H  
ATOM   4770  H2  HOH B1584       1.030  20.845  21.489  1.00  0.00      B    H  
ATOM   4771  O   HOH B1585      20.903  35.493   4.991  1.00  0.00      B    O  
ATOM   4772  H1  HOH B1585      20.491  35.249   5.857  1.00  0.00      B    H  
ATOM   4773  H2  HOH B1585      21.968  35.654   5.105  1.00  0.00      B    H  
ATOM   4774  O   HOH B1586      19.256  36.111  35.431  1.00  0.00      B    O  
ATOM   4775  H1  HOH B1586      18.878  35.726  34.639  1.00  0.00      B    H  
ATOM   4776  H2  HOH B1586      19.553  35.376  36.029  1.00  0.00      B    H  
ATOM   4777  O   HOH B1587      11.064  26.479  28.295  1.00  0.00      B    O  
ATOM   4778  H1  HOH B1587      10.681  26.503  29.259  1.00  0.00      B    H  
ATOM   4779  H2  HOH B1587      12.072  26.264  28.347  1.00  0.00      B    H  
ATOM   4780  O   HOH B1588      19.983  17.851  10.956  1.00  0.00      B    O  
ATOM   4781  H1  HOH B1588      19.481  17.434  11.703  1.00  0.00      B    H  
ATOM   4782  H2  HOH B1588      20.546  18.585  11.349  1.00  0.00      B    H  
ATOM   4783  O   HOH B1589      13.914  19.515   6.121  1.00  0.00      B    O  
ATOM   4784  H1  HOH B1589      13.867  19.043   7.059  1.00  0.00      B    H  
ATOM   4785  H2  HOH B1589      14.334  18.825   5.490  1.00  0.00      B    H  
ATOM   4786  O   HOH B1590       3.605  17.772  26.792  1.00  0.00      B    O  
ATOM   4787  H1  HOH B1590       2.800  17.137  26.978  1.00  0.00      B    H  
ATOM   4788  H2  HOH B1590       3.490  18.648  27.255  1.00  0.00      B    H  
ATOM   4789  O   HOH B1591       8.621  13.065   7.133  1.00  0.00      B    O  
ATOM   4790  H1  HOH B1591       8.937  14.012   6.994  1.00  0.00      B    H  
ATOM   4791  H2  HOH B1591       9.253  12.651   7.808  1.00  0.00      B    H  
ATOM   4792  O   HOH B1592      24.435  15.211  23.840  1.00  0.00      B    O  
ATOM   4793  H1  HOH B1592      25.135  15.039  24.557  1.00  0.00      B    H  
ATOM   4794  H2  HOH B1592      24.615  14.512  23.102  1.00  0.00      B    H  
ATOM   4795  O   HOH B1593      32.702  28.271  29.325  1.00  0.00      B    O  
ATOM   4796  H1  HOH B1593      32.446  27.365  29.764  1.00  0.00      B    H  
ATOM   4797  H2  HOH B1593      32.380  28.209  28.327  1.00  0.00      B    H  
ATOM   4798  O   HOH B1594       4.220  13.543   3.444  1.00  0.00      B    O  
ATOM   4799  H1  HOH B1594       4.835  14.143   3.992  1.00  0.00      B    H  
ATOM   4800  H2  HOH B1594       4.587  13.417   2.508  1.00  0.00      B    H  
ATOM   4801  O   HOH B1595      21.589  21.878  35.372  1.00  0.00      B    O  
ATOM   4802  H1  HOH B1595      21.315  21.332  34.622  1.00  0.00      B    H  
ATOM   4803  H2  HOH B1595      21.045  21.550  36.148  1.00  0.00      B    H  
ATOM   4804  O   HOH B1596      34.556  11.914  26.036  1.00  0.00      B    O  
ATOM   4805  H1  HOH B1596      35.225  11.265  26.354  1.00  0.00      B    H  
ATOM   4806  H2  HOH B1596      33.908  12.049  26.745  1.00  0.00      B    H  
ATOM   4807  O   HOH B1597      28.282   6.253  35.722  1.00  0.00      B    O  
ATOM   4808  H1  HOH B1597      28.492   6.897  36.451  1.00  0.00      B    H  
ATOM   4809  H2  HOH B1597      27.741   6.780  35.070  1.00  0.00      B    H  
ATOM   4810  O   HOH B1598      16.422  28.523  26.011  1.00  0.00      B    O  
ATOM   4811  H1  HOH B1598      16.619  27.530  25.969  1.00  0.00      B    H  
ATOM   4812  H2  HOH B1598      17.022  29.037  25.391  1.00  0.00      B    H  
ATOM   4813  O   HOH B1599      14.687  19.752  34.777  1.00  0.00      B    O  
ATOM   4814  H1  HOH B1599      15.272  20.443  35.226  1.00  0.00      B    H  
ATOM   4815  H2  HOH B1599      14.715  18.922  35.432  1.00  0.00      B    H  
ATOM   4816  O   HOH B1600       3.958  31.910  11.416  1.00  0.00      B    O  
ATOM   4817  H1  HOH B1600       4.322  32.875  11.285  1.00  0.00      B    H  
ATOM   4818  H2  HOH B1600       3.291  31.725  10.638  1.00  0.00      B    H  
ATOM   4819  O   HOH B1601      19.993  29.125  11.189  1.00  0.00      B    O  
ATOM   4820  H1  HOH B1601      20.317  28.403  10.523  1.00  0.00      B    H  
ATOM   4821  H2  HOH B1601      20.317  29.986  10.765  1.00  0.00      B    H  
ATOM   4822  O   HOH B1602       3.076  28.644   6.345  1.00  0.00      B    O  
ATOM   4823  H1  HOH B1602       2.180  28.886   5.936  1.00  0.00      B    H  
ATOM   4824  H2  HOH B1602       2.954  28.385   7.302  1.00  0.00      B    H  
ATOM   4825  O   HOH B1603      14.178  18.553   8.482  1.00  0.00      B    O  
ATOM   4826  H1  HOH B1603      15.041  18.795   8.965  1.00  0.00      B    H  
ATOM   4827  H2  HOH B1603      13.452  18.360   9.183  1.00  0.00      B    H  
ATOM   4828  O   HOH B1604      29.305   7.860  37.770  1.00  0.00      B    O  
ATOM   4829  H1  HOH B1604      29.311   8.546  38.503  1.00  0.00      B    H  
ATOM   4830  H2  HOH B1604      30.251   7.788  37.450  1.00  0.00      B    H  
ATOM   4831  O   HOH B1605       2.949  16.410   2.776  1.00  0.00      B    O  
ATOM   4832  H1  HOH B1605       2.520  17.049   2.130  1.00  0.00      B    H  
ATOM   4833  H2  HOH B1605       2.843  16.742   3.744  1.00  0.00      B    H  
ATOM   4834  O   HOH B1606       2.171  14.310   1.095  1.00  0.00      B    O  
ATOM   4835  H1  HOH B1606       2.243  15.071   1.871  1.00  0.00      B    H  
ATOM   4836  H2  HOH B1606       3.121  14.027   1.052  1.00  0.00      B    H  
ATOM   4837  O   HOH B1607      30.079   5.431   9.727  1.00  0.00      B    O  
ATOM   4838  H1  HOH B1607      30.997   5.264   9.386  1.00  0.00      B    H  
ATOM   4839  H2  HOH B1607      29.964   4.785  10.512  1.00  0.00      B    H  
ATOM   4840  O   HOH B1608      21.612   7.813  12.115  1.00  0.00      B    O  
ATOM   4841  H1  HOH B1608      21.897   7.186  11.417  1.00  0.00      B    H  
ATOM   4842  H2  HOH B1608      21.180   7.227  12.844  1.00  0.00      B    H  
ATOM   4843  O   HOH B1609      19.821   7.091   9.106  1.00  0.00      B    O  
ATOM   4844  H1  HOH B1609      19.479   6.299   8.550  1.00  0.00      B    H  
ATOM   4845  H2  HOH B1609      20.735   6.792   9.554  1.00  0.00      B    H  
ATOM   4846  O   HOH B1610      25.205  30.580  37.797  1.00  0.00      B    O  
ATOM   4847  H1  HOH B1610      25.332  30.057  36.955  1.00  0.00      B    H  
ATOM   4848  H2  HOH B1610      24.228  30.794  37.784  1.00  0.00      B    H  
ATOM   4849  O   HOH B1611      32.825  30.532  33.275  1.00  0.00      B    O  
ATOM   4850  H1  HOH B1611      32.841  30.702  32.266  1.00  0.00      B    H  
ATOM   4851  H2  HOH B1611      33.358  29.722  33.458  1.00  0.00      B    H  
ATOM   4852  O   HOH B1612       5.673  29.849   4.364  1.00  0.00      B    O  
ATOM   4853  H1  HOH B1612       5.880  29.706   5.340  1.00  0.00      B    H  
ATOM   4854  H2  HOH B1612       4.818  30.406   4.439  1.00  0.00      B    H  
ATOM   4855  O   HOH B1613       6.501  15.186  34.699  1.00  0.00      B    O  
ATOM   4856  H1  HOH B1613       6.948  16.051  34.605  1.00  0.00      B    H  
ATOM   4857  H2  HOH B1613       5.784  15.161  33.981  1.00  0.00      B    H  
ATOM   4858  O   HOH B1614      18.921  12.258  20.007  1.00  0.00      B    O  
ATOM   4859  H1  HOH B1614      18.778  12.529  20.965  1.00  0.00      B    H  
ATOM   4860  H2  HOH B1614      19.917  11.914  19.899  1.00  0.00      B    H  
ATOM   4861  O   HOH B1615      11.425  13.008  12.588  1.00  0.00      B    O  
ATOM   4862  H1  HOH B1615      11.692  12.466  13.442  1.00  0.00      B    H  
ATOM   4863  H2  HOH B1615      11.655  12.430  11.790  1.00  0.00      B    H  
ATOM   4864  O   HOH B1616      24.933  32.263  35.014  1.00  0.00      B    O  
ATOM   4865  H1  HOH B1616      25.927  32.141  35.275  1.00  0.00      B    H  
ATOM   4866  H2  HOH B1616      24.444  32.892  35.658  1.00  0.00      B    H  
ATOM   4867  O   HOH B1617      35.467  20.638  28.560  1.00  0.00      B    O  
ATOM   4868  H1  HOH B1617      36.184  21.298  28.815  1.00  0.00      B    H  
ATOM   4869  H2  HOH B1617      35.419  20.485  27.535  1.00  0.00      B    H  
ATOM   4870  O   HOH B1618      38.318  16.865   9.522  1.00  0.00      B    O  
ATOM   4871  H1  HOH B1618      38.120  17.612  10.203  1.00  0.00      B    H  
ATOM   4872  H2  HOH B1618      39.251  16.964   9.178  1.00  0.00      B    H  
ATOM   4873  O   HOH B1619       8.491  35.321   3.905  1.00  0.00      B    O  
ATOM   4874  H1  HOH B1619       8.851  35.238   4.868  1.00  0.00      B    H  
ATOM   4875  H2  HOH B1619       7.939  36.128   3.752  1.00  0.00      B    H  
ATOM   4876  O   HOH B1620      13.592   2.255   8.089  1.00  0.00      B    O  
ATOM   4877  H1  HOH B1620      12.876   1.483   8.077  1.00  0.00      B    H  
ATOM   4878  H2  HOH B1620      14.168   1.990   7.317  1.00  0.00      B    H  
ATOM   4879  O   HOH B1621      26.639  35.331  20.101  1.00  0.00      B    O  
ATOM   4880  H1  HOH B1621      26.216  36.109  20.642  1.00  0.00      B    H  
ATOM   4881  H2  HOH B1621      26.969  34.730  20.858  1.00  0.00      B    H  
ATOM   4882  O   HOH B1622      21.011   9.291   7.961  1.00  0.00      B    O  
ATOM   4883  H1  HOH B1622      20.323   9.638   7.290  1.00  0.00      B    H  
ATOM   4884  H2  HOH B1622      20.630   8.442   8.396  1.00  0.00      B    H  
ATOM   4885  O   HOH B1623      32.506  34.277   3.085  1.00  0.00      B    O  
ATOM   4886  H1  HOH B1623      32.401  33.550   3.765  1.00  0.00      B    H  
ATOM   4887  H2  HOH B1623      33.201  33.965   2.450  1.00  0.00      B    H  
ATOM   4888  O   HOH B1624       5.455  23.782   6.529  1.00  0.00      B    O  
ATOM   4889  H1  HOH B1624       6.181  24.400   6.166  1.00  0.00      B    H  
ATOM   4890  H2  HOH B1624       5.316  24.017   7.502  1.00  0.00      B    H  
ATOM   4891  O   HOH B1625      38.898  33.122  22.963  1.00  0.00      B    O  
ATOM   4892  H1  HOH B1625      39.556  33.650  22.341  1.00  0.00      B    H  
ATOM   4893  H2  HOH B1625      38.289  33.852  23.309  1.00  0.00      B    H  
ATOM   4894  O   HOH B1626       7.429   6.098   9.923  1.00  0.00      B    O  
ATOM   4895  H1  HOH B1626       7.728   6.646  10.743  1.00  0.00      B    H  
ATOM   4896  H2  HOH B1626       6.884   6.757   9.327  1.00  0.00      B    H  
ATOM   4897  O   HOH B1627      22.762   2.911   3.778  1.00  0.00      B    O  
ATOM   4898  H1  HOH B1627      21.964   2.933   4.419  1.00  0.00      B    H  
ATOM   4899  H2  HOH B1627      23.527   2.404   4.223  1.00  0.00      B    H  
ATOM   4900  O   HOH B1628      13.191  23.602   3.495  1.00  0.00      B    O  
ATOM   4901  H1  HOH B1628      13.344  23.785   2.514  1.00  0.00      B    H  
ATOM   4902  H2  HOH B1628      13.900  24.152   3.944  1.00  0.00      B    H  
ATOM   4903  O   HOH B1629      16.407  37.763  24.983  1.00  0.00      B    O  
ATOM   4904  H1  HOH B1629      16.663  38.733  25.180  1.00  0.00      B    H  
ATOM   4905  H2  HOH B1629      17.158  37.324  24.471  1.00  0.00      B    H  
ATOM   4906  O   HOH B1630      30.262  17.277  22.145  1.00  0.00      B    O  
ATOM   4907  H1  HOH B1630      30.190  16.364  21.719  1.00  0.00      B    H  
ATOM   4908  H2  HOH B1630      31.092  17.781  21.791  1.00  0.00      B    H  
ATOM   4909  O   HOH B1631      32.131   1.894  34.399  1.00  0.00      B    O  
ATOM   4910  H1  HOH B1631      31.619   1.483  35.178  1.00  0.00      B    H  
ATOM   4911  H2  HOH B1631      31.611   2.634  34.007  1.00  0.00      B    H  
ATOM   4912  O   HOH B1632       6.029   6.611  35.522  1.00  0.00      B    O  
ATOM   4913  H1  HOH B1632       6.233   7.459  36.063  1.00  0.00      B    H  
ATOM   4914  H2  HOH B1632       6.750   6.470  34.832  1.00  0.00      B    H  
ATOM   4915  O   HOH B1633      18.871  -0.126  11.051  1.00  0.00      B    O  
ATOM   4916  H1  HOH B1633      19.027  -0.227  12.059  1.00  0.00      B    H  
ATOM   4917  H2  HOH B1633      18.194   0.599  10.995  1.00  0.00      B    H  
ATOM   4918  O   HOH B1634       5.347  10.106  34.580  1.00  0.00      B    O  
ATOM   4919  H1  HOH B1634       5.616  11.041  34.535  1.00  0.00      B    H  
ATOM   4920  H2  HOH B1634       5.924   9.746  35.334  1.00  0.00      B    H  
ATOM   4921  O   HOH B1635      10.227   8.982   7.497  1.00  0.00      B    O  
ATOM   4922  H1  HOH B1635      10.296   8.968   8.497  1.00  0.00      B    H  
ATOM   4923  H2  HOH B1635      10.258   7.988   7.166  1.00  0.00      B    H  
ATOM   4924  O   HOH B1636      38.186  15.176  23.268  1.00  0.00      B    O  
ATOM   4925  H1  HOH B1636      38.024  16.130  22.892  1.00  0.00      B    H  
ATOM   4926  H2  HOH B1636      37.911  15.223  24.277  1.00  0.00      B    H  
ATOM   4927  O   HOH B1637      13.665   2.362   2.442  1.00  0.00      B    O  
ATOM   4928  H1  HOH B1637      13.302   1.606   1.882  1.00  0.00      B    H  
ATOM   4929  H2  HOH B1637      12.895   2.619   3.047  1.00  0.00      B    H  
ATOM   4930  O   HOH B1638       5.592  23.668  15.821  1.00  0.00      B    O  
ATOM   4931  H1  HOH B1638       5.090  22.920  15.397  1.00  0.00      B    H  
ATOM   4932  H2  HOH B1638       4.983  24.257  16.340  1.00  0.00      B    H  
ATOM   4933  O   HOH B1639      14.658   6.349  38.128  1.00  0.00      B    O  
ATOM   4934  H1  HOH B1639      14.596   5.332  38.317  1.00  0.00      B    H  
ATOM   4935  H2  HOH B1639      14.060   6.847  38.880  1.00  0.00      B    H  
ATOM   4936  O   HOH B1640      33.680   0.117  32.061  1.00  0.00      B    O
[truncated: 87,647 more chars]
