# Supplementary material for: ECE vs DISP Mechanisms in Anodic Electrolysis of Benzyl Alcohols: Computational Prediction of Microscopic Rate Constants
Source: J Phys Chem C Nanomater Interfaces. 2025 Aug 28;129(36):16076–96. doi: 10.1021/acs.jpcc.5c04347 (PMC12434723; doi:10.1021/acs.jpcc.5c04347)
Supplement: Supplementary file 2 [file jp5c04347_si_002.zip › example_simulation_inputs/QMMM_simulation_bulk_H2O_base_OAc/start_20_0.853_coords.pdb]

TITLE     MDANALYSIS FRAME 0: Created by PDBWriter
CRYST1   39.149   39.149   39.149  90.00  90.00  90.00 P 1           1
ATOM      1  C00 2ag A   1      13.448  20.477  22.798  1.00  0.00      A    C  
ATOM      2  O01 2ag A   1      14.055  20.141  21.531  1.00  0.00      A    O  
ATOM      3  C02 2ag A   1      13.592  20.790  20.410  1.00  0.00      A    C  
ATOM      4  C03 2ag A   1      14.309  21.878  19.883  1.00  0.00      A    C  
ATOM      5  C04 2ag A   1      13.985  22.326  18.599  1.00  0.00      A    C  
ATOM      6  C05 2ag A   1      12.811  21.908  17.941  1.00  0.00      A    C  
ATOM      7  C06 2ag A   1      12.481  22.350  16.647  1.00  0.00      A    C  
ATOM      8  O07 2ag A   1      11.445  21.856  16.020  1.00  0.00      A    O  
ATOM      9  C08 2ag A   1      12.022  20.904  18.563  1.00  0.00      A    C  
ATOM     10  C09 2ag A   1      12.447  20.343  19.754  1.00  0.00      A    C  
ATOM     11  H0A 2ag A   1      12.381  20.302  22.710  1.00  0.00      A    H  
ATOM     12  H0B 2ag A   1      13.913  19.783  23.537  1.00  0.00      A    H  
ATOM     13  H0C 2ag A   1      13.583  21.607  23.090  1.00  0.00      A    H  
ATOM     14  H0D 2ag A   1      15.253  22.284  20.376  1.00  0.00      A    H  
ATOM     15  H0E 2ag A   1      14.696  22.984  18.151  1.00  0.00      A    H  
ATOM     16  H0F 2ag A   1      13.166  22.985  16.078  1.00  0.00      A    H  
ATOM     17  H0G 2ag A   1      11.657  24.071  16.364  1.00  0.00      A    H  
ATOM     18  H0H 2ag A   1      11.372  22.369  15.100  1.00  0.00      A    H  
ATOM     19  H0I 2ag A   1      11.145  20.557  18.016  1.00  0.00      A    H  
ATOM     20  H0J 2ag A   1      11.879  19.484  20.161  1.00  0.00      A    H  
ATOM     21  C00 ACA B   2      11.339  24.695  14.686  1.00  0.00      B    C  
ATOM     22  C01 ACA B   2      11.378  25.916  13.849  1.00  0.00      B    C  
ATOM     23  O02 ACA B   2      11.382  23.590  14.171  1.00  0.00      B    O  
ATOM     24  O03 ACA B   2      11.289  24.936  15.975  1.00  0.00      B    O  
ATOM     25  H04 ACA B   2      10.577  26.598  14.122  1.00  0.00      B    H  
ATOM     26  H05 ACA B   2      11.277  25.659  12.812  1.00  0.00      B    H  
ATOM     27  H06 ACA B   2      12.338  26.429  13.994  1.00  0.00      B    H  
ATOM     28  O   HOH B   1      15.696  20.187  16.656  1.00  0.00      B    O  
ATOM     29  H1  HOH B   1      14.763  20.347  17.074  1.00  0.00      B    H  
ATOM     30  H2  HOH B   1      16.244  19.503  17.200  1.00  0.00      B    H  
ATOM     31  O   HOH B   2      10.389  23.406  11.731  1.00  0.00      B    O  
ATOM     32  H1  HOH B   2      10.777  23.311  12.638  1.00  0.00      B    H  
ATOM     33  H2  HOH B   2       9.437  23.063  11.776  1.00  0.00      B    H  
ATOM     34  O   HOH B   4       6.525  23.055   7.795  1.00  0.00      B    O  
ATOM     35  H1  HOH B   4       5.894  23.028   8.591  1.00  0.00      B    H  
ATOM     36  H2  HOH B   4       6.774  22.156   7.561  1.00  0.00      B    H  
ATOM     37  O   HOH B   5       7.685  26.346  25.484  1.00  0.00      B    O  
ATOM     38  H1  HOH B   5       7.709  25.718  24.709  1.00  0.00      B    H  
ATOM     39  H2  HOH B   5       8.647  26.660  25.653  1.00  0.00      B    H  
ATOM     40  O   HOH B   7      14.871  23.351  14.672  1.00  0.00      B    O  
ATOM     41  H1  HOH B   7      14.940  22.988  13.773  1.00  0.00      B    H  
ATOM     42  H2  HOH B   7      15.735  23.043  15.206  1.00  0.00      B    H  
ATOM     43  O   HOH B   8      13.391  17.723  17.529  1.00  0.00      B    O  
ATOM     44  H1  HOH B   8      12.763  17.700  18.311  1.00  0.00      B    H  
ATOM     45  H2  HOH B   8      14.173  17.181  17.746  1.00  0.00      B    H  
ATOM     46  O   HOH B   9      10.809  19.991  13.261  1.00  0.00      B    O  
ATOM     47  H1  HOH B   9      11.328  19.298  13.795  1.00  0.00      B    H  
ATOM     48  H2  HOH B   9       9.939  20.225  13.780  1.00  0.00      B    H  
ATOM     49  O   HOH B  10      21.753  19.750  17.163  1.00  0.00      B    O  
ATOM     50  H1  HOH B  10      22.266  19.597  16.282  1.00  0.00      B    H  
ATOM     51  H2  HOH B  10      22.371  19.766  17.955  1.00  0.00      B    H  
ATOM     52  O   HOH B  11      12.270  18.031  14.621  1.00  0.00      B    O  
ATOM     53  H1  HOH B  11      11.871  17.116  14.697  1.00  0.00      B    H  
ATOM     54  H2  HOH B  11      12.633  18.273  15.520  1.00  0.00      B    H  
ATOM     55  O   HOH B  12      21.367  22.292  13.131  1.00  0.00      B    O  
ATOM     56  H1  HOH B  12      21.561  21.902  12.169  1.00  0.00      B    H  
ATOM     57  H2  HOH B  12      22.263  22.405  13.633  1.00  0.00      B    H  
ATOM     58  O   HOH B  13       1.446  13.637  28.307  1.00  0.00      B    O  
ATOM     59  H1  HOH B  13       0.614  13.959  27.835  1.00  0.00      B    H  
ATOM     60  H2  HOH B  13       2.254  14.167  28.000  1.00  0.00      B    H  
ATOM     61  O   HOH B  14      24.613   5.241  31.047  1.00  0.00      B    O  
ATOM     62  H1  HOH B  14      24.022   5.383  31.828  1.00  0.00      B    H  
ATOM     63  H2  HOH B  14      23.984   5.297  30.235  1.00  0.00      B    H  
ATOM     64  O   HOH B  15      19.132  18.189  16.250  1.00  0.00      B    O  
ATOM     65  H1  HOH B  15      18.248  17.944  16.673  1.00  0.00      B    H  
ATOM     66  H2  HOH B  15      19.734  18.390  17.031  1.00  0.00      B    H  
ATOM     67  O   HOH B  16      31.829  19.319  13.421  1.00  0.00      B    O  
ATOM     68  H1  HOH B  16      31.162  18.744  12.915  1.00  0.00      B    H  
ATOM     69  H2  HOH B  16      31.388  20.230  13.535  1.00  0.00      B    H  
ATOM     70  O   HOH B  17       8.265  20.644  23.653  1.00  0.00      B    O  
ATOM     71  H1  HOH B  17       9.196  20.186  23.701  1.00  0.00      B    H  
ATOM     72  H2  HOH B  17       8.310  21.443  24.309  1.00  0.00      B    H  
ATOM     73  O   HOH B  18      15.909   8.704  15.123  1.00  0.00      B    O  
ATOM     74  H1  HOH B  18      15.450   8.175  15.899  1.00  0.00      B    H  
ATOM     75  H2  HOH B  18      15.237   8.799  14.356  1.00  0.00      B    H  
ATOM     76  O   HOH B  19      20.393  34.422   3.344  1.00  0.00      B    O  
ATOM     77  H1  HOH B  19      20.095  33.960   2.483  1.00  0.00      B    H  
ATOM     78  H2  HOH B  19      20.272  33.800   4.213  1.00  0.00      B    H  
ATOM     79  O   HOH B  20      39.081  31.729  23.179  1.00  0.00      B    O  
ATOM     80  H1  HOH B  20      39.645  31.799  23.986  1.00  0.00      B    H  
ATOM     81  H2  HOH B  20      38.390  31.029  23.226  1.00  0.00      B    H  
ATOM     82  O   HOH B  21      16.742  29.338  30.284  1.00  0.00      B    O  
ATOM     83  H1  HOH B  21      17.175  28.542  29.785  1.00  0.00      B    H  
ATOM     84  H2  HOH B  21      15.752  29.128  30.320  1.00  0.00      B    H  
ATOM     85  O   HOH B  22      26.044   2.602  11.233  1.00  0.00      B    O  
ATOM     86  H1  HOH B  22      25.928   1.818  11.922  1.00  0.00      B    H  
ATOM     87  H2  HOH B  22      25.165   2.648  10.712  1.00  0.00      B    H  
ATOM     88  O   HOH B  23      17.028  20.565  24.854  1.00  0.00      B    O  
ATOM     89  H1  HOH B  23      16.695  20.640  25.799  1.00  0.00      B    H  
ATOM     90  H2  HOH B  23      16.874  19.619  24.515  1.00  0.00      B    H  
ATOM     91  O   HOH B  24      33.165  18.661  35.408  1.00  0.00      B    O  
ATOM     92  H1  HOH B  24      32.422  18.643  34.727  1.00  0.00      B    H  
ATOM     93  H2  HOH B  24      33.478  19.610  35.537  1.00  0.00      B    H  
ATOM     94  O   HOH B  25      14.054  17.589  21.619  1.00  0.00      B    O  
ATOM     95  H1  HOH B  25      14.912  17.069  21.396  1.00  0.00      B    H  
ATOM     96  H2  HOH B  25      14.272  18.586  21.463  1.00  0.00      B    H  
ATOM     97  O   HOH B  26       9.193  38.742  12.965  1.00  0.00      B    O  
ATOM     98  H1  HOH B  26       8.228  38.626  13.238  1.00  0.00      B    H  
ATOM     99  H2  HOH B  26       9.557  37.788  12.896  1.00  0.00      B    H  
ATOM    100  O   HOH B  27       6.678   7.498  12.315  1.00  0.00      B    O  
ATOM    101  H1  HOH B  27       5.913   8.063  12.254  1.00  0.00      B    H  
ATOM    102  H2  HOH B  27       6.841   7.299  13.287  1.00  0.00      B    H  
ATOM    103  O   HOH B  28      32.378  24.192  20.163  1.00  0.00      B    O  
ATOM    104  H1  HOH B  28      31.581  23.592  19.804  1.00  0.00      B    H  
ATOM    105  H2  HOH B  28      33.207  23.722  19.838  1.00  0.00      B    H  
ATOM    106  O   HOH B  29      33.469  29.869  34.224  1.00  0.00      B    O  
ATOM    107  H1  HOH B  29      34.452  29.935  34.489  1.00  0.00      B    H  
ATOM    108  H2  HOH B  29      33.357  30.474  33.412  1.00  0.00      B    H  
ATOM    109  O   HOH B  30      36.820  21.915  36.182  1.00  0.00      B    O  
ATOM    110  H1  HOH B  30      36.221  22.657  36.413  1.00  0.00      B    H  
ATOM    111  H2  HOH B  30      36.723  21.769  35.165  1.00  0.00      B    H  
ATOM    112  O   HOH B  31      28.860  17.010   3.441  1.00  0.00      B    O  
ATOM    113  H1  HOH B  31      28.443  16.234   2.996  1.00  0.00      B    H  
ATOM    114  H2  HOH B  31      29.429  17.406   2.677  1.00  0.00      B    H  
ATOM    115  O   HOH B  32       1.500  36.994   1.476  1.00  0.00      B    O  
ATOM    116  H1  HOH B  32       0.864  37.807   1.461  1.00  0.00      B    H  
ATOM    117  H2  HOH B  32       1.122  36.241   0.897  1.00  0.00      B    H  
ATOM    118  O   HOH B  33      15.003  26.678   0.804  1.00  0.00      B    O  
ATOM    119  H1  HOH B  33      14.404  26.924   1.606  1.00  0.00      B    H  
ATOM    120  H2  HOH B  33      15.302  25.737   0.942  1.00  0.00      B    H  
ATOM    121  O   HOH B  34      25.300   1.465  38.657  1.00  0.00      B    O  
ATOM    122  H1  HOH B  34      25.408   1.955  39.530  1.00  0.00      B    H  
ATOM    123  H2  HOH B  34      25.496   0.422  38.747  1.00  0.00      B    H  
ATOM    124  O   HOH B  35      28.394  12.975  33.796  1.00  0.00      B    O  
ATOM    125  H1  HOH B  35      29.399  12.850  33.868  1.00  0.00      B    H  
ATOM    126  H2  HOH B  35      28.035  12.102  34.068  1.00  0.00      B    H  
ATOM    127  O   HOH B  36      24.634  12.927  29.728  1.00  0.00      B    O  
ATOM    128  H1  HOH B  36      24.907  13.810  30.187  1.00  0.00      B    H  
ATOM    129  H2  HOH B  36      23.808  12.512  30.247  1.00  0.00      B    H  
ATOM    130  O   HOH B  37      23.422  15.341   9.508  1.00  0.00      B    O  
ATOM    131  H1  HOH B  37      23.474  14.354   9.327  1.00  0.00      B    H  
ATOM    132  H2  HOH B  37      23.072  15.457  10.473  1.00  0.00      B    H  
ATOM    133  O   HOH B  38       5.816  19.805   0.484  1.00  0.00      B    O  
ATOM    134  H1  HOH B  38       4.864  19.670   0.063  1.00  0.00      B    H  
ATOM    135  H2  HOH B  38       6.514  19.779  -0.302  1.00  0.00      B    H  
ATOM    136  O   HOH B  39      17.713  31.492  20.661  1.00  0.00      B    O  
ATOM    137  H1  HOH B  39      17.384  31.536  21.638  1.00  0.00      B    H  
ATOM    138  H2  HOH B  39      18.071  30.530  20.508  1.00  0.00      B    H  
ATOM    139  O   HOH B  40      30.314  -0.012  21.560  1.00  0.00      B    O  
ATOM    140  H1  HOH B  40      31.265  -0.404  21.498  1.00  0.00      B    H  
ATOM    141  H2  HOH B  40      30.329   0.926  21.234  1.00  0.00      B    H  
ATOM    142  O   HOH B  41      14.770  27.596  21.712  1.00  0.00      B    O  
ATOM    143  H1  HOH B  41      14.739  28.068  22.629  1.00  0.00      B    H  
ATOM    144  H2  HOH B  41      15.604  27.899  21.321  1.00  0.00      B    H  
ATOM    145  O   HOH B  42      33.725  37.224  25.099  1.00  0.00      B    O  
ATOM    146  H1  HOH B  42      32.852  37.218  24.547  1.00  0.00      B    H  
ATOM    147  H2  HOH B  42      34.487  37.159  24.454  1.00  0.00      B    H  
ATOM    148  O   HOH B  43      24.746  33.736  25.843  1.00  0.00      B    O  
ATOM    149  H1  HOH B  43      25.717  33.830  25.576  1.00  0.00      B    H  
ATOM    150  H2  HOH B  43      24.238  33.228  25.083  1.00  0.00      B    H  
ATOM    151  O   HOH B  44      26.112  31.799   4.033  1.00  0.00      B    O  
ATOM    152  H1  HOH B  44      26.666  31.481   3.262  1.00  0.00      B    H  
ATOM    153  H2  HOH B  44      25.158  31.577   3.777  1.00  0.00      B    H  
ATOM    154  O   HOH B  45       2.897  23.609  29.602  1.00  0.00      B    O  
ATOM    155  H1  HOH B  45       3.054  24.435  29.048  1.00  0.00      B    H  
ATOM    156  H2  HOH B  45       1.994  23.263  29.285  1.00  0.00      B    H  
ATOM    157  O   HOH B  46      28.378  31.413  31.848  1.00  0.00      B    O  
ATOM    158  H1  HOH B  46      28.986  30.653  31.645  1.00  0.00      B    H  
ATOM    159  H2  HOH B  46      27.567  31.300  31.253  1.00  0.00      B    H  
ATOM    160  O   HOH B  47      38.894  38.189  33.545  1.00  0.00      B    O  
ATOM    161  H1  HOH B  47      38.595  37.914  32.671  1.00  0.00      B    H  
ATOM    162  H2  HOH B  47      39.900  37.981  33.614  1.00  0.00      B    H  
ATOM    163  O   HOH B  48      22.871  34.397  19.788  1.00  0.00      B    O  
ATOM    164  H1  HOH B  48      23.425  34.719  20.564  1.00  0.00      B    H  
ATOM    165  H2  HOH B  48      22.843  35.162  19.085  1.00  0.00      B    H  
ATOM    166  O   HOH B  49      28.516  25.030  14.105  1.00  0.00      B    O  
ATOM    167  H1  HOH B  49      29.161  24.210  13.960  1.00  0.00      B    H  
ATOM    168  H2  HOH B  49      28.244  25.064  15.102  1.00  0.00      B    H  
ATOM    169  O   HOH B  50      26.071  30.172  24.696  1.00  0.00      B    O  
ATOM    170  H1  HOH B  50      25.449  29.518  24.233  1.00  0.00      B    H  
ATOM    171  H2  HOH B  50      26.991  29.844  24.570  1.00  0.00      B    H  
ATOM    172  O   HOH B  51      16.593  38.895  24.454  1.00  0.00      B    O  
ATOM    173  H1  HOH B  51      16.556  38.138  25.083  1.00  0.00      B    H  
ATOM    174  H2  HOH B  51      16.045  38.559  23.634  1.00  0.00      B    H  
ATOM    175  O   HOH B  52      20.451   0.195   8.214  1.00  0.00      B    O  
ATOM    176  H1  HOH B  52      20.323  -0.261   7.312  1.00  0.00      B    H  
ATOM    177  H2  HOH B  52      21.320   0.711   8.156  1.00  0.00      B    H  
ATOM    178  O   HOH B  53      21.022   4.585  15.265  1.00  0.00      B    O  
ATOM    179  H1  HOH B  53      20.476   5.399  15.505  1.00  0.00      B    H  
ATOM    180  H2  HOH B  53      20.424   3.745  15.240  1.00  0.00      B    H  
ATOM    181  O   HOH B  54       0.003  27.200  30.440  1.00  0.00      B    O  
ATOM    182  H1  HOH B  54       0.982  27.466  30.253  1.00  0.00      B    H  
ATOM    183  H2  HOH B  54      -0.184  27.386  31.446  1.00  0.00      B    H  
ATOM    184  O   HOH B  55       4.933  35.740  23.683  1.00  0.00      B    O  
ATOM    185  H1  HOH B  55       4.301  36.441  23.381  1.00  0.00      B    H  
ATOM    186  H2  HOH B  55       4.831  34.853  23.211  1.00  0.00      B    H  
ATOM    187  O   HOH B  56      25.576   0.912  18.002  1.00  0.00      B    O  
ATOM    188  H1  HOH B  56      25.992   1.280  18.838  1.00  0.00      B    H  
ATOM    189  H2  HOH B  56      26.206   0.163  17.660  1.00  0.00      B    H  
ATOM    190  O   HOH B  57      18.568  23.487  27.612  1.00  0.00      B    O  
ATOM    191  H1  HOH B  57      17.901  23.327  28.326  1.00  0.00      B    H  
ATOM    192  H2  HOH B  57      18.464  22.699  26.992  1.00  0.00      B    H  
ATOM    193  O   HOH B  58      29.731  23.451  33.230  1.00  0.00      B    O  
ATOM    194  H1  HOH B  58      29.411  23.375  34.211  1.00  0.00      B    H  
ATOM    195  H2  HOH B  58      28.978  23.852  32.658  1.00  0.00      B    H  
ATOM    196  O   HOH B  59       8.866  34.140  15.164  1.00  0.00      B    O  
ATOM    197  H1  HOH B  59       9.462  33.838  14.352  1.00  0.00      B    H  
ATOM    198  H2  HOH B  59       9.278  33.730  15.978  1.00  0.00      B    H  
ATOM    199  O   HOH B  60      35.452   2.107  31.954  1.00  0.00      B    O  
ATOM    200  H1  HOH B  60      34.716   1.901  32.677  1.00  0.00      B    H  
ATOM    201  H2  HOH B  60      35.701   1.273  31.419  1.00  0.00      B    H  
ATOM    202  O   HOH B  61      29.414   7.154  27.459  1.00  0.00      B    O  
ATOM    203  H1  HOH B  61      29.323   6.911  28.417  1.00  0.00      B    H  
ATOM    204  H2  HOH B  61      29.803   8.113  27.413  1.00  0.00      B    H  
ATOM    205  O   HOH B  62      37.201  39.088  27.640  1.00  0.00      B    O  
ATOM    206  H1  HOH B  62      36.385  39.384  27.077  1.00  0.00      B    H  
ATOM    207  H2  HOH B  62      37.612  38.198  27.266  1.00  0.00      B    H  
ATOM    208  O   HOH B  63      28.300  39.094  23.321  1.00  0.00      B    O  
ATOM    209  H1  HOH B  63      28.503  38.757  24.256  1.00  0.00      B    H  
ATOM    210  H2  HOH B  63      29.157  39.274  22.782  1.00  0.00      B    H  
ATOM    211  O   HOH B  64       2.789   3.600  21.982  1.00  0.00      B    O  
ATOM    212  H1  HOH B  64       3.066   3.619  21.024  1.00  0.00      B    H  
ATOM    213  H2  HOH B  64       3.304   4.306  22.508  1.00  0.00      B    H  
ATOM    214  O   HOH B  65      14.568   5.041  17.935  1.00  0.00      B    O  
ATOM    215  H1  HOH B  65      14.481   4.039  18.150  1.00  0.00      B    H  
ATOM    216  H2  HOH B  65      15.568   5.248  17.795  1.00  0.00      B    H  
ATOM    217  O   HOH B  66      11.421   3.969   8.412  1.00  0.00      B    O  
ATOM    218  H1  HOH B  66      10.472   3.903   8.731  1.00  0.00      B    H  
ATOM    219  H2  HOH B  66      11.966   3.302   8.938  1.00  0.00      B    H  
ATOM    220  O   HOH B  67      30.685  34.048   0.567  1.00  0.00      B    O  
ATOM    221  H1  HOH B  67      30.135  33.842  -0.269  1.00  0.00      B    H  
ATOM    222  H2  HOH B  67      30.098  34.709   1.111  1.00  0.00      B    H  
ATOM    223  O   HOH B  68      16.770  10.690  30.088  1.00  0.00      B    O  
ATOM    224  H1  HOH B  68      16.530  10.428  29.124  1.00  0.00      B    H  
ATOM    225  H2  HOH B  68      16.276   9.914  30.627  1.00  0.00      B    H  
ATOM    226  O   HOH B  69      29.923   5.662   9.760  1.00  0.00      B    O  
ATOM    227  H1  HOH B  69      29.526   5.820  10.691  1.00  0.00      B    H  
ATOM    228  H2  HOH B  69      30.250   6.522   9.385  1.00  0.00      B    H  
ATOM    229  O   HOH B  70       7.422  27.964  30.833  1.00  0.00      B    O  
ATOM    230  H1  HOH B  70       7.332  28.727  30.225  1.00  0.00      B    H  
ATOM    231  H2  HOH B  70       6.694  27.309  30.613  1.00  0.00      B    H  
ATOM    232  O   HOH B  71       4.041  21.727  25.452  1.00  0.00      B    O  
ATOM    233  H1  HOH B  71       4.749  21.186  24.968  1.00  0.00      B    H  
ATOM    234  H2  HOH B  71       4.078  22.642  24.965  1.00  0.00      B    H  
ATOM    235  O   HOH B  72      25.874  28.272  37.987  1.00  0.00      B    O  
ATOM    236  H1  HOH B  72      26.361  27.751  38.743  1.00  0.00      B    H  
ATOM    237  H2  HOH B  72      24.940  28.214  38.203  1.00  0.00      B    H  
ATOM    238  O   HOH B  73      14.863  32.892  33.636  1.00  0.00      B    O  
ATOM    239  H1  HOH B  73      14.785  33.363  34.520  1.00  0.00      B    H  
ATOM    240  H2  HOH B  73      15.239  31.904  33.836  1.00  0.00      B    H  
ATOM    241  O   HOH B  74      35.645   9.110  19.368  1.00  0.00      B    O  
ATOM    242  H1  HOH B  74      35.388   8.725  18.477  1.00  0.00      B    H  
ATOM    243  H2  HOH B  74      36.479   9.681  19.207  1.00  0.00      B    H  
ATOM    244  O   HOH B  75      33.828   8.580   9.209  1.00  0.00      B    O  
ATOM    245  H1  HOH B  75      33.969   9.559   9.104  1.00  0.00      B    H  
ATOM    246  H2  HOH B  75      33.841   8.161   8.315  1.00  0.00      B    H  
ATOM    247  O   HOH B  76      30.516  11.005   7.914  1.00  0.00      B    O  
ATOM    248  H1  HOH B  76      31.065  11.178   7.083  1.00  0.00      B    H  
ATOM    249  H2  HOH B  76      29.745  10.366   7.630  1.00  0.00      B    H  
ATOM    250  O   HOH B  77      37.864  35.358  12.202  1.00  0.00      B    O  
ATOM    251  H1  HOH B  77      38.768  35.749  12.476  1.00  0.00      B    H  
ATOM    252  H2  HOH B  77      37.215  36.179  12.057  1.00  0.00      B    H  
ATOM    253  O   HOH B  78      33.586  15.478   3.799  1.00  0.00      B    O  
ATOM    254  H1  HOH B  78      33.607  15.877   2.882  1.00  0.00      B    H  
ATOM    255  H2  HOH B  78      32.653  15.556   4.138  1.00  0.00      B    H  
ATOM    256  O   HOH B  79      21.174  20.726   3.927  1.00  0.00      B    O  
ATOM    257  H1  HOH B  79      20.368  20.935   3.250  1.00  0.00      B    H  
ATOM    258  H2  HOH B  79      20.757  20.339   4.793  1.00  0.00      B    H  
ATOM    259  O   HOH B  80      20.838  17.896  20.926  1.00  0.00      B    O  
ATOM    260  H1  HOH B  80      21.260  17.685  21.800  1.00  0.00      B    H  
ATOM    261  H2  HOH B  80      20.526  17.032  20.595  1.00  0.00      B    H  
ATOM    262  O   HOH B  81      33.897  36.648  14.541  1.00  0.00      B    O  
ATOM    263  H1  HOH B  81      33.613  36.764  13.594  1.00  0.00      B    H  
ATOM    264  H2  HOH B  81      34.686  37.222  14.731  1.00  0.00      B    H  
ATOM    265  O   HOH B  82      27.146   6.879  19.152  1.00  0.00      B    O  
ATOM    266  H1  HOH B  82      27.652   7.505  19.708  1.00  0.00      B    H  
ATOM    267  H2  HOH B  82      27.501   6.945  18.264  1.00  0.00      B    H  
ATOM    268  O   HOH B  83      23.802  27.655  19.177  1.00  0.00      B    O  
ATOM    269  H1  HOH B  83      24.770  27.893  19.198  1.00  0.00      B    H  
ATOM    270  H2  HOH B  83      23.289  28.441  18.766  1.00  0.00      B    H  
ATOM    271  O   HOH B  84       7.459  13.000   7.075  1.00  0.00      B    O  
ATOM    272  H1  HOH B  84       6.562  12.854   7.502  1.00  0.00      B    H  
ATOM    273  H2  HOH B  84       7.275  12.929   6.080  1.00  0.00      B    H  
ATOM    274  O   HOH B  85      35.140   6.601  31.447  1.00  0.00      B    O  
ATOM    275  H1  HOH B  85      35.832   7.309  31.600  1.00  0.00      B    H  
ATOM    276  H2  HOH B  85      35.049   6.126  32.290  1.00  0.00      B    H  
ATOM    277  O   HOH B  86      32.562  19.854  10.537  1.00  0.00      B    O  
ATOM    278  H1  HOH B  86      33.082  19.394  11.301  1.00  0.00      B    H  
ATOM    279  H2  HOH B  86      31.749  20.294  10.945  1.00  0.00      B    H  
ATOM    280  O   HOH B  87      30.546  -0.029  27.149  1.00  0.00      B    O  
ATOM    281  H1  HOH B  87      30.549   0.902  26.690  1.00  0.00      B    H  
ATOM    282  H2  HOH B  87      29.807  -0.533  26.761  1.00  0.00      B    H  
ATOM    283  O   HOH B  88      28.689  27.190  29.409  1.00  0.00      B    O  
ATOM    284  H1  HOH B  88      28.806  26.360  28.865  1.00  0.00      B    H  
ATOM    285  H2  HOH B  88      28.486  27.940  28.732  1.00  0.00      B    H  
ATOM    286  O   HOH B  89      28.485   3.094  17.419  1.00  0.00      B    O  
ATOM    287  H1  HOH B  89      29.184   3.666  17.883  1.00  0.00      B    H  
ATOM    288  H2  HOH B  89      28.087   3.619  16.685  1.00  0.00      B    H  
ATOM    289  O   HOH B  90      36.265  18.069   0.204  1.00  0.00      B    O  
ATOM    290  H1  HOH B  90      37.150  18.546   0.177  1.00  0.00      B    H  
ATOM    291  H2  HOH B  90      36.448  17.082   0.345  1.00  0.00      B    H  
ATOM    292  O   HOH B  91      24.013  10.047  24.452  1.00  0.00      B    O  
ATOM    293  H1  HOH B  91      23.048   9.827  24.230  1.00  0.00      B    H  
ATOM    294  H2  HOH B  91      24.553   9.817  23.633  1.00  0.00      B    H  
ATOM    295  O   HOH B  92      36.646   2.573   5.866  1.00  0.00      B    O  
ATOM    296  H1  HOH B  92      37.679   2.425   5.929  1.00  0.00      B    H  
ATOM    297  H2  HOH B  92      36.184   2.036   6.525  1.00  0.00      B    H  
ATOM    298  O   HOH B  93      23.011  34.743   2.422  1.00  0.00      B    O  
ATOM    299  H1  HOH B  93      22.041  34.490   2.536  1.00  0.00      B    H  
ATOM    300  H2  HOH B  93      23.037  35.645   1.927  1.00  0.00      B    H  
ATOM    301  O   HOH B  94       3.128   3.548  19.121  1.00  0.00      B    O  
ATOM    302  H1  HOH B  94       3.624   3.895  18.302  1.00  0.00      B    H  
ATOM    303  H2  HOH B  94       2.352   2.952  18.867  1.00  0.00      B    H  
ATOM    304  O   HOH B  95      19.421   3.657  29.228  1.00  0.00      B    O  
ATOM    305  H1  HOH B  95      18.489   4.011  29.518  1.00  0.00      B    H  
ATOM    306  H2  HOH B  95      20.079   4.400  29.476  1.00  0.00      B    H  
ATOM    307  O   HOH B  96      25.609  17.631  15.431  1.00  0.00      B    O  
ATOM    308  H1  HOH B  96      25.039  17.089  16.067  1.00  0.00      B    H  
ATOM    309  H2  HOH B  96      26.332  18.116  15.939  1.00  0.00      B    H  
ATOM    310  O   HOH B  97      20.070  21.859  16.307  1.00  0.00      B    O  
ATOM    311  H1  HOH B  97      20.729  21.167  16.611  1.00  0.00      B    H  
ATOM    312  H2  HOH B  97      19.423  21.401  15.630  1.00  0.00      B    H  
ATOM    313  O   HOH B  98       5.158   0.369  31.282  1.00  0.00      B    O  
ATOM    314  H1  HOH B  98       4.503   0.454  30.498  1.00  0.00      B    H  
ATOM    315  H2  HOH B  98       6.086   0.277  30.867  1.00  0.00      B    H  
ATOM    316  O   HOH B  99       2.793  23.789  13.488  1.00  0.00      B    O  
ATOM    317  H1  HOH B  99       2.301  23.858  14.382  1.00  0.00      B    H  
ATOM    318  H2  HOH B  99       2.905  24.708  13.176  1.00  0.00      B    H  
ATOM    319  O   HOH B 100      12.730   8.698   6.604  1.00  0.00      B    O  
ATOM    320  H1  HOH B 100      12.310   9.282   5.920  1.00  0.00      B    H  
ATOM    321  H2  HOH B 100      12.328   7.764   6.503  1.00  0.00      B    H  
ATOM    322  O   HOH B 101      21.297  32.255  11.503  1.00  0.00      B    O  
ATOM    323  H1  HOH B 101      20.814  31.388  11.677  1.00  0.00      B    H  
ATOM    324  H2  HOH B 101      22.189  32.260  12.025  1.00  0.00      B    H  
ATOM    325  O   HOH B 102      13.927  36.554  33.020  1.00  0.00      B    O  
ATOM    326  H1  HOH B 102      14.654  36.148  32.467  1.00  0.00      B    H  
ATOM    327  H2  HOH B 102      14.016  37.568  32.865  1.00  0.00      B    H  
ATOM    328  O   HOH B 103      26.517  28.571   9.726  1.00  0.00      B    O  
ATOM    329  H1  HOH B 103      26.951  29.035  10.516  1.00  0.00      B    H  
ATOM    330  H2  HOH B 103      25.493  28.528   9.881  1.00  0.00      B    H  
ATOM    331  O   HOH B 104      21.325   6.227  24.851  1.00  0.00      B    O  
ATOM    332  H1  HOH B 104      21.582   5.557  24.145  1.00  0.00      B    H  
ATOM    333  H2  HOH B 104      21.568   5.869  25.746  1.00  0.00      B    H  
ATOM    334  O   HOH B 105      16.244  37.641  28.534  1.00  0.00      B    O  
ATOM    335  H1  HOH B 105      16.474  37.243  27.626  1.00  0.00      B    H  
ATOM    336  H2  HOH B 105      16.394  38.653  28.421  1.00  0.00      B    H  
ATOM    337  O   HOH B 106      28.420  28.454  24.981  1.00  0.00      B    O  
ATOM    338  H1  HOH B 106      28.319  27.480  24.749  1.00  0.00      B    H  
ATOM    339  H2  HOH B 106      29.379  28.683  24.959  1.00  0.00      B    H  
ATOM    340  O   HOH B 107      20.496  35.597  29.130  1.00  0.00      B    O  
ATOM    341  H1  HOH B 107      20.212  35.558  28.132  1.00  0.00      B    H  
ATOM    342  H2  HOH B 107      19.833  36.219  29.581  1.00  0.00      B    H  
ATOM    343  O   HOH B 108      14.479  22.465  12.063  1.00  0.00      B    O  
ATOM    344  H1  HOH B 108      14.315  21.467  12.017  1.00  0.00      B    H  
ATOM    345  H2  HOH B 108      15.189  22.678  11.397  1.00  0.00      B    H  
ATOM    346  O   HOH B 109      11.192  24.712  20.218  1.00  0.00      B    O  
ATOM    347  H1  HOH B 109      11.981  25.042  20.799  1.00  0.00      B    H  
ATOM    348  H2  HOH B 109      10.881  23.766  20.530  1.00  0.00      B    H  
ATOM    349  O   HOH B 110      34.616  33.102   5.721  1.00  0.00      B    O  
ATOM    350  H1  HOH B 110      34.143  33.255   4.825  1.00  0.00      B    H  
ATOM    351  H2  HOH B 110      33.951  33.335   6.506  1.00  0.00      B    H  
ATOM    352  O   HOH B 111      10.717  32.608  33.602  1.00  0.00      B    O  
ATOM    353  H1  HOH B 111      11.335  33.362  33.216  1.00  0.00      B    H  
ATOM    354  H2  HOH B 111       9.854  32.750  33.094  1.00  0.00      B    H  
ATOM    355  O   HOH B 112       9.806  17.710  38.414  1.00  0.00      B    O  
ATOM    356  H1  HOH B 112       9.239  17.231  37.674  1.00  0.00      B    H  
ATOM    357  H2  HOH B 112      10.738  17.346  38.208  1.00  0.00      B    H  
ATOM    358  O   HOH B 113      36.098  27.091  11.050  1.00  0.00      B    O  
ATOM    359  H1  HOH B 113      36.994  27.467  11.073  1.00  0.00      B    H  
ATOM    360  H2  HOH B 113      35.802  26.994  10.077  1.00  0.00      B    H  
ATOM    361  O   HOH B 114      14.816  35.138   4.537  1.00  0.00      B    O  
ATOM    362  H1  HOH B 114      15.734  34.666   4.556  1.00  0.00      B    H  
ATOM    363  H2  HOH B 114      14.267  34.953   5.435  1.00  0.00      B    H  
ATOM    364  O   HOH B 115      19.479   6.271   7.154  1.00  0.00      B    O  
ATOM    365  H1  HOH B 115      18.469   5.978   6.932  1.00  0.00      B    H  
ATOM    366  H2  HOH B 115      20.176   5.555   6.931  1.00  0.00      B    H  
ATOM    367  O   HOH B 116       0.064  26.228  37.379  1.00  0.00      B    O  
ATOM    368  H1  HOH B 116       0.923  26.557  36.978  1.00  0.00      B    H  
ATOM    369  H2  HOH B 116       0.269  25.876  38.308  1.00  0.00      B    H  
ATOM    370  O   HOH B 117      15.873  16.415  25.110  1.00  0.00      B    O  
ATOM    371  H1  HOH B 117      15.724  16.478  26.113  1.00  0.00      B    H  
ATOM    372  H2  HOH B 117      15.227  15.723  24.777  1.00  0.00      B    H  
ATOM    373  O   HOH B 118      22.943   9.961  28.245  1.00  0.00      B    O  
ATOM    374  H1  HOH B 118      23.348   9.044  28.385  1.00  0.00      B    H  
ATOM    375  H2  HOH B 118      22.790  10.444  29.185  1.00  0.00      B    H  
ATOM    376  O   HOH B 119      29.142   5.948  29.921  1.00  0.00      B    O  
ATOM    377  H1  HOH B 119      29.472   6.183  30.884  1.00  0.00      B    H  
ATOM    378  H2  HOH B 119      28.412   5.249  30.067  1.00  0.00      B    H  
ATOM    379  O   HOH B 120      19.610  38.511  34.434  1.00  0.00      B    O  
ATOM    380  H1  HOH B 120      19.583  37.676  35.067  1.00  0.00      B    H  
ATOM    381  H2  HOH B 120      19.722  38.279  33.424  1.00  0.00      B    H  
ATOM    382  O   HOH B 121      26.202  24.523  29.336  1.00  0.00      B    O  
ATOM    383  H1  HOH B 121      26.315  25.395  28.787  1.00  0.00      B    H  
ATOM    384  H2  HOH B 121      26.264  23.738  28.656  1.00  0.00      B    H  
ATOM    385  O   HOH B 122      30.033  22.187  27.491  1.00  0.00      B    O  
ATOM    386  H1  HOH B 122      30.064  22.587  26.544  1.00  0.00      B    H  
ATOM    387  H2  HOH B 122      30.874  22.539  27.993  1.00  0.00      B    H  
ATOM    388  O   HOH B 123       3.233  17.253  14.283  1.00  0.00      B    O  
ATOM    389  H1  HOH B 123       3.710  16.732  13.567  1.00  0.00      B    H  
ATOM    390  H2  HOH B 123       3.366  16.770  15.128  1.00  0.00      B    H  
ATOM    391  O   HOH B 124       4.623   5.414  28.593  1.00  0.00      B    O  
ATOM    392  H1  HOH B 124       3.802   5.575  28.023  1.00  0.00      B    H  
ATOM    393  H2  HOH B 124       5.400   5.178  27.998  1.00  0.00      B    H  
ATOM    394  O   HOH B 125      21.655   4.381  34.804  1.00  0.00      B    O  
ATOM    395  H1  HOH B 125      20.778   4.175  34.305  1.00  0.00      B    H  
ATOM    396  H2  HOH B 125      21.419   5.312  35.263  1.00  0.00      B    H  
ATOM    397  O   HOH B 126      22.644  11.189  30.531  1.00  0.00      B    O  
ATOM    398  H1  HOH B 126      21.636  11.019  30.380  1.00  0.00      B    H  
ATOM    399  H2  HOH B 126      22.837  10.941  31.534  1.00  0.00      B    H  
ATOM    400  O   HOH B 127      17.523   7.980  33.196  1.00  0.00      B    O  
ATOM    401  H1  HOH B 127      17.115   8.336  32.341  1.00  0.00      B    H  
ATOM    402  H2  HOH B 127      16.903   7.287  33.586  1.00  0.00      B    H  
ATOM    403  O   HOH B 128      33.601  14.550  15.840  1.00  0.00      B    O  
ATOM    404  H1  HOH B 128      33.014  15.175  15.295  1.00  0.00      B    H  
ATOM    405  H2  HOH B 128      32.956  13.997  16.456  1.00  0.00      B    H  
ATOM    406  O   HOH B 129      30.215  32.093   8.571  1.00  0.00      B    O  
ATOM    407  H1  HOH B 129      29.597  32.432   7.806  1.00  0.00      B    H  
ATOM    408  H2  HOH B 129      30.053  32.779   9.339  1.00  0.00      B    H  
ATOM    409  O   HOH B 130      38.850  29.499   4.507  1.00  0.00      B    O  
ATOM    410  H1  HOH B 130      39.637  30.052   4.092  1.00  0.00      B    H  
ATOM    411  H2  HOH B 130      38.103  30.116   4.783  1.00  0.00      B    H  
ATOM    412  O   HOH B 131      12.373  36.944  14.435  1.00  0.00      B    O  
ATOM    413  H1  HOH B 131      11.395  36.596  14.174  1.00  0.00      B    H  
ATOM    414  H2  HOH B 131      12.642  36.440  15.274  1.00  0.00      B    H  
ATOM    415  O   HOH B 132      12.653  16.698  23.965  1.00  0.00      B    O  
ATOM    416  H1  HOH B 132      13.182  17.180  23.203  1.00  0.00      B    H  
ATOM    417  H2  HOH B 132      12.894  15.696  23.804  1.00  0.00      B    H  
ATOM    418  O   HOH B 133      16.497  20.958  27.608  1.00  0.00      B    O  
ATOM    419  H1  HOH B 133      16.732  21.427  28.497  1.00  0.00      B    H  
ATOM    420  H2  HOH B 133      15.807  20.248  27.858  1.00  0.00      B    H  
ATOM    421  O   HOH B 134      23.435   4.079   4.589  1.00  0.00      B    O  
ATOM    422  H1  HOH B 134      23.212   3.097   4.262  1.00  0.00      B    H  
ATOM    423  H2  HOH B 134      24.050   4.026   5.378  1.00  0.00      B    H  
ATOM    424  O   HOH B 135      19.783   7.564  22.508  1.00  0.00      B    O  
ATOM    425  H1  HOH B 135      19.437   7.202  21.666  1.00  0.00      B    H  
ATOM    426  H2  HOH B 135      19.908   6.790  23.094  1.00  0.00      B    H  
ATOM    427  O   HOH B 136       2.274  15.544  10.452  1.00  0.00      B    O  
ATOM    428  H1  HOH B 136       2.872  15.836  11.272  1.00  0.00      B    H  
ATOM    429  H2  HOH B 136       2.905  15.275   9.736  1.00  0.00      B    H  
ATOM    430  O   HOH B 137       2.076  10.511  21.132  1.00  0.00      B    O  
ATOM    431  H1  HOH B 137       1.291   9.889  21.325  1.00  0.00      B    H  
ATOM    432  H2  HOH B 137       1.680  11.425  21.018  1.00  0.00      B    H  
ATOM    433  O   HOH B 138       5.546  15.220  19.854  1.00  0.00      B    O  
ATOM    434  H1  HOH B 138       5.090  14.637  20.508  1.00  0.00      B    H  
ATOM    435  H2  HOH B 138       6.230  14.624  19.377  1.00  0.00      B    H  
ATOM    436  O   HOH B 139      37.097  32.275   2.280  1.00  0.00      B    O  
ATOM    437  H1  HOH B 139      36.099  32.122   2.339  1.00  0.00      B    H  
ATOM    438  H2  HOH B 139      37.540  31.544   1.748  1.00  0.00      B    H  
ATOM    439  O   HOH B 140      26.867  16.484  29.616  1.00  0.00      B    O  
ATOM    440  H1  HOH B 140      26.747  15.735  28.893  1.00  0.00      B    H  
ATOM    441  H2  HOH B 140      27.552  16.123  30.239  1.00  0.00      B    H  
ATOM    442  O   HOH B 141       4.933   3.134  29.961  1.00  0.00      B    O  
ATOM    443  H1  HOH B 141       4.321   2.354  29.667  1.00  0.00      B    H  
ATOM    444  H2  HOH B 141       4.602   3.999  29.572  1.00  0.00      B    H  
ATOM    445  O   HOH B 142      26.736  36.273   2.893  1.00  0.00      B    O  
ATOM    446  H1  HOH B 142      26.388  35.643   3.595  1.00  0.00      B    H  
ATOM    447  H2  HOH B 142      25.932  36.747   2.521  1.00  0.00      B    H  
ATOM    448  O   HOH B 143      18.000  13.047   0.398  1.00  0.00      B    O  
ATOM    449  H1  HOH B 143      18.136  12.095   0.070  1.00  0.00      B    H  
ATOM    450  H2  HOH B 143      18.610  13.672  -0.081  1.00  0.00      B    H  
ATOM    451  O   HOH B 144      11.546   2.051  23.727  1.00  0.00      B    O  
ATOM    452  H1  HOH B 144      12.278   2.160  23.027  1.00  0.00      B    H  
ATOM    453  H2  HOH B 144      11.439   1.081  23.931  1.00  0.00      B    H  
ATOM    454  O   HOH B 145      37.940  24.347  27.624  1.00  0.00      B    O  
ATOM    455  H1  HOH B 145      37.171  23.778  27.946  1.00  0.00      B    H  
ATOM    456  H2  HOH B 145      37.737  25.325  27.899  1.00  0.00      B    H  
ATOM    457  O   HOH B 146       0.011  16.416  23.855  1.00  0.00      B    O  
ATOM    458  H1  HOH B 146       0.183  16.867  24.760  1.00  0.00      B    H  
ATOM    459  H2  HOH B 146       0.675  15.687  23.784  1.00  0.00      B    H  
ATOM    460  O   HOH B 147       7.710  34.429   9.972  1.00  0.00      B    O  
ATOM    461  H1  HOH B 147       7.350  33.798  10.689  1.00  0.00      B    H  
ATOM    462  H2  HOH B 147       7.327  33.968   9.093  1.00  0.00      B    H  
ATOM    463  O   HOH B 148      30.401  22.367   9.485  1.00  0.00      B    O  
ATOM    464  H1  HOH B 148      29.644  21.916   8.940  1.00  0.00      B    H  
ATOM    465  H2  HOH B 148      30.227  23.364   9.558  1.00  0.00      B    H  
ATOM    466  O   HOH B 149      33.706  17.809  23.843  1.00  0.00      B    O  
ATOM    467  H1  HOH B 149      33.405  17.657  24.841  1.00  0.00      B    H  
ATOM    468  H2  HOH B 149      33.821  16.873  23.458  1.00  0.00      B    H  
ATOM    469  O   HOH B 150       7.708  20.599  10.548  1.00  0.00      B    O  
ATOM    470  H1  HOH B 150       8.717  20.545  10.509  1.00  0.00      B    H  
ATOM    471  H2  HOH B 150       7.490  21.413  11.043  1.00  0.00      B    H  
ATOM    472  O   HOH B 151      18.070  14.255  24.497  1.00  0.00      B    O  
ATOM    473  H1  HOH B 151      17.199  13.705  24.559  1.00  0.00      B    H  
ATOM    474  H2  HOH B 151      18.357  14.419  25.468  1.00  0.00      B    H  
ATOM    475  O   HOH B 152       9.236  18.772   8.312  1.00  0.00      B    O  
ATOM    476  H1  HOH B 152       9.600  18.914   9.220  1.00  0.00      B    H  
ATOM    477  H2  HOH B 152       8.728  17.908   8.444  1.00  0.00      B    H  
ATOM    478  O   HOH B 153      20.423  14.168  21.916  1.00  0.00      B    O  
ATOM    479  H1  HOH B 153      19.969  13.206  21.982  1.00  0.00      B    H  
ATOM    480  H2  HOH B 153      21.037  14.218  22.719  1.00  0.00      B    H  
ATOM    481  O   HOH B 154      27.124   4.181  30.685  1.00  0.00      B    O  
ATOM    482  H1  HOH B 154      26.164   4.458  30.823  1.00  0.00      B    H  
ATOM    483  H2  HOH B 154      27.578   3.987  31.605  1.00  0.00      B    H  
ATOM    484  O   HOH B 155      21.803  13.945  33.060  1.00  0.00      B    O  
ATOM    485  H1  HOH B 155      21.002  14.058  33.714  1.00  0.00      B    H  
ATOM    486  H2  HOH B 155      21.542  14.500  32.235  1.00  0.00      B    H  
ATOM    487  O   HOH B 156      36.875  11.870  37.531  1.00  0.00      B    O  
ATOM    488  H1  HOH B 156      36.925  10.933  37.383  1.00  0.00      B    H  
ATOM    489  H2  HOH B 156      36.149  12.277  36.945  1.00  0.00      B    H  
ATOM    490  O   HOH B 157      31.342  26.222  36.175  1.00  0.00      B    O  
ATOM    491  H1  HOH B 157      31.798  25.330  36.222  1.00  0.00      B    H  
ATOM    492  H2  HOH B 157      30.629  26.131  35.459  1.00  0.00      B    H  
ATOM    493  O   HOH B 158      14.711   7.128  38.306  1.00  0.00      B    O  
ATOM    494  H1  HOH B 158      14.924   6.326  37.704  1.00  0.00      B    H  
ATOM    495  H2  HOH B 158      15.367   7.195  39.102  1.00  0.00      B    H  
ATOM    496  O   HOH B 159       3.337  11.908  23.328  1.00  0.00      B    O  
ATOM    497  H1  HOH B 159       4.138  11.696  23.923  1.00  0.00      B    H  
ATOM    498  H2  HOH B 159       3.163  11.052  22.708  1.00  0.00      B    H  
ATOM    499  O   HOH B 160      20.168  11.213  18.043  1.00  0.00      B    O  
ATOM    500  H1  HOH B 160      20.979  11.038  17.473  1.00  0.00      B    H  
ATOM    501  H2  HOH B 160      19.987  10.380  18.498  1.00  0.00      B    H  
ATOM    502  O   HOH B 161      19.119  14.180  11.993  1.00  0.00      B    O  
ATOM    503  H1  HOH B 161      19.343  13.220  11.772  1.00  0.00      B    H  
ATOM    504  H2  HOH B 161      19.744  14.472  12.758  1.00  0.00      B    H  
ATOM    505  O   HOH B 162       3.943  26.315  15.784  1.00  0.00      B    O  
ATOM    506  H1  HOH B 162       4.479  25.423  15.790  1.00  0.00      B    H  
ATOM    507  H2  HOH B 162       3.635  26.446  14.823  1.00  0.00      B    H  
ATOM    508  O   HOH B 163      16.859  29.488  12.003  1.00  0.00      B    O  
ATOM    509  H1  HOH B 163      15.928  28.986  12.178  1.00  0.00      B    H  
ATOM    510  H2  HOH B 163      17.507  28.713  11.890  1.00  0.00      B    H  
ATOM    511  O   HOH B 164       8.136   8.675  25.539  1.00  0.00      B    O  
ATOM    512  H1  HOH B 164       8.207   9.543  24.986  1.00  0.00      B    H  
ATOM    513  H2  HOH B 164       7.595   8.922  26.337  1.00  0.00      B    H  
ATOM    514  O   HOH B 165      35.234  13.439  25.484  1.00  0.00      B    O  
ATOM    515  H1  HOH B 165      34.526  12.961  24.904  1.00  0.00      B    H  
ATOM    516  H2  HOH B 165      36.150  12.985  25.189  1.00  0.00      B    H  
ATOM    517  O   HOH B 166      27.339  27.137   0.693  1.00  0.00      B    O  
ATOM    518  H1  HOH B 166      27.944  26.395   0.501  1.00  0.00      B    H  
ATOM    519  H2  HOH B 166      27.186  27.088   1.683  1.00  0.00      B    H  
ATOM    520  O   HOH B 167      22.974  22.852   2.805  1.00  0.00      B    O  
ATOM    521  H1  HOH B 167      23.702  23.061   3.488  1.00  0.00      B    H  
ATOM    522  H2  HOH B 167      22.249  22.404   3.259  1.00  0.00      B    H  
ATOM    523  O   HOH B 168      38.857   7.999  37.822  1.00  0.00      B    O  
ATOM    524  H1  HOH B 168      37.937   8.435  37.664  1.00  0.00      B    H  
ATOM    525  H2  HOH B 168      39.259   8.538  38.609  1.00  0.00      B    H  
ATOM    526  O   HOH B 169       2.002  27.132  32.882  1.00  0.00      B    O  
ATOM    527  H1  HOH B 169       1.195  27.719  32.750  1.00  0.00      B    H  
ATOM    528  H2  HOH B 169       2.724  27.758  33.037  1.00  0.00      B    H  
ATOM    529  O   HOH B 170      34.112  18.661   7.113  1.00  0.00      B    O  
ATOM    530  H1  HOH B 170      34.673  18.135   6.455  1.00  0.00      B    H  
ATOM    531  H2  HOH B 170      34.573  18.616   7.976  1.00  0.00      B    H  
ATOM    532  O   HOH B 171       2.158  32.628  10.931  1.00  0.00      B    O  
ATOM    533  H1  HOH B 171       1.681  33.143  10.176  1.00  0.00      B    H  
ATOM    534  H2  HOH B 171       2.159  31.669  10.694  1.00  0.00      B    H  
ATOM    535  O   HOH B 172      32.410  11.942   5.520  1.00  0.00      B    O  
ATOM    536  H1  HOH B 172      31.886  12.620   4.921  1.00  0.00      B    H  
ATOM    537  H2  HOH B 172      32.628  11.108   5.018  1.00  0.00      B    H  
ATOM    538  O   HOH B 173      35.753   3.047   3.524  1.00  0.00      B    O  
ATOM    539  H1  HOH B 173      35.466   2.150   3.168  1.00  0.00      B    H  
ATOM    540  H2  HOH B 173      36.139   2.876   4.422  1.00  0.00      B    H  
ATOM    541  O   HOH B 174      38.415  12.192   2.280  1.00  0.00      B    O  
ATOM    542  H1  HOH B 174      39.415  12.397   2.476  1.00  0.00      B    H  
ATOM    543  H2  HOH B 174      37.956  12.910   1.755  1.00  0.00      B    H  
ATOM    544  O   HOH B 175      33.076  33.172   8.434  1.00  0.00      B    O  
ATOM    545  H1  HOH B 175      32.364  32.588   7.977  1.00  0.00      B    H  
ATOM    546  H2  HOH B 175      33.751  32.690   8.946  1.00  0.00      B    H  
ATOM    547  O   HOH B 176       2.320  36.484  17.765  1.00  0.00      B    O  
ATOM    548  H1  HOH B 176       2.475  35.767  17.074  1.00  0.00      B    H  
ATOM    549  H2  HOH B 176       1.308  36.524  17.753  1.00  0.00      B    H  
ATOM    550  O   HOH B 177      21.785  33.358  32.933  1.00  0.00      B    O  
ATOM    551  H1  HOH B 177      22.554  32.941  32.403  1.00  0.00      B    H  
ATOM    552  H2  HOH B 177      21.622  34.303  32.640  1.00  0.00      B    H  
ATOM    553  O   HOH B 178       0.357  23.244  20.223  1.00  0.00      B    O  
ATOM    554  H1  HOH B 178       1.233  23.710  20.496  1.00  0.00      B    H  
ATOM    555  H2  HOH B 178      -0.058  23.679  19.425  1.00  0.00      B    H  
ATOM    556  O   HOH B 179      34.427  28.916  21.393  1.00  0.00      B    O  
ATOM    557  H1  HOH B 179      34.114  28.419  20.584  1.00  0.00      B    H  
ATOM    558  H2  HOH B 179      34.503  28.209  22.124  1.00  0.00      B    H  
ATOM    559  O   HOH B 180      36.402  24.338  22.458  1.00  0.00      B    O  
ATOM    560  H1  HOH B 180      37.353  24.396  22.537  1.00  0.00      B    H  
ATOM    561  H2  HOH B 180      36.046  23.734  23.120  1.00  0.00      B    H  
ATOM    562  O   HOH B 181       9.144  11.081  24.367  1.00  0.00      B    O  
ATOM    563  H1  HOH B 181       9.799  10.611  23.734  1.00  0.00      B    H  
ATOM    564  H2  HOH B 181       9.698  11.406  25.072  1.00  0.00      B    H  
ATOM    565  O   HOH B 182      24.733  28.330  34.517  1.00  0.00      B    O  
ATOM    566  H1  HOH B 182      23.953  28.071  35.122  1.00  0.00      B    H  
ATOM    567  H2  HOH B 182      24.613  29.299  34.259  1.00  0.00      B    H  
ATOM    568  O   HOH B 183      38.928   1.903   9.860  1.00  0.00      B    O  
ATOM    569  H1  HOH B 183      39.589   1.428  10.538  1.00  0.00      B    H  
ATOM    570  H2  HOH B 183      38.249   2.306  10.441  1.00  0.00      B    H  
ATOM    571  O   HOH B 184      33.519   6.658  12.856  1.00  0.00      B    O  
ATOM    572  H1  HOH B 184      34.042   6.892  12.006  1.00  0.00      B    H  
ATOM    573  H2  HOH B 184      32.545   6.984  12.750  1.00  0.00      B    H  
ATOM    574  O   HOH B 185       3.576  11.009   0.461  1.00  0.00      B    O  
ATOM    575  H1  HOH B 185       3.990  10.432  -0.303  1.00  0.00      B    H  
ATOM    576  H2  HOH B 185       3.338  10.335   1.198  1.00  0.00      B    H  
ATOM    577  O   HOH B 186      24.928   2.097  35.406  1.00  0.00      B    O  
ATOM    578  H1  HOH B 186      25.139   1.195  35.786  1.00  0.00      B    H  
ATOM    579  H2  HOH B 186      24.746   2.674  36.216  1.00  0.00      B    H  
ATOM    580  O   HOH B 187      14.219   7.734  16.938  1.00  0.00      B    O  
ATOM    581  H1  HOH B 187      13.431   7.253  16.450  1.00  0.00      B    H  
ATOM    582  H2  HOH B 187      14.648   7.021  17.587  1.00  0.00      B    H  
ATOM    583  O   HOH B 188      30.257   8.191  20.716  1.00  0.00      B    O  
ATOM    584  H1  HOH B 188      31.127   8.476  21.219  1.00  0.00      B    H  
ATOM    585  H2  HOH B 188      30.295   8.578  19.776  1.00  0.00      B    H  
ATOM    586  O   HOH B 189       7.142  13.417  27.965  1.00  0.00      B    O  
ATOM    587  H1  HOH B 189       6.640  14.019  28.568  1.00  0.00      B    H  
ATOM    588  H2  HOH B 189       7.551  12.678  28.527  1.00  0.00      B    H  
ATOM    589  O   HOH B 190      22.431   5.117  22.187  1.00  0.00      B    O  
ATOM    590  H1  HOH B 190      22.855   6.052  22.213  1.00  0.00      B    H  
ATOM    591  H2  HOH B 190      22.009   5.013  21.265  1.00  0.00      B    H  
ATOM    592  O   HOH B 191      33.610  36.907  17.338  1.00  0.00      B    O  
ATOM    593  H1  HOH B 191      33.019  36.124  17.509  1.00  0.00      B    H  
ATOM    594  H2  HOH B 191      33.824  36.931  16.341  1.00  0.00      B    H  
ATOM    595  O   HOH B 192      21.276  13.882  16.958  1.00  0.00      B    O  
ATOM    596  H1  HOH B 192      20.577  13.116  17.050  1.00  0.00      B    H  
ATOM    597  H2  HOH B 192      21.354  14.348  17.830  1.00  0.00      B    H  
ATOM    598  O   HOH B 193       2.023  20.177  10.899  1.00  0.00      B    O  
ATOM    599  H1  HOH B 193       1.262  19.501  10.830  1.00  0.00      B    H  
ATOM    600  H2  HOH B 193       2.798  19.926  10.227  1.00  0.00      B    H  
ATOM    601  O   HOH B 194      25.053  34.345  35.390  1.00  0.00      B    O  
ATOM    602  H1  HOH B 194      25.474  34.806  34.568  1.00  0.00      B    H  
ATOM    603  H2  HOH B 194      25.611  33.512  35.620  1.00  0.00      B    H  
ATOM    604  O   HOH B 195      12.285  25.685   4.068  1.00  0.00      B    O  
ATOM    605  H1  HOH B 195      11.912  24.848   3.625  1.00  0.00      B    H  
ATOM    606  H2  HOH B 195      13.196  25.420   4.429  1.00  0.00      B    H  
ATOM    607  O   HOH B 196      31.236  28.634   4.945  1.00  0.00      B    O  
ATOM    608  H1  HOH B 196      32.222  28.429   4.769  1.00  0.00      B    H  
ATOM    609  H2  HOH B 196      31.117  29.426   4.335  1.00  0.00      B    H  
ATOM    610  O   HOH B 197      13.292  37.941   0.629  1.00  0.00      B    O  
ATOM    611  H1  HOH B 197      12.928  37.286   1.268  1.00  0.00      B    H  
ATOM    612  H2  HOH B 197      14.195  37.708   0.326  1.00  0.00      B    H  
ATOM    613  O   HOH B 198      11.063  12.562   3.481  1.00  0.00      B    O  
ATOM    614  H1  HOH B 198      11.289  13.406   4.026  1.00  0.00      B    H  
ATOM    615  H2  HOH B 198      11.195  11.769   4.078  1.00  0.00      B    H  
ATOM    616  O   HOH B 199      28.983  18.058  23.810  1.00  0.00      B    O  
ATOM    617  H1  HOH B 199      29.160  17.389  24.522  1.00  0.00      B    H  
ATOM    618  H2  HOH B 199      29.738  18.757  23.785  1.00  0.00      B    H  
ATOM    619  O   HOH B 200      13.278  11.101  22.594  1.00  0.00      B    O  
ATOM    620  H1  HOH B 200      13.909  11.473  21.884  1.00  0.00      B    H  
ATOM    621  H2  HOH B 200      13.032  10.119  22.296  1.00  0.00      B    H  
ATOM    622  O   HOH B 201       6.007  17.932   4.492  1.00  0.00      B    O  
ATOM    623  H1  HOH B 201       5.648  18.827   4.873  1.00  0.00      B    H  
ATOM    624  H2  HOH B 201       6.626  17.567   5.192  1.00  0.00      B    H  
ATOM    625  O   HOH B 202      36.089  29.852  31.980  1.00  0.00      B    O  
ATOM    626  H1  HOH B 202      35.494  30.313  31.292  1.00  0.00      B    H  
ATOM    627  H2  HOH B 202      35.872  28.837  31.950  1.00  0.00      B    H  
ATOM    628  O   HOH B 203      32.835  38.041  21.426  1.00  0.00      B    O  
ATOM    629  H1  HOH B 203      33.296  38.936  21.598  1.00  0.00      B    H  
ATOM    630  H2  HOH B 203      32.496  37.642  22.292  1.00  0.00      B    H  
ATOM    631  O   HOH B 204      35.108   2.328  18.885  1.00  0.00      B    O  
ATOM    632  H1  HOH B 204      36.011   2.364  19.369  1.00  0.00      B    H  
ATOM    633  H2  HOH B 204      34.925   3.250  18.490  1.00  0.00      B    H  
ATOM    634  O   HOH B 205      22.883  29.640   1.932  1.00  0.00      B    O  
ATOM    635  H1  HOH B 205      22.105  29.498   1.217  1.00  0.00      B    H  
ATOM    636  H2  HOH B 205      23.541  30.293   1.551  1.00  0.00      B    H  
ATOM    637  O   HOH B 206      37.764   9.727  10.101  1.00  0.00      B    O  
ATOM    638  H1  HOH B 206      37.685   9.120  10.868  1.00  0.00      B    H  
ATOM    639  H2  HOH B 206      38.698  10.187  10.168  1.00  0.00      B    H  
ATOM    640  O   HOH B 207      16.153  33.562  29.626  1.00  0.00      B    O  
ATOM    641  H1  HOH B 207      16.471  32.788  29.038  1.00  0.00      B    H  
ATOM    642  H2  HOH B 207      16.520  33.526  30.541  1.00  0.00      B    H  
ATOM    643  O   HOH B 208      15.557  18.328  14.585  1.00  0.00      B    O  
ATOM    644  H1  HOH B 208      15.320  17.409  14.935  1.00  0.00      B    H  
ATOM    645  H2  HOH B 208      15.383  19.036  15.283  1.00  0.00      B    H  
ATOM    646  O   HOH B 209      35.037  36.342  36.998  1.00  0.00      B    O  
ATOM    647  H1  HOH B 209      35.577  36.444  36.128  1.00  0.00      B    H  
ATOM    648  H2  HOH B 209      34.809  35.336  37.138  1.00  0.00      B    H  
ATOM    649  O   HOH B 210       6.569  37.318  25.079  1.00  0.00      B    O  
ATOM    650  H1  HOH B 210       7.261  37.570  24.415  1.00  0.00      B    H  
ATOM    651  H2  HOH B 210       5.864  36.827  24.519  1.00  0.00      B    H  
ATOM    652  O   HOH B 211      21.871  36.313  32.761  1.00  0.00      B    O  
ATOM    653  H1  HOH B 211      22.808  36.696  32.981  1.00  0.00      B    H  
ATOM    654  H2  HOH B 211      21.413  36.096  33.615  1.00  0.00      B    H  
ATOM    655  O   HOH B 212       6.287  28.393  10.400  1.00  0.00      B    O  
ATOM    656  H1  HOH B 212       7.182  28.788  10.083  1.00  0.00      B    H  
ATOM    657  H2  HOH B 212       6.348  27.379  10.264  1.00  0.00      B    H  
ATOM    658  O   HOH B 213      37.224  29.841  24.609  1.00  0.00      B    O  
ATOM    659  H1  HOH B 213      37.946  30.277  25.194  1.00  0.00      B    H  
ATOM    660  H2  HOH B 213      37.115  28.862  25.005  1.00  0.00      B    H  
ATOM    661  O   HOH B 214       3.953  13.367  14.961  1.00  0.00      B    O  
ATOM    662  H1  HOH B 214       4.016  13.713  13.998  1.00  0.00      B    H  
ATOM    663  H2  HOH B 214       4.879  13.502  15.318  1.00  0.00      B    H  
ATOM    664  O   HOH B 215      29.679  17.793  14.800  1.00  0.00      B    O  
ATOM    665  H1  HOH B 215      28.628  17.691  14.759  1.00  0.00      B    H  
ATOM    666  H2  HOH B 215      30.036  16.854  15.104  1.00  0.00      B    H  
ATOM    667  O   HOH B 216      35.636  27.009  23.242  1.00  0.00      B    O  
ATOM    668  H1  HOH B 216      36.398  27.092  23.904  1.00  0.00      B    H  
ATOM    669  H2  HOH B 216      35.698  26.117  22.785  1.00  0.00      B    H  
ATOM    670  O   HOH B 217      30.555   9.447  26.977  1.00  0.00      B    O  
ATOM    671  H1  HOH B 217      29.797   9.934  26.413  1.00  0.00      B    H  
ATOM    672  H2  HOH B 217      31.358  10.075  26.914  1.00  0.00      B    H  
ATOM    673  O   HOH B 218      16.989  24.431   3.606  1.00  0.00      B    O  
ATOM    674  H1  HOH B 218      15.994  24.344   3.494  1.00  0.00      B    H  
ATOM    675  H2  HOH B 218      17.288  25.039   2.825  1.00  0.00      B    H  
ATOM    676  O   HOH B 219      10.248  19.833   0.551  1.00  0.00      B    O  
ATOM    677  H1  HOH B 219      10.079  18.978  -0.009  1.00  0.00      B    H  
ATOM    678  H2  HOH B 219      11.252  20.022   0.475  1.00  0.00      B    H  
ATOM    679  O   HOH B 220      14.687   1.166  35.320  1.00  0.00      B    O  
ATOM    680  H1  HOH B 220      14.967   0.345  34.713  1.00  0.00      B    H  
ATOM    681  H2  HOH B 220      14.810   0.805  36.233  1.00  0.00      B    H  
ATOM    682  O   HOH B 221      19.117  35.554  12.551  1.00  0.00      B    O  
ATOM    683  H1  HOH B 221      19.772  35.315  13.354  1.00  0.00      B    H  
ATOM    684  H2  HOH B 221      19.256  34.946  11.790  1.00  0.00      B    H  
ATOM    685  O   HOH B 222      14.133  13.839   8.819  1.00  0.00      B    O  
ATOM    686  H1  HOH B 222      14.987  13.715   8.245  1.00  0.00      B    H  
ATOM    687  H2  HOH B 222      13.399  13.146   8.488  1.00  0.00      B    H  
ATOM    688  O   HOH B 223      16.727  32.533  36.258  1.00  0.00      B    O  
ATOM    689  H1  HOH B 223      15.896  33.037  36.393  1.00  0.00      B    H  
ATOM    690  H2  HOH B 223      16.521  31.602  35.872  1.00  0.00      B    H  
ATOM    691  O   HOH B 224      23.018  25.492   2.047  1.00  0.00      B    O  
ATOM    692  H1  HOH B 224      23.278  25.896   2.978  1.00  0.00      B    H  
ATOM    693  H2  HOH B 224      22.969  24.444   2.117  1.00  0.00      B    H  
ATOM    694  O   HOH B 225       3.168  29.184  15.446  1.00  0.00      B    O  
ATOM    695  H1  HOH B 225       3.336  28.208  15.565  1.00  0.00      B    H  
ATOM    696  H2  HOH B 225       3.184  29.628  16.323  1.00  0.00      B    H  
ATOM    697  O   HOH B 226      14.232   8.531  12.665  1.00  0.00      B    O  
ATOM    698  H1  HOH B 226      14.701   9.388  12.364  1.00  0.00      B    H  
ATOM    699  H2  HOH B 226      13.227   8.665  12.560  1.00  0.00      B    H  
ATOM    700  O   HOH B 227      12.019  30.694  30.867  1.00  0.00      B    O  
ATOM    701  H1  HOH B 227      12.112  31.477  31.493  1.00  0.00      B    H  
ATOM    702  H2  HOH B 227      11.490  31.045  30.075  1.00  0.00      B    H  
ATOM    703  O   HOH B 228      21.430  29.233  13.390  1.00  0.00      B    O  
ATOM    704  H1  HOH B 228      21.760  28.310  13.473  1.00  0.00      B    H  
ATOM    705  H2  HOH B 228      21.932  29.822  14.079  1.00  0.00      B    H  
ATOM    706  O   HOH B 229      24.417   7.376  19.550  1.00  0.00      B    O  
ATOM    707  H1  HOH B 229      23.933   6.662  19.091  1.00  0.00      B    H  
ATOM    708  H2  HOH B 229      25.437   7.198  19.463  1.00  0.00      B    H  
ATOM    709  O   HOH B 230      23.764  29.869  15.290  1.00  0.00      B    O  
ATOM    710  H1  HOH B 230      24.187  28.951  15.276  1.00  0.00      B    H  
ATOM    711  H2  HOH B 230      24.463  30.534  14.930  1.00  0.00      B    H  
ATOM    712  O   HOH B 231      22.438  18.324   0.707  1.00  0.00      B    O  
ATOM    713  H1  HOH B 231      22.540  19.339   0.548  1.00  0.00      B    H  
ATOM    714  H2  HOH B 231      23.028  18.068   1.442  1.00  0.00      B    H  
ATOM    715  O   HOH B 232       4.176  24.083  23.474  1.00  0.00      B    O  
ATOM    716  H1  HOH B 232       4.129  24.288  22.474  1.00  0.00      B    H  
ATOM    717  H2  HOH B 232       3.226  23.982  23.851  1.00  0.00      B    H  
ATOM    718  O   HOH B 233      18.632   6.585  37.905  1.00  0.00      B    O  
ATOM    719  H1  HOH B 233      18.557   5.654  37.521  1.00  0.00      B    H  
ATOM    720  H2  HOH B 233      19.491   6.480  38.445  1.00  0.00      B    H  
ATOM    721  O   HOH B 234      32.055  31.464  18.602  1.00  0.00      B    O  
ATOM    722  H1  HOH B 234      32.963  31.328  19.048  1.00  0.00      B    H  
ATOM    723  H2  HOH B 234      32.098  31.225  17.596  1.00  0.00      B    H  
ATOM    724  O   HOH B 235      21.534  38.961  29.203  1.00  0.00      B    O  
ATOM    725  H1  HOH B 235      21.157  38.626  30.048  1.00  0.00      B    H  
ATOM    726  H2  HOH B 235      22.034  39.794  29.442  1.00  0.00      B    H  
ATOM    727  O   HOH B 236      13.432   8.320  22.080  1.00  0.00      B    O  
ATOM    728  H1  HOH B 236      14.438   8.092  22.245  1.00  0.00      B    H  
ATOM    729  H2  HOH B 236      13.053   7.640  21.354  1.00  0.00      B    H  
ATOM    730  O   HOH B 237       6.346  32.869  35.472  1.00  0.00      B    O  
ATOM    731  H1  HOH B 237       6.199  33.830  35.231  1.00  0.00      B    H  
ATOM    732  H2  HOH B 237       6.627  32.800  36.433  1.00  0.00      B    H  
ATOM    733  O   HOH B 238       7.295   8.477  33.134  1.00  0.00      B    O  
ATOM    734  H1  HOH B 238       6.978   7.505  33.201  1.00  0.00      B    H  
ATOM    735  H2  HOH B 238       6.900   8.935  34.001  1.00  0.00      B    H  
ATOM    736  O   HOH B 239      37.125  15.660  21.716  1.00  0.00      B    O  
ATOM    737  H1  HOH B 239      37.733  16.128  22.348  1.00  0.00      B    H  
ATOM    738  H2  HOH B 239      37.257  15.993  20.743  1.00  0.00      B    H  
ATOM    739  O   HOH B 240       2.812  36.301  27.926  1.00  0.00      B    O  
ATOM    740  H1  HOH B 240       2.230  35.707  27.366  1.00  0.00      B    H  
ATOM    741  H2  HOH B 240       3.519  36.718  27.356  1.00  0.00      B    H  
ATOM    742  O   HOH B 241      37.205  18.053   8.481  1.00  0.00      B    O  
ATOM    743  H1  HOH B 241      36.290  18.443   8.531  1.00  0.00      B    H  
ATOM    744  H2  HOH B 241      37.166  17.067   8.379  1.00  0.00      B    H  
ATOM    745  O   HOH B 242      22.966  35.799   6.527  1.00  0.00      B    O  
ATOM    746  H1  HOH B 242      22.564  35.057   6.059  1.00  0.00      B    H  
ATOM    747  H2  HOH B 242      22.892  36.605   5.966  1.00  0.00      B    H  
ATOM    748  O   HOH B 243       8.066  11.890   2.879  1.00  0.00      B    O  
ATOM    749  H1  HOH B 243       7.352  12.435   3.406  1.00  0.00      B    H  
ATOM    750  H2  HOH B 243       8.957  12.105   3.323  1.00  0.00      B    H  
ATOM    751  O   HOH B 244       6.297   3.619  34.908  1.00  0.00      B    O  
ATOM    752  H1  HOH B 244       7.095   4.277  34.707  1.00  0.00      B    H  
ATOM    753  H2  HOH B 244       5.696   3.464  34.072  1.00  0.00      B    H  
ATOM    754  O   HOH B 245      37.256   2.397  20.377  1.00  0.00      B    O  
ATOM    755  H1  HOH B 245      38.042   3.015  20.214  1.00  0.00      B    H  
ATOM    756  H2  HOH B 245      37.541   1.686  21.049  1.00  0.00      B    H  
ATOM    757  O   HOH B 246       6.887   5.749   8.054  1.00  0.00      B    O  
ATOM    758  H1  HOH B 246       7.002   6.062   7.133  1.00  0.00      B    H  
ATOM    759  H2  HOH B 246       5.938   5.900   8.225  1.00  0.00      B    H  
ATOM    760  O   HOH B 247       0.907   8.905  24.317  1.00  0.00      B    O  
ATOM    761  H1  HOH B 247       1.717   8.609  23.796  1.00  0.00      B    H  
ATOM    762  H2  HOH B 247       0.137   8.333  24.199  1.00  0.00      B    H  
ATOM    763  O   HOH B 248      33.810   9.471   4.704  1.00  0.00      B    O  
ATOM    764  H1  HOH B 248      34.417   9.051   3.928  1.00  0.00      B    H  
ATOM    765  H2  HOH B 248      33.703   8.846   5.492  1.00  0.00      B    H  
ATOM    766  O   HOH B 249       7.891  32.773  18.795  1.00  0.00      B    O  
ATOM    767  H1  HOH B 249       8.513  33.348  18.294  1.00  0.00      B    H  
ATOM    768  H2  HOH B 249       7.890  31.874  18.258  1.00  0.00      B    H  
ATOM    769  O   HOH B 250      10.353  -0.339  16.037  1.00  0.00      B    O  
ATOM    770  H1  HOH B 250      10.901   0.341  16.564  1.00  0.00      B    H  
ATOM    771  H2  HOH B 250      10.112   0.125  15.141  1.00  0.00      B    H  
ATOM    772  O   HOH B 251      17.689  24.938  13.141  1.00  0.00      B    O  
ATOM    773  H1  HOH B 251      18.042  23.941  13.148  1.00  0.00      B    H  
ATOM    774  H2  HOH B 251      17.819  25.187  14.116  1.00  0.00      B    H  
ATOM    775  O   HOH B 252       4.956  28.332  19.775  1.00  0.00      B    O  
ATOM    776  H1  HOH B 252       5.007  27.419  19.320  1.00  0.00      B    H  
ATOM    777  H2  HOH B 252       5.855  28.485  20.234  1.00  0.00      B    H  
ATOM    778  O   HOH B 253      14.606  29.916   0.271  1.00  0.00      B    O  
ATOM    779  H1  HOH B 253      14.294  29.567   1.181  1.00  0.00      B    H  
ATOM    780  H2  HOH B 253      15.445  29.405   0.034  1.00  0.00      B    H  
ATOM    781  O   HOH B 254      18.194  10.313  39.123  1.00  0.00      B    O  
ATOM    782  H1  HOH B 254      18.150   9.696  38.320  1.00  0.00      B    H  
ATOM    783  H2  HOH B 254      17.560   9.998  39.782  1.00  0.00      B    H  
ATOM    784  O   HOH B 255      38.793  19.162   0.321  1.00  0.00      B    O  
ATOM    785  H1  HOH B 255      39.553  19.313   1.038  1.00  0.00      B    H  
ATOM    786  H2  HOH B 255      38.611  20.065  -0.168  1.00  0.00      B    H  
ATOM    787  O   HOH B 256      33.645  18.651  20.995  1.00  0.00      B    O  
ATOM    788  H1  HOH B 256      33.816  18.276  21.896  1.00  0.00      B    H  
ATOM    789  H2  HOH B 256      33.945  17.879  20.391  1.00  0.00      B    H  
ATOM    790  O   HOH B 257      28.061  18.257   9.999  1.00  0.00      B    O  
ATOM    791  H1  HOH B 257      27.315  18.918  10.036  1.00  0.00      B    H  
ATOM    792  H2  HOH B 257      27.745  17.355  10.015  1.00  0.00      B    H  
ATOM    793  O   HOH B 258      25.668   8.808   5.552  1.00  0.00      B    O  
ATOM    794  H1  HOH B 258      25.029   8.967   4.744  1.00  0.00      B    H  
ATOM    795  H2  HOH B 258      26.573   8.728   5.166  1.00  0.00      B    H  
ATOM    796  O   HOH B 259      16.934  34.020  22.018  1.00  0.00      B    O  
ATOM    797  H1  HOH B 259      16.738  33.104  22.364  1.00  0.00      B    H  
ATOM    798  H2  HOH B 259      17.907  34.245  21.978  1.00  0.00      B    H  
ATOM    799  O   HOH B 260      31.097   4.675   4.098  1.00  0.00      B    O  
ATOM    800  H1  HOH B 260      31.522   4.162   4.852  1.00  0.00      B    H  
ATOM    801  H2  HOH B 260      31.807   5.275   3.638  1.00  0.00      B    H  
ATOM    802  O   HOH B 261       3.470   7.542   0.528  1.00  0.00      B    O  
ATOM    803  H1  HOH B 261       3.308   6.560   0.314  1.00  0.00      B    H  
ATOM    804  H2  HOH B 261       4.352   7.801   0.029  1.00  0.00      B    H  
ATOM    805  O   HOH B 262      32.757   0.743  28.569  1.00  0.00      B    O  
ATOM    806  H1  HOH B 262      31.909   0.407  28.230  1.00  0.00      B    H  
ATOM    807  H2  HOH B 262      33.301  -0.067  28.846  1.00  0.00      B    H  
ATOM    808  O   HOH B 263      13.718  34.163   6.849  1.00  0.00      B    O  
ATOM    809  H1  HOH B 263      12.839  34.762   7.014  1.00  0.00      B    H  
ATOM    810  H2  HOH B 263      14.080  33.949   7.783  1.00  0.00      B    H  
ATOM    811  O   HOH B 264      30.703  20.969  23.702  1.00  0.00      B    O  
ATOM    812  H1  HOH B 264      31.650  21.287  23.436  1.00  0.00      B    H  
ATOM    813  H2  HOH B 264      30.740  20.350  24.477  1.00  0.00      B    H  
ATOM    814  O   HOH B 265      25.418   8.456  26.063  1.00  0.00      B    O  
ATOM    815  H1  HOH B 265      25.122   8.420  27.047  1.00  0.00      B    H  
ATOM    816  H2  HOH B 265      24.697   8.940  25.568  1.00  0.00      B    H  
ATOM    817  O   HOH B 266      24.611  30.894  33.682  1.00  0.00      B    O  
ATOM    818  H1  HOH B 266      24.165  31.141  32.844  1.00  0.00      B    H  
ATOM    819  H2  HOH B 266      25.137  31.686  33.990  1.00  0.00      B    H  
ATOM    820  O   HOH B 267       8.276   4.943  21.948  1.00  0.00      B    O  
ATOM    821  H1  HOH B 267       7.482   4.563  21.571  1.00  0.00      B    H  
ATOM    822  H2  HOH B 267       8.727   4.188  22.437  1.00  0.00      B    H  
ATOM    823  O   HOH B 268      38.527   4.472  12.519  1.00  0.00      B    O  
ATOM    824  H1  HOH B 268      38.546   4.847  11.587  1.00  0.00      B    H  
ATOM    825  H2  HOH B 268      39.100   5.148  12.990  1.00  0.00      B    H  
ATOM    826  O   HOH B 269      24.333  12.412  35.769  1.00  0.00      B    O  
ATOM    827  H1  HOH B 269      23.823  11.679  36.233  1.00  0.00      B    H  
ATOM    828  H2  HOH B 269      24.080  13.250  36.241  1.00  0.00      B    H  
ATOM    829  O   HOH B 270      10.905  13.394  29.086  1.00  0.00      B    O  
ATOM    830  H1  HOH B 270      11.859  13.022  29.143  1.00  0.00      B    H  
ATOM    831  H2  HOH B 270      10.644  13.360  30.049  1.00  0.00      B    H  
ATOM    832  O   HOH B 271      28.328  34.417   1.929  1.00  0.00      B    O  
ATOM    833  H1  HOH B 271      28.635  33.841   2.789  1.00  0.00      B    H  
ATOM    834  H2  HOH B 271      27.710  35.143   2.254  1.00  0.00      B    H  
ATOM    835  O   HOH B 272       5.858  13.851  35.791  1.00  0.00      B    O  
ATOM    836  H1  HOH B 272       6.487  14.040  36.587  1.00  0.00      B    H  
ATOM    837  H2  HOH B 272       6.414  13.811  34.977  1.00  0.00      B    H  
ATOM    838  O   HOH B 273      35.328  32.158  15.194  1.00  0.00      B    O  
ATOM    839  H1  HOH B 273      36.187  32.419  14.789  1.00  0.00      B    H  
ATOM    840  H2  HOH B 273      34.988  31.341  14.692  1.00  0.00      B    H  
ATOM    841  O   HOH B 274      32.465  32.653  11.841  1.00  0.00      B    O  
ATOM    842  H1  HOH B 274      32.174  33.354  11.173  1.00  0.00      B    H  
ATOM    843  H2  HOH B 274      33.320  32.916  12.266  1.00  0.00      B    H  
ATOM    844  O   HOH B 275      21.738   9.635   2.075  1.00  0.00      B    O  
ATOM    845  H1  HOH B 275      22.596   9.122   2.263  1.00  0.00      B    H  
ATOM    846  H2  HOH B 275      21.652   9.793   1.074  1.00  0.00      B    H  
ATOM    847  O   HOH B 276       5.551  37.905  10.265  1.00  0.00      B    O  
ATOM    848  H1  HOH B 276       4.956  37.119  10.533  1.00  0.00      B    H  
ATOM    849  H2  HOH B 276       6.503  37.557  10.131  1.00  0.00      B    H  
ATOM    850  O   HOH B 277      22.019   0.614  35.288  1.00  0.00      B    O  
ATOM    851  H1  HOH B 277      22.235   1.237  34.492  1.00  0.00      B    H  
ATOM    852  H2  HOH B 277      21.074   0.316  35.148  1.00  0.00      B    H  
ATOM    853  O   HOH B 278      33.393  28.978  38.946  1.00  0.00      B    O  
ATOM    854  H1  HOH B 278      32.821  28.301  39.412  1.00  0.00      B    H  
ATOM    855  H2  HOH B 278      33.060  29.035  38.024  1.00  0.00      B    H  
ATOM    856  O   HOH B 279       2.515  28.752   6.690  1.00  0.00      B    O  
ATOM    857  H1  HOH B 279       2.264  28.403   7.634  1.00  0.00      B    H  
ATOM    858  H2  HOH B 279       2.012  29.608   6.590  1.00  0.00      B    H  
ATOM    859  O   HOH B 280      35.175  17.912  28.056  1.00  0.00      B    O  
ATOM    860  H1  HOH B 280      35.717  18.695  27.816  1.00  0.00      B    H  
ATOM    861  H2  HOH B 280      35.715  17.425  28.783  1.00  0.00      B    H  
ATOM    862  O   HOH B 281      18.244  24.643  38.817  1.00  0.00      B    O  
ATOM    863  H1  HOH B 281      18.954  24.792  38.114  1.00  0.00      B    H  
ATOM    864  H2  HOH B 281      17.338  24.554  38.424  1.00  0.00      B    H  
ATOM    865  O   HOH B 282      30.433  37.008  15.434  1.00  0.00      B    O  
ATOM    866  H1  HOH B 282      29.787  37.777  15.402  1.00  0.00      B    H  
ATOM    867  H2  HOH B 282      30.650  36.682  14.520  1.00  0.00      B    H  
ATOM    868  O   HOH B 283      34.905  23.635  10.659  1.00  0.00      B    O  
ATOM    869  H1  HOH B 283      35.629  23.958  11.368  1.00  0.00      B    H  
ATOM    870  H2  HOH B 283      35.298  23.797   9.740  1.00  0.00      B    H  
ATOM    871  O   HOH B 284      17.529  17.103   7.899  1.00  0.00      B    O  
ATOM    872  H1  HOH B 284      17.042  17.544   8.694  1.00  0.00      B    H  
ATOM    873  H2  HOH B 284      17.934  16.272   8.239  1.00  0.00      B    H  
ATOM    874  O   HOH B 285      38.338   3.675   2.653  1.00  0.00      B    O  
ATOM    875  H1  HOH B 285      38.863   3.461   3.518  1.00  0.00      B    H  
ATOM    876  H2  HOH B 285      37.339   3.380   2.827  1.00  0.00      B    H  
ATOM    877  O   HOH B 286      18.673  25.489  18.215  1.00  0.00      B    O  
ATOM    878  H1  HOH B 286      18.951  24.575  18.464  1.00  0.00      B    H  
ATOM    879  H2  HOH B 286      19.458  26.015  18.026  1.00  0.00      B    H  
ATOM    880  O   HOH B 287       8.666   6.238  29.025  1.00  0.00      B    O  
ATOM    881  H1  HOH B 287       7.964   6.898  28.967  1.00  0.00      B    H  
ATOM    882  H2  HOH B 287       8.275   5.372  28.763  1.00  0.00      B    H  
ATOM    883  O   HOH B 288      36.375  35.268   6.360  1.00  0.00      B    O  
ATOM    884  H1  HOH B 288      35.857  34.406   6.151  1.00  0.00      B    H  
ATOM    885  H2  HOH B 288      36.757  35.624   5.489  1.00  0.00      B    H  
ATOM    886  O   HOH B 289       8.177  30.859  30.117  1.00  0.00      B    O  
ATOM    887  H1  HOH B 289       8.183  31.615  30.782  1.00  0.00      B    H  
ATOM    888  H2  HOH B 289       7.371  30.992  29.587  1.00  0.00      B    H  
ATOM    889  O   HOH B 290      11.964  37.704  37.311  1.00  0.00      B    O  
ATOM    890  H1  HOH B 290      12.396  38.214  38.050  1.00  0.00      B    H  
ATOM    891  H2  HOH B 290      11.133  37.204  37.706  1.00  0.00      B    H  
ATOM    892  O   HOH B 291      36.020   2.242  14.774  1.00  0.00      B    O  
ATOM    893  H1  HOH B 291      35.983   3.218  15.114  1.00  0.00      B    H  
ATOM    894  H2  HOH B 291      36.969   2.046  14.511  1.00  0.00      B    H  
ATOM    895  O   HOH B 292      33.753  25.062  16.828  1.00  0.00      B    O  
ATOM    896  H1  HOH B 292      33.141  24.742  16.064  1.00  0.00      B    H  
ATOM    897  H2  HOH B 292      34.286  24.271  17.019  1.00  0.00      B    H  
ATOM    898  O   HOH B 293       3.560  32.786  34.022  1.00  0.00      B    O  
ATOM    899  H1  HOH B 293       2.717  32.563  33.510  1.00  0.00      B    H  
ATOM    900  H2  HOH B 293       4.092  31.913  34.121  1.00  0.00      B    H  
ATOM    901  O   HOH B 294      36.647  15.433   0.879  1.00  0.00      B    O  
ATOM    902  H1  HOH B 294      37.379  14.875   0.460  1.00  0.00      B    H  
ATOM    903  H2  HOH B 294      36.897  15.760   1.830  1.00  0.00      B    H  
ATOM    904  O   HOH B 295      24.136   9.159  16.186  1.00  0.00      B    O  
ATOM    905  H1  HOH B 295      24.326   8.373  15.495  1.00  0.00      B    H  
ATOM    906  H2  HOH B 295      25.017   9.330  16.711  1.00  0.00      B    H  
ATOM    907  O   HOH B 296      12.592  12.628   1.267  1.00  0.00      B    O  
ATOM    908  H1  HOH B 296      13.432  12.242   1.766  1.00  0.00      B    H  
ATOM    909  H2  HOH B 296      11.885  12.726   1.974  1.00  0.00      B    H  
ATOM    910  O   HOH B 297      32.256  12.658  17.015  1.00  0.00      B    O  
ATOM    911  H1  HOH B 297      31.787  11.957  16.465  1.00  0.00      B    H  
ATOM    912  H2  HOH B 297      33.116  12.254  17.408  1.00  0.00      B    H  
ATOM    913  O   HOH B 298      18.213   9.121  11.108  1.00  0.00      B    O  
ATOM    914  H1  HOH B 298      18.170   8.234  11.518  1.00  0.00      B    H  
ATOM    915  H2  HOH B 298      18.781   8.960  10.301  1.00  0.00      B    H  
ATOM    916  O   HOH B 299      30.473  22.467  19.436  1.00  0.00      B    O  
ATOM    917  H1  HOH B 299      30.333  21.624  19.965  1.00  0.00      B    H  
ATOM    918  H2  HOH B 299      29.758  22.486  18.809  1.00  0.00      B    H  
ATOM    919  O   HOH B 300       4.126   7.801  15.831  1.00  0.00      B    O  
ATOM    920  H1  HOH B 300       3.943   8.803  15.693  1.00  0.00      B    H  
ATOM    921  H2  HOH B 300       5.060   7.629  15.574  1.00  0.00      B    H  
ATOM    922  O   HOH B 301       2.557  23.137   0.712  1.00  0.00      B    O  
ATOM    923  H1  HOH B 301       3.596  23.083   0.685  1.00  0.00      B    H  
ATOM    924  H2  HOH B 301       2.242  22.393   1.268  1.00  0.00      B    H  
ATOM    925  O   HOH B 302      11.031   8.851  25.749  1.00  0.00      B    O  
ATOM    926  H1  HOH B 302      11.122   8.770  24.749  1.00  0.00      B    H  
ATOM    927  H2  HOH B 302      10.361   8.077  25.981  1.00  0.00      B    H  
ATOM    928  O   HOH B 303      23.283   4.285   1.094  1.00  0.00      B    O  
ATOM    929  H1  HOH B 303      23.779   3.796   1.801  1.00  0.00      B    H  
ATOM    930  H2  HOH B 303      23.869   4.323   0.277  1.00  0.00      B    H  
ATOM    931  O   HOH B 304       9.985  13.964  21.891  1.00  0.00      B    O  
ATOM    932  H1  HOH B 304      10.613  13.956  22.683  1.00  0.00      B    H  
ATOM    933  H2  HOH B 304       9.018  13.603  22.097  1.00  0.00      B    H  
ATOM    934  O   HOH B 305       4.846  20.025   5.524  1.00  0.00      B    O  
ATOM    935  H1  HOH B 305       4.830  20.713   4.786  1.00  0.00      B    H  
ATOM    936  H2  HOH B 305       5.509  20.312   6.294  1.00  0.00      B    H  
ATOM    937  O   HOH B 306      36.054  28.721  18.390  1.00  0.00      B    O  
ATOM    938  H1  HOH B 306      35.973  28.288  17.475  1.00  0.00      B    H  
ATOM    939  H2  HOH B 306      36.275  29.670  18.255  1.00  0.00      B    H  
ATOM    940  O   HOH B 307       3.311  19.546  38.696  1.00  0.00      B    O  
ATOM    941  H1  HOH B 307       2.658  19.501  39.505  1.00  0.00      B    H  
ATOM    942  H2  HOH B 307       2.887  20.153  38.057  1.00  0.00      B    H  
ATOM    943  O   HOH B 308       8.081  11.562  12.272  1.00  0.00      B    O  
ATOM    944  H1  HOH B 308       8.858  11.694  11.609  1.00  0.00      B    H  
ATOM    945  H2  HOH B 308       8.490  11.114  13.146  1.00  0.00      B    H  
ATOM    946  O   HOH B 309      28.277  38.771  38.145  1.00  0.00      B    O  
ATOM    947  H1  HOH B 309      28.578  38.271  37.234  1.00  0.00      B    H  
ATOM    948  H2  HOH B 309      28.798  39.584  38.254  1.00  0.00      B    H  
ATOM    949  O   HOH B 310      37.198  36.460  34.987  1.00  0.00      B    O  
ATOM    950  H1  HOH B 310      37.728  35.598  35.182  1.00  0.00      B    H  
ATOM    951  H2  HOH B 310      37.827  37.133  34.585  1.00  0.00      B    H  
ATOM    952  O   HOH B 311      18.123   4.071  36.317  1.00  0.00      B    O  
ATOM    953  H1  HOH B 311      18.965   3.771  36.828  1.00  0.00      B    H  
ATOM    954  H2  HOH B 311      18.126   3.597  35.398  1.00  0.00      B    H  
ATOM    955  O   HOH B 312      39.217  10.087  31.963  1.00  0.00      B    O  
ATOM    956  H1  HOH B 312      38.868  10.643  32.716  1.00  0.00      B    H  
ATOM    957  H2  HOH B 312      38.749  10.535  31.133  1.00  0.00      B    H  
ATOM    958  O   HOH B 313      14.348  10.320   9.835  1.00  0.00      B    O  
ATOM    959  H1  HOH B 313      13.352  10.511   9.902  1.00  0.00      B    H  
ATOM    960  H2  HOH B 313      14.774  10.386  10.747  1.00  0.00      B    H  
ATOM    961  O   HOH B 314       6.680   7.986  20.405  1.00  0.00      B    O  
ATOM    962  H1  HOH B 314       5.953   7.709  19.785  1.00  0.00      B    H  
ATOM    963  H2  HOH B 314       6.398   7.653  21.286  1.00  0.00      B    H  
ATOM    964  O   HOH B 315      19.912   8.726  19.181  1.00  0.00      B    O  
ATOM    965  H1  HOH B 315      20.586   8.785  19.914  1.00  0.00      B    H  
ATOM    966  H2  HOH B 315      20.442   8.428  18.399  1.00  0.00      B    H  
ATOM    967  O   HOH B 316      11.575   3.998  32.812  1.00  0.00      B    O  
ATOM    968  H1  HOH B 316      11.786   3.835  31.859  1.00  0.00      B    H  
ATOM    969  H2  HOH B 316      11.004   3.297  33.223  1.00  0.00      B    H  
ATOM    970  O   HOH B 317      20.144   2.137  14.900  1.00  0.00      B    O  
ATOM    971  H1  HOH B 317      20.079   2.380  13.912  1.00  0.00      B    H  
ATOM    972  H2  HOH B 317      20.943   1.496  15.088  1.00  0.00      B    H  
ATOM    973  O   HOH B 318      31.855  34.287  19.505  1.00  0.00      B    O  
ATOM    974  H1  HOH B 318      32.133  33.315  19.406  1.00  0.00      B    H  
ATOM    975  H2  HOH B 318      31.250  34.537  18.754  1.00  0.00      B    H  
ATOM    976  O   HOH B 319       3.219  23.825  18.535  1.00  0.00      B    O  
ATOM    977  H1  HOH B 319       3.158  23.902  17.564  1.00  0.00      B    H  
ATOM    978  H2  HOH B 319       3.276  22.841  18.699  1.00  0.00      B    H  
ATOM    979  O   HOH B 320      13.853   7.534   2.617  1.00  0.00      B    O  
ATOM    980  H1  HOH B 320      13.683   8.467   2.968  1.00  0.00      B    H  
ATOM    981  H2  HOH B 320      13.347   7.558   1.704  1.00  0.00      B    H  
ATOM    982  O   HOH B 321       1.503  33.139  21.418  1.00  0.00      B    O  
ATOM    983  H1  HOH B 321       0.949  32.422  21.831  1.00  0.00      B    H  
ATOM    984  H2  HOH B 321       0.952  34.025  21.316  1.00  0.00      B    H  
ATOM    985  O   HOH B 322       8.651  25.698  32.404  1.00  0.00      B    O  
ATOM    986  H1  HOH B 322       8.788  25.941  33.358  1.00  0.00      B    H  
ATOM    987  H2  HOH B 322       8.452  26.579  31.886  1.00  0.00      B    H  
ATOM    988  O   HOH B 323      17.926  10.718  14.497  1.00  0.00      B    O  
ATOM    989  H1  HOH B 323      17.448   9.943  15.031  1.00  0.00      B    H  
ATOM    990  H2  HOH B 323      18.932  10.593  14.787  1.00  0.00      B    H  
ATOM    991  O   HOH B 324      23.272   3.185  10.089  1.00  0.00      B    O  
ATOM    992  H1  HOH B 324      22.729   2.538  10.551  1.00  0.00      B    H  
ATOM    993  H2  HOH B 324      22.629   3.955   9.751  1.00  0.00      B    H  
ATOM    994  O   HOH B 325      25.287  16.690  37.516  1.00  0.00      B    O  
ATOM    995  H1  HOH B 325      24.737  17.275  38.082  1.00  0.00      B    H  
ATOM    996  H2  HOH B 325      25.764  17.309  36.881  1.00  0.00      B    H  
ATOM    997  O   HOH B 326      28.465   7.760  23.112  1.00  0.00      B    O  
ATOM    998  H1  HOH B 326      28.963   8.524  23.604  1.00  0.00      B    H  
ATOM    999  H2  HOH B 326      28.877   7.665  22.216  1.00  0.00      B    H  
ATOM   1000  O   HOH B 327       8.161  22.627  25.520  1.00  0.00      B    O  
ATOM   1001  H1  HOH B 327       8.158  23.378  24.843  1.00  0.00      B    H  
ATOM   1002  H2  HOH B 327       8.689  22.953  26.322  1.00  0.00      B    H  
ATOM   1003  O   HOH B 328       7.880  24.274  37.175  1.00  0.00      B    O  
ATOM   1004  H1  HOH B 328       7.905  23.589  37.922  1.00  0.00      B    H  
ATOM   1005  H2  HOH B 328       8.124  25.169  37.585  1.00  0.00      B    H  
ATOM   1006  O   HOH B 329       0.490   8.772   8.314  1.00  0.00      B    O  
ATOM   1007  H1  HOH B 329      -0.038   8.293   9.007  1.00  0.00      B    H  
ATOM   1008  H2  HOH B 329      -0.099   9.278   7.670  1.00  0.00      B    H  
ATOM   1009  O   HOH B 330      28.530   6.814  37.912  1.00  0.00      B    O  
ATOM   1010  H1  HOH B 330      28.370   7.017  36.925  1.00  0.00      B    H  
ATOM   1011  H2  HOH B 330      28.515   5.791  38.081  1.00  0.00      B    H  
ATOM   1012  O   HOH B 331      10.965  38.864  28.067  1.00  0.00      B    O  
ATOM   1013  H1  HOH B 331      10.253  38.157  28.323  1.00  0.00      B    H  
ATOM   1014  H2  HOH B 331      10.493  39.750  28.114  1.00  0.00      B    H  
ATOM   1015  O   HOH B 332      16.112  32.864   6.786  1.00  0.00      B    O  
ATOM   1016  H1  HOH B 332      15.890  32.023   6.325  1.00  0.00      B    H  
ATOM   1017  H2  HOH B 332      15.272  33.389   6.703  1.00  0.00      B    H  
ATOM   1018  O   HOH B 333       4.310  34.944   7.721  1.00  0.00      B    O  
ATOM   1019  H1  HOH B 333       5.016  34.232   7.589  1.00  0.00      B    H  
ATOM   1020  H2  HOH B 333       4.187  35.517   6.834  1.00  0.00      B    H  
ATOM   1021  O   HOH B 334      11.384  31.622  23.116  1.00  0.00      B    O  
ATOM   1022  H1  HOH B 334      10.779  31.971  22.363  1.00  0.00      B    H  
ATOM   1023  H2  HOH B 334      10.952  31.688  23.993  1.00  0.00      B    H  
ATOM   1024  O   HOH B 335      29.312   6.339   6.163  1.00  0.00      B    O  
ATOM   1025  H1  HOH B 335      28.533   6.148   5.507  1.00  0.00      B    H  
ATOM   1026  H2  HOH B 335      29.634   5.530   6.614  1.00  0.00      B    H  
ATOM   1027  O   HOH B 336       2.511  11.044  34.231  1.00  0.00      B    O  
ATOM   1028  H1  HOH B 336       1.686  11.095  34.839  1.00  0.00      B    H  
ATOM   1029  H2  HOH B 336       2.160  10.632  33.406  1.00  0.00      B    H  
ATOM   1030  O   HOH B 337       2.860  26.023   6.175  1.00  0.00      B    O  
ATOM   1031  H1  HOH B 337       2.730  26.993   6.316  1.00  0.00      B    H  
ATOM   1032  H2  HOH B 337       3.829  25.827   5.891  1.00  0.00      B    H  
ATOM   1033  O   HOH B 338      23.093  37.087   1.130  1.00  0.00      B    O  
ATOM   1034  H1  HOH B 338      22.277  37.564   0.725  1.00  0.00      B    H  
ATOM   1035  H2  HOH B 338      23.890  37.129   0.576  1.00  0.00      B    H  
ATOM   1036  O   HOH B 339      20.873  14.882   6.563  1.00  0.00      B    O  
ATOM   1037  H1  HOH B 339      21.468  14.933   5.727  1.00  0.00      B    H  
ATOM   1038  H2  HOH B 339      20.764  15.816   6.909  1.00  0.00      B    H  
ATOM   1039  O   HOH B 340      27.293  15.539  13.530  1.00  0.00      B    O  
ATOM   1040  H1  HOH B 340      26.831  14.864  14.126  1.00  0.00      B    H  
ATOM   1041  H2  HOH B 340      27.260  15.192  12.596  1.00  0.00      B    H  
ATOM   1042  O   HOH B 341       2.362  14.831  17.043  1.00  0.00      B    O  
ATOM   1043  H1  HOH B 341       2.683  14.351  17.892  1.00  0.00      B    H  
ATOM   1044  H2  HOH B 341       2.540  14.170  16.327  1.00  0.00      B    H  
ATOM   1045  O   HOH B 342      23.470   3.225  14.810  1.00  0.00      B    O  
ATOM   1046  H1  HOH B 342      23.295   2.714  15.646  1.00  0.00      B    H  
ATOM   1047  H2  HOH B 342      22.700   3.843  14.690  1.00  0.00      B    H  
ATOM   1048  O   HOH B 343      17.018  19.762  21.296  1.00  0.00      B    O  
ATOM   1049  H1  HOH B 343      16.053  20.029  21.350  1.00  0.00      B    H  
ATOM   1050  H2  HOH B 343      17.196  19.167  22.128  1.00  0.00      B    H  
ATOM   1051  O   HOH B 344      11.943  12.297   8.053  1.00  0.00      B    O  
ATOM   1052  H1  HOH B 344      11.187  12.414   7.435  1.00  0.00      B    H  
ATOM   1053  H2  HOH B 344      11.906  11.334   8.344  1.00  0.00      B    H  
ATOM   1054  O   HOH B 345      32.293  15.902   0.996  1.00  0.00      B    O  
ATOM   1055  H1  HOH B 345      32.698  16.260   0.131  1.00  0.00      B    H  
ATOM   1056  H2  HOH B 345      31.924  14.957   0.806  1.00  0.00      B    H  
ATOM   1057  O   HOH B 346      18.278  22.810  34.954  1.00  0.00      B    O  
ATOM   1058  H1  HOH B 346      18.924  22.154  35.191  1.00  0.00      B    H  
ATOM   1059  H2  HOH B 346      18.831  23.449  34.471  1.00  0.00      B    H  
ATOM   1060  O   HOH B 347       8.244  32.663  32.460  1.00  0.00      B    O  
ATOM   1061  H1  HOH B 347       8.270  33.703  32.560  1.00  0.00      B    H  
ATOM   1062  H2  HOH B 347       7.837  32.358  33.305  1.00  0.00      B    H  
ATOM   1063  O   HOH B 348      20.944  19.178  24.332  1.00  0.00      B    O  
ATOM   1064  H1  HOH B 348      20.804  19.458  25.310  1.00  0.00      B    H  
ATOM   1065  H2  HOH B 348      20.676  20.011  23.789  1.00  0.00      B    H  
ATOM   1066  O   HOH B 349       4.577  22.284   9.447  1.00  0.00      B    O  
ATOM   1067  H1  HOH B 349       4.237  21.415   9.163  1.00  0.00      B    H  
ATOM   1068  H2  HOH B 349       4.679  22.328  10.429  1.00  0.00      B    H  
ATOM   1069  O   HOH B 350       8.806  29.920   9.238  1.00  0.00      B    O  
ATOM   1070  H1  HOH B 350       9.633  29.763   9.770  1.00  0.00      B    H  
ATOM   1071  H2  HOH B 350       8.904  29.438   8.335  1.00  0.00      B    H  
ATOM   1072  O   HOH B 351       9.037  36.765   1.098  1.00  0.00      B    O  
ATOM   1073  H1  HOH B 351       9.039  37.732   0.845  1.00  0.00      B    H  
ATOM   1074  H2  HOH B 351       9.401  36.199   0.299  1.00  0.00      B    H  
ATOM   1075  O   HOH B 352       4.660   7.611  35.407  1.00  0.00      B    O  
ATOM   1076  H1  HOH B 352       5.298   6.953  35.798  1.00  0.00      B    H  
ATOM   1077  H2  HOH B 352       5.219   8.407  35.100  1.00  0.00      B    H  
ATOM   1078  O   HOH B 353       6.647  35.264   4.717  1.00  0.00      B    O  
ATOM   1079  H1  HOH B 353       6.537  36.047   4.075  1.00  0.00      B    H  
ATOM   1080  H2  HOH B 353       7.575  35.421   5.165  1.00  0.00      B    H  
ATOM   1081  O   HOH B 354      21.692   4.713  19.561  1.00  0.00      B    O  
ATOM   1082  H1  HOH B 354      21.705   3.722  19.579  1.00  0.00      B    H  
ATOM   1083  H2  HOH B 354      22.205   5.000  18.702  1.00  0.00      B    H  
ATOM   1084  O   HOH B 355      33.212  21.212  34.684  1.00  0.00      B    O  
ATOM   1085  H1  HOH B 355      34.132  21.105  34.196  1.00  0.00      B    H  
ATOM   1086  H2  HOH B 355      32.488  21.291  34.040  1.00  0.00      B    H  
ATOM   1087  O   HOH B 356       8.046  27.184  13.244  1.00  0.00      B    O  
ATOM   1088  H1  HOH B 356       7.648  28.022  13.683  1.00  0.00      B    H  
ATOM   1089  H2  HOH B 356       8.044  26.377  13.867  1.00  0.00      B    H  
ATOM   1090  O   HOH B 357      27.336   9.705  20.086  1.00  0.00      B    O  
ATOM   1091  H1  HOH B 357      27.200   9.908  21.097  1.00  0.00      B    H  
ATOM   1092  H2  HOH B 357      27.653  10.573  19.611  1.00  0.00      B    H  
ATOM   1093  O   HOH B 358      16.072   7.444  22.345  1.00  0.00      B    O  
ATOM   1094  H1  HOH B 358      16.886   6.791  22.105  1.00  0.00      B    H  
ATOM   1095  H2  HOH B 358      15.857   7.256  23.343  1.00  0.00      B    H  
ATOM   1096  O   HOH B 359      31.554  15.815   9.615  1.00  0.00      B    O  
ATOM   1097  H1  HOH B 359      31.172  15.996  10.555  1.00  0.00      B    H  
ATOM   1098  H2  HOH B 359      31.707  14.834   9.562  1.00  0.00      B    H  
ATOM   1099  O   HOH B 360      31.772   5.633  29.630  1.00  0.00      B    O  
ATOM   1100  H1  HOH B 360      32.074   4.641  29.846  1.00  0.00      B    H  
ATOM   1101  H2  HOH B 360      30.761   5.593  29.441  1.00  0.00      B    H  
ATOM   1102  O   HOH B 361      11.000   8.839  23.196  1.00  0.00      B    O  
ATOM   1103  H1  HOH B 361      10.300   8.259  22.728  1.00  0.00      B    H  
ATOM   1104  H2  HOH B 361      11.909   8.590  22.851  1.00  0.00      B    H  
ATOM   1105  O   HOH B 362      13.953  24.864  27.614  1.00  0.00      B    O  
ATOM   1106  H1  HOH B 362      13.557  23.970  27.266  1.00  0.00      B    H  
ATOM   1107  H2  HOH B 362      14.354  25.325  26.836  1.00  0.00      B    H  
ATOM   1108  O   HOH B 363      15.924   5.649   8.470  1.00  0.00      B    O  
ATOM   1109  H1  HOH B 363      16.020   6.689   8.342  1.00  0.00      B    H  
ATOM   1110  H2  HOH B 363      15.259   5.278   7.792  1.00  0.00      B    H  
ATOM   1111  O   HOH B 364      28.149  14.474   2.077  1.00  0.00      B    O  
ATOM   1112  H1  HOH B 364      27.920  13.501   2.150  1.00  0.00      B    H  
ATOM   1113  H2  HOH B 364      28.696  14.515   1.205  1.00  0.00      B    H  
ATOM   1114  O   HOH B 365      18.232  33.568  18.945  1.00  0.00      B    O  
ATOM   1115  H1  HOH B 365      17.860  32.885  19.591  1.00  0.00      B    H  
ATOM   1116  H2  HOH B 365      18.255  33.236  18.004  1.00  0.00      B    H  
ATOM   1117  O   HOH B 366       5.545  20.373  23.627  1.00  0.00      B    O  
ATOM   1118  H1  HOH B 366       6.489  20.743  23.553  1.00  0.00      B    H  
ATOM   1119  H2  HOH B 366       5.482  19.385  23.369  1.00  0.00      B    H  
ATOM   1120  O   HOH B 367       4.247   8.642  12.027  1.00  0.00      B    O  
ATOM   1121  H1  HOH B 367       3.886   8.695  11.080  1.00  0.00      B    H  
ATOM   1122  H2  HOH B 367       4.017   9.558  12.394  1.00  0.00      B    H  
ATOM   1123  O   HOH B 368      33.827  14.683   7.876  1.00  0.00      B    O  
ATOM   1124  H1  HOH B 368      33.408  14.190   8.691  1.00  0.00      B    H  
ATOM   1125  H2  HOH B 368      33.684  15.708   7.917  1.00  0.00      B    H  
ATOM   1126  O   HOH B 369       0.967   6.364  13.635  1.00  0.00      B    O  
ATOM   1127  H1  HOH B 369       1.757   6.102  13.044  1.00  0.00      B    H  
ATOM   1128  H2  HOH B 369       1.380   6.474  14.550  1.00  0.00      B    H  
ATOM   1129  O   HOH B 370      27.431  20.366  12.138  1.00  0.00      B    O  
ATOM   1130  H1  HOH B 370      27.060  19.427  12.383  1.00  0.00      B    H  
ATOM   1131  H2  HOH B 370      26.635  20.844  11.768  1.00  0.00      B    H  
ATOM   1132  O   HOH B 371      24.635  35.237  21.963  1.00  0.00      B    O  
ATOM   1133  H1  HOH B 371      25.250  34.627  22.503  1.00  0.00      B    H  
ATOM   1134  H2  HOH B 371      25.106  36.143  21.848  1.00  0.00      B    H  
ATOM   1135  O   HOH B 372      31.563  26.927  13.287  1.00  0.00      B    O  
ATOM   1136  H1  HOH B 372      30.666  26.875  13.656  1.00  0.00      B    H  
ATOM   1137  H2  HOH B 372      31.796  27.868  12.913  1.00  0.00      B    H  
ATOM   1138  O   HOH B 373      28.229  15.192  31.981  1.00  0.00      B    O  
ATOM   1139  H1  HOH B 373      28.579  14.343  32.308  1.00  0.00      B    H  
ATOM   1140  H2  HOH B 373      27.353  15.414  32.467  1.00  0.00      B    H  
ATOM   1141  O   HOH B 374      27.842  14.140   8.262  1.00  0.00      B    O  
ATOM   1142  H1  HOH B 374      28.843  14.130   8.176  1.00  0.00      B    H  
ATOM   1143  H2  HOH B 374      27.515  13.173   8.277  1.00  0.00      B    H  
ATOM   1144  O   HOH B 375      36.174  22.590  28.573  1.00  0.00      B    O  
ATOM   1145  H1  HOH B 375      36.360  22.931  29.534  1.00  0.00      B    H  
ATOM   1146  H2  HOH B 375      35.500  21.798  28.483  1.00  0.00      B    H  
ATOM   1147  O   HOH B 376      19.543  22.080  24.935  1.00  0.00      B    O  
ATOM   1148  H1  HOH B 376      20.002  21.743  25.739  1.00  0.00      B    H  
ATOM   1149  H2  HOH B 376      18.558  21.821  24.901  1.00  0.00      B    H  
ATOM   1150  O   HOH B 377       9.705  22.735   0.185  1.00  0.00      B    O  
ATOM   1151  H1  HOH B 377      10.572  22.360  -0.152  1.00  0.00      B    H  
ATOM   1152  H2  HOH B 377       9.167  21.951   0.612  1.00  0.00      B    H  
ATOM   1153  O   HOH B 378       1.672   5.615   2.785  1.00  0.00      B    O  
ATOM   1154  H1  HOH B 378       2.493   5.967   2.335  1.00  0.00      B    H  
ATOM   1155  H2  HOH B 378       0.856   6.105   2.388  1.00  0.00      B    H  
ATOM   1156  O   HOH B 379      18.255   2.235   5.657  1.00  0.00      B    O  
ATOM   1157  H1  HOH B 379      17.308   2.387   5.934  1.00  0.00      B    H  
ATOM   1158  H2  HOH B 379      18.219   1.500   5.072  1.00  0.00      B    H  
ATOM   1159  O   HOH B 380      34.672  33.766  37.623  1.00  0.00      B    O  
ATOM   1160  H1  HOH B 380      35.220  32.953  37.302  1.00  0.00      B    H  
ATOM   1161  H2  HOH B 380      34.254  33.524  38.534  1.00  0.00      B    H  
ATOM   1162  O   HOH B 381      25.402  23.829   0.886  1.00  0.00      B    O  
ATOM   1163  H1  HOH B 381      25.372  23.712   1.908  1.00  0.00      B    H  
ATOM   1164  H2  HOH B 381      26.373  24.062   0.634  1.00  0.00      B    H  
ATOM   1165  O   HOH B 382      13.647  34.255   1.800  1.00  0.00      B    O  
ATOM   1166  H1  HOH B 382      12.990  35.033   1.992  1.00  0.00      B    H  
ATOM   1167  H2  HOH B 382      14.471  34.475   2.422  1.00  0.00      B    H  
ATOM   1168  O   HOH B 383      11.127  13.515  13.192  1.00  0.00      B    O  
ATOM   1169  H1  HOH B 383      11.834  14.224  13.310  1.00  0.00      B    H  
ATOM   1170  H2  HOH B 383      11.623  12.654  13.202  1.00  0.00      B    H  
ATOM   1171  O   HOH B 384      12.235  19.010   7.151  1.00  0.00      B    O  
ATOM   1172  H1  HOH B 384      12.431  18.499   6.315  1.00  0.00      B    H  
ATOM   1173  H2  HOH B 384      11.594  18.409   7.651  1.00  0.00      B    H  
ATOM   1174  O   HOH B 385      19.284  30.816  12.570  1.00  0.00      B    O  
ATOM   1175  H1  HOH B 385      18.347  30.369  12.472  1.00  0.00      B    H  
ATOM   1176  H2  HOH B 385      19.889  30.095  12.992  1.00  0.00      B    H  
ATOM   1177  O   HOH B 386       3.295  22.685  35.342  1.00  0.00      B    O  
ATOM   1178  H1  HOH B 386       2.263  22.616  35.324  1.00  0.00      B    H  
ATOM   1179  H2  HOH B 386       3.482  23.607  34.975  1.00  0.00      B    H  
ATOM   1180  O   HOH B 387      34.431  34.320  30.997  1.00  0.00      B    O  
ATOM   1181  H1  HOH B 387      34.083  34.176  30.065  1.00  0.00      B    H  
ATOM   1182  H2  HOH B 387      34.671  33.359  31.332  1.00  0.00      B    H  
ATOM   1183  O   HOH B 388      18.924  31.755   3.839  1.00  0.00      B    O  
ATOM   1184  H1  HOH B 388      19.239  30.838   3.504  1.00  0.00      B    H  
ATOM   1185  H2  HOH B 388      19.133  31.801   4.824  1.00  0.00      B    H  
ATOM   1186  O   HOH B 389      32.230  28.816  36.423  1.00  0.00      B    O  
ATOM   1187  H1  HOH B 389      32.672  29.106  35.518  1.00  0.00      B    H  
ATOM   1188  H2  HOH B 389      32.212  27.806  36.387  1.00  0.00      B    H  
ATOM   1189  O   HOH B 390      34.547  19.657  38.250  1.00  0.00      B    O  
ATOM   1190  H1  HOH B 390      34.924  19.806  37.316  1.00  0.00      B    H  
ATOM   1191  H2  HOH B 390      35.194  18.977  38.710  1.00  0.00      B    H  
ATOM   1192  O   HOH B 391       7.119  16.631   9.491  1.00  0.00      B    O  
ATOM   1193  H1  HOH B 391       7.394  15.685   9.841  1.00  0.00      B    H  
ATOM   1194  H2  HOH B 391       6.838  17.222  10.277  1.00  0.00      B    H  
ATOM   1195  O   HOH B 392       5.591  13.772  12.037  1.00  0.00      B    O  
ATOM   1196  H1  HOH B 392       5.058  13.073  11.614  1.00  0.00      B    H  
ATOM   1197  H2  HOH B 392       6.449  13.814  11.424  1.00  0.00      B    H  
ATOM   1198  O   HOH B 393       7.719   3.684  29.144  1.00  0.00      B    O  
ATOM   1199  H1  HOH B 393       8.297   3.805  29.917  1.00  0.00      B    H  
ATOM   1200  H2  HOH B 393       6.814   3.311  29.476  1.00  0.00      B    H  
ATOM   1201  O   HOH B 394       5.439  34.734  30.298  1.00  0.00      B    O  
ATOM   1202  H1  HOH B 394       5.959  35.517  30.692  1.00  0.00      B    H  
ATOM   1203  H2  HOH B 394       5.781  33.891  30.711  1.00  0.00      B    H  
ATOM   1204  O   HOH B 395       4.388  21.249  15.403  1.00  0.00      B    O  
ATOM   1205  H1  HOH B 395       4.846  20.532  15.978  1.00  0.00      B    H  
ATOM   1206  H2  HOH B 395       4.120  20.793  14.531  1.00  0.00      B    H  
ATOM   1207  O   HOH B 396      25.404  34.115  13.010  1.00  0.00      B    O  
ATOM   1208  H1  HOH B 396      25.880  34.471  12.137  1.00  0.00      B    H  
ATOM   1209  H2  HOH B 396      25.610  34.813  13.656  1.00  0.00      B    H  
ATOM   1210  O   HOH B 397      32.204  24.675  32.881  1.00  0.00      B    O  
ATOM   1211  H1  HOH B 397      31.247  24.458  33.199  1.00  0.00      B    H  
ATOM   1212  H2  HOH B 397      32.153  25.060  31.953  1.00  0.00      B    H  
ATOM   1213  O   HOH B 398       2.008   5.206   5.428  1.00  0.00      B    O  
ATOM   1214  H1  HOH B 398       1.722   5.515   4.523  1.00  0.00      B    H  
ATOM   1215  H2  HOH B 398       2.994   5.191   5.377  1.00  0.00      B    H  
ATOM   1216  O   HOH B 399       4.224   9.046  22.564  1.00  0.00      B    O  
ATOM   1217  H1  HOH B 399       4.527   8.106  22.225  1.00  0.00      B    H  
ATOM   1218  H2  HOH B 399       3.761   9.505  21.819  1.00  0.00      B    H  
ATOM   1219  O   HOH B 400      26.689  37.286  27.362  1.00  0.00      B    O  
ATOM   1220  H1  HOH B 400      26.531  36.286  27.575  1.00  0.00      B    H  
ATOM   1221  H2  HOH B 400      25.791  37.712  27.577  1.00  0.00      B    H  
ATOM   1222  O   HOH B 401      33.428  11.624  23.641  1.00  0.00      B    O  
ATOM   1223  H1  HOH B 401      33.796  12.124  22.835  1.00  0.00      B    H  
ATOM   1224  H2  HOH B 401      32.749  12.218  24.139  1.00  0.00      B    H  
ATOM   1225  O   HOH B 402      12.329  23.441  30.797  1.00  0.00      B    O  
ATOM   1226  H1  HOH B 402      11.662  23.124  31.490  1.00  0.00      B    H  
ATOM   1227  H2  HOH B 402      12.476  22.719  30.128  1.00  0.00      B    H  
ATOM   1228  O   HOH B 403      13.900   5.376  25.740  1.00  0.00      B    O  
ATOM   1229  H1  HOH B 403      13.478   6.254  25.699  1.00  0.00      B    H  
ATOM   1230  H2  HOH B 403      13.608   4.789  24.960  1.00  0.00      B    H  
ATOM   1231  O   HOH B 404       6.792  32.775  26.183  1.00  0.00      B    O  
ATOM   1232  H1  HOH B 404       6.029  33.304  26.599  1.00  0.00      B    H  
ATOM   1233  H2  HOH B 404       6.387  32.106  25.542  1.00  0.00      B    H  
ATOM   1234  O   HOH B 405      23.366  16.269  20.890  1.00  0.00      B    O  
ATOM   1235  H1  HOH B 405      22.608  16.273  21.564  1.00  0.00      B    H  
ATOM   1236  H2  HOH B 405      24.209  16.038  21.459  1.00  0.00      B    H  
ATOM   1237  O   HOH B 406      35.274  20.180   5.025  1.00  0.00      B    O  
ATOM   1238  H1  HOH B 406      34.456  20.185   5.588  1.00  0.00      B    H  
ATOM   1239  H2  HOH B 406      35.107  20.682   4.177  1.00  0.00      B    H  
ATOM   1240  O   HOH B 407      38.651  28.378  11.114  1.00  0.00      B    O  
ATOM   1241  H1  HOH B 407      39.077  27.848  10.412  1.00  0.00      B    H  
ATOM   1242  H2  HOH B 407      39.326  28.405  11.915  1.00  0.00      B    H  
ATOM   1243  O   HOH B 408      15.287  11.504  36.220  1.00  0.00      B    O  
ATOM   1244  H1  HOH B 408      15.279  12.159  35.404  1.00  0.00      B    H  
ATOM   1245  H2  HOH B 408      15.334  12.058  37.092  1.00  0.00      B    H  
ATOM   1246  O   HOH B 409      31.732  28.544  18.729  1.00  0.00      B    O  
ATOM   1247  H1  HOH B 409      32.605  28.039  18.794  1.00  0.00      B    H  
ATOM   1248  H2  HOH B 409      32.042  29.517  18.517  1.00  0.00      B    H  
ATOM   1249  O   HOH B 410      10.366  16.846  25.331  1.00  0.00      B    O  
ATOM   1250  H1  HOH B 410      11.212  16.747  24.744  1.00  0.00      B    H  
ATOM   1251  H2  HOH B 410      10.227  16.045  25.980  1.00  0.00      B    H  
ATOM   1252  O   HOH B 411      24.348  38.704  23.767  1.00  0.00      B    O  
ATOM   1253  H1  HOH B 411      24.953  38.065  23.166  1.00  0.00      B    H  
ATOM   1254  H2  HOH B 411      24.119  39.569  23.280  1.00  0.00      B    H  
ATOM   1255  O   HOH B 412      16.642  19.684  31.240  1.00  0.00      B    O  
ATOM   1256  H1  HOH B 412      16.698  20.580  30.781  1.00  0.00      B    H  
ATOM   1257  H2  HOH B 412      16.254  19.813  32.182  1.00  0.00      B    H  
ATOM   1258  O   HOH B 413      36.987   9.083   5.367  1.00  0.00      B    O  
ATOM   1259  H1  HOH B 413      36.500   9.176   4.497  1.00  0.00      B    H  
ATOM   1260  H2  HOH B 413      37.899   9.369   5.174  1.00  0.00      B    H  
ATOM   1261  O   HOH B 414      14.143  16.881   1.998  1.00  0.00      B    O  
ATOM   1262  H1  HOH B 414      14.724  16.930   2.803  1.00  0.00      B    H  
ATOM   1263  H2  HOH B 414      13.298  16.353   2.277  1.00  0.00      B    H  
ATOM   1264  O   HOH B 415      25.508  34.973   7.584  1.00  0.00      B    O  
ATOM   1265  H1  HOH B 415      25.554  33.985   7.481  1.00  0.00      B    H  
ATOM   1266  H2  HOH B 415      24.690  35.321   7.117  1.00  0.00      B    H  
ATOM   1267  O   HOH B 416      34.382  17.457   9.581  1.00  0.00      B    O  
ATOM   1268  H1  HOH B 416      34.152  18.220  10.227  1.00  0.00      B    H  
ATOM   1269  H2  HOH B 416      34.160  16.542   9.994  1.00  0.00      B    H  
ATOM   1270  O   HOH B 417      13.133  33.256  18.466  1.00  0.00      B    O  
ATOM   1271  H1  HOH B 417      12.828  32.341  18.322  1.00  0.00      B    H  
ATOM   1272  H2  HOH B 417      14.028  33.178  18.883  1.00  0.00      B    H  
ATOM   1273  O   HOH B 418      34.063  21.036  28.527  1.00  0.00      B    O  
ATOM   1274  H1  HOH B 418      33.787  21.148  29.471  1.00  0.00      B    H  
ATOM   1275  H2  HOH B 418      34.157  20.054  28.330  1.00  0.00      B    H  
ATOM   1276  O   HOH B 419      11.606  31.429  37.099  1.00  0.00      B    O  
ATOM   1277  H1  HOH B 419      11.405  32.389  37.125  1.00  0.00      B    H  
ATOM   1278  H2  HOH B 419      11.071  30.979  37.855  1.00  0.00      B    H  
ATOM   1279  O   HOH B 420      29.256   3.705  32.766  1.00  0.00      B    O  
ATOM   1280  H1  HOH B 420      28.588   3.659  33.500  1.00  0.00      B    H  
ATOM   1281  H2  HOH B 420      29.459   4.715  32.742  1.00  0.00      B    H  
ATOM   1282  O   HOH B 421      12.140  14.179  18.801  1.00  0.00      B    O  
ATOM   1283  H1  HOH B 421      12.973  13.643  18.516  1.00  0.00      B    H  
ATOM   1284  H2  HOH B 421      11.396  13.548  18.869  1.00  0.00      B    H  
ATOM   1285  O   HOH B 422      32.514  18.755  16.120  1.00  0.00      B    O  
ATOM   1286  H1  HOH B 422      32.496  18.827  15.076  1.00  0.00      B    H  
ATOM   1287  H2  HOH B 422      31.789  18.101  16.296  1.00  0.00      B    H  
ATOM   1288  O   HOH B 423      35.611  21.510  33.644  1.00  0.00      B    O  
ATOM   1289  H1  HOH B 423      35.401  21.077  32.754  1.00  0.00      B    H  
ATOM   1290  H2  HOH B 423      35.574  22.468  33.475  1.00  0.00      B    H  
ATOM   1291  O   HOH B 424      36.657  34.545  32.606  1.00  0.00      B    O  
ATOM   1292  H1  HOH B 424      35.772  34.689  32.142  1.00  0.00      B    H  
ATOM   1293  H2  HOH B 424      36.841  35.301  33.253  1.00  0.00      B    H  
ATOM   1294  O   HOH B 425       7.175  12.879  18.527  1.00  0.00      B    O  
ATOM   1295  H1  HOH B 425       8.204  12.954  18.507  1.00  0.00      B    H  
ATOM   1296  H2  HOH B 425       6.784  13.143  17.639  1.00  0.00      B    H  
ATOM   1297  O   HOH B 426      13.288   5.036  22.308  1.00  0.00      B    O  
ATOM   1298  H1  HOH B 426      13.195   4.016  22.246  1.00  0.00      B    H  
ATOM   1299  H2  HOH B 426      12.892   5.476  21.531  1.00  0.00      B    H  
ATOM   1300  O   HOH B 427       7.806  17.799  25.619  1.00  0.00      B    O  
ATOM   1301  H1  HOH B 427       8.765  17.495  25.626  1.00  0.00      B    H  
ATOM   1302  H2  HOH B 427       7.597  18.659  26.110  1.00  0.00      B    H  
ATOM   1303  O   HOH B 428      36.883  37.648  11.345  1.00  0.00      B    O  
ATOM   1304  H1  HOH B 428      36.426  38.559  11.495  1.00  0.00      B    H  
ATOM   1305  H2  HOH B 428      37.292  37.746  10.431  1.00  0.00      B    H  
ATOM   1306  O   HOH B 429      25.144   5.287  38.373  1.00  0.00      B    O  
ATOM   1307  H1  HOH B 429      25.473   5.395  37.439  1.00  0.00      B    H  
ATOM   1308  H2  HOH B 429      25.852   4.983  38.979  1.00  0.00      B    H  
ATOM   1309  O   HOH B 430      32.440   4.272  14.142  1.00  0.00      B    O  
ATOM   1310  H1  HOH B 430      31.990   4.030  13.212  1.00  0.00      B    H  
ATOM   1311  H2  HOH B 430      33.223   4.924  13.985  1.00  0.00      B    H  
ATOM   1312  O   HOH B 431       9.131   2.544  22.880  1.00  0.00      B    O  
ATOM   1313  H1  HOH B 431       8.552   2.105  23.593  1.00  0.00      B    H  
ATOM   1314  H2  HOH B 431      10.130   2.401  23.156  1.00  0.00      B    H  
ATOM   1315  O   HOH B 432      32.423  21.062   7.787  1.00  0.00      B    O  
ATOM   1316  H1  HOH B 432      32.809  20.139   8.054  1.00  0.00      B    H  
ATOM   1317  H2  HOH B 432      31.938  21.460   8.547  1.00  0.00      B    H  
ATOM   1318  O   HOH B 433      17.405  18.786   5.447  1.00  0.00      B    O  
ATOM   1319  H1  HOH B 433      17.158  18.275   6.333  1.00  0.00      B    H  
ATOM   1320  H2  HOH B 433      18.287  19.276   5.676  1.00  0.00      B    H  
ATOM   1321  O   HOH B 434       5.995   5.288  17.843  1.00  0.00      B    O  
ATOM   1322  H1  HOH B 434       6.784   4.852  17.426  1.00  0.00      B    H  
ATOM   1323  H2  HOH B 434       5.422   5.660  17.093  1.00  0.00      B    H  
ATOM   1324  O   HOH B 435       8.489  13.643  13.858  1.00  0.00      B    O  
ATOM   1325  H1  HOH B 435       8.047  13.022  13.185  1.00  0.00      B    H  
ATOM   1326  H2  HOH B 435       9.496  13.579  13.671  1.00  0.00      B    H  
ATOM   1327  O   HOH B 436       6.507  22.483  20.119  1.00  0.00      B    O  
ATOM   1328  H1  HOH B 436       7.235  21.760  20.202  1.00  0.00      B    H  
ATOM   1329  H2  HOH B 436       5.664  21.987  19.933  1.00  0.00      B    H  
ATOM   1330  O   HOH B 437      32.612  31.953  32.664  1.00  0.00      B    O  
ATOM   1331  H1  HOH B 437      31.742  32.061  32.166  1.00  0.00      B    H  
ATOM   1332  H2  HOH B 437      32.611  32.373  33.614  1.00  0.00      B    H  
ATOM   1333  O   HOH B 438       0.595  22.527  28.594  1.00  0.00      B    O  
ATOM   1334  H1  HOH B 438       0.350  21.577  28.962  1.00  0.00      B    H  
ATOM   1335  H2  HOH B 438      -0.250  22.980  28.245  1.00  0.00      B    H  
ATOM   1336  O   HOH B 439      38.430  28.337  35.458  1.00  0.00      B    O  
ATOM   1337  H1  HOH B 439      38.624  27.704  36.251  1.00  0.00      B    H  
ATOM   1338  H2  HOH B 439      39.358  28.783  35.188  1.00  0.00      B    H  
ATOM   1339  O   HOH B 440      24.922   0.878  26.421  1.00  0.00      B    O  
ATOM   1340  H1  HOH B 440      24.988   0.601  25.403  1.00  0.00      B    H  
ATOM   1341  H2  HOH B 440      25.893   1.064  26.758  1.00  0.00      B    H  
ATOM   1342  O   HOH B 441      24.259  22.371  13.686  1.00  0.00      B    O  
ATOM   1343  H1  HOH B 441      24.611  23.199  14.184  1.00  0.00      B    H  
ATOM   1344  H2  HOH B 441      24.521  22.432  12.738  1.00  0.00      B    H  
ATOM   1345  O   HOH B 442      38.530  13.359  14.574  1.00  0.00      B    O  
ATOM   1346  H1  HOH B 442      37.852  12.656  14.770  1.00  0.00      B    H  
ATOM   1347  H2  HOH B 442      38.094  14.181  14.262  1.00  0.00      B    H  
ATOM   1348  O   HOH B 443      17.426   6.371   3.088  1.00  0.00      B    O  
ATOM   1349  H1  HOH B 443      17.057   5.727   3.712  1.00  0.00      B    H  
ATOM   1350  H2  HOH B 443      18.087   6.909   3.560  1.00  0.00      B    H  
ATOM   1351  O   HOH B 444      25.616  38.016   8.893  1.00  0.00      B    O  
ATOM   1352  H1  HOH B 444      24.874  37.796   9.591  1.00  0.00      B    H  
ATOM   1353  H2  HOH B 444      25.698  37.219   8.319  1.00  0.00      B    H  
ATOM   1354  O   HOH B 445      28.115  23.695  38.943  1.00  0.00      B    O  
ATOM   1355  H1  HOH B 445      28.489  22.794  39.208  1.00  0.00      B    H  
ATOM   1356  H2  HOH B 445      28.797  24.324  38.594  1.00  0.00      B    H  
ATOM   1357  O   HOH B 446      17.460  37.174  21.265  1.00  0.00      B    O  
ATOM   1358  H1  HOH B 446      18.153  37.535  21.891  1.00  0.00      B    H  
ATOM   1359  H2  HOH B 446      16.606  37.101  21.751  1.00  0.00      B    H  
ATOM   1360  O   HOH B 447      26.243  27.224   3.363  1.00  0.00      B    O  
ATOM   1361  H1  HOH B 447      26.326  26.450   4.013  1.00  0.00      B    H  
ATOM   1362  H2  HOH B 447      25.278  27.443   3.247  1.00  0.00      B    H  
ATOM   1363  O   HOH B 448      27.672  15.285   5.748  1.00  0.00      B    O  
ATOM   1364  H1  HOH B 448      27.985  16.132   5.287  1.00  0.00      B    H  
ATOM   1365  H2  HOH B 448      27.883  15.278   6.710  1.00  0.00      B    H  
ATOM   1366  O   HOH B 449       7.080  17.994  13.851  1.00  0.00      B    O  
ATOM   1367  H1  HOH B 449       7.946  17.461  13.707  1.00  0.00      B    H  
ATOM   1368  H2  HOH B 449       6.832  17.758  14.809  1.00  0.00      B    H  
ATOM   1369  O   HOH B 450      10.973  37.229   8.939  1.00  0.00      B    O  
ATOM   1370  H1  HOH B 450      10.825  36.450   8.328  1.00  0.00      B    H  
ATOM   1371  H2  HOH B 450      11.530  36.891   9.670  1.00  0.00      B    H  
ATOM   1372  O   HOH B 451       1.417  30.914   2.652  1.00  0.00      B    O  
ATOM   1373  H1  HOH B 451       1.253  31.804   2.335  1.00  0.00      B    H  
ATOM   1374  H2  HOH B 451       1.178  30.332   1.852  1.00  0.00      B    H  
ATOM   1375  O   HOH B 452      20.003  31.503  33.819  1.00  0.00      B    O  
ATOM   1376  H1  HOH B 452      20.770  32.073  33.493  1.00  0.00      B    H  
ATOM   1377  H2  HOH B 452      19.429  31.120  33.099  1.00  0.00      B    H  
ATOM   1378  O   HOH B 453      26.793   5.922   4.478  1.00  0.00      B    O  
ATOM   1379  H1  HOH B 453      26.661   4.931   4.613  1.00  0.00      B    H  
ATOM   1380  H2  HOH B 453      26.064   6.219   3.817  1.00  0.00      B    H  
ATOM   1381  O   HOH B 454      29.297  12.646  27.874  1.00  0.00      B    O  
ATOM   1382  H1  HOH B 454      28.367  12.989  28.021  1.00  0.00      B    H  
ATOM   1383  H2  HOH B 454      29.272  11.661  27.742  1.00  0.00      B    H  
ATOM   1384  O   HOH B 455       1.994   7.991   6.211  1.00  0.00      B    O  
ATOM   1385  H1  HOH B 455       1.858   7.066   5.926  1.00  0.00      B    H  
ATOM   1386  H2  HOH B 455       1.453   8.063   7.078  1.00  0.00      B    H  
ATOM   1387  O   HOH B 456      35.427   2.262  23.953  1.00  0.00      B    O  
ATOM   1388  H1  HOH B 456      35.477   3.104  23.482  1.00  0.00      B    H  
ATOM   1389  H2  HOH B 456      35.960   2.346  24.863  1.00  0.00      B    H  
ATOM   1390  O   HOH B 457      13.506  23.545   7.981  1.00  0.00      B    O  
ATOM   1391  H1  HOH B 457      14.533  23.493   8.078  1.00  0.00      B    H  
ATOM   1392  H2  HOH B 457      13.047  22.968   8.636  1.00  0.00      B    H  
ATOM   1393  O   HOH B 458       1.957  13.026  38.604  1.00  0.00      B    O  
ATOM   1394  H1  HOH B 458       2.438  12.416  39.279  1.00  0.00      B    H  
ATOM   1395  H2  HOH B 458       2.489  13.073  37.736  1.00  0.00      B    H  
ATOM   1396  O   HOH B 459       0.038   4.996  18.951  1.00  0.00      B    O  
ATOM   1397  H1  HOH B 459       0.303   4.046  18.757  1.00  0.00      B    H  
ATOM   1398  H2  HOH B 459       0.063   5.513  18.095  1.00  0.00      B    H  
ATOM   1399  O   HOH B 460      29.186  25.112   6.540  1.00  0.00      B    O  
ATOM   1400  H1  HOH B 460      29.318  26.142   6.651  1.00  0.00      B    H  
ATOM   1401  H2  HOH B 460      29.232  24.656   7.456  1.00  0.00      B    H  
ATOM   1402  O   HOH B 461       7.750  11.770  30.683  1.00  0.00      B    O  
ATOM   1403  H1  HOH B 461       7.179  12.312  31.381  1.00  0.00      B    H  
ATOM   1404  H2  HOH B 461       8.723  12.087  30.643  1.00  0.00      B    H  
ATOM   1405  O   HOH B 462      21.957  27.928  30.759  1.00  0.00      B    O  
ATOM   1406  H1  HOH B 462      21.499  28.834  30.856  1.00  0.00      B    H  
ATOM   1407  H2  HOH B 462      22.907  28.006  31.071  1.00  0.00      B    H  
ATOM   1408  O   HOH B 463       6.581   6.130   0.174  1.00  0.00      B    O  
ATOM   1409  H1  HOH B 463       6.060   5.506   0.784  1.00  0.00      B    H  
ATOM   1410  H2  HOH B 463       6.295   5.909  -0.840  1.00  0.00      B    H  
ATOM   1411  O   HOH B 464      24.280  11.911  27.164  1.00  0.00      B    O  
ATOM   1412  H1  HOH B 464      24.375  12.252  28.078  1.00  0.00      B    H  
ATOM   1413  H2  HOH B 464      23.688  11.059  27.184  1.00  0.00      B    H  
ATOM   1414  O   HOH B 465       3.216  16.767  38.382  1.00  0.00      B    O  
ATOM   1415  H1  HOH B 465       2.421  16.496  38.954  1.00  0.00      B    H  
ATOM   1416  H2  HOH B 465       3.339  17.751  38.324  1.00  0.00      B    H  
ATOM   1417  O   HOH B 466      17.999  12.898  17.466  1.00  0.00      B    O  
ATOM   1418  H1  HOH B 466      18.591  12.135  17.864  1.00  0.00      B    H  
ATOM   1419  H2  HOH B 466      17.148  12.505  17.357  1.00  0.00      B    H  
ATOM   1420  O   HOH B 467       6.527  17.690  23.056  1.00  0.00      B    O  
ATOM   1421  H1  HOH B 467       6.384  16.674  22.930  1.00  0.00      B    H  
ATOM   1422  H2  HOH B 467       6.965  17.834  23.984  1.00  0.00      B    H  
ATOM   1423  O   HOH B 468      38.396  35.116  24.121  1.00  0.00      B    O  
ATOM   1424  H1  HOH B 468      38.369  36.081  24.479  1.00  0.00      B    H  
ATOM   1425  H2  HOH B 468      39.337  34.789  24.139  1.00  0.00      B    H  
ATOM   1426  O   HOH B 469      27.237  29.354   7.297  1.00  0.00      B    O  
ATOM   1427  H1  HOH B 469      27.004  29.259   8.281  1.00  0.00      B    H  
ATOM   1428  H2  HOH B 469      28.265  29.252   7.325  1.00  0.00      B    H  
ATOM   1429  O   HOH B 470      21.554  24.688  24.741  1.00  0.00      B    O  
ATOM   1430  H1  HOH B 470      21.322  24.206  25.637  1.00  0.00      B    H  
ATOM   1431  H2  HOH B 470      22.162  24.110  24.175  1.00  0.00      B    H  
ATOM   1432  O   HOH B 471      26.056  31.284  30.486  1.00  0.00      B    O  
ATOM   1433  H1  HOH B 471      26.259  31.044  29.531  1.00  0.00      B    H  
ATOM   1434  H2  HOH B 471      26.101  32.326  30.606  1.00  0.00      B    H  
ATOM   1435  O   HOH B 472       4.662  30.965   9.569  1.00  0.00      B    O  
ATOM   1436  H1  HOH B 472       4.038  31.187  10.325  1.00  0.00      B    H  
ATOM   1437  H2  HOH B 472       4.761  29.973   9.654  1.00  0.00      B    H  
ATOM   1438  O   HOH B 473      37.089  37.319  20.530  1.00  0.00      B    O  
ATOM   1439  H1  HOH B 473      37.290  36.388  20.241  1.00  0.00      B    H  
ATOM   1440  H2  HOH B 473      36.498  37.754  19.794  1.00  0.00      B    H  
ATOM   1441  O   HOH B 474      34.280  30.495  25.823  1.00  0.00      B    O  
ATOM   1442  H1  HOH B 474      35.126  30.736  25.358  1.00  0.00      B    H  
ATOM   1443  H2  HOH B 474      33.614  31.227  25.533  1.00  0.00      B    H  
ATOM   1444  O   HOH B 475      19.924  35.797  35.487  1.00  0.00      B    O  
ATOM   1445  H1  HOH B 475      20.443  35.926  36.313  1.00  0.00      B    H  
ATOM   1446  H2  HOH B 475      19.731  34.821  35.453  1.00  0.00      B    H  
ATOM   1447  O   HOH B 476       7.528  31.773  11.112  1.00  0.00      B    O  
ATOM   1448  H1  HOH B 476       7.425  30.783  11.321  1.00  0.00      B    H  
ATOM   1449  H2  HOH B 476       7.686  31.846  10.121  1.00  0.00      B    H  
ATOM   1450  O   HOH B 477      11.514  22.925   3.195  1.00  0.00      B    O  
ATOM   1451  H1  HOH B 477      10.868  22.294   2.816  1.00  0.00      B    H  
ATOM   1452  H2  HOH B 477      12.212  22.425   3.741  1.00  0.00      B    H  
ATOM   1453  O   HOH B 478      16.711   7.710   0.737  1.00  0.00      B    O  
ATOM   1454  H1  HOH B 478      16.874   7.231   1.675  1.00  0.00      B    H  
ATOM   1455  H2  HOH B 478      17.442   7.468   0.141  1.00  0.00      B    H  
ATOM   1456  O   HOH B 479      21.114  12.675  24.740  1.00  0.00      B    O  
ATOM   1457  H1  HOH B 479      20.946  12.259  23.872  1.00  0.00      B    H  
ATOM   1458  H2  HOH B 479      20.886  11.980  25.483  1.00  0.00      B    H  
ATOM   1459  O   HOH B 480      14.571   0.018  32.293  1.00  0.00      B    O  
ATOM   1460  H1  HOH B 480      15.436   0.381  31.868  1.00  0.00      B    H  
ATOM   1461  H2  HOH B 480      13.841   0.547  31.894  1.00  0.00      B    H  
ATOM   1462  O   HOH B 481      13.189   9.549  18.682  1.00  0.00      B    O  
ATOM   1463  H1  HOH B 481      13.813   9.314  19.506  1.00  0.00      B    H  
ATOM   1464  H2  HOH B 481      13.481   8.978  17.907  1.00  0.00      B    H  
ATOM   1465  O   HOH B 482       3.736  29.409   3.067  1.00  0.00      B    O  
ATOM   1466  H1  HOH B 482       4.141  29.553   3.965  1.00  0.00      B    H  
ATOM   1467  H2  HOH B 482       2.813  29.802   3.093  1.00  0.00      B    H  
ATOM   1468  O   HOH B 483      17.085  31.825  16.603  1.00  0.00      B    O  
ATOM   1469  H1  HOH B 483      16.310  31.210  16.531  1.00  0.00      B    H  
ATOM   1470  H2  HOH B 483      17.918  31.199  16.595  1.00  0.00      B    H  
ATOM   1471  O   HOH B 484      14.467   2.318  18.182  1.00  0.00      B    O  
ATOM   1472  H1  HOH B 484      15.105   1.990  17.472  1.00  0.00      B    H  
ATOM   1473  H2  HOH B 484      14.831   1.909  19.076  1.00  0.00      B    H  
ATOM   1474  O   HOH B 485      18.771  22.572  12.950  1.00  0.00      B    O  
ATOM   1475  H1  HOH B 485      18.735  21.843  13.594  1.00  0.00      B    H  
ATOM   1476  H2  HOH B 485      19.730  22.597  12.620  1.00  0.00      B    H  
ATOM   1477  O   HOH B 486      28.002  17.417  36.115  1.00  0.00      B    O  
ATOM   1478  H1  HOH B 486      27.630  16.706  35.578  1.00  0.00      B    H  
ATOM   1479  H2  HOH B 486      28.589  17.952  35.491  1.00  0.00      B    H  
ATOM   1480  O   HOH B 487      21.637  29.128  23.733  1.00  0.00      B    O  
ATOM   1481  H1  HOH B 487      22.184  28.496  24.345  1.00  0.00      B    H  
ATOM   1482  H2  HOH B 487      21.109  29.650  24.390  1.00  0.00      B    H  
ATOM   1483  O   HOH B 488      29.996   6.446  32.446  1.00  0.00      B    O  
ATOM   1484  H1  HOH B 488      29.633   7.374  32.693  1.00  0.00      B    H  
ATOM   1485  H2  HOH B 488      30.807   6.188  33.042  1.00  0.00      B    H  
ATOM   1486  O   HOH B 489      38.316   8.770  13.369  1.00  0.00      B    O  
ATOM   1487  H1  HOH B 489      38.996   8.037  13.116  1.00  0.00      B    H  
ATOM   1488  H2  HOH B 489      38.460   9.070  14.287  1.00  0.00      B    H  
ATOM   1489  O   HOH B 490      23.468  32.424  13.211  1.00  0.00      B    O  
ATOM   1490  H1  HOH B 490      24.358  32.953  13.033  1.00  0.00      B    H  
ATOM   1491  H2  HOH B 490      22.986  32.862  13.979  1.00  0.00      B    H  
ATOM   1492  O   HOH B 491      35.661  18.430  15.864  1.00  0.00      B    O  
ATOM   1493  H1  HOH B 491      36.067  19.157  15.262  1.00  0.00      B    H  
ATOM   1494  H2  HOH B 491      35.562  18.742  16.781  1.00  0.00      B    H  
ATOM   1495  O   HOH B 492       7.680  23.148  17.036  1.00  0.00      B    O  
ATOM   1496  H1  HOH B 492       7.507  23.267  18.011  1.00  0.00      B    H  
ATOM   1497  H2  HOH B 492       8.009  22.187  16.834  1.00  0.00      B    H  
ATOM   1498  O   HOH B 493      10.913  35.067  25.737  1.00  0.00      B    O  
ATOM   1499  H1  HOH B 493      10.137  35.520  26.159  1.00  0.00      B    H  
ATOM   1500  H2  HOH B 493      11.031  35.573  24.855  1.00  0.00      B    H  
ATOM   1501  O   HOH B 494      28.332  22.515  23.613  1.00  0.00      B    O  
ATOM   1502  H1  HOH B 494      28.987  21.738  23.750  1.00  0.00      B    H  
ATOM   1503  H2  HOH B 494      28.368  22.829  22.666  1.00  0.00      B    H  
ATOM   1504  O   HOH B 495      22.016  30.975  35.656  1.00  0.00      B    O  
ATOM   1505  H1  HOH B 495      21.282  31.095  35.013  1.00  0.00      B    H  
ATOM   1506  H2  HOH B 495      22.877  31.250  35.171  1.00  0.00      B    H  
ATOM   1507  O   HOH B 496      11.891   1.576  17.505  1.00  0.00      B    O  
ATOM   1508  H1  HOH B 496      11.353   1.532  18.320  1.00  0.00      B    H  
ATOM   1509  H2  HOH B 496      12.882   1.895  17.692  1.00  0.00      B    H  
ATOM   1510  O   HOH B 497       8.108  20.837  34.270  1.00  0.00      B    O  
ATOM   1511  H1  HOH B 497       8.533  21.343  35.060  1.00  0.00      B    H  
ATOM   1512  H2  HOH B 497       7.106  20.958  34.294  1.00  0.00      B    H  
ATOM   1513  O   HOH B 498      30.430   4.353  19.116  1.00  0.00      B    O  
ATOM   1514  H1  HOH B 498      30.722   3.444  19.531  1.00  0.00      B    H  
ATOM   1515  H2  HOH B 498      30.517   5.028  19.862  1.00  0.00      B    H  
ATOM   1516  O   HOH B 499       5.510   4.170  13.727  1.00  0.00      B    O  
ATOM   1517  H1  HOH B 499       5.309   3.879  12.781  1.00  0.00      B    H  
ATOM   1518  H2  HOH B 499       6.488   4.426  13.786  1.00  0.00      B    H  
ATOM   1519  O   HOH B 500      23.412   7.624  22.108  1.00  0.00      B    O  
ATOM   1520  H1  HOH B 500      23.142   8.012  21.213  1.00  0.00      B    H  
ATOM   1521  H2  HOH B 500      24.344   7.956  22.293  1.00  0.00      B    H  
ATOM   1522  O   HOH B 501      18.059  15.949  38.828  1.00  0.00      B    O  
ATOM   1523  H1  HOH B 501      17.182  16.399  38.473  1.00  0.00      B    H  
ATOM   1524  H2  HOH B 501      18.715  16.716  38.826  1.00  0.00      B    H  
ATOM   1525  O   HOH B 502      36.608  21.834   7.898  1.00  0.00      B    O  
ATOM   1526  H1  HOH B 502      36.173  21.184   8.530  1.00  0.00      B    H  
ATOM   1527  H2  HOH B 502      35.759  22.303   7.448  1.00  0.00      B    H  
ATOM   1528  O   HOH B 503       3.825  10.679  15.642  1.00  0.00      B    O  
ATOM   1529  H1  HOH B 503       4.304  10.546  16.617  1.00  0.00      B    H  
ATOM   1530  H2  HOH B 503       3.741  11.669  15.458  1.00  0.00      B    H  
ATOM   1531  O   HOH B 504      33.227  23.838   5.186  1.00  0.00      B    O  
ATOM   1532  H1  HOH B 504      33.706  23.251   4.468  1.00  0.00      B    H  
ATOM   1533  H2  HOH B 504      32.243  23.880   4.985  1.00  0.00      B    H  
ATOM   1534  O   HOH B 505      28.515  10.319  30.658  1.00  0.00      B    O  
ATOM   1535  H1  HOH B 505      28.410   9.917  29.698  1.00  0.00      B    H  
ATOM   1536  H2  HOH B 505      27.587  10.328  30.986  1.00  0.00      B    H  
ATOM   1537  O   HOH B 506       2.346  25.695  26.563  1.00  0.00      B    O  
ATOM   1538  H1  HOH B 506       1.401  26.150  26.787  1.00  0.00      B    H  
ATOM   1539  H2  HOH B 506       2.136  24.864  25.996  1.00  0.00      B    H  
ATOM   1540  O   HOH B 507      14.972   6.621  34.123  1.00  0.00      B    O  
ATOM   1541  H1  HOH B 507      14.665   7.477  34.531  1.00  0.00      B    H  
ATOM   1542  H2  HOH B 507      14.529   5.847  34.658  1.00  0.00      B    H  
ATOM   1543  O   HOH B 508      23.158  11.673  33.259  1.00  0.00      B    O  
ATOM   1544  H1  HOH B 508      22.704  12.574  33.183  1.00  0.00      B    H  
ATOM   1545  H2  HOH B 508      23.428  11.671  34.255  1.00  0.00      B    H  
ATOM   1546  O   HOH B 509      24.612  27.266  31.314  1.00  0.00      B    O  
ATOM   1547  H1  HOH B 509      25.027  26.370  31.473  1.00  0.00      B    H  
ATOM   1548  H2  HOH B 509      25.139  28.005  31.796  1.00  0.00      B    H  
ATOM   1549  O   HOH B 510      24.725  24.606  26.025  1.00  0.00      B    O  
ATOM   1550  H1  HOH B 510      25.238  25.344  26.480  1.00  0.00      B    H  
ATOM   1551  H2  HOH B 510      25.194  24.399  25.150  1.00  0.00      B    H  
ATOM   1552  O   HOH B 511      26.600  25.653   5.407  1.00  0.00      B    O  
ATOM   1553  H1  HOH B 511      25.909  26.077   6.049  1.00  0.00      B    H  
ATOM   1554  H2  HOH B 511      27.516  25.322   5.858  1.00  0.00      B    H  
ATOM   1555  O   HOH B 512       1.939  26.859  17.484  1.00  0.00      B    O  
ATOM   1556  H1  HOH B 512       1.046  26.950  16.998  1.00  0.00      B    H  
ATOM   1557  H2  HOH B 512       2.727  26.704  16.780  1.00  0.00      B    H  
ATOM   1558  O   HOH B 513      16.092  33.705  14.910  1.00  0.00      B    O  
ATOM   1559  H1  HOH B 513      16.497  33.097  15.647  1.00  0.00      B    H  
ATOM   1560  H2  HOH B 513      15.741  33.178  14.200  1.00  0.00      B    H  
ATOM   1561  O   HOH B 514       0.980   8.165  34.972  1.00  0.00      B    O  
ATOM   1562  H1  HOH B 514       0.767   7.688  35.886  1.00  0.00      B    H  
ATOM   1563  H2  HOH B 514       1.988   8.167  34.844  1.00  0.00      B    H  
ATOM   1564  O   HOH B 515       4.839  29.663   5.424  1.00  0.00      B    O  
ATOM   1565  H1  HOH B 515       5.436  28.864   5.266  1.00  0.00      B    H  
ATOM   1566  H2  HOH B 515       4.001  29.269   5.855  1.00  0.00      B    H  
ATOM   1567  O   HOH B 516      21.438  12.804   4.002  1.00  0.00      B    O  
ATOM   1568  H1  HOH B 516      21.597  13.644   3.498  1.00  0.00      B    H  
ATOM   1569  H2  HOH B 516      22.261  12.248   3.997  1.00  0.00      B    H  
ATOM   1570  O   HOH B 517       4.553   9.197   6.863  1.00  0.00      B    O  
ATOM   1571  H1  HOH B 517       3.931   8.487   6.576  1.00  0.00      B    H  
ATOM   1572  H2  HOH B 517       4.053  10.127   6.814  1.00  0.00      B    H  
ATOM   1573  O   HOH B 518       1.969  32.921  30.454  1.00  0.00      B    O  
ATOM   1574  H1  HOH B 518       0.961  32.847  30.334  1.00  0.00      B    H  
ATOM   1575  H2  HOH B 518       2.158  33.917  30.500  1.00  0.00      B    H  
ATOM   1576  O   HOH B 519      31.997  17.177   7.267  1.00  0.00      B    O  
ATOM   1577  H1  HOH B 519      32.076  16.797   8.180  1.00  0.00      B    H  
ATOM   1578  H2  HOH B 519      32.813  17.810   7.082  1.00  0.00      B    H  
ATOM   1579  O   HOH B 520       1.214   0.704  11.851  1.00  0.00      B    O  
ATOM   1580  H1  HOH B 520       1.265  -0.087  11.234  1.00  0.00      B    H  
ATOM   1581  H2  HOH B 520       0.691   0.363  12.651  1.00  0.00      B    H  
ATOM   1582  O   HOH B 521      38.260   0.975  16.710  1.00  0.00      B    O  
ATOM   1583  H1  HOH B 521      38.552   1.809  16.223  1.00  0.00      B    H  
ATOM   1584  H2  HOH B 521      38.252   0.250  15.941  1.00  0.00      B    H  
ATOM   1585  O   HOH B 522      12.160  22.041  10.078  1.00  0.00      B    O  
ATOM   1586  H1  HOH B 522      11.537  22.556  10.738  1.00  0.00      B    H  
ATOM   1587  H2  HOH B 522      12.899  21.760  10.738  1.00  0.00      B    H  
ATOM   1588  O   HOH B 523      17.820   0.030  11.894  1.00  0.00      B    O  
ATOM   1589  H1  HOH B 523      16.867   0.111  11.613  1.00  0.00      B    H  
ATOM   1590  H2  HOH B 523      17.893  -0.058  12.932  1.00  0.00      B    H  
ATOM   1591  O   HOH B 524      27.784  33.513  25.946  1.00  0.00      B    O  
ATOM   1592  H1  HOH B 524      27.580  34.053  26.800  1.00  0.00      B    H  
ATOM   1593  H2  HOH B 524      28.617  32.901  26.227  1.00  0.00      B    H  
ATOM   1594  O   HOH B 525      15.073   2.152   5.781  1.00  0.00      B    O  
ATOM   1595  H1  HOH B 525      15.174   1.376   6.447  1.00  0.00      B    H  
ATOM   1596  H2  HOH B 525      14.932   1.770   4.844  1.00  0.00      B    H  
ATOM   1597  O   HOH B 526      19.702  25.236  22.952  1.00  0.00      B    O  
ATOM   1598  H1  HOH B 526      18.747  24.933  23.225  1.00  0.00      B    H  
ATOM   1599  H2  HOH B 526      20.409  24.880  23.606  1.00  0.00      B    H  
ATOM   1600  O   HOH B 527       5.320  22.411   0.641  1.00  0.00      B    O  
ATOM   1601  H1  HOH B 527       5.411  22.668  -0.327  1.00  0.00      B    H  
ATOM   1602  H2  HOH B 527       5.665  21.469   0.735  1.00  0.00      B    H  
ATOM   1603  O   HOH B 528      15.239  17.346   4.515  1.00  0.00      B    O  
ATOM   1604  H1  HOH B 528      16.018  17.894   4.913  1.00  0.00      B    H  
ATOM   1605  H2  HOH B 528      15.478  16.366   4.592  1.00  0.00      B    H  
ATOM   1606  O   HOH B 529       5.710  24.685   5.985  1.00  0.00      B    O  
ATOM   1607  H1  HOH B 529       5.927  24.193   6.833  1.00  0.00      B    H  
ATOM   1608  H2  HOH B 529       6.147  24.175   5.249  1.00  0.00      B    H  
ATOM   1609  O   HOH B 530      19.921  25.056   8.197  1.00  0.00      B    O  
ATOM   1610  H1  HOH B 530      18.998  24.755   8.457  1.00  0.00      B    H  
ATOM   1611  H2  HOH B 530      19.912  26.089   8.059  1.00  0.00      B    H  
ATOM   1612  O   HOH B 531       4.489  33.830  27.607  1.00  0.00      B    O  
ATOM   1613  H1  HOH B 531       3.672  34.006  27.030  1.00  0.00      B    H  
ATOM   1614  H2  HOH B 531       4.488  34.442  28.428  1.00  0.00      B    H  
ATOM   1615  O   HOH B 532      10.489  37.986  20.257  1.00  0.00      B    O  
ATOM   1616  H1  HOH B 532      10.257  38.868  19.878  1.00  0.00      B    H  
ATOM   1617  H2  HOH B 532      11.479  37.880  20.367  1.00  0.00      B    H  
ATOM   1618  O   HOH B 533      24.692   1.918  29.478  1.00  0.00      B    O  
ATOM   1619  H1  HOH B 533      25.324   2.680  29.453  1.00  0.00      B    H  
ATOM   1620  H2  HOH B 533      25.242   1.099  29.724  1.00  0.00      B    H  
ATOM   1621  O   HOH B 534      28.706  33.635  33.717  1.00  0.00      B    O  
ATOM   1622  H1  HOH B 534      28.426  32.751  33.248  1.00  0.00      B    H  
ATOM   1623  H2  HOH B 534      29.494  33.489  34.344  1.00  0.00      B    H  
ATOM   1624  O   HOH B 535      17.677  38.903   8.539  1.00  0.00      B    O  
ATOM   1625  H1  HOH B 535      17.740  38.092   9.127  1.00  0.00      B    H  
ATOM   1626  H2  HOH B 535      18.458  38.940   7.853  1.00  0.00      B    H  
ATOM   1627  O   HOH B 536       8.739  16.170  28.588  1.00  0.00      B    O  
ATOM   1628  H1  HOH B 536       8.564  15.360  27.921  1.00  0.00      B    H  
ATOM   1629  H2  HOH B 536       8.608  15.870  29.551  1.00  0.00      B    H  
ATOM   1630  O   HOH B 537      15.950  23.721  37.411  1.00  0.00      B    O  
ATOM   1631  H1  HOH B 537      15.148  23.649  38.042  1.00  0.00      B    H  
ATOM   1632  H2  HOH B 537      16.406  22.777  37.486  1.00  0.00      B    H  
ATOM   1633  O   HOH B 538       6.080  38.956  20.854  1.00  0.00      B    O  
ATOM   1634  H1  HOH B 538       5.601  39.618  21.476  1.00  0.00      B    H  
ATOM   1635  H2  HOH B 538       5.408  38.705  20.075  1.00  0.00      B    H  
ATOM   1636  O   HOH B 539      31.400  36.947  23.952  1.00  0.00      B    O  
ATOM   1637  H1  HOH B 539      30.582  37.205  24.484  1.00  0.00      B    H  
ATOM   1638  H2  HOH B 539      31.136  36.280  23.216  1.00  0.00      B    H  
ATOM   1639  O   HOH B 540       3.643  36.971  14.119  1.00  0.00      B    O  
ATOM   1640  H1  HOH B 540       3.825  36.291  13.405  1.00  0.00      B    H  
ATOM   1641  H2  HOH B 540       3.785  37.858  13.654  1.00  0.00      B    H  
ATOM   1642  O   HOH B 541      17.652  32.342  25.817  1.00  0.00      B    O  
ATOM   1643  H1  HOH B 541      17.665  32.297  26.836  1.00  0.00      B    H  
ATOM   1644  H2  HOH B 541      17.550  31.390  25.499  1.00  0.00      B    H  
ATOM   1645  O   HOH B 542      38.721  24.421  18.141  1.00  0.00      B    O  
ATOM   1646  H1  HOH B 542      37.768  24.573  18.463  1.00  0.00      B    H  
ATOM   1647  H2  HOH B 542      39.243  25.297  18.200  1.00  0.00      B    H  
ATOM   1648  O   HOH B 543      21.321  17.731  14.394  1.00  0.00      B    O  
ATOM   1649  H1  HOH B 543      21.949  18.496  14.498  1.00  0.00      B    H  
ATOM   1650  H2  HOH B 543      20.492  17.885  14.947  1.00  0.00      B    H  
ATOM   1651  O   HOH B 544       9.938  37.468  32.652  1.00  0.00      B    O  
ATOM   1652  H1  HOH B 544      10.552  37.787  33.381  1.00  0.00      B    H  
ATOM   1653  H2  HOH B 544      10.460  37.475  31.833  1.00  0.00      B    H  
ATOM   1654  O   HOH B 545       1.485  29.434  38.718  1.00  0.00      B    O  
ATOM   1655  H1  HOH B 545       1.839  28.592  38.390  1.00  0.00      B    H  
ATOM   1656  H2  HOH B 545       2.240  30.109  38.470  1.00  0.00      B    H  
ATOM   1657  O   HOH B 546       0.486  12.694   6.705  1.00  0.00      B    O  
ATOM   1658  H1  HOH B 546      -0.052  13.127   5.997  1.00  0.00      B    H  
ATOM   1659  H2  HOH B 546       0.879  13.506   7.199  1.00  0.00      B    H  
ATOM   1660  O   HOH B 547      30.580   1.871  31.166  1.00  0.00      B    O  
ATOM   1661  H1  HOH B 547      30.269   2.675  31.719  1.00  0.00      B    H  
ATOM   1662  H2  HOH B 547      29.769   1.570  30.624  1.00  0.00      B    H  
ATOM   1663  O   HOH B 548      16.982  18.030  23.434  1.00  0.00      B    O  
ATOM   1664  H1  HOH B 548      16.398  17.306  23.826  1.00  0.00      B    H  
ATOM   1665  H2  HOH B 548      17.759  17.546  23.040  1.00  0.00      B    H  
ATOM   1666  O   HOH B 549      17.344  31.964  39.276  1.00  0.00      B    O  
ATOM   1667  H1  HOH B 549      16.368  32.258  39.293  1.00  0.00      B    H  
ATOM   1668  H2  HOH B 549      17.666  31.987  38.276  1.00  0.00      B    H  
ATOM   1669  O   HOH B 550      22.684   6.786  38.117  1.00  0.00      B    O  
ATOM   1670  H1  HOH B 550      23.430   6.090  38.239  1.00  0.00      B    H  
ATOM   1671  H2  HOH B 550      21.884   6.339  38.572  1.00  0.00      B    H  
ATOM   1672  O   HOH B 551       6.894  25.167  20.925  1.00  0.00      B    O  
ATOM   1673  H1  HOH B 551       6.669  24.169  20.780  1.00  0.00      B    H  
ATOM   1674  H2  HOH B 551       6.363  25.784  20.276  1.00  0.00      B    H  
ATOM   1675  O   HOH B 552      25.922   8.672  22.722  1.00  0.00      B    O  
ATOM   1676  H1  HOH B 552      26.597   7.969  22.876  1.00  0.00      B    H  
ATOM   1677  H2  HOH B 552      26.451   9.546  22.774  1.00  0.00      B    H  
ATOM   1678  O   HOH B 553      25.282   4.160   6.739  1.00  0.00      B    O  
ATOM   1679  H1  HOH B 553      25.536   5.112   7.018  1.00  0.00      B    H  
ATOM   1680  H2  HOH B 553      26.097   3.557   7.013  1.00  0.00      B    H  
ATOM   1681  O   HOH B 554      19.919   2.697  37.615  1.00  0.00      B    O  
ATOM   1682  H1  HOH B 554      20.917   2.476  37.576  1.00  0.00      B    H  
ATOM   1683  H2  HOH B 554      19.357   1.942  37.114  1.00  0.00      B    H  
ATOM   1684  O   HOH B 555      13.859  16.826  35.930  1.00  0.00      B    O  
ATOM   1685  H1  HOH B 555      12.985  16.627  36.409  1.00  0.00      B    H  
ATOM   1686  H2  HOH B 555      13.743  17.737  35.380  1.00  0.00      B    H  
ATOM   1687  O   HOH B 556      26.141  37.591  22.078  1.00  0.00      B    O  
ATOM   1688  H1  HOH B 556      26.660  38.021  22.816  1.00  0.00      B    H  
ATOM   1689  H2  HOH B 556      26.813  37.296  21.385  1.00  0.00      B    H  
ATOM   1690  O   HOH B 557      23.616   8.119  31.111  1.00  0.00      B    O  
ATOM   1691  H1  HOH B 557      23.553   7.516  31.904  1.00  0.00      B    H  
ATOM   1692  H2  HOH B 557      22.663   8.085  30.698  1.00  0.00      B    H  
ATOM   1693  O   HOH B 558      20.425   0.667  21.916  1.00  0.00      B    O  
ATOM   1694  H1  HOH B 558      20.911   1.399  22.412  1.00  0.00      B    H  
ATOM   1695  H2  HOH B 558      20.169  -0.044  22.603  1.00  0.00      B    H  
ATOM   1696  O   HOH B 559      16.470   1.052  30.829  1.00  0.00      B    O  
ATOM   1697  H1  HOH B 559      16.641   1.069  29.791  1.00  0.00      B    H  
ATOM   1698  H2  HOH B 559      17.221   1.608  31.262  1.00  0.00      B    H  
ATOM   1699  O   HOH B 560      17.542  24.811  24.634  1.00  0.00      B    O  
ATOM   1700  H1  HOH B 560      16.754  25.417  24.739  1.00  0.00      B    H  
ATOM   1701  H2  HOH B 560      17.795  24.528  25.576  1.00  0.00      B    H  
ATOM   1702  O   HOH B 561       6.373  17.575   1.919  1.00  0.00      B    O  
ATOM   1703  H1  HOH B 561       6.227  17.545   2.919  1.00  0.00      B    H  
ATOM   1704  H2  HOH B 561       6.300  18.577   1.574  1.00  0.00      B    H  
ATOM   1705  O   HOH B 562      33.251   6.446  23.541  1.00  0.00      B    O  
ATOM   1706  H1  HOH B 562      33.766   5.612  23.818  1.00  0.00      B    H  
ATOM   1707  H2  HOH B 562      32.839   6.796  24.415  1.00  0.00      B    H  
ATOM   1708  O   HOH B 563      37.814   5.599  38.507  1.00  0.00      B    O  
ATOM   1709  H1  HOH B 563      37.888   5.398  37.507  1.00  0.00      B    H  
ATOM   1710  H2  HOH B 563      38.206   6.555  38.747  1.00  0.00      B    H  
ATOM   1711  O   HOH B 564       2.873  27.354  37.571  1.00  0.00      B    O  
ATOM   1712  H1  HOH B 564       3.509  26.624  37.832  1.00  0.00      B    H  
ATOM   1713  H2  HOH B 564       3.350  28.096  37.026  1.00  0.00      B    H  
ATOM   1714  O   HOH B 565      13.765  29.225   6.306  1.00  0.00      B    O  
ATOM   1715  H1  HOH B 565      14.308  29.508   5.508  1.00  0.00      B    H  
ATOM   1716  H2  HOH B 565      14.323  29.116   7.168  1.00  0.00      B    H  
ATOM   1717  O   HOH B 566      31.091  29.809  27.936  1.00  0.00      B    O  
ATOM   1718  H1  HOH B 566      30.175  29.526  28.391  1.00  0.00      B    H  
ATOM   1719  H2  HOH B 566      31.580  28.940  27.746  1.00  0.00      B    H  
ATOM   1720  O   HOH B 567      36.987  27.051  25.474  1.00  0.00      B    O  
ATOM   1721  H1  HOH B 567      37.750  27.176  26.069  1.00  0.00      B    H  
ATOM   1722  H2  HOH B 567      36.253  26.610  26.043  1.00  0.00      B    H  
ATOM   1723  O   HOH B 568      14.663  33.219  12.725  1.00  0.00      B    O  
ATOM   1724  H1  HOH B 568      14.358  34.234  12.709  1.00  0.00      B    H  
ATOM   1725  H2  HOH B 568      13.866  32.678  13.024  1.00  0.00      B    H  
ATOM   1726  O   HOH B 569       4.258  28.741  32.036  1.00  0.00      B    O  
ATOM   1727  H1  HOH B 569       4.249  29.625  31.484  1.00  0.00      B    H  
ATOM   1728  H2  HOH B 569       4.990  28.856  32.729  1.00  0.00      B    H  
ATOM   1729  O   HOH B 570       1.907   0.447  20.817  1.00  0.00      B    O  
ATOM   1730  H1  HOH B 570       1.841  -0.075  21.642  1.00  0.00      B    H  
ATOM   1731  H2  HOH B 570       2.651   0.039  20.329  1.00  0.00      B    H  
ATOM   1732  O   HOH B 571       5.505   1.142  38.427  1.00  0.00      B    O  
ATOM   1733  H1  HOH B 571       6.046   0.774  37.604  1.00  0.00      B    H  
ATOM   1734  H2  HOH B 571       4.888   0.398  38.689  1.00  0.00      B    H  
ATOM   1735  O   HOH B 572      23.160  19.654  19.794  1.00  0.00      B    O  
ATOM   1736  H1  HOH B 572      22.614  19.040  20.319  1.00  0.00      B    H  
ATOM   1737  H2  HOH B 572      24.101  19.416  19.976  1.00  0.00      B    H  
ATOM   1738  O   HOH B 573      26.498   9.715  17.453  1.00  0.00      B    O  
ATOM   1739  H1  HOH B 573      26.310   9.716  18.441  1.00  0.00      B    H  
ATOM   1740  H2  HOH B 573      27.208   9.021  17.299  1.00  0.00      B    H  
ATOM   1741  O   HOH B 574      18.158   1.065  36.423  1.00  0.00      B    O  
ATOM   1742  H1  HOH B 574      18.428   0.896  35.438  1.00  0.00      B    H  
ATOM   1743  H2  HOH B 574      17.446   0.387  36.740  1.00  0.00      B    H  
ATOM   1744  O   HOH B 575      17.185  23.285   6.145  1.00  0.00      B    O  
ATOM   1745  H1  HOH B 575      16.504  22.527   6.057  1.00  0.00      B    H  
ATOM   1746  H2  HOH B 575      17.218  23.756   5.256  1.00  0.00      B    H  
ATOM   1747  O   HOH B 576       4.077  16.001  35.525  1.00  0.00      B    O  
ATOM   1748  H1  HOH B 576       4.764  15.243  35.421  1.00  0.00      B    H  
ATOM   1749  H2  HOH B 576       3.524  15.728  36.352  1.00  0.00      B    H  
ATOM   1750  O   HOH B 577       7.453  28.492  21.050  1.00  0.00      B    O  
ATOM   1751  H1  HOH B 577       8.268  27.981  21.332  1.00  0.00      B    H  
ATOM   1752  H2  HOH B 577       7.470  29.436  21.431  1.00  0.00      B    H  
ATOM   1753  O   HOH B 578       1.594  36.813  21.878  1.00  0.00      B    O  
ATOM   1754  H1  HOH B 578       2.023  36.778  20.971  1.00  0.00      B    H  
ATOM   1755  H2  HOH B 578       0.705  36.268  21.845  1.00  0.00      B    H  
ATOM   1756  O   HOH B 579      28.598  36.835  20.814  1.00  0.00      B    O  
ATOM   1757  H1  HOH B 579      28.903  37.724  21.136  1.00  0.00      B    H  
ATOM   1758  H2  HOH B 579      29.335  36.168  21.065  1.00  0.00      B    H  
ATOM   1759  O   HOH B 580       6.887  38.155  14.415  1.00  0.00      B    O  
ATOM   1760  H1  HOH B 580       6.154  38.387  13.755  1.00  0.00      B    H  
ATOM   1761  H2  HOH B 580       6.728  38.817  15.185  1.00  0.00      B    H  
ATOM   1762  O   HOH B 581       4.053   8.630  27.942  1.00  0.00      B    O  
ATOM   1763  H1  HOH B 581       3.430   7.963  27.632  1.00  0.00      B    H  
ATOM   1764  H2  HOH B 581       3.532   9.355  28.459  1.00  0.00      B    H  
ATOM   1765  O   HOH B 582       9.960  12.544  19.373  1.00  0.00      B    O  
ATOM   1766  H1  HOH B 582      10.117  11.549  19.595  1.00  0.00      B    H  
ATOM   1767  H2  HOH B 582      10.080  13.044  20.273  1.00  0.00      B    H  
ATOM   1768  O   HOH B 583       4.262  36.240   5.286  1.00  0.00      B    O  
ATOM   1769  H1  HOH B 583       5.029  35.621   5.086  1.00  0.00      B    H  
ATOM   1770  H2  HOH B 583       3.511  35.825   4.807  1.00  0.00      B    H  
ATOM   1771  O   HOH B 584      13.453  14.865   0.142  1.00  0.00      B    O  
ATOM   1772  H1  HOH B 584      13.036  14.193   0.867  1.00  0.00      B    H  
ATOM   1773  H2  HOH B 584      14.062  15.524   0.629  1.00  0.00      B    H  
ATOM   1774  O   HOH B 585       4.822  34.389  16.263  1.00  0.00      B    O  
ATOM   1775  H1  HOH B 585       5.562  35.052  15.961  1.00  0.00      B    H  
ATOM   1776  H2  HOH B 585       5.055  33.439  15.900  1.00  0.00      B    H  
ATOM   1777  O   HOH B 586      28.773  17.576  38.730  1.00  0.00      B    O  
ATOM   1778  H1  HOH B 586      27.998  17.974  39.287  1.00  0.00      B    H  
ATOM   1779  H2  HOH B 586      28.438  17.542  37.777  1.00  0.00      B    H  
ATOM   1780  O   HOH B 587      14.875  37.170  17.885  1.00  0.00      B    O  
ATOM   1781  H1  HOH B 587      14.254  36.572  17.302  1.00  0.00      B    H  
ATOM   1782  H2  HOH B 587      15.692  36.592  18.196  1.00  0.00      B    H  
ATOM   1783  O   HOH B 588      10.093   1.830  19.870  1.00  0.00      B    O  
ATOM   1784  H1  HOH B 588       9.242   1.647  19.401  1.00  0.00      B    H  
ATOM   1785  H2  HOH B 588       9.945   2.272  20.762  1.00  0.00      B    H  
ATOM   1786  O   HOH B 589      37.718   9.707  34.471  1.00  0.00      B    O  
ATOM   1787  H1  HOH B 589      38.583   9.219  34.575  1.00  0.00      B    H  
ATOM   1788  H2  HOH B 589      37.080   9.015  34.758  1.00  0.00      B    H  
ATOM   1789  O   HOH B 590      11.563   6.580  33.136  1.00  0.00      B    O  
ATOM   1790  H1  HOH B 590      11.452   5.574  33.233  1.00  0.00      B    H  
ATOM   1791  H2  HOH B 590      10.651   6.937  32.841  1.00  0.00      B    H  
ATOM   1792  O   HOH B 591      15.183  25.569  16.247  1.00  0.00      B    O  
ATOM   1793  H1  HOH B 591      16.100  25.900  15.960  1.00  0.00      B    H  
ATOM   1794  H2  HOH B 591      14.934  24.718  15.692  1.00  0.00      B    H  
ATOM   1795  O   HOH B 592      18.591   7.940   4.865  1.00  0.00      B    O  
ATOM   1796  H1  HOH B 592      19.043   7.433   5.630  1.00  0.00      B    H  
ATOM   1797  H2  HOH B 592      17.823   8.331   5.308  1.00  0.00      B    H  
ATOM   1798  O   HOH B 593      10.738  28.289  26.201  1.00  0.00      B    O  
ATOM   1799  H1  HOH B 593      10.692  27.503  25.497  1.00  0.00      B    H  
ATOM   1800  H2  HOH B 593      10.460  27.887  27.092  1.00  0.00      B    H  
ATOM   1801  O   HOH B 594       4.041  35.871  10.423  1.00  0.00      B    O  
ATOM   1802  H1  HOH B 594       3.788  35.243  11.179  1.00  0.00      B    H  
ATOM   1803  H2  HOH B 594       3.957  35.430   9.543  1.00  0.00      B    H  
ATOM   1804  O   HOH B 595      35.561   6.999  10.877  1.00  0.00      B    O  
ATOM   1805  H1  HOH B 595      34.963   7.669  10.321  1.00  0.00      B    H  
ATOM   1806  H2  HOH B 595      36.419   6.928  10.390  1.00  0.00      B    H  
ATOM   1807  O   HOH B 596      19.159  33.136  35.818  1.00  0.00      B    O  
ATOM   1808  H1  HOH B 596      19.429  32.470  35.088  1.00  0.00      B    H  
ATOM   1809  H2  HOH B 596      18.134  33.208  35.906  1.00  0.00      B    H  
ATOM   1810  O   HOH B 597      10.273  33.467  10.619  1.00  0.00      B    O  
ATOM   1811  H1  HOH B 597       9.328  33.733  10.362  1.00  0.00      B    H  
ATOM   1812  H2  HOH B 597      10.740  33.339   9.742  1.00  0.00      B    H  
ATOM   1813  O   HOH B 598      14.724  32.847  -0.296  1.00  0.00      B    O  
ATOM   1814  H1  HOH B 598      14.407  31.904   0.009  1.00  0.00      B    H  
ATOM   1815  H2  HOH B 598      14.468  33.573   0.323  1.00  0.00      B    H  
ATOM   1816  O   HOH B 599      14.063  35.007  16.150  1.00  0.00      B    O  
ATOM   1817  H1  HOH B 599      13.651  34.439  16.848  1.00  0.00      B    H  
ATOM   1818  H2  HOH B 599      14.849  34.470  15.736  1.00  0.00      B    H  
ATOM   1819  O   HOH B 600       8.090  38.811  30.953  1.00  0.00      B    O  
ATOM   1820  H1  HOH B 600       8.449  38.152  31.625  1.00  0.00      B    H  
ATOM   1821  H2  HOH B 600       8.068  38.338  30.057  1.00  0.00      B    H  
ATOM   1822  O   HOH B 601      33.100  10.396  19.405  1.00  0.00      B    O  
ATOM   1823  H1  HOH B 601      33.988  10.214  18.963  1.00  0.00      B    H  
ATOM   1824  H2  HOH B 601      32.983   9.781  20.175  1.00  0.00      B    H  
ATOM   1825  O   HOH B 602       8.109  37.021   9.640  1.00  0.00      B    O  
ATOM   1826  H1  HOH B 602       7.958  36.006   9.776  1.00  0.00      B    H  
ATOM   1827  H2  HOH B 602       8.995  37.283  10.048  1.00  0.00      B    H  
ATOM   1828  O   HOH B 603       3.295   5.193  16.582  1.00  0.00      B    O  
ATOM   1829  H1  HOH B 603       2.808   4.567  15.987  1.00  0.00      B    H  
ATOM   1830  H2  HOH B 603       3.226   6.095  16.146  1.00  0.00      B    H  
ATOM   1831  O   HOH B 604      38.180  16.180  14.308  1.00  0.00      B    O  
ATOM   1832  H1  HOH B 604      37.187  16.084  14.577  1.00  0.00      B    H  
ATOM   1833  H2  HOH B 604      38.672  16.161  15.169  1.00  0.00      B    H  
ATOM   1834  O   HOH B 605      36.566  34.782  19.612  1.00  0.00      B    O  
ATOM   1835  H1  HOH B 605      35.684  34.754  20.059  1.00  0.00      B    H  
ATOM   1836  H2  HOH B 605      36.469  34.801  18.581  1.00  0.00      B    H  
ATOM   1837  O   HOH B 606      14.032  34.942  23.642  1.00  0.00      B    O  
ATOM   1838  H1  HOH B 606      14.837  34.800  24.301  1.00  0.00      B    H  
ATOM   1839  H2  HOH B 606      14.139  34.102  23.031  1.00  0.00      B    H  
ATOM   1840  O   HOH B 607       4.940   9.251  37.963  1.00  0.00      B    O  
ATOM   1841  H1  HOH B 607       5.847   9.700  37.923  1.00  0.00      B    H  
ATOM   1842  H2  HOH B 607       4.748   8.738  37.085  1.00  0.00      B    H  
ATOM   1843  O   HOH B 608       9.304  38.806   5.139  1.00  0.00      B    O  
ATOM   1844  H1  HOH B 608       8.727  38.666   5.968  1.00  0.00      B    H  
ATOM   1845  H2  HOH B 608      10.183  39.176   5.374  1.00  0.00      B    H  
ATOM   1846  O   HOH B 609      21.543  36.969  12.732  1.00  0.00      B    O  
ATOM   1847  H1  HOH B 609      21.174  36.452  13.552  1.00  0.00      B    H  
ATOM   1848  H2  HOH B 609      20.749  37.277  12.139  1.00  0.00      B    H  
ATOM   1849  O   HOH B 610       1.892   4.003  31.350  1.00  0.00      B    O  
ATOM   1850  H1  HOH B 610       2.260   4.081  30.437  1.00  0.00      B    H  
ATOM   1851  H2  HOH B 610       1.795   4.953  31.750  1.00  0.00      B    H  
ATOM   1852  O   HOH B 611      32.402   2.548   5.133  1.00  0.00      B    O  
ATOM   1853  H1  HOH B 611      32.139   2.450   4.187  1.00  0.00      B    H  
ATOM   1854  H2  HOH B 611      32.982   1.811   5.412  1.00  0.00      B    H  
ATOM   1855  O   HOH B 612      19.749   6.534  33.492  1.00  0.00      B    O  
ATOM   1856  H1  HOH B 612      20.028   6.716  34.471  1.00  0.00      B    H  
ATOM   1857  H2  HOH B 612      18.789   6.846  33.405  1.00  0.00      B    H  
ATOM   1858  O   HOH B 613      35.467  21.476  22.985  1.00  0.00      B    O  
ATOM   1859  H1  HOH B 613      36.002  21.679  23.806  1.00  0.00      B    H  
ATOM   1860  H2  HOH B 613      35.522  20.508  22.812  1.00  0.00      B    H  
ATOM   1861  O   HOH B 614      13.993  12.216   5.657  1.00  0.00      B    O  
ATOM   1862  H1  HOH B 614      13.435  11.479   6.040  1.00  0.00      B    H  
ATOM   1863  H2  HOH B 614      14.948  12.239   6.078  1.00  0.00      B    H  
ATOM   1864  O   HOH B 615       7.030  27.237   4.955  1.00  0.00      B    O  
ATOM   1865  H1  HOH B 615       7.673  26.651   4.414  1.00  0.00      B    H  
ATOM   1866  H2  HOH B 615       6.371  26.639   5.416  1.00  0.00      B    H  
ATOM   1867  O   HOH B 616       4.590  16.967  29.357  1.00  0.00      B    O  
ATOM   1868  H1  HOH B 616       3.984  17.815  29.334  1.00  0.00      B    H  
ATOM   1869  H2  HOH B 616       5.039  16.978  28.406  1.00  0.00      B    H  
ATOM   1870  O   HOH B 617       4.224  38.233   1.514  1.00  0.00      B    O  
ATOM   1871  H1  HOH B 617       3.604  39.066   1.562  1.00  0.00      B    H  
ATOM   1872  H2  HOH B 617       3.569  37.429   1.296  1.00  0.00      B    H  
ATOM   1873  O   HOH B 618      14.685  13.114  18.389  1.00  0.00      B    O  
ATOM   1874  H1  HOH B 618      14.569  12.766  19.339  1.00  0.00      B    H  
ATOM   1875  H2  HOH B 618      14.970  12.365  17.868  1.00  0.00      B    H  
ATOM   1876  O   HOH B 619       5.328  38.609   6.185  1.00  0.00      B    O  
ATOM   1877  H1  HOH B 619       5.454  39.332   5.451  1.00  0.00      B    H  
ATOM   1878  H2  HOH B 619       4.943  37.773   5.766  1.00  0.00      B    H  
ATOM   1879  O   HOH B 620      15.775  24.272  31.650  1.00  0.00      B    O  
ATOM   1880  H1  HOH B 620      14.810  24.631  31.836  1.00  0.00      B    H  
ATOM   1881  H2  HOH B 620      16.448  24.928  32.084  1.00  0.00      B    H  
ATOM   1882  O   HOH B 621      12.688  29.742  27.690  1.00  0.00      B    O  
ATOM   1883  H1  HOH B 621      12.024  30.163  28.297  1.00  0.00      B    H  
ATOM   1884  H2  HOH B 621      12.179  29.345  26.958  1.00  0.00      B    H  
ATOM   1885  O   HOH B 622      17.859  29.150   0.629  1.00  0.00      B    O  
ATOM   1886  H1  HOH B 622      17.782  30.155   0.545  1.00  0.00      B    H  
ATOM   1887  H2  HOH B 622      17.411  28.774  -0.128  1.00  0.00      B    H  
ATOM   1888  O   HOH B 623       6.675  18.133  20.407  1.00  0.00      B    O  
ATOM   1889  H1  HOH B 623       6.431  18.044  21.412  1.00  0.00      B    H  
ATOM   1890  H2  HOH B 623       6.162  17.397  19.884  1.00  0.00      B    H  
ATOM   1891  O   HOH B 624      31.789   6.782   2.180  1.00  0.00      B    O  
ATOM   1892  H1  HOH B 624      32.592   7.375   1.867  1.00  0.00      B    H  
ATOM   1893  H2  HOH B 624      31.458   7.108   3.116  1.00  0.00      B    H  
ATOM   1894  O   HOH B 625      13.220  12.230  29.507  1.00  0.00      B    O  
ATOM   1895  H1  HOH B 625      13.899  12.388  30.193  1.00  0.00      B    H  
ATOM   1896  H2  HOH B 625      12.904  11.231  29.583  1.00  0.00      B    H  
ATOM   1897  O   HOH B 626      29.295  20.675  37.829  1.00  0.00      B    O  
ATOM   1898  H1  HOH B 626      30.334  20.564  37.903  1.00  0.00      B    H  
ATOM   1899  H2  HOH B 626      28.827  20.059  38.486  1.00  0.00      B    H  
ATOM   1900  O   HOH B 627      18.062  25.951  15.585  1.00  0.00      B    O  
ATOM   1901  H1  HOH B 627      18.535  26.821  15.536  1.00  0.00      B    H  
ATOM   1902  H2  HOH B 627      18.252  25.646  16.502  1.00  0.00      B    H  
ATOM   1903  O   HOH B 628      20.676   7.665  31.068  1.00  0.00      B    O  
ATOM   1904  H1  HOH B 628      20.388   7.170  31.907  1.00  0.00      B    H  
ATOM   1905  H2  HOH B 628      20.577   8.654  31.207  1.00  0.00      B    H  
ATOM   1906  O   HOH B 629       4.758   1.533  22.722  1.00  0.00      B    O  
ATOM   1907  H1  HOH B 629       4.964   1.548  23.730  1.00  0.00      B    H  
ATOM   1908  H2  HOH B 629       3.805   1.755  22.611  1.00  0.00      B    H  
ATOM   1909  O   HOH B 630      17.008  39.039   4.724  1.00  0.00      B    O  
ATOM   1910  H1  HOH B 630      17.523  38.379   5.360  1.00  0.00      B    H  
ATOM   1911  H2  HOH B 630      16.037  38.989   4.879  1.00  0.00      B    H  
ATOM   1912  O   HOH B 631      23.710  20.143  32.396  1.00  0.00      B    O  
ATOM   1913  H1  HOH B 631      24.442  20.798  32.729  1.00  0.00      B    H  
ATOM   1914  H2  HOH B 631      23.103  20.192  33.179  1.00  0.00      B    H  
ATOM   1915  O   HOH B 632      33.813  11.287   7.911  1.00  0.00      B    O  
ATOM   1916  H1  HOH B 632      33.405  11.449   6.937  1.00  0.00      B    H  
ATOM   1917  H2  HOH B 632      34.804  11.070   7.821  1.00  0.00      B    H  
ATOM   1918  O   HOH B 633      10.517  18.184  28.592  1.00  0.00      B    O  
ATOM   1919  H1  HOH B 633       9.900  17.323  28.510  1.00  0.00      B    H  
ATOM   1920  H2  HOH B 633      11.281  18.015  29.229  1.00  0.00      B    H  
ATOM   1921  O   HOH B 634      10.340  19.056  23.784  1.00  0.00      B    O  
ATOM   1922  H1  HOH B 634      10.372  18.547  22.904  1.00  0.00      B    H  
ATOM   1923  H2  HOH B 634      10.270  18.404  24.552  1.00  0.00      B    H  
ATOM   1924  O   HOH B 635      31.030  13.185  34.672  1.00  0.00      B    O  
ATOM   1925  H1  HOH B 635      30.800  13.239  35.684  1.00  0.00      B    H  
ATOM   1926  H2  HOH B 635      31.454  14.071  34.403  1.00  0.00      B    H  
ATOM   1927  O   HOH B 636      25.616   4.468  16.034  1.00  0.00      B    O  
ATOM   1928  H1  HOH B 636      25.398   4.630  16.993  1.00  0.00      B    H  
ATOM   1929  H2  HOH B 636      24.787   4.118  15.601  1.00  0.00      B    H  
ATOM   1930  O   HOH B 637      10.680  10.082  19.955  1.00  0.00      B    O  
ATOM   1931  H1  HOH B 637      10.369   9.221  20.426  1.00  0.00      B    H  
ATOM   1932  H2  HOH B 637      11.578   9.790  19.508  1.00  0.00      B    H  
ATOM   1933  O   HOH B 638      24.810  16.957   7.894  1.00  0.00      B    O  
ATOM   1934  H1  HOH B 638      25.640  16.700   8.394  1.00  0.00      B    H  
ATOM   1935  H2  HOH B 638      24.086  16.498   8.405  1.00  0.00      B    H  
ATOM   1936  O   HOH B 639       4.760  18.641  33.950  1.00  0.00      B    O  
ATOM   1937  H1  HOH B 639       5.719  18.491  33.647  1.00  0.00      B    H  
ATOM   1938  H2  HOH B 639       4.494  17.841  34.551  1.00  0.00      B    H  
ATOM   1939  O   HOH B 640      -0.240  15.841  11.808  1.00  0.00      B    O  
ATOM   1940  H1  HOH B 640      -0.461  16.105  12.748  1.00  0.00      B    H  
ATOM   1941  H2  HOH B 640       0.744  15.675  11.697  1.00  0.00      B    H  
ATOM   1942  O   HOH B 641      13.669   3.557  35.016  1.00  0.00      B    O  
ATOM   1943  H1  HOH B 641      13.193   3.766  34.102  1.00  0.00      B    H  
ATOM   1944  H2  HOH B 641      14.126   2.602  34.903  1.00  0.00      B    H  
ATOM   1945  O   HOH B 642       3.252   3.155   2.954  1.00  0.00      B    O  
ATOM   1946  H1  HOH B 642       2.685   3.991   2.771  1.00  0.00      B    H  
ATOM   1947  H2  HOH B 642       2.951   2.395   2.350  1.00  0.00      B    H  
ATOM   1948  O   HOH B 643      21.390  26.059   5.059  1.00  0.00      B    O  
ATOM   1949  H1  HOH B 643      20.923  25.424   4.296  1.00  0.00      B    H  
ATOM   1950  H2  HOH B 643      22.143  26.578   4.648  1.00  0.00      B    H  
ATOM   1951  O   HOH B 644      38.515  19.088  16.504  1.00  0.00      B    O  
ATOM   1952  H1  HOH B 644      37.925  19.373  17.345  1.00  0.00      B    H  
ATOM   1953  H2  HOH B 644      38.093  19.605  15.724  1.00  0.00      B    H  
ATOM   1954  O   HOH B 645       1.398  34.461  26.419  1.00  0.00      B    O  
ATOM   1955  H1  HOH B 645       0.497  34.089  26.841  1.00  0.00      B    H  
ATOM   1956  H2  HOH B 645       1.779  33.720  25.749  1.00  0.00      B    H  
ATOM   1957  O   HOH B 646      11.486  32.450   8.419  1.00  0.00      B    O  
ATOM   1958  H1  HOH B 646      12.179  31.886   8.965  1.00  0.00      B    H  
ATOM   1959  H2  HOH B 646      11.004  31.787   7.814  1.00  0.00      B    H  
ATOM   1960  O   HOH B 647       0.577  17.895  20.451  1.00  0.00      B    O  
ATOM   1961  H1  HOH B 647       0.542  18.631  21.098  1.00  0.00      B    H  
ATOM   1962  H2  HOH B 647      -0.399  17.637  20.226  1.00  0.00      B    H  
ATOM   1963  O   HOH B 648      26.080  26.655  27.377  1.00  0.00      B    O  
ATOM   1964  H1  HOH B 648      26.729  26.910  26.670  1.00  0.00      B    H  
ATOM   1965  H2  HOH B 648      25.374  27.409  27.607  1.00  0.00      B    H  
ATOM   1966  O   HOH B 649       6.576   9.663  35.400  1.00  0.00      B    O  
ATOM   1967  H1  HOH B 649       7.226   9.911  36.142  1.00  0.00      B    H  
ATOM   1968  H2  HOH B 649       6.239  10.536  34.999  1.00  0.00      B    H  
ATOM   1969  O   HOH B 650      33.102  34.279  15.808  1.00  0.00      B    O  
ATOM   1970  H1  HOH B 650      33.842  33.715  15.469  1.00  0.00      B    H  
ATOM   1971  H2  HOH B 650      33.178  35.231  15.454  1.00  0.00      B    H  
ATOM   1972  O   HOH B 651       5.288  22.400  37.154  1.00  0.00      B    O  
ATOM   1973  H1  HOH B 651       4.464  22.400  36.534  1.00  0.00      B    H  
ATOM   1974  H2  HOH B 651       6.028  21.864  36.666  1.00  0.00      B    H  
ATOM   1975  O   HOH B 652      30.620  20.530  30.159  1.00  0.00      B    O  
ATOM   1976  H1  HOH B 652      30.958  19.551  30.167  1.00  0.00      B    H  
ATOM   1977  H2  HOH B 652      30.307  20.705  29.251  1.00  0.00      B    H  
ATOM   1978  O   HOH B 653      35.340  23.794  37.446  1.00  0.00      B    O  
ATOM   1979  H1  HOH B 653      34.367  23.895  37.084  1.00  0.00      B    H  
ATOM   1980  H2  HOH B 653      35.673  24.762  37.553  1.00  0.00      B    H  
ATOM   1981  O   HOH B 654       0.600  38.019  29.017  1.00  0.00      B    O  
ATOM   1982  H1  HOH B 654       1.125  37.338  28.440  1.00  0.00      B    H  
ATOM   1983  H2  HOH B 654       0.159  38.667  28.443  1.00  0.00      B    H  
ATOM   1984  O   HOH B 655       3.367  31.480  38.209  1.00  0.00      B    O  
ATOM   1985  H1  HOH B 655       3.475  32.378  38.629  1.00  0.00      B    H  
ATOM   1986  H2  HOH B 655       4.123  30.896  38.613  1.00  0.00      B    H  
ATOM   1987  O   HOH B 656      26.314  14.444  27.790  1.00  0.00      B    O  
ATOM   1988  H1  HOH B 656      26.084  15.039  26.983  1.00  0.00      B    H  
ATOM   1989  H2  HOH B 656      25.606  13.774  27.930  1.00  0.00      B    H  
ATOM   1990  O   HOH B 657      13.067   2.601  28.810  1.00  0.00      B    O  
ATOM   1991  H1  HOH B 657      12.332   2.440  28.150  1.00  0.00      B    H  
ATOM   1992  H2  HOH B 657      13.912   2.542  28.259  1.00  0.00      B    H  
ATOM   1993  O   HOH B 658      27.086  11.875   2.658  1.00  0.00      B    O  
ATOM   1994  H1  HOH B 658      26.092  11.802   2.488  1.00  0.00      B    H  
ATOM   1995  H2  HOH B 658      27.554  11.035   2.247  1.00  0.00      B    H  
ATOM   1996  O   HOH B 659      16.294  26.824  18.615  1.00  0.00      B    O  
ATOM   1997  H1  HOH B 659      17.217  26.406  18.474  1.00  0.00      B    H  
ATOM   1998  H2  HOH B 659      15.644  26.137  18.288  1.00  0.00      B    H  
ATOM   1999  O   HOH B 660      16.379  38.064  34.514  1.00  0.00      B    O  
ATOM   2000  H1  HOH B 660      16.051  37.143  34.651  1.00  0.00      B    H  
ATOM   2001  H2  HOH B 660      16.893  38.052  33.629  1.00  0.00      B    H  
ATOM   2002  O   HOH B 661      31.293  28.094  33.136  1.00  0.00      B    O  
ATOM   2003  H1  HOH B 661      31.790  28.635  33.867  1.00  0.00      B    H  
ATOM   2004  H2  HOH B 661      30.374  27.836  33.543  1.00  0.00      B    H  
ATOM   2005  O   HOH B 662       7.944  29.590  37.093  1.00  0.00      B    O  
ATOM   2006  H1  HOH B 662       7.722  30.583  37.220  1.00  0.00      B    H  
ATOM   2007  H2  HOH B 662       8.707  29.661  36.448  1.00  0.00      B    H  
ATOM   2008  O   HOH B 663      38.030  37.542  25.299  1.00  0.00      B    O  
ATOM   2009  H1  HOH B 663      37.088  37.412  24.915  1.00  0.00      B    H  
ATOM   2010  H2  HOH B 663      38.371  38.444  25.020  1.00  0.00      B    H  
ATOM   2011  O   HOH B 664       3.148  32.717  19.132  1.00  0.00      B    O  
ATOM   2012  H1  HOH B 664       2.589  32.807  19.985  1.00  0.00      B    H  
ATOM   2013  H2  HOH B 664       2.605  32.877  18.307  1.00  0.00      B    H  
ATOM   2014  O   HOH B 665      10.888  10.873  38.875  1.00  0.00      B    O  
ATOM   2015  H1  HOH B 665      11.820  11.117  39.055  1.00  0.00      B    H  
ATOM   2016  H2  HOH B 665      10.865  10.726  37.930  1.00  0.00      B    H  
ATOM   2017  O   HOH B 666      16.512  31.240  23.001  1.00  0.00      B    O  
ATOM   2018  H1  HOH B 666      17.050  30.461  23.467  1.00  0.00      B    H  
ATOM   2019  H2  HOH B 666      15.723  31.345  23.623  1.00  0.00      B    H  
ATOM   2020  O   HOH B 667      25.366  10.098  32.256  1.00  0.00      B    O  
ATOM   2021  H1  HOH B 667      24.882  10.971  32.446  1.00  0.00      B    H  
ATOM   2022  H2  HOH B 667      24.608   9.482  31.845  1.00  0.00      B    H  
ATOM   2023  O   HOH B 668       1.405  22.511  11.490  1.00  0.00      B    O  
ATOM   2024  H1  HOH B 668       1.929  21.647  11.184  1.00  0.00      B    H  
ATOM   2025  H2  HOH B 668       1.892  22.932  12.266  1.00  0.00      B    H  
ATOM   2026  O   HOH B 669      31.693   2.005  20.150  1.00  0.00      B    O  
ATOM   2027  H1  HOH B 669      32.431   1.949  20.886  1.00  0.00      B    H  
ATOM   2028  H2  HOH B 669      32.177   1.811  19.275  1.00  0.00      B    H  
ATOM   2029  O   HOH B 670      27.592  37.649  18.194  1.00  0.00      B    O  
ATOM   2030  H1  HOH B 670      28.412  38.167  17.904  1.00  0.00      B    H  
ATOM   2031  H2  HOH B 670      27.842  37.139  19.075  1.00  0.00      B    H  
ATOM   2032  O   HOH B 671       1.754  24.030  24.549  1.00  0.00      B    O  
ATOM   2033  H1  HOH B 671       1.265  24.827  24.178  1.00  0.00      B    H  
ATOM   2034  H2  HOH B 671       1.439  23.194  24.063  1.00  0.00      B    H  
ATOM   2035  O   HOH B 672      29.945  15.883  30.082  1.00  0.00      B    O  
ATOM   2036  H1  HOH B 672      30.465  15.029  29.729  1.00  0.00      B    H  
ATOM   2037  H2  HOH B 672      29.428  15.587  30.948  1.00  0.00      B    H  
ATOM   2038  O   HOH B 673      29.895  24.989   9.194  1.00  0.00      B    O  
ATOM   2039  H1  HOH B 673      30.595  25.701   9.438  1.00  0.00      B    H  
ATOM   2040  H2  HOH B 673      29.003  25.317   9.584  1.00  0.00      B    H  
ATOM   2041  O   HOH B 674      26.520  36.803  13.846  1.00  0.00      B    O  
ATOM   2042  H1  HOH B 674      26.453  36.983  12.855  1.00  0.00      B    H  
ATOM   2043  H2  HOH B 674      27.155  37.423  14.276  1.00  0.00      B    H  
ATOM   2044  O   HOH B 675      10.797   1.477  13.948  1.00  0.00      B    O  
ATOM   2045  H1  HOH B 675      10.302   0.688  13.423  1.00  0.00      B    H  
ATOM   2046  H2  HOH B 675      11.731   1.096  14.091  1.00  0.00      B    H  
ATOM   2047  O   HOH B 676      38.914  21.699   6.346  1.00  0.00      B    O  
ATOM   2048  H1  HOH B 676      38.038  21.720   6.888  1.00  0.00      B    H  
ATOM   2049  H2  HOH B 676      39.416  22.592   6.529  1.00  0.00      B    H  
ATOM   2050  O   HOH B 677      19.037  17.682  26.125  1.00  0.00      B    O  
ATOM   2051  H1  HOH B 677      18.267  17.911  25.548  1.00  0.00      B    H  
ATOM   2052  H2  HOH B 677      19.651  17.064  25.615  1.00  0.00      B    H  
ATOM   2053  O   HOH B 678      34.965  24.178  33.487  1.00  0.00      B    O  
ATOM   2054  H1  HOH B 678      35.440  24.824  34.167  1.00  0.00      B    H  
ATOM   2055  H2  HOH B 678      33.962  24.270  33.591  1.00  0.00      B    H  
ATOM   2056  O   HOH B 679      38.728  17.672  37.196  1.00  0.00      B    O  
ATOM   2057  H1  HOH B 679      38.886  18.329  37.928  1.00  0.00      B    H  
ATOM   2058  H2  HOH B 679      39.576  17.580  36.643  1.00  0.00      B    H  
ATOM   2059  O   HOH B 680       3.253   6.947  32.713  1.00  0.00      B    O  
ATOM   2060  H1  HOH B 680       3.628   6.925  33.667  1.00  0.00      B    H  
ATOM   2061  H2  HOH B 680       4.033   6.755  32.100  1.00  0.00      B    H  
ATOM   2062  O   HOH B 681      34.883   6.699  38.066  1.00  0.00      B    O  
ATOM   2063  H1  HOH B 681      35.580   6.013  38.222  1.00  0.00      B    H  
ATOM   2064  H2  HOH B 681      34.563   6.580  37.119  1.00  0.00      B    H  
ATOM   2065  O   HOH B 682      22.503  38.344   3.698  1.00  0.00      B    O  
ATOM   2066  H1  HOH B 682      22.698  37.895   2.745  1.00  0.00      B    H  
ATOM   2067  H2  HOH B 682      21.482  38.335   3.896  1.00  0.00      B    H  
ATOM   2068  O   HOH B 683      12.656   6.338  19.749  1.00  0.00      B    O  
ATOM   2069  H1  HOH B 683      12.018   6.071  19.022  1.00  0.00      B    H  
ATOM   2070  H2  HOH B 683      13.493   5.874  19.547  1.00  0.00      B    H  
ATOM   2071  O   HOH B 684      31.874  24.683  14.685  1.00  0.00      B    O  
ATOM   2072  H1  HOH B 684      31.708  25.518  14.095  1.00  0.00      B    H  
ATOM   2073  H2  HOH B 684      31.361  23.891  14.296  1.00  0.00      B    H  
ATOM   2074  O   HOH B 685      21.165  11.800  10.741  1.00  0.00      B    O  
ATOM   2075  H1  HOH B 685      20.286  11.654  11.263  1.00  0.00      B    H  
ATOM   2076  H2  HOH B 685      20.902  12.437  10.047  1.00  0.00      B    H  
ATOM   2077  O   HOH B 686       8.162  20.454  20.797  1.00  0.00      B    O  
ATOM   2078  H1  HOH B 686       7.754  19.545  20.559  1.00  0.00      B    H  
ATOM   2079  H2  HOH B 686       8.213  20.473  21.830  1.00  0.00      B    H  
ATOM   2080  O   HOH B 687       8.011   7.496   1.864  1.00  0.00      B    O  
ATOM   2081  H1  HOH B 687       7.421   6.936   1.210  1.00  0.00      B    H  
ATOM   2082  H2  HOH B 687       7.372   8.214   2.268  1.00  0.00      B    H  
ATOM   2083  O   HOH B 688      21.344  15.999  30.549  1.00  0.00      B    O  
ATOM   2084  H1  HOH B 688      21.913  16.802  30.731  1.00  0.00      B    H  
ATOM   2085  H2  HOH B 688      20.433  16.135  31.059  1.00  0.00      B    H  
ATOM   2086  O   HOH B 689      25.153  24.334  15.211  1.00  0.00      B    O  
ATOM   2087  H1  HOH B 689      24.897  24.205  16.197  1.00  0.00      B    H  
ATOM   2088  H2  HOH B 689      25.039  25.286  15.013  1.00  0.00      B    H  
ATOM   2089  O   HOH B 690       1.147  31.259   6.401  1.00  0.00      B    O  
ATOM   2090  H1  HOH B 690       0.728  31.864   5.652  1.00  0.00      B    H  
ATOM   2091  H2  HOH B 690       1.605  31.853   7.136  1.00  0.00      B    H  
ATOM   2092  O   HOH B 691      31.592   0.243  35.356  1.00  0.00      B    O  
ATOM   2093  H1  HOH B 691      31.882   0.306  36.354  1.00  0.00      B    H  
ATOM   2094  H2  HOH B 691      32.421   0.322  34.742  1.00  0.00      B    H  
ATOM   2095  O   HOH B 692      16.476  27.485   6.048  1.00  0.00      B    O  
ATOM   2096  H1  HOH B 692      16.871  27.392   6.990  1.00  0.00      B    H  
ATOM   2097  H2  HOH B 692      16.063  26.557   5.763  1.00  0.00      B    H  
ATOM   2098  O   HOH B 693      34.133   1.319   7.347  1.00  0.00      B    O  
ATOM   2099  H1  HOH B 693      34.623   0.494   7.238  1.00  0.00      B    H  
ATOM   2100  H2  HOH B 693      33.511   1.287   8.146  1.00  0.00      B    H  
ATOM   2101  O   HOH B 694       1.968  20.436  26.307  1.00  0.00      B    O  
ATOM   2102  H1  HOH B 694       2.887  20.834  26.064  1.00  0.00      B    H  
ATOM   2103  H2  HOH B 694       1.445  21.099  26.839  1.00  0.00      B    H  
ATOM   2104  O   HOH B 695      19.766  13.216  29.334  1.00  0.00      B    O  
ATOM   2105  H1  HOH B 695      19.792  12.347  29.776  1.00  0.00      B    H  
ATOM   2106  H2  HOH B 695      20.703  13.369  29.041  1.00  0.00      B    H  
ATOM   2107  O   HOH B 696      14.070   4.892  10.362  1.00  0.00      B    O  
ATOM   2108  H1  HOH B 696      13.735   3.915  10.190  1.00  0.00      B    H  
ATOM   2109  H2  HOH B 696      14.552   5.234   9.549  1.00  0.00      B    H  
ATOM   2110  O   HOH B 697      33.202  35.971   8.143  1.00  0.00      B    O  
ATOM   2111  H1  HOH B 697      32.509  36.205   7.426  1.00  0.00      B    H  
ATOM   2112  H2  HOH B 697      33.474  35.004   7.981  1.00  0.00      B    H  
ATOM   2113  O   HOH B 698       6.121  13.613  32.182  1.00  0.00      B    O  
ATOM   2114  H1  HOH B 698       5.613  13.829  31.334  1.00  0.00      B    H  
ATOM   2115  H2  HOH B 698       5.608  12.902  32.717  1.00  0.00      B    H  
ATOM   2116  O   HOH B 699      28.503  28.674  36.673  1.00  0.00      B    O  
ATOM   2117  H1  HOH B 699      28.668  28.268  35.761  1.00  0.00      B    H  
ATOM   2118  H2  HOH B 699      27.653  28.210  36.979  1.00  0.00      B    H  
ATOM   2119  O   HOH B 700      33.336  22.877  12.465  1.00  0.00      B    O  
ATOM   2120  H1  HOH B 700      34.064  23.330  11.905  1.00  0.00      B    H  
ATOM   2121  H2  HOH B 700      32.443  23.095  12.018  1.00  0.00      B    H  
ATOM   2122  O   HOH B 701      37.277  29.479  14.053  1.00  0.00      B    O  
ATOM   2123  H1  HOH B 701      36.314  29.405  13.755  1.00  0.00      B    H  
ATOM   2124  H2  HOH B 701      37.791  29.762  13.215  1.00  0.00      B    H  
ATOM   2125  O   HOH B 702       0.237  32.106  37.102  1.00  0.00      B    O  
ATOM   2126  H1  HOH B 702       0.432  31.108  37.240  1.00  0.00      B    H  
ATOM   2127  H2  HOH B 702       1.042  32.587  36.587  1.00  0.00      B    H  
ATOM   2128  O   HOH B 703      20.940   4.210   6.205  1.00  0.00      B    O  
ATOM   2129  H1  HOH B 703      21.608   3.511   6.493  1.00  0.00      B    H  
ATOM   2130  H2  HOH B 703      21.262   4.580   5.334  1.00  0.00      B    H  
ATOM   2131  O   HOH B 704       4.658  21.194  28.147  1.00  0.00      B    O  
ATOM   2132  H1  HOH B 704       4.033  20.500  28.585  1.00  0.00      B    H  
ATOM   2133  H2  HOH B 704       4.072  21.597  27.398  1.00  0.00      B    H  
ATOM   2134  O   HOH B 705      23.959   4.125  24.110  1.00  0.00      B    O  
ATOM   2135  H1  HOH B 705      24.984   4.231  24.024  1.00  0.00      B    H  
ATOM   2136  H2  HOH B 705      23.547   4.321  23.232  1.00  0.00      B    H  
ATOM   2137  O   HOH B 706      19.315  27.806  25.102  1.00  0.00      B    O  
ATOM   2138  H1  HOH B 706      20.299  27.731  25.062  1.00  0.00      B    H  
ATOM   2139  H2  HOH B 706      18.907  26.941  25.072  1.00  0.00      B    H  
ATOM   2140  O   HOH B 707      13.561  21.683   4.249  1.00  0.00      B    O  
ATOM   2141  H1  HOH B 707      13.224  20.708   4.184  1.00  0.00      B    H  
ATOM   2142  H2  HOH B 707      14.438  21.593   4.676  1.00  0.00      B    H  
ATOM   2143  O   HOH B 708      23.462  31.211   6.687  1.00  0.00      B    O  
ATOM   2144  H1  HOH B 708      22.891  31.193   5.829  1.00  0.00      B    H  
ATOM   2145  H2  HOH B 708      22.869  31.324   7.531  1.00  0.00      B    H  
ATOM   2146  O   HOH B 709      14.017  14.415  23.904  1.00  0.00      B    O  
ATOM   2147  H1  HOH B 709      14.824  13.859  24.148  1.00  0.00      B    H  
ATOM   2148  H2  HOH B 709      13.233  13.807  23.797  1.00  0.00      B    H  
ATOM   2149  O   HOH B 710      20.209  15.104  14.614  1.00  0.00      B    O  
ATOM   2150  H1  HOH B 710      20.620  14.553  15.346  1.00  0.00      B    H  
ATOM   2151  H2  HOH B 710      20.807  15.876  14.441  1.00  0.00      B    H  
ATOM   2152  O   HOH B 711      12.503  17.862  30.431  1.00  0.00      B    O  
ATOM   2153  H1  HOH B 711      13.294  18.335  30.114  1.00  0.00      B    H  
ATOM   2154  H2  HOH B 711      12.650  16.854  30.141  1.00  0.00      B    H  
ATOM   2155  O   HOH B 712      30.055  25.861  38.660  1.00  0.00      B    O  
ATOM   2156  H1  HOH B 712      30.563  26.128  37.808  1.00  0.00      B    H  
ATOM   2157  H2  HOH B 712      30.374  26.499  39.407  1.00  0.00      B    H  
ATOM   2158  O   HOH B 713      36.243  29.823  35.160  1.00  0.00      B    O  
ATOM   2159  H1  HOH B 713      36.409  30.526  34.458  1.00  0.00      B    H  
ATOM   2160  H2  HOH B 713      37.149  29.276  35.203  1.00  0.00      B    H  
ATOM   2161  O   HOH B 714       8.201   0.788  25.946  1.00  0.00      B    O  
ATOM   2162  H1  HOH B 714       9.075   0.467  25.673  1.00  0.00      B    H  
ATOM   2163  H2  HOH B 714       8.411   1.202  26.819  1.00  0.00      B    H  
ATOM   2164  O   HOH B 715      10.912   9.950  31.980  1.00  0.00      B    O  
ATOM   2165  H1  HOH B 715      10.475  10.544  32.633  1.00  0.00      B    H  
ATOM   2166  H2  HOH B 715      10.373   9.086  31.957  1.00  0.00      B    H  
ATOM   2167  O   HOH B 716      24.521  15.053  33.332  1.00  0.00      B    O  
ATOM   2168  H1  HOH B 716      23.690  14.610  33.691  1.00  0.00      B    H  
ATOM   2169  H2  HOH B 716      24.429  15.138  32.311  1.00  0.00      B    H  
ATOM   2170  O   HOH B 717      21.367   1.414  11.096  1.00  0.00      B    O  
ATOM   2171  H1  HOH B 717      21.381   1.083  12.058  1.00  0.00      B    H  
ATOM   2172  H2  HOH B 717      21.341   0.628  10.537  1.00  0.00      B    H  
ATOM   2173  O   HOH B 718      27.972  10.108  25.891  1.00  0.00      B    O  
ATOM   2174  H1  HOH B 718      27.162   9.672  26.322  1.00  0.00      B    H  
ATOM   2175  H2  HOH B 718      27.655  10.704  25.133  1.00  0.00      B    H  
ATOM   2176  O   HOH B 719      26.485   1.798  20.504  1.00  0.00      B    O  
ATOM   2177  H1  HOH B 719      26.060   2.614  20.198  1.00  0.00      B    H  
ATOM   2178  H2  HOH B 719      27.258   2.039  21.109  1.00  0.00      B    H  
ATOM   2179  O   HOH B 720      20.631  15.716  36.301  1.00  0.00      B    O  
ATOM   2180  H1  HOH B 720      20.141  15.191  35.607  1.00  0.00      B    H  
ATOM   2181  H2  HOH B 720      21.427  16.269  35.870  1.00  0.00      B    H  
ATOM   2182  O   HOH B 721      20.573  11.174  38.193  1.00  0.00      B    O  
ATOM   2183  H1  HOH B 721      19.763  10.799  38.582  1.00  0.00      B    H  
ATOM   2184  H2  HOH B 721      20.499  12.215  38.344  1.00  0.00      B    H  
ATOM   2185  O   HOH B 722       6.799  26.802   0.634  1.00  0.00      B    O  
ATOM   2186  H1  HOH B 722       7.636  26.254   0.435  1.00  0.00      B    H  
ATOM   2187  H2  HOH B 722       6.216  26.163   1.210  1.00  0.00      B    H  
ATOM   2188  O   HOH B 723      36.791  31.192   5.778  1.00  0.00      B    O  
ATOM   2189  H1  HOH B 723      36.782  30.619   6.641  1.00  0.00      B    H  
ATOM   2190  H2  HOH B 723      35.926  31.656   5.773  1.00  0.00      B    H  
ATOM   2191  O   HOH B 724      31.555  27.743   1.538  1.00  0.00      B    O  
ATOM   2192  H1  HOH B 724      30.798  27.375   2.023  1.00  0.00      B    H  
ATOM   2193  H2  HOH B 724      32.407  27.433   2.015  1.00  0.00      B    H  
ATOM   2194  O   HOH B 725       3.819  26.210  28.591  1.00  0.00      B    O  
ATOM   2195  H1  HOH B 725       3.298  26.010  27.753  1.00  0.00      B    H  
ATOM   2196  H2  HOH B 725       4.788  25.984  28.344  1.00  0.00      B    H  
ATOM   2197  O   HOH B 726      19.498   9.949  33.019  1.00  0.00      B    O  
ATOM   2198  H1  HOH B 726      20.163   9.735  33.797  1.00  0.00      B    H  
ATOM   2199  H2  HOH B 726      18.638   9.358  33.181  1.00  0.00      B    H  
ATOM   2200  O   HOH B 727      34.056  30.802   1.782  1.00  0.00      B    O  
ATOM   2201  H1  HOH B 727      33.977  30.223   2.591  1.00  0.00      B    H  
ATOM   2202  H2  HOH B 727      33.909  30.163   0.959  1.00  0.00      B    H  
ATOM   2203  O   HOH B 728       8.333  35.248  32.778  1.00  0.00      B    O  
ATOM   2204  H1  HOH B 728       7.460  35.695  32.542  1.00  0.00      B    H  
ATOM   2205  H2  HOH B 728       9.008  36.027  33.015  1.00  0.00      B    H  
ATOM   2206  O   HOH B 729      13.539  19.062  34.673  1.00  0.00      B    O  
ATOM   2207  H1  HOH B 729      12.963  19.372  33.919  1.00  0.00      B    H  
ATOM   2208  H2  HOH B 729      13.541  19.826  35.355  1.00  0.00      B    H  
ATOM   2209  O   HOH B 730      31.543   3.982   0.483  1.00  0.00      B    O  
ATOM   2210  H1  HOH B 730      32.230   4.367   1.153  1.00  0.00      B    H  
ATOM   2211  H2  HOH B 730      31.656   4.597  -0.280  1.00  0.00      B    H  
ATOM   2212  O   HOH B 731      31.205  26.418  30.995  1.00  0.00      B    O  
ATOM   2213  H1  HOH B 731      31.328  26.885  31.900  1.00  0.00      B    H  
ATOM   2214  H2  HOH B 731      30.406  26.840  30.545  1.00  0.00      B    H  
ATOM   2215  O   HOH B 732       8.475  17.800   5.960  1.00  0.00      B    O  
ATOM   2216  H1  HOH B 732       8.765  18.126   6.829  1.00  0.00      B    H  
ATOM   2217  H2  HOH B 732       9.074  18.270   5.322  1.00  0.00      B    H  
ATOM   2218  O   HOH B 733      17.998  36.721  30.357  1.00  0.00      B    O  
ATOM   2219  H1  HOH B 733      17.499  37.157  29.630  1.00  0.00      B    H  
ATOM   2220  H2  HOH B 733      17.221  36.395  31.005  1.00  0.00      B    H  
ATOM   2221  O   HOH B 734       8.264  28.396  18.346  1.00  0.00      B    O  
ATOM   2222  H1  HOH B 734       8.169  28.590  19.346  1.00  0.00      B    H  
ATOM   2223  H2  HOH B 734       9.110  27.757  18.276  1.00  0.00      B    H  
ATOM   2224  O   HOH B 735      17.872   5.470  21.399  1.00  0.00      B    O  
ATOM   2225  H1  HOH B 735      18.036   4.837  22.154  1.00  0.00      B    H  
ATOM   2226  H2  HOH B 735      17.995   4.950  20.538  1.00  0.00      B    H  
ATOM   2227  O   HOH B 736      25.113  19.356  38.125  1.00  0.00      B    O  
ATOM   2228  H1  HOH B 736      24.293  19.748  38.554  1.00  0.00      B    H  
ATOM   2229  H2  HOH B 736      25.881  19.507  38.761  1.00  0.00      B    H  
ATOM   2230  O   HOH B 737       6.253  18.465  11.343  1.00  0.00      B    O  
ATOM   2231  H1  HOH B 737       6.811  19.305  11.155  1.00  0.00      B    H  
ATOM   2232  H2  HOH B 737       6.379  18.379  12.380  1.00  0.00      B    H  
ATOM   2233  O   HOH B 738       1.017  21.781  22.606  1.00  0.00      B    O  
ATOM   2234  H1  HOH B 738       0.518  20.913  22.713  1.00  0.00      B    H  
ATOM   2235  H2  HOH B 738       0.518  22.340  21.895  1.00  0.00      B    H  
ATOM   2236  O   HOH B 739      33.411  26.177   8.161  1.00  0.00      B    O  
ATOM   2237  H1  HOH B 739      33.444  25.147   8.415  1.00  0.00      B    H  
ATOM   2238  H2  HOH B 739      32.843  26.620   8.910  1.00  0.00      B    H  
ATOM   2239  O   HOH B 740       3.353  19.982  32.082  1.00  0.00      B    O  
ATOM   2240  H1  HOH B 740       4.007  19.587  32.747  1.00  0.00      B    H  
ATOM   2241  H2  HOH B 740       3.527  20.946  31.958  1.00  0.00      B    H  
ATOM   2242  O   HOH B 741      26.995  21.536   4.153  1.00  0.00      B    O  
ATOM   2243  H1  HOH B 741      27.906  21.986   4.145  1.00  0.00      B    H  
ATOM   2244  H2  HOH B 741      27.094  20.717   3.650  1.00  0.00      B    H  
ATOM   2245  O   HOH B 742      28.739   7.558  16.791  1.00  0.00      B    O  
ATOM   2246  H1  HOH B 742      29.412   7.004  17.279  1.00  0.00      B    H  
ATOM   2247  H2  HOH B 742      29.037   7.599  15.810  1.00  0.00      B    H  
ATOM   2248  O   HOH B 743       6.406  25.761  11.529  1.00  0.00      B    O  
ATOM   2249  H1  HOH B 743       6.803  26.488  12.154  1.00  0.00      B    H  
ATOM   2250  H2  HOH B 743       7.146  25.073  11.466  1.00  0.00      B    H  
ATOM   2251  O   HOH B 744      13.823  29.962  36.466  1.00  0.00      B    O  
ATOM   2252  H1  HOH B 744      13.077  30.685  36.621  1.00  0.00      B    H  
ATOM   2253  H2  HOH B 744      14.338  29.766  37.334  1.00  0.00      B    H  
ATOM   2254  O   HOH B 745       6.760   8.317  28.146  1.00  0.00      B    O  
ATOM   2255  H1  HOH B 745       6.991   8.871  29.032  1.00  0.00      B    H  
ATOM   2256  H2  HOH B 745       5.750   8.211  28.103  1.00  0.00      B    H  
ATOM   2257  O   HOH B 746      28.617  34.629  13.222  1.00  0.00      B    O  
ATOM   2258  H1  HOH B 746      29.360  35.294  13.111  1.00  0.00      B    H  
ATOM   2259  H2  HOH B 746      27.739  35.152  13.111  1.00  0.00      B    H  
ATOM   2260  O   HOH B 747      25.642  22.534  32.558  1.00  0.00      B    O  
ATOM   2261  H1  HOH B 747      26.009  22.677  33.491  1.00  0.00      B    H  
ATOM   2262  H2  HOH B 747      26.367  22.823  31.877  1.00  0.00      B    H  
ATOM   2263  O   HOH B 748       6.489   5.877  26.460  1.00  0.00      B    O  
ATOM   2264  H1  HOH B 748       6.834   6.612  27.063  1.00  0.00      B    H  
ATOM   2265  H2  HOH B 748       7.097   5.949  25.612  1.00  0.00      B    H  
ATOM   2266  O   HOH B 749      37.552  18.751  33.167  1.00  0.00      B    O  
ATOM   2267  H1  HOH B 749      37.156  18.917  34.090  1.00  0.00      B    H  
ATOM   2268  H2  HOH B 749      38.524  19.037  33.173  1.00  0.00      B    H  
ATOM   2269  O   HOH B 750      27.268   9.103  28.690  1.00  0.00      B    O  
ATOM   2270  H1  HOH B 750      26.435   8.752  29.171  1.00  0.00      B    H  
ATOM   2271  H2  HOH B 750      27.520   8.335  28.087  1.00  0.00      B    H  
ATOM   2272  O   HOH B 751      24.626  11.442   1.580  1.00  0.00      B    O  
ATOM   2273  H1  HOH B 751      24.282  10.901   0.807  1.00  0.00      B    H  
ATOM   2274  H2  HOH B 751      24.439  12.437   1.333  1.00  0.00      B    H  
ATOM   2275  O   HOH B 752      13.310  30.990   9.674  1.00  0.00      B    O  
ATOM   2276  H1  HOH B 752      14.132  30.541   9.309  1.00  0.00      B    H  
ATOM   2277  H2  HOH B 752      13.087  30.468  10.519  1.00  0.00      B    H  
ATOM   2278  O   HOH B 753       3.904  19.711  13.232  1.00  0.00      B    O  
ATOM   2279  H1  HOH B 753       3.049  19.726  12.680  1.00  0.00      B    H  
ATOM   2280  H2  HOH B 753       3.760  18.893  13.807  1.00  0.00      B    H  
ATOM   2281  O   HOH B 754       9.073  37.099  28.917  1.00  0.00      B    O  
ATOM   2282  H1  HOH B 754       9.473  36.387  29.574  1.00  0.00      B    H  
ATOM   2283  H2  HOH B 754       8.686  36.646  28.106  1.00  0.00      B    H  
ATOM   2284  O   HOH B 755      31.225   2.898  23.095  1.00  0.00      B    O  
ATOM   2285  H1  HOH B 755      31.859   2.268  22.725  1.00  0.00      B    H  
ATOM   2286  H2  HOH B 755      31.298   3.746  22.543  1.00  0.00      B    H  
ATOM   2287  O   HOH B 756      30.058  38.789  33.281  1.00  0.00      B    O  
ATOM   2288  H1  HOH B 756      30.763  38.655  34.050  1.00  0.00      B    H  
ATOM   2289  H2  HOH B 756      30.425  39.398  32.538  1.00  0.00      B    H  
ATOM   2290  O   HOH B 757      37.199   9.485  25.921  1.00  0.00      B    O  
ATOM   2291  H1  HOH B 757      37.991   9.094  25.359  1.00  0.00      B    H  
ATOM   2292  H2  HOH B 757      37.280   9.129  26.855  1.00  0.00      B    H  
ATOM   2293  O   HOH B 758       0.721  28.402  13.587  1.00  0.00      B    O  
ATOM   2294  H1  HOH B 758      -0.117  28.580  14.141  1.00  0.00      B    H  
ATOM   2295  H2  HOH B 758       1.504  28.759  14.112  1.00  0.00      B    H  
ATOM   2296  O   HOH B 759      37.852   9.795   1.583  1.00  0.00      B    O  
ATOM   2297  H1  HOH B 759      38.774   9.367   1.542  1.00  0.00      B    H  
ATOM   2298  H2  HOH B 759      38.063  10.782   1.983  1.00  0.00      B    H  
ATOM   2299  O   HOH B 760      20.994  27.387  28.212  1.00  0.00      B    O  
ATOM   2300  H1  HOH B 760      21.399  27.605  29.083  1.00  0.00      B    H  
ATOM   2301  H2  HOH B 760      21.488  27.974  27.551  1.00  0.00      B    H  
ATOM   2302  O   HOH B 761      12.000   3.159  37.021  1.00  0.00      B    O  
ATOM   2303  H1  HOH B 761      12.696   3.417  36.317  1.00  0.00      B    H  
ATOM   2304  H2  HOH B 761      12.272   2.379  37.578  1.00  0.00      B    H  
ATOM   2305  O   HOH B 762      34.927   3.910  35.969  1.00  0.00      B    O  
ATOM   2306  H1  HOH B 762      35.013   2.921  35.613  1.00  0.00      B    H  
ATOM   2307  H2  HOH B 762      35.643   4.056  36.683  1.00  0.00      B    H  
ATOM   2308  O   HOH B 763      15.216  39.162   7.323  1.00  0.00      B    O  
ATOM   2309  H1  HOH B 763      14.429  39.034   7.937  1.00  0.00      B    H  
ATOM   2310  H2  HOH B 763      16.042  39.154   7.857  1.00  0.00      B    H  
ATOM   2311  O   HOH B 764       9.606  20.546  27.818  1.00  0.00      B    O  
ATOM   2312  H1  HOH B 764       9.937  19.645  28.153  1.00  0.00      B    H  
ATOM   2313  H2  HOH B 764       8.667  20.350  27.439  1.00  0.00      B    H  
ATOM   2314  O   HOH B 765      23.339   6.647  33.279  1.00  0.00      B    O  
ATOM   2315  H1  HOH B 765      23.583   7.375  33.919  1.00  0.00      B    H  
ATOM   2316  H2  HOH B 765      22.908   5.956  33.825  1.00  0.00      B    H  
ATOM   2317  O   HOH B 766      30.707  10.668  15.697  1.00  0.00      B    O  
ATOM   2318  H1  HOH B 766      30.548  10.026  14.927  1.00  0.00      B    H  
ATOM   2319  H2  HOH B 766      29.774  11.069  15.856  1.00  0.00      B    H  
ATOM   2320  O   HOH B 767      20.587  32.823  19.801  1.00  0.00      B    O  
ATOM   2321  H1  HOH B 767      19.843  33.252  19.343  1.00  0.00      B    H  
ATOM   2322  H2  HOH B 767      21.450  33.345  19.649  1.00  0.00      B    H  
ATOM   2323  O   HOH B 768      35.843   5.516  25.581  1.00  0.00      B    O  
ATOM   2324  H1  HOH B 768      35.992   4.595  25.983  1.00  0.00      B    H  
ATOM   2325  H2  HOH B 768      35.346   6.122  26.280  1.00  0.00      B    H  
ATOM   2326  O   HOH B 769      25.397  23.666   3.727  1.00  0.00      B    O  
ATOM   2327  H1  HOH B 769      26.051  22.840   3.763  1.00  0.00      B    H  
ATOM   2328  H2  HOH B 769      25.631  24.257   4.525  1.00  0.00      B    H  
ATOM   2329  O   HOH B 770      28.362  -0.281  14.677  1.00  0.00      B    O  
ATOM   2330  H1  HOH B 770      28.431   0.058  15.637  1.00  0.00      B    H  
ATOM   2331  H2  HOH B 770      27.797   0.333  14.081  1.00  0.00      B    H  
ATOM   2332  O   HOH B 771       8.975   3.981   9.182  1.00  0.00      B    O  
ATOM   2333  H1  HOH B 771       8.515   3.136   8.972  1.00  0.00      B    H  
ATOM   2334  H2  HOH B 771       8.410   4.724   8.840  1.00  0.00      B    H  
ATOM   2335  O   HOH B 772      10.590   9.558  36.362  1.00  0.00      B    O  
ATOM   2336  H1  HOH B 772      11.517   9.159  36.064  1.00  0.00      B    H  
ATOM   2337  H2  HOH B 772       9.894   8.866  36.154  1.00  0.00      B    H  
ATOM   2338  O   HOH B 773      25.072  25.517  37.662  1.00  0.00      B    O  
ATOM   2339  H1  HOH B 773      25.201  24.741  38.286  1.00  0.00      B    H  
ATOM   2340  H2  HOH B 773      24.769  26.300  38.283  1.00  0.00      B    H  
ATOM   2341  O   HOH B 774      32.410  30.265  16.133  1.00  0.00      B    O  
ATOM   2342  H1  HOH B 774      31.623  30.626  15.608  1.00  0.00      B    H  
ATOM   2343  H2  HOH B 774      33.249  30.212  15.551  1.00  0.00      B    H  
ATOM   2344  O   HOH B 775      25.113  30.558  20.249  1.00  0.00      B    O  
ATOM   2345  H1  HOH B 775      25.692  29.834  19.882  1.00  0.00      B    H  
ATOM   2346  H2  HOH B 775      25.010  31.247  19.518  1.00  0.00      B    H  
ATOM   2347  O   HOH B 776      29.760  10.804   4.133  1.00  0.00      B    O  
ATOM   2348  H1  HOH B 776      28.963  11.213   4.696  1.00  0.00      B    H  
ATOM   2349  H2  HOH B 776      30.317  11.558   3.846  1.00  0.00      B    H  
ATOM   2350  O   HOH B 777      15.304   2.975  38.721  1.00  0.00      B    O  
ATOM   2351  H1  HOH B 777      15.426   3.312  39.681  1.00  0.00      B    H  
ATOM   2352  H2  HOH B 777      15.530   3.718  38.089  1.00  0.00      B    H  
ATOM   2353  O   HOH B 778      34.558  13.624   0.106  1.00  0.00      B    O  
ATOM   2354  H1  HOH B 778      34.923  12.739   0.501  1.00  0.00      B    H  
ATOM   2355  H2  HOH B 778      35.162  14.343   0.393  1.00  0.00      B    H  
ATOM   2356  O   HOH B 779      21.031  38.448   0.075  1.00  0.00      B    O  
ATOM   2357  H1  HOH B 779      20.081  38.154   0.399  1.00  0.00      B    H  
ATOM   2358  H2  HOH B 779      21.096  39.380   0.360  1.00  0.00      B    H  
ATOM   2359  O   HOH B 780      16.452  25.141  28.726  1.00  0.00      B    O  
ATOM   2360  H1  HOH B 780      15.540  25.409  28.454  1.00  0.00      B    H  
ATOM   2361  H2  HOH B 780      16.335  24.955  29.684  1.00  0.00      B    H  
ATOM   2362  O   HOH B 781      19.966  20.897  36.117  1.00  0.00      B    O  
ATOM   2363  H1  HOH B 781      20.157  19.884  36.216  1.00  0.00      B    H  
ATOM   2364  H2  HOH B 781      20.069  21.326  37.017  1.00  0.00      B    H  
ATOM   2365  O   HOH B 782      38.688  34.568   2.030  1.00  0.00      B    O  
ATOM   2366  H1  HOH B 782      39.175  34.596   1.146  1.00  0.00      B    H  
ATOM   2367  H2  HOH B 782      38.019  33.810   2.022  1.00  0.00      B    H  
ATOM   2368  O   HOH B 783      32.712  14.233  31.054  1.00  0.00      B    O  
ATOM   2369  H1  HOH B 783      33.209  14.205  30.133  1.00  0.00      B    H  
ATOM   2370  H2  HOH B 783      31.970  13.558  31.017  1.00  0.00      B    H  
ATOM   2371  O   HOH B 784      20.716  10.585  26.328  1.00  0.00      B    O  
ATOM   2372  H1  HOH B 784      20.970  10.083  25.476  1.00  0.00      B    H  
ATOM   2373  H2  HOH B 784      21.600  10.812  26.773  1.00  0.00      B    H  
ATOM   2374  O   HOH B 785      19.629   0.112  27.201  1.00  0.00      B    O  
ATOM   2375  H1  HOH B 785      20.214  -0.004  28.021  1.00  0.00      B    H  
ATOM   2376  H2  HOH B 785      20.129   0.615  26.513  1.00  0.00      B    H  
ATOM   2377  O   HOH B 786      10.364  22.429  20.970  1.00  0.00      B    O  
ATOM   2378  H1  HOH B 786       9.547  21.822  20.979  1.00  0.00      B    H  
ATOM   2379  H2  HOH B 786      11.104  21.844  20.741  1.00  0.00      B    H  
ATOM   2380  O   HOH B 787      10.798   7.436  13.637  1.00  0.00      B    O  
ATOM   2381  H1  HOH B 787      11.339   7.108  12.850  1.00  0.00      B    H  
ATOM   2382  H2  HOH B 787       9.919   7.078  13.480  1.00  0.00      B    H  
ATOM   2383  O   HOH B 788      34.765  22.398   3.061  1.00  0.00      B    O  
ATOM   2384  H1  HOH B 788      34.894  21.484   2.574  1.00  0.00      B    H  
ATOM   2385  H2  HOH B 788      34.496  23.079   2.372  1.00  0.00      B    H  
ATOM   2386  O   HOH B 789      15.303  15.773  27.995  1.00  0.00      B    O  
ATOM   2387  H1  HOH B 789      14.364  16.011  28.326  1.00  0.00      B    H  
ATOM   2388  H2  HOH B 789      15.974  16.290  28.574  1.00  0.00      B    H  
ATOM   2389  O   HOH B 790      30.392  24.627  24.697  1.00  0.00      B    O  
ATOM   2390  H1  HOH B 790      29.483  24.722  24.300  1.00  0.00      B    H  
ATOM   2391  H2  HOH B 790      31.096  24.923  23.977  1.00  0.00      B    H  
ATOM   2392  O   HOH B 791       6.224  33.074   3.432  1.00  0.00      B    O  
ATOM   2393  H1  HOH B 791       6.246  32.256   3.958  1.00  0.00      B    H  
ATOM   2394  H2  HOH B 791       6.296  33.903   4.045  1.00  0.00      B    H  
ATOM   2395  O   HOH B 792      28.675  27.298  34.288  1.00  0.00      B    O  
ATOM   2396  H1  HOH B 792      28.378  27.033  33.331  1.00  0.00      B    H  
ATOM   2397  H2  HOH B 792      28.054  26.728  34.831  1.00  0.00      B    H  
ATOM   2398  O   HOH B 793      12.108  16.738  19.951  1.00  0.00      B    O  
ATOM   2399  H1  HOH B 793      12.299  15.721  19.719  1.00  0.00      B    H  
ATOM   2400  H2  HOH B 793      12.820  17.007  20.607  1.00  0.00      B    H  
ATOM   2401  O   HOH B 794       0.201  16.447  16.707  1.00  0.00      B    O  
ATOM   2402  H1  HOH B 794       1.057  16.019  17.044  1.00  0.00      B    H  
ATOM   2403  H2  HOH B 794       0.418  17.422  16.707  1.00  0.00      B    H  
ATOM   2404  O   HOH B 795      23.353  24.790   6.532  1.00  0.00      B    O  
ATOM   2405  H1  HOH B 795      22.535  25.212   6.111  1.00  0.00      B    H  
ATOM   2406  H2  HOH B 795      23.920  25.495   7.025  1.00  0.00      B    H  
ATOM   2407  O   HOH B 796       1.658  24.258  32.611  1.00  0.00      B    O  
ATOM   2408  H1  HOH B 796       2.517  23.813  32.393  1.00  0.00      B    H  
ATOM   2409  H2  HOH B 796       1.854  25.279  32.611  1.00  0.00      B    H  
ATOM   2410  O   HOH B 797      21.949  38.333  19.470  1.00  0.00      B    O  
ATOM   2411  H1  HOH B 797      20.948  38.401  19.307  1.00  0.00      B    H  
ATOM   2412  H2  HOH B 797      22.028  38.343  20.496  1.00  0.00      B    H  
ATOM   2413  O   HOH B 798      30.450  18.095   1.527  1.00  0.00      B    O  
ATOM   2414  H1  HOH B 798      30.044  18.209   0.592  1.00  0.00      B    H  
ATOM   2415  H2  HOH B 798      30.945  17.200   1.499  1.00  0.00      B    H  
ATOM   2416  O   HOH B 799       4.081  29.045  35.847  1.00  0.00      B    O  
ATOM   2417  H1  HOH B 799       4.386  29.847  35.267  1.00  0.00      B    H  
ATOM   2418  H2  HOH B 799       4.941  28.561  36.124  1.00  0.00      B    H  
ATOM   2419  O   HOH B 800      32.174  35.974  35.392  1.00  0.00      B    O  
ATOM   2420  H1  HOH B 800      31.607  36.085  36.230  1.00  0.00      B    H  
ATOM   2421  H2  HOH B 800      31.654  36.275  34.588  1.00  0.00      B    H  
ATOM   2422  O   HOH B 801      23.660  11.298   4.137  1.00  0.00      B    O  
ATOM   2423  H1  HOH B 801      24.119  11.459   3.257  1.00  0.00      B    H  
ATOM   2424  H2  HOH B 801      23.372  10.287   4.176  1.00  0.00      B    H  
ATOM   2425  O   HOH B 802      19.815  38.304  10.558  1.00  0.00      B    O  
ATOM   2426  H1  HOH B 802      20.076  38.703   9.648  1.00  0.00      B    H  
ATOM   2427  H2  HOH B 802      18.998  38.776  10.924  1.00  0.00      B    H  
ATOM   2428  O   HOH B 803      23.420  17.885  30.685  1.00  0.00      B    O  
ATOM   2429  H1  HOH B 803      23.681  18.590  31.450  1.00  0.00      B    H  
ATOM   2430  H2  HOH B 803      23.895  18.254  29.783  1.00  0.00      B    H  
ATOM   2431  O   HOH B 804      17.339  27.444   9.291  1.00  0.00      B    O  
ATOM   2432  H1  HOH B 804      17.171  26.416   9.168  1.00  0.00      B    H  
ATOM   2433  H2  HOH B 804      18.086  27.508   9.971  1.00  0.00      B    H  
ATOM   2434  O   HOH B 805       9.172   8.627  38.647  1.00  0.00      B    O  
ATOM   2435  H1  HOH B 805      10.003   9.178  38.785  1.00  0.00      B    H  
ATOM   2436  H2  HOH B 805       8.907   8.209  39.572  1.00  0.00      B    H  
ATOM   2437  O   HOH B 806      18.198  11.904  20.384  1.00  0.00      B    O  
ATOM   2438  H1  HOH B 806      18.568  11.845  21.302  1.00  0.00      B    H  
ATOM   2439  H2  HOH B 806      18.895  11.592  19.757  1.00  0.00      B    H  
ATOM   2440  O   HOH B 807      36.162   4.825  15.536  1.00  0.00      B    O  
ATOM   2441  H1  HOH B 807      37.152   4.888  15.802  1.00  0.00      B    H  
ATOM   2442  H2  HOH B 807      35.946   5.657  14.959  1.00  0.00      B    H  
ATOM   2443  O   HOH B 808      35.745  27.053  15.917  1.00  0.00      B    O  
ATOM   2444  H1  HOH B 808      35.621  27.036  14.904  1.00  0.00      B    H  
ATOM   2445  H2  HOH B 808      35.088  26.476  16.354  1.00  0.00      B    H  
ATOM   2446  O   HOH B 809      28.747  21.915  35.327  1.00  0.00      B    O  
ATOM   2447  H1  HOH B 809      27.756  21.874  35.194  1.00  0.00      B    H  
ATOM   2448  H2  HOH B 809      28.953  21.460  36.261  1.00  0.00      B    H  
ATOM   2449  O   HOH B 810       1.254   8.008  27.697  1.00  0.00      B    O  
ATOM   2450  H1  HOH B 810       1.345   9.031  27.639  1.00  0.00      B    H  
ATOM   2451  H2  HOH B 810       0.566   7.697  28.401  1.00  0.00      B    H  
ATOM   2452  O   HOH B 811      28.488  22.851  17.614  1.00  0.00      B    O  
ATOM   2453  H1  HOH B 811      28.632  23.849  17.485  1.00  0.00      B    H  
ATOM   2454  H2  HOH B 811      28.197  22.483  16.698  1.00  0.00      B    H  
ATOM   2455  O   HOH B 812      28.205  20.085  27.042  1.00  0.00      B    O  
ATOM   2456  H1  HOH B 812      28.804  20.845  27.348  1.00  0.00      B    H  
ATOM   2457  H2  HOH B 812      28.562  19.159  27.318  1.00  0.00      B    H  
ATOM   2458  O   HOH B 813      19.441  28.993   3.178  1.00  0.00      B    O  
ATOM   2459  H1  HOH B 813      18.942  28.966   2.239  1.00  0.00      B    H  
ATOM   2460  H2  HOH B 813      20.213  28.344   3.161  1.00  0.00      B    H  
ATOM   2461  O   HOH B 814      31.287   3.918  11.528  1.00  0.00      B    O  
ATOM   2462  H1  HOH B 814      30.862   4.638  10.946  1.00  0.00      B    H  
ATOM   2463  H2  HOH B 814      30.714   3.082  11.484  1.00  0.00      B    H  
ATOM   2464  O   HOH B 815      24.608   5.681   9.923  1.00  0.00      B    O  
ATOM   2465  H1  HOH B 815      24.399   4.667  10.038  1.00  0.00      B    H  
ATOM   2466  H2  HOH B 815      25.173   5.778   9.051  1.00  0.00      B    H  
ATOM   2467  O   HOH B 816      21.536   5.760   3.415  1.00  0.00      B    O  
ATOM   2468  H1  HOH B 816      21.386   6.454   4.084  1.00  0.00      B    H  
ATOM   2469  H2  HOH B 816      22.410   5.362   3.550  1.00  0.00      B    H  
ATOM   2470  O   HOH B 817      26.229  34.348   4.809  1.00  0.00      B    O  
ATOM   2471  H1  HOH B 817      25.343  34.317   5.232  1.00  0.00      B    H  
ATOM   2472  H2  HOH B 817      26.367  33.341   4.580  1.00  0.00      B    H  
ATOM   2473  O   HOH B 818      14.877  19.914   8.229  1.00  0.00      B    O  
ATOM   2474  H1  HOH B 818      14.097  19.431   7.823  1.00  0.00      B    H  
ATOM   2475  H2  HOH B 818      15.188  19.431   9.118  1.00  0.00      B    H  
ATOM   2476  O   HOH B 819       9.986  28.137  11.541  1.00  0.00      B    O  
ATOM   2477  H1  HOH B 819       9.389  27.656  12.201  1.00  0.00      B    H  
ATOM   2478  H2  HOH B 819      10.114  27.500  10.759  1.00  0.00      B    H  
ATOM   2479  O   HOH B 820      33.245  33.424   0.902  1.00  0.00      B    O  
ATOM   2480  H1  HOH B 820      33.160  32.514   1.258  1.00  0.00      B    H  
ATOM   2481  H2  HOH B 820      32.243  33.742   0.714  1.00  0.00      B    H  
ATOM   2482  O   HOH B 821      25.274  15.262  19.254  1.00  0.00      B    O  
ATOM   2483  H1  HOH B 821      25.074  14.294  19.620  1.00  0.00      B    H  
ATOM   2484  H2  HOH B 821      24.726  15.879  19.830  1.00  0.00      B    H  
ATOM   2485  O   HOH B 822       1.834   9.551   3.853  1.00  0.00      B    O  
ATOM   2486  H1  HOH B 822       2.821   9.715   3.718  1.00  0.00      B    H  
ATOM   2487  H2  HOH B 822       1.807   9.081   4.767  1.00  0.00      B    H  
ATOM   2488  O   HOH B 823      28.002   3.545  12.780  1.00  0.00      B    O  
ATOM   2489  H1  HOH B 823      27.699   3.179  13.657  1.00  0.00      B    H  
ATOM   2490  H2  HOH B 823      27.284   3.365  12.108  1.00  0.00      B    H  
ATOM   2491  O   HOH B 824      15.995  14.685   4.713  1.00  0.00      B    O  
ATOM   2492  H1  HOH B 824      15.867  13.953   4.070  1.00  0.00      B    H  
ATOM   2493  H2  HOH B 824      16.844  14.552   5.193  1.00  0.00      B    H  
ATOM   2494  O   HOH B 825      21.112  36.058   9.590  1.00  0.00      B    O  
ATOM   2495  H1  HOH B 825      20.539  36.824   9.917  1.00  0.00      B    H  
ATOM   2496  H2  HOH B 825      20.523  35.225   9.833  1.00  0.00      B    H  
ATOM   2497  O   HOH B 826      17.194  35.099   0.981  1.00  0.00      B    O  
ATOM   2498  H1  HOH B 826      16.844  34.243   1.380  1.00  0.00      B    H  
ATOM   2499  H2  HOH B 826      17.892  35.457   1.609  1.00  0.00      B    H  
ATOM   2500  O   HOH B 827       5.659  31.180  24.245  1.00  0.00      B    O  
ATOM   2501  H1  HOH B 827       5.000  31.150  23.530  1.00  0.00      B    H  
ATOM   2502  H2  HOH B 827       5.570  30.392  24.850  1.00  0.00      B    H  
ATOM   2503  O   HOH B 828      12.702  35.834  10.622  1.00  0.00      B    O  
ATOM   2504  H1  HOH B 828      13.064  35.575  11.495  1.00  0.00      B    H  
ATOM   2505  H2  HOH B 828      13.223  35.313   9.922  1.00  0.00      B    H  
ATOM   2506  O   HOH B 829      24.398  31.726  10.622  1.00  0.00      B    O  
ATOM   2507  H1  HOH B 829      24.319  31.590  11.635  1.00  0.00      B    H  
ATOM   2508  H2  HOH B 829      23.929  32.590  10.375  1.00  0.00      B    H  
ATOM   2509  O   HOH B 830       7.750  29.704   4.026  1.00  0.00      B    O  
ATOM   2510  H1  HOH B 830       7.288  28.845   4.229  1.00  0.00      B    H  
ATOM   2511  H2  HOH B 830       7.813  29.840   3.024  1.00  0.00      B    H  
ATOM   2512  O   HOH B 831      36.469  16.056  25.545  1.00  0.00      B    O  
ATOM   2513  H1  HOH B 831      35.818  15.371  25.297  1.00  0.00      B    H  
ATOM   2514  H2  HOH B 831      37.201  15.618  26.131  1.00  0.00      B    H  
ATOM   2515  O   HOH B 832       0.945   1.955  18.553  1.00  0.00      B    O  
ATOM   2516  H1  HOH B 832       1.265   1.671  19.477  1.00  0.00      B    H  
ATOM   2517  H2  HOH B 832       0.155   1.423  18.343  1.00  0.00      B    H  
ATOM   2518  O   HOH B 833      12.047  37.200  31.112  1.00  0.00      B    O  
ATOM   2519  H1  HOH B 833      12.385  37.016  30.147  1.00  0.00      B    H  
ATOM   2520  H2  HOH B 833      12.749  37.064  31.811  1.00  0.00      B    H  
ATOM   2521  O   HOH B 834      32.276   7.576  26.041  1.00  0.00      B    O  
ATOM   2522  H1  HOH B 834      33.069   8.172  25.892  1.00  0.00      B    H  
ATOM   2523  H2  HOH B 834      31.416   8.172  26.140  1.00  0.00      B    H  
ATOM   2524  O   HOH B 835      38.456   6.685  29.405  1.00  0.00      B    O  
ATOM   2525  H1  HOH B 835      38.864   7.043  30.270  1.00  0.00      B    H  
ATOM   2526  H2  HOH B 835      37.553   7.126  29.165  1.00  0.00      B    H  
ATOM   2527  O   HOH B 836      30.359  13.826   7.711  1.00  0.00      B    O  
ATOM   2528  H1  HOH B 836      30.934  14.160   6.943  1.00  0.00      B    H  
ATOM   2529  H2  HOH B 836      30.730  12.953   8.054  1.00  0.00      B    H  
ATOM   2530  O   HOH B 837      26.615  35.371  33.428  1.00  0.00      B    O  
ATOM   2531  H1  HOH B 837      27.316  34.622  33.572  1.00  0.00      B    H  
ATOM   2532  H2  HOH B 837      27.057  36.249  33.382  1.00  0.00      B    H  
ATOM   2533  O   HOH B 838      18.862  21.496   2.584  1.00  0.00      B    O  
ATOM   2534  H1  HOH B 838      18.047  21.663   3.110  1.00  0.00      B    H  
ATOM   2535  H2  HOH B 838      18.692  20.943   1.792  1.00  0.00      B    H  
ATOM   2536  O   HOH B 839       2.507  30.010  24.551  1.00  0.00      B    O  
ATOM   2537  H1  HOH B 839       2.561  29.118  25.028  1.00  0.00      B    H  
ATOM   2538  H2  HOH B 839       3.006  29.954  23.678  1.00  0.00      B    H  
ATOM   2539  O   HOH B 840      14.611  27.932  12.309  1.00  0.00      B    O  
ATOM   2540  H1  HOH B 840      14.575  26.931  12.217  1.00  0.00      B    H  
ATOM   2541  H2  HOH B 840      14.745  28.110  13.328  1.00  0.00      B    H  
ATOM   2542  O   HOH B 841      24.225  10.275  19.623  1.00  0.00      B    O  
ATOM   2543  H1  HOH B 841      24.221   9.293  19.765  1.00  0.00      B    H  
ATOM   2544  H2  HOH B 841      23.533  10.492  18.910  1.00  0.00      B    H  
ATOM   2545  O   HOH B 842       4.259   9.264   2.604  1.00  0.00      B    O  
ATOM   2546  H1  HOH B 842       4.092   8.391   2.134  1.00  0.00      B    H  
ATOM   2547  H2  HOH B 842       5.262   9.307   2.797  1.00  0.00      B    H  
ATOM   2548  O   HOH B 843      22.461  36.041  26.812  1.00  0.00      B    O  
ATOM   2549  H1  HOH B 843      23.021  35.294  26.524  1.00  0.00      B    H  
ATOM   2550  H2  HOH B 843      23.116  36.568  27.447  1.00  0.00      B    H  
ATOM   2551  O   HOH B 844      21.808  37.261  36.733  1.00  0.00      B    O  
ATOM   2552  H1  HOH B 844      21.486  37.820  37.522  1.00  0.00      B    H  
ATOM   2553  H2  HOH B 844      22.225  37.944  36.081  1.00  0.00      B    H  
ATOM   2554  O   HOH B 845       4.315   6.053   9.065  1.00  0.00      B    O  
ATOM   2555  H1  HOH B 845       4.110   6.966   9.425  1.00  0.00      B    H  
ATOM   2556  H2  HOH B 845       3.485   5.553   8.920  1.00  0.00      B    H  
ATOM   2557  O   HOH B 846      23.692   8.379   3.616  1.00  0.00      B    O  
ATOM   2558  H1  HOH B 846      22.925   7.963   4.138  1.00  0.00      B    H  
ATOM   2559  H2  HOH B 846      24.178   7.683   3.088  1.00  0.00      B    H  
ATOM   2560  O   HOH B 847       1.263   8.827   1.434  1.00  0.00      B    O  
ATOM   2561  H1  HOH B 847       1.432   9.042   2.441  1.00  0.00      B    H  
ATOM   2562  H2  HOH B 847       2.081   8.424   1.050  1.00  0.00      B    H  
ATOM   2563  O   HOH B 848      27.730  27.033  31.849  1.00  0.00      B    O  
ATOM   2564  H1  HOH B 848      27.378  27.957  32.032  1.00  0.00      B    H  
ATOM   2565  H2  HOH B 848      28.092  27.055  30.868  1.00  0.00      B    H  
ATOM   2566  O   HOH B 849      10.852  15.188  16.387  1.00  0.00      B    O  
ATOM   2567  H1  HOH B 849      11.100  15.265  17.412  1.00  0.00      B    H  
ATOM   2568  H2  HOH B 849      10.993  14.239  16.139  1.00  0.00      B    H  
ATOM   2569  O   HOH B 850      13.959   4.273   6.815  1.00  0.00      B    O  
ATOM   2570  H1  HOH B 850      13.077   4.191   7.214  1.00  0.00      B    H  
ATOM   2571  H2  HOH B 850      14.288   3.363   6.589  1.00  0.00      B    H  
ATOM   2572  O   HOH B 851      14.747   4.797   4.091  1.00  0.00      B    O  
ATOM   2573  H1  HOH B 851      14.134   5.495   3.805  1.00  0.00      B    H  
ATOM   2574  H2  HOH B 851      14.448   4.401   4.963  1.00  0.00      B    H  
ATOM   2575  O   HOH B 852      36.912   7.718  21.465  1.00  0.00      B    O  
ATOM   2576  H1  HOH B 852      36.420   8.400  20.945  1.00  0.00      B    H  
ATOM   2577  H2  HOH B 852      36.907   6.794  21.052  1.00  0.00      B    H  
ATOM   2578  O   HOH B 853      10.658  36.461  17.467  1.00  0.00      B    O  
ATOM   2579  H1  HOH B 853      10.653  36.847  18.342  1.00  0.00      B    H  
ATOM   2580  H2  HOH B 853      10.382  37.260  16.876  1.00  0.00      B    H  
ATOM   2581  O   HOH B 854      36.181  10.381   7.497  1.00  0.00      B    O  
ATOM   2582  H1  HOH B 854      36.902  10.246   8.235  1.00  0.00      B    H  
ATOM   2583  H2  HOH B 854      36.495   9.981   6.621  1.00  0.00      B    H  
ATOM   2584  O   HOH B 855       0.894   7.579  16.190  1.00  0.00      B    O  
ATOM   2585  H1  HOH B 855       0.878   8.095  17.055  1.00  0.00      B    H  
ATOM   2586  H2  HOH B 855       0.899   8.278  15.432  1.00  0.00      B    H  
ATOM   2587  O   HOH B 856      33.159   7.424  35.376  1.00  0.00      B    O  
ATOM   2588  H1  HOH B 856      32.941   6.615  34.840  1.00  0.00      B    H  
ATOM   2589  H2  HOH B 856      33.033   8.199  34.762  1.00  0.00      B    H  
ATOM   2590  O   HOH B 857      38.741  14.077  30.122  1.00  0.00      B    O  
ATOM   2591  H1  HOH B 857      39.082  14.704  30.792  1.00  0.00      B    H  
ATOM   2592  H2  HOH B 857      39.545  13.920  29.503  1.00  0.00      B    H  
ATOM   2593  O   HOH B 858      15.772  10.679  12.215  1.00  0.00      B    O  
ATOM   2594  H1  HOH B 858      15.909  11.350  12.969  1.00  0.00      B    H  
ATOM   2595  H2  HOH B 858      16.673  10.211  12.098  1.00  0.00      B    H  
ATOM   2596  O   HOH B 859       4.568  16.991  18.204  1.00  0.00      B    O  
ATOM   2597  H1  HOH B 859       3.573  16.976  17.920  1.00  0.00      B    H  
ATOM   2598  H2  HOH B 859       4.838  16.219  18.805  1.00  0.00      B    H  
ATOM   2599  O   HOH B 860      25.638  37.859  38.780  1.00  0.00      B    O  
ATOM   2600  H1  HOH B 860      26.611  37.949  38.561  1.00  0.00      B    H  
ATOM   2601  H2  HOH B 860      25.560  36.841  39.064  1.00  0.00      B    H  
ATOM   2602  O   HOH B 861      26.490  26.213  35.588  1.00  0.00      B    O  
ATOM   2603  H1  HOH B 861      25.992  25.891  36.454  1.00  0.00      B    H  
ATOM   2604  H2  HOH B 861      25.980  27.000  35.175  1.00  0.00      B    H  
ATOM   2605  O   HOH B 862      34.497  28.723  28.078  1.00  0.00      B    O  
ATOM   2606  H1  HOH B 862      34.250  29.442  27.375  1.00  0.00      B    H  
ATOM   2607  H2  HOH B 862      33.606  28.203  28.273  1.00  0.00      B    H  
ATOM   2608  O   HOH B 863      29.003  33.728  37.582  1.00  0.00      B    O  
ATOM   2609  H1  HOH B 863      28.426  33.016  38.091  1.00  0.00      B    H  
ATOM   2610  H2  HOH B 863      29.475  33.256  36.823  1.00  0.00      B    H  
ATOM   2611  O   HOH B 864       8.118   4.965  13.705  1.00  0.00      B    O  
ATOM   2612  H1  HOH B 864       8.852   4.483  14.168  1.00  0.00      B    H  
ATOM   2613  H2  HOH B 864       8.257   4.836  12.720  1.00  0.00      B    H  
ATOM   2614  O   HOH B 865       1.560  33.716   8.335  1.00  0.00      B    O  
ATOM   2615  H1  HOH B 865       0.822  34.437   8.214  1.00  0.00      B    H  
ATOM   2616  H2  HOH B 865       2.485  34.166   8.017  1.00  0.00      B    H  
ATOM   2617  O   HOH B 866      33.369  10.421  38.566  1.00  0.00      B    O  
ATOM   2618  H1  HOH B 866      33.781  10.492  37.636  1.00  0.00      B    H  
ATOM   2619  H2  HOH B 866      34.081  10.776  39.238  1.00  0.00      B    H  
ATOM   2620  O   HOH B 867      12.985  37.395  28.577  1.00  0.00      B    O  
ATOM   2621  H1  HOH B 867      13.936  37.763  28.573  1.00  0.00      B    H  
ATOM   2622  H2  HOH B 867      12.363  38.165  28.268  1.00  0.00      B    H  
ATOM   2623  O   HOH B 868      31.065   8.113   9.266  1.00  0.00      B    O  
ATOM   2624  H1  HOH B 868      32.127   8.136   9.208  1.00  0.00      B    H  
ATOM   2625  H2  HOH B 868      30.709   8.792   8.642  1.00  0.00      B    H  
ATOM   2626  O   HOH B 869       0.581  22.380  34.908  1.00  0.00      B    O  
ATOM   2627  H1  HOH B 869       0.669  22.327  33.872  1.00  0.00      B    H  
ATOM   2628  H2  HOH B 869      -0.415  22.209  35.141  1.00  0.00      B    H  
ATOM   2629  O   HOH B 870      20.802  21.712  33.337  1.00  0.00      B    O  
ATOM   2630  H1  HOH B 870      20.633  21.313  34.255  1.00  0.00      B    H  
ATOM   2631  H2  HOH B 870      21.460  22.512  33.485  1.00  0.00      B    H  
ATOM   2632  O   HOH B 871      31.188  25.866  17.658  1.00  0.00      B    O  
ATOM   2633  H1  HOH B 871      31.576  25.485  18.539  1.00  0.00      B    H  
ATOM   2634  H2  HOH B 871      31.593  25.245  16.940  1.00  0.00      B    H  
ATOM   2635  O   HOH B 872       1.065  36.883  13.230  1.00  0.00      B    O  
ATOM   2636  H1  HOH B 872       1.810  37.199  13.853  1.00  0.00      B    H  
ATOM   2637  H2  HOH B 872       1.027  37.396  12.393  1.00  0.00      B    H  
ATOM   2638  O   HOH B 873      17.751  38.480  14.485  1.00  0.00      B    O  
ATOM   2639  H1  HOH B 873      17.410  37.591  14.157  1.00  0.00      B    H  
ATOM   2640  H2  HOH B 873      18.568  38.456  15.044  1.00  0.00      B    H  
ATOM   2641  O   HOH B 874       8.699  17.976  18.365  1.00  0.00      B    O  
ATOM   2642  H1  HOH B 874       9.671  17.768  18.539  1.00  0.00      B    H  
ATOM   2643  H2  HOH B 874       8.238  17.829  19.234  1.00  0.00      B    H  
ATOM   2644  O   HOH B 875      11.961   6.648  15.908  1.00  0.00      B    O  
ATOM   2645  H1  HOH B 875      11.576   7.111  15.074  1.00  0.00      B    H  
ATOM   2646  H2  HOH B 875      12.211   5.726  15.614  1.00  0.00      B    H  
ATOM   2647  O   HOH B 876      19.868   3.084  12.476  1.00  0.00      B    O  
ATOM   2648  H1  HOH B 876      20.394   2.367  11.973  1.00  0.00      B    H  
ATOM   2649  H2  HOH B 876      19.035   3.359  11.975  1.00  0.00      B    H  
ATOM   2650  O   HOH B 877      14.775  37.977  10.304  1.00  0.00      B    O  
ATOM   2651  H1  HOH B 877      14.074  37.252  10.401  1.00  0.00      B    H  
ATOM   2652  H2  HOH B 877      15.686  37.546  10.150  1.00  0.00      B    H  
ATOM   2653  O   HOH B 878      34.245  29.794  14.045  1.00  0.00      B    O  
ATOM   2654  H1  HOH B 878      34.223  28.829  14.166  1.00  0.00      B    H  
ATOM   2655  H2  HOH B 878      33.754  29.954  13.173  1.00  0.00      B    H  
ATOM   2656  O   HOH B 879       3.866  24.786  37.694  1.00  0.00      B    O  
ATOM   2657  H1  HOH B 879       3.413  24.331  38.408  1.00  0.00      B    H  
ATOM   2658  H2  HOH B 879       4.329  24.034  37.162  1.00  0.00      B    H  
ATOM   2659  O   HOH B 880       2.165  10.057  30.082  1.00  0.00      B    O  
ATOM   2660  H1  HOH B 880       1.375  10.172  30.745  1.00  0.00      B    H  
ATOM   2661  H2  HOH B 880       1.910  10.471  29.233  1.00  0.00      B    H  
ATOM   2662  O   HOH B 881      32.736   1.369  10.227  1.00  0.00      B    O  
ATOM   2663  H1  HOH B 881      32.468   0.564  10.749  1.00  0.00      B    H  
ATOM   2664  H2  HOH B 881      32.468   2.202  10.816  1.00  0.00      B    H  
ATOM   2665  O   HOH B 882      19.489  19.192  32.396  1.00  0.00      B    O  
ATOM   2666  H1  HOH B 882      20.184  19.913  32.226  1.00  0.00      B    H  
ATOM   2667  H2  HOH B 882      18.641  19.682  32.338  1.00  0.00      B    H  
ATOM   2668  O   HOH B 883       3.622  25.319  34.811  1.00  0.00      B    O  
ATOM   2669  H1  HOH B 883       3.830  25.752  35.717  1.00  0.00      B    H  
ATOM   2670  H2  HOH B 883       3.119  26.014  34.271  1.00  0.00      B    H  
ATOM   2671  O   HOH B 884      39.104  -0.003   1.846  1.00  0.00      B    O  
ATOM   2672  H1  HOH B 884      38.432   0.322   1.167  1.00  0.00      B    H  
ATOM   2673  H2  HOH B 884      38.663  -0.049   2.757  1.00  0.00      B    H  
ATOM   2674  O   HOH B 885      24.933  14.731   5.890  1.00  0.00      B    O  
ATOM   2675  H1  HOH B 885      24.826  15.183   6.743  1.00  0.00      B    H  
ATOM   2676  H2  HOH B 885      25.890  14.682   5.642  1.00  0.00      B    H  
ATOM   2677  O   HOH B 886      34.317  24.161   0.896  1.00  0.00      B    O  
ATOM   2678  H1  HOH B 886      33.358  23.882   0.436  1.00  0.00      B    H  
ATOM   2679  H2  HOH B 886      35.037  23.982   0.177  1.00  0.00      B    H  
ATOM   2680  O   HOH B 887      23.575  37.195  10.453  1.00  0.00      B    O  
ATOM   2681  H1  HOH B 887      22.720  37.146   9.956  1.00  0.00      B    H  
ATOM   2682  H2  HOH B 887      23.458  36.626  11.298  1.00  0.00      B    H  
ATOM   2683  O   HOH B 888      35.519  11.298  10.582  1.00  0.00      B    O  
ATOM   2684  H1  HOH B 888      35.684  12.035   9.924  1.00  0.00      B    H  
ATOM   2685  H2  HOH B 888      36.324  10.664  10.445  1.00  0.00      B    H  
ATOM   2686  O   HOH B 889      14.950  25.219  11.890  1.00  0.00      B    O  
ATOM   2687  H1  HOH B 889      15.833  25.088  12.348  1.00  0.00      B    H  
ATOM   2688  H2  HOH B 889      14.533  24.239  11.936  1.00  0.00      B    H  
ATOM   2689  O   HOH B 890      33.487   2.890  26.873  1.00  0.00      B    O  
ATOM   2690  H1  HOH B 890      32.705   3.483  26.617  1.00  0.00      B    H  
ATOM   2691  H2  HOH B 890      33.148   2.347  27.700  1.00  0.00      B    H  
ATOM   2692  O   HOH B 891      14.646  11.895   2.911  1.00  0.00      B    O  
ATOM   2693  H1  HOH B 891      14.026  12.016   3.722  1.00  0.00      B    H  
ATOM   2694  H2  HOH B 891      15.238  11.059   3.055  1.00  0.00      B    H  
ATOM   2695  O   HOH B 892       7.573  14.093  37.865  1.00  0.00      B    O  
ATOM   2696  H1  HOH B 892       8.142  13.443  38.450  1.00  0.00      B    H  
ATOM   2697  H2  HOH B 892       6.917  14.617  38.451  1.00  0.00      B    H  
ATOM   2698  O   HOH B 893      37.295  11.237  19.047  1.00  0.00      B    O  
ATOM   2699  H1  HOH B 893      38.128  11.217  18.506  1.00  0.00      B    H  
ATOM   2700  H2  HOH B 893      37.271  12.037  19.728  1.00  0.00      B    H  
ATOM   2701  O   HOH B 894      24.212   8.170  35.554  1.00  0.00      B    O  
ATOM   2702  H1  HOH B 894      23.619   8.644  36.232  1.00  0.00      B    H  
ATOM   2703  H2  HOH B 894      25.141   8.611  35.595  1.00  0.00      B    H  
ATOM   2704  O   HOH B 895      34.997  34.004  11.385  1.00  0.00      B    O  
ATOM   2705  H1  HOH B 895      35.363  33.223  10.873  1.00  0.00      B    H  
ATOM   2706  H2  HOH B 895      35.726  34.730  11.422  1.00  0.00      B    H  
ATOM   2707  O   HOH B 896       4.269  30.292  21.812  1.00  0.00      B    O  
ATOM   2708  H1  HOH B 896       4.768  29.474  21.505  1.00  0.00      B    H  
ATOM   2709  H2  HOH B 896       4.321  31.040  21.077  1.00  0.00      B    H  
ATOM   2710  O   HOH B 897       1.717   1.053  14.624  1.00  0.00      B    O  
ATOM   2711  H1  HOH B 897       2.225   1.905  14.715  1.00  0.00      B    H  
ATOM   2712  H2  HOH B 897       1.995   0.401  15.373  1.00  0.00      B    H  
ATOM   2713  O   HOH B 898       5.204  16.901  26.854  1.00  0.00      B    O  
ATOM   2714  H1  HOH B 898       6.089  16.832  26.287  1.00  0.00      B    H  
ATOM   2715  H2  HOH B 898       4.583  17.580  26.424  1.00  0.00      B    H  
ATOM   2716  O   HOH B 899       5.074  25.880  18.725  1.00  0.00      B    O  
ATOM   2717  H1  HOH B 899       4.326  25.230  18.684  1.00  0.00      B    H  
ATOM   2718  H2  HOH B 899       5.789  25.697  18.003  1.00  0.00      B    H  
ATOM   2719  O   HOH B 900       6.520  13.730  16.060  1.00  0.00      B    O  
ATOM   2720  H1  HOH B 900       7.228  13.693  15.332  1.00  0.00      B    H  
ATOM   2721  H2  HOH B 900       6.515  14.669  16.391  1.00  0.00      B    H  
ATOM   2722  O   HOH B 901      28.040  33.359  17.896  1.00  0.00      B    O  
ATOM   2723  H1  HOH B 901      27.846  33.337  18.864  1.00  0.00      B    H  
ATOM   2724  H2  HOH B 901      29.020  33.707  17.801  1.00  0.00      B    H  
ATOM   2725  O   HOH B 902      37.645  34.387  16.810  1.00  0.00      B    O  
ATOM   2726  H1  HOH B 902      38.515  33.839  16.868  1.00  0.00      B    H  
ATOM   2727  H2  HOH B 902      37.481  34.666  15.892  1.00  0.00      B    H  
ATOM   2728  O   HOH B 903      34.331   1.515  38.650  1.00  0.00      B    O  
ATOM   2729  H1  HOH B 903      35.003   2.279  38.545  1.00  0.00      B    H  
ATOM   2730  H2  HOH B 903      34.818   0.678  38.858  1.00  0.00      B    H  
ATOM   2731  O   HOH B 904      15.595   8.872  31.538  1.00  0.00      B    O  
ATOM   2732  H1  HOH B 904      15.185   9.483  32.236  1.00  0.00      B    H  
ATOM   2733  H2  HOH B 904      14.911   8.093  31.408  1.00  0.00      B    H  
ATOM   2734  O   HOH B 905      14.906  12.915  32.817  1.00  0.00      B    O  
ATOM   2735  H1  HOH B 905      15.049  13.567  33.629  1.00  0.00      B    H  
ATOM   2736  H2  HOH B 905      15.662  13.030  32.103  1.00  0.00      B    H  
ATOM   2737  O   HOH B 906      12.336   1.150  31.091  1.00  0.00      B    O  
ATOM   2738  H1  HOH B 906      12.441   1.761  30.272  1.00  0.00      B    H  
ATOM   2739  H2  HOH B 906      12.041   0.299  30.694  1.00  0.00      B    H  
ATOM   2740  O   HOH B 907      15.291  11.647  20.603  1.00  0.00      B    O  
ATOM   2741  H1  HOH B 907      16.158  12.027  20.408  1.00  0.00      B    H  
ATOM   2742  H2  HOH B 907      15.321  10.733  20.343  1.00  0.00      B    H  
ATOM   2743  O   HOH B 908      28.668  37.560  35.827  1.00  0.00      B    O  
ATOM   2744  H1  HOH B 908      28.944  37.811  34.907  1.00  0.00      B    H  
ATOM   2745  H2  HOH B 908      29.397  36.967  36.280  1.00  0.00      B    H  
ATOM   2746  O   HOH B 909      22.423  29.596  18.074  1.00  0.00      B    O  
ATOM   2747  H1  HOH B 909      22.832  30.486  18.135  1.00  0.00      B    H  
ATOM   2748  H2  HOH B 909      22.160  29.518  17.137  1.00  0.00      B    H  
ATOM   2749  O   HOH B 910      35.995  14.514  30.313  1.00  0.00      B    O  
ATOM   2750  H1  HOH B 910      35.741  15.336  30.888  1.00  0.00      B    H  
ATOM   2751  H2  HOH B 910      36.983  14.391  30.340  1.00  0.00      B    H  
ATOM   2752  O   HOH B 911       7.283  29.303   1.252  1.00  0.00      B    O  
ATOM   2753  H1  HOH B 911       6.460  29.878   1.163  1.00  0.00      B    H  
ATOM   2754  H2  HOH B 911       7.088  28.393   0.894  1.00  0.00      B    H  
ATOM   2755  O   HOH B 912      34.418   7.126  28.188  1.00  0.00      B    O  
ATOM   2756  H1  HOH B 912      33.428   7.363  27.994  1.00  0.00      B    H  
ATOM   2757  H2  HOH B 912      34.410   6.254  28.648  1.00  0.00      B    H  
ATOM   2758  O   HOH B 913      22.325  22.268  19.541  1.00  0.00      B    O  
ATOM   2759  H1  HOH B 913      22.477  21.250  19.737  1.00  0.00      B    H  
ATOM   2760  H2  HOH B 913      21.378  22.426  19.866  1.00  0.00      B    H  
ATOM   2761  O   HOH B 914       6.389  14.986  23.426  1.00  0.00      B    O  
ATOM   2762  H1  HOH B 914       6.868  14.372  22.803  1.00  0.00      B    H  
ATOM   2763  H2  HOH B 914       6.380  14.543  24.368  1.00  0.00      B    H  
ATOM   2764  O   HOH B 915      37.250  12.882  21.842  1.00  0.00      B    O  
ATOM   2765  H1  HOH B 915      37.150  12.435  22.779  1.00  0.00      B    H  
ATOM   2766  H2  HOH B 915      37.091  13.844  22.020  1.00  0.00      B    H  
ATOM   2767  O   HOH B 916      16.370  10.806  17.307  1.00  0.00      B    O  
ATOM   2768  H1  HOH B 916      16.967  10.047  17.618  1.00  0.00      B    H  
ATOM   2769  H2  HOH B 916      15.865  10.383  16.515  1.00  0.00      B    H  
ATOM   2770  O   HOH B 917      17.106  22.532  15.996  1.00  0.00      B    O  
ATOM   2771  H1  HOH B 917      16.638  21.621  16.003  1.00  0.00      B    H  
ATOM   2772  H2  HOH B 917      17.820  22.537  16.687  1.00  0.00      B    H  
ATOM   2773  O   HOH B 918       8.064  16.902  36.341  1.00  0.00      B    O  
ATOM   2774  H1  HOH B 918       8.501  16.058  36.076  1.00  0.00      B    H  
ATOM   2775  H2  HOH B 918       7.119  16.862  36.055  1.00  0.00      B    H  
ATOM   2776  O   HOH B 919       2.733  35.305  30.523  1.00  0.00      B    O  
ATOM   2777  H1  HOH B 919       3.724  35.018  30.278  1.00  0.00      B    H  
ATOM   2778  H2  HOH B 919       2.354  35.798  29.737  1.00  0.00      B    H  
ATOM   2779  O   HOH B 920      36.570   8.598  28.804  1.00  0.00      B    O  
ATOM   2780  H1  HOH B 920      36.216   8.851  29.766  1.00  0.00      B    H  
ATOM   2781  H2  HOH B 920      35.893   7.993  28.348  1.00  0.00      B    H  
ATOM   2782  O   HOH B 921      12.316  28.461  20.171  1.00  0.00      B    O  
ATOM   2783  H1  HOH B 921      11.541  27.878  19.860  1.00  0.00      B    H  
ATOM   2784  H2  HOH B 921      12.307  28.582  21.205  1.00  0.00      B    H  
ATOM   2785  O   HOH B 922      10.503  30.427   0.044  1.00  0.00      B    O  
ATOM   2786  H1  HOH B 922      10.060  29.633  -0.381  1.00  0.00      B    H  
ATOM   2787  H2  HOH B 922       9.863  30.943   0.655  1.00  0.00      B    H  
ATOM   2788  O   HOH B 923      13.322   0.322  14.365  1.00  0.00      B    O  
ATOM   2789  H1  HOH B 923      13.112  -0.674  14.303  1.00  0.00      B    H  
ATOM   2790  H2  HOH B 923      13.959   0.464  15.129  1.00  0.00      B    H  
ATOM   2791  O   HOH B 924      10.359  27.297  28.799  1.00  0.00      B    O  
ATOM   2792  H1  HOH B 924      10.065  26.437  29.216  1.00  0.00      B    H  
ATOM   2793  H2  HOH B 924      11.046  27.775  29.339  1.00  0.00      B    H  
ATOM   2794  O   HOH B 925      16.106   1.524  13.720  1.00  0.00      B    O  
ATOM   2795  H1  HOH B 925      16.900   1.234  13.208  1.00  0.00      B    H  
ATOM   2796  H2  HOH B 925      15.312   1.443  13.066  1.00  0.00      B    H  
ATOM   2797  O   HOH B 926      14.620  23.695   2.134  1.00  0.00      B    O  
ATOM   2798  H1  HOH B 926      13.897  23.223   2.632  1.00  0.00      B    H  
ATOM   2799  H2  HOH B 926      15.274  22.965   1.881  1.00  0.00      B    H  
ATOM   2800  O   HOH B 927      22.678  15.572   4.664  1.00  0.00      B    O  
ATOM   2801  H1  HOH B 927      23.462  15.112   5.118  1.00  0.00      B    H  
ATOM   2802  H2  HOH B 927      23.000  16.430   4.261  1.00  0.00      B    H  
ATOM   2803  O   HOH B 928      36.364   5.594  19.724  1.00  0.00      B    O  
ATOM   2804  H1  HOH B 928      37.152   5.186  19.142  1.00  0.00      B    H  
ATOM   2805  H2  HOH B 928      35.519   5.643  19.176  1.00  0.00      B    H  
ATOM   2806  O   HOH B 929      15.657  15.270  31.603  1.00  0.00      B    O  
ATOM   2807  H1  HOH B 929      16.429  14.668  31.267  1.00  0.00      B    H  
ATOM   2808  H2  HOH B 929      15.557  16.062  31.071  1.00  0.00      B    H  
ATOM   2809  O   HOH B 930      22.820  23.735  33.608  1.00  0.00      B    O  
ATOM   2810  H1  HOH B 930      23.083  24.408  34.366  1.00  0.00      B    H  
ATOM   2811  H2  HOH B 930      23.079  24.096  32.709  1.00  0.00      B    H  
ATOM   2812  O   HOH B 931      16.180  38.239  37.271  1.00  0.00      B    O  
ATOM   2813  H1  HOH B 931      16.331  38.149  36.252  1.00  0.00      B    H  
ATOM   2814  H2  HOH B 931      16.394  37.372  37.737  1.00  0.00      B    H  
ATOM   2815  O   HOH B 932      18.055   1.677  20.475  1.00  0.00      B    O  
ATOM   2816  H1  HOH B 932      18.223   2.562  19.909  1.00  0.00      B    H  
ATOM   2817  H2  HOH B 932      18.895   1.480  21.038  1.00  0.00      B    H  
ATOM   2818  O   HOH B 933      18.828   9.703  27.932  1.00  0.00      B    O  
ATOM   2819  H1  HOH B 933      19.448  10.043  27.183  1.00  0.00      B    H  
ATOM   2820  H2  HOH B 933      17.912   9.635  27.533  1.00  0.00      B    H  
ATOM   2821  O   HOH B 934       8.110   1.559   3.444  1.00  0.00      B    O  
ATOM   2822  H1  HOH B 934       8.603   0.889   4.133  1.00  0.00      B    H  
ATOM   2823  H2  HOH B 934       7.084   1.380   3.462  1.00  0.00      B    H  
ATOM   2824  O   HOH B 935       7.329   6.870   5.639  1.00  0.00      B    O  
ATOM   2825  H1  HOH B 935       7.997   6.639   4.880  1.00  0.00      B    H  
ATOM   2826  H2  HOH B 935       7.371   7.897   5.824  1.00  0.00      B    H  
ATOM   2827  O   HOH B 936      34.428  15.574  22.684  1.00  0.00      B    O  
ATOM   2828  H1  HOH B 936      35.293  15.680  22.164  1.00  0.00      B    H  
ATOM   2829  H2  HOH B 936      33.742  15.219  22.039  1.00  0.00      B    H  
ATOM   2830  O   HOH B 937      24.134  18.918  11.429  1.00  0.00      B    O  
ATOM   2831  H1  HOH B 937      24.499  19.050  10.478  1.00  0.00      B    H  
ATOM   2832  H2  HOH B 937      24.928  18.826  12.041  1.00  0.00      B    H  
ATOM   2833  O   HOH B 938      36.754  15.078   8.057  1.00  0.00      B    O  
ATOM   2834  H1  HOH B 938      37.108  14.834   7.103  1.00  0.00      B    H  
ATOM   2835  H2  HOH B 938      35.716  15.033   8.031  1.00  0.00      B    H  
ATOM   2836  O   HOH B 939      35.564  11.594   3.802  1.00  0.00      B    O  
ATOM   2837  H1  HOH B 939      35.474  12.506   4.278  1.00  0.00      B    H  
ATOM   2838  H2  HOH B 939      34.839  10.998   4.176  1.00  0.00      B    H  
ATOM   2839  O   HOH B 940      26.412  31.031  37.422  1.00  0.00      B    O  
ATOM   2840  H1  HOH B 940      26.348  29.998  37.623  1.00  0.00      B    H  
ATOM   2841  H2  HOH B 940      27.115  31.456  38.087  1.00  0.00      B    H  
ATOM   2842  O   HOH B 941      29.196  34.743   6.258  1.00  0.00      B    O  
ATOM   2843  H1  HOH B 941      29.201  34.284   5.338  1.00  0.00      B    H  
ATOM   2844  H2  HOH B 941      28.264  34.510   6.604  1.00  0.00      B    H  
ATOM   2845  O   HOH B 942       2.338   1.166   1.140  1.00  0.00      B    O  
ATOM   2846  H1  HOH B 942       2.376   1.642   0.265  1.00  0.00      B    H  
ATOM   2847  H2  HOH B 942       1.417   0.990   1.414  1.00  0.00      B    H  
ATOM   2848  O   HOH B 943      21.552  14.575  19.429  1.00  0.00      B    O  
ATOM   2849  H1  HOH B 943      21.107  14.015  20.132  1.00  0.00      B    H  
ATOM   2850  H2  HOH B 943      22.243  15.098  19.878  1.00  0.00      B    H  
ATOM   2851  O   HOH B 944      24.472  26.421  21.441  1.00  0.00      B    O  
ATOM   2852  H1  HOH B 944      23.972  27.024  20.677  1.00  0.00      B    H  
ATOM   2853  H2  HOH B 944      25.117  25.772  20.999  1.00  0.00      B    H  
ATOM   2854  O   HOH B 945       2.487   3.056  28.785  1.00  0.00      B    O  
ATOM   2855  H1  HOH B 945       2.528   2.777  27.831  1.00  0.00      B    H  
ATOM   2856  H2  HOH B 945       1.602   3.620  28.896  1.00  0.00      B    H  
ATOM   2857  O   HOH B 946      36.266   8.996  37.168  1.00  0.00      B    O  
ATOM   2858  H1  HOH B 946      35.999   8.617  36.234  1.00  0.00      B    H  
ATOM   2859  H2  HOH B 946      35.941   8.259  37.837  1.00  0.00      B    H  
ATOM   2860  O   HOH B 947      38.231  13.959  17.936  1.00  0.00      B    O  
ATOM   2861  H1  HOH B 947      38.665  14.499  17.199  1.00  0.00      B    H  
ATOM   2862  H2  HOH B 947      38.691  14.214  18.801  1.00  0.00      B    H  
ATOM   2863  O   HOH B 948      21.246  30.810  26.099  1.00  0.00      B    O  
ATOM   2864  H1  HOH B 948      22.228  30.890  25.980  1.00  0.00      B    H  
ATOM   2865  H2  HOH B 948      20.742  31.328  25.385  1.00  0.00      B    H  
ATOM   2866  O   HOH B 949       9.730  34.634   5.118  1.00  0.00      B    O  
ATOM   2867  H1  HOH B 949       9.714  33.838   4.484  1.00  0.00      B    H  
ATOM   2868  H2  HOH B 949       9.840  35.472   4.486  1.00  0.00      B    H  
ATOM   2869  O   HOH B 950       3.428   2.209  26.367  1.00  0.00      B    O  
ATOM   2870  H1  HOH B 950       2.707   1.956  25.660  1.00  0.00      B    H  
ATOM   2871  H2  HOH B 950       4.357   2.253  26.050  1.00  0.00      B    H  
ATOM   2872  O   HOH B 951      11.148  21.692   6.523  1.00  0.00      B    O  
ATOM   2873  H1  HOH B 951      12.045  22.066   6.235  1.00  0.00      B    H  
ATOM   2874  H2  HOH B 951      11.267  20.718   6.783  1.00  0.00      B    H  
ATOM   2875  O   HOH B 952      15.668  22.474  34.671  1.00  0.00      B    O  
ATOM   2876  H1  HOH B 952      15.009  23.125  35.132  1.00  0.00      B    H  
ATOM   2877  H2  HOH B 952      16.641  22.866  34.872  1.00  0.00      B    H  
ATOM   2878  O   HOH B 953       3.030  11.350   6.500  1.00  0.00      B    O  
ATOM   2879  H1  HOH B 953       2.045  11.612   6.688  1.00  0.00      B    H  
ATOM   2880  H2  HOH B 953       3.169  11.478   5.459  1.00  0.00      B    H  
ATOM   2881  O   HOH B 954      22.482  21.865  10.420  1.00  0.00      B    O  
ATOM   2882  H1  HOH B 954      22.482  21.505   9.483  1.00  0.00      B    H  
ATOM   2883  H2  HOH B 954      23.352  21.489  10.821  1.00  0.00      B    H  
ATOM   2884  O   HOH B 955      16.132   7.762  25.084  1.00  0.00      B    O  
ATOM   2885  H1  HOH B 955      15.342   7.537  25.683  1.00  0.00      B    H  
ATOM   2886  H2  HOH B 955      16.894   7.150  25.335  1.00  0.00      B    H  
ATOM   2887  O   HOH B 956      17.112  36.827  26.089  1.00  0.00      B    O  
ATOM   2888  H1  HOH B 956      18.094  36.673  26.249  1.00  0.00      B    H  
ATOM   2889  H2  HOH B 956      16.710  35.915  25.779  1.00  0.00      B    H  
ATOM   2890  O   HOH B 957      18.912  16.778  28.666  1.00  0.00      B    O  
ATOM   2891  H1  HOH B 957      19.177  17.252  27.749  1.00  0.00      B    H  
ATOM   2892  H2  HOH B 957      19.803  16.422  28.979  1.00  0.00      B    H  
ATOM   2893  O   HOH B 958      21.929   0.278  15.512  1.00  0.00      B    O  
ATOM   2894  H1  HOH B 958      21.429  -0.451  15.901  1.00  0.00      B    H  
ATOM   2895  H2  HOH B 958      22.657   0.477  16.216  1.00  0.00      B    H  
ATOM   2896  O   HOH B 959      17.336  18.228  35.513  1.00  0.00      B    O  
ATOM   2897  H1  HOH B 959      16.996  19.021  34.936  1.00  0.00      B    H  
ATOM   2898  H2  HOH B 959      18.311  18.107  35.324  1.00  0.00      B    H  
ATOM   2899  O   HOH B 960      31.875  20.639  38.751  1.00  0.00      B    O  
ATOM   2900  H1  HOH B 960      31.771  20.400  39.701  1.00  0.00      B    H  
ATOM   2901  H2  HOH B 960      32.792  20.378  38.431  1.00  0.00      B    H  
ATOM   2902  O   HOH B 961      25.515  15.976  22.645  1.00  0.00      B    O  
ATOM   2903  H1  HOH B 961      26.139  16.801  22.470  1.00  0.00      B    H  
ATOM   2904  H2  HOH B 961      25.487  15.783  23.703  1.00  0.00      B    H  
ATOM   2905  O   HOH B 962      17.241  17.938  12.532  1.00  0.00      B    O  
ATOM   2906  H1  HOH B 962      16.995  16.967  12.473  1.00  0.00      B    H  
ATOM   2907  H2  HOH B 962      16.834  18.187  13.438  1.00  0.00      B    H  
ATOM   2908  O   HOH B 963       3.738  25.589  10.650  1.00  0.00      B    O  
ATOM   2909  H1  HOH B 963       3.748  24.723  10.142  1.00  0.00      B    H  
ATOM   2910  H2  HOH B 963       4.678  25.741  11.007  1.00  0.00      B    H  
ATOM   2911  O   HOH B 964       2.229  34.237  35.754  1.00  0.00      B    O  
ATOM   2912  H1  HOH B 964       2.917  33.689  35.175  1.00  0.00      B    H  
ATOM   2913  H2  HOH B 964       1.383  34.123  35.285  1.00  0.00      B    H  
ATOM   2914  O   HOH B 965      30.996  36.471  12.576  1.00  0.00      B    O  
ATOM   2915  H1  HOH B 965      31.543  36.107  11.779  1.00  0.00      B    H  
ATOM   2916  H2  HOH B 965      31.185  37.486  12.531  1.00  0.00      B    H  
ATOM   2917  O   HOH B 966      25.593  32.163   7.960  1.00  0.00      B    O  
ATOM   2918  H1  HOH B 966      25.192  32.047   8.839  1.00  0.00      B    H  
ATOM   2919  H2  HOH B 966      25.032  31.579   7.346  1.00  0.00      B    H  
ATOM   2920  O   HOH B 967       6.157  35.610  37.905  1.00  0.00      B    O  
ATOM   2921  H1  HOH B 967       6.386  34.951  38.692  1.00  0.00      B    H  
ATOM   2922  H2  HOH B 967       5.137  35.532  37.794  1.00  0.00      B    H  
ATOM   2923  O   HOH B 968      13.287  15.074  13.489  1.00  0.00      B    O  
ATOM   2924  H1  HOH B 968      13.677  14.363  12.883  1.00  0.00      B    H  
ATOM   2925  H2  HOH B 968      14.003  15.320  14.186  1.00  0.00      B    H  
ATOM   2926  O   HOH B 969      39.378   4.362  28.563  1.00  0.00      B    O  
ATOM   2927  H1  HOH B 969      39.032   5.368  28.770  1.00  0.00      B    H  
ATOM   2928  H2  HOH B 969      38.655   3.870  28.971  1.00  0.00      B    H  
ATOM   2929  O   HOH B 970      21.338   5.187   9.786  1.00  0.00      B    O  
ATOM   2930  H1  HOH B 970      20.503   4.846   9.417  1.00  0.00      B    H  
ATOM   2931  H2  HOH B 970      21.588   6.009   9.286  1.00  0.00      B    H  
ATOM   2932  O   HOH B 971      19.789   8.586   8.708  1.00  0.00      B    O  
ATOM   2933  H1  HOH B 971      19.500   7.836   8.091  1.00  0.00      B    H  
ATOM   2934  H2  HOH B 971      20.754   8.374   8.826  1.00  0.00      B    H  
ATOM   2935  O   HOH B 972      11.126   6.360   6.766  1.00  0.00      B    O  
ATOM   2936  H1  HOH B 972      11.268   5.514   7.323  1.00  0.00      B    H  
ATOM   2937  H2  HOH B 972      10.601   6.104   5.958  1.00  0.00      B    H  
ATOM   2938  O   HOH B 973      20.291  13.186   8.509  1.00  0.00      B    O  
ATOM   2939  H1  HOH B 973      20.777  13.662   7.768  1.00  0.00      B    H  
ATOM   2940  H2  HOH B 973      19.744  12.438   8.085  1.00  0.00      B    H  
ATOM   2941  O   HOH B 974      17.513  18.049   2.580  1.00  0.00      B    O  
ATOM   2942  H1  HOH B 974      17.843  17.063   2.747  1.00  0.00      B    H  
ATOM   2943  H2  HOH B 974      17.815  18.622   3.408  1.00  0.00      B    H  
ATOM   2944  O   HOH B 975       4.502  21.796   3.409  1.00  0.00      B    O  
ATOM   2945  H1  HOH B 975       4.686  21.547   2.458  1.00  0.00      B    H  
ATOM   2946  H2  HOH B 975       3.540  21.986   3.576  1.00  0.00      B    H  
ATOM   2947  O   HOH B 976      12.983  34.909  27.558  1.00  0.00      B    O  
ATOM   2948  H1  HOH B 976      12.527  35.228  26.742  1.00  0.00      B    H  
ATOM   2949  H2  HOH B 976      13.171  35.744  28.157  1.00  0.00      B    H  
ATOM   2950  O   HOH B 977      13.904   1.005  11.914  1.00  0.00      B    O  
ATOM   2951  H1  HOH B 977      13.542   0.759  12.800  1.00  0.00      B    H  
ATOM   2952  H2  HOH B 977      14.201   0.142  11.459  1.00  0.00      B    H  
ATOM   2953  O   HOH B 978      16.581  17.554  29.614  1.00  0.00      B    O  
ATOM   2954  H1  HOH B 978      17.564  17.310  29.457  1.00  0.00      B    H  
ATOM   2955  H2  HOH B 978      16.565  18.363  30.222  1.00  0.00      B    H  
ATOM   2956  O   HOH B 979      35.014   4.587  29.596  1.00  0.00      B    O  
ATOM   2957  H1  HOH B 979      34.216   3.965  29.489  1.00  0.00      B    H  
ATOM   2958  H2  HOH B 979      34.910   5.239  30.412  1.00  0.00      B    H  
ATOM   2959  O   HOH B 980      10.057  24.034  27.228  1.00  0.00      B    O  
ATOM   2960  H1  HOH B 980      11.049  24.336  27.188  1.00  0.00      B    H  
ATOM   2961  H2  HOH B 980       9.731  24.427  28.089  1.00  0.00      B    H  
ATOM   2962  O   HOH B 981      11.117  21.163  25.459  1.00  0.00      B    O  
ATOM   2963  H1  HOH B 981      10.971  20.386  24.885  1.00  0.00      B    H  
ATOM   2964  H2  HOH B 981      10.448  21.082  26.213  1.00  0.00      B    H  
ATOM   2965  O   HOH B 982       4.023  18.239   7.167  1.00  0.00      B    O  
ATOM   2966  H1  HOH B 982       4.336  19.058   6.559  1.00  0.00      B    H  
ATOM   2967  H2  HOH B 982       3.131  17.988   6.873  1.00  0.00      B    H  
ATOM   2968  O   HOH B 983       1.496  14.242  33.879  1.00  0.00      B    O  
ATOM   2969  H1  HOH B 983       1.842  13.320  33.792  1.00  0.00      B    H  
ATOM   2970  H2  HOH B 983       1.111  14.539  33.005  1.00  0.00      B    H  
ATOM   2971  O   HOH B 984       5.584  31.539  16.131  1.00  0.00      B    O  
ATOM   2972  H1  HOH B 984       5.033  30.878  16.580  1.00  0.00      B    H  
ATOM   2973  H2  HOH B 984       6.600  31.288  16.411  1.00  0.00      B    H  
ATOM   2974  O   HOH B 985       7.740  38.575   7.502  1.00  0.00      B    O  
ATOM   2975  H1  HOH B 985       6.866  38.337   7.075  1.00  0.00      B    H  
ATOM   2976  H2  HOH B 985       7.995  37.953   8.266  1.00  0.00      B    H  
ATOM   2977  O   HOH B 986      15.511   0.695  20.038  1.00  0.00      B    O  
ATOM   2978  H1  HOH B 986      16.506   0.712  20.270  1.00  0.00      B    H  
ATOM   2979  H2  HOH B 986      15.260  -0.279  19.781  1.00  0.00      B    H  
ATOM   2980  O   HOH B 987      10.051  19.387   3.523  1.00  0.00      B    O  
ATOM   2981  H1  HOH B 987      10.894  18.721   3.617  1.00  0.00      B    H  
ATOM   2982  H2  HOH B 987      10.010  19.579   2.520  1.00  0.00      B    H  
ATOM   2983  O   HOH B 988      38.691  18.605  10.856  1.00  0.00      B    O  
ATOM   2984  H1  HOH B 988      38.050  18.754  10.085  1.00  0.00      B    H  
ATOM   2985  H2  HOH B 988      38.622  17.626  11.004  1.00  0.00      B    H  
ATOM   2986  O   HOH B 989      36.699  19.840  18.639  1.00  0.00      B    O  
ATOM   2987  H1  HOH B 989      35.692  19.954  18.570  1.00  0.00      B    H  
ATOM   2988  H2  HOH B 989      36.960  20.474  19.389  1.00  0.00      B    H  
ATOM   2989  O   HOH B 990       5.620   1.175  25.180  1.00  0.00      B    O  
ATOM   2990  H1  HOH B 990       6.618   0.983  25.089  1.00  0.00      B    H  
ATOM   2991  H2  HOH B 990       5.299   0.493  25.820  1.00  0.00      B    H  
ATOM   2992  O   HOH B 991      18.667  27.219  11.804  1.00  0.00      B    O  
ATOM   2993  H1  HOH B 991      19.638  26.985  11.750  1.00  0.00      B    H  
ATOM   2994  H2  HOH B 991      18.194  26.446  12.321  1.00  0.00      B    H  
ATOM   2995  O   HOH B 992      29.854   4.917  14.917  1.00  0.00      B    O  
ATOM   2996  H1  HOH B 992      29.160   4.626  14.229  1.00  0.00      B    H  
ATOM   2997  H2  HOH B 992      30.716   4.620  14.566  1.00  0.00      B    H  
ATOM   2998  O   HOH B 993      25.971  33.994  16.183  1.00  0.00      B    O  
ATOM   2999  H1  HOH B 993      25.823  34.978  16.283  1.00  0.00      B    H  
ATOM   3000  H2  HOH B 993      26.513  33.634  16.933  1.00  0.00      B    H  
ATOM   3001  O   HOH B 994      31.890  15.345  18.233  1.00  0.00      B    O  
ATOM   3002  H1  HOH B 994      31.132  15.632  17.636  1.00  0.00      B    H  
ATOM   3003  H2  HOH B 994      32.115  14.382  17.940  1.00  0.00      B    H  
ATOM   3004  O   HOH B 995      23.956   9.142  39.021  1.00  0.00      B    O  
ATOM   3005  H1  HOH B 995      23.732   8.262  38.595  1.00  0.00      B    H  
ATOM   3006  H2  HOH B 995      24.887   8.971  39.450  1.00  0.00      B    H  
ATOM   3007  O   HOH B 996      38.767  36.632  17.668  1.00  0.00      B    O  
ATOM   3008  H1  HOH B 996      38.549  35.639  17.559  1.00  0.00      B    H  
ATOM   3009  H2  HOH B 996      37.939  37.130  18.010  1.00  0.00      B    H  
ATOM   3010  O   HOH B 997      24.389  18.137  25.275  1.00  0.00      B    O  
ATOM   3011  H1  HOH B 997      25.064  18.823  24.980  1.00  0.00      B    H  
ATOM   3012  H2  HOH B 997      23.604  18.710  25.573  1.00  0.00      B    H  
ATOM   3013  O   HOH B 998      37.625  25.438   5.029  1.00  0.00      B    O  
ATOM   3014  H1  HOH B 998      38.417  25.392   5.600  1.00  0.00      B    H  
ATOM   3015  H2  HOH B 998      37.473  24.431   4.734  1.00  0.00      B    H  
ATOM   3016  O   HOH B 999      27.290  23.585  12.023  1.00  0.00      B    O  
ATOM   3017  H1  HOH B 999      27.410  24.113  12.874  1.00  0.00      B    H  
ATOM   3018  H2  HOH B 999      27.424  24.271  11.282  1.00  0.00      B    H  
ATOM   3019  O   HOH B1000      12.966   4.014  15.870  1.00  0.00      B    O  
ATOM   3020  H1  HOH B1000      12.996   3.616  16.790  1.00  0.00      B    H  
ATOM   3021  H2  HOH B1000      13.801   3.875  15.344  1.00  0.00      B    H  
ATOM   3022  O   HOH B1001      22.805  20.938   0.184  1.00  0.00      B    O  
ATOM   3023  H1  HOH B1001      22.036  21.322  -0.364  1.00  0.00      B    H  
ATOM   3024  H2  HOH B1001      22.920  21.645   0.910  1.00  0.00      B    H  
ATOM   3025  O   HOH B1002      39.117  21.653  32.146  1.00  0.00      B    O  
ATOM   3026  H1  HOH B1002      39.034  20.970  31.337  1.00  0.00      B    H  
ATOM   3027  H2  HOH B1002      38.689  22.508  31.884  1.00  0.00      B    H  
ATOM   3028  O   HOH B1003       8.791  22.092  29.812  1.00  0.00      B    O  
ATOM   3029  H1  HOH B1003       9.188  21.460  29.114  1.00  0.00      B    H  
ATOM   3030  H2  HOH B1003       7.847  22.347  29.464  1.00  0.00      B    H  
ATOM   3031  O   HOH B1004      30.229  11.320  10.717  1.00  0.00      B    O  
ATOM   3032  H1  HOH B1004      30.323  11.290   9.773  1.00  0.00      B    H  
ATOM   3033  H2  HOH B1004      30.756  10.601  11.208  1.00  0.00      B    H  
ATOM   3034  O   HOH B1005       5.536  32.218  20.224  1.00  0.00      B    O  
ATOM   3035  H1  HOH B1005       4.810  32.448  19.530  1.00  0.00      B    H  
ATOM   3036  H2  HOH B1005       6.472  32.483  19.827  1.00  0.00      B    H  
ATOM   3037  O   HOH B1006       5.033  11.395  33.554  1.00  0.00      B    O  
ATOM   3038  H1  HOH B1006       5.015  10.670  32.856  1.00  0.00      B    H  
ATOM   3039  H2  HOH B1006       4.101  11.287  33.938  1.00  0.00      B    H  
ATOM   3040  O   HOH B1007      19.784  34.169  22.210  1.00  0.00      B    O  
ATOM   3041  H1  HOH B1007      20.081  33.564  21.440  1.00  0.00      B    H  
ATOM   3042  H2  HOH B1007      20.497  34.886  22.333  1.00  0.00      B    H  
ATOM   3043  O   HOH B1008      16.062   9.978  27.427  1.00  0.00      B    O  
ATOM   3044  H1  HOH B1008      15.785  10.933  27.451  1.00  0.00      B    H  
ATOM   3045  H2  HOH B1008      15.225   9.442  27.224  1.00  0.00      B    H  
ATOM   3046  O   HOH B1009      13.227   6.961  30.969  1.00  0.00      B    O  
ATOM   3047  H1  HOH B1009      13.454   5.997  30.913  1.00  0.00      B    H  
ATOM   3048  H2  HOH B1009      12.585   7.038  31.712  1.00  0.00      B    H  
ATOM   3049  O   HOH B1010      38.738  25.597  14.030  1.00  0.00      B    O  
ATOM   3050  H1  HOH B1010      39.179  24.820  14.501  1.00  0.00      B    H  
ATOM   3051  H2  HOH B1010      39.401  26.254  13.733  1.00  0.00      B    H  
ATOM   3052  O   HOH B1011      21.967  26.621  14.463  1.00  0.00      B    O  
ATOM   3053  H1  HOH B1011      21.490  25.834  14.767  1.00  0.00      B    H  
ATOM   3054  H2  HOH B1011      21.578  26.775  13.510  1.00  0.00      B    H  
ATOM   3055  O   HOH B1012      36.844  24.617  12.317  1.00  0.00      B    O  
ATOM   3056  H1  HOH B1012      37.598  24.945  12.920  1.00  0.00      B    H  
ATOM   3057  H2  HOH B1012      36.492  25.462  11.863  1.00  0.00      B    H  
ATOM   3058  O   HOH B1013       4.544  19.498   9.612  1.00  0.00      B    O  
ATOM   3059  H1  HOH B1013       4.754  19.125   8.688  1.00  0.00      B    H  
ATOM   3060  H2  HOH B1013       5.242  19.036  10.252  1.00  0.00      B    H  
ATOM   3061  O   HOH B1014       6.769  10.991   9.991  1.00  0.00      B    O  
ATOM   3062  H1  HOH B1014       5.795  11.240  10.189  1.00  0.00      B    H  
ATOM   3063  H2  HOH B1014       7.380  11.293  10.805  1.00  0.00      B    H  
ATOM   3064  O   HOH B1015      28.965  19.535  34.178  1.00  0.00      B    O  
ATOM   3065  H1  HOH B1015      29.887  19.270  33.910  1.00  0.00      B    H  
ATOM   3066  H2  HOH B1015      28.931  20.559  34.383  1.00  0.00      B    H  
ATOM   3067  O   HOH B1016       9.486   7.693  31.698  1.00  0.00      B    O  
ATOM   3068  H1  HOH B1016       8.657   7.891  32.222  1.00  0.00      B    H  
ATOM   3069  H2  HOH B1016       9.191   7.476  30.722  1.00  0.00      B    H  
ATOM   3070  O   HOH B1017       8.051  24.977  14.661  1.00  0.00      B    O  
ATOM   3071  H1  HOH B1017       8.332  24.282  15.394  1.00  0.00      B    H  
ATOM   3072  H2  HOH B1017       7.328  24.531  14.112  1.00  0.00      B    H  
ATOM   3073  O   HOH B1018       4.651  13.300  21.351  1.00  0.00      B    O  
ATOM   3074  H1  HOH B1018       4.039  12.928  22.056  1.00  0.00      B    H  
ATOM   3075  H2  HOH B1018       5.236  12.567  21.017  1.00  0.00      B    H  
ATOM   3076  O   HOH B1019       1.926  16.784   6.281  1.00  0.00      B    O  
ATOM   3077  H1  HOH B1019       1.337  17.538   5.907  1.00  0.00      B    H  
ATOM   3078  H2  HOH B1019       1.353  16.251   6.898  1.00  0.00      B    H  
ATOM   3079  O   HOH B1020       0.506   8.425  21.264  1.00  0.00      B    O  
ATOM   3080  H1  HOH B1020       1.219   7.751  21.002  1.00  0.00      B    H  
ATOM   3081  H2  HOH B1020      -0.416   7.952  21.449  1.00  0.00      B    H  
ATOM   3082  O   HOH B1021       9.737   6.060   4.543  1.00  0.00      B    O  
ATOM   3083  H1  HOH B1021       9.905   6.731   3.810  1.00  0.00      B    H  
ATOM   3084  H2  HOH B1021      10.327   5.263   4.292  1.00  0.00      B    H  
ATOM   3085  O   HOH B1022      28.355  21.741  31.049  1.00  0.00      B    O  
ATOM   3086  H1  HOH B1022      28.477  22.744  30.996  1.00  0.00      B    H  
ATOM   3087  H2  HOH B1022      29.292  21.302  30.858  1.00  0.00      B    H  
ATOM   3088  O   HOH B1023      32.215  29.465  11.969  1.00  0.00      B    O  
ATOM   3089  H1  HOH B1023      31.368  30.039  11.910  1.00  0.00      B    H  
ATOM   3090  H2  HOH B1023      32.744  29.719  11.068  1.00  0.00      B    H  
ATOM   3091  O   HOH B1024      30.592  18.385  20.481  1.00  0.00      B    O  
ATOM   3092  H1  HOH B1024      30.132  19.184  20.883  1.00  0.00      B    H  
ATOM   3093  H2  HOH B1024      31.595  18.465  20.712  1.00  0.00      B    H  
ATOM   3094  O   HOH B1025      34.468  12.532  36.150  1.00  0.00      B    O  
ATOM   3095  H1  HOH B1025      33.663  13.087  36.465  1.00  0.00      B    H  
ATOM   3096  H2  HOH B1025      34.586  12.740  35.183  1.00  0.00      B    H  
ATOM   3097  O   HOH B1026      15.302  12.820  27.597  1.00  0.00      B    O  
ATOM   3098  H1  HOH B1026      15.671  13.742  27.822  1.00  0.00      B    H  
ATOM   3099  H2  HOH B1026      14.520  12.616  28.250  1.00  0.00      B    H  
ATOM   3100  O   HOH B1027       0.999  20.966  37.460  1.00  0.00      B    O  
ATOM   3101  H1  HOH B1027       1.020  21.069  36.476  1.00  0.00      B    H  
ATOM   3102  H2  HOH B1027       0.181  21.409  37.823  1.00  0.00      B    H  
ATOM   3103  O   HOH B1028      19.616  30.487   9.979  1.00  0.00      B    O  
ATOM   3104  H1  HOH B1028      18.774  30.913   9.554  1.00  0.00      B    H  
ATOM   3105  H2  HOH B1028      19.396  30.610  10.933  1.00  0.00      B    H  
ATOM   3106  O   HOH B1029       8.747  12.355   0.379  1.00  0.00      B    O  
ATOM   3107  H1  HOH B1029       8.430  12.235   1.390  1.00  0.00      B    H  
ATOM   3108  H2  HOH B1029       9.615  11.861   0.301  1.00  0.00      B    H  
ATOM   3109  O   HOH B1030      18.849  11.465  12.032  1.00  0.00      B    O  
ATOM   3110  H1  HOH B1030      18.469  10.665  11.644  1.00  0.00      B    H  
ATOM   3111  H2  HOH B1030      18.523  11.578  12.975  1.00  0.00      B    H  
ATOM   3112  O   HOH B1031      34.833  16.336  35.154  1.00  0.00      B    O  
ATOM   3113  H1  HOH B1031      35.426  16.400  36.008  1.00  0.00      B    H  
ATOM   3114  H2  HOH B1031      34.571  17.293  35.011  1.00  0.00      B    H  
ATOM   3115  O   HOH B1032      20.192  27.787  16.353  1.00  0.00      B    O  
ATOM   3116  H1  HOH B1032      20.452  27.591  17.342  1.00  0.00      B    H  
ATOM   3117  H2  HOH B1032      20.961  27.482  15.823  1.00  0.00      B    H  
ATOM   3118  O   HOH B1033      16.114  15.880  20.891  1.00  0.00      B    O  
ATOM   3119  H1  HOH B1033      15.749  15.107  21.375  1.00  0.00      B    H  
ATOM   3120  H2  HOH B1033      17.054  15.998  21.295  1.00  0.00      B    H  
ATOM   3121  O   HOH B1034       4.374  16.138  12.069  1.00  0.00      B    O  
ATOM   3122  H1  HOH B1034       4.983  16.950  11.869  1.00  0.00      B    H  
ATOM   3123  H2  HOH B1034       4.822  15.258  11.793  1.00  0.00      B    H  
ATOM   3124  O   HOH B1035       3.712   6.073  13.126  1.00  0.00      B    O  
ATOM   3125  H1  HOH B1035       4.086   6.887  12.738  1.00  0.00      B    H  
ATOM   3126  H2  HOH B1035       4.501   5.527  13.452  1.00  0.00      B    H  
ATOM   3127  O   HOH B1036      15.198  28.847   8.657  1.00  0.00      B    O  
ATOM   3128  H1  HOH B1036      14.497  28.167   8.916  1.00  0.00      B    H  
ATOM   3129  H2  HOH B1036      16.051  28.463   8.925  1.00  0.00      B    H  
ATOM   3130  O   HOH B1037      11.847  10.674  12.902  1.00  0.00      B    O  
ATOM   3131  H1  HOH B1037      12.628  11.124  13.504  1.00  0.00      B    H  
ATOM   3132  H2  HOH B1037      11.075  10.436  13.523  1.00  0.00      B    H  
ATOM   3133  O   HOH B1038      36.529  31.941  37.036  1.00  0.00      B    O  
ATOM   3134  H1  HOH B1038      37.438  32.006  37.436  1.00  0.00      B    H  
ATOM   3135  H2  HOH B1038      36.514  31.145  36.443  1.00  0.00      B    H  
ATOM   3136  O   HOH B1039      23.296  36.476  18.124  1.00  0.00      B    O  
ATOM   3137  H1  HOH B1039      24.196  36.714  17.790  1.00  0.00      B    H  
ATOM   3138  H2  HOH B1039      22.956  37.361  18.576  1.00  0.00      B    H  
ATOM   3139  O   HOH B1040      34.242  31.005  19.749  1.00  0.00      B    O  
ATOM   3140  H1  HOH B1040      35.213  31.060  19.354  1.00  0.00      B    H  
ATOM   3141  H2  HOH B1040      34.168  30.297  20.445  1.00  0.00      B    H  
ATOM   3142  O   HOH B1041      32.825  37.199   3.717  1.00  0.00      B    O  
ATOM   3143  H1  HOH B1041      32.293  37.684   2.973  1.00  0.00      B    H  
ATOM   3144  H2  HOH B1041      32.287  37.262   4.596  1.00  0.00      B    H  
ATOM   3145  O   HOH B1042       6.314  28.255  27.580  1.00  0.00      B    O  
ATOM   3146  H1  HOH B1042       6.605  27.270  27.529  1.00  0.00      B    H  
ATOM   3147  H2  HOH B1042       5.811  28.523  26.777  1.00  0.00      B    H  
ATOM   3148  O   HOH B1043       1.696  29.956  35.036  1.00  0.00      B    O  
ATOM   3149  H1  HOH B1043       1.892  30.590  34.287  1.00  0.00      B    H  
ATOM   3150  H2  HOH B1043       2.569  29.635  35.363  1.00  0.00      B    H  
ATOM   3151  O   HOH B1044      32.887  17.117  37.683  1.00  0.00      B    O  
ATOM   3152  H1  HOH B1044      33.036  17.769  38.371  1.00  0.00      B    H  
ATOM   3153  H2  HOH B1044      33.017  17.558  36.773  1.00  0.00      B    H  
ATOM   3154  O   HOH B1045      37.768  38.178   8.936  1.00  0.00      B    O  
ATOM   3155  H1  HOH B1045      37.097  37.765   8.311  1.00  0.00      B    H  
ATOM   3156  H2  HOH B1045      37.539  39.171   9.090  1.00  0.00      B    H  
ATOM   3157  O   HOH B1046      20.129  31.437  28.432  1.00  0.00      B    O  
ATOM   3158  H1  HOH B1046      19.135  31.368  28.301  1.00  0.00      B    H  
ATOM   3159  H2  HOH B1046      20.630  31.098  27.596  1.00  0.00      B    H  
ATOM   3160  O   HOH B1047       6.098  27.653  37.133  1.00  0.00      B    O  
ATOM   3161  H1  HOH B1047       6.094  27.437  38.095  1.00  0.00      B    H  
ATOM   3162  H2  HOH B1047       6.698  28.484  37.022  1.00  0.00      B    H  
ATOM   3163  O   HOH B1048       8.791   4.880  32.304  1.00  0.00      B    O  
ATOM   3164  H1  HOH B1048       9.145   5.308  31.476  1.00  0.00      B    H  
ATOM   3165  H2  HOH B1048       8.827   3.873  32.056  1.00  0.00      B    H  
ATOM   3166  O   HOH B1049      36.094  28.313   0.219  1.00  0.00      B    O  
ATOM   3167  H1  HOH B1049      35.948  28.087   1.227  1.00  0.00      B    H  
ATOM   3168  H2  HOH B1049      35.224  28.689  -0.129  1.00  0.00      B    H  
ATOM   3169  O   HOH B1050       3.514  13.198  18.876  1.00  0.00      B    O  
ATOM   3170  H1  HOH B1050       3.730  13.118  19.861  1.00  0.00      B    H  
ATOM   3171  H2  HOH B1050       3.612  12.237  18.529  1.00  0.00      B    H  
ATOM   3172  O   HOH B1051      17.590  35.751  33.438  1.00  0.00      B    O  
ATOM   3173  H1  HOH B1051      18.443  35.597  33.998  1.00  0.00      B    H  
ATOM   3174  H2  HOH B1051      17.037  34.882  33.242  1.00  0.00      B    H  
ATOM   3175  O   HOH B1052      11.866  11.045  16.602  1.00  0.00      B    O  
ATOM   3176  H1  HOH B1052      10.892  10.851  16.682  1.00  0.00      B    H  
ATOM   3177  H2  HOH B1052      12.347  10.577  17.368  1.00  0.00      B    H  
ATOM   3178  O   HOH B1053       8.996  16.285   1.669  1.00  0.00      B    O  
ATOM   3179  H1  HOH B1053       9.177  16.632   0.711  1.00  0.00      B    H  
ATOM   3180  H2  HOH B1053       8.049  16.568   1.842  1.00  0.00      B    H  
ATOM   3181  O   HOH B1054      35.613   4.670  22.884  1.00  0.00      B    O  
ATOM   3182  H1  HOH B1054      35.872   5.086  23.715  1.00  0.00      B    H  
ATOM   3183  H2  HOH B1054      36.365   4.791  22.200  1.00  0.00      B    H  
ATOM   3184  O   HOH B1055       4.369   3.367  37.214  1.00  0.00      B    O  
ATOM   3185  H1  HOH B1055       4.539   3.337  36.212  1.00  0.00      B    H  
ATOM   3186  H2  HOH B1055       4.889   2.597  37.644  1.00  0.00      B    H  
ATOM   3187  O   HOH B1056       1.141   8.884  18.504  1.00  0.00      B    O  
ATOM   3188  H1  HOH B1056       1.132   9.855  18.332  1.00  0.00      B    H  
ATOM   3189  H2  HOH B1056       0.837   8.698  19.451  1.00  0.00      B    H  
ATOM   3190  O   HOH B1057      19.637  22.264   7.688  1.00  0.00      B    O  
ATOM   3191  H1  HOH B1057      18.992  22.813   7.134  1.00  0.00      B    H  
ATOM   3192  H2  HOH B1057      19.340  22.308   8.647  1.00  0.00      B    H  
ATOM   3193  O   HOH B1058       4.583   7.273  18.808  1.00  0.00      B    O  
ATOM   3194  H1  HOH B1058       4.004   7.429  17.989  1.00  0.00      B    H  
ATOM   3195  H2  HOH B1058       5.138   6.427  18.651  1.00  0.00      B    H  
ATOM   3196  O   HOH B1059      19.958  10.946  30.500  1.00  0.00      B    O  
ATOM   3197  H1  HOH B1059      19.734  10.782  31.501  1.00  0.00      B    H  
ATOM   3198  H2  HOH B1059      19.229  10.534  29.901  1.00  0.00      B    H  
ATOM   3199  O   HOH B1060      15.356   8.527   7.967  1.00  0.00      B    O  
ATOM   3200  H1  HOH B1060      14.442   8.458   7.645  1.00  0.00      B    H  
ATOM   3201  H2  HOH B1060      15.257   9.109   8.793  1.00  0.00      B    H  
ATOM   3202  O   HOH B1061      33.696   6.738   7.007  1.00  0.00      B    O  
ATOM   3203  H1  HOH B1061      32.964   6.064   7.000  1.00  0.00      B    H  
ATOM   3204  H2  HOH B1061      34.477   6.260   6.527  1.00  0.00      B    H  
ATOM   3205  O   HOH B1062      34.169   7.030  21.178  1.00  0.00      B    O  
ATOM   3206  H1  HOH B1062      33.666   6.788  22.021  1.00  0.00      B    H  
ATOM   3207  H2  HOH B1062      34.997   6.365  21.101  1.00  0.00      B    H  
ATOM   3208  O   HOH B1063       3.524   2.152  12.115  1.00  0.00      B    O  
ATOM   3209  H1  HOH B1063       2.678   1.747  11.829  1.00  0.00      B    H  
ATOM   3210  H2  HOH B1063       3.788   2.753  11.380  1.00  0.00      B    H  
ATOM   3211  O   HOH B1064      20.963  25.254  37.795  1.00  0.00      B    O  
ATOM   3212  H1  HOH B1064      21.006  26.128  38.287  1.00  0.00      B    H  
ATOM   3213  H2  HOH B1064      21.877  25.073  37.380  1.00  0.00      B    H  
ATOM   3214  O   HOH B1065      24.347  23.254  17.953  1.00  0.00      B    O  
ATOM   3215  H1  HOH B1065      23.401  23.370  18.374  1.00  0.00      B    H  
ATOM   3216  H2  HOH B1065      24.660  22.288  18.168  1.00  0.00      B    H  
ATOM   3217  O   HOH B1066      30.597  10.873  38.664  1.00  0.00      B    O  
ATOM   3218  H1  HOH B1066      30.427   9.904  38.938  1.00  0.00      B    H  
ATOM   3219  H2  HOH B1066      31.531  10.936  38.314  1.00  0.00      B    H  
ATOM   3220  O   HOH B1067       7.543  14.050  10.134  1.00  0.00      B    O  
ATOM   3221  H1  HOH B1067       7.457  13.704   9.233  1.00  0.00      B    H  
ATOM   3222  H2  HOH B1067       8.458  13.828  10.466  1.00  0.00      B    H  
ATOM   3223  O   HOH B1068      27.930   5.878  25.317  1.00  0.00      B    O  
ATOM   3224  H1  HOH B1068      28.063   6.487  24.559  1.00  0.00      B    H  
ATOM   3225  H2  HOH B1068      28.439   6.310  26.109  1.00  0.00      B    H  
ATOM   3226  O   HOH B1069       7.414   2.681   0.727  1.00  0.00      B    O  
ATOM   3227  H1  HOH B1069       6.593   2.338   0.173  1.00  0.00      B    H  
ATOM   3228  H2  HOH B1069       7.117   2.991   1.637  1.00  0.00      B    H  
ATOM   3229  O   HOH B1070      18.869  35.042   6.777  1.00  0.00      B    O  
ATOM   3230  H1  HOH B1070      19.649  34.595   6.324  1.00  0.00      B    H  
ATOM   3231  H2  HOH B1070      18.117  34.361   6.951  1.00  0.00      B    H  
ATOM   3232  O   HOH B1071      28.925  37.129   4.943  1.00  0.00      B    O  
ATOM   3233  H1  HOH B1071      28.973  36.275   5.561  1.00  0.00      B    H  
ATOM   3234  H2  HOH B1071      28.183  36.905   4.317  1.00  0.00      B    H  
ATOM   3235  O   HOH B1072       5.553  19.826  17.484  1.00  0.00      B    O  
ATOM   3236  H1  HOH B1072       5.353  18.934  17.950  1.00  0.00      B    H  
ATOM   3237  H2  HOH B1072       4.869  20.476  17.766  1.00  0.00      B    H  
ATOM   3238  O   HOH B1073       6.165  32.714   8.159  1.00  0.00      B    O  
ATOM   3239  H1  HOH B1073       5.388  32.201   8.572  1.00  0.00      B    H  
ATOM   3240  H2  HOH B1073       6.623  32.041   7.507  1.00  0.00      B    H  
ATOM   3241  O   HOH B1074       9.828  24.047   7.501  1.00  0.00      B    O  
ATOM   3242  H1  HOH B1074      10.386  23.179   7.447  1.00  0.00      B    H  
ATOM   3243  H2  HOH B1074       8.862  23.851   7.226  1.00  0.00      B    H  
ATOM   3244  O   HOH B1075       4.672  15.669   8.271  1.00  0.00      B    O  
ATOM   3245  H1  HOH B1075       5.601  15.978   8.629  1.00  0.00      B    H  
ATOM   3246  H2  HOH B1075       4.245  16.508   8.031  1.00  0.00      B    H  
ATOM   3247  O   HOH B1076       8.832  32.095   1.783  1.00  0.00      B    O  
ATOM   3248  H1  HOH B1076       9.119  31.686   2.701  1.00  0.00      B    H  
ATOM   3249  H2  HOH B1076       8.704  33.026   2.040  1.00  0.00      B    H  
ATOM   3250  O   HOH B1077      20.391  20.139  26.603  1.00  0.00      B    O  
ATOM   3251  H1  HOH B1077      19.697  19.408  26.618  1.00  0.00      B    H  
ATOM   3252  H2  HOH B1077      21.099  19.842  27.292  1.00  0.00      B    H  
ATOM   3253  O   HOH B1078      28.139  11.502  16.115  1.00  0.00      B    O  
ATOM   3254  H1  HOH B1078      28.422  12.477  15.946  1.00  0.00      B    H  
ATOM   3255  H2  HOH B1078      27.314  11.515  16.708  1.00  0.00      B    H  
ATOM   3256  O   HOH B1079      36.116  16.430  32.667  1.00  0.00      B    O  
ATOM   3257  H1  HOH B1079      36.107  15.880  33.476  1.00  0.00      B    H  
ATOM   3258  H2  HOH B1079      36.774  17.166  32.856  1.00  0.00      B    H  
ATOM   3259  O   HOH B1080       8.715  21.075   4.973  1.00  0.00      B    O  
ATOM   3260  H1  HOH B1080       9.429  21.450   5.672  1.00  0.00      B    H  
ATOM   3261  H2  HOH B1080       9.171  20.409   4.335  1.00  0.00      B    H  
ATOM   3262  O   HOH B1081       5.410  30.759  34.238  1.00  0.00      B    O  
ATOM   3263  H1  HOH B1081       5.874  31.520  34.748  1.00  0.00      B    H  
ATOM   3264  H2  HOH B1081       6.118  30.112  33.814  1.00  0.00      B    H  
ATOM   3265  O   HOH B1082      26.681  31.576  22.294  1.00  0.00      B    O  
ATOM   3266  H1  HOH B1082      26.349  31.252  23.133  1.00  0.00      B    H  
ATOM   3267  H2  HOH B1082      25.965  31.312  21.587  1.00  0.00      B    H  
ATOM   3268  O   HOH B1083      38.095  30.666   8.988  1.00  0.00      B    O  
ATOM   3269  H1  HOH B1083      38.223  30.117   9.851  1.00  0.00      B    H  
ATOM   3270  H2  HOH B1083      38.721  30.297   8.229  1.00  0.00      B    H  
ATOM   3271  O   HOH B1084      26.682  32.138  34.868  1.00  0.00      B    O  
ATOM   3272  H1  HOH B1084      26.779  31.455  35.593  1.00  0.00      B    H  
ATOM   3273  H2  HOH B1084      27.534  32.659  34.751  1.00  0.00      B    H  
ATOM   3274  O   HOH B1085      14.211  28.400  30.228  1.00  0.00      B    O  
ATOM   3275  H1  HOH B1085      13.991  27.529  29.761  1.00  0.00      B    H  
ATOM   3276  H2  HOH B1085      13.409  28.961  30.207  1.00  0.00      B    H  
ATOM   3277  O   HOH B1086      20.101  24.753  33.975  1.00  0.00      B    O  
ATOM   3278  H1  HOH B1086      20.625  24.855  33.077  1.00  0.00      B    H  
ATOM   3279  H2  HOH B1086      20.788  24.728  34.744  1.00  0.00      B    H  
ATOM   3280  O   HOH B1087       5.363  15.556   0.357  1.00  0.00      B    O  
ATOM   3281  H1  HOH B1087       4.472  15.870  -0.137  1.00  0.00      B    H  
ATOM   3282  H2  HOH B1087       5.772  16.319   0.913  1.00  0.00      B    H  
ATOM   3283  O   HOH B1088      21.241  25.225  31.316  1.00  0.00      B    O  
ATOM   3284  H1  HOH B1088      21.299  26.225  31.123  1.00  0.00      B    H  
ATOM   3285  H2  HOH B1088      22.147  24.817  31.123  1.00  0.00      B    H  
ATOM   3286  O   HOH B1089      29.414   3.975   2.108  1.00  0.00      B    O  
ATOM   3287  H1  HOH B1089      29.820   4.374   2.955  1.00  0.00      B    H  
ATOM   3288  H2  HOH B1089      30.091   4.001   1.352  1.00  0.00      B    H  
ATOM   3289  O   HOH B1090       3.154  26.431  13.033  1.00  0.00      B    O  
ATOM   3290  H1  HOH B1090       3.330  27.415  12.813  1.00  0.00      B    H  
ATOM   3291  H2  HOH B1090       3.160  25.947  12.093  1.00  0.00      B    H  
ATOM   3292  O   HOH B1091      31.332   5.074  26.681  1.00  0.00      B    O  
ATOM   3293  H1  HOH B1091      31.929   5.740  26.251  1.00  0.00      B    H  
ATOM   3294  H2  HOH B1091      30.632   5.646  27.227  1.00  0.00      B    H  
ATOM   3295  O   HOH B1092      19.520  30.322  16.872  1.00  0.00      B    O  
ATOM   3296  H1  HOH B1092      19.527  30.267  17.898  1.00  0.00      B    H  
ATOM   3297  H2  HOH B1092      19.722  29.384  16.564  1.00  0.00      B    H  
ATOM   3298  O   HOH B1093      26.004  34.317  30.626  1.00  0.00      B    O  
ATOM   3299  H1  HOH B1093      25.201  34.865  30.274  1.00  0.00      B    H  
ATOM   3300  H2  HOH B1093      26.423  34.902  31.331  1.00  0.00      B    H  
ATOM   3301  O   HOH B1094      17.175  36.224  18.960  1.00  0.00      B    O  
ATOM   3302  H1  HOH B1094      17.575  35.228  18.960  1.00  0.00      B    H  
ATOM   3303  H2  HOH B1094      17.197  36.446  19.972  1.00  0.00      B    H  
ATOM   3304  O   HOH B1095      29.040  26.207  22.015  1.00  0.00      B    O  
ATOM   3305  H1  HOH B1095      28.924  25.270  21.637  1.00  0.00      B    H  
ATOM   3306  H2  HOH B1095      28.263  26.350  22.684  1.00  0.00      B    H  
ATOM   3307  O   HOH B1096      24.004  24.333  31.116  1.00  0.00      B    O  
ATOM   3308  H1  HOH B1096      24.446  23.654  31.697  1.00  0.00      B    H  
ATOM   3309  H2  HOH B1096      24.646  24.624  30.418  1.00  0.00      B    H  
ATOM   3310  O   HOH B1097      16.603  25.896  35.861  1.00  0.00      B    O  
ATOM   3311  H1  HOH B1097      16.556  25.071  36.463  1.00  0.00      B    H  
ATOM   3312  H2  HOH B1097      16.333  25.621  34.935  1.00  0.00      B    H  
ATOM   3313  O   HOH B1098      17.573  25.872  32.720  1.00  0.00      B    O  
ATOM   3314  H1  HOH B1098      17.938  26.228  31.911  1.00  0.00      B    H  
ATOM   3315  H2  HOH B1098      18.408  25.616  33.306  1.00  0.00      B    H  
ATOM   3316  O   HOH B1099       9.234   7.640  21.731  1.00  0.00      B    O  
ATOM   3317  H1  HOH B1099       9.263   6.630  21.809  1.00  0.00      B    H  
ATOM   3318  H2  HOH B1099       8.551   7.812  20.986  1.00  0.00      B    H  
ATOM   3319  O   HOH B1100      22.758  11.059  16.961  1.00  0.00      B    O  
ATOM   3320  H1  HOH B1100      23.031  11.897  16.513  1.00  0.00      B    H  
ATOM   3321  H2  HOH B1100      23.271  10.306  16.618  1.00  0.00      B    H  
ATOM   3322  O   HOH B1101      20.633  14.096  38.511  1.00  0.00      B    O  
ATOM   3323  H1  HOH B1101      20.756  14.715  39.268  1.00  0.00      B    H  
ATOM   3324  H2  HOH B1101      20.498  14.558  37.662  1.00  0.00      B    H  
ATOM   3325  O   HOH B1102      35.839  24.489  31.014  1.00  0.00      B    O  
ATOM   3326  H1  HOH B1102      36.874  24.403  31.065  1.00  0.00      B    H  
ATOM   3327  H2  HOH B1102      35.516  24.310  31.967  1.00  0.00      B    H  
ATOM   3328  O   HOH B1103      14.347  33.856  36.218  1.00  0.00      B    O  
ATOM   3329  H1  HOH B1103      13.505  34.295  35.783  1.00  0.00      B    H  
ATOM   3330  H2  HOH B1103      14.065  33.160  36.916  1.00  0.00      B    H  
ATOM   3331  O   HOH B1104      16.663  36.167  13.488  1.00  0.00      B    O  
ATOM   3332  H1  HOH B1104      17.466  35.818  12.982  1.00  0.00      B    H  
ATOM   3333  H2  HOH B1104      16.579  35.576  14.341  1.00  0.00      B    H  
ATOM   3334  O   HOH B1105      21.163   5.684  12.652  1.00  0.00      B    O  
ATOM   3335  H1  HOH B1105      20.978   5.148  11.790  1.00  0.00      B    H  
ATOM   3336  H2  HOH B1105      21.047   5.077  13.450  1.00  0.00      B    H  
ATOM   3337  O   HOH B1106      21.927  19.022  28.380  1.00  0.00      B    O  
ATOM   3338  H1  HOH B1106      21.947  19.476  29.276  1.00  0.00      B    H  
ATOM   3339  H2  HOH B1106      22.838  18.627  28.179  1.00  0.00      B    H  
ATOM   3340  O   HOH B1107      25.828  14.045  15.227  1.00  0.00      B    O  
ATOM   3341  H1  HOH B1107      25.313  13.190  15.028  1.00  0.00      B    H  
ATOM   3342  H2  HOH B1107      25.176  14.618  15.783  1.00  0.00      B    H  
ATOM   3343  O   HOH B1108      27.809  32.302   0.569  1.00  0.00      B    O  
ATOM   3344  H1  HOH B1108      28.555  31.693   0.890  1.00  0.00      B    H  
ATOM   3345  H2  HOH B1108      27.845  33.184   1.129  1.00  0.00      B    H  
ATOM   3346  O   HOH B1109      15.140   8.896  35.969  1.00  0.00      B    O  
ATOM   3347  H1  HOH B1109      15.221   9.917  36.174  1.00  0.00      B    H  
ATOM   3348  H2  HOH B1109      14.774   8.501  36.820  1.00  0.00      B    H  
ATOM   3349  O   HOH B1110      35.438  16.065  14.544  1.00  0.00      B    O  
ATOM   3350  H1  HOH B1110      35.417  17.018  14.950  1.00  0.00      B    H  
ATOM   3351  H2  HOH B1110      34.775  15.460  15.101  1.00  0.00      B    H  
ATOM   3352  O   HOH B1111      29.940  30.628   0.935  1.00  0.00      B    O  
ATOM   3353  H1  HOH B1111      30.301  30.726  -0.007  1.00  0.00      B    H  
ATOM   3354  H2  HOH B1111      29.798  29.639   1.216  1.00  0.00      B    H  
ATOM   3355  O   HOH B1112      24.612   6.961  14.659  1.00  0.00      B    O  
ATOM   3356  H1  HOH B1112      24.057   6.906  13.782  1.00  0.00      B    H  
ATOM   3357  H2  HOH B1112      25.227   6.127  14.718  1.00  0.00      B    H  
ATOM   3358  O   HOH B1113       0.926  11.317  10.309  1.00  0.00      B    O  
ATOM   3359  H1  HOH B1113       1.472  11.626  11.099  1.00  0.00      B    H  
ATOM   3360  H2  HOH B1113       0.404  12.170  10.049  1.00  0.00      B    H  
ATOM   3361  O   HOH B1114      36.830  13.896  11.745  1.00  0.00      B    O  
ATOM   3362  H1  HOH B1114      37.609  14.504  11.676  1.00  0.00      B    H  
ATOM   3363  H2  HOH B1114      37.190  12.988  11.789  1.00  0.00      B    H  
ATOM   3364  O   HOH B1115      16.082   4.073   1.918  1.00  0.00      B    O  
ATOM   3365  H1  HOH B1115      17.021   4.469   1.958  1.00  0.00      B    H  
ATOM   3366  H2  HOH B1115      15.663   4.346   2.749  1.00  0.00      B    H  
ATOM   3367  O   HOH B1116      11.781  16.507  11.281  1.00  0.00      B    O  
ATOM   3368  H1  HOH B1116      11.034  16.748  11.861  1.00  0.00      B    H  
ATOM   3369  H2  HOH B1116      12.383  16.039  11.871  1.00  0.00      B    H  
ATOM   3370  O   HOH B1117      38.568   3.374  32.416  1.00  0.00      B    O  
ATOM   3371  H1  HOH B1117      37.881   3.147  31.700  1.00  0.00      B    H  
ATOM   3372  H2  HOH B1117      39.453   3.343  31.952  1.00  0.00      B    H  
ATOM   3373  O   HOH B1118      34.092  26.669   2.151  1.00  0.00      B    O  
ATOM   3374  H1  HOH B1118      34.983  27.015   2.504  1.00  0.00      B    H  
ATOM   3375  H2  HOH B1118      34.272  25.744   1.872  1.00  0.00      B    H  
ATOM   3376  O   HOH B1119      26.219  29.224  32.189  1.00  0.00      B    O  
ATOM   3377  H1  HOH B1119      26.275  29.474  33.151  1.00  0.00      B    H  
ATOM   3378  H2  HOH B1119      26.074  30.022  31.588  1.00  0.00      B    H  
ATOM   3379  O   HOH B1120      37.360  12.058  24.607  1.00  0.00      B    O  
ATOM   3380  H1  HOH B1120      38.330  11.921  24.241  1.00  0.00      B    H  
ATOM   3381  H2  HOH B1120      37.181  11.313  25.254  1.00  0.00      B    H  
ATOM   3382  O   HOH B1121      36.412  24.880  19.827  1.00  0.00      B    O  
ATOM   3383  H1  HOH B1121      36.240  24.485  20.743  1.00  0.00      B    H  
ATOM   3384  H2  HOH B1121      36.642  25.863  20.040  1.00  0.00      B    H  
ATOM   3385  O   HOH B1122       0.742   7.305  31.828  1.00  0.00      B    O  
ATOM   3386  H1  HOH B1122       1.709   7.254  31.965  1.00  0.00      B    H  
ATOM   3387  H2  HOH B1122       0.495   8.276  31.887  1.00  0.00      B    H  
ATOM   3388  O   HOH B1123      36.348  39.067  30.323  1.00  0.00      B    O  
ATOM   3389  H1  HOH B1123      36.647  39.116  29.354  1.00  0.00      B    H  
ATOM   3390  H2  HOH B1123      36.751  38.247  30.783  1.00  0.00      B    H  
ATOM   3391  O   HOH B1124      33.923  16.552  19.352  1.00  0.00      B    O  
ATOM   3392  H1  HOH B1124      34.780  16.097  19.102  1.00  0.00      B    H  
ATOM   3393  H2  HOH B1124      33.187  16.153  18.825  1.00  0.00      B    H  
ATOM   3394  O   HOH B1125      31.450   0.057  12.679  1.00  0.00      B    O  
ATOM   3395  H1  HOH B1125      30.722   0.646  12.183  1.00  0.00      B    H  
ATOM   3396  H2  HOH B1125      31.763   0.581  13.516  1.00  0.00      B    H  
ATOM   3397  O   HOH B1126      13.411  37.427  20.263  1.00  0.00      B    O  
ATOM   3398  H1  HOH B1126      13.763  36.447  20.397  1.00  0.00      B    H  
ATOM   3399  H2  HOH B1126      13.739  37.667  19.332  1.00  0.00      B    H  
ATOM   3400  O   HOH B1127      -0.299  25.004  34.518  1.00  0.00      B    O  
ATOM   3401  H1  HOH B1127       0.386  24.700  33.733  1.00  0.00      B    H  
ATOM   3402  H2  HOH B1127       0.211  24.882  35.391  1.00  0.00      B    H  
ATOM   3403  O   HOH B1128      28.519  27.839  13.864  1.00  0.00      B    O  
ATOM   3404  H1  HOH B1128      29.191  28.023  14.581  1.00  0.00      B    H  
ATOM   3405  H2  HOH B1128      28.358  26.836  13.835  1.00  0.00      B    H  
ATOM   3406  O   HOH B1129      31.663  17.840  30.332  1.00  0.00      B    O  
ATOM   3407  H1  HOH B1129      32.585  17.449  30.112  1.00  0.00      B    H  
ATOM   3408  H2  HOH B1129      30.993  17.038  30.245  1.00  0.00      B    H  
ATOM   3409  O   HOH B1130      13.304  20.765  29.215  1.00  0.00      B    O  
ATOM   3410  H1  HOH B1130      12.747  20.201  29.820  1.00  0.00      B    H  
ATOM   3411  H2  HOH B1130      14.013  20.160  28.836  1.00  0.00      B    H  
ATOM   3412  O   HOH B1131      34.648  26.932  13.459  1.00  0.00      B    O  
ATOM   3413  H1  HOH B1131      33.878  26.266  13.247  1.00  0.00      B    H  
ATOM   3414  H2  HOH B1131      35.087  27.244  12.568  1.00  0.00      B    H  
ATOM   3415  O   HOH B1132      34.314  36.139  27.829  1.00  0.00      B    O  
ATOM   3416  H1  HOH B1132      33.953  36.620  27.030  1.00  0.00      B    H  
ATOM   3417  H2  HOH B1132      34.179  35.150  27.630  1.00  0.00      B    H  
ATOM   3418  O   HOH B1133      25.986  10.068  36.073  1.00  0.00      B    O  
ATOM   3419  H1  HOH B1133      26.163  10.309  37.066  1.00  0.00      B    H  
ATOM   3420  H2  HOH B1133      25.510  10.908  35.641  1.00  0.00      B    H  
ATOM   3421  O   HOH B1134      37.330  17.148  19.386  1.00  0.00      B    O  
ATOM   3422  H1  HOH B1134      37.054  18.085  19.161  1.00  0.00      B    H  
ATOM   3423  H2  HOH B1134      37.240  16.724  18.453  1.00  0.00      B    H  
ATOM   3424  O   HOH B1135       1.584  15.150  21.616  1.00  0.00      B    O  
ATOM   3425  H1  HOH B1135       2.504  15.180  22.037  1.00  0.00      B    H  
ATOM   3426  H2  HOH B1135       1.343  16.120  21.260  1.00  0.00      B    H  
ATOM   3427  O   HOH B1136      26.627  15.953   9.895  1.00  0.00      B    O  
ATOM   3428  H1  HOH B1136      27.183  15.267   9.390  1.00  0.00      B    H  
ATOM   3429  H2  HOH B1136      26.233  15.474  10.675  1.00  0.00      B    H  
ATOM   3430  O   HOH B1137      14.779  18.921  28.120  1.00  0.00      B    O  
ATOM   3431  H1  HOH B1137      15.414  18.103  28.448  1.00  0.00      B    H  
ATOM   3432  H2  HOH B1137      14.061  18.521  27.444  1.00  0.00      B    H  
ATOM   3433  O   HOH B1138      23.815  21.574  23.309  1.00  0.00      B    O  
ATOM   3434  H1  HOH B1138      23.976  20.564  23.203  1.00  0.00      B    H  
ATOM   3435  H2  HOH B1138      22.821  21.688  22.997  1.00  0.00      B    H  
ATOM   3436  O   HOH B1139       8.379   9.431   8.301  1.00  0.00      B    O  
ATOM   3437  H1  HOH B1139       8.400   8.448   8.634  1.00  0.00      B    H  
ATOM   3438  H2  HOH B1139       7.784  10.015   8.922  1.00  0.00      B    H  
ATOM   3439  O   HOH B1140      21.674   9.862  20.964  1.00  0.00      B    O  
ATOM   3440  H1  HOH B1140      22.325  10.674  20.894  1.00  0.00      B    H  
ATOM   3441  H2  HOH B1140      21.324   9.862  21.879  1.00  0.00      B    H  
ATOM   3442  O   HOH B1141      17.283  33.191  32.059  1.00  0.00      B    O  
ATOM   3443  H1  HOH B1141      18.037  32.557  31.882  1.00  0.00      B    H  
ATOM   3444  H2  HOH B1141      16.578  32.716  32.686  1.00  0.00      B    H  
ATOM   3445  O   HOH B1142      26.551  22.495  27.609  1.00  0.00      B    O  
ATOM   3446  H1  HOH B1142      25.601  22.580  27.293  1.00  0.00      B    H  
ATOM   3447  H2  HOH B1142      26.673  21.569  27.955  1.00  0.00      B    H  
ATOM   3448  O   HOH B1143      19.197  38.336  18.801  1.00  0.00      B    O  
ATOM   3449  H1  HOH B1143      18.537  37.657  19.203  1.00  0.00      B    H  
ATOM   3450  H2  HOH B1143      19.119  39.232  19.268  1.00  0.00      B    H  
ATOM   3451  O   HOH B1144      34.970  22.296  16.674  1.00  0.00      B    O  
ATOM   3452  H1  HOH B1144      34.349  21.494  16.875  1.00  0.00      B    H  
ATOM   3453  H2  HOH B1144      35.102  22.383  15.631  1.00  0.00      B    H  
ATOM   3454  O   HOH B1145      10.447  31.167  28.660  1.00  0.00      B    O  
ATOM   3455  H1  HOH B1145       9.483  30.928  29.051  1.00  0.00      B    H  
ATOM   3456  H2  HOH B1145      10.528  32.163  28.731  1.00  0.00      B    H  
ATOM   3457  O   HOH B1146      14.812  35.144  20.689  1.00  0.00      B    O  
ATOM   3458  H1  HOH B1146      15.706  34.777  20.999  1.00  0.00      B    H  
ATOM   3459  H2  HOH B1146      14.164  34.379  20.853  1.00  0.00      B    H  
ATOM   3460  O   HOH B1147      26.455  35.294  10.782  1.00  0.00      B    O  
ATOM   3461  H1  HOH B1147      26.540  34.952   9.866  1.00  0.00      B    H  
ATOM   3462  H2  HOH B1147      26.355  36.296  10.706  1.00  0.00      B    H  
ATOM   3463  O   HOH B1148      29.373  17.608  27.725  1.00  0.00      B    O  
ATOM   3464  H1  HOH B1148      29.456  16.803  27.124  1.00  0.00      B    H  
ATOM   3465  H2  HOH B1148      29.246  17.254  28.656  1.00  0.00      B    H  
ATOM   3466  O   HOH B1149      23.008  34.902  37.339  1.00  0.00      B    O  
ATOM   3467  H1  HOH B1149      23.672  34.716  36.555  1.00  0.00      B    H  
ATOM   3468  H2  HOH B1149      22.784  35.875  37.181  1.00  0.00      B    H  
ATOM   3469  O   HOH B1150      25.178  38.015   4.724  1.00  0.00      B    O  
ATOM   3470  H1  HOH B1150      24.192  37.977   4.402  1.00  0.00      B    H  
ATOM   3471  H2  HOH B1150      25.214  38.546   5.615  1.00  0.00      B    H  
ATOM   3472  O   HOH B1151      39.023  23.568   9.515  1.00  0.00      B    O  
ATOM   3473  H1  HOH B1151      39.608  23.226  10.318  1.00  0.00      B    H  
ATOM   3474  H2  HOH B1151      38.408  22.778   9.177  1.00  0.00      B    H  
ATOM   3475  O   HOH B1152      35.901  38.082  38.908  1.00  0.00      B    O  
ATOM   3476  H1  HOH B1152      35.793  37.713  39.804  1.00  0.00      B    H  
ATOM   3477  H2  HOH B1152      35.513  37.397  38.225  1.00  0.00      B    H  
ATOM   3478  O   HOH B1153      22.897  10.629  37.000  1.00  0.00      B    O  
ATOM   3479  H1  HOH B1153      23.406  10.173  37.800  1.00  0.00      B    H  
ATOM   3480  H2  HOH B1153      22.074  11.044  37.341  1.00  0.00      B    H  
ATOM   3481  O   HOH B1154      34.333  23.022   7.573  1.00  0.00      B    O  
ATOM   3482  H1  HOH B1154      33.667  22.271   7.734  1.00  0.00      B    H  
ATOM   3483  H2  HOH B1154      33.919  23.462   6.728  1.00  0.00      B    H  
ATOM   3484  O   HOH B1155      29.887  20.428  15.752  1.00  0.00      B    O  
ATOM   3485  H1  HOH B1155      30.608  20.419  16.486  1.00  0.00      B    H  
ATOM   3486  H2  HOH B1155      29.898  19.534  15.268  1.00  0.00      B    H  
ATOM   3487  O   HOH B1157      16.058  34.374  25.926  1.00  0.00      B    O  
ATOM   3488  H1  HOH B1157      16.614  33.560  25.898  1.00  0.00      B    H  
ATOM   3489  H2  HOH B1157      15.521  34.205  26.715  1.00  0.00      B    H  
ATOM   3490  O   HOH B1158      34.027  14.396  28.108  1.00  0.00      B    O  
ATOM   3491  H1  HOH B1158      34.759  14.643  28.703  1.00  0.00      B    H  
ATOM   3492  H2  HOH B1158      34.464  14.189  27.223  1.00  0.00      B    H  
ATOM   3493  O   HOH B1159      32.922  32.462  24.373  1.00  0.00      B    O  
ATOM   3494  H1  HOH B1159      32.268  31.980  23.746  1.00  0.00      B    H  
ATOM   3495  H2  HOH B1159      33.716  32.740  23.835  1.00  0.00      B    H  
ATOM   3496  O   HOH B1160      21.316   2.921  23.336  1.00  0.00      B    O  
ATOM   3497  H1  HOH B1160      20.572   3.417  22.886  1.00  0.00      B    H  
ATOM   3498  H2  HOH B1160      22.161   3.471  23.180  1.00  0.00      B    H  
ATOM   3499  O   HOH B1161      13.076  26.875   8.761  1.00  0.00      B    O  
ATOM   3500  H1  HOH B1161      13.404  26.096   9.322  1.00  0.00      B    H  
ATOM   3501  H2  HOH B1161      12.158  26.776   8.390  1.00  0.00      B    H  
ATOM   3502  O   HOH B1162      23.756  38.328  13.715  1.00  0.00      B    O  
ATOM   3503  H1  HOH B1162      23.328  37.717  13.054  1.00  0.00      B    H  
ATOM   3504  H2  HOH B1162      23.032  38.763  14.260  1.00  0.00      B    H  
ATOM   3505  O   HOH B1163      13.265   2.318   9.686  1.00  0.00      B    O  
ATOM   3506  H1  HOH B1163      13.208   1.562   8.971  1.00  0.00      B    H  
ATOM   3507  H2  HOH B1163      13.422   1.773  10.517  1.00  0.00      B    H  
ATOM   3508  O   HOH B1164      22.574  17.641  35.439  1.00  0.00      B    O  
ATOM   3509  H1  HOH B1164      23.449  17.421  34.955  1.00  0.00      B    H  
ATOM   3510  H2  HOH B1164      22.613  18.614  35.720  1.00  0.00      B    H  
ATOM   3511  O   HOH B1165      10.225   5.730  18.195  1.00  0.00      B    O  
ATOM   3512  H1  HOH B1165      10.617   6.029  17.294  1.00  0.00      B    H  
ATOM   3513  H2  HOH B1165       9.626   4.913  18.044  1.00  0.00      B    H  
ATOM   3514  O   HOH B1166      17.405  18.599  18.625  1.00  0.00      B    O  
ATOM   3515  H1  HOH B1166      17.180  19.202  19.415  1.00  0.00      B    H  
ATOM   3516  H2  HOH B1166      17.836  17.758  18.984  1.00  0.00      B    H  
ATOM   3517  O   HOH B1167      32.635   9.156  21.634  1.00  0.00      B    O  
ATOM   3518  H1  HOH B1167      33.330   8.398  21.412  1.00  0.00      B    H  
ATOM   3519  H2  HOH B1167      33.031   9.697  22.413  1.00  0.00      B    H  
ATOM   3520  O   HOH B1168       8.243  20.914  14.013  1.00  0.00      B    O  
ATOM   3521  H1  HOH B1168       7.822  19.997  13.785  1.00  0.00      B    H  
ATOM   3522  H2  HOH B1168       8.327  20.878  14.999  1.00  0.00      B    H  
ATOM   3523  O   HOH B1169      35.242  19.939   1.970  1.00  0.00      B    O  
ATOM   3524  H1  HOH B1169      35.572  20.396   1.095  1.00  0.00      B    H  
ATOM   3525  H2  HOH B1169      35.572  18.996   1.949  1.00  0.00      B    H  
ATOM   3526  O   HOH B1170      30.816  35.838  32.847  1.00  0.00      B    O  
ATOM   3527  H1  HOH B1170      30.152  36.282  32.215  1.00  0.00      B    H  
ATOM   3528  H2  HOH B1170      30.902  34.893  32.527  1.00  0.00      B    H  
ATOM   3529  O   HOH B1171      12.143   6.552  11.573  1.00  0.00      B    O  
ATOM   3530  H1  HOH B1171      13.161   6.402  11.464  1.00  0.00      B    H  
ATOM   3531  H2  HOH B1171      11.825   6.896  10.648  1.00  0.00      B    H  
ATOM   3532  O   HOH B1172      14.584  29.476  19.348  1.00  0.00      B    O  
ATOM   3533  H1  HOH B1172      13.612  29.115  19.590  1.00  0.00      B    H  
ATOM   3534  H2  HOH B1172      15.204  28.707  19.340  1.00  0.00      B    H  
ATOM   3535  O   HOH B1173       0.623  34.914  38.562  1.00  0.00      B    O  
ATOM   3536  H1  HOH B1173       1.319  35.478  38.099  1.00  0.00      B    H  
ATOM   3537  H2  HOH B1173       0.357  34.255  37.874  1.00  0.00      B    H  
ATOM   3538  O   HOH B1174       3.422  35.660  37.604  1.00  0.00      B    O  
ATOM   3539  H1  HOH B1174       2.991  35.025  36.917  1.00  0.00      B    H  
ATOM   3540  H2  HOH B1174       3.240  36.577  37.235  1.00  0.00      B    H  
ATOM   3541  O   HOH B1175      28.219  30.584  16.385  1.00  0.00      B    O  
ATOM   3542  H1  HOH B1175      28.231  31.469  16.840  1.00  0.00      B    H  
ATOM   3543  H2  HOH B1175      29.143  30.238  16.421  1.00  0.00      B    H  
ATOM   3544  O   HOH B1176      27.316  10.990  22.862  1.00  0.00      B    O  
ATOM   3545  H1  HOH B1176      27.137  12.013  22.768  1.00  0.00      B    H  
ATOM   3546  H2  HOH B1176      28.310  10.804  22.950  1.00  0.00      B    H  
ATOM   3547  O   HOH B1177      32.485  31.752  29.269  1.00  0.00      B    O  
ATOM   3548  H1  HOH B1177      32.006  31.121  28.653  1.00  0.00      B    H  
ATOM   3549  H2  HOH B1177      31.786  32.349  29.683  1.00  0.00      B    H  
ATOM   3550  O   HOH B1178      37.213  31.936  33.335  1.00  0.00      B    O  
ATOM   3551  H1  HOH B1178      36.830  31.172  32.768  1.00  0.00      B    H  
ATOM   3552  H2  HOH B1178      36.709  32.818  33.015  1.00  0.00      B    H  
ATOM   3553  O   HOH B1179      19.684  28.933  35.088  1.00  0.00      B    O  
ATOM   3554  H1  HOH B1179      20.055  29.456  34.252  1.00  0.00      B    H  
ATOM   3555  H2  HOH B1179      18.729  28.654  34.839  1.00  0.00      B    H  
ATOM   3556  O   HOH B1180      20.414  18.043   8.383  1.00  0.00      B    O  
ATOM   3557  H1  HOH B1180      19.414  17.894   8.452  1.00  0.00      B    H  
ATOM   3558  H2  HOH B1180      20.883  17.910   9.265  1.00  0.00      B    H  
ATOM   3559  O   HOH B1181      23.072  30.629  21.944  1.00  0.00      B    O  
ATOM   3560  H1  HOH B1181      22.734  29.731  22.316  1.00  0.00      B    H  
ATOM   3561  H2  HOH B1181      23.698  30.494  21.083  1.00  0.00      B    H  
ATOM   3562  O   HOH B1182       5.932  35.442  35.036  1.00  0.00      B    O  
ATOM   3563  H1  HOH B1182       5.111  35.800  34.590  1.00  0.00      B    H  
ATOM   3564  H2  HOH B1182       5.779  35.654  36.030  1.00  0.00      B    H  
ATOM   3565  O   HOH B1183       7.558  19.715  37.540  1.00  0.00      B    O  
ATOM   3566  H1  HOH B1183       8.088  20.438  37.051  1.00  0.00      B    H  
ATOM   3567  H2  HOH B1183       7.809  18.820  37.191  1.00  0.00      B    H  
ATOM   3568  O   HOH B1184      23.494  27.479   4.070  1.00  0.00      B    O  
ATOM   3569  H1  HOH B1184      23.275  28.181   3.371  1.00  0.00      B    H  
ATOM   3570  H2  HOH B1184      23.992  27.923   4.799  1.00  0.00      B    H  
ATOM   3571  O   HOH B1185       0.541  12.904  20.848  1.00  0.00      B    O  
ATOM   3572  H1  HOH B1185       1.015  13.709  21.306  1.00  0.00      B    H  
ATOM   3573  H2  HOH B1185      -0.357  12.848  21.241  1.00  0.00      B    H  
ATOM   3574  O   HOH B1186       2.409   6.588  20.662  1.00  0.00      B    O  
ATOM   3575  H1  HOH B1186       1.851   5.824  20.301  1.00  0.00      B    H  
ATOM   3576  H2  HOH B1186       3.290   6.597  20.125  1.00  0.00      B    H  
ATOM   3577  O   HOH B1187      20.899  24.638  27.914  1.00  0.00      B    O  
ATOM   3578  H1  HOH B1187      19.960  24.246  27.673  1.00  0.00      B    H  
ATOM   3579  H2  HOH B1187      20.804  25.636  27.898  1.00  0.00      B    H  
ATOM   3580  O   HOH B1188       6.177  36.713  18.658  1.00  0.00      B    O  
ATOM   3581  H1  HOH B1188       6.237  36.570  17.683  1.00  0.00      B    H  
ATOM   3582  H2  HOH B1188       7.056  36.366  18.965  1.00  0.00      B    H  
ATOM   3583  O   HOH B1189      30.844  31.331  14.397  1.00  0.00      B    O  
ATOM   3584  H1  HOH B1189      31.362  32.157  14.253  1.00  0.00      B    H  
ATOM   3585  H2  HOH B1189      29.890  31.538  13.966  1.00  0.00      B    H  
ATOM   3586  O   HOH B1190      10.352  38.425  24.309  1.00  0.00      B    O  
ATOM   3587  H1  HOH B1190       9.423  38.635  23.899  1.00  0.00      B    H  
ATOM   3588  H2  HOH B1190      10.708  37.591  23.873  1.00  0.00      B    H  
ATOM   3589  O   HOH B1191      32.598   1.703   2.473  1.00  0.00      B    O  
ATOM   3590  H1  HOH B1191      32.197   0.903   1.930  1.00  0.00      B    H  
ATOM   3591  H2  HOH B1191      32.753   2.489   1.863  1.00  0.00      B    H  
ATOM   3592  O   HOH B1192       9.752  20.919  32.007  1.00  0.00      B    O  
ATOM   3593  H1  HOH B1192       8.973  20.590  32.520  1.00  0.00      B    H  
ATOM   3594  H2  HOH B1192       9.396  21.378  31.174  1.00  0.00      B    H  
ATOM   3595  O   HOH B1193      27.499  38.133  33.219  1.00  0.00      B    O  
ATOM   3596  H1  HOH B1193      28.479  38.251  33.221  1.00  0.00      B    H  
ATOM   3597  H2  HOH B1193      27.159  39.009  33.567  1.00  0.00      B    H  
ATOM   3598  O   HOH B1194       3.914  14.492  26.986  1.00  0.00      B    O  
ATOM   3599  H1  HOH B1194       4.455  13.773  26.600  1.00  0.00      B    H  
ATOM   3600  H2  HOH B1194       4.506  15.331  26.998  1.00  0.00      B    H  
ATOM   3601  O   HOH B1195      15.535   0.681  16.254  1.00  0.00      B    O  
ATOM   3602  H1  HOH B1195      15.091  -0.090  16.747  1.00  0.00      B    H  
ATOM   3603  H2  HOH B1195      16.103   0.319  15.486  1.00  0.00      B    H  
ATOM   3604  O   HOH B1196      16.069  12.523  14.397  1.00  0.00      B    O  
ATOM   3605  H1  HOH B1196      16.756  11.773  14.596  1.00  0.00      B    H  
ATOM   3606  H2  HOH B1196      16.482  13.446  14.491  1.00  0.00      B    H  
ATOM   3607  O   HOH B1197      22.291  14.216  28.402  1.00  0.00      B    O  
ATOM   3608  H1  HOH B1197      23.234  14.176  28.777  1.00  0.00      B    H  
ATOM   3609  H2  HOH B1197      21.845  14.946  28.931  1.00  0.00      B    H  
ATOM   3610  O   HOH B1198      13.793  32.858  22.012  1.00  0.00      B    O  
ATOM   3611  H1  HOH B1198      14.383  32.444  21.311  1.00  0.00      B    H  
ATOM   3612  H2  HOH B1198      12.972  32.329  22.195  1.00  0.00      B    H  
ATOM   3613  O   HOH B1199      36.716  34.969  29.387  1.00  0.00      B    O  
ATOM   3614  H1  HOH B1199      36.142  34.556  30.056  1.00  0.00      B    H  
ATOM   3615  H2  HOH B1199      36.054  35.579  28.870  1.00  0.00      B    H  
ATOM   3616  O   HOH B1200      13.254  22.415  26.638  1.00  0.00      B    O  
ATOM   3617  H1  HOH B1200      12.539  21.882  26.120  1.00  0.00      B    H  
ATOM   3618  H2  HOH B1200      13.623  21.709  27.236  1.00  0.00      B    H  
ATOM   3619  O   HOH B1201      34.676  18.934  12.716  1.00  0.00      B    O  
ATOM   3620  H1  HOH B1201      33.999  19.300  13.391  1.00  0.00      B    H  
ATOM   3621  H2  HOH B1201      35.089  18.177  13.202  1.00  0.00      B    H  
ATOM   3622  O   HOH B1202      23.142  20.069   5.736  1.00  0.00      B    O  
ATOM   3623  H1  HOH B1202      22.576  20.465   4.954  1.00  0.00      B    H  
ATOM   3624  H2  HOH B1202      22.707  20.579   6.536  1.00  0.00      B    H  
ATOM   3625  O   HOH B1203      34.160   4.243  10.132  1.00  0.00      B    O  
ATOM   3626  H1  HOH B1203      34.850   3.830  10.778  1.00  0.00      B    H  
ATOM   3627  H2  HOH B1203      33.255   4.277  10.620  1.00  0.00      B    H  
ATOM   3628  O   HOH B1204      18.122  11.847  35.129  1.00  0.00      B    O  
ATOM   3629  H1  HOH B1204      17.410  11.699  35.821  1.00  0.00      B    H  
ATOM   3630  H2  HOH B1204      18.263  11.017  34.590  1.00  0.00      B    H  
ATOM   3631  O   HOH B1205      24.744  28.088  23.468  1.00  0.00      B    O  
ATOM   3632  H1  HOH B1205      23.930  27.898  24.007  1.00  0.00      B    H  
ATOM   3633  H2  HOH B1205      24.737  27.402  22.733  1.00  0.00      B    H  
ATOM   3634  O   HOH B1206       3.054  26.839   2.281  1.00  0.00      B    O  
ATOM   3635  H1  HOH B1206       3.987  26.415   2.308  1.00  0.00      B    H  
ATOM   3636  H2  HOH B1206       3.292  27.836   2.267  1.00  0.00      B    H  
ATOM   3637  O   HOH B1207      36.704  19.112  30.453  1.00  0.00      B    O  
ATOM   3638  H1  HOH B1207      37.154  18.698  31.277  1.00  0.00      B    H  
ATOM   3639  H2  HOH B1207      35.904  19.616  30.704  1.00  0.00      B    H  
ATOM   3640  O   HOH B1208      29.866   1.775  11.444  1.00  0.00      B    O  
ATOM   3641  H1  HOH B1208      29.505   1.134  10.731  1.00  0.00      B    H  
ATOM   3642  H2  HOH B1208      29.083   2.270  11.836  1.00  0.00      B    H  
ATOM   3643  O   HOH B1209      24.751  18.648  28.611  1.00  0.00      B    O  
ATOM   3644  H1  HOH B1209      25.135  18.468  27.732  1.00  0.00      B    H  
ATOM   3645  H2  HOH B1209      25.250  19.468  28.936  1.00  0.00      B    H  
ATOM   3646  O   HOH B1210      16.655  15.262  12.061  1.00  0.00      B    O  
ATOM   3647  H1  HOH B1210      17.440  14.757  12.247  1.00  0.00      B    H  
ATOM   3648  H2  HOH B1210      15.874  14.637  11.891  1.00  0.00      B    H  
ATOM   3649  O   HOH B1211      15.901  18.147   9.833  1.00  0.00      B    O  
ATOM   3650  H1  HOH B1211      15.164  17.477   9.630  1.00  0.00      B    H  
ATOM   3651  H2  HOH B1211      16.164  18.018  10.809  1.00  0.00      B    H  
ATOM   3652  O   HOH B1212       8.309  38.381  22.624  1.00  0.00      B    O  
ATOM   3653  H1  HOH B1212       9.204  38.470  22.127  1.00  0.00      B    H  
ATOM   3654  H2  HOH B1212       7.446  38.348  21.985  1.00  0.00      B    H  
ATOM   3655  O   HOH B1213      12.350  29.416  15.697  1.00  0.00      B    O  
ATOM   3656  H1  HOH B1213      12.372  28.701  16.370  1.00  0.00      B    H  
ATOM   3657  H2  HOH B1213      11.523  30.056  15.926  1.00  0.00      B    H  
ATOM   3658  O   HOH B1214       3.249  17.727   3.666  1.00  0.00      B    O  
ATOM   3659  H1  HOH B1214       2.921  17.139   4.405  1.00  0.00      B    H  
ATOM   3660  H2  HOH B1214       4.170  17.936   3.857  1.00  0.00      B    H  
ATOM   3661  O   HOH B1215       8.245  20.523  17.005  1.00  0.00      B    O  
ATOM   3662  H1  HOH B1215       7.340  20.147  16.960  1.00  0.00      B    H  
ATOM   3663  H2  HOH B1215       8.744  20.034  17.761  1.00  0.00      B    H  
ATOM   3664  O   HOH B1216       6.165  31.039  28.412  1.00  0.00      B    O  
ATOM   3665  H1  HOH B1216       6.171  30.026  28.168  1.00  0.00      B    H  
ATOM   3666  H2  HOH B1216       6.450  31.549  27.631  1.00  0.00      B    H  
ATOM   3667  O   HOH B1217      12.104   7.560   0.404  1.00  0.00      B    O  
ATOM   3668  H1  HOH B1217      12.872   7.814  -0.197  1.00  0.00      B    H  
ATOM   3669  H2  HOH B1217      11.658   6.691  -0.031  1.00  0.00      B    H  
ATOM   3670  O   HOH B1218      24.073  37.849  33.786  1.00  0.00      B    O  
ATOM   3671  H1  HOH B1218      24.871  37.761  34.397  1.00  0.00      B    H  
ATOM   3672  H2  HOH B1218      23.954  38.794  33.565  1.00  0.00      B    H  
ATOM   3673  O   HOH B1219      31.395  30.907   3.525  1.00  0.00      B    O  
ATOM   3674  H1  HOH B1219      30.872  30.906   2.641  1.00  0.00      B    H  
ATOM   3675  H2  HOH B1219      32.378  30.951   3.358  1.00  0.00      B    H  
ATOM   3676  O   HOH B1220       4.593  22.152  12.176  1.00  0.00      B    O  
ATOM   3677  H1  HOH B1220       4.007  22.688  12.838  1.00  0.00      B    H  
ATOM   3678  H2  HOH B1220       4.717  21.182  12.578  1.00  0.00      B    H  
ATOM   3679  O   HOH B1221       1.668  15.750   2.063  1.00  0.00      B    O  
ATOM   3680  H1  HOH B1221       2.054  16.403   2.685  1.00  0.00      B    H  
ATOM   3681  H2  HOH B1221       0.684  15.534   2.233  1.00  0.00      B    H  
ATOM   3682  O   HOH B1222       5.405  13.324   1.654  1.00  0.00      B    O  
ATOM   3683  H1  HOH B1222       5.277  14.220   1.225  1.00  0.00      B    H  
ATOM   3684  H2  HOH B1222       4.941  12.647   1.041  1.00  0.00      B    H  
ATOM   3685  O   HOH B1223      26.776  13.656  22.976  1.00  0.00      B    O  
ATOM   3686  H1  HOH B1223      26.367  14.483  22.596  1.00  0.00      B    H  
ATOM   3687  H2  HOH B1223      26.114  13.177  23.593  1.00  0.00      B    H  
ATOM   3688  O   HOH B1224      31.718  25.684  22.637  1.00  0.00      B    O  
ATOM   3689  H1  HOH B1224      32.053  25.335  21.722  1.00  0.00      B    H  
ATOM   3690  H2  HOH B1224      30.822  26.095  22.464  1.00  0.00      B    H  
ATOM   3691  O   HOH B1225       2.286  28.030  29.717  1.00  0.00      B    O  
ATOM   3692  H1  HOH B1225       3.031  27.328  29.409  1.00  0.00      B    H  
ATOM   3693  H2  HOH B1225       2.708  28.586  30.441  1.00  0.00      B    H  
ATOM   3694  O   HOH B1226       5.385   1.792   4.575  1.00  0.00      B    O  
ATOM   3695  H1  HOH B1226       5.472   2.407   5.427  1.00  0.00      B    H  
ATOM   3696  H2  HOH B1226       4.490   2.008   4.119  1.00  0.00      B    H  
ATOM   3697  O   HOH B1227      23.283  33.529   4.690  1.00  0.00      B    O  
ATOM   3698  H1  HOH B1227      23.092  32.559   4.395  1.00  0.00      B    H  
ATOM   3699  H2  HOH B1227      23.374  34.105   3.809  1.00  0.00      B    H  
ATOM   3700  O   HOH B1228      25.121  11.565  14.397  1.00  0.00      B    O  
ATOM   3701  H1  HOH B1228      25.036  11.271  13.417  1.00  0.00      B    H  
ATOM   3702  H2  HOH B1228      25.579  10.821  14.909  1.00  0.00      B    H  
ATOM   3703  O   HOH B1229      17.645  14.653  15.351  1.00  0.00      B    O  
ATOM   3704  H1  HOH B1229      18.536  15.021  15.063  1.00  0.00      B    H  
ATOM   3705  H2  HOH B1229      17.736  14.012  16.143  1.00  0.00      B    H  
ATOM   3706  O   HOH B1230      13.536   8.511  26.808  1.00  0.00      B    O  
ATOM   3707  H1  HOH B1230      13.341   8.393  27.791  1.00  0.00      B    H  
ATOM   3708  H2  HOH B1230      12.725   8.925  26.428  1.00  0.00      B    H  
ATOM   3709  O   HOH B1231      28.355  31.876  13.261  1.00  0.00      B    O  
ATOM   3710  H1  HOH B1231      28.525  32.891  13.533  1.00  0.00      B    H  
ATOM   3711  H2  HOH B1231      27.319  31.732  13.258  1.00  0.00      B    H  
ATOM   3712  O   HOH B1232      39.022  18.253  26.344  1.00  0.00      B    O  
ATOM   3713  H1  HOH B1232      38.296  18.576  26.948  1.00  0.00      B    H  
ATOM   3714  H2  HOH B1232      39.593  19.042  26.187  1.00  0.00      B    H  
ATOM   3715  O   HOH B1233      20.341  22.593  38.755  1.00  0.00      B    O  
ATOM   3716  H1  HOH B1233      20.704  23.475  38.411  1.00  0.00      B    H  
ATOM   3717  H2  HOH B1233      19.586  22.837  39.330  1.00  0.00      B    H  
ATOM   3718  O   HOH B1234       6.117  36.651  32.056  1.00  0.00      B    O  
ATOM   3719  H1  HOH B1234       6.134  37.644  31.994  1.00  0.00      B    H  
ATOM   3720  H2  HOH B1234       5.332  36.367  32.583  1.00  0.00      B    H  
ATOM   3721  O   HOH B1235      26.826  31.371  27.561  1.00  0.00      B    O  
ATOM   3722  H1  HOH B1235      25.959  31.834  27.465  1.00  0.00      B    H  
ATOM   3723  H2  HOH B1235      27.428  31.618  26.787  1.00  0.00      B    H  
ATOM   3724  O   HOH B1236      17.323  28.497  20.975  1.00  0.00      B    O  
ATOM   3725  H1  HOH B1236      18.222  28.501  21.457  1.00  0.00      B    H  
ATOM   3726  H2  HOH B1236      17.408  27.971  20.146  1.00  0.00      B    H  
ATOM   3727  O   HOH B1237      22.115  20.852  30.321  1.00  0.00      B    O  
ATOM   3728  H1  HOH B1237      22.643  20.851  31.214  1.00  0.00      B    H  
ATOM   3729  H2  HOH B1237      22.408  21.522  29.604  1.00  0.00      B    H  
ATOM   3730  O   HOH B1238      18.393   2.822  33.719  1.00  0.00      B    O  
ATOM   3731  H1  HOH B1238      17.584   3.294  33.357  1.00  0.00      B    H  
ATOM   3732  H2  HOH B1238      18.784   2.223  32.932  1.00  0.00      B    H  
ATOM   3733  O   HOH B1239       1.299  10.040  14.856  1.00  0.00      B    O  
ATOM   3734  H1  HOH B1239       2.186  10.164  15.309  1.00  0.00      B    H  
ATOM   3735  H2  HOH B1239       1.258  10.599  14.017  1.00  0.00      B    H  
ATOM   3736  O   HOH B1240      26.485  18.066  12.948  1.00  0.00      B    O  
ATOM   3737  H1  HOH B1240      26.806  17.139  12.634  1.00  0.00      B    H  
ATOM   3738  H2  HOH B1240      26.101  17.876  13.891  1.00  0.00      B    H  
ATOM   3739  O   HOH B1241       1.125  21.010  14.601  1.00  0.00      B    O  
ATOM   3740  H1  HOH B1241       0.511  20.814  13.823  1.00  0.00      B    H  
ATOM   3741  H2  HOH B1241       0.931  20.367  15.291  1.00  0.00      B    H  
ATOM   3742  O   HOH B1242      37.937  15.282  34.577  1.00  0.00      B    O  
ATOM   3743  H1  HOH B1242      37.503  15.543  35.488  1.00  0.00      B    H  
ATOM   3744  H2  HOH B1242      38.921  14.955  34.732  1.00  0.00      B    H  
ATOM   3745  O   HOH B1243      26.391  20.697  21.579  1.00  0.00      B    O  
ATOM   3746  H1  HOH B1243      26.112  20.951  20.607  1.00  0.00      B    H  
ATOM   3747  H2  HOH B1243      26.207  21.479  22.164  1.00  0.00      B    H  
ATOM   3748  O   HOH B1244      23.011  20.304  35.682  1.00  0.00      B    O  
ATOM   3749  H1  HOH B1244      22.683  21.154  36.053  1.00  0.00      B    H  
ATOM   3750  H2  HOH B1244      24.008  20.358  35.547  1.00  0.00      B    H  
ATOM   3751  O   HOH B1245      36.892  19.284  35.708  1.00  0.00      B    O  
ATOM   3752  H1  HOH B1245      37.028  20.257  36.003  1.00  0.00      B    H  
ATOM   3753  H2  HOH B1245      37.358  18.701  36.395  1.00  0.00      B    H  
ATOM   3754  O   HOH B1246       7.232   9.256  30.466  1.00  0.00      B    O  
ATOM   3755  H1  HOH B1246       6.516   9.032  31.130  1.00  0.00      B    H  
ATOM   3756  H2  HOH B1246       7.355  10.263  30.454  1.00  0.00      B    H  
ATOM   3757  O   HOH B1247      18.809  20.157  14.365  1.00  0.00      B    O  
ATOM   3758  H1  HOH B1247      18.561  19.645  13.517  1.00  0.00      B    H  
ATOM   3759  H2  HOH B1247      18.869  19.453  15.145  1.00  0.00      B    H  
ATOM   3760  O   HOH B1248      21.012  24.973  20.657  1.00  0.00      B    O  
ATOM   3761  H1  HOH B1248      20.577  25.256  21.539  1.00  0.00      B    H  
ATOM   3762  H2  HOH B1248      21.677  24.201  20.822  1.00  0.00      B    H  
ATOM   3763  O   HOH B1249      38.083  33.654  27.328  1.00  0.00      B    O  
ATOM   3764  H1  HOH B1249      37.445  33.811  26.493  1.00  0.00      B    H  
ATOM   3765  H2  HOH B1249      37.763  34.235  28.082  1.00  0.00      B    H  
ATOM   3766  O   HOH B1250      26.911  18.147  22.126  1.00  0.00      B    O  
ATOM   3767  H1  HOH B1250      26.546  19.093  21.944  1.00  0.00      B    H  
ATOM   3768  H2  HOH B1250      27.616  18.241  22.805  1.00  0.00      B    H  
ATOM   3769  O   HOH B1251       7.382  32.124  38.151  1.00  0.00      B    O  
ATOM   3770  H1  HOH B1251       7.654  33.015  38.638  1.00  0.00      B    H  
ATOM   3771  H2  HOH B1251       6.886  31.582  38.804  1.00  0.00      B    H  
ATOM   3772  O   HOH B1252      17.303  24.580   8.640  1.00  0.00      B    O  
ATOM   3773  H1  HOH B1252      17.179  24.211   7.687  1.00  0.00      B    H  
ATOM   3774  H2  HOH B1252      16.812  23.907   9.258  1.00  0.00      B    H  
ATOM   3775  O   HOH B1253      22.894   9.697  11.167  1.00  0.00      B    O  
ATOM   3776  H1  HOH B1253      22.508   9.043  10.482  1.00  0.00      B    H  
ATOM   3777  H2  HOH B1253      22.266  10.521  11.040  1.00  0.00      B    H  
ATOM   3778  O   HOH B1254      15.994  22.720  23.262  1.00  0.00      B    O  
ATOM   3779  H1  HOH B1254      16.315  21.967  23.873  1.00  0.00      B    H  
ATOM   3780  H2  HOH B1254      16.494  23.517  23.652  1.00  0.00      B    H  
ATOM   3781  O   HOH B1255      12.467   9.578  29.816  1.00  0.00      B    O  
ATOM   3782  H1  HOH B1255      12.916   8.735  30.071  1.00  0.00      B    H  
ATOM   3783  H2  HOH B1255      11.784   9.782  30.522  1.00  0.00      B    H  
ATOM   3784  O   HOH B1256      19.297  22.766  18.534  1.00  0.00      B    O  
ATOM   3785  H1  HOH B1256      19.701  22.193  17.719  1.00  0.00      B    H  
ATOM   3786  H2  HOH B1256      18.994  22.192  19.265  1.00  0.00      B    H  
ATOM   3787  O   HOH B1257      31.261   5.635  17.073  1.00  0.00      B    O  
ATOM   3788  H1  HOH B1257      30.904   4.923  17.653  1.00  0.00      B    H  
ATOM   3789  H2  HOH B1257      30.917   5.546  16.070  1.00  0.00      B    H  
ATOM   3790  O   HOH B1258      19.934  28.052  21.811  1.00  0.00      B    O  
ATOM   3791  H1  HOH B1258      19.781  27.150  22.203  1.00  0.00      B    H  
ATOM   3792  H2  HOH B1258      20.730  28.449  22.333  1.00  0.00      B    H  
ATOM   3793  O   HOH B1259      33.331  33.324  34.986  1.00  0.00      B    O  
ATOM   3794  H1  HOH B1259      32.896  34.215  35.009  1.00  0.00      B    H  
ATOM   3795  H2  HOH B1259      33.899  33.227  35.837  1.00  0.00      B    H  
ATOM   3796  O   HOH B1260      12.026  22.086  33.656  1.00  0.00      B    O  
ATOM   3797  H1  HOH B1260      11.121  21.911  33.212  1.00  0.00      B    H  
ATOM   3798  H2  HOH B1260      12.745  21.493  33.208  1.00  0.00      B    H  
ATOM   3799  O   HOH B1261      35.879   3.400  12.142  1.00  0.00      B    O  
ATOM   3800  H1  HOH B1261      35.881   2.989  13.073  1.00  0.00      B    H  
ATOM   3801  H2  HOH B1261      36.741   3.968  12.055  1.00  0.00      B    H  
ATOM   3802  O   HOH B1262      38.191   5.146  35.811  1.00  0.00      B    O  
ATOM   3803  H1  HOH B1262      38.089   5.589  34.937  1.00  0.00      B    H  
ATOM   3804  H2  HOH B1262      39.162   5.322  36.063  1.00  0.00      B    H  
ATOM   3805  O   HOH B1263      18.448  15.952  22.486  1.00  0.00      B    O  
ATOM   3806  H1  HOH B1263      19.095  15.402  21.994  1.00  0.00      B    H  
ATOM   3807  H2  HOH B1263      18.405  15.507  23.381  1.00  0.00      B    H  
ATOM   3808  O   HOH B1264      18.657  15.261   9.448  1.00  0.00      B    O  
ATOM   3809  H1  HOH B1264      18.605  14.971  10.479  1.00  0.00      B    H  
ATOM   3810  H2  HOH B1264      19.217  14.588   8.951  1.00  0.00      B    H  
ATOM   3811  O   HOH B1265      15.023  26.437  25.327  1.00  0.00      B    O  
ATOM   3812  H1  HOH B1265      14.513  25.850  24.662  1.00  0.00      B    H  
ATOM   3813  H2  HOH B1265      14.612  27.393  25.256  1.00  0.00      B    H  
ATOM   3814  O   HOH B1266      26.438  19.795  24.885  1.00  0.00      B    O  
ATOM   3815  H1  HOH B1266      27.139  19.457  24.286  1.00  0.00      B    H  
ATOM   3816  H2  HOH B1266      27.022  19.910  25.729  1.00  0.00      B    H  
ATOM   3817  O   HOH B1267      15.866  19.773  33.804  1.00  0.00      B    O  
ATOM   3818  H1  HOH B1267      15.005  19.383  34.112  1.00  0.00      B    H  
ATOM   3819  H2  HOH B1267      15.866  20.734  34.087  1.00  0.00      B    H  
ATOM   3820  O   HOH B1268      27.119  21.972  15.261  1.00  0.00      B    O  
ATOM   3821  H1  HOH B1268      26.509  22.751  15.058  1.00  0.00      B    H  
ATOM   3822  H2  HOH B1268      27.472  21.617  14.370  1.00  0.00      B    H  
ATOM   3823  O   HOH B1269       3.861  12.018   3.993  1.00  0.00      B    O  
ATOM   3824  H1  HOH B1269       4.609  12.569   4.367  1.00  0.00      B    H  
ATOM   3825  H2  HOH B1269       4.029  11.852   3.004  1.00  0.00      B    H  
ATOM   3826  O   HOH B1270      29.847  15.598  20.865  1.00  0.00      B    O  
ATOM   3827  H1  HOH B1270      30.042  16.586  21.017  1.00  0.00      B    H  
ATOM   3828  H2  HOH B1270      30.699  15.058  21.059  1.00  0.00      B    H  
ATOM   3829  O   HOH B1271      35.244   1.446  34.718  1.00  0.00      B    O  
ATOM   3830  H1  HOH B1271      36.228   1.353  34.821  1.00  0.00      B    H  
ATOM   3831  H2  HOH B1271      34.829   0.522  34.931  1.00  0.00      B    H  
ATOM   3832  O   HOH B1272      25.495  10.501  11.898  1.00  0.00      B    O  
ATOM   3833  H1  HOH B1272      24.637  10.029  11.706  1.00  0.00      B    H  
ATOM   3834  H2  HOH B1272      25.416  11.474  11.518  1.00  0.00      B    H  
ATOM   3835  O   HOH B1273      25.752  21.467   6.592  1.00  0.00      B    O  
ATOM   3836  H1  HOH B1273      26.229  21.444   5.675  1.00  0.00      B    H  
ATOM   3837  H2  HOH B1273      24.743  21.562   6.469  1.00  0.00      B    H  
ATOM   3838  O   HOH B1274      33.442  25.255  29.609  1.00  0.00      B    O  
ATOM   3839  H1  HOH B1274      32.866  25.928  30.125  1.00  0.00      B    H  
ATOM   3840  H2  HOH B1274      34.200  24.906  30.193  1.00  0.00      B    H  
ATOM   3841  O   HOH B1275      28.271  13.215  11.435  1.00  0.00      B    O  
ATOM   3842  H1  HOH B1275      27.321  12.833  11.294  1.00  0.00      B    H  
ATOM   3843  H2  HOH B1275      28.985  12.633  10.908  1.00  0.00      B    H  
ATOM   3844  O   HOH B1276      10.363   3.923  15.043  1.00  0.00      B    O  
ATOM   3845  H1  HOH B1276      10.343   3.046  14.561  1.00  0.00      B    H  
ATOM   3846  H2  HOH B1276      11.337   3.978  15.367  1.00  0.00      B    H  
ATOM   3847  O   HOH B1277      -0.111   5.364  22.329  1.00  0.00      B    O  
ATOM   3848  H1  HOH B1277      -0.255   6.187  22.839  1.00  0.00      B    H  
ATOM   3849  H2  HOH B1277       0.831   5.056  22.333  1.00  0.00      B    H  
ATOM   3850  O   HOH B1278      30.206  12.125  20.728  1.00  0.00      B    O  
ATOM   3851  H1  HOH B1278      30.308  11.580  19.899  1.00  0.00      B    H  
ATOM   3852  H2  HOH B1278      30.978  12.714  20.890  1.00  0.00      B    H  
ATOM   3853  O   HOH B1279      37.607  15.991   3.155  1.00  0.00      B    O  
ATOM   3854  H1  HOH B1279      37.696  15.439   4.017  1.00  0.00      B    H  
ATOM   3855  H2  HOH B1279      37.456  16.960   3.439  1.00  0.00      B    H  
ATOM   3856  O   HOH B1280      31.296  17.750  33.424  1.00  0.00      B    O  
ATOM   3857  H1  HOH B1280      30.671  17.536  32.624  1.00  0.00      B    H  
ATOM   3858  H2  HOH B1280      31.485  16.905  33.988  1.00  0.00      B    H  
ATOM   3859  O   HOH B1281      28.520   1.489   2.903  1.00  0.00      B    O  
ATOM   3860  H1  HOH B1281      28.831   2.384   2.511  1.00  0.00      B    H  
ATOM   3861  H2  HOH B1281      28.842   0.732   2.257  1.00  0.00      B    H  
ATOM   3862  O   HOH B1282      26.087  26.804  12.480  1.00  0.00      B    O  
ATOM   3863  H1  HOH B1282      27.069  26.864  12.219  1.00  0.00      B    H  
ATOM   3864  H2  HOH B1282      25.482  26.534  11.731  1.00  0.00      B    H  
ATOM   3865  O   HOH B1283      28.715   0.617   5.409  1.00  0.00      B    O  
ATOM   3866  H1  HOH B1283      28.639  -0.365   5.349  1.00  0.00      B    H  
ATOM   3867  H2  HOH B1283      28.921   1.017   4.440  1.00  0.00      B    H  
ATOM   3868  O   HOH B1284      27.518  26.172  24.232  1.00  0.00      B    O  
ATOM   3869  H1  HOH B1284      27.549  25.464  24.911  1.00  0.00      B    H  
ATOM   3870  H2  HOH B1284      26.563  26.410  24.024  1.00  0.00      B    H  
ATOM   3871  O   HOH B1285      34.718  23.028  19.321  1.00  0.00      B    O  
ATOM   3872  H1  HOH B1285      34.752  22.766  18.350  1.00  0.00      B    H  
ATOM   3873  H2  HOH B1285      35.368  23.829  19.351  1.00  0.00      B    H  
ATOM   3874  O   HOH B1286      24.868   5.584  27.569  1.00  0.00      B    O  
ATOM   3875  H1  HOH B1286      24.456   4.704  27.350  1.00  0.00      B    H  
ATOM   3876  H2  HOH B1286      25.355   5.902  26.791  1.00  0.00      B    H  
ATOM   3877  O   HOH B1287      31.981   3.497  35.580  1.00  0.00      B    O  
ATOM   3878  H1  HOH B1287      31.549   2.584  35.769  1.00  0.00      B    H  
ATOM   3879  H2  HOH B1287      32.840   3.610  36.058  1.00  0.00      B    H  
ATOM   3880  O   HOH B1288      25.039  29.157   5.619  1.00  0.00      B    O  
ATOM   3881  H1  HOH B1288      24.372  29.923   5.901  1.00  0.00      B    H  
ATOM   3882  H2  HOH B1288      25.962  29.309   6.070  1.00  0.00      B    H  
ATOM   3883  O   HOH B1289      11.090  11.378  26.764  1.00  0.00      B    O  
ATOM   3884  H1  HOH B1289      10.762  11.428  27.732  1.00  0.00      B    H  
ATOM   3885  H2  HOH B1289      10.919  10.480  26.306  1.00  0.00      B    H  
ATOM   3886  O   HOH B1290      34.243  33.467  27.954  1.00  0.00      B    O  
ATOM   3887  H1  HOH B1290      33.645  32.749  28.374  1.00  0.00      B    H  
ATOM   3888  H2  HOH B1290      35.058  32.992  27.579  1.00  0.00      B    H  
ATOM   3889  O   HOH B1291      32.910  37.437  32.761  1.00  0.00      B    O  
ATOM   3890  H1  HOH B1291      32.060  36.864  32.612  1.00  0.00      B    H  
ATOM   3891  H2  HOH B1291      33.362  37.449  31.877  1.00  0.00      B    H  
ATOM   3892  O   HOH B1292       4.152  11.593  10.542  1.00  0.00      B    O  
ATOM   3893  H1  HOH B1292       4.251  12.241   9.712  1.00  0.00      B    H  
ATOM   3894  H2  HOH B1292       3.573  10.824  10.215  1.00  0.00      B    H  
ATOM   3895  O   HOH B1293       1.622  17.283  35.467  1.00  0.00      B    O  
ATOM   3896  H1  HOH B1293       2.507  17.562  35.724  1.00  0.00      B    H  
ATOM   3897  H2  HOH B1293       1.721  16.304  35.229  1.00  0.00      B    H  
ATOM   3898  O   HOH B1294      38.814  31.229  26.308  1.00  0.00      B    O  
ATOM   3899  H1  HOH B1294      38.793  32.133  26.776  1.00  0.00      B    H  
ATOM   3900  H2  HOH B1294      39.744  30.904  26.378  1.00  0.00      B    H  
ATOM   3901  O   HOH B1295      10.036  16.999  21.882  1.00  0.00      B    O  
ATOM   3902  H1  HOH B1295       9.459  16.170  21.873  1.00  0.00      B    H  
ATOM   3903  H2  HOH B1295      10.720  16.820  21.156  1.00  0.00      B    H  
ATOM   3904  O   HOH B1296      35.734   5.220   5.727  1.00  0.00      B    O  
ATOM   3905  H1  HOH B1296      35.950   4.256   5.767  1.00  0.00      B    H  
ATOM   3906  H2  HOH B1296      36.061   5.523   4.819  1.00  0.00      B    H  
ATOM   3907  O   HOH B1297      18.152  26.371   1.691  1.00  0.00      B    O  
ATOM   3908  H1  HOH B1297      17.687  27.212   1.439  1.00  0.00      B    H  
ATOM   3909  H2  HOH B1297      18.215  25.795   0.827  1.00  0.00      B    H  
ATOM   3910  O   HOH B1298       5.991   5.778  36.884  1.00  0.00      B    O  
ATOM   3911  H1  HOH B1298       5.424   4.892  36.820  1.00  0.00      B    H  
ATOM   3912  H2  HOH B1298       6.626   5.719  36.070  1.00  0.00      B    H  
ATOM   3913  O   HOH B1299       6.886   0.286  36.176  1.00  0.00      B    O  
ATOM   3914  H1  HOH B1299       7.617   1.026  36.056  1.00  0.00      B    H  
ATOM   3915  H2  HOH B1299       7.362  -0.617  36.278  1.00  0.00      B    H  
ATOM   3916  O   HOH B1300      22.324  31.090   4.080  1.00  0.00      B    O  
ATOM   3917  H1  HOH B1300      21.291  30.941   3.997  1.00  0.00      B    H  
ATOM   3918  H2  HOH B1300      22.742  30.448   3.360  1.00  0.00      B    H  
ATOM   3919  O   HOH B1301       5.157   6.327  22.187  1.00  0.00      B    O  
ATOM   3920  H1  HOH B1301       4.564   6.051  22.962  1.00  0.00      B    H  
ATOM   3921  H2  HOH B1301       5.390   5.492  21.638  1.00  0.00      B    H  
ATOM   3922  O   HOH B1302      11.126  23.423  23.811  1.00  0.00      B    O  
ATOM   3923  H1  HOH B1302      10.505  23.108  23.068  1.00  0.00      B    H  
ATOM   3924  H2  HOH B1302      11.218  22.613  24.452  1.00  0.00      B    H  
ATOM   3925  O   HOH B1303      35.924  37.105  23.288  1.00  0.00      B    O  
ATOM   3926  H1  HOH B1303      36.233  36.197  23.032  1.00  0.00      B    H  
ATOM   3927  H2  HOH B1303      36.147  37.669  22.510  1.00  0.00      B    H  
ATOM   3928  O   HOH B1304      15.879  12.670  24.848  1.00  0.00      B    O  
ATOM   3929  H1  HOH B1304      15.507  12.731  25.810  1.00  0.00      B    H  
ATOM   3930  H2  HOH B1304      15.810  11.741  24.442  1.00  0.00      B    H  
ATOM   3931  O   HOH B1305      17.911   4.438  10.299  1.00  0.00      B    O  
ATOM   3932  H1  HOH B1305      17.943   3.778   9.468  1.00  0.00      B    H  
ATOM   3933  H2  HOH B1305      17.287   5.189   9.999  1.00  0.00      B    H  
ATOM   3934  O   HOH B1306      25.660  36.567  16.556  1.00  0.00      B    O  
ATOM   3935  H1  HOH B1306      25.684  37.124  15.716  1.00  0.00      B    H  
ATOM   3936  H2  HOH B1306      26.414  36.973  17.152  1.00  0.00      B    H  
ATOM   3937  O   HOH B1307      33.239  10.679  12.251  1.00  0.00      B    O  
ATOM   3938  H1  HOH B1307      33.107  11.685  12.428  1.00  0.00      B    H  
ATOM   3939  H2  HOH B1307      33.970  10.578  11.531  1.00  0.00      B    H  
ATOM   3940  O   HOH B1308       0.981  11.454  24.612  1.00  0.00      B    O  
ATOM   3941  H1  HOH B1308       1.729  11.681  23.939  1.00  0.00      B    H  
ATOM   3942  H2  HOH B1308       0.914  10.417  24.549  1.00  0.00      B    H  
ATOM   3943  O   HOH B1309       3.959  10.522  18.486  1.00  0.00      B    O  
ATOM   3944  H1  HOH B1309       4.643   9.820  18.645  1.00  0.00      B    H  
ATOM   3945  H2  HOH B1309       3.132  10.308  19.064  1.00  0.00      B    H  
ATOM   3946  O   HOH B1310      14.044  35.902  12.776  1.00  0.00      B    O  
ATOM   3947  H1  HOH B1310      14.983  36.251  13.043  1.00  0.00      B    H  
ATOM   3948  H2  HOH B1310      13.374  36.327  13.475  1.00  0.00      B    H  
ATOM   3949  O   HOH B1311      23.743  12.608   9.301  1.00  0.00      B    O  
ATOM   3950  H1  HOH B1311      22.781  12.488   9.423  1.00  0.00      B    H  
ATOM   3951  H2  HOH B1311      24.065  12.230   8.424  1.00  0.00      B    H  
ATOM   3952  O   HOH B1312       0.613  15.248   7.891  1.00  0.00      B    O  
ATOM   3953  H1  HOH B1312       1.108  15.139   8.770  1.00  0.00      B    H  
ATOM   3954  H2  HOH B1312      -0.381  15.292   8.143  1.00  0.00      B    H  
ATOM   3955  O   HOH B1313      21.402  18.230  11.655  1.00  0.00      B    O  
ATOM   3956  H1  HOH B1313      21.369  18.077  12.651  1.00  0.00      B    H  
ATOM   3957  H2  HOH B1313      22.322  18.524  11.476  1.00  0.00      B    H  
ATOM   3958  O   HOH B1314       5.414   6.087  31.127  1.00  0.00      B    O  
ATOM   3959  H1  HOH B1314       5.856   5.207  31.453  1.00  0.00      B    H  
ATOM   3960  H2  HOH B1314       4.968   5.933  30.175  1.00  0.00      B    H  
ATOM   3961  O   HOH B1315      36.231  18.722  24.473  1.00  0.00      B    O  
ATOM   3962  H1  HOH B1315      35.243  18.561  24.258  1.00  0.00      B    H  
ATOM   3963  H2  HOH B1315      36.554  17.826  24.822  1.00  0.00      B    H  
ATOM   3964  O   HOH B1316       3.543  12.862  36.321  1.00  0.00      B    O  
ATOM   3965  H1  HOH B1316       4.560  13.165  36.236  1.00  0.00      B    H  
ATOM   3966  H2  HOH B1316       3.354  12.356  35.513  1.00  0.00      B    H  
ATOM   3967  O   HOH B1317      27.088  37.969  11.524  1.00  0.00      B    O  
ATOM   3968  H1  HOH B1317      26.841  38.776  12.073  1.00  0.00      B    H  
ATOM   3969  H2  HOH B1317      27.676  38.249  10.711  1.00  0.00      B    H  
ATOM   3970  O   HOH B1318      34.300  29.220   4.439  1.00  0.00      B    O  
ATOM   3971  H1  HOH B1318      35.286  29.409   4.602  1.00  0.00      B    H  
ATOM   3972  H2  HOH B1318      34.169  28.271   4.692  1.00  0.00      B    H  
ATOM   3973  O   HOH B1319      25.086  12.704  20.289  1.00  0.00      B    O  
ATOM   3974  H1  HOH B1319      24.842  11.689  20.049  1.00  0.00      B    H  
ATOM   3975  H2  HOH B1319      26.056  12.778  20.149  1.00  0.00      B    H  
ATOM   3976  O   HOH B1320      38.274   0.980  24.605  1.00  0.00      B    O  
ATOM   3977  H1  HOH B1320      38.213   1.335  23.681  1.00  0.00      B    H  
ATOM   3978  H2  HOH B1320      37.456   1.279  25.079  1.00  0.00      B    H  
ATOM   3979  O   HOH B1321      35.241  37.027   2.329  1.00  0.00      B    O  
ATOM   3980  H1  HOH B1321      35.901  36.254   2.574  1.00  0.00      B    H  
ATOM   3981  H2  HOH B1321      34.402  36.978   2.924  1.00  0.00      B    H  
ATOM   3982  O   HOH B1322       5.275  23.772  15.814  1.00  0.00      B    O  
ATOM   3983  H1  HOH B1322       4.988  22.900  15.461  1.00  0.00      B    H  
ATOM   3984  H2  HOH B1322       6.163  23.584  16.245  1.00  0.00      B    H  
ATOM   3985  O   HOH B1323      12.702  20.857  39.125  1.00  0.00      B    O  
ATOM   3986  H1  HOH B1323      13.433  20.139  39.296  1.00  0.00      B    H  
ATOM   3987  H2  HOH B1323      13.275  21.714  38.907  1.00  0.00      B    H  
ATOM   3988  O   HOH B1324      31.556  38.325   1.427  1.00  0.00      B    O  
ATOM   3989  H1  HOH B1324      31.874  37.615   0.797  1.00  0.00      B    H  
ATOM   3990  H2  HOH B1324      30.539  38.192   1.465  1.00  0.00      B    H  
ATOM   3991  O   HOH B1325      10.084   5.822  26.456  1.00  0.00      B    O  
ATOM   3992  H1  HOH B1325       9.923   6.105  27.459  1.00  0.00      B    H  
ATOM   3993  H2  HOH B1325       9.223   5.906  25.927  1.00  0.00      B    H  
ATOM   3994  O   HOH B1326      24.266  16.075  11.995  1.00  0.00      B    O  
ATOM   3995  H1  HOH B1326      23.744  16.772  11.533  1.00  0.00      B    H  
ATOM   3996  H2  HOH B1326      24.458  16.298  12.951  1.00  0.00      B    H  
ATOM   3997  O   HOH B1327      15.467  13.468  37.998  1.00  0.00      B    O  
ATOM   3998  H1  HOH B1327      14.752  13.956  38.500  1.00  0.00      B    H  
ATOM   3999  H2  HOH B1327      16.312  13.388  38.553  1.00  0.00      B    H  
ATOM   4000  O   HOH B1328      38.627  34.869  21.304  1.00  0.00      B    O  
ATOM   4001  H1  HOH B1328      38.111  34.519  22.103  1.00  0.00      B    H  
ATOM   4002  H2  HOH B1328      37.917  34.849  20.618  1.00  0.00      B    H  
ATOM   4003  O   HOH B1329      38.650   5.061  16.043  1.00  0.00      B    O  
ATOM   4004  H1  HOH B1329      39.153   5.971  15.953  1.00  0.00      B    H  
ATOM   4005  H2  HOH B1329      39.274   4.297  15.567  1.00  0.00      B    H  
ATOM   4006  O   HOH B1330      34.428   4.711  17.579  1.00  0.00      B    O  
ATOM   4007  H1  HOH B1330      33.466   4.920  17.353  1.00  0.00      B    H  
ATOM   4008  H2  HOH B1330      35.023   4.811  16.739  1.00  0.00      B    H  
ATOM   4009  O   HOH B1331      28.945  28.362   3.307  1.00  0.00      B    O  
ATOM   4010  H1  HOH B1331      29.559  28.369   4.138  1.00  0.00      B    H  
ATOM   4011  H2  HOH B1331      27.997  28.072   3.604  1.00  0.00      B    H  
ATOM   4012  O   HOH B1332      16.027  21.592   0.972  1.00  0.00      B    O  
ATOM   4013  H1  HOH B1332      15.563  20.802   1.282  1.00  0.00      B    H  
ATOM   4014  H2  HOH B1332      16.334  21.308   0.016  1.00  0.00      B    H  
ATOM   4015  O   HOH B1333      22.446   2.561  30.792  1.00  0.00      B    O  
ATOM   4016  H1  HOH B1333      23.191   2.129  30.204  1.00  0.00      B    H  
ATOM   4017  H2  HOH B1333      22.724   2.427  31.790  1.00  0.00      B    H  
ATOM   4018  O   HOH B1334       6.149  23.146  29.184  1.00  0.00      B    O  
ATOM   4019  H1  HOH B1334       5.481  22.557  28.781  1.00  0.00      B    H  
ATOM   4020  H2  HOH B1334       5.966  23.184  30.187  1.00  0.00      B    H  
ATOM   4021  O   HOH B1335       7.067   9.447   6.008  1.00  0.00      B    O  
ATOM   4022  H1  HOH B1335       6.183   9.165   6.415  1.00  0.00      B    H  
ATOM   4023  H2  HOH B1335       7.631   9.526   6.845  1.00  0.00      B    H  
ATOM   4024  O   HOH B1336      10.197  33.789  17.668  1.00  0.00      B    O  
ATOM   4025  H1  HOH B1336      11.113  33.710  18.106  1.00  0.00      B    H  
ATOM   4026  H2  HOH B1336      10.142  34.746  17.319  1.00  0.00      B    H  
ATOM   4027  O   HOH B1337      34.481  15.281  12.003  1.00  0.00      B    O  
ATOM   4028  H1  HOH B1337      34.748  15.617  12.948  1.00  0.00      B    H  
ATOM   4029  H2  HOH B1337      35.254  14.728  11.711  1.00  0.00      B    H  
ATOM   4030  O   HOH B1338      33.257  26.888  24.799  1.00  0.00      B    O  
ATOM   4031  H1  HOH B1338      34.239  26.897  24.536  1.00  0.00      B    H  
ATOM   4032  H2  HOH B1338      32.682  26.416  24.142  1.00  0.00      B    H  
ATOM   4033  O   HOH B1339       1.182  18.763  33.043  1.00  0.00      B    O  
ATOM   4034  H1  HOH B1339       1.547  18.513  33.950  1.00  0.00      B    H  
ATOM   4035  H2  HOH B1339       1.821  19.382  32.504  1.00  0.00      B    H  
ATOM   4036  O   HOH B1340      10.796  33.968  36.117  1.00  0.00      B    O  
ATOM   4037  H1  HOH B1340      10.662  33.354  35.319  1.00  0.00      B    H  
ATOM   4038  H2  HOH B1340      11.250  34.787  35.802  1.00  0.00      B    H  
ATOM   4039  O   HOH B1341      15.625   4.930  36.742  1.00  0.00      B    O  
ATOM   4040  H1  HOH B1341      15.116   4.463  35.982  1.00  0.00      B    H  
ATOM   4041  H2  HOH B1341      16.603   4.566  36.705  1.00  0.00      B    H  
ATOM   4042  O   HOH B1342      28.123  14.089  16.559  1.00  0.00      B    O  
ATOM   4043  H1  HOH B1342      28.176  14.693  17.397  1.00  0.00      B    H  
ATOM   4044  H2  HOH B1342      27.199  14.166  16.136  1.00  0.00      B    H  
ATOM   4045  O   HOH B1343       4.345  12.864   8.368  1.00  0.00      B    O  
ATOM   4046  H1  HOH B1343       4.535  13.906   8.210  1.00  0.00      B    H  
ATOM   4047  H2  HOH B1343       3.962  12.444   7.498  1.00  0.00      B    H  
ATOM   4048  O   HOH B1344      35.279   8.197  16.957  1.00  0.00      B    O  
ATOM   4049  H1  HOH B1344      35.917   7.723  16.363  1.00  0.00      B    H  
ATOM   4050  H2  HOH B1344      34.487   8.603  16.449  1.00  0.00      B    H  
ATOM   4051  O   HOH B1345      12.956   1.374  38.923  1.00  0.00      B    O  
ATOM   4052  H1  HOH B1345      13.899   1.850  38.873  1.00  0.00      B    H  
ATOM   4053  H2  HOH B1345      13.095   0.452  39.230  1.00  0.00      B    H  
ATOM   4054  O   HOH B1346      17.345   5.326  30.322  1.00  0.00      B    O  
ATOM   4055  H1  HOH B1346      18.123   5.912  30.082  1.00  0.00      B    H  
ATOM   4056  H2  HOH B1346      16.831   5.240  29.475  1.00  0.00      B    H  
ATOM   4057  O   HOH B1347      36.225  26.483   8.550  1.00  0.00      B    O  
ATOM   4058  H1  HOH B1347      36.609  26.960   7.723  1.00  0.00      B    H  
ATOM   4059  H2  HOH B1347      35.205  26.378   8.434  1.00  0.00      B    H  
ATOM   4060  O   HOH B1348      35.524  22.706  13.990  1.00  0.00      B    O  
ATOM   4061  H1  HOH B1348      34.649  22.829  13.543  1.00  0.00      B    H  
ATOM   4062  H2  HOH B1348      36.012  23.628  13.807  1.00  0.00      B    H  
ATOM   4063  O   HOH B1349      15.211   3.134  26.931  1.00  0.00      B    O  
ATOM   4064  H1  HOH B1349      15.957   3.751  27.162  1.00  0.00      B    H  
ATOM   4065  H2  HOH B1349      14.563   3.700  26.469  1.00  0.00      B    H  
ATOM   4066  O   HOH B1350      19.373   3.461  26.104  1.00  0.00      B    O  
ATOM   4067  H1  HOH B1350      19.894   2.726  25.727  1.00  0.00      B    H  
ATOM   4068  H2  HOH B1350      19.508   3.374  27.080  1.00  0.00      B    H  
ATOM   4069  O   HOH B1351       3.007  17.913  25.040  1.00  0.00      B    O  
ATOM   4070  H1  HOH B1351       2.378  17.470  24.366  1.00  0.00      B    H  
ATOM   4071  H2  HOH B1351       2.553  18.580  25.605  1.00  0.00      B    H  
ATOM   4072  O   HOH B1352      17.228  13.293  30.702  1.00  0.00      B    O  
ATOM   4073  H1  HOH B1352      17.063  12.304  30.489  1.00  0.00      B    H  
ATOM   4074  H2  HOH B1352      18.213  13.492  30.510  1.00  0.00      B    H  
ATOM   4075  O   HOH B1353      14.371  33.733   9.460  1.00  0.00      B    O  
ATOM   4076  H1  HOH B1353      14.967  33.813  10.253  1.00  0.00      B    H  
ATOM   4077  H2  HOH B1353      13.988  32.746   9.419  1.00  0.00      B    H  
ATOM   4078  O   HOH B1354       4.597   2.973  32.815  1.00  0.00      B    O  
ATOM   4079  H1  HOH B1354       4.316   3.300  31.932  1.00  0.00      B    H  
ATOM   4080  H2  HOH B1354       4.919   2.017  32.659  1.00  0.00      B    H  
ATOM   4081  O   HOH B1355      38.582   5.396   9.882  1.00  0.00      B    O  
ATOM   4082  H1  HOH B1355      39.462   5.233   9.372  1.00  0.00      B    H  
ATOM   4083  H2  HOH B1355      37.750   5.137   9.322  1.00  0.00      B    H  
ATOM   4084  O   HOH B1356      18.073   8.967  36.621  1.00  0.00      B    O  
ATOM   4085  H1  HOH B1356      18.296   8.054  37.058  1.00  0.00      B    H  
ATOM   4086  H2  HOH B1356      17.125   8.798  36.202  1.00  0.00      B    H  
ATOM   4087  O   HOH B1357      23.263   1.824   3.118  1.00  0.00      B    O  
ATOM   4088  H1  HOH B1357      23.185   0.917   3.481  1.00  0.00      B    H  
ATOM   4089  H2  HOH B1357      22.465   1.833   2.395  1.00  0.00      B    H  
ATOM   4090  O   HOH B1358      17.142   5.038  16.298  1.00  0.00      B    O  
ATOM   4091  H1  HOH B1358      17.714   4.246  16.507  1.00  0.00      B    H  
ATOM   4092  H2  HOH B1358      16.429   4.789  15.622  1.00  0.00      B    H  
ATOM   4093  O   HOH B1359      25.787   6.711   7.509  1.00  0.00      B    O  
ATOM   4094  H1  HOH B1359      26.001   7.102   6.587  1.00  0.00      B    H  
ATOM   4095  H2  HOH B1359      26.035   7.500   8.106  1.00  0.00      B    H  
ATOM   4096  O   HOH B1360      24.183   1.995  21.815  1.00  0.00      B    O  
ATOM   4097  H1  HOH B1360      24.530   2.934  21.791  1.00  0.00      B    H  
ATOM   4098  H2  HOH B1360      24.923   1.514  21.368  1.00  0.00      B    H  
ATOM   4099  O   HOH B1361      30.046  17.778  11.925  1.00  0.00      B    O  
ATOM   4100  H1  HOH B1361      29.484  18.086  11.112  1.00  0.00      B    H  
ATOM   4101  H2  HOH B1361      29.574  17.902  12.779  1.00  0.00      B    H  
ATOM   4102  O   HOH B1362      22.068  24.636  10.147  1.00  0.00      B    O  
ATOM   4103  H1  HOH B1362      21.384  24.640   9.446  1.00  0.00      B    H  
ATOM   4104  H2  HOH B1362      22.289  23.633  10.415  1.00  0.00      B    H  
ATOM   4105  O   HOH B1363      30.325  25.373  28.173  1.00  0.00      B    O  
ATOM   4106  H1  HOH B1363      30.332  25.320  27.185  1.00  0.00      B    H  
ATOM   4107  H2  HOH B1363      30.374  24.443  28.598  1.00  0.00      B    H  
ATOM   4108  O   HOH B1364      11.722  27.830  31.632  1.00  0.00      B    O  
ATOM   4109  H1  HOH B1364      12.139  28.757  31.427  1.00  0.00      B    H  
ATOM   4110  H2  HOH B1364      12.332  27.078  31.245  1.00  0.00      B    H  
ATOM   4111  O   HOH B1365      12.022  12.828  33.265  1.00  0.00      B    O  
ATOM   4112  H1  HOH B1365      11.855  12.606  34.212  1.00  0.00      B    H  
ATOM   4113  H2  HOH B1365      13.025  12.658  33.113  1.00  0.00      B    H  
ATOM   4114  O   HOH B1366      23.282  34.098  10.174  1.00  0.00      B    O  
ATOM   4115  H1  HOH B1366      23.835  34.469   9.424  1.00  0.00      B    H  
ATOM   4116  H2  HOH B1366      22.566  34.824  10.369  1.00  0.00      B    H  
ATOM   4117  O   HOH B1367       2.038   1.482  37.194  1.00  0.00      B    O  
ATOM   4118  H1  HOH B1367       2.670   2.316  37.106  1.00  0.00      B    H  
ATOM   4119  H2  HOH B1367       1.093   1.771  37.061  1.00  0.00      B    H  
ATOM   4120  O   HOH B1368      21.760  15.228  25.753  1.00  0.00      B    O  
ATOM   4121  H1  HOH B1368      21.653  14.298  25.494  1.00  0.00      B    H  
ATOM   4122  H2  HOH B1368      22.093  15.239  26.693  1.00  0.00      B    H  
ATOM   4123  O   HOH B1369       9.486  28.747  32.714  1.00  0.00      B    O  
ATOM   4124  H1  HOH B1369       9.071  29.107  31.927  1.00  0.00      B    H  
ATOM   4125  H2  HOH B1369      10.459  28.454  32.466  1.00  0.00      B    H  
ATOM   4126  O   HOH B1370       7.145  20.329  26.999  1.00  0.00      B    O  
ATOM   4127  H1  HOH B1370       6.403  20.536  27.673  1.00  0.00      B    H  
ATOM   4128  H2  HOH B1370       7.149  21.081  26.353  1.00  0.00      B    H  
ATOM   4129  O   HOH B1371      24.177  15.601  16.709  1.00  0.00      B    O  
ATOM   4130  H1  HOH B1371      23.183  15.424  16.839  1.00  0.00      B    H  
ATOM   4131  H2  HOH B1371      24.633  15.517  17.626  1.00  0.00      B    H  
ATOM   4132  O   HOH B1372       9.044   2.319  31.647  1.00  0.00      B    O  
ATOM   4133  H1  HOH B1372       9.400   1.923  32.510  1.00  0.00      B    H  
ATOM   4134  H2  HOH B1372       8.748   1.554  31.066  1.00  0.00      B    H  
ATOM   4135  O   HOH B1373      23.270  13.142  22.431  1.00  0.00      B    O  
ATOM   4136  H1  HOH B1373      23.818  12.855  21.647  1.00  0.00      B    H  
ATOM   4137  H2  HOH B1373      24.016  13.235  23.177  1.00  0.00      B    H  
ATOM   4138  O   HOH B1374      27.345   2.497  27.008  1.00  0.00      B    O  
ATOM   4139  H1  HOH B1374      27.094   3.213  26.375  1.00  0.00      B    H  
ATOM   4140  H2  HOH B1374      28.294   2.704  27.258  1.00  0.00      B    H  
ATOM   4141  O   HOH B1375      19.412  14.198  34.327  1.00  0.00      B    O  
ATOM   4142  H1  HOH B1375      18.588  14.798  34.194  1.00  0.00      B    H  
ATOM   4143  H2  HOH B1375      19.076  13.200  34.341  1.00  0.00      B    H  
ATOM   4144  O   HOH B1376      34.093  29.917   9.738  1.00  0.00      B    O  
ATOM   4145  H1  HOH B1376      33.777  29.802   8.788  1.00  0.00      B    H  
ATOM   4146  H2  HOH B1376      34.731  30.740   9.696  1.00  0.00      B    H  
ATOM   4147  O   HOH B1377      36.538  20.099  26.836  1.00  0.00      B    O  
ATOM   4148  H1  HOH B1377      36.526  21.136  26.812  1.00  0.00      B    H  
ATOM   4149  H2  HOH B1377      36.365  19.713  25.907  1.00  0.00      B    H  
ATOM   4150  O   HOH B1378      35.345  10.993   1.107  1.00  0.00      B    O  
ATOM   4151  H1  HOH B1378      36.216  10.660   0.831  1.00  0.00      B    H  
ATOM   4152  H2  HOH B1378      35.393  11.340   2.110  1.00  0.00      B    H  
ATOM   4153  O   HOH B1379      29.336  14.385  23.405  1.00  0.00      B    O  
ATOM   4154  H1  HOH B1379      29.468  14.713  22.499  1.00  0.00      B    H  
ATOM   4155  H2  HOH B1379      28.327  14.199  23.452  1.00  0.00      B    H  
ATOM   4156  O   HOH B1380      33.545  26.775   5.488  1.00  0.00      B    O  
ATOM   4157  H1  HOH B1380      33.184  25.904   5.135  1.00  0.00      B    H  
ATOM   4158  H2  HOH B1380      33.568  26.705   6.511  1.00  0.00      B    H  
ATOM   4159  O   HOH B1381      19.908  33.194   0.981  1.00  0.00      B    O  
ATOM   4160  H1  HOH B1381      20.577  32.789   0.352  1.00  0.00      B    H  
ATOM   4161  H2  HOH B1381      18.975  33.011   0.621  1.00  0.00      B    H  
ATOM   4162  O   HOH B1382      36.071   3.688  -0.015  1.00  0.00      B    O  
ATOM   4163  H1  HOH B1382      36.526   2.858   0.281  1.00  0.00      B    H  
ATOM   4164  H2  HOH B1382      36.744   4.411  -0.120  1.00  0.00      B    H  
ATOM   4165  O   HOH B1383       8.163   7.465  17.765  1.00  0.00      B    O  
ATOM   4166  H1  HOH B1383       7.467   7.528  18.439  1.00  0.00      B    H  
ATOM   4167  H2  HOH B1383       8.869   6.840  18.072  1.00  0.00      B    H  
ATOM   4168  O   HOH B1384      14.049  10.443  33.076  1.00  0.00      B    O  
ATOM   4169  H1  HOH B1384      13.048  10.567  33.311  1.00  0.00      B    H  
ATOM   4170  H2  HOH B1384      14.518  11.347  32.897  1.00  0.00      B    H  
ATOM   4171  O   HOH B1385      18.490   6.540  26.291  1.00  0.00      B    O  
ATOM   4172  H1  HOH B1385      19.223   5.888  26.062  1.00  0.00      B    H  
ATOM   4173  H2  HOH B1385      18.775   6.933  27.168  1.00  0.00      B    H  
ATOM   4174  O   HOH B1386      14.521  13.542  11.564  1.00  0.00      B    O  
ATOM   4175  H1  HOH B1386      14.727  12.535  11.673  1.00  0.00      B    H  
ATOM   4176  H2  HOH B1386      14.350  13.741  10.592  1.00  0.00      B    H  
ATOM   4177  O   HOH B1387       1.870   5.625  36.437  1.00  0.00      B    O  
ATOM   4178  H1  HOH B1387       2.346   4.953  35.868  1.00  0.00      B    H  
ATOM   4179  H2  HOH B1387       2.295   5.628  37.355  1.00  0.00      B    H  
ATOM   4180  O   HOH B1388       5.913   1.083  16.086  1.00  0.00      B    O  
ATOM   4181  H1  HOH B1388       5.864   2.078  16.213  1.00  0.00      B    H  
ATOM   4182  H2  HOH B1388       5.099   0.674  16.529  1.00  0.00      B    H  
ATOM   4183  O   HOH B1389      15.415   4.001  14.597  1.00  0.00      B    O  
ATOM   4184  H1  HOH B1389      15.434   4.535  13.686  1.00  0.00      B    H  
ATOM   4185  H2  HOH B1389      15.747   2.997  14.436  1.00  0.00      B    H  
ATOM   4186  O   HOH B1390      25.168  15.536   2.256  1.00  0.00      B    O  
ATOM   4187  H1  HOH B1390      24.702  15.221   1.424  1.00  0.00      B    H  
ATOM   4188  H2  HOH B1390      25.887  14.872   2.456  1.00  0.00      B    H  
ATOM   4189  O   HOH B1391       2.295  34.745  15.761  1.00  0.00      B    O  
ATOM   4190  H1  HOH B1391       2.150  34.849  14.765  1.00  0.00      B    H  
ATOM   4191  H2  HOH B1391       3.298  34.822  15.907  1.00  0.00      B    H  
ATOM   4192  O   HOH B1392       3.445  38.580  16.558  1.00  0.00      B    O  
ATOM   4193  H1  HOH B1392       2.876  37.958  17.126  1.00  0.00      B    H  
ATOM   4194  H2  HOH B1392       3.972  38.039  15.811  1.00  0.00      B    H  
ATOM   4195  O   HOH B1393      23.295  20.621  25.982  1.00  0.00      B    O  
ATOM   4196  H1  HOH B1393      22.757  21.285  26.497  1.00  0.00      B    H  
ATOM   4197  H2  HOH B1393      23.390  21.009  25.066  1.00  0.00      B    H  
ATOM   4198  O   HOH B1394      16.738  33.312   3.499  1.00  0.00      B    O  
ATOM   4199  H1  HOH B1394      16.300  32.480   3.173  1.00  0.00      B    H  
ATOM   4200  H2  HOH B1394      17.693  33.125   3.763  1.00  0.00      B    H  
ATOM   4201  O   HOH B1395      18.280  15.551   2.257  1.00  0.00      B    O  
ATOM   4202  H1  HOH B1395      17.806  15.503   1.366  1.00  0.00      B    H  
ATOM   4203  H2  HOH B1395      18.186  14.671   2.677  1.00  0.00      B    H  
ATOM   4204  O   HOH B1396      15.362  15.742  18.132  1.00  0.00      B    O  
ATOM   4205  H1  HOH B1396      15.044  14.788  18.164  1.00  0.00      B    H  
ATOM   4206  H2  HOH B1396      15.945  15.909  18.985  1.00  0.00      B    H  
ATOM   4207  O   HOH B1397      28.245  15.747  18.656  1.00  0.00      B    O  
ATOM   4208  H1  HOH B1397      27.327  15.587  18.938  1.00  0.00      B    H  
ATOM   4209  H2  HOH B1397      28.812  15.686  19.544  1.00  0.00      B    H  
ATOM   4210  O   HOH B1398      13.076  14.840  31.239  1.00  0.00      B    O  
ATOM   4211  H1  HOH B1398      12.433  14.487  31.844  1.00  0.00      B    H  
ATOM   4212  H2  HOH B1398      13.931  14.897  31.744  1.00  0.00      B    H  
ATOM   4213  O   HOH B1399      28.523  25.590  16.913  1.00  0.00      B    O  
ATOM   4214  H1  HOH B1399      28.084  26.470  17.034  1.00  0.00      B    H  
ATOM   4215  H2  HOH B1399      29.521  25.810  17.063  1.00  0.00      B    H  
ATOM   4216  O   HOH B1400      11.348  36.065  23.349  1.00  0.00      B    O  
ATOM   4217  H1  HOH B1400      12.343  35.695  23.286  1.00  0.00      B    H  
ATOM   4218  H2  HOH B1400      10.872  35.665  22.586  1.00  0.00      B    H  
ATOM   4219  O   HOH B1401      32.630  13.322   9.705  1.00  0.00      B    O  
ATOM   4220  H1  HOH B1401      32.829  12.508   9.116  1.00  0.00      B    H  
ATOM   4221  H2  HOH B1401      32.642  12.910  10.641  1.00  0.00      B    H  
ATOM   4222  O   HOH B1402      19.953  18.023  34.676  1.00  0.00      B    O  
ATOM   4223  H1  HOH B1402      19.950  18.336  33.697  1.00  0.00      B    H  
ATOM   4224  H2  HOH B1402      20.911  17.709  34.919  1.00  0.00      B    H  
ATOM   4225  O   HOH B1403      14.901  35.873  30.469  1.00  0.00      B    O  
ATOM   4226  H1  HOH B1403      15.075  34.878  30.142  1.00  0.00      B    H  
ATOM   4227  H2  HOH B1403      15.317  36.486  29.730  1.00  0.00      B    H  
ATOM   4228  O   HOH B1404      30.812  37.600  29.632  1.00  0.00      B    O  
ATOM   4229  H1  HOH B1404      31.547  38.078  30.131  1.00  0.00      B    H  
ATOM   4230  H2  HOH B1404      30.593  38.154  28.830  1.00  0.00      B    H  
ATOM   4231  O   HOH B1405      39.134  25.203  22.869  1.00  0.00      B    O  
ATOM   4232  H1  HOH B1405      39.039  26.221  23.043  1.00  0.00      B    H  
ATOM   4233  H2  HOH B1405      39.270  25.075  21.892  1.00  0.00      B    H  
ATOM   4234  O   HOH B1406      18.510  21.926  10.094  1.00  0.00      B    O  
ATOM   4235  H1  HOH B1406      18.579  21.022  10.461  1.00  0.00      B    H  
ATOM   4236  H2  HOH B1406      18.436  22.498  10.930  1.00  0.00      B    H  
ATOM   4237  O   HOH B1407      22.529   1.916  37.809  1.00  0.00      B    O  
ATOM   4238  H1  HOH B1407      23.173   1.492  38.471  1.00  0.00      B    H  
ATOM   4239  H2  HOH B1407      22.719   1.439  36.906  1.00  0.00      B    H  
ATOM   4240  O   HOH B1408      35.198  33.212  22.944  1.00  0.00      B    O  
ATOM   4241  H1  HOH B1408      35.665  32.333  22.653  1.00  0.00      B    H  
ATOM   4242  H2  HOH B1408      34.805  33.728  22.141  1.00  0.00      B    H  
ATOM   4243  O   HOH B1409      20.103  37.865  31.377  1.00  0.00      B    O  
ATOM   4244  H1  HOH B1409      19.195  37.412  31.204  1.00  0.00      B    H  
ATOM   4245  H2  HOH B1409      20.688  37.233  31.886  1.00  0.00      B    H  
ATOM   4246  O   HOH B1410      10.158  14.453  26.635  1.00  0.00      B    O  
ATOM   4247  H1  HOH B1410      10.396  13.644  26.040  1.00  0.00      B    H  
ATOM   4248  H2  HOH B1410      10.221  14.051  27.591  1.00  0.00      B    H  
ATOM   4249  O   HOH B1411      12.655  35.625  35.303  1.00  0.00      B    O  
ATOM   4250  H1  HOH B1411      12.553  36.482  35.936  1.00  0.00      B    H  
ATOM   4251  H2  HOH B1411      13.184  35.860  34.495  1.00  0.00      B    H  
ATOM   4252  O   HOH B1412      28.410  29.557  11.622  1.00  0.00      B    O  
ATOM   4253  H1  HOH B1412      28.435  30.529  11.930  1.00  0.00      B    H  
ATOM   4254  H2  HOH B1412      28.549  28.944  12.452  1.00  0.00      B    H  
ATOM   4255  O   HOH B1413       0.304  28.324  21.866  1.00  0.00      B    O  
ATOM   4256  H1  HOH B1413       0.960  27.870  21.204  1.00  0.00      B    H  
ATOM   4257  H2  HOH B1413       0.678  29.192  22.194  1.00  0.00      B    H  
ATOM   4258  O   HOH B1414      19.087  16.433  31.848  1.00  0.00      B    O  
ATOM   4259  H1  HOH B1414      18.459  16.073  32.555  1.00  0.00      B    H  
ATOM   4260  H2  HOH B1414      18.927  17.417  31.687  1.00  0.00      B    H  
ATOM   4261  O   HOH B1415      39.000   1.426   7.170  1.00  0.00      B    O  
ATOM   4262  H1  HOH B1415      38.680   1.637   8.137  1.00  0.00      B    H  
ATOM   4263  H2  HOH B1415      39.411   0.464   7.134  1.00  0.00      B    H  
ATOM   4264  O   HOH B1416      31.164  28.715  24.322  1.00  0.00      B    O  
ATOM   4265  H1  HOH B1416      31.570  29.602  24.008  1.00  0.00      B    H  
ATOM   4266  H2  HOH B1416      31.922  28.067  24.595  1.00  0.00      B    H  
ATOM   4267  O   HOH B1417      26.692   7.468  11.976  1.00  0.00      B    O  
ATOM   4268  H1  HOH B1417      26.901   8.275  12.537  1.00  0.00      B    H  
ATOM   4269  H2  HOH B1417      25.713   7.425  11.894  1.00  0.00      B    H  
ATOM   4270  O   HOH B1418      19.749   3.484   3.506  1.00  0.00      B    O  
ATOM   4271  H1  HOH B1418      20.208   4.343   3.673  1.00  0.00      B    H  
ATOM   4272  H2  HOH B1418      19.011   3.340   4.175  1.00  0.00      B    H  
ATOM   4273  O   HOH B1419       1.552  10.796  27.599  1.00  0.00      B    O  
ATOM   4274  H1  HOH B1419       1.224  10.844  26.627  1.00  0.00      B    H  
ATOM   4275  H2  HOH B1419       1.513  11.791  27.994  1.00  0.00      B    H  
ATOM   4276  O   HOH B1420      21.068   1.917   1.667  1.00  0.00      B    O  
ATOM   4277  H1  HOH B1420      20.761   2.264   0.720  1.00  0.00      B    H  
ATOM   4278  H2  HOH B1420      20.441   2.402   2.377  1.00  0.00      B    H  
ATOM   4279  O   HOH B1421      25.472  19.437   9.119  1.00  0.00      B    O  
ATOM   4280  H1  HOH B1421      25.107  18.635   8.659  1.00  0.00      B    H  
ATOM   4281  H2  HOH B1421      25.741  20.133   8.444  1.00  0.00      B    H  
ATOM   4282  O   HOH B1422      23.600   6.890  12.061  1.00  0.00      B    O  
ATOM   4283  H1  HOH B1422      22.669   6.587  12.049  1.00  0.00      B    H  
ATOM   4284  H2  HOH B1422      24.100   6.419  11.420  1.00  0.00      B    H  
ATOM   4285  O   HOH B1423       7.003  30.768   6.400  1.00  0.00      B    O  
ATOM   4286  H1  HOH B1423       6.067  30.532   6.162  1.00  0.00      B    H  
ATOM   4287  H2  HOH B1423       7.547  30.460   5.645  1.00  0.00      B    H  
ATOM   4288  O   HOH B1424       3.477  21.107  18.909  1.00  0.00      B    O  
ATOM   4289  H1  HOH B1424       2.717  20.452  18.634  1.00  0.00      B    H  
ATOM   4290  H2  HOH B1424       3.570  20.988  19.931  1.00  0.00      B    H  
ATOM   4291  O   HOH B1425      30.247  15.294  15.523  1.00  0.00      B    O  
ATOM   4292  H1  HOH B1425      30.417  14.960  14.585  1.00  0.00      B    H  
ATOM   4293  H2  HOH B1425      29.357  14.858  15.789  1.00  0.00      B    H  
ATOM   4294  O   HOH B1426      13.351  23.176  38.385  1.00  0.00      B    O  
ATOM   4295  H1  HOH B1426      13.203  23.108  37.383  1.00  0.00      B    H  
ATOM   4296  H2  HOH B1426      12.939  24.066  38.704  1.00  0.00      B    H  
ATOM   4297  O   HOH B1427       8.771   4.386  38.420  1.00  0.00      B    O  
ATOM   4298  H1  HOH B1427       8.125   5.002  38.105  1.00  0.00      B    H  
ATOM   4299  H2  HOH B1427       8.354   3.689  39.029  1.00  0.00      B    H  
ATOM   4300  O   HOH B1428      13.262  25.309  21.557  1.00  0.00      B    O  
ATOM   4301  H1  HOH B1428      13.633  25.044  22.488  1.00  0.00      B    H  
ATOM   4302  H2  HOH B1428      13.678  26.181  21.325  1.00  0.00      B    H  
ATOM   4303  O   HOH B1429      30.287  35.173  28.429  1.00  0.00      B    O  
ATOM   4304  H1  HOH B1429      30.641  36.087  28.759  1.00  0.00      B    H  
ATOM   4305  H2  HOH B1429      30.731  35.063  27.530  1.00  0.00      B    H  
ATOM   4306  O   HOH B1430       6.730  35.351  21.269  1.00  0.00      B    O  
ATOM   4307  H1  HOH B1430       6.110  35.679  20.555  1.00  0.00      B    H  
ATOM   4308  H2  HOH B1430       6.247  35.574  22.140  1.00  0.00      B    H  
ATOM   4309  O   HOH B1431       8.043   1.096  18.197  1.00  0.00      B    O  
ATOM   4310  H1  HOH B1431       7.567   0.483  18.799  1.00  0.00      B    H  
ATOM   4311  H2  HOH B1431       7.842   0.666  17.299  1.00  0.00      B    H  
ATOM   4312  O   HOH B1432      26.125  23.541  35.071  1.00  0.00      B    O  
ATOM   4313  H1  HOH B1432      25.383  23.392  35.708  1.00  0.00      B    H  
ATOM   4314  H2  HOH B1432      26.558  24.420  35.195  1.00  0.00      B    H  
ATOM   4315  O   HOH B1433      26.791   7.410  32.392  1.00  0.00      B    O  
ATOM   4316  H1  HOH B1433      26.458   6.703  31.804  1.00  0.00      B    H  
ATOM   4317  H2  HOH B1433      26.154   8.212  32.318  1.00  0.00      B    H  
ATOM   4318  O   HOH B1434      32.297  14.153  20.973  1.00  0.00      B    O  
ATOM   4319  H1  HOH B1434      32.291  14.542  20.046  1.00  0.00      B    H  
ATOM   4320  H2  HOH B1434      33.145  13.586  21.069  1.00  0.00      B    H  
ATOM   4321  O   HOH B1435      38.209  11.465  29.961  1.00  0.00      B    O  
ATOM   4322  H1  HOH B1435      37.534  11.233  29.230  1.00  0.00      B    H  
ATOM   4323  H2  HOH B1435      38.336  12.506  29.964  1.00  0.00      B    H  
ATOM   4324  O   HOH B1436      35.238  37.918   7.577  1.00  0.00      B    O  
ATOM   4325  H1  HOH B1436      34.830  37.479   8.396  1.00  0.00      B    H  
ATOM   4326  H2  HOH B1436      35.122  37.239   6.861  1.00  0.00      B    H  
ATOM   4327  O   HOH B1437      16.836  20.875  37.612  1.00  0.00      B    O  
ATOM   4328  H1  HOH B1437      17.219  20.178  38.206  1.00  0.00      B    H  
ATOM   4329  H2  HOH B1437      17.128  20.616  36.710  1.00  0.00      B    H  
ATOM   4330  O   HOH B1438      29.237  32.897   3.902  1.00  0.00      B    O  
ATOM   4331  H1  HOH B1438      30.170  32.481   3.735  1.00  0.00      B    H  
ATOM   4332  H2  HOH B1438      28.789  32.520   4.730  1.00  0.00      B    H  
ATOM   4333  O   HOH B1439      32.102  30.673  22.453  1.00  0.00      B    O  
ATOM   4334  H1  HOH B1439      31.422  30.733  21.704  1.00  0.00      B    H  
ATOM   4335  H2  HOH B1439      32.861  30.098  22.029  1.00  0.00      B    H  
ATOM   4336  O   HOH B1440      38.438  20.974  12.226  1.00  0.00      B    O  
ATOM   4337  H1  HOH B1440      39.160  21.639  11.910  1.00  0.00      B    H  
ATOM   4338  H2  HOH B1440      38.489  20.187  11.649  1.00  0.00      B    H  
ATOM   4339  O   HOH B1441       0.789  25.267   0.513  1.00  0.00      B    O  
ATOM   4340  H1  HOH B1441       1.235  24.398   0.500  1.00  0.00      B    H  
ATOM   4341  H2  HOH B1441       1.456  25.876   0.909  1.00  0.00      B    H  
ATOM   4342  O   HOH B1442      36.835  22.519  25.325  1.00  0.00      B    O  
ATOM   4343  H1  HOH B1442      35.995  23.174  25.388  1.00  0.00      B    H  
ATOM   4344  H2  HOH B1442      37.634  22.993  25.695  1.00  0.00      B    H  
ATOM   4345  O   HOH B1443      18.849  10.951   7.657  1.00  0.00      B    O  
ATOM   4346  H1  HOH B1443      19.229  10.129   8.197  1.00  0.00      B    H  
ATOM   4347  H2  HOH B1443      18.153  10.625   6.984  1.00  0.00      B    H  
ATOM   4348  O   HOH B1444      34.905  11.985  31.256  1.00  0.00      B    O  
ATOM   4349  H1  HOH B1444      35.352  12.857  31.012  1.00  0.00      B    H  
ATOM   4350  H2  HOH B1444      34.128  12.224  31.855  1.00  0.00      B    H  
ATOM   4351  O   HOH B1445      11.811  26.023  34.883  1.00  0.00      B    O  
ATOM   4352  H1  HOH B1445      11.537  26.850  35.403  1.00  0.00      B    H  
ATOM   4353  H2  HOH B1445      11.133  25.794  34.144  1.00  0.00      B    H  
ATOM   4354  O   HOH B1446      31.055  13.194   3.645  1.00  0.00      B    O  
ATOM   4355  H1  HOH B1446      31.197  13.378   2.707  1.00  0.00      B    H  
ATOM   4356  H2  HOH B1446      30.927  14.144   4.107  1.00  0.00      B    H  
ATOM   4357  O   HOH B1447       9.150  30.044  24.753  1.00  0.00      B    O  
ATOM   4358  H1  HOH B1447       9.215  30.939  25.230  1.00  0.00      B    H  
ATOM   4359  H2  HOH B1447       9.416  29.310  25.363  1.00  0.00      B    H  
ATOM   4360  O   HOH B1448      37.800  13.872   5.067  1.00  0.00      B    O  
ATOM   4361  H1  HOH B1448      36.817  13.983   5.129  1.00  0.00      B    H  
ATOM   4362  H2  HOH B1448      38.092  13.342   4.266  1.00  0.00      B    H  
ATOM   4363  O   HOH B1449       6.926  27.019  16.455  1.00  0.00      B    O  
ATOM   4364  H1  HOH B1449       7.404  26.191  16.435  1.00  0.00      B    H  
ATOM   4365  H2  HOH B1449       7.228  27.590  17.230  1.00  0.00      B    H  
ATOM   4366  O   HOH B1450      12.058  25.984  39.023  1.00  0.00      B    O  
ATOM   4367  H1  HOH B1450      12.613  26.193  39.822  1.00  0.00      B    H  
ATOM   4368  H2  HOH B1450      12.140  26.749  38.393  1.00  0.00      B    H  
ATOM   4369  O   HOH B1451       0.015  15.288  26.857  1.00  0.00      B    O  
ATOM   4370  H1  HOH B1451      -0.201  16.261  26.759  1.00  0.00      B    H  
ATOM   4371  H2  HOH B1451       0.398  14.918  25.954  1.00  0.00      B    H  
ATOM   4372  O   HOH B1452       7.629  26.595  34.953  1.00  0.00      B    O  
ATOM   4373  H1  HOH B1452       7.467  25.573  35.022  1.00  0.00      B    H  
ATOM   4374  H2  HOH B1452       7.051  27.045  35.625  1.00  0.00      B    H  
ATOM   4375  O   HOH B1453      23.220   1.945  17.275  1.00  0.00      B    O  
ATOM   4376  H1  HOH B1453      22.810   1.950  18.191  1.00  0.00      B    H  
ATOM   4377  H2  HOH B1453      24.153   1.612  17.390  1.00  0.00      B    H  
ATOM   4378  O   HOH B1454      10.900   7.560   9.214  1.00  0.00      B    O  
ATOM   4379  H1  HOH B1454       9.974   7.233   9.498  1.00  0.00      B    H  
ATOM   4380  H2  HOH B1454      11.002   7.378   8.227  1.00  0.00      B    H  
ATOM   4381  O   HOH B1455      12.972  26.077  29.803  1.00  0.00      B    O  
ATOM   4382  H1  HOH B1455      13.258  25.745  28.882  1.00  0.00      B    H  
ATOM   4383  H2  HOH B1455      12.654  25.257  30.277  1.00  0.00      B    H  
ATOM   4384  O   HOH B1456      27.678   7.408  34.994  1.00  0.00      B    O  
ATOM   4385  H1  HOH B1456      27.429   7.252  34.009  1.00  0.00      B    H  
ATOM   4386  H2  HOH B1456      28.113   8.298  35.061  1.00  0.00      B    H  
ATOM   4387  O   HOH B1457      31.886   1.667  14.992  1.00  0.00      B    O  
ATOM   4388  H1  HOH B1457      32.361   2.500  14.846  1.00  0.00      B    H  
ATOM   4389  H2  HOH B1457      32.238   1.333  15.890  1.00  0.00      B    H  
ATOM   4390  O   HOH B1458       3.964  31.061  30.338  1.00  0.00      B    O  
ATOM   4391  H1  HOH B1458       3.224  31.722  30.292  1.00  0.00      B    H  
ATOM   4392  H2  HOH B1458       4.573  31.209  29.524  1.00  0.00      B    H  
ATOM   4393  O   HOH B1459      30.670  33.096  30.652  1.00  0.00      B    O  
ATOM   4394  H1  HOH B1459      29.796  32.659  31.032  1.00  0.00      B    H  
ATOM   4395  H2  HOH B1459      30.432  33.906  30.129  1.00  0.00      B    H  
ATOM   4396  O   HOH B1460      25.230  15.698  25.408  1.00  0.00      B    O  
ATOM   4397  H1  HOH B1460      24.919  16.643  25.390  1.00  0.00      B    H  
ATOM   4398  H2  HOH B1460      24.426  15.068  25.479  1.00  0.00      B    H  
ATOM   4399  O   HOH B1461      27.197   2.519  15.148  1.00  0.00      B    O  
ATOM   4400  H1  HOH B1461      27.592   2.389  16.051  1.00  0.00      B    H  
ATOM   4401  H2  HOH B1461      26.496   3.228  15.221  1.00  0.00      B    H  
ATOM   4402  O   HOH B1462      29.879   8.112  13.984  1.00  0.00      B    O  
ATOM   4403  H1  HOH B1462      29.374   7.299  13.618  1.00  0.00      B    H  
ATOM   4404  H2  HOH B1462      30.533   8.340  13.253  1.00  0.00      B    H  
ATOM   4405  O   HOH B1463      34.892   4.707  33.412  1.00  0.00      B    O  
ATOM   4406  H1  HOH B1463      35.294   3.948  32.921  1.00  0.00      B    H  
ATOM   4407  H2  HOH B1463      34.930   4.518  34.377  1.00  0.00      B    H  
ATOM   4408  O   HOH B1464      35.803  32.150   9.218  1.00  0.00      B    O  
ATOM   4409  H1  HOH B1464      35.951  33.062   8.844  1.00  0.00      B    H  
ATOM   4410  H2  HOH B1464      36.618  31.539   9.000  1.00  0.00      B    H  
ATOM   4411  O   HOH B1465      10.615  26.299  24.231  1.00  0.00      B    O  
ATOM   4412  H1  HOH B1465      10.545  26.158  23.227  1.00  0.00      B    H  
ATOM   4413  H2  HOH B1465      10.600  25.332  24.655  1.00  0.00      B    H  
ATOM   4414  O   HOH B1466       5.239  14.439  29.758  1.00  0.00      B    O  
ATOM   4415  H1  HOH B1466       5.195  15.457  29.814  1.00  0.00      B    H  
ATOM   4416  H2  HOH B1466       4.369  14.126  29.316  1.00  0.00      B    H  
ATOM   4417  O   HOH B1467      12.435   0.336   8.071  1.00  0.00      B    O  
ATOM   4418  H1  HOH B1467      11.973  -0.425   8.635  1.00  0.00      B    H  
ATOM   4419  H2  HOH B1467      12.071   0.279   7.090  1.00  0.00      B    H  
ATOM   4420  O   HOH B1468      18.559  38.240   1.809  1.00  0.00      B    O  
ATOM   4421  H1  HOH B1468      17.758  38.351   2.440  1.00  0.00      B    H  
ATOM   4422  H2  HOH B1468      18.432  38.941   1.132  1.00  0.00      B    H  
ATOM   4423  O   HOH B1469      28.331  21.131   7.975  1.00  0.00      B    O  
ATOM   4424  H1  HOH B1469      28.656  20.223   7.573  1.00  0.00      B    H  
ATOM   4425  H2  HOH B1469      27.548  21.381   7.430  1.00  0.00      B    H  
ATOM   4426  O   HOH B1470      38.572  28.386  32.911  1.00  0.00      B    O  
ATOM   4427  H1  HOH B1470      37.945  29.084  32.540  1.00  0.00      B    H  
ATOM   4428  H2  HOH B1470      38.161  28.019  33.791  1.00  0.00      B    H  
ATOM   4429  O   HOH B1471      20.039  24.283   3.222  1.00  0.00      B    O  
ATOM   4430  H1  HOH B1471      19.763  23.353   2.940  1.00  0.00      B    H  
ATOM   4431  H2  HOH B1471      19.156  24.674   3.525  1.00  0.00      B    H  
ATOM   4432  O   HOH B1472       5.365  21.358  34.511  1.00  0.00      B    O  
ATOM   4433  H1  HOH B1472       5.004  20.441  34.110  1.00  0.00      B    H  
ATOM   4434  H2  HOH B1472       4.577  21.969  34.751  1.00  0.00      B    H  
ATOM   4435  O   HOH B1473      26.210   0.837  13.332  1.00  0.00      B    O  
ATOM   4436  H1  HOH B1473      25.323   0.324  13.526  1.00  0.00      B    H  
ATOM   4437  H2  HOH B1473      26.330   1.518  14.007  1.00  0.00      B    H  
ATOM   4438  O   HOH B1474      21.518   1.334  25.754  1.00  0.00      B    O  
ATOM   4439  H1  HOH B1474      22.333   1.601  26.260  1.00  0.00      B    H  
ATOM   4440  H2  HOH B1474      21.450   1.857  24.949  1.00  0.00      B    H  
ATOM   4441  O   HOH B1475       2.371  37.935  33.704  1.00  0.00      B    O  
ATOM   4442  H1  HOH B1475       2.659  36.930  33.803  1.00  0.00      B    H  
ATOM   4443  H2  HOH B1475       3.237  38.444  33.750  1.00  0.00      B    H  
ATOM   4444  O   HOH B1476      38.658   2.538  14.522  1.00  0.00      B    O  
ATOM   4445  H1  HOH B1476      39.389   1.907  14.340  1.00  0.00      B    H  
ATOM   4446  H2  HOH B1476      38.624   3.267  13.818  1.00  0.00      B    H  
ATOM   4447  O   HOH B1477       8.329   7.170   9.943  1.00  0.00      B    O  
ATOM   4448  H1  HOH B1477       7.701   6.584   9.308  1.00  0.00      B    H  
ATOM   4449  H2  HOH B1477       7.749   7.481  10.706  1.00  0.00      B    H  
ATOM   4450  O   HOH B1478      30.927  15.678   4.930  1.00  0.00      B    O  
ATOM   4451  H1  HOH B1478      31.097  16.023   5.855  1.00  0.00      B    H  
ATOM   4452  H2  HOH B1478      30.113  16.209   4.588  1.00  0.00      B    H  
ATOM   4453  O   HOH B1479      32.869  14.392  37.039  1.00  0.00      B    O  
ATOM   4454  H1  HOH B1479      33.433  13.980  37.775  1.00  0.00      B    H  
ATOM   4455  H2  HOH B1479      32.833  15.376  37.296  1.00  0.00      B    H  
ATOM   4456  O   HOH B1480       6.316  11.097  20.620  1.00  0.00      B    O  
ATOM   4457  H1  HOH B1480       6.780  10.199  20.594  1.00  0.00      B    H  
ATOM   4458  H2  HOH B1480       6.747  11.748  19.954  1.00  0.00      B    H  
ATOM   4459  O   HOH B1481       4.278  38.044  26.207  1.00  0.00      B    O  
ATOM   4460  H1  HOH B1481       3.748  37.977  25.382  1.00  0.00      B    H  
ATOM   4461  H2  HOH B1481       5.209  37.750  25.926  1.00  0.00      B    H  
ATOM   4462  O   HOH B1482       5.411   3.973  10.854  1.00  0.00      B    O  
ATOM   4463  H1  HOH B1482       5.993   3.200  10.522  1.00  0.00      B    H  
ATOM   4464  H2  HOH B1482       5.399   4.741  10.146  1.00  0.00      B    H  
ATOM   4465  O   HOH B1483      30.292  30.686  20.456  1.00  0.00      B    O  
ATOM   4466  H1  HOH B1483      31.012  31.049  19.817  1.00  0.00      B    H  
ATOM   4467  H2  HOH B1483      29.754  29.947  19.960  1.00  0.00      B    H  
ATOM   4468  O   HOH B1484      25.559  23.577  23.872  1.00  0.00      B    O  
ATOM   4469  H1  HOH B1484      24.940  22.768  23.724  1.00  0.00      B    H  
ATOM   4470  H2  HOH B1484      26.546  23.247  23.778  1.00  0.00      B    H  
ATOM   4471  O   HOH B1485      16.192   4.433  32.644  1.00  0.00      B    O  
ATOM   4472  H1  HOH B1485      15.765   5.202  33.226  1.00  0.00      B    H  
ATOM   4473  H2  HOH B1485      16.831   4.829  31.944  1.00  0.00      B    H  
ATOM   4474  O   HOH B1486       2.688  28.764  27.098  1.00  0.00      B    O  
ATOM   4475  H1  HOH B1486       3.002  29.731  27.134  1.00  0.00      B    H  
ATOM   4476  H2  HOH B1486       2.569  28.348  28.054  1.00  0.00      B    H  
ATOM   4477  O   HOH B1487       7.007   7.175  15.052  1.00  0.00      B    O  
ATOM   4478  H1  HOH B1487       7.579   7.326  15.895  1.00  0.00      B    H  
ATOM   4479  H2  HOH B1487       7.328   6.305  14.644  1.00  0.00      B    H  
ATOM   4480  O   HOH B1488      10.291  19.878  10.610  1.00  0.00      B    O  
ATOM   4481  H1  HOH B1488      10.889  20.642  10.210  1.00  0.00      B    H  
ATOM   4482  H2  HOH B1488      10.551  19.693  11.624  1.00  0.00      B    H  
ATOM   4483  O   HOH B1489      22.693  27.111  25.476  1.00  0.00      B    O  
ATOM   4484  H1  HOH B1489      22.418  26.125  25.336  1.00  0.00      B    H  
ATOM   4485  H2  HOH B1489      23.197  27.255  26.334  1.00  0.00      B    H  
ATOM   4486  O   HOH B1490      19.969  32.434  24.271  1.00  0.00      B    O  
ATOM   4487  H1  HOH B1490      19.150  32.687  24.796  1.00  0.00      B    H  
ATOM   4488  H2  HOH B1490      19.835  32.814  23.353  1.00  0.00      B    H  
ATOM   4489  O   HOH B1491      28.185   1.795  29.561  1.00  0.00      B    O  
ATOM   4490  H1  HOH B1491      27.456   2.322  30.045  1.00  0.00      B    H  
ATOM   4491  H2  HOH B1491      27.778   1.397  28.771  1.00  0.00      B    H  
ATOM   4492  O   HOH B1492      10.454  36.145  12.367  1.00  0.00      B    O  
ATOM   4493  H1  HOH B1492      11.309  36.146  11.815  1.00  0.00      B    H  
ATOM   4494  H2  HOH B1492      10.012  35.259  12.155  1.00  0.00      B    H  
ATOM   4495  O   HOH B1493      23.576   3.344  26.591  1.00  0.00      B    O  
ATOM   4496  H1  HOH B1493      23.628   3.470  25.557  1.00  0.00      B    H  
ATOM   4497  H2  HOH B1493      24.272   2.724  26.916  1.00  0.00      B    H  
ATOM   4498  O   HOH B1494      19.339  29.527   5.759  1.00  0.00      B    O  
ATOM   4499  H1  HOH B1494      19.246  29.290   4.727  1.00  0.00      B    H  
ATOM   4500  H2  HOH B1494      18.395  29.724   5.998  1.00  0.00      B    H  
ATOM   4501  O   HOH B1495      35.554   8.540   2.791  1.00  0.00      B    O  
ATOM   4502  H1  HOH B1495      36.293   9.017   2.326  1.00  0.00      B    H  
ATOM   4503  H2  HOH B1495      35.067   7.974   2.144  1.00  0.00      B    H  
ATOM   4504  O   HOH B1496       5.750  28.537  24.973  1.00  0.00      B    O  
ATOM   4505  H1  HOH B1496       5.038  27.879  24.779  1.00  0.00      B    H  
ATOM   4506  H2  HOH B1496       6.615  28.054  24.922  1.00  0.00      B    H  
ATOM   4507  O   HOH B1497      19.329  30.251  37.416  1.00  0.00      B    O  
ATOM   4508  H1  HOH B1497      19.298  29.702  36.516  1.00  0.00      B    H  
ATOM   4509  H2  HOH B1497      19.439  31.210  37.280  1.00  0.00      B    H  
ATOM   4510  O   HOH B1498      38.702  33.797  34.949  1.00  0.00      B    O  
ATOM   4511  H1  HOH B1498      38.374  33.018  35.530  1.00  0.00      B    H  
ATOM   4512  H2  HOH B1498      38.206  33.637  34.056  1.00  0.00      B    H  
ATOM   4513  O   HOH B1499      19.726  36.485  26.629  1.00  0.00      B    O  
ATOM   4514  H1  HOH B1499      19.520  37.503  26.768  1.00  0.00      B    H  
ATOM   4515  H2  HOH B1499      20.695  36.249  26.651  1.00  0.00      B    H  
ATOM   4516  O   HOH B1500      31.060  18.829  25.772  1.00  0.00      B    O  
ATOM   4517  H1  HOH B1500      31.496  17.914  25.701  1.00  0.00      B    H  
ATOM   4518  H2  HOH B1500      30.647  18.938  26.686  1.00  0.00      B    H  
ATOM   4519  O   HOH B1501      18.073  19.565   0.484  1.00  0.00      B    O  
ATOM   4520  H1  HOH B1501      17.638  19.140   1.335  1.00  0.00      B    H  
ATOM   4521  H2  HOH B1501      18.505  18.777  -0.071  1.00  0.00      B    H  
ATOM   4522  O   HOH B1502      13.820   4.059  31.002  1.00  0.00      B    O  
ATOM   4523  H1  HOH B1502      13.792   3.411  30.212  1.00  0.00      B    H  
ATOM   4524  H2  HOH B1502      14.682   3.929  31.513  1.00  0.00      B    H  
ATOM   4525  O   HOH B1503       9.624  11.340   6.715  1.00  0.00      B    O  
ATOM   4526  H1  HOH B1503       8.843  12.031   6.811  1.00  0.00      B    H  
ATOM   4527  H2  HOH B1503       9.441  10.569   7.347  1.00  0.00      B    H  
ATOM   4528  O   HOH B1504      38.729  35.668   8.096  1.00  0.00      B    O  
ATOM   4529  H1  HOH B1504      38.494  36.496   8.516  1.00  0.00      B    H  
ATOM   4530  H2  HOH B1504      37.938  35.527   7.408  1.00  0.00      B    H  
ATOM   4531  O   HOH B1505       9.585  14.125  35.998  1.00  0.00      B    O  
ATOM   4532  H1  HOH B1505       8.924  13.904  36.730  1.00  0.00      B    H  
ATOM   4533  H2  HOH B1505      10.204  13.349  35.792  1.00  0.00      B    H  
ATOM   4534  O   HOH B1506       6.320  28.859  14.504  1.00  0.00      B    O  
ATOM   4535  H1  HOH B1506       6.131  29.678  15.102  1.00  0.00      B    H  
ATOM   4536  H2  HOH B1506       6.254  28.000  15.110  1.00  0.00      B    H  
ATOM   4537  O   HOH B1507       9.225  25.594  -0.019  1.00  0.00      B    O  
ATOM   4538  H1  HOH B1507       9.443  24.617   0.155  1.00  0.00      B    H  
ATOM   4539  H2  HOH B1507      10.066  26.097  -0.011  1.00  0.00      B    H  
ATOM   4540  O   HOH B1508      20.540  10.500  15.071  1.00  0.00      B    O  
ATOM   4541  H1  HOH B1508      21.261  11.176  15.296  1.00  0.00      B    H  
ATOM   4542  H2  HOH B1508      20.949   9.846  14.435  1.00  0.00      B    H  
ATOM   4543  O   HOH B1509       7.495  10.447  37.705  1.00  0.00      B    O  
ATOM   4544  H1  HOH B1509       8.046   9.686  38.130  1.00  0.00      B    H  
ATOM   4545  H2  HOH B1509       7.547  11.180  38.421  1.00  0.00      B    H  
ATOM   4546  O   HOH B1510       1.649  22.006   3.423  1.00  0.00      B    O  
ATOM   4547  H1  HOH B1510       1.075  21.812   4.258  1.00  0.00      B    H  
ATOM   4548  H2  HOH B1510       1.732  23.008   3.363  1.00  0.00      B    H  
ATOM   4549  O   HOH B1511      33.336  10.314  29.692  1.00  0.00      B    O  
ATOM   4550  H1  HOH B1511      33.619  10.814  30.510  1.00  0.00      B    H  
ATOM   4551  H2  HOH B1511      32.894   9.440  29.964  1.00  0.00      B    H  
ATOM   4552  O   HOH B1512      18.422  12.983   3.076  1.00  0.00      B    O  
ATOM   4553  H1  HOH B1512      18.126  12.882   2.118  1.00  0.00      B    H  
ATOM   4554  H2  HOH B1512      18.874  12.080   3.351  1.00  0.00      B    H  
ATOM   4555  O   HOH B1513      17.595  29.786  25.503  1.00  0.00      B    O  
ATOM   4556  H1  HOH B1513      17.053  29.601  26.302  1.00  0.00      B    H  
ATOM   4557  H2  HOH B1513      18.340  29.115  25.382  1.00  0.00      B    H  
ATOM   4558  O   HOH B1514      29.764  29.299   9.201  1.00  0.00      B    O  
ATOM   4559  H1  HOH B1514      29.800  30.306   9.071  1.00  0.00      B    H  
ATOM   4560  H2  HOH B1514      29.197  29.130  10.036  1.00  0.00      B    H  
ATOM   4561  O   HOH B1515      34.234  38.132  35.072  1.00  0.00      B    O  
ATOM   4562  H1  HOH B1515      33.915  37.550  35.868  1.00  0.00      B    H  
ATOM   4563  H2  HOH B1515      34.018  37.611  34.247  1.00  0.00      B    H  
ATOM   4564  O   HOH B1516      29.885  32.044  26.875  1.00  0.00      B    O  
ATOM   4565  H1  HOH B1516      30.569  32.817  26.989  1.00  0.00      B    H  
ATOM   4566  H2  HOH B1516      30.386  31.174  27.162  1.00  0.00      B    H  
ATOM   4567  O   HOH B1517      38.424   0.225  21.590  1.00  0.00      B    O  
ATOM   4568  H1  HOH B1517      39.397   0.509  21.308  1.00  0.00      B    H  
ATOM   4569  H2  HOH B1517      38.200  -0.706  21.168  1.00  0.00      B    H  
ATOM   4570  O   HOH B1518      32.941  22.372  22.528  1.00  0.00      B    O  
ATOM   4571  H1  HOH B1518      33.786  21.863  22.596  1.00  0.00      B    H  
ATOM   4572  H2  HOH B1518      32.908  23.056  21.759  1.00  0.00      B    H  
ATOM   4573  O   HOH B1519       1.877  19.729   1.973  1.00  0.00      B    O  
ATOM   4574  H1  HOH B1519       2.319  19.046   2.548  1.00  0.00      B    H  
ATOM   4575  H2  HOH B1519       1.662  20.495   2.622  1.00  0.00      B    H  
ATOM   4576  O   HOH B1520       2.964   3.427  14.452  1.00  0.00      B    O  
ATOM   4577  H1  HOH B1520       3.069   3.009  13.557  1.00  0.00      B    H  
ATOM   4578  H2  HOH B1520       3.873   3.827  14.590  1.00  0.00      B    H  
ATOM   4579  O   HOH B1521       3.773  26.859  24.457  1.00  0.00      B    O  
ATOM   4580  H1  HOH B1521       3.894  25.980  24.126  1.00  0.00      B    H  
ATOM   4581  H2  HOH B1521       3.168  26.785  25.312  1.00  0.00      B    H  
ATOM   4582  O   HOH B1522      15.823   2.341  24.337  1.00  0.00      B    O  
ATOM   4583  H1  HOH B1522      15.653   2.488  25.293  1.00  0.00      B    H  
ATOM   4584  H2  HOH B1522      16.227   1.410  24.360  1.00  0.00      B    H  
ATOM   4585  O   HOH B1523      20.853  30.417  30.724  1.00  0.00      B    O  
ATOM   4586  H1  HOH B1523      20.493  30.625  29.758  1.00  0.00      B    H  
ATOM   4587  H2  HOH B1523      21.373  31.184  31.089  1.00  0.00      B    H  
ATOM   4588  O   HOH B1524      33.091  29.717   7.330  1.00  0.00      B    O  
ATOM   4589  H1  HOH B1524      32.134  29.684   7.069  1.00  0.00      B    H  
ATOM   4590  H2  HOH B1524      33.610  29.525   6.491  1.00  0.00      B    H  
ATOM   4591  O   HOH B1525      36.524  26.398  37.457  1.00  0.00      B    O  
ATOM   4592  H1  HOH B1525      36.289  27.179  38.079  1.00  0.00      B    H  
ATOM   4593  H2  HOH B1525      37.504  26.211  37.561  1.00  0.00      B    H  
ATOM   4594  O   HOH B1526       4.233  33.778  22.159  1.00  0.00      B    O  
ATOM   4595  H1  HOH B1526       4.935  33.335  21.571  1.00  0.00      B    H  
ATOM   4596  H2  HOH B1526       3.415  33.710  21.584  1.00  0.00      B    H  
ATOM   4597  O   HOH B1527       1.688   1.603  24.224  1.00  0.00      B    O  
ATOM   4598  H1  HOH B1527       0.703   1.437  24.480  1.00  0.00      B    H  
ATOM   4599  H2  HOH B1527       1.687   2.304  23.509  1.00  0.00      B    H  
ATOM   4600  O   HOH B1528      25.966  31.342  14.957  1.00  0.00      B    O  
ATOM   4601  H1  HOH B1528      26.810  30.989  15.387  1.00  0.00      B    H  
ATOM   4602  H2  HOH B1528      26.056  32.328  15.124  1.00  0.00      B    H  
ATOM   4603  O   HOH B1529      24.630  12.237   6.654  1.00  0.00      B    O  
ATOM   4604  H1  HOH B1529      24.703  13.275   6.368  1.00  0.00      B    H  
ATOM   4605  H2  HOH B1529      24.402  11.799   5.822  1.00  0.00      B    H  
ATOM   4606  O   HOH B1530      26.773   3.693  34.010  1.00  0.00      B    O  
ATOM   4607  H1  HOH B1530      26.033   4.416  34.055  1.00  0.00      B    H  
ATOM   4608  H2  HOH B1530      26.352   2.820  34.247  1.00  0.00      B    H  
ATOM   4609  O   HOH B1531      37.708  -0.249   4.244  1.00  0.00      B    O  
ATOM   4610  H1  HOH B1531      38.080  -0.105   5.134  1.00  0.00      B    H  
ATOM   4611  H2  HOH B1531      36.871   0.365   3.983  1.00  0.00      B    H  
ATOM   4612  O   HOH B1532       7.237  18.143  33.253  1.00  0.00      B    O  
ATOM   4613  H1  HOH B1532       7.487  18.506  32.317  1.00  0.00      B    H  
ATOM   4614  H2  HOH B1532       7.805  18.589  33.958  1.00  0.00      B    H  
ATOM   4615  O   HOH B1533      29.658  18.792   7.255  1.00  0.00      B    O  
ATOM   4616  H1  HOH B1533      29.087  18.592   8.083  1.00  0.00      B    H  
ATOM   4617  H2  HOH B1533      30.498  18.316   7.342  1.00  0.00      B    H  
ATOM   4618  O   HOH B1534       0.175  11.436  17.413  1.00  0.00      B    O  
ATOM   4619  H1  HOH B1534       0.201  11.166  16.455  1.00  0.00      B    H  
ATOM   4620  H2  HOH B1534      -0.206  12.374  17.507  1.00  0.00      B    H  
ATOM   4621  O   HOH B1535      12.346  19.785  32.202  1.00  0.00      B    O  
ATOM   4622  H1  HOH B1535      11.429  20.202  32.153  1.00  0.00      B    H  
ATOM   4623  H2  HOH B1535      12.398  18.978  31.567  1.00  0.00      B    H  
ATOM   4624  O   HOH B1536      13.904  24.445  23.954  1.00  0.00      B    O  
ATOM   4625  H1  HOH B1536      14.514  23.657  23.764  1.00  0.00      B    H  
ATOM   4626  H2  HOH B1536      12.961  24.103  24.005  1.00  0.00      B    H  
ATOM   4627  O   HOH B1537      19.084  37.717   6.243  1.00  0.00      B    O  
ATOM   4628  H1  HOH B1537      19.496  37.616   5.266  1.00  0.00      B    H  
ATOM   4629  H2  HOH B1537      19.003  36.745   6.589  1.00  0.00      B    H  
ATOM   4630  O   HOH B1538      22.882   2.360   7.371  1.00  0.00      B    O  
ATOM   4631  H1  HOH B1538      23.754   1.870   7.098  1.00  0.00      B    H  
ATOM   4632  H2  HOH B1538      23.085   2.998   8.129  1.00  0.00      B    H  
ATOM   4633  O   HOH B1539       2.380   5.730  27.188  1.00  0.00      B    O  
ATOM   4634  H1  HOH B1539       1.806   6.617  27.141  1.00  0.00      B    H  
ATOM   4635  H2  HOH B1539       1.804   4.926  27.313  1.00  0.00      B    H  
ATOM   4636  O   HOH B1540      19.826  17.923  38.373  1.00  0.00      B    O  
ATOM   4637  H1  HOH B1540      20.637  18.227  38.887  1.00  0.00      B    H  
ATOM   4638  H2  HOH B1540      20.157  17.345  37.559  1.00  0.00      B    H  
ATOM   4639  O   HOH B1541      26.868   4.871   1.510  1.00  0.00      B    O  
ATOM   4640  H1  HOH B1541      26.461   4.033   1.889  1.00  0.00      B    H  
ATOM   4641  H2  HOH B1541      27.916   4.763   1.527  1.00  0.00      B    H  
ATOM   4642  O   HOH B1542      37.808   7.127  24.006  1.00  0.00      B    O  
ATOM   4643  H1  HOH B1542      37.061   6.727  24.612  1.00  0.00      B    H  
ATOM   4644  H2  HOH B1542      37.407   7.539  23.183  1.00  0.00      B    H  
ATOM   4645  O   HOH B1543       5.730  24.835   2.390  1.00  0.00      B    O  
ATOM   4646  H1  HOH B1543       5.671  23.989   1.834  1.00  0.00      B    H  
ATOM   4647  H2  HOH B1543       6.484  24.783   3.024  1.00  0.00      B    H  
ATOM   4648  O   HOH B1544      14.007  19.559  12.454  1.00  0.00      B    O  
ATOM   4649  H1  HOH B1544      13.296  19.301  13.091  1.00  0.00      B    H  
ATOM   4650  H2  HOH B1544      14.840  19.087  12.752  1.00  0.00      B    H  
ATOM   4651  O   HOH B1545      30.834  20.864   5.627  1.00  0.00      B    O  
ATOM   4652  H1  HOH B1545      30.477  19.944   5.869  1.00  0.00      B    H  
ATOM   4653  H2  HOH B1545      31.595  21.025   6.312  1.00  0.00      B    H  
ATOM   4654  O   HOH B1546      29.652   9.425  32.935  1.00  0.00      B    O  
ATOM   4655  H1  HOH B1546      29.372   9.987  33.743  1.00  0.00      B    H  
ATOM   4656  H2  HOH B1546      29.182   9.648  32.055  1.00  0.00      B    H  
ATOM   4657  O   HOH B1547      23.069  23.097  27.665  1.00  0.00      B    O  
ATOM   4658  H1  HOH B1547      23.497  23.800  27.097  1.00  0.00      B    H  
ATOM   4659  H2  HOH B1547      22.181  23.476  28.003  1.00  0.00      B    H  
ATOM   4660  O   HOH B1548      28.184  29.022  27.624  1.00  0.00      B    O  
ATOM   4661  H1  HOH B1548      27.507  29.780  27.536  1.00  0.00      B    H  
ATOM   4662  H2  HOH B1548      28.425  28.752  26.640  1.00  0.00      B    H  
ATOM   4663  O   HOH B1549       6.515  37.266   2.750  1.00  0.00      B    O  
ATOM   4664  H1  HOH B1549       5.787  37.674   2.255  1.00  0.00      B    H  
ATOM   4665  H2  HOH B1549       7.217  37.060   2.046  1.00  0.00      B    H  
ATOM   4666  O   HOH B1550      31.295  21.552  32.827  1.00  0.00      B    O  
ATOM   4667  H1  HOH B1550      30.939  21.197  31.962  1.00  0.00      B    H  
ATOM   4668  H2  HOH B1550      30.674  22.281  33.141  1.00  0.00      B    H  
ATOM   4669  O   HOH B1551      27.468   9.399  14.107  1.00  0.00      B    O  
ATOM   4670  H1  HOH B1551      28.351   8.954  14.104  1.00  0.00      B    H  
ATOM   4671  H2  HOH B1551      27.460  10.114  14.774  1.00  0.00      B    H  
ATOM   4672  O   HOH B1552      17.137  28.122  34.271  1.00  0.00      B    O  
ATOM   4673  H1  HOH B1552      17.065  27.503  33.513  1.00  0.00      B    H  
ATOM   4674  H2  HOH B1552      16.925  27.538  35.059  1.00  0.00      B    H  
ATOM   4675  O   HOH B1553      32.879   0.958  17.409  1.00  0.00      B    O  
ATOM   4676  H1  HOH B1553      32.965  -0.012  17.370  1.00  0.00      B    H  
ATOM   4677  H2  HOH B1553      33.732   1.453  17.484  1.00  0.00      B    H  
ATOM   4678  O   HOH B1554      14.458  31.286  25.064  1.00  0.00      B    O  
ATOM   4679  H1  HOH B1554      14.663  31.707  25.965  1.00  0.00      B    H  
ATOM   4680  H2  HOH B1554      13.744  31.841  24.620  1.00  0.00      B    H  
ATOM   4681  O   HOH B1555      27.983  32.106   6.209  1.00  0.00      B    O  
ATOM   4682  H1  HOH B1555      27.716  31.154   6.089  1.00  0.00      B    H  
ATOM   4683  H2  HOH B1555      27.246  32.530   6.742  1.00  0.00      B    H  
ATOM   4684  O   HOH B1556      25.090  22.108  10.922  1.00  0.00      B    O  
ATOM   4685  H1  HOH B1556      25.897  22.535  11.375  1.00  0.00      B    H  
ATOM   4686  H2  HOH B1556      25.057  22.518   9.987  1.00  0.00      B    H  
ATOM   4687  O   HOH B1557      36.425  25.972  34.656  1.00  0.00      B    O  
ATOM   4688  H1  HOH B1557      36.304  26.426  35.574  1.00  0.00      B    H  
ATOM   4689  H2  HOH B1557      37.395  25.590  34.671  1.00  0.00      B    H  
ATOM   4690  O   HOH B1558      31.883  13.077   0.872  1.00  0.00      B    O  
ATOM   4691  H1  HOH B1558      31.295  12.400   0.463  1.00  0.00      B    H  
ATOM   4692  H2  HOH B1558      32.818  13.000   0.436  1.00  0.00      B    H  
ATOM   4693  O   HOH B1559      36.287  31.706  18.032  1.00  0.00      B    O  
ATOM   4694  H1  HOH B1559      35.943  31.731  17.069  1.00  0.00      B    H  
ATOM   4695  H2  HOH B1559      36.813  32.598  18.173  1.00  0.00      B    H  
ATOM   4696  O   HOH B1560      21.859   1.940  20.013  1.00  0.00      B    O  
ATOM   4697  H1  HOH B1560      22.733   2.127  20.505  1.00  0.00      B    H  
ATOM   4698  H2  HOH B1560      21.283   1.312  20.544  1.00  0.00      B    H  
ATOM   4699  O   HOH B1561      24.139  28.762  27.348  1.00  0.00      B    O  
ATOM   4700  H1  HOH B1561      24.110  29.507  26.652  1.00  0.00      B    H  
ATOM   4701  H2  HOH B1561      24.351  29.170  28.261  1.00  0.00      B    H  
ATOM   4702  O   HOH B1562       7.898  36.670  36.362  1.00  0.00      B    O  
ATOM   4703  H1  HOH B1562       7.140  36.303  36.970  1.00  0.00      B    H  
ATOM   4704  H2  HOH B1562       7.766  36.353  35.398  1.00  0.00      B    H  
ATOM   4705  O   HOH B1563      32.420  27.364  27.567  1.00  0.00      B    O  
ATOM   4706  H1  HOH B1563      32.825  27.071  26.639  1.00  0.00      B    H  
ATOM   4707  H2  HOH B1563      31.679  26.823  27.902  1.00  0.00      B    H  
ATOM   4708  O   HOH B1564      34.205  35.155  20.931  1.00  0.00      B    O  
ATOM   4709  H1  HOH B1564      34.194  36.085  20.747  1.00  0.00      B    H  
ATOM   4710  H2  HOH B1564      33.285  34.864  20.656  1.00  0.00      B    H  
ATOM   4711  O   HOH B1565       0.510  11.716  35.724  1.00  0.00      B    O  
ATOM   4712  H1  HOH B1565      -0.438  11.617  35.605  1.00  0.00      B    H  
ATOM   4713  H2  HOH B1565       0.652  12.043  36.687  1.00  0.00      B    H  
ATOM   4714  O   HOH B1566      19.641  20.545  20.824  1.00  0.00      B    O  
ATOM   4715  H1  HOH B1566      19.942  19.615  20.597  1.00  0.00      B    H  
ATOM   4716  H2  HOH B1566      18.641  20.574  20.966  1.00  0.00      B    H  
ATOM   4717  O   HOH B1567      32.141  23.122  28.712  1.00  0.00      B    O  
ATOM   4718  H1  HOH B1567      32.954  22.632  28.345  1.00  0.00      B    H  
ATOM   4719  H2  HOH B1567      32.555  24.029  29.069  1.00  0.00      B    H  
ATOM   4720  O   HOH B1568       6.148   4.377   2.533  1.00  0.00      B    O  
ATOM   4721  H1  HOH B1568       6.804   4.498   3.301  1.00  0.00      B    H  
ATOM   4722  H2  HOH B1568       5.281   3.942   2.890  1.00  0.00      B    H  
ATOM   4723  O   HOH B1569      27.773  24.107  25.928  1.00  0.00      B    O  
ATOM   4724  H1  HOH B1569      27.239  23.611  26.664  1.00  0.00      B    H  
ATOM   4725  H2  HOH B1569      28.291  23.435  25.442  1.00  0.00      B    H  
ATOM   4726  O   HOH B1570      36.616  27.415   2.878  1.00  0.00      B    O  
ATOM   4727  H1  HOH B1570      36.752  26.742   3.590  1.00  0.00      B    H  
ATOM   4728  H2  HOH B1570      37.381  28.050   2.987  1.00  0.00      B    H  
ATOM   4729  O   HOH B1571      27.251  28.044  16.508  1.00  0.00      B    O  
ATOM   4730  H1  HOH B1571      27.467  28.974  16.410  1.00  0.00      B    H  
ATOM   4731  H2  HOH B1571      26.721  27.850  15.691  1.00  0.00      B    H  
ATOM   4732  O   HOH B1572      11.310  34.956   7.342  1.00  0.00      B    O  
ATOM   4733  H1  HOH B1572      10.634  34.889   6.565  1.00  0.00      B    H  
ATOM   4734  H2  HOH B1572      11.356  34.020   7.848  1.00  0.00      B    H  
ATOM   4735  O   HOH B1573      32.615   8.505  15.589  1.00  0.00      B    O  
ATOM   4736  H1  HOH B1573      32.819   7.520  15.761  1.00  0.00      B    H  
ATOM   4737  H2  HOH B1573      31.619   8.583  15.667  1.00  0.00      B    H  
ATOM   4738  O   HOH B1574      18.559   3.601  23.173  1.00  0.00      B    O  
ATOM   4739  H1  HOH B1574      18.199   3.855  24.084  1.00  0.00      B    H  
ATOM   4740  H2  HOH B1574      17.989   2.891  22.829  1.00  0.00      B    H  
ATOM   4741  O   HOH B1575      23.898  38.176  27.913  1.00  0.00      B    O  
ATOM   4742  H1  HOH B1575      24.423  38.813  27.311  1.00  0.00      B    H  
ATOM   4743  H2  HOH B1575      22.966  38.614  28.129  1.00  0.00      B    H  
ATOM   4744  O   HOH B1576      25.268   0.883   6.982  1.00  0.00      B    O  
ATOM   4745  H1  HOH B1576      26.090   1.449   6.847  1.00  0.00      B    H  
ATOM   4746  H2  HOH B1576      25.425   0.128   7.648  1.00  0.00      B    H  
ATOM   4747  O   HOH B1577      26.772  18.974  32.746  1.00  0.00      B    O  
ATOM   4748  H1  HOH B1577      27.623  19.347  33.187  1.00  0.00      B    H  
ATOM   4749  H2  HOH B1577      26.686  19.351  31.806  1.00  0.00      B    H  
ATOM   4750  O   HOH B1578      31.634  27.074  10.006  1.00  0.00      B    O  
ATOM   4751  H1  HOH B1578      32.057  27.355  10.906  1.00  0.00      B    H  
ATOM   4752  H2  HOH B1578      31.081  27.821   9.579  1.00  0.00      B    H  
ATOM   4753  O   HOH B1579      10.556  33.109  13.340  1.00  0.00      B    O  
ATOM   4754  H1  HOH B1579      11.222  32.423  13.664  1.00  0.00      B    H  
ATOM   4755  H2  HOH B1579      10.496  33.138  12.260  1.00  0.00      B    H  
ATOM   4756  O   HOH B1580      38.336  19.183  22.829  1.00  0.00      B    O  
ATOM   4757  H1  HOH B1580      38.406  18.169  22.797  1.00  0.00      B    H  
ATOM   4758  H2  HOH B1580      37.571  19.484  23.425  1.00  0.00      B    H  
ATOM   4759  O   HOH B1581      23.616  13.754   0.502  1.00  0.00      B    O  
ATOM   4760  H1  HOH B1581      22.790  13.924   1.062  1.00  0.00      B    H  
ATOM   4761  H2  HOH B1581      23.492  14.003  -0.489  1.00  0.00      B    H  
ATOM   4762  O   HOH B1582      24.273  17.930   2.644  1.00  0.00      B    O  
ATOM   4763  H1  HOH B1582      24.657  18.356   3.490  1.00  0.00      B    H  
ATOM   4764  H2  HOH B1582      24.812  17.032   2.541  1.00  0.00      B    H  
ATOM   4765  O   HOH B1583      25.838   4.469  21.074  1.00  0.00      B    O  
ATOM   4766  H1  HOH B1583      26.106   5.410  20.946  1.00  0.00      B    H  
ATOM   4767  H2  HOH B1583      26.235   4.068  21.961  1.00  0.00      B    H  
ATOM   4768  O   HOH B1584       3.489  15.488  23.526  1.00  0.00      B    O  
ATOM   4769  H1  HOH B1584       3.734  16.156  24.242  1.00  0.00      B    H  
ATOM   4770  H2  HOH B1584       4.370  14.986  23.365  1.00  0.00      B    H  
ATOM   4771  O   HOH B1585      25.849   2.280   2.209  1.00  0.00      B    O  
ATOM   4772  H1  HOH B1585      26.483   1.897   2.901  1.00  0.00      B    H  
ATOM   4773  H2  HOH B1585      24.913   2.202   2.654  1.00  0.00      B    H  
ATOM   4774  O   HOH B1586      16.368   0.504  39.504  1.00  0.00      B    O  
ATOM   4775  H1  HOH B1586      16.313   1.405  39.103  1.00  0.00      B    H  
ATOM   4776  H2  HOH B1586      16.080  -0.176  38.764  1.00  0.00      B    H  
ATOM   4777  O   HOH B1587       3.121  19.124  29.402  1.00  0.00      B    O  
ATOM   4778  H1  HOH B1587       3.388  19.250  30.406  1.00  0.00      B    H  
ATOM   4779  H2  HOH B1587       2.096  19.062  29.235  1.00  0.00      B    H  
ATOM   4780  O   HOH B1588      26.580  21.145  18.729  1.00  0.00      B    O  
ATOM   4781  H1  HOH B1588      27.148  21.980  18.613  1.00  0.00      B    H  
ATOM   4782  H2  HOH B1588      26.736  20.498  18.016  1.00  0.00      B    H  
ATOM   4783  O   HOH B1589      19.184  19.343  10.854  1.00  0.00      B    O  
ATOM   4784  H1  HOH B1589      18.611  18.636  11.343  1.00  0.00      B    H  
ATOM   4785  H2  HOH B1589      20.139  19.114  11.149  1.00  0.00      B    H  
ATOM   4786  O   HOH B1590       3.508  21.231  21.614  1.00  0.00      B    O  
ATOM   4787  H1  HOH B1590       2.618  21.382  22.099  1.00  0.00      B    H  
ATOM   4788  H2  HOH B1590       4.179  20.963  22.308  1.00  0.00      B    H  
ATOM   4789  O   HOH B1591      11.587  10.183  10.223  1.00  0.00      B    O  
ATOM   4790  H1  HOH B1591      10.923   9.480   9.836  1.00  0.00      B    H  
ATOM   4791  H2  HOH B1591      11.475  10.288  11.210  1.00  0.00      B    H  
ATOM   4792  O   HOH B1592      29.817  10.501  23.461  1.00  0.00      B    O  
ATOM   4793  H1  HOH B1592      30.333  10.736  22.636  1.00  0.00      B    H  
ATOM   4794  H2  HOH B1592      30.034  11.229  24.100  1.00  0.00      B    H  
ATOM   4795  O   HOH B1593      36.116  26.287  28.313  1.00  0.00      B    O  
ATOM   4796  H1  HOH B1593      35.587  25.621  28.993  1.00  0.00      B    H  
ATOM   4797  H2  HOH B1593      35.616  27.212  28.376  1.00  0.00      B    H  
ATOM   4798  O   HOH B1594       8.430  14.829   4.416  1.00  0.00      B    O  
ATOM   4799  H1  HOH B1594       8.351  15.522   5.104  1.00  0.00      B    H  
ATOM   4800  H2  HOH B1594       8.653  15.267   3.564  1.00  0.00      B    H  
ATOM   4801  O   HOH B1595      15.603  28.819  27.199  1.00  0.00      B    O  
ATOM   4802  H1  HOH B1595      15.701  28.002  26.751  1.00  0.00      B    H  
ATOM   4803  H2  HOH B1595      14.608  29.092  27.215  1.00  0.00      B    H  
ATOM   4804  O   HOH B1596      33.101  11.882  33.344  1.00  0.00      B    O  
ATOM   4805  H1  HOH B1596      32.721  10.923  33.281  1.00  0.00      B    H  
ATOM   4806  H2  HOH B1596      32.555  12.454  33.972  1.00  0.00      B    H  
ATOM   4807  O   HOH B1597      25.825  38.706  36.011  1.00  0.00      B    O  
ATOM   4808  H1  HOH B1597      26.590  38.065  35.837  1.00  0.00      B    H  
ATOM   4809  H2  HOH B1597      25.579  38.495  36.934  1.00  0.00      B    H  
ATOM   4810  O   HOH B1598      17.246  31.259  28.402  1.00  0.00      B    O  
ATOM   4811  H1  HOH B1598      17.280  30.607  29.184  1.00  0.00      B    H  
ATOM   4812  H2  HOH B1598      16.280  31.188  28.013  1.00  0.00      B    H  
ATOM   4813  O   HOH B1599      23.543  14.606  37.037  1.00  0.00      B    O  
ATOM   4814  H1  HOH B1599      24.306  15.290  37.039  1.00  0.00      B    H  
ATOM   4815  H2  HOH B1599      22.700  15.195  36.880  1.00  0.00      B    H  
ATOM   4816  O   HOH B1600       1.615  32.944  13.604  1.00  0.00      B    O  
ATOM   4817  H1  HOH B1600       1.632  32.713  12.623  1.00  0.00      B    H  
ATOM   4818  H2  HOH B1600       2.264  32.310  14.006  1.00  0.00      B    H  
ATOM   4819  O   HOH B1601      24.201  26.313  10.330  1.00  0.00      B    O  
ATOM   4820  H1  HOH B1601      23.383  25.653  10.249  1.00  0.00      B    H  
ATOM   4821  H2  HOH B1601      23.876  27.247  10.499  1.00  0.00      B    H  
ATOM   4822  O   HOH B1602      32.616  35.424  10.784  1.00  0.00      B    O  
ATOM   4823  H1  HOH B1602      33.368  34.826  11.179  1.00  0.00      B    H  
ATOM   4824  H2  HOH B1602      32.817  35.557   9.798  1.00  0.00      B    H  
ATOM   4825  O   HOH B1603      13.563  16.706   9.067  1.00  0.00      B    O  
ATOM   4826  H1  HOH B1603      13.809  15.768   8.706  1.00  0.00      B    H  
ATOM   4827  H2  HOH B1603      12.965  16.640   9.878  1.00  0.00      B    H  
ATOM   4828  O   HOH B1604      28.795   9.001   7.152  1.00  0.00      B    O  
ATOM   4829  H1  HOH B1604      28.098   8.831   7.838  1.00  0.00      B    H  
ATOM   4830  H2  HOH B1604      29.178   8.050   6.894  1.00  0.00      B    H  
ATOM   4831  O   HOH B1605       1.664  13.131   2.925  1.00  0.00      B    O  
ATOM   4832  H1  HOH B1605       2.040  14.005   2.549  1.00  0.00      B    H  
ATOM   4833  H2  HOH B1605       2.404  12.639   3.423  1.00  0.00      B    H  
ATOM   4834  O   HOH B1606      38.498  13.784  38.969  1.00  0.00      B    O  
ATOM   4835  H1  HOH B1606      38.128  13.135  38.298  1.00  0.00      B    H  
ATOM   4836  H2  HOH B1606      39.510  13.932  38.799  1.00  0.00      B    H  
ATOM   4837  O   HOH B1607      28.578  38.853   9.266  1.00  0.00      B    O  
ATOM   4838  H1  HOH B1607      29.277  38.583   8.561  1.00  0.00      B    H  
ATOM   4839  H2  HOH B1607      27.795  39.322   8.785  1.00  0.00      B    H  
ATOM   4840  O   HOH B1608      27.057  11.460   8.004  1.00  0.00      B    O  
ATOM   4841  H1  HOH B1608      26.117  11.503   7.603  1.00  0.00      B    H  
ATOM   4842  H2  HOH B1608      27.739  11.064   7.373  1.00  0.00      B    H  
ATOM   4843  O   HOH B1609      26.878   8.610   9.257  1.00  0.00      B    O  
ATOM   4844  H1  HOH B1609      26.646   9.551   9.606  1.00  0.00      B    H  
ATOM   4845  H2  HOH B1609      26.957   7.943  10.063  1.00  0.00      B    H  
ATOM   4846  O   HOH B1610      24.191  31.815   1.032  1.00  0.00      B    O  
ATOM   4847  H1  HOH B1610      24.826  31.779   0.244  1.00  0.00      B    H  
ATOM   4848  H2  HOH B1610      23.376  32.319   0.756  1.00  0.00      B    H  
ATOM   4849  O   HOH B1611      27.431  34.586  28.213  1.00  0.00      B    O  
ATOM   4850  H1  HOH B1611      28.365  34.851  28.452  1.00  0.00      B    H  
ATOM   4851  H2  HOH B1611      27.033  34.351  29.124  1.00  0.00      B    H  
ATOM   4852  O   HOH B1612       9.763  30.238  35.194  1.00  0.00      B    O  
ATOM   4853  H1  HOH B1612      10.096  31.115  34.810  1.00  0.00      B    H  
ATOM   4854  H2  HOH B1612       9.534  29.670  34.396  1.00  0.00      B    H  
ATOM   4855  O   HOH B1613      11.468  16.325   2.946  1.00  0.00      B    O  
ATOM   4856  H1  HOH B1613      11.452  15.697   3.684  1.00  0.00      B    H  
ATOM   4857  H2  HOH B1613      10.672  16.209   2.344  1.00  0.00      B    H  
ATOM   4858  O   HOH B1614      18.938  11.912  22.975  1.00  0.00      B    O  
ATOM   4859  H1  HOH B1614      18.759  12.729  23.530  1.00  0.00      B    H  
ATOM   4860  H2  HOH B1614      18.250  11.201  23.241  1.00  0.00      B    H  
ATOM   4861  O   HOH B1615      11.389  16.405   6.941  1.00  0.00      B    O  
ATOM   4862  H1  HOH B1615      12.179  16.700   7.390  1.00  0.00      B    H  
ATOM   4863  H2  HOH B1615      10.879  15.794   7.489  1.00  0.00      B    H  
ATOM   4864  O   HOH B1616      23.552  31.891  31.182  1.00  0.00      B    O  
ATOM   4865  H1  HOH B1616      24.402  31.470  30.791  1.00  0.00      B    H  
ATOM   4866  H2  HOH B1616      23.136  32.538  30.528  1.00  0.00      B    H  
ATOM   4867  O   HOH B1617      27.836  24.363  31.478  1.00  0.00      B    O  
ATOM   4868  H1  HOH B1617      27.863  25.319  31.807  1.00  0.00      B    H  
ATOM   4869  H2  HOH B1617      27.377  24.345  30.511  1.00  0.00      B    H  
ATOM   4870  O   HOH B1618       6.217  13.453   4.130  1.00  0.00      B    O  
ATOM   4871  H1  HOH B1618       6.940  14.158   4.338  1.00  0.00      B    H  
ATOM   4872  H2  HOH B1618       5.959  13.490   3.132  1.00  0.00      B    H  
ATOM   4873  O   HOH B1619       2.055  35.719   3.784  1.00  0.00      B    O  
ATOM   4874  H1  HOH B1619       1.958  34.768   3.614  1.00  0.00      B    H  
ATOM   4875  H2  HOH B1619       1.628  36.269   3.019  1.00  0.00      B    H  
ATOM   4876  O   HOH B1620      10.573   8.385   2.678  1.00  0.00      B    O  
ATOM   4877  H1  HOH B1620       9.631   8.062   2.521  1.00  0.00      B    H  
ATOM   4878  H2  HOH B1620      11.090   8.201   1.778  1.00  0.00      B    H  
ATOM   4879  O   HOH B1621      36.312  34.013  25.285  1.00  0.00      B    O  
ATOM   4880  H1  HOH B1621      35.722  33.548  24.599  1.00  0.00      B    H  
ATOM   4881  H2  HOH B1621      37.081  34.424  24.803  1.00  0.00      B    H  
ATOM   4882  O   HOH B1622      20.054  19.866   6.346  1.00  0.00      B    O  
ATOM   4883  H1  HOH B1622      19.747  20.698   6.713  1.00  0.00      B    H  
ATOM   4884  H2  HOH B1622      20.218  19.147   7.103  1.00  0.00      B    H  
ATOM   4885  O   HOH B1623      31.474  37.420   6.219  1.00  0.00      B    O  
ATOM   4886  H1  HOH B1623      30.624  37.146   5.696  1.00  0.00      B    H  
ATOM   4887  H2  HOH B1623      31.204  38.297   6.637  1.00  0.00      B    H  
ATOM   4888  O   HOH B1624       2.572  29.841  11.025  1.00  0.00      B    O  
ATOM   4889  H1  HOH B1624       3.242  29.394  11.684  1.00  0.00      B    H  
ATOM   4890  H2  HOH B1624       2.315  29.123  10.368  1.00  0.00      B    H  
ATOM   4891  O   HOH B1625       3.867  30.118  17.934  1.00  0.00      B    O  
ATOM   4892  H1  HOH B1625       4.388  29.597  18.688  1.00  0.00      B    H  
ATOM   4893  H2  HOH B1625       3.315  30.780  18.448  1.00  0.00      B    H  
ATOM   4894  O   HOH B1626       7.080  36.209  16.247  1.00  0.00      B    O  
ATOM   4895  H1  HOH B1626       7.106  36.923  15.557  1.00  0.00      B    H  
ATOM   4896  H2  HOH B1626       7.567  35.353  15.899  1.00  0.00      B    H  
ATOM   4897  O   HOH B1627      24.903   6.234   2.413  1.00  0.00      B    O  
ATOM   4898  H1  HOH B1627      25.675   5.982   1.841  1.00  0.00      B    H  
ATOM   4899  H2  HOH B1627      24.047   5.794   2.121  1.00  0.00      B    H  
ATOM   4900  O   HOH B1628      13.040  23.651  35.684  1.00  0.00      B    O  
ATOM   4901  H1  HOH B1628      12.612  23.096  34.949  1.00  0.00      B    H  
ATOM   4902  H2  HOH B1628      12.797  24.638  35.433  1.00  0.00      B    H  
ATOM   4903  O   HOH B1629      23.925  35.720  29.731  1.00  0.00      B    O  
ATOM   4904  H1  HOH B1629      23.044  35.291  29.521  1.00  0.00      B    H  
ATOM   4905  H2  HOH B1629      23.794  36.677  29.549  1.00  0.00      B    H  
ATOM   4906  O   HOH B1630      29.723  15.917  25.588  1.00  0.00      B    O  
ATOM   4907  H1  HOH B1630      30.362  15.464  26.227  1.00  0.00      B    H  
ATOM   4908  H2  HOH B1630      29.314  15.142  25.005  1.00  0.00      B    H  
ATOM   4909  O   HOH B1631      23.217   2.779  33.521  1.00  0.00      B    O  
ATOM   4910  H1  HOH B1631      23.839   2.296  34.117  1.00  0.00      B    H  
ATOM   4911  H2  HOH B1631      22.730   3.473  34.098  1.00  0.00      B    H  
ATOM   4912  O   HOH B1632       9.379   6.975  36.396  1.00  0.00      B    O  
ATOM   4913  H1  HOH B1632       9.047   7.492  37.234  1.00  0.00      B    H  
ATOM   4914  H2  HOH B1632      10.231   6.572  36.616  1.00  0.00      B    H  
ATOM   4915  O   HOH B1633       8.798   1.597  11.346  1.00  0.00      B    O  
ATOM   4916  H1  HOH B1633       8.941   0.774  11.953  1.00  0.00      B    H  
ATOM   4917  H2  HOH B1633       9.392   2.340  11.601  1.00  0.00      B    H  
ATOM   4918  O   HOH B1634       9.839  14.737   8.382  1.00  0.00      B    O  
ATOM   4919  H1  HOH B1634       9.119  14.448   7.751  1.00  0.00      B    H  
ATOM   4920  H2  HOH B1634       9.970  13.968   9.017  1.00  0.00      B    H  
ATOM   4921  O   HOH B1635      18.773  16.029  18.805  1.00  0.00      B    O  
ATOM   4922  H1  HOH B1635      19.778  15.766  18.788  1.00  0.00      B    H  
ATOM   4923  H2  HOH B1635      18.342  15.415  18.160  1.00  0.00      B    H  
ATOM   4924  O   HOH B1636       5.710   4.067  20.903  1.00  0.00      B    O  
ATOM   4925  H1  HOH B1636       5.454   3.124  21.092  1.00  0.00      B    H  
ATOM   4926  H2  HOH B1636       5.900   4.114  19.912  1.00  0.00      B    H  
ATOM   4927  O   HOH B1637      15.184   1.647   2.718  1.00  0.00      B    O  
ATOM   4928  H1  HOH B1637      15.643   0.911   2.193  1.00  0.00      B    H  
ATOM   4929  H2  HOH B1637      15.553   2.551   2.436  1.00  0.00      B    H  
ATOM   4930  O   HOH B1638       1.101  23.662  15.653  1.00  0.00      B    O  
ATOM   4931  H1  HOH B1638       1.200  22.699  15.375  1.00  0.00      B    H  
ATOM   4932  H2  HOH B1638       0.561  23.683  16.459  1.00  0.00      B    H  
ATOM   4933  O   HOH B1639      10.468   3.520   3.791  1.00  0.00      B    O  
ATOM   4934  H1  HOH B1639       9.583   3.005   3.495  1.00  0.00      B    H  
ATOM   4935  H2  HOH B1639      11.348   3.045   3.427  1.00  0.00      B    H  
ATOM   4936  O   HOH B1640      32.712   3.159  29.927  1.00  0.00      B    O
[truncated: 87,647 more chars]
