# Supplementary material for: ECE vs DISP Mechanisms in Anodic Electrolysis of Benzyl Alcohols: Computational Prediction of Microscopic Rate Constants
Source: J Phys Chem C Nanomater Interfaces. 2025 Aug 28;129(36):16076–96. doi: 10.1021/acs.jpcc.5c04347 (PMC12434723; doi:10.1021/acs.jpcc.5c04347)
Supplement: Supplementary file 2 [file jp5c04347_si_002.zip › example_simulation_inputs/QMMM_simulation_bulk_H2O_base_OAc/start_21_1.009_coords.pdb]

TITLE     MDANALYSIS FRAME 0: Created by PDBWriter
CRYST1   39.149   39.149   39.149  90.00  90.00  90.00 P 1           1
ATOM      1  C00 2ag A   1      18.619  17.473  21.716  1.00  0.00      A    C  
ATOM      2  O01 2ag A   1      17.330  16.833  21.937  1.00  0.00      A    O  
ATOM      3  C02 2ag A   1      16.317  17.402  21.300  1.00  0.00      A    C  
ATOM      4  C03 2ag A   1      16.326  18.651  20.644  1.00  0.00      A    C  
ATOM      5  C04 2ag A   1      15.167  19.098  20.003  1.00  0.00      A    C  
ATOM      6  C05 2ag A   1      13.976  18.310  19.908  1.00  0.00      A    C  
ATOM      7  C06 2ag A   1      12.790  18.728  19.215  1.00  0.00      A    C  
ATOM      8  O07 2ag A   1      11.664  18.090  19.480  1.00  0.00      A    O  
ATOM      9  C08 2ag A   1      13.923  17.175  20.796  1.00  0.00      A    C  
ATOM     10  C09 2ag A   1      15.099  16.703  21.338  1.00  0.00      A    C  
ATOM     11  H0A 2ag A   1      19.325  16.925  22.330  1.00  0.00      A    H  
ATOM     12  H0B 2ag A   1      18.961  17.538  20.677  1.00  0.00      A    H  
ATOM     13  H0C 2ag A   1      18.601  18.529  22.182  1.00  0.00      A    H  
ATOM     14  H0D 2ag A   1      17.204  19.311  20.581  1.00  0.00      A    H  
ATOM     15  H0E 2ag A   1      15.108  20.159  19.584  1.00  0.00      A    H  
ATOM     16  H0F 2ag A   1      12.783  19.632  18.657  1.00  0.00      A    H  
ATOM     17  H0G 2ag A   1      11.873  20.374  20.111  1.00  0.00      A    H  
ATOM     18  H0H 2ag A   1      10.956  18.827  19.168  1.00  0.00      A    H  
ATOM     19  H0I 2ag A   1      13.047  16.615  21.125  1.00  0.00      A    H  
ATOM     20  H0J 2ag A   1      15.242  15.788  21.878  1.00  0.00      A    H  
ATOM     21  C00 ACA B   2      10.480  21.080  19.065  1.00  0.00      B    C  
ATOM     22  C01 ACA B   2       9.819  22.217  18.555  1.00  0.00      B    C  
ATOM     23  O02 ACA B   2      10.140  19.938  18.661  1.00  0.00      B    O  
ATOM     24  O03 ACA B   2      11.524  21.276  19.930  1.00  0.00      B    O  
ATOM     25  H04 ACA B   2      10.528  23.019  18.393  1.00  0.00      B    H  
ATOM     26  H05 ACA B   2       9.125  22.695  19.294  1.00  0.00      B    H  
ATOM     27  H06 ACA B   2       9.254  21.904  17.660  1.00  0.00      B    H  
ATOM     28  O   HOH B   1      11.284  20.906  12.222  1.00  0.00      B    O  
ATOM     29  H1  HOH B   1      11.163  19.905  12.113  1.00  0.00      B    H  
ATOM     30  H2  HOH B   1      12.043  21.181  11.637  1.00  0.00      B    H  
ATOM     31  O   HOH B   2      13.614  26.513  12.398  1.00  0.00      B    O  
ATOM     32  H1  HOH B   2      13.480  25.573  12.048  1.00  0.00      B    H  
ATOM     33  H2  HOH B   2      14.220  26.505  13.247  1.00  0.00      B    H  
ATOM     34  O   HOH B   4       7.606  23.681  11.681  1.00  0.00      B    O  
ATOM     35  H1  HOH B   4       7.724  22.674  11.478  1.00  0.00      B    H  
ATOM     36  H2  HOH B   4       8.477  24.190  11.586  1.00  0.00      B    H  
ATOM     37  O   HOH B   5      10.230  24.148  23.237  1.00  0.00      B    O  
ATOM     38  H1  HOH B   5      10.300  23.748  24.168  1.00  0.00      B    H  
ATOM     39  H2  HOH B   5       9.298  24.532  23.165  1.00  0.00      B    H  
ATOM     40  O   HOH B   7      15.624  25.061  13.901  1.00  0.00      B    O  
ATOM     41  H1  HOH B   7      15.635  24.331  13.201  1.00  0.00      B    H  
ATOM     42  H2  HOH B   7      15.364  24.719  14.848  1.00  0.00      B    H  
ATOM     43  O   HOH B   8       5.455  16.948  23.878  1.00  0.00      B    O  
ATOM     44  H1  HOH B   8       6.286  16.852  24.478  1.00  0.00      B    H  
ATOM     45  H2  HOH B   8       5.241  16.125  23.376  1.00  0.00      B    H  
ATOM     46  O   HOH B   9      10.146  24.710  11.590  1.00  0.00      B    O  
ATOM     47  H1  HOH B   9      10.731  24.670  12.407  1.00  0.00      B    H  
ATOM     48  H2  HOH B   9      10.496  23.986  10.970  1.00  0.00      B    H  
ATOM     49  O   HOH B  10      15.940  22.654  12.372  1.00  0.00      B    O  
ATOM     50  H1  HOH B  10      15.467  21.802  12.594  1.00  0.00      B    H  
ATOM     51  H2  HOH B  10      16.927  22.412  12.476  1.00  0.00      B    H  
ATOM     52  O   HOH B  11      10.293  22.813  14.313  1.00  0.00      B    O  
ATOM     53  H1  HOH B  11      10.996  23.517  14.555  1.00  0.00      B    H  
ATOM     54  H2  HOH B  11      10.753  22.117  13.682  1.00  0.00      B    H  
ATOM     55  O   HOH B  12      12.392  18.772  14.541  1.00  0.00      B    O  
ATOM     56  H1  HOH B  12      11.588  18.259  14.874  1.00  0.00      B    H  
ATOM     57  H2  HOH B  12      12.483  19.532  15.209  1.00  0.00      B    H  
ATOM     58  O   HOH B  13       5.019  23.992   2.914  1.00  0.00      B    O  
ATOM     59  H1  HOH B  13       4.630  23.193   3.420  1.00  0.00      B    H  
ATOM     60  H2  HOH B  13       5.988  23.832   3.059  1.00  0.00      B    H  
ATOM     61  O   HOH B  14      16.325   6.335  30.568  1.00  0.00      B    O  
ATOM     62  H1  HOH B  14      16.692   5.502  30.126  1.00  0.00      B    H  
ATOM     63  H2  HOH B  14      15.751   6.066  31.371  1.00  0.00      B    H  
ATOM     64  O   HOH B  15      20.216  16.868  13.302  1.00  0.00      B    O  
ATOM     65  H1  HOH B  15      19.316  16.501  12.989  1.00  0.00      B    H  
ATOM     66  H2  HOH B  15      20.963  16.228  12.962  1.00  0.00      B    H  
ATOM     67  O   HOH B  16      28.765  19.310  11.531  1.00  0.00      B    O  
ATOM     68  H1  HOH B  16      27.756  19.300  11.666  1.00  0.00      B    H  
ATOM     69  H2  HOH B  16      28.947  20.117  10.980  1.00  0.00      B    H  
ATOM     70  O   HOH B  17       4.616  19.250  22.456  1.00  0.00      B    O  
ATOM     71  H1  HOH B  17       4.323  18.520  23.132  1.00  0.00      B    H  
ATOM     72  H2  HOH B  17       5.165  19.947  22.979  1.00  0.00      B    H  
ATOM     73  O   HOH B  18       7.432  12.915  18.897  1.00  0.00      B    O  
ATOM     74  H1  HOH B  18       8.153  13.492  19.363  1.00  0.00      B    H  
ATOM     75  H2  HOH B  18       7.319  12.025  19.438  1.00  0.00      B    H  
ATOM     76  O   HOH B  19      15.630   2.625  29.737  1.00  0.00      B    O  
ATOM     77  H1  HOH B  19      15.325   1.640  29.895  1.00  0.00      B    H  
ATOM     78  H2  HOH B  19      15.657   3.142  30.632  1.00  0.00      B    H  
ATOM     79  O   HOH B  20       6.128  31.149  18.806  1.00  0.00      B    O  
ATOM     80  H1  HOH B  20       5.246  30.759  19.118  1.00  0.00      B    H  
ATOM     81  H2  HOH B  20       6.834  31.012  19.549  1.00  0.00      B    H  
ATOM     82  O   HOH B  21      13.915  31.091  23.723  1.00  0.00      B    O  
ATOM     83  H1  HOH B  21      14.267  30.155  23.843  1.00  0.00      B    H  
ATOM     84  H2  HOH B  21      14.074  31.430  22.796  1.00  0.00      B    H  
ATOM     85  O   HOH B  22      26.057   1.131   8.270  1.00  0.00      B    O  
ATOM     86  H1  HOH B  22      26.156   0.173   8.588  1.00  0.00      B    H  
ATOM     87  H2  HOH B  22      26.440   1.175   7.308  1.00  0.00      B    H  
ATOM     88  O   HOH B  23      21.617  23.292  36.778  1.00  0.00      B    O  
ATOM     89  H1  HOH B  23      22.580  23.016  36.724  1.00  0.00      B    H  
ATOM     90  H2  HOH B  23      21.578  23.858  37.672  1.00  0.00      B    H  
ATOM     91  O   HOH B  24      32.687  22.658  23.229  1.00  0.00      B    O  
ATOM     92  H1  HOH B  24      33.170  23.461  23.014  1.00  0.00      B    H  
ATOM     93  H2  HOH B  24      33.308  21.895  23.073  1.00  0.00      B    H  
ATOM     94  O   HOH B  25       9.332  14.469  26.297  1.00  0.00      B    O  
ATOM     95  H1  HOH B  25       8.733  14.189  27.005  1.00  0.00      B    H  
ATOM     96  H2  HOH B  25      10.001  13.755  26.143  1.00  0.00      B    H  
ATOM     97  O   HOH B  26      11.713  37.759  13.855  1.00  0.00      B    O  
ATOM     98  H1  HOH B  26      10.856  37.678  14.451  1.00  0.00      B    H  
ATOM     99  H2  HOH B  26      11.576  37.277  12.993  1.00  0.00      B    H  
ATOM    100  O   HOH B  27       7.720   9.728  10.506  1.00  0.00      B    O  
ATOM    101  H1  HOH B  27       6.740  10.118  10.540  1.00  0.00      B    H  
ATOM    102  H2  HOH B  27       7.846   8.946  11.147  1.00  0.00      B    H  
ATOM    103  O   HOH B  28      29.693  26.826  28.079  1.00  0.00      B    O  
ATOM    104  H1  HOH B  28      29.502  27.795  27.881  1.00  0.00      B    H  
ATOM    105  H2  HOH B  28      30.649  26.845  28.441  1.00  0.00      B    H  
ATOM    106  O   HOH B  29      37.352  34.577  36.060  1.00  0.00      B    O  
ATOM    107  H1  HOH B  29      37.152  35.234  36.812  1.00  0.00      B    H  
ATOM    108  H2  HOH B  29      36.676  33.825  36.171  1.00  0.00      B    H  
ATOM    109  O   HOH B  30       1.127  29.317  36.794  1.00  0.00      B    O  
ATOM    110  H1  HOH B  30       0.704  28.602  37.325  1.00  0.00      B    H  
ATOM    111  H2  HOH B  30       0.873  29.245  35.867  1.00  0.00      B    H  
ATOM    112  O   HOH B  31      31.902  17.047   1.696  1.00  0.00      B    O  
ATOM    113  H1  HOH B  31      31.677  17.046   2.699  1.00  0.00      B    H  
ATOM    114  H2  HOH B  31      32.319  16.117   1.497  1.00  0.00      B    H  
ATOM    115  O   HOH B  32       1.043   1.939   2.928  1.00  0.00      B    O  
ATOM    116  H1  HOH B  32       0.496   1.159   3.028  1.00  0.00      B    H  
ATOM    117  H2  HOH B  32       1.945   1.715   3.224  1.00  0.00      B    H  
ATOM    118  O   HOH B  33      13.256  19.637   2.972  1.00  0.00      B    O  
ATOM    119  H1  HOH B  33      13.658  20.539   3.275  1.00  0.00      B    H  
ATOM    120  H2  HOH B  33      12.711  19.272   3.745  1.00  0.00      B    H  
ATOM    121  O   HOH B  34      25.810   2.042   3.913  1.00  0.00      B    O  
ATOM    122  H1  HOH B  34      24.874   1.998   3.459  1.00  0.00      B    H  
ATOM    123  H2  HOH B  34      26.508   2.169   3.208  1.00  0.00      B    H  
ATOM    124  O   HOH B  35      20.221  13.231   4.930  1.00  0.00      B    O  
ATOM    125  H1  HOH B  35      19.953  12.345   4.589  1.00  0.00      B    H  
ATOM    126  H2  HOH B  35      19.994  13.323   5.893  1.00  0.00      B    H  
ATOM    127  O   HOH B  36      13.626  13.831  25.436  1.00  0.00      B    O  
ATOM    128  H1  HOH B  36      13.965  13.124  26.086  1.00  0.00      B    H  
ATOM    129  H2  HOH B  36      14.125  14.679  25.618  1.00  0.00      B    H  
ATOM    130  O   HOH B  37      23.443  22.901  16.317  1.00  0.00      B    O  
ATOM    131  H1  HOH B  37      22.762  23.575  15.958  1.00  0.00      B    H  
ATOM    132  H2  HOH B  37      23.772  22.250  15.554  1.00  0.00      B    H  
ATOM    133  O   HOH B  38      12.500  23.888   1.192  1.00  0.00      B    O  
ATOM    134  H1  HOH B  38      12.833  24.844   1.436  1.00  0.00      B    H  
ATOM    135  H2  HOH B  38      11.999  23.548   2.038  1.00  0.00      B    H  
ATOM    136  O   HOH B  39      18.857  27.664  24.430  1.00  0.00      B    O  
ATOM    137  H1  HOH B  39      19.137  28.636  24.641  1.00  0.00      B    H  
ATOM    138  H2  HOH B  39      18.890  27.055  25.257  1.00  0.00      B    H  
ATOM    139  O   HOH B  40      31.401  38.402  20.825  1.00  0.00      B    O  
ATOM    140  H1  HOH B  40      32.226  37.844  20.595  1.00  0.00      B    H  
ATOM    141  H2  HOH B  40      31.635  39.026  21.637  1.00  0.00      B    H  
ATOM    142  O   HOH B  41      15.203  22.535  23.141  1.00  0.00      B    O  
ATOM    143  H1  HOH B  41      14.398  22.048  22.806  1.00  0.00      B    H  
ATOM    144  H2  HOH B  41      15.357  23.310  22.487  1.00  0.00      B    H  
ATOM    145  O   HOH B  42      35.084  34.252  20.967  1.00  0.00      B    O  
ATOM    146  H1  HOH B  42      34.883  33.264  21.153  1.00  0.00      B    H  
ATOM    147  H2  HOH B  42      35.895  34.241  20.395  1.00  0.00      B    H  
ATOM    148  O   HOH B  43      29.070  28.479  23.798  1.00  0.00      B    O  
ATOM    149  H1  HOH B  43      29.054  27.543  23.334  1.00  0.00      B    H  
ATOM    150  H2  HOH B  43      30.017  28.714  23.987  1.00  0.00      B    H  
ATOM    151  O   HOH B  44      30.528  37.738  10.599  1.00  0.00      B    O  
ATOM    152  H1  HOH B  44      30.309  38.652  10.981  1.00  0.00      B    H  
ATOM    153  H2  HOH B  44      29.896  37.487   9.839  1.00  0.00      B    H  
ATOM    154  O   HOH B  45       3.292  19.452  19.749  1.00  0.00      B    O  
ATOM    155  H1  HOH B  45       2.970  18.528  19.518  1.00  0.00      B    H  
ATOM    156  H2  HOH B  45       3.870  19.330  20.561  1.00  0.00      B    H  
ATOM    157  O   HOH B  46      32.578  36.246  -0.007  1.00  0.00      B    O  
ATOM    158  H1  HOH B  46      31.715  36.309  -0.585  1.00  0.00      B    H  
ATOM    159  H2  HOH B  46      32.364  36.385   0.967  1.00  0.00      B    H  
ATOM    160  O   HOH B  47      33.098   5.331  28.280  1.00  0.00      B    O  
ATOM    161  H1  HOH B  47      32.943   5.212  29.258  1.00  0.00      B    H  
ATOM    162  H2  HOH B  47      32.978   6.311  28.040  1.00  0.00      B    H  
ATOM    163  O   HOH B  48      15.268  37.891  17.984  1.00  0.00      B    O  
ATOM    164  H1  HOH B  48      15.643  38.206  17.080  1.00  0.00      B    H  
ATOM    165  H2  HOH B  48      15.823  38.259  18.726  1.00  0.00      B    H  
ATOM    166  O   HOH B  49      29.247  23.156  19.510  1.00  0.00      B    O  
ATOM    167  H1  HOH B  49      28.705  24.010  19.545  1.00  0.00      B    H  
ATOM    168  H2  HOH B  49      30.192  23.386  19.254  1.00  0.00      B    H  
ATOM    169  O   HOH B  50      21.295  32.868  23.039  1.00  0.00      B    O  
ATOM    170  H1  HOH B  50      20.957  32.575  22.117  1.00  0.00      B    H  
ATOM    171  H2  HOH B  50      22.295  32.614  23.094  1.00  0.00      B    H  
ATOM    172  O   HOH B  51      13.076  35.514  28.979  1.00  0.00      B    O  
ATOM    173  H1  HOH B  51      12.214  35.342  29.455  1.00  0.00      B    H  
ATOM    174  H2  HOH B  51      13.175  34.790  28.248  1.00  0.00      B    H  
ATOM    175  O   HOH B  52      23.915  29.042   6.844  1.00  0.00      B    O  
ATOM    176  H1  HOH B  52      22.902  28.961   6.616  1.00  0.00      B    H  
ATOM    177  H2  HOH B  52      24.330  29.720   6.207  1.00  0.00      B    H  
ATOM    178  O   HOH B  53      29.035  37.790   8.261  1.00  0.00      B    O  
ATOM    179  H1  HOH B  53      29.745  38.458   7.857  1.00  0.00      B    H  
ATOM    180  H2  HOH B  53      29.109  36.910   7.761  1.00  0.00      B    H  
ATOM    181  O   HOH B  54      31.336  29.245  25.049  1.00  0.00      B    O  
ATOM    182  H1  HOH B  54      31.357  28.532  25.778  1.00  0.00      B    H  
ATOM    183  H2  HOH B  54      32.287  29.316  24.651  1.00  0.00      B    H  
ATOM    184  O   HOH B  55       9.499  31.703  18.025  1.00  0.00      B    O  
ATOM    185  H1  HOH B  55       9.204  30.835  17.580  1.00  0.00      B    H  
ATOM    186  H2  HOH B  55       8.690  32.131  18.471  1.00  0.00      B    H  
ATOM    187  O   HOH B  56      29.057   0.681  14.255  1.00  0.00      B    O  
ATOM    188  H1  HOH B  56      30.000   0.400  14.081  1.00  0.00      B    H  
ATOM    189  H2  HOH B  56      28.665   0.732  13.291  1.00  0.00      B    H  
ATOM    190  O   HOH B  57      25.322  26.572  35.621  1.00  0.00      B    O  
ATOM    191  H1  HOH B  57      25.914  25.720  35.683  1.00  0.00      B    H  
ATOM    192  H2  HOH B  57      24.801  26.644  36.527  1.00  0.00      B    H  
ATOM    193  O   HOH B  58      34.956  30.341  34.801  1.00  0.00      B    O  
ATOM    194  H1  HOH B  58      34.339  30.951  34.269  1.00  0.00      B    H  
ATOM    195  H2  HOH B  58      35.069  30.649  35.756  1.00  0.00      B    H  
ATOM    196  O   HOH B  59       4.458  34.425  26.900  1.00  0.00      B    O  
ATOM    197  H1  HOH B  59       4.070  33.485  26.760  1.00  0.00      B    H  
ATOM    198  H2  HOH B  59       5.462  34.259  27.169  1.00  0.00      B    H  
ATOM    199  O   HOH B  60      34.027  38.770  30.891  1.00  0.00      B    O  
ATOM    200  H1  HOH B  60      34.973  38.926  31.027  1.00  0.00      B    H  
ATOM    201  H2  HOH B  60      33.713  39.486  30.226  1.00  0.00      B    H  
ATOM    202  O   HOH B  61      32.515   7.909  22.115  1.00  0.00      B    O  
ATOM    203  H1  HOH B  61      32.877   8.833  22.227  1.00  0.00      B    H  
ATOM    204  H2  HOH B  61      33.333   7.308  22.128  1.00  0.00      B    H  
ATOM    205  O   HOH B  62      36.332   6.046  29.220  1.00  0.00      B    O  
ATOM    206  H1  HOH B  62      36.031   5.149  29.486  1.00  0.00      B    H  
ATOM    207  H2  HOH B  62      37.039   5.895  28.486  1.00  0.00      B    H  
ATOM    208  O   HOH B  63      24.302  37.095  22.489  1.00  0.00      B    O  
ATOM    209  H1  HOH B  63      23.454  36.756  21.978  1.00  0.00      B    H  
ATOM    210  H2  HOH B  63      24.746  36.222  22.844  1.00  0.00      B    H  
ATOM    211  O   HOH B  64      13.121   9.325  29.257  1.00  0.00      B    O  
ATOM    212  H1  HOH B  64      13.506   9.631  30.152  1.00  0.00      B    H  
ATOM    213  H2  HOH B  64      13.742   8.549  28.815  1.00  0.00      B    H  
ATOM    214  O   HOH B  65      19.959  10.608  21.866  1.00  0.00      B    O  
ATOM    215  H1  HOH B  65      19.338   9.960  22.337  1.00  0.00      B    H  
ATOM    216  H2  HOH B  65      19.690  10.508  20.864  1.00  0.00      B    H  
ATOM    217  O   HOH B  66      16.975   9.396   3.314  1.00  0.00      B    O  
ATOM    218  H1  HOH B  66      16.560   9.614   4.212  1.00  0.00      B    H  
ATOM    219  H2  HOH B  66      16.815   8.386   3.257  1.00  0.00      B    H  
ATOM    220  O   HOH B  67      31.641  31.461  -0.041  1.00  0.00      B    O  
ATOM    221  H1  HOH B  67      32.427  31.532   0.581  1.00  0.00      B    H  
ATOM    222  H2  HOH B  67      31.226  32.329   0.051  1.00  0.00      B    H  
ATOM    223  O   HOH B  68      14.863  16.323  32.393  1.00  0.00      B    O  
ATOM    224  H1  HOH B  68      15.633  16.289  33.055  1.00  0.00      B    H  
ATOM    225  H2  HOH B  68      15.197  16.837  31.600  1.00  0.00      B    H  
ATOM    226  O   HOH B  69      30.656  14.995  12.658  1.00  0.00      B    O  
ATOM    227  H1  HOH B  69      30.003  14.639  11.997  1.00  0.00      B    H  
ATOM    228  H2  HOH B  69      31.071  14.142  12.996  1.00  0.00      B    H  
ATOM    229  O   HOH B  70       8.531  30.308   4.729  1.00  0.00      B    O  
ATOM    230  H1  HOH B  70       9.498  30.010   4.595  1.00  0.00      B    H  
ATOM    231  H2  HOH B  70       8.398  30.512   5.748  1.00  0.00      B    H  
ATOM    232  O   HOH B  71      30.589  20.690  15.874  1.00  0.00      B    O  
ATOM    233  H1  HOH B  71      30.340  20.063  15.081  1.00  0.00      B    H  
ATOM    234  H2  HOH B  71      31.527  21.106  15.729  1.00  0.00      B    H  
ATOM    235  O   HOH B  72      25.456  33.877   0.576  1.00  0.00      B    O  
ATOM    236  H1  HOH B  72      24.894  33.099   0.785  1.00  0.00      B    H  
ATOM    237  H2  HOH B  72      26.107  33.527  -0.093  1.00  0.00      B    H  
ATOM    238  O   HOH B  73      17.677  35.075  27.355  1.00  0.00      B    O  
ATOM    239  H1  HOH B  73      18.559  35.584  27.625  1.00  0.00      B    H  
ATOM    240  H2  HOH B  73      17.926  34.105  27.326  1.00  0.00      B    H  
ATOM    241  O   HOH B  74      36.664  13.890  19.300  1.00  0.00      B    O  
ATOM    242  H1  HOH B  74      35.751  13.513  19.458  1.00  0.00      B    H  
ATOM    243  H2  HOH B  74      36.773  14.739  19.909  1.00  0.00      B    H  
ATOM    244  O   HOH B  75      38.994  10.744   6.452  1.00  0.00      B    O  
ATOM    245  H1  HOH B  75      39.660  10.574   5.669  1.00  0.00      B    H  
ATOM    246  H2  HOH B  75      38.326  11.443   6.107  1.00  0.00      B    H  
ATOM    247  O   HOH B  76      26.316  16.334   9.160  1.00  0.00      B    O  
ATOM    248  H1  HOH B  76      26.354  17.075   9.841  1.00  0.00      B    H  
ATOM    249  H2  HOH B  76      25.955  15.506   9.651  1.00  0.00      B    H  
ATOM    250  O   HOH B  77      28.305  32.781  10.713  1.00  0.00      B    O  
ATOM    251  H1  HOH B  77      28.296  33.536  10.021  1.00  0.00      B    H  
ATOM    252  H2  HOH B  77      28.686  31.968  10.220  1.00  0.00      B    H  
ATOM    253  O   HOH B  78      38.189  20.952   5.597  1.00  0.00      B    O  
ATOM    254  H1  HOH B  78      39.153  20.738   5.900  1.00  0.00      B    H  
ATOM    255  H2  HOH B  78      37.753  20.054   5.353  1.00  0.00      B    H  
ATOM    256  O   HOH B  79      21.158  25.747   6.803  1.00  0.00      B    O  
ATOM    257  H1  HOH B  79      21.043  26.367   5.992  1.00  0.00      B    H  
ATOM    258  H2  HOH B  79      20.476  25.066   6.709  1.00  0.00      B    H  
ATOM    259  O   HOH B  80      13.245  14.249  17.123  1.00  0.00      B    O  
ATOM    260  H1  HOH B  80      13.955  14.733  17.646  1.00  0.00      B    H  
ATOM    261  H2  HOH B  80      12.583  13.818  17.757  1.00  0.00      B    H  
ATOM    262  O   HOH B  81      25.419  35.481  15.490  1.00  0.00      B    O  
ATOM    263  H1  HOH B  81      25.871  34.881  14.830  1.00  0.00      B    H  
ATOM    264  H2  HOH B  81      24.508  35.012  15.649  1.00  0.00      B    H  
ATOM    265  O   HOH B  82      22.757   7.831  16.726  1.00  0.00      B    O  
ATOM    266  H1  HOH B  82      22.968   8.811  16.645  1.00  0.00      B    H  
ATOM    267  H2  HOH B  82      22.932   7.403  15.802  1.00  0.00      B    H  
ATOM    268  O   HOH B  83      33.857  18.493  19.892  1.00  0.00      B    O  
ATOM    269  H1  HOH B  83      33.373  19.422  19.936  1.00  0.00      B    H  
ATOM    270  H2  HOH B  83      33.831  18.218  18.950  1.00  0.00      B    H  
ATOM    271  O   HOH B  84       8.033   7.400   6.174  1.00  0.00      B    O  
ATOM    272  H1  HOH B  84       7.967   7.792   5.199  1.00  0.00      B    H  
ATOM    273  H2  HOH B  84       9.004   7.210   6.388  1.00  0.00      B    H  
ATOM    274  O   HOH B  85      33.262   1.460  29.226  1.00  0.00      B    O  
ATOM    275  H1  HOH B  85      33.722   2.321  29.044  1.00  0.00      B    H  
ATOM    276  H2  HOH B  85      32.350   1.721  29.666  1.00  0.00      B    H  
ATOM    277  O   HOH B  86      28.573  18.898  20.428  1.00  0.00      B    O  
ATOM    278  H1  HOH B  86      29.012  19.408  19.686  1.00  0.00      B    H  
ATOM    279  H2  HOH B  86      29.093  18.078  20.604  1.00  0.00      B    H  
ATOM    280  O   HOH B  87      30.936  32.199  33.224  1.00  0.00      B    O  
ATOM    281  H1  HOH B  87      30.267  32.362  33.903  1.00  0.00      B    H  
ATOM    282  H2  HOH B  87      30.493  32.539  32.385  1.00  0.00      B    H  
ATOM    283  O   HOH B  88      34.886  25.195  20.911  1.00  0.00      B    O  
ATOM    284  H1  HOH B  88      35.777  25.415  20.555  1.00  0.00      B    H  
ATOM    285  H2  HOH B  88      34.839  25.590  21.850  1.00  0.00      B    H  
ATOM    286  O   HOH B  89      29.839  28.094  16.351  1.00  0.00      B    O  
ATOM    287  H1  HOH B  89      29.661  28.846  15.716  1.00  0.00      B    H  
ATOM    288  H2  HOH B  89      29.492  28.377  17.199  1.00  0.00      B    H  
ATOM    289  O   HOH B  90      38.207  19.086   2.782  1.00  0.00      B    O  
ATOM    290  H1  HOH B  90      38.584  18.517   3.485  1.00  0.00      B    H  
ATOM    291  H2  HOH B  90      37.468  18.529   2.368  1.00  0.00      B    H  
ATOM    292  O   HOH B  91      22.782  10.057  27.402  1.00  0.00      B    O  
ATOM    293  H1  HOH B  91      23.774  10.082  27.086  1.00  0.00      B    H  
ATOM    294  H2  HOH B  91      22.686   9.241  27.967  1.00  0.00      B    H  
ATOM    295  O   HOH B  92       0.510  35.147   4.283  1.00  0.00      B    O  
ATOM    296  H1  HOH B  92      -0.382  35.470   3.969  1.00  0.00      B    H  
ATOM    297  H2  HOH B  92       1.213  35.898   4.418  1.00  0.00      B    H  
ATOM    298  O   HOH B  93      21.318  34.673   4.141  1.00  0.00      B    O  
ATOM    299  H1  HOH B  93      21.032  35.187   4.939  1.00  0.00      B    H  
ATOM    300  H2  HOH B  93      20.458  34.605   3.573  1.00  0.00      B    H  
ATOM    301  O   HOH B  94       1.099   7.473  15.848  1.00  0.00      B    O  
ATOM    302  H1  HOH B  94       1.858   6.744  15.944  1.00  0.00      B    H  
ATOM    303  H2  HOH B  94       0.237   7.025  15.590  1.00  0.00      B    H  
ATOM    304  O   HOH B  95      24.806   5.655  25.748  1.00  0.00      B    O  
ATOM    305  H1  HOH B  95      24.080   6.398  25.978  1.00  0.00      B    H  
ATOM    306  H2  HOH B  95      25.288   5.494  26.607  1.00  0.00      B    H  
ATOM    307  O   HOH B  96      25.145  25.259  19.859  1.00  0.00      B    O  
ATOM    308  H1  HOH B  96      25.726  24.479  20.212  1.00  0.00      B    H  
ATOM    309  H2  HOH B  96      25.122  25.141  18.884  1.00  0.00      B    H  
ATOM    310  O   HOH B  97      12.888  23.837  17.644  1.00  0.00      B    O  
ATOM    311  H1  HOH B  97      13.045  23.892  18.623  1.00  0.00      B    H  
ATOM    312  H2  HOH B  97      13.747  24.175  17.199  1.00  0.00      B    H  
ATOM    313  O   HOH B  98      11.169   2.904  25.240  1.00  0.00      B    O  
ATOM    314  H1  HOH B  98      12.060   2.652  24.859  1.00  0.00      B    H  
ATOM    315  H2  HOH B  98      10.436   2.477  24.627  1.00  0.00      B    H  
ATOM    316  O   HOH B  99       0.832  25.897  17.277  1.00  0.00      B    O  
ATOM    317  H1  HOH B  99       0.276  26.728  17.618  1.00  0.00      B    H  
ATOM    318  H2  HOH B  99       1.688  26.339  16.964  1.00  0.00      B    H  
ATOM    319  O   HOH B 100       9.515   2.844  37.239  1.00  0.00      B    O  
ATOM    320  H1  HOH B 100      10.231   2.180  37.093  1.00  0.00      B    H  
ATOM    321  H2  HOH B 100       9.262   2.918  38.221  1.00  0.00      B    H  
ATOM    322  O   HOH B 101      20.684  33.565  18.456  1.00  0.00      B    O  
ATOM    323  H1  HOH B 101      20.208  34.262  19.016  1.00  0.00      B    H  
ATOM    324  H2  HOH B 101      20.623  32.645  18.885  1.00  0.00      B    H  
ATOM    325  O   HOH B 102       9.246  35.709  26.575  1.00  0.00      B    O  
ATOM    326  H1  HOH B 102       9.620  35.830  25.639  1.00  0.00      B    H  
ATOM    327  H2  HOH B 102       9.117  36.615  27.011  1.00  0.00      B    H  
ATOM    328  O   HOH B 103      26.352  25.019   6.696  1.00  0.00      B    O  
ATOM    329  H1  HOH B 103      26.717  24.791   5.759  1.00  0.00      B    H  
ATOM    330  H2  HOH B 103      25.357  24.879   6.695  1.00  0.00      B    H  
ATOM    331  O   HOH B 104      22.143   1.626  19.442  1.00  0.00      B    O  
ATOM    332  H1  HOH B 104      22.717   1.522  20.245  1.00  0.00      B    H  
ATOM    333  H2  HOH B 104      21.782   2.589  19.465  1.00  0.00      B    H  
ATOM    334  O   HOH B 105      12.248   7.658  35.401  1.00  0.00      B    O  
ATOM    335  H1  HOH B 105      11.290   7.878  35.130  1.00  0.00      B    H  
ATOM    336  H2  HOH B 105      12.734   7.481  34.508  1.00  0.00      B    H  
ATOM    337  O   HOH B 106      24.451  30.238  26.803  1.00  0.00      B    O  
ATOM    338  H1  HOH B 106      24.876  29.533  26.238  1.00  0.00      B    H  
ATOM    339  H2  HOH B 106      23.438  30.083  26.765  1.00  0.00      B    H  
ATOM    340  O   HOH B 107      20.817  38.904  31.889  1.00  0.00      B    O  
ATOM    341  H1  HOH B 107      21.550  38.790  31.206  1.00  0.00      B    H  
ATOM    342  H2  HOH B 107      20.932  38.038  32.388  1.00  0.00      B    H  
ATOM    343  O   HOH B 108      11.527  19.472   9.174  1.00  0.00      B    O  
ATOM    344  H1  HOH B 108      11.678  19.118  10.091  1.00  0.00      B    H  
ATOM    345  H2  HOH B 108      11.132  18.748   8.621  1.00  0.00      B    H  
ATOM    346  O   HOH B 109      20.628  26.740  21.438  1.00  0.00      B    O  
ATOM    347  H1  HOH B 109      21.256  25.982  21.151  1.00  0.00      B    H  
ATOM    348  H2  HOH B 109      20.168  26.457  22.262  1.00  0.00      B    H  
ATOM    349  O   HOH B 110      34.524  31.890   1.054  1.00  0.00      B    O  
ATOM    350  H1  HOH B 110      33.926  31.679   1.846  1.00  0.00      B    H  
ATOM    351  H2  HOH B 110      35.498  31.852   1.323  1.00  0.00      B    H  
ATOM    352  O   HOH B 111      14.911  33.751  25.128  1.00  0.00      B    O  
ATOM    353  H1  HOH B 111      15.856  33.961  24.777  1.00  0.00      B    H  
ATOM    354  H2  HOH B 111      14.661  32.849  24.714  1.00  0.00      B    H  
ATOM    355  O   HOH B 112      14.623  26.918  37.325  1.00  0.00      B    O  
ATOM    356  H1  HOH B 112      13.821  26.813  37.909  1.00  0.00      B    H  
ATOM    357  H2  HOH B 112      15.416  26.709  37.858  1.00  0.00      B    H  
ATOM    358  O   HOH B 113      37.861  17.756  11.733  1.00  0.00      B    O  
ATOM    359  H1  HOH B 113      37.237  17.750  12.539  1.00  0.00      B    H  
ATOM    360  H2  HOH B 113      37.266  18.040  10.971  1.00  0.00      B    H  
ATOM    361  O   HOH B 114      12.735  34.760   5.710  1.00  0.00      B    O  
ATOM    362  H1  HOH B 114      13.520  35.037   5.119  1.00  0.00      B    H  
ATOM    363  H2  HOH B 114      13.095  34.158   6.482  1.00  0.00      B    H  
ATOM    364  O   HOH B 115       9.652  17.480  38.554  1.00  0.00      B    O  
ATOM    365  H1  HOH B 115       9.297  18.427  38.395  1.00  0.00      B    H  
ATOM    366  H2  HOH B 115       9.247  17.222  39.500  1.00  0.00      B    H  
ATOM    367  O   HOH B 116       8.191  36.108   5.222  1.00  0.00      B    O  
ATOM    368  H1  HOH B 116       9.010  36.207   4.607  1.00  0.00      B    H  
ATOM    369  H2  HOH B 116       8.477  36.294   6.203  1.00  0.00      B    H  
ATOM    370  O   HOH B 117      14.852  17.363  29.895  1.00  0.00      B    O  
ATOM    371  H1  HOH B 117      15.423  16.719  29.410  1.00  0.00      B    H  
ATOM    372  H2  HOH B 117      13.884  17.325  29.538  1.00  0.00      B    H  
ATOM    373  O   HOH B 118      20.821  11.362  31.590  1.00  0.00      B    O  
ATOM    374  H1  HOH B 118      20.447  12.144  31.080  1.00  0.00      B    H  
ATOM    375  H2  HOH B 118      21.873  11.292  31.284  1.00  0.00      B    H  
ATOM    376  O   HOH B 119      28.191  13.002  34.557  1.00  0.00      B    O  
ATOM    377  H1  HOH B 119      28.177  12.098  35.018  1.00  0.00      B    H  
ATOM    378  H2  HOH B 119      27.330  13.399  34.808  1.00  0.00      B    H  
ATOM    379  O   HOH B 120      16.470  37.394  37.714  1.00  0.00      B    O  
ATOM    380  H1  HOH B 120      15.471  37.318  37.693  1.00  0.00      B    H  
ATOM    381  H2  HOH B 120      16.858  37.505  36.784  1.00  0.00      B    H  
ATOM    382  O   HOH B 121      28.343  29.018  36.442  1.00  0.00      B    O  
ATOM    383  H1  HOH B 121      28.595  28.350  35.721  1.00  0.00      B    H  
ATOM    384  H2  HOH B 121      27.441  28.808  36.845  1.00  0.00      B    H  
ATOM    385  O   HOH B 122      30.026  20.324  30.013  1.00  0.00      B    O  
ATOM    386  H1  HOH B 122      29.948  19.931  30.933  1.00  0.00      B    H  
ATOM    387  H2  HOH B 122      29.359  21.114  29.979  1.00  0.00      B    H  
ATOM    388  O   HOH B 123      33.266  15.897  12.720  1.00  0.00      B    O  
ATOM    389  H1  HOH B 123      32.293  15.808  13.019  1.00  0.00      B    H  
ATOM    390  H2  HOH B 123      33.667  14.965  12.686  1.00  0.00      B    H  
ATOM    391  O   HOH B 124       1.120   6.734  26.356  1.00  0.00      B    O  
ATOM    392  H1  HOH B 124       0.210   6.446  26.693  1.00  0.00      B    H  
ATOM    393  H2  HOH B 124       1.839   6.542  27.008  1.00  0.00      B    H  
ATOM    394  O   HOH B 125      26.756   5.287  35.624  1.00  0.00      B    O  
ATOM    395  H1  HOH B 125      26.018   4.606  35.573  1.00  0.00      B    H  
ATOM    396  H2  HOH B 125      27.329   5.042  36.406  1.00  0.00      B    H  
ATOM    397  O   HOH B 126      20.078  11.973  28.843  1.00  0.00      B    O  
ATOM    398  H1  HOH B 126      20.836  12.181  28.207  1.00  0.00      B    H  
ATOM    399  H2  HOH B 126      20.051  10.952  29.067  1.00  0.00      B    H  
ATOM    400  O   HOH B 127      19.341  14.019  33.869  1.00  0.00      B    O  
ATOM    401  H1  HOH B 127      19.887  13.392  33.252  1.00  0.00      B    H  
ATOM    402  H2  HOH B 127      18.937  13.332  34.516  1.00  0.00      B    H  
ATOM    403  O   HOH B 128      31.262  10.894  13.893  1.00  0.00      B    O  
ATOM    404  H1  HOH B 128      30.251  10.917  13.911  1.00  0.00      B    H  
ATOM    405  H2  HOH B 128      31.520  11.228  14.798  1.00  0.00      B    H  
ATOM    406  O   HOH B 129      34.686  33.835   6.226  1.00  0.00      B    O  
ATOM    407  H1  HOH B 129      34.404  33.259   5.446  1.00  0.00      B    H  
ATOM    408  H2  HOH B 129      35.699  33.778   6.328  1.00  0.00      B    H  
ATOM    409  O   HOH B 130       3.804  38.445   3.288  1.00  0.00      B    O  
ATOM    410  H1  HOH B 130       4.070  38.114   2.364  1.00  0.00      B    H  
ATOM    411  H2  HOH B 130       2.889  38.053   3.525  1.00  0.00      B    H  
ATOM    412  O   HOH B 131      11.042  39.250  24.622  1.00  0.00      B    O  
ATOM    413  H1  HOH B 131      11.252  39.465  23.621  1.00  0.00      B    H  
ATOM    414  H2  HOH B 131      11.770  38.608  24.958  1.00  0.00      B    H  
ATOM    415  O   HOH B 132       9.202  14.504  22.772  1.00  0.00      B    O  
ATOM    416  H1  HOH B 132       9.498  14.772  23.695  1.00  0.00      B    H  
ATOM    417  H2  HOH B 132       8.983  13.512  22.721  1.00  0.00      B    H  
ATOM    418  O   HOH B 133       9.788  24.588  27.678  1.00  0.00      B    O  
ATOM    419  H1  HOH B 133      10.505  24.965  28.321  1.00  0.00      B    H  
ATOM    420  H2  HOH B 133       9.310  25.376  27.283  1.00  0.00      B    H  
ATOM    421  O   HOH B 134      16.150   9.846   5.868  1.00  0.00      B    O  
ATOM    422  H1  HOH B 134      15.575   9.062   6.076  1.00  0.00      B    H  
ATOM    423  H2  HOH B 134      16.694  10.106   6.709  1.00  0.00      B    H  
ATOM    424  O   HOH B 135      28.238   4.692  22.380  1.00  0.00      B    O  
ATOM    425  H1  HOH B 135      28.082   5.673  22.673  1.00  0.00      B    H  
ATOM    426  H2  HOH B 135      28.358   4.654  21.390  1.00  0.00      B    H  
ATOM    427  O   HOH B 136       0.052  15.414   5.447  1.00  0.00      B    O  
ATOM    428  H1  HOH B 136       0.807  15.053   5.985  1.00  0.00      B    H  
ATOM    429  H2  HOH B 136      -0.832  14.977   5.715  1.00  0.00      B    H  
ATOM    430  O   HOH B 137       1.668  17.559  32.829  1.00  0.00      B    O  
ATOM    431  H1  HOH B 137       2.387  17.088  32.270  1.00  0.00      B    H  
ATOM    432  H2  HOH B 137       2.127  18.379  33.245  1.00  0.00      B    H  
ATOM    433  O   HOH B 138       7.060  10.585  20.419  1.00  0.00      B    O  
ATOM    434  H1  HOH B 138       6.934   9.896  19.701  1.00  0.00      B    H  
ATOM    435  H2  HOH B 138       6.316  10.285  21.041  1.00  0.00      B    H  
ATOM    436  O   HOH B 139       0.534   4.379   3.790  1.00  0.00      B    O  
ATOM    437  H1  HOH B 139       1.309   4.363   4.436  1.00  0.00      B    H  
ATOM    438  H2  HOH B 139       0.703   3.541   3.213  1.00  0.00      B    H  
ATOM    439  O   HOH B 140      27.060  12.634  29.899  1.00  0.00      B    O  
ATOM    440  H1  HOH B 140      27.876  13.244  29.694  1.00  0.00      B    H  
ATOM    441  H2  HOH B 140      27.360  11.946  30.585  1.00  0.00      B    H  
ATOM    442  O   HOH B 141      37.197  34.173  28.430  1.00  0.00      B    O  
ATOM    443  H1  HOH B 141      36.289  33.789  28.690  1.00  0.00      B    H  
ATOM    444  H2  HOH B 141      37.380  34.933  29.113  1.00  0.00      B    H  
ATOM    445  O   HOH B 142      29.980  38.116   1.908  1.00  0.00      B    O  
ATOM    446  H1  HOH B 142      30.920  37.691   1.990  1.00  0.00      B    H  
ATOM    447  H2  HOH B 142      29.434  37.744   2.624  1.00  0.00      B    H  
ATOM    448  O   HOH B 143      14.802  20.044  33.611  1.00  0.00      B    O  
ATOM    449  H1  HOH B 143      15.264  19.125  33.750  1.00  0.00      B    H  
ATOM    450  H2  HOH B 143      13.845  19.901  33.833  1.00  0.00      B    H  
ATOM    451  O   HOH B 144      19.219  35.377  20.107  1.00  0.00      B    O  
ATOM    452  H1  HOH B 144      18.401  34.907  19.812  1.00  0.00      B    H  
ATOM    453  H2  HOH B 144      18.946  36.365  20.134  1.00  0.00      B    H  
ATOM    454  O   HOH B 145      32.244  27.397  29.840  1.00  0.00      B    O  
ATOM    455  H1  HOH B 145      32.359  26.409  29.884  1.00  0.00      B    H  
ATOM    456  H2  HOH B 145      32.810  27.700  30.630  1.00  0.00      B    H  
ATOM    457  O   HOH B 146      33.133  10.795  17.680  1.00  0.00      B    O  
ATOM    458  H1  HOH B 146      32.794   9.888  17.615  1.00  0.00      B    H  
ATOM    459  H2  HOH B 146      32.479  11.403  17.117  1.00  0.00      B    H  
ATOM    460  O   HOH B 147       8.791  34.765   8.756  1.00  0.00      B    O  
ATOM    461  H1  HOH B 147       7.906  34.294   8.715  1.00  0.00      B    H  
ATOM    462  H2  HOH B 147       9.545  34.113   9.122  1.00  0.00      B    H  
ATOM    463  O   HOH B 148      29.740  26.663  11.793  1.00  0.00      B    O  
ATOM    464  H1  HOH B 148      29.959  26.734  10.759  1.00  0.00      B    H  
ATOM    465  H2  HOH B 148      28.766  26.888  11.944  1.00  0.00      B    H  
ATOM    466  O   HOH B 149      31.244  16.188  23.218  1.00  0.00      B    O  
ATOM    467  H1  HOH B 149      32.194  15.895  23.428  1.00  0.00      B    H  
ATOM    468  H2  HOH B 149      31.285  16.889  22.517  1.00  0.00      B    H  
ATOM    469  O   HOH B 150       6.076  26.103  16.351  1.00  0.00      B    O  
ATOM    470  H1  HOH B 150       6.006  25.333  15.658  1.00  0.00      B    H  
ATOM    471  H2  HOH B 150       6.460  25.636  17.171  1.00  0.00      B    H  
ATOM    472  O   HOH B 151      17.755   9.272  20.486  1.00  0.00      B    O  
ATOM    473  H1  HOH B 151      17.206  10.094  20.771  1.00  0.00      B    H  
ATOM    474  H2  HOH B 151      17.461   8.968  19.577  1.00  0.00      B    H  
ATOM    475  O   HOH B 152      10.882  13.466   7.173  1.00  0.00      B    O  
ATOM    476  H1  HOH B 152      10.788  12.668   6.488  1.00  0.00      B    H  
ATOM    477  H2  HOH B 152      11.885  13.680   7.244  1.00  0.00      B    H  
ATOM    478  O   HOH B 153      19.524  13.230  21.009  1.00  0.00      B    O  
ATOM    479  H1  HOH B 153      20.172  13.936  21.328  1.00  0.00      B    H  
ATOM    480  H2  HOH B 153      19.699  12.383  21.521  1.00  0.00      B    H  
ATOM    481  O   HOH B 154      23.406   0.673  21.966  1.00  0.00      B    O  
ATOM    482  H1  HOH B 154      23.671   1.251  22.761  1.00  0.00      B    H  
ATOM    483  H2  HOH B 154      23.959  -0.197  22.059  1.00  0.00      B    H  
ATOM    484  O   HOH B 155      21.179  20.774  32.621  1.00  0.00      B    O  
ATOM    485  H1  HOH B 155      20.465  20.275  33.156  1.00  0.00      B    H  
ATOM    486  H2  HOH B 155      20.735  21.107  31.777  1.00  0.00      B    H  
ATOM    487  O   HOH B 156      36.974  18.721  37.968  1.00  0.00      B    O  
ATOM    488  H1  HOH B 156      37.169  18.493  38.917  1.00  0.00      B    H  
ATOM    489  H2  HOH B 156      37.883  18.724  37.474  1.00  0.00      B    H  
ATOM    490  O   HOH B 157      36.999  22.201   1.986  1.00  0.00      B    O  
ATOM    491  H1  HOH B 157      36.540  21.678   2.713  1.00  0.00      B    H  
ATOM    492  H2  HOH B 157      37.700  22.826   2.384  1.00  0.00      B    H  
ATOM    493  O   HOH B 158      18.626  38.093   5.081  1.00  0.00      B    O  
ATOM    494  H1  HOH B 158      19.351  37.720   5.712  1.00  0.00      B    H  
ATOM    495  H2  HOH B 158      17.884  37.437   5.066  1.00  0.00      B    H  
ATOM    496  O   HOH B 159      39.100  20.242  34.408  1.00  0.00      B    O  
ATOM    497  H1  HOH B 159      38.372  20.701  33.903  1.00  0.00      B    H  
ATOM    498  H2  HOH B 159      39.965  20.499  33.978  1.00  0.00      B    H  
ATOM    499  O   HOH B 160      21.474   8.522  11.811  1.00  0.00      B    O  
ATOM    500  H1  HOH B 160      21.557   8.362  12.804  1.00  0.00      B    H  
ATOM    501  H2  HOH B 160      20.847   7.790  11.471  1.00  0.00      B    H  
ATOM    502  O   HOH B 161      12.064   4.648  14.610  1.00  0.00      B    O  
ATOM    503  H1  HOH B 161      11.749   5.192  13.814  1.00  0.00      B    H  
ATOM    504  H2  HOH B 161      13.041   4.836  14.719  1.00  0.00      B    H  
ATOM    505  O   HOH B 162       0.376  28.848  15.437  1.00  0.00      B    O  
ATOM    506  H1  HOH B 162      -0.435  28.851  14.938  1.00  0.00      B    H  
ATOM    507  H2  HOH B 162       1.133  29.103  14.867  1.00  0.00      B    H  
ATOM    508  O   HOH B 163      20.271  26.774   9.614  1.00  0.00      B    O  
ATOM    509  H1  HOH B 163      20.272  26.428   8.696  1.00  0.00      B    H  
ATOM    510  H2  HOH B 163      19.688  26.140  10.136  1.00  0.00      B    H  
ATOM    511  O   HOH B 164      10.267   7.792  29.803  1.00  0.00      B    O  
ATOM    512  H1  HOH B 164      10.738   7.070  30.285  1.00  0.00      B    H  
ATOM    513  H2  HOH B 164      10.623   7.870  28.850  1.00  0.00      B    H  
ATOM    514  O   HOH B 165       0.989  13.921  23.509  1.00  0.00      B    O  
ATOM    515  H1  HOH B 165       0.517  13.279  22.913  1.00  0.00      B    H  
ATOM    516  H2  HOH B 165       0.813  13.693  24.483  1.00  0.00      B    H  
ATOM    517  O   HOH B 166      28.898  31.303  35.187  1.00  0.00      B    O  
ATOM    518  H1  HOH B 166      28.606  30.482  35.716  1.00  0.00      B    H  
ATOM    519  H2  HOH B 166      28.511  31.227  34.274  1.00  0.00      B    H  
ATOM    520  O   HOH B 167      22.524  22.133   6.465  1.00  0.00      B    O  
ATOM    521  H1  HOH B 167      23.221  21.444   6.686  1.00  0.00      B    H  
ATOM    522  H2  HOH B 167      23.048  22.972   6.183  1.00  0.00      B    H  
ATOM    523  O   HOH B 168      37.731  38.310  31.495  1.00  0.00      B    O  
ATOM    524  H1  HOH B 168      37.220  39.140  31.588  1.00  0.00      B    H  
ATOM    525  H2  HOH B 168      37.696  37.806  32.349  1.00  0.00      B    H  
ATOM    526  O   HOH B 169       4.117  28.500  29.580  1.00  0.00      B    O  
ATOM    527  H1  HOH B 169       4.426  28.397  30.540  1.00  0.00      B    H  
ATOM    528  H2  HOH B 169       3.811  29.451  29.424  1.00  0.00      B    H  
ATOM    529  O   HOH B 170      38.385  25.713   6.898  1.00  0.00      B    O  
ATOM    530  H1  HOH B 170      38.327  25.421   7.838  1.00  0.00      B    H  
ATOM    531  H2  HOH B 170      37.453  25.744   6.501  1.00  0.00      B    H  
ATOM    532  O   HOH B 171       0.655  33.156   9.004  1.00  0.00      B    O  
ATOM    533  H1  HOH B 171       1.027  33.449   8.178  1.00  0.00      B    H  
ATOM    534  H2  HOH B 171       0.722  33.975   9.597  1.00  0.00      B    H  
ATOM    535  O   HOH B 172      35.769  11.652  35.826  1.00  0.00      B    O  
ATOM    536  H1  HOH B 172      35.622  10.840  35.195  1.00  0.00      B    H  
ATOM    537  H2  HOH B 172      35.400  11.369  36.788  1.00  0.00      B    H  
ATOM    538  O   HOH B 173      36.050   0.894  32.755  1.00  0.00      B    O  
ATOM    539  H1  HOH B 173      36.547   0.917  33.641  1.00  0.00      B    H  
ATOM    540  H2  HOH B 173      35.656   1.818  32.668  1.00  0.00      B    H  
ATOM    541  O   HOH B 174       2.910  20.835   0.430  1.00  0.00      B    O  
ATOM    542  H1  HOH B 174       1.993  20.851   0.957  1.00  0.00      B    H  
ATOM    543  H2  HOH B 174       3.218  21.800   0.284  1.00  0.00      B    H  
ATOM    544  O   HOH B 175      36.836  34.733  10.332  1.00  0.00      B    O  
ATOM    545  H1  HOH B 175      36.392  33.847  10.348  1.00  0.00      B    H  
ATOM    546  H2  HOH B 175      37.048  34.992  11.300  1.00  0.00      B    H  
ATOM    547  O   HOH B 176       9.998   3.586  19.218  1.00  0.00      B    O  
ATOM    548  H1  HOH B 176       9.043   3.654  19.017  1.00  0.00      B    H  
ATOM    549  H2  HOH B 176      10.596   3.848  18.427  1.00  0.00      B    H  
ATOM    550  O   HOH B 177      24.173  32.748  28.234  1.00  0.00      B    O  
ATOM    551  H1  HOH B 177      24.244  32.402  29.215  1.00  0.00      B    H  
ATOM    552  H2  HOH B 177      23.967  31.948  27.707  1.00  0.00      B    H  
ATOM    553  O   HOH B 178      28.976  20.616  18.144  1.00  0.00      B    O  
ATOM    554  H1  HOH B 178      29.480  20.768  17.268  1.00  0.00      B    H  
ATOM    555  H2  HOH B 178      29.047  21.458  18.665  1.00  0.00      B    H  
ATOM    556  O   HOH B 179      37.901  19.536  18.128  1.00  0.00      B    O  
ATOM    557  H1  HOH B 179      38.385  20.217  17.514  1.00  0.00      B    H  
ATOM    558  H2  HOH B 179      38.217  19.733  19.099  1.00  0.00      B    H  
ATOM    559  O   HOH B 180      33.868  25.125  23.993  1.00  0.00      B    O  
ATOM    560  H1  HOH B 180      34.315  26.010  24.233  1.00  0.00      B    H  
ATOM    561  H2  HOH B 180      32.844  25.254  24.018  1.00  0.00      B    H  
ATOM    562  O   HOH B 181       8.729  21.215  21.785  1.00  0.00      B    O  
ATOM    563  H1  HOH B 181       7.983  20.524  21.534  1.00  0.00      B    H  
ATOM    564  H2  HOH B 181       9.517  20.720  22.016  1.00  0.00      B    H  
ATOM    565  O   HOH B 182      15.553  29.399  38.757  1.00  0.00      B    O  
ATOM    566  H1  HOH B 182      15.914  28.463  39.013  1.00  0.00      B    H  
ATOM    567  H2  HOH B 182      15.456  29.455  37.762  1.00  0.00      B    H  
ATOM    568  O   HOH B 183       0.794  36.060  10.081  1.00  0.00      B    O  
ATOM    569  H1  HOH B 183      -0.211  36.037  10.405  1.00  0.00      B    H  
ATOM    570  H2  HOH B 183       0.898  36.855   9.481  1.00  0.00      B    H  
ATOM    571  O   HOH B 184      31.602  12.467  16.052  1.00  0.00      B    O  
ATOM    572  H1  HOH B 184      31.826  13.443  15.932  1.00  0.00      B    H  
ATOM    573  H2  HOH B 184      30.617  12.504  16.245  1.00  0.00      B    H  
ATOM    574  O   HOH B 185       3.479   6.141  31.031  1.00  0.00      B    O  
ATOM    575  H1  HOH B 185       3.330   5.898  32.012  1.00  0.00      B    H  
ATOM    576  H2  HOH B 185       4.498   6.261  30.953  1.00  0.00      B    H  
ATOM    577  O   HOH B 186      29.764  28.760  31.460  1.00  0.00      B    O  
ATOM    578  H1  HOH B 186      29.223  28.286  32.212  1.00  0.00      B    H  
ATOM    579  H2  HOH B 186      30.647  28.342  31.368  1.00  0.00      B    H  
ATOM    580  O   HOH B 187      11.462  10.852  22.067  1.00  0.00      B    O  
ATOM    581  H1  HOH B 187      12.032  10.402  22.728  1.00  0.00      B    H  
ATOM    582  H2  HOH B 187      11.789  11.782  22.006  1.00  0.00      B    H  
ATOM    583  O   HOH B 188      27.820   1.445  11.520  1.00  0.00      B    O  
ATOM    584  H1  HOH B 188      28.708   1.639  11.097  1.00  0.00      B    H  
ATOM    585  H2  HOH B 188      27.304   0.850  10.826  1.00  0.00      B    H  
ATOM    586  O   HOH B 189      12.404  16.166  31.406  1.00  0.00      B    O  
ATOM    587  H1  HOH B 189      11.741  16.802  31.854  1.00  0.00      B    H  
ATOM    588  H2  HOH B 189      13.298  16.244  31.824  1.00  0.00      B    H  
ATOM    589  O   HOH B 190      20.274  34.077  30.318  1.00  0.00      B    O  
ATOM    590  H1  HOH B 190      21.054  34.074  29.632  1.00  0.00      B    H  
ATOM    591  H2  HOH B 190      19.637  34.864  30.148  1.00  0.00      B    H  
ATOM    592  O   HOH B 191      35.430  32.292  25.283  1.00  0.00      B    O  
ATOM    593  H1  HOH B 191      36.062  33.060  25.016  1.00  0.00      B    H  
ATOM    594  H2  HOH B 191      34.675  32.731  25.752  1.00  0.00      B    H  
ATOM    595  O   HOH B 192      22.553  14.609  18.296  1.00  0.00      B    O  
ATOM    596  H1  HOH B 192      21.687  13.985  18.259  1.00  0.00      B    H  
ATOM    597  H2  HOH B 192      22.813  14.708  17.322  1.00  0.00      B    H  
ATOM    598  O   HOH B 193       7.082  16.294   9.883  1.00  0.00      B    O  
ATOM    599  H1  HOH B 193       7.065  15.596  10.626  1.00  0.00      B    H  
ATOM    600  H2  HOH B 193       7.940  16.111   9.455  1.00  0.00      B    H  
ATOM    601  O   HOH B 194      24.554  36.134  32.062  1.00  0.00      B    O  
ATOM    602  H1  HOH B 194      23.879  35.474  32.311  1.00  0.00      B    H  
ATOM    603  H2  HOH B 194      25.263  35.576  31.638  1.00  0.00      B    H  
ATOM    604  O   HOH B 195       7.119  28.797   9.695  1.00  0.00      B    O  
ATOM    605  H1  HOH B 195       6.558  27.976   9.563  1.00  0.00      B    H  
ATOM    606  H2  HOH B 195       8.072  28.570   9.377  1.00  0.00      B    H  
ATOM    607  O   HOH B 196      33.826   4.404   6.513  1.00  0.00      B    O  
ATOM    608  H1  HOH B 196      34.559   3.746   6.436  1.00  0.00      B    H  
ATOM    609  H2  HOH B 196      33.279   4.169   7.315  1.00  0.00      B    H  
ATOM    610  O   HOH B 197      12.856   0.121  33.152  1.00  0.00      B    O  
ATOM    611  H1  HOH B 197      13.337   0.918  33.508  1.00  0.00      B    H  
ATOM    612  H2  HOH B 197      11.881   0.162  33.538  1.00  0.00      B    H  
ATOM    613  O   HOH B 198       7.094  15.762  38.034  1.00  0.00      B    O  
ATOM    614  H1  HOH B 198       7.048  16.778  38.171  1.00  0.00      B    H  
ATOM    615  H2  HOH B 198       6.255  15.326  38.309  1.00  0.00      B    H  
ATOM    616  O   HOH B 199      26.406  23.238  23.330  1.00  0.00      B    O  
ATOM    617  H1  HOH B 199      26.271  23.251  22.285  1.00  0.00      B    H  
ATOM    618  H2  HOH B 199      25.859  22.518  23.715  1.00  0.00      B    H  
ATOM    619  O   HOH B 200      12.698  15.765  28.762  1.00  0.00      B    O  
ATOM    620  H1  HOH B 200      13.568  15.116  28.802  1.00  0.00      B    H  
ATOM    621  H2  HOH B 200      12.287  15.793  29.685  1.00  0.00      B    H  
ATOM    622  O   HOH B 201       7.520  25.951   5.785  1.00  0.00      B    O  
ATOM    623  H1  HOH B 201       7.628  25.498   4.894  1.00  0.00      B    H  
ATOM    624  H2  HOH B 201       7.194  26.911   5.663  1.00  0.00      B    H  
ATOM    625  O   HOH B 202      37.606  31.416  28.797  1.00  0.00      B    O  
ATOM    626  H1  HOH B 202      37.749  32.418  28.651  1.00  0.00      B    H  
ATOM    627  H2  HOH B 202      37.197  31.274  29.689  1.00  0.00      B    H  
ATOM    628  O   HOH B 203       1.987  38.289  28.678  1.00  0.00      B    O  
ATOM    629  H1  HOH B 203       0.968  38.538  28.647  1.00  0.00      B    H  
ATOM    630  H2  HOH B 203       2.401  38.544  27.782  1.00  0.00      B    H  
ATOM    631  O   HOH B 204      37.408  35.540  22.839  1.00  0.00      B    O  
ATOM    632  H1  HOH B 204      37.095  36.387  23.284  1.00  0.00      B    H  
ATOM    633  H2  HOH B 204      37.095  35.553  21.918  1.00  0.00      B    H  
ATOM    634  O   HOH B 205      21.786  35.363   1.574  1.00  0.00      B    O  
ATOM    635  H1  HOH B 205      21.879  35.208   2.573  1.00  0.00      B    H  
ATOM    636  H2  HOH B 205      21.023  35.987   1.488  1.00  0.00      B    H  
ATOM    637  O   HOH B 206      36.125   0.091  11.708  1.00  0.00      B    O  
ATOM    638  H1  HOH B 206      37.088  -0.077  12.040  1.00  0.00      B    H  
ATOM    639  H2  HOH B 206      35.939   1.101  11.835  1.00  0.00      B    H  
ATOM    640  O   HOH B 207      17.693  33.934  24.304  1.00  0.00      B    O  
ATOM    641  H1  HOH B 207      18.692  34.142  24.139  1.00  0.00      B    H  
ATOM    642  H2  HOH B 207      17.626  33.214  24.986  1.00  0.00      B    H  
ATOM    643  O   HOH B 208      10.895   9.033  10.143  1.00  0.00      B    O  
ATOM    644  H1  HOH B 208       9.955   9.359  10.066  1.00  0.00      B    H  
ATOM    645  H2  HOH B 208      10.794   8.023  10.101  1.00  0.00      B    H  
ATOM    646  O   HOH B 209      38.337  27.459  29.255  1.00  0.00      B    O  
ATOM    647  H1  HOH B 209      38.932  28.177  29.629  1.00  0.00      B    H  
ATOM    648  H2  HOH B 209      37.682  27.182  29.977  1.00  0.00      B    H  
ATOM    649  O   HOH B 210       7.822  38.101  28.499  1.00  0.00      B    O  
ATOM    650  H1  HOH B 210       8.685  38.482  28.244  1.00  0.00      B    H  
ATOM    651  H2  HOH B 210       7.152  38.882  28.660  1.00  0.00      B    H  
ATOM    652  O   HOH B 211      31.057  -0.176  38.357  1.00  0.00      B    O  
ATOM    653  H1  HOH B 211      31.361   0.249  37.511  1.00  0.00      B    H  
ATOM    654  H2  HOH B 211      31.394   0.448  39.131  1.00  0.00      B    H  
ATOM    655  O   HOH B 212       3.930  29.657  14.029  1.00  0.00      B    O  
ATOM    656  H1  HOH B 212       3.753  28.849  13.472  1.00  0.00      B    H  
ATOM    657  H2  HOH B 212       3.956  30.467  13.395  1.00  0.00      B    H  
ATOM    658  O   HOH B 213       0.540  29.593  29.961  1.00  0.00      B    O  
ATOM    659  H1  HOH B 213      -0.221  30.155  29.551  1.00  0.00      B    H  
ATOM    660  H2  HOH B 213       0.926  30.164  30.725  1.00  0.00      B    H  
ATOM    661  O   HOH B 214       6.149  14.088  12.209  1.00  0.00      B    O  
ATOM    662  H1  HOH B 214       5.923  13.226  12.653  1.00  0.00      B    H  
ATOM    663  H2  HOH B 214       7.126  13.957  11.904  1.00  0.00      B    H  
ATOM    664  O   HOH B 215      28.040  17.059  16.413  1.00  0.00      B    O  
ATOM    665  H1  HOH B 215      28.878  17.151  15.937  1.00  0.00      B    H  
ATOM    666  H2  HOH B 215      28.221  16.589  17.261  1.00  0.00      B    H  
ATOM    667  O   HOH B 216      37.088  27.942  23.046  1.00  0.00      B    O  
ATOM    668  H1  HOH B 216      37.150  28.966  22.962  1.00  0.00      B    H  
ATOM    669  H2  HOH B 216      36.343  27.764  23.735  1.00  0.00      B    H  
ATOM    670  O   HOH B 217      31.166   7.061  19.995  1.00  0.00      B    O  
ATOM    671  H1  HOH B 217      30.970   6.090  20.128  1.00  0.00      B    H  
ATOM    672  H2  HOH B 217      31.604   7.390  20.865  1.00  0.00      B    H  
ATOM    673  O   HOH B 218      22.166  23.767   4.201  1.00  0.00      B    O  
ATOM    674  H1  HOH B 218      22.576  23.084   3.515  1.00  0.00      B    H  
ATOM    675  H2  HOH B 218      21.717  23.216   4.930  1.00  0.00      B    H  
ATOM    676  O   HOH B 219      12.053  27.754  35.265  1.00  0.00      B    O  
ATOM    677  H1  HOH B 219      12.870  27.321  34.897  1.00  0.00      B    H  
ATOM    678  H2  HOH B 219      12.170  27.895  36.273  1.00  0.00      B    H  
ATOM    679  O   HOH B 220      16.514   5.293   0.941  1.00  0.00      B    O  
ATOM    680  H1  HOH B 220      17.145   6.058   0.714  1.00  0.00      B    H  
ATOM    681  H2  HOH B 220      17.030   4.393   0.921  1.00  0.00      B    H  
ATOM    682  O   HOH B 221      12.404  33.753  12.439  1.00  0.00      B    O  
ATOM    683  H1  HOH B 221      12.661  33.450  13.408  1.00  0.00      B    H  
ATOM    684  H2  HOH B 221      12.841  33.042  11.896  1.00  0.00      B    H  
ATOM    685  O   HOH B 222      22.052  13.728   2.958  1.00  0.00      B    O  
ATOM    686  H1  HOH B 222      21.529  13.337   2.244  1.00  0.00      B    H  
ATOM    687  H2  HOH B 222      21.552  13.545   3.821  1.00  0.00      B    H  
ATOM    688  O   HOH B 223      16.349  35.742  34.691  1.00  0.00      B    O  
ATOM    689  H1  HOH B 223      15.613  36.231  34.224  1.00  0.00      B    H  
ATOM    690  H2  HOH B 223      15.917  35.039  35.322  1.00  0.00      B    H  
ATOM    691  O   HOH B 224      23.703  33.927   7.611  1.00  0.00      B    O  
ATOM    692  H1  HOH B 224      24.331  33.099   7.491  1.00  0.00      B    H  
ATOM    693  H2  HOH B 224      24.209  34.779   7.424  1.00  0.00      B    H  
ATOM    694  O   HOH B 225      38.758  28.162  17.938  1.00  0.00      B    O  
ATOM    695  H1  HOH B 225      37.775  28.311  18.109  1.00  0.00      B    H  
ATOM    696  H2  HOH B 225      38.927  28.442  16.951  1.00  0.00      B    H  
ATOM    697  O   HOH B 226      16.600   9.891  14.245  1.00  0.00      B    O  
ATOM    698  H1  HOH B 226      16.970   9.830  15.170  1.00  0.00      B    H  
ATOM    699  H2  HOH B 226      15.925   9.107  14.040  1.00  0.00      B    H  
ATOM    700  O   HOH B 227      12.726  -0.045   2.316  1.00  0.00      B    O  
ATOM    701  H1  HOH B 227      13.388   0.122   3.076  1.00  0.00      B    H  
ATOM    702  H2  HOH B 227      12.182   0.728   2.130  1.00  0.00      B    H  
ATOM    703  O   HOH B 228      21.960  31.761  11.043  1.00  0.00      B    O  
ATOM    704  H1  HOH B 228      22.095  30.809  10.664  1.00  0.00      B    H  
ATOM    705  H2  HOH B 228      21.107  31.796  11.604  1.00  0.00      B    H  
ATOM    706  O   HOH B 229      27.612  37.280  15.576  1.00  0.00      B    O  
ATOM    707  H1  HOH B 229      27.265  38.164  15.272  1.00  0.00      B    H  
ATOM    708  H2  HOH B 229      26.765  36.785  15.914  1.00  0.00      B    H  
ATOM    709  O   HOH B 230      20.060  33.601  11.487  1.00  0.00      B    O  
ATOM    710  H1  HOH B 230      19.969  34.100  10.590  1.00  0.00      B    H  
ATOM    711  H2  HOH B 230      19.169  33.608  11.936  1.00  0.00      B    H  
ATOM    712  O   HOH B 231      27.132  22.130   5.180  1.00  0.00      B    O  
ATOM    713  H1  HOH B 231      26.671  22.944   4.808  1.00  0.00      B    H  
ATOM    714  H2  HOH B 231      28.052  22.406   5.558  1.00  0.00      B    H  
ATOM    715  O   HOH B 232      38.788  23.299  20.099  1.00  0.00      B    O  
ATOM    716  H1  HOH B 232      39.728  22.938  20.277  1.00  0.00      B    H  
ATOM    717  H2  HOH B 232      38.692  24.255  20.468  1.00  0.00      B    H  
ATOM    718  O   HOH B 233      25.624   8.093  38.286  1.00  0.00      B    O  
ATOM    719  H1  HOH B 233      26.589   7.980  37.977  1.00  0.00      B    H  
ATOM    720  H2  HOH B 233      25.194   7.186  38.173  1.00  0.00      B    H  
ATOM    721  O   HOH B 234      29.150  37.167  19.113  1.00  0.00      B    O  
ATOM    722  H1  HOH B 234      29.347  36.720  20.048  1.00  0.00      B    H  
ATOM    723  H2  HOH B 234      30.006  37.376  18.594  1.00  0.00      B    H  
ATOM    724  O   HOH B 235      27.357  35.720  34.079  1.00  0.00      B    O  
ATOM    725  H1  HOH B 235      28.377  35.886  34.026  1.00  0.00      B    H  
ATOM    726  H2  HOH B 235      27.213  34.748  33.697  1.00  0.00      B    H  
ATOM    727  O   HOH B 236      14.214   6.816  23.952  1.00  0.00      B    O  
ATOM    728  H1  HOH B 236      13.664   7.335  24.702  1.00  0.00      B    H  
ATOM    729  H2  HOH B 236      14.952   7.374  23.491  1.00  0.00      B    H  
ATOM    730  O   HOH B 237       4.493  28.955  34.417  1.00  0.00      B    O  
ATOM    731  H1  HOH B 237       4.328  29.944  34.263  1.00  0.00      B    H  
ATOM    732  H2  HOH B 237       5.397  28.935  34.969  1.00  0.00      B    H  
ATOM    733  O   HOH B 238       5.621  12.884  30.968  1.00  0.00      B    O  
ATOM    734  H1  HOH B 238       6.035  12.116  30.371  1.00  0.00      B    H  
ATOM    735  H2  HOH B 238       4.782  13.246  30.462  1.00  0.00      B    H  
ATOM    736  O   HOH B 239      37.300   6.862  18.013  1.00  0.00      B    O  
ATOM    737  H1  HOH B 239      37.354   6.674  16.994  1.00  0.00      B    H  
ATOM    738  H2  HOH B 239      36.375   6.678  18.272  1.00  0.00      B    H  
ATOM    739  O   HOH B 240       3.746  31.843  31.227  1.00  0.00      B    O  
ATOM    740  H1  HOH B 240       3.270  31.584  30.362  1.00  0.00      B    H  
ATOM    741  H2  HOH B 240       3.877  32.826  31.178  1.00  0.00      B    H  
ATOM    742  O   HOH B 241       0.294  16.827   8.012  1.00  0.00      B    O  
ATOM    743  H1  HOH B 241       0.997  16.300   7.559  1.00  0.00      B    H  
ATOM    744  H2  HOH B 241       0.694  17.772   8.256  1.00  0.00      B    H  
ATOM    745  O   HOH B 242      22.583   1.040   8.693  1.00  0.00      B    O  
ATOM    746  H1  HOH B 242      21.589   0.980   8.449  1.00  0.00      B    H  
ATOM    747  H2  HOH B 242      22.837   1.974   9.034  1.00  0.00      B    H  
ATOM    748  O   HOH B 243      10.398  11.963  37.405  1.00  0.00      B    O  
ATOM    749  H1  HOH B 243      10.629  11.763  36.441  1.00  0.00      B    H  
ATOM    750  H2  HOH B 243       9.919  12.862  37.424  1.00  0.00      B    H  
ATOM    751  O   HOH B 244      29.903  37.352  31.997  1.00  0.00      B    O  
ATOM    752  H1  HOH B 244      29.680  36.951  31.090  1.00  0.00      B    H  
ATOM    753  H2  HOH B 244      29.988  36.682  32.734  1.00  0.00      B    H  
ATOM    754  O   HOH B 245      38.839   3.752  19.822  1.00  0.00      B    O  
ATOM    755  H1  HOH B 245      38.940   4.718  19.995  1.00  0.00      B    H  
ATOM    756  H2  HOH B 245      39.602   3.243  20.110  1.00  0.00      B    H  
ATOM    757  O   HOH B 246       7.746  38.951  12.753  1.00  0.00      B    O  
ATOM    758  H1  HOH B 246       7.805  38.066  13.211  1.00  0.00      B    H  
ATOM    759  H2  HOH B 246       8.291  38.832  11.874  1.00  0.00      B    H  
ATOM    760  O   HOH B 247       6.784  18.101  31.782  1.00  0.00      B    O  
ATOM    761  H1  HOH B 247       6.242  17.916  30.938  1.00  0.00      B    H  
ATOM    762  H2  HOH B 247       7.672  17.681  31.635  1.00  0.00      B    H  
ATOM    763  O   HOH B 248       2.311  17.784   5.685  1.00  0.00      B    O  
ATOM    764  H1  HOH B 248       2.444  16.768   5.834  1.00  0.00      B    H  
ATOM    765  H2  HOH B 248       2.696  18.345   6.464  1.00  0.00      B    H  
ATOM    766  O   HOH B 249      15.077  36.360  20.564  1.00  0.00      B    O  
ATOM    767  H1  HOH B 249      14.494  36.703  21.329  1.00  0.00      B    H  
ATOM    768  H2  HOH B 249      14.763  36.910  19.717  1.00  0.00      B    H  
ATOM    769  O   HOH B 250       2.340   3.768  21.297  1.00  0.00      B    O  
ATOM    770  H1  HOH B 250       1.866   4.420  21.890  1.00  0.00      B    H  
ATOM    771  H2  HOH B 250       2.918   4.297  20.704  1.00  0.00      B    H  
ATOM    772  O   HOH B 251      18.921  22.036   7.573  1.00  0.00      B    O  
ATOM    773  H1  HOH B 251      19.655  21.885   8.254  1.00  0.00      B    H  
ATOM    774  H2  HOH B 251      18.093  21.409   7.854  1.00  0.00      B    H  
ATOM    775  O   HOH B 252       3.977  33.949  16.542  1.00  0.00      B    O  
ATOM    776  H1  HOH B 252       3.204  33.279  16.637  1.00  0.00      B    H  
ATOM    777  H2  HOH B 252       4.886  33.436  16.551  1.00  0.00      B    H  
ATOM    778  O   HOH B 253      10.133  31.069  39.134  1.00  0.00      B    O  
ATOM    779  H1  HOH B 253      10.775  31.303  38.347  1.00  0.00      B    H  
ATOM    780  H2  HOH B 253      10.616  30.384  39.647  1.00  0.00      B    H  
ATOM    781  O   HOH B 254      12.092  10.679   3.260  1.00  0.00      B    O  
ATOM    782  H1  HOH B 254      11.315  11.013   3.811  1.00  0.00      B    H  
ATOM    783  H2  HOH B 254      12.321  11.326   2.466  1.00  0.00      B    H  
ATOM    784  O   HOH B 255      12.433  20.050  35.923  1.00  0.00      B    O  
ATOM    785  H1  HOH B 255      13.117  20.131  36.655  1.00  0.00      B    H  
ATOM    786  H2  HOH B 255      12.225  19.087  35.751  1.00  0.00      B    H  
ATOM    787  O   HOH B 256      28.861  13.309  15.895  1.00  0.00      B    O  
ATOM    788  H1  HOH B 256      28.478  14.221  15.798  1.00  0.00      B    H  
ATOM    789  H2  HOH B 256      28.662  12.777  15.057  1.00  0.00      B    H  
ATOM    790  O   HOH B 257      21.273  21.449   8.969  1.00  0.00      B    O  
ATOM    791  H1  HOH B 257      21.519  21.985   8.160  1.00  0.00      B    H  
ATOM    792  H2  HOH B 257      21.486  20.471   8.776  1.00  0.00      B    H  
ATOM    793  O   HOH B 258      26.129  11.117   1.869  1.00  0.00      B    O  
ATOM    794  H1  HOH B 258      27.069  11.404   1.639  1.00  0.00      B    H  
ATOM    795  H2  HOH B 258      25.667  11.035   1.010  1.00  0.00      B    H  
ATOM    796  O   HOH B 259      16.808  29.615  18.258  1.00  0.00      B    O  
ATOM    797  H1  HOH B 259      17.405  29.030  18.782  1.00  0.00      B    H  
ATOM    798  H2  HOH B 259      16.687  29.249  17.321  1.00  0.00      B    H  
ATOM    799  O   HOH B 260      35.128   6.503   2.016  1.00  0.00      B    O  
ATOM    800  H1  HOH B 260      34.902   6.101   1.063  1.00  0.00      B    H  
ATOM    801  H2  HOH B 260      34.837   5.806   2.752  1.00  0.00      B    H  
ATOM    802  O   HOH B 261       6.697   2.036  33.255  1.00  0.00      B    O  
ATOM    803  H1  HOH B 261       6.417   1.126  32.951  1.00  0.00      B    H  
ATOM    804  H2  HOH B 261       6.765   2.554  32.421  1.00  0.00      B    H  
ATOM    805  O   HOH B 262      35.105   9.403  24.340  1.00  0.00      B    O  
ATOM    806  H1  HOH B 262      36.054   9.672  24.032  1.00  0.00      B    H  
ATOM    807  H2  HOH B 262      35.201   8.484  24.739  1.00  0.00      B    H  
ATOM    808  O   HOH B 263       9.755  37.114   7.331  1.00  0.00      B    O  
ATOM    809  H1  HOH B 263       9.619  36.163   7.624  1.00  0.00      B    H  
ATOM    810  H2  HOH B 263      10.804  37.219   7.448  1.00  0.00      B    H  
ATOM    811  O   HOH B 264      28.706  25.942  22.696  1.00  0.00      B    O  
ATOM    812  H1  HOH B 264      28.180  25.885  21.797  1.00  0.00      B    H  
ATOM    813  H2  HOH B 264      28.528  25.119  23.278  1.00  0.00      B    H  
ATOM    814  O   HOH B 265      27.080   3.026  24.487  1.00  0.00      B    O  
ATOM    815  H1  HOH B 265      27.344   3.506  23.594  1.00  0.00      B    H  
ATOM    816  H2  HOH B 265      27.377   3.537  25.276  1.00  0.00      B    H  
ATOM    817  O   HOH B 266      19.770  31.471  31.352  1.00  0.00      B    O  
ATOM    818  H1  HOH B 266      20.573  31.707  31.987  1.00  0.00      B    H  
ATOM    819  H2  HOH B 266      19.659  32.352  30.837  1.00  0.00      B    H  
ATOM    820  O   HOH B 267      11.344   1.375  19.705  1.00  0.00      B    O  
ATOM    821  H1  HOH B 267      10.857   2.241  19.392  1.00  0.00      B    H  
ATOM    822  H2  HOH B 267      12.307   1.488  19.550  1.00  0.00      B    H  
ATOM    823  O   HOH B 268      35.978   8.001   9.207  1.00  0.00      B    O  
ATOM    824  H1  HOH B 268      36.299   8.337  10.108  1.00  0.00      B    H  
ATOM    825  H2  HOH B 268      35.006   7.555   9.338  1.00  0.00      B    H  
ATOM    826  O   HOH B 269      22.019  12.068  33.873  1.00  0.00      B    O  
ATOM    827  H1  HOH B 269      21.660  11.777  32.978  1.00  0.00      B    H  
ATOM    828  H2  HOH B 269      21.458  11.670  34.655  1.00  0.00      B    H  
ATOM    829  O   HOH B 270      14.811  10.853  34.267  1.00  0.00      B    O  
ATOM    830  H1  HOH B 270      14.184  10.580  35.046  1.00  0.00      B    H  
ATOM    831  H2  HOH B 270      14.992  11.830  34.389  1.00  0.00      B    H  
ATOM    832  O   HOH B 271      32.591   0.484  35.712  1.00  0.00      B    O  
ATOM    833  H1  HOH B 271      33.543   0.466  36.153  1.00  0.00      B    H  
ATOM    834  H2  HOH B 271      32.689   0.067  34.818  1.00  0.00      B    H  
ATOM    835  O   HOH B 272       9.922  20.404  33.191  1.00  0.00      B    O  
ATOM    836  H1  HOH B 272      10.401  19.497  33.415  1.00  0.00      B    H  
ATOM    837  H2  HOH B 272       9.391  20.570  34.065  1.00  0.00      B    H  
ATOM    838  O   HOH B 273      35.957  33.122  14.614  1.00  0.00      B    O  
ATOM    839  H1  HOH B 273      35.960  32.206  14.137  1.00  0.00      B    H  
ATOM    840  H2  HOH B 273      35.344  32.945  15.342  1.00  0.00      B    H  
ATOM    841  O   HOH B 274      33.310  29.061   7.395  1.00  0.00      B    O  
ATOM    842  H1  HOH B 274      32.992  29.795   8.081  1.00  0.00      B    H  
ATOM    843  H2  HOH B 274      33.915  29.496   6.679  1.00  0.00      B    H  
ATOM    844  O   HOH B 275      16.789  11.885   1.157  1.00  0.00      B    O  
ATOM    845  H1  HOH B 275      17.572  11.621   1.798  1.00  0.00      B    H  
ATOM    846  H2  HOH B 275      16.448  10.990   0.887  1.00  0.00      B    H  
ATOM    847  O   HOH B 276      11.622  36.698  11.258  1.00  0.00      B    O  
ATOM    848  H1  HOH B 276      11.988  35.873  11.695  1.00  0.00      B    H  
ATOM    849  H2  HOH B 276      12.232  36.983  10.485  1.00  0.00      B    H  
ATOM    850  O   HOH B 277      19.897  37.505  35.821  1.00  0.00      B    O  
ATOM    851  H1  HOH B 277      19.050  38.069  35.612  1.00  0.00      B    H  
ATOM    852  H2  HOH B 277      20.655  38.034  35.378  1.00  0.00      B    H  
ATOM    853  O   HOH B 278      34.803  27.782   3.889  1.00  0.00      B    O  
ATOM    854  H1  HOH B 278      35.187  28.598   4.346  1.00  0.00      B    H  
ATOM    855  H2  HOH B 278      35.327  27.672   3.010  1.00  0.00      B    H  
ATOM    856  O   HOH B 279       3.864  27.508  12.230  1.00  0.00      B    O  
ATOM    857  H1  HOH B 279       4.878  27.258  12.162  1.00  0.00      B    H  
ATOM    858  H2  HOH B 279       3.415  27.211  11.332  1.00  0.00      B    H  
ATOM    859  O   HOH B 280      38.691  20.374  30.390  1.00  0.00      B    O  
ATOM    860  H1  HOH B 280      38.889  19.416  30.148  1.00  0.00      B    H  
ATOM    861  H2  HOH B 280      37.607  20.351  30.404  1.00  0.00      B    H  
ATOM    862  O   HOH B 281      22.870  21.944   1.898  1.00  0.00      B    O  
ATOM    863  H1  HOH B 281      22.135  21.213   1.752  1.00  0.00      B    H  
ATOM    864  H2  HOH B 281      23.525  21.922   1.115  1.00  0.00      B    H  
ATOM    865  O   HOH B 282      35.904  36.035  15.911  1.00  0.00      B    O  
ATOM    866  H1  HOH B 282      35.749  35.365  15.149  1.00  0.00      B    H  
ATOM    867  H2  HOH B 282      36.897  35.928  16.190  1.00  0.00      B    H  
ATOM    868  O   HOH B 283       2.260  26.218  14.328  1.00  0.00      B    O  
ATOM    869  H1  HOH B 283       2.481  26.529  15.293  1.00  0.00      B    H  
ATOM    870  H2  HOH B 283       2.880  26.671  13.682  1.00  0.00      B    H  
ATOM    871  O   HOH B 284       9.490  15.674   5.224  1.00  0.00      B    O  
ATOM    872  H1  HOH B 284      10.094  14.966   4.742  1.00  0.00      B    H  
ATOM    873  H2  HOH B 284      10.138  16.126   5.860  1.00  0.00      B    H  
ATOM    874  O   HOH B 285       1.693   6.651   7.867  1.00  0.00      B    O  
ATOM    875  H1  HOH B 285       2.305   6.080   8.447  1.00  0.00      B    H  
ATOM    876  H2  HOH B 285       2.069   7.595   7.840  1.00  0.00      B    H  
ATOM    877  O   HOH B 286      15.217  13.669  13.078  1.00  0.00      B    O  
ATOM    878  H1  HOH B 286      16.245  13.492  12.932  1.00  0.00      B    H  
ATOM    879  H2  HOH B 286      14.928  13.186  13.951  1.00  0.00      B    H  
ATOM    880  O   HOH B 287      10.887  10.928  34.919  1.00  0.00      B    O  
ATOM    881  H1  HOH B 287      10.171  10.217  35.153  1.00  0.00      B    H  
ATOM    882  H2  HOH B 287      11.809  10.535  35.259  1.00  0.00      B    H  
ATOM    883  O   HOH B 288       0.297  31.605   4.069  1.00  0.00      B    O  
ATOM    884  H1  HOH B 288       0.867  30.862   3.647  1.00  0.00      B    H  
ATOM    885  H2  HOH B 288       0.242  32.280   3.353  1.00  0.00      B    H  
ATOM    886  O   HOH B 289       5.522  27.168  25.042  1.00  0.00      B    O  
ATOM    887  H1  HOH B 289       6.173  27.689  24.464  1.00  0.00      B    H  
ATOM    888  H2  HOH B 289       5.491  26.243  24.717  1.00  0.00      B    H  
ATOM    889  O   HOH B 290      17.697   2.962  36.641  1.00  0.00      B    O  
ATOM    890  H1  HOH B 290      17.527   2.824  35.614  1.00  0.00      B    H  
ATOM    891  H2  HOH B 290      18.535   3.450  36.786  1.00  0.00      B    H  
ATOM    892  O   HOH B 291      37.675   6.252  15.201  1.00  0.00      B    O  
ATOM    893  H1  HOH B 291      37.063   5.511  14.986  1.00  0.00      B    H  
ATOM    894  H2  HOH B 291      37.600   6.895  14.386  1.00  0.00      B    H  
ATOM    895  O   HOH B 292      32.799  28.691  18.725  1.00  0.00      B    O  
ATOM    896  H1  HOH B 292      33.431  28.256  18.099  1.00  0.00      B    H  
ATOM    897  H2  HOH B 292      32.248  29.317  18.172  1.00  0.00      B    H  
ATOM    898  O   HOH B 293       3.126  37.512  32.811  1.00  0.00      B    O  
ATOM    899  H1  HOH B 293       3.548  36.635  32.540  1.00  0.00      B    H  
ATOM    900  H2  HOH B 293       2.128  37.425  32.969  1.00  0.00      B    H  
ATOM    901  O   HOH B 294       1.209  12.465   3.431  1.00  0.00      B    O  
ATOM    902  H1  HOH B 294       1.645  11.862   2.773  1.00  0.00      B    H  
ATOM    903  H2  HOH B 294       0.253  12.149   3.608  1.00  0.00      B    H  
ATOM    904  O   HOH B 295      24.410  14.457  24.391  1.00  0.00      B    O  
ATOM    905  H1  HOH B 295      24.985  14.563  25.220  1.00  0.00      B    H  
ATOM    906  H2  HOH B 295      24.709  13.606  23.919  1.00  0.00      B    H  
ATOM    907  O   HOH B 296       9.789  14.695   1.067  1.00  0.00      B    O  
ATOM    908  H1  HOH B 296       9.684  14.620   0.035  1.00  0.00      B    H  
ATOM    909  H2  HOH B 296       9.153  15.424   1.472  1.00  0.00      B    H  
ATOM    910  O   HOH B 297      29.557  16.784  14.197  1.00  0.00      B    O  
ATOM    911  H1  HOH B 297      29.815  16.035  13.514  1.00  0.00      B    H  
ATOM    912  H2  HOH B 297      30.354  17.398  14.204  1.00  0.00      B    H  
ATOM    913  O   HOH B 298      13.854  11.830   5.876  1.00  0.00      B    O  
ATOM    914  H1  HOH B 298      14.787  11.441   5.990  1.00  0.00      B    H  
ATOM    915  H2  HOH B 298      13.249  11.069   5.507  1.00  0.00      B    H  
ATOM    916  O   HOH B 299      25.720  26.649  13.844  1.00  0.00      B    O  
ATOM    917  H1  HOH B 299      26.428  26.306  14.476  1.00  0.00      B    H  
ATOM    918  H2  HOH B 299      25.459  27.490  14.333  1.00  0.00      B    H  
ATOM    919  O   HOH B 300       0.560   2.979  13.526  1.00  0.00      B    O  
ATOM    920  H1  HOH B 300       0.687   3.560  12.695  1.00  0.00      B    H  
ATOM    921  H2  HOH B 300       1.499   2.907  13.956  1.00  0.00      B    H  
ATOM    922  O   HOH B 301       5.228  27.594   1.752  1.00  0.00      B    O  
ATOM    923  H1  HOH B 301       5.814  28.307   2.232  1.00  0.00      B    H  
ATOM    924  H2  HOH B 301       5.804  27.102   1.142  1.00  0.00      B    H  
ATOM    925  O   HOH B 302       8.380  11.241  27.279  1.00  0.00      B    O  
ATOM    926  H1  HOH B 302       9.192  11.111  27.847  1.00  0.00      B    H  
ATOM    927  H2  HOH B 302       8.732  11.181  26.298  1.00  0.00      B    H  
ATOM    928  O   HOH B 303      23.440  11.444  30.720  1.00  0.00      B    O  
ATOM    929  H1  HOH B 303      24.335  10.947  30.808  1.00  0.00      B    H  
ATOM    930  H2  HOH B 303      23.541  12.119  29.984  1.00  0.00      B    H  
ATOM    931  O   HOH B 304       9.515  14.260  20.093  1.00  0.00      B    O  
ATOM    932  H1  HOH B 304       9.479  14.551  21.076  1.00  0.00      B    H  
ATOM    933  H2  HOH B 304      10.299  13.628  19.909  1.00  0.00      B    H  
ATOM    934  O   HOH B 305       1.867  24.333   4.730  1.00  0.00      B    O  
ATOM    935  H1  HOH B 305       1.715  24.079   5.729  1.00  0.00      B    H  
ATOM    936  H2  HOH B 305       2.373  25.171   4.657  1.00  0.00      B    H  
ATOM    937  O   HOH B 306      30.985  25.678  16.312  1.00  0.00      B    O  
ATOM    938  H1  HOH B 306      30.518  26.594  16.278  1.00  0.00      B    H  
ATOM    939  H2  HOH B 306      31.604  25.570  17.108  1.00  0.00      B    H  
ATOM    940  O   HOH B 307       2.576  14.437  33.657  1.00  0.00      B    O  
ATOM    941  H1  HOH B 307       2.820  13.659  34.310  1.00  0.00      B    H  
ATOM    942  H2  HOH B 307       3.463  14.596  33.136  1.00  0.00      B    H  
ATOM    943  O   HOH B 308       9.327  13.866  14.640  1.00  0.00      B    O  
ATOM    944  H1  HOH B 308       9.711  12.921  14.770  1.00  0.00      B    H  
ATOM    945  H2  HOH B 308       8.582  14.058  15.327  1.00  0.00      B    H  
ATOM    946  O   HOH B 309      26.983  37.734  37.357  1.00  0.00      B    O  
ATOM    947  H1  HOH B 309      27.596  38.522  37.148  1.00  0.00      B    H  
ATOM    948  H2  HOH B 309      26.599  37.835  38.282  1.00  0.00      B    H  
ATOM    949  O   HOH B 310      28.508  37.606  27.333  1.00  0.00      B    O  
ATOM    950  H1  HOH B 310      28.413  38.452  26.794  1.00  0.00      B    H  
ATOM    951  H2  HOH B 310      28.578  37.836  28.284  1.00  0.00      B    H  
ATOM    952  O   HOH B 311      28.516  36.855   3.753  1.00  0.00      B    O  
ATOM    953  H1  HOH B 311      27.947  36.520   2.971  1.00  0.00      B    H  
ATOM    954  H2  HOH B 311      27.799  37.185   4.391  1.00  0.00      B    H  
ATOM    955  O   HOH B 312      11.046   0.395  35.571  1.00  0.00      B    O  
ATOM    956  H1  HOH B 312      10.215   0.062  36.019  1.00  0.00      B    H  
ATOM    957  H2  HOH B 312      11.607   0.730  36.383  1.00  0.00      B    H  
ATOM    958  O   HOH B 313       1.486  10.582   8.453  1.00  0.00      B    O  
ATOM    959  H1  HOH B 313       0.661  10.799   7.870  1.00  0.00      B    H  
ATOM    960  H2  HOH B 313       2.326  10.807   7.892  1.00  0.00      B    H  
ATOM    961  O   HOH B 314       2.577  12.264  17.841  1.00  0.00      B    O  
ATOM    962  H1  HOH B 314       3.058  11.345  17.921  1.00  0.00      B    H  
ATOM    963  H2  HOH B 314       1.628  12.116  18.324  1.00  0.00      B    H  
ATOM    964  O   HOH B 315      16.193   8.229  16.749  1.00  0.00      B    O  
ATOM    965  H1  HOH B 315      15.264   8.037  17.066  1.00  0.00      B    H  
ATOM    966  H2  HOH B 315      16.424   9.130  17.169  1.00  0.00      B    H  
ATOM    967  O   HOH B 316       7.043   5.213  31.777  1.00  0.00      B    O  
ATOM    968  H1  HOH B 316       6.680   5.959  32.343  1.00  0.00      B    H  
ATOM    969  H2  HOH B 316       8.012   5.093  32.021  1.00  0.00      B    H  
ATOM    970  O   HOH B 317      19.961  37.158  17.082  1.00  0.00      B    O  
ATOM    971  H1  HOH B 317      20.012  37.399  18.082  1.00  0.00      B    H  
ATOM    972  H2  HOH B 317      20.730  37.677  16.579  1.00  0.00      B    H  
ATOM    973  O   HOH B 318       3.580  32.946  23.228  1.00  0.00      B    O  
ATOM    974  H1  HOH B 318       4.325  33.480  22.838  1.00  0.00      B    H  
ATOM    975  H2  HOH B 318       3.867  32.590  24.102  1.00  0.00      B    H  
ATOM    976  O   HOH B 319       3.235  29.898  18.260  1.00  0.00      B    O  
ATOM    977  H1  HOH B 319       3.877  29.148  18.492  1.00  0.00      B    H  
ATOM    978  H2  HOH B 319       2.837  30.234  19.105  1.00  0.00      B    H  
ATOM    979  O   HOH B 320       8.472   3.865   0.769  1.00  0.00      B    O  
ATOM    980  H1  HOH B 320       8.699   3.391   1.618  1.00  0.00      B    H  
ATOM    981  H2  HOH B 320       8.212   4.782   1.006  1.00  0.00      B    H  
ATOM    982  O   HOH B 321       5.621   2.586  25.147  1.00  0.00      B    O  
ATOM    983  H1  HOH B 321       5.024   3.376  25.343  1.00  0.00      B    H  
ATOM    984  H2  HOH B 321       5.267   2.160  24.296  1.00  0.00      B    H  
ATOM    985  O   HOH B 322       9.644  28.662  34.555  1.00  0.00      B    O  
ATOM    986  H1  HOH B 322      10.567  28.255  34.687  1.00  0.00      B    H  
ATOM    987  H2  HOH B 322       9.640  29.256  33.727  1.00  0.00      B    H  
ATOM    988  O   HOH B 323       9.504   4.404  21.792  1.00  0.00      B    O  
ATOM    989  H1  HOH B 323       9.599   3.529  22.341  1.00  0.00      B    H  
ATOM    990  H2  HOH B 323       9.661   4.142  20.774  1.00  0.00      B    H  
ATOM    991  O   HOH B 324      25.063   4.279  39.068  1.00  0.00      B    O  
ATOM    992  H1  HOH B 324      25.054   3.409  38.582  1.00  0.00      B    H  
ATOM    993  H2  HOH B 324      26.014   4.588  39.105  1.00  0.00      B    H  
ATOM    994  O   HOH B 325      27.926  12.377  38.540  1.00  0.00      B    O  
ATOM    995  H1  HOH B 325      27.328  11.761  38.061  1.00  0.00      B    H  
ATOM    996  H2  HOH B 325      27.877  13.296  38.215  1.00  0.00      B    H  
ATOM    997  O   HOH B 326      29.103   9.580  26.541  1.00  0.00      B    O  
ATOM    998  H1  HOH B 326      29.441  10.490  26.916  1.00  0.00      B    H  
ATOM    999  H2  HOH B 326      29.062   9.643  25.544  1.00  0.00      B    H  
ATOM   1000  O   HOH B 327       7.250  23.937  26.081  1.00  0.00      B    O  
ATOM   1001  H1  HOH B 327       7.514  22.955  26.275  1.00  0.00      B    H  
ATOM   1002  H2  HOH B 327       7.865  24.645  26.406  1.00  0.00      B    H  
ATOM   1003  O   HOH B 328       3.365  26.613  34.074  1.00  0.00      B    O  
ATOM   1004  H1  HOH B 328       2.754  26.940  33.272  1.00  0.00      B    H  
ATOM   1005  H2  HOH B 328       3.708  27.479  34.517  1.00  0.00      B    H  
ATOM   1006  O   HOH B 329      36.341   6.964   6.002  1.00  0.00      B    O  
ATOM   1007  H1  HOH B 329      37.346   7.193   5.879  1.00  0.00      B    H  
ATOM   1008  H2  HOH B 329      36.152   6.835   7.025  1.00  0.00      B    H  
ATOM   1009  O   HOH B 330      27.054  35.108   2.217  1.00  0.00      B    O  
ATOM   1010  H1  HOH B 330      26.459  34.651   1.531  1.00  0.00      B    H  
ATOM   1011  H2  HOH B 330      27.696  34.340   2.516  1.00  0.00      B    H  
ATOM   1012  O   HOH B 331      10.124  39.211  27.347  1.00  0.00      B    O  
ATOM   1013  H1  HOH B 331      10.103  39.167  26.334  1.00  0.00      B    H  
ATOM   1014  H2  HOH B 331      10.947  38.685  27.684  1.00  0.00      B    H  
ATOM   1015  O   HOH B 332      13.815  26.221   8.406  1.00  0.00      B    O  
ATOM   1016  H1  HOH B 332      14.100  26.361   7.417  1.00  0.00      B    H  
ATOM   1017  H2  HOH B 332      14.649  26.212   9.009  1.00  0.00      B    H  
ATOM   1018  O   HOH B 333       0.100  37.632   6.664  1.00  0.00      B    O  
ATOM   1019  H1  HOH B 333      -0.442  36.876   7.044  1.00  0.00      B    H  
ATOM   1020  H2  HOH B 333       0.703  37.915   7.440  1.00  0.00      B    H  
ATOM   1021  O   HOH B 334      13.290  24.121  20.247  1.00  0.00      B    O  
ATOM   1022  H1  HOH B 334      14.181  24.280  20.687  1.00  0.00      B    H  
ATOM   1023  H2  HOH B 334      12.772  23.630  20.952  1.00  0.00      B    H  
ATOM   1024  O   HOH B 335      26.146   6.071  10.788  1.00  0.00      B    O  
ATOM   1025  H1  HOH B 335      25.926   6.639   9.980  1.00  0.00      B    H  
ATOM   1026  H2  HOH B 335      26.678   5.281  10.457  1.00  0.00      B    H  
ATOM   1027  O   HOH B 336       3.294   8.655  32.843  1.00  0.00      B    O  
ATOM   1028  H1  HOH B 336       3.191   7.691  32.632  1.00  0.00      B    H  
ATOM   1029  H2  HOH B 336       3.905   8.666  33.631  1.00  0.00      B    H  
ATOM   1030  O   HOH B 337      32.905  23.803   0.885  1.00  0.00      B    O  
ATOM   1031  H1  HOH B 337      33.212  23.444   1.785  1.00  0.00      B    H  
ATOM   1032  H2  HOH B 337      33.261  23.147   0.203  1.00  0.00      B    H  
ATOM   1033  O   HOH B 338      21.838  28.811  10.237  1.00  0.00      B    O  
ATOM   1034  H1  HOH B 338      22.629  28.448  10.792  1.00  0.00      B    H  
ATOM   1035  H2  HOH B 338      21.260  28.002   9.903  1.00  0.00      B    H  
ATOM   1036  O   HOH B 339      24.745  20.536   6.576  1.00  0.00      B    O  
ATOM   1037  H1  HOH B 339      24.767  19.546   6.416  1.00  0.00      B    H  
ATOM   1038  H2  HOH B 339      25.570  20.859   6.109  1.00  0.00      B    H  
ATOM   1039  O   HOH B 340      23.789  18.958  16.038  1.00  0.00      B    O  
ATOM   1040  H1  HOH B 340      23.148  19.302  16.720  1.00  0.00      B    H  
ATOM   1041  H2  HOH B 340      24.338  18.202  16.475  1.00  0.00      B    H  
ATOM   1042  O   HOH B 341      11.170  19.815  22.589  1.00  0.00      B    O  
ATOM   1043  H1  HOH B 341      11.946  19.925  23.250  1.00  0.00      B    H  
ATOM   1044  H2  HOH B 341      11.033  18.836  22.361  1.00  0.00      B    H  
ATOM   1045  O   HOH B 342      18.220   8.425   9.950  1.00  0.00      B    O  
ATOM   1046  H1  HOH B 342      18.248   9.190  10.625  1.00  0.00      B    H  
ATOM   1047  H2  HOH B 342      18.830   7.668  10.246  1.00  0.00      B    H  
ATOM   1048  O   HOH B 343      16.698  12.972  18.652  1.00  0.00      B    O  
ATOM   1049  H1  HOH B 343      17.594  13.316  18.912  1.00  0.00      B    H  
ATOM   1050  H2  HOH B 343      16.093  13.733  18.445  1.00  0.00      B    H  
ATOM   1051  O   HOH B 344      11.489   7.424  38.880  1.00  0.00      B    O  
ATOM   1052  H1  HOH B 344      11.979   6.747  38.321  1.00  0.00      B    H  
ATOM   1053  H2  HOH B 344      12.157   7.713  39.549  1.00  0.00      B    H  
ATOM   1054  O   HOH B 345      34.038  22.822   3.195  1.00  0.00      B    O  
ATOM   1055  H1  HOH B 345      34.927  23.156   3.628  1.00  0.00      B    H  
ATOM   1056  H2  HOH B 345      33.809  21.976   3.674  1.00  0.00      B    H  
ATOM   1057  O   HOH B 346      19.196  21.711  36.504  1.00  0.00      B    O  
ATOM   1058  H1  HOH B 346      19.255  21.413  35.578  1.00  0.00      B    H  
ATOM   1059  H2  HOH B 346      19.977  22.330  36.657  1.00  0.00      B    H  
ATOM   1060  O   HOH B 347       1.307  31.001  32.042  1.00  0.00      B    O  
ATOM   1061  H1  HOH B 347       0.822  31.364  32.888  1.00  0.00      B    H  
ATOM   1062  H2  HOH B 347       2.205  31.398  32.125  1.00  0.00      B    H  
ATOM   1063  O   HOH B 348      27.173  20.224  22.419  1.00  0.00      B    O  
ATOM   1064  H1  HOH B 348      28.011  20.349  22.972  1.00  0.00      B    H  
ATOM   1065  H2  HOH B 348      27.523  19.845  21.620  1.00  0.00      B    H  
ATOM   1066  O   HOH B 349      36.854  17.013   7.423  1.00  0.00      B    O  
ATOM   1067  H1  HOH B 349      37.887  17.080   7.505  1.00  0.00      B    H  
ATOM   1068  H2  HOH B 349      36.398  17.551   8.081  1.00  0.00      B    H  
ATOM   1069  O   HOH B 350       6.246  24.109  14.246  1.00  0.00      B    O  
ATOM   1070  H1  HOH B 350       7.038  23.980  14.903  1.00  0.00      B    H  
ATOM   1071  H2  HOH B 350       6.676  23.910  13.324  1.00  0.00      B    H  
ATOM   1072  O   HOH B 351       3.343   5.583  33.884  1.00  0.00      B    O  
ATOM   1073  H1  HOH B 351       2.488   5.856  34.383  1.00  0.00      B    H  
ATOM   1074  H2  HOH B 351       3.496   4.621  34.090  1.00  0.00      B    H  
ATOM   1075  O   HOH B 352       4.372   3.011  34.444  1.00  0.00      B    O  
ATOM   1076  H1  HOH B 352       3.738   2.533  33.834  1.00  0.00      B    H  
ATOM   1077  H2  HOH B 352       5.264   2.818  34.022  1.00  0.00      B    H  
ATOM   1078  O   HOH B 353       3.731  37.040   6.783  1.00  0.00      B    O  
ATOM   1079  H1  HOH B 353       4.107  36.945   7.725  1.00  0.00      B    H  
ATOM   1080  H2  HOH B 353       4.570  37.068   6.198  1.00  0.00      B    H  
ATOM   1081  O   HOH B 354      24.451   2.913   9.655  1.00  0.00      B    O  
ATOM   1082  H1  HOH B 354      24.565   2.583  10.583  1.00  0.00      B    H  
ATOM   1083  H2  HOH B 354      24.911   2.239   9.088  1.00  0.00      B    H  
ATOM   1084  O   HOH B 355       2.836  19.402  34.368  1.00  0.00      B    O  
ATOM   1085  H1  HOH B 355       3.111  20.386  34.379  1.00  0.00      B    H  
ATOM   1086  H2  HOH B 355       3.273  18.964  35.186  1.00  0.00      B    H  
ATOM   1087  O   HOH B 356       6.266  26.691  11.933  1.00  0.00      B    O  
ATOM   1088  H1  HOH B 356       6.995  27.163  12.445  1.00  0.00      B    H  
ATOM   1089  H2  HOH B 356       6.783  26.169  11.182  1.00  0.00      B    H  
ATOM   1090  O   HOH B 357      30.039   5.821  16.600  1.00  0.00      B    O  
ATOM   1091  H1  HOH B 357      30.119   5.312  17.444  1.00  0.00      B    H  
ATOM   1092  H2  HOH B 357      30.490   6.736  16.749  1.00  0.00      B    H  
ATOM   1093  O   HOH B 358      17.998   4.091  30.018  1.00  0.00      B    O  
ATOM   1094  H1  HOH B 358      17.833   3.153  29.798  1.00  0.00      B    H  
ATOM   1095  H2  HOH B 358      18.886   4.103  30.484  1.00  0.00      B    H  
ATOM   1096  O   HOH B 359      31.515  20.876   7.114  1.00  0.00      B    O  
ATOM   1097  H1  HOH B 359      32.258  21.005   7.773  1.00  0.00      B    H  
ATOM   1098  H2  HOH B 359      31.906  20.850   6.167  1.00  0.00      B    H  
ATOM   1099  O   HOH B 360      33.470   8.177  27.899  1.00  0.00      B    O  
ATOM   1100  H1  HOH B 360      33.451   8.987  27.305  1.00  0.00      B    H  
ATOM   1101  H2  HOH B 360      32.949   8.423  28.707  1.00  0.00      B    H  
ATOM   1102  O   HOH B 361       8.341  12.018  22.544  1.00  0.00      B    O  
ATOM   1103  H1  HOH B 361       7.348  12.219  22.695  1.00  0.00      B    H  
ATOM   1104  H2  HOH B 361       8.317  11.262  21.802  1.00  0.00      B    H  
ATOM   1105  O   HOH B 362      15.386  25.269  27.771  1.00  0.00      B    O  
ATOM   1106  H1  HOH B 362      16.142  24.651  28.063  1.00  0.00      B    H  
ATOM   1107  H2  HOH B 362      14.938  24.839  26.977  1.00  0.00      B    H  
ATOM   1108  O   HOH B 363      18.088   7.287  39.124  1.00  0.00      B    O  
ATOM   1109  H1  HOH B 363      18.953   7.296  39.720  1.00  0.00      B    H  
ATOM   1110  H2  HOH B 363      18.203   7.906  38.334  1.00  0.00      B    H  
ATOM   1111  O   HOH B 364      28.472  15.363   7.889  1.00  0.00      B    O  
ATOM   1112  H1  HOH B 364      27.598  15.720   8.330  1.00  0.00      B    H  
ATOM   1113  H2  HOH B 364      29.241  15.995   7.913  1.00  0.00      B    H  
ATOM   1114  O   HOH B 365      25.528  26.909  21.898  1.00  0.00      B    O  
ATOM   1115  H1  HOH B 365      24.712  27.475  21.968  1.00  0.00      B    H  
ATOM   1116  H2  HOH B 365      25.447  26.377  21.017  1.00  0.00      B    H  
ATOM   1117  O   HOH B 366      38.453  17.794  21.170  1.00  0.00      B    O  
ATOM   1118  H1  HOH B 366      39.001  17.015  20.898  1.00  0.00      B    H  
ATOM   1119  H2  HOH B 366      37.675  17.395  21.695  1.00  0.00      B    H  
ATOM   1120  O   HOH B 367      36.915   3.049  12.818  1.00  0.00      B    O  
ATOM   1121  H1  HOH B 367      37.923   2.856  12.880  1.00  0.00      B    H  
ATOM   1122  H2  HOH B 367      36.508   3.511  13.672  1.00  0.00      B    H  
ATOM   1123  O   HOH B 368      23.822   8.152   9.207  1.00  0.00      B    O  
ATOM   1124  H1  HOH B 368      23.397   7.295   8.902  1.00  0.00      B    H  
ATOM   1125  H2  HOH B 368      23.434   8.935   8.698  1.00  0.00      B    H  
ATOM   1126  O   HOH B 369       5.331   1.492   2.570  1.00  0.00      B    O  
ATOM   1127  H1  HOH B 369       4.757   0.726   2.772  1.00  0.00      B    H  
ATOM   1128  H2  HOH B 369       4.781   2.100   1.921  1.00  0.00      B    H  
ATOM   1129  O   HOH B 370      34.641  18.056   9.496  1.00  0.00      B    O  
ATOM   1130  H1  HOH B 370      34.194  18.352   8.680  1.00  0.00      B    H  
ATOM   1131  H2  HOH B 370      35.557  18.494   9.423  1.00  0.00      B    H  
ATOM   1132  O   HOH B 371      26.171  31.159  24.225  1.00  0.00      B    O  
ATOM   1133  H1  HOH B 371      26.458  30.507  24.893  1.00  0.00      B    H  
ATOM   1134  H2  HOH B 371      26.817  31.024  23.476  1.00  0.00      B    H  
ATOM   1135  O   HOH B 372      34.349  26.724   7.748  1.00  0.00      B    O  
ATOM   1136  H1  HOH B 372      34.281  26.730   8.713  1.00  0.00      B    H  
ATOM   1137  H2  HOH B 372      34.256  27.721   7.517  1.00  0.00      B    H  
ATOM   1138  O   HOH B 373      29.764  18.976  32.321  1.00  0.00      B    O  
ATOM   1139  H1  HOH B 373      29.026  18.309  32.507  1.00  0.00      B    H  
ATOM   1140  H2  HOH B 373      30.602  18.447  32.420  1.00  0.00      B    H  
ATOM   1141  O   HOH B 374      23.135   9.868   3.983  1.00  0.00      B    O  
ATOM   1142  H1  HOH B 374      22.180   9.567   3.945  1.00  0.00      B    H  
ATOM   1143  H2  HOH B 374      23.522   9.749   3.114  1.00  0.00      B    H  
ATOM   1144  O   HOH B 375      32.457  30.156  36.936  1.00  0.00      B    O  
ATOM   1145  H1  HOH B 375      32.113  30.526  37.760  1.00  0.00      B    H  
ATOM   1146  H2  HOH B 375      33.209  29.553  37.203  1.00  0.00      B    H  
ATOM   1147  O   HOH B 376      25.397  26.705  32.657  1.00  0.00      B    O  
ATOM   1148  H1  HOH B 376      25.275  26.971  33.618  1.00  0.00      B    H  
ATOM   1149  H2  HOH B 376      25.344  25.672  32.510  1.00  0.00      B    H  
ATOM   1150  O   HOH B 377       7.009  19.341   5.425  1.00  0.00      B    O  
ATOM   1151  H1  HOH B 377       6.880  18.939   6.376  1.00  0.00      B    H  
ATOM   1152  H2  HOH B 377       7.833  18.870   5.021  1.00  0.00      B    H  
ATOM   1153  O   HOH B 378       0.513   6.626  34.729  1.00  0.00      B    O  
ATOM   1154  H1  HOH B 378       0.695   7.536  35.079  1.00  0.00      B    H  
ATOM   1155  H2  HOH B 378       0.168   6.223  35.563  1.00  0.00      B    H  
ATOM   1156  O   HOH B 379      20.408   4.609   9.693  1.00  0.00      B    O  
ATOM   1157  H1  HOH B 379      20.374   3.567   9.690  1.00  0.00      B    H  
ATOM   1158  H2  HOH B 379      21.360   4.863   9.525  1.00  0.00      B    H  
ATOM   1159  O   HOH B 380      33.973  33.700  38.197  1.00  0.00      B    O  
ATOM   1160  H1  HOH B 380      34.128  32.986  38.953  1.00  0.00      B    H  
ATOM   1161  H2  HOH B 380      33.418  34.363  38.630  1.00  0.00      B    H  
ATOM   1162  O   HOH B 381      30.654  25.253   0.576  1.00  0.00      B    O  
ATOM   1163  H1  HOH B 381      31.514  24.702   0.776  1.00  0.00      B    H  
ATOM   1164  H2  HOH B 381      30.831  26.176   0.945  1.00  0.00      B    H  
ATOM   1165  O   HOH B 382      11.690  35.882  38.260  1.00  0.00      B    O  
ATOM   1166  H1  HOH B 382      11.654  34.998  37.678  1.00  0.00      B    H  
ATOM   1167  H2  HOH B 382      10.722  36.132  38.504  1.00  0.00      B    H  
ATOM   1168  O   HOH B 383       9.145  14.958   8.630  1.00  0.00      B    O  
ATOM   1169  H1  HOH B 383       8.391  14.315   8.907  1.00  0.00      B    H  
ATOM   1170  H2  HOH B 383       9.849  14.372   8.224  1.00  0.00      B    H  
ATOM   1171  O   HOH B 384      13.269   9.737   9.025  1.00  0.00      B    O  
ATOM   1172  H1  HOH B 384      13.227   9.583   8.039  1.00  0.00      B    H  
ATOM   1173  H2  HOH B 384      12.358   9.498   9.389  1.00  0.00      B    H  
ATOM   1174  O   HOH B 385      19.922  29.005  12.321  1.00  0.00      B    O  
ATOM   1175  H1  HOH B 385      19.019  28.835  11.949  1.00  0.00      B    H  
ATOM   1176  H2  HOH B 385      20.498  29.094  11.503  1.00  0.00      B    H  
ATOM   1177  O   HOH B 386       8.690  24.941  33.721  1.00  0.00      B    O  
ATOM   1178  H1  HOH B 386       7.812  24.565  33.997  1.00  0.00      B    H  
ATOM   1179  H2  HOH B 386       9.521  24.324  33.994  1.00  0.00      B    H  
ATOM   1180  O   HOH B 387       2.958  30.924  28.649  1.00  0.00      B    O  
ATOM   1181  H1  HOH B 387       1.975  30.601  28.585  1.00  0.00      B    H  
ATOM   1182  H2  HOH B 387       3.123  31.526  27.824  1.00  0.00      B    H  
ATOM   1183  O   HOH B 388      24.451  30.839   4.639  1.00  0.00      B    O  
ATOM   1184  H1  HOH B 388      23.464  31.211   4.659  1.00  0.00      B    H  
ATOM   1185  H2  HOH B 388      25.171  31.572   4.724  1.00  0.00      B    H  
ATOM   1186  O   HOH B 389      32.683  21.391  38.250  1.00  0.00      B    O  
ATOM   1187  H1  HOH B 389      32.805  21.439  37.260  1.00  0.00      B    H  
ATOM   1188  H2  HOH B 389      32.938  20.453  38.579  1.00  0.00      B    H  
ATOM   1189  O   HOH B 390      35.219  15.512   2.661  1.00  0.00      B    O  
ATOM   1190  H1  HOH B 390      36.266  15.445   2.696  1.00  0.00      B    H  
ATOM   1191  H2  HOH B 390      34.816  14.596   2.803  1.00  0.00      B    H  
ATOM   1192  O   HOH B 391       4.367  19.930  16.125  1.00  0.00      B    O  
ATOM   1193  H1  HOH B 391       3.696  19.874  16.922  1.00  0.00      B    H  
ATOM   1194  H2  HOH B 391       4.120  19.168  15.464  1.00  0.00      B    H  
ATOM   1195  O   HOH B 392       4.812   8.088  16.834  1.00  0.00      B    O  
ATOM   1196  H1  HOH B 392       4.277   8.749  17.370  1.00  0.00      B    H  
ATOM   1197  H2  HOH B 392       5.765   8.039  17.309  1.00  0.00      B    H  
ATOM   1198  O   HOH B 393       8.524  13.421  31.187  1.00  0.00      B    O  
ATOM   1199  H1  HOH B 393       7.912  13.193  31.975  1.00  0.00      B    H  
ATOM   1200  H2  HOH B 393       9.376  13.774  31.549  1.00  0.00      B    H  
ATOM   1201  O   HOH B 394       3.040  -0.037  26.199  1.00  0.00      B    O  
ATOM   1202  H1  HOH B 394       3.915  -0.538  26.139  1.00  0.00      B    H  
ATOM   1203  H2  HOH B 394       3.138   0.890  25.749  1.00  0.00      B    H  
ATOM   1204  O   HOH B 395       1.226  26.540  20.834  1.00  0.00      B    O  
ATOM   1205  H1  HOH B 395       1.924  26.370  21.490  1.00  0.00      B    H  
ATOM   1206  H2  HOH B 395       1.666  26.638  19.955  1.00  0.00      B    H  
ATOM   1207  O   HOH B 396      26.392  35.844  11.231  1.00  0.00      B    O  
ATOM   1208  H1  HOH B 396      27.167  35.785  11.956  1.00  0.00      B    H  
ATOM   1209  H2  HOH B 396      26.686  35.343  10.331  1.00  0.00      B    H  
ATOM   1210  O   HOH B 397      30.114  16.469  35.728  1.00  0.00      B    O  
ATOM   1211  H1  HOH B 397      31.026  16.073  36.063  1.00  0.00      B    H  
ATOM   1212  H2  HOH B 397      29.384  16.182  36.367  1.00  0.00      B    H  
ATOM   1213  O   HOH B 398       5.842   5.730   4.182  1.00  0.00      B    O  
ATOM   1214  H1  HOH B 398       5.664   4.765   4.275  1.00  0.00      B    H  
ATOM   1215  H2  HOH B 398       5.874   6.108   5.116  1.00  0.00      B    H  
ATOM   1216  O   HOH B 399      38.655  13.492  21.111  1.00  0.00      B    O  
ATOM   1217  H1  HOH B 399      39.589  13.795  21.111  1.00  0.00      B    H  
ATOM   1218  H2  HOH B 399      38.424  13.462  20.098  1.00  0.00      B    H  
ATOM   1219  O   HOH B 400      20.176  29.253  28.398  1.00  0.00      B    O  
ATOM   1220  H1  HOH B 400      19.697  28.828  29.168  1.00  0.00      B    H  
ATOM   1221  H2  HOH B 400      21.051  28.714  28.199  1.00  0.00      B    H  
ATOM   1222  O   HOH B 401      29.166  17.599  24.842  1.00  0.00      B    O  
ATOM   1223  H1  HOH B 401      29.843  17.208  24.208  1.00  0.00      B    H  
ATOM   1224  H2  HOH B 401      29.231  18.561  24.595  1.00  0.00      B    H  
ATOM   1225  O   HOH B 402      17.539  25.750  23.229  1.00  0.00      B    O  
ATOM   1226  H1  HOH B 402      18.156  26.460  23.629  1.00  0.00      B    H  
ATOM   1227  H2  HOH B 402      17.480  25.059  23.957  1.00  0.00      B    H  
ATOM   1228  O   HOH B 403      14.932  14.277  29.187  1.00  0.00      B    O  
ATOM   1229  H1  HOH B 403      15.769  14.137  28.611  1.00  0.00      B    H  
ATOM   1230  H2  HOH B 403      14.698  13.371  29.523  1.00  0.00      B    H  
ATOM   1231  O   HOH B 404       5.891  34.892  19.797  1.00  0.00      B    O  
ATOM   1232  H1  HOH B 404       5.117  34.321  19.477  1.00  0.00      B    H  
ATOM   1233  H2  HOH B 404       5.996  34.783  20.813  1.00  0.00      B    H  
ATOM   1234  O   HOH B 405      23.313  20.394  25.441  1.00  0.00      B    O  
ATOM   1235  H1  HOH B 405      24.252  20.375  25.869  1.00  0.00      B    H  
ATOM   1236  H2  HOH B 405      23.417  19.813  24.586  1.00  0.00      B    H  
ATOM   1237  O   HOH B 406      36.436  31.136   8.440  1.00  0.00      B    O  
ATOM   1238  H1  HOH B 406      36.249  31.210   9.398  1.00  0.00      B    H  
ATOM   1239  H2  HOH B 406      37.367  30.702   8.378  1.00  0.00      B    H  
ATOM   1240  O   HOH B 407      35.709  32.247  11.387  1.00  0.00      B    O  
ATOM   1241  H1  HOH B 407      35.019  31.483  11.292  1.00  0.00      B    H  
ATOM   1242  H2  HOH B 407      36.443  31.905  11.996  1.00  0.00      B    H  
ATOM   1243  O   HOH B 408      17.044  16.413  28.158  1.00  0.00      B    O  
ATOM   1244  H1  HOH B 408      17.158  15.354  28.250  1.00  0.00      B    H  
ATOM   1245  H2  HOH B 408      17.934  16.866  28.420  1.00  0.00      B    H  
ATOM   1246  O   HOH B 409      36.693  22.116  19.215  1.00  0.00      B    O  
ATOM   1247  H1  HOH B 409      37.638  22.393  19.596  1.00  0.00      B    H  
ATOM   1248  H2  HOH B 409      36.798  21.279  18.582  1.00  0.00      B    H  
ATOM   1249  O   HOH B 410       3.449  12.968  29.346  1.00  0.00      B    O  
ATOM   1250  H1  HOH B 410       3.506  13.666  28.599  1.00  0.00      B    H  
ATOM   1251  H2  HOH B 410       2.519  12.582  29.409  1.00  0.00      B    H  
ATOM   1252  O   HOH B 411      28.906  35.938  23.862  1.00  0.00      B    O  
ATOM   1253  H1  HOH B 411      29.119  35.485  24.771  1.00  0.00      B    H  
ATOM   1254  H2  HOH B 411      28.006  35.534  23.574  1.00  0.00      B    H  
ATOM   1255  O   HOH B 412      25.084  17.034  29.793  1.00  0.00      B    O  
ATOM   1256  H1  HOH B 412      25.468  16.148  29.796  1.00  0.00      B    H  
ATOM   1257  H2  HOH B 412      24.358  17.060  30.543  1.00  0.00      B    H  
ATOM   1258  O   HOH B 413      33.436   7.308   9.521  1.00  0.00      B    O  
ATOM   1259  H1  HOH B 413      32.886   7.937  10.095  1.00  0.00      B    H  
ATOM   1260  H2  HOH B 413      32.846   6.499   9.387  1.00  0.00      B    H  
ATOM   1261  O   HOH B 414      18.677  19.200   6.403  1.00  0.00      B    O  
ATOM   1262  H1  HOH B 414      18.518  19.445   5.463  1.00  0.00      B    H  
ATOM   1263  H2  HOH B 414      19.639  19.204   6.668  1.00  0.00      B    H  
ATOM   1264  O   HOH B 415      21.690  33.815   9.236  1.00  0.00      B    O  
ATOM   1265  H1  HOH B 415      22.546  33.823   8.591  1.00  0.00      B    H  
ATOM   1266  H2  HOH B 415      21.803  33.038   9.864  1.00  0.00      B    H  
ATOM   1267  O   HOH B 416      38.009  11.504  15.315  1.00  0.00      B    O  
ATOM   1268  H1  HOH B 416      37.109  11.484  14.775  1.00  0.00      B    H  
ATOM   1269  H2  HOH B 416      38.675  10.927  14.868  1.00  0.00      B    H  
ATOM   1270  O   HOH B 417      11.730  32.361   5.755  1.00  0.00      B    O  
ATOM   1271  H1  HOH B 417      11.111  32.232   4.897  1.00  0.00      B    H  
ATOM   1272  H2  HOH B 417      11.824  33.397   5.894  1.00  0.00      B    H  
ATOM   1273  O   HOH B 418      31.275  25.896  24.032  1.00  0.00      B    O  
ATOM   1274  H1  HOH B 418      30.957  25.790  24.933  1.00  0.00      B    H  
ATOM   1275  H2  HOH B 418      30.496  26.106  23.418  1.00  0.00      B    H  
ATOM   1276  O   HOH B 419      16.059  33.873   1.419  1.00  0.00      B    O  
ATOM   1277  H1  HOH B 419      16.476  34.699   1.067  1.00  0.00      B    H  
ATOM   1278  H2  HOH B 419      16.466  33.147   0.824  1.00  0.00      B    H  
ATOM   1279  O   HOH B 420      33.672   3.057  32.943  1.00  0.00      B    O  
ATOM   1280  H1  HOH B 420      33.900   2.954  31.967  1.00  0.00      B    H  
ATOM   1281  H2  HOH B 420      33.463   2.173  33.308  1.00  0.00      B    H  
ATOM   1282  O   HOH B 421       5.131   6.885  19.799  1.00  0.00      B    O  
ATOM   1283  H1  HOH B 421       4.592   6.961  20.700  1.00  0.00      B    H  
ATOM   1284  H2  HOH B 421       4.683   6.089  19.322  1.00  0.00      B    H  
ATOM   1285  O   HOH B 422      32.276  15.108  16.016  1.00  0.00      B    O  
ATOM   1286  H1  HOH B 422      33.250  14.802  15.877  1.00  0.00      B    H  
ATOM   1287  H2  HOH B 422      32.285  16.028  16.451  1.00  0.00      B    H  
ATOM   1288  O   HOH B 423      35.941  20.393  33.738  1.00  0.00      B    O  
ATOM   1289  H1  HOH B 423      36.257  21.013  34.444  1.00  0.00      B    H  
ATOM   1290  H2  HOH B 423      35.636  19.603  34.265  1.00  0.00      B    H  
ATOM   1291  O   HOH B 424       3.071  34.970  37.629  1.00  0.00      B    O  
ATOM   1292  H1  HOH B 424       3.915  34.647  37.051  1.00  0.00      B    H  
ATOM   1293  H2  HOH B 424       3.068  34.415  38.570  1.00  0.00      B    H  
ATOM   1294  O   HOH B 425       8.427  20.514  15.485  1.00  0.00      B    O  
ATOM   1295  H1  HOH B 425       9.158  19.804  15.487  1.00  0.00      B    H  
ATOM   1296  H2  HOH B 425       8.822  21.294  14.979  1.00  0.00      B    H  
ATOM   1297  O   HOH B 426      14.153   2.451  19.647  1.00  0.00      B    O  
ATOM   1298  H1  HOH B 426      14.290   3.406  19.289  1.00  0.00      B    H  
ATOM   1299  H2  HOH B 426      14.498   2.552  20.613  1.00  0.00      B    H  
ATOM   1300  O   HOH B 427       4.789  16.991  27.020  1.00  0.00      B    O  
ATOM   1301  H1  HOH B 427       4.485  17.946  26.853  1.00  0.00      B    H  
ATOM   1302  H2  HOH B 427       5.699  16.796  26.652  1.00  0.00      B    H  
ATOM   1303  O   HOH B 428      37.503  35.092  12.743  1.00  0.00      B    O  
ATOM   1304  H1  HOH B 428      38.038  35.728  13.257  1.00  0.00      B    H  
ATOM   1305  H2  HOH B 428      37.245  34.365  13.418  1.00  0.00      B    H  
ATOM   1306  O   HOH B 429      31.360   4.949  35.286  1.00  0.00      B    O  
ATOM   1307  H1  HOH B 429      32.374   5.166  35.287  1.00  0.00      B    H  
ATOM   1308  H2  HOH B 429      31.061   4.957  34.283  1.00  0.00      B    H  
ATOM   1309  O   HOH B 430      33.046  37.127   7.039  1.00  0.00      B    O  
ATOM   1310  H1  HOH B 430      32.698  36.848   7.951  1.00  0.00      B    H  
ATOM   1311  H2  HOH B 430      34.045  37.254   7.070  1.00  0.00      B    H  
ATOM   1312  O   HOH B 431      13.683  37.995  25.424  1.00  0.00      B    O  
ATOM   1313  H1  HOH B 431      14.550  38.140  25.884  1.00  0.00      B    H  
ATOM   1314  H2  HOH B 431      13.775  37.213  24.764  1.00  0.00      B    H  
ATOM   1315  O   HOH B 432      34.099  31.868   4.396  1.00  0.00      B    O  
ATOM   1316  H1  HOH B 432      34.660  31.287   4.959  1.00  0.00      B    H  
ATOM   1317  H2  HOH B 432      33.437  31.243   4.009  1.00  0.00      B    H  
ATOM   1318  O   HOH B 433       4.828  19.074   1.629  1.00  0.00      B    O  
ATOM   1319  H1  HOH B 433       4.201  19.572   0.980  1.00  0.00      B    H  
ATOM   1320  H2  HOH B 433       4.249  18.596   2.283  1.00  0.00      B    H  
ATOM   1321  O   HOH B 434       6.584   5.418  21.874  1.00  0.00      B    O  
ATOM   1322  H1  HOH B 434       6.188   5.769  21.028  1.00  0.00      B    H  
ATOM   1323  H2  HOH B 434       7.460   5.022  21.536  1.00  0.00      B    H  
ATOM   1324  O   HOH B 435       6.358   5.938  37.168  1.00  0.00      B    O  
ATOM   1325  H1  HOH B 435       7.236   6.317  37.508  1.00  0.00      B    H  
ATOM   1326  H2  HOH B 435       6.677   5.313  36.403  1.00  0.00      B    H  
ATOM   1327  O   HOH B 436       7.011  19.226  20.929  1.00  0.00      B    O  
ATOM   1328  H1  HOH B 436       7.236  18.561  20.248  1.00  0.00      B    H  
ATOM   1329  H2  HOH B 436       6.121  18.909  21.341  1.00  0.00      B    H  
ATOM   1330  O   HOH B 437      24.411  31.864  30.939  1.00  0.00      B    O  
ATOM   1331  H1  HOH B 437      23.920  32.090  31.783  1.00  0.00      B    H  
ATOM   1332  H2  HOH B 437      25.036  31.115  31.249  1.00  0.00      B    H  
ATOM   1333  O   HOH B 438      36.151  20.433  30.980  1.00  0.00      B    O  
ATOM   1334  H1  HOH B 438      35.296  20.624  30.564  1.00  0.00      B    H  
ATOM   1335  H2  HOH B 438      36.096  20.552  31.985  1.00  0.00      B    H  
ATOM   1336  O   HOH B 439      31.619  26.167  32.500  1.00  0.00      B    O  
ATOM   1337  H1  HOH B 439      32.497  26.666  32.363  1.00  0.00      B    H  
ATOM   1338  H2  HOH B 439      31.463  26.033  33.518  1.00  0.00      B    H  
ATOM   1339  O   HOH B 440      26.137  36.241  26.939  1.00  0.00      B    O  
ATOM   1340  H1  HOH B 440      26.349  35.349  26.624  1.00  0.00      B    H  
ATOM   1341  H2  HOH B 440      27.019  36.744  27.062  1.00  0.00      B    H  
ATOM   1342  O   HOH B 441      22.715  20.339  11.470  1.00  0.00      B    O  
ATOM   1343  H1  HOH B 441      22.958  20.657  10.568  1.00  0.00      B    H  
ATOM   1344  H2  HOH B 441      22.829  21.140  12.054  1.00  0.00      B    H  
ATOM   1345  O   HOH B 442      37.192  12.249   5.355  1.00  0.00      B    O  
ATOM   1346  H1  HOH B 442      36.310  11.732   5.200  1.00  0.00      B    H  
ATOM   1347  H2  HOH B 442      36.997  13.217   5.674  1.00  0.00      B    H  
ATOM   1348  O   HOH B 443      20.989   6.432  37.182  1.00  0.00      B    O  
ATOM   1349  H1  HOH B 443      20.680   6.857  38.053  1.00  0.00      B    H  
ATOM   1350  H2  HOH B 443      22.010   6.360  37.231  1.00  0.00      B    H  
ATOM   1351  O   HOH B 444      20.350  36.335   6.469  1.00  0.00      B    O  
ATOM   1352  H1  HOH B 444      20.124  35.348   6.574  1.00  0.00      B    H  
ATOM   1353  H2  HOH B 444      20.558  36.672   7.474  1.00  0.00      B    H  
ATOM   1354  O   HOH B 445      31.637  19.360  28.210  1.00  0.00      B    O  
ATOM   1355  H1  HOH B 445      31.480  18.385  28.325  1.00  0.00      B    H  
ATOM   1356  H2  HOH B 445      30.908  19.805  28.769  1.00  0.00      B    H  
ATOM   1357  O   HOH B 446      16.147   0.623  20.194  1.00  0.00      B    O  
ATOM   1358  H1  HOH B 446      16.004   0.236  21.166  1.00  0.00      B    H  
ATOM   1359  H2  HOH B 446      15.309   1.010  19.780  1.00  0.00      B    H  
ATOM   1360  O   HOH B 447      32.339  26.689   3.983  1.00  0.00      B    O  
ATOM   1361  H1  HOH B 447      32.052  26.957   3.046  1.00  0.00      B    H  
ATOM   1362  H2  HOH B 447      33.314  27.036   4.070  1.00  0.00      B    H  
ATOM   1363  O   HOH B 448      29.040  18.362   3.024  1.00  0.00      B    O  
ATOM   1364  H1  HOH B 448      29.710  19.021   2.720  1.00  0.00      B    H  
ATOM   1365  H2  HOH B 448      29.530  17.615   3.588  1.00  0.00      B    H  
ATOM   1366  O   HOH B 449       9.849  11.655  12.262  1.00  0.00      B    O  
ATOM   1367  H1  HOH B 449      10.220  10.702  12.227  1.00  0.00      B    H  
ATOM   1368  H2  HOH B 449      10.368  12.132  11.503  1.00  0.00      B    H  
ATOM   1369  O   HOH B 450      13.265  29.452  18.235  1.00  0.00      B    O  
ATOM   1370  H1  HOH B 450      13.626  28.551  18.532  1.00  0.00      B    H  
ATOM   1371  H2  HOH B 450      13.517  30.187  18.890  1.00  0.00      B    H  
ATOM   1372  O   HOH B 451       6.626   0.704   0.336  1.00  0.00      B    O  
ATOM   1373  H1  HOH B 451       6.634   1.477  -0.362  1.00  0.00      B    H  
ATOM   1374  H2  HOH B 451       6.035   1.084   1.117  1.00  0.00      B    H  
ATOM   1375  O   HOH B 452      20.526  33.476  25.593  1.00  0.00      B    O  
ATOM   1376  H1  HOH B 452      20.797  34.465  25.690  1.00  0.00      B    H  
ATOM   1377  H2  HOH B 452      20.985  33.222  24.752  1.00  0.00      B    H  
ATOM   1378  O   HOH B 453      27.533   3.007   1.822  1.00  0.00      B    O  
ATOM   1379  H1  HOH B 453      27.693   3.740   1.050  1.00  0.00      B    H  
ATOM   1380  H2  HOH B 453      27.557   2.147   1.247  1.00  0.00      B    H  
ATOM   1381  O   HOH B 454      26.212   7.812  31.925  1.00  0.00      B    O  
ATOM   1382  H1  HOH B 454      25.907   8.781  31.824  1.00  0.00      B    H  
ATOM   1383  H2  HOH B 454      26.272   7.353  30.974  1.00  0.00      B    H  
ATOM   1384  O   HOH B 455       9.167   3.260  11.785  1.00  0.00      B    O  
ATOM   1385  H1  HOH B 455       9.197   3.134  10.772  1.00  0.00      B    H  
ATOM   1386  H2  HOH B 455       8.585   4.129  11.954  1.00  0.00      B    H  
ATOM   1387  O   HOH B 456      39.255   6.449  19.820  1.00  0.00      B    O  
ATOM   1388  H1  HOH B 456      39.433   6.900  20.732  1.00  0.00      B    H  
ATOM   1389  H2  HOH B 456      38.328   6.777  19.433  1.00  0.00      B    H  
ATOM   1390  O   HOH B 457       5.155  20.923  12.627  1.00  0.00      B    O  
ATOM   1391  H1  HOH B 457       4.584  20.145  12.383  1.00  0.00      B    H  
ATOM   1392  H2  HOH B 457       6.024  20.760  12.198  1.00  0.00      B    H  
ATOM   1393  O   HOH B 458       5.353  17.279   4.865  1.00  0.00      B    O  
ATOM   1394  H1  HOH B 458       4.447  17.478   4.474  1.00  0.00      B    H  
ATOM   1395  H2  HOH B 458       5.822  18.197   4.998  1.00  0.00      B    H  
ATOM   1396  O   HOH B 459       2.724   0.552  11.826  1.00  0.00      B    O  
ATOM   1397  H1  HOH B 459       2.776   1.238  12.634  1.00  0.00      B    H  
ATOM   1398  H2  HOH B 459       3.677   0.236  11.678  1.00  0.00      B    H  
ATOM   1399  O   HOH B 460      30.094  26.759   8.937  1.00  0.00      B    O  
ATOM   1400  H1  HOH B 460      29.252  27.066   8.492  1.00  0.00      B    H  
ATOM   1401  H2  HOH B 460      30.736  26.645   8.151  1.00  0.00      B    H  
ATOM   1402  O   HOH B 461      12.007  16.038  23.593  1.00  0.00      B    O  
ATOM   1403  H1  HOH B 461      11.770  16.246  24.552  1.00  0.00      B    H  
ATOM   1404  H2  HOH B 461      12.790  16.699  23.355  1.00  0.00      B    H  
ATOM   1405  O   HOH B 462      30.364  19.160  36.326  1.00  0.00      B    O  
ATOM   1406  H1  HOH B 462      29.986  18.226  36.149  1.00  0.00      B    H  
ATOM   1407  H2  HOH B 462      31.402  19.106  36.363  1.00  0.00      B    H  
ATOM   1408  O   HOH B 463      37.392   8.202  37.951  1.00  0.00      B    O  
ATOM   1409  H1  HOH B 463      37.913   8.879  37.542  1.00  0.00      B    H  
ATOM   1410  H2  HOH B 463      37.382   8.406  38.912  1.00  0.00      B    H  
ATOM   1411  O   HOH B 464      18.690   9.485  26.772  1.00  0.00      B    O  
ATOM   1412  H1  HOH B 464      18.233   8.626  26.355  1.00  0.00      B    H  
ATOM   1413  H2  HOH B 464      19.009   9.308  27.737  1.00  0.00      B    H  
ATOM   1414  O   HOH B 465       9.348  19.993  38.143  1.00  0.00      B    O  
ATOM   1415  H1  HOH B 465       8.791  20.780  38.444  1.00  0.00      B    H  
ATOM   1416  H2  HOH B 465      10.370  20.179  38.239  1.00  0.00      B    H  
ATOM   1417  O   HOH B 466       8.093  10.869  16.512  1.00  0.00      B    O  
ATOM   1418  H1  HOH B 466       7.577  10.208  17.116  1.00  0.00      B    H  
ATOM   1419  H2  HOH B 466       9.050  10.642  16.717  1.00  0.00      B    H  
ATOM   1420  O   HOH B 467       1.514  20.596  23.481  1.00  0.00      B    O  
ATOM   1421  H1  HOH B 467       1.538  20.046  24.357  1.00  0.00      B    H  
ATOM   1422  H2  HOH B 467       1.074  20.115  22.667  1.00  0.00      B    H  
ATOM   1423  O   HOH B 468       0.674  33.379  22.786  1.00  0.00      B    O  
ATOM   1424  H1  HOH B 468       1.514  33.144  23.305  1.00  0.00      B    H  
ATOM   1425  H2  HOH B 468      -0.036  33.735  23.363  1.00  0.00      B    H  
ATOM   1426  O   HOH B 469      32.103  24.175   4.716  1.00  0.00      B    O  
ATOM   1427  H1  HOH B 469      32.505  23.689   3.943  1.00  0.00      B    H  
ATOM   1428  H2  HOH B 469      32.123  25.242   4.620  1.00  0.00      B    H  
ATOM   1429  O   HOH B 470      24.065  21.966  19.179  1.00  0.00      B    O  
ATOM   1430  H1  HOH B 470      23.907  22.109  18.163  1.00  0.00      B    H  
ATOM   1431  H2  HOH B 470      24.126  20.943  19.296  1.00  0.00      B    H  
ATOM   1432  O   HOH B 471      26.608  33.051  33.228  1.00  0.00      B    O  
ATOM   1433  H1  HOH B 471      27.129  32.155  33.267  1.00  0.00      B    H  
ATOM   1434  H2  HOH B 471      26.651  33.382  32.240  1.00  0.00      B    H  
ATOM   1435  O   HOH B 472       1.340  27.166   2.790  1.00  0.00      B    O  
ATOM   1436  H1  HOH B 472       2.124  26.707   3.206  1.00  0.00      B    H  
ATOM   1437  H2  HOH B 472       1.316  26.926   1.799  1.00  0.00      B    H  
ATOM   1438  O   HOH B 473      12.444  32.889   1.473  1.00  0.00      B    O  
ATOM   1439  H1  HOH B 473      13.400  32.657   1.759  1.00  0.00      B    H  
ATOM   1440  H2  HOH B 473      12.427  33.127   0.507  1.00  0.00      B    H  
ATOM   1441  O   HOH B 474      30.632  33.644  20.389  1.00  0.00      B    O  
ATOM   1442  H1  HOH B 474      31.405  33.509  19.758  1.00  0.00      B    H  
ATOM   1443  H2  HOH B 474      30.697  34.569  20.814  1.00  0.00      B    H  
ATOM   1444  O   HOH B 475      13.935  36.975  37.342  1.00  0.00      B    O  
ATOM   1445  H1  HOH B 475      13.749  37.742  36.722  1.00  0.00      B    H  
ATOM   1446  H2  HOH B 475      13.071  36.509  37.592  1.00  0.00      B    H  
ATOM   1447  O   HOH B 476       7.720  29.361  17.314  1.00  0.00      B    O  
ATOM   1448  H1  HOH B 476       7.121  30.117  17.500  1.00  0.00      B    H  
ATOM   1449  H2  HOH B 476       7.331  28.894  16.496  1.00  0.00      B    H  
ATOM   1450  O   HOH B 477      11.534  23.324   3.484  1.00  0.00      B    O  
ATOM   1451  H1  HOH B 477      10.648  22.959   3.841  1.00  0.00      B    H  
ATOM   1452  H2  HOH B 477      12.231  23.179   4.249  1.00  0.00      B    H  
ATOM   1453  O   HOH B 478      18.242  12.195  35.649  1.00  0.00      B    O  
ATOM   1454  H1  HOH B 478      17.642  12.664  36.261  1.00  0.00      B    H  
ATOM   1455  H2  HOH B 478      17.886  11.236  35.578  1.00  0.00      B    H  
ATOM   1456  O   HOH B 479      23.798  16.611  19.663  1.00  0.00      B    O  
ATOM   1457  H1  HOH B 479      23.813  16.497  20.675  1.00  0.00      B    H  
ATOM   1458  H2  HOH B 479      23.798  15.664  19.203  1.00  0.00      B    H  
ATOM   1459  O   HOH B 480      16.058  11.367  29.632  1.00  0.00      B    O  
ATOM   1460  H1  HOH B 480      16.185  11.978  30.406  1.00  0.00      B    H  
ATOM   1461  H2  HOH B 480      16.422  10.460  29.994  1.00  0.00      B    H  
ATOM   1462  O   HOH B 481       7.596  11.738  13.911  1.00  0.00      B    O  
ATOM   1463  H1  HOH B 481       8.404  12.189  13.551  1.00  0.00      B    H  
ATOM   1464  H2  HOH B 481       7.758  11.381  14.858  1.00  0.00      B    H  
ATOM   1465  O   HOH B 482       5.596  25.789  37.726  1.00  0.00      B    O  
ATOM   1466  H1  HOH B 482       6.427  25.367  37.296  1.00  0.00      B    H  
ATOM   1467  H2  HOH B 482       4.724  25.462  37.296  1.00  0.00      B    H  
ATOM   1468  O   HOH B 483      19.355  30.300  14.775  1.00  0.00      B    O  
ATOM   1469  H1  HOH B 483      20.245  30.416  15.263  1.00  0.00      B    H  
ATOM   1470  H2  HOH B 483      19.633  30.035  13.890  1.00  0.00      B    H  
ATOM   1471  O   HOH B 484       8.199  38.400  19.703  1.00  0.00      B    O  
ATOM   1472  H1  HOH B 484       8.063  37.473  19.330  1.00  0.00      B    H  
ATOM   1473  H2  HOH B 484       8.727  38.901  18.927  1.00  0.00      B    H  
ATOM   1474  O   HOH B 485      16.614  23.864   7.830  1.00  0.00      B    O  
ATOM   1475  H1  HOH B 485      17.444  23.240   7.654  1.00  0.00      B    H  
ATOM   1476  H2  HOH B 485      16.839  24.433   8.641  1.00  0.00      B    H  
ATOM   1477  O   HOH B 486      33.136  17.832  36.593  1.00  0.00      B    O  
ATOM   1478  H1  HOH B 486      33.853  17.950  35.906  1.00  0.00      B    H  
ATOM   1479  H2  HOH B 486      32.961  16.803  36.675  1.00  0.00      B    H  
ATOM   1480  O   HOH B 487      22.484  28.491  25.400  1.00  0.00      B    O  
ATOM   1481  H1  HOH B 487      22.900  28.523  24.473  1.00  0.00      B    H  
ATOM   1482  H2  HOH B 487      21.471  28.784  25.217  1.00  0.00      B    H  
ATOM   1483  O   HOH B 488      29.891  33.137  30.768  1.00  0.00      B    O  
ATOM   1484  H1  HOH B 488      29.984  34.046  30.468  1.00  0.00      B    H  
ATOM   1485  H2  HOH B 488      30.228  32.466  30.102  1.00  0.00      B    H  
ATOM   1486  O   HOH B 489      38.478   7.223  12.452  1.00  0.00      B    O  
ATOM   1487  H1  HOH B 489      39.198   7.912  12.796  1.00  0.00      B    H  
ATOM   1488  H2  HOH B 489      37.710   7.792  12.285  1.00  0.00      B    H  
ATOM   1489  O   HOH B 490      21.847  36.052  13.753  1.00  0.00      B    O  
ATOM   1490  H1  HOH B 490      21.170  35.404  14.171  1.00  0.00      B    H  
ATOM   1491  H2  HOH B 490      22.440  35.514  13.078  1.00  0.00      B    H  
ATOM   1492  O   HOH B 491      36.109  15.099  23.536  1.00  0.00      B    O  
ATOM   1493  H1  HOH B 491      36.291  14.459  24.327  1.00  0.00      B    H  
ATOM   1494  H2  HOH B 491      36.800  15.846  23.646  1.00  0.00      B    H  
ATOM   1495  O   HOH B 492       7.789  23.602  21.306  1.00  0.00      B    O  
ATOM   1496  H1  HOH B 492       6.881  23.351  20.985  1.00  0.00      B    H  
ATOM   1497  H2  HOH B 492       8.299  22.788  21.601  1.00  0.00      B    H  
ATOM   1498  O   HOH B 493       6.803  35.137  22.392  1.00  0.00      B    O  
ATOM   1499  H1  HOH B 493       7.131  34.141  22.407  1.00  0.00      B    H  
ATOM   1500  H2  HOH B 493       7.657  35.709  22.510  1.00  0.00      B    H  
ATOM   1501  O   HOH B 494      26.545  19.305  17.453  1.00  0.00      B    O  
ATOM   1502  H1  HOH B 494      27.008  19.993  17.977  1.00  0.00      B    H  
ATOM   1503  H2  HOH B 494      27.259  18.680  17.105  1.00  0.00      B    H  
ATOM   1504  O   HOH B 495      22.947  38.056  37.128  1.00  0.00      B    O  
ATOM   1505  H1  HOH B 495      23.356  37.386  37.745  1.00  0.00      B    H  
ATOM   1506  H2  HOH B 495      23.133  37.644  36.180  1.00  0.00      B    H  
ATOM   1507  O   HOH B 496       8.728  33.847  16.079  1.00  0.00      B    O  
ATOM   1508  H1  HOH B 496       9.307  33.082  15.812  1.00  0.00      B    H  
ATOM   1509  H2  HOH B 496       8.830  34.542  15.340  1.00  0.00      B    H  
ATOM   1510  O   HOH B 497       4.436  19.678  26.235  1.00  0.00      B    O  
ATOM   1511  H1  HOH B 497       3.583  19.999  26.801  1.00  0.00      B    H  
ATOM   1512  H2  HOH B 497       5.215  19.973  26.782  1.00  0.00      B    H  
ATOM   1513  O   HOH B 498      33.613  37.278  13.898  1.00  0.00      B    O  
ATOM   1514  H1  HOH B 498      34.169  37.325  14.763  1.00  0.00      B    H  
ATOM   1515  H2  HOH B 498      34.187  37.155  13.091  1.00  0.00      B    H  
ATOM   1516  O   HOH B 499      35.678   4.191  15.190  1.00  0.00      B    O  
ATOM   1517  H1  HOH B 499      36.051   3.868  16.094  1.00  0.00      B    H  
ATOM   1518  H2  HOH B 499      34.713   3.842  15.111  1.00  0.00      B    H  
ATOM   1519  O   HOH B 500      24.898   1.444  17.224  1.00  0.00      B    O  
ATOM   1520  H1  HOH B 500      23.938   1.748  17.032  1.00  0.00      B    H  
ATOM   1521  H2  HOH B 500      25.271   1.953  18.015  1.00  0.00      B    H  
ATOM   1522  O   HOH B 501      18.125  21.370   1.869  1.00  0.00      B    O  
ATOM   1523  H1  HOH B 501      17.744  21.706   2.712  1.00  0.00      B    H  
ATOM   1524  H2  HOH B 501      19.039  20.994   2.088  1.00  0.00      B    H  
ATOM   1525  O   HOH B 502       4.014  23.106  13.217  1.00  0.00      B    O  
ATOM   1526  H1  HOH B 502       4.217  22.071  13.141  1.00  0.00      B    H  
ATOM   1527  H2  HOH B 502       4.742  23.503  13.842  1.00  0.00      B    H  
ATOM   1528  O   HOH B 503       0.960   9.989  14.828  1.00  0.00      B    O  
ATOM   1529  H1  HOH B 503       0.995   9.201  15.480  1.00  0.00      B    H  
ATOM   1530  H2  HOH B 503       1.168   9.698  13.869  1.00  0.00      B    H  
ATOM   1531  O   HOH B 504      37.314  22.007  11.116  1.00  0.00      B    O  
ATOM   1532  H1  HOH B 504      38.020  22.161  10.339  1.00  0.00      B    H  
ATOM   1533  H2  HOH B 504      37.584  22.637  11.863  1.00  0.00      B    H  
ATOM   1534  O   HOH B 505      30.196  15.795  31.372  1.00  0.00      B    O  
ATOM   1535  H1  HOH B 505      30.109  15.303  32.295  1.00  0.00      B    H  
ATOM   1536  H2  HOH B 505      29.797  15.138  30.729  1.00  0.00      B    H  
ATOM   1537  O   HOH B 506      37.785  22.063  22.542  1.00  0.00      B    O  
ATOM   1538  H1  HOH B 506      38.408  22.571  21.986  1.00  0.00      B    H  
ATOM   1539  H2  HOH B 506      37.237  22.649  23.154  1.00  0.00      B    H  
ATOM   1540  O   HOH B 507      17.848   2.448  33.795  1.00  0.00      B    O  
ATOM   1541  H1  HOH B 507      18.810   2.830  33.685  1.00  0.00      B    H  
ATOM   1542  H2  HOH B 507      17.680   1.681  33.150  1.00  0.00      B    H  
ATOM   1543  O   HOH B 508      30.035  16.716   4.853  1.00  0.00      B    O  
ATOM   1544  H1  HOH B 508      29.840  17.103   5.741  1.00  0.00      B    H  
ATOM   1545  H2  HOH B 508      30.296  15.755   4.935  1.00  0.00      B    H  
ATOM   1546  O   HOH B 509      20.261  31.406  34.713  1.00  0.00      B    O  
ATOM   1547  H1  HOH B 509      19.492  30.859  34.400  1.00  0.00      B    H  
ATOM   1548  H2  HOH B 509      20.768  31.756  33.896  1.00  0.00      B    H  
ATOM   1549  O   HOH B 510      20.191  26.018  29.225  1.00  0.00      B    O  
ATOM   1550  H1  HOH B 510      20.485  26.755  28.589  1.00  0.00      B    H  
ATOM   1551  H2  HOH B 510      20.887  25.252  29.147  1.00  0.00      B    H  
ATOM   1552  O   HOH B 511      21.353  26.000   2.926  1.00  0.00      B    O  
ATOM   1553  H1  HOH B 511      21.146  26.894   3.381  1.00  0.00      B    H  
ATOM   1554  H2  HOH B 511      21.523  25.349   3.663  1.00  0.00      B    H  
ATOM   1555  O   HOH B 512       1.028  20.788  13.500  1.00  0.00      B    O  
ATOM   1556  H1  HOH B 512       1.161  21.764  13.733  1.00  0.00      B    H  
ATOM   1557  H2  HOH B 512       1.007  20.256  14.378  1.00  0.00      B    H  
ATOM   1558  O   HOH B 513      18.869   1.184  20.595  1.00  0.00      B    O  
ATOM   1559  H1  HOH B 513      17.856   0.983  20.550  1.00  0.00      B    H  
ATOM   1560  H2  HOH B 513      19.332   0.345  20.271  1.00  0.00      B    H  
ATOM   1561  O   HOH B 514       3.878   4.034  36.967  1.00  0.00      B    O  
ATOM   1562  H1  HOH B 514       3.239   3.352  37.351  1.00  0.00      B    H  
ATOM   1563  H2  HOH B 514       4.267   3.616  36.130  1.00  0.00      B    H  
ATOM   1564  O   HOH B 515       3.071  28.277   0.211  1.00  0.00      B    O  
ATOM   1565  H1  HOH B 515       2.665  29.193   0.427  1.00  0.00      B    H  
ATOM   1566  H2  HOH B 515       3.775  28.051   0.846  1.00  0.00      B    H  
ATOM   1567  O   HOH B 516      16.856  16.958   6.445  1.00  0.00      B    O  
ATOM   1568  H1  HOH B 516      17.325  17.844   6.191  1.00  0.00      B    H  
ATOM   1569  H2  HOH B 516      16.199  17.136   7.159  1.00  0.00      B    H  
ATOM   1570  O   HOH B 517       1.622  11.057   1.013  1.00  0.00      B    O  
ATOM   1571  H1  HOH B 517       1.991  10.282   1.526  1.00  0.00      B    H  
ATOM   1572  H2  HOH B 517       2.407  11.266   0.384  1.00  0.00      B    H  
ATOM   1573  O   HOH B 518       1.312  28.432  26.008  1.00  0.00      B    O  
ATOM   1574  H1  HOH B 518       1.069  27.653  26.642  1.00  0.00      B    H  
ATOM   1575  H2  HOH B 518       0.600  29.122  26.130  1.00  0.00      B    H  
ATOM   1576  O   HOH B 519      36.058  17.721  13.842  1.00  0.00      B    O  
ATOM   1577  H1  HOH B 519      35.573  16.828  13.973  1.00  0.00      B    H  
ATOM   1578  H2  HOH B 519      36.471  18.011  14.733  1.00  0.00      B    H  
ATOM   1579  O   HOH B 520       4.026  31.552   5.874  1.00  0.00      B    O  
ATOM   1580  H1  HOH B 520       4.623  32.031   6.507  1.00  0.00      B    H  
ATOM   1581  H2  HOH B 520       4.215  30.571   5.917  1.00  0.00      B    H  
ATOM   1582  O   HOH B 521      -0.064  37.230  13.807  1.00  0.00      B    O  
ATOM   1583  H1  HOH B 521       0.128  38.230  13.818  1.00  0.00      B    H  
ATOM   1584  H2  HOH B 521       0.819  36.780  13.906  1.00  0.00      B    H  
ATOM   1585  O   HOH B 522       8.359  23.942  15.956  1.00  0.00      B    O  
ATOM   1586  H1  HOH B 522       8.815  23.336  15.285  1.00  0.00      B    H  
ATOM   1587  H2  HOH B 522       9.075  24.559  16.270  1.00  0.00      B    H  
ATOM   1588  O   HOH B 523      18.717  38.272  14.370  1.00  0.00      B    O  
ATOM   1589  H1  HOH B 523      19.099  37.971  15.267  1.00  0.00      B    H  
ATOM   1590  H2  HOH B 523      19.408  38.039  13.769  1.00  0.00      B    H  
ATOM   1591  O   HOH B 524      28.958  25.265  32.563  1.00  0.00      B    O  
ATOM   1592  H1  HOH B 524      28.610  25.041  31.646  1.00  0.00      B    H  
ATOM   1593  H2  HOH B 524      29.902  25.538  32.387  1.00  0.00      B    H  
ATOM   1594  O   HOH B 525      18.035   4.951   6.555  1.00  0.00      B    O  
ATOM   1595  H1  HOH B 525      18.075   5.107   7.569  1.00  0.00      B    H  
ATOM   1596  H2  HOH B 525      18.653   4.153   6.341  1.00  0.00      B    H  
ATOM   1597  O   HOH B 526      20.891  20.751  15.775  1.00  0.00      B    O  
ATOM   1598  H1  HOH B 526      21.264  19.931  15.518  1.00  0.00      B    H  
ATOM   1599  H2  HOH B 526      21.064  20.850  16.797  1.00  0.00      B    H  
ATOM   1600  O   HOH B 527       3.436  21.333   3.507  1.00  0.00      B    O  
ATOM   1601  H1  HOH B 527       4.111  20.752   3.096  1.00  0.00      B    H  
ATOM   1602  H2  HOH B 527       2.718  21.516   2.831  1.00  0.00      B    H  
ATOM   1603  O   HOH B 528       4.766  14.588  -0.109  1.00  0.00      B    O  
ATOM   1604  H1  HOH B 528       5.143  15.019   0.719  1.00  0.00      B    H  
ATOM   1605  H2  HOH B 528       4.098  15.256  -0.503  1.00  0.00      B    H  
ATOM   1606  O   HOH B 529      11.511  18.332  11.949  1.00  0.00      B    O  
ATOM   1607  H1  HOH B 529      11.894  18.413  12.888  1.00  0.00      B    H  
ATOM   1608  H2  HOH B 529      11.211  17.371  11.751  1.00  0.00      B    H  
ATOM   1609  O   HOH B 530      16.553  28.502   7.920  1.00  0.00      B    O  
ATOM   1610  H1  HOH B 530      16.762  27.609   8.270  1.00  0.00      B    H  
ATOM   1611  H2  HOH B 530      16.044  28.356   7.012  1.00  0.00      B    H  
ATOM   1612  O   HOH B 531      37.120  31.158  23.331  1.00  0.00      B    O  
ATOM   1613  H1  HOH B 531      38.079  31.363  23.665  1.00  0.00      B    H  
ATOM   1614  H2  HOH B 531      36.506  31.418  24.165  1.00  0.00      B    H  
ATOM   1615  O   HOH B 532      17.918   5.574  21.447  1.00  0.00      B    O  
ATOM   1616  H1  HOH B 532      17.575   5.548  20.498  1.00  0.00      B    H  
ATOM   1617  H2  HOH B 532      18.702   6.229  21.443  1.00  0.00      B    H  
ATOM   1618  O   HOH B 533      26.708   1.537  34.839  1.00  0.00      B    O  
ATOM   1619  H1  HOH B 533      26.741   1.926  33.863  1.00  0.00      B    H  
ATOM   1620  H2  HOH B 533      26.393   0.593  34.734  1.00  0.00      B    H  
ATOM   1621  O   HOH B 534      27.678  30.883  32.570  1.00  0.00      B    O  
ATOM   1622  H1  HOH B 534      28.522  30.627  32.028  1.00  0.00      B    H  
ATOM   1623  H2  HOH B 534      26.978  30.223  32.311  1.00  0.00      B    H  
ATOM   1624  O   HOH B 535      14.922   2.232   7.369  1.00  0.00      B    O  
ATOM   1625  H1  HOH B 535      15.518   1.718   6.722  1.00  0.00      B    H  
ATOM   1626  H2  HOH B 535      15.536   2.498   8.170  1.00  0.00      B    H  
ATOM   1627  O   HOH B 536       4.114  14.227  27.142  1.00  0.00      B    O  
ATOM   1628  H1  HOH B 536       4.407  15.228  27.087  1.00  0.00      B    H  
ATOM   1629  H2  HOH B 536       4.794  13.689  26.610  1.00  0.00      B    H  
ATOM   1630  O   HOH B 537      26.852  24.592   4.065  1.00  0.00      B    O  
ATOM   1631  H1  HOH B 537      27.518  24.894   3.331  1.00  0.00      B    H  
ATOM   1632  H2  HOH B 537      25.947  25.045   3.922  1.00  0.00      B    H  
ATOM   1633  O   HOH B 538       4.715  14.937  22.280  1.00  0.00      B    O  
ATOM   1634  H1  HOH B 538       4.952  15.227  21.305  1.00  0.00      B    H  
ATOM   1635  H2  HOH B 538       3.737  15.025  22.402  1.00  0.00      B    H  
ATOM   1636  O   HOH B 539      31.357  12.097  29.345  1.00  0.00      B    O  
ATOM   1637  H1  HOH B 539      31.122  12.351  30.301  1.00  0.00      B    H  
ATOM   1638  H2  HOH B 539      32.258  12.586  29.252  1.00  0.00      B    H  
ATOM   1639  O   HOH B 540       5.126   1.885  19.015  1.00  0.00      B    O  
ATOM   1640  H1  HOH B 540       4.578   1.736  18.159  1.00  0.00      B    H  
ATOM   1641  H2  HOH B 540       4.953   1.028  19.542  1.00  0.00      B    H  
ATOM   1642  O   HOH B 541      23.276  29.476  22.770  1.00  0.00      B    O  
ATOM   1643  H1  HOH B 541      22.621  29.253  22.032  1.00  0.00      B    H  
ATOM   1644  H2  HOH B 541      23.403  30.465  22.806  1.00  0.00      B    H  
ATOM   1645  O   HOH B 542       0.742  19.557  26.038  1.00  0.00      B    O  
ATOM   1646  H1  HOH B 542       0.010  19.055  26.515  1.00  0.00      B    H  
ATOM   1647  H2  HOH B 542       1.127  20.252  26.675  1.00  0.00      B    H  
ATOM   1648  O   HOH B 543      19.231  15.852  17.012  1.00  0.00      B    O  
ATOM   1649  H1  HOH B 543      20.029  16.286  16.564  1.00  0.00      B    H  
ATOM   1650  H2  HOH B 543      19.484  14.934  17.466  1.00  0.00      B    H  
ATOM   1651  O   HOH B 544       9.707   7.383  33.783  1.00  0.00      B    O  
ATOM   1652  H1  HOH B 544       9.297   7.948  33.042  1.00  0.00      B    H  
ATOM   1653  H2  HOH B 544       9.799   6.485  33.420  1.00  0.00      B    H  
ATOM   1654  O   HOH B 545       6.146  37.918  37.449  1.00  0.00      B    O  
ATOM   1655  H1  HOH B 545       5.978  38.656  38.175  1.00  0.00      B    H  
ATOM   1656  H2  HOH B 545       6.550  37.118  38.039  1.00  0.00      B    H  
ATOM   1657  O   HOH B 546      34.579  13.793   7.781  1.00  0.00      B    O  
ATOM   1658  H1  HOH B 546      34.746  14.416   8.588  1.00  0.00      B    H  
ATOM   1659  H2  HOH B 546      35.333  13.919   7.152  1.00  0.00      B    H  
ATOM   1660  O   HOH B 547      31.509  35.461  27.863  1.00  0.00      B    O  
ATOM   1661  H1  HOH B 547      32.030  36.151  28.440  1.00  0.00      B    H  
ATOM   1662  H2  HOH B 547      32.164  34.813  27.531  1.00  0.00      B    H  
ATOM   1663  O   HOH B 548      11.265  12.406  25.804  1.00  0.00      B    O  
ATOM   1664  H1  HOH B 548      11.143  11.525  26.323  1.00  0.00      B    H  
ATOM   1665  H2  HOH B 548      12.215  12.408  25.479  1.00  0.00      B    H  
ATOM   1666  O   HOH B 549      11.086  31.177   8.142  1.00  0.00      B    O  
ATOM   1667  H1  HOH B 549      11.329  31.729   7.312  1.00  0.00      B    H  
ATOM   1668  H2  HOH B 549      10.910  31.780   8.905  1.00  0.00      B    H  
ATOM   1669  O   HOH B 550      23.042  14.200  32.531  1.00  0.00      B    O  
ATOM   1670  H1  HOH B 550      23.911  13.951  32.932  1.00  0.00      B    H  
ATOM   1671  H2  HOH B 550      22.338  13.719  33.110  1.00  0.00      B    H  
ATOM   1672  O   HOH B 551       7.490  31.469  27.303  1.00  0.00      B    O  
ATOM   1673  H1  HOH B 551       6.925  31.385  26.455  1.00  0.00      B    H  
ATOM   1674  H2  HOH B 551       7.929  30.581  27.555  1.00  0.00      B    H  
ATOM   1675  O   HOH B 552      28.808   1.949  28.681  1.00  0.00      B    O  
ATOM   1676  H1  HOH B 552      29.685   2.428  28.503  1.00  0.00      B    H  
ATOM   1677  H2  HOH B 552      28.901   1.580  29.573  1.00  0.00      B    H  
ATOM   1678  O   HOH B 553      34.046   7.937   4.744  1.00  0.00      B    O  
ATOM   1679  H1  HOH B 553      34.952   7.551   4.963  1.00  0.00      B    H  
ATOM   1680  H2  HOH B 553      33.411   7.676   5.448  1.00  0.00      B    H  
ATOM   1681  O   HOH B 554      23.808  33.637  33.772  1.00  0.00      B    O  
ATOM   1682  H1  HOH B 554      23.508  33.919  34.691  1.00  0.00      B    H  
ATOM   1683  H2  HOH B 554      24.802  33.666  33.629  1.00  0.00      B    H  
ATOM   1684  O   HOH B 555      11.929  22.105  29.694  1.00  0.00      B    O  
ATOM   1685  H1  HOH B 555      12.702  22.114  30.330  1.00  0.00      B    H  
ATOM   1686  H2  HOH B 555      11.112  22.572  30.106  1.00  0.00      B    H  
ATOM   1687  O   HOH B 556      30.297  36.040  21.476  1.00  0.00      B    O  
ATOM   1688  H1  HOH B 556      30.192  35.886  22.451  1.00  0.00      B    H  
ATOM   1689  H2  HOH B 556      30.733  36.871  21.291  1.00  0.00      B    H  
ATOM   1690  O   HOH B 557      21.193   7.461  33.475  1.00  0.00      B    O  
ATOM   1691  H1  HOH B 557      20.542   6.748  33.713  1.00  0.00      B    H  
ATOM   1692  H2  HOH B 557      20.578   8.315  33.415  1.00  0.00      B    H  
ATOM   1693  O   HOH B 558      21.932  25.686  31.646  1.00  0.00      B    O  
ATOM   1694  H1  HOH B 558      21.656  24.932  31.014  1.00  0.00      B    H  
ATOM   1695  H2  HOH B 558      21.575  25.376  32.581  1.00  0.00      B    H  
ATOM   1696  O   HOH B 559      19.379   5.691  34.782  1.00  0.00      B    O  
ATOM   1697  H1  HOH B 559      19.803   6.047  35.623  1.00  0.00      B    H  
ATOM   1698  H2  HOH B 559      19.757   4.759  34.534  1.00  0.00      B    H  
ATOM   1699  O   HOH B 560      21.351  23.610  29.498  1.00  0.00      B    O  
ATOM   1700  H1  HOH B 560      21.952  23.198  28.839  1.00  0.00      B    H  
ATOM   1701  H2  HOH B 560      20.666  22.953  29.836  1.00  0.00      B    H  
ATOM   1702  O   HOH B 561      11.616  20.563   0.451  1.00  0.00      B    O  
ATOM   1703  H1  HOH B 561      12.237  21.274   0.094  1.00  0.00      B    H  
ATOM   1704  H2  HOH B 561      12.079  20.082   1.212  1.00  0.00      B    H  
ATOM   1705  O   HOH B 562       3.964  37.046  17.615  1.00  0.00      B    O  
ATOM   1706  H1  HOH B 562       4.712  37.610  18.061  1.00  0.00      B    H  
ATOM   1707  H2  HOH B 562       4.242  36.091  17.644  1.00  0.00      B    H  
ATOM   1708  O   HOH B 563      29.074   0.888  31.781  1.00  0.00      B    O  
ATOM   1709  H1  HOH B 563      28.153   0.938  32.072  1.00  0.00      B    H  
ATOM   1710  H2  HOH B 563      29.244  -0.142  31.772  1.00  0.00      B    H  
ATOM   1711  O   HOH B 564       2.389  37.525  37.417  1.00  0.00      B    O  
ATOM   1712  H1  HOH B 564       3.163  37.831  36.810  1.00  0.00      B    H  
ATOM   1713  H2  HOH B 564       2.571  36.548  37.634  1.00  0.00      B    H  
ATOM   1714  O   HOH B 565      16.706  22.684   3.932  1.00  0.00      B    O  
ATOM   1715  H1  HOH B 565      16.316  23.440   3.406  1.00  0.00      B    H  
ATOM   1716  H2  HOH B 565      15.921  22.166   4.362  1.00  0.00      B    H  
ATOM   1717  O   HOH B 566      23.908  27.475  12.282  1.00  0.00      B    O  
ATOM   1718  H1  HOH B 566      24.190  28.450  12.192  1.00  0.00      B    H  
ATOM   1719  H2  HOH B 566      24.665  27.029  12.709  1.00  0.00      B    H  
ATOM   1720  O   HOH B 567      33.396  28.046  32.463  1.00  0.00      B    O  
ATOM   1721  H1  HOH B 567      32.830  28.632  33.083  1.00  0.00      B    H  
ATOM   1722  H2  HOH B 567      34.168  27.770  33.013  1.00  0.00      B    H  
ATOM   1723  O   HOH B 568      11.148  36.200  16.810  1.00  0.00      B    O  
ATOM   1724  H1  HOH B 568      11.043  35.410  17.493  1.00  0.00      B    H  
ATOM   1725  H2  HOH B 568      10.230  36.600  16.652  1.00  0.00      B    H  
ATOM   1726  O   HOH B 569       1.464  27.725  32.308  1.00  0.00      B    O  
ATOM   1727  H1  HOH B 569       1.522  27.164  31.443  1.00  0.00      B    H  
ATOM   1728  H2  HOH B 569       1.146  28.636  32.056  1.00  0.00      B    H  
ATOM   1729  O   HOH B 570      36.291   3.261  17.821  1.00  0.00      B    O  
ATOM   1730  H1  HOH B 570      35.925   2.358  17.965  1.00  0.00      B    H  
ATOM   1731  H2  HOH B 570      36.884   3.403  18.605  1.00  0.00      B    H  
ATOM   1732  O   HOH B 571      38.858   1.182  37.871  1.00  0.00      B    O  
ATOM   1733  H1  HOH B 571      38.249   1.210  37.042  1.00  0.00      B    H  
ATOM   1734  H2  HOH B 571      38.209   0.849  38.559  1.00  0.00      B    H  
ATOM   1735  O   HOH B 572      28.212   9.428  16.938  1.00  0.00      B    O  
ATOM   1736  H1  HOH B 572      28.264   8.966  17.865  1.00  0.00      B    H  
ATOM   1737  H2  HOH B 572      27.430  10.071  16.947  1.00  0.00      B    H  
ATOM   1738  O   HOH B 573      20.515  37.723  12.078  1.00  0.00      B    O  
ATOM   1739  H1  HOH B 573      20.562  37.392  11.107  1.00  0.00      B    H  
ATOM   1740  H2  HOH B 573      21.042  37.043  12.639  1.00  0.00      B    H  
ATOM   1741  O   HOH B 574      24.708   1.873  37.586  1.00  0.00      B    O  
ATOM   1742  H1  HOH B 574      25.338   1.794  36.795  1.00  0.00      B    H  
ATOM   1743  H2  HOH B 574      24.125   1.029  37.631  1.00  0.00      B    H  
ATOM   1744  O   HOH B 575      11.610  20.584   5.310  1.00  0.00      B    O  
ATOM   1745  H1  HOH B 575      11.745  19.570   5.284  1.00  0.00      B    H  
ATOM   1746  H2  HOH B 575      10.753  20.800   4.779  1.00  0.00      B    H  
ATOM   1747  O   HOH B 576      -0.171  13.281  31.669  1.00  0.00      B    O  
ATOM   1748  H1  HOH B 576       0.332  12.872  32.462  1.00  0.00      B    H  
ATOM   1749  H2  HOH B 576       0.291  12.942  30.863  1.00  0.00      B    H  
ATOM   1750  O   HOH B 577      11.974  32.800  21.129  1.00  0.00      B    O  
ATOM   1751  H1  HOH B 577      12.961  32.596  21.334  1.00  0.00      B    H  
ATOM   1752  H2  HOH B 577      11.482  31.961  21.283  1.00  0.00      B    H  
ATOM   1753  O   HOH B 578       5.379   0.669  22.927  1.00  0.00      B    O  
ATOM   1754  H1  HOH B 578       5.375  -0.329  23.129  1.00  0.00      B    H  
ATOM   1755  H2  HOH B 578       4.437   0.892  22.593  1.00  0.00      B    H  
ATOM   1756  O   HOH B 579      32.837  33.399  18.708  1.00  0.00      B    O  
ATOM   1757  H1  HOH B 579      33.138  34.367  18.466  1.00  0.00      B    H  
ATOM   1758  H2  HOH B 579      33.665  32.916  19.051  1.00  0.00      B    H  
ATOM   1759  O   HOH B 580       9.937  10.504  19.845  1.00  0.00      B    O  
ATOM   1760  H1  HOH B 580      10.372  10.717  20.768  1.00  0.00      B    H  
ATOM   1761  H2  HOH B 580       9.010  10.181  20.071  1.00  0.00      B    H  
ATOM   1762  O   HOH B 581      37.677  14.905  29.816  1.00  0.00      B    O  
ATOM   1763  H1  HOH B 581      38.145  14.973  28.882  1.00  0.00      B    H  
ATOM   1764  H2  HOH B 581      38.299  14.427  30.489  1.00  0.00      B    H  
ATOM   1765  O   HOH B 582      13.526  10.199  24.136  1.00  0.00      B    O  
ATOM   1766  H1  HOH B 582      14.509  10.499  24.100  1.00  0.00      B    H  
ATOM   1767  H2  HOH B 582      13.518   9.462  24.750  1.00  0.00      B    H  
ATOM   1768  O   HOH B 583       1.821  37.277   4.857  1.00  0.00      B    O  
ATOM   1769  H1  HOH B 583       2.644  37.398   5.356  1.00  0.00      B    H  
ATOM   1770  H2  HOH B 583       1.052  37.367   5.546  1.00  0.00      B    H  
ATOM   1771  O   HOH B 584       9.234  20.134   1.941  1.00  0.00      B    O  
ATOM   1772  H1  HOH B 584       9.991  20.401   1.338  1.00  0.00      B    H  
ATOM   1773  H2  HOH B 584       8.386  20.194   1.437  1.00  0.00      B    H  
ATOM   1774  O   HOH B 585       6.309  32.698  16.547  1.00  0.00      B    O  
ATOM   1775  H1  HOH B 585       7.133  33.378  16.651  1.00  0.00      B    H  
ATOM   1776  H2  HOH B 585       6.121  32.284  17.430  1.00  0.00      B    H  
ATOM   1777  O   HOH B 586      24.675  14.207   2.140  1.00  0.00      B    O  
ATOM   1778  H1  HOH B 586      25.113  13.918   3.024  1.00  0.00      B    H  
ATOM   1779  H2  HOH B 586      23.704  14.080   2.249  1.00  0.00      B    H  
ATOM   1780  O   HOH B 587      12.753  38.561  17.512  1.00  0.00      B    O  
ATOM   1781  H1  HOH B 587      12.409  37.722  17.089  1.00  0.00      B    H  
ATOM   1782  H2  HOH B 587      13.715  38.366  17.818  1.00  0.00      B    H  
ATOM   1783  O   HOH B 588      12.155   4.390  17.627  1.00  0.00      B    O  
ATOM   1784  H1  HOH B 588      12.447   4.030  16.741  1.00  0.00      B    H  
ATOM   1785  H2  HOH B 588      12.935   4.234  18.258  1.00  0.00      B    H  
ATOM   1786  O   HOH B 589       4.000  16.078  31.527  1.00  0.00      B    O  
ATOM   1787  H1  HOH B 589       4.549  16.411  30.764  1.00  0.00      B    H  
ATOM   1788  H2  HOH B 589       4.578  15.923  32.317  1.00  0.00      B    H  
ATOM   1789  O   HOH B 590       7.330   2.083  29.619  1.00  0.00      B    O  
ATOM   1790  H1  HOH B 590       7.766   2.694  28.953  1.00  0.00      B    H  
ATOM   1791  H2  HOH B 590       6.387   1.882  29.150  1.00  0.00      B    H  
ATOM   1792  O   HOH B 591      13.797  27.021  15.777  1.00  0.00      B    O  
ATOM   1793  H1  HOH B 591      13.296  27.504  16.531  1.00  0.00      B    H  
ATOM   1794  H2  HOH B 591      14.594  26.595  16.286  1.00  0.00      B    H  
ATOM   1795  O   HOH B 592      17.846   9.015  37.072  1.00  0.00      B    O  
ATOM   1796  H1  HOH B 592      17.180   9.425  37.686  1.00  0.00      B    H  
ATOM   1797  H2  HOH B 592      17.332   8.250  36.635  1.00  0.00      B    H  
ATOM   1798  O   HOH B 593      17.099  21.629  24.608  1.00  0.00      B    O  
ATOM   1799  H1  HOH B 593      16.820  20.788  25.139  1.00  0.00      B    H  
ATOM   1800  H2  HOH B 593      16.350  21.920  23.954  1.00  0.00      B    H  
ATOM   1801  O   HOH B 594       3.176  36.955  13.830  1.00  0.00      B    O  
ATOM   1802  H1  HOH B 594       2.887  37.550  13.078  1.00  0.00      B    H  
ATOM   1803  H2  HOH B 594       2.847  37.366  14.675  1.00  0.00      B    H  
ATOM   1804  O   HOH B 595       0.363   6.939   3.592  1.00  0.00      B    O  
ATOM   1805  H1  HOH B 595       0.358   5.929   3.642  1.00  0.00      B    H  
ATOM   1806  H2  HOH B 595       0.320   7.341   4.545  1.00  0.00      B    H  
ATOM   1807  O   HOH B 596      18.148  39.082  32.350  1.00  0.00      B    O  
ATOM   1808  H1  HOH B 596      19.161  39.041  32.238  1.00  0.00      B    H  
ATOM   1809  H2  HOH B 596      17.729  38.595  31.562  1.00  0.00      B    H  
ATOM   1810  O   HOH B 597       5.203  38.690  11.726  1.00  0.00      B    O  
ATOM   1811  H1  HOH B 597       6.135  38.850  12.126  1.00  0.00      B    H  
ATOM   1812  H2  HOH B 597       5.259  37.878  11.091  1.00  0.00      B    H  
ATOM   1813  O   HOH B 598      19.079  34.826   2.421  1.00  0.00      B    O  
ATOM   1814  H1  HOH B 598      18.245  35.369   2.072  1.00  0.00      B    H  
ATOM   1815  H2  HOH B 598      19.199  34.062   1.801  1.00  0.00      B    H  
ATOM   1816  O   HOH B 599      10.210  31.205  14.848  1.00  0.00      B    O  
ATOM   1817  H1  HOH B 599      10.397  30.361  15.448  1.00  0.00      B    H  
ATOM   1818  H2  HOH B 599       9.743  30.963  14.022  1.00  0.00      B    H  
ATOM   1819  O   HOH B 600       9.539   4.369  32.869  1.00  0.00      B    O  
ATOM   1820  H1  HOH B 600       9.478   4.546  33.835  1.00  0.00      B    H  
ATOM   1821  H2  HOH B 600       9.831   3.398  32.820  1.00  0.00      B    H  
ATOM   1822  O   HOH B 601      33.342  10.684  22.444  1.00  0.00      B    O  
ATOM   1823  H1  HOH B 601      33.883  10.809  21.596  1.00  0.00      B    H  
ATOM   1824  H2  HOH B 601      34.020  10.524  23.237  1.00  0.00      B    H  
ATOM   1825  O   HOH B 602       3.033  38.929  16.021  1.00  0.00      B    O  
ATOM   1826  H1  HOH B 602       3.259  38.166  16.664  1.00  0.00      B    H  
ATOM   1827  H2  HOH B 602       3.915  39.392  15.774  1.00  0.00      B    H  
ATOM   1828  O   HOH B 603       5.607   8.271  13.989  1.00  0.00      B    O  
ATOM   1829  H1  HOH B 603       5.460   8.416  14.962  1.00  0.00      B    H  
ATOM   1830  H2  HOH B 603       4.738   7.985  13.592  1.00  0.00      B    H  
ATOM   1831  O   HOH B 604      38.936  15.556  10.516  1.00  0.00      B    O  
ATOM   1832  H1  HOH B 604      38.716  16.252  11.185  1.00  0.00      B    H  
ATOM   1833  H2  HOH B 604      39.035  16.001   9.577  1.00  0.00      B    H  
ATOM   1834  O   HOH B 605      34.706  22.378  20.925  1.00  0.00      B    O  
ATOM   1835  H1  HOH B 605      35.483  22.061  20.345  1.00  0.00      B    H  
ATOM   1836  H2  HOH B 605      34.656  23.375  20.913  1.00  0.00      B    H  
ATOM   1837  O   HOH B 606       9.996  35.242  24.104  1.00  0.00      B    O  
ATOM   1838  H1  HOH B 606      10.177  35.443  23.110  1.00  0.00      B    H  
ATOM   1839  H2  HOH B 606       9.686  34.291  24.070  1.00  0.00      B    H  
ATOM   1840  O   HOH B 607       1.085   4.685  31.127  1.00  0.00      B    O  
ATOM   1841  H1  HOH B 607       2.055   4.856  30.898  1.00  0.00      B    H  
ATOM   1842  H2  HOH B 607       1.144   3.964  31.896  1.00  0.00      B    H  
ATOM   1843  O   HOH B 608      10.741   6.619   6.072  1.00  0.00      B    O  
ATOM   1844  H1  HOH B 608      11.334   7.410   5.775  1.00  0.00      B    H  
ATOM   1845  H2  HOH B 608      11.319   5.852   6.044  1.00  0.00      B    H  
ATOM   1846  O   HOH B 609      22.816  35.295  17.393  1.00  0.00      B    O  
ATOM   1847  H1  HOH B 609      22.183  34.623  17.731  1.00  0.00      B    H  
ATOM   1848  H2  HOH B 609      22.376  35.765  16.626  1.00  0.00      B    H  
ATOM   1849  O   HOH B 610       0.505   3.331  28.856  1.00  0.00      B    O  
ATOM   1850  H1  HOH B 610       1.366   2.822  28.684  1.00  0.00      B    H  
ATOM   1851  H2  HOH B 610       0.659   3.926  29.636  1.00  0.00      B    H  
ATOM   1852  O   HOH B 611      31.998   4.364  38.840  1.00  0.00      B    O  
ATOM   1853  H1  HOH B 611      31.407   3.825  39.504  1.00  0.00      B    H  
ATOM   1854  H2  HOH B 611      32.057   3.727  38.037  1.00  0.00      B    H  
ATOM   1855  O   HOH B 612      16.885   8.907  30.503  1.00  0.00      B    O  
ATOM   1856  H1  HOH B 612      16.738   7.934  30.614  1.00  0.00      B    H  
ATOM   1857  H2  HOH B 612      16.818   9.250  31.457  1.00  0.00      B    H  
ATOM   1858  O   HOH B 613      35.841  18.549  27.875  1.00  0.00      B    O  
ATOM   1859  H1  HOH B 613      35.319  18.845  28.684  1.00  0.00      B    H  
ATOM   1860  H2  HOH B 613      35.297  18.930  27.119  1.00  0.00      B    H  
ATOM   1861  O   HOH B 614      12.771  12.862   1.757  1.00  0.00      B    O  
ATOM   1862  H1  HOH B 614      12.323  13.628   1.308  1.00  0.00      B    H  
ATOM   1863  H2  HOH B 614      13.776  13.108   1.961  1.00  0.00      B    H  
ATOM   1864  O   HOH B 615      11.188  29.440   4.349  1.00  0.00      B    O  
ATOM   1865  H1  HOH B 615      11.497  30.153   5.077  1.00  0.00      B    H  
ATOM   1866  H2  HOH B 615      11.146  28.501   4.776  1.00  0.00      B    H  
ATOM   1867  O   HOH B 616       8.257  21.447  29.163  1.00  0.00      B    O  
ATOM   1868  H1  HOH B 616       8.684  22.388  29.305  1.00  0.00      B    H  
ATOM   1869  H2  HOH B 616       7.960  21.103  30.104  1.00  0.00      B    H  
ATOM   1870  O   HOH B 617       4.262   6.030   6.721  1.00  0.00      B    O  
ATOM   1871  H1  HOH B 617       3.393   5.540   6.424  1.00  0.00      B    H  
ATOM   1872  H2  HOH B 617       4.842   5.358   7.080  1.00  0.00      B    H  
ATOM   1873  O   HOH B 618      16.297  10.825  24.327  1.00  0.00      B    O  
ATOM   1874  H1  HOH B 618      16.179  11.436  23.486  1.00  0.00      B    H  
ATOM   1875  H2  HOH B 618      16.966  11.249  24.965  1.00  0.00      B    H  
ATOM   1876  O   HOH B 619       9.371   1.738  14.169  1.00  0.00      B    O  
ATOM   1877  H1  HOH B 619       9.307   2.220  13.302  1.00  0.00      B    H  
ATOM   1878  H2  HOH B 619       8.899   0.818  14.072  1.00  0.00      B    H  
ATOM   1879  O   HOH B 620      18.171  26.677  35.794  1.00  0.00      B    O  
ATOM   1880  H1  HOH B 620      18.384  27.678  35.937  1.00  0.00      B    H  
ATOM   1881  H2  HOH B 620      18.820  26.215  36.404  1.00  0.00      B    H  
ATOM   1882  O   HOH B 621      17.515  29.849  27.658  1.00  0.00      B    O  
ATOM   1883  H1  HOH B 621      18.514  29.744  27.745  1.00  0.00      B    H  
ATOM   1884  H2  HOH B 621      17.040  29.195  28.336  1.00  0.00      B    H  
ATOM   1885  O   HOH B 622      19.050  24.190   0.706  1.00  0.00      B    O  
ATOM   1886  H1  HOH B 622      18.094  24.181   0.512  1.00  0.00      B    H  
ATOM   1887  H2  HOH B 622      19.392  23.310   1.025  1.00  0.00      B    H  
ATOM   1888  O   HOH B 623       7.451  17.312  18.994  1.00  0.00      B    O  
ATOM   1889  H1  HOH B 623       6.969  17.657  18.178  1.00  0.00      B    H  
ATOM   1890  H2  HOH B 623       8.335  16.859  18.717  1.00  0.00      B    H  
ATOM   1891  O   HOH B 624       1.495  13.759  37.014  1.00  0.00      B    O  
ATOM   1892  H1  HOH B 624       2.115  13.201  36.424  1.00  0.00      B    H  
ATOM   1893  H2  HOH B 624       2.097  14.522  37.363  1.00  0.00      B    H  
ATOM   1894  O   HOH B 625      14.911   7.363  28.188  1.00  0.00      B    O  
ATOM   1895  H1  HOH B 625      15.707   7.388  28.876  1.00  0.00      B    H  
ATOM   1896  H2  HOH B 625      14.663   6.388  28.027  1.00  0.00      B    H  
ATOM   1897  O   HOH B 626      28.849  20.276   7.616  1.00  0.00      B    O  
ATOM   1898  H1  HOH B 626      29.638  20.547   7.076  1.00  0.00      B    H  
ATOM   1899  H2  HOH B 626      28.923  20.884   8.462  1.00  0.00      B    H  
ATOM   1900  O   HOH B 627      21.463  23.582  10.776  1.00  0.00      B    O  
ATOM   1901  H1  HOH B 627      21.232  22.743  10.237  1.00  0.00      B    H  
ATOM   1902  H2  HOH B 627      22.201  23.231  11.443  1.00  0.00      B    H  
ATOM   1903  O   HOH B 628      21.744   5.551  28.179  1.00  0.00      B    O  
ATOM   1904  H1  HOH B 628      22.157   4.648  28.179  1.00  0.00      B    H  
ATOM   1905  H2  HOH B 628      20.779   5.459  28.360  1.00  0.00      B    H  
ATOM   1906  O   HOH B 629       0.876   8.053  21.919  1.00  0.00      B    O  
ATOM   1907  H1  HOH B 629       0.294   7.895  22.671  1.00  0.00      B    H  
ATOM   1908  H2  HOH B 629       0.841   9.043  21.659  1.00  0.00      B    H  
ATOM   1909  O   HOH B 630      23.518  36.106  -0.228  1.00  0.00      B    O  
ATOM   1910  H1  HOH B 630      24.307  35.520  -0.084  1.00  0.00      B    H  
ATOM   1911  H2  HOH B 630      22.787  35.906   0.502  1.00  0.00      B    H  
ATOM   1912  O   HOH B 631      32.956  20.207  33.035  1.00  0.00      B    O  
ATOM   1913  H1  HOH B 631      32.305  19.473  33.302  1.00  0.00      B    H  
ATOM   1914  H2  HOH B 631      33.724  19.820  32.507  1.00  0.00      B    H  
ATOM   1915  O   HOH B 632      33.796  11.232   7.458  1.00  0.00      B    O  
ATOM   1916  H1  HOH B 632      34.284  10.406   7.794  1.00  0.00      B    H  
ATOM   1917  H2  HOH B 632      34.199  12.068   7.856  1.00  0.00      B    H  
ATOM   1918  O   HOH B 633       9.678  23.358  30.801  1.00  0.00      B    O  
ATOM   1919  H1  HOH B 633       9.576  24.092  30.114  1.00  0.00      B    H  
ATOM   1920  H2  HOH B 633       9.418  23.722  31.699  1.00  0.00      B    H  
ATOM   1921  O   HOH B 634       4.580  26.485  21.828  1.00  0.00      B    O  
ATOM   1922  H1  HOH B 634       4.685  25.990  20.958  1.00  0.00      B    H  
ATOM   1923  H2  HOH B 634       4.768  25.840  22.578  1.00  0.00      B    H  
ATOM   1924  O   HOH B 635      30.104   5.895  37.808  1.00  0.00      B    O  
ATOM   1925  H1  HOH B 635      30.781   5.524  38.428  1.00  0.00      B    H  
ATOM   1926  H2  HOH B 635      30.381   5.483  36.943  1.00  0.00      B    H  
ATOM   1927  O   HOH B 636      10.559  10.011  17.373  1.00  0.00      B    O  
ATOM   1928  H1  HOH B 636      10.337   9.988  18.380  1.00  0.00      B    H  
ATOM   1929  H2  HOH B 636      10.988   9.120  17.107  1.00  0.00      B    H  
ATOM   1930  O   HOH B 637      14.135  12.034  27.539  1.00  0.00      B    O  
ATOM   1931  H1  HOH B 637      14.820  11.646  28.179  1.00  0.00      B    H  
ATOM   1932  H2  HOH B 637      13.318  11.451  27.513  1.00  0.00      B    H  
ATOM   1933  O   HOH B 638      21.991   4.127   5.974  1.00  0.00      B    O  
ATOM   1934  H1  HOH B 638      21.554   3.732   5.227  1.00  0.00      B    H  
ATOM   1935  H2  HOH B 638      22.780   3.526   6.241  1.00  0.00      B    H  
ATOM   1936  O   HOH B 639       4.772  19.169  36.760  1.00  0.00      B    O  
ATOM   1937  H1  HOH B 639       5.415  18.974  37.516  1.00  0.00      B    H  
ATOM   1938  H2  HOH B 639       5.133  18.658  35.935  1.00  0.00      B    H  
ATOM   1939  O   HOH B 640      30.179   8.262  12.843  1.00  0.00      B    O  
ATOM   1940  H1  HOH B 640      30.684   9.117  12.557  1.00  0.00      B    H  
ATOM   1941  H2  HOH B 640      30.340   7.647  12.108  1.00  0.00      B    H  
ATOM   1942  O   HOH B 641      15.557   3.438  32.390  1.00  0.00      B    O  
ATOM   1943  H1  HOH B 641      16.474   3.353  32.841  1.00  0.00      B    H  
ATOM   1944  H2  HOH B 641      14.809   3.038  32.976  1.00  0.00      B    H  
ATOM   1945  O   HOH B 642       4.088   8.087  11.270  1.00  0.00      B    O  
ATOM   1946  H1  HOH B 642       4.540   7.524  10.539  1.00  0.00      B    H  
ATOM   1947  H2  HOH B 642       4.411   9.067  11.299  1.00  0.00      B    H  
ATOM   1948  O   HOH B 643      31.770  21.085   4.360  1.00  0.00      B    O  
ATOM   1949  H1  HOH B 643      31.018  20.759   3.760  1.00  0.00      B    H  
ATOM   1950  H2  HOH B 643      32.588  20.551   4.106  1.00  0.00      B    H  
ATOM   1951  O   HOH B 644      34.045  18.290  17.103  1.00  0.00      B    O  
ATOM   1952  H1  HOH B 644      34.627  17.612  16.683  1.00  0.00      B    H  
ATOM   1953  H2  HOH B 644      34.472  19.198  17.018  1.00  0.00      B    H  
ATOM   1954  O   HOH B 645       4.608   1.762  28.697  1.00  0.00      B    O  
ATOM   1955  H1  HOH B 645       4.217   2.600  28.280  1.00  0.00      B    H  
ATOM   1956  H2  HOH B 645       4.902   1.170  27.966  1.00  0.00      B    H  
ATOM   1957  O   HOH B 646       9.752  28.790   8.555  1.00  0.00      B    O  
ATOM   1958  H1  HOH B 646      10.240  29.679   8.592  1.00  0.00      B    H  
ATOM   1959  H2  HOH B 646      10.268  28.143   9.131  1.00  0.00      B    H  
ATOM   1960  O   HOH B 647       4.502  22.617  22.279  1.00  0.00      B    O  
ATOM   1961  H1  HOH B 647       4.910  22.036  22.993  1.00  0.00      B    H  
ATOM   1962  H2  HOH B 647       4.740  22.254  21.401  1.00  0.00      B    H  
ATOM   1963  O   HOH B 648      26.627  20.035  37.265  1.00  0.00      B    O  
ATOM   1964  H1  HOH B 648      27.206  20.281  38.035  1.00  0.00      B    H  
ATOM   1965  H2  HOH B 648      25.721  20.346  37.492  1.00  0.00      B    H  
ATOM   1966  O   HOH B 649      12.653  15.558  35.002  1.00  0.00      B    O  
ATOM   1967  H1  HOH B 649      13.025  16.104  35.778  1.00  0.00      B    H  
ATOM   1968  H2  HOH B 649      13.346  15.591  34.229  1.00  0.00      B    H  
ATOM   1969  O   HOH B 650      32.626  33.138  11.401  1.00  0.00      B    O  
ATOM   1970  H1  HOH B 650      33.604  32.951  11.548  1.00  0.00      B    H  
ATOM   1971  H2  HOH B 650      32.589  34.087  10.952  1.00  0.00      B    H  
ATOM   1972  O   HOH B 651      13.620  22.133  38.593  1.00  0.00      B    O  
ATOM   1973  H1  HOH B 651      13.313  22.716  39.334  1.00  0.00      B    H  
ATOM   1974  H2  HOH B 651      13.944  22.681  37.852  1.00  0.00      B    H  
ATOM   1975  O   HOH B 652      29.248  17.343  -0.144  1.00  0.00      B    O  
ATOM   1976  H1  HOH B 652      29.824  17.213   0.699  1.00  0.00      B    H  
ATOM   1977  H2  HOH B 652      29.246  18.338  -0.329  1.00  0.00      B    H  
ATOM   1978  O   HOH B 653       0.703  21.762  37.745  1.00  0.00      B    O  
ATOM   1979  H1  HOH B 653       0.614  21.246  36.892  1.00  0.00      B    H  
ATOM   1980  H2  HOH B 653       1.269  21.210  38.431  1.00  0.00      B    H  
ATOM   1981  O   HOH B 654       3.882  38.884  20.040  1.00  0.00      B    O  
ATOM   1982  H1  HOH B 654       3.672  38.038  20.612  1.00  0.00      B    H  
ATOM   1983  H2  HOH B 654       3.013  39.345  19.734  1.00  0.00      B    H  
ATOM   1984  O   HOH B 655       4.747  33.900  33.981  1.00  0.00      B    O  
ATOM   1985  H1  HOH B 655       4.055  34.293  33.368  1.00  0.00      B    H  
ATOM   1986  H2  HOH B 655       5.632  33.781  33.493  1.00  0.00      B    H  
ATOM   1987  O   HOH B 656      25.554  19.692  26.909  1.00  0.00      B    O  
ATOM   1988  H1  HOH B 656      25.233  19.925  27.829  1.00  0.00      B    H  
ATOM   1989  H2  HOH B 656      26.332  20.354  26.651  1.00  0.00      B    H  
ATOM   1990  O   HOH B 657      20.339   5.022  24.977  1.00  0.00      B    O  
ATOM   1991  H1  HOH B 657      19.406   5.250  24.628  1.00  0.00      B    H  
ATOM   1992  H2  HOH B 657      20.369   5.132  25.921  1.00  0.00      B    H  
ATOM   1993  O   HOH B 658      30.261  14.047   6.018  1.00  0.00      B    O  
ATOM   1994  H1  HOH B 658      29.492  14.244   6.598  1.00  0.00      B    H  
ATOM   1995  H2  HOH B 658      30.028  13.381   5.300  1.00  0.00      B    H  
ATOM   1996  O   HOH B 659      17.350  20.978  18.259  1.00  0.00      B    O  
ATOM   1997  H1  HOH B 659      16.941  21.070  17.380  1.00  0.00      B    H  
ATOM   1998  H2  HOH B 659      17.522  20.013  18.488  1.00  0.00      B    H  
ATOM   1999  O   HOH B 660      11.073   1.766  29.998  1.00  0.00      B    O  
ATOM   2000  H1  HOH B 660      10.796   1.251  30.838  1.00  0.00      B    H  
ATOM   2001  H2  HOH B 660      11.185   1.102  29.285  1.00  0.00      B    H  
ATOM   2002  O   HOH B 661      30.831  30.552  29.531  1.00  0.00      B    O  
ATOM   2003  H1  HOH B 661      30.610  30.037  30.383  1.00  0.00      B    H  
ATOM   2004  H2  HOH B 661      30.407  30.104  28.745  1.00  0.00      B    H  
ATOM   2005  O   HOH B 662       3.922  31.171   2.782  1.00  0.00      B    O  
ATOM   2006  H1  HOH B 662       4.737  30.610   2.708  1.00  0.00      B    H  
ATOM   2007  H2  HOH B 662       3.877  31.538   3.693  1.00  0.00      B    H  
ATOM   2008  O   HOH B 663       1.136  34.719  27.719  1.00  0.00      B    O  
ATOM   2009  H1  HOH B 663       1.402  34.849  26.744  1.00  0.00      B    H  
ATOM   2010  H2  HOH B 663       0.368  34.050  27.871  1.00  0.00      B    H  
ATOM   2011  O   HOH B 664       0.813  35.283  20.754  1.00  0.00      B    O  
ATOM   2012  H1  HOH B 664       1.540  35.773  21.303  1.00  0.00      B    H  
ATOM   2013  H2  HOH B 664       0.614  34.418  21.175  1.00  0.00      B    H  
ATOM   2014  O   HOH B 665       8.743  17.020  34.414  1.00  0.00      B    O  
ATOM   2015  H1  HOH B 665       7.825  17.061  34.704  1.00  0.00      B    H  
ATOM   2016  H2  HOH B 665       9.142  16.092  34.608  1.00  0.00      B    H  
ATOM   2017  O   HOH B 666      16.596  33.984  21.758  1.00  0.00      B    O  
ATOM   2018  H1  HOH B 666      16.084  34.780  21.425  1.00  0.00      B    H  
ATOM   2019  H2  HOH B 666      16.894  34.087  22.667  1.00  0.00      B    H  
ATOM   2020  O   HOH B 667      20.378  16.762  31.628  1.00  0.00      B    O  
ATOM   2021  H1  HOH B 667      20.413  16.759  32.683  1.00  0.00      B    H  
ATOM   2022  H2  HOH B 667      21.045  17.443  31.333  1.00  0.00      B    H  
ATOM   2023  O   HOH B 668      32.940  22.263  15.207  1.00  0.00      B    O  
ATOM   2024  H1  HOH B 668      32.752  22.897  14.468  1.00  0.00      B    H  
ATOM   2025  H2  HOH B 668      33.233  21.441  14.805  1.00  0.00      B    H  
ATOM   2026  O   HOH B 669      37.534  36.286  19.835  1.00  0.00      B    O  
ATOM   2027  H1  HOH B 669      38.416  35.925  20.162  1.00  0.00      B    H  
ATOM   2028  H2  HOH B 669      37.410  36.084  18.859  1.00  0.00      B    H  
ATOM   2029  O   HOH B 670      28.293  35.907  13.112  1.00  0.00      B    O  
ATOM   2030  H1  HOH B 670      29.359  35.933  13.054  1.00  0.00      B    H  
ATOM   2031  H2  HOH B 670      28.173  36.581  13.809  1.00  0.00      B    H  
ATOM   2032  O   HOH B 671      37.386  21.032  27.119  1.00  0.00      B    O  
ATOM   2033  H1  HOH B 671      37.169  20.426  27.842  1.00  0.00      B    H  
ATOM   2034  H2  HOH B 671      36.829  21.902  27.096  1.00  0.00      B    H  
ATOM   2035  O   HOH B 672      23.681  20.119  36.490  1.00  0.00      B    O  
ATOM   2036  H1  HOH B 672      22.779  19.736  36.871  1.00  0.00      B    H  
ATOM   2037  H2  HOH B 672      23.685  21.138  36.713  1.00  0.00      B    H  
ATOM   2038  O   HOH B 673      37.834  23.723  13.172  1.00  0.00      B    O  
ATOM   2039  H1  HOH B 673      37.687  24.281  14.003  1.00  0.00      B    H  
ATOM   2040  H2  HOH B 673      38.796  23.422  13.170  1.00  0.00      B    H  
ATOM   2041  O   HOH B 674      25.307  32.912  11.196  1.00  0.00      B    O  
ATOM   2042  H1  HOH B 674      26.189  32.392  11.397  1.00  0.00      B    H  
ATOM   2043  H2  HOH B 674      25.488  33.875  10.944  1.00  0.00      B    H  
ATOM   2044  O   HOH B 675       9.775   0.498  17.595  1.00  0.00      B    O  
ATOM   2045  H1  HOH B 675      10.229   0.904  18.424  1.00  0.00      B    H  
ATOM   2046  H2  HOH B 675      10.507   0.106  17.033  1.00  0.00      B    H  
ATOM   2047  O   HOH B 676       7.014  23.117  35.082  1.00  0.00      B    O  
ATOM   2048  H1  HOH B 676       6.622  22.914  34.125  1.00  0.00      B    H  
ATOM   2049  H2  HOH B 676       6.486  22.576  35.731  1.00  0.00      B    H  
ATOM   2050  O   HOH B 677      19.012  21.746  22.639  1.00  0.00      B    O  
ATOM   2051  H1  HOH B 677      19.924  21.322  22.694  1.00  0.00      B    H  
ATOM   2052  H2  HOH B 677      18.507  21.508  23.443  1.00  0.00      B    H  
ATOM   2053  O   HOH B 678      33.141  18.880   0.130  1.00  0.00      B    O  
ATOM   2054  H1  HOH B 678      33.127  18.527  -0.807  1.00  0.00      B    H  
ATOM   2055  H2  HOH B 678      32.738  18.135   0.750  1.00  0.00      B    H  
ATOM   2056  O   HOH B 679       5.602  28.632  37.742  1.00  0.00      B    O  
ATOM   2057  H1  HOH B 679       5.487  27.624  37.639  1.00  0.00      B    H  
ATOM   2058  H2  HOH B 679       4.730  29.116  37.609  1.00  0.00      B    H  
ATOM   2059  O   HOH B 680       5.808  10.141   0.028  1.00  0.00      B    O  
ATOM   2060  H1  HOH B 680       4.945   9.649  -0.050  1.00  0.00      B    H  
ATOM   2061  H2  HOH B 680       5.811  10.608   0.930  1.00  0.00      B    H  
ATOM   2062  O   HOH B 681      35.248   3.232  30.555  1.00  0.00      B    O  
ATOM   2063  H1  HOH B 681      35.745   3.602  31.390  1.00  0.00      B    H  
ATOM   2064  H2  HOH B 681      35.851   2.654  30.032  1.00  0.00      B    H  
ATOM   2065  O   HOH B 682      35.616   2.421   6.676  1.00  0.00      B    O  
ATOM   2066  H1  HOH B 682      35.855   2.066   7.598  1.00  0.00      B    H  
ATOM   2067  H2  HOH B 682      36.528   2.716   6.259  1.00  0.00      B    H  
ATOM   2068  O   HOH B 683      10.603   6.999  27.001  1.00  0.00      B    O  
ATOM   2069  H1  HOH B 683      10.516   6.078  27.475  1.00  0.00      B    H  
ATOM   2070  H2  HOH B 683       9.747   7.148  26.521  1.00  0.00      B    H  
ATOM   2071  O   HOH B 684      27.490  29.903  12.272  1.00  0.00      B    O  
ATOM   2072  H1  HOH B 684      28.039  29.482  11.523  1.00  0.00      B    H  
ATOM   2073  H2  HOH B 684      28.102  29.972  13.084  1.00  0.00      B    H  
ATOM   2074  O   HOH B 685      13.797  10.336  15.929  1.00  0.00      B    O  
ATOM   2075  H1  HOH B 685      13.803   9.685  15.148  1.00  0.00      B    H  
ATOM   2076  H2  HOH B 685      13.607   9.779  16.701  1.00  0.00      B    H  
ATOM   2077  O   HOH B 686       5.589  21.060  24.357  1.00  0.00      B    O  
ATOM   2078  H1  HOH B 686       5.089  20.611  25.135  1.00  0.00      B    H  
ATOM   2079  H2  HOH B 686       6.579  21.109  24.581  1.00  0.00      B    H  
ATOM   2080  O   HOH B 687       7.615   6.155   1.850  1.00  0.00      B    O  
ATOM   2081  H1  HOH B 687       7.280   6.114   2.790  1.00  0.00      B    H  
ATOM   2082  H2  HOH B 687       8.307   6.936   1.783  1.00  0.00      B    H  
ATOM   2083  O   HOH B 688      19.747  17.916   0.607  1.00  0.00      B    O  
ATOM   2084  H1  HOH B 688      20.292  16.975   0.693  1.00  0.00      B    H  
ATOM   2085  H2  HOH B 688      18.768  17.674   0.748  1.00  0.00      B    H  
ATOM   2086  O   HOH B 689      21.326  26.117  17.437  1.00  0.00      B    O  
ATOM   2087  H1  HOH B 689      20.700  26.641  16.836  1.00  0.00      B    H  
ATOM   2088  H2  HOH B 689      20.964  25.196  17.469  1.00  0.00      B    H  
ATOM   2089  O   HOH B 690       6.828  33.004   7.885  1.00  0.00      B    O  
ATOM   2090  H1  HOH B 690       5.837  33.127   8.067  1.00  0.00      B    H  
ATOM   2091  H2  HOH B 690       7.034  33.288   6.926  1.00  0.00      B    H  
ATOM   2092  O   HOH B 691      30.120  33.589  36.102  1.00  0.00      B    O  
ATOM   2093  H1  HOH B 691      29.787  32.669  35.879  1.00  0.00      B    H  
ATOM   2094  H2  HOH B 691      29.914  33.718  37.093  1.00  0.00      B    H  
ATOM   2095  O   HOH B 692      19.506  30.792   3.074  1.00  0.00      B    O  
ATOM   2096  H1  HOH B 692      19.460  31.375   2.252  1.00  0.00      B    H  
ATOM   2097  H2  HOH B 692      19.562  31.345   3.888  1.00  0.00      B    H  
ATOM   2098  O   HOH B 693      35.168   3.903  10.942  1.00  0.00      B    O  
ATOM   2099  H1  HOH B 693      34.594   4.635  11.470  1.00  0.00      B    H  
ATOM   2100  H2  HOH B 693      35.895   3.614  11.632  1.00  0.00      B    H  
ATOM   2101  O   HOH B 694      34.147  20.602  29.229  1.00  0.00      B    O  
ATOM   2102  H1  HOH B 694      34.121  21.590  28.997  1.00  0.00      B    H  
ATOM   2103  H2  HOH B 694      33.564  20.055  28.551  1.00  0.00      B    H  
ATOM   2104  O   HOH B 695      19.709   9.629  33.397  1.00  0.00      B    O  
ATOM   2105  H1  HOH B 695      18.698   9.733  33.291  1.00  0.00      B    H  
ATOM   2106  H2  HOH B 695      20.118  10.362  32.792  1.00  0.00      B    H  
ATOM   2107  O   HOH B 696      15.711   1.292  12.327  1.00  0.00      B    O  
ATOM   2108  H1  HOH B 696      14.923   0.989  12.893  1.00  0.00      B    H  
ATOM   2109  H2  HOH B 696      16.502   0.747  12.606  1.00  0.00      B    H  
ATOM   2110  O   HOH B 697      31.951  37.802   4.653  1.00  0.00      B    O  
ATOM   2111  H1  HOH B 697      32.339  37.616   5.607  1.00  0.00      B    H  
ATOM   2112  H2  HOH B 697      32.071  38.748   4.350  1.00  0.00      B    H  
ATOM   2113  O   HOH B 698       1.777  10.704  32.777  1.00  0.00      B    O  
ATOM   2114  H1  HOH B 698       2.403   9.973  32.419  1.00  0.00      B    H  
ATOM   2115  H2  HOH B 698       0.810  10.338  32.607  1.00  0.00      B    H  
ATOM   2116  O   HOH B 699      30.186  22.676  38.571  1.00  0.00      B    O  
ATOM   2117  H1  HOH B 699      31.158  22.389  38.680  1.00  0.00      B    H  
ATOM   2118  H2  HOH B 699      30.121  23.668  38.795  1.00  0.00      B    H  
ATOM   2119  O   HOH B 700      32.944  23.879  13.220  1.00  0.00      B    O  
ATOM   2120  H1  HOH B 700      33.562  23.357  12.601  1.00  0.00      B    H  
ATOM   2121  H2  HOH B 700      32.057  24.021  12.779  1.00  0.00      B    H  
ATOM   2122  O   HOH B 701      36.306  24.709  17.981  1.00  0.00      B    O  
ATOM   2123  H1  HOH B 701      36.781  25.250  18.683  1.00  0.00      B    H  
ATOM   2124  H2  HOH B 701      36.366  23.722  18.198  1.00  0.00      B    H  
ATOM   2125  O   HOH B 702       5.740  38.673  32.555  1.00  0.00      B    O  
ATOM   2126  H1  HOH B 702       6.257  38.140  31.852  1.00  0.00      B    H  
ATOM   2127  H2  HOH B 702       4.818  38.354  32.583  1.00  0.00      B    H  
ATOM   2128  O   HOH B 703      24.010   4.326  34.768  1.00  0.00      B    O  
ATOM   2129  H1  HOH B 703      23.487   3.470  34.703  1.00  0.00      B    H  
ATOM   2130  H2  HOH B 703      23.633   4.951  34.053  1.00  0.00      B    H  
ATOM   2131  O   HOH B 704       4.622  24.758  24.027  1.00  0.00      B    O  
ATOM   2132  H1  HOH B 704       4.641  24.527  25.042  1.00  0.00      B    H  
ATOM   2133  H2  HOH B 704       4.465  23.857  23.543  1.00  0.00      B    H  
ATOM   2134  O   HOH B 705      29.359   8.824  19.342  1.00  0.00      B    O  
ATOM   2135  H1  HOH B 705      28.862   8.514  20.164  1.00  0.00      B    H  
ATOM   2136  H2  HOH B 705      30.179   8.196  19.436  1.00  0.00      B    H  
ATOM   2137  O   HOH B 706      26.148  28.618  37.952  1.00  0.00      B    O  
ATOM   2138  H1  HOH B 706      25.483  27.869  37.881  1.00  0.00      B    H  
ATOM   2139  H2  HOH B 706      26.557  28.512  38.884  1.00  0.00      B    H  
ATOM   2140  O   HOH B 707       5.244  23.827   6.247  1.00  0.00      B    O  
ATOM   2141  H1  HOH B 707       5.978  24.564   6.158  1.00  0.00      B    H  
ATOM   2142  H2  HOH B 707       4.447  24.209   6.779  1.00  0.00      B    H  
ATOM   2143  O   HOH B 708      18.104  35.387  16.523  1.00  0.00      B    O  
ATOM   2144  H1  HOH B 708      17.464  35.284  17.270  1.00  0.00      B    H  
ATOM   2145  H2  HOH B 708      18.857  36.009  16.925  1.00  0.00      B    H  
ATOM   2146  O   HOH B 709       5.056  16.105  19.788  1.00  0.00      B    O  
ATOM   2147  H1  HOH B 709       4.727  15.464  19.026  1.00  0.00      B    H  
ATOM   2148  H2  HOH B 709       5.884  16.572  19.442  1.00  0.00      B    H  
ATOM   2149  O   HOH B 710      16.344  10.343  18.221  1.00  0.00      B    O  
ATOM   2150  H1  HOH B 710      16.550  11.315  18.388  1.00  0.00      B    H  
ATOM   2151  H2  HOH B 710      15.606   9.995  18.855  1.00  0.00      B    H  
ATOM   2152  O   HOH B 711      21.771  19.044  28.112  1.00  0.00      B    O  
ATOM   2153  H1  HOH B 711      22.412  18.505  27.624  1.00  0.00      B    H  
ATOM   2154  H2  HOH B 711      22.042  19.053  29.057  1.00  0.00      B    H  
ATOM   2155  O   HOH B 712      28.963  31.467   4.802  1.00  0.00      B    O  
ATOM   2156  H1  HOH B 712      28.805  30.669   5.384  1.00  0.00      B    H  
ATOM   2157  H2  HOH B 712      29.565  32.097   5.294  1.00  0.00      B    H  
ATOM   2158  O   HOH B 713      36.375  23.968  37.907  1.00  0.00      B    O  
ATOM   2159  H1  HOH B 713      36.573  23.113  38.436  1.00  0.00      B    H  
ATOM   2160  H2  HOH B 713      35.548  23.850  37.391  1.00  0.00      B    H  
ATOM   2161  O   HOH B 714      12.150  34.905  34.905  1.00  0.00      B    O  
ATOM   2162  H1  HOH B 714      12.668  35.745  34.587  1.00  0.00      B    H  
ATOM   2163  H2  HOH B 714      11.278  35.192  35.322  1.00  0.00      B    H  
ATOM   2164  O   HOH B 715      18.608  12.058  25.769  1.00  0.00      B    O  
ATOM   2165  H1  HOH B 715      18.872  11.806  24.825  1.00  0.00      B    H  
ATOM   2166  H2  HOH B 715      18.746  11.256  26.377  1.00  0.00      B    H  
ATOM   2167  O   HOH B 716      25.506  15.511  38.900  1.00  0.00      B    O  
ATOM   2168  H1  HOH B 716      25.074  14.965  39.653  1.00  0.00      B    H  
ATOM   2169  H2  HOH B 716      24.914  16.251  38.597  1.00  0.00      B    H  
ATOM   2170  O   HOH B 717      23.981  38.870   5.366  1.00  0.00      B    O  
ATOM   2171  H1  HOH B 717      23.822  38.997   4.379  1.00  0.00      B    H  
ATOM   2172  H2  HOH B 717      24.226  37.920   5.431  1.00  0.00      B    H  
ATOM   2173  O   HOH B 718      28.453   4.410  26.617  1.00  0.00      B    O  
ATOM   2174  H1  HOH B 718      29.266   4.374  27.236  1.00  0.00      B    H  
ATOM   2175  H2  HOH B 718      28.577   5.185  26.012  1.00  0.00      B    H  
ATOM   2176  O   HOH B 719      31.817  37.788  17.418  1.00  0.00      B    O  
ATOM   2177  H1  HOH B 719      31.446  38.686  17.736  1.00  0.00      B    H  
ATOM   2178  H2  HOH B 719      31.279  37.479  16.657  1.00  0.00      B    H  
ATOM   2179  O   HOH B 720       8.758   9.145  35.507  1.00  0.00      B    O  
ATOM   2180  H1  HOH B 720       9.192   8.451  34.902  1.00  0.00      B    H  
ATOM   2181  H2  HOH B 720       7.782   9.235  35.231  1.00  0.00      B    H  
ATOM   2182  O   HOH B 721      25.617  10.661  32.340  1.00  0.00      B    O  
ATOM   2183  H1  HOH B 721      26.604  10.660  32.207  1.00  0.00      B    H  
ATOM   2184  H2  HOH B 721      25.341  11.503  32.859  1.00  0.00      B    H  
ATOM   2185  O   HOH B 722      11.555  29.261  29.594  1.00  0.00      B    O  
ATOM   2186  H1  HOH B 722      11.741  28.704  28.754  1.00  0.00      B    H  
ATOM   2187  H2  HOH B 722      11.772  28.654  30.414  1.00  0.00      B    H  
ATOM   2188  O   HOH B 723       1.707   4.206   1.172  1.00  0.00      B    O  
ATOM   2189  H1  HOH B 723       2.592   4.363   0.656  1.00  0.00      B    H  
ATOM   2190  H2  HOH B 723       1.593   3.211   1.248  1.00  0.00      B    H  
ATOM   2191  O   HOH B 724      35.438  30.286   6.053  1.00  0.00      B    O  
ATOM   2192  H1  HOH B 724      36.174  30.570   5.346  1.00  0.00      B    H  
ATOM   2193  H2  HOH B 724      35.828  30.636   6.995  1.00  0.00      B    H  
ATOM   2194  O   HOH B 725       1.377  23.063  25.007  1.00  0.00      B    O  
ATOM   2195  H1  HOH B 725       0.901  23.584  24.304  1.00  0.00      B    H  
ATOM   2196  H2  HOH B 725       1.616  22.142  24.635  1.00  0.00      B    H  
ATOM   2197  O   HOH B 726      20.237   3.811  37.133  1.00  0.00      B    O  
ATOM   2198  H1  HOH B 726      20.871   3.088  36.964  1.00  0.00      B    H  
ATOM   2199  H2  HOH B 726      20.624   4.807  37.146  1.00  0.00      B    H  
ATOM   2200  O   HOH B 727      36.136  27.457   1.657  1.00  0.00      B    O  
ATOM   2201  H1  HOH B 727      36.808  26.737   1.480  1.00  0.00      B    H  
ATOM   2202  H2  HOH B 727      36.512  28.251   1.264  1.00  0.00      B    H  
ATOM   2203  O   HOH B 728       6.683  33.764  32.124  1.00  0.00      B    O  
ATOM   2204  H1  HOH B 728       6.156  33.844  31.243  1.00  0.00      B    H  
ATOM   2205  H2  HOH B 728       7.225  32.896  32.081  1.00  0.00      B    H  
ATOM   2206  O   HOH B 729      16.889  21.858  30.624  1.00  0.00      B    O  
ATOM   2207  H1  HOH B 729      16.640  20.871  30.240  1.00  0.00      B    H  
ATOM   2208  H2  HOH B 729      15.927  22.097  30.824  1.00  0.00      B    H  
ATOM   2209  O   HOH B 730      36.763   1.237  35.575  1.00  0.00      B    O  
ATOM   2210  H1  HOH B 730      36.027   0.927  36.220  1.00  0.00      B    H  
ATOM   2211  H2  HOH B 730      37.367   0.452  35.391  1.00  0.00      B    H  
ATOM   2212  O   HOH B 731      27.889  25.659  29.649  1.00  0.00      B    O  
ATOM   2213  H1  HOH B 731      28.604  26.022  29.004  1.00  0.00      B    H  
ATOM   2214  H2  HOH B 731      27.128  26.317  29.802  1.00  0.00      B    H  
ATOM   2215  O   HOH B 732       3.363  19.942   7.394  1.00  0.00      B    O  
ATOM   2216  H1  HOH B 732       2.676  20.380   6.745  1.00  0.00      B    H  
ATOM   2217  H2  HOH B 732       4.167  20.539   7.532  1.00  0.00      B    H  
ATOM   2218  O   HOH B 733      20.304  36.409  28.327  1.00  0.00      B    O  
ATOM   2219  H1  HOH B 733      21.161  35.907  28.623  1.00  0.00      B    H  
ATOM   2220  H2  HOH B 733      20.373  36.574  27.294  1.00  0.00      B    H  
ATOM   2221  O   HOH B 734       6.392  28.244  14.946  1.00  0.00      B    O  
ATOM   2222  H1  HOH B 734       5.404  28.625  14.795  1.00  0.00      B    H  
ATOM   2223  H2  HOH B 734       6.351  27.332  15.378  1.00  0.00      B    H  
ATOM   2224  O   HOH B 735      22.734   8.062  23.337  1.00  0.00      B    O  
ATOM   2225  H1  HOH B 735      22.170   7.438  22.756  1.00  0.00      B    H  
ATOM   2226  H2  HOH B 735      22.680   7.779  24.321  1.00  0.00      B    H  
ATOM   2227  O   HOH B 736      23.125  17.939   6.045  1.00  0.00      B    O  
ATOM   2228  H1  HOH B 736      22.426  17.381   5.539  1.00  0.00      B    H  
ATOM   2229  H2  HOH B 736      24.043  17.651   5.610  1.00  0.00      B    H  
ATOM   2230  O   HOH B 737       6.852  14.970   5.778  1.00  0.00      B    O  
ATOM   2231  H1  HOH B 737       7.834  15.142   5.551  1.00  0.00      B    H  
ATOM   2232  H2  HOH B 737       6.335  15.847   5.639  1.00  0.00      B    H  
ATOM   2233  O   HOH B 738      36.805  24.606  29.458  1.00  0.00      B    O  
ATOM   2234  H1  HOH B 738      36.345  24.408  28.574  1.00  0.00      B    H  
ATOM   2235  H2  HOH B 738      37.676  24.143  29.525  1.00  0.00      B    H  
ATOM   2236  O   HOH B 739       3.103  27.534  16.780  1.00  0.00      B    O  
ATOM   2237  H1  HOH B 739       4.033  27.552  17.259  1.00  0.00      B    H  
ATOM   2238  H2  HOH B 739       2.600  28.320  17.069  1.00  0.00      B    H  
ATOM   2239  O   HOH B 740      10.638  23.058  33.763  1.00  0.00      B    O  
ATOM   2240  H1  HOH B 740      11.602  23.085  33.434  1.00  0.00      B    H  
ATOM   2241  H2  HOH B 740      10.203  22.202  33.550  1.00  0.00      B    H  
ATOM   2242  O   HOH B 741      29.089  25.637  37.590  1.00  0.00      B    O  
ATOM   2243  H1  HOH B 741      29.430  25.600  36.663  1.00  0.00      B    H  
ATOM   2244  H2  HOH B 741      29.787  25.537  38.286  1.00  0.00      B    H  
ATOM   2245  O   HOH B 742      13.966  12.333  20.944  1.00  0.00      B    O  
ATOM   2246  H1  HOH B 742      14.955  12.505  21.069  1.00  0.00      B    H  
ATOM   2247  H2  HOH B 742      13.488  13.017  21.516  1.00  0.00      B    H  
ATOM   2248  O   HOH B 743       8.346  20.973  11.644  1.00  0.00      B    O  
ATOM   2249  H1  HOH B 743       9.236  20.767  12.020  1.00  0.00      B    H  
ATOM   2250  H2  HOH B 743       7.828  20.107  11.760  1.00  0.00      B    H  
ATOM   2251  O   HOH B 744      12.307  33.012  37.649  1.00  0.00      B    O  
ATOM   2252  H1  HOH B 744      13.105  33.377  37.168  1.00  0.00      B    H  
ATOM   2253  H2  HOH B 744      12.053  32.178  37.134  1.00  0.00      B    H  
ATOM   2254  O   HOH B 745      33.654   5.217  25.627  1.00  0.00      B    O  
ATOM   2255  H1  HOH B 745      34.263   6.025  25.671  1.00  0.00      B    H  
ATOM   2256  H2  HOH B 745      33.678   4.945  26.578  1.00  0.00      B    H  
ATOM   2257  O   HOH B 746      34.990  26.946  16.945  1.00  0.00      B    O  
ATOM   2258  H1  HOH B 746      35.344  26.033  17.267  1.00  0.00      B    H  
ATOM   2259  H2  HOH B 746      34.784  26.875  15.971  1.00  0.00      B    H  
ATOM   2260  O   HOH B 747      30.692  20.102   1.815  1.00  0.00      B    O  
ATOM   2261  H1  HOH B 747      31.589  20.421   1.464  1.00  0.00      B    H  
ATOM   2262  H2  HOH B 747      30.028  20.071   1.073  1.00  0.00      B    H  
ATOM   2263  O   HOH B 748       3.526   3.743  27.438  1.00  0.00      B    O  
ATOM   2264  H1  HOH B 748       3.152   3.695  26.517  1.00  0.00      B    H  
ATOM   2265  H2  HOH B 748       3.416   4.712  27.765  1.00  0.00      B    H  
ATOM   2266  O   HOH B 749      32.447  15.239  36.568  1.00  0.00      B    O  
ATOM   2267  H1  HOH B 749      33.154  14.872  35.970  1.00  0.00      B    H  
ATOM   2268  H2  HOH B 749      32.162  14.519  37.213  1.00  0.00      B    H  
ATOM   2269  O   HOH B 750      30.541   6.355  30.595  1.00  0.00      B    O  
ATOM   2270  H1  HOH B 750      30.121   5.983  29.748  1.00  0.00      B    H  
ATOM   2271  H2  HOH B 750      30.760   7.288  30.478  1.00  0.00      B    H  
ATOM   2272  O   HOH B 751      29.886   5.758   5.120  1.00  0.00      B    O  
ATOM   2273  H1  HOH B 751      28.916   5.596   5.281  1.00  0.00      B    H  
ATOM   2274  H2  HOH B 751      29.984   5.833   4.108  1.00  0.00      B    H  
ATOM   2275  O   HOH B 752       5.138  26.452   8.001  1.00  0.00      B    O  
ATOM   2276  H1  HOH B 752       5.696  26.844   7.297  1.00  0.00      B    H  
ATOM   2277  H2  HOH B 752       5.762  25.954   8.685  1.00  0.00      B    H  
ATOM   2278  O   HOH B 753      38.593  13.799  12.600  1.00  0.00      B    O  
ATOM   2279  H1  HOH B 753      38.815  14.071  11.670  1.00  0.00      B    H  
ATOM   2280  H2  HOH B 753      39.470  13.901  13.113  1.00  0.00      B    H  
ATOM   2281  O   HOH B 754      -0.208  38.539  34.955  1.00  0.00      B    O  
ATOM   2282  H1  HOH B 754       0.037  37.673  35.471  1.00  0.00      B    H  
ATOM   2283  H2  HOH B 754       0.679  38.972  34.846  1.00  0.00      B    H  
ATOM   2284  O   HOH B 755      32.625   0.074  26.736  1.00  0.00      B    O  
ATOM   2285  H1  HOH B 755      31.844   0.726  26.578  1.00  0.00      B    H  
ATOM   2286  H2  HOH B 755      32.689  -0.520  25.907  1.00  0.00      B    H  
ATOM   2287  O   HOH B 756      29.953  33.613  -0.194  1.00  0.00      B    O  
ATOM   2288  H1  HOH B 756      29.387  33.238   0.548  1.00  0.00      B    H  
ATOM   2289  H2  HOH B 756      29.969  34.585  -0.137  1.00  0.00      B    H  
ATOM   2290  O   HOH B 757      34.811  20.109  22.899  1.00  0.00      B    O  
ATOM   2291  H1  HOH B 757      35.664  20.147  23.499  1.00  0.00      B    H  
ATOM   2292  H2  HOH B 757      35.049  20.624  22.071  1.00  0.00      B    H  
ATOM   2293  O   HOH B 758      37.365  25.433  10.603  1.00  0.00      B    O  
ATOM   2294  H1  HOH B 758      36.890  24.799   9.933  1.00  0.00      B    H  
ATOM   2295  H2  HOH B 758      37.562  24.981  11.527  1.00  0.00      B    H  
ATOM   2296  O   HOH B 759      34.379  12.358   4.940  1.00  0.00      B    O  
ATOM   2297  H1  HOH B 759      34.069  12.035   5.866  1.00  0.00      B    H  
ATOM   2298  H2  HOH B 759      34.071  13.304   4.917  1.00  0.00      B    H  
ATOM   2299  O   HOH B 760      25.834  25.757  24.304  1.00  0.00      B    O  
ATOM   2300  H1  HOH B 760      25.648  26.358  23.525  1.00  0.00      B    H  
ATOM   2301  H2  HOH B 760      25.985  24.801  23.962  1.00  0.00      B    H  
ATOM   2302  O   HOH B 761      13.910   7.314   1.362  1.00  0.00      B    O  
ATOM   2303  H1  HOH B 761      14.806   7.013   1.664  1.00  0.00      B    H  
ATOM   2304  H2  HOH B 761      13.248   6.526   1.399  1.00  0.00      B    H  
ATOM   2305  O   HOH B 762      26.164   1.750  29.271  1.00  0.00      B    O  
ATOM   2306  H1  HOH B 762      25.760   0.895  28.836  1.00  0.00      B    H  
ATOM   2307  H2  HOH B 762      27.077   1.887  28.861  1.00  0.00      B    H  
ATOM   2308  O   HOH B 763       7.656  36.888  10.193  1.00  0.00      B    O  
ATOM   2309  H1  HOH B 763       8.381  37.559  10.419  1.00  0.00      B    H  
ATOM   2310  H2  HOH B 763       8.097  36.219   9.490  1.00  0.00      B    H  
ATOM   2311  O   HOH B 764      12.811  21.810  27.111  1.00  0.00      B    O  
ATOM   2312  H1  HOH B 764      12.481  22.033  28.044  1.00  0.00      B    H  
ATOM   2313  H2  HOH B 764      12.649  20.861  26.896  1.00  0.00      B    H  
ATOM   2314  O   HOH B 765      30.790  11.382  37.340  1.00  0.00      B    O  
ATOM   2315  H1  HOH B 765      31.272  10.604  36.878  1.00  0.00      B    H  
ATOM   2316  H2  HOH B 765      30.458  10.979  38.214  1.00  0.00      B    H  
ATOM   2317  O   HOH B 766      27.669   8.091   7.473  1.00  0.00      B    O  
ATOM   2318  H1  HOH B 766      27.114   7.304   7.257  1.00  0.00      B    H  
ATOM   2319  H2  HOH B 766      27.078   8.920   7.579  1.00  0.00      B    H  
ATOM   2320  O   HOH B 767      20.373  36.551  25.336  1.00  0.00      B    O  
ATOM   2321  H1  HOH B 767      19.943  35.977  24.600  1.00  0.00      B    H  
ATOM   2322  H2  HOH B 767      20.699  37.403  24.833  1.00  0.00      B    H  
ATOM   2323  O   HOH B 768       0.835  10.846  22.145  1.00  0.00      B    O  
ATOM   2324  H1  HOH B 768       0.578  10.716  21.103  1.00  0.00      B    H  
ATOM   2325  H2  HOH B 768       0.008  10.833  22.706  1.00  0.00      B    H  
ATOM   2326  O   HOH B 769      29.158  20.174  38.597  1.00  0.00      B    O  
ATOM   2327  H1  HOH B 769      29.814  19.999  37.791  1.00  0.00      B    H  
ATOM   2328  H2  HOH B 769      29.317  21.160  38.886  1.00  0.00      B    H  
ATOM   2329  O   HOH B 770      23.744  37.946   9.497  1.00  0.00      B    O  
ATOM   2330  H1  HOH B 770      24.381  38.024  10.254  1.00  0.00      B    H  
ATOM   2331  H2  HOH B 770      23.454  38.876   9.079  1.00  0.00      B    H  
ATOM   2332  O   HOH B 771       9.688  38.550  10.981  1.00  0.00      B    O  
ATOM   2333  H1  HOH B 771      10.462  37.931  11.081  1.00  0.00      B    H  
ATOM   2334  H2  HOH B 771       9.914  39.148  10.255  1.00  0.00      B    H  
ATOM   2335  O   HOH B 772      12.976  10.794  38.796  1.00  0.00      B    O  
ATOM   2336  H1  HOH B 772      12.179  11.212  38.468  1.00  0.00      B    H  
ATOM   2337  H2  HOH B 772      13.172  11.066  39.737  1.00  0.00      B    H  
ATOM   2338  O   HOH B 773      31.075  28.030   1.552  1.00  0.00      B    O  
ATOM   2339  H1  HOH B 773      31.907  27.701   1.067  1.00  0.00      B    H  
ATOM   2340  H2  HOH B 773      30.510  28.529   0.862  1.00  0.00      B    H  
ATOM   2341  O   HOH B 774      34.093  30.108  11.465  1.00  0.00      B    O  
ATOM   2342  H1  HOH B 774      34.351  29.111  11.284  1.00  0.00      B    H  
ATOM   2343  H2  HOH B 774      33.511  30.052  12.291  1.00  0.00      B    H  
ATOM   2344  O   HOH B 775      27.052  28.926  25.615  1.00  0.00      B    O  
ATOM   2345  H1  HOH B 775      26.453  28.218  25.341  1.00  0.00      B    H  
ATOM   2346  H2  HOH B 775      27.861  28.844  25.013  1.00  0.00      B    H  
ATOM   2347  O   HOH B 776      26.210  10.225   7.440  1.00  0.00      B    O  
ATOM   2348  H1  HOH B 776      26.651  10.930   6.821  1.00  0.00      B    H  
ATOM   2349  H2  HOH B 776      25.293  10.010   7.071  1.00  0.00      B    H  
ATOM   2350  O   HOH B 777      20.825   2.383   3.424  1.00  0.00      B    O  
ATOM   2351  H1  HOH B 777      20.365   1.644   2.880  1.00  0.00      B    H  
ATOM   2352  H2  HOH B 777      20.325   3.231   3.176  1.00  0.00      B    H  
ATOM   2353  O   HOH B 778      37.649  12.352   2.089  1.00  0.00      B    O  
ATOM   2354  H1  HOH B 778      38.152  12.518   1.203  1.00  0.00      B    H  
ATOM   2355  H2  HOH B 778      37.309  11.440   2.032  1.00  0.00      B    H  
ATOM   2356  O   HOH B 779      23.327  39.233   0.818  1.00  0.00      B    O  
ATOM   2357  H1  HOH B 779      23.590  38.410   1.374  1.00  0.00      B    H  
ATOM   2358  H2  HOH B 779      23.081  38.880  -0.076  1.00  0.00      B    H  
ATOM   2359  O   HOH B 780      19.133  29.167  36.241  1.00  0.00      B    O  
ATOM   2360  H1  HOH B 780      20.135  29.225  36.403  1.00  0.00      B    H  
ATOM   2361  H2  HOH B 780      18.631  29.833  36.732  1.00  0.00      B    H  
ATOM   2362  O   HOH B 781      19.397  23.968   5.633  1.00  0.00      B    O  
ATOM   2363  H1  HOH B 781      19.346  22.991   6.032  1.00  0.00      B    H  
ATOM   2364  H2  HOH B 781      19.361  23.883   4.607  1.00  0.00      B    H  
ATOM   2365  O   HOH B 782      38.366  29.613   1.192  1.00  0.00      B    O  
ATOM   2366  H1  HOH B 782      37.719  30.368   1.394  1.00  0.00      B    H  
ATOM   2367  H2  HOH B 782      39.302  29.990   1.549  1.00  0.00      B    H  
ATOM   2368  O   HOH B 783      27.206  17.642  33.099  1.00  0.00      B    O  
ATOM   2369  H1  HOH B 783      27.075  17.551  34.107  1.00  0.00      B    H  
ATOM   2370  H2  HOH B 783      27.354  16.711  32.864  1.00  0.00      B    H  
ATOM   2371  O   HOH B 784      22.223  12.683  27.098  1.00  0.00      B    O  
ATOM   2372  H1  HOH B 784      22.410  11.714  27.102  1.00  0.00      B    H  
ATOM   2373  H2  HOH B 784      22.945  12.989  27.771  1.00  0.00      B    H  
ATOM   2374  O   HOH B 785      21.091   7.224  30.644  1.00  0.00      B    O  
ATOM   2375  H1  HOH B 785      22.026   7.542  30.416  1.00  0.00      B    H  
ATOM   2376  H2  HOH B 785      20.895   7.204  31.647  1.00  0.00      B    H  
ATOM   2377  O   HOH B 786      11.734  26.591  23.300  1.00  0.00      B    O  
ATOM   2378  H1  HOH B 786      11.142  27.251  23.824  1.00  0.00      B    H  
ATOM   2379  H2  HOH B 786      11.187  25.737  23.047  1.00  0.00      B    H  
ATOM   2380  O   HOH B 787      12.055   1.379  14.325  1.00  0.00      B    O  
ATOM   2381  H1  HOH B 787      11.890   0.338  14.136  1.00  0.00      B    H  
ATOM   2382  H2  HOH B 787      11.124   1.712  14.393  1.00  0.00      B    H  
ATOM   2383  O   HOH B 788      36.300  12.620  13.349  1.00  0.00      B    O  
ATOM   2384  H1  HOH B 788      35.734  12.713  12.498  1.00  0.00      B    H  
ATOM   2385  H2  HOH B 788      37.202  13.016  13.058  1.00  0.00      B    H  
ATOM   2386  O   HOH B 789      21.230  20.553  22.215  1.00  0.00      B    O  
ATOM   2387  H1  HOH B 789      22.160  20.924  22.329  1.00  0.00      B    H  
ATOM   2388  H2  HOH B 789      21.369  19.537  22.434  1.00  0.00      B    H  
ATOM   2389  O   HOH B 790      26.260  17.378  21.403  1.00  0.00      B    O  
ATOM   2390  H1  HOH B 790      27.048  17.870  21.141  1.00  0.00      B    H  
ATOM   2391  H2  HOH B 790      26.535  16.451  21.336  1.00  0.00      B    H  
ATOM   2392  O   HOH B 791      14.361   3.835   0.110  1.00  0.00      B    O  
ATOM   2393  H1  HOH B 791      14.871   4.704   0.264  1.00  0.00      B    H  
ATOM   2394  H2  HOH B 791      13.447   4.119   0.041  1.00  0.00      B    H  
ATOM   2395  O   HOH B 792      22.029  29.353  36.446  1.00  0.00      B    O  
ATOM   2396  H1  HOH B 792      22.337  28.787  35.701  1.00  0.00      B    H  
ATOM   2397  H2  HOH B 792      22.292  30.350  36.211  1.00  0.00      B    H  
ATOM   2398  O   HOH B 793       5.209  14.300  15.281  1.00  0.00      B    O  
ATOM   2399  H1  HOH B 793       5.299  14.475  14.277  1.00  0.00      B    H  
ATOM   2400  H2  HOH B 793       6.108  13.993  15.556  1.00  0.00      B    H  
ATOM   2401  O   HOH B 794      34.587  22.285  11.743  1.00  0.00      B    O  
ATOM   2402  H1  HOH B 794      35.522  22.200  11.390  1.00  0.00      B    H  
ATOM   2403  H2  HOH B 794      34.475  21.545  12.440  1.00  0.00      B    H  
ATOM   2404  O   HOH B 795      23.629  24.718   7.306  1.00  0.00      B    O  
ATOM   2405  H1  HOH B 795      22.767  25.137   6.966  1.00  0.00      B    H  
ATOM   2406  H2  HOH B 795      23.564  24.609   8.309  1.00  0.00      B    H  
ATOM   2407  O   HOH B 796      37.061  21.569  35.999  1.00  0.00      B    O  
ATOM   2408  H1  HOH B 796      36.698  21.548  36.979  1.00  0.00      B    H  
ATOM   2409  H2  HOH B 796      37.785  20.871  35.908  1.00  0.00      B    H  
ATOM   2410  O   HOH B 797      20.692  38.207  19.789  1.00  0.00      B    O  
ATOM   2411  H1  HOH B 797      21.286  39.035  20.001  1.00  0.00      B    H  
ATOM   2412  H2  HOH B 797      21.233  37.400  20.072  1.00  0.00      B    H  
ATOM   2413  O   HOH B 798       1.112  19.349   8.669  1.00  0.00      B    O  
ATOM   2414  H1  HOH B 798       1.307  19.530   9.684  1.00  0.00      B    H  
ATOM   2415  H2  HOH B 798       2.013  19.565   8.207  1.00  0.00      B    H  
ATOM   2416  O   HOH B 799       4.712  23.454  26.487  1.00  0.00      B    O  
ATOM   2417  H1  HOH B 799       4.802  22.466  26.574  1.00  0.00      B    H  
ATOM   2418  H2  HOH B 799       5.672  23.824  26.505  1.00  0.00      B    H  
ATOM   2419  O   HOH B 800      27.019  32.567  37.349  1.00  0.00      B    O  
ATOM   2420  H1  HOH B 800      26.884  33.457  36.890  1.00  0.00      B    H  
ATOM   2421  H2  HOH B 800      26.387  31.877  36.965  1.00  0.00      B    H  
ATOM   2422  O   HOH B 801      24.678  11.550   9.655  1.00  0.00      B    O  
ATOM   2423  H1  HOH B 801      24.332  10.944  10.415  1.00  0.00      B    H  
ATOM   2424  H2  HOH B 801      25.381  11.009   9.074  1.00  0.00      B    H  
ATOM   2425  O   HOH B 802      16.636  34.155   7.261  1.00  0.00      B    O  
ATOM   2426  H1  HOH B 802      16.876  34.655   8.053  1.00  0.00      B    H  
ATOM   2427  H2  HOH B 802      17.103  33.279   7.281  1.00  0.00      B    H  
ATOM   2428  O   HOH B 803      30.622  26.777  35.243  1.00  0.00      B    O  
ATOM   2429  H1  HOH B 803      30.300  27.606  34.741  1.00  0.00      B    H  
ATOM   2430  H2  HOH B 803      31.256  27.057  35.972  1.00  0.00      B    H  
ATOM   2431  O   HOH B 804      13.174  31.495  10.792  1.00  0.00      B    O  
ATOM   2432  H1  HOH B 804      14.055  31.193  10.418  1.00  0.00      B    H  
ATOM   2433  H2  HOH B 804      12.644  30.648  10.940  1.00  0.00      B    H  
ATOM   2434  O   HOH B 805      14.748   2.540  36.940  1.00  0.00      B    O  
ATOM   2435  H1  HOH B 805      15.698   2.201  36.930  1.00  0.00      B    H  
ATOM   2436  H2  HOH B 805      14.690   2.972  37.871  1.00  0.00      B    H  
ATOM   2437  O   HOH B 806      12.672  13.637  22.814  1.00  0.00      B    O  
ATOM   2438  H1  HOH B 806      12.220  14.532  22.853  1.00  0.00      B    H  
ATOM   2439  H2  HOH B 806      13.105  13.574  23.799  1.00  0.00      B    H  
ATOM   2440  O   HOH B 807      34.764   6.746  18.674  1.00  0.00      B    O  
ATOM   2441  H1  HOH B 807      34.383   5.887  19.158  1.00  0.00      B    H  
ATOM   2442  H2  HOH B 807      34.043   7.277  18.229  1.00  0.00      B    H  
ATOM   2443  O   HOH B 808       1.037  19.289  11.223  1.00  0.00      B    O  
ATOM   2444  H1  HOH B 808       0.230  18.769  11.528  1.00  0.00      B    H  
ATOM   2445  H2  HOH B 808       1.095  19.996  11.931  1.00  0.00      B    H  
ATOM   2446  O   HOH B 809      26.636  17.231   2.561  1.00  0.00      B    O  
ATOM   2447  H1  HOH B 809      26.801  16.379   2.083  1.00  0.00      B    H  
ATOM   2448  H2  HOH B 809      27.515  17.724   2.724  1.00  0.00      B    H  
ATOM   2449  O   HOH B 810      33.736  10.665  26.509  1.00  0.00      B    O  
ATOM   2450  H1  HOH B 810      34.128  10.350  25.664  1.00  0.00      B    H  
ATOM   2451  H2  HOH B 810      34.037  11.609  26.664  1.00  0.00      B    H  
ATOM   2452  O   HOH B 811      25.299  24.585  17.283  1.00  0.00      B    O  
ATOM   2453  H1  HOH B 811      26.030  25.070  16.649  1.00  0.00      B    H  
ATOM   2454  H2  HOH B 811      24.793  23.841  16.777  1.00  0.00      B    H  
ATOM   2455  O   HOH B 812      28.586  25.849  19.713  1.00  0.00      B    O  
ATOM   2456  H1  HOH B 812      29.267  26.544  20.003  1.00  0.00      B    H  
ATOM   2457  H2  HOH B 812      27.791  26.282  19.298  1.00  0.00      B    H  
ATOM   2458  O   HOH B 813      13.815  26.304   1.349  1.00  0.00      B    O  
ATOM   2459  H1  HOH B 813      14.653  25.792   1.609  1.00  0.00      B    H  
ATOM   2460  H2  HOH B 813      13.935  27.251   1.683  1.00  0.00      B    H  
ATOM   2461  O   HOH B 814      33.645   5.514  12.207  1.00  0.00      B    O  
ATOM   2462  H1  HOH B 814      32.792   5.769  11.722  1.00  0.00      B    H  
ATOM   2463  H2  HOH B 814      33.688   5.938  13.120  1.00  0.00      B    H  
ATOM   2464  O   HOH B 815      25.544   5.916   7.427  1.00  0.00      B    O  
ATOM   2465  H1  HOH B 815      25.051   6.358   6.630  1.00  0.00      B    H  
ATOM   2466  H2  HOH B 815      25.870   5.069   7.105  1.00  0.00      B    H  
ATOM   2467  O   HOH B 816      23.469   2.076   2.652  1.00  0.00      B    O  
ATOM   2468  H1  HOH B 816      22.558   2.142   2.992  1.00  0.00      B    H  
ATOM   2469  H2  HOH B 816      23.420   1.390   1.921  1.00  0.00      B    H  
ATOM   2470  O   HOH B 817      20.658  28.197   4.381  1.00  0.00      B    O  
ATOM   2471  H1  HOH B 817      21.114  28.502   5.222  1.00  0.00      B    H  
ATOM   2472  H2  HOH B 817      19.898  28.799   4.132  1.00  0.00      B    H  
ATOM   2473  O   HOH B 818      14.809  12.629  15.469  1.00  0.00      B    O  
ATOM   2474  H1  HOH B 818      14.496  11.651  15.675  1.00  0.00      B    H  
ATOM   2475  H2  HOH B 818      14.246  13.216  16.071  1.00  0.00      B    H  
ATOM   2476  O   HOH B 819       3.305  22.879   9.157  1.00  0.00      B    O  
ATOM   2477  H1  HOH B 819       3.475  23.422   9.985  1.00  0.00      B    H  
ATOM   2478  H2  HOH B 819       4.057  22.232   9.104  1.00  0.00      B    H  
ATOM   2479  O   HOH B 820      34.219  38.504   0.520  1.00  0.00      B    O  
ATOM   2480  H1  HOH B 820      33.619  37.785   0.141  1.00  0.00      B    H  
ATOM   2481  H2  HOH B 820      33.564  39.222   0.829  1.00  0.00      B    H  
ATOM   2482  O   HOH B 821      20.014  13.596  18.482  1.00  0.00      B    O  
ATOM   2483  H1  HOH B 821      19.758  12.617  18.269  1.00  0.00      B    H  
ATOM   2484  H2  HOH B 821      19.718  13.626  19.466  1.00  0.00      B    H  
ATOM   2485  O   HOH B 822       4.578   8.401   2.948  1.00  0.00      B    O  
ATOM   2486  H1  HOH B 822       4.716   7.823   2.084  1.00  0.00      B    H  
ATOM   2487  H2  HOH B 822       5.208   8.003   3.588  1.00  0.00      B    H  
ATOM   2488  O   HOH B 823      26.485   3.157  14.525  1.00  0.00      B    O  
ATOM   2489  H1  HOH B 823      26.081   3.359  13.595  1.00  0.00      B    H  
ATOM   2490  H2  HOH B 823      26.024   2.299  14.820  1.00  0.00      B    H  
ATOM   2491  O   HOH B 824      10.733  10.974   5.868  1.00  0.00      B    O  
ATOM   2492  H1  HOH B 824       9.681  11.052   5.614  1.00  0.00      B    H  
ATOM   2493  H2  HOH B 824      10.912   9.991   5.821  1.00  0.00      B    H  
ATOM   2494  O   HOH B 825      21.080   4.216  18.911  1.00  0.00      B    O  
ATOM   2495  H1  HOH B 825      21.449   5.005  19.421  1.00  0.00      B    H  
ATOM   2496  H2  HOH B 825      20.036   4.199  19.082  1.00  0.00      B    H  
ATOM   2497  O   HOH B 826      21.419  33.622  38.661  1.00  0.00      B    O  
ATOM   2498  H1  HOH B 826      21.576  33.952  37.681  1.00  0.00      B    H  
ATOM   2499  H2  HOH B 826      21.666  34.343  39.304  1.00  0.00      B    H  
ATOM   2500  O   HOH B 827       5.121  26.127  28.203  1.00  0.00      B    O  
ATOM   2501  H1  HOH B 827       4.237  25.630  28.220  1.00  0.00      B    H  
ATOM   2502  H2  HOH B 827       4.918  27.088  28.514  1.00  0.00      B    H  
ATOM   2503  O   HOH B 828       9.598  33.849  13.297  1.00  0.00      B    O  
ATOM   2504  H1  HOH B 828       9.151  33.123  12.791  1.00  0.00      B    H  
ATOM   2505  H2  HOH B 828      10.606  33.852  13.040  1.00  0.00      B    H  
ATOM   2506  O   HOH B 829      23.124  34.021  12.202  1.00  0.00      B    O  
ATOM   2507  H1  HOH B 829      23.711  33.243  11.814  1.00  0.00      B    H  
ATOM   2508  H2  HOH B 829      22.144  33.697  11.945  1.00  0.00      B    H  
ATOM   2509  O   HOH B 830       3.629  30.639  37.215  1.00  0.00      B    O  
ATOM   2510  H1  HOH B 830       2.772  30.142  37.018  1.00  0.00      B    H  
ATOM   2511  H2  HOH B 830       3.855  31.239  36.374  1.00  0.00      B    H  
ATOM   2512  O   HOH B 831      34.287  19.418  25.819  1.00  0.00      B    O  
ATOM   2513  H1  HOH B 831      34.744  19.118  24.958  1.00  0.00      B    H  
ATOM   2514  H2  HOH B 831      33.309  19.375  25.666  1.00  0.00      B    H  
ATOM   2515  O   HOH B 832       3.499   6.439  28.140  1.00  0.00      B    O  
ATOM   2516  H1  HOH B 832       4.273   6.647  27.550  1.00  0.00      B    H  
ATOM   2517  H2  HOH B 832       3.843   6.507  29.100  1.00  0.00      B    H  
ATOM   2518  O   HOH B 833       7.039  31.583  35.528  1.00  0.00      B    O  
ATOM   2519  H1  HOH B 833       6.201  31.731  35.006  1.00  0.00      B    H  
ATOM   2520  H2  HOH B 833       7.231  30.588  35.472  1.00  0.00      B    H  
ATOM   2521  O   HOH B 834      31.023  36.399  12.915  1.00  0.00      B    O  
ATOM   2522  H1  HOH B 834      31.150  37.039  12.059  1.00  0.00      B    H  
ATOM   2523  H2  HOH B 834      31.954  36.288  13.352  1.00  0.00      B    H  
ATOM   2524  O   HOH B 835       3.609   8.980  35.529  1.00  0.00      B    O  
ATOM   2525  H1  HOH B 835       2.622   9.247  35.291  1.00  0.00      B    H  
ATOM   2526  H2  HOH B 835       3.560   8.420  36.387  1.00  0.00      B    H  
ATOM   2527  O   HOH B 836      25.195  16.553  16.708  1.00  0.00      B    O  
ATOM   2528  H1  HOH B 836      25.450  16.415  17.656  1.00  0.00      B    H  
ATOM   2529  H2  HOH B 836      26.056  16.848  16.191  1.00  0.00      B    H  
ATOM   2530  O   HOH B 837      32.976  37.654  24.507  1.00  0.00      B    O  
ATOM   2531  H1  HOH B 837      33.287  36.675  24.378  1.00  0.00      B    H  
ATOM   2532  H2  HOH B 837      32.005  37.704  24.535  1.00  0.00      B    H  
ATOM   2533  O   HOH B 838      11.671  17.640   4.306  1.00  0.00      B    O  
ATOM   2534  H1  HOH B 838      11.942  17.357   5.246  1.00  0.00      B    H  
ATOM   2535  H2  HOH B 838      12.294  17.126   3.711  1.00  0.00      B    H  
ATOM   2536  O   HOH B 839       3.373  31.953  26.032  1.00  0.00      B    O  
ATOM   2537  H1  HOH B 839       3.584  30.990  25.788  1.00  0.00      B    H  
ATOM   2538  H2  HOH B 839       2.344  32.021  25.940  1.00  0.00      B    H  
ATOM   2539  O   HOH B 840      11.379  24.713   7.263  1.00  0.00      B    O  
ATOM   2540  H1  HOH B 840      12.210  24.982   7.767  1.00  0.00      B    H  
ATOM   2541  H2  HOH B 840      11.440  23.781   6.874  1.00  0.00      B    H  
ATOM   2542  O   HOH B 841      27.977   0.334  25.301  1.00  0.00      B    O  
ATOM   2543  H1  HOH B 841      27.754   1.302  25.297  1.00  0.00      B    H  
ATOM   2544  H2  HOH B 841      27.298  -0.150  24.720  1.00  0.00      B    H  
ATOM   2545  O   HOH B 842       5.940   9.316  34.567  1.00  0.00      B    O  
ATOM   2546  H1  HOH B 842       5.674  10.133  33.978  1.00  0.00      B    H  
ATOM   2547  H2  HOH B 842       5.064   9.174  35.090  1.00  0.00      B    H  
ATOM   2548  O   HOH B 843      28.719  32.077  25.777  1.00  0.00      B    O  
ATOM   2549  H1  HOH B 843      28.105  32.798  25.378  1.00  0.00      B    H  
ATOM   2550  H2  HOH B 843      28.121  31.498  26.276  1.00  0.00      B    H  
ATOM   2551  O   HOH B 844      21.695   1.745  36.169  1.00  0.00      B    O  
ATOM   2552  H1  HOH B 844      22.025   1.593  35.216  1.00  0.00      B    H  
ATOM   2553  H2  HOH B 844      21.930   0.877  36.631  1.00  0.00      B    H  
ATOM   2554  O   HOH B 845       7.334   5.557  11.482  1.00  0.00      B    O  
ATOM   2555  H1  HOH B 845       6.550   5.717  10.834  1.00  0.00      B    H  
ATOM   2556  H2  HOH B 845       7.661   6.497  11.753  1.00  0.00      B    H  
ATOM   2557  O   HOH B 846      21.654  10.012   0.786  1.00  0.00      B    O  
ATOM   2558  H1  HOH B 846      22.604  10.175   0.463  1.00  0.00      B    H  
ATOM   2559  H2  HOH B 846      21.254  10.943   1.001  1.00  0.00      B    H  
ATOM   2560  O   HOH B 847       3.841   6.628  37.446  1.00  0.00      B    O  
ATOM   2561  H1  HOH B 847       4.792   6.310  37.456  1.00  0.00      B    H  
ATOM   2562  H2  HOH B 847       3.273   5.910  37.000  1.00  0.00      B    H  
ATOM   2563  O   HOH B 848      25.158  30.810  36.736  1.00  0.00      B    O  
ATOM   2564  H1  HOH B 848      24.149  31.019  36.590  1.00  0.00      B    H  
ATOM   2565  H2  HOH B 848      25.259  29.964  37.266  1.00  0.00      B    H  
ATOM   2566  O   HOH B 849      16.087   2.231  16.382  1.00  0.00      B    O  
ATOM   2567  H1  HOH B 849      15.071   2.227  16.469  1.00  0.00      B    H  
ATOM   2568  H2  HOH B 849      16.338   1.275  16.171  1.00  0.00      B    H  
ATOM   2569  O   HOH B 850      15.803   9.612   0.704  1.00  0.00      B    O  
ATOM   2570  H1  HOH B 850      14.931   9.067   0.422  1.00  0.00      B    H  
ATOM   2571  H2  HOH B 850      16.087   9.245   1.586  1.00  0.00      B    H  
ATOM   2572  O   HOH B 851      15.573   5.187   5.629  1.00  0.00      B    O  
ATOM   2573  H1  HOH B 851      15.075   4.360   5.325  1.00  0.00      B    H  
ATOM   2574  H2  HOH B 851      16.562   4.987   5.881  1.00  0.00      B    H  
ATOM   2575  O   HOH B 852       3.371   7.044  22.070  1.00  0.00      B    O  
ATOM   2576  H1  HOH B 852       2.376   7.310  22.044  1.00  0.00      B    H  
ATOM   2577  H2  HOH B 852       3.632   6.794  23.039  1.00  0.00      B    H  
ATOM   2578  O   HOH B 853      -0.057   0.315  11.569  1.00  0.00      B    O  
ATOM   2579  H1  HOH B 853      -0.184   1.043  10.867  1.00  0.00      B    H  
ATOM   2580  H2  HOH B 853       0.969   0.280  11.806  1.00  0.00      B    H  
ATOM   2581  O   HOH B 854      35.205   1.934   3.498  1.00  0.00      B    O  
ATOM   2582  H1  HOH B 854      35.608   2.847   3.675  1.00  0.00      B    H  
ATOM   2583  H2  HOH B 854      35.526   1.623   2.587  1.00  0.00      B    H  
ATOM   2584  O   HOH B 855      32.720   9.255  11.257  1.00  0.00      B    O  
ATOM   2585  H1  HOH B 855      32.372  10.158  10.877  1.00  0.00      B    H  
ATOM   2586  H2  HOH B 855      33.286   9.351  12.099  1.00  0.00      B    H  
ATOM   2587  O   HOH B 856      32.760   8.064  39.170  1.00  0.00      B    O  
ATOM   2588  H1  HOH B 856      32.371   7.821  38.245  1.00  0.00      B    H  
ATOM   2589  H2  HOH B 856      33.593   8.586  38.988  1.00  0.00      B    H  
ATOM   2590  O   HOH B 857      29.292  14.169  29.360  1.00  0.00      B    O  
ATOM   2591  H1  HOH B 857      29.165  14.894  28.662  1.00  0.00      B    H  
ATOM   2592  H2  HOH B 857      30.034  13.568  29.079  1.00  0.00      B    H  
ATOM   2593  O   HOH B 858      15.716   7.533   9.022  1.00  0.00      B    O  
ATOM   2594  H1  HOH B 858      15.945   6.564   8.942  1.00  0.00      B    H  
ATOM   2595  H2  HOH B 858      16.505   7.944   9.480  1.00  0.00      B    H  
ATOM   2596  O   HOH B 859       6.321  20.759  27.431  1.00  0.00      B    O  
ATOM   2597  H1  HOH B 859       6.817  20.999  28.281  1.00  0.00      B    H  
ATOM   2598  H2  HOH B 859       6.983  20.744  26.752  1.00  0.00      B    H  
ATOM   2599  O   HOH B 860      26.470  35.122  36.613  1.00  0.00      B    O  
ATOM   2600  H1  HOH B 860      26.607  35.935  37.152  1.00  0.00      B    H  
ATOM   2601  H2  HOH B 860      26.742  35.375  35.651  1.00  0.00      B    H  
ATOM   2602  O   HOH B 861      24.439  31.434   1.521  1.00  0.00      B    O  
ATOM   2603  H1  HOH B 861      25.278  30.950   1.312  1.00  0.00      B    H  
ATOM   2604  H2  HOH B 861      23.599  30.893   1.301  1.00  0.00      B    H  
ATOM   2605  O   HOH B 862      26.805  24.540  36.148  1.00  0.00      B    O  
ATOM   2606  H1  HOH B 862      27.368  24.140  35.383  1.00  0.00      B    H  
ATOM   2607  H2  HOH B 862      27.424  24.618  36.961  1.00  0.00      B    H  
ATOM   2608  O   HOH B 863      30.050  38.402  35.100  1.00  0.00      B    O  
ATOM   2609  H1  HOH B 863      30.817  39.013  35.000  1.00  0.00      B    H  
ATOM   2610  H2  HOH B 863      29.350  38.847  35.670  1.00  0.00      B    H  
ATOM   2611  O   HOH B 864      16.292  38.754  15.545  1.00  0.00      B    O  
ATOM   2612  H1  HOH B 864      15.601  38.212  15.015  1.00  0.00      B    H  
ATOM   2613  H2  HOH B 864      17.194  38.528  15.239  1.00  0.00      B    H  
ATOM   2614  O   HOH B 865       0.962  28.774  10.003  1.00  0.00      B    O  
ATOM   2615  H1  HOH B 865       1.538  28.287   9.333  1.00  0.00      B    H  
ATOM   2616  H2  HOH B 865       0.741  28.118  10.710  1.00  0.00      B    H  
ATOM   2617  O   HOH B 866       2.083   8.612   2.126  1.00  0.00      B    O  
ATOM   2618  H1  HOH B 866       1.472   7.902   2.480  1.00  0.00      B    H  
ATOM   2619  H2  HOH B 866       3.042   8.395   2.463  1.00  0.00      B    H  
ATOM   2620  O   HOH B 867      16.886  34.926  18.838  1.00  0.00      B    O  
ATOM   2621  H1  HOH B 867      16.276  35.301  19.525  1.00  0.00      B    H  
ATOM   2622  H2  HOH B 867      16.742  33.897  18.882  1.00  0.00      B    H  
ATOM   2623  O   HOH B 868      31.437   9.816   7.094  1.00  0.00      B    O  
ATOM   2624  H1  HOH B 868      31.648   8.785   7.101  1.00  0.00      B    H  
ATOM   2625  H2  HOH B 868      32.341  10.365   7.179  1.00  0.00      B    H  
ATOM   2626  O   HOH B 869       2.345  26.295  30.328  1.00  0.00      B    O  
ATOM   2627  H1  HOH B 869       2.831  27.119  29.888  1.00  0.00      B    H  
ATOM   2628  H2  HOH B 869       2.225  25.536  29.669  1.00  0.00      B    H  
ATOM   2629  O   HOH B 870      21.748  24.170  34.130  1.00  0.00      B    O  
ATOM   2630  H1  HOH B 870      22.419  23.517  33.614  1.00  0.00      B    H  
ATOM   2631  H2  HOH B 870      21.820  23.793  35.066  1.00  0.00      B    H  
ATOM   2632  O   HOH B 871      30.715  16.960  20.040  1.00  0.00      B    O  
ATOM   2633  H1  HOH B 871      30.917  17.256  19.062  1.00  0.00      B    H  
ATOM   2634  H2  HOH B 871      31.102  17.680  20.721  1.00  0.00      B    H  
ATOM   2635  O   HOH B 872       3.161  34.805  10.283  1.00  0.00      B    O  
ATOM   2636  H1  HOH B 872       2.330  35.383  10.444  1.00  0.00      B    H  
ATOM   2637  H2  HOH B 872       3.704  34.779  11.146  1.00  0.00      B    H  
ATOM   2638  O   HOH B 873      18.209   3.403  18.287  1.00  0.00      B    O  
ATOM   2639  H1  HOH B 873      18.497   2.592  18.770  1.00  0.00      B    H  
ATOM   2640  H2  HOH B 873      17.669   3.189  17.454  1.00  0.00      B    H  
ATOM   2641  O   HOH B 874       1.823  18.640  16.544  1.00  0.00      B    O  
ATOM   2642  H1  HOH B 874       2.297  18.183  15.799  1.00  0.00      B    H  
ATOM   2643  H2  HOH B 874       1.877  18.073  17.353  1.00  0.00      B    H  
ATOM   2644  O   HOH B 875      24.652   5.745  18.310  1.00  0.00      B    O  
ATOM   2645  H1  HOH B 875      25.318   6.446  17.886  1.00  0.00      B    H  
ATOM   2646  H2  HOH B 875      25.080   4.826  18.268  1.00  0.00      B    H  
ATOM   2647  O   HOH B 876      12.471   2.677  11.723  1.00  0.00      B    O  
ATOM   2648  H1  HOH B 876      12.505   2.604  12.720  1.00  0.00      B    H  
ATOM   2649  H2  HOH B 876      11.583   2.315  11.409  1.00  0.00      B    H  
ATOM   2650  O   HOH B 877      16.313  36.278   4.915  1.00  0.00      B    O  
ATOM   2651  H1  HOH B 877      15.948  35.531   4.349  1.00  0.00      B    H  
ATOM   2652  H2  HOH B 877      16.228  35.938   5.809  1.00  0.00      B    H  
ATOM   2653  O   HOH B 878      34.123  26.483  13.574  1.00  0.00      B    O  
ATOM   2654  H1  HOH B 878      33.211  26.969  13.477  1.00  0.00      B    H  
ATOM   2655  H2  HOH B 878      33.809  25.556  13.552  1.00  0.00      B    H  
ATOM   2656  O   HOH B 879       0.951  33.916  36.398  1.00  0.00      B    O  
ATOM   2657  H1  HOH B 879       1.664  34.609  36.644  1.00  0.00      B    H  
ATOM   2658  H2  HOH B 879       0.049  34.370  36.174  1.00  0.00      B    H  
ATOM   2659  O   HOH B 880      35.199  15.522  29.468  1.00  0.00      B    O  
ATOM   2660  H1  HOH B 880      35.292  16.085  28.654  1.00  0.00      B    H  
ATOM   2661  H2  HOH B 880      36.087  15.112  29.685  1.00  0.00      B    H  
ATOM   2662  O   HOH B 881      37.499  38.724  15.753  1.00  0.00      B    O  
ATOM   2663  H1  HOH B 881      38.182  39.310  15.275  1.00  0.00      B    H  
ATOM   2664  H2  HOH B 881      37.361  37.887  15.289  1.00  0.00      B    H  
ATOM   2665  O   HOH B 882      26.199  19.496  31.035  1.00  0.00      B    O  
ATOM   2666  H1  HOH B 882      26.048  18.613  30.547  1.00  0.00      B    H  
ATOM   2667  H2  HOH B 882      26.685  19.275  31.916  1.00  0.00      B    H  
ATOM   2668  O   HOH B 883      38.044  25.276  34.993  1.00  0.00      B    O  
ATOM   2669  H1  HOH B 883      38.267  24.858  34.088  1.00  0.00      B    H  
ATOM   2670  H2  HOH B 883      37.083  25.095  35.176  1.00  0.00      B    H  
ATOM   2671  O   HOH B 884       3.124   2.130   8.607  1.00  0.00      B    O  
ATOM   2672  H1  HOH B 884       3.157   2.012   7.593  1.00  0.00      B    H  
ATOM   2673  H2  HOH B 884       3.055   1.250   9.028  1.00  0.00      B    H  
ATOM   2674  O   HOH B 885      19.310  12.192   7.592  1.00  0.00      B    O  
ATOM   2675  H1  HOH B 885      18.462  12.763   7.315  1.00  0.00      B    H  
ATOM   2676  H2  HOH B 885      19.109  11.299   7.237  1.00  0.00      B    H  
ATOM   2677  O   HOH B 886      35.836  25.891   5.757  1.00  0.00      B    O  
ATOM   2678  H1  HOH B 886      35.031  25.888   6.425  1.00  0.00      B    H  
ATOM   2679  H2  HOH B 886      35.700  26.637   5.092  1.00  0.00      B    H  
ATOM   2680  O   HOH B 887      23.928  32.979  14.681  1.00  0.00      B    O  
ATOM   2681  H1  HOH B 887      23.548  33.286  13.865  1.00  0.00      B    H  
ATOM   2682  H2  HOH B 887      23.275  32.491  15.265  1.00  0.00      B    H  
ATOM   2683  O   HOH B 888      32.166  12.397  11.626  1.00  0.00      B    O  
ATOM   2684  H1  HOH B 888      31.943  12.011  12.543  1.00  0.00      B    H  
ATOM   2685  H2  HOH B 888      31.630  11.927  10.942  1.00  0.00      B    H  
ATOM   2686  O   HOH B 889      14.758  31.941   5.061  1.00  0.00      B    O  
ATOM   2687  H1  HOH B 889      14.698  32.277   6.021  1.00  0.00      B    H  
ATOM   2688  H2  HOH B 889      13.935  32.254   4.569  1.00  0.00      B    H  
ATOM   2689  O   HOH B 890       8.213   7.645  25.278  1.00  0.00      B    O  
ATOM   2690  H1  HOH B 890       8.421   8.532  24.795  1.00  0.00      B    H  
ATOM   2691  H2  HOH B 890       8.600   6.871  24.719  1.00  0.00      B    H  
ATOM   2692  O   HOH B 891       8.392  12.387  33.993  1.00  0.00      B    O  
ATOM   2693  H1  HOH B 891       7.898  13.022  34.592  1.00  0.00      B    H  
ATOM   2694  H2  HOH B 891       8.813  11.650  34.546  1.00  0.00      B    H  
ATOM   2695  O   HOH B 892      11.104  18.017  33.771  1.00  0.00      B    O  
ATOM   2696  H1  HOH B 892      11.625  17.361  34.337  1.00  0.00      B    H  
ATOM   2697  H2  HOH B 892      10.129  17.670  33.709  1.00  0.00      B    H  
ATOM   2698  O   HOH B 893      30.518   3.431  23.456  1.00  0.00      B    O  
ATOM   2699  H1  HOH B 893      29.664   3.683  23.010  1.00  0.00      B    H  
ATOM   2700  H2  HOH B 893      31.061   4.319  23.591  1.00  0.00      B    H  
ATOM   2701  O   HOH B 894      27.933  10.288  35.731  1.00  0.00      B    O  
ATOM   2702  H1  HOH B 894      28.396  10.051  36.594  1.00  0.00      B    H  
ATOM   2703  H2  HOH B 894      27.146   9.594  35.674  1.00  0.00      B    H  
ATOM   2704  O   HOH B 895      35.265  32.264  18.650  1.00  0.00      B    O  
ATOM   2705  H1  HOH B 895      36.239  32.435  18.313  1.00  0.00      B    H  
ATOM   2706  H2  HOH B 895      34.752  32.055  17.791  1.00  0.00      B    H  
ATOM   2707  O   HOH B 896      35.729  30.544  13.877  1.00  0.00      B    O  
ATOM   2708  H1  HOH B 896      34.836  30.152  13.844  1.00  0.00      B    H  
ATOM   2709  H2  HOH B 896      36.408  29.762  14.063  1.00  0.00      B    H  
ATOM   2710  O   HOH B 897       1.406  36.583  18.026  1.00  0.00      B    O  
ATOM   2711  H1  HOH B 897       1.181  36.317  18.955  1.00  0.00      B    H  
ATOM   2712  H2  HOH B 897       2.405  36.567  17.976  1.00  0.00      B    H  
ATOM   2713  O   HOH B 898      36.572  15.206  32.451  1.00  0.00      B    O  
ATOM   2714  H1  HOH B 898      37.112  16.059  32.167  1.00  0.00      B    H  
ATOM   2715  H2  HOH B 898      36.997  14.402  32.049  1.00  0.00      B    H  
ATOM   2716  O   HOH B 899       2.318  31.265  16.084  1.00  0.00      B    O  
ATOM   2717  H1  HOH B 899       2.437  30.811  16.971  1.00  0.00      B    H  
ATOM   2718  H2  HOH B 899       2.887  30.822  15.381  1.00  0.00      B    H  
ATOM   2719  O   HOH B 900       8.129  16.508  14.116  1.00  0.00      B    O  
ATOM   2720  H1  HOH B 900       8.623  15.661  13.916  1.00  0.00      B    H  
ATOM   2721  H2  HOH B 900       7.208  16.220  14.088  1.00  0.00      B    H  
ATOM   2722  O   HOH B 901      28.324  30.832  17.226  1.00  0.00      B    O  
ATOM   2723  H1  HOH B 901      28.354  31.378  18.061  1.00  0.00      B    H  
ATOM   2724  H2  HOH B 901      27.552  31.219  16.705  1.00  0.00      B    H  
ATOM   2725  O   HOH B 902      27.032  34.581   8.968  1.00  0.00      B    O  
ATOM   2726  H1  HOH B 902      27.902  34.938   8.585  1.00  0.00      B    H  
ATOM   2727  H2  HOH B 902      26.699  33.912   8.257  1.00  0.00      B    H  
ATOM   2728  O   HOH B 903      38.021   5.666  36.924  1.00  0.00      B    O  
ATOM   2729  H1  HOH B 903      38.277   5.299  37.854  1.00  0.00      B    H  
ATOM   2730  H2  HOH B 903      37.906   6.709  37.061  1.00  0.00      B    H  
ATOM   2731  O   HOH B 904      19.436   9.356  29.497  1.00  0.00      B    O  
ATOM   2732  H1  HOH B 904      20.033   8.721  29.953  1.00  0.00      B    H  
ATOM   2733  H2  HOH B 904      18.580   9.292  30.019  1.00  0.00      B    H  
ATOM   2734  O   HOH B 905      18.200  17.213  25.742  1.00  0.00      B    O  
ATOM   2735  H1  HOH B 905      18.360  16.290  26.091  1.00  0.00      B    H  
ATOM   2736  H2  HOH B 905      19.092  17.574  25.369  1.00  0.00      B    H  
ATOM   2737  O   HOH B 906      16.103  38.624  26.474  1.00  0.00      B    O  
ATOM   2738  H1  HOH B 906      16.707  39.327  26.812  1.00  0.00      B    H  
ATOM   2739  H2  HOH B 906      16.085  37.884  27.192  1.00  0.00      B    H  
ATOM   2740  O   HOH B 907       7.730  14.333  16.639  1.00  0.00      B    O  
ATOM   2741  H1  HOH B 907       7.494  13.726  17.434  1.00  0.00      B    H  
ATOM   2742  H2  HOH B 907       8.246  15.126  17.043  1.00  0.00      B    H  
ATOM   2743  O   HOH B 908      30.433   2.796   1.602  1.00  0.00      B    O  
ATOM   2744  H1  HOH B 908      30.275   3.632   2.138  1.00  0.00      B    H  
ATOM   2745  H2  HOH B 908      29.543   2.506   1.307  1.00  0.00      B    H  
ATOM   2746  O   HOH B 909      25.601  33.277  20.912  1.00  0.00      B    O  
ATOM   2747  H1  HOH B 909      26.284  32.856  20.271  1.00  0.00      B    H  
ATOM   2748  H2  HOH B 909      25.058  33.871  20.333  1.00  0.00      B    H  
ATOM   2749  O   HOH B 910      28.307   8.346  37.804  1.00  0.00      B    O  
ATOM   2750  H1  HOH B 910      29.142   7.819  37.837  1.00  0.00      B    H  
ATOM   2751  H2  HOH B 910      28.363   8.961  38.620  1.00  0.00      B    H  
ATOM   2752  O   HOH B 911      11.937   0.324   5.098  1.00  0.00      B    O  
ATOM   2753  H1  HOH B 911      11.096   0.577   4.618  1.00  0.00      B    H  
ATOM   2754  H2  HOH B 911      12.315   1.191   5.435  1.00  0.00      B    H  
ATOM   2755  O   HOH B 912      27.161  12.784  27.188  1.00  0.00      B    O  
ATOM   2756  H1  HOH B 912      28.074  12.551  26.921  1.00  0.00      B    H  
ATOM   2757  H2  HOH B 912      27.050  12.581  28.163  1.00  0.00      B    H  
ATOM   2758  O   HOH B 913      24.851  12.483  18.725  1.00  0.00      B    O  
ATOM   2759  H1  HOH B 913      24.664  13.098  17.982  1.00  0.00      B    H  
ATOM   2760  H2  HOH B 913      24.117  12.617  19.378  1.00  0.00      B    H  
ATOM   2761  O   HOH B 914      38.854  14.403  15.990  1.00  0.00      B    O  
ATOM   2762  H1  HOH B 914      38.819  13.431  15.845  1.00  0.00      B    H  
ATOM   2763  H2  HOH B 914      39.465  14.807  15.354  1.00  0.00      B    H  
ATOM   2764  O   HOH B 915      34.171   1.740  22.924  1.00  0.00      B    O  
ATOM   2765  H1  HOH B 915      33.281   1.289  22.988  1.00  0.00      B    H  
ATOM   2766  H2  HOH B 915      34.833   1.234  22.369  1.00  0.00      B    H  
ATOM   2767  O   HOH B 916      20.076   6.749  20.731  1.00  0.00      B    O  
ATOM   2768  H1  HOH B 916      20.031   7.158  19.805  1.00  0.00      B    H  
ATOM   2769  H2  HOH B 916      21.065   6.575  20.918  1.00  0.00      B    H  
ATOM   2770  O   HOH B 917      20.052  19.366  11.887  1.00  0.00      B    O  
ATOM   2771  H1  HOH B 917      20.278  18.583  12.557  1.00  0.00      B    H  
ATOM   2772  H2  HOH B 917      20.932  19.767  11.560  1.00  0.00      B    H  
ATOM   2773  O   HOH B 918      11.542  25.769  29.378  1.00  0.00      B    O  
ATOM   2774  H1  HOH B 918      12.472  25.349  29.492  1.00  0.00      B    H  
ATOM   2775  H2  HOH B 918      11.352  26.279  30.267  1.00  0.00      B    H  
ATOM   2776  O   HOH B 919       1.958  35.040  25.080  1.00  0.00      B    O  
ATOM   2777  H1  HOH B 919       2.968  34.991  25.142  1.00  0.00      B    H  
ATOM   2778  H2  HOH B 919       1.685  35.932  24.730  1.00  0.00      B    H  
ATOM   2779  O   HOH B 920       1.016  12.913  26.183  1.00  0.00      B    O  
ATOM   2780  H1  HOH B 920       1.864  13.207  26.579  1.00  0.00      B    H  
ATOM   2781  H2  HOH B 920       0.970  11.940  26.483  1.00  0.00      B    H  
ATOM   2782  O   HOH B 921      15.077  29.650  20.593  1.00  0.00      B    O  
ATOM   2783  H1  HOH B 921      15.648  29.142  21.271  1.00  0.00      B    H  
ATOM   2784  H2  HOH B 921      15.628  29.688  19.739  1.00  0.00      B    H  
ATOM   2785  O   HOH B 922       8.078  33.862  36.499  1.00  0.00      B    O  
ATOM   2786  H1  HOH B 922       7.773  32.912  36.118  1.00  0.00      B    H  
ATOM   2787  H2  HOH B 922       8.614  34.370  35.822  1.00  0.00      B    H  
ATOM   2788  O   HOH B 923      22.143   1.829  16.653  1.00  0.00      B    O  
ATOM   2789  H1  HOH B 923      22.000   1.808  17.668  1.00  0.00      B    H  
ATOM   2790  H2  HOH B 923      21.409   2.350  16.271  1.00  0.00      B    H  
ATOM   2791  O   HOH B 924      14.337  31.327  34.576  1.00  0.00      B    O  
ATOM   2792  H1  HOH B 924      14.204  30.617  35.266  1.00  0.00      B    H  
ATOM   2793  H2  HOH B 924      15.248  31.767  34.585  1.00  0.00      B    H  
ATOM   2794  O   HOH B 925      13.762   8.397  17.862  1.00  0.00      B    O  
ATOM   2795  H1  HOH B 925      13.888   9.005  18.643  1.00  0.00      B    H  
ATOM   2796  H2  HOH B 925      13.249   7.562  18.160  1.00  0.00      B    H  
ATOM   2797  O   HOH B 926       7.846  24.246   3.393  1.00  0.00      B    O  
ATOM   2798  H1  HOH B 926       8.536  24.391   2.624  1.00  0.00      B    H  
ATOM   2799  H2  HOH B 926       8.108  23.425   3.882  1.00  0.00      B    H  
ATOM   2800  O   HOH B 927      27.053  18.177   7.114  1.00  0.00      B    O  
ATOM   2801  H1  HOH B 927      27.721  18.977   7.237  1.00  0.00      B    H  
ATOM   2802  H2  HOH B 927      26.885  17.706   7.990  1.00  0.00      B    H  
ATOM   2803  O   HOH B 928      30.172  36.434  15.317  1.00  0.00      B    O  
ATOM   2804  H1  HOH B 928      29.206  36.843  15.452  1.00  0.00      B    H  
ATOM   2805  H2  HOH B 928      30.450  36.557  14.288  1.00  0.00      B    H  
ATOM   2806  O   HOH B 929      16.739  13.019  31.554  1.00  0.00      B    O  
ATOM   2807  H1  HOH B 929      17.695  13.147  31.876  1.00  0.00      B    H  
ATOM   2808  H2  HOH B 929      16.545  13.910  31.225  1.00  0.00      B    H  
ATOM   2809  O   HOH B 930      26.147  21.634  35.126  1.00  0.00      B    O  
ATOM   2810  H1  HOH B 930      26.521  20.909  35.702  1.00  0.00      B    H  
ATOM   2811  H2  HOH B 930      26.948  22.102  34.683  1.00  0.00      B    H  
ATOM   2812  O   HOH B 931      13.806   0.135  30.538  1.00  0.00      B    O  
ATOM   2813  H1  HOH B 931      13.345  -0.265  29.705  1.00  0.00      B    H  
ATOM   2814  H2  HOH B 931      13.102   0.306  31.227  1.00  0.00      B    H  
ATOM   2815  O   HOH B 932      19.730   1.918  13.846  1.00  0.00      B    O  
ATOM   2816  H1  HOH B 932      19.527   0.979  13.674  1.00  0.00      B    H  
ATOM   2817  H2  HOH B 932      20.684   1.979  13.570  1.00  0.00      B    H  
ATOM   2818  O   HOH B 933      21.445  12.524  24.390  1.00  0.00      B    O  
ATOM   2819  H1  HOH B 933      21.853  11.707  23.934  1.00  0.00      B    H  
ATOM   2820  H2  HOH B 933      21.807  12.595  25.353  1.00  0.00      B    H  
ATOM   2821  O   HOH B 934      10.207   4.152   7.448  1.00  0.00      B    O  
ATOM   2822  H1  HOH B 934       9.791   3.521   8.143  1.00  0.00      B    H  
ATOM   2823  H2  HOH B 934       9.596   4.216   6.601  1.00  0.00      B    H  
ATOM   2824  O   HOH B 935       9.725   2.315   3.301  1.00  0.00      B    O  
ATOM   2825  H1  HOH B 935       9.161   1.474   3.634  1.00  0.00      B    H  
ATOM   2826  H2  HOH B 935       9.625   3.097   3.932  1.00  0.00      B    H  
ATOM   2827  O   HOH B 936      29.547  13.929  22.212  1.00  0.00      B    O  
ATOM   2828  H1  HOH B 936      30.082  13.134  22.534  1.00  0.00      B    H  
ATOM   2829  H2  HOH B 936      29.936  14.820  22.482  1.00  0.00      B    H  
ATOM   2830  O   HOH B 937      23.448  15.760  14.679  1.00  0.00      B    O  
ATOM   2831  H1  HOH B 937      23.530  16.383  13.896  1.00  0.00      B    H  
ATOM   2832  H2  HOH B 937      24.213  15.956  15.266  1.00  0.00      B    H  
ATOM   2833  O   HOH B 938       3.021  12.690   5.638  1.00  0.00      B    O  
ATOM   2834  H1  HOH B 938       3.288  11.782   6.014  1.00  0.00      B    H  
ATOM   2835  H2  HOH B 938       2.415  12.656   4.778  1.00  0.00      B    H  
ATOM   2836  O   HOH B 939      36.008   9.733  34.096  1.00  0.00      B    O  
ATOM   2837  H1  HOH B 939      35.501   8.891  33.894  1.00  0.00      B    H  
ATOM   2838  H2  HOH B 939      36.951   9.645  33.709  1.00  0.00      B    H  
ATOM   2839  O   HOH B 940      28.347  29.427   2.689  1.00  0.00      B    O  
ATOM   2840  H1  HOH B 940      29.120  28.808   2.860  1.00  0.00      B    H  
ATOM   2841  H2  HOH B 940      28.325  30.129   3.402  1.00  0.00      B    H  
ATOM   2842  O   HOH B 941      30.343  35.736   5.274  1.00  0.00      B    O  
ATOM   2843  H1  HOH B 941      29.552  36.010   4.621  1.00  0.00      B    H  
ATOM   2844  H2  HOH B 941      31.115  36.414   5.057  1.00  0.00      B    H  
ATOM   2845  O   HOH B 942      38.180   3.279   5.765  1.00  0.00      B    O  
ATOM   2846  H1  HOH B 942      38.472   3.612   4.884  1.00  0.00      B    H  
ATOM   2847  H2  HOH B 942      38.558   3.839   6.506  1.00  0.00      B    H  
ATOM   2848  O   HOH B 943      23.928  17.206  27.222  1.00  0.00      B    O  
ATOM   2849  H1  HOH B 943      24.853  16.988  26.831  1.00  0.00      B    H  
ATOM   2850  H2  HOH B 943      24.204  17.466  28.144  1.00  0.00      B    H  
ATOM   2851  O   HOH B 944      26.215  22.963  20.666  1.00  0.00      B    O  
ATOM   2852  H1  HOH B 944      26.963  22.486  20.252  1.00  0.00      B    H  
ATOM   2853  H2  HOH B 944      25.411  22.605  20.203  1.00  0.00      B    H  
ATOM   2854  O   HOH B 945       6.444  13.375  26.079  1.00  0.00      B    O  
ATOM   2855  H1  HOH B 945       6.907  12.535  26.411  1.00  0.00      B    H  
ATOM   2856  H2  HOH B 945       6.313  13.186  25.098  1.00  0.00      B    H  
ATOM   2857  O   HOH B 946      34.616  11.586  32.069  1.00  0.00      B    O  
ATOM   2858  H1  HOH B 946      35.426  11.318  32.637  1.00  0.00      B    H  
ATOM   2859  H2  HOH B 946      33.798  11.111  32.480  1.00  0.00      B    H  
ATOM   2860  O   HOH B 947      35.609  12.521  22.081  1.00  0.00      B    O  
ATOM   2861  H1  HOH B 947      35.364  12.709  21.167  1.00  0.00      B    H  
ATOM   2862  H2  HOH B 947      36.142  13.290  22.509  1.00  0.00      B    H  
ATOM   2863  O   HOH B 948      23.308   0.777  25.795  1.00  0.00      B    O  
ATOM   2864  H1  HOH B 948      22.615   0.239  25.322  1.00  0.00      B    H  
ATOM   2865  H2  HOH B 948      23.683   1.339  25.051  1.00  0.00      B    H  
ATOM   2866  O   HOH B 949       6.638   2.764   4.482  1.00  0.00      B    O  
ATOM   2867  H1  HOH B 949       6.533   2.222   5.311  1.00  0.00      B    H  
ATOM   2868  H2  HOH B 949       6.272   2.269   3.670  1.00  0.00      B    H  
ATOM   2869  O   HOH B 950       2.499   2.622  24.894  1.00  0.00      B    O  
ATOM   2870  H1  HOH B 950       2.790   2.274  24.024  1.00  0.00      B    H  
ATOM   2871  H2  HOH B 950       1.546   2.171  25.081  1.00  0.00      B    H  
ATOM   2872  O   HOH B 951      15.778  11.228   8.860  1.00  0.00      B    O  
ATOM   2873  H1  HOH B 951      16.301  10.837   9.649  1.00  0.00      B    H  
ATOM   2874  H2  HOH B 951      14.829  10.823   8.877  1.00  0.00      B    H  
ATOM   2875  O   HOH B 952      17.336  19.524   3.838  1.00  0.00      B    O  
ATOM   2876  H1  HOH B 952      17.924  19.950   3.137  1.00  0.00      B    H  
ATOM   2877  H2  HOH B 952      16.458  20.025   3.920  1.00  0.00      B    H  
ATOM   2878  O   HOH B 953       8.667  14.036  11.653  1.00  0.00      B    O  
ATOM   2879  H1  HOH B 953       9.138  13.525  12.342  1.00  0.00      B    H  
ATOM   2880  H2  HOH B 953       9.360  14.702  11.314  1.00  0.00      B    H  
ATOM   2881  O   HOH B 954      20.140  23.685  17.390  1.00  0.00      B    O  
ATOM   2882  H1  HOH B 954      20.436  22.913  16.800  1.00  0.00      B    H  
ATOM   2883  H2  HOH B 954      20.062  23.344  18.353  1.00  0.00      B    H  
ATOM   2884  O   HOH B 955      12.950   7.455  32.806  1.00  0.00      B    O  
ATOM   2885  H1  HOH B 955      12.403   6.771  32.160  1.00  0.00      B    H  
ATOM   2886  H2  HOH B 955      12.872   8.373  32.447  1.00  0.00      B    H  
ATOM   2887  O   HOH B 956      14.229  34.914  31.676  1.00  0.00      B    O  
ATOM   2888  H1  HOH B 956      13.323  34.676  31.154  1.00  0.00      B    H  
ATOM   2889  H2  HOH B 956      14.941  34.360  31.217  1.00  0.00      B    H  
ATOM   2890  O   HOH B 957      17.589  13.762  28.627  1.00  0.00      B    O  
ATOM   2891  H1  HOH B 957      18.208  13.787  27.864  1.00  0.00      B    H  
ATOM   2892  H2  HOH B 957      17.289  12.778  28.747  1.00  0.00      B    H  
ATOM   2893  O   HOH B 958      30.200   1.689  10.176  1.00  0.00      B    O  
ATOM   2894  H1  HOH B 958      31.164   1.806  10.547  1.00  0.00      B    H  
ATOM   2895  H2  HOH B 958      30.316   1.330   9.277  1.00  0.00      B    H  
ATOM   2896  O   HOH B 959      17.344  20.896  38.548  1.00  0.00      B    O  
ATOM   2897  H1  HOH B 959      17.693  21.025  39.513  1.00  0.00      B    H  
ATOM   2898  H2  HOH B 959      18.026  21.248  37.876  1.00  0.00      B    H  
ATOM   2899  O   HOH B 960       3.206  23.393   0.875  1.00  0.00      B    O  
ATOM   2900  H1  HOH B 960       2.591  24.174   0.784  1.00  0.00      B    H  
ATOM   2901  H2  HOH B 960       3.957  23.635   1.542  1.00  0.00      B    H  
ATOM   2902  O   HOH B 961      25.317  10.504  26.527  1.00  0.00      B    O  
ATOM   2903  H1  HOH B 961      25.691  11.305  26.969  1.00  0.00      B    H  
ATOM   2904  H2  HOH B 961      25.107  10.773  25.545  1.00  0.00      B    H  
ATOM   2905  O   HOH B 962      17.692  18.205  11.310  1.00  0.00      B    O  
ATOM   2906  H1  HOH B 962      18.535  18.811  11.341  1.00  0.00      B    H  
ATOM   2907  H2  HOH B 962      17.864  17.413  10.693  1.00  0.00      B    H  
ATOM   2908  O   HOH B 963       4.924  15.291   8.101  1.00  0.00      B    O  
ATOM   2909  H1  HOH B 963       5.655  14.827   7.520  1.00  0.00      B    H  
ATOM   2910  H2  HOH B 963       5.168  16.227   8.229  1.00  0.00      B    H  
ATOM   2911  O   HOH B 964      36.932  31.133  31.609  1.00  0.00      B    O  
ATOM   2912  H1  HOH B 964      37.107  30.824  32.583  1.00  0.00      B    H  
ATOM   2913  H2  HOH B 964      36.435  32.020  31.641  1.00  0.00      B    H  
ATOM   2914  O   HOH B 965      26.342  31.785  15.382  1.00  0.00      B    O  
ATOM   2915  H1  HOH B 965      26.942  32.004  14.580  1.00  0.00      B    H  
ATOM   2916  H2  HOH B 965      25.432  32.193  15.191  1.00  0.00      B    H  
ATOM   2917  O   HOH B 966      21.042  29.533   7.128  1.00  0.00      B    O  
ATOM   2918  H1  HOH B 966      21.159  29.023   7.971  1.00  0.00      B    H  
ATOM   2919  H2  HOH B 966      20.433  30.302   7.271  1.00  0.00      B    H  
ATOM   2920  O   HOH B 967      13.842   2.556  34.365  1.00  0.00      B    O  
ATOM   2921  H1  HOH B 967      12.984   3.159  34.455  1.00  0.00      B    H  
ATOM   2922  H2  HOH B 967      14.128   2.350  35.365  1.00  0.00      B    H  
ATOM   2923  O   HOH B 968      13.086  20.958  16.826  1.00  0.00      B    O  
ATOM   2924  H1  HOH B 968      12.886  21.972  16.825  1.00  0.00      B    H  
ATOM   2925  H2  HOH B 968      13.950  20.856  16.333  1.00  0.00      B    H  
ATOM   2926  O   HOH B 969      38.909  17.917  29.496  1.00  0.00      B    O  
ATOM   2927  H1  HOH B 969      38.488  17.440  30.270  1.00  0.00      B    H  
ATOM   2928  H2  HOH B 969      38.729  17.333  28.718  1.00  0.00      B    H  
ATOM   2929  O   HOH B 970      18.639   6.928  15.750  1.00  0.00      B    O  
ATOM   2930  H1  HOH B 970      17.706   7.298  15.663  1.00  0.00      B    H  
ATOM   2931  H2  HOH B 970      18.729   6.151  15.047  1.00  0.00      B    H  
ATOM   2932  O   HOH B 971      16.806  13.133   7.320  1.00  0.00      B    O  
ATOM   2933  H1  HOH B 971      16.560  14.001   7.818  1.00  0.00      B    H  
ATOM   2934  H2  HOH B 971      16.352  12.421   7.917  1.00  0.00      B    H  
ATOM   2935  O   HOH B 972      14.615   7.657   6.294  1.00  0.00      B    O  
ATOM   2936  H1  HOH B 972      14.834   7.779   7.264  1.00  0.00      B    H  
ATOM   2937  H2  HOH B 972      15.086   6.846   5.936  1.00  0.00      B    H  
ATOM   2938  O   HOH B 973      14.418  16.298  13.527  1.00  0.00      B    O  
ATOM   2939  H1  HOH B 973      14.842  15.391  13.646  1.00  0.00      B    H  
ATOM   2940  H2  HOH B 973      13.433  16.086  13.730  1.00  0.00      B    H  
ATOM   2941  O   HOH B 974      15.251  15.231   9.255  1.00  0.00      B    O  
ATOM   2942  H1  HOH B 974      16.132  15.524   9.638  1.00  0.00      B    H  
ATOM   2943  H2  HOH B 974      14.538  15.827   9.608  1.00  0.00      B    H  
ATOM   2944  O   HOH B 975       7.170  30.293  39.443  1.00  0.00      B    O  
ATOM   2945  H1  HOH B 975       7.491  31.141  39.036  1.00  0.00      B    H  
ATOM   2946  H2  HOH B 975       6.626  29.815  38.738  1.00  0.00      B    H  
ATOM   2947  O   HOH B 976      20.144  29.728  21.917  1.00  0.00      B    O  
ATOM   2948  H1  HOH B 976      20.085  28.713  21.774  1.00  0.00      B    H  
ATOM   2949  H2  HOH B 976      20.299  29.939  22.878  1.00  0.00      B    H  
ATOM   2950  O   HOH B 977      10.188   0.617   8.668  1.00  0.00      B    O  
ATOM   2951  H1  HOH B 977      11.142   0.908   8.555  1.00  0.00      B    H  
ATOM   2952  H2  HOH B 977       9.858   0.010   7.897  1.00  0.00      B    H  
ATOM   2953  O   HOH B 978      16.994  14.643  23.632  1.00  0.00      B    O  
ATOM   2954  H1  HOH B 978      17.279  15.319  22.956  1.00  0.00      B    H  
ATOM   2955  H2  HOH B 978      17.701  14.416  24.326  1.00  0.00      B    H  
ATOM   2956  O   HOH B 979      34.446  13.422  27.133  1.00  0.00      B    O  
ATOM   2957  H1  HOH B 979      34.813  14.385  26.830  1.00  0.00      B    H  
ATOM   2958  H2  HOH B 979      34.489  13.370  28.142  1.00  0.00      B    H  
ATOM   2959  O   HOH B 980      11.302  30.935  24.820  1.00  0.00      B    O  
ATOM   2960  H1  HOH B 980      12.207  31.055  24.339  1.00  0.00      B    H  
ATOM   2961  H2  HOH B 980      11.410  30.894  25.810  1.00  0.00      B    H  
ATOM   2962  O   HOH B 981      19.939  30.397  24.585  1.00  0.00      B    O  
ATOM   2963  H1  HOH B 981      19.513  31.154  24.129  1.00  0.00      B    H  
ATOM   2964  H2  HOH B 981      20.272  30.647  25.479  1.00  0.00      B    H  
ATOM   2965  O   HOH B 982       3.572  17.775  11.574  1.00  0.00      B    O  
ATOM   2966  H1  HOH B 982       2.652  18.225  11.517  1.00  0.00      B    H  
ATOM   2967  H2  HOH B 982       3.451  16.761  11.586  1.00  0.00      B    H  
ATOM   2968  O   HOH B 983      38.290  10.712  36.762  1.00  0.00      B    O  
ATOM   2969  H1  HOH B 983      38.363  11.411  37.529  1.00  0.00      B    H  
ATOM   2970  H2  HOH B 983      37.535  11.030  36.176  1.00  0.00      B    H  
ATOM   2971  O   HOH B 984       5.543  35.745  14.895  1.00  0.00      B    O  
ATOM   2972  H1  HOH B 984       4.957  35.996  14.104  1.00  0.00      B    H  
ATOM   2973  H2  HOH B 984       4.904  35.363  15.599  1.00  0.00      B    H  
ATOM   2974  O   HOH B 985       9.287   0.091   0.737  1.00  0.00      B    O  
ATOM   2975  H1  HOH B 985       8.438   0.637   0.854  1.00  0.00      B    H  
ATOM   2976  H2  HOH B 985       9.398  -0.553   1.580  1.00  0.00      B    H  
ATOM   2977  O   HOH B 986      16.528   2.768  23.333  1.00  0.00      B    O  
ATOM   2978  H1  HOH B 986      16.571   1.805  22.982  1.00  0.00      B    H  
ATOM   2979  H2  HOH B 986      15.898   2.826  24.125  1.00  0.00      B    H  
ATOM   2980  O   HOH B 987       8.895  27.233   1.510  1.00  0.00      B    O  
ATOM   2981  H1  HOH B 987       9.126  26.389   1.028  1.00  0.00      B    H  
ATOM   2982  H2  HOH B 987       8.140  27.042   2.143  1.00  0.00      B    H  
ATOM   2983  O   HOH B 988      34.581  18.578   6.918  1.00  0.00      B    O  
ATOM   2984  H1  HOH B 988      35.431  18.322   6.514  1.00  0.00      B    H  
ATOM   2985  H2  HOH B 988      33.887  17.951   6.518  1.00  0.00      B    H  
ATOM   2986  O   HOH B 989       1.458  16.142  27.767  1.00  0.00      B    O  
ATOM   2987  H1  HOH B 989       2.296  16.446  27.376  1.00  0.00      B    H  
ATOM   2988  H2  HOH B 989       1.620  15.950  28.743  1.00  0.00      B    H  
ATOM   2989  O   HOH B 990      11.219  39.057  22.032  1.00  0.00      B    O  
ATOM   2990  H1  HOH B 990      11.194  39.745  21.266  1.00  0.00      B    H  
ATOM   2991  H2  HOH B 990      10.285  38.598  22.192  1.00  0.00      B    H  
ATOM   2992  O   HOH B 991      10.419  32.948   9.961  1.00  0.00      B    O  
ATOM   2993  H1  HOH B 991       9.715  32.380  10.411  1.00  0.00      B    H  
ATOM   2994  H2  HOH B 991      11.069  33.320  10.623  1.00  0.00      B    H  
ATOM   2995  O   HOH B 992      26.222   7.304  16.834  1.00  0.00      B    O  
ATOM   2996  H1  HOH B 992      26.629   8.191  16.411  1.00  0.00      B    H  
ATOM   2997  H2  HOH B 992      26.775   6.527  16.558  1.00  0.00      B    H  
ATOM   2998  O   HOH B 993      16.242  26.697  17.130  1.00  0.00      B    O  
ATOM   2999  H1  HOH B 993      16.860  25.948  17.388  1.00  0.00      B    H  
ATOM   3000  H2  HOH B 993      16.574  27.244  16.348  1.00  0.00      B    H  
ATOM   3001  O   HOH B 994      34.817  10.897  15.595  1.00  0.00      B    O  
ATOM   3002  H1  HOH B 994      34.372  10.995  16.528  1.00  0.00      B    H  
ATOM   3003  H2  HOH B 994      34.865  11.828  15.104  1.00  0.00      B    H  
ATOM   3004  O   HOH B 995      23.163   8.351  35.738  1.00  0.00      B    O  
ATOM   3005  H1  HOH B 995      22.761   7.809  35.004  1.00  0.00      B    H  
ATOM   3006  H2  HOH B 995      23.404   7.719  36.444  1.00  0.00      B    H  
ATOM   3007  O   HOH B 996      37.896  32.329  17.962  1.00  0.00      B    O  
ATOM   3008  H1  HOH B 996      38.510  32.050  18.742  1.00  0.00      B    H  
ATOM   3009  H2  HOH B 996      38.512  32.546  17.142  1.00  0.00      B    H  
ATOM   3010  O   HOH B 997      21.889  14.792  21.095  1.00  0.00      B    O  
ATOM   3011  H1  HOH B 997      22.618  14.179  21.381  1.00  0.00      B    H  
ATOM   3012  H2  HOH B 997      22.169  15.157  20.207  1.00  0.00      B    H  
ATOM   3013  O   HOH B 998       3.469  32.815   0.538  1.00  0.00      B    O  
ATOM   3014  H1  HOH B 998       3.664  32.393   1.415  1.00  0.00      B    H  
ATOM   3015  H2  HOH B 998       4.031  32.422  -0.211  1.00  0.00      B    H  
ATOM   3016  O   HOH B 999      24.765  21.439  14.379  1.00  0.00      B    O  
ATOM   3017  H1  HOH B 999      25.753  21.663  14.454  1.00  0.00      B    H  
ATOM   3018  H2  HOH B 999      24.639  20.529  14.789  1.00  0.00      B    H  
ATOM   3019  O   HOH B1000      26.554  37.261   5.547  1.00  0.00      B    O  
ATOM   3020  H1  HOH B1000      26.133  36.867   6.371  1.00  0.00      B    H  
ATOM   3021  H2  HOH B1000      26.728  38.228   5.742  1.00  0.00      B    H  
ATOM   3022  O   HOH B1001      14.191  21.591   4.917  1.00  0.00      B    O  
ATOM   3023  H1  HOH B1001      14.327  22.389   5.563  1.00  0.00      B    H  
ATOM   3024  H2  HOH B1001      13.254  21.293   5.002  1.00  0.00      B    H  
ATOM   3025  O   HOH B1002      37.726  23.618  32.743  1.00  0.00      B    O  
ATOM   3026  H1  HOH B1002      36.812  24.066  32.687  1.00  0.00      B    H  
ATOM   3027  H2  HOH B1002      37.994  23.457  31.748  1.00  0.00      B    H  
ATOM   3028  O   HOH B1003       5.201  29.523  31.795  1.00  0.00      B    O  
ATOM   3029  H1  HOH B1003       4.888  29.095  32.659  1.00  0.00      B    H  
ATOM   3030  H2  HOH B1003       4.767  30.415  31.590  1.00  0.00      B    H  
ATOM   3031  O   HOH B1004      36.393  14.728   5.880  1.00  0.00      B    O  
ATOM   3032  H1  HOH B1004      36.414  15.588   6.537  1.00  0.00      B    H  
ATOM   3033  H2  HOH B1004      36.586  15.062   4.956  1.00  0.00      B    H  
ATOM   3034  O   HOH B1005       4.336  34.681  12.607  1.00  0.00      B    O  
ATOM   3035  H1  HOH B1005       3.903  35.214  13.369  1.00  0.00      B    H  
ATOM   3036  H2  HOH B1005       4.556  33.758  12.921  1.00  0.00      B    H  
ATOM   3037  O   HOH B1006      10.945  13.993  32.054  1.00  0.00      B    O  
ATOM   3038  H1  HOH B1006      11.582  13.231  32.017  1.00  0.00      B    H  
ATOM   3039  H2  HOH B1006      11.368  14.856  31.733  1.00  0.00      B    H  
ATOM   3040  O   HOH B1007      23.373  35.752  26.218  1.00  0.00      B    O  
ATOM   3041  H1  HOH B1007      24.319  36.006  26.233  1.00  0.00      B    H  
ATOM   3042  H2  HOH B1007      22.913  36.214  25.440  1.00  0.00      B    H  
ATOM   3043  O   HOH B1008      14.208   5.001  27.207  1.00  0.00      B    O  
ATOM   3044  H1  HOH B1008      13.688   5.122  26.350  1.00  0.00      B    H  
ATOM   3045  H2  HOH B1008      15.009   4.432  26.997  1.00  0.00      B    H  
ATOM   3046  O   HOH B1009      13.351  10.205  31.827  1.00  0.00      B    O  
ATOM   3047  H1  HOH B1009      13.712  10.300  32.768  1.00  0.00      B    H  
ATOM   3048  H2  HOH B1009      12.378  10.538  31.834  1.00  0.00      B    H  
ATOM   3049  O   HOH B1010       5.888  31.217  10.347  1.00  0.00      B    O  
ATOM   3050  H1  HOH B1010       6.181  30.252  10.088  1.00  0.00      B    H  
ATOM   3051  H2  HOH B1010       6.241  31.875   9.593  1.00  0.00      B    H  
ATOM   3052  O   HOH B1011      17.435  24.205  18.086  1.00  0.00      B    O  
ATOM   3053  H1  HOH B1011      18.448  24.205  17.854  1.00  0.00      B    H  
ATOM   3054  H2  HOH B1011      17.229  23.721  18.920  1.00  0.00      B    H  
ATOM   3055  O   HOH B1012      26.937  27.069  11.330  1.00  0.00      B    O  
ATOM   3056  H1  HOH B1012      26.162  27.327  10.723  1.00  0.00      B    H  
ATOM   3057  H2  HOH B1012      26.643  26.842  12.250  1.00  0.00      B    H  
ATOM   3058  O   HOH B1013       4.889  18.273   9.199  1.00  0.00      B    O  
ATOM   3059  H1  HOH B1013       4.389  18.107  10.111  1.00  0.00      B    H  
ATOM   3060  H2  HOH B1013       4.203  18.498   8.500  1.00  0.00      B    H  
ATOM   3061  O   HOH B1014       2.189  16.764  19.103  1.00  0.00      B    O  
ATOM   3062  H1  HOH B1014       2.155  16.609  20.099  1.00  0.00      B    H  
ATOM   3063  H2  HOH B1014       2.915  16.199  18.735  1.00  0.00      B    H  
ATOM   3064  O   HOH B1015      24.947  24.020   0.589  1.00  0.00      B    O  
ATOM   3065  H1  HOH B1015      24.398  24.345   1.388  1.00  0.00      B    H  
ATOM   3066  H2  HOH B1015      25.882  24.495   0.609  1.00  0.00      B    H  
ATOM   3067  O   HOH B1016      10.555  10.843  32.161  1.00  0.00      B    O  
ATOM   3068  H1  HOH B1016       9.816  10.129  31.880  1.00  0.00      B    H  
ATOM   3069  H2  HOH B1016      10.187  11.319  32.973  1.00  0.00      B    H  
ATOM   3070  O   HOH B1017      10.117  26.862  18.972  1.00  0.00      B    O  
ATOM   3071  H1  HOH B1017      10.952  27.149  19.469  1.00  0.00      B    H  
ATOM   3072  H2  HOH B1017       9.285  27.091  19.480  1.00  0.00      B    H  
ATOM   3073  O   HOH B1018       3.645   9.791  18.574  1.00  0.00      B    O  
ATOM   3074  H1  HOH B1018       4.012   9.885  19.545  1.00  0.00      B    H  
ATOM   3075  H2  HOH B1018       2.962   9.038  18.539  1.00  0.00      B    H  
ATOM   3076  O   HOH B1019       1.576  23.474  13.832  1.00  0.00      B    O  
ATOM   3077  H1  HOH B1019       2.504  23.251  13.474  1.00  0.00      B    H  
ATOM   3078  H2  HOH B1019       1.549  24.382  14.242  1.00  0.00      B    H  
ATOM   3079  O   HOH B1020       3.411  10.744  23.307  1.00  0.00      B    O  
ATOM   3080  H1  HOH B1020       3.538   9.924  23.883  1.00  0.00      B    H  
ATOM   3081  H2  HOH B1020       2.471  10.762  22.889  1.00  0.00      B    H  
ATOM   3082  O   HOH B1021      12.558   3.860   3.732  1.00  0.00      B    O  
ATOM   3083  H1  HOH B1021      13.159   3.236   3.185  1.00  0.00      B    H  
ATOM   3084  H2  HOH B1021      12.638   3.684   4.700  1.00  0.00      B    H  
ATOM   3085  O   HOH B1022      32.172  24.574  30.301  1.00  0.00      B    O  
ATOM   3086  H1  HOH B1022      31.986  25.037  31.135  1.00  0.00      B    H  
ATOM   3087  H2  HOH B1022      31.866  23.625  30.465  1.00  0.00      B    H  
ATOM   3088  O   HOH B1023      27.368  21.755  14.952  1.00  0.00      B    O  
ATOM   3089  H1  HOH B1023      27.992  20.981  14.840  1.00  0.00      B    H  
ATOM   3090  H2  HOH B1023      27.910  22.576  15.158  1.00  0.00      B    H  
ATOM   3091  O   HOH B1024      23.798  12.687  21.303  1.00  0.00      B    O  
ATOM   3092  H1  HOH B1024      23.472  12.220  22.143  1.00  0.00      B    H  
ATOM   3093  H2  HOH B1024      24.817  12.617  21.349  1.00  0.00      B    H  
ATOM   3094  O   HOH B1025      34.872  14.285  35.900  1.00  0.00      B    O  
ATOM   3095  H1  HOH B1025      35.192  13.323  35.775  1.00  0.00      B    H  
ATOM   3096  H2  HOH B1025      35.651  14.901  35.594  1.00  0.00      B    H  
ATOM   3097  O   HOH B1026      14.486   9.649  20.116  1.00  0.00      B    O  
ATOM   3098  H1  HOH B1026      14.112  10.575  20.450  1.00  0.00      B    H  
ATOM   3099  H2  HOH B1026      13.983   8.928  20.632  1.00  0.00      B    H  
ATOM   3100  O   HOH B1027      34.572  17.755  31.719  1.00  0.00      B    O  
ATOM   3101  H1  HOH B1027      35.273  18.464  31.503  1.00  0.00      B    H  
ATOM   3102  H2  HOH B1027      34.550  17.015  31.007  1.00  0.00      B    H  
ATOM   3103  O   HOH B1028      15.593  30.885   9.877  1.00  0.00      B    O  
ATOM   3104  H1  HOH B1028      15.407  29.908   9.937  1.00  0.00      B    H  
ATOM   3105  H2  HOH B1028      15.825  31.093   8.919  1.00  0.00      B    H  
ATOM   3106  O   HOH B1029       5.733   6.996  33.198  1.00  0.00      B    O  
ATOM   3107  H1  HOH B1029       5.781   7.783  33.791  1.00  0.00      B    H  
ATOM   3108  H2  HOH B1029       5.066   6.398  33.566  1.00  0.00      B    H  
ATOM   3109  O   HOH B1030      17.054  10.433  11.602  1.00  0.00      B    O  
ATOM   3110  H1  HOH B1030      16.730  10.348  12.570  1.00  0.00      B    H  
ATOM   3111  H2  HOH B1030      17.236  11.403  11.521  1.00  0.00      B    H  
ATOM   3112  O   HOH B1031      35.574  18.109  35.464  1.00  0.00      B    O  
ATOM   3113  H1  HOH B1031      36.064  18.355  36.347  1.00  0.00      B    H  
ATOM   3114  H2  HOH B1031      35.983  17.238  35.150  1.00  0.00      B    H  
ATOM   3115  O   HOH B1032      10.402  28.912  16.176  1.00  0.00      B    O  
ATOM   3116  H1  HOH B1032      11.106  28.990  16.909  1.00  0.00      B    H  
ATOM   3117  H2  HOH B1032       9.500  28.682  16.638  1.00  0.00      B    H  
ATOM   3118  O   HOH B1033      15.246  16.620  25.462  1.00  0.00      B    O  
ATOM   3119  H1  HOH B1033      16.011  16.813  26.110  1.00  0.00      B    H  
ATOM   3120  H2  HOH B1033      15.659  16.080  24.739  1.00  0.00      B    H  
ATOM   3121  O   HOH B1034      36.506  10.413   8.084  1.00  0.00      B    O  
ATOM   3122  H1  HOH B1034      37.216  10.445   7.361  1.00  0.00      B    H  
ATOM   3123  H2  HOH B1034      36.317   9.456   8.386  1.00  0.00      B    H  
ATOM   3124  O   HOH B1035      33.350   6.439  14.870  1.00  0.00      B    O  
ATOM   3125  H1  HOH B1035      32.835   7.030  15.550  1.00  0.00      B    H  
ATOM   3126  H2  HOH B1035      33.909   5.760  15.395  1.00  0.00      B    H  
ATOM   3127  O   HOH B1036      14.000  24.117   5.675  1.00  0.00      B    O  
ATOM   3128  H1  HOH B1036      14.976  24.415   5.852  1.00  0.00      B    H  
ATOM   3129  H2  HOH B1036      13.546  24.822   5.167  1.00  0.00      B    H  
ATOM   3130  O   HOH B1037      12.292  14.469  14.414  1.00  0.00      B    O  
ATOM   3131  H1  HOH B1037      12.735  14.398  15.278  1.00  0.00      B    H  
ATOM   3132  H2  HOH B1037      11.663  13.727  14.301  1.00  0.00      B    H  
ATOM   3133  O   HOH B1038      31.523  33.433   3.066  1.00  0.00      B    O  
ATOM   3134  H1  HOH B1038      31.766  32.966   3.978  1.00  0.00      B    H  
ATOM   3135  H2  HOH B1038      30.571  33.515   2.928  1.00  0.00      B    H  
ATOM   3136  O   HOH B1039      25.884  38.865  23.820  1.00  0.00      B    O  
ATOM   3137  H1  HOH B1039      25.572  38.020  23.286  1.00  0.00      B    H  
ATOM   3138  H2  HOH B1039      25.064  39.405  24.093  1.00  0.00      B    H  
ATOM   3139  O   HOH B1040      33.773   0.481  16.266  1.00  0.00      B    O  
ATOM   3140  H1  HOH B1040      33.209  -0.204  16.667  1.00  0.00      B    H  
ATOM   3141  H2  HOH B1040      34.726   0.399  16.637  1.00  0.00      B    H  
ATOM   3142  O   HOH B1041      36.262   1.148   0.788  1.00  0.00      B    O  
ATOM   3143  H1  HOH B1041      36.182   1.928   0.138  1.00  0.00      B    H  
ATOM   3144  H2  HOH B1041      35.595   0.426   0.555  1.00  0.00      B    H  
ATOM   3145  O   HOH B1042      11.417  27.011  31.810  1.00  0.00      B    O  
ATOM   3146  H1  HOH B1042      12.190  26.825  32.448  1.00  0.00      B    H  
ATOM   3147  H2  HOH B1042      10.615  27.000  32.414  1.00  0.00      B    H  
ATOM   3148  O   HOH B1043       3.431  31.492  34.669  1.00  0.00      B    O  
ATOM   3149  H1  HOH B1043       3.839  32.394  34.632  1.00  0.00      B    H  
ATOM   3150  H2  HOH B1043       2.424  31.684  34.483  1.00  0.00      B    H  
ATOM   3151  O   HOH B1044      32.339  14.323   1.189  1.00  0.00      B    O  
ATOM   3152  H1  HOH B1044      31.632  14.349   0.417  1.00  0.00      B    H  
ATOM   3153  H2  HOH B1044      33.237  14.263   0.826  1.00  0.00      B    H  
ATOM   3154  O   HOH B1045      34.875  36.811  11.009  1.00  0.00      B    O  
ATOM   3155  H1  HOH B1045      35.372  37.653  11.283  1.00  0.00      B    H  
ATOM   3156  H2  HOH B1045      35.562  36.282  10.468  1.00  0.00      B    H  
ATOM   3157  O   HOH B1046      16.394  27.832  29.060  1.00  0.00      B    O  
ATOM   3158  H1  HOH B1046      16.652  26.990  28.518  1.00  0.00      B    H  
ATOM   3159  H2  HOH B1046      17.038  27.988  29.866  1.00  0.00      B    H  
ATOM   3160  O   HOH B1047       6.208  35.652  39.030  1.00  0.00      B    O  
ATOM   3161  H1  HOH B1047       7.056  35.149  39.248  1.00  0.00      B    H  
ATOM   3162  H2  HOH B1047       5.709  35.190  38.261  1.00  0.00      B    H  
ATOM   3163  O   HOH B1048       8.672   8.925  31.803  1.00  0.00      B    O  
ATOM   3164  H1  HOH B1048       9.304   8.568  31.041  1.00  0.00      B    H  
ATOM   3165  H2  HOH B1048       7.774   8.725  31.585  1.00  0.00      B    H  
ATOM   3166  O   HOH B1049      -0.133  31.666  37.707  1.00  0.00      B    O  
ATOM   3167  H1  HOH B1049       0.398  32.492  37.414  1.00  0.00      B    H  
ATOM   3168  H2  HOH B1049       0.392  30.858  37.489  1.00  0.00      B    H  
ATOM   3169  O   HOH B1050      37.692  17.219  24.038  1.00  0.00      B    O  
ATOM   3170  H1  HOH B1050      38.643  17.095  23.840  1.00  0.00      B    H  
ATOM   3171  H2  HOH B1050      37.450  18.191  24.172  1.00  0.00      B    H  
ATOM   3172  O   HOH B1051      15.550  36.522  28.233  1.00  0.00      B    O  
ATOM   3173  H1  HOH B1051      14.714  35.997  28.455  1.00  0.00      B    H  
ATOM   3174  H2  HOH B1051      16.255  35.963  27.685  1.00  0.00      B    H  
ATOM   3175  O   HOH B1052       6.318   9.342  23.452  1.00  0.00      B    O  
ATOM   3176  H1  HOH B1052       6.740   8.761  22.765  1.00  0.00      B    H  
ATOM   3177  H2  HOH B1052       7.044   9.732  23.975  1.00  0.00      B    H  
ATOM   3178  O   HOH B1053       9.399  14.423  37.581  1.00  0.00      B    O  
ATOM   3179  H1  HOH B1053       8.486  14.870  37.717  1.00  0.00      B    H  
ATOM   3180  H2  HOH B1053       9.749  14.642  36.612  1.00  0.00      B    H  
ATOM   3181  O   HOH B1054      37.191   4.727  22.673  1.00  0.00      B    O  
ATOM   3182  H1  HOH B1054      37.356   4.268  21.790  1.00  0.00      B    H  
ATOM   3183  H2  HOH B1054      36.190   4.613  22.784  1.00  0.00      B    H  
ATOM   3184  O   HOH B1055       6.988   4.337  14.070  1.00  0.00      B    O  
ATOM   3185  H1  HOH B1055       7.887   4.430  14.575  1.00  0.00      B    H  
ATOM   3186  H2  HOH B1055       7.106   4.882  13.166  1.00  0.00      B    H  
ATOM   3187  O   HOH B1056      29.444   5.862   8.575  1.00  0.00      B    O  
ATOM   3188  H1  HOH B1056      29.181   6.695   8.150  1.00  0.00      B    H  
ATOM   3189  H2  HOH B1056      28.585   5.296   8.809  1.00  0.00      B    H  
ATOM   3190  O   HOH B1057      21.426  19.843   4.439  1.00  0.00      B    O  
ATOM   3191  H1  HOH B1057      21.528  18.841   4.227  1.00  0.00      B    H  
ATOM   3192  H2  HOH B1057      22.208  20.126   5.055  1.00  0.00      B    H  
ATOM   3193  O   HOH B1058       9.661   5.378  24.317  1.00  0.00      B    O  
ATOM   3194  H1  HOH B1058      10.157   4.664  24.903  1.00  0.00      B    H  
ATOM   3195  H2  HOH B1058       9.572   5.103  23.342  1.00  0.00      B    H  
ATOM   3196  O   HOH B1059      26.652   6.988  24.092  1.00  0.00      B    O  
ATOM   3197  H1  HOH B1059      25.906   6.549  24.611  1.00  0.00      B    H  
ATOM   3198  H2  HOH B1059      27.398   6.977  24.739  1.00  0.00      B    H  
ATOM   3199  O   HOH B1060      18.733  11.478   3.020  1.00  0.00      B    O  
ATOM   3200  H1  HOH B1060      18.374  10.527   2.930  1.00  0.00      B    H  
ATOM   3201  H2  HOH B1060      18.001  11.991   3.540  1.00  0.00      B    H  
ATOM   3202  O   HOH B1061      -0.118   7.844   6.240  1.00  0.00      B    O  
ATOM   3203  H1  HOH B1061      -0.018   8.897   6.204  1.00  0.00      B    H  
ATOM   3204  H2  HOH B1061       0.503   7.348   6.885  1.00  0.00      B    H  
ATOM   3205  O   HOH B1062      36.322   8.697  20.497  1.00  0.00      B    O  
ATOM   3206  H1  HOH B1062      35.646   8.228  19.914  1.00  0.00      B    H  
ATOM   3207  H2  HOH B1062      36.682   9.418  19.931  1.00  0.00      B    H  
ATOM   3208  O   HOH B1063      39.109   3.416  17.141  1.00  0.00      B    O  
ATOM   3209  H1  HOH B1063      38.836   3.632  18.102  1.00  0.00      B    H  
ATOM   3210  H2  HOH B1063      38.312   2.927  16.758  1.00  0.00      B    H  
ATOM   3211  O   HOH B1064      19.599  26.358  38.163  1.00  0.00      B    O  
ATOM   3212  H1  HOH B1064      19.315  25.717  38.934  1.00  0.00      B    H  
ATOM   3213  H2  HOH B1064      20.504  26.751  38.382  1.00  0.00      B    H  
ATOM   3214  O   HOH B1065      22.089  18.949  30.855  1.00  0.00      B    O  
ATOM   3215  H1  HOH B1065      22.711  18.315  31.346  1.00  0.00      B    H  
ATOM   3216  H2  HOH B1065      21.843  19.745  31.423  1.00  0.00      B    H  
ATOM   3217  O   HOH B1066      25.157  12.122   4.210  1.00  0.00      B    O  
ATOM   3218  H1  HOH B1066      25.564  11.889   3.321  1.00  0.00      B    H  
ATOM   3219  H2  HOH B1066      24.543  11.369   4.419  1.00  0.00      B    H  
ATOM   3220  O   HOH B1067       3.117   2.279  14.004  1.00  0.00      B    O  
ATOM   3221  H1  HOH B1067       4.062   2.253  13.633  1.00  0.00      B    H  
ATOM   3222  H2  HOH B1067       3.235   2.350  14.967  1.00  0.00      B    H  
ATOM   3223  O   HOH B1068      30.681   3.677  27.690  1.00  0.00      B    O  
ATOM   3224  H1  HOH B1068      30.704   3.007  26.944  1.00  0.00      B    H  
ATOM   3225  H2  HOH B1068      31.633   3.911  28.000  1.00  0.00      B    H  
ATOM   3226  O   HOH B1069      15.820   5.442  36.944  1.00  0.00      B    O  
ATOM   3227  H1  HOH B1069      16.246   6.201  36.453  1.00  0.00      B    H  
ATOM   3228  H2  HOH B1069      16.496   4.791  37.102  1.00  0.00      B    H  
ATOM   3229  O   HOH B1070      12.775   1.405   9.234  1.00  0.00      B    O  
ATOM   3230  H1  HOH B1070      13.228   1.729   8.464  1.00  0.00      B    H  
ATOM   3231  H2  HOH B1070      12.799   2.120   9.957  1.00  0.00      B    H  
ATOM   3232  O   HOH B1071      24.268   2.760   6.394  1.00  0.00      B    O  
ATOM   3233  H1  HOH B1071      24.288   1.888   6.938  1.00  0.00      B    H  
ATOM   3234  H2  HOH B1071      24.738   2.627   5.533  1.00  0.00      B    H  
ATOM   3235  O   HOH B1072      34.817  12.997  11.221  1.00  0.00      B    O  
ATOM   3236  H1  HOH B1072      33.944  12.430  11.133  1.00  0.00      B    H  
ATOM   3237  H2  HOH B1072      34.674  13.827  10.700  1.00  0.00      B    H  
ATOM   3238  O   HOH B1073       8.649  31.758  11.500  1.00  0.00      B    O  
ATOM   3239  H1  HOH B1073       8.758  30.957  12.087  1.00  0.00      B    H  
ATOM   3240  H2  HOH B1073       7.711  31.561  11.179  1.00  0.00      B    H  
ATOM   3241  O   HOH B1074      17.395  27.136  13.926  1.00  0.00      B    O  
ATOM   3242  H1  HOH B1074      17.191  27.725  13.111  1.00  0.00      B    H  
ATOM   3243  H2  HOH B1074      16.797  26.301  13.831  1.00  0.00      B    H  
ATOM   3244  O   HOH B1075       0.126  22.558   9.465  1.00  0.00      B    O  
ATOM   3245  H1  HOH B1075       0.382  23.461   9.113  1.00  0.00      B    H  
ATOM   3246  H2  HOH B1075       0.918  22.005   9.561  1.00  0.00      B    H  
ATOM   3247  O   HOH B1076      12.747  37.351   6.699  1.00  0.00      B    O  
ATOM   3248  H1  HOH B1076      12.697  36.349   6.414  1.00  0.00      B    H  
ATOM   3249  H2  HOH B1076      12.687  37.939   5.830  1.00  0.00      B    H  
ATOM   3250  O   HOH B1077      19.558  21.232  30.337  1.00  0.00      B    O  
ATOM   3251  H1  HOH B1077      18.543  21.373  30.473  1.00  0.00      B    H  
ATOM   3252  H2  HOH B1077      19.629  20.962  29.374  1.00  0.00      B    H  
ATOM   3253  O   HOH B1078      26.199   9.974  13.183  1.00  0.00      B    O  
ATOM   3254  H1  HOH B1078      26.334   9.016  13.213  1.00  0.00      B    H  
ATOM   3255  H2  HOH B1078      25.331  10.042  12.655  1.00  0.00      B    H  
ATOM   3256  O   HOH B1079      29.634   9.434  33.945  1.00  0.00      B    O  
ATOM   3257  H1  HOH B1079      28.876   9.748  34.549  1.00  0.00      B    H  
ATOM   3258  H2  HOH B1079      29.573   8.451  33.761  1.00  0.00      B    H  
ATOM   3259  O   HOH B1080       8.250  21.242   8.666  1.00  0.00      B    O  
ATOM   3260  H1  HOH B1080       8.582  21.042   9.567  1.00  0.00      B    H  
ATOM   3261  H2  HOH B1080       8.893  21.846   8.144  1.00  0.00      B    H  
ATOM   3262  O   HOH B1081      12.143   1.427  37.871  1.00  0.00      B    O  
ATOM   3263  H1  HOH B1081      11.936   1.670  38.834  1.00  0.00      B    H  
ATOM   3264  H2  HOH B1081      12.975   1.975  37.561  1.00  0.00      B    H  
ATOM   3265  O   HOH B1082      26.780  30.221  19.809  1.00  0.00      B    O  
ATOM   3266  H1  HOH B1082      27.355  31.025  19.640  1.00  0.00      B    H  
ATOM   3267  H2  HOH B1082      26.988  29.940  20.786  1.00  0.00      B    H  
ATOM   3268  O   HOH B1083       0.877  29.370   6.455  1.00  0.00      B    O  
ATOM   3269  H1  HOH B1083       0.517  29.893   5.674  1.00  0.00      B    H  
ATOM   3270  H2  HOH B1083       0.334  29.695   7.261  1.00  0.00      B    H  
ATOM   3271  O   HOH B1084      29.839  29.539  38.799  1.00  0.00      B    O  
ATOM   3272  H1  HOH B1084      30.420  30.313  38.692  1.00  0.00      B    H  
ATOM   3273  H2  HOH B1084      29.569  29.295  37.893  1.00  0.00      B    H  
ATOM   3274  O   HOH B1085       7.988  26.657  27.038  1.00  0.00      B    O  
ATOM   3275  H1  HOH B1085       7.070  26.644  26.827  1.00  0.00      B    H  
ATOM   3276  H2  HOH B1085       8.333  27.592  27.049  1.00  0.00      B    H  
ATOM   3277  O   HOH B1086      16.005  24.858   2.438  1.00  0.00      B    O  
ATOM   3278  H1  HOH B1086      16.718  25.541   2.539  1.00  0.00      B    H  
ATOM   3279  H2  HOH B1086      16.085  24.454   1.490  1.00  0.00      B    H  
ATOM   3280  O   HOH B1087       8.298  11.550   5.205  1.00  0.00      B    O  
ATOM   3281  H1  HOH B1087       8.683  11.891   4.335  1.00  0.00      B    H  
ATOM   3282  H2  HOH B1087       7.353  11.962   5.350  1.00  0.00      B    H  
ATOM   3283  O   HOH B1088      22.003  24.644   0.342  1.00  0.00      B    O  
ATOM   3284  H1  HOH B1088      21.730  25.302   1.054  1.00  0.00      B    H  
ATOM   3285  H2  HOH B1088      22.301  23.820   0.826  1.00  0.00      B    H  
ATOM   3286  O   HOH B1089      31.717   3.473   5.159  1.00  0.00      B    O  
ATOM   3287  H1  HOH B1089      31.350   4.117   4.476  1.00  0.00      B    H  
ATOM   3288  H2  HOH B1089      32.615   3.887   5.518  1.00  0.00      B    H  
ATOM   3289  O   HOH B1090      37.025  21.372  15.136  1.00  0.00      B    O  
ATOM   3290  H1  HOH B1090      37.971  21.090  15.360  1.00  0.00      B    H  
ATOM   3291  H2  HOH B1090      37.039  21.995  14.353  1.00  0.00      B    H  
ATOM   3292  O   HOH B1091       1.266   0.645  18.661  1.00  0.00      B    O  
ATOM   3293  H1  HOH B1091       0.759   1.361  18.141  1.00  0.00      B    H  
ATOM   3294  H2  HOH B1091       1.526   0.002  17.936  1.00  0.00      B    H  
ATOM   3295  O   HOH B1092      17.621  30.987  22.727  1.00  0.00      B    O  
ATOM   3296  H1  HOH B1092      17.593  31.968  22.320  1.00  0.00      B    H  
ATOM   3297  H2  HOH B1092      18.266  30.402  22.300  1.00  0.00      B    H  
ATOM   3298  O   HOH B1093      22.938  36.948  34.846  1.00  0.00      B    O  
ATOM   3299  H1  HOH B1093      22.310  36.767  34.047  1.00  0.00      B    H  
ATOM   3300  H2  HOH B1093      23.706  36.268  34.823  1.00  0.00      B    H  
ATOM   3301  O   HOH B1094      15.383  23.774  16.227  1.00  0.00      B    O  
ATOM   3302  H1  HOH B1094      15.784  23.763  17.180  1.00  0.00      B    H  
ATOM   3303  H2  HOH B1094      15.440  22.939  15.834  1.00  0.00      B    H  
ATOM   3304  O   HOH B1095      27.111  28.028  17.998  1.00  0.00      B    O  
ATOM   3305  H1  HOH B1095      26.719  28.614  17.328  1.00  0.00      B    H  
ATOM   3306  H2  HOH B1095      27.291  28.643  18.792  1.00  0.00      B    H  
ATOM   3307  O   HOH B1096      20.007  36.880  39.016  1.00  0.00      B    O  
ATOM   3308  H1  HOH B1096      20.580  36.676  38.202  1.00  0.00      B    H  
ATOM   3309  H2  HOH B1096      19.915  37.876  38.976  1.00  0.00      B    H  
ATOM   3310  O   HOH B1097      14.058  28.896   1.926  1.00  0.00      B    O  
ATOM   3311  H1  HOH B1097      13.041  28.909   1.775  1.00  0.00      B    H  
ATOM   3312  H2  HOH B1097      14.429  29.238   0.973  1.00  0.00      B    H  
ATOM   3313  O   HOH B1098      16.378  24.366  31.956  1.00  0.00      B    O  
ATOM   3314  H1  HOH B1098      17.043  24.744  31.285  1.00  0.00      B    H  
ATOM   3315  H2  HOH B1098      16.910  23.635  32.462  1.00  0.00      B    H  
ATOM   3316  O   HOH B1099       5.686  12.543  23.377  1.00  0.00      B    O  
ATOM   3317  H1  HOH B1099       5.058  11.737  23.310  1.00  0.00      B    H  
ATOM   3318  H2  HOH B1099       5.292  13.372  22.851  1.00  0.00      B    H  
ATOM   3319  O   HOH B1100      20.193   7.648  17.814  1.00  0.00      B    O  
ATOM   3320  H1  HOH B1100      21.171   7.635  17.479  1.00  0.00      B    H  
ATOM   3321  H2  HOH B1100      19.641   7.423  16.977  1.00  0.00      B    H  
ATOM   3322  O   HOH B1101      20.300  12.738  37.638  1.00  0.00      B    O  
ATOM   3323  H1  HOH B1101      20.912  12.042  37.212  1.00  0.00      B    H  
ATOM   3324  H2  HOH B1101      19.354  12.505  37.322  1.00  0.00      B    H  
ATOM   3325  O   HOH B1102      38.725  27.723  38.416  1.00  0.00      B    O  
ATOM   3326  H1  HOH B1102      38.553  27.002  39.064  1.00  0.00      B    H  
ATOM   3327  H2  HOH B1102      38.728  28.570  38.915  1.00  0.00      B    H  
ATOM   3328  O   HOH B1103      18.531  32.216  36.770  1.00  0.00      B    O  
ATOM   3329  H1  HOH B1103      19.439  32.029  36.354  1.00  0.00      B    H  
ATOM   3330  H2  HOH B1103      17.838  32.155  36.026  1.00  0.00      B    H  
ATOM   3331  O   HOH B1104      13.570  37.517  22.441  1.00  0.00      B    O  
ATOM   3332  H1  HOH B1104      13.375  36.605  22.875  1.00  0.00      B    H  
ATOM   3333  H2  HOH B1104      12.710  38.039  22.154  1.00  0.00      B    H  
ATOM   3334  O   HOH B1105      18.717   9.461   7.429  1.00  0.00      B    O  
ATOM   3335  H1  HOH B1105      18.404   8.639   6.877  1.00  0.00      B    H  
ATOM   3336  H2  HOH B1105      18.787   9.275   8.396  1.00  0.00      B    H  
ATOM   3337  O   HOH B1106      19.174  17.881  29.553  1.00  0.00      B    O  
ATOM   3338  H1  HOH B1106      19.431  17.295  30.378  1.00  0.00      B    H  
ATOM   3339  H2  HOH B1106      20.000  18.235  29.156  1.00  0.00      B    H  
ATOM   3340  O   HOH B1107      23.307   6.869  14.340  1.00  0.00      B    O  
ATOM   3341  H1  HOH B1107      23.100   6.276  13.525  1.00  0.00      B    H  
ATOM   3342  H2  HOH B1107      24.302   6.952  14.252  1.00  0.00      B    H  
ATOM   3343  O   HOH B1108      35.078  39.146  37.112  1.00  0.00      B    O  
ATOM   3344  H1  HOH B1108      34.797  39.032  38.105  1.00  0.00      B    H  
ATOM   3345  H2  HOH B1108      34.851  38.256  36.642  1.00  0.00      B    H  
ATOM   3346  O   HOH B1109       8.792   7.559  37.743  1.00  0.00      B    O  
ATOM   3347  H1  HOH B1109       9.752   7.647  38.007  1.00  0.00      B    H  
ATOM   3348  H2  HOH B1109       8.710   8.139  36.917  1.00  0.00      B    H  
ATOM   3349  O   HOH B1110      38.179  11.951  18.137  1.00  0.00      B    O  
ATOM   3350  H1  HOH B1110      38.055  11.873  17.097  1.00  0.00      B    H  
ATOM   3351  H2  HOH B1110      37.424  12.588  18.493  1.00  0.00      B    H  
ATOM   3352  O   HOH B1111      32.353   1.185   3.999  1.00  0.00      B    O  
ATOM   3353  H1  HOH B1111      33.351   1.290   4.170  1.00  0.00      B    H  
ATOM   3354  H2  HOH B1111      31.822   1.853   4.528  1.00  0.00      B    H  
ATOM   3355  O   HOH B1112      25.112   1.767  12.340  1.00  0.00      B    O  
ATOM   3356  H1  HOH B1112      26.035   2.134  12.134  1.00  0.00      B    H  
ATOM   3357  H2  HOH B1112      25.200   0.956  12.991  1.00  0.00      B    H  
ATOM   3358  O   HOH B1113       1.336   8.961  12.374  1.00  0.00      B    O  
ATOM   3359  H1  HOH B1113       1.980   8.672  11.617  1.00  0.00      B    H  
ATOM   3360  H2  HOH B1113       1.075   9.884  12.113  1.00  0.00      B    H  
ATOM   3361  O   HOH B1114      30.800  11.178   9.674  1.00  0.00      B    O  
ATOM   3362  H1  HOH B1114      29.913  11.553   9.359  1.00  0.00      B    H  
ATOM   3363  H2  HOH B1114      31.083  10.589   8.872  1.00  0.00      B    H  
ATOM   3364  O   HOH B1115      17.179  32.857  30.990  1.00  0.00      B    O  
ATOM   3365  H1  HOH B1115      18.051  32.398  30.950  1.00  0.00      B    H  
ATOM   3366  H2  HOH B1115      16.522  32.135  30.603  1.00  0.00      B    H  
ATOM   3367  O   HOH B1116       7.229  18.656  11.814  1.00  0.00      B    O  
ATOM   3368  H1  HOH B1116       7.718  18.048  12.440  1.00  0.00      B    H  
ATOM   3369  H2  HOH B1116       6.989  18.110  11.014  1.00  0.00      B    H  
ATOM   3370  O   HOH B1117      38.339  36.274  29.796  1.00  0.00      B    O  
ATOM   3371  H1  HOH B1117      38.094  37.110  30.292  1.00  0.00      B    H  
ATOM   3372  H2  HOH B1117      39.149  36.379  29.294  1.00  0.00      B    H  
ATOM   3373  O   HOH B1118      26.489  32.794   7.173  1.00  0.00      B    O  
ATOM   3374  H1  HOH B1118      27.208  32.535   6.533  1.00  0.00      B    H  
ATOM   3375  H2  HOH B1118      26.188  31.987   7.654  1.00  0.00      B    H  
ATOM   3376  O   HOH B1119      25.601  28.993  34.655  1.00  0.00      B    O  
ATOM   3377  H1  HOH B1119      25.620  28.326  35.359  1.00  0.00      B    H  
ATOM   3378  H2  HOH B1119      25.560  29.940  35.051  1.00  0.00      B    H  
ATOM   3379  O   HOH B1120       2.426  20.583  27.763  1.00  0.00      B    O  
ATOM   3380  H1  HOH B1120       2.404  20.024  28.619  1.00  0.00      B    H  
ATOM   3381  H2  HOH B1120       2.402  21.569  28.010  1.00  0.00      B    H  
ATOM   3382  O   HOH B1121      38.707  20.231  20.624  1.00  0.00      B    O  
ATOM   3383  H1  HOH B1121      38.520  19.222  20.703  1.00  0.00      B    H  
ATOM   3384  H2  HOH B1121      38.234  20.818  21.325  1.00  0.00      B    H  
ATOM   3385  O   HOH B1122       7.212   4.889  27.451  1.00  0.00      B    O  
ATOM   3386  H1  HOH B1122       7.930   4.202  27.491  1.00  0.00      B    H  
ATOM   3387  H2  HOH B1122       7.254   5.300  26.572  1.00  0.00      B    H  
ATOM   3388  O   HOH B1123      35.444  35.464  26.111  1.00  0.00      B    O  
ATOM   3389  H1  HOH B1123      34.604  34.951  26.165  1.00  0.00      B    H  
ATOM   3390  H2  HOH B1123      35.224  36.396  26.464  1.00  0.00      B    H  
ATOM   3391  O   HOH B1124      35.263  15.540   9.682  1.00  0.00      B    O  
ATOM   3392  H1  HOH B1124      34.797  16.491   9.603  1.00  0.00      B    H  
ATOM   3393  H2  HOH B1124      36.078  15.769  10.255  1.00  0.00      B    H  
ATOM   3394  O   HOH B1125      34.013  31.625  16.094  1.00  0.00      B    O  
ATOM   3395  H1  HOH B1125      33.292  32.217  15.739  1.00  0.00      B    H  
ATOM   3396  H2  HOH B1125      34.191  30.989  15.389  1.00  0.00      B    H  
ATOM   3397  O   HOH B1126      13.397   2.130  16.531  1.00  0.00      B    O  
ATOM   3398  H1  HOH B1126      12.831   1.905  15.745  1.00  0.00      B    H  
ATOM   3399  H2  HOH B1126      13.393   1.306  17.060  1.00  0.00      B    H  
ATOM   3400  O   HOH B1127       6.973  27.963  21.270  1.00  0.00      B    O  
ATOM   3401  H1  HOH B1127       7.569  27.214  21.599  1.00  0.00      B    H  
ATOM   3402  H2  HOH B1127       5.967  27.848  21.528  1.00  0.00      B    H  
ATOM   3403  O   HOH B1128      19.818  35.280  23.067  1.00  0.00      B    O  
ATOM   3404  H1  HOH B1128      20.468  34.480  23.006  1.00  0.00      B    H  
ATOM   3405  H2  HOH B1128      19.464  35.480  22.125  1.00  0.00      B    H  
ATOM   3406  O   HOH B1129       6.707  11.172  29.345  1.00  0.00      B    O  
ATOM   3407  H1  HOH B1129       7.226  11.245  28.458  1.00  0.00      B    H  
ATOM   3408  H2  HOH B1129       6.455  10.236  29.492  1.00  0.00      B    H  
ATOM   3409  O   HOH B1130      17.282  23.358  28.277  1.00  0.00      B    O  
ATOM   3410  H1  HOH B1130      17.885  22.845  27.608  1.00  0.00      B    H  
ATOM   3411  H2  HOH B1130      17.133  22.855  29.063  1.00  0.00      B    H  
ATOM   3412  O   HOH B1131      33.565  24.045   7.285  1.00  0.00      B    O  
ATOM   3413  H1  HOH B1131      33.096  24.117   6.405  1.00  0.00      B    H  
ATOM   3414  H2  HOH B1131      33.486  24.946   7.721  1.00  0.00      B    H  
ATOM   3415  O   HOH B1132       3.476  33.556  19.758  1.00  0.00      B    O  
ATOM   3416  H1  HOH B1132       2.575  33.796  20.109  1.00  0.00      B    H  
ATOM   3417  H2  HOH B1132       3.710  32.638  20.177  1.00  0.00      B    H  
ATOM   3418  O   HOH B1133      22.890   5.073   1.358  1.00  0.00      B    O  
ATOM   3419  H1  HOH B1133      23.838   4.863   1.001  1.00  0.00      B    H  
ATOM   3420  H2  HOH B1133      22.844   4.762   2.296  1.00  0.00      B    H  
ATOM   3421  O   HOH B1134       6.569  18.282  16.717  1.00  0.00      B    O  
ATOM   3422  H1  HOH B1134       5.831  18.822  16.239  1.00  0.00      B    H  
ATOM   3423  H2  HOH B1134       7.488  18.719  16.412  1.00  0.00      B    H  
ATOM   3424  O   HOH B1135       2.405  24.096  18.218  1.00  0.00      B    O  
ATOM   3425  H1  HOH B1135       1.595  24.667  17.895  1.00  0.00      B    H  
ATOM   3426  H2  HOH B1135       2.016  23.187  18.515  1.00  0.00      B    H  
ATOM   3427  O   HOH B1136      23.181  12.707   7.306  1.00  0.00      B    O  
ATOM   3428  H1  HOH B1136      24.010  12.562   6.770  1.00  0.00      B    H  
ATOM   3429  H2  HOH B1136      23.382  12.409   8.253  1.00  0.00      B    H  
ATOM   3430  O   HOH B1137      13.210  19.489  24.486  1.00  0.00      B    O  
ATOM   3431  H1  HOH B1137      14.151  19.234  24.649  1.00  0.00      B    H  
ATOM   3432  H2  HOH B1137      12.651  19.376  25.310  1.00  0.00      B    H  
ATOM   3433  O   HOH B1138      20.235  14.800  23.512  1.00  0.00      B    O  
ATOM   3434  H1  HOH B1138      20.626  14.014  23.973  1.00  0.00      B    H  
ATOM   3435  H2  HOH B1138      20.932  15.037  22.758  1.00  0.00      B    H  
ATOM   3436  O   HOH B1139       5.015  10.614  10.849  1.00  0.00      B    O  
ATOM   3437  H1  HOH B1139       5.003  10.924  11.859  1.00  0.00      B    H  
ATOM   3438  H2  HOH B1139       4.673  11.361  10.251  1.00  0.00      B    H  
ATOM   3439  O   HOH B1140      30.116   4.697  19.013  1.00  0.00      B    O  
ATOM   3440  H1  HOH B1140      29.117   4.495  19.236  1.00  0.00      B    H  
ATOM   3441  H2  HOH B1140      30.752   3.987  19.421  1.00  0.00      B    H  
ATOM   3442  O   HOH B1141      19.466  27.326  33.423  1.00  0.00      B    O  
ATOM   3443  H1  HOH B1141      20.421  27.442  33.609  1.00  0.00      B    H  
ATOM   3444  H2  HOH B1141      19.013  26.965  34.283  1.00  0.00      B    H  
ATOM   3445  O   HOH B1142      19.675  13.830  30.868  1.00  0.00      B    O  
ATOM   3446  H1  HOH B1142      19.752  14.789  31.110  1.00  0.00      B    H  
ATOM   3447  H2  HOH B1142      19.589  13.763  29.883  1.00  0.00      B    H  
ATOM   3448  O   HOH B1143      19.903   1.687  24.453  1.00  0.00      B    O  
ATOM   3449  H1  HOH B1143      19.053   2.031  24.036  1.00  0.00      B    H  
ATOM   3450  H2  HOH B1143      20.582   2.402  24.342  1.00  0.00      B    H  
ATOM   3451  O   HOH B1144      28.306  15.635  18.680  1.00  0.00      B    O  
ATOM   3452  H1  HOH B1144      27.634  15.423  19.461  1.00  0.00      B    H  
ATOM   3453  H2  HOH B1144      29.254  15.597  19.121  1.00  0.00      B    H  
ATOM   3454  O   HOH B1145      14.643  32.293  21.469  1.00  0.00      B    O  
ATOM   3455  H1  HOH B1145      14.969  31.462  21.054  1.00  0.00      B    H  
ATOM   3456  H2  HOH B1145      15.422  32.945  21.601  1.00  0.00      B    H  
ATOM   3457  O   HOH B1146       7.808  36.103  13.752  1.00  0.00      B    O  
ATOM   3458  H1  HOH B1146       8.172  35.166  13.554  1.00  0.00      B    H  
ATOM   3459  H2  HOH B1146       6.864  35.851  14.166  1.00  0.00      B    H  
ATOM   3460  O   HOH B1147      29.436   2.809   6.398  1.00  0.00      B    O  
ATOM   3461  H1  HOH B1147      30.377   2.996   6.068  1.00  0.00      B    H  
ATOM   3462  H2  HOH B1147      28.805   3.552   6.139  1.00  0.00      B    H  
ATOM   3463  O   HOH B1148      24.284  13.327  28.667  1.00  0.00      B    O  
ATOM   3464  H1  HOH B1148      24.993  13.000  29.293  1.00  0.00      B    H  
ATOM   3465  H2  HOH B1148      24.688  14.149  28.229  1.00  0.00      B    H  
ATOM   3466  O   HOH B1149      21.858  30.134   1.640  1.00  0.00      B    O  
ATOM   3467  H1  HOH B1149      21.491  30.827   1.006  1.00  0.00      B    H  
ATOM   3468  H2  HOH B1149      21.353  30.242   2.551  1.00  0.00      B    H  
ATOM   3469  O   HOH B1150      17.940  35.239   9.450  1.00  0.00      B    O  
ATOM   3470  H1  HOH B1150      17.457  36.067   9.766  1.00  0.00      B    H  
ATOM   3471  H2  HOH B1150      17.635  34.480  10.071  1.00  0.00      B    H  
ATOM   3472  O   HOH B1151      38.544  28.041   4.551  1.00  0.00      B    O  
ATOM   3473  H1  HOH B1151      38.960  27.673   3.694  1.00  0.00      B    H  
ATOM   3474  H2  HOH B1151      39.022  27.680   5.363  1.00  0.00      B    H  
ATOM   3475  O   HOH B1152      37.290   1.860  29.324  1.00  0.00      B    O  
ATOM   3476  H1  HOH B1152      38.037   2.567  29.216  1.00  0.00      B    H  
ATOM   3477  H2  HOH B1152      37.672   0.970  29.047  1.00  0.00      B    H  
ATOM   3478  O   HOH B1153      24.018  18.042  34.631  1.00  0.00      B    O  
ATOM   3479  H1  HOH B1153      24.075  18.893  35.201  1.00  0.00      B    H  
ATOM   3480  H2  HOH B1153      24.733  17.444  34.969  1.00  0.00      B    H  
ATOM   3481  O   HOH B1154      30.701  19.181  13.483  1.00  0.00      B    O  
ATOM   3482  H1  HOH B1154      31.577  19.041  12.978  1.00  0.00      B    H  
ATOM   3483  H2  HOH B1154      29.973  19.229  12.769  1.00  0.00      B    H  
ATOM   3484  O   HOH B1155      32.992  18.384  11.595  1.00  0.00      B    O  
ATOM   3485  H1  HOH B1155      33.244  18.387  10.611  1.00  0.00      B    H  
ATOM   3486  H2  HOH B1155      33.234  17.489  11.968  1.00  0.00      B    H  
ATOM   3487  O   HOH B1157       7.401  32.559  22.380  1.00  0.00      B    O  
ATOM   3488  H1  HOH B1157       7.628  31.773  21.775  1.00  0.00      B    H  
ATOM   3489  H2  HOH B1157       7.892  32.510  23.239  1.00  0.00      B    H  
ATOM   3490  O   HOH B1158      29.642  15.532  26.875  1.00  0.00      B    O  
ATOM   3491  H1  HOH B1158      30.389  15.028  26.359  1.00  0.00      B    H  
ATOM   3492  H2  HOH B1158      29.376  16.344  26.285  1.00  0.00      B    H  
ATOM   3493  O   HOH B1159      33.863  30.190  24.257  1.00  0.00      B    O  
ATOM   3494  H1  HOH B1159      34.415  31.020  24.684  1.00  0.00      B    H  
ATOM   3495  H2  HOH B1159      33.941  30.304  23.226  1.00  0.00      B    H  
ATOM   3496  O   HOH B1160      15.117   5.136  21.903  1.00  0.00      B    O  
ATOM   3497  H1  HOH B1160      14.782   5.713  22.741  1.00  0.00      B    H  
ATOM   3498  H2  HOH B1160      16.121   5.188  21.972  1.00  0.00      B    H  
ATOM   3499  O   HOH B1161      11.552  28.531  13.913  1.00  0.00      B    O  
ATOM   3500  H1  HOH B1161      12.526  28.420  14.030  1.00  0.00      B    H  
ATOM   3501  H2  HOH B1161      11.131  28.626  14.833  1.00  0.00      B    H  
ATOM   3502  O   HOH B1162      19.726   6.437  11.723  1.00  0.00      B    O  
ATOM   3503  H1  HOH B1162      18.803   6.519  12.169  1.00  0.00      B    H  
ATOM   3504  H2  HOH B1162      19.662   5.550  11.224  1.00  0.00      B    H  
ATOM   3505  O   HOH B1163       9.493  12.320   2.896  1.00  0.00      B    O  
ATOM   3506  H1  HOH B1163       9.702  11.610   2.184  1.00  0.00      B    H  
ATOM   3507  H2  HOH B1163       9.395  13.138   2.397  1.00  0.00      B    H  
ATOM   3508  O   HOH B1164      14.793  19.462  37.251  1.00  0.00      B    O  
ATOM   3509  H1  HOH B1164      15.188  19.202  36.349  1.00  0.00      B    H  
ATOM   3510  H2  HOH B1164      15.451  19.754  37.960  1.00  0.00      B    H  
ATOM   3511  O   HOH B1165       6.904   8.464  18.436  1.00  0.00      B    O  
ATOM   3512  H1  HOH B1165       7.628   7.822  18.145  1.00  0.00      B    H  
ATOM   3513  H2  HOH B1165       6.338   8.005  19.148  1.00  0.00      B    H  
ATOM   3514  O   HOH B1166      16.568  16.792  16.504  1.00  0.00      B    O  
ATOM   3515  H1  HOH B1166      17.226  16.132  16.057  1.00  0.00      B    H  
ATOM   3516  H2  HOH B1166      17.062  17.493  17.117  1.00  0.00      B    H  
ATOM   3517  O   HOH B1167      28.842  11.472  19.634  1.00  0.00      B    O  
ATOM   3518  H1  HOH B1167      28.863  12.034  18.824  1.00  0.00      B    H  
ATOM   3519  H2  HOH B1167      29.324  10.582  19.389  1.00  0.00      B    H  
ATOM   3520  O   HOH B1168       9.111  25.892   7.926  1.00  0.00      B    O  
ATOM   3521  H1  HOH B1168       9.978  25.434   7.745  1.00  0.00      B    H  
ATOM   3522  H2  HOH B1168       8.601  26.143   7.117  1.00  0.00      B    H  
ATOM   3523  O   HOH B1169      -0.235  18.071   5.154  1.00  0.00      B    O  
ATOM   3524  H1  HOH B1169      -0.333  17.125   5.397  1.00  0.00      B    H  
ATOM   3525  H2  HOH B1169       0.782  18.270   5.249  1.00  0.00      B    H  
ATOM   3526  O   HOH B1170       0.697  31.986  25.946  1.00  0.00      B    O  
ATOM   3527  H1  HOH B1170       0.026  32.767  25.882  1.00  0.00      B    H  
ATOM   3528  H2  HOH B1170       0.126  31.202  26.193  1.00  0.00      B    H  
ATOM   3529  O   HOH B1171      14.783   4.957  19.201  1.00  0.00      B    O  
ATOM   3530  H1  HOH B1171      14.741   5.010  20.212  1.00  0.00      B    H  
ATOM   3531  H2  HOH B1171      15.620   5.503  18.938  1.00  0.00      B    H  
ATOM   3532  O   HOH B1172      15.600  20.995  15.424  1.00  0.00      B    O  
ATOM   3533  H1  HOH B1172      15.506  20.053  15.004  1.00  0.00      B    H  
ATOM   3534  H2  HOH B1172      16.621  21.123  15.309  1.00  0.00      B    H  
ATOM   3535  O   HOH B1173       4.479  38.573  35.433  1.00  0.00      B    O  
ATOM   3536  H1  HOH B1173       5.152  38.650  34.652  1.00  0.00      B    H  
ATOM   3537  H2  HOH B1173       5.037  38.425  36.293  1.00  0.00      B    H  
ATOM   3538  O   HOH B1174       7.724   4.028  35.373  1.00  0.00      B    O  
ATOM   3539  H1  HOH B1174       8.020   3.561  36.251  1.00  0.00      B    H  
ATOM   3540  H2  HOH B1174       7.528   3.235  34.705  1.00  0.00      B    H  
ATOM   3541  O   HOH B1175      23.822  26.986  17.633  1.00  0.00      B    O  
ATOM   3542  H1  HOH B1175      24.437  26.216  17.564  1.00  0.00      B    H  
ATOM   3543  H2  HOH B1175      22.822  26.709  17.686  1.00  0.00      B    H  
ATOM   3544  O   HOH B1176      28.261   1.169  16.605  1.00  0.00      B    O  
ATOM   3545  H1  HOH B1176      28.558   1.003  15.699  1.00  0.00      B    H  
ATOM   3546  H2  HOH B1176      28.096   2.145  16.628  1.00  0.00      B    H  
ATOM   3547  O   HOH B1177      31.691  29.718  34.172  1.00  0.00      B    O  
ATOM   3548  H1  HOH B1177      31.802  29.810  35.172  1.00  0.00      B    H  
ATOM   3549  H2  HOH B1177      31.495  30.642  33.806  1.00  0.00      B    H  
ATOM   3550  O   HOH B1178      38.968  28.135  34.740  1.00  0.00      B    O  
ATOM   3551  H1  HOH B1178      38.599  27.228  34.837  1.00  0.00      B    H  
ATOM   3552  H2  HOH B1178      39.860  28.053  34.250  1.00  0.00      B    H  
ATOM   3553  O   HOH B1179      14.317  37.139  33.808  1.00  0.00      B    O  
ATOM   3554  H1  HOH B1179      14.247  36.369  33.124  1.00  0.00      B    H  
ATOM   3555  H2  HOH B1179      13.700  37.897  33.441  1.00  0.00      B    H  
ATOM   3556  O   HOH B1180      14.645  18.377   8.283  1.00  0.00      B    O  
ATOM   3557  H1  HOH B1180      14.503  18.114   9.230  1.00  0.00      B    H  
ATOM   3558  H2  HOH B1180      14.062  17.733   7.664  1.00  0.00      B    H  
ATOM   3559  O   HOH B1181      22.076  34.524  28.230  1.00  0.00      B    O  
ATOM   3560  H1  HOH B1181      22.317  35.202  27.438  1.00  0.00      B    H  
ATOM   3561  H2  HOH B1181      22.875  33.829  28.258  1.00  0.00      B    H  
ATOM   3562  O   HOH B1182      11.888  31.039  27.373  1.00  0.00      B    O  
ATOM   3563  H1  HOH B1182      11.748  30.607  28.260  1.00  0.00      B    H  
ATOM   3564  H2  HOH B1182      12.907  30.895  27.150  1.00  0.00      B    H  
ATOM   3565  O   HOH B1183       6.156  18.777  34.352  1.00  0.00      B    O  
ATOM   3566  H1  HOH B1183       6.324  18.673  33.297  1.00  0.00      B    H  
ATOM   3567  H2  HOH B1183       6.846  19.435  34.663  1.00  0.00      B    H  
ATOM   3568  O   HOH B1184      29.705  36.509  38.065  1.00  0.00      B    O  
ATOM   3569  H1  HOH B1184      30.162  37.405  38.055  1.00  0.00      B    H  
ATOM   3570  H2  HOH B1184      28.713  36.588  37.887  1.00  0.00      B    H  
ATOM   3571  O   HOH B1185      34.256  12.602  19.735  1.00  0.00      B    O  
ATOM   3572  H1  HOH B1185      33.588  13.311  19.958  1.00  0.00      B    H  
ATOM   3573  H2  HOH B1185      33.930  11.896  19.075  1.00  0.00      B    H  
ATOM   3574  O   HOH B1186       1.687   9.954  26.576  1.00  0.00      B    O  
ATOM   3575  H1  HOH B1186       1.390   8.975  26.355  1.00  0.00      B    H  
ATOM   3576  H2  HOH B1186       2.572   9.889  26.998  1.00  0.00      B    H  
ATOM   3577  O   HOH B1187      21.928  28.166  38.823  1.00  0.00      B    O  
ATOM   3578  H1  HOH B1187      22.067  28.590  37.866  1.00  0.00      B    H  
ATOM   3579  H2  HOH B1187      21.943  28.875  39.540  1.00  0.00      B    H  
ATOM   3580  O   HOH B1188      11.325   6.858  18.356  1.00  0.00      B    O  
ATOM   3581  H1  HOH B1188      10.361   6.951  18.027  1.00  0.00      B    H  
ATOM   3582  H2  HOH B1188      11.638   5.906  18.147  1.00  0.00      B    H  
ATOM   3583  O   HOH B1189      29.188  30.354  14.712  1.00  0.00      B    O  
ATOM   3584  H1  HOH B1189      28.755  30.563  15.663  1.00  0.00      B    H  
ATOM   3585  H2  HOH B1189      29.764  31.153  14.406  1.00  0.00      B    H  
ATOM   3586  O   HOH B1190      13.955   1.933  25.250  1.00  0.00      B    O  
ATOM   3587  H1  HOH B1190      14.615   2.169  25.957  1.00  0.00      B    H  
ATOM   3588  H2  HOH B1190      13.580   0.962  25.383  1.00  0.00      B    H  
ATOM   3589  O   HOH B1191      38.885  38.743   2.569  1.00  0.00      B    O  
ATOM   3590  H1  HOH B1191      38.008  39.085   2.193  1.00  0.00      B    H  
ATOM   3591  H2  HOH B1191      38.734  37.774   2.911  1.00  0.00      B    H  
ATOM   3592  O   HOH B1192       8.989  25.931  36.502  1.00  0.00      B    O  
ATOM   3593  H1  HOH B1192       9.012  26.752  37.070  1.00  0.00      B    H  
ATOM   3594  H2  HOH B1192       9.269  26.165  35.553  1.00  0.00      B    H  
ATOM   3595  O   HOH B1193      29.219  35.075  26.361  1.00  0.00      B    O  
ATOM   3596  H1  HOH B1193      30.171  35.154  26.718  1.00  0.00      B    H  
ATOM   3597  H2  HOH B1193      28.768  35.891  26.723  1.00  0.00      B    H  
ATOM   3598  O   HOH B1194       0.755  11.804  29.598  1.00  0.00      B    O  
ATOM   3599  H1  HOH B1194      -0.083  11.606  29.093  1.00  0.00      B    H  
ATOM   3600  H2  HOH B1194       1.314  10.942  29.750  1.00  0.00      B    H  
ATOM   3601  O   HOH B1195      19.517   4.479  14.641  1.00  0.00      B    O  
ATOM   3602  H1  HOH B1195      20.229   4.731  15.318  1.00  0.00      B    H  
ATOM   3603  H2  HOH B1195      19.742   3.538  14.253  1.00  0.00      B    H  
ATOM   3604  O   HOH B1196       8.026   8.089  12.474  1.00  0.00      B    O  
ATOM   3605  H1  HOH B1196       8.839   7.835  13.080  1.00  0.00      B    H  
ATOM   3606  H2  HOH B1196       7.407   8.627  13.016  1.00  0.00      B    H  
ATOM   3607  O   HOH B1197      21.634  18.053  22.873  1.00  0.00      B    O  
ATOM   3608  H1  HOH B1197      21.245  18.135  23.807  1.00  0.00      B    H  
ATOM   3609  H2  HOH B1197      22.405  17.333  22.817  1.00  0.00      B    H  
ATOM   3610  O   HOH B1198      15.008  28.604  23.669  1.00  0.00      B    O  
ATOM   3611  H1  HOH B1198      14.768  27.721  24.058  1.00  0.00      B    H  
ATOM   3612  H2  HOH B1198      15.934  28.513  23.329  1.00  0.00      B    H  
ATOM   3613  O   HOH B1199      37.958  37.134  25.658  1.00  0.00      B    O  
ATOM   3614  H1  HOH B1199      37.588  36.323  26.149  1.00  0.00      B    H  
ATOM   3615  H2  HOH B1199      37.264  37.585  25.045  1.00  0.00      B    H  
ATOM   3616  O   HOH B1200       8.444  21.467  25.495  1.00  0.00      B    O  
ATOM   3617  H1  HOH B1200       8.670  20.506  25.169  1.00  0.00      B    H  
ATOM   3618  H2  HOH B1200       9.284  22.042  25.322  1.00  0.00      B    H  
ATOM   3619  O   HOH B1201      31.463  18.199  17.448  1.00  0.00      B    O  
ATOM   3620  H1  HOH B1201      30.950  18.860  16.925  1.00  0.00      B    H  
ATOM   3621  H2  HOH B1201      32.421  18.417  17.257  1.00  0.00      B    H  
ATOM   3622  O   HOH B1202      29.716  21.442  10.063  1.00  0.00      B    O  
ATOM   3623  H1  HOH B1202      30.686  21.188   9.917  1.00  0.00      B    H  
ATOM   3624  H2  HOH B1202      29.541  22.265   9.545  1.00  0.00      B    H  
ATOM   3625  O   HOH B1203      21.670  10.260   8.997  1.00  0.00      B    O  
ATOM   3626  H1  HOH B1203      21.599   9.813   9.877  1.00  0.00      B    H  
ATOM   3627  H2  HOH B1203      20.947  10.955   8.933  1.00  0.00      B    H  
ATOM   3628  O   HOH B1204      24.272  10.767  34.780  1.00  0.00      B    O  
ATOM   3629  H1  HOH B1204      23.399  11.052  34.349  1.00  0.00      B    H  
ATOM   3630  H2  HOH B1204      24.174   9.797  35.116  1.00  0.00      B    H  
ATOM   3631  O   HOH B1205      29.504  29.339  27.333  1.00  0.00      B    O  
ATOM   3632  H1  HOH B1205      30.010  29.524  26.473  1.00  0.00      B    H  
ATOM   3633  H2  HOH B1205      28.567  29.639  27.111  1.00  0.00      B    H  
ATOM   3634  O   HOH B1206       9.919  35.960  35.711  1.00  0.00      B    O  
ATOM   3635  H1  HOH B1206       9.390  35.798  34.822  1.00  0.00      B    H  
ATOM   3636  H2  HOH B1206       9.666  36.808  36.102  1.00  0.00      B    H  
ATOM   3637  O   HOH B1207      27.116  24.097  27.345  1.00  0.00      B    O  
ATOM   3638  H1  HOH B1207      26.461  24.485  26.672  1.00  0.00      B    H  
ATOM   3639  H2  HOH B1207      26.964  24.626  28.193  1.00  0.00      B    H  
ATOM   3640  O   HOH B1208      27.469   3.936   9.296  1.00  0.00      B    O  
ATOM   3641  H1  HOH B1208      28.074   3.183   9.685  1.00  0.00      B    H  
ATOM   3642  H2  HOH B1208      26.695   3.442   8.860  1.00  0.00      B    H  
ATOM   3643  O   HOH B1209      27.004  21.873  31.677  1.00  0.00      B    O  
ATOM   3644  H1  HOH B1209      26.705  20.891  31.412  1.00  0.00      B    H  
ATOM   3645  H2  HOH B1209      27.382  21.762  32.556  1.00  0.00      B    H  
ATOM   3646  O   HOH B1210      13.942   6.757  11.420  1.00  0.00      B    O  
ATOM   3647  H1  HOH B1210      14.295   7.298  10.604  1.00  0.00      B    H  
ATOM   3648  H2  HOH B1210      14.255   5.750  11.303  1.00  0.00      B    H  
ATOM   3649  O   HOH B1211       7.434  18.663   8.096  1.00  0.00      B    O  
ATOM   3650  H1  HOH B1211       7.542  19.644   8.324  1.00  0.00      B    H  
ATOM   3651  H2  HOH B1211       6.665  18.273   8.635  1.00  0.00      B    H  
ATOM   3652  O   HOH B1212       7.433   3.659  18.740  1.00  0.00      B    O  
ATOM   3653  H1  HOH B1212       7.356   3.975  17.773  1.00  0.00      B    H  
ATOM   3654  H2  HOH B1212       6.648   3.036  18.954  1.00  0.00      B    H  
ATOM   3655  O   HOH B1213      19.224  26.869  15.890  1.00  0.00      B    O  
ATOM   3656  H1  HOH B1213      18.558  27.280  15.259  1.00  0.00      B    H  
ATOM   3657  H2  HOH B1213      18.891  25.923  15.934  1.00  0.00      B    H  
ATOM   3658  O   HOH B1214       5.486  21.517   7.827  1.00  0.00      B    O  
ATOM   3659  H1  HOH B1214       5.443  22.439   7.462  1.00  0.00      B    H  
ATOM   3660  H2  HOH B1214       6.414  21.376   8.340  1.00  0.00      B    H  
ATOM   3661  O   HOH B1215       3.198  17.169  14.907  1.00  0.00      B    O  
ATOM   3662  H1  HOH B1215       3.228  16.891  13.944  1.00  0.00      B    H  
ATOM   3663  H2  HOH B1215       3.272  16.290  15.478  1.00  0.00      B    H  
ATOM   3664  O   HOH B1216      10.459  28.268  25.104  1.00  0.00      B    O  
ATOM   3665  H1  HOH B1216      10.924  27.889  25.961  1.00  0.00      B    H  
ATOM   3666  H2  HOH B1216      10.556  29.279  25.126  1.00  0.00      B    H  
ATOM   3667  O   HOH B1217      17.017   1.053   2.757  1.00  0.00      B    O  
ATOM   3668  H1  HOH B1217      16.436   0.226   2.687  1.00  0.00      B    H  
ATOM   3669  H2  HOH B1217      17.346   1.322   1.830  1.00  0.00      B    H  
ATOM   3670  O   HOH B1218      11.840  32.219  33.572  1.00  0.00      B    O  
ATOM   3671  H1  HOH B1218      11.918  33.175  33.839  1.00  0.00      B    H  
ATOM   3672  H2  HOH B1218      12.818  31.762  33.597  1.00  0.00      B    H  
ATOM   3673  O   HOH B1219      32.777  36.070   2.589  1.00  0.00      B    O  
ATOM   3674  H1  HOH B1219      32.665  36.681   3.394  1.00  0.00      B    H  
ATOM   3675  H2  HOH B1219      32.539  35.085   2.821  1.00  0.00      B    H  
ATOM   3676  O   HOH B1220       1.877  14.355  13.658  1.00  0.00      B    O  
ATOM   3677  H1  HOH B1220       2.372  13.566  14.128  1.00  0.00      B    H  
ATOM   3678  H2  HOH B1220       2.563  14.810  13.041  1.00  0.00      B    H  
ATOM   3679  O   HOH B1221       3.040  17.675   2.798  1.00  0.00      B    O  
ATOM   3680  H1  HOH B1221       2.417  17.829   1.982  1.00  0.00      B    H  
ATOM   3681  H2  HOH B1221       2.516  17.749   3.675  1.00  0.00      B    H  
ATOM   3682  O   HOH B1222       7.961   8.894   1.061  1.00  0.00      B    O  
ATOM   3683  H1  HOH B1222       8.056   8.096   0.410  1.00  0.00      B    H  
ATOM   3684  H2  HOH B1222       7.211   9.451   0.632  1.00  0.00      B    H  
ATOM   3685  O   HOH B1223      26.722  17.412  25.889  1.00  0.00      B    O  
ATOM   3686  H1  HOH B1223      27.557  17.573  25.312  1.00  0.00      B    H  
ATOM   3687  H2  HOH B1223      26.375  18.363  25.997  1.00  0.00      B    H  
ATOM   3688  O   HOH B1224      33.175  28.630  27.646  1.00  0.00      B    O  
ATOM   3689  H1  HOH B1224      32.793  28.126  28.415  1.00  0.00      B    H  
ATOM   3690  H2  HOH B1224      33.199  29.587  27.873  1.00  0.00      B    H  
ATOM   3691  O   HOH B1225       7.668  28.299  29.978  1.00  0.00      B    O  
ATOM   3692  H1  HOH B1225       6.646  28.306  29.991  1.00  0.00      B    H  
ATOM   3693  H2  HOH B1225       7.970  27.361  30.247  1.00  0.00      B    H  
ATOM   3694  O   HOH B1226       5.484   0.919  16.007  1.00  0.00      B    O  
ATOM   3695  H1  HOH B1226       6.006   0.129  16.361  1.00  0.00      B    H  
ATOM   3696  H2  HOH B1226       6.127   1.395  15.395  1.00  0.00      B    H  
ATOM   3697  O   HOH B1227      22.408   2.480  12.610  1.00  0.00      B    O  
ATOM   3698  H1  HOH B1227      23.336   2.092  12.459  1.00  0.00      B    H  
ATOM   3699  H2  HOH B1227      22.456   3.505  12.613  1.00  0.00      B    H  
ATOM   3700  O   HOH B1228      11.575   9.659  12.663  1.00  0.00      B    O  
ATOM   3701  H1  HOH B1228      11.498   9.114  11.839  1.00  0.00      B    H  
ATOM   3702  H2  HOH B1228      12.384  10.325  12.496  1.00  0.00      B    H  
ATOM   3703  O   HOH B1229      15.386  15.237  18.342  1.00  0.00      B    O  
ATOM   3704  H1  HOH B1229      15.302  15.805  19.189  1.00  0.00      B    H  
ATOM   3705  H2  HOH B1229      15.691  15.904  17.586  1.00  0.00      B    H  
ATOM   3706  O   HOH B1230       3.522   6.084  15.844  1.00  0.00      B    O  
ATOM   3707  H1  HOH B1230       3.858   6.967  16.150  1.00  0.00      B    H  
ATOM   3708  H2  HOH B1230       3.922   5.960  14.894  1.00  0.00      B    H  
ATOM   3709  O   HOH B1231      23.214  28.619  15.756  1.00  0.00      B    O  
ATOM   3710  H1  HOH B1231      22.434  28.414  15.081  1.00  0.00      B    H  
ATOM   3711  H2  HOH B1231      23.348  27.962  16.533  1.00  0.00      B    H  
ATOM   3712  O   HOH B1232       1.543  21.619  18.830  1.00  0.00      B    O  
ATOM   3713  H1  HOH B1232       2.326  21.003  18.983  1.00  0.00      B    H  
ATOM   3714  H2  HOH B1232       0.803  21.039  19.198  1.00  0.00      B    H  
ATOM   3715  O   HOH B1233      12.062  16.352   0.397  1.00  0.00      B    O  
ATOM   3716  H1  HOH B1233      11.552  15.573   0.796  1.00  0.00      B    H  
ATOM   3717  H2  HOH B1233      11.304  16.969   0.012  1.00  0.00      B    H  
ATOM   3718  O   HOH B1234       6.983  34.157  27.340  1.00  0.00      B    O  
ATOM   3719  H1  HOH B1234       7.767  34.762  27.004  1.00  0.00      B    H  
ATOM   3720  H2  HOH B1234       7.318  33.201  27.444  1.00  0.00      B    H  
ATOM   3721  O   HOH B1235      22.138  29.060  33.272  1.00  0.00      B    O  
ATOM   3722  H1  HOH B1235      22.414  28.363  33.920  1.00  0.00      B    H  
ATOM   3723  H2  HOH B1235      22.485  28.740  32.305  1.00  0.00      B    H  
ATOM   3724  O   HOH B1236      17.404  22.535  20.403  1.00  0.00      B    O  
ATOM   3725  H1  HOH B1236      17.453  21.743  19.764  1.00  0.00      B    H  
ATOM   3726  H2  HOH B1236      18.129  22.421  21.162  1.00  0.00      B    H  
ATOM   3727  O   HOH B1237      27.997  15.409  37.939  1.00  0.00      B    O  
ATOM   3728  H1  HOH B1237      28.398  16.249  38.422  1.00  0.00      B    H  
ATOM   3729  H2  HOH B1237      27.088  15.221  38.361  1.00  0.00      B    H  
ATOM   3730  O   HOH B1238      22.304   2.589  39.057  1.00  0.00      B    O  
ATOM   3731  H1  HOH B1238      22.453   3.437  39.633  1.00  0.00      B    H  
ATOM   3732  H2  HOH B1238      23.160   2.480  38.584  1.00  0.00      B    H  
ATOM   3733  O   HOH B1239      36.402   8.836  11.666  1.00  0.00      B    O  
ATOM   3734  H1  HOH B1239      36.878   9.645  11.317  1.00  0.00      B    H  
ATOM   3735  H2  HOH B1239      35.540   9.067  12.096  1.00  0.00      B    H  
ATOM   3736  O   HOH B1240      25.340  14.086  10.599  1.00  0.00      B    O  
ATOM   3737  H1  HOH B1240      25.312  13.202  10.158  1.00  0.00      B    H  
ATOM   3738  H2  HOH B1240      25.770  13.994  11.543  1.00  0.00      B    H  
ATOM   3739  O   HOH B1241      36.795  17.943  16.303  1.00  0.00      B    O  
ATOM   3740  H1  HOH B1241      36.765  16.969  16.642  1.00  0.00      B    H  
ATOM   3741  H2  HOH B1241      37.110  18.589  17.046  1.00  0.00      B    H  
ATOM   3742  O   HOH B1242      -0.097  12.495  38.727  1.00  0.00      B    O  
ATOM   3743  H1  HOH B1242       0.542  13.046  38.200  1.00  0.00      B    H  
ATOM   3744  H2  HOH B1242       0.474  11.751  39.150  1.00  0.00      B    H  
ATOM   3745  O   HOH B1243      18.460  18.334  18.245  1.00  0.00      B    O  
ATOM   3746  H1  HOH B1243      18.705  17.382  17.953  1.00  0.00      B    H  
ATOM   3747  H2  HOH B1243      19.313  18.837  18.258  1.00  0.00      B    H  
ATOM   3748  O   HOH B1244      24.253  18.729   1.401  1.00  0.00      B    O  
ATOM   3749  H1  HOH B1244      24.657  19.643   1.400  1.00  0.00      B    H  
ATOM   3750  H2  HOH B1244      24.876  18.047   1.836  1.00  0.00      B    H  
ATOM   3751  O   HOH B1245       3.828  16.935  35.202  1.00  0.00      B    O  
ATOM   3752  H1  HOH B1245       3.467  16.125  34.683  1.00  0.00      B    H  
ATOM   3753  H2  HOH B1245       4.643  17.323  34.693  1.00  0.00      B    H  
ATOM   3754  O   HOH B1246       6.002   6.105  29.483  1.00  0.00      B    O  
ATOM   3755  H1  HOH B1246       6.478   5.580  28.706  1.00  0.00      B    H  
ATOM   3756  H2  HOH B1246       6.348   5.659  30.353  1.00  0.00      B    H  
ATOM   3757  O   HOH B1247      17.391  13.259  15.576  1.00  0.00      B    O  
ATOM   3758  H1  HOH B1247      17.347  13.841  16.414  1.00  0.00      B    H  
ATOM   3759  H2  HOH B1247      16.434  12.892  15.377  1.00  0.00      B    H  
ATOM   3760  O   HOH B1248      15.759  24.539  21.184  1.00  0.00      B    O  
ATOM   3761  H1  HOH B1248      16.248  23.830  20.675  1.00  0.00      B    H  
ATOM   3762  H2  HOH B1248      16.488  25.082  21.610  1.00  0.00      B    H  
ATOM   3763  O   HOH B1249       3.920  29.153  25.323  1.00  0.00      B    O  
ATOM   3764  H1  HOH B1249       2.952  28.889  25.494  1.00  0.00      B    H  
ATOM   3765  H2  HOH B1249       4.491  28.300  25.317  1.00  0.00      B    H  
ATOM   3766  O   HOH B1250      21.614  18.334  20.029  1.00  0.00      B    O  
ATOM   3767  H1  HOH B1250      21.582  18.188  21.046  1.00  0.00      B    H  
ATOM   3768  H2  HOH B1250      22.321  17.622  19.695  1.00  0.00      B    H  
ATOM   3769  O   HOH B1251      11.268  28.725   1.718  1.00  0.00      B    O  
ATOM   3770  H1  HOH B1251      11.311  28.945   2.719  1.00  0.00      B    H  
ATOM   3771  H2  HOH B1251      10.488  28.124   1.673  1.00  0.00      B    H  
ATOM   3772  O   HOH B1252      22.211  15.207   7.607  1.00  0.00      B    O  
ATOM   3773  H1  HOH B1252      23.096  15.667   7.409  1.00  0.00      B    H  
ATOM   3774  H2  HOH B1252      22.196  14.254   7.231  1.00  0.00      B    H  
ATOM   3775  O   HOH B1253      18.522   7.682   5.406  1.00  0.00      B    O  
ATOM   3776  H1  HOH B1253      18.551   7.647   4.409  1.00  0.00      B    H  
ATOM   3777  H2  HOH B1253      18.029   6.900   5.753  1.00  0.00      B    H  
ATOM   3778  O   HOH B1254      22.055  15.327  26.445  1.00  0.00      B    O  
ATOM   3779  H1  HOH B1254      22.176  14.400  26.843  1.00  0.00      B    H  
ATOM   3780  H2  HOH B1254      22.957  15.853  26.543  1.00  0.00      B    H  
ATOM   3781  O   HOH B1255      15.280   5.909  33.189  1.00  0.00      B    O  
ATOM   3782  H1  HOH B1255      14.329   6.188  33.247  1.00  0.00      B    H  
ATOM   3783  H2  HOH B1255      15.266   4.905  32.991  1.00  0.00      B    H  
ATOM   3784  O   HOH B1256      20.889  22.499  20.002  1.00  0.00      B    O  
ATOM   3785  H1  HOH B1256      20.810  21.901  20.803  1.00  0.00      B    H  
ATOM   3786  H2  HOH B1256      21.684  23.119  20.116  1.00  0.00      B    H  
ATOM   3787  O   HOH B1257      30.489  11.293  22.000  1.00  0.00      B    O  
ATOM   3788  H1  HOH B1257      31.524  11.276  22.079  1.00  0.00      B    H  
ATOM   3789  H2  HOH B1257      30.240  11.627  21.057  1.00  0.00      B    H  
ATOM   3790  O   HOH B1258      22.547  24.904  20.790  1.00  0.00      B    O  
ATOM   3791  H1  HOH B1258      22.864  24.833  21.728  1.00  0.00      B    H  
ATOM   3792  H2  HOH B1258      23.347  25.163  20.177  1.00  0.00      B    H  
ATOM   3793  O   HOH B1259      34.790  36.701  35.651  1.00  0.00      B    O  
ATOM   3794  H1  HOH B1259      35.578  36.441  36.200  1.00  0.00      B    H  
ATOM   3795  H2  HOH B1259      34.028  36.054  35.829  1.00  0.00      B    H  
ATOM   3796  O   HOH B1260      13.677  26.711  33.171  1.00  0.00      B    O  
ATOM   3797  H1  HOH B1260      14.468  26.247  33.648  1.00  0.00      B    H  
ATOM   3798  H2  HOH B1260      14.020  27.353  32.468  1.00  0.00      B    H  
ATOM   3799  O   HOH B1261      33.765   4.702  20.220  1.00  0.00      B    O  
ATOM   3800  H1  HOH B1261      33.234   3.848  20.169  1.00  0.00      B    H  
ATOM   3801  H2  HOH B1261      33.973   4.866  21.218  1.00  0.00      B    H  
ATOM   3802  O   HOH B1262      38.636  39.017  27.537  1.00  0.00      B    O  
ATOM   3803  H1  HOH B1262      38.164  38.207  27.206  1.00  0.00      B    H  
ATOM   3804  H2  HOH B1262      38.781  39.712  26.768  1.00  0.00      B    H  
ATOM   3805  O   HOH B1263      18.874  21.257  27.338  1.00  0.00      B    O  
ATOM   3806  H1  HOH B1263      18.153  20.600  27.300  1.00  0.00      B    H  
ATOM   3807  H2  HOH B1263      19.761  20.840  27.163  1.00  0.00      B    H  
ATOM   3808  O   HOH B1264      22.701  14.073   9.884  1.00  0.00      B    O  
ATOM   3809  H1  HOH B1264      22.510  14.613   9.022  1.00  0.00      B    H  
ATOM   3810  H2  HOH B1264      23.711  14.069  10.003  1.00  0.00      B    H  
ATOM   3811  O   HOH B1265      14.204  23.754  25.540  1.00  0.00      B    O  
ATOM   3812  H1  HOH B1265      14.518  23.370  24.703  1.00  0.00      B    H  
ATOM   3813  H2  HOH B1265      13.750  23.002  26.087  1.00  0.00      B    H  
ATOM   3814  O   HOH B1266      27.570  21.479  26.605  1.00  0.00      B    O  
ATOM   3815  H1  HOH B1266      28.556  21.604  26.627  1.00  0.00      B    H  
ATOM   3816  H2  HOH B1266      27.120  22.347  26.848  1.00  0.00      B    H  
ATOM   3817  O   HOH B1267      14.855  23.900  36.772  1.00  0.00      B    O  
ATOM   3818  H1  HOH B1267      14.764  24.800  36.361  1.00  0.00      B    H  
ATOM   3819  H2  HOH B1267      15.135  23.272  36.037  1.00  0.00      B    H  
ATOM   3820  O   HOH B1268      18.121  12.958  12.107  1.00  0.00      B    O  
ATOM   3821  H1  HOH B1268      18.731  13.003  11.242  1.00  0.00      B    H  
ATOM   3822  H2  HOH B1268      18.687  13.130  12.928  1.00  0.00      B    H  
ATOM   3823  O   HOH B1269       5.886  11.105   2.473  1.00  0.00      B    O  
ATOM   3824  H1  HOH B1269       6.068  11.733   3.299  1.00  0.00      B    H  
ATOM   3825  H2  HOH B1269       5.336  10.297   2.775  1.00  0.00      B    H  
ATOM   3826  O   HOH B1270      26.240  11.595  21.389  1.00  0.00      B    O  
ATOM   3827  H1  HOH B1270      25.658  11.025  20.765  1.00  0.00      B    H  
ATOM   3828  H2  HOH B1270      27.202  11.532  21.053  1.00  0.00      B    H  
ATOM   3829  O   HOH B1271      26.079   1.377  32.018  1.00  0.00      B    O  
ATOM   3830  H1  HOH B1271      26.186   1.233  31.000  1.00  0.00      B    H  
ATOM   3831  H2  HOH B1271      25.456   0.658  32.392  1.00  0.00      B    H  
ATOM   3832  O   HOH B1272      22.065  11.733  13.096  1.00  0.00      B    O  
ATOM   3833  H1  HOH B1272      22.150  11.845  12.087  1.00  0.00      B    H  
ATOM   3834  H2  HOH B1272      21.102  11.941  13.360  1.00  0.00      B    H  
ATOM   3835  O   HOH B1273      29.136  23.875   8.702  1.00  0.00      B    O  
ATOM   3836  H1  HOH B1273      29.354  24.874   8.780  1.00  0.00      B    H  
ATOM   3837  H2  HOH B1273      29.249  23.613   7.711  1.00  0.00      B    H  
ATOM   3838  O   HOH B1274       0.170  18.771  36.641  1.00  0.00      B    O  
ATOM   3839  H1  HOH B1274       0.263  19.233  35.772  1.00  0.00      B    H  
ATOM   3840  H2  HOH B1274       0.498  17.816  36.486  1.00  0.00      B    H  
ATOM   3841  O   HOH B1275      25.951  12.079  14.993  1.00  0.00      B    O  
ATOM   3842  H1  HOH B1275      26.174  11.586  15.791  1.00  0.00      B    H  
ATOM   3843  H2  HOH B1275      26.096  11.374  14.257  1.00  0.00      B    H  
ATOM   3844  O   HOH B1276      13.387   7.559  21.242  1.00  0.00      B    O  
ATOM   3845  H1  HOH B1276      13.782   7.026  22.012  1.00  0.00      B    H  
ATOM   3846  H2  HOH B1276      12.369   7.409  21.252  1.00  0.00      B    H  
ATOM   3847  O   HOH B1277       4.310   8.042  24.674  1.00  0.00      B    O  
ATOM   3848  H1  HOH B1277       4.613   8.195  25.628  1.00  0.00      B    H  
ATOM   3849  H2  HOH B1277       4.983   8.482  24.048  1.00  0.00      B    H  
ATOM   3850  O   HOH B1278      26.713  13.830  13.082  1.00  0.00      B    O  
ATOM   3851  H1  HOH B1278      26.926  14.728  13.525  1.00  0.00      B    H  
ATOM   3852  H2  HOH B1278      26.277  13.252  13.773  1.00  0.00      B    H  
ATOM   3853  O   HOH B1279       1.916  21.239   5.653  1.00  0.00      B    O  
ATOM   3854  H1  HOH B1279       1.163  21.896   5.591  1.00  0.00      B    H  
ATOM   3855  H2  HOH B1279       2.630  21.468   4.961  1.00  0.00      B    H  
ATOM   3856  O   HOH B1280      20.671  17.879  36.860  1.00  0.00      B    O  
ATOM   3857  H1  HOH B1280      21.389  17.682  37.460  1.00  0.00      B    H  
ATOM   3858  H2  HOH B1280      19.932  17.189  37.131  1.00  0.00      B    H  
ATOM   3859  O   HOH B1281      24.527  38.668  32.902  1.00  0.00      B    O  
ATOM   3860  H1  HOH B1281      25.096  38.540  33.715  1.00  0.00      B    H  
ATOM   3861  H2  HOH B1281      24.311  37.745  32.479  1.00  0.00      B    H  
ATOM   3862  O   HOH B1282      21.228  30.248  18.429  1.00  0.00      B    O  
ATOM   3863  H1  HOH B1282      22.190  30.046  18.713  1.00  0.00      B    H  
ATOM   3864  H2  HOH B1282      20.656  30.494  19.225  1.00  0.00      B    H  
ATOM   3865  O   HOH B1283      30.112   5.566   2.402  1.00  0.00      B    O  
ATOM   3866  H1  HOH B1283      30.737   6.360   2.237  1.00  0.00      B    H  
ATOM   3867  H2  HOH B1283      29.273   5.827   1.940  1.00  0.00      B    H  
ATOM   3868  O   HOH B1284      33.123  29.953  21.524  1.00  0.00      B    O  
ATOM   3869  H1  HOH B1284      33.001  29.274  20.815  1.00  0.00      B    H  
ATOM   3870  H2  HOH B1284      33.986  30.446  21.321  1.00  0.00      B    H  
ATOM   3871  O   HOH B1285      32.628  20.919  20.239  1.00  0.00      B    O  
ATOM   3872  H1  HOH B1285      33.331  21.559  20.551  1.00  0.00      B    H  
ATOM   3873  H2  HOH B1285      31.961  21.410  19.654  1.00  0.00      B    H  
ATOM   3874  O   HOH B1286      24.865  38.563  27.821  1.00  0.00      B    O  
ATOM   3875  H1  HOH B1286      24.348  39.033  27.068  1.00  0.00      B    H  
ATOM   3876  H2  HOH B1286      25.384  37.797  27.417  1.00  0.00      B    H  
ATOM   3877  O   HOH B1287      37.451   7.759   1.699  1.00  0.00      B    O  
ATOM   3878  H1  HOH B1287      36.603   7.290   2.081  1.00  0.00      B    H  
ATOM   3879  H2  HOH B1287      38.112   7.551   2.417  1.00  0.00      B    H  
ATOM   3880  O   HOH B1288      19.476  33.952   7.772  1.00  0.00      B    O  
ATOM   3881  H1  HOH B1288      20.280  33.763   8.323  1.00  0.00      B    H  
ATOM   3882  H2  HOH B1288      18.795  34.561   8.315  1.00  0.00      B    H  
ATOM   3883  O   HOH B1289      17.252   7.219  26.252  1.00  0.00      B    O  
ATOM   3884  H1  HOH B1289      17.329   6.884  25.337  1.00  0.00      B    H  
ATOM   3885  H2  HOH B1289      16.258   7.324  26.512  1.00  0.00      B    H  
ATOM   3886  O   HOH B1290      33.772  35.853  17.885  1.00  0.00      B    O  
ATOM   3887  H1  HOH B1290      34.487  35.958  17.237  1.00  0.00      B    H  
ATOM   3888  H2  HOH B1290      33.051  36.500  17.600  1.00  0.00      B    H  
ATOM   3889  O   HOH B1291      33.457  33.748  26.910  1.00  0.00      B    O  
ATOM   3890  H1  HOH B1291      34.230  33.559  27.548  1.00  0.00      B    H  
ATOM   3891  H2  HOH B1291      32.860  32.946  26.963  1.00  0.00      B    H  
ATOM   3892  O   HOH B1292      34.454   8.926  13.786  1.00  0.00      B    O  
ATOM   3893  H1  HOH B1292      34.730   9.528  14.550  1.00  0.00      B    H  
ATOM   3894  H2  HOH B1292      33.849   8.202  14.077  1.00  0.00      B    H  
ATOM   3895  O   HOH B1293       3.618  21.937  33.920  1.00  0.00      B    O  
ATOM   3896  H1  HOH B1293       3.655  22.621  34.665  1.00  0.00      B    H  
ATOM   3897  H2  HOH B1293       4.408  22.084  33.371  1.00  0.00      B    H  
ATOM   3898  O   HOH B1294       0.489  20.957  16.500  1.00  0.00      B    O  
ATOM   3899  H1  HOH B1294       1.115  20.162  16.525  1.00  0.00      B    H  
ATOM   3900  H2  HOH B1294       0.902  21.713  16.957  1.00  0.00      B    H  
ATOM   3901  O   HOH B1295      11.800  18.684  26.494  1.00  0.00      B    O  
ATOM   3902  H1  HOH B1295      11.279  18.808  27.344  1.00  0.00      B    H  
ATOM   3903  H2  HOH B1295      11.991  17.681  26.430  1.00  0.00      B    H  
ATOM   3904  O   HOH B1296      31.929   4.212   8.518  1.00  0.00      B    O  
ATOM   3905  H1  HOH B1296      32.160   3.670   9.370  1.00  0.00      B    H  
ATOM   3906  H2  HOH B1296      31.055   4.718   8.592  1.00  0.00      B    H  
ATOM   3907  O   HOH B1297      24.500  25.535   3.652  1.00  0.00      B    O  
ATOM   3908  H1  HOH B1297      24.511  26.464   3.248  1.00  0.00      B    H  
ATOM   3909  H2  HOH B1297      23.834  25.492   4.444  1.00  0.00      B    H  
ATOM   3910  O   HOH B1298       3.990   2.703   0.465  1.00  0.00      B    O  
ATOM   3911  H1  HOH B1298       4.672   2.849  -0.251  1.00  0.00      B    H  
ATOM   3912  H2  HOH B1298       3.232   2.155   0.021  1.00  0.00      B    H  
ATOM   3913  O   HOH B1299      38.421   6.542  32.373  1.00  0.00      B    O  
ATOM   3914  H1  HOH B1299      38.836   6.379  33.293  1.00  0.00      B    H  
ATOM   3915  H2  HOH B1299      38.939   5.829  31.754  1.00  0.00      B    H  
ATOM   3916  O   HOH B1300      19.482  32.011   5.670  1.00  0.00      B    O  
ATOM   3917  H1  HOH B1300      19.672  32.800   6.286  1.00  0.00      B    H  
ATOM   3918  H2  HOH B1300      18.577  32.090   5.268  1.00  0.00      B    H  
ATOM   3919  O   HOH B1301       1.588  16.017  22.245  1.00  0.00      B    O  
ATOM   3920  H1  HOH B1301       1.417  15.122  22.756  1.00  0.00      B    H  
ATOM   3921  H2  HOH B1301       2.042  16.675  22.881  1.00  0.00      B    H  
ATOM   3922  O   HOH B1302       9.583  18.619  24.909  1.00  0.00      B    O  
ATOM   3923  H1  HOH B1302       9.422  18.233  23.992  1.00  0.00      B    H  
ATOM   3924  H2  HOH B1302      10.573  18.807  25.068  1.00  0.00      B    H  
ATOM   3925  O   HOH B1303      35.436  31.152  21.016  1.00  0.00      B    O  
ATOM   3926  H1  HOH B1303      36.273  31.358  21.573  1.00  0.00      B    H  
ATOM   3927  H2  HOH B1303      35.683  31.419  20.075  1.00  0.00      B    H  
ATOM   3928  O   HOH B1304      16.801  15.459  34.268  1.00  0.00      B    O  
ATOM   3929  H1  HOH B1304      16.255  14.760  34.653  1.00  0.00      B    H  
ATOM   3930  H2  HOH B1304      17.619  15.032  33.847  1.00  0.00      B    H  
ATOM   3931  O   HOH B1305      16.371   6.727   3.359  1.00  0.00      B    O  
ATOM   3932  H1  HOH B1305      16.584   6.052   2.627  1.00  0.00      B    H  
ATOM   3933  H2  HOH B1305      15.980   6.287   4.185  1.00  0.00      B    H  
ATOM   3934  O   HOH B1306      36.239   0.722   8.756  1.00  0.00      B    O  
ATOM   3935  H1  HOH B1306      36.193  -0.252   8.368  1.00  0.00      B    H  
ATOM   3936  H2  HOH B1306      36.191   0.607   9.771  1.00  0.00      B    H  
ATOM   3937  O   HOH B1307      28.778  13.019  11.388  1.00  0.00      B    O  
ATOM   3938  H1  HOH B1307      28.499  13.030  10.399  1.00  0.00      B    H  
ATOM   3939  H2  HOH B1307      28.041  13.290  12.015  1.00  0.00      B    H  
ATOM   3940  O   HOH B1308       1.544  15.280  30.489  1.00  0.00      B    O  
ATOM   3941  H1  HOH B1308       2.369  15.491  31.017  1.00  0.00      B    H  
ATOM   3942  H2  HOH B1308       1.095  14.568  31.128  1.00  0.00      B    H  
ATOM   3943  O   HOH B1309      39.152   4.871  11.322  1.00  0.00      B    O  
ATOM   3944  H1  HOH B1309      38.475   4.900  10.563  1.00  0.00      B    H  
ATOM   3945  H2  HOH B1309      39.002   5.758  11.881  1.00  0.00      B    H  
ATOM   3946  O   HOH B1310      16.367  36.407  12.742  1.00  0.00      B    O  
ATOM   3947  H1  HOH B1310      16.856  35.909  13.474  1.00  0.00      B    H  
ATOM   3948  H2  HOH B1310      15.533  36.793  13.202  1.00  0.00      B    H  
ATOM   3949  O   HOH B1311      25.978  18.624  11.005  1.00  0.00      B    O  
ATOM   3950  H1  HOH B1311      25.577  19.389  10.482  1.00  0.00      B    H  
ATOM   3951  H2  HOH B1311      25.333  18.398  11.674  1.00  0.00      B    H  
ATOM   3952  O   HOH B1312       7.159  21.667  38.943  1.00  0.00      B    O  
ATOM   3953  H1  HOH B1312       7.655  22.514  38.637  1.00  0.00      B    H  
ATOM   3954  H2  HOH B1312       6.292  21.726  38.527  1.00  0.00      B    H  
ATOM   3955  O   HOH B1313      18.730  21.698  12.241  1.00  0.00      B    O  
ATOM   3956  H1  HOH B1313      19.177  20.855  11.754  1.00  0.00      B    H  
ATOM   3957  H2  HOH B1313      19.481  22.266  12.597  1.00  0.00      B    H  
ATOM   3958  O   HOH B1314       5.722   8.434  30.860  1.00  0.00      B    O  
ATOM   3959  H1  HOH B1314       5.570   8.115  31.835  1.00  0.00      B    H  
ATOM   3960  H2  HOH B1314       5.670   7.647  30.232  1.00  0.00      B    H  
ATOM   3961  O   HOH B1315      36.338  23.790  24.098  1.00  0.00      B    O  
ATOM   3962  H1  HOH B1315      35.455  24.293  24.072  1.00  0.00      B    H  
ATOM   3963  H2  HOH B1315      37.051  24.480  24.029  1.00  0.00      B    H  
ATOM   3964  O   HOH B1316       0.554  16.004  34.668  1.00  0.00      B    O  
ATOM   3965  H1  HOH B1316       1.042  15.165  34.345  1.00  0.00      B    H  
ATOM   3966  H2  HOH B1316       1.069  16.781  34.250  1.00  0.00      B    H  
ATOM   3967  O   HOH B1317      30.673   0.613   7.759  1.00  0.00      B    O  
ATOM   3968  H1  HOH B1317      31.663   0.906   7.800  1.00  0.00      B    H  
ATOM   3969  H2  HOH B1317      30.160   1.430   7.399  1.00  0.00      B    H  
ATOM   3970  O   HOH B1318       0.806  25.309   9.360  1.00  0.00      B    O  
ATOM   3971  H1  HOH B1318       0.186  25.271  10.156  1.00  0.00      B    H  
ATOM   3972  H2  HOH B1318       1.415  26.068   9.449  1.00  0.00      B    H  
ATOM   3973  O   HOH B1319      25.236  11.631  23.959  1.00  0.00      B    O  
ATOM   3974  H1  HOH B1319      25.897  11.350  23.276  1.00  0.00      B    H  
ATOM   3975  H2  HOH B1319      24.284  11.412  23.591  1.00  0.00      B    H  
ATOM   3976  O   HOH B1320       2.727  37.278  22.145  1.00  0.00      B    O  
ATOM   3977  H1  HOH B1320       2.083  37.290  22.870  1.00  0.00      B    H  
ATOM   3978  H2  HOH B1320       3.630  36.924  22.559  1.00  0.00      B    H  
ATOM   3979  O   HOH B1321       1.487  32.335  12.721  1.00  0.00      B    O  
ATOM   3980  H1  HOH B1321       2.430  32.303  13.049  1.00  0.00      B    H  
ATOM   3981  H2  HOH B1321       1.585  32.525  11.721  1.00  0.00      B    H  
ATOM   3982  O   HOH B1322       6.977  24.709  18.706  1.00  0.00      B    O  
ATOM   3983  H1  HOH B1322       7.172  23.729  18.510  1.00  0.00      B    H  
ATOM   3984  H2  HOH B1322       7.553  24.960  19.538  1.00  0.00      B    H  
ATOM   3985  O   HOH B1323      13.810  16.946   2.472  1.00  0.00      B    O  
ATOM   3986  H1  HOH B1323      13.542  17.951   2.571  1.00  0.00      B    H  
ATOM   3987  H2  HOH B1323      13.289  16.598   1.643  1.00  0.00      B    H  
ATOM   3988  O   HOH B1324      28.309   0.652   0.636  1.00  0.00      B    O  
ATOM   3989  H1  HOH B1324      28.986   0.103   1.148  1.00  0.00      B    H  
ATOM   3990  H2  HOH B1324      28.492   0.484  -0.305  1.00  0.00      B    H  
ATOM   3991  O   HOH B1325       5.286   5.517  24.359  1.00  0.00      B    O  
ATOM   3992  H1  HOH B1325       5.060   6.459  24.252  1.00  0.00      B    H  
ATOM   3993  H2  HOH B1325       5.674   5.208  23.434  1.00  0.00      B    H  
ATOM   3994  O   HOH B1326      13.834  10.918  12.232  1.00  0.00      B    O  
ATOM   3995  H1  HOH B1326      14.212  11.798  11.869  1.00  0.00      B    H  
ATOM   3996  H2  HOH B1326      14.556  10.214  12.158  1.00  0.00      B    H  
ATOM   3997  O   HOH B1327      13.563  16.959  37.112  1.00  0.00      B    O  
ATOM   3998  H1  HOH B1327      13.095  16.812  38.029  1.00  0.00      B    H  
ATOM   3999  H2  HOH B1327      13.930  17.891  37.106  1.00  0.00      B    H  
ATOM   4000  O   HOH B1328      36.092  29.078  18.277  1.00  0.00      B    O  
ATOM   4001  H1  HOH B1328      35.692  28.325  17.738  1.00  0.00      B    H  
ATOM   4002  H2  HOH B1328      35.428  29.802  18.311  1.00  0.00      B    H  
ATOM   4003  O   HOH B1329       0.602  10.248  19.567  1.00  0.00      B    O  
ATOM   4004  H1  HOH B1329       0.950   9.464  18.987  1.00  0.00      B    H  
ATOM   4005  H2  HOH B1329       0.026  10.865  19.028  1.00  0.00      B    H  
ATOM   4006  O   HOH B1330      31.726  33.532  15.994  1.00  0.00      B    O  
ATOM   4007  H1  HOH B1330      32.148  33.568  16.921  1.00  0.00      B    H  
ATOM   4008  H2  HOH B1330      30.983  34.248  15.955  1.00  0.00      B    H  
ATOM   4009  O   HOH B1331      32.838  33.445   8.183  1.00  0.00      B    O  
ATOM   4010  H1  HOH B1331      33.487  33.702   7.462  1.00  0.00      B    H  
ATOM   4011  H2  HOH B1331      32.804  34.239   8.799  1.00  0.00      B    H  
ATOM   4012  O   HOH B1332      12.680  16.781   6.817  1.00  0.00      B    O  
ATOM   4013  H1  HOH B1332      12.718  15.736   6.724  1.00  0.00      B    H  
ATOM   4014  H2  HOH B1332      11.885  17.053   7.398  1.00  0.00      B    H  
ATOM   4015  O   HOH B1333      31.099   2.312  30.845  1.00  0.00      B    O  
ATOM   4016  H1  HOH B1333      30.408   1.716  31.321  1.00  0.00      B    H  
ATOM   4017  H2  HOH B1333      31.042   3.220  31.301  1.00  0.00      B    H  
ATOM   4018  O   HOH B1334      10.645  30.360  21.831  1.00  0.00      B    O  
ATOM   4019  H1  HOH B1334      11.068  29.540  21.563  1.00  0.00      B    H  
ATOM   4020  H2  HOH B1334      10.789  30.396  22.821  1.00  0.00      B    H  
ATOM   4021  O   HOH B1335       1.689   9.700   4.630  1.00  0.00      B    O  
ATOM   4022  H1  HOH B1335       1.280   9.127   3.890  1.00  0.00      B    H  
ATOM   4023  H2  HOH B1335       2.631   9.278   4.835  1.00  0.00      B    H  
ATOM   4024  O   HOH B1336       6.628  32.029  14.023  1.00  0.00      B    O  
ATOM   4025  H1  HOH B1336       6.455  32.308  14.947  1.00  0.00      B    H  
ATOM   4026  H2  HOH B1336       7.263  31.249  14.038  1.00  0.00      B    H  
ATOM   4027  O   HOH B1337      37.051  11.470  10.533  1.00  0.00      B    O  
ATOM   4028  H1  HOH B1337      36.295  12.077  10.716  1.00  0.00      B    H  
ATOM   4029  H2  HOH B1337      36.940  11.158   9.598  1.00  0.00      B    H  
ATOM   4030  O   HOH B1338      29.774  24.974  26.177  1.00  0.00      B    O  
ATOM   4031  H1  HOH B1338      29.814  25.764  26.829  1.00  0.00      B    H  
ATOM   4032  H2  HOH B1338      28.930  24.446  26.488  1.00  0.00      B    H  
ATOM   4033  O   HOH B1339      34.615  23.419  34.918  1.00  0.00      B    O  
ATOM   4034  H1  HOH B1339      35.264  22.780  35.406  1.00  0.00      B    H  
ATOM   4035  H2  HOH B1339      33.680  23.079  35.147  1.00  0.00      B    H  
ATOM   4036  O   HOH B1340       9.636  24.824   0.538  1.00  0.00      B    O  
ATOM   4037  H1  HOH B1340      10.555  24.565   0.755  1.00  0.00      B    H  
ATOM   4038  H2  HOH B1340       9.290  24.291  -0.236  1.00  0.00      B    H  
ATOM   4039  O   HOH B1341      18.475   3.650   0.386  1.00  0.00      B    O  
ATOM   4040  H1  HOH B1341      19.303   3.831  -0.221  1.00  0.00      B    H  
ATOM   4041  H2  HOH B1341      18.016   2.709   0.127  1.00  0.00      B    H  
ATOM   4042  O   HOH B1342      30.485   8.673  15.897  1.00  0.00      B    O  
ATOM   4043  H1  HOH B1342      29.616   9.118  16.212  1.00  0.00      B    H  
ATOM   4044  H2  HOH B1342      30.379   8.645  14.892  1.00  0.00      B    H  
ATOM   4045  O   HOH B1343       3.797  15.174  11.710  1.00  0.00      B    O  
ATOM   4046  H1  HOH B1343       4.759  14.870  11.770  1.00  0.00      B    H  
ATOM   4047  H2  HOH B1343       3.274  14.459  11.141  1.00  0.00      B    H  
ATOM   4048  O   HOH B1344      31.583   2.514  20.029  1.00  0.00      B    O  
ATOM   4049  H1  HOH B1344      31.952   2.099  20.865  1.00  0.00      B    H  
ATOM   4050  H2  HOH B1344      31.263   1.780  19.392  1.00  0.00      B    H  
ATOM   4051  O   HOH B1345      17.714   1.023  39.288  1.00  0.00      B    O  
ATOM   4052  H1  HOH B1345      17.039   0.367  38.879  1.00  0.00      B    H  
ATOM   4053  H2  HOH B1345      18.594   0.905  38.820  1.00  0.00      B    H  
ATOM   4054  O   HOH B1346      20.715   4.385  30.911  1.00  0.00      B    O  
ATOM   4055  H1  HOH B1346      21.120   3.849  30.105  1.00  0.00      B    H  
ATOM   4056  H2  HOH B1346      20.914   5.334  30.739  1.00  0.00      B    H  
ATOM   4057  O   HOH B1347      36.252  23.405   4.648  1.00  0.00      B    O  
ATOM   4058  H1  HOH B1347      36.807  22.949   5.338  1.00  0.00      B    H  
ATOM   4059  H2  HOH B1347      36.092  24.368   4.948  1.00  0.00      B    H  
ATOM   4060  O   HOH B1348      29.352  24.340  14.732  1.00  0.00      B    O  
ATOM   4061  H1  HOH B1348      29.787  24.077  13.861  1.00  0.00      B    H  
ATOM   4062  H2  HOH B1348      30.109  24.767  15.263  1.00  0.00      B    H  
ATOM   4063  O   HOH B1349      17.457  38.235  34.968  1.00  0.00      B    O  
ATOM   4064  H1  HOH B1349      17.240  38.997  34.370  1.00  0.00      B    H  
ATOM   4065  H2  HOH B1349      17.266  37.364  34.454  1.00  0.00      B    H  
ATOM   4066  O   HOH B1350      27.071  38.712  18.650  1.00  0.00      B    O  
ATOM   4067  H1  HOH B1350      27.376  39.234  17.788  1.00  0.00      B    H  
ATOM   4068  H2  HOH B1350      27.682  37.929  18.731  1.00  0.00      B    H  
ATOM   4069  O   HOH B1351       9.966  15.502  29.392  1.00  0.00      B    O  
ATOM   4070  H1  HOH B1351      10.788  15.405  28.762  1.00  0.00      B    H  
ATOM   4071  H2  HOH B1351       9.103  14.993  29.034  1.00  0.00      B    H  
ATOM   4072  O   HOH B1352      16.933   9.413  33.547  1.00  0.00      B    O  
ATOM   4073  H1  HOH B1352      16.184  10.006  33.888  1.00  0.00      B    H  
ATOM   4074  H2  HOH B1352      16.980   8.606  34.155  1.00  0.00      B    H  
ATOM   4075  O   HOH B1353      14.695  28.339  10.396  1.00  0.00      B    O  
ATOM   4076  H1  HOH B1353      14.154  28.445   9.558  1.00  0.00      B    H  
ATOM   4077  H2  HOH B1353      14.212  27.706  11.040  1.00  0.00      B    H  
ATOM   4078  O   HOH B1354       2.485   1.491  30.124  1.00  0.00      B    O  
ATOM   4079  H1  HOH B1354       3.407   1.650  29.727  1.00  0.00      B    H  
ATOM   4080  H2  HOH B1354       2.226   0.599  29.713  1.00  0.00      B    H  
ATOM   4081  O   HOH B1355      27.812   6.924   1.974  1.00  0.00      B    O  
ATOM   4082  H1  HOH B1355      26.941   6.725   2.476  1.00  0.00      B    H  
ATOM   4083  H2  HOH B1355      28.110   7.842   2.140  1.00  0.00      B    H  
ATOM   4084  O   HOH B1356      20.489  12.579   1.096  1.00  0.00      B    O  
ATOM   4085  H1  HOH B1356      20.278  12.385   0.108  1.00  0.00      B    H  
ATOM   4086  H2  HOH B1356      19.808  12.135   1.702  1.00  0.00      B    H  
ATOM   4087  O   HOH B1357      15.025   7.992  13.622  1.00  0.00      B    O  
ATOM   4088  H1  HOH B1357      14.359   7.687  12.932  1.00  0.00      B    H  
ATOM   4089  H2  HOH B1357      14.985   7.275  14.299  1.00  0.00      B    H  
ATOM   4090  O   HOH B1358      27.327   4.033  19.424  1.00  0.00      B    O  
ATOM   4091  H1  HOH B1358      27.531   3.953  18.448  1.00  0.00      B    H  
ATOM   4092  H2  HOH B1358      26.753   3.232  19.721  1.00  0.00      B    H  
ATOM   4093  O   HOH B1359      22.836   5.219   8.505  1.00  0.00      B    O  
ATOM   4094  H1  HOH B1359      22.571   4.964   7.576  1.00  0.00      B    H  
ATOM   4095  H2  HOH B1359      23.667   4.752   8.760  1.00  0.00      B    H  
ATOM   4096  O   HOH B1360      21.440  38.523  23.976  1.00  0.00      B    O  
ATOM   4097  H1  HOH B1360      20.754  39.293  24.139  1.00  0.00      B    H  
ATOM   4098  H2  HOH B1360      21.831  38.688  23.042  1.00  0.00      B    H  
ATOM   4099  O   HOH B1361      33.277  17.391   4.345  1.00  0.00      B    O  
ATOM   4100  H1  HOH B1361      32.731  16.997   5.103  1.00  0.00      B    H  
ATOM   4101  H2  HOH B1361      33.943  16.651   4.145  1.00  0.00      B    H  
ATOM   4102  O   HOH B1362      14.470  21.930   8.363  1.00  0.00      B    O  
ATOM   4103  H1  HOH B1362      15.099  21.071   8.427  1.00  0.00      B    H  
ATOM   4104  H2  HOH B1362      15.087  22.704   8.291  1.00  0.00      B    H  
ATOM   4105  O   HOH B1363      32.573  25.141  18.700  1.00  0.00      B    O  
ATOM   4106  H1  HOH B1363      33.385  24.959  19.315  1.00  0.00      B    H  
ATOM   4107  H2  HOH B1363      32.011  25.883  19.023  1.00  0.00      B    H  
ATOM   4108  O   HOH B1364       6.468  24.359  29.756  1.00  0.00      B    O  
ATOM   4109  H1  HOH B1364       6.296  24.925  28.870  1.00  0.00      B    H  
ATOM   4110  H2  HOH B1364       5.692  24.548  30.373  1.00  0.00      B    H  
ATOM   4111  O   HOH B1365      17.018   7.119  34.944  1.00  0.00      B    O  
ATOM   4112  H1  HOH B1365      17.906   6.619  34.762  1.00  0.00      B    H  
ATOM   4113  H2  HOH B1365      16.291   6.695  34.328  1.00  0.00      B    H  
ATOM   4114  O   HOH B1366      17.359  32.495   4.245  1.00  0.00      B    O  
ATOM   4115  H1  HOH B1366      17.382  33.498   3.988  1.00  0.00      B    H  
ATOM   4116  H2  HOH B1366      16.405  32.305   4.462  1.00  0.00      B    H  
ATOM   4117  O   HOH B1367      36.713  35.379  33.555  1.00  0.00      B    O  
ATOM   4118  H1  HOH B1367      36.936  35.019  34.510  1.00  0.00      B    H  
ATOM   4119  H2  HOH B1367      35.905  35.931  33.547  1.00  0.00      B    H  
ATOM   4120  O   HOH B1368      16.652  12.438  22.031  1.00  0.00      B    O  
ATOM   4121  H1  HOH B1368      16.660  13.253  22.587  1.00  0.00      B    H  
ATOM   4122  H2  HOH B1368      17.513  12.497  21.396  1.00  0.00      B    H  
ATOM   4123  O   HOH B1369       7.295  28.795  35.480  1.00  0.00      B    O  
ATOM   4124  H1  HOH B1369       8.190  28.597  35.001  1.00  0.00      B    H  
ATOM   4125  H2  HOH B1369       7.232  28.253  36.274  1.00  0.00      B    H  
ATOM   4126  O   HOH B1370       9.297  17.988  30.818  1.00  0.00      B    O  
ATOM   4127  H1  HOH B1370       9.403  18.728  30.127  1.00  0.00      B    H  
ATOM   4128  H2  HOH B1370       9.613  17.132  30.417  1.00  0.00      B    H  
ATOM   4129  O   HOH B1371      21.827  15.010  12.391  1.00  0.00      B    O  
ATOM   4130  H1  HOH B1371      22.163  14.642  11.556  1.00  0.00      B    H  
ATOM   4131  H2  HOH B1371      21.946  14.329  13.128  1.00  0.00      B    H  
ATOM   4132  O   HOH B1372      11.685   3.734  35.458  1.00  0.00      B    O  
ATOM   4133  H1  HOH B1372      12.217   4.429  35.970  1.00  0.00      B    H  
ATOM   4134  H2  HOH B1372      10.805   3.702  36.062  1.00  0.00      B    H  
ATOM   4135  O   HOH B1373      26.049  15.046  26.674  1.00  0.00      B    O  
ATOM   4136  H1  HOH B1373      26.695  14.309  26.639  1.00  0.00      B    H  
ATOM   4137  H2  HOH B1373      26.497  15.929  26.429  1.00  0.00      B    H  
ATOM   4138  O   HOH B1374      29.210  35.984  29.658  1.00  0.00      B    O  
ATOM   4139  H1  HOH B1374      30.009  36.118  29.084  1.00  0.00      B    H  
ATOM   4140  H2  HOH B1374      28.715  35.207  29.201  1.00  0.00      B    H  
ATOM   4141  O   HOH B1375      19.953  16.937  34.169  1.00  0.00      B    O  
ATOM   4142  H1  HOH B1375      19.610  15.982  34.325  1.00  0.00      B    H  
ATOM   4143  H2  HOH B1375      20.415  17.291  35.057  1.00  0.00      B    H  
ATOM   4144  O   HOH B1376      31.483  32.055  13.843  1.00  0.00      B    O  
ATOM   4145  H1  HOH B1376      31.758  32.503  12.955  1.00  0.00      B    H  
ATOM   4146  H2  HOH B1376      31.654  32.730  14.576  1.00  0.00      B    H  
ATOM   4147  O   HOH B1377      39.005  22.945  30.157  1.00  0.00      B    O  
ATOM   4148  H1  HOH B1377      39.395  22.833  29.221  1.00  0.00      B    H  
ATOM   4149  H2  HOH B1377      38.647  22.006  30.386  1.00  0.00      B    H  
ATOM   4150  O   HOH B1378      35.048   8.107  30.607  1.00  0.00      B    O  
ATOM   4151  H1  HOH B1378      35.828   8.811  30.524  1.00  0.00      B    H  
ATOM   4152  H2  HOH B1378      35.348   7.189  30.147  1.00  0.00      B    H  
ATOM   4153  O   HOH B1379      25.379  13.282  34.263  1.00  0.00      B    O  
ATOM   4154  H1  HOH B1379      25.103  12.322  34.459  1.00  0.00      B    H  
ATOM   4155  H2  HOH B1379      24.999  13.890  34.974  1.00  0.00      B    H  
ATOM   4156  O   HOH B1380      29.414  35.009   7.681  1.00  0.00      B    O  
ATOM   4157  H1  HOH B1380      29.507  35.071   6.658  1.00  0.00      B    H  
ATOM   4158  H2  HOH B1380      30.328  35.081   8.125  1.00  0.00      B    H  
ATOM   4159  O   HOH B1381      22.045  31.679  32.647  1.00  0.00      B    O  
ATOM   4160  H1  HOH B1381      22.582  32.244  33.318  1.00  0.00      B    H  
ATOM   4161  H2  HOH B1381      22.207  30.692  32.862  1.00  0.00      B    H  
ATOM   4162  O   HOH B1382       2.264   1.259  38.205  1.00  0.00      B    O  
ATOM   4163  H1  HOH B1382       1.190   1.216  38.174  1.00  0.00      B    H  
ATOM   4164  H2  HOH B1382       2.545   0.293  38.065  1.00  0.00      B    H  
ATOM   4165  O   HOH B1383       1.494   8.121  18.421  1.00  0.00      B    O  
ATOM   4166  H1  HOH B1383       1.199   7.354  18.989  1.00  0.00      B    H  
ATOM   4167  H2  HOH B1383       1.326   7.942  17.472  1.00  0.00      B    H  
ATOM   4168  O   HOH B1384       9.783  17.382  22.295  1.00  0.00      B    O  
ATOM   4169  H1  HOH B1384       9.138  16.911  21.591  1.00  0.00      B    H  
ATOM   4170  H2  HOH B1384      10.428  16.677  22.629  1.00  0.00      B    H  
ATOM   4171  O   HOH B1385      18.945   5.437  27.600  1.00  0.00      B    O  
ATOM   4172  H1  HOH B1385      18.533   5.080  28.468  1.00  0.00      B    H  
ATOM   4173  H2  HOH B1385      18.216   5.975  27.128  1.00  0.00      B    H  
ATOM   4174  O   HOH B1386       9.921  17.459   8.177  1.00  0.00      B    O  
ATOM   4175  H1  HOH B1386       9.078  18.094   8.119  1.00  0.00      B    H  
ATOM   4176  H2  HOH B1386       9.622  16.484   8.299  1.00  0.00      B    H  
ATOM   4177  O   HOH B1387       2.183   0.689  34.735  1.00  0.00      B    O  
ATOM   4178  H1  HOH B1387       3.030   0.120  34.631  1.00  0.00      B    H  
ATOM   4179  H2  HOH B1387       2.314   1.309  35.520  1.00  0.00      B    H  
ATOM   4180  O   HOH B1388       3.117   6.405  13.028  1.00  0.00      B    O  
ATOM   4181  H1  HOH B1388       3.516   6.987  12.210  1.00  0.00      B    H  
ATOM   4182  H2  HOH B1388       2.139   6.611  12.996  1.00  0.00      B    H  
ATOM   4183  O   HOH B1389      21.493  10.376  15.725  1.00  0.00      B    O  
ATOM   4184  H1  HOH B1389      21.508   9.998  14.829  1.00  0.00      B    H  
ATOM   4185  H2  HOH B1389      21.961  11.307  15.708  1.00  0.00      B    H  
ATOM   4186  O   HOH B1390      26.850  20.720   2.786  1.00  0.00      B    O  
ATOM   4187  H1  HOH B1390      27.053  21.375   3.543  1.00  0.00      B    H  
ATOM   4188  H2  HOH B1390      27.550  19.987   2.731  1.00  0.00      B    H  
ATOM   4189  O   HOH B1391      33.196  29.885  13.949  1.00  0.00      B    O  
ATOM   4190  H1  HOH B1391      32.506  30.709  14.088  1.00  0.00      B    H  
ATOM   4191  H2  HOH B1391      32.713  29.012  13.893  1.00  0.00      B    H  
ATOM   4192  O   HOH B1392       2.576   3.611  16.599  1.00  0.00      B    O  
ATOM   4193  H1  HOH B1392       1.552   3.667  16.696  1.00  0.00      B    H  
ATOM   4194  H2  HOH B1392       2.904   4.410  16.037  1.00  0.00      B    H  
ATOM   4195  O   HOH B1393      24.798  23.609  31.126  1.00  0.00      B    O  
ATOM   4196  H1  HOH B1393      25.685  23.137  30.862  1.00  0.00      B    H  
ATOM   4197  H2  HOH B1393      24.378  23.025  31.834  1.00  0.00      B    H  
ATOM   4198  O   HOH B1394      18.287  26.409   2.714  1.00  0.00      B    O  
ATOM   4199  H1  HOH B1394      18.247  27.244   3.303  1.00  0.00      B    H  
ATOM   4200  H2  HOH B1394      19.264  26.161   2.574  1.00  0.00      B    H  
ATOM   4201  O   HOH B1395      16.110  16.273   3.740  1.00  0.00      B    O  
ATOM   4202  H1  HOH B1395      15.184  16.443   3.404  1.00  0.00      B    H  
ATOM   4203  H2  HOH B1395      16.195  16.549   4.697  1.00  0.00      B    H  
ATOM   4204  O   HOH B1396       9.620  16.179  17.895  1.00  0.00      B    O  
ATOM   4205  H1  HOH B1396      10.475  16.651  18.019  1.00  0.00      B    H  
ATOM   4206  H2  HOH B1396       9.596  15.396  18.542  1.00  0.00      B    H  
ATOM   4207  O   HOH B1397      19.836  12.498  14.559  1.00  0.00      B    O  
ATOM   4208  H1  HOH B1397      20.271  11.705  15.055  1.00  0.00      B    H  
ATOM   4209  H2  HOH B1397      18.933  12.722  15.067  1.00  0.00      B    H  
ATOM   4210  O   HOH B1398      17.400  24.206  25.462  1.00  0.00      B    O  
ATOM   4211  H1  HOH B1398      16.438  24.129  25.803  1.00  0.00      B    H  
ATOM   4212  H2  HOH B1398      17.737  23.294  25.092  1.00  0.00      B    H  
ATOM   4213  O   HOH B1399      25.953  28.997  15.672  1.00  0.00      B    O  
ATOM   4214  H1  HOH B1399      25.045  28.712  16.024  1.00  0.00      B    H  
ATOM   4215  H2  HOH B1399      25.983  30.023  15.462  1.00  0.00      B    H  
ATOM   4216  O   HOH B1400       3.939   4.336  19.040  1.00  0.00      B    O  
ATOM   4217  H1  HOH B1400       3.579   4.378  18.092  1.00  0.00      B    H  
ATOM   4218  H2  HOH B1400       4.301   3.396  19.151  1.00  0.00      B    H  
ATOM   4219  O   HOH B1401      26.714  12.770   6.253  1.00  0.00      B    O  
ATOM   4220  H1  HOH B1401      26.307  12.503   5.335  1.00  0.00      B    H  
ATOM   4221  H2  HOH B1401      26.241  13.548   6.490  1.00  0.00      B    H  
ATOM   4222  O   HOH B1402      16.295  16.003  37.851  1.00  0.00      B    O  
ATOM   4223  H1  HOH B1402      15.390  16.272  37.445  1.00  0.00      B    H  
ATOM   4224  H2  HOH B1402      16.324  16.411  38.777  1.00  0.00      B    H  
ATOM   4225  O   HOH B1403      13.129  35.606  24.326  1.00  0.00      B    O  
ATOM   4226  H1  HOH B1403      12.194  35.281  24.611  1.00  0.00      B    H  
ATOM   4227  H2  HOH B1403      13.775  34.814  24.528  1.00  0.00      B    H  
ATOM   4228  O   HOH B1404      34.828  33.392  29.232  1.00  0.00      B    O  
ATOM   4229  H1  HOH B1404      35.091  33.653  30.192  1.00  0.00      B    H  
ATOM   4230  H2  HOH B1404      34.384  32.431  29.183  1.00  0.00      B    H  
ATOM   4231  O   HOH B1405       0.533  22.570  27.531  1.00  0.00      B    O  
ATOM   4232  H1  HOH B1405       0.745  22.989  26.651  1.00  0.00      B    H  
ATOM   4233  H2  HOH B1405      -0.135  21.850  27.272  1.00  0.00      B    H  
ATOM   4234  O   HOH B1406      13.803  17.075  10.743  1.00  0.00      B    O  
ATOM   4235  H1  HOH B1406      13.962  16.522  11.568  1.00  0.00      B    H  
ATOM   4236  H2  HOH B1406      12.843  17.394  10.897  1.00  0.00      B    H  
ATOM   4237  O   HOH B1407      29.898   5.324  32.991  1.00  0.00      B    O  
ATOM   4238  H1  HOH B1407      29.167   5.844  33.388  1.00  0.00      B    H  
ATOM   4239  H2  HOH B1407      30.193   5.766  32.150  1.00  0.00      B    H  
ATOM   4240  O   HOH B1408      35.009  20.845  16.882  1.00  0.00      B    O  
ATOM   4241  H1  HOH B1408      34.377  21.601  16.717  1.00  0.00      B    H  
ATOM   4242  H2  HOH B1408      35.800  20.915  16.265  1.00  0.00      B    H  
ATOM   4243  O   HOH B1409      22.986   0.405  30.362  1.00  0.00      B    O  
ATOM   4244  H1  HOH B1409      23.782   0.288  29.777  1.00  0.00      B    H  
ATOM   4245  H2  HOH B1409      23.354   0.476  31.266  1.00  0.00      B    H  
ATOM   4246  O   HOH B1410       7.267  16.617  25.887  1.00  0.00      B    O  
ATOM   4247  H1  HOH B1410       8.061  17.161  25.766  1.00  0.00      B    H  
ATOM   4248  H2  HOH B1410       7.592  15.630  25.934  1.00  0.00      B    H  
ATOM   4249  O   HOH B1411      10.324  30.095  32.355  1.00  0.00      B    O  
ATOM   4250  H1  HOH B1411      10.817  30.885  32.715  1.00  0.00      B    H  
ATOM   4251  H2  HOH B1411      10.901  29.575  31.722  1.00  0.00      B    H  
ATOM   4252  O   HOH B1412      21.454  27.405  13.873  1.00  0.00      B    O  
ATOM   4253  H1  HOH B1412      22.266  27.298  13.272  1.00  0.00      B    H  
ATOM   4254  H2  HOH B1412      20.847  28.129  13.507  1.00  0.00      B    H  
ATOM   4255  O   HOH B1413      30.585  27.492  20.109  1.00  0.00      B    O  
ATOM   4256  H1  HOH B1413      30.971  28.103  19.464  1.00  0.00      B    H  
ATOM   4257  H2  HOH B1413      31.011  27.650  20.967  1.00  0.00      B    H  
ATOM   4258  O   HOH B1414      20.963  17.980  25.471  1.00  0.00      B    O  
ATOM   4259  H1  HOH B1414      21.376  17.054  25.597  1.00  0.00      B    H  
ATOM   4260  H2  HOH B1414      21.025  18.509  26.372  1.00  0.00      B    H  
ATOM   4261  O   HOH B1415       5.185  36.885   9.307  1.00  0.00      B    O  
ATOM   4262  H1  HOH B1415       4.644  36.105   9.602  1.00  0.00      B    H  
ATOM   4263  H2  HOH B1415       6.081  36.847   9.781  1.00  0.00      B    H  
ATOM   4264  O   HOH B1416      27.880  30.210  22.338  1.00  0.00      B    O  
ATOM   4265  H1  HOH B1416      28.187  29.425  22.961  1.00  0.00      B    H  
ATOM   4266  H2  HOH B1416      28.608  30.944  22.395  1.00  0.00      B    H  
ATOM   4267  O   HOH B1417      28.783   9.943  23.825  1.00  0.00      B    O  
ATOM   4268  H1  HOH B1417      28.340   9.363  23.100  1.00  0.00      B    H  
ATOM   4269  H2  HOH B1417      29.470  10.512  23.344  1.00  0.00      B    H  
ATOM   4270  O   HOH B1418      16.683  13.110   4.534  1.00  0.00      B    O  
ATOM   4271  H1  HOH B1418      16.618  13.199   5.548  1.00  0.00      B    H  
ATOM   4272  H2  HOH B1418      15.722  12.996   4.119  1.00  0.00      B    H  
ATOM   4273  O   HOH B1419      37.514   3.685  25.156  1.00  0.00      B    O  
ATOM   4274  H1  HOH B1419      36.666   3.301  25.609  1.00  0.00      B    H  
ATOM   4275  H2  HOH B1419      37.271   4.021  24.196  1.00  0.00      B    H  
ATOM   4276  O   HOH B1420      25.495  37.078   3.039  1.00  0.00      B    O  
ATOM   4277  H1  HOH B1420      26.077  36.269   2.881  1.00  0.00      B    H  
ATOM   4278  H2  HOH B1420      25.706  37.345   3.980  1.00  0.00      B    H  
ATOM   4279  O   HOH B1421      23.316  25.490  10.008  1.00  0.00      B    O  
ATOM   4280  H1  HOH B1421      22.561  24.896  10.225  1.00  0.00      B    H  
ATOM   4281  H2  HOH B1421      23.360  26.191  10.801  1.00  0.00      B    H  
ATOM   4282  O   HOH B1422      16.556   3.914  14.041  1.00  0.00      B    O  
ATOM   4283  H1  HOH B1422      17.480   3.651  13.756  1.00  0.00      B    H  
ATOM   4284  H2  HOH B1422      16.219   3.223  14.705  1.00  0.00      B    H  
ATOM   4285  O   HOH B1423      12.979  36.262   1.540  1.00  0.00      B    O  
ATOM   4286  H1  HOH B1423      13.082  37.291   1.557  1.00  0.00      B    H  
ATOM   4287  H2  HOH B1423      12.549  36.053   0.668  1.00  0.00      B    H  
ATOM   4288  O   HOH B1424       4.872  22.561  17.254  1.00  0.00      B    O  
ATOM   4289  H1  HOH B1424       4.273  23.185  16.768  1.00  0.00      B    H  
ATOM   4290  H2  HOH B1424       4.925  21.703  16.771  1.00  0.00      B    H  
ATOM   4291  O   HOH B1425      30.129  17.855   7.692  1.00  0.00      B    O  
ATOM   4292  H1  HOH B1425      29.853  18.789   7.486  1.00  0.00      B    H  
ATOM   4293  H2  HOH B1425      30.448  17.824   8.647  1.00  0.00      B    H  
ATOM   4294  O   HOH B1426      11.910  27.586  37.954  1.00  0.00      B    O  
ATOM   4295  H1  HOH B1426      11.837  26.982  38.738  1.00  0.00      B    H  
ATOM   4296  H2  HOH B1426      11.002  28.071  37.857  1.00  0.00      B    H  
ATOM   4297  O   HOH B1427       3.270   1.087   5.538  1.00  0.00      B    O  
ATOM   4298  H1  HOH B1427       2.891   0.299   5.025  1.00  0.00      B    H  
ATOM   4299  H2  HOH B1427       4.233   0.914   5.658  1.00  0.00      B    H  
ATOM   4300  O   HOH B1428      21.145  17.552  15.745  1.00  0.00      B    O  
ATOM   4301  H1  HOH B1428      20.676  17.629  14.872  1.00  0.00      B    H  
ATOM   4302  H2  HOH B1428      22.171  17.299  15.510  1.00  0.00      B    H  
ATOM   4303  O   HOH B1429      33.563  32.891  33.532  1.00  0.00      B    O  
ATOM   4304  H1  HOH B1429      32.618  32.670  33.183  1.00  0.00      B    H  
ATOM   4305  H2  HOH B1429      33.396  33.550  34.243  1.00  0.00      B    H  
ATOM   4306  O   HOH B1430      17.409  37.398  24.617  1.00  0.00      B    O  
ATOM   4307  H1  HOH B1430      17.006  37.949  25.338  1.00  0.00      B    H  
ATOM   4308  H2  HOH B1430      18.320  37.139  24.967  1.00  0.00      B    H  
ATOM   4309  O   HOH B1431       7.588   1.750  21.764  1.00  0.00      B    O  
ATOM   4310  H1  HOH B1431       6.657   1.602  22.105  1.00  0.00      B    H  
ATOM   4311  H2  HOH B1431       7.616   1.616  20.758  1.00  0.00      B    H  
ATOM   4312  O   HOH B1432      24.025  28.180   3.118  1.00  0.00      B    O  
ATOM   4313  H1  HOH B1432      23.144  28.382   2.701  1.00  0.00      B    H  
ATOM   4314  H2  HOH B1432      24.167  28.934   3.862  1.00  0.00      B    H  
ATOM   4315  O   HOH B1433      28.319   0.999  37.112  1.00  0.00      B    O  
ATOM   4316  H1  HOH B1433      29.258   1.456  37.218  1.00  0.00      B    H  
ATOM   4317  H2  HOH B1433      27.855   1.366  36.320  1.00  0.00      B    H  
ATOM   4318  O   HOH B1434      28.654  11.173  13.599  1.00  0.00      B    O  
ATOM   4319  H1  HOH B1434      27.800  10.708  13.399  1.00  0.00      B    H  
ATOM   4320  H2  HOH B1434      28.943  11.696  12.762  1.00  0.00      B    H  
ATOM   4321  O   HOH B1435      33.687  14.940  32.264  1.00  0.00      B    O  
ATOM   4322  H1  HOH B1435      34.667  15.163  32.176  1.00  0.00      B    H  
ATOM   4323  H2  HOH B1435      33.293  15.426  33.031  1.00  0.00      B    H  
ATOM   4324  O   HOH B1436      37.760  35.640   7.811  1.00  0.00      B    O  
ATOM   4325  H1  HOH B1436      37.503  35.373   8.735  1.00  0.00      B    H  
ATOM   4326  H2  HOH B1436      37.802  34.769   7.237  1.00  0.00      B    H  
ATOM   4327  O   HOH B1437      15.152  13.673   2.221  1.00  0.00      B    O  
ATOM   4328  H1  HOH B1437      15.581  12.952   1.678  1.00  0.00      B    H  
ATOM   4329  H2  HOH B1437      15.878  14.279   2.597  1.00  0.00      B    H  
ATOM   4330  O   HOH B1438      35.366  36.402   1.533  1.00  0.00      B    O  
ATOM   4331  H1  HOH B1438      34.507  36.001   2.044  1.00  0.00      B    H  
ATOM   4332  H2  HOH B1438      35.145  37.309   1.207  1.00  0.00      B    H  
ATOM   4333  O   HOH B1439      26.933  38.331   9.974  1.00  0.00      B    O  
ATOM   4334  H1  HOH B1439      27.522  38.100   9.218  1.00  0.00      B    H  
ATOM   4335  H2  HOH B1439      26.652  37.477  10.546  1.00  0.00      B    H  
ATOM   4336  O   HOH B1440       2.068  13.699  10.163  1.00  0.00      B    O  
ATOM   4337  H1  HOH B1440       1.468  14.511  10.344  1.00  0.00      B    H  
ATOM   4338  H2  HOH B1440       1.675  12.832  10.474  1.00  0.00      B    H  
ATOM   4339  O   HOH B1441      37.400  36.741   3.458  1.00  0.00      B    O  
ATOM   4340  H1  HOH B1441      36.530  36.509   2.914  1.00  0.00      B    H  
ATOM   4341  H2  HOH B1441      37.152  37.394   4.227  1.00  0.00      B    H  
ATOM   4342  O   HOH B1442      37.369  19.978  24.486  1.00  0.00      B    O  
ATOM   4343  H1  HOH B1442      37.882  20.570  23.825  1.00  0.00      B    H  
ATOM   4344  H2  HOH B1442      37.448  20.341  25.435  1.00  0.00      B    H  
ATOM   4345  O   HOH B1443      19.262  15.521  37.374  1.00  0.00      B    O  
ATOM   4346  H1  HOH B1443      18.278  15.600  37.268  1.00  0.00      B    H  
ATOM   4347  H2  HOH B1443      19.564  14.597  37.235  1.00  0.00      B    H  
ATOM   4348  O   HOH B1444      36.326   8.550  27.616  1.00  0.00      B    O  
ATOM   4349  H1  HOH B1444      35.333   8.604  27.784  1.00  0.00      B    H  
ATOM   4350  H2  HOH B1444      36.730   8.128  28.429  1.00  0.00      B    H  
ATOM   4351  O   HOH B1445       8.366  25.939  30.780  1.00  0.00      B    O  
ATOM   4352  H1  HOH B1445       8.409  25.647  31.772  1.00  0.00      B    H  
ATOM   4353  H2  HOH B1445       7.654  25.314  30.371  1.00  0.00      B    H  
ATOM   4354  O   HOH B1446      35.447  10.179   3.716  1.00  0.00      B    O  
ATOM   4355  H1  HOH B1446      34.950  10.866   4.179  1.00  0.00      B    H  
ATOM   4356  H2  HOH B1446      35.083   9.320   4.092  1.00  0.00      B    H  
ATOM   4357  O   HOH B1447      12.170  28.187  20.924  1.00  0.00      B    O  
ATOM   4358  H1  HOH B1447      12.214  27.538  21.691  1.00  0.00      B    H  
ATOM   4359  H2  HOH B1447      13.111  28.547  20.845  1.00  0.00      B    H  
ATOM   4360  O   HOH B1448       0.650  11.215  10.991  1.00  0.00      B    O  
ATOM   4361  H1  HOH B1448       1.009  10.755  10.148  1.00  0.00      B    H  
ATOM   4362  H2  HOH B1448      -0.330  11.381  10.858  1.00  0.00      B    H  
ATOM   4363  O   HOH B1449       7.911  30.383  20.927  1.00  0.00      B    O  
ATOM   4364  H1  HOH B1449       7.561  29.452  21.313  1.00  0.00      B    H  
ATOM   4365  H2  HOH B1449       8.893  30.399  21.131  1.00  0.00      B    H  
ATOM   4366  O   HOH B1450       8.372  33.336  39.279  1.00  0.00      B    O  
ATOM   4367  H1  HOH B1450       9.077  32.632  39.539  1.00  0.00      B    H  
ATOM   4368  H2  HOH B1450       8.413  33.428  38.266  1.00  0.00      B    H  
ATOM   4369  O   HOH B1451       4.984  17.939  29.702  1.00  0.00      B    O  
ATOM   4370  H1  HOH B1451       4.370  18.702  29.851  1.00  0.00      B    H  
ATOM   4371  H2  HOH B1451       4.892  17.628  28.758  1.00  0.00      B    H  
ATOM   4372  O   HOH B1452      14.393  34.279  36.422  1.00  0.00      B    O  
ATOM   4373  H1  HOH B1452      13.667  34.325  35.729  1.00  0.00      B    H  
ATOM   4374  H2  HOH B1452      14.533  35.271  36.732  1.00  0.00      B    H  
ATOM   4375  O   HOH B1453      13.667  33.463   7.824  1.00  0.00      B    O  
ATOM   4376  H1  HOH B1453      14.451  33.928   8.149  1.00  0.00      B    H  
ATOM   4377  H2  HOH B1453      13.445  32.654   8.435  1.00  0.00      B    H  
ATOM   4378  O   HOH B1454      11.017  11.865  15.090  1.00  0.00      B    O  
ATOM   4379  H1  HOH B1454      11.376  11.342  15.894  1.00  0.00      B    H  
ATOM   4380  H2  HOH B1454      11.137  11.310  14.241  1.00  0.00      B    H  
ATOM   4381  O   HOH B1455       8.860  29.241  27.815  1.00  0.00      B    O  
ATOM   4382  H1  HOH B1455       9.821  29.470  28.211  1.00  0.00      B    H  
ATOM   4383  H2  HOH B1455       8.357  28.820  28.584  1.00  0.00      B    H  
ATOM   4384  O   HOH B1456      31.964   9.978  32.547  1.00  0.00      B    O  
ATOM   4385  H1  HOH B1456      31.813  10.990  32.501  1.00  0.00      B    H  
ATOM   4386  H2  HOH B1456      31.301   9.664  33.265  1.00  0.00      B    H  
ATOM   4387  O   HOH B1457      37.037   5.467   9.632  1.00  0.00      B    O  
ATOM   4388  H1  HOH B1457      36.697   6.430   9.608  1.00  0.00      B    H  
ATOM   4389  H2  HOH B1457      36.269   4.928   9.862  1.00  0.00      B    H  
ATOM   4390  O   HOH B1458       4.898  22.474  37.556  1.00  0.00      B    O  
ATOM   4391  H1  HOH B1458       3.957  22.111  37.384  1.00  0.00      B    H  
ATOM   4392  H2  HOH B1458       4.819  23.244  38.187  1.00  0.00      B    H  
ATOM   4393  O   HOH B1459      27.878  33.817  28.393  1.00  0.00      B    O  
ATOM   4394  H1  HOH B1459      27.349  32.931  28.269  1.00  0.00      B    H  
ATOM   4395  H2  HOH B1459      28.453  33.884  27.587  1.00  0.00      B    H  
ATOM   4396  O   HOH B1460      24.432  21.187  29.869  1.00  0.00      B    O  
ATOM   4397  H1  HOH B1460      25.102  20.700  30.388  1.00  0.00      B    H  
ATOM   4398  H2  HOH B1460      24.341  22.122  30.276  1.00  0.00      B    H  
ATOM   4399  O   HOH B1461      21.413  36.479   9.147  1.00  0.00      B    O  
ATOM   4400  H1  HOH B1461      21.695  35.514   9.113  1.00  0.00      B    H  
ATOM   4401  H2  HOH B1461      22.179  37.071   9.348  1.00  0.00      B    H  
ATOM   4402  O   HOH B1462      32.582   2.582  10.775  1.00  0.00      B    O  
ATOM   4403  H1  HOH B1462      32.400   2.797  11.766  1.00  0.00      B    H  
ATOM   4404  H2  HOH B1462      33.564   2.830  10.593  1.00  0.00      B    H  
ATOM   4405  O   HOH B1463      31.125   2.594  36.647  1.00  0.00      B    O  
ATOM   4406  H1  HOH B1463      31.834   1.955  36.227  1.00  0.00      B    H  
ATOM   4407  H2  HOH B1463      31.207   3.466  36.162  1.00  0.00      B    H  
ATOM   4408  O   HOH B1464      -0.030  32.901  15.634  1.00  0.00      B    O  
ATOM   4409  H1  HOH B1464      -0.094  32.850  14.591  1.00  0.00      B    H  
ATOM   4410  H2  HOH B1464       0.912  32.489  15.862  1.00  0.00      B    H  
ATOM   4411  O   HOH B1465      12.182  22.573  22.365  1.00  0.00      B    O  
ATOM   4412  H1  HOH B1465      11.690  21.673  22.257  1.00  0.00      B    H  
ATOM   4413  H2  HOH B1465      11.431  23.288  22.632  1.00  0.00      B    H  
ATOM   4414  O   HOH B1466       7.706  14.220  28.539  1.00  0.00      B    O  
ATOM   4415  H1  HOH B1466       7.904  13.869  29.519  1.00  0.00      B    H  
ATOM   4416  H2  HOH B1466       6.682  14.273  28.442  1.00  0.00      B    H  
ATOM   4417  O   HOH B1467      11.432   6.171  12.295  1.00  0.00      B    O  
ATOM   4418  H1  HOH B1467      12.405   6.203  12.026  1.00  0.00      B    H  
ATOM   4419  H2  HOH B1467      10.910   5.815  11.467  1.00  0.00      B    H  
ATOM   4420  O   HOH B1468      17.492  36.061   0.603  1.00  0.00      B    O  
ATOM   4421  H1  HOH B1468      16.899  36.287  -0.228  1.00  0.00      B    H  
ATOM   4422  H2  HOH B1468      18.450  36.268   0.248  1.00  0.00      B    H  
ATOM   4423  O   HOH B1469      30.469  17.539  10.281  1.00  0.00      B    O  
ATOM   4424  H1  HOH B1469      29.754  18.189  10.689  1.00  0.00      B    H  
ATOM   4425  H2  HOH B1469      30.786  16.977  11.088  1.00  0.00      B    H  
ATOM   4426  O   HOH B1470      36.108  26.841  37.418  1.00  0.00      B    O  
ATOM   4427  H1  HOH B1470      36.896  27.087  37.924  1.00  0.00      B    H  
ATOM   4428  H2  HOH B1470      35.931  25.846  37.486  1.00  0.00      B    H  
ATOM   4429  O   HOH B1471      21.519  17.103   3.801  1.00  0.00      B    O  
ATOM   4430  H1  HOH B1471      21.872  16.400   3.190  1.00  0.00      B    H  
ATOM   4431  H2  HOH B1471      20.522  16.873   3.893  1.00  0.00      B    H  
ATOM   4432  O   HOH B1472      13.348  23.768  33.776  1.00  0.00      B    O  
ATOM   4433  H1  HOH B1472      14.189  23.407  34.306  1.00  0.00      B    H  
ATOM   4434  H2  HOH B1472      13.575  24.762  33.570  1.00  0.00      B    H  
ATOM   4435  O   HOH B1473      20.134  34.362  14.750  1.00  0.00      B    O  
ATOM   4436  H1  HOH B1473      19.703  33.568  14.275  1.00  0.00      B    H  
ATOM   4437  H2  HOH B1473      19.501  34.712  15.450  1.00  0.00      B    H  
ATOM   4438  O   HOH B1474      20.149  39.184  28.582  1.00  0.00      B    O  
ATOM   4439  H1  HOH B1474      20.809  39.370  29.301  1.00  0.00      B    H  
ATOM   4440  H2  HOH B1474      19.815  38.211  28.677  1.00  0.00      B    H  
ATOM   4441  O   HOH B1475      35.950  37.946  23.983  1.00  0.00      B    O  
ATOM   4442  H1  HOH B1475      36.021  38.015  22.971  1.00  0.00      B    H  
ATOM   4443  H2  HOH B1475      34.969  37.931  24.240  1.00  0.00      B    H  
ATOM   4444  O   HOH B1476      39.083   4.494   7.790  1.00  0.00      B    O  
ATOM   4445  H1  HOH B1476      38.344   4.777   8.392  1.00  0.00      B    H  
ATOM   4446  H2  HOH B1476      39.623   5.340   7.683  1.00  0.00      B    H  
ATOM   4447  O   HOH B1477      14.508   5.558  15.124  1.00  0.00      B    O  
ATOM   4448  H1  HOH B1477      14.368   5.414  16.129  1.00  0.00      B    H  
ATOM   4449  H2  HOH B1477      15.399   5.142  14.891  1.00  0.00      B    H  
ATOM   4450  O   HOH B1478      31.185  12.614   3.239  1.00  0.00      B    O  
ATOM   4451  H1  HOH B1478      31.741  13.123   2.563  1.00  0.00      B    H  
ATOM   4452  H2  HOH B1478      31.647  11.768   3.325  1.00  0.00      B    H  
ATOM   4453  O   HOH B1479       3.096  16.284  37.676  1.00  0.00      B    O  
ATOM   4454  H1  HOH B1479       2.776  17.007  38.349  1.00  0.00      B    H  
ATOM   4455  H2  HOH B1479       3.492  16.705  36.874  1.00  0.00      B    H  
ATOM   4456  O   HOH B1480       9.297  10.378  24.690  1.00  0.00      B    O  
ATOM   4457  H1  HOH B1480       9.116  11.114  24.016  1.00  0.00      B    H  
ATOM   4458  H2  HOH B1480      10.379  10.228  24.756  1.00  0.00      B    H  
ATOM   4459  O   HOH B1481       6.101   0.537  26.606  1.00  0.00      B    O  
ATOM   4460  H1  HOH B1481       5.946   1.383  26.091  1.00  0.00      B    H  
ATOM   4461  H2  HOH B1481       6.806   0.030  26.108  1.00  0.00      B    H  
ATOM   4462  O   HOH B1482       8.961   6.903  17.337  1.00  0.00      B    O  
ATOM   4463  H1  HOH B1482       8.210   6.221  17.385  1.00  0.00      B    H  
ATOM   4464  H2  HOH B1482       9.319   6.796  16.392  1.00  0.00      B    H  
ATOM   4465  O   HOH B1483      27.356  25.650  15.786  1.00  0.00      B    O  
ATOM   4466  H1  HOH B1483      27.778  26.384  16.342  1.00  0.00      B    H  
ATOM   4467  H2  HOH B1483      28.054  24.985  15.477  1.00  0.00      B    H  
ATOM   4468  O   HOH B1484      30.846  31.550  22.221  1.00  0.00      B    O  
ATOM   4469  H1  HOH B1484      30.760  32.265  21.480  1.00  0.00      B    H  
ATOM   4470  H2  HOH B1484      31.551  30.883  21.994  1.00  0.00      B    H  
ATOM   4471  O   HOH B1485      23.909   5.959  37.136  1.00  0.00      B    O  
ATOM   4472  H1  HOH B1485      24.013   5.564  36.251  1.00  0.00      B    H  
ATOM   4473  H2  HOH B1485      24.359   5.329  37.814  1.00  0.00      B    H  
ATOM   4474  O   HOH B1486       5.505  34.498  29.735  1.00  0.00      B    O  
ATOM   4475  H1  HOH B1486       6.103  34.408  28.919  1.00  0.00      B    H  
ATOM   4476  H2  HOH B1486       4.718  35.118  29.580  1.00  0.00      B    H  
ATOM   4477  O   HOH B1487      10.665   6.962  21.192  1.00  0.00      B    O  
ATOM   4478  H1  HOH B1487      10.186   6.073  21.460  1.00  0.00      B    H  
ATOM   4479  H2  HOH B1487      10.602   7.178  20.161  1.00  0.00      B    H  
ATOM   4480  O   HOH B1488       2.781  17.542  24.323  1.00  0.00      B    O  
ATOM   4481  H1  HOH B1488       2.439  17.970  25.148  1.00  0.00      B    H  
ATOM   4482  H2  HOH B1488       3.748  17.417  24.467  1.00  0.00      B    H  
ATOM   4483  O   HOH B1489      23.905  32.002  22.878  1.00  0.00      B    O  
ATOM   4484  H1  HOH B1489      24.641  31.821  23.538  1.00  0.00      B    H  
ATOM   4485  H2  HOH B1489      24.364  32.202  22.002  1.00  0.00      B    H  
ATOM   4486  O   HOH B1490      16.227  37.648  30.685  1.00  0.00      B    O  
ATOM   4487  H1  HOH B1490      15.474  38.167  31.059  1.00  0.00      B    H  
ATOM   4488  H2  HOH B1490      16.007  37.318  29.742  1.00  0.00      B    H  
ATOM   4489  O   HOH B1491      22.365   2.906  29.367  1.00  0.00      B    O  
ATOM   4490  H1  HOH B1491      22.573   1.941  29.488  1.00  0.00      B    H  
ATOM   4491  H2  HOH B1491      23.129   3.430  29.847  1.00  0.00      B    H  
ATOM   4492  O   HOH B1492      13.437  35.076  15.876  1.00  0.00      B    O  
ATOM   4493  H1  HOH B1492      12.595  35.469  16.203  1.00  0.00      B    H  
ATOM   4494  H2  HOH B1492      13.204  34.166  15.442  1.00  0.00      B    H  
ATOM   4495  O   HOH B1493      33.414  31.057  29.073  1.00  0.00      B    O  
ATOM   4496  H1  HOH B1493      33.934  30.331  29.608  1.00  0.00      B    H  
ATOM   4497  H2  HOH B1493      32.419  30.797  29.271  1.00  0.00      B    H  
ATOM   4498  O   HOH B1494      22.056  31.872   4.958  1.00  0.00      B    O  
ATOM   4499  H1  HOH B1494      22.071  32.763   4.498  1.00  0.00      B    H  
ATOM   4500  H2  HOH B1494      21.128  31.711   5.257  1.00  0.00      B    H  
ATOM   4501  O   HOH B1495      36.574   4.624  32.561  1.00  0.00      B    O  
ATOM   4502  H1  HOH B1495      36.469   4.364  33.533  1.00  0.00      B    H  
ATOM   4503  H2  HOH B1495      37.044   5.498  32.537  1.00  0.00      B    H  
ATOM   4504  O   HOH B1496       5.188  37.191  23.316  1.00  0.00      B    O  
ATOM   4505  H1  HOH B1496       5.240  37.229  24.300  1.00  0.00      B    H  
ATOM   4506  H2  HOH B1496       5.932  36.559  22.934  1.00  0.00      B    H  
ATOM   4507  O   HOH B1497      17.928  35.360  31.034  1.00  0.00      B    O  
ATOM   4508  H1  HOH B1497      17.384  36.235  31.154  1.00  0.00      B    H  
ATOM   4509  H2  HOH B1497      17.365  34.514  30.927  1.00  0.00      B    H  
ATOM   4510  O   HOH B1498       0.756  32.191  34.463  1.00  0.00      B    O  
ATOM   4511  H1  HOH B1498       0.771  32.862  35.295  1.00  0.00      B    H  
ATOM   4512  H2  HOH B1498      -0.111  31.716  34.360  1.00  0.00      B    H  
ATOM   4513  O   HOH B1499      25.662  33.446  26.037  1.00  0.00      B    O  
ATOM   4514  H1  HOH B1499      25.764  32.490  25.910  1.00  0.00      B    H  
ATOM   4515  H2  HOH B1499      25.089  33.600  26.905  1.00  0.00      B    H  
ATOM   4516  O   HOH B1500      36.748  12.784  25.287  1.00  0.00      B    O  
ATOM   4517  H1  HOH B1500      37.171  11.877  25.407  1.00  0.00      B    H  
ATOM   4518  H2  HOH B1500      35.904  12.815  25.832  1.00  0.00      B    H  
ATOM   4519  O   HOH B1501      23.192  17.252  38.483  1.00  0.00      B    O  
ATOM   4520  H1  HOH B1501      22.543  16.659  38.926  1.00  0.00      B    H  
ATOM   4521  H2  HOH B1501      23.405  18.058  39.074  1.00  0.00      B    H  
ATOM   4522  O   HOH B1502      21.207   0.941   5.921  1.00  0.00      B    O  
ATOM   4523  H1  HOH B1502      20.999   1.163   4.963  1.00  0.00      B    H  
ATOM   4524  H2  HOH B1502      22.033   0.352   5.929  1.00  0.00      B    H  
ATOM   4525  O   HOH B1503       6.599  13.473  35.667  1.00  0.00      B    O  
ATOM   4526  H1  HOH B1503       6.813  14.359  36.159  1.00  0.00      B    H  
ATOM   4527  H2  HOH B1503       6.092  12.895  36.387  1.00  0.00      B    H  
ATOM   4528  O   HOH B1504      37.433  33.351   6.569  1.00  0.00      B    O  
ATOM   4529  H1  HOH B1504      37.953  32.656   6.068  1.00  0.00      B    H  
ATOM   4530  H2  HOH B1504      37.208  32.944   7.477  1.00  0.00      B    H  
ATOM   4531  O   HOH B1505       1.023   9.337  35.381  1.00  0.00      B    O  
ATOM   4532  H1  HOH B1505       0.262   9.838  35.855  1.00  0.00      B    H  
ATOM   4533  H2  HOH B1505       1.236   9.953  34.659  1.00  0.00      B    H  
ATOM   4534  O   HOH B1506       8.098  29.601  13.319  1.00  0.00      B    O  
ATOM   4535  H1  HOH B1506       7.356  29.160  13.932  1.00  0.00      B    H  
ATOM   4536  H2  HOH B1506       8.614  28.795  12.872  1.00  0.00      B    H  
ATOM   4537  O   HOH B1507       8.875  23.433  37.624  1.00  0.00      B    O  
ATOM   4538  H1  HOH B1507       8.611  24.206  37.018  1.00  0.00      B    H  
ATOM   4539  H2  HOH B1507       9.729  23.119  37.166  1.00  0.00      B    H  
ATOM   4540  O   HOH B1508      25.704  10.366  17.484  1.00  0.00      B    O  
ATOM   4541  H1  HOH B1508      25.044   9.776  17.945  1.00  0.00      B    H  
ATOM   4542  H2  HOH B1508      25.580  11.328  17.873  1.00  0.00      B    H  
ATOM   4543  O   HOH B1509       4.871  11.267  33.364  1.00  0.00      B    O  
ATOM   4544  H1  HOH B1509       3.974  11.175  32.833  1.00  0.00      B    H  
ATOM   4545  H2  HOH B1509       5.472  11.824  32.797  1.00  0.00      B    H  
ATOM   4546  O   HOH B1510       0.729  21.123   1.919  1.00  0.00      B    O  
ATOM   4547  H1  HOH B1510       0.207  21.947   1.793  1.00  0.00      B    H  
ATOM   4548  H2  HOH B1510       0.084  20.449   2.389  1.00  0.00      B    H  
ATOM   4549  O   HOH B1511      36.168  23.578  27.046  1.00  0.00      B    O  
ATOM   4550  H1  HOH B1511      36.332  23.694  26.047  1.00  0.00      B    H  
ATOM   4551  H2  HOH B1511      35.161  23.488  27.219  1.00  0.00      B    H  
ATOM   4552  O   HOH B1512      14.866  13.570  35.592  1.00  0.00      B    O  
ATOM   4553  H1  HOH B1512      13.924  13.784  35.954  1.00  0.00      B    H  
ATOM   4554  H2  HOH B1512      15.526  13.552  36.405  1.00  0.00      B    H  
ATOM   4555  O   HOH B1513      18.325  26.204  31.129  1.00  0.00      B    O  
ATOM   4556  H1  HOH B1513      18.707  26.223  32.028  1.00  0.00      B    H  
ATOM   4557  H2  HOH B1513      19.038  26.260  30.456  1.00  0.00      B    H  
ATOM   4558  O   HOH B1514      25.628  23.154  10.282  1.00  0.00      B    O  
ATOM   4559  H1  HOH B1514      26.611  23.154  10.339  1.00  0.00      B    H  
ATOM   4560  H2  HOH B1514      25.384  23.921   9.699  1.00  0.00      B    H  
ATOM   4561  O   HOH B1515      35.509  33.394  31.774  1.00  0.00      B    O  
ATOM   4562  H1  HOH B1515      35.958  34.216  32.252  1.00  0.00      B    H  
ATOM   4563  H2  HOH B1515      34.701  33.175  32.404  1.00  0.00      B    H  
ATOM   4564  O   HOH B1516      25.078  35.375  19.037  1.00  0.00      B    O  
ATOM   4565  H1  HOH B1516      24.484  35.216  18.203  1.00  0.00      B    H  
ATOM   4566  H2  HOH B1516      25.092  36.371  19.240  1.00  0.00      B    H  
ATOM   4567  O   HOH B1517      38.449   6.742  23.768  1.00  0.00      B    O  
ATOM   4568  H1  HOH B1517      38.108   5.923  23.271  1.00  0.00      B    H  
ATOM   4569  H2  HOH B1517      39.262   6.446  24.279  1.00  0.00      B    H  
ATOM   4570  O   HOH B1518      32.947  14.989  20.433  1.00  0.00      B    O  
ATOM   4571  H1  HOH B1518      33.729  15.626  20.266  1.00  0.00      B    H  
ATOM   4572  H2  HOH B1518      32.173  15.559  20.712  1.00  0.00      B    H  
ATOM   4573  O   HOH B1519       3.857  26.266   3.902  1.00  0.00      B    O  
ATOM   4574  H1  HOH B1519       4.265  25.450   3.414  1.00  0.00      B    H  
ATOM   4575  H2  HOH B1519       4.252  27.107   3.485  1.00  0.00      B    H  
ATOM   4576  O   HOH B1520       2.641   4.654   9.615  1.00  0.00      B    O  
ATOM   4577  H1  HOH B1520       2.766   3.677   9.328  1.00  0.00      B    H  
ATOM   4578  H2  HOH B1520       1.882   4.599  10.293  1.00  0.00      B    H  
ATOM   4579  O   HOH B1521       0.498  26.143  27.239  1.00  0.00      B    O  
ATOM   4580  H1  HOH B1521       0.178  25.232  27.120  1.00  0.00      B    H  
ATOM   4581  H2  HOH B1521      -0.077  26.630  27.925  1.00  0.00      B    H  
ATOM   4582  O   HOH B1522      15.997  39.045  23.029  1.00  0.00      B    O  
ATOM   4583  H1  HOH B1522      15.007  38.812  23.058  1.00  0.00      B    H  
ATOM   4584  H2  HOH B1522      16.570  38.268  23.383  1.00  0.00      B    H  
ATOM   4585  O   HOH B1523      27.525  29.654  29.899  1.00  0.00      B    O  
ATOM   4586  H1  HOH B1523      28.215  28.907  29.829  1.00  0.00      B    H  
ATOM   4587  H2  HOH B1523      26.801  29.246  30.462  1.00  0.00      B    H  
ATOM   4588  O   HOH B1524      39.000  29.232  20.907  1.00  0.00      B    O  
ATOM   4589  H1  HOH B1524      39.724  28.986  20.283  1.00  0.00      B    H  
ATOM   4590  H2  HOH B1524      38.147  28.951  20.403  1.00  0.00      B    H  
ATOM   4591  O   HOH B1525       1.713  29.773   2.350  1.00  0.00      B    O  
ATOM   4592  H1  HOH B1525       2.613  30.230   2.454  1.00  0.00      B    H  
ATOM   4593  H2  HOH B1525       1.891  28.766   2.377  1.00  0.00      B    H  
ATOM   4594  O   HOH B1526       6.118  30.776  24.829  1.00  0.00      B    O  
ATOM   4595  H1  HOH B1526       5.912  31.041  23.882  1.00  0.00      B    H  
ATOM   4596  H2  HOH B1526       5.365  30.231  25.254  1.00  0.00      B    H  
ATOM   4597  O   HOH B1527       8.094   7.681  21.976  1.00  0.00      B    O  
ATOM   4598  H1  HOH B1527       9.084   7.662  21.863  1.00  0.00      B    H  
ATOM   4599  H2  HOH B1527       7.711   6.691  21.979  1.00  0.00      B    H  
ATOM   4600  O   HOH B1528      22.548  36.250  20.279  1.00  0.00      B    O  
ATOM   4601  H1  HOH B1528      23.089  37.150  20.153  1.00  0.00      B    H  
ATOM   4602  H2  HOH B1528      22.683  35.671  19.426  1.00  0.00      B    H  
ATOM   4603  O   HOH B1529      30.543   9.331   3.320  1.00  0.00      B    O  
ATOM   4604  H1  HOH B1529      30.089   9.452   4.180  1.00  0.00      B    H  
ATOM   4605  H2  HOH B1529      31.317   8.625   3.388  1.00  0.00      B    H  
ATOM   4606  O   HOH B1530      30.007  35.784  34.129  1.00  0.00      B    O  
ATOM   4607  H1  HOH B1530      30.135  36.670  34.641  1.00  0.00      B    H  
ATOM   4608  H2  HOH B1530      30.145  35.017  34.764  1.00  0.00      B    H  
ATOM   4609  O   HOH B1531       6.310   4.311   7.685  1.00  0.00      B    O  
ATOM   4610  H1  HOH B1531       7.254   4.378   8.086  1.00  0.00      B    H  
ATOM   4611  H2  HOH B1531       5.950   3.395   7.829  1.00  0.00      B    H  
ATOM   4612  O   HOH B1532       5.594  14.595  33.344  1.00  0.00      B    O  
ATOM   4613  H1  HOH B1532       5.795  14.079  34.182  1.00  0.00      B    H  
ATOM   4614  H2  HOH B1532       5.725  14.058  32.455  1.00  0.00      B    H  
ATOM   4615  O   HOH B1533      36.960  19.380   9.720  1.00  0.00      B    O  
ATOM   4616  H1  HOH B1533      37.134  20.144  10.383  1.00  0.00      B    H  
ATOM   4617  H2  HOH B1533      37.449  19.592   8.883  1.00  0.00      B    H  
ATOM   4618  O   HOH B1534      37.226  10.008  22.758  1.00  0.00      B    O  
ATOM   4619  H1  HOH B1534      36.917  10.980  22.611  1.00  0.00      B    H  
ATOM   4620  H2  HOH B1534      36.894   9.524  21.929  1.00  0.00      B    H  
ATOM   4621  O   HOH B1535      14.539  28.386  31.036  1.00  0.00      B    O  
ATOM   4622  H1  HOH B1535      14.881  28.127  30.161  1.00  0.00      B    H  
ATOM   4623  H2  HOH B1535      14.532  29.372  31.108  1.00  0.00      B    H  
ATOM   4624  O   HOH B1536      15.627  22.518  34.652  1.00  0.00      B    O  
ATOM   4625  H1  HOH B1536      15.328  21.563  34.476  1.00  0.00      B    H  
ATOM   4626  H2  HOH B1536      16.412  22.736  34.126  1.00  0.00      B    H  
ATOM   4627  O   HOH B1537      20.385   3.440  33.318  1.00  0.00      B    O  
ATOM   4628  H1  HOH B1537      20.533   3.792  32.334  1.00  0.00      B    H  
ATOM   4629  H2  HOH B1537      21.051   2.693  33.367  1.00  0.00      B    H  
ATOM   4630  O   HOH B1538      21.349   6.803   5.525  1.00  0.00      B    O  
ATOM   4631  H1  HOH B1538      20.352   6.791   5.642  1.00  0.00      B    H  
ATOM   4632  H2  HOH B1538      21.693   5.911   5.738  1.00  0.00      B    H  
ATOM   4633  O   HOH B1539       2.142   9.459  29.843  1.00  0.00      B    O  
ATOM   4634  H1  HOH B1539       2.340   9.072  30.752  1.00  0.00      B    H  
ATOM   4635  H2  HOH B1539       3.016   9.295  29.342  1.00  0.00      B    H  
ATOM   4636  O   HOH B1540      24.171  22.975  36.665  1.00  0.00      B    O  
ATOM   4637  H1  HOH B1540      24.827  23.516  37.173  1.00  0.00      B    H  
ATOM   4638  H2  HOH B1540      24.570  22.705  35.760  1.00  0.00      B    H  
ATOM   4639  O   HOH B1541      25.832   6.736   3.917  1.00  0.00      B    O  
ATOM   4640  H1  HOH B1541      24.945   6.777   4.388  1.00  0.00      B    H  
ATOM   4641  H2  HOH B1541      26.178   7.712   4.012  1.00  0.00      B    H  
ATOM   4642  O   HOH B1542      34.904   6.838  22.044  1.00  0.00      B    O  
ATOM   4643  H1  HOH B1542      35.605   7.253  21.499  1.00  0.00      B    H  
ATOM   4644  H2  HOH B1542      35.381   6.386  22.802  1.00  0.00      B    H  
ATOM   4645  O   HOH B1543      35.616  31.752  37.066  1.00  0.00      B    O  
ATOM   4646  H1  HOH B1543      35.095  32.520  37.543  1.00  0.00      B    H  
ATOM   4647  H2  HOH B1543      36.570  31.708  37.340  1.00  0.00      B    H  
ATOM   4648  O   HOH B1544      13.369  21.428  10.835  1.00  0.00      B    O  
ATOM   4649  H1  HOH B1544      13.480  21.580   9.850  1.00  0.00      B    H  
ATOM   4650  H2  HOH B1544      14.150  20.910  11.208  1.00  0.00      B    H  
ATOM   4651  O   HOH B1545      31.273  33.000   6.107  1.00  0.00      B    O  
ATOM   4652  H1  HOH B1545      31.686  32.774   7.016  1.00  0.00      B    H  
ATOM   4653  H2  HOH B1545      31.244  33.990   5.993  1.00  0.00      B    H  
ATOM   4654  O   HOH B1546      31.772   8.754  30.016  1.00  0.00      B    O  
ATOM   4655  H1  HOH B1546      32.373   9.028  30.820  1.00  0.00      B    H  
ATOM   4656  H2  HOH B1546      31.443   9.519  29.425  1.00  0.00      B    H  
ATOM   4657  O   HOH B1547      29.485  20.991  34.116  1.00  0.00      B    O  
ATOM   4658  H1  HOH B1547      29.561  20.408  33.278  1.00  0.00      B    H  
ATOM   4659  H2  HOH B1547      29.817  20.488  34.981  1.00  0.00      B    H  
ATOM   4660  O   HOH B1548      35.989  28.003  27.236  1.00  0.00      B    O  
ATOM   4661  H1  HOH B1548      36.686  27.584  27.798  1.00  0.00      B    H  
ATOM   4662  H2  HOH B1548      35.108  27.949  27.752  1.00  0.00      B    H  
ATOM   4663  O   HOH B1549      11.105   2.013   1.226  1.00  0.00      B    O  
ATOM   4664  H1  HOH B1549      10.390   1.302   1.020  1.00  0.00      B    H  
ATOM   4665  H2  HOH B1549      10.837   2.378   2.110  1.00  0.00      B    H  
ATOM   4666  O   HOH B1550      32.491  21.785  35.281  1.00  0.00      B    O  
ATOM   4667  H1  HOH B1550      32.833  21.389  34.408  1.00  0.00      B    H  
ATOM   4668  H2  HOH B1550      31.516  21.969  35.140  1.00  0.00      B    H  
ATOM   4669  O   HOH B1551      27.911  33.113  13.521  1.00  0.00      B    O  
ATOM   4670  H1  HOH B1551      28.034  32.739  12.592  1.00  0.00      B    H  
ATOM   4671  H2  HOH B1551      28.320  34.022  13.523  1.00  0.00      B    H  
ATOM   4672  O   HOH B1552      15.395  29.141  36.006  1.00  0.00      B    O  
ATOM   4673  H1  HOH B1552      15.884  28.886  35.224  1.00  0.00      B    H  
ATOM   4674  H2  HOH B1552      15.116  28.292  36.401  1.00  0.00      B    H  
ATOM   4675  O   HOH B1553      31.616   0.951  22.888  1.00  0.00      B    O  
ATOM   4676  H1  HOH B1553      31.141   1.800  23.111  1.00  0.00      B    H  
ATOM   4677  H2  HOH B1553      31.413   0.306  23.644  1.00  0.00      B    H  
ATOM   4678  O   HOH B1554      13.814  26.408  24.948  1.00  0.00      B    O  
ATOM   4679  H1  HOH B1554      13.022  26.318  24.325  1.00  0.00      B    H  
ATOM   4680  H2  HOH B1554      14.078  25.463  25.264  1.00  0.00      B    H  
ATOM   4681  O   HOH B1555      32.242  30.789   8.952  1.00  0.00      B    O  
ATOM   4682  H1  HOH B1555      32.807  31.632   8.713  1.00  0.00      B    H  
ATOM   4683  H2  HOH B1555      32.363  30.718   9.932  1.00  0.00      B    H  
ATOM   4684  O   HOH B1556      22.491  24.904  14.762  1.00  0.00      B    O  
ATOM   4685  H1  HOH B1556      23.388  25.214  14.488  1.00  0.00      B    H  
ATOM   4686  H2  HOH B1556      21.802  25.620  14.661  1.00  0.00      B    H  
ATOM   4687  O   HOH B1557       3.498  24.846  36.256  1.00  0.00      B    O  
ATOM   4688  H1  HOH B1557       2.740  24.939  36.859  1.00  0.00      B    H  
ATOM   4689  H2  HOH B1557       3.466  25.596  35.595  1.00  0.00      B    H  
ATOM   4690  O   HOH B1558      34.465  11.227  38.098  1.00  0.00      B    O  
ATOM   4691  H1  HOH B1558      33.558  11.667  38.100  1.00  0.00      B    H  
ATOM   4692  H2  HOH B1558      34.509  10.682  38.949  1.00  0.00      B    H  
ATOM   4693  O   HOH B1559      30.993  30.470  17.940  1.00  0.00      B    O  
ATOM   4694  H1  HOH B1559      31.445  31.308  18.351  1.00  0.00      B    H  
ATOM   4695  H2  HOH B1559      30.074  30.684  17.546  1.00  0.00      B    H  
ATOM   4696  O   HOH B1560      33.159   3.203  16.086  1.00  0.00      B    O  
ATOM   4697  H1  HOH B1560      32.786   3.576  16.934  1.00  0.00      B    H  
ATOM   4698  H2  HOH B1560      33.351   2.142  16.164  1.00  0.00      B    H  
ATOM   4699  O   HOH B1561      26.818  31.196  27.649  1.00  0.00      B    O  
ATOM   4700  H1  HOH B1561      25.873  30.880  27.401  1.00  0.00      B    H  
ATOM   4701  H2  HOH B1561      26.998  30.695  28.521  1.00  0.00      B    H  
ATOM   4702  O   HOH B1562       7.305  36.676  31.067  1.00  0.00      B    O  
ATOM   4703  H1  HOH B1562       7.611  36.834  30.100  1.00  0.00      B    H  
ATOM   4704  H2  HOH B1562       6.667  35.806  31.038  1.00  0.00      B    H  
ATOM   4705  O   HOH B1563      23.017  28.460  30.886  1.00  0.00      B    O  
ATOM   4706  H1  HOH B1563      22.541  28.899  30.120  1.00  0.00      B    H  
ATOM   4707  H2  HOH B1563      22.719  27.459  30.937  1.00  0.00      B    H  
ATOM   4708  O   HOH B1564      37.798  33.790  25.566  1.00  0.00      B    O  
ATOM   4709  H1  HOH B1564      37.264  34.193  26.378  1.00  0.00      B    H  
ATOM   4710  H2  HOH B1564      38.009  34.618  25.019  1.00  0.00      B    H  
ATOM   4711  O   HOH B1565      31.808  14.020  25.766  1.00  0.00      B    O  
ATOM   4712  H1  HOH B1565      32.278  13.710  24.941  1.00  0.00      B    H  
ATOM   4713  H2  HOH B1565      32.539  13.905  26.472  1.00  0.00      B    H  
ATOM   4714  O   HOH B1566      23.560  21.981  22.132  1.00  0.00      B    O  
ATOM   4715  H1  HOH B1566      23.865  22.162  21.174  1.00  0.00      B    H  
ATOM   4716  H2  HOH B1566      23.995  21.121  22.518  1.00  0.00      B    H  
ATOM   4717  O   HOH B1567      28.300  23.373  34.291  1.00  0.00      B    O  
ATOM   4718  H1  HOH B1567      28.924  22.606  34.165  1.00  0.00      B    H  
ATOM   4719  H2  HOH B1567      28.595  24.148  33.711  1.00  0.00      B    H  
ATOM   4720  O   HOH B1568       6.421   3.116  38.195  1.00  0.00      B    O  
ATOM   4721  H1  HOH B1568       7.301   3.301  38.609  1.00  0.00      B    H  
ATOM   4722  H2  HOH B1568       6.022   3.989  37.776  1.00  0.00      B    H  
ATOM   4723  O   HOH B1569      30.003  22.552  22.338  1.00  0.00      B    O  
ATOM   4724  H1  HOH B1569      29.805  22.888  21.385  1.00  0.00      B    H  
ATOM   4725  H2  HOH B1569      31.038  22.684  22.546  1.00  0.00      B    H  
ATOM   4726  O   HOH B1570      37.561  32.189   0.906  1.00  0.00      B    O  
ATOM   4727  H1  HOH B1570      38.319  32.744   1.382  1.00  0.00      B    H  
ATOM   4728  H2  HOH B1570      37.934  31.731   0.120  1.00  0.00      B    H  
ATOM   4729  O   HOH B1571      24.248  18.308  13.170  1.00  0.00      B    O  
ATOM   4730  H1  HOH B1571      24.004  18.466  14.171  1.00  0.00      B    H  
ATOM   4731  H2  HOH B1571      23.763  19.011  12.585  1.00  0.00      B    H  
ATOM   4732  O   HOH B1572      13.579  37.853   9.296  1.00  0.00      B    O  
ATOM   4733  H1  HOH B1572      13.577  37.531   8.327  1.00  0.00      B    H  
ATOM   4734  H2  HOH B1572      13.229  38.820   9.291  1.00  0.00      B    H  
ATOM   4735  O   HOH B1573      31.913   2.892  13.258  1.00  0.00      B    O  
ATOM   4736  H1  HOH B1573      31.015   3.272  13.095  1.00  0.00      B    H  
ATOM   4737  H2  HOH B1573      32.347   3.405  14.073  1.00  0.00      B    H  
ATOM   4738  O   HOH B1574      22.887   4.480  24.254  1.00  0.00      B    O  
ATOM   4739  H1  HOH B1574      22.014   4.991  24.434  1.00  0.00      B    H  
ATOM   4740  H2  HOH B1574      23.560   4.814  24.939  1.00  0.00      B    H  
ATOM   4741  O   HOH B1575      17.168  32.252  18.871  1.00  0.00      B    O  
ATOM   4742  H1  HOH B1575      16.730  31.340  18.656  1.00  0.00      B    H  
ATOM   4743  H2  HOH B1575      17.817  32.468  18.067  1.00  0.00      B    H  
ATOM   4744  O   HOH B1576      27.181   0.842   5.851  1.00  0.00      B    O  
ATOM   4745  H1  HOH B1576      28.125   1.152   5.805  1.00  0.00      B    H  
ATOM   4746  H2  HOH B1576      26.617   1.476   5.249  1.00  0.00      B    H  
ATOM   4747  O   HOH B1577      22.685  21.788  27.836  1.00  0.00      B    O  
ATOM   4748  H1  HOH B1577      22.834  21.103  27.104  1.00  0.00      B    H  
ATOM   4749  H2  HOH B1577      23.198  21.553  28.700  1.00  0.00      B    H  
ATOM   4750  O   HOH B1578      32.888  21.938   9.156  1.00  0.00      B    O  
ATOM   4751  H1  HOH B1578      33.334  22.653   8.614  1.00  0.00      B    H  
ATOM   4752  H2  HOH B1578      33.119  22.075  10.184  1.00  0.00      B    H  
ATOM   4753  O   HOH B1579      14.958  30.817  13.308  1.00  0.00      B    O  
ATOM   4754  H1  HOH B1579      14.253  30.618  13.977  1.00  0.00      B    H  
ATOM   4755  H2  HOH B1579      14.553  31.200  12.447  1.00  0.00      B    H  
ATOM   4756  O   HOH B1580      29.828  20.128  23.756  1.00  0.00      B    O  
ATOM   4757  H1  HOH B1580      29.845  21.054  23.356  1.00  0.00      B    H  
ATOM   4758  H2  HOH B1580      30.371  20.193  24.637  1.00  0.00      B    H  
ATOM   4759  O   HOH B1581      25.494  17.469   5.004  1.00  0.00      B    O  
ATOM   4760  H1  HOH B1581      25.879  17.425   4.047  1.00  0.00      B    H  
ATOM   4761  H2  HOH B1581      26.138  17.814   5.651  1.00  0.00      B    H  
ATOM   4762  O   HOH B1582      21.043  18.964   7.876  1.00  0.00      B    O  
ATOM   4763  H1  HOH B1582      20.353  18.246   8.023  1.00  0.00      B    H  
ATOM   4764  H2  HOH B1582      21.745  18.597   7.187  1.00  0.00      B    H  
ATOM   4765  O   HOH B1583      30.390   0.806  18.289  1.00  0.00      B    O  
ATOM   4766  H1  HOH B1583      29.618   1.021  17.644  1.00  0.00      B    H  
ATOM   4767  H2  HOH B1583      29.971   0.672  19.181  1.00  0.00      B    H  
ATOM   4768  O   HOH B1584      31.460  20.260  25.708  1.00  0.00      B    O  
ATOM   4769  H1  HOH B1584      31.635  19.834  26.606  1.00  0.00      B    H  
ATOM   4770  H2  HOH B1584      31.846  21.193  25.707  1.00  0.00      B    H  
ATOM   4771  O   HOH B1585      25.345  36.386   7.712  1.00  0.00      B    O  
ATOM   4772  H1  HOH B1585      24.605  36.842   8.311  1.00  0.00      B    H  
ATOM   4773  H2  HOH B1585      25.831  35.709   8.313  1.00  0.00      B    H  
ATOM   4774  O   HOH B1586      20.507  34.812  36.273  1.00  0.00      B    O  
ATOM   4775  H1  HOH B1586      20.314  35.811  36.189  1.00  0.00      B    H  
ATOM   4776  H2  HOH B1586      19.639  34.262  36.115  1.00  0.00      B    H  
ATOM   4777  O   HOH B1587       7.715  20.486  31.636  1.00  0.00      B    O  
ATOM   4778  H1  HOH B1587       8.590  20.790  32.075  1.00  0.00      B    H  
ATOM   4779  H2  HOH B1587       7.722  19.481  31.762  1.00  0.00      B    H  
ATOM   4780  O   HOH B1588      20.747  22.938  13.747  1.00  0.00      B    O  
ATOM   4781  H1  HOH B1588      21.288  23.746  13.941  1.00  0.00      B    H  
ATOM   4782  H2  HOH B1588      20.956  22.250  14.458  1.00  0.00      B    H  
ATOM   4783  O   HOH B1589      10.738  21.445   7.571  1.00  0.00      B    O  
ATOM   4784  H1  HOH B1589      11.222  21.632   6.714  1.00  0.00      B    H  
ATOM   4785  H2  HOH B1589      11.121  20.518   7.891  1.00  0.00      B    H  
ATOM   4786  O   HOH B1590       2.544  19.260  30.211  1.00  0.00      B    O  
ATOM   4787  H1  HOH B1590       2.531  20.145  30.720  1.00  0.00      B    H  
ATOM   4788  H2  HOH B1590       1.762  18.703  30.548  1.00  0.00      B    H  
ATOM   4789  O   HOH B1591       3.791  10.449   7.252  1.00  0.00      B    O  
ATOM   4790  H1  HOH B1591       4.292  11.020   7.961  1.00  0.00      B    H  
ATOM   4791  H2  HOH B1591       4.309   9.528   7.256  1.00  0.00      B    H  
ATOM   4792  O   HOH B1592      30.044  12.085  27.156  1.00  0.00      B    O  
ATOM   4793  H1  HOH B1592      30.606  12.065  27.993  1.00  0.00      B    H  
ATOM   4794  H2  HOH B1592      30.544  12.638  26.496  1.00  0.00      B    H  
ATOM   4795  O   HOH B1593       2.975  24.655  28.136  1.00  0.00      B    O  
ATOM   4796  H1  HOH B1593       3.438  23.939  27.551  1.00  0.00      B    H  
ATOM   4797  H2  HOH B1593       2.166  24.895  27.609  1.00  0.00      B    H  
ATOM   4798  O   HOH B1594       6.623  18.402  38.789  1.00  0.00      B    O  
ATOM   4799  H1  HOH B1594       7.032  19.298  38.731  1.00  0.00      B    H  
ATOM   4800  H2  HOH B1594       6.065  18.287  39.681  1.00  0.00      B    H  
ATOM   4801  O   HOH B1595      23.606  25.186  28.911  1.00  0.00      B    O  
ATOM   4802  H1  HOH B1595      23.887  24.737  28.000  1.00  0.00      B    H  
ATOM   4803  H2  HOH B1595      23.942  24.510  29.626  1.00  0.00      B    H  
ATOM   4804  O   HOH B1596      31.767  12.761  32.286  1.00  0.00      B    O  
ATOM   4805  H1  HOH B1596      32.568  13.401  32.071  1.00  0.00      B    H  
ATOM   4806  H2  HOH B1596      31.161  13.278  32.940  1.00  0.00      B    H  
ATOM   4807  O   HOH B1597      21.070  35.868  32.700  1.00  0.00      B    O  
ATOM   4808  H1  HOH B1597      21.219  35.385  31.829  1.00  0.00      B    H  
ATOM   4809  H2  HOH B1597      20.256  35.425  33.160  1.00  0.00      B    H  
ATOM   4810  O   HOH B1598      14.539  28.310  26.785  1.00  0.00      B    O  
ATOM   4811  H1  HOH B1598      14.281  27.719  25.976  1.00  0.00      B    H  
ATOM   4812  H2  HOH B1598      14.970  27.750  27.497  1.00  0.00      B    H  
ATOM   4813  O   HOH B1599      19.109  15.776   4.321  1.00  0.00      B    O  
ATOM   4814  H1  HOH B1599      19.565  14.866   4.503  1.00  0.00      B    H  
ATOM   4815  H2  HOH B1599      18.124  15.719   4.406  1.00  0.00      B    H  
ATOM   4816  O   HOH B1600      -0.091  29.762  12.620  1.00  0.00      B    O  
ATOM   4817  H1  HOH B1600      -0.101  30.732  12.912  1.00  0.00      B    H  
ATOM   4818  H2  HOH B1600       0.327  29.726  11.725  1.00  0.00      B    H  
ATOM   4819  O   HOH B1601      19.171  25.015  11.415  1.00  0.00      B    O  
ATOM   4820  H1  HOH B1601      18.923  25.355  12.321  1.00  0.00      B    H  
ATOM   4821  H2  HOH B1601      20.047  24.531  11.554  1.00  0.00      B    H  
ATOM   4822  O   HOH B1602      32.483  35.699  10.035  1.00  0.00      B    O  
ATOM   4823  H1  HOH B1602      33.355  36.006  10.460  1.00  0.00      B    H  
ATOM   4824  H2  HOH B1602      31.798  36.427  10.235  1.00  0.00      B    H  
ATOM   4825  O   HOH B1603       4.766  12.421   9.009  1.00  0.00      B    O  
ATOM   4826  H1  HOH B1603       4.197  13.266   9.070  1.00  0.00      B    H  
ATOM   4827  H2  HOH B1603       5.718  12.757   9.001  1.00  0.00      B    H  
ATOM   4828  O   HOH B1604      24.146  10.196  39.012  1.00  0.00      B    O  
ATOM   4829  H1  HOH B1604      24.346  10.858  38.250  1.00  0.00      B    H  
ATOM   4830  H2  HOH B1604      24.754   9.391  38.810  1.00  0.00      B    H  
ATOM   4831  O   HOH B1605      34.542  14.123  38.707  1.00  0.00      B    O  
ATOM   4832  H1  HOH B1605      35.296  13.470  38.826  1.00  0.00      B    H  
ATOM   4833  H2  HOH B1605      34.648  14.514  37.780  1.00  0.00      B    H  
ATOM   4834  O   HOH B1606       1.873  25.847   0.472  1.00  0.00      B    O  
ATOM   4835  H1  HOH B1606       1.241  25.566  -0.239  1.00  0.00      B    H  
ATOM   4836  H2  HOH B1606       2.551  26.398   0.042  1.00  0.00      B    H  
ATOM   4837  O   HOH B1607      31.559   0.179  13.806  1.00  0.00      B    O  
ATOM   4838  H1  HOH B1607      32.383  -0.297  14.207  1.00  0.00      B    H  
ATOM   4839  H2  HOH B1607      31.845   1.120  13.576  1.00  0.00      B    H  
ATOM   4840  O   HOH B1608      13.948  13.552  10.855  1.00  0.00      B    O  
ATOM   4841  H1  HOH B1608      14.417  13.857  11.710  1.00  0.00      B    H  
ATOM   4842  H2  HOH B1608      14.312  14.065  10.101  1.00  0.00      B    H  
ATOM   4843  O   HOH B1609      17.198   6.422  12.557  1.00  0.00      B    O  
ATOM   4844  H1  HOH B1609      16.824   5.594  13.017  1.00  0.00      B    H  
ATOM   4845  H2  HOH B1609      16.584   7.185  12.684  1.00  0.00      B    H  
ATOM   4846  O   HOH B1610      28.335  27.863  33.656  1.00  0.00      B    O  
ATOM   4847  H1  HOH B1610      27.360  28.048  33.769  1.00  0.00      B    H  
ATOM   4848  H2  HOH B1610      28.449  26.922  33.335  1.00  0.00      B    H  
ATOM   4849  O   HOH B1611      34.951  27.769  35.245  1.00  0.00      B    O  
ATOM   4850  H1  HOH B1611      34.953  28.743  35.168  1.00  0.00      B    H  
ATOM   4851  H2  HOH B1611      35.304  27.509  36.155  1.00  0.00      B    H  
ATOM   4852  O   HOH B1612      10.284  32.175   3.473  1.00  0.00      B    O  
ATOM   4853  H1  HOH B1612      10.818  32.272   2.581  1.00  0.00      B    H  
ATOM   4854  H2  HOH B1612       9.637  31.405   3.244  1.00  0.00      B    H  
ATOM   4855  O   HOH B1613       5.559  15.859   2.262  1.00  0.00      B    O  
ATOM   4856  H1  HOH B1613       5.554  15.595   3.224  1.00  0.00      B    H  
ATOM   4857  H2  HOH B1613       4.914  16.649   2.108  1.00  0.00      B    H  
ATOM   4858  O   HOH B1614      22.398   7.419  25.955  1.00  0.00      B    O  
ATOM   4859  H1  HOH B1614      22.405   8.275  26.421  1.00  0.00      B    H  
ATOM   4860  H2  HOH B1614      21.820   6.842  26.505  1.00  0.00      B    H  
ATOM   4861  O   HOH B1615       7.896  12.320   8.911  1.00  0.00      B    O  
ATOM   4862  H1  HOH B1615       8.585  12.273   8.169  1.00  0.00      B    H  
ATOM   4863  H2  HOH B1615       8.077  11.733   9.655  1.00  0.00      B    H  
ATOM   4864  O   HOH B1616      27.654  31.528   0.449  1.00  0.00      B    O  
ATOM   4865  H1  HOH B1616      27.954  30.615   0.221  1.00  0.00      B    H  
ATOM   4866  H2  HOH B1616      27.232  32.000  -0.357  1.00  0.00      B    H  
ATOM   4867  O   HOH B1617      33.524  23.616  28.069  1.00  0.00      B    O  
ATOM   4868  H1  HOH B1617      32.773  23.371  27.410  1.00  0.00      B    H  
ATOM   4869  H2  HOH B1617      33.100  24.043  28.854  1.00  0.00      B    H  
ATOM   4870  O   HOH B1618       5.688  12.607   4.942  1.00  0.00      B    O  
ATOM   4871  H1  HOH B1618       6.077  13.433   5.136  1.00  0.00      B    H  
ATOM   4872  H2  HOH B1618       4.843  12.511   5.435  1.00  0.00      B    H  
ATOM   4873  O   HOH B1619       5.825  37.298   5.010  1.00  0.00      B    O  
ATOM   4874  H1  HOH B1619       5.338  37.098   4.150  1.00  0.00      B    H  
ATOM   4875  H2  HOH B1619       6.715  36.817   4.968  1.00  0.00      B    H  
ATOM   4876  O   HOH B1620       7.577   8.757   3.880  1.00  0.00      B    O  
ATOM   4877  H1  HOH B1620       7.745   8.951   2.945  1.00  0.00      B    H  
ATOM   4878  H2  HOH B1620       7.656   9.670   4.294  1.00  0.00      B    H  
ATOM   4879  O   HOH B1621      28.299  32.290  19.516  1.00  0.00      B    O  
ATOM   4880  H1  HOH B1621      29.141  32.554  19.976  1.00  0.00      B    H  
ATOM   4881  H2  HOH B1621      27.986  33.103  18.991  1.00  0.00      B    H  
ATOM   4882  O   HOH B1622      19.724  16.539   7.345  1.00  0.00      B    O  
ATOM   4883  H1  HOH B1622      19.323  16.620   6.409  1.00  0.00      B    H  
ATOM   4884  H2  HOH B1622      20.451  15.821   7.290  1.00  0.00      B    H  
ATOM   4885  O   HOH B1623      35.285   4.899   4.325  1.00  0.00      B    O  
ATOM   4886  H1  HOH B1623      36.026   5.516   4.611  1.00  0.00      B    H  
ATOM   4887  H2  HOH B1623      34.548   4.935   5.004  1.00  0.00      B    H  
ATOM   4888  O   HOH B1624       4.230  24.579  11.062  1.00  0.00      B    O  
ATOM   4889  H1  HOH B1624       3.889  24.223  11.968  1.00  0.00      B    H  
ATOM   4890  H2  HOH B1624       5.124  24.882  11.207  1.00  0.00      B    H  
ATOM   4891  O   HOH B1625      33.676  36.831  20.570  1.00  0.00      B    O  
ATOM   4892  H1  HOH B1625      33.797  36.115  21.280  1.00  0.00      B    H  
ATOM   4893  H2  HOH B1625      33.793  36.382  19.667  1.00  0.00      B    H  
ATOM   4894  O   HOH B1626       5.750   2.123  13.239  1.00  0.00      B    O  
ATOM   4895  H1  HOH B1626       6.378   2.899  13.534  1.00  0.00      B    H  
ATOM   4896  H2  HOH B1626       6.319   1.294  13.178  1.00  0.00      B    H  
ATOM   4897  O   HOH B1627      20.255   2.092  10.804  1.00  0.00      B    O  
ATOM   4898  H1  HOH B1627      21.192   1.982  11.250  1.00  0.00      B    H  
ATOM   4899  H2  HOH B1627      19.638   1.326  11.098  1.00  0.00      B    H  
ATOM   4900  O   HOH B1628      15.785  19.336   0.720  1.00  0.00      B    O  
ATOM   4901  H1  HOH B1628      16.316  20.049   0.245  1.00  0.00      B    H  
ATOM   4902  H2  HOH B1628      14.866  19.611   0.800  1.00  0.00      B    H  
ATOM   4903  O   HOH B1629      31.679  31.911  26.010  1.00  0.00      B    O  
ATOM   4904  H1  HOH B1629      30.705  32.046  26.164  1.00  0.00      B    H  
ATOM   4905  H2  HOH B1629      31.817  30.935  25.772  1.00  0.00      B    H  
ATOM   4906  O   HOH B1630      31.753  22.529  18.110  1.00  0.00      B    O  
ATOM   4907  H1  HOH B1630      32.295  23.423  18.185  1.00  0.00      B    H  
ATOM   4908  H2  HOH B1630      31.896  22.143  17.199  1.00  0.00      B    H  
ATOM   4909  O   HOH B1631      26.019  38.020   0.629  1.00  0.00      B    O  
ATOM   4910  H1  HOH B1631      26.513  38.803   1.088  1.00  0.00      B    H  
ATOM   4911  H2  HOH B1631      25.654  37.478   1.421  1.00  0.00      B    H  
ATOM   4912  O   HOH B1632       9.878  10.831   0.758  1.00  0.00      B    O  
ATOM   4913  H1  HOH B1632       9.840  11.229  -0.198  1.00  0.00      B    H  
ATOM   4914  H2  HOH B1632       9.150  10.117   0.812  1.00  0.00      B    H  
ATOM   4915  O   HOH B1633      16.709   1.186   5.588  1.00  0.00      B    O  
ATOM   4916  H1  HOH B1633      16.793   1.555   4.597  1.00  0.00      B    H  
ATOM   4917  H2  HOH B1633      17.234   0.314   5.617  1.00  0.00      B    H  
ATOM   4918  O   HOH B1634       3.440   9.070  38.751  1.00  0.00      B    O  
ATOM   4919  H1  HOH B1634       3.138   8.732  39.653  1.00  0.00      B    H  
ATOM   4920  H2  HOH B1634       3.630   8.219  38.255  1.00  0.00      B    H  
ATOM   4921  O   HOH B1635      10.384   6.356   9.710  1.00  0.00      B    O  
ATOM   4922  H1  HOH B1635       9.425   6.550   9.477  1.00  0.00      B    H  
ATOM   4923  H2  HOH B1635      10.578   5.444   9.297  1.00  0.00      B    H  
ATOM   4924  O   HOH B1636       4.162   9.627  27.774  1.00  0.00      B    O  
ATOM   4925  H1  HOH B1636       4.473  10.387  28.430  1.00  0.00      B    H  
ATOM   4926  H2  HOH B1636       4.943   9.120  27.430  1.00  0.00      B    H  
ATOM   4927  O   HOH B1637      12.553   2.989   6.395  1.00  0.00      B    O  
ATOM   4928  H1  HOH B1637      13.446   2.869   6.854  1.00  0.00      B    H  
ATOM   4929  H2  HOH B1637      11.965   3.522   7.053  1.00  0.00      B    H  
ATOM   4930  O   HOH B1638      10.778  25.397  16.647  1.00  0.00      B    O  
ATOM   4931  H1  HOH B1638      10.479  26.209  17.181  1.00  0.00      B    H  
ATOM   4932  H2  HOH B1638      11.429  24.880  17.248  1.00  0.00      B    H  
ATOM   4933  O   HOH B1639      15.200   3.123   3.146  1.00  0.00      B    O  
ATOM   4934  H1  HOH B1639      15.550   2.208   3.007  1.00  0.00      B    H  
ATOM   4935  H2  HOH B1639      15.019   3.527   2.192  1.00  0.00      B    H  
ATOM   4936  O   HOH B1640      32.319  37.520  29.351  1.00  0.00      B    O
[truncated: 87,647 more chars]
