# Supplementary material for: ECE vs DISP Mechanisms in Anodic Electrolysis of Benzyl Alcohols: Computational Prediction of Microscopic Rate Constants
Source: J Phys Chem C Nanomater Interfaces. 2025 Aug 28;129(36):16076–96. doi: 10.1021/acs.jpcc.5c04347 (PMC12434723; doi:10.1021/acs.jpcc.5c04347)
Supplement: Supplementary file 2 [file jp5c04347_si_002.zip › example_simulation_inputs/QMMM_simulation_bulk_H2O_base_OAc/start_04_-1.629_coords.pdb]

TITLE     MDANALYSIS FRAME 0: Created by PDBWriter
CRYST1   39.149   39.149   39.149  90.00  90.00  90.00 P 1           1
ATOM      1  C00 2ag A   1      14.091  19.863  24.690  1.00  0.00      A    C  
ATOM      2  O01 2ag A   1      14.195  19.237  23.428  1.00  0.00      A    O  
ATOM      3  C02 2ag A   1      13.429  19.692  22.330  1.00  0.00      A    C  
ATOM      4  C03 2ag A   1      13.966  19.407  21.079  1.00  0.00      A    C  
ATOM      5  C04 2ag A   1      13.050  19.728  20.011  1.00  0.00      A    C  
ATOM      6  C05 2ag A   1      11.910  20.576  20.197  1.00  0.00      A    C  
ATOM      7  C06 2ag A   1      11.010  20.959  19.003  1.00  0.00      A    C  
ATOM      8  O07 2ag A   1       9.731  20.366  19.170  1.00  0.00      A    O  
ATOM      9  C08 2ag A   1      11.554  21.022  21.467  1.00  0.00      A    C  
ATOM     10  C09 2ag A   1      12.235  20.446  22.532  1.00  0.00      A    C  
ATOM     11  H0A 2ag A   1      14.161  20.991  24.593  1.00  0.00      A    H  
ATOM     12  H0B 2ag A   1      13.145  19.517  25.165  1.00  0.00      A    H  
ATOM     13  H0C 2ag A   1      15.028  19.511  25.356  1.00  0.00      A    H  
ATOM     14  H0D 2ag A   1      14.840  18.844  20.847  1.00  0.00      A    H  
ATOM     15  H0E 2ag A   1      13.417  19.529  18.986  1.00  0.00      A    H  
ATOM     16  H0F 2ag A   1      11.562  20.490  18.058  1.00  0.00      A    H  
ATOM     17  H0G 2ag A   1      11.016  22.045  18.927  1.00  0.00      A    H  
ATOM     18  H0H 2ag A   1       9.129  21.109  19.296  1.00  0.00      A    H  
ATOM     19  H0I 2ag A   1      10.773  21.728  21.594  1.00  0.00      A    H  
ATOM     20  H0J 2ag A   1      12.048  20.828  23.596  1.00  0.00      A    H  
ATOM     21  C00 ACA B   2       8.336  23.568  19.995  1.00  0.00      B    C  
ATOM     22  C01 ACA B   2       7.387  24.737  19.877  1.00  0.00      B    C  
ATOM     23  O02 ACA B   2       8.142  22.436  19.532  1.00  0.00      B    O  
ATOM     24  O03 ACA B   2       9.530  23.659  20.496  1.00  0.00      B    O  
ATOM     25  H04 ACA B   2       7.430  25.092  18.812  1.00  0.00      B    H  
ATOM     26  H05 ACA B   2       7.672  25.486  20.616  1.00  0.00      B    H  
ATOM     27  H06 ACA B   2       6.371  24.423  20.081  1.00  0.00      B    H  
ATOM     28  O   HOH B   1      13.824  22.425  17.381  1.00  0.00      B    O  
ATOM     29  H1  HOH B   1      13.882  21.925  16.502  1.00  0.00      B    H  
ATOM     30  H2  HOH B   1      14.528  22.078  17.986  1.00  0.00      B    H  
ATOM     31  O   HOH B   2      13.786  26.161   9.760  1.00  0.00      B    O  
ATOM     32  H1  HOH B   2      14.657  26.262  10.287  1.00  0.00      B    H  
ATOM     33  H2  HOH B   2      13.808  25.250   9.351  1.00  0.00      B    H  
ATOM     34  O   HOH B   4       7.736  27.675  16.849  1.00  0.00      B    O  
ATOM     35  H1  HOH B   4       8.742  27.795  16.622  1.00  0.00      B    H  
ATOM     36  H2  HOH B   4       7.496  26.770  16.477  1.00  0.00      B    H  
ATOM     37  O   HOH B   5      11.456  25.761  23.351  1.00  0.00      B    O  
ATOM     38  H1  HOH B   5      12.312  25.460  23.739  1.00  0.00      B    H  
ATOM     39  H2  HOH B   5      11.479  25.623  22.369  1.00  0.00      B    H  
ATOM     40  O   HOH B   7      13.890  23.378   9.234  1.00  0.00      B    O  
ATOM     41  H1  HOH B   7      14.016  23.423   8.201  1.00  0.00      B    H  
ATOM     42  H2  HOH B   7      14.445  22.557   9.532  1.00  0.00      B    H  
ATOM     43  O   HOH B   8       8.991  18.944  17.033  1.00  0.00      B    O  
ATOM     44  H1  HOH B   8       9.194  19.380  17.940  1.00  0.00      B    H  
ATOM     45  H2  HOH B   8       8.002  19.058  16.817  1.00  0.00      B    H  
ATOM     46  O   HOH B   9      15.766  26.215  11.877  1.00  0.00      B    O  
ATOM     47  H1  HOH B   9      16.454  26.688  12.468  1.00  0.00      B    H  
ATOM     48  H2  HOH B   9      16.246  25.404  11.441  1.00  0.00      B    H  
ATOM     49  O   HOH B  10      17.082  15.764   6.006  1.00  0.00      B    O  
ATOM     50  H1  HOH B  10      17.140  15.286   5.080  1.00  0.00      B    H  
ATOM     51  H2  HOH B  10      17.914  15.505   6.590  1.00  0.00      B    H  
ATOM     52  O   HOH B  11       8.905  21.492  15.579  1.00  0.00      B    O  
ATOM     53  H1  HOH B  11       9.034  20.722  16.173  1.00  0.00      B    H  
ATOM     54  H2  HOH B  11       8.870  21.073  14.641  1.00  0.00      B    H  
ATOM     55  O   HOH B  12      12.397  18.211  13.717  1.00  0.00      B    O  
ATOM     56  H1  HOH B  12      11.423  17.850  13.605  1.00  0.00      B    H  
ATOM     57  H2  HOH B  12      12.904  17.867  12.960  1.00  0.00      B    H  
ATOM     58  O   HOH B  13       1.212  25.272  36.271  1.00  0.00      B    O  
ATOM     59  H1  HOH B  13       1.360  25.297  35.226  1.00  0.00      B    H  
ATOM     60  H2  HOH B  13       1.548  24.396  36.579  1.00  0.00      B    H  
ATOM     61  O   HOH B  14      27.398   6.195  30.412  1.00  0.00      B    O  
ATOM     62  H1  HOH B  14      26.961   6.813  29.788  1.00  0.00      B    H  
ATOM     63  H2  HOH B  14      28.357   6.128  30.096  1.00  0.00      B    H  
ATOM     64  O   HOH B  15      16.618  16.401  11.215  1.00  0.00      B    O  
ATOM     65  H1  HOH B  15      16.049  15.744  11.718  1.00  0.00      B    H  
ATOM     66  H2  HOH B  15      17.549  16.041  10.976  1.00  0.00      B    H  
ATOM     67  O   HOH B  16      33.816  22.229  14.708  1.00  0.00      B    O  
ATOM     68  H1  HOH B  16      34.580  21.758  14.201  1.00  0.00      B    H  
ATOM     69  H2  HOH B  16      33.514  23.075  14.142  1.00  0.00      B    H  
ATOM     70  O   HOH B  17       8.343  19.009  21.156  1.00  0.00      B    O  
ATOM     71  H1  HOH B  17       8.322  17.999  20.970  1.00  0.00      B    H  
ATOM     72  H2  HOH B  17       8.971  19.396  20.463  1.00  0.00      B    H  
ATOM     73  O   HOH B  18       8.279  37.340  14.262  1.00  0.00      B    O  
ATOM     74  H1  HOH B  18       7.587  36.668  13.904  1.00  0.00      B    H  
ATOM     75  H2  HOH B  18       9.159  36.844  14.329  1.00  0.00      B    H  
ATOM     76  O   HOH B  19      12.680   2.075  24.275  1.00  0.00      B    O  
ATOM     77  H1  HOH B  19      12.939   1.221  23.779  1.00  0.00      B    H  
ATOM     78  H2  HOH B  19      11.714   2.201  23.995  1.00  0.00      B    H  
ATOM     79  O   HOH B  20       2.252  38.161  27.050  1.00  0.00      B    O  
ATOM     80  H1  HOH B  20       2.852  39.019  27.060  1.00  0.00      B    H  
ATOM     81  H2  HOH B  20       2.778  37.461  26.572  1.00  0.00      B    H  
ATOM     82  O   HOH B  21      20.584  31.796  29.907  1.00  0.00      B    O  
ATOM     83  H1  HOH B  21      21.209  32.312  29.265  1.00  0.00      B    H  
ATOM     84  H2  HOH B  21      20.625  30.807  29.635  1.00  0.00      B    H  
ATOM     85  O   HOH B  22      24.842   0.835   1.052  1.00  0.00      B    O  
ATOM     86  H1  HOH B  22      24.284   0.072   1.456  1.00  0.00      B    H  
ATOM     87  H2  HOH B  22      25.130   0.594   0.152  1.00  0.00      B    H  
ATOM     88  O   HOH B  23      18.832  19.690  30.940  1.00  0.00      B    O  
ATOM     89  H1  HOH B  23      19.252  19.082  31.623  1.00  0.00      B    H  
ATOM     90  H2  HOH B  23      18.175  19.175  30.370  1.00  0.00      B    H  
ATOM     91  O   HOH B  24      38.187  25.362  23.725  1.00  0.00      B    O  
ATOM     92  H1  HOH B  24      37.222  25.519  23.647  1.00  0.00      B    H  
ATOM     93  H2  HOH B  24      38.376  24.367  23.838  1.00  0.00      B    H  
ATOM     94  O   HOH B  25      10.708  16.477  24.311  1.00  0.00      B    O  
ATOM     95  H1  HOH B  25      11.397  16.302  23.647  1.00  0.00      B    H  
ATOM     96  H2  HOH B  25      10.311  15.576  24.478  1.00  0.00      B    H  
ATOM     97  O   HOH B  26      11.970   4.354  17.070  1.00  0.00      B    O  
ATOM     98  H1  HOH B  26      11.313   4.306  16.276  1.00  0.00      B    H  
ATOM     99  H2  HOH B  26      12.863   3.991  16.803  1.00  0.00      B    H  
ATOM    100  O   HOH B  27       3.282   2.908   6.665  1.00  0.00      B    O  
ATOM    101  H1  HOH B  27       2.271   3.023   6.943  1.00  0.00      B    H  
ATOM    102  H2  HOH B  27       3.440   1.918   6.469  1.00  0.00      B    H  
ATOM    103  O   HOH B  28      28.394  26.159  19.786  1.00  0.00      B    O  
ATOM    104  H1  HOH B  28      27.752  26.327  20.531  1.00  0.00      B    H  
ATOM    105  H2  HOH B  28      29.059  25.485  20.016  1.00  0.00      B    H  
ATOM    106  O   HOH B  29      30.426  29.229  34.064  1.00  0.00      B    O  
ATOM    107  H1  HOH B  29      29.544  29.668  34.383  1.00  0.00      B    H  
ATOM    108  H2  HOH B  29      30.205  28.292  33.767  1.00  0.00      B    H  
ATOM    109  O   HOH B  30      36.656  23.429   3.732  1.00  0.00      B    O  
ATOM    110  H1  HOH B  30      36.531  24.290   3.196  1.00  0.00      B    H  
ATOM    111  H2  HOH B  30      37.334  23.639   4.494  1.00  0.00      B    H  
ATOM    112  O   HOH B  31      34.257  21.368  33.930  1.00  0.00      B    O  
ATOM    113  H1  HOH B  31      34.457  20.393  34.186  1.00  0.00      B    H  
ATOM    114  H2  HOH B  31      35.004  21.971  34.286  1.00  0.00      B    H  
ATOM    115  O   HOH B  32       2.370  34.509   7.662  1.00  0.00      B    O  
ATOM    116  H1  HOH B  32       1.529  34.976   7.879  1.00  0.00      B    H  
ATOM    117  H2  HOH B  32       2.412  34.518   6.687  1.00  0.00      B    H  
ATOM    118  O   HOH B  33       8.817  19.472   5.533  1.00  0.00      B    O  
ATOM    119  H1  HOH B  33       8.688  20.183   6.180  1.00  0.00      B    H  
ATOM    120  H2  HOH B  33       9.325  19.811   4.716  1.00  0.00      B    H  
ATOM    121  O   HOH B  34      23.927  35.926  37.729  1.00  0.00      B    O  
ATOM    122  H1  HOH B  34      24.376  34.974  37.583  1.00  0.00      B    H  
ATOM    123  H2  HOH B  34      23.703  36.012  38.756  1.00  0.00      B    H  
ATOM    124  O   HOH B  35      27.639  12.113  31.946  1.00  0.00      B    O  
ATOM    125  H1  HOH B  35      28.296  12.696  31.550  1.00  0.00      B    H  
ATOM    126  H2  HOH B  35      27.334  12.536  32.854  1.00  0.00      B    H  
ATOM    127  O   HOH B  36      17.632  18.632  25.013  1.00  0.00      B    O  
ATOM    128  H1  HOH B  36      16.982  17.987  24.563  1.00  0.00      B    H  
ATOM    129  H2  HOH B  36      18.471  18.097  25.096  1.00  0.00      B    H  
ATOM    130  O   HOH B  37      28.273  24.182   7.791  1.00  0.00      B    O  
ATOM    131  H1  HOH B  37      27.934  24.819   7.091  1.00  0.00      B    H  
ATOM    132  H2  HOH B  37      27.452  23.615   7.969  1.00  0.00      B    H  
ATOM    133  O   HOH B  38       6.481  19.520   1.719  1.00  0.00      B    O  
ATOM    134  H1  HOH B  38       6.691  20.247   1.056  1.00  0.00      B    H  
ATOM    135  H2  HOH B  38       6.674  19.994   2.603  1.00  0.00      B    H  
ATOM    136  O   HOH B  39      19.412  32.066  24.573  1.00  0.00      B    O  
ATOM    137  H1  HOH B  39      19.753  31.370  23.928  1.00  0.00      B    H  
ATOM    138  H2  HOH B  39      19.299  32.958  24.087  1.00  0.00      B    H  
ATOM    139  O   HOH B  40      39.138   4.625  21.234  1.00  0.00      B    O  
ATOM    140  H1  HOH B  40      38.329   5.184  21.546  1.00  0.00      B    H  
ATOM    141  H2  HOH B  40      39.553   4.161  22.076  1.00  0.00      B    H  
ATOM    142  O   HOH B  41      21.953  17.510  27.270  1.00  0.00      B    O  
ATOM    143  H1  HOH B  41      21.755  17.592  26.214  1.00  0.00      B    H  
ATOM    144  H2  HOH B  41      21.596  16.640  27.553  1.00  0.00      B    H  
ATOM    145  O   HOH B  42      33.819  34.101  20.352  1.00  0.00      B    O  
ATOM    146  H1  HOH B  42      34.662  33.674  20.017  1.00  0.00      B    H  
ATOM    147  H2  HOH B  42      33.075  33.339  20.433  1.00  0.00      B    H  
ATOM    148  O   HOH B  43      28.595  32.732  30.028  1.00  0.00      B    O  
ATOM    149  H1  HOH B  43      28.793  33.609  30.574  1.00  0.00      B    H  
ATOM    150  H2  HOH B  43      28.338  32.003  30.707  1.00  0.00      B    H  
ATOM    151  O   HOH B  44      26.867  36.025   9.018  1.00  0.00      B    O  
ATOM    152  H1  HOH B  44      27.547  36.470   8.383  1.00  0.00      B    H  
ATOM    153  H2  HOH B  44      27.084  35.020   9.003  1.00  0.00      B    H  
ATOM    154  O   HOH B  45      38.814  24.871  28.189  1.00  0.00      B    O  
ATOM    155  H1  HOH B  45      38.867  24.243  27.373  1.00  0.00      B    H  
ATOM    156  H2  HOH B  45      38.337  24.297  28.938  1.00  0.00      B    H  
ATOM    157  O   HOH B  46      22.070  31.778  33.645  1.00  0.00      B    O  
ATOM    158  H1  HOH B  46      22.755  31.979  32.927  1.00  0.00      B    H  
ATOM    159  H2  HOH B  46      21.347  31.138  33.293  1.00  0.00      B    H  
ATOM    160  O   HOH B  47      37.935   6.702  31.348  1.00  0.00      B    O  
ATOM    161  H1  HOH B  47      38.596   7.353  30.941  1.00  0.00      B    H  
ATOM    162  H2  HOH B  47      37.433   6.229  30.586  1.00  0.00      B    H  
ATOM    163  O   HOH B  48      19.542   1.160  16.087  1.00  0.00      B    O  
ATOM    164  H1  HOH B  48      20.026   1.349  16.978  1.00  0.00      B    H  
ATOM    165  H2  HOH B  48      19.754   0.202  15.798  1.00  0.00      B    H  
ATOM    166  O   HOH B  49      26.378  23.518  18.576  1.00  0.00      B    O  
ATOM    167  H1  HOH B  49      26.504  23.793  19.590  1.00  0.00      B    H  
ATOM    168  H2  HOH B  49      26.855  24.248  18.034  1.00  0.00      B    H  
ATOM    169  O   HOH B  50      25.106  35.117  18.840  1.00  0.00      B    O  
ATOM    170  H1  HOH B  50      25.903  35.474  19.398  1.00  0.00      B    H  
ATOM    171  H2  HOH B  50      25.392  34.747  17.945  1.00  0.00      B    H  
ATOM    172  O   HOH B  51      12.241   1.183  32.339  1.00  0.00      B    O  
ATOM    173  H1  HOH B  51      12.119   0.231  31.966  1.00  0.00      B    H  
ATOM    174  H2  HOH B  51      13.160   1.204  32.807  1.00  0.00      B    H  
ATOM    175  O   HOH B  52      12.419  31.419   5.627  1.00  0.00      B    O  
ATOM    176  H1  HOH B  52      13.284  30.845   5.558  1.00  0.00      B    H  
ATOM    177  H2  HOH B  52      12.045  31.330   6.515  1.00  0.00      B    H  
ATOM    178  O   HOH B  53      24.868   4.613  13.941  1.00  0.00      B    O  
ATOM    179  H1  HOH B  53      25.529   4.208  14.574  1.00  0.00      B    H  
ATOM    180  H2  HOH B  53      24.688   3.903  13.215  1.00  0.00      B    H  
ATOM    181  O   HOH B  54      23.903  33.976  10.668  1.00  0.00      B    O  
ATOM    182  H1  HOH B  54      24.120  34.836  10.208  1.00  0.00      B    H  
ATOM    183  H2  HOH B  54      24.011  33.148  10.014  1.00  0.00      B    H  
ATOM    184  O   HOH B  55      11.542  32.424  20.884  1.00  0.00      B    O  
ATOM    185  H1  HOH B  55      11.945  33.374  20.997  1.00  0.00      B    H  
ATOM    186  H2  HOH B  55      11.716  31.806  21.703  1.00  0.00      B    H  
ATOM    187  O   HOH B  56      27.577  35.622  20.207  1.00  0.00      B    O  
ATOM    188  H1  HOH B  56      28.448  35.217  20.475  1.00  0.00      B    H  
ATOM    189  H2  HOH B  56      27.261  36.105  21.045  1.00  0.00      B    H  
ATOM    190  O   HOH B  57      25.201  24.644  31.962  1.00  0.00      B    O  
ATOM    191  H1  HOH B  57      26.181  24.959  31.842  1.00  0.00      B    H  
ATOM    192  H2  HOH B  57      25.237  23.632  31.905  1.00  0.00      B    H  
ATOM    193  O   HOH B  58      38.379  23.564  32.833  1.00  0.00      B    O  
ATOM    194  H1  HOH B  58      37.791  23.107  33.504  1.00  0.00      B    H  
ATOM    195  H2  HOH B  58      38.068  24.532  32.853  1.00  0.00      B    H  
ATOM    196  O   HOH B  59       3.725  34.521  19.892  1.00  0.00      B    O  
ATOM    197  H1  HOH B  59       3.523  33.842  20.615  1.00  0.00      B    H  
ATOM    198  H2  HOH B  59       4.421  34.096  19.294  1.00  0.00      B    H  
ATOM    199  O   HOH B  60      31.685   3.811  32.130  1.00  0.00      B    O  
ATOM    200  H1  HOH B  60      30.844   4.150  32.543  1.00  0.00      B    H  
ATOM    201  H2  HOH B  60      31.379   3.508  31.233  1.00  0.00      B    H  
ATOM    202  O   HOH B  61      30.116   6.621  20.970  1.00  0.00      B    O  
ATOM    203  H1  HOH B  61      31.062   6.247  21.048  1.00  0.00      B    H  
ATOM    204  H2  HOH B  61      29.680   6.548  21.857  1.00  0.00      B    H  
ATOM    205  O   HOH B  62      34.168  37.562  26.471  1.00  0.00      B    O  
ATOM    206  H1  HOH B  62      35.068  37.431  26.931  1.00  0.00      B    H  
ATOM    207  H2  HOH B  62      34.341  37.850  25.510  1.00  0.00      B    H  
ATOM    208  O   HOH B  63      24.477  37.538  21.461  1.00  0.00      B    O  
ATOM    209  H1  HOH B  63      23.893  37.860  22.260  1.00  0.00      B    H  
ATOM    210  H2  HOH B  63      24.103  36.607  21.261  1.00  0.00      B    H  
ATOM    211  O   HOH B  64       3.591  14.993  24.284  1.00  0.00      B    O  
ATOM    212  H1  HOH B  64       4.568  14.792  24.138  1.00  0.00      B    H  
ATOM    213  H2  HOH B  64       3.469  14.859  25.286  1.00  0.00      B    H  
ATOM    214  O   HOH B  65      18.165   5.037  20.400  1.00  0.00      B    O  
ATOM    215  H1  HOH B  65      18.322   4.020  20.207  1.00  0.00      B    H  
ATOM    216  H2  HOH B  65      19.000   5.569  20.217  1.00  0.00      B    H  
ATOM    217  O   HOH B  66      12.196   6.082  35.944  1.00  0.00      B    O  
ATOM    218  H1  HOH B  66      12.410   6.813  36.591  1.00  0.00      B    H  
ATOM    219  H2  HOH B  66      12.628   6.165  35.041  1.00  0.00      B    H  
ATOM    220  O   HOH B  67      28.164  26.070  37.249  1.00  0.00      B    O  
ATOM    221  H1  HOH B  67      29.182  25.792  37.435  1.00  0.00      B    H  
ATOM    222  H2  HOH B  67      28.169  27.056  37.507  1.00  0.00      B    H  
ATOM    223  O   HOH B  68      11.388   7.802  29.217  1.00  0.00      B    O  
ATOM    224  H1  HOH B  68      10.544   7.335  29.607  1.00  0.00      B    H  
ATOM    225  H2  HOH B  68      11.455   7.552  28.221  1.00  0.00      B    H  
ATOM    226  O   HOH B  69      32.548  15.215  18.532  1.00  0.00      B    O  
ATOM    227  H1  HOH B  69      32.250  16.108  18.073  1.00  0.00      B    H  
ATOM    228  H2  HOH B  69      32.246  15.255  19.536  1.00  0.00      B    H  
ATOM    229  O   HOH B  70       3.647  34.922  35.785  1.00  0.00      B    O  
ATOM    230  H1  HOH B  70       3.249  35.867  35.784  1.00  0.00      B    H  
ATOM    231  H2  HOH B  70       4.684  34.951  35.920  1.00  0.00      B    H  
ATOM    232  O   HOH B  71      38.438  30.235  22.959  1.00  0.00      B    O  
ATOM    233  H1  HOH B  71      38.539  29.976  23.962  1.00  0.00      B    H  
ATOM    234  H2  HOH B  71      39.377  30.289  22.586  1.00  0.00      B    H  
ATOM    235  O   HOH B  72      26.001  31.015   2.435  1.00  0.00      B    O  
ATOM    236  H1  HOH B  72      25.825  30.303   1.716  1.00  0.00      B    H  
ATOM    237  H2  HOH B  72      26.159  30.535   3.302  1.00  0.00      B    H  
ATOM    238  O   HOH B  73      12.998  31.754   0.106  1.00  0.00      B    O  
ATOM    239  H1  HOH B  73      13.520  32.451   0.539  1.00  0.00      B    H  
ATOM    240  H2  HOH B  73      13.669  31.248  -0.493  1.00  0.00      B    H  
ATOM    241  O   HOH B  74      32.820  12.096  18.650  1.00  0.00      B    O  
ATOM    242  H1  HOH B  74      32.811  13.042  18.267  1.00  0.00      B    H  
ATOM    243  H2  HOH B  74      31.874  11.810  18.590  1.00  0.00      B    H  
ATOM    244  O   HOH B  75      36.020  10.350   7.829  1.00  0.00      B    O  
ATOM    245  H1  HOH B  75      35.179   9.833   7.659  1.00  0.00      B    H  
ATOM    246  H2  HOH B  75      36.445   9.948   8.665  1.00  0.00      B    H  
ATOM    247  O   HOH B  76      27.916  17.078  10.861  1.00  0.00      B    O  
ATOM    248  H1  HOH B  76      26.930  16.893  10.993  1.00  0.00      B    H  
ATOM    249  H2  HOH B  76      28.312  16.210  10.567  1.00  0.00      B    H  
ATOM    250  O   HOH B  77      29.974  34.514  20.932  1.00  0.00      B    O  
ATOM    251  H1  HOH B  77      30.479  35.359  20.505  1.00  0.00      B    H  
ATOM    252  H2  HOH B  77      30.614  33.744  20.784  1.00  0.00      B    H  
ATOM    253  O   HOH B  78       1.596  18.140   5.696  1.00  0.00      B    O  
ATOM    254  H1  HOH B  78       1.197  17.466   6.358  1.00  0.00      B    H  
ATOM    255  H2  HOH B  78       1.090  18.999   5.780  1.00  0.00      B    H  
ATOM    256  O   HOH B  79      27.949  21.194   5.315  1.00  0.00      B    O  
ATOM    257  H1  HOH B  79      28.821  20.598   5.349  1.00  0.00      B    H  
ATOM    258  H2  HOH B  79      27.289  20.663   4.743  1.00  0.00      B    H  
ATOM    259  O   HOH B  80      16.007  17.264  23.416  1.00  0.00      B    O  
ATOM    260  H1  HOH B  80      15.265  17.892  23.382  1.00  0.00      B    H  
ATOM    261  H2  HOH B  80      15.614  16.337  23.377  1.00  0.00      B    H  
ATOM    262  O   HOH B  81      21.590  38.325  12.733  1.00  0.00      B    O  
ATOM    263  H1  HOH B  81      22.323  38.771  13.313  1.00  0.00      B    H  
ATOM    264  H2  HOH B  81      21.430  37.420  13.140  1.00  0.00      B    H  
ATOM    265  O   HOH B  82      21.112  14.918  16.272  1.00  0.00      B    O  
ATOM    266  H1  HOH B  82      21.105  13.930  16.082  1.00  0.00      B    H  
ATOM    267  H2  HOH B  82      21.965  15.165  16.775  1.00  0.00      B    H  
ATOM    268  O   HOH B  83      31.811  32.091  20.351  1.00  0.00      B    O  
ATOM    269  H1  HOH B  83      31.587  31.662  19.441  1.00  0.00      B    H  
ATOM    270  H2  HOH B  83      32.318  31.395  20.890  1.00  0.00      B    H  
ATOM    271  O   HOH B  84       8.329   5.537   3.441  1.00  0.00      B    O  
ATOM    272  H1  HOH B  84       8.575   5.988   2.505  1.00  0.00      B    H  
ATOM    273  H2  HOH B  84       9.045   5.764   4.125  1.00  0.00      B    H  
ATOM    274  O   HOH B  85      37.388  10.081  28.483  1.00  0.00      B    O  
ATOM    275  H1  HOH B  85      36.648  10.762  28.697  1.00  0.00      B    H  
ATOM    276  H2  HOH B  85      37.810   9.892  29.327  1.00  0.00      B    H  
ATOM    277  O   HOH B  86      25.997  19.962  20.487  1.00  0.00      B    O  
ATOM    278  H1  HOH B  86      25.082  20.358  20.732  1.00  0.00      B    H  
ATOM    279  H2  HOH B  86      26.422  20.625  19.912  1.00  0.00      B    H  
ATOM    280  O   HOH B  87      34.534   2.425  28.524  1.00  0.00      B    O  
ATOM    281  H1  HOH B  87      34.675   2.771  29.473  1.00  0.00      B    H  
ATOM    282  H2  HOH B  87      33.936   1.597  28.541  1.00  0.00      B    H  
ATOM    283  O   HOH B  88      28.012  28.824  19.039  1.00  0.00      B    O  
ATOM    284  H1  HOH B  88      28.252  27.978  19.573  1.00  0.00      B    H  
ATOM    285  H2  HOH B  88      27.751  28.520  18.055  1.00  0.00      B    H  
ATOM    286  O   HOH B  89      30.554  30.931  15.738  1.00  0.00      B    O  
ATOM    287  H1  HOH B  89      30.429  30.597  16.689  1.00  0.00      B    H  
ATOM    288  H2  HOH B  89      29.651  31.198  15.270  1.00  0.00      B    H  
ATOM    289  O   HOH B  90       0.394  16.325  29.672  1.00  0.00      B    O  
ATOM    290  H1  HOH B  90      -0.243  15.920  30.311  1.00  0.00      B    H  
ATOM    291  H2  HOH B  90       0.959  16.972  30.234  1.00  0.00      B    H  
ATOM    292  O   HOH B  91      25.042   6.194  25.242  1.00  0.00      B    O  
ATOM    293  H1  HOH B  91      25.842   5.878  25.747  1.00  0.00      B    H  
ATOM    294  H2  HOH B  91      25.216   6.009  24.233  1.00  0.00      B    H  
ATOM    295  O   HOH B  92       0.691   1.548  14.370  1.00  0.00      B    O  
ATOM    296  H1  HOH B  92       0.089   0.723  14.362  1.00  0.00      B    H  
ATOM    297  H2  HOH B  92       1.580   1.305  13.946  1.00  0.00      B    H  
ATOM    298  O   HOH B  93      22.620  38.412   2.391  1.00  0.00      B    O  
ATOM    299  H1  HOH B  93      22.533  39.133   3.138  1.00  0.00      B    H  
ATOM    300  H2  HOH B  93      22.089  37.625   2.754  1.00  0.00      B    H  
ATOM    301  O   HOH B  94      37.128   8.565  14.043  1.00  0.00      B    O  
ATOM    302  H1  HOH B  94      38.004   9.090  13.831  1.00  0.00      B    H  
ATOM    303  H2  HOH B  94      36.816   8.876  14.951  1.00  0.00      B    H  
ATOM    304  O   HOH B  95      29.458   1.169  27.277  1.00  0.00      B    O  
ATOM    305  H1  HOH B  95      30.363   1.529  26.890  1.00  0.00      B    H  
ATOM    306  H2  HOH B  95      29.383   1.575  28.229  1.00  0.00      B    H  
ATOM    307  O   HOH B  96      27.565  25.856  17.402  1.00  0.00      B    O  
ATOM    308  H1  HOH B  96      27.729  25.825  18.371  1.00  0.00      B    H  
ATOM    309  H2  HOH B  96      27.589  26.827  17.150  1.00  0.00      B    H  
ATOM    310  O   HOH B  97      17.893  27.313  13.501  1.00  0.00      B    O  
ATOM    311  H1  HOH B  97      17.878  26.515  14.143  1.00  0.00      B    H  
ATOM    312  H2  HOH B  97      18.846  27.611  13.554  1.00  0.00      B    H  
ATOM    313  O   HOH B  98       5.670  38.217  33.580  1.00  0.00      B    O  
ATOM    314  H1  HOH B  98       5.818  37.660  34.405  1.00  0.00      B    H  
ATOM    315  H2  HOH B  98       5.427  37.540  32.893  1.00  0.00      B    H  
ATOM    316  O   HOH B  99       7.624  30.790  13.664  1.00  0.00      B    O  
ATOM    317  H1  HOH B  99       8.370  30.095  13.505  1.00  0.00      B    H  
ATOM    318  H2  HOH B  99       6.756  30.519  13.216  1.00  0.00      B    H  
ATOM    319  O   HOH B 100       8.366   6.319   0.905  1.00  0.00      B    O  
ATOM    320  H1  HOH B 100       9.012   5.540   0.748  1.00  0.00      B    H  
ATOM    321  H2  HOH B 100       8.067   6.616  -0.024  1.00  0.00      B    H  
ATOM    322  O   HOH B 101      17.938   1.136  11.333  1.00  0.00      B    O  
ATOM    323  H1  HOH B 101      18.447   1.264  12.225  1.00  0.00      B    H  
ATOM    324  H2  HOH B 101      17.846   2.053  10.886  1.00  0.00      B    H  
ATOM    325  O   HOH B 102      11.061  37.451  31.789  1.00  0.00      B    O  
ATOM    326  H1  HOH B 102      11.636  37.325  30.943  1.00  0.00      B    H  
ATOM    327  H2  HOH B 102      11.578  36.878  32.521  1.00  0.00      B    H  
ATOM    328  O   HOH B 103      15.044  20.782  10.345  1.00  0.00      B    O  
ATOM    329  H1  HOH B 103      15.567  20.240   9.609  1.00  0.00      B    H  
ATOM    330  H2  HOH B 103      15.324  20.373  11.209  1.00  0.00      B    H  
ATOM    331  O   HOH B 104      24.029   1.214  16.816  1.00  0.00      B    O  
ATOM    332  H1  HOH B 104      24.560   0.969  17.623  1.00  0.00      B    H  
ATOM    333  H2  HOH B 104      23.699   2.150  16.919  1.00  0.00      B    H  
ATOM    334  O   HOH B 105      17.895   1.793  24.623  1.00  0.00      B    O  
ATOM    335  H1  HOH B 105      18.351   2.679  24.368  1.00  0.00      B    H  
ATOM    336  H2  HOH B 105      17.206   1.732  23.915  1.00  0.00      B    H  
ATOM    337  O   HOH B 106      22.659  28.610  24.722  1.00  0.00      B    O  
ATOM    338  H1  HOH B 106      23.389  27.933  24.818  1.00  0.00      B    H  
ATOM    339  H2  HOH B 106      23.198  29.488  24.681  1.00  0.00      B    H  
ATOM    340  O   HOH B 107      14.899  35.934  29.688  1.00  0.00      B    O  
ATOM    341  H1  HOH B 107      14.058  36.420  29.393  1.00  0.00      B    H  
ATOM    342  H2  HOH B 107      14.848  34.945  29.380  1.00  0.00      B    H  
ATOM    343  O   HOH B 108       7.367  22.342  12.768  1.00  0.00      B    O  
ATOM    344  H1  HOH B 108       6.466  22.285  13.260  1.00  0.00      B    H  
ATOM    345  H2  HOH B 108       7.845  21.447  12.569  1.00  0.00      B    H  
ATOM    346  O   HOH B 109      12.179  27.913  27.701  1.00  0.00      B    O  
ATOM    347  H1  HOH B 109      11.545  28.654  28.047  1.00  0.00      B    H  
ATOM    348  H2  HOH B 109      11.865  27.011  28.023  1.00  0.00      B    H  
ATOM    349  O   HOH B 110      35.969  32.433  -0.001  1.00  0.00      B    O  
ATOM    350  H1  HOH B 110      36.002  31.936   0.900  1.00  0.00      B    H  
ATOM    351  H2  HOH B 110      35.025  32.251  -0.411  1.00  0.00      B    H  
ATOM    352  O   HOH B 111      20.317  29.939  32.144  1.00  0.00      B    O  
ATOM    353  H1  HOH B 111      20.029  30.537  31.400  1.00  0.00      B    H  
ATOM    354  H2  HOH B 111      19.527  29.857  32.766  1.00  0.00      B    H  
ATOM    355  O   HOH B 112      12.658  21.012  36.660  1.00  0.00      B    O  
ATOM    356  H1  HOH B 112      13.277  21.650  36.128  1.00  0.00      B    H  
ATOM    357  H2  HOH B 112      12.573  20.217  36.093  1.00  0.00      B    H  
ATOM    358  O   HOH B 113      38.874  25.239  11.893  1.00  0.00      B    O  
ATOM    359  H1  HOH B 113      38.842  25.973  12.608  1.00  0.00      B    H  
ATOM    360  H2  HOH B 113      38.475  25.567  11.004  1.00  0.00      B    H  
ATOM    361  O   HOH B 114      10.579  35.003   6.218  1.00  0.00      B    O  
ATOM    362  H1  HOH B 114      10.019  34.891   5.357  1.00  0.00      B    H  
ATOM    363  H2  HOH B 114      10.242  35.761   6.798  1.00  0.00      B    H  
ATOM    364  O   HOH B 115      13.422   6.298  33.753  1.00  0.00      B    O  
ATOM    365  H1  HOH B 115      13.631   7.244  33.447  1.00  0.00      B    H  
ATOM    366  H2  HOH B 115      14.334   5.970  34.066  1.00  0.00      B    H  
ATOM    367  O   HOH B 116       3.244  29.430   0.580  1.00  0.00      B    O  
ATOM    368  H1  HOH B 116       2.816  29.920  -0.238  1.00  0.00      B    H  
ATOM    369  H2  HOH B 116       3.756  30.056   1.154  1.00  0.00      B    H  
ATOM    370  O   HOH B 117      19.769  19.498  27.603  1.00  0.00      B    O  
ATOM    371  H1  HOH B 117      18.854  19.173  27.715  1.00  0.00      B    H  
ATOM    372  H2  HOH B 117      20.390  18.762  27.669  1.00  0.00      B    H  
ATOM    373  O   HOH B 118      22.427   4.364  25.940  1.00  0.00      B    O  
ATOM    374  H1  HOH B 118      23.158   4.873  25.405  1.00  0.00      B    H  
ATOM    375  H2  HOH B 118      21.749   5.067  26.150  1.00  0.00      B    H  
ATOM    376  O   HOH B 119      29.752   4.909  29.521  1.00  0.00      B    O  
ATOM    377  H1  HOH B 119      29.857   3.932  29.518  1.00  0.00      B    H  
ATOM    378  H2  HOH B 119      29.359   5.200  28.625  1.00  0.00      B    H  
ATOM    379  O   HOH B 120      19.500  34.134   0.029  1.00  0.00      B    O  
ATOM    380  H1  HOH B 120      19.083  34.870   0.611  1.00  0.00      B    H  
ATOM    381  H2  HOH B 120      18.683  33.567  -0.237  1.00  0.00      B    H  
ATOM    382  O   HOH B 121      26.810  28.274  24.978  1.00  0.00      B    O  
ATOM    383  H1  HOH B 121      27.774  28.063  25.342  1.00  0.00      B    H  
ATOM    384  H2  HOH B 121      26.460  29.163  25.306  1.00  0.00      B    H  
ATOM    385  O   HOH B 122      33.124  12.708  30.406  1.00  0.00      B    O  
ATOM    386  H1  HOH B 122      33.168  13.168  31.334  1.00  0.00      B    H  
ATOM    387  H2  HOH B 122      32.463  11.888  30.502  1.00  0.00      B    H  
ATOM    388  O   HOH B 123      36.912   8.850  16.975  1.00  0.00      B    O  
ATOM    389  H1  HOH B 123      36.670   7.837  17.026  1.00  0.00      B    H  
ATOM    390  H2  HOH B 123      36.063   9.451  16.917  1.00  0.00      B    H  
ATOM    391  O   HOH B 124       0.906  10.840  27.557  1.00  0.00      B    O  
ATOM    392  H1  HOH B 124       0.047  10.546  27.973  1.00  0.00      B    H  
ATOM    393  H2  HOH B 124       0.805  11.755  27.097  1.00  0.00      B    H  
ATOM    394  O   HOH B 125      20.255   0.442  31.474  1.00  0.00      B    O  
ATOM    395  H1  HOH B 125      21.189   0.352  31.804  1.00  0.00      B    H  
ATOM    396  H2  HOH B 125      19.643   0.055  32.142  1.00  0.00      B    H  
ATOM    397  O   HOH B 126      22.228   7.985  30.893  1.00  0.00      B    O  
ATOM    398  H1  HOH B 126      22.057   7.155  30.375  1.00  0.00      B    H  
ATOM    399  H2  HOH B 126      21.479   8.012  31.569  1.00  0.00      B    H  
ATOM    400  O   HOH B 127      15.005  11.149  35.936  1.00  0.00      B    O  
ATOM    401  H1  HOH B 127      15.028  11.655  36.842  1.00  0.00      B    H  
ATOM    402  H2  HOH B 127      15.253  11.790  35.202  1.00  0.00      B    H  
ATOM    403  O   HOH B 128      31.038   8.822  17.889  1.00  0.00      B    O  
ATOM    404  H1  HOH B 128      30.321   8.931  18.613  1.00  0.00      B    H  
ATOM    405  H2  HOH B 128      31.628   7.950  18.035  1.00  0.00      B    H  
ATOM    406  O   HOH B 129      31.781  34.566   4.067  1.00  0.00      B    O  
ATOM    407  H1  HOH B 129      31.655  35.294   4.758  1.00  0.00      B    H  
ATOM    408  H2  HOH B 129      32.544  34.000   4.394  1.00  0.00      B    H  
ATOM    409  O   HOH B 130       5.573  36.286   5.538  1.00  0.00      B    O  
ATOM    410  H1  HOH B 130       4.834  35.944   4.942  1.00  0.00      B    H  
ATOM    411  H2  HOH B 130       6.096  35.459   5.864  1.00  0.00      B    H  
ATOM    412  O   HOH B 131       7.640   3.458  15.300  1.00  0.00      B    O  
ATOM    413  H1  HOH B 131       7.747   2.475  15.548  1.00  0.00      B    H  
ATOM    414  H2  HOH B 131       6.794   3.800  15.782  1.00  0.00      B    H  
ATOM    415  O   HOH B 132      11.520  10.978  27.495  1.00  0.00      B    O  
ATOM    416  H1  HOH B 132      12.270  11.506  26.969  1.00  0.00      B    H  
ATOM    417  H2  HOH B 132      11.923  10.657  28.361  1.00  0.00      B    H  
ATOM    418  O   HOH B 133       5.814  21.819  25.459  1.00  0.00      B    O  
ATOM    419  H1  HOH B 133       5.094  21.147  25.253  1.00  0.00      B    H  
ATOM    420  H2  HOH B 133       6.705  21.307  25.521  1.00  0.00      B    H  
ATOM    421  O   HOH B 134      18.088  17.691   2.572  1.00  0.00      B    O  
ATOM    422  H1  HOH B 134      18.307  17.161   1.693  1.00  0.00      B    H  
ATOM    423  H2  HOH B 134      18.678  18.547   2.617  1.00  0.00      B    H  
ATOM    424  O   HOH B 135      18.975   2.512  20.442  1.00  0.00      B    O  
ATOM    425  H1  HOH B 135      18.206   1.829  20.342  1.00  0.00      B    H  
ATOM    426  H2  HOH B 135      19.451   2.298  21.364  1.00  0.00      B    H  
ATOM    427  O   HOH B 136       4.441  14.658  13.409  1.00  0.00      B    O  
ATOM    428  H1  HOH B 136       4.731  13.841  12.822  1.00  0.00      B    H  
ATOM    429  H2  HOH B 136       3.783  14.308  14.136  1.00  0.00      B    H  
ATOM    430  O   HOH B 137       5.548  21.998  29.355  1.00  0.00      B    O  
ATOM    431  H1  HOH B 137       4.678  21.623  28.911  1.00  0.00      B    H  
ATOM    432  H2  HOH B 137       6.202  21.288  29.532  1.00  0.00      B    H  
ATOM    433  O   HOH B 138       6.393  13.762  23.910  1.00  0.00      B    O  
ATOM    434  H1  HOH B 138       7.249  13.803  24.443  1.00  0.00      B    H  
ATOM    435  H2  HOH B 138       5.959  12.856  24.186  1.00  0.00      B    H  
ATOM    436  O   HOH B 139       6.000   1.104   4.772  1.00  0.00      B    O  
ATOM    437  H1  HOH B 139       6.852   0.658   5.111  1.00  0.00      B    H  
ATOM    438  H2  HOH B 139       6.333   1.804   4.099  1.00  0.00      B    H  
ATOM    439  O   HOH B 140      24.321  10.280  24.657  1.00  0.00      B    O  
ATOM    440  H1  HOH B 140      24.697  10.953  23.986  1.00  0.00      B    H  
ATOM    441  H2  HOH B 140      23.704  10.819  25.318  1.00  0.00      B    H  
ATOM    442  O   HOH B 141      36.020  37.609  23.567  1.00  0.00      B    O  
ATOM    443  H1  HOH B 141      36.624  36.920  23.872  1.00  0.00      B    H  
ATOM    444  H2  HOH B 141      35.793  37.439  22.556  1.00  0.00      B    H  
ATOM    445  O   HOH B 142      30.257  29.390  37.495  1.00  0.00      B    O  
ATOM    446  H1  HOH B 142      30.734  29.808  38.307  1.00  0.00      B    H  
ATOM    447  H2  HOH B 142      30.859  28.688  37.009  1.00  0.00      B    H  
ATOM    448  O   HOH B 143      14.924   9.642  30.837  1.00  0.00      B    O  
ATOM    449  H1  HOH B 143      15.717  10.275  30.837  1.00  0.00      B    H  
ATOM    450  H2  HOH B 143      14.845   9.269  31.783  1.00  0.00      B    H  
ATOM    451  O   HOH B 144      17.583  34.990  19.390  1.00  0.00      B    O  
ATOM    452  H1  HOH B 144      17.024  34.191  19.077  1.00  0.00      B    H  
ATOM    453  H2  HOH B 144      17.479  35.135  20.333  1.00  0.00      B    H  
ATOM    454  O   HOH B 145      38.756  22.882  23.701  1.00  0.00      B    O  
ATOM    455  H1  HOH B 145      39.633  22.594  23.224  1.00  0.00      B    H  
ATOM    456  H2  HOH B 145      38.187  22.060  23.727  1.00  0.00      B    H  
ATOM    457  O   HOH B 146      30.607   8.686  15.091  1.00  0.00      B    O  
ATOM    458  H1  HOH B 146      31.475   8.210  14.938  1.00  0.00      B    H  
ATOM    459  H2  HOH B 146      30.470   8.660  16.089  1.00  0.00      B    H  
ATOM    460  O   HOH B 147       8.628  32.182   7.262  1.00  0.00      B    O  
ATOM    461  H1  HOH B 147       8.825  32.274   8.320  1.00  0.00      B    H  
ATOM    462  H2  HOH B 147       9.456  31.742   6.825  1.00  0.00      B    H  
ATOM    463  O   HOH B 148      34.704  22.835  10.863  1.00  0.00      B    O  
ATOM    464  H1  HOH B 148      33.712  22.760  10.956  1.00  0.00      B    H  
ATOM    465  H2  HOH B 148      35.132  22.328  11.665  1.00  0.00      B    H  
ATOM    466  O   HOH B 149      32.507   9.898  23.411  1.00  0.00      B    O  
ATOM    467  H1  HOH B 149      32.689   8.879  23.550  1.00  0.00      B    H  
ATOM    468  H2  HOH B 149      32.710  10.337  24.309  1.00  0.00      B    H  
ATOM    469  O   HOH B 150       6.183  19.324  16.559  1.00  0.00      B    O  
ATOM    470  H1  HOH B 150       5.664  19.494  15.704  1.00  0.00      B    H  
ATOM    471  H2  HOH B 150       5.920  18.416  16.897  1.00  0.00      B    H  
ATOM    472  O   HOH B 151      13.104  18.003  27.653  1.00  0.00      B    O  
ATOM    473  H1  HOH B 151      12.237  18.112  27.205  1.00  0.00      B    H  
ATOM    474  H2  HOH B 151      13.581  17.279  27.173  1.00  0.00      B    H  
ATOM    475  O   HOH B 152       8.159  19.340  11.099  1.00  0.00      B    O  
ATOM    476  H1  HOH B 152       8.997  19.849  10.991  1.00  0.00      B    H  
ATOM    477  H2  HOH B 152       7.994  18.968  10.146  1.00  0.00      B    H  
ATOM    478  O   HOH B 153      18.292  15.740  24.448  1.00  0.00      B    O  
ATOM    479  H1  HOH B 153      19.202  15.198  24.324  1.00  0.00      B    H  
ATOM    480  H2  HOH B 153      17.931  15.840  23.496  1.00  0.00      B    H  
ATOM    481  O   HOH B 154      22.875   1.792  26.244  1.00  0.00      B    O  
ATOM    482  H1  HOH B 154      22.381   1.173  25.607  1.00  0.00      B    H  
ATOM    483  H2  HOH B 154      22.627   2.754  25.988  1.00  0.00      B    H  
ATOM    484  O   HOH B 155      16.683  14.830  29.132  1.00  0.00      B    O  
ATOM    485  H1  HOH B 155      16.400  13.892  28.781  1.00  0.00      B    H  
ATOM    486  H2  HOH B 155      16.697  15.468  28.362  1.00  0.00      B    H  
ATOM    487  O   HOH B 156      31.851  11.654   0.776  1.00  0.00      B    O  
ATOM    488  H1  HOH B 156      32.847  11.817   0.639  1.00  0.00      B    H  
ATOM    489  H2  HOH B 156      31.394  11.886  -0.061  1.00  0.00      B    H  
ATOM    490  O   HOH B 157      32.251  23.951  31.382  1.00  0.00      B    O  
ATOM    491  H1  HOH B 157      31.576  24.506  31.886  1.00  0.00      B    H  
ATOM    492  H2  HOH B 157      32.480  24.363  30.480  1.00  0.00      B    H  
ATOM    493  O   HOH B 158      20.159   1.985   3.450  1.00  0.00      B    O  
ATOM    494  H1  HOH B 158      21.103   2.136   3.751  1.00  0.00      B    H  
ATOM    495  H2  HOH B 158      19.886   1.034   3.662  1.00  0.00      B    H  
ATOM    496  O   HOH B 159      38.430  15.166  31.816  1.00  0.00      B    O  
ATOM    497  H1  HOH B 159      37.445  15.364  31.691  1.00  0.00      B    H  
ATOM    498  H2  HOH B 159      38.663  14.197  31.615  1.00  0.00      B    H  
ATOM    499  O   HOH B 160      15.616   3.534  22.694  1.00  0.00      B    O  
ATOM    500  H1  HOH B 160      14.831   3.876  23.198  1.00  0.00      B    H  
ATOM    501  H2  HOH B 160      15.533   2.466  22.658  1.00  0.00      B    H  
ATOM    502  O   HOH B 161      11.220   8.018   9.380  1.00  0.00      B    O  
ATOM    503  H1  HOH B 161      11.696   7.241   8.902  1.00  0.00      B    H  
ATOM    504  H2  HOH B 161      11.174   8.823   8.674  1.00  0.00      B    H  
ATOM    505  O   HOH B 162      38.959  27.269  14.202  1.00  0.00      B    O  
ATOM    506  H1  HOH B 162      39.206  27.995  14.814  1.00  0.00      B    H  
ATOM    507  H2  HOH B 162      38.308  26.651  14.713  1.00  0.00      B    H  
ATOM    508  O   HOH B 163      15.116  20.471   4.910  1.00  0.00      B    O  
ATOM    509  H1  HOH B 163      14.352  20.428   5.670  1.00  0.00      B    H  
ATOM    510  H2  HOH B 163      15.815  19.722   5.026  1.00  0.00      B    H  
ATOM    511  O   HOH B 164      11.297   0.522  34.919  1.00  0.00      B    O  
ATOM    512  H1  HOH B 164      11.856  -0.290  35.025  1.00  0.00      B    H  
ATOM    513  H2  HOH B 164      11.433   1.012  34.020  1.00  0.00      B    H  
ATOM    514  O   HOH B 165      32.116  13.717  22.930  1.00  0.00      B    O  
ATOM    515  H1  HOH B 165      31.162  13.641  23.289  1.00  0.00      B    H  
ATOM    516  H2  HOH B 165      32.788  13.955  23.676  1.00  0.00      B    H  
ATOM    517  O   HOH B 166      33.594  32.113  38.152  1.00  0.00      B    O  
ATOM    518  H1  HOH B 166      32.791  31.514  38.157  1.00  0.00      B    H  
ATOM    519  H2  HOH B 166      33.150  33.036  38.258  1.00  0.00      B    H  
ATOM    520  O   HOH B 167      25.804  21.164   0.880  1.00  0.00      B    O  
ATOM    521  H1  HOH B 167      24.889  21.461   0.736  1.00  0.00      B    H  
ATOM    522  H2  HOH B 167      26.417  21.645   0.211  1.00  0.00      B    H  
ATOM    523  O   HOH B 168      35.287   1.659  34.322  1.00  0.00      B    O  
ATOM    524  H1  HOH B 168      35.539   1.218  33.381  1.00  0.00      B    H  
ATOM    525  H2  HOH B 168      34.341   2.078  34.195  1.00  0.00      B    H  
ATOM    526  O   HOH B 169       2.267  30.518  32.584  1.00  0.00      B    O  
ATOM    527  H1  HOH B 169       1.325  30.770  32.298  1.00  0.00      B    H  
ATOM    528  H2  HOH B 169       2.813  30.098  31.812  1.00  0.00      B    H  
ATOM    529  O   HOH B 170      34.741  31.481   3.501  1.00  0.00      B    O  
ATOM    530  H1  HOH B 170      35.560  30.968   3.849  1.00  0.00      B    H  
ATOM    531  H2  HOH B 170      34.722  32.354   3.962  1.00  0.00      B    H  
ATOM    532  O   HOH B 171       3.295  34.995   4.556  1.00  0.00      B    O  
ATOM    533  H1  HOH B 171       3.404  33.964   4.772  1.00  0.00      B    H  
ATOM    534  H2  HOH B 171       3.240  35.155   3.540  1.00  0.00      B    H  
ATOM    535  O   HOH B 172      32.368  12.342   4.966  1.00  0.00      B    O  
ATOM    536  H1  HOH B 172      32.968  11.547   4.962  1.00  0.00      B    H  
ATOM    537  H2  HOH B 172      31.485  12.075   5.364  1.00  0.00      B    H  
ATOM    538  O   HOH B 173      38.707   0.026   9.369  1.00  0.00      B    O  
ATOM    539  H1  HOH B 173      37.689   0.095   9.370  1.00  0.00      B    H  
ATOM    540  H2  HOH B 173      39.176   0.959   9.507  1.00  0.00      B    H  
ATOM    541  O   HOH B 174       2.020  18.030   2.943  1.00  0.00      B    O  
ATOM    542  H1  HOH B 174       2.113  18.978   2.637  1.00  0.00      B    H  
ATOM    543  H2  HOH B 174       1.678  17.974   3.883  1.00  0.00      B    H  
ATOM    544  O   HOH B 175      34.769  28.868  12.552  1.00  0.00      B    O  
ATOM    545  H1  HOH B 175      34.562  27.903  12.666  1.00  0.00      B    H  
ATOM    546  H2  HOH B 175      35.810  28.950  12.574  1.00  0.00      B    H  
ATOM    547  O   HOH B 176       5.405   3.575  17.030  1.00  0.00      B    O  
ATOM    548  H1  HOH B 176       5.081   2.634  16.973  1.00  0.00      B    H  
ATOM    549  H2  HOH B 176       5.093   3.927  17.924  1.00  0.00      B    H  
ATOM    550  O   HOH B 177      18.348  33.674  30.406  1.00  0.00      B    O  
ATOM    551  H1  HOH B 177      18.083  34.020  29.490  1.00  0.00      B    H  
ATOM    552  H2  HOH B 177      19.226  33.230  30.150  1.00  0.00      B    H  
ATOM    553  O   HOH B 178      28.816  19.078  19.072  1.00  0.00      B    O  
ATOM    554  H1  HOH B 178      28.792  19.716  18.324  1.00  0.00      B    H  
ATOM    555  H2  HOH B 178      28.576  18.233  18.638  1.00  0.00      B    H  
ATOM    556  O   HOH B 179      34.734  27.756  20.432  1.00  0.00      B    O  
ATOM    557  H1  HOH B 179      34.599  26.833  20.861  1.00  0.00      B    H  
ATOM    558  H2  HOH B 179      35.723  27.948  20.399  1.00  0.00      B    H  
ATOM    559  O   HOH B 180      35.980  27.870  30.396  1.00  0.00      B    O  
ATOM    560  H1  HOH B 180      36.978  27.962  30.585  1.00  0.00      B    H  
ATOM    561  H2  HOH B 180      35.741  26.908  30.550  1.00  0.00      B    H  
ATOM    562  O   HOH B 181       9.453  13.874  20.399  1.00  0.00      B    O  
ATOM    563  H1  HOH B 181       9.313  13.047  19.739  1.00  0.00      B    H  
ATOM    564  H2  HOH B 181       9.315  13.520  21.368  1.00  0.00      B    H  
ATOM    565  O   HOH B 182      26.966  24.531   2.259  1.00  0.00      B    O  
ATOM    566  H1  HOH B 182      27.554  24.148   1.540  1.00  0.00      B    H  
ATOM    567  H2  HOH B 182      26.543  25.381   1.878  1.00  0.00      B    H  
ATOM    568  O   HOH B 183      33.605  37.284  13.945  1.00  0.00      B    O  
ATOM    569  H1  HOH B 183      33.569  36.800  14.818  1.00  0.00      B    H  
ATOM    570  H2  HOH B 183      33.227  36.671  13.232  1.00  0.00      B    H  
ATOM    571  O   HOH B 184      30.392  11.453  17.930  1.00  0.00      B    O  
ATOM    572  H1  HOH B 184      30.561  10.477  17.650  1.00  0.00      B    H  
ATOM    573  H2  HOH B 184      30.502  12.012  17.084  1.00  0.00      B    H  
ATOM    574  O   HOH B 185       6.973   1.180  34.799  1.00  0.00      B    O  
ATOM    575  H1  HOH B 185       6.477   0.429  34.305  1.00  0.00      B    H  
ATOM    576  H2  HOH B 185       7.750   0.804  35.350  1.00  0.00      B    H  
ATOM    577  O   HOH B 186      29.439  31.773  32.877  1.00  0.00      B    O  
ATOM    578  H1  HOH B 186      29.447  31.840  33.921  1.00  0.00      B    H  
ATOM    579  H2  HOH B 186      30.414  31.870  32.580  1.00  0.00      B    H  
ATOM    580  O   HOH B 187      21.040  12.169  16.260  1.00  0.00      B    O  
ATOM    581  H1  HOH B 187      21.683  12.166  15.410  1.00  0.00      B    H  
ATOM    582  H2  HOH B 187      21.185  11.275  16.673  1.00  0.00      B    H  
ATOM    583  O   HOH B 188      26.786   1.188  20.089  1.00  0.00      B    O  
ATOM    584  H1  HOH B 188      27.556   0.490  20.319  1.00  0.00      B    H  
ATOM    585  H2  HOH B 188      25.950   0.679  19.792  1.00  0.00      B    H  
ATOM    586  O   HOH B 189      11.375  12.584  31.082  1.00  0.00      B    O  
ATOM    587  H1  HOH B 189      11.126  12.222  32.028  1.00  0.00      B    H  
ATOM    588  H2  HOH B 189      11.644  11.752  30.607  1.00  0.00      B    H  
ATOM    589  O   HOH B 190      20.433  33.911  21.607  1.00  0.00      B    O  
ATOM    590  H1  HOH B 190      21.355  33.578  21.633  1.00  0.00      B    H  
ATOM    591  H2  HOH B 190      20.073  33.616  20.747  1.00  0.00      B    H  
ATOM    592  O   HOH B 191      33.082  30.098  21.456  1.00  0.00      B    O  
ATOM    593  H1  HOH B 191      33.222  29.349  20.810  1.00  0.00      B    H  
ATOM    594  H2  HOH B 191      33.901  30.268  22.043  1.00  0.00      B    H  
ATOM    595  O   HOH B 192      17.439  18.181  21.253  1.00  0.00      B    O  
ATOM    596  H1  HOH B 192      17.635  17.474  20.566  1.00  0.00      B    H  
ATOM    597  H2  HOH B 192      16.884  17.723  21.957  1.00  0.00      B    H  
ATOM    598  O   HOH B 193       8.913  17.996   8.532  1.00  0.00      B    O  
ATOM    599  H1  HOH B 193       9.450  18.266   7.745  1.00  0.00      B    H  
ATOM    600  H2  HOH B 193       8.113  17.546   8.120  1.00  0.00      B    H  
ATOM    601  O   HOH B 194      26.239  32.342  34.804  1.00  0.00      B    O  
ATOM    602  H1  HOH B 194      25.355  32.532  35.280  1.00  0.00      B    H  
ATOM    603  H2  HOH B 194      26.955  32.985  35.141  1.00  0.00      B    H  
ATOM    604  O   HOH B 195      11.076  26.392  13.735  1.00  0.00      B    O  
ATOM    605  H1  HOH B 195      12.021  26.689  13.898  1.00  0.00      B    H  
ATOM    606  H2  HOH B 195      11.001  25.422  13.804  1.00  0.00      B    H  
ATOM    607  O   HOH B 196      26.483  29.812   4.761  1.00  0.00      B    O  
ATOM    608  H1  HOH B 196      25.542  29.981   5.182  1.00  0.00      B    H  
ATOM    609  H2  HOH B 196      26.959  29.192   5.471  1.00  0.00      B    H  
ATOM    610  O   HOH B 197       8.876  32.035  35.935  1.00  0.00      B    O  
ATOM    611  H1  HOH B 197       9.616  32.652  35.562  1.00  0.00      B    H  
ATOM    612  H2  HOH B 197       9.275  31.328  36.429  1.00  0.00      B    H  
ATOM    613  O   HOH B 198       6.193  18.979  37.138  1.00  0.00      B    O  
ATOM    614  H1  HOH B 198       6.237  19.524  36.233  1.00  0.00      B    H  
ATOM    615  H2  HOH B 198       5.358  19.256  37.666  1.00  0.00      B    H  
ATOM    616  O   HOH B 199      30.417  16.539  26.738  1.00  0.00      B    O  
ATOM    617  H1  HOH B 199      31.302  16.482  27.212  1.00  0.00      B    H  
ATOM    618  H2  HOH B 199      30.507  17.029  25.924  1.00  0.00      B    H  
ATOM    619  O   HOH B 200       8.622  12.131  27.907  1.00  0.00      B    O  
ATOM    620  H1  HOH B 200       7.782  11.678  28.264  1.00  0.00      B    H  
ATOM    621  H2  HOH B 200       9.223  11.386  27.753  1.00  0.00      B    H  
ATOM    622  O   HOH B 201       6.806  21.126   3.860  1.00  0.00      B    O  
ATOM    623  H1  HOH B 201       6.924  20.820   4.851  1.00  0.00      B    H  
ATOM    624  H2  HOH B 201       7.609  21.677   3.544  1.00  0.00      B    H  
ATOM    625  O   HOH B 202      35.171  35.839  29.318  1.00  0.00      B    O  
ATOM    626  H1  HOH B 202      35.441  36.497  28.587  1.00  0.00      B    H  
ATOM    627  H2  HOH B 202      35.256  34.890  28.930  1.00  0.00      B    H  
ATOM    628  O   HOH B 203       6.013  38.492  23.301  1.00  0.00      B    O  
ATOM    629  H1  HOH B 203       6.235  37.500  23.124  1.00  0.00      B    H  
ATOM    630  H2  HOH B 203       5.026  38.568  23.117  1.00  0.00      B    H  
ATOM    631  O   HOH B 204      34.534  37.664  16.694  1.00  0.00      B    O  
ATOM    632  H1  HOH B 204      35.258  38.374  16.656  1.00  0.00      B    H  
ATOM    633  H2  HOH B 204      34.771  36.954  17.369  1.00  0.00      B    H  
ATOM    634  O   HOH B 205      24.201  28.135   5.090  1.00  0.00      B    O  
ATOM    635  H1  HOH B 205      23.752  27.401   5.694  1.00  0.00      B    H  
ATOM    636  H2  HOH B 205      25.012  27.785   4.719  1.00  0.00      B    H  
ATOM    637  O   HOH B 206      28.052   0.434  14.972  1.00  0.00      B    O  
ATOM    638  H1  HOH B 206      28.381   0.705  15.901  1.00  0.00      B    H  
ATOM    639  H2  HOH B 206      28.855   0.209  14.392  1.00  0.00      B    H  
ATOM    640  O   HOH B 207      14.346  33.342  28.892  1.00  0.00      B    O  
ATOM    641  H1  HOH B 207      13.446  33.475  29.365  1.00  0.00      B    H  
ATOM    642  H2  HOH B 207      14.642  32.424  29.050  1.00  0.00      B    H  
ATOM    643  O   HOH B 208      17.076  14.192  13.175  1.00  0.00      B    O  
ATOM    644  H1  HOH B 208      18.076  13.898  13.177  1.00  0.00      B    H  
ATOM    645  H2  HOH B 208      16.971  14.989  13.814  1.00  0.00      B    H  
ATOM    646  O   HOH B 209      34.689  28.795  32.821  1.00  0.00      B    O  
ATOM    647  H1  HOH B 209      35.063  29.370  33.475  1.00  0.00      B    H  
ATOM    648  H2  HOH B 209      35.407  28.579  32.174  1.00  0.00      B    H  
ATOM    649  O   HOH B 210       2.389  37.065  31.617  1.00  0.00      B    O  
ATOM    650  H1  HOH B 210       1.929  36.184  31.951  1.00  0.00      B    H  
ATOM    651  H2  HOH B 210       1.628  37.566  31.180  1.00  0.00      B    H  
ATOM    652  O   HOH B 211      28.145  35.973   1.796  1.00  0.00      B    O  
ATOM    653  H1  HOH B 211      28.876  36.239   2.495  1.00  0.00      B    H  
ATOM    654  H2  HOH B 211      27.681  35.201   2.210  1.00  0.00      B    H  
ATOM    655  O   HOH B 212       0.323  26.133   5.640  1.00  0.00      B    O  
ATOM    656  H1  HOH B 212       0.132  26.734   6.438  1.00  0.00      B    H  
ATOM    657  H2  HOH B 212       1.300  25.848   5.686  1.00  0.00      B    H  
ATOM    658  O   HOH B 213      31.800  27.131  29.286  1.00  0.00      B    O  
ATOM    659  H1  HOH B 213      32.639  27.668  29.253  1.00  0.00      B    H  
ATOM    660  H2  HOH B 213      31.980  26.311  28.777  1.00  0.00      B    H  
ATOM    661  O   HOH B 214       0.244  10.087  13.092  1.00  0.00      B    O  
ATOM    662  H1  HOH B 214       0.374  10.401  12.108  1.00  0.00      B    H  
ATOM    663  H2  HOH B 214       1.043  10.288  13.595  1.00  0.00      B    H  
ATOM    664  O   HOH B 215      25.707  18.764  13.730  1.00  0.00      B    O  
ATOM    665  H1  HOH B 215      25.978  19.181  14.604  1.00  0.00      B    H  
ATOM    666  H2  HOH B 215      26.526  18.730  13.154  1.00  0.00      B    H  
ATOM    667  O   HOH B 216       1.172  34.643  24.458  1.00  0.00      B    O  
ATOM    668  H1  HOH B 216       1.452  34.070  23.634  1.00  0.00      B    H  
ATOM    669  H2  HOH B 216       0.963  34.040  25.238  1.00  0.00      B    H  
ATOM    670  O   HOH B 217      32.825   5.952  20.303  1.00  0.00      B    O  
ATOM    671  H1  HOH B 217      33.699   6.448  20.640  1.00  0.00      B    H  
ATOM    672  H2  HOH B 217      32.606   6.132  19.302  1.00  0.00      B    H  
ATOM    673  O   HOH B 218      22.078  26.001  10.418  1.00  0.00      B    O  
ATOM    674  H1  HOH B 218      21.085  25.809  10.546  1.00  0.00      B    H  
ATOM    675  H2  HOH B 218      22.281  26.911  10.791  1.00  0.00      B    H  
ATOM    676  O   HOH B 219      14.401  25.536  35.895  1.00  0.00      B    O  
ATOM    677  H1  HOH B 219      15.380  25.673  35.676  1.00  0.00      B    H  
ATOM    678  H2  HOH B 219      14.366  25.254  36.833  1.00  0.00      B    H  
ATOM    679  O   HOH B 220      18.600  38.582   0.697  1.00  0.00      B    O  
ATOM    680  H1  HOH B 220      19.518  38.684   0.226  1.00  0.00      B    H  
ATOM    681  H2  HOH B 220      18.628  37.660   1.167  1.00  0.00      B    H  
ATOM    682  O   HOH B 221      19.548  35.680  13.622  1.00  0.00      B    O  
ATOM    683  H1  HOH B 221      19.572  36.582  14.028  1.00  0.00      B    H  
ATOM    684  H2  HOH B 221      18.907  35.698  12.775  1.00  0.00      B    H  
ATOM    685  O   HOH B 222      18.431  12.965   8.386  1.00  0.00      B    O  
ATOM    686  H1  HOH B 222      18.370  11.944   8.235  1.00  0.00      B    H  
ATOM    687  H2  HOH B 222      17.532  13.332   8.710  1.00  0.00      B    H  
ATOM    688  O   HOH B 223      17.943  29.427  33.749  1.00  0.00      B    O  
ATOM    689  H1  HOH B 223      17.580  30.143  33.127  1.00  0.00      B    H  
ATOM    690  H2  HOH B 223      17.256  28.664  33.642  1.00  0.00      B    H  
ATOM    691  O   HOH B 224      22.628  32.123   3.921  1.00  0.00      B    O  
ATOM    692  H1  HOH B 224      22.955  32.965   4.345  1.00  0.00      B    H  
ATOM    693  H2  HOH B 224      21.934  31.762   4.545  1.00  0.00      B    H  
ATOM    694  O   HOH B 225       2.674  24.994  20.413  1.00  0.00      B    O  
ATOM    695  H1  HOH B 225       1.894  25.566  20.105  1.00  0.00      B    H  
ATOM    696  H2  HOH B 225       2.990  24.440  19.592  1.00  0.00      B    H  
ATOM    697  O   HOH B 226      14.653   9.776   4.971  1.00  0.00      B    O  
ATOM    698  H1  HOH B 226      13.857   9.715   5.543  1.00  0.00      B    H  
ATOM    699  H2  HOH B 226      15.382  10.188   5.522  1.00  0.00      B    H  
ATOM    700  O   HOH B 227       4.120  33.306  32.683  1.00  0.00      B    O  
ATOM    701  H1  HOH B 227       4.789  32.569  32.363  1.00  0.00      B    H  
ATOM    702  H2  HOH B 227       3.737  32.965  33.553  1.00  0.00      B    H  
ATOM    703  O   HOH B 228      24.785  28.390  13.704  1.00  0.00      B    O  
ATOM    704  H1  HOH B 228      25.764  28.661  13.777  1.00  0.00      B    H  
ATOM    705  H2  HOH B 228      24.216  29.069  14.291  1.00  0.00      B    H  
ATOM    706  O   HOH B 229      34.506   0.692  19.995  1.00  0.00      B    O  
ATOM    707  H1  HOH B 229      34.421   1.390  20.748  1.00  0.00      B    H  
ATOM    708  H2  HOH B 229      34.609  -0.232  20.350  1.00  0.00      B    H  
ATOM    709  O   HOH B 230      20.739  38.129  19.030  1.00  0.00      B    O  
ATOM    710  H1  HOH B 230      21.622  37.599  19.161  1.00  0.00      B    H  
ATOM    711  H2  HOH B 230      21.003  39.064  18.753  1.00  0.00      B    H  
ATOM    712  O   HOH B 231      26.156  16.111  38.936  1.00  0.00      B    O  
ATOM    713  H1  HOH B 231      25.783  16.980  39.335  1.00  0.00      B    H  
ATOM    714  H2  HOH B 231      26.085  16.151  37.899  1.00  0.00      B    H  
ATOM    715  O   HOH B 232      36.098  21.981  20.804  1.00  0.00      B    O  
ATOM    716  H1  HOH B 232      35.351  22.587  21.063  1.00  0.00      B    H  
ATOM    717  H2  HOH B 232      36.788  22.537  20.323  1.00  0.00      B    H  
ATOM    718  O   HOH B 233      24.429   8.903  37.773  1.00  0.00      B    O  
ATOM    719  H1  HOH B 233      24.744   9.551  38.559  1.00  0.00      B    H  
ATOM    720  H2  HOH B 233      23.568   8.437  38.129  1.00  0.00      B    H  
ATOM    721  O   HOH B 234      27.006   5.681  22.283  1.00  0.00      B    O  
ATOM    722  H1  HOH B 234      26.596   6.327  21.644  1.00  0.00      B    H  
ATOM    723  H2  HOH B 234      26.667   4.745  22.092  1.00  0.00      B    H  
ATOM    724  O   HOH B 235      25.086   3.242  32.181  1.00  0.00      B    O  
ATOM    725  H1  HOH B 235      25.762   2.817  31.540  1.00  0.00      B    H  
ATOM    726  H2  HOH B 235      24.412   3.785  31.615  1.00  0.00      B    H  
ATOM    727  O   HOH B 236      13.885   7.830  21.491  1.00  0.00      B    O  
ATOM    728  H1  HOH B 236      12.971   7.407  21.567  1.00  0.00      B    H  
ATOM    729  H2  HOH B 236      14.510   7.066  21.172  1.00  0.00      B    H  
ATOM    730  O   HOH B 237       3.193  31.296  28.910  1.00  0.00      B    O  
ATOM    731  H1  HOH B 237       3.875  30.743  29.433  1.00  0.00      B    H  
ATOM    732  H2  HOH B 237       3.117  30.800  28.018  1.00  0.00      B    H  
ATOM    733  O   HOH B 238       0.515   3.675  32.243  1.00  0.00      B    O  
ATOM    734  H1  HOH B 238       1.169   4.356  31.912  1.00  0.00      B    H  
ATOM    735  H2  HOH B 238       0.467   3.708  33.278  1.00  0.00      B    H  
ATOM    736  O   HOH B 239       3.337  13.244  15.836  1.00  0.00      B    O  
ATOM    737  H1  HOH B 239       4.219  13.057  16.277  1.00  0.00      B    H  
ATOM    738  H2  HOH B 239       2.620  12.800  16.413  1.00  0.00      B    H  
ATOM    739  O   HOH B 240       8.187  34.390  28.902  1.00  0.00      B    O  
ATOM    740  H1  HOH B 240       8.400  33.428  28.541  1.00  0.00      B    H  
ATOM    741  H2  HOH B 240       7.224  34.415  29.299  1.00  0.00      B    H  
ATOM    742  O   HOH B 241       4.520  18.694   6.050  1.00  0.00      B    O  
ATOM    743  H1  HOH B 241       3.672  18.912   5.622  1.00  0.00      B    H  
ATOM    744  H2  HOH B 241       4.387  17.770   6.541  1.00  0.00      B    H  
ATOM    745  O   HOH B 242      21.341  38.227   9.774  1.00  0.00      B    O  
ATOM    746  H1  HOH B 242      21.650  38.042  10.731  1.00  0.00      B    H  
ATOM    747  H2  HOH B 242      22.063  38.151   9.101  1.00  0.00      B    H  
ATOM    748  O   HOH B 243       9.546   9.811  37.082  1.00  0.00      B    O  
ATOM    749  H1  HOH B 243       9.353   9.957  38.079  1.00  0.00      B    H  
ATOM    750  H2  HOH B 243      10.121   8.960  37.011  1.00  0.00      B    H  
ATOM    751  O   HOH B 244      38.787  38.216  31.385  1.00  0.00      B    O  
ATOM    752  H1  HOH B 244      38.554  39.022  32.021  1.00  0.00      B    H  
ATOM    753  H2  HOH B 244      38.013  37.610  31.316  1.00  0.00      B    H  
ATOM    754  O   HOH B 245      36.869   5.900  22.079  1.00  0.00      B    O  
ATOM    755  H1  HOH B 245      36.584   5.087  22.566  1.00  0.00      B    H  
ATOM    756  H2  HOH B 245      36.034   6.256  21.635  1.00  0.00      B    H  
ATOM    757  O   HOH B 246       8.708  37.645  11.343  1.00  0.00      B    O  
ATOM    758  H1  HOH B 246       8.050  36.981  11.774  1.00  0.00      B    H  
ATOM    759  H2  HOH B 246       9.531  37.606  11.896  1.00  0.00      B    H  
ATOM    760  O   HOH B 247      34.958  15.291  21.353  1.00  0.00      B    O  
ATOM    761  H1  HOH B 247      35.821  15.580  21.802  1.00  0.00      B    H  
ATOM    762  H2  HOH B 247      34.826  14.334  21.501  1.00  0.00      B    H  
ATOM    763  O   HOH B 248      37.452  13.254   9.529  1.00  0.00      B    O  
ATOM    764  H1  HOH B 248      38.158  12.844   8.916  1.00  0.00      B    H  
ATOM    765  H2  HOH B 248      36.503  13.165   9.055  1.00  0.00      B    H  
ATOM    766  O   HOH B 249      13.727  33.176  17.913  1.00  0.00      B    O  
ATOM    767  H1  HOH B 249      13.290  33.539  18.746  1.00  0.00      B    H  
ATOM    768  H2  HOH B 249      13.728  33.985  17.322  1.00  0.00      B    H  
ATOM    769  O   HOH B 250       7.479   0.379  16.341  1.00  0.00      B    O  
ATOM    770  H1  HOH B 250       7.974  -0.411  16.072  1.00  0.00      B    H  
ATOM    771  H2  HOH B 250       8.028   0.767  17.139  1.00  0.00      B    H  
ATOM    772  O   HOH B 251      19.704  20.042  12.070  1.00  0.00      B    O  
ATOM    773  H1  HOH B 251      20.155  20.302  13.018  1.00  0.00      B    H  
ATOM    774  H2  HOH B 251      19.589  20.908  11.490  1.00  0.00      B    H  
ATOM    775  O   HOH B 252       1.308  30.215  18.684  1.00  0.00      B    O  
ATOM    776  H1  HOH B 252       1.650  29.444  18.118  1.00  0.00      B    H  
ATOM    777  H2  HOH B 252       1.852  30.981  18.377  1.00  0.00      B    H  
ATOM    778  O   HOH B 253      11.474  34.585  37.039  1.00  0.00      B    O  
ATOM    779  H1  HOH B 253      11.557  35.544  37.296  1.00  0.00      B    H  
ATOM    780  H2  HOH B 253      12.169  34.136  37.571  1.00  0.00      B    H  
ATOM    781  O   HOH B 254      17.401   9.707   2.130  1.00  0.00      B    O  
ATOM    782  H1  HOH B 254      17.149   8.753   1.962  1.00  0.00      B    H  
ATOM    783  H2  HOH B 254      18.148   9.974   1.462  1.00  0.00      B    H  
ATOM    784  O   HOH B 255       2.198  22.882   4.511  1.00  0.00      B    O  
ATOM    785  H1  HOH B 255       3.041  22.588   4.084  1.00  0.00      B    H  
ATOM    786  H2  HOH B 255       1.528  23.137   3.766  1.00  0.00      B    H  
ATOM    787  O   HOH B 256      19.866  16.781  14.417  1.00  0.00      B    O  
ATOM    788  H1  HOH B 256      20.709  17.289  14.073  1.00  0.00      B    H  
ATOM    789  H2  HOH B 256      20.145  16.177  15.209  1.00  0.00      B    H  
ATOM    790  O   HOH B 257      26.329  13.402   9.997  1.00  0.00      B    O  
ATOM    791  H1  HOH B 257      27.336  13.314   9.806  1.00  0.00      B    H  
ATOM    792  H2  HOH B 257      26.024  14.271   9.547  1.00  0.00      B    H  
ATOM    793  O   HOH B 258      22.306   9.630   1.644  1.00  0.00      B    O  
ATOM    794  H1  HOH B 258      22.727   9.629   2.578  1.00  0.00      B    H  
ATOM    795  H2  HOH B 258      22.316   8.628   1.395  1.00  0.00      B    H  
ATOM    796  O   HOH B 259      21.248  27.310  22.996  1.00  0.00      B    O  
ATOM    797  H1  HOH B 259      20.271  27.532  23.012  1.00  0.00      B    H  
ATOM    798  H2  HOH B 259      21.710  27.882  23.739  1.00  0.00      B    H  
ATOM    799  O   HOH B 260      31.813   8.653   3.499  1.00  0.00      B    O  
ATOM    800  H1  HOH B 260      32.193   9.321   4.149  1.00  0.00      B    H  
ATOM    801  H2  HOH B 260      32.335   8.672   2.602  1.00  0.00      B    H  
ATOM    802  O   HOH B 261       2.857   6.903  34.423  1.00  0.00      B    O  
ATOM    803  H1  HOH B 261       3.110   6.641  35.409  1.00  0.00      B    H  
ATOM    804  H2  HOH B 261       1.873   6.762  34.323  1.00  0.00      B    H  
ATOM    805  O   HOH B 262       2.330   7.378  24.500  1.00  0.00      B    O  
ATOM    806  H1  HOH B 262       2.409   7.065  23.564  1.00  0.00      B    H  
ATOM    807  H2  HOH B 262       1.370   7.161  24.804  1.00  0.00      B    H  
ATOM    808  O   HOH B 263      13.017  34.351   5.583  1.00  0.00      B    O  
ATOM    809  H1  HOH B 263      12.861  33.381   5.280  1.00  0.00      B    H  
ATOM    810  H2  HOH B 263      12.110  34.665   5.982  1.00  0.00      B    H  
ATOM    811  O   HOH B 264      27.065  20.367  27.799  1.00  0.00      B    O  
ATOM    812  H1  HOH B 264      27.774  21.032  27.553  1.00  0.00      B    H  
ATOM    813  H2  HOH B 264      27.127  20.217  28.780  1.00  0.00      B    H  
ATOM    814  O   HOH B 265      22.547   8.048  24.154  1.00  0.00      B    O  
ATOM    815  H1  HOH B 265      23.294   8.557  24.605  1.00  0.00      B    H  
ATOM    816  H2  HOH B 265      22.260   8.759  23.501  1.00  0.00      B    H  
ATOM    817  O   HOH B 266      25.669  38.297  38.185  1.00  0.00      B    O  
ATOM    818  H1  HOH B 266      25.027  37.524  38.105  1.00  0.00      B    H  
ATOM    819  H2  HOH B 266      26.391  38.159  37.455  1.00  0.00      B    H  
ATOM    820  O   HOH B 267       9.948   4.590  25.999  1.00  0.00      B    O  
ATOM    821  H1  HOH B 267       9.220   4.682  26.702  1.00  0.00      B    H  
ATOM    822  H2  HOH B 267      10.845   4.905  26.350  1.00  0.00      B    H  
ATOM    823  O   HOH B 268      35.996   1.574   6.242  1.00  0.00      B    O  
ATOM    824  H1  HOH B 268      36.263   2.323   6.865  1.00  0.00      B    H  
ATOM    825  H2  HOH B 268      35.483   0.775   6.679  1.00  0.00      B    H  
ATOM    826  O   HOH B 269      23.199   8.185  34.934  1.00  0.00      B    O  
ATOM    827  H1  HOH B 269      23.656   7.455  35.453  1.00  0.00      B    H  
ATOM    828  H2  HOH B 269      23.793   8.451  34.176  1.00  0.00      B    H  
ATOM    829  O   HOH B 270       8.659   7.043  30.267  1.00  0.00      B    O  
ATOM    830  H1  HOH B 270       8.060   6.267  30.187  1.00  0.00      B    H  
ATOM    831  H2  HOH B 270       8.607   7.424  31.152  1.00  0.00      B    H  
ATOM    832  O   HOH B 271      29.234  36.862   7.550  1.00  0.00      B    O  
ATOM    833  H1  HOH B 271      29.912  37.178   8.293  1.00  0.00      B    H  
ATOM    834  H2  HOH B 271      28.882  37.681   7.033  1.00  0.00      B    H  
ATOM    835  O   HOH B 272       8.273  15.135  37.834  1.00  0.00      B    O  
ATOM    836  H1  HOH B 272       7.409  15.505  37.338  1.00  0.00      B    H  
ATOM    837  H2  HOH B 272       8.070  14.205  38.209  1.00  0.00      B    H  
ATOM    838  O   HOH B 273      33.272  36.904  11.088  1.00  0.00      B    O  
ATOM    839  H1  HOH B 273      33.461  37.703  10.490  1.00  0.00      B    H  
ATOM    840  H2  HOH B 273      32.605  36.371  10.654  1.00  0.00      B    H  
ATOM    841  O   HOH B 274      28.893  28.463   8.958  1.00  0.00      B    O  
ATOM    842  H1  HOH B 274      28.068  28.503   9.583  1.00  0.00      B    H  
ATOM    843  H2  HOH B 274      29.234  27.509   9.052  1.00  0.00      B    H  
ATOM    844  O   HOH B 275      23.401  12.678   1.079  1.00  0.00      B    O  
ATOM    845  H1  HOH B 275      24.024  12.138   1.647  1.00  0.00      B    H  
ATOM    846  H2  HOH B 275      22.864  12.053   0.435  1.00  0.00      B    H  
ATOM    847  O   HOH B 276       6.725  35.717  12.447  1.00  0.00      B    O  
ATOM    848  H1  HOH B 276       6.955  34.797  12.157  1.00  0.00      B    H  
ATOM    849  H2  HOH B 276       5.697  35.741  12.270  1.00  0.00      B    H  
ATOM    850  O   HOH B 277      28.188  33.867  35.693  1.00  0.00      B    O  
ATOM    851  H1  HOH B 277      27.983  34.273  36.581  1.00  0.00      B    H  
ATOM    852  H2  HOH B 277      28.945  33.216  35.742  1.00  0.00      B    H  
ATOM    853  O   HOH B 278      35.695  26.061  36.516  1.00  0.00      B    O  
ATOM    854  H1  HOH B 278      35.413  25.728  35.579  1.00  0.00      B    H  
ATOM    855  H2  HOH B 278      35.190  26.927  36.692  1.00  0.00      B    H  
ATOM    856  O   HOH B 279       4.346  26.991  15.081  1.00  0.00      B    O  
ATOM    857  H1  HOH B 279       5.311  27.126  14.827  1.00  0.00      B    H  
ATOM    858  H2  HOH B 279       3.764  27.060  14.248  1.00  0.00      B    H  
ATOM    859  O   HOH B 280      33.288  14.113  32.906  1.00  0.00      B    O  
ATOM    860  H1  HOH B 280      33.020  13.860  33.858  1.00  0.00      B    H  
ATOM    861  H2  HOH B 280      32.762  14.863  32.626  1.00  0.00      B    H  
ATOM    862  O   HOH B 281      21.343  24.488  36.098  1.00  0.00      B    O  
ATOM    863  H1  HOH B 281      21.055  24.218  35.205  1.00  0.00      B    H  
ATOM    864  H2  HOH B 281      22.265  24.840  35.976  1.00  0.00      B    H  
ATOM    865  O   HOH B 282      33.116   2.296  11.912  1.00  0.00      B    O  
ATOM    866  H1  HOH B 282      33.459   2.068  12.838  1.00  0.00      B    H  
ATOM    867  H2  HOH B 282      33.909   2.731  11.397  1.00  0.00      B    H  
ATOM    868  O   HOH B 283       6.832  25.327  15.874  1.00  0.00      B    O  
ATOM    869  H1  HOH B 283       6.845  25.533  14.881  1.00  0.00      B    H  
ATOM    870  H2  HOH B 283       5.994  24.744  16.071  1.00  0.00      B    H  
ATOM    871  O   HOH B 284      12.365   8.360   2.608  1.00  0.00      B    O  
ATOM    872  H1  HOH B 284      12.800   9.157   2.170  1.00  0.00      B    H  
ATOM    873  H2  HOH B 284      11.727   8.601   3.348  1.00  0.00      B    H  
ATOM    874  O   HOH B 285      36.597   1.708  12.166  1.00  0.00      B    O  
ATOM    875  H1  HOH B 285      37.115   1.036  12.658  1.00  0.00      B    H  
ATOM    876  H2  HOH B 285      35.834   1.254  11.730  1.00  0.00      B    H  
ATOM    877  O   HOH B 286      16.609  24.991  15.008  1.00  0.00      B    O  
ATOM    878  H1  HOH B 286      17.272  24.308  14.705  1.00  0.00      B    H  
ATOM    879  H2  HOH B 286      15.741  24.931  14.479  1.00  0.00      B    H  
ATOM    880  O   HOH B 287       4.362   3.588  31.981  1.00  0.00      B    O  
ATOM    881  H1  HOH B 287       4.581   2.705  31.532  1.00  0.00      B    H  
ATOM    882  H2  HOH B 287       4.825   3.655  32.881  1.00  0.00      B    H  
ATOM    883  O   HOH B 288       0.750  36.624  38.874  1.00  0.00      B    O  
ATOM    884  H1  HOH B 288       0.204  35.800  38.747  1.00  0.00      B    H  
ATOM    885  H2  HOH B 288       0.129  37.440  38.891  1.00  0.00      B    H  
ATOM    886  O   HOH B 289       2.904  25.081  26.089  1.00  0.00      B    O  
ATOM    887  H1  HOH B 289       3.012  24.148  25.683  1.00  0.00      B    H  
ATOM    888  H2  HOH B 289       3.649  25.167  26.759  1.00  0.00      B    H  
ATOM    889  O   HOH B 290      16.087  27.628  33.314  1.00  0.00      B    O  
ATOM    890  H1  HOH B 290      16.555  27.031  32.673  1.00  0.00      B    H  
ATOM    891  H2  HOH B 290      15.055  27.500  33.166  1.00  0.00      B    H  
ATOM    892  O   HOH B 291       1.834   3.257  11.797  1.00  0.00      B    O  
ATOM    893  H1  HOH B 291       1.746   3.996  12.491  1.00  0.00      B    H  
ATOM    894  H2  HOH B 291       2.123   2.402  12.282  1.00  0.00      B    H  
ATOM    895  O   HOH B 292      36.153  21.200  13.160  1.00  0.00      B    O  
ATOM    896  H1  HOH B 292      36.244  20.272  13.494  1.00  0.00      B    H  
ATOM    897  H2  HOH B 292      37.150  21.591  12.996  1.00  0.00      B    H  
ATOM    898  O   HOH B 293       6.504  33.870  35.336  1.00  0.00      B    O  
ATOM    899  H1  HOH B 293       6.709  32.939  34.996  1.00  0.00      B    H  
ATOM    900  H2  HOH B 293       6.890  34.559  34.704  1.00  0.00      B    H  
ATOM    901  O   HOH B 294       7.736  12.288  38.643  1.00  0.00      B    O  
ATOM    902  H1  HOH B 294       7.848  11.478  39.280  1.00  0.00      B    H  
ATOM    903  H2  HOH B 294       7.180  12.009  37.900  1.00  0.00      B    H  
ATOM    904  O   HOH B 295      21.570  19.061  16.292  1.00  0.00      B    O  
ATOM    905  H1  HOH B 295      20.593  18.976  16.607  1.00  0.00      B    H  
ATOM    906  H2  HOH B 295      22.052  18.332  16.768  1.00  0.00      B    H  
ATOM    907  O   HOH B 296      10.768  15.762  38.906  1.00  0.00      B    O  
ATOM    908  H1  HOH B 296      10.956  16.760  39.293  1.00  0.00      B    H  
ATOM    909  H2  HOH B 296       9.881  15.790  38.385  1.00  0.00      B    H  
ATOM    910  O   HOH B 297      23.510  17.032  16.158  1.00  0.00      B    O  
ATOM    911  H1  HOH B 297      24.458  16.714  16.023  1.00  0.00      B    H  
ATOM    912  H2  HOH B 297      23.040  17.339  15.324  1.00  0.00      B    H  
ATOM    913  O   HOH B 298      16.955  11.909   4.111  1.00  0.00      B    O  
ATOM    914  H1  HOH B 298      16.864  10.992   3.637  1.00  0.00      B    H  
ATOM    915  H2  HOH B 298      17.943  11.948   4.385  1.00  0.00      B    H  
ATOM    916  O   HOH B 299      30.858  29.227  13.405  1.00  0.00      B    O  
ATOM    917  H1  HOH B 299      30.986  29.771  14.209  1.00  0.00      B    H  
ATOM    918  H2  HOH B 299      31.286  29.620  12.566  1.00  0.00      B    H  
ATOM    919  O   HOH B 300       2.309   7.281  16.235  1.00  0.00      B    O  
ATOM    920  H1  HOH B 300       2.180   7.382  17.239  1.00  0.00      B    H  
ATOM    921  H2  HOH B 300       2.651   6.355  15.920  1.00  0.00      B    H  
ATOM    922  O   HOH B 301       2.698  24.665   1.317  1.00  0.00      B    O  
ATOM    923  H1  HOH B 301       3.227  24.382   0.509  1.00  0.00      B    H  
ATOM    924  H2  HOH B 301       1.928  24.045   1.358  1.00  0.00      B    H  
ATOM    925  O   HOH B 302       6.924  15.060  30.130  1.00  0.00      B    O  
ATOM    926  H1  HOH B 302       7.542  14.816  30.895  1.00  0.00      B    H  
ATOM    927  H2  HOH B 302       5.992  15.132  30.521  1.00  0.00      B    H  
ATOM    928  O   HOH B 303      20.534   8.782  35.726  1.00  0.00      B    O  
ATOM    929  H1  HOH B 303      20.180   8.234  36.524  1.00  0.00      B    H  
ATOM    930  H2  HOH B 303      21.478   8.549  35.664  1.00  0.00      B    H  
ATOM    931  O   HOH B 304      11.060  15.722  19.631  1.00  0.00      B    O  
ATOM    932  H1  HOH B 304      10.912  16.149  18.733  1.00  0.00      B    H  
ATOM    933  H2  HOH B 304      10.339  15.013  19.751  1.00  0.00      B    H  
ATOM    934  O   HOH B 305       3.360  23.763   8.319  1.00  0.00      B    O  
ATOM    935  H1  HOH B 305       3.402  22.935   7.722  1.00  0.00      B    H  
ATOM    936  H2  HOH B 305       2.859  24.506   7.825  1.00  0.00      B    H  
ATOM    937  O   HOH B 306      32.006  24.440  16.538  1.00  0.00      B    O  
ATOM    938  H1  HOH B 306      32.489  24.315  15.659  1.00  0.00      B    H  
ATOM    939  H2  HOH B 306      32.724  24.650  17.213  1.00  0.00      B    H  
ATOM    940  O   HOH B 307       1.244  17.391  38.336  1.00  0.00      B    O  
ATOM    941  H1  HOH B 307       2.042  17.041  38.847  1.00  0.00      B    H  
ATOM    942  H2  HOH B 307       1.309  18.363  38.120  1.00  0.00      B    H  
ATOM    943  O   HOH B 308      10.086   8.446  17.990  1.00  0.00      B    O  
ATOM    944  H1  HOH B 308       9.203   7.913  17.942  1.00  0.00      B    H  
ATOM    945  H2  HOH B 308      10.430   8.325  18.950  1.00  0.00      B    H  
ATOM    946  O   HOH B 309      28.110  38.463   0.449  1.00  0.00      B    O  
ATOM    947  H1  HOH B 309      28.162  37.574   0.960  1.00  0.00      B    H  
ATOM    948  H2  HOH B 309      27.176  38.517   0.115  1.00  0.00      B    H  
ATOM    949  O   HOH B 310      29.266  37.875  28.698  1.00  0.00      B    O  
ATOM    950  H1  HOH B 310      29.337  38.567  27.943  1.00  0.00      B    H  
ATOM    951  H2  HOH B 310      29.695  38.277  29.544  1.00  0.00      B    H  
ATOM    952  O   HOH B 311      29.237   4.458  36.644  1.00  0.00      B    O  
ATOM    953  H1  HOH B 311      28.557   5.170  36.436  1.00  0.00      B    H  
ATOM    954  H2  HOH B 311      29.432   4.410  37.609  1.00  0.00      B    H  
ATOM    955  O   HOH B 312       3.880   3.680  37.312  1.00  0.00      B    O  
ATOM    956  H1  HOH B 312       4.808   3.990  37.055  1.00  0.00      B    H  
ATOM    957  H2  HOH B 312       3.668   2.929  36.669  1.00  0.00      B    H  
ATOM    958  O   HOH B 313       5.789   3.842   7.313  1.00  0.00      B    O  
ATOM    959  H1  HOH B 313       4.823   3.509   7.152  1.00  0.00      B    H  
ATOM    960  H2  HOH B 313       5.995   4.487   6.622  1.00  0.00      B    H  
ATOM    961  O   HOH B 314       1.599  22.653  21.872  1.00  0.00      B    O  
ATOM    962  H1  HOH B 314       1.600  22.000  21.082  1.00  0.00      B    H  
ATOM    963  H2  HOH B 314       1.887  23.550  21.531  1.00  0.00      B    H  
ATOM    964  O   HOH B 315      28.590  10.924  11.152  1.00  0.00      B    O  
ATOM    965  H1  HOH B 315      28.801  11.774  11.690  1.00  0.00      B    H  
ATOM    966  H2  HOH B 315      29.298  10.911  10.389  1.00  0.00      B    H  
ATOM    967  O   HOH B 316       2.575   0.754  29.886  1.00  0.00      B    O  
ATOM    968  H1  HOH B 316       3.343   0.664  30.548  1.00  0.00      B    H  
ATOM    969  H2  HOH B 316       2.688   0.100  29.120  1.00  0.00      B    H  
ATOM    970  O   HOH B 317      25.655  36.734  16.182  1.00  0.00      B    O  
ATOM    971  H1  HOH B 317      26.494  36.539  16.727  1.00  0.00      B    H  
ATOM    972  H2  HOH B 317      25.963  37.199  15.279  1.00  0.00      B    H  
ATOM    973  O   HOH B 318      38.230  37.328  19.515  1.00  0.00      B    O  
ATOM    974  H1  HOH B 318      39.033  36.713  19.751  1.00  0.00      B    H  
ATOM    975  H2  HOH B 318      38.295  37.414  18.495  1.00  0.00      B    H  
ATOM    976  O   HOH B 319       3.226  23.522  18.166  1.00  0.00      B    O  
ATOM    977  H1  HOH B 319       3.425  22.524  18.383  1.00  0.00      B    H  
ATOM    978  H2  HOH B 319       2.570  23.511  17.419  1.00  0.00      B    H  
ATOM    979  O   HOH B 320       8.697   2.549  37.577  1.00  0.00      B    O  
ATOM    980  H1  HOH B 320       9.122   1.628  37.227  1.00  0.00      B    H  
ATOM    981  H2  HOH B 320       9.387   3.302  37.431  1.00  0.00      B    H  
ATOM    982  O   HOH B 321       9.943  32.494  24.329  1.00  0.00      B    O  
ATOM    983  H1  HOH B 321      10.111  31.801  25.051  1.00  0.00      B    H  
ATOM    984  H2  HOH B 321      10.649  32.243  23.667  1.00  0.00      B    H  
ATOM    985  O   HOH B 322       9.943  28.735  31.088  1.00  0.00      B    O  
ATOM    986  H1  HOH B 322      10.966  28.800  30.911  1.00  0.00      B    H  
ATOM    987  H2  HOH B 322       9.721  27.840  30.743  1.00  0.00      B    H  
ATOM    988  O   HOH B 323      12.344   6.927  13.495  1.00  0.00      B    O  
ATOM    989  H1  HOH B 323      11.569   6.351  13.158  1.00  0.00      B    H  
ATOM    990  H2  HOH B 323      12.602   7.518  12.761  1.00  0.00      B    H  
ATOM    991  O   HOH B 324      26.658  34.219  13.844  1.00  0.00      B    O  
ATOM    992  H1  HOH B 324      27.129  33.992  14.699  1.00  0.00      B    H  
ATOM    993  H2  HOH B 324      27.197  34.921  13.353  1.00  0.00      B    H  
ATOM    994  O   HOH B 325      27.680  18.208   8.492  1.00  0.00      B    O  
ATOM    995  H1  HOH B 325      27.725  17.773   9.382  1.00  0.00      B    H  
ATOM    996  H2  HOH B 325      27.396  19.122   8.751  1.00  0.00      B    H  
ATOM    997  O   HOH B 326      27.351   7.992  27.104  1.00  0.00      B    O  
ATOM    998  H1  HOH B 326      28.280   8.277  27.387  1.00  0.00      B    H  
ATOM    999  H2  HOH B 326      27.321   7.007  27.048  1.00  0.00      B    H  
ATOM   1000  O   HOH B 327      15.416  30.974  22.651  1.00  0.00      B    O  
ATOM   1001  H1  HOH B 327      15.914  30.959  23.550  1.00  0.00      B    H  
ATOM   1002  H2  HOH B 327      14.567  30.457  22.880  1.00  0.00      B    H  
ATOM   1003  O   HOH B 328       3.472  29.832  26.514  1.00  0.00      B    O  
ATOM   1004  H1  HOH B 328       4.306  29.374  26.095  1.00  0.00      B    H  
ATOM   1005  H2  HOH B 328       2.881  29.073  26.760  1.00  0.00      B    H  
ATOM   1006  O   HOH B 329      31.598   4.810  14.808  1.00  0.00      B    O  
ATOM   1007  H1  HOH B 329      30.574   4.897  14.867  1.00  0.00      B    H  
ATOM   1008  H2  HOH B 329      31.832   3.946  15.302  1.00  0.00      B    H  
ATOM   1009  O   HOH B 330      32.683   1.917  34.205  1.00  0.00      B    O  
ATOM   1010  H1  HOH B 330      31.803   2.450  34.329  1.00  0.00      B    H  
ATOM   1011  H2  HOH B 330      32.370   0.958  33.994  1.00  0.00      B    H  
ATOM   1012  O   HOH B 331       8.791  31.608  28.067  1.00  0.00      B    O  
ATOM   1013  H1  HOH B 331       7.870  31.276  27.703  1.00  0.00      B    H  
ATOM   1014  H2  HOH B 331       8.749  31.623  29.105  1.00  0.00      B    H  
ATOM   1015  O   HOH B 332      14.247  29.843  15.439  1.00  0.00      B    O  
ATOM   1016  H1  HOH B 332      15.145  30.142  15.263  1.00  0.00      B    H  
ATOM   1017  H2  HOH B 332      14.125  29.942  16.499  1.00  0.00      B    H  
ATOM   1018  O   HOH B 333       9.495  36.734   7.719  1.00  0.00      B    O  
ATOM   1019  H1  HOH B 333       8.577  37.006   8.128  1.00  0.00      B    H  
ATOM   1020  H2  HOH B 333      10.237  37.412   7.932  1.00  0.00      B    H  
ATOM   1021  O   HOH B 334       9.882  29.223  21.214  1.00  0.00      B    O  
ATOM   1022  H1  HOH B 334       9.989  28.728  22.166  1.00  0.00      B    H  
ATOM   1023  H2  HOH B 334      10.696  29.014  20.636  1.00  0.00      B    H  
ATOM   1024  O   HOH B 335      21.966  12.401   7.131  1.00  0.00      B    O  
ATOM   1025  H1  HOH B 335      22.245  12.641   6.185  1.00  0.00      B    H  
ATOM   1026  H2  HOH B 335      22.769  12.089   7.682  1.00  0.00      B    H  
ATOM   1027  O   HOH B 336       6.121  12.212  32.146  1.00  0.00      B    O  
ATOM   1028  H1  HOH B 336       5.350  12.041  32.749  1.00  0.00      B    H  
ATOM   1029  H2  HOH B 336       6.807  12.729  32.722  1.00  0.00      B    H  
ATOM   1030  O   HOH B 337      32.566  25.910   2.578  1.00  0.00      B    O  
ATOM   1031  H1  HOH B 337      33.017  26.302   3.437  1.00  0.00      B    H  
ATOM   1032  H2  HOH B 337      33.299  25.757   1.923  1.00  0.00      B    H  
ATOM   1033  O   HOH B 338      24.093  32.518   1.547  1.00  0.00      B    O  
ATOM   1034  H1  HOH B 338      23.405  32.485   2.241  1.00  0.00      B    H  
ATOM   1035  H2  HOH B 338      24.820  31.892   1.868  1.00  0.00      B    H  
ATOM   1036  O   HOH B 339      22.979  15.652   6.326  1.00  0.00      B    O  
ATOM   1037  H1  HOH B 339      22.012  15.498   6.543  1.00  0.00      B    H  
ATOM   1038  H2  HOH B 339      23.066  16.645   6.262  1.00  0.00      B    H  
ATOM   1039  O   HOH B 340      32.136  22.338  11.557  1.00  0.00      B    O  
ATOM   1040  H1  HOH B 340      32.635  21.432  11.555  1.00  0.00      B    H  
ATOM   1041  H2  HOH B 340      31.148  22.169  11.385  1.00  0.00      B    H  
ATOM   1042  O   HOH B 341       6.160  16.611  24.099  1.00  0.00      B    O  
ATOM   1043  H1  HOH B 341       7.037  17.122  24.084  1.00  0.00      B    H  
ATOM   1044  H2  HOH B 341       6.381  15.649  23.812  1.00  0.00      B    H  
ATOM   1045  O   HOH B 342      19.126   7.186  15.867  1.00  0.00      B    O  
ATOM   1046  H1  HOH B 342      18.833   6.275  15.563  1.00  0.00      B    H  
ATOM   1047  H2  HOH B 342      18.463   7.910  15.545  1.00  0.00      B    H  
ATOM   1048  O   HOH B 343      16.561  15.427  26.532  1.00  0.00      B    O  
ATOM   1049  H1  HOH B 343      17.201  15.740  25.781  1.00  0.00      B    H  
ATOM   1050  H2  HOH B 343      16.289  14.488  26.313  1.00  0.00      B    H  
ATOM   1051  O   HOH B 344      18.254   2.848  32.392  1.00  0.00      B    O  
ATOM   1052  H1  HOH B 344      18.381   2.537  31.418  1.00  0.00      B    H  
ATOM   1053  H2  HOH B 344      18.601   2.121  32.970  1.00  0.00      B    H  
ATOM   1054  O   HOH B 345      33.888  21.302   0.629  1.00  0.00      B    O  
ATOM   1055  H1  HOH B 345      33.360  20.865   1.442  1.00  0.00      B    H  
ATOM   1056  H2  HOH B 345      34.828  21.593   0.973  1.00  0.00      B    H  
ATOM   1057  O   HOH B 346      20.949  27.576  35.674  1.00  0.00      B    O  
ATOM   1058  H1  HOH B 346      21.608  28.185  35.210  1.00  0.00      B    H  
ATOM   1059  H2  HOH B 346      21.450  26.706  35.886  1.00  0.00      B    H  
ATOM   1060  O   HOH B 347      37.607  26.370  32.595  1.00  0.00      B    O  
ATOM   1061  H1  HOH B 347      37.966  26.830  33.428  1.00  0.00      B    H  
ATOM   1062  H2  HOH B 347      38.124  26.759  31.829  1.00  0.00      B    H  
ATOM   1063  O   HOH B 348      22.383  24.853  31.365  1.00  0.00      B    O  
ATOM   1064  H1  HOH B 348      22.016  25.788  31.285  1.00  0.00      B    H  
ATOM   1065  H2  HOH B 348      23.349  24.898  31.672  1.00  0.00      B    H  
ATOM   1066  O   HOH B 349       1.076  15.984  13.191  1.00  0.00      B    O  
ATOM   1067  H1  HOH B 349       0.906  15.051  12.867  1.00  0.00      B    H  
ATOM   1068  H2  HOH B 349       1.422  15.918  14.125  1.00  0.00      B    H  
ATOM   1069  O   HOH B 350       8.208  29.116   8.108  1.00  0.00      B    O  
ATOM   1070  H1  HOH B 350       8.099  29.854   8.731  1.00  0.00      B    H  
ATOM   1071  H2  HOH B 350       9.127  29.209   7.759  1.00  0.00      B    H  
ATOM   1072  O   HOH B 351       7.895   6.545  37.516  1.00  0.00      B    O  
ATOM   1073  H1  HOH B 351       7.461   5.611  37.405  1.00  0.00      B    H  
ATOM   1074  H2  HOH B 351       8.482   6.626  36.672  1.00  0.00      B    H  
ATOM   1075  O   HOH B 352      36.633   4.136   2.861  1.00  0.00      B    O  
ATOM   1076  H1  HOH B 352      37.015   4.710   2.077  1.00  0.00      B    H  
ATOM   1077  H2  HOH B 352      37.039   3.198   2.761  1.00  0.00      B    H  
ATOM   1078  O   HOH B 353       8.345   1.119  13.084  1.00  0.00      B    O  
ATOM   1079  H1  HOH B 353       8.625   0.176  13.249  1.00  0.00      B    H  
ATOM   1080  H2  HOH B 353       8.497   1.247  12.078  1.00  0.00      B    H  
ATOM   1081  O   HOH B 354      24.747   8.176  18.095  1.00  0.00      B    O  
ATOM   1082  H1  HOH B 354      24.601   7.367  18.737  1.00  0.00      B    H  
ATOM   1083  H2  HOH B 354      24.575   7.835  17.169  1.00  0.00      B    H  
ATOM   1084  O   HOH B 355      34.747  18.930  34.916  1.00  0.00      B    O  
ATOM   1085  H1  HOH B 355      34.068  18.888  35.636  1.00  0.00      B    H  
ATOM   1086  H2  HOH B 355      35.518  18.338  35.272  1.00  0.00      B    H  
ATOM   1087  O   HOH B 356       3.695  18.905  12.927  1.00  0.00      B    O  
ATOM   1088  H1  HOH B 356       3.724  17.977  12.507  1.00  0.00      B    H  
ATOM   1089  H2  HOH B 356       4.648  19.133  13.213  1.00  0.00      B    H  
ATOM   1090  O   HOH B 357      22.591   6.580  21.455  1.00  0.00      B    O  
ATOM   1091  H1  HOH B 357      22.338   6.874  22.402  1.00  0.00      B    H  
ATOM   1092  H2  HOH B 357      23.392   7.130  21.105  1.00  0.00      B    H  
ATOM   1093  O   HOH B 358      17.485  12.330  25.972  1.00  0.00      B    O  
ATOM   1094  H1  HOH B 358      18.431  12.021  26.222  1.00  0.00      B    H  
ATOM   1095  H2  HOH B 358      17.187  11.746  25.204  1.00  0.00      B    H  
ATOM   1096  O   HOH B 359       1.485  15.364  16.012  1.00  0.00      B    O  
ATOM   1097  H1  HOH B 359       0.706  14.774  16.361  1.00  0.00      B    H  
ATOM   1098  H2  HOH B 359       2.300  14.797  15.864  1.00  0.00      B    H  
ATOM   1099  O   HOH B 360      31.755   6.664  29.046  1.00  0.00      B    O  
ATOM   1100  H1  HOH B 360      31.030   6.046  29.325  1.00  0.00      B    H  
ATOM   1101  H2  HOH B 360      31.318   7.271  28.348  1.00  0.00      B    H  
ATOM   1102  O   HOH B 361       9.170  12.315  22.784  1.00  0.00      B    O  
ATOM   1103  H1  HOH B 361       9.871  11.598  22.466  1.00  0.00      B    H  
ATOM   1104  H2  HOH B 361       9.222  12.365  23.773  1.00  0.00      B    H  
ATOM   1105  O   HOH B 362      11.718  25.629  29.084  1.00  0.00      B    O  
ATOM   1106  H1  HOH B 362      12.274  25.571  29.922  1.00  0.00      B    H  
ATOM   1107  H2  HOH B 362      12.141  24.964  28.411  1.00  0.00      B    H  
ATOM   1108  O   HOH B 363      19.638   7.709  37.970  1.00  0.00      B    O  
ATOM   1109  H1  HOH B 363      18.779   7.148  37.855  1.00  0.00      B    H  
ATOM   1110  H2  HOH B 363      19.358   8.507  38.497  1.00  0.00      B    H  
ATOM   1111  O   HOH B 364      32.913  15.011   5.455  1.00  0.00      B    O  
ATOM   1112  H1  HOH B 364      32.395  15.624   4.836  1.00  0.00      B    H  
ATOM   1113  H2  HOH B 364      32.781  14.106   5.057  1.00  0.00      B    H  
ATOM   1114  O   HOH B 365      22.235  29.676  28.330  1.00  0.00      B    O  
ATOM   1115  H1  HOH B 365      21.661  28.862  28.308  1.00  0.00      B    H  
ATOM   1116  H2  HOH B 365      21.766  30.298  27.663  1.00  0.00      B    H  
ATOM   1117  O   HOH B 366      38.748  21.341  15.998  1.00  0.00      B    O  
ATOM   1118  H1  HOH B 366      38.816  20.395  16.303  1.00  0.00      B    H  
ATOM   1119  H2  HOH B 366      39.677  21.706  16.014  1.00  0.00      B    H  
ATOM   1120  O   HOH B 367      36.525   7.136   9.407  1.00  0.00      B    O  
ATOM   1121  H1  HOH B 367      36.310   6.854   8.441  1.00  0.00      B    H  
ATOM   1122  H2  HOH B 367      35.895   6.653  10.027  1.00  0.00      B    H  
ATOM   1123  O   HOH B 368      32.399  10.169  12.002  1.00  0.00      B    O  
ATOM   1124  H1  HOH B 368      32.496  11.099  12.405  1.00  0.00      B    H  
ATOM   1125  H2  HOH B 368      33.230   9.648  12.106  1.00  0.00      B    H  
ATOM   1126  O   HOH B 369       0.181   5.767  12.288  1.00  0.00      B    O  
ATOM   1127  H1  HOH B 369      -0.209   4.946  12.748  1.00  0.00      B    H  
ATOM   1128  H2  HOH B 369       0.666   6.145  13.019  1.00  0.00      B    H  
ATOM   1129  O   HOH B 370      33.342  14.195  14.719  1.00  0.00      B    O  
ATOM   1130  H1  HOH B 370      33.471  15.132  15.057  1.00  0.00      B    H  
ATOM   1131  H2  HOH B 370      34.025  13.578  15.132  1.00  0.00      B    H  
ATOM   1132  O   HOH B 371      22.976  36.647  18.010  1.00  0.00      B    O  
ATOM   1133  H1  HOH B 371      23.802  36.048  18.264  1.00  0.00      B    H  
ATOM   1134  H2  HOH B 371      23.051  36.866  17.046  1.00  0.00      B    H  
ATOM   1135  O   HOH B 372      31.023  32.081  10.478  1.00  0.00      B    O  
ATOM   1136  H1  HOH B 372      31.006  31.585   9.632  1.00  0.00      B    H  
ATOM   1137  H2  HOH B 372      31.729  31.637  11.061  1.00  0.00      B    H  
ATOM   1138  O   HOH B 373      28.740  11.936  28.518  1.00  0.00      B    O  
ATOM   1139  H1  HOH B 373      29.460  11.432  27.979  1.00  0.00      B    H  
ATOM   1140  H2  HOH B 373      27.872  11.618  28.209  1.00  0.00      B    H  
ATOM   1141  O   HOH B 374      29.916  11.876   5.980  1.00  0.00      B    O  
ATOM   1142  H1  HOH B 374      29.448  11.568   5.170  1.00  0.00      B    H  
ATOM   1143  H2  HOH B 374      29.348  12.623   6.388  1.00  0.00      B    H  
ATOM   1144  O   HOH B 375      38.307  22.462  38.739  1.00  0.00      B    O  
ATOM   1145  H1  HOH B 375      39.048  22.607  38.075  1.00  0.00      B    H  
ATOM   1146  H2  HOH B 375      37.405  22.708  38.353  1.00  0.00      B    H  
ATOM   1147  O   HOH B 376      17.730  22.245  26.353  1.00  0.00      B    O  
ATOM   1148  H1  HOH B 376      18.749  22.068  26.160  1.00  0.00      B    H  
ATOM   1149  H2  HOH B 376      17.329  21.358  26.732  1.00  0.00      B    H  
ATOM   1150  O   HOH B 377       8.881  18.491  37.892  1.00  0.00      B    O  
ATOM   1151  H1  HOH B 377       8.577  18.308  38.832  1.00  0.00      B    H  
ATOM   1152  H2  HOH B 377       8.064  18.744  37.322  1.00  0.00      B    H  
ATOM   1153  O   HOH B 378      36.477   8.850   5.030  1.00  0.00      B    O  
ATOM   1154  H1  HOH B 378      36.137   8.209   5.725  1.00  0.00      B    H  
ATOM   1155  H2  HOH B 378      37.292   9.273   5.470  1.00  0.00      B    H  
ATOM   1156  O   HOH B 379      18.238   8.774   4.468  1.00  0.00      B    O  
ATOM   1157  H1  HOH B 379      18.069   9.074   3.436  1.00  0.00      B    H  
ATOM   1158  H2  HOH B 379      17.601   8.012   4.738  1.00  0.00      B    H  
ATOM   1159  O   HOH B 380      31.529  30.242   5.034  1.00  0.00      B    O  
ATOM   1160  H1  HOH B 380      30.831  29.492   4.815  1.00  0.00      B    H  
ATOM   1161  H2  HOH B 380      31.044  31.132   4.878  1.00  0.00      B    H  
ATOM   1162  O   HOH B 381      30.617  25.698  37.616  1.00  0.00      B    O  
ATOM   1163  H1  HOH B 381      31.062  26.335  37.004  1.00  0.00      B    H  
ATOM   1164  H2  HOH B 381      31.251  24.943  37.620  1.00  0.00      B    H  
ATOM   1165  O   HOH B 382      10.208  32.433   0.169  1.00  0.00      B    O  
ATOM   1166  H1  HOH B 382       9.940  32.126   1.091  1.00  0.00      B    H  
ATOM   1167  H2  HOH B 382      11.210  32.318   0.184  1.00  0.00      B    H  
ATOM   1168  O   HOH B 383       7.198   4.427  12.627  1.00  0.00      B    O  
ATOM   1169  H1  HOH B 383       6.884   3.942  11.776  1.00  0.00      B    H  
ATOM   1170  H2  HOH B 383       7.587   3.758  13.221  1.00  0.00      B    H  
ATOM   1171  O   HOH B 384      14.261  17.493  11.834  1.00  0.00      B    O  
ATOM   1172  H1  HOH B 384      13.790  16.711  11.357  1.00  0.00      B    H  
ATOM   1173  H2  HOH B 384      15.242  17.508  11.627  1.00  0.00      B    H  
ATOM   1174  O   HOH B 385      22.693  32.967  14.986  1.00  0.00      B    O  
ATOM   1175  H1  HOH B 385      21.869  32.341  14.877  1.00  0.00      B    H  
ATOM   1176  H2  HOH B 385      23.120  33.097  14.095  1.00  0.00      B    H  
ATOM   1177  O   HOH B 386       6.708  27.288  29.463  1.00  0.00      B    O  
ATOM   1178  H1  HOH B 386       7.593  26.863  29.725  1.00  0.00      B    H  
ATOM   1179  H2  HOH B 386       6.013  27.194  30.271  1.00  0.00      B    H  
ATOM   1180  O   HOH B 387       0.639  29.895  28.788  1.00  0.00      B    O  
ATOM   1181  H1  HOH B 387       1.219  29.225  28.203  1.00  0.00      B    H  
ATOM   1182  H2  HOH B 387       1.362  30.555  29.211  1.00  0.00      B    H  
ATOM   1183  O   HOH B 388      29.927  21.375   2.282  1.00  0.00      B    O  
ATOM   1184  H1  HOH B 388      29.518  22.203   1.818  1.00  0.00      B    H  
ATOM   1185  H2  HOH B 388      30.584  21.747   2.965  1.00  0.00      B    H  
ATOM   1186  O   HOH B 389      34.349  24.796  34.140  1.00  0.00      B    O  
ATOM   1187  H1  HOH B 389      33.690  25.415  33.651  1.00  0.00      B    H  
ATOM   1188  H2  HOH B 389      33.852  24.197  34.783  1.00  0.00      B    H  
ATOM   1189  O   HOH B 390      39.434  10.200   2.283  1.00  0.00      B    O  
ATOM   1190  H1  HOH B 390      38.842   9.479   1.913  1.00  0.00      B    H  
ATOM   1191  H2  HOH B 390      38.961  11.082   2.146  1.00  0.00      B    H  
ATOM   1192  O   HOH B 391       4.696  11.173   9.683  1.00  0.00      B    O  
ATOM   1193  H1  HOH B 391       4.408  11.434   8.747  1.00  0.00      B    H  
ATOM   1194  H2  HOH B 391       4.490  10.185   9.802  1.00  0.00      B    H  
ATOM   1195  O   HOH B 392       8.369  12.569  12.530  1.00  0.00      B    O  
ATOM   1196  H1  HOH B 392       8.827  11.876  13.176  1.00  0.00      B    H  
ATOM   1197  H2  HOH B 392       7.476  12.164  12.335  1.00  0.00      B    H  
ATOM   1198  O   HOH B 393       9.591   3.978  33.911  1.00  0.00      B    O  
ATOM   1199  H1  HOH B 393      10.321   3.996  33.232  1.00  0.00      B    H  
ATOM   1200  H2  HOH B 393       8.811   3.544  33.466  1.00  0.00      B    H  
ATOM   1201  O   HOH B 394      -0.318  28.154  30.535  1.00  0.00      B    O  
ATOM   1202  H1  HOH B 394       0.491  27.897  31.131  1.00  0.00      B    H  
ATOM   1203  H2  HOH B 394      -0.096  28.827  29.838  1.00  0.00      B    H  
ATOM   1204  O   HOH B 395       3.411  22.925  12.386  1.00  0.00      B    O  
ATOM   1205  H1  HOH B 395       3.928  22.988  13.261  1.00  0.00      B    H  
ATOM   1206  H2  HOH B 395       4.026  22.622  11.638  1.00  0.00      B    H  
ATOM   1207  O   HOH B 396      22.703   1.917  10.289  1.00  0.00      B    O  
ATOM   1208  H1  HOH B 396      23.395   1.382   9.787  1.00  0.00      B    H  
ATOM   1209  H2  HOH B 396      23.198   2.329  11.149  1.00  0.00      B    H  
ATOM   1210  O   HOH B 397      34.309  18.487  32.209  1.00  0.00      B    O  
ATOM   1211  H1  HOH B 397      34.519  18.640  33.269  1.00  0.00      B    H  
ATOM   1212  H2  HOH B 397      33.309  18.441  32.038  1.00  0.00      B    H  
ATOM   1213  O   HOH B 398       8.693   1.239  10.402  1.00  0.00      B    O  
ATOM   1214  H1  HOH B 398       9.175   0.531   9.931  1.00  0.00      B    H  
ATOM   1215  H2  HOH B 398       9.271   2.061  10.233  1.00  0.00      B    H  
ATOM   1216  O   HOH B 399       3.873  16.610  20.895  1.00  0.00      B    O  
ATOM   1217  H1  HOH B 399       3.479  16.396  19.983  1.00  0.00      B    H  
ATOM   1218  H2  HOH B 399       4.761  16.154  21.101  1.00  0.00      B    H  
ATOM   1219  O   HOH B 400      25.158  37.288  30.334  1.00  0.00      B    O  
ATOM   1220  H1  HOH B 400      25.751  37.703  31.079  1.00  0.00      B    H  
ATOM   1221  H2  HOH B 400      24.527  36.635  30.780  1.00  0.00      B    H  
ATOM   1222  O   HOH B 401      29.830  14.705  24.529  1.00  0.00      B    O  
ATOM   1223  H1  HOH B 401      29.312  14.223  25.219  1.00  0.00      B    H  
ATOM   1224  H2  HOH B 401      30.532  15.231  24.998  1.00  0.00      B    H  
ATOM   1225  O   HOH B 402      15.178  30.777  29.083  1.00  0.00      B    O  
ATOM   1226  H1  HOH B 402      14.723  30.647  30.029  1.00  0.00      B    H  
ATOM   1227  H2  HOH B 402      16.092  30.425  29.101  1.00  0.00      B    H  
ATOM   1228  O   HOH B 403      15.122  16.678  31.465  1.00  0.00      B    O  
ATOM   1229  H1  HOH B 403      15.168  15.756  31.155  1.00  0.00      B    H  
ATOM   1230  H2  HOH B 403      16.090  16.935  31.734  1.00  0.00      B    H  
ATOM   1231  O   HOH B 404       7.507  33.208  22.809  1.00  0.00      B    O  
ATOM   1232  H1  HOH B 404       7.547  32.538  22.026  1.00  0.00      B    H  
ATOM   1233  H2  HOH B 404       8.252  32.947  23.485  1.00  0.00      B    H  
ATOM   1234  O   HOH B 405      25.686  15.482  24.766  1.00  0.00      B    O  
ATOM   1235  H1  HOH B 405      25.899  16.381  25.130  1.00  0.00      B    H  
ATOM   1236  H2  HOH B 405      26.449  15.169  24.072  1.00  0.00      B    H  
ATOM   1237  O   HOH B 406       0.425  27.292   3.174  1.00  0.00      B    O  
ATOM   1238  H1  HOH B 406       1.078  26.747   2.671  1.00  0.00      B    H  
ATOM   1239  H2  HOH B 406       0.289  26.856   4.111  1.00  0.00      B    H  
ATOM   1240  O   HOH B 407       2.570  28.667  12.718  1.00  0.00      B    O  
ATOM   1241  H1  HOH B 407       3.005  28.810  11.843  1.00  0.00      B    H  
ATOM   1242  H2  HOH B 407       2.378  27.662  12.748  1.00  0.00      B    H  
ATOM   1243  O   HOH B 408      18.096  14.547  35.933  1.00  0.00      B    O  
ATOM   1244  H1  HOH B 408      17.968  14.081  35.038  1.00  0.00      B    H  
ATOM   1245  H2  HOH B 408      18.874  14.225  36.430  1.00  0.00      B    H  
ATOM   1246  O   HOH B 409      32.848  33.216  23.696  1.00  0.00      B    O  
ATOM   1247  H1  HOH B 409      32.212  32.456  23.467  1.00  0.00      B    H  
ATOM   1248  H2  HOH B 409      33.763  32.744  23.835  1.00  0.00      B    H  
ATOM   1249  O   HOH B 410       8.554  17.943  23.731  1.00  0.00      B    O  
ATOM   1250  H1  HOH B 410       8.271  18.240  22.801  1.00  0.00      B    H  
ATOM   1251  H2  HOH B 410       9.399  17.390  23.670  1.00  0.00      B    H  
ATOM   1252  O   HOH B 411      27.288  36.031  28.982  1.00  0.00      B    O  
ATOM   1253  H1  HOH B 411      26.698  36.562  29.650  1.00  0.00      B    H  
ATOM   1254  H2  HOH B 411      28.131  36.618  28.906  1.00  0.00      B    H  
ATOM   1255  O   HOH B 412      22.570  16.011  32.112  1.00  0.00      B    O  
ATOM   1256  H1  HOH B 412      22.298  16.159  31.138  1.00  0.00      B    H  
ATOM   1257  H2  HOH B 412      23.318  15.321  32.177  1.00  0.00      B    H  
ATOM   1258  O   HOH B 413      36.959   9.831  10.352  1.00  0.00      B    O  
ATOM   1259  H1  HOH B 413      37.254   8.857  10.271  1.00  0.00      B    H  
ATOM   1260  H2  HOH B 413      36.053   9.828  10.813  1.00  0.00      B    H  
ATOM   1261  O   HOH B 414      16.335  19.017   0.350  1.00  0.00      B    O  
ATOM   1262  H1  HOH B 414      15.826  18.191   0.689  1.00  0.00      B    H  
ATOM   1263  H2  HOH B 414      16.702  18.819  -0.516  1.00  0.00      B    H  
ATOM   1264  O   HOH B 415      31.659  34.688   9.916  1.00  0.00      B    O  
ATOM   1265  H1  HOH B 415      31.506  33.684  10.180  1.00  0.00      B    H  
ATOM   1266  H2  HOH B 415      32.352  34.727   9.153  1.00  0.00      B    H  
ATOM   1267  O   HOH B 416      37.095  17.558  18.079  1.00  0.00      B    O  
ATOM   1268  H1  HOH B 416      36.652  16.674  18.062  1.00  0.00      B    H  
ATOM   1269  H2  HOH B 416      36.466  18.240  17.750  1.00  0.00      B    H  
ATOM   1270  O   HOH B 417      10.148  34.141  12.611  1.00  0.00      B    O  
ATOM   1271  H1  HOH B 417      10.696  34.924  12.940  1.00  0.00      B    H  
ATOM   1272  H2  HOH B 417       9.520  33.917  13.397  1.00  0.00      B    H  
ATOM   1273  O   HOH B 418      34.131  25.346  21.718  1.00  0.00      B    O  
ATOM   1274  H1  HOH B 418      34.834  25.185  22.440  1.00  0.00      B    H  
ATOM   1275  H2  HOH B 418      33.202  25.298  22.155  1.00  0.00      B    H  
ATOM   1276  O   HOH B 419      17.321  35.060  36.921  1.00  0.00      B    O  
ATOM   1277  H1  HOH B 419      18.039  35.713  37.086  1.00  0.00      B    H  
ATOM   1278  H2  HOH B 419      17.254  34.359  37.681  1.00  0.00      B    H  
ATOM   1279  O   HOH B 420      32.296   6.570   1.138  1.00  0.00      B    O  
ATOM   1280  H1  HOH B 420      32.534   7.500   1.359  1.00  0.00      B    H  
ATOM   1281  H2  HOH B 420      32.842   6.287   0.342  1.00  0.00      B    H  
ATOM   1282  O   HOH B 421       9.284   1.746  24.451  1.00  0.00      B    O  
ATOM   1283  H1  HOH B 421       9.545   1.577  23.512  1.00  0.00      B    H  
ATOM   1284  H2  HOH B 421       9.040   2.721  24.495  1.00  0.00      B    H  
ATOM   1285  O   HOH B 422      25.984  17.371  20.249  1.00  0.00      B    O  
ATOM   1286  H1  HOH B 422      25.962  18.380  20.308  1.00  0.00      B    H  
ATOM   1287  H2  HOH B 422      26.921  17.154  20.240  1.00  0.00      B    H  
ATOM   1288  O   HOH B 423      35.066  22.445  30.794  1.00  0.00      B    O  
ATOM   1289  H1  HOH B 423      34.523  23.290  30.837  1.00  0.00      B    H  
ATOM   1290  H2  HOH B 423      34.870  21.938  31.663  1.00  0.00      B    H  
ATOM   1291  O   HOH B 424       0.500  31.052   0.441  1.00  0.00      B    O  
ATOM   1292  H1  HOH B 424       0.927  30.158   0.187  1.00  0.00      B    H  
ATOM   1293  H2  HOH B 424      -0.502  30.856   0.487  1.00  0.00      B    H  
ATOM   1294  O   HOH B 425       6.632  22.566  16.562  1.00  0.00      B    O  
ATOM   1295  H1  HOH B 425       7.360  22.129  16.110  1.00  0.00      B    H  
ATOM   1296  H2  HOH B 425       6.691  22.397  17.604  1.00  0.00      B    H  
ATOM   1297  O   HOH B 426      14.220   6.736  25.635  1.00  0.00      B    O  
ATOM   1298  H1  HOH B 426      13.917   5.992  24.997  1.00  0.00      B    H  
ATOM   1299  H2  HOH B 426      14.934   7.300  25.149  1.00  0.00      B    H  
ATOM   1300  O   HOH B 427      11.952  20.981  30.602  1.00  0.00      B    O  
ATOM   1301  H1  HOH B 427      12.317  20.192  31.179  1.00  0.00      B    H  
ATOM   1302  H2  HOH B 427      12.213  20.781  29.676  1.00  0.00      B    H  
ATOM   1303  O   HOH B 428       1.699  -0.066  18.238  1.00  0.00      B    O  
ATOM   1304  H1  HOH B 428       2.088   0.703  18.686  1.00  0.00      B    H  
ATOM   1305  H2  HOH B 428       0.994  -0.330  18.880  1.00  0.00      B    H  
ATOM   1306  O   HOH B 429      34.090   0.711  38.634  1.00  0.00      B    O  
ATOM   1307  H1  HOH B 429      33.840   1.079  39.540  1.00  0.00      B    H  
ATOM   1308  H2  HOH B 429      33.446   1.134  37.952  1.00  0.00      B    H  
ATOM   1309  O   HOH B 430      36.859   3.103   8.472  1.00  0.00      B    O  
ATOM   1310  H1  HOH B 430      36.437   2.797   9.318  1.00  0.00      B    H  
ATOM   1311  H2  HOH B 430      37.787   2.794   8.566  1.00  0.00      B    H  
ATOM   1312  O   HOH B 431      11.498  38.346  25.906  1.00  0.00      B    O  
ATOM   1313  H1  HOH B 431      10.993  37.607  25.431  1.00  0.00      B    H  
ATOM   1314  H2  HOH B 431      10.786  38.953  26.289  1.00  0.00      B    H  
ATOM   1315  O   HOH B 432      33.015  20.059   3.517  1.00  0.00      B    O  
ATOM   1316  H1  HOH B 432      33.589  19.656   4.210  1.00  0.00      B    H  
ATOM   1317  H2  HOH B 432      32.691  20.928   3.962  1.00  0.00      B    H  
ATOM   1318  O   HOH B 433      11.651  17.881   4.681  1.00  0.00      B    O  
ATOM   1319  H1  HOH B 433      12.562  17.464   4.710  1.00  0.00      B    H  
ATOM   1320  H2  HOH B 433      10.924  17.153   4.775  1.00  0.00      B    H  
ATOM   1321  O   HOH B 434       9.907  14.460  28.534  1.00  0.00      B    O  
ATOM   1322  H1  HOH B 434      10.042  13.813  29.291  1.00  0.00      B    H  
ATOM   1323  H2  HOH B 434       9.221  14.048  27.897  1.00  0.00      B    H  
ATOM   1324  O   HOH B 435       6.534   8.428   6.163  1.00  0.00      B    O  
ATOM   1325  H1  HOH B 435       6.845   9.115   5.467  1.00  0.00      B    H  
ATOM   1326  H2  HOH B 435       7.374   8.237   6.731  1.00  0.00      B    H  
ATOM   1327  O   HOH B 436       6.398  23.570  23.128  1.00  0.00      B    O  
ATOM   1328  H1  HOH B 436       6.064  23.091  23.924  1.00  0.00      B    H  
ATOM   1329  H2  HOH B 436       6.940  22.856  22.687  1.00  0.00      B    H  
ATOM   1330  O   HOH B 437      32.246  30.311  32.526  1.00  0.00      B    O  
ATOM   1331  H1  HOH B 437      31.335  30.059  32.938  1.00  0.00      B    H  
ATOM   1332  H2  HOH B 437      32.779  29.505  32.352  1.00  0.00      B    H  
ATOM   1333  O   HOH B 438       4.742  23.627  38.415  1.00  0.00      B    O  
ATOM   1334  H1  HOH B 438       5.081  22.840  38.950  1.00  0.00      B    H  
ATOM   1335  H2  HOH B 438       5.413  23.890  37.673  1.00  0.00      B    H  
ATOM   1336  O   HOH B 439      37.801  20.832  31.843  1.00  0.00      B    O  
ATOM   1337  H1  HOH B 439      36.880  20.995  31.402  1.00  0.00      B    H  
ATOM   1338  H2  HOH B 439      37.908  19.904  32.069  1.00  0.00      B    H  
ATOM   1339  O   HOH B 440      19.062   3.042  27.180  1.00  0.00      B    O  
ATOM   1340  H1  HOH B 440      19.029   2.272  26.490  1.00  0.00      B    H  
ATOM   1341  H2  HOH B 440      18.458   3.765  26.893  1.00  0.00      B    H  
ATOM   1342  O   HOH B 441      15.752  20.787  13.093  1.00  0.00      B    O  
ATOM   1343  H1  HOH B 441      15.321  20.414  13.950  1.00  0.00      B    H  
ATOM   1344  H2  HOH B 441      16.309  20.004  12.745  1.00  0.00      B    H  
ATOM   1345  O   HOH B 442      -0.184   8.737   6.083  1.00  0.00      B    O  
ATOM   1346  H1  HOH B 442       0.590   8.320   5.670  1.00  0.00      B    H  
ATOM   1347  H2  HOH B 442       0.108   9.546   6.609  1.00  0.00      B    H  
ATOM   1348  O   HOH B 443      16.211   4.514  33.099  1.00  0.00      B    O  
ATOM   1349  H1  HOH B 443      15.367   4.331  32.566  1.00  0.00      B    H  
ATOM   1350  H2  HOH B 443      16.971   3.999  32.676  1.00  0.00      B    H  
ATOM   1351  O   HOH B 444      25.536  37.463   2.797  1.00  0.00      B    O  
ATOM   1352  H1  HOH B 444      26.252  37.132   2.225  1.00  0.00      B    H  
ATOM   1353  H2  HOH B 444      24.669  37.203   2.315  1.00  0.00      B    H  
ATOM   1354  O   HOH B 445      34.379  17.681   0.490  1.00  0.00      B    O  
ATOM   1355  H1  HOH B 445      34.260  16.652   0.396  1.00  0.00      B    H  
ATOM   1356  H2  HOH B 445      35.164  17.754   1.171  1.00  0.00      B    H  
ATOM   1357  O   HOH B 446      20.676  36.628  25.265  1.00  0.00      B    O  
ATOM   1358  H1  HOH B 446      19.915  36.939  25.838  1.00  0.00      B    H  
ATOM   1359  H2  HOH B 446      20.393  35.749  24.869  1.00  0.00      B    H  
ATOM   1360  O   HOH B 447      32.337  27.291   7.596  1.00  0.00      B    O  
ATOM   1361  H1  HOH B 447      31.400  26.993   7.895  1.00  0.00      B    H  
ATOM   1362  H2  HOH B 447      33.061  27.246   8.329  1.00  0.00      B    H  
ATOM   1363  O   HOH B 448      22.644  14.850  12.867  1.00  0.00      B    O  
ATOM   1364  H1  HOH B 448      22.569  15.653  13.448  1.00  0.00      B    H  
ATOM   1365  H2  HOH B 448      22.712  14.040  13.432  1.00  0.00      B    H  
ATOM   1366  O   HOH B 449      12.146  12.494  12.047  1.00  0.00      B    O  
ATOM   1367  H1  HOH B 449      13.090  12.410  12.490  1.00  0.00      B    H  
ATOM   1368  H2  HOH B 449      12.422  12.529  11.044  1.00  0.00      B    H  
ATOM   1369  O   HOH B 450      10.384  31.978  15.742  1.00  0.00      B    O  
ATOM   1370  H1  HOH B 450       9.599  32.384  15.306  1.00  0.00      B    H  
ATOM   1371  H2  HOH B 450      10.108  31.337  16.512  1.00  0.00      B    H  
ATOM   1372  O   HOH B 451      38.597  38.262   2.552  1.00  0.00      B    O  
ATOM   1373  H1  HOH B 451      38.318  37.546   3.193  1.00  0.00      B    H  
ATOM   1374  H2  HOH B 451      39.509  38.548   2.844  1.00  0.00      B    H  
ATOM   1375  O   HOH B 452      15.743  33.825  21.738  1.00  0.00      B    O  
ATOM   1376  H1  HOH B 452      15.929  32.872  21.597  1.00  0.00      B    H  
ATOM   1377  H2  HOH B 452      15.932  34.092  22.679  1.00  0.00      B    H  
ATOM   1378  O   HOH B 453      23.393   6.970   5.449  1.00  0.00      B    O  
ATOM   1379  H1  HOH B 453      22.488   6.983   5.920  1.00  0.00      B    H  
ATOM   1380  H2  HOH B 453      23.799   6.049   5.693  1.00  0.00      B    H  
ATOM   1381  O   HOH B 454      24.809   5.825  28.653  1.00  0.00      B    O  
ATOM   1382  H1  HOH B 454      24.544   5.799  29.601  1.00  0.00      B    H  
ATOM   1383  H2  HOH B 454      24.215   6.551  28.186  1.00  0.00      B    H  
ATOM   1384  O   HOH B 455       0.871   4.494   7.611  1.00  0.00      B    O  
ATOM   1385  H1  HOH B 455       0.958   5.485   7.841  1.00  0.00      B    H  
ATOM   1386  H2  HOH B 455       0.734   4.498   6.591  1.00  0.00      B    H  
ATOM   1387  O   HOH B 456       4.636   7.177  25.783  1.00  0.00      B    O  
ATOM   1388  H1  HOH B 456       3.873   7.583  25.283  1.00  0.00      B    H  
ATOM   1389  H2  HOH B 456       4.727   6.209  25.460  1.00  0.00      B    H  
ATOM   1390  O   HOH B 457       6.547  26.247  13.256  1.00  0.00      B    O  
ATOM   1391  H1  HOH B 457       6.552  25.853  12.345  1.00  0.00      B    H  
ATOM   1392  H2  HOH B 457       7.197  27.015  13.215  1.00  0.00      B    H  
ATOM   1393  O   HOH B 458       3.405  15.219  38.072  1.00  0.00      B    O  
ATOM   1394  H1  HOH B 458       3.431  15.630  39.046  1.00  0.00      B    H  
ATOM   1395  H2  HOH B 458       4.313  15.549  37.605  1.00  0.00      B    H  
ATOM   1396  O   HOH B 459      37.797   3.716  13.656  1.00  0.00      B    O  
ATOM   1397  H1  HOH B 459      38.560   3.130  13.937  1.00  0.00      B    H  
ATOM   1398  H2  HOH B 459      37.229   3.085  13.028  1.00  0.00      B    H  
ATOM   1399  O   HOH B 460      32.868  23.807   8.766  1.00  0.00      B    O  
ATOM   1400  H1  HOH B 460      32.156  23.873   8.072  1.00  0.00      B    H  
ATOM   1401  H2  HOH B 460      32.479  24.178   9.630  1.00  0.00      B    H  
ATOM   1402  O   HOH B 461       7.017   3.842  29.809  1.00  0.00      B    O  
ATOM   1403  H1  HOH B 461       7.458   3.557  28.991  1.00  0.00      B    H  
ATOM   1404  H2  HOH B 461       7.130   3.155  30.547  1.00  0.00      B    H  
ATOM   1405  O   HOH B 462      27.280  26.376  31.244  1.00  0.00      B    O  
ATOM   1406  H1  HOH B 462      26.701  26.530  30.433  1.00  0.00      B    H  
ATOM   1407  H2  HOH B 462      27.054  27.126  31.861  1.00  0.00      B    H  
ATOM   1408  O   HOH B 463       1.369   7.752   1.697  1.00  0.00      B    O  
ATOM   1409  H1  HOH B 463       1.463   7.979   0.699  1.00  0.00      B    H  
ATOM   1410  H2  HOH B 463       1.109   8.658   2.056  1.00  0.00      B    H  
ATOM   1411  O   HOH B 464      19.832   9.679  23.716  1.00  0.00      B    O  
ATOM   1412  H1  HOH B 464      19.912   8.688  23.803  1.00  0.00      B    H  
ATOM   1413  H2  HOH B 464      20.621  10.010  23.072  1.00  0.00      B    H  
ATOM   1414  O   HOH B 465       5.820  17.063   2.200  1.00  0.00      B    O  
ATOM   1415  H1  HOH B 465       5.757  17.168   3.233  1.00  0.00      B    H  
ATOM   1416  H2  HOH B 465       5.961  18.001   1.800  1.00  0.00      B    H  
ATOM   1417  O   HOH B 466      14.829   9.696  15.979  1.00  0.00      B    O  
ATOM   1418  H1  HOH B 466      14.769   9.753  14.964  1.00  0.00      B    H  
ATOM   1419  H2  HOH B 466      15.252   8.778  16.234  1.00  0.00      B    H  
ATOM   1420  O   HOH B 467       7.709  21.403  22.544  1.00  0.00      B    O  
ATOM   1421  H1  HOH B 467       8.027  20.614  22.019  1.00  0.00      B    H  
ATOM   1422  H2  HOH B 467       7.815  21.190  23.527  1.00  0.00      B    H  
ATOM   1423  O   HOH B 468       9.029  37.913  21.873  1.00  0.00      B    O  
ATOM   1424  H1  HOH B 468       8.653  37.585  22.789  1.00  0.00      B    H  
ATOM   1425  H2  HOH B 468       8.428  37.582  21.133  1.00  0.00      B    H  
ATOM   1426  O   HOH B 469      34.171  27.555   9.677  1.00  0.00      B    O  
ATOM   1427  H1  HOH B 469      34.527  28.236  10.336  1.00  0.00      B    H  
ATOM   1428  H2  HOH B 469      34.660  26.648   9.896  1.00  0.00      B    H  
ATOM   1429  O   HOH B 470      26.526  24.185  21.679  1.00  0.00      B    O  
ATOM   1430  H1  HOH B 470      25.760  23.798  22.279  1.00  0.00      B    H  
ATOM   1431  H2  HOH B 470      27.380  23.652  21.860  1.00  0.00      B    H  
ATOM   1432  O   HOH B 471      27.577  28.661  37.750  1.00  0.00      B    O  
ATOM   1433  H1  HOH B 471      28.534  28.964  37.938  1.00  0.00      B    H  
ATOM   1434  H2  HOH B 471      27.331  28.968  36.815  1.00  0.00      B    H  
ATOM   1435  O   HOH B 472       9.492  26.799   8.575  1.00  0.00      B    O  
ATOM   1436  H1  HOH B 472      10.055  26.809   9.402  1.00  0.00      B    H  
ATOM   1437  H2  HOH B 472       8.899  27.640   8.537  1.00  0.00      B    H  
ATOM   1438  O   HOH B 473      10.440  35.446  27.863  1.00  0.00      B    O  
ATOM   1439  H1  HOH B 473      10.044  35.902  27.048  1.00  0.00      B    H  
ATOM   1440  H2  HOH B 473       9.767  34.904  28.340  1.00  0.00      B    H  
ATOM   1441  O   HOH B 474      29.121  34.459  26.152  1.00  0.00      B    O  
ATOM   1442  H1  HOH B 474      29.767  34.963  26.783  1.00  0.00      B    H  
ATOM   1443  H2  HOH B 474      29.091  35.025  25.246  1.00  0.00      B    H  
ATOM   1444  O   HOH B 475      14.490  35.853   3.417  1.00  0.00      B    O  
ATOM   1445  H1  HOH B 475      13.914  35.531   4.103  1.00  0.00      B    H  
ATOM   1446  H2  HOH B 475      13.956  36.487   2.769  1.00  0.00      B    H  
ATOM   1447  O   HOH B 476      12.544  29.083  12.003  1.00  0.00      B    O  
ATOM   1448  H1  HOH B 476      12.833  28.687  12.904  1.00  0.00      B    H  
ATOM   1449  H2  HOH B 476      12.113  28.342  11.458  1.00  0.00      B    H  
ATOM   1450  O   HOH B 477      16.461  25.824   1.567  1.00  0.00      B    O  
ATOM   1451  H1  HOH B 477      16.562  25.795   2.609  1.00  0.00      B    H  
ATOM   1452  H2  HOH B 477      15.485  26.072   1.415  1.00  0.00      B    H  
ATOM   1453  O   HOH B 478      16.717  18.205   4.928  1.00  0.00      B    O  
ATOM   1454  H1  HOH B 478      16.855  17.338   5.366  1.00  0.00      B    H  
ATOM   1455  H2  HOH B 478      17.167  18.093   3.945  1.00  0.00      B    H  
ATOM   1456  O   HOH B 479      22.935  17.881  19.228  1.00  0.00      B    O  
ATOM   1457  H1  HOH B 479      23.404  17.419  19.966  1.00  0.00      B    H  
ATOM   1458  H2  HOH B 479      23.198  17.461  18.298  1.00  0.00      B    H  
ATOM   1459  O   HOH B 480      11.959   4.766  32.088  1.00  0.00      B    O  
ATOM   1460  H1  HOH B 480      12.372   5.535  32.606  1.00  0.00      B    H  
ATOM   1461  H2  HOH B 480      12.659   4.131  31.874  1.00  0.00      B    H  
ATOM   1462  O   HOH B 481      15.899   7.181  16.513  1.00  0.00      B    O  
ATOM   1463  H1  HOH B 481      16.213   6.648  17.337  1.00  0.00      B    H  
ATOM   1464  H2  HOH B 481      15.952   6.538  15.774  1.00  0.00      B    H  
ATOM   1465  O   HOH B 482       5.103  26.986  31.723  1.00  0.00      B    O  
ATOM   1466  H1  HOH B 482       4.994  26.013  31.404  1.00  0.00      B    H  
ATOM   1467  H2  HOH B 482       5.401  26.997  32.666  1.00  0.00      B    H  
ATOM   1468  O   HOH B 483      21.033  31.117  14.515  1.00  0.00      B    O  
ATOM   1469  H1  HOH B 483      21.525  30.322  14.896  1.00  0.00      B    H  
ATOM   1470  H2  HOH B 483      20.089  30.817  14.528  1.00  0.00      B    H  
ATOM   1471  O   HOH B 484      15.357  38.880  11.656  1.00  0.00      B    O  
ATOM   1472  H1  HOH B 484      16.238  39.183  11.338  1.00  0.00      B    H  
ATOM   1473  H2  HOH B 484      14.743  38.942  10.849  1.00  0.00      B    H  
ATOM   1474  O   HOH B 485      17.878  22.231  13.970  1.00  0.00      B    O  
ATOM   1475  H1  HOH B 485      18.328  21.443  14.459  1.00  0.00      B    H  
ATOM   1476  H2  HOH B 485      16.948  21.891  13.622  1.00  0.00      B    H  
ATOM   1477  O   HOH B 486      37.394   6.094  35.951  1.00  0.00      B    O  
ATOM   1478  H1  HOH B 486      36.382   6.421  36.023  1.00  0.00      B    H  
ATOM   1479  H2  HOH B 486      37.387   5.113  35.827  1.00  0.00      B    H  
ATOM   1480  O   HOH B 487      18.629  24.123  28.471  1.00  0.00      B    O  
ATOM   1481  H1  HOH B 487      18.455  23.436  27.775  1.00  0.00      B    H  
ATOM   1482  H2  HOH B 487      18.800  23.633  29.388  1.00  0.00      B    H  
ATOM   1483  O   HOH B 488      20.209   7.780  33.130  1.00  0.00      B    O  
ATOM   1484  H1  HOH B 488      20.744   6.932  33.315  1.00  0.00      B    H  
ATOM   1485  H2  HOH B 488      20.124   8.288  33.982  1.00  0.00      B    H  
ATOM   1486  O   HOH B 489       7.641  15.264   6.356  1.00  0.00      B    O  
ATOM   1487  H1  HOH B 489       7.547  16.290   6.048  1.00  0.00      B    H  
ATOM   1488  H2  HOH B 489       8.102  14.855   5.526  1.00  0.00      B    H  
ATOM   1489  O   HOH B 490      23.927   2.663   4.437  1.00  0.00      B    O  
ATOM   1490  H1  HOH B 490      23.513   1.691   4.440  1.00  0.00      B    H  
ATOM   1491  H2  HOH B 490      23.198   3.299   4.570  1.00  0.00      B    H  
ATOM   1492  O   HOH B 491       1.611  13.300  20.205  1.00  0.00      B    O  
ATOM   1493  H1  HOH B 491       1.662  13.965  20.989  1.00  0.00      B    H  
ATOM   1494  H2  HOH B 491       1.757  12.395  20.638  1.00  0.00      B    H  
ATOM   1495  O   HOH B 492       6.575  23.571  27.358  1.00  0.00      B    O  
ATOM   1496  H1  HOH B 492       6.343  23.365  26.417  1.00  0.00      B    H  
ATOM   1497  H2  HOH B 492       6.233  22.818  28.003  1.00  0.00      B    H  
ATOM   1498  O   HOH B 493      11.034  36.377  20.016  1.00  0.00      B    O  
ATOM   1499  H1  HOH B 493      10.887  36.352  21.011  1.00  0.00      B    H  
ATOM   1500  H2  HOH B 493      10.521  35.635  19.636  1.00  0.00      B    H  
ATOM   1501  O   HOH B 494      23.086  19.897  22.712  1.00  0.00      B    O  
ATOM   1502  H1  HOH B 494      23.356  19.851  21.713  1.00  0.00      B    H  
ATOM   1503  H2  HOH B 494      22.071  20.126  22.680  1.00  0.00      B    H  
ATOM   1504  O   HOH B 495      20.930  39.109  35.705  1.00  0.00      B    O  
ATOM   1505  H1  HOH B 495      21.300  38.199  35.556  1.00  0.00      B    H  
ATOM   1506  H2  HOH B 495      21.711  39.603  36.189  1.00  0.00      B    H  
ATOM   1507  O   HOH B 496      13.939  38.302  16.784  1.00  0.00      B    O  
ATOM   1508  H1  HOH B 496      14.181  38.241  15.786  1.00  0.00      B    H  
ATOM   1509  H2  HOH B 496      13.058  37.827  16.949  1.00  0.00      B    H  
ATOM   1510  O   HOH B 497       2.201  25.868  29.431  1.00  0.00      B    O  
ATOM   1511  H1  HOH B 497       1.462  25.320  29.024  1.00  0.00      B    H  
ATOM   1512  H2  HOH B 497       2.971  25.582  28.926  1.00  0.00      B    H  
ATOM   1513  O   HOH B 498      30.712   3.219  18.961  1.00  0.00      B    O  
ATOM   1514  H1  HOH B 498      29.923   2.776  18.582  1.00  0.00      B    H  
ATOM   1515  H2  HOH B 498      31.475   2.456  18.951  1.00  0.00      B    H  
ATOM   1516  O   HOH B 499       5.379   7.720  18.866  1.00  0.00      B    O  
ATOM   1517  H1  HOH B 499       4.436   8.022  19.085  1.00  0.00      B    H  
ATOM   1518  H2  HOH B 499       5.646   8.257  18.068  1.00  0.00      B    H  
ATOM   1519  O   HOH B 500      24.491  38.926  19.151  1.00  0.00      B    O  
ATOM   1520  H1  HOH B 500      24.198  38.213  18.511  1.00  0.00      B    H  
ATOM   1521  H2  HOH B 500      24.537  38.466  20.051  1.00  0.00      B    H  
ATOM   1522  O   HOH B 501      16.256  15.331  38.520  1.00  0.00      B    O  
ATOM   1523  H1  HOH B 501      15.782  15.981  39.090  1.00  0.00      B    H  
ATOM   1524  H2  HOH B 501      16.132  15.667  37.541  1.00  0.00      B    H  
ATOM   1525  O   HOH B 502       3.974  28.109  10.253  1.00  0.00      B    O  
ATOM   1526  H1  HOH B 502       4.150  27.054  10.172  1.00  0.00      B    H  
ATOM   1527  H2  HOH B 502       4.500  28.590   9.498  1.00  0.00      B    H  
ATOM   1528  O   HOH B 503       6.174  10.636  16.007  1.00  0.00      B    O  
ATOM   1529  H1  HOH B 503       7.168  10.761  16.161  1.00  0.00      B    H  
ATOM   1530  H2  HOH B 503       5.982   9.643  15.976  1.00  0.00      B    H  
ATOM   1531  O   HOH B 504      33.176  21.112   7.578  1.00  0.00      B    O  
ATOM   1532  H1  HOH B 504      33.269  22.018   8.038  1.00  0.00      B    H  
ATOM   1533  H2  HOH B 504      33.813  20.440   8.060  1.00  0.00      B    H  
ATOM   1534  O   HOH B 505      21.586  10.019  29.107  1.00  0.00      B    O  
ATOM   1535  H1  HOH B 505      20.540  10.128  29.023  1.00  0.00      B    H  
ATOM   1536  H2  HOH B 505      21.702   9.211  29.648  1.00  0.00      B    H  
ATOM   1537  O   HOH B 506      39.286  18.822  20.096  1.00  0.00      B    O  
ATOM   1538  H1  HOH B 506      38.818  18.962  19.222  1.00  0.00      B    H  
ATOM   1539  H2  HOH B 506      38.991  17.875  20.376  1.00  0.00      B    H  
ATOM   1540  O   HOH B 507      24.031   5.965  36.024  1.00  0.00      B    O  
ATOM   1541  H1  HOH B 507      24.762   6.332  36.636  1.00  0.00      B    H  
ATOM   1542  H2  HOH B 507      24.554   5.290  35.491  1.00  0.00      B    H  
ATOM   1543  O   HOH B 508      22.842  17.517  34.495  1.00  0.00      B    O  
ATOM   1544  H1  HOH B 508      23.851  17.413  34.503  1.00  0.00      B    H  
ATOM   1545  H2  HOH B 508      22.566  17.116  33.590  1.00  0.00      B    H  
ATOM   1546  O   HOH B 509      24.972  26.688  29.574  1.00  0.00      B    O  
ATOM   1547  H1  HOH B 509      24.166  26.877  29.008  1.00  0.00      B    H  
ATOM   1548  H2  HOH B 509      24.764  25.848  30.128  1.00  0.00      B    H  
ATOM   1549  O   HOH B 510      21.848  27.505  30.877  1.00  0.00      B    O  
ATOM   1550  H1  HOH B 510      21.288  27.123  30.086  1.00  0.00      B    H  
ATOM   1551  H2  HOH B 510      21.179  27.769  31.554  1.00  0.00      B    H  
ATOM   1552  O   HOH B 511      23.413  29.237  38.001  1.00  0.00      B    O  
ATOM   1553  H1  HOH B 511      22.657  29.927  38.082  1.00  0.00      B    H  
ATOM   1554  H2  HOH B 511      23.604  29.089  36.999  1.00  0.00      B    H  
ATOM   1555  O   HOH B 512      33.212  24.697  13.592  1.00  0.00      B    O  
ATOM   1556  H1  HOH B 512      32.402  25.155  13.250  1.00  0.00      B    H  
ATOM   1557  H2  HOH B 512      34.004  25.252  13.270  1.00  0.00      B    H  
ATOM   1558  O   HOH B 513      17.543  34.923  16.459  1.00  0.00      B    O  
ATOM   1559  H1  HOH B 513      18.519  34.978  16.778  1.00  0.00      B    H  
ATOM   1560  H2  HOH B 513      17.081  34.119  16.953  1.00  0.00      B    H  
ATOM   1561  O   HOH B 514       1.838   8.165  38.256  1.00  0.00      B    O  
ATOM   1562  H1  HOH B 514       2.085   9.112  38.020  1.00  0.00      B    H  
ATOM   1563  H2  HOH B 514       2.542   7.538  37.864  1.00  0.00      B    H  
ATOM   1564  O   HOH B 515      38.112  33.242   5.132  1.00  0.00      B    O  
ATOM   1565  H1  HOH B 515      38.292  33.010   6.117  1.00  0.00      B    H  
ATOM   1566  H2  HOH B 515      37.974  32.348   4.724  1.00  0.00      B    H  
ATOM   1567  O   HOH B 516      17.214   8.874  12.341  1.00  0.00      B    O  
ATOM   1568  H1  HOH B 516      17.699   8.103  12.031  1.00  0.00      B    H  
ATOM   1569  H2  HOH B 516      17.513   9.639  11.713  1.00  0.00      B    H  
ATOM   1570  O   HOH B 517       3.945   9.405   5.000  1.00  0.00      B    O  
ATOM   1571  H1  HOH B 517       3.179   8.704   5.101  1.00  0.00      B    H  
ATOM   1572  H2  HOH B 517       4.782   8.926   5.350  1.00  0.00      B    H  
ATOM   1573  O   HOH B 518      37.118  30.576  29.231  1.00  0.00      B    O  
ATOM   1574  H1  HOH B 518      36.559  29.732  29.349  1.00  0.00      B    H  
ATOM   1575  H2  HOH B 518      37.961  30.266  28.762  1.00  0.00      B    H  
ATOM   1576  O   HOH B 519       2.953  20.851   8.685  1.00  0.00      B    O  
ATOM   1577  H1  HOH B 519       2.806  21.606   9.314  1.00  0.00      B    H  
ATOM   1578  H2  HOH B 519       3.598  20.217   9.170  1.00  0.00      B    H  
ATOM   1579  O   HOH B 520      38.016  34.335  38.874  1.00  0.00      B    O  
ATOM   1580  H1  HOH B 520      38.847  33.794  39.098  1.00  0.00      B    H  
ATOM   1581  H2  HOH B 520      37.227  33.792  39.211  1.00  0.00      B    H  
ATOM   1582  O   HOH B 521       2.220   6.602  21.688  1.00  0.00      B    O  
ATOM   1583  H1  HOH B 521       1.240   6.921  21.625  1.00  0.00      B    H  
ATOM   1584  H2  HOH B 521       2.158   5.642  21.413  1.00  0.00      B    H  
ATOM   1585  O   HOH B 522       7.083  24.516  11.238  1.00  0.00      B    O  
ATOM   1586  H1  HOH B 522       8.104  24.645  11.215  1.00  0.00      B    H  
ATOM   1587  H2  HOH B 522       6.858  23.723  11.770  1.00  0.00      B    H  
ATOM   1588  O   HOH B 523      20.968   1.657  18.342  1.00  0.00      B    O  
ATOM   1589  H1  HOH B 523      20.226   2.068  18.928  1.00  0.00      B    H  
ATOM   1590  H2  HOH B 523      21.410   2.498  17.932  1.00  0.00      B    H  
ATOM   1591  O   HOH B 524      32.581  24.359  28.792  1.00  0.00      B    O  
ATOM   1592  H1  HOH B 524      31.721  24.220  28.226  1.00  0.00      B    H  
ATOM   1593  H2  HOH B 524      33.327  23.933  28.259  1.00  0.00      B    H  
ATOM   1594  O   HOH B 525      10.541   5.374   5.113  1.00  0.00      B    O  
ATOM   1595  H1  HOH B 525      10.968   4.790   5.840  1.00  0.00      B    H  
ATOM   1596  H2  HOH B 525      11.168   5.212   4.316  1.00  0.00      B    H  
ATOM   1597  O   HOH B 526      17.383  28.201  16.688  1.00  0.00      B    O  
ATOM   1598  H1  HOH B 526      16.637  27.585  16.959  1.00  0.00      B    H  
ATOM   1599  H2  HOH B 526      18.174  27.623  16.360  1.00  0.00      B    H  
ATOM   1600  O   HOH B 527      12.943  20.092   6.199  1.00  0.00      B    O  
ATOM   1601  H1  HOH B 527      12.338  19.540   5.622  1.00  0.00      B    H  
ATOM   1602  H2  HOH B 527      12.660  19.722   7.071  1.00  0.00      B    H  
ATOM   1603  O   HOH B 528      11.944  11.397   5.189  1.00  0.00      B    O  
ATOM   1604  H1  HOH B 528      11.613  12.324   4.876  1.00  0.00      B    H  
ATOM   1605  H2  HOH B 528      12.733  11.235   4.585  1.00  0.00      B    H  
ATOM   1606  O   HOH B 529       5.648  28.345   7.917  1.00  0.00      B    O  
ATOM   1607  H1  HOH B 529       6.661  28.467   7.869  1.00  0.00      B    H  
ATOM   1608  H2  HOH B 529       5.380  28.099   7.000  1.00  0.00      B    H  
ATOM   1609  O   HOH B 530      25.904  22.502   7.498  1.00  0.00      B    O  
ATOM   1610  H1  HOH B 530      24.956  22.539   7.781  1.00  0.00      B    H  
ATOM   1611  H2  HOH B 530      25.966  22.855   6.550  1.00  0.00      B    H  
ATOM   1612  O   HOH B 531       3.987  34.822  23.301  1.00  0.00      B    O  
ATOM   1613  H1  HOH B 531       3.154  35.050  23.821  1.00  0.00      B    H  
ATOM   1614  H2  HOH B 531       4.244  33.837  23.442  1.00  0.00      B    H  
ATOM   1615  O   HOH B 532      14.325   1.202  18.953  1.00  0.00      B    O  
ATOM   1616  H1  HOH B 532      14.200   0.761  18.033  1.00  0.00      B    H  
ATOM   1617  H2  HOH B 532      15.266   1.084  19.179  1.00  0.00      B    H  
ATOM   1618  O   HOH B 533      30.143  38.868  31.000  1.00  0.00      B    O  
ATOM   1619  H1  HOH B 533      29.740  38.099  31.435  1.00  0.00      B    H  
ATOM   1620  H2  HOH B 533      31.088  38.917  31.260  1.00  0.00      B    H  
ATOM   1621  O   HOH B 534      26.963  31.143  31.978  1.00  0.00      B    O  
ATOM   1622  H1  HOH B 534      27.788  31.495  32.476  1.00  0.00      B    H  
ATOM   1623  H2  HOH B 534      26.226  31.653  32.326  1.00  0.00      B    H  
ATOM   1624  O   HOH B 535      12.773   6.057   8.381  1.00  0.00      B    O  
ATOM   1625  H1  HOH B 535      12.448   5.636   7.527  1.00  0.00      B    H  
ATOM   1626  H2  HOH B 535      13.725   6.273   8.280  1.00  0.00      B    H  
ATOM   1627  O   HOH B 536       4.718  18.161  26.219  1.00  0.00      B    O  
ATOM   1628  H1  HOH B 536       5.667  18.508  26.438  1.00  0.00      B    H  
ATOM   1629  H2  HOH B 536       4.748  17.350  25.614  1.00  0.00      B    H  
ATOM   1630  O   HOH B 537      24.342  23.110  36.879  1.00  0.00      B    O  
ATOM   1631  H1  HOH B 537      24.632  23.962  37.359  1.00  0.00      B    H  
ATOM   1632  H2  HOH B 537      24.973  22.896  36.096  1.00  0.00      B    H  
ATOM   1633  O   HOH B 538       5.920  13.001  17.215  1.00  0.00      B    O  
ATOM   1634  H1  HOH B 538       6.779  13.418  17.399  1.00  0.00      B    H  
ATOM   1635  H2  HOH B 538       6.051  12.092  16.700  1.00  0.00      B    H  
ATOM   1636  O   HOH B 539      21.046   3.832  28.803  1.00  0.00      B    O  
ATOM   1637  H1  HOH B 539      21.008   4.879  28.809  1.00  0.00      B    H  
ATOM   1638  H2  HOH B 539      20.289   3.526  28.123  1.00  0.00      B    H  
ATOM   1639  O   HOH B 540       4.886  37.325  14.520  1.00  0.00      B    O  
ATOM   1640  H1  HOH B 540       4.168  37.435  15.255  1.00  0.00      B    H  
ATOM   1641  H2  HOH B 540       4.413  36.852  13.745  1.00  0.00      B    H  
ATOM   1642  O   HOH B 541      24.374  33.125  28.770  1.00  0.00      B    O  
ATOM   1643  H1  HOH B 541      25.187  33.404  28.236  1.00  0.00      B    H  
ATOM   1644  H2  HOH B 541      24.495  32.175  29.095  1.00  0.00      B    H  
ATOM   1645  O   HOH B 542      33.100  16.322  24.798  1.00  0.00      B    O  
ATOM   1646  H1  HOH B 542      33.744  16.858  25.359  1.00  0.00      B    H  
ATOM   1647  H2  HOH B 542      33.086  15.344  25.232  1.00  0.00      B    H  
ATOM   1648  O   HOH B 543      23.325  20.586  20.105  1.00  0.00      B    O  
ATOM   1649  H1  HOH B 543      23.084  19.949  19.423  1.00  0.00      B    H  
ATOM   1650  H2  HOH B 543      23.300  21.535  19.718  1.00  0.00      B    H  
ATOM   1651  O   HOH B 544       6.691   4.250  36.940  1.00  0.00      B    O  
ATOM   1652  H1  HOH B 544       6.598   3.950  35.964  1.00  0.00      B    H  
ATOM   1653  H2  HOH B 544       7.332   3.723  37.468  1.00  0.00      B    H  
ATOM   1654  O   HOH B 545      38.742   0.332  38.609  1.00  0.00      B    O  
ATOM   1655  H1  HOH B 545      39.630   0.742  38.414  1.00  0.00      B    H  
ATOM   1656  H2  HOH B 545      38.425   0.575  39.529  1.00  0.00      B    H  
ATOM   1657  O   HOH B 546       2.559  14.010   3.284  1.00  0.00      B    O  
ATOM   1658  H1  HOH B 546       1.788  14.600   2.924  1.00  0.00      B    H  
ATOM   1659  H2  HOH B 546       3.182  13.788   2.535  1.00  0.00      B    H  
ATOM   1660  O   HOH B 547      29.506   2.235  29.755  1.00  0.00      B    O  
ATOM   1661  H1  HOH B 547      28.538   2.344  30.038  1.00  0.00      B    H  
ATOM   1662  H2  HOH B 547      29.832   1.352  30.141  1.00  0.00      B    H  
ATOM   1663  O   HOH B 548      11.510   6.268  22.233  1.00  0.00      B    O  
ATOM   1664  H1  HOH B 548      10.988   5.416  22.053  1.00  0.00      B    H  
ATOM   1665  H2  HOH B 548      11.068   6.740  23.020  1.00  0.00      B    H  
ATOM   1666  O   HOH B 549      18.222  32.124   2.817  1.00  0.00      B    O  
ATOM   1667  H1  HOH B 549      17.384  31.720   2.378  1.00  0.00      B    H  
ATOM   1668  H2  HOH B 549      18.926  31.351   2.824  1.00  0.00      B    H  
ATOM   1669  O   HOH B 550      29.133   9.560  31.589  1.00  0.00      B    O  
ATOM   1670  H1  HOH B 550      28.916  10.523  31.832  1.00  0.00      B    H  
ATOM   1671  H2  HOH B 550      28.571   8.975  32.154  1.00  0.00      B    H  
ATOM   1672  O   HOH B 551       6.566  35.750  22.796  1.00  0.00      B    O  
ATOM   1673  H1  HOH B 551       5.597  35.317  22.763  1.00  0.00      B    H  
ATOM   1674  H2  HOH B 551       7.146  34.990  22.641  1.00  0.00      B    H  
ATOM   1675  O   HOH B 552      29.849   4.785  24.070  1.00  0.00      B    O  
ATOM   1676  H1  HOH B 552      29.263   5.617  24.085  1.00  0.00      B    H  
ATOM   1677  H2  HOH B 552      29.677   4.196  23.222  1.00  0.00      B    H  
ATOM   1678  O   HOH B 553      32.855   6.474   5.061  1.00  0.00      B    O  
ATOM   1679  H1  HOH B 553      32.858   5.703   4.429  1.00  0.00      B    H  
ATOM   1680  H2  HOH B 553      32.386   7.295   4.651  1.00  0.00      B    H  
ATOM   1681  O   HOH B 554      19.677  36.765  37.093  1.00  0.00      B    O  
ATOM   1682  H1  HOH B 554      20.024  37.469  37.748  1.00  0.00      B    H  
ATOM   1683  H2  HOH B 554      20.458  36.570  36.461  1.00  0.00      B    H  
ATOM   1684  O   HOH B 555       8.817  20.975  33.444  1.00  0.00      B    O  
ATOM   1685  H1  HOH B 555       8.932  21.601  32.678  1.00  0.00      B    H  
ATOM   1686  H2  HOH B 555       9.509  20.232  33.375  1.00  0.00      B    H  
ATOM   1687  O   HOH B 556      26.891  36.809  22.744  1.00  0.00      B    O  
ATOM   1688  H1  HOH B 556      27.110  37.511  23.442  1.00  0.00      B    H  
ATOM   1689  H2  HOH B 556      26.010  37.128  22.412  1.00  0.00      B    H  
ATOM   1690  O   HOH B 557      22.623  11.010  35.643  1.00  0.00      B    O  
ATOM   1691  H1  HOH B 557      23.515  10.501  35.649  1.00  0.00      B    H  
ATOM   1692  H2  HOH B 557      22.383  10.885  34.676  1.00  0.00      B    H  
ATOM   1693  O   HOH B 558      23.051  33.458  23.550  1.00  0.00      B    O  
ATOM   1694  H1  HOH B 558      22.143  33.804  23.699  1.00  0.00      B    H  
ATOM   1695  H2  HOH B 558      23.643  33.675  24.325  1.00  0.00      B    H  
ATOM   1696  O   HOH B 559      16.001   4.372  29.331  1.00  0.00      B    O  
ATOM   1697  H1  HOH B 559      15.906   4.318  28.331  1.00  0.00      B    H  
ATOM   1698  H2  HOH B 559      16.108   5.328  29.642  1.00  0.00      B    H  
ATOM   1699  O   HOH B 560      11.944  23.799  27.091  1.00  0.00      B    O  
ATOM   1700  H1  HOH B 560      10.925  23.845  27.086  1.00  0.00      B    H  
ATOM   1701  H2  HOH B 560      12.177  23.074  27.737  1.00  0.00      B    H  
ATOM   1702  O   HOH B 561       7.102  14.928   1.519  1.00  0.00      B    O  
ATOM   1703  H1  HOH B 561       7.417  15.094   0.591  1.00  0.00      B    H  
ATOM   1704  H2  HOH B 561       6.627  15.798   1.800  1.00  0.00      B    H  
ATOM   1705  O   HOH B 562      33.849   0.904  14.145  1.00  0.00      B    O  
ATOM   1706  H1  HOH B 562      34.788   0.890  14.577  1.00  0.00      B    H  
ATOM   1707  H2  HOH B 562      33.465  -0.011  14.124  1.00  0.00      B    H  
ATOM   1708  O   HOH B 563      36.169   2.619  38.185  1.00  0.00      B    O  
ATOM   1709  H1  HOH B 563      35.479   1.861  38.203  1.00  0.00      B    H  
ATOM   1710  H2  HOH B 563      36.805   2.438  38.964  1.00  0.00      B    H  
ATOM   1711  O   HOH B 564       5.939  30.266   2.239  1.00  0.00      B    O  
ATOM   1712  H1  HOH B 564       6.386  29.864   1.386  1.00  0.00      B    H  
ATOM   1713  H2  HOH B 564       5.920  29.533   2.913  1.00  0.00      B    H  
ATOM   1714  O   HOH B 565      18.118  29.728   4.828  1.00  0.00      B    O  
ATOM   1715  H1  HOH B 565      18.638  29.746   3.952  1.00  0.00      B    H  
ATOM   1716  H2  HOH B 565      18.083  30.680   5.212  1.00  0.00      B    H  
ATOM   1717  O   HOH B 566      26.702  28.153  22.019  1.00  0.00      B    O  
ATOM   1718  H1  HOH B 566      26.516  28.321  23.022  1.00  0.00      B    H  
ATOM   1719  H2  HOH B 566      27.389  28.784  21.788  1.00  0.00      B    H  
ATOM   1720  O   HOH B 567      32.720  28.177  26.408  1.00  0.00      B    O  
ATOM   1721  H1  HOH B 567      33.416  27.984  25.647  1.00  0.00      B    H  
ATOM   1722  H2  HOH B 567      33.278  28.305  27.237  1.00  0.00      B    H  
ATOM   1723  O   HOH B 568       7.503  30.936  21.244  1.00  0.00      B    O  
ATOM   1724  H1  HOH B 568       6.860  30.152  21.392  1.00  0.00      B    H  
ATOM   1725  H2  HOH B 568       8.380  30.490  21.017  1.00  0.00      B    H  
ATOM   1726  O   HOH B 569       2.492  27.105  37.647  1.00  0.00      B    O  
ATOM   1727  H1  HOH B 569       2.004  26.369  37.120  1.00  0.00      B    H  
ATOM   1728  H2  HOH B 569       2.289  27.980  37.189  1.00  0.00      B    H  
ATOM   1729  O   HOH B 570       3.013  38.704  22.506  1.00  0.00      B    O  
ATOM   1730  H1  HOH B 570       2.195  38.172  22.754  1.00  0.00      B    H  
ATOM   1731  H2  HOH B 570       3.076  38.743  21.496  1.00  0.00      B    H  
ATOM   1732  O   HOH B 571      37.785   1.613   1.925  1.00  0.00      B    O  
ATOM   1733  H1  HOH B 571      38.666   2.009   2.055  1.00  0.00      B    H  
ATOM   1734  H2  HOH B 571      37.890   0.630   2.142  1.00  0.00      B    H  
ATOM   1735  O   HOH B 572      19.165  18.245  17.325  1.00  0.00      B    O  
ATOM   1736  H1  HOH B 572      19.466  18.497  18.299  1.00  0.00      B    H  
ATOM   1737  H2  HOH B 572      18.645  17.359  17.446  1.00  0.00      B    H  
ATOM   1738  O   HOH B 573      24.179  36.383   9.256  1.00  0.00      B    O  
ATOM   1739  H1  HOH B 573      25.097  36.210   8.950  1.00  0.00      B    H  
ATOM   1740  H2  HOH B 573      23.872  37.159   8.660  1.00  0.00      B    H  
ATOM   1741  O   HOH B 574      26.864  36.887  35.748  1.00  0.00      B    O  
ATOM   1742  H1  HOH B 574      27.742  36.974  35.228  1.00  0.00      B    H  
ATOM   1743  H2  HOH B 574      27.004  36.260  36.547  1.00  0.00      B    H  
ATOM   1744  O   HOH B 575      17.507  22.861   4.447  1.00  0.00      B    O  
ATOM   1745  H1  HOH B 575      17.150  22.435   3.560  1.00  0.00      B    H  
ATOM   1746  H2  HOH B 575      18.359  23.306   4.199  1.00  0.00      B    H  
ATOM   1747  O   HOH B 576       5.247  15.246  34.190  1.00  0.00      B    O  
ATOM   1748  H1  HOH B 576       4.630  14.588  34.643  1.00  0.00      B    H  
ATOM   1749  H2  HOH B 576       6.157  14.793  34.114  1.00  0.00      B    H  
ATOM   1750  O   HOH B 577       4.590  32.090  20.778  1.00  0.00      B    O  
ATOM   1751  H1  HOH B 577       4.558  31.922  19.777  1.00  0.00      B    H  
ATOM   1752  H2  HOH B 577       3.787  31.681  21.200  1.00  0.00      B    H  
ATOM   1753  O   HOH B 578      10.083  34.950  22.874  1.00  0.00      B    O  
ATOM   1754  H1  HOH B 578      10.128  34.060  23.403  1.00  0.00      B    H  
ATOM   1755  H2  HOH B 578       9.365  34.840  22.136  1.00  0.00      B    H  
ATOM   1756  O   HOH B 579      32.746  37.651  22.138  1.00  0.00      B    O  
ATOM   1757  H1  HOH B 579      32.734  37.102  23.028  1.00  0.00      B    H  
ATOM   1758  H2  HOH B 579      32.619  38.623  22.343  1.00  0.00      B    H  
ATOM   1759  O   HOH B 580      10.067  10.906  13.943  1.00  0.00      B    O  
ATOM   1760  H1  HOH B 580      10.680  10.143  14.254  1.00  0.00      B    H  
ATOM   1761  H2  HOH B 580      10.703  11.710  13.870  1.00  0.00      B    H  
ATOM   1762  O   HOH B 581       3.617  13.025  30.379  1.00  0.00      B    O  
ATOM   1763  H1  HOH B 581       3.694  12.674  31.353  1.00  0.00      B    H  
ATOM   1764  H2  HOH B 581       3.754  14.042  30.530  1.00  0.00      B    H  
ATOM   1765  O   HOH B 582      13.133   9.561  17.857  1.00  0.00      B    O  
ATOM   1766  H1  HOH B 582      13.592   9.889  16.966  1.00  0.00      B    H  
ATOM   1767  H2  HOH B 582      12.988   8.589  17.609  1.00  0.00      B    H  
ATOM   1768  O   HOH B 583       2.815  38.972   6.218  1.00  0.00      B    O  
ATOM   1769  H1  HOH B 583       1.877  38.907   6.366  1.00  0.00      B    H  
ATOM   1770  H2  HOH B 583       2.887  39.132   5.203  1.00  0.00      B    H  
ATOM   1771  O   HOH B 584       7.925  21.430   7.513  1.00  0.00      B    O  
ATOM   1772  H1  HOH B 584       8.175  22.293   7.959  1.00  0.00      B    H  
ATOM   1773  H2  HOH B 584       6.938  21.450   7.354  1.00  0.00      B    H  
ATOM   1774  O   HOH B 585      37.542  28.755  12.287  1.00  0.00      B    O  
ATOM   1775  H1  HOH B 585      38.232  29.486  12.090  1.00  0.00      B    H  
ATOM   1776  H2  HOH B 585      37.893  28.276  13.098  1.00  0.00      B    H  
ATOM   1777  O   HOH B 586      25.242  15.493   8.824  1.00  0.00      B    O  
ATOM   1778  H1  HOH B 586      25.943  16.007   8.288  1.00  0.00      B    H  
ATOM   1779  H2  HOH B 586      24.495  15.323   8.228  1.00  0.00      B    H  
ATOM   1780  O   HOH B 587      21.299  33.826  18.793  1.00  0.00      B    O  
ATOM   1781  H1  HOH B 587      21.169  33.930  17.778  1.00  0.00      B    H  
ATOM   1782  H2  HOH B 587      21.364  34.693  19.278  1.00  0.00      B    H  
ATOM   1783  O   HOH B 588       7.638   2.321  20.445  1.00  0.00      B    O  
ATOM   1784  H1  HOH B 588       6.760   1.774  20.332  1.00  0.00      B    H  
ATOM   1785  H2  HOH B 588       8.387   1.751  20.740  1.00  0.00      B    H  
ATOM   1786  O   HOH B 589       7.758  14.187  33.790  1.00  0.00      B    O  
ATOM   1787  H1  HOH B 589       8.188  13.710  34.564  1.00  0.00      B    H  
ATOM   1788  H2  HOH B 589       8.424  14.232  33.076  1.00  0.00      B    H  
ATOM   1789  O   HOH B 590      11.623  37.160  38.078  1.00  0.00      B    O  
ATOM   1790  H1  HOH B 590      10.762  36.821  38.535  1.00  0.00      B    H  
ATOM   1791  H2  HOH B 590      11.467  38.166  38.161  1.00  0.00      B    H  
ATOM   1792  O   HOH B 591      13.999  23.959  13.347  1.00  0.00      B    O  
ATOM   1793  H1  HOH B 591      13.781  24.344  12.493  1.00  0.00      B    H  
ATOM   1794  H2  HOH B 591      14.629  23.156  13.225  1.00  0.00      B    H  
ATOM   1795  O   HOH B 592      17.302  14.607   3.803  1.00  0.00      B    O  
ATOM   1796  H1  HOH B 592      16.397  14.813   3.338  1.00  0.00      B    H  
ATOM   1797  H2  HOH B 592      17.297  13.618   3.992  1.00  0.00      B    H  
ATOM   1798  O   HOH B 593      13.359  25.076  25.178  1.00  0.00      B    O  
ATOM   1799  H1  HOH B 593      12.912  24.555  26.019  1.00  0.00      B    H  
ATOM   1800  H2  HOH B 593      14.338  24.813  25.187  1.00  0.00      B    H  
ATOM   1801  O   HOH B 594      38.041  34.791  13.608  1.00  0.00      B    O  
ATOM   1802  H1  HOH B 594      37.560  34.088  14.158  1.00  0.00      B    H  
ATOM   1803  H2  HOH B 594      37.422  35.572  13.505  1.00  0.00      B    H  
ATOM   1804  O   HOH B 595      28.483  17.352  36.819  1.00  0.00      B    O  
ATOM   1805  H1  HOH B 595      27.512  17.229  36.721  1.00  0.00      B    H  
ATOM   1806  H2  HOH B 595      28.604  18.376  36.883  1.00  0.00      B    H  
ATOM   1807  O   HOH B 596      26.702  38.096  32.592  1.00  0.00      B    O  
ATOM   1808  H1  HOH B 596      27.221  38.673  33.221  1.00  0.00      B    H  
ATOM   1809  H2  HOH B 596      26.247  37.348  33.088  1.00  0.00      B    H  
ATOM   1810  O   HOH B 597       3.801  32.875  15.703  1.00  0.00      B    O  
ATOM   1811  H1  HOH B 597       4.254  33.112  14.828  1.00  0.00      B    H  
ATOM   1812  H2  HOH B 597       3.462  31.944  15.640  1.00  0.00      B    H  
ATOM   1813  O   HOH B 598      15.933  38.743   6.608  1.00  0.00      B    O  
ATOM   1814  H1  HOH B 598      15.885  38.476   5.602  1.00  0.00      B    H  
ATOM   1815  H2  HOH B 598      16.383  39.616   6.704  1.00  0.00      B    H  
ATOM   1816  O   HOH B 599       4.982   5.053  19.442  1.00  0.00      B    O  
ATOM   1817  H1  HOH B 599       5.215   6.046  19.358  1.00  0.00      B    H  
ATOM   1818  H2  HOH B 599       5.500   4.740  20.267  1.00  0.00      B    H  
ATOM   1819  O   HOH B 600       1.561  33.998  37.609  1.00  0.00      B    O  
ATOM   1820  H1  HOH B 600       2.357  34.102  37.016  1.00  0.00      B    H  
ATOM   1821  H2  HOH B 600       1.902  33.987  38.550  1.00  0.00      B    H  
ATOM   1822  O   HOH B 601      32.109  13.028  12.560  1.00  0.00      B    O  
ATOM   1823  H1  HOH B 601      32.594  13.247  13.416  1.00  0.00      B    H  
ATOM   1824  H2  HOH B 601      31.150  13.272  12.641  1.00  0.00      B    H  
ATOM   1825  O   HOH B 602       8.084   6.527  17.470  1.00  0.00      B    O  
ATOM   1826  H1  HOH B 602       8.407   6.469  16.498  1.00  0.00      B    H  
ATOM   1827  H2  HOH B 602       7.141   6.261  17.583  1.00  0.00      B    H  
ATOM   1828  O   HOH B 603       9.902   5.153  12.138  1.00  0.00      B    O  
ATOM   1829  H1  HOH B 603      10.120   6.003  11.546  1.00  0.00      B    H  
ATOM   1830  H2  HOH B 603       8.900   4.988  12.140  1.00  0.00      B    H  
ATOM   1831  O   HOH B 604       1.574  14.821  10.196  1.00  0.00      B    O  
ATOM   1832  H1  HOH B 604       1.215  14.200  10.892  1.00  0.00      B    H  
ATOM   1833  H2  HOH B 604       2.309  15.345  10.630  1.00  0.00      B    H  
ATOM   1834  O   HOH B 605      37.603  30.044  18.884  1.00  0.00      B    O  
ATOM   1835  H1  HOH B 605      37.465  29.117  19.256  1.00  0.00      B    H  
ATOM   1836  H2  HOH B 605      38.584  30.271  19.041  1.00  0.00      B    H  
ATOM   1837  O   HOH B 606      11.373  37.340  17.464  1.00  0.00      B    O  
ATOM   1838  H1  HOH B 606      10.951  36.831  18.262  1.00  0.00      B    H  
ATOM   1839  H2  HOH B 606      11.022  38.256  17.521  1.00  0.00      B    H  
ATOM   1840  O   HOH B 607      38.666  12.772   7.015  1.00  0.00      B    O  
ATOM   1841  H1  HOH B 607      37.682  12.675   6.839  1.00  0.00      B    H  
ATOM   1842  H2  HOH B 607      39.153  12.849   6.080  1.00  0.00      B    H  
ATOM   1843  O   HOH B 608       7.348  37.749   8.797  1.00  0.00      B    O  
ATOM   1844  H1  HOH B 608       7.735  37.695   9.713  1.00  0.00      B    H  
ATOM   1845  H2  HOH B 608       6.395  38.044   8.824  1.00  0.00      B    H  
ATOM   1846  O   HOH B 609      21.293  34.268  12.027  1.00  0.00      B    O  
ATOM   1847  H1  HOH B 609      22.156  34.659  11.687  1.00  0.00      B    H  
ATOM   1848  H2  HOH B 609      20.821  34.857  12.654  1.00  0.00      B    H  
ATOM   1849  O   HOH B 610      36.793   4.794  29.832  1.00  0.00      B    O  
ATOM   1850  H1  HOH B 610      35.821   4.600  30.117  1.00  0.00      B    H  
ATOM   1851  H2  HOH B 610      37.326   3.923  29.907  1.00  0.00      B    H  
ATOM   1852  O   HOH B 611      32.990   1.049   9.189  1.00  0.00      B    O  
ATOM   1853  H1  HOH B 611      33.102   1.762   8.490  1.00  0.00      B    H  
ATOM   1854  H2  HOH B 611      32.664   1.457  10.112  1.00  0.00      B    H  
ATOM   1855  O   HOH B 612      15.690  12.408  28.246  1.00  0.00      B    O  
ATOM   1856  H1  HOH B 612      16.562  12.184  27.769  1.00  0.00      B    H  
ATOM   1857  H2  HOH B 612      14.981  12.048  27.633  1.00  0.00      B    H  
ATOM   1858  O   HOH B 613      36.879  16.245  23.162  1.00  0.00      B    O  
ATOM   1859  H1  HOH B 613      36.186  15.736  23.678  1.00  0.00      B    H  
ATOM   1860  H2  HOH B 613      37.187  16.936  23.791  1.00  0.00      B    H  
ATOM   1861  O   HOH B 614       5.482   3.376  34.356  1.00  0.00      B    O  
ATOM   1862  H1  HOH B 614       6.084   2.595  34.542  1.00  0.00      B    H  
ATOM   1863  H2  HOH B 614       4.651   3.085  34.812  1.00  0.00      B    H  
ATOM   1864  O   HOH B 615      11.390  27.004  10.810  1.00  0.00      B    O  
ATOM   1865  H1  HOH B 615      10.811  26.254  11.140  1.00  0.00      B    H  
ATOM   1866  H2  HOH B 615      12.214  26.543  10.436  1.00  0.00      B    H  
ATOM   1867  O   HOH B 616       7.935  23.864  31.243  1.00  0.00      B    O  
ATOM   1868  H1  HOH B 616       8.260  23.065  30.698  1.00  0.00      B    H  
ATOM   1869  H2  HOH B 616       8.531  23.841  32.027  1.00  0.00      B    H  
ATOM   1870  O   HOH B 617       8.190   0.187   6.512  1.00  0.00      B    O  
ATOM   1871  H1  HOH B 617       8.151   1.161   6.728  1.00  0.00      B    H  
ATOM   1872  H2  HOH B 617       7.920  -0.336   7.322  1.00  0.00      B    H  
ATOM   1873  O   HOH B 618      15.027  18.209  17.756  1.00  0.00      B    O  
ATOM   1874  H1  HOH B 618      15.680  17.473  17.551  1.00  0.00      B    H  
ATOM   1875  H2  HOH B 618      14.187  17.942  17.255  1.00  0.00      B    H  
ATOM   1876  O   HOH B 619      11.304   1.741  14.776  1.00  0.00      B    O  
ATOM   1877  H1  HOH B 619      11.005   2.708  14.717  1.00  0.00      B    H  
ATOM   1878  H2  HOH B 619      11.236   1.279  13.859  1.00  0.00      B    H  
ATOM   1879  O   HOH B 620      13.751  28.240  37.835  1.00  0.00      B    O  
ATOM   1880  H1  HOH B 620      14.408  28.491  37.091  1.00  0.00      B    H  
ATOM   1881  H2  HOH B 620      12.791  28.208  37.471  1.00  0.00      B    H  
ATOM   1882  O   HOH B 621      21.831  33.427  27.932  1.00  0.00      B    O  
ATOM   1883  H1  HOH B 621      22.827  33.308  28.089  1.00  0.00      B    H  
ATOM   1884  H2  HOH B 621      21.494  34.317  28.196  1.00  0.00      B    H  
ATOM   1885  O   HOH B 622      23.308  22.119  39.325  1.00  0.00      B    O  
ATOM   1886  H1  HOH B 622      23.455  22.062  38.304  1.00  0.00      B    H  
ATOM   1887  H2  HOH B 622      23.297  23.114  39.576  1.00  0.00      B    H  
ATOM   1888  O   HOH B 623       7.974   6.229  23.651  1.00  0.00      B    O  
ATOM   1889  H1  HOH B 623       8.889   6.181  24.093  1.00  0.00      B    H  
ATOM   1890  H2  HOH B 623       7.819   7.191  23.469  1.00  0.00      B    H  
ATOM   1891  O   HOH B 624      36.089   9.043   1.541  1.00  0.00      B    O  
ATOM   1892  H1  HOH B 624      35.930   9.925   1.982  1.00  0.00      B    H  
ATOM   1893  H2  HOH B 624      36.208   8.425   2.342  1.00  0.00      B    H  
ATOM   1894  O   HOH B 625       4.569  12.125  28.081  1.00  0.00      B    O  
ATOM   1895  H1  HOH B 625       4.082  12.573  28.858  1.00  0.00      B    H  
ATOM   1896  H2  HOH B 625       5.286  11.530  28.487  1.00  0.00      B    H  
ATOM   1897  O   HOH B 626      31.712  19.479   6.231  1.00  0.00      B    O  
ATOM   1898  H1  HOH B 626      32.214  20.292   6.661  1.00  0.00      B    H  
ATOM   1899  H2  HOH B 626      31.147  19.050   6.966  1.00  0.00      B    H  
ATOM   1900  O   HOH B 627      13.455  27.358  14.199  1.00  0.00      B    O  
ATOM   1901  H1  HOH B 627      14.168  26.878  13.694  1.00  0.00      B    H  
ATOM   1902  H2  HOH B 627      13.816  27.989  14.955  1.00  0.00      B    H  
ATOM   1903  O   HOH B 628      20.476  14.806  27.833  1.00  0.00      B    O  
ATOM   1904  H1  HOH B 628      20.544  14.590  26.862  1.00  0.00      B    H  
ATOM   1905  H2  HOH B 628      20.667  13.922  28.315  1.00  0.00      B    H  
ATOM   1906  O   HOH B 629       2.783  10.088  25.532  1.00  0.00      B    O  
ATOM   1907  H1  HOH B 629       2.137  10.428  26.257  1.00  0.00      B    H  
ATOM   1908  H2  HOH B 629       2.583   9.126  25.471  1.00  0.00      B    H  
ATOM   1909  O   HOH B 630      21.217  36.484   3.531  1.00  0.00      B    O  
ATOM   1910  H1  HOH B 630      20.628  35.625   3.465  1.00  0.00      B    H  
ATOM   1911  H2  HOH B 630      21.742  36.421   4.460  1.00  0.00      B    H  
ATOM   1912  O   HOH B 631      27.282  12.806  36.690  1.00  0.00      B    O  
ATOM   1913  H1  HOH B 631      27.936  12.087  36.996  1.00  0.00      B    H  
ATOM   1914  H2  HOH B 631      26.480  12.751  37.292  1.00  0.00      B    H  
ATOM   1915  O   HOH B 632      28.643  14.218   6.552  1.00  0.00      B    O  
ATOM   1916  H1  HOH B 632      28.668  14.302   5.481  1.00  0.00      B    H  
ATOM   1917  H2  HOH B 632      28.102  14.982   6.979  1.00  0.00      B    H  
ATOM   1918  O   HOH B 633      16.706  19.876  27.444  1.00  0.00      B    O  
ATOM   1919  H1  HOH B 633      16.924  19.150  28.145  1.00  0.00      B    H  
ATOM   1920  H2  HOH B 633      16.816  19.386  26.549  1.00  0.00      B    H  
ATOM   1921  O   HOH B 634       5.220  24.193  31.064  1.00  0.00      B    O  
ATOM   1922  H1  HOH B 634       5.228  23.323  30.462  1.00  0.00      B    H  
ATOM   1923  H2  HOH B 634       6.220  24.191  31.352  1.00  0.00      B    H  
ATOM   1924  O   HOH B 635      28.237  10.296  39.096  1.00  0.00      B    O  
ATOM   1925  H1  HOH B 635      28.701  11.034  39.678  1.00  0.00      B    H  
ATOM   1926  H2  HOH B 635      28.909  10.008  38.394  1.00  0.00      B    H  
ATOM   1927  O   HOH B 636      21.813   5.867  10.118  1.00  0.00      B    O  
ATOM   1928  H1  HOH B 636      22.788   5.784  10.381  1.00  0.00      B    H  
ATOM   1929  H2  HOH B 636      21.394   5.129  10.673  1.00  0.00      B    H  
ATOM   1930  O   HOH B 637      14.889   8.904  27.367  1.00  0.00      B    O  
ATOM   1931  H1  HOH B 637      14.501   7.991  27.187  1.00  0.00      B    H  
ATOM   1932  H2  HOH B 637      14.934   9.058  28.350  1.00  0.00      B    H  
ATOM   1933  O   HOH B 638      23.440  15.338   2.171  1.00  0.00      B    O  
ATOM   1934  H1  HOH B 638      23.880  15.038   3.043  1.00  0.00      B    H  
ATOM   1935  H2  HOH B 638      23.185  14.510   1.622  1.00  0.00      B    H  
ATOM   1936  O   HOH B 639       6.882  23.261  36.557  1.00  0.00      B    O  
ATOM   1937  H1  HOH B 639       7.138  24.243  36.468  1.00  0.00      B    H  
ATOM   1938  H2  HOH B 639       7.684  22.671  36.308  1.00  0.00      B    H  
ATOM   1939  O   HOH B 640      37.807  12.350  14.697  1.00  0.00      B    O  
ATOM   1940  H1  HOH B 640      38.521  11.608  14.753  1.00  0.00      B    H  
ATOM   1941  H2  HOH B 640      37.765  12.580  13.720  1.00  0.00      B    H  
ATOM   1942  O   HOH B 641      17.503   2.814  37.659  1.00  0.00      B    O  
ATOM   1943  H1  HOH B 641      17.907   2.953  38.592  1.00  0.00      B    H  
ATOM   1944  H2  HOH B 641      17.750   3.595  37.058  1.00  0.00      B    H  
ATOM   1945  O   HOH B 642      39.445   7.151   9.935  1.00  0.00      B    O  
ATOM   1946  H1  HOH B 642      38.468   7.330   9.663  1.00  0.00      B    H  
ATOM   1947  H2  HOH B 642      39.450   6.541  10.712  1.00  0.00      B    H  
ATOM   1948  O   HOH B 643      31.117  16.590   3.851  1.00  0.00      B    O  
ATOM   1949  H1  HOH B 643      30.712  17.512   4.090  1.00  0.00      B    H  
ATOM   1950  H2  HOH B 643      31.441  16.621   2.870  1.00  0.00      B    H  
ATOM   1951  O   HOH B 644      38.798  18.242  12.514  1.00  0.00      B    O  
ATOM   1952  H1  HOH B 644      38.154  18.570  13.229  1.00  0.00      B    H  
ATOM   1953  H2  HOH B 644      39.156  17.361  12.789  1.00  0.00      B    H  
ATOM   1954  O   HOH B 645       3.195  33.831  29.809  1.00  0.00      B    O  
ATOM   1955  H1  HOH B 645       3.077  32.832  29.487  1.00  0.00      B    H  
ATOM   1956  H2  HOH B 645       3.316  33.772  30.833  1.00  0.00      B    H  
ATOM   1957  O   HOH B 646       5.750  30.159  16.014  1.00  0.00      B    O  
ATOM   1958  H1  HOH B 646       6.245  30.643  15.215  1.00  0.00      B    H  
ATOM   1959  H2  HOH B 646       6.311  29.354  16.262  1.00  0.00      B    H  
ATOM   1960  O   HOH B 647      36.924  25.067  18.608  1.00  0.00      B    O  
ATOM   1961  H1  HOH B 647      37.378  24.591  19.364  1.00  0.00      B    H  
ATOM   1962  H2  HOH B 647      37.149  24.628  17.701  1.00  0.00      B    H  
ATOM   1963  O   HOH B 648      24.031  27.126  32.883  1.00  0.00      B    O  
ATOM   1964  H1  HOH B 648      23.304  27.342  32.177  1.00  0.00      B    H  
ATOM   1965  H2  HOH B 648      24.304  26.171  32.662  1.00  0.00      B    H  
ATOM   1966  O   HOH B 649      10.659  11.128  33.627  1.00  0.00      B    O  
ATOM   1967  H1  HOH B 649      11.312  10.560  34.173  1.00  0.00      B    H  
ATOM   1968  H2  HOH B 649       9.846  10.621  33.488  1.00  0.00      B    H  
ATOM   1969  O   HOH B 650      36.123  36.373   9.505  1.00  0.00      B    O  
ATOM   1970  H1  HOH B 650      36.435  35.624  10.132  1.00  0.00      B    H  
ATOM   1971  H2  HOH B 650      36.587  36.156   8.640  1.00  0.00      B    H  
ATOM   1972  O   HOH B 651      10.213  24.573  36.215  1.00  0.00      B    O  
ATOM   1973  H1  HOH B 651       9.618  25.077  36.881  1.00  0.00      B    H  
ATOM   1974  H2  HOH B 651      10.023  23.642  36.274  1.00  0.00      B    H  
ATOM   1975  O   HOH B 652      32.837  16.763  35.573  1.00  0.00      B    O  
ATOM   1976  H1  HOH B 652      32.207  17.453  35.971  1.00  0.00      B    H  
ATOM   1977  H2  HOH B 652      33.351  16.351  36.344  1.00  0.00      B    H  
ATOM   1978  O   HOH B 653      36.538  19.380  29.135  1.00  0.00      B    O  
ATOM   1979  H1  HOH B 653      36.041  19.324  28.276  1.00  0.00      B    H  
ATOM   1980  H2  HOH B 653      37.407  19.884  28.911  1.00  0.00      B    H  
ATOM   1981  O   HOH B 654       5.455   0.841  19.594  1.00  0.00      B    O  
ATOM   1982  H1  HOH B 654       5.310  -0.144  19.663  1.00  0.00      B    H  
ATOM   1983  H2  HOH B 654       5.070   1.175  18.713  1.00  0.00      B    H  
ATOM   1984  O   HOH B 655       6.573  36.981  35.738  1.00  0.00      B    O  
ATOM   1985  H1  HOH B 655       7.434  36.462  35.732  1.00  0.00      B    H  
ATOM   1986  H2  HOH B 655       6.259  37.150  36.682  1.00  0.00      B    H  
ATOM   1987  O   HOH B 656      22.803  11.258  26.798  1.00  0.00      B    O  
ATOM   1988  H1  HOH B 656      23.314  12.085  26.910  1.00  0.00      B    H  
ATOM   1989  H2  HOH B 656      22.521  10.944  27.692  1.00  0.00      B    H  
ATOM   1990  O   HOH B 657       9.445   0.668  26.805  1.00  0.00      B    O  
ATOM   1991  H1  HOH B 657       9.591   1.500  27.385  1.00  0.00      B    H  
ATOM   1992  H2  HOH B 657       9.322   0.915  25.815  1.00  0.00      B    H  
ATOM   1993  O   HOH B 658      30.631  13.659   8.163  1.00  0.00      B    O  
ATOM   1994  H1  HOH B 658      31.338  13.058   7.667  1.00  0.00      B    H  
ATOM   1995  H2  HOH B 658      30.007  14.012   7.491  1.00  0.00      B    H  
ATOM   1996  O   HOH B 659      17.337  20.986  19.626  1.00  0.00      B    O  
ATOM   1997  H1  HOH B 659      17.010  20.260  20.188  1.00  0.00      B    H  
ATOM   1998  H2  HOH B 659      16.955  20.812  18.708  1.00  0.00      B    H  
ATOM   1999  O   HOH B 660      11.355   0.309   0.266  1.00  0.00      B    O  
ATOM   2000  H1  HOH B 660      10.521   0.648   0.762  1.00  0.00      B    H  
ATOM   2001  H2  HOH B 660      11.744   1.080  -0.300  1.00  0.00      B    H  
ATOM   2002  O   HOH B 661      27.099  38.408  26.739  1.00  0.00      B    O  
ATOM   2003  H1  HOH B 661      27.512  37.630  27.123  1.00  0.00      B    H  
ATOM   2004  H2  HOH B 661      27.718  38.558  25.938  1.00  0.00      B    H  
ATOM   2005  O   HOH B 662       9.921  31.798   2.836  1.00  0.00      B    O  
ATOM   2006  H1  HOH B 662       9.119  32.254   3.237  1.00  0.00      B    H  
ATOM   2007  H2  HOH B 662      10.291  31.067   3.443  1.00  0.00      B    H  
ATOM   2008  O   HOH B 663      33.777  31.260  30.036  1.00  0.00      B    O  
ATOM   2009  H1  HOH B 663      33.186  30.888  30.721  1.00  0.00      B    H  
ATOM   2010  H2  HOH B 663      33.280  32.034  29.583  1.00  0.00      B    H  
ATOM   2011  O   HOH B 664      34.778  33.707  16.661  1.00  0.00      B    O  
ATOM   2012  H1  HOH B 664      35.789  33.532  16.428  1.00  0.00      B    H  
ATOM   2013  H2  HOH B 664      34.212  32.880  16.457  1.00  0.00      B    H  
ATOM   2014  O   HOH B 665      11.248  15.004  35.787  1.00  0.00      B    O  
ATOM   2015  H1  HOH B 665      11.433  15.256  36.747  1.00  0.00      B    H  
ATOM   2016  H2  HOH B 665      10.638  14.159  35.715  1.00  0.00      B    H  
ATOM   2017  O   HOH B 666      14.443  28.275  26.143  1.00  0.00      B    O  
ATOM   2018  H1  HOH B 666      13.846  27.791  26.833  1.00  0.00      B    H  
ATOM   2019  H2  HOH B 666      15.446  28.295  26.379  1.00  0.00      B    H  
ATOM   2020  O   HOH B 667      20.809   6.668  29.065  1.00  0.00      B    O  
ATOM   2021  H1  HOH B 667      19.996   7.130  29.534  1.00  0.00      B    H  
ATOM   2022  H2  HOH B 667      20.725   6.919  28.138  1.00  0.00      B    H  
ATOM   2023  O   HOH B 668       5.262  21.818  10.396  1.00  0.00      B    O  
ATOM   2024  H1  HOH B 668       6.129  21.883   9.920  1.00  0.00      B    H  
ATOM   2025  H2  HOH B 668       5.037  20.842  10.532  1.00  0.00      B    H  
ATOM   2026  O   HOH B 669      -0.207  10.211  22.959  1.00  0.00      B    O  
ATOM   2027  H1  HOH B 669      -0.530  10.194  23.883  1.00  0.00      B    H  
ATOM   2028  H2  HOH B 669       0.802  10.226  22.897  1.00  0.00      B    H  
ATOM   2029  O   HOH B 670      26.818   1.310  11.169  1.00  0.00      B    O  
ATOM   2030  H1  HOH B 670      27.581   1.694  10.616  1.00  0.00      B    H  
ATOM   2031  H2  HOH B 670      26.987   0.297  11.231  1.00  0.00      B    H  
ATOM   2032  O   HOH B 671      38.625  15.962  27.059  1.00  0.00      B    O  
ATOM   2033  H1  HOH B 671      37.622  15.843  27.299  1.00  0.00      B    H  
ATOM   2034  H2  HOH B 671      39.071  16.356  27.883  1.00  0.00      B    H  
ATOM   2035  O   HOH B 672      26.017  18.615  29.612  1.00  0.00      B    O  
ATOM   2036  H1  HOH B 672      26.684  17.914  29.403  1.00  0.00      B    H  
ATOM   2037  H2  HOH B 672      25.760  19.065  28.747  1.00  0.00      B    H  
ATOM   2038  O   HOH B 673      33.215  18.814  13.715  1.00  0.00      B    O  
ATOM   2039  H1  HOH B 673      33.422  19.319  12.844  1.00  0.00      B    H  
ATOM   2040  H2  HOH B 673      32.594  19.404  14.248  1.00  0.00      B    H  
ATOM   2041  O   HOH B 674      28.423  31.820  13.747  1.00  0.00      B    O  
ATOM   2042  H1  HOH B 674      27.575  31.714  14.352  1.00  0.00      B    H  
ATOM   2043  H2  HOH B 674      28.128  31.924  12.796  1.00  0.00      B    H  
ATOM   2044  O   HOH B 675      16.324   4.631  17.778  1.00  0.00      B    O  
ATOM   2045  H1  HOH B 675      16.867   4.676  18.675  1.00  0.00      B    H  
ATOM   2046  H2  HOH B 675      15.729   3.813  17.749  1.00  0.00      B    H  
ATOM   2047  O   HOH B 676       1.988  27.072  31.889  1.00  0.00      B    O  
ATOM   2048  H1  HOH B 676       2.036  26.755  30.879  1.00  0.00      B    H  
ATOM   2049  H2  HOH B 676       2.092  26.267  32.458  1.00  0.00      B    H  
ATOM   2050  O   HOH B 677      14.029  23.182  20.812  1.00  0.00      B    O  
ATOM   2051  H1  HOH B 677      14.749  23.177  21.524  1.00  0.00      B    H  
ATOM   2052  H2  HOH B 677      13.867  22.200  20.475  1.00  0.00      B    H  
ATOM   2053  O   HOH B 678      27.816  26.275  28.062  1.00  0.00      B    O  
ATOM   2054  H1  HOH B 678      28.312  27.112  28.244  1.00  0.00      B    H  
ATOM   2055  H2  HOH B 678      26.861  26.431  28.265  1.00  0.00      B    H  
ATOM   2056  O   HOH B 679      37.437  25.230   1.566  1.00  0.00      B    O  
ATOM   2057  H1  HOH B 679      37.282  26.011   2.263  1.00  0.00      B    H  
ATOM   2058  H2  HOH B 679      37.899  25.591   0.755  1.00  0.00      B    H  
ATOM   2059  O   HOH B 680       7.423  17.756  31.146  1.00  0.00      B    O  
ATOM   2060  H1  HOH B 680       6.657  17.622  31.812  1.00  0.00      B    H  
ATOM   2061  H2  HOH B 680       7.608  16.931  30.658  1.00  0.00      B    H  
ATOM   2062  O   HOH B 681      38.475   9.798  31.146  1.00  0.00      B    O  
ATOM   2063  H1  HOH B 681      39.452   9.675  31.350  1.00  0.00      B    H  
ATOM   2064  H2  HOH B 681      37.943  10.132  31.980  1.00  0.00      B    H  
ATOM   2065  O   HOH B 682      33.316  36.535   2.015  1.00  0.00      B    O  
ATOM   2066  H1  HOH B 682      33.913  36.564   1.165  1.00  0.00      B    H  
ATOM   2067  H2  HOH B 682      32.705  35.717   1.934  1.00  0.00      B    H  
ATOM   2068  O   HOH B 683      16.456  12.030  16.982  1.00  0.00      B    O  
ATOM   2069  H1  HOH B 683      15.941  11.223  16.639  1.00  0.00      B    H  
ATOM   2070  H2  HOH B 683      16.962  12.433  16.202  1.00  0.00      B    H  
ATOM   2071  O   HOH B 684      31.104  33.350  13.692  1.00  0.00      B    O  
ATOM   2072  H1  HOH B 684      30.265  32.797  13.799  1.00  0.00      B    H  
ATOM   2073  H2  HOH B 684      30.899  34.203  13.200  1.00  0.00      B    H  
ATOM   2074  O   HOH B 685      18.264   7.073  10.427  1.00  0.00      B    O  
ATOM   2075  H1  HOH B 685      18.218   6.604   9.535  1.00  0.00      B    H  
ATOM   2076  H2  HOH B 685      18.688   6.439  11.124  1.00  0.00      B    H  
ATOM   2077  O   HOH B 686       9.724  26.313  26.060  1.00  0.00      B    O  
ATOM   2078  H1  HOH B 686       9.602  25.321  26.132  1.00  0.00      B    H  
ATOM   2079  H2  HOH B 686      10.431  26.439  25.321  1.00  0.00      B    H  
ATOM   2080  O   HOH B 687       1.838   1.942  38.286  1.00  0.00      B    O  
ATOM   2081  H1  HOH B 687       2.376   2.786  38.299  1.00  0.00      B    H  
ATOM   2082  H2  HOH B 687       2.299   1.311  38.878  1.00  0.00      B    H  
ATOM   2083  O   HOH B 688      24.726  18.568   0.451  1.00  0.00      B    O  
ATOM   2084  H1  HOH B 688      24.181  18.049   1.107  1.00  0.00      B    H  
ATOM   2085  H2  HOH B 688      25.102  19.410   0.885  1.00  0.00      B    H  
ATOM   2086  O   HOH B 689      22.107  27.558  20.432  1.00  0.00      B    O  
ATOM   2087  H1  HOH B 689      23.065  27.466  20.284  1.00  0.00      B    H  
ATOM   2088  H2  HOH B 689      21.863  27.695  21.409  1.00  0.00      B    H  
ATOM   2089  O   HOH B 690       4.050  30.894   7.984  1.00  0.00      B    O  
ATOM   2090  H1  HOH B 690       4.575  31.670   8.355  1.00  0.00      B    H  
ATOM   2091  H2  HOH B 690       4.650  30.466   7.241  1.00  0.00      B    H  
ATOM   2092  O   HOH B 691      37.142  32.511  36.610  1.00  0.00      B    O  
ATOM   2093  H1  HOH B 691      36.812  32.589  37.542  1.00  0.00      B    H  
ATOM   2094  H2  HOH B 691      37.213  33.495  36.276  1.00  0.00      B    H  
ATOM   2095  O   HOH B 692      18.634  22.594  39.179  1.00  0.00      B    O  
ATOM   2096  H1  HOH B 692      19.235  23.364  39.558  1.00  0.00      B    H  
ATOM   2097  H2  HOH B 692      19.184  22.159  38.457  1.00  0.00      B    H  
ATOM   2098  O   HOH B 693      32.066   2.085  15.773  1.00  0.00      B    O  
ATOM   2099  H1  HOH B 693      32.574   1.712  14.985  1.00  0.00      B    H  
ATOM   2100  H2  HOH B 693      32.441   1.549  16.557  1.00  0.00      B    H  
ATOM   2101  O   HOH B 694      34.932  17.457  26.252  1.00  0.00      B    O  
ATOM   2102  H1  HOH B 694      35.761  17.708  25.692  1.00  0.00      B    H  
ATOM   2103  H2  HOH B 694      35.231  17.142  27.193  1.00  0.00      B    H  
ATOM   2104  O   HOH B 695      15.866  10.288  39.000  1.00  0.00      B    O  
ATOM   2105  H1  HOH B 695      16.316  10.070  39.885  1.00  0.00      B    H  
ATOM   2106  H2  HOH B 695      15.913   9.479  38.360  1.00  0.00      B    H  
ATOM   2107  O   HOH B 696      16.847   3.092  13.656  1.00  0.00      B    O  
ATOM   2108  H1  HOH B 696      16.611   2.178  14.055  1.00  0.00      B    H  
ATOM   2109  H2  HOH B 696      16.203   3.283  12.940  1.00  0.00      B    H  
ATOM   2110  O   HOH B 697      29.374   1.954   9.356  1.00  0.00      B    O  
ATOM   2111  H1  HOH B 697      28.823   2.132   8.536  1.00  0.00      B    H  
ATOM   2112  H2  HOH B 697      29.924   2.754   9.588  1.00  0.00      B    H  
ATOM   2113  O   HOH B 698      36.269  11.704  36.439  1.00  0.00      B    O  
ATOM   2114  H1  HOH B 698      36.378  10.761  36.105  1.00  0.00      B    H  
ATOM   2115  H2  HOH B 698      36.967  11.845  37.103  1.00  0.00      B    H  
ATOM   2116  O   HOH B 699      27.447  21.871  35.312  1.00  0.00      B    O  
ATOM   2117  H1  HOH B 699      27.154  22.858  35.212  1.00  0.00      B    H  
ATOM   2118  H2  HOH B 699      27.333  21.403  34.396  1.00  0.00      B    H  
ATOM   2119  O   HOH B 700      36.904  25.986  15.300  1.00  0.00      B    O  
ATOM   2120  H1  HOH B 700      36.040  26.425  15.640  1.00  0.00      B    H  
ATOM   2121  H2  HOH B 700      36.924  25.025  15.600  1.00  0.00      B    H  
ATOM   2122  O   HOH B 701      34.384  24.900  17.739  1.00  0.00      B    O  
ATOM   2123  H1  HOH B 701      35.275  24.671  18.109  1.00  0.00      B    H  
ATOM   2124  H2  HOH B 701      34.186  25.863  17.932  1.00  0.00      B    H  
ATOM   2125  O   HOH B 702       7.470  37.651   1.653  1.00  0.00      B    O  
ATOM   2126  H1  HOH B 702       7.624  37.461   2.661  1.00  0.00      B    H  
ATOM   2127  H2  HOH B 702       6.511  37.321   1.377  1.00  0.00      B    H  
ATOM   2128  O   HOH B 703      31.253   4.057   1.710  1.00  0.00      B    O  
ATOM   2129  H1  HOH B 703      31.905   4.822   1.535  1.00  0.00      B    H  
ATOM   2130  H2  HOH B 703      30.337   4.165   1.157  1.00  0.00      B    H  
ATOM   2131  O   HOH B 704       0.618  20.626  33.884  1.00  0.00      B    O  
ATOM   2132  H1  HOH B 704       0.046  19.855  33.620  1.00  0.00      B    H  
ATOM   2133  H2  HOH B 704       0.274  21.415  33.377  1.00  0.00      B    H  
ATOM   2134  O   HOH B 705      28.905  11.203  24.617  1.00  0.00      B    O  
ATOM   2135  H1  HOH B 705      28.050  10.643  24.452  1.00  0.00      B    H  
ATOM   2136  H2  HOH B 705      28.639  12.076  25.167  1.00  0.00      B    H  
ATOM   2137  O   HOH B 706      24.536  26.614  24.486  1.00  0.00      B    O  
ATOM   2138  H1  HOH B 706      24.858  25.671  24.494  1.00  0.00      B    H  
ATOM   2139  H2  HOH B 706      25.336  27.314  24.527  1.00  0.00      B    H  
ATOM   2140  O   HOH B 707       6.174  16.966   8.403  1.00  0.00      B    O  
ATOM   2141  H1  HOH B 707       5.645  16.335   7.794  1.00  0.00      B    H  
ATOM   2142  H2  HOH B 707       6.572  16.367   9.082  1.00  0.00      B    H  
ATOM   2143  O   HOH B 708      22.397   0.399   4.946  1.00  0.00      B    O  
ATOM   2144  H1  HOH B 708      22.615  -0.593   5.010  1.00  0.00      B    H  
ATOM   2145  H2  HOH B 708      22.024   0.748   5.832  1.00  0.00      B    H  
ATOM   2146  O   HOH B 709      12.956  16.974  16.064  1.00  0.00      B    O  
ATOM   2147  H1  HOH B 709      13.243  16.063  15.823  1.00  0.00      B    H  
ATOM   2148  H2  HOH B 709      12.687  17.463  15.206  1.00  0.00      B    H  
ATOM   2149  O   HOH B 710      17.142  18.858  12.105  1.00  0.00      B    O  
ATOM   2150  H1  HOH B 710      16.856  17.960  11.616  1.00  0.00      B    H  
ATOM   2151  H2  HOH B 710      18.156  18.971  12.127  1.00  0.00      B    H  
ATOM   2152  O   HOH B 711      19.111  22.888  30.629  1.00  0.00      B    O  
ATOM   2153  H1  HOH B 711      18.922  21.915  30.885  1.00  0.00      B    H  
ATOM   2154  H2  HOH B 711      18.690  23.478  31.403  1.00  0.00      B    H  
ATOM   2155  O   HOH B 712      31.743  27.687  36.102  1.00  0.00      B    O  
ATOM   2156  H1  HOH B 712      32.655  27.801  36.562  1.00  0.00      B    H  
ATOM   2157  H2  HOH B 712      31.794  28.223  35.229  1.00  0.00      B    H  
ATOM   2158  O   HOH B 713      30.456  26.333   1.008  1.00  0.00      B    O  
ATOM   2159  H1  HOH B 713      30.766  26.040   0.073  1.00  0.00      B    H  
ATOM   2160  H2  HOH B 713      31.243  26.216   1.643  1.00  0.00      B    H  
ATOM   2161  O   HOH B 714       6.942  38.575  26.109  1.00  0.00      B    O  
ATOM   2162  H1  HOH B 714       7.902  38.858  26.261  1.00  0.00      B    H  
ATOM   2163  H2  HOH B 714       6.771  38.456  25.109  1.00  0.00      B    H  
ATOM   2164  O   HOH B 715       7.662   7.515  27.911  1.00  0.00      B    O  
ATOM   2165  H1  HOH B 715       8.206   7.455  28.724  1.00  0.00      B    H  
ATOM   2166  H2  HOH B 715       7.611   6.674  27.364  1.00  0.00      B    H  
ATOM   2167  O   HOH B 716      18.645  16.856  34.378  1.00  0.00      B    O  
ATOM   2168  H1  HOH B 716      18.746  15.908  34.716  1.00  0.00      B    H  
ATOM   2169  H2  HOH B 716      19.612  17.213  34.171  1.00  0.00      B    H  
ATOM   2170  O   HOH B 717      21.868   4.799  37.974  1.00  0.00      B    O  
ATOM   2171  H1  HOH B 717      22.209   5.491  37.341  1.00  0.00      B    H  
ATOM   2172  H2  HOH B 717      21.999   3.905  37.509  1.00  0.00      B    H  
ATOM   2173  O   HOH B 718      26.382   3.168  21.874  1.00  0.00      B    O  
ATOM   2174  H1  HOH B 718      25.971   2.977  22.750  1.00  0.00      B    H  
ATOM   2175  H2  HOH B 718      26.386   2.301  21.392  1.00  0.00      B    H  
ATOM   2176  O   HOH B 719      31.890  37.552  17.544  1.00  0.00      B    O  
ATOM   2177  H1  HOH B 719      31.380  37.108  16.799  1.00  0.00      B    H  
ATOM   2178  H2  HOH B 719      32.901  37.406  17.359  1.00  0.00      B    H  
ATOM   2179  O   HOH B 720      24.019  13.866  29.912  1.00  0.00      B    O  
ATOM   2180  H1  HOH B 720      24.859  14.401  29.743  1.00  0.00      B    H  
ATOM   2181  H2  HOH B 720      24.042  13.457  30.805  1.00  0.00      B    H  
ATOM   2182  O   HOH B 721      20.183  14.136   1.840  1.00  0.00      B    O  
ATOM   2183  H1  HOH B 721      20.026  15.055   1.470  1.00  0.00      B    H  
ATOM   2184  H2  HOH B 721      19.457  13.531   1.438  1.00  0.00      B    H  
ATOM   2185  O   HOH B 722      12.406  29.754  31.345  1.00  0.00      B    O  
ATOM   2186  H1  HOH B 722      13.318  30.227  31.376  1.00  0.00      B    H  
ATOM   2187  H2  HOH B 722      11.720  30.471  31.457  1.00  0.00      B    H  
ATOM   2188  O   HOH B 723       3.520   1.820   3.666  1.00  0.00      B    O  
ATOM   2189  H1  HOH B 723       4.458   1.613   4.129  1.00  0.00      B    H  
ATOM   2190  H2  HOH B 723       3.287   2.769   3.835  1.00  0.00      B    H  
ATOM   2191  O   HOH B 724      27.029  23.837   4.938  1.00  0.00      B    O  
ATOM   2192  H1  HOH B 724      27.606  23.025   5.173  1.00  0.00      B    H  
ATOM   2193  H2  HOH B 724      27.057  23.932   3.886  1.00  0.00      B    H  
ATOM   2194  O   HOH B 725      37.571  18.023  25.370  1.00  0.00      B    O  
ATOM   2195  H1  HOH B 725      38.194  17.571  26.105  1.00  0.00      B    H  
ATOM   2196  H2  HOH B 725      38.105  18.819  24.955  1.00  0.00      B    H  
ATOM   2197  O   HOH B 726      11.932   2.808  38.368  1.00  0.00      B    O  
ATOM   2198  H1  HOH B 726      12.905   3.149  38.383  1.00  0.00      B    H  
ATOM   2199  H2  HOH B 726      11.524   3.112  37.461  1.00  0.00      B    H  
ATOM   2200  O   HOH B 727      35.280  35.411  33.718  1.00  0.00      B    O  
ATOM   2201  H1  HOH B 727      35.468  35.490  34.692  1.00  0.00      B    H  
ATOM   2202  H2  HOH B 727      35.425  34.427  33.446  1.00  0.00      B    H  
ATOM   2203  O   HOH B 728       7.089  34.963  32.864  1.00  0.00      B    O  
ATOM   2204  H1  HOH B 728       7.672  35.537  32.308  1.00  0.00      B    H  
ATOM   2205  H2  HOH B 728       6.113  35.253  32.741  1.00  0.00      B    H  
ATOM   2206  O   HOH B 729      10.522  17.344  31.315  1.00  0.00      B    O  
ATOM   2207  H1  HOH B 729      11.340  17.930  31.201  1.00  0.00      B    H  
ATOM   2208  H2  HOH B 729      10.238  17.460  32.271  1.00  0.00      B    H  
ATOM   2209  O   HOH B 730      32.197   1.936  37.129  1.00  0.00      B    O  
ATOM   2210  H1  HOH B 730      32.474   1.874  36.175  1.00  0.00      B    H  
ATOM   2211  H2  HOH B 730      31.483   1.277  37.338  1.00  0.00      B    H  
ATOM   2212  O   HOH B 731      29.448  18.478  30.794  1.00  0.00      B    O  
ATOM   2213  H1  HOH B 731      28.590  19.020  30.870  1.00  0.00      B    H  
ATOM   2214  H2  HOH B 731      30.042  18.785  31.557  1.00  0.00      B    H  
ATOM   2215  O   HOH B 732      17.622  20.343   6.524  1.00  0.00      B    O  
ATOM   2216  H1  HOH B 732      17.321  21.132   5.940  1.00  0.00      B    H  
ATOM   2217  H2  HOH B 732      17.490  19.482   5.926  1.00  0.00      B    H  
ATOM   2218  O   HOH B 733      11.856  30.600  22.780  1.00  0.00      B    O  
ATOM   2219  H1  HOH B 733      12.460  29.768  23.027  1.00  0.00      B    H  
ATOM   2220  H2  HOH B 733      11.043  30.273  22.264  1.00  0.00      B    H  
ATOM   2221  O   HOH B 734       4.330  26.157  17.752  1.00  0.00      B    O  
ATOM   2222  H1  HOH B 734       4.386  26.323  16.761  1.00  0.00      B    H  
ATOM   2223  H2  HOH B 734       4.180  25.160  17.861  1.00  0.00      B    H  
ATOM   2224  O   HOH B 735      20.825   8.162  17.759  1.00  0.00      B    O  
ATOM   2225  H1  HOH B 735      21.517   7.397  17.752  1.00  0.00      B    H  
ATOM   2226  H2  HOH B 735      20.104   7.899  17.117  1.00  0.00      B    H  
ATOM   2227  O   HOH B 736      21.499  20.121   0.886  1.00  0.00      B    O  
ATOM   2228  H1  HOH B 736      22.024  20.943   0.450  1.00  0.00      B    H  
ATOM   2229  H2  HOH B 736      22.164  19.405   1.277  1.00  0.00      B    H  
ATOM   2230  O   HOH B 737       9.892  14.134  11.032  1.00  0.00      B    O  
ATOM   2231  H1  HOH B 737       9.316  13.555  11.593  1.00  0.00      B    H  
ATOM   2232  H2  HOH B 737      10.837  13.803  11.219  1.00  0.00      B    H  
ATOM   2233  O   HOH B 738       1.763  20.876  19.743  1.00  0.00      B    O  
ATOM   2234  H1  HOH B 738       2.680  20.834  19.368  1.00  0.00      B    H  
ATOM   2235  H2  HOH B 738       1.296  19.949  19.739  1.00  0.00      B    H  
ATOM   2236  O   HOH B 739      38.726  31.361   7.928  1.00  0.00      B    O  
ATOM   2237  H1  HOH B 739      38.133  30.558   7.872  1.00  0.00      B    H  
ATOM   2238  H2  HOH B 739      39.401  31.202   8.626  1.00  0.00      B    H  
ATOM   2239  O   HOH B 740       2.493  18.364  23.408  1.00  0.00      B    O  
ATOM   2240  H1  HOH B 740       2.558  18.412  22.433  1.00  0.00      B    H  
ATOM   2241  H2  HOH B 740       3.265  17.755  23.732  1.00  0.00      B    H  
ATOM   2242  O   HOH B 741      23.794  26.123  35.658  1.00  0.00      B    O  
ATOM   2243  H1  HOH B 741      23.890  26.721  34.864  1.00  0.00      B    H  
ATOM   2244  H2  HOH B 741      24.652  26.172  36.194  1.00  0.00      B    H  
ATOM   2245  O   HOH B 742      19.912  13.809  12.932  1.00  0.00      B    O  
ATOM   2246  H1  HOH B 742      20.742  13.642  12.406  1.00  0.00      B    H  
ATOM   2247  H2  HOH B 742      20.007  14.740  13.370  1.00  0.00      B    H  
ATOM   2248  O   HOH B 743      10.452  16.726  10.555  1.00  0.00      B    O  
ATOM   2249  H1  HOH B 743      10.174  15.764  10.549  1.00  0.00      B    H  
ATOM   2250  H2  HOH B 743       9.899  17.239   9.851  1.00  0.00      B    H  
ATOM   2251  O   HOH B 744      10.583  28.981  35.300  1.00  0.00      B    O  
ATOM   2252  H1  HOH B 744       9.728  28.936  34.754  1.00  0.00      B    H  
ATOM   2253  H2  HOH B 744      10.831  28.080  35.533  1.00  0.00      B    H  
ATOM   2254  O   HOH B 745       7.334   5.327  26.495  1.00  0.00      B    O  
ATOM   2255  H1  HOH B 745       7.436   5.597  25.505  1.00  0.00      B    H  
ATOM   2256  H2  HOH B 745       6.608   4.629  26.590  1.00  0.00      B    H  
ATOM   2257  O   HOH B 746      33.305  31.364  16.021  1.00  0.00      B    O  
ATOM   2258  H1  HOH B 746      32.307  31.330  15.901  1.00  0.00      B    H  
ATOM   2259  H2  HOH B 746      33.753  30.454  15.814  1.00  0.00      B    H  
ATOM   2260  O   HOH B 747      24.863  19.074  32.061  1.00  0.00      B    O  
ATOM   2261  H1  HOH B 747      23.891  19.203  31.828  1.00  0.00      B    H  
ATOM   2262  H2  HOH B 747      25.352  18.878  31.192  1.00  0.00      B    H  
ATOM   2263  O   HOH B 748       9.428   2.917  28.774  1.00  0.00      B    O  
ATOM   2264  H1  HOH B 748      10.228   3.470  28.547  1.00  0.00      B    H  
ATOM   2265  H2  HOH B 748       9.432   2.609  29.751  1.00  0.00      B    H  
ATOM   2266  O   HOH B 749      36.993  11.274  32.915  1.00  0.00      B    O  
ATOM   2267  H1  HOH B 749      36.607  12.163  33.133  1.00  0.00      B    H  
ATOM   2268  H2  HOH B 749      36.979  10.766  33.759  1.00  0.00      B    H  
ATOM   2269  O   HOH B 750      25.862  10.375  30.821  1.00  0.00      B    O  
ATOM   2270  H1  HOH B 750      26.707  10.821  30.917  1.00  0.00      B    H  
ATOM   2271  H2  HOH B 750      25.717  10.214  29.825  1.00  0.00      B    H  
ATOM   2272  O   HOH B 751      29.880  10.336   8.724  1.00  0.00      B    O  
ATOM   2273  H1  HOH B 751      29.370  10.688   7.901  1.00  0.00      B    H  
ATOM   2274  H2  HOH B 751      29.705   9.292   8.744  1.00  0.00      B    H  
ATOM   2275  O   HOH B 752      33.939  33.641   5.457  1.00  0.00      B    O  
ATOM   2276  H1  HOH B 752      34.639  34.141   4.888  1.00  0.00      B    H  
ATOM   2277  H2  HOH B 752      34.324  33.100   6.293  1.00  0.00      B    H  
ATOM   2278  O   HOH B 753      10.742  14.296  15.404  1.00  0.00      B    O  
ATOM   2279  H1  HOH B 753      10.903  15.086  16.019  1.00  0.00      B    H  
ATOM   2280  H2  HOH B 753      11.710  13.968  15.139  1.00  0.00      B    H  
ATOM   2281  O   HOH B 754       4.774  37.739  37.693  1.00  0.00      B    O  
ATOM   2282  H1  HOH B 754       3.849  37.429  37.351  1.00  0.00      B    H  
ATOM   2283  H2  HOH B 754       4.828  38.691  37.319  1.00  0.00      B    H  
ATOM   2284  O   HOH B 755      17.951   5.832  25.610  1.00  0.00      B    O  
ATOM   2285  H1  HOH B 755      17.185   5.306  25.947  1.00  0.00      B    H  
ATOM   2286  H2  HOH B 755      18.255   5.331  24.814  1.00  0.00      B    H  
ATOM   2287  O   HOH B 756      32.328  38.867   2.706  1.00  0.00      B    O  
ATOM   2288  H1  HOH B 756      32.679  38.111   2.078  1.00  0.00      B    H  
ATOM   2289  H2  HOH B 756      32.694  38.699   3.623  1.00  0.00      B    H  
ATOM   2290  O   HOH B 757       4.545  13.004  19.812  1.00  0.00      B    O  
ATOM   2291  H1  HOH B 757       4.499  12.059  20.211  1.00  0.00      B    H  
ATOM   2292  H2  HOH B 757       4.906  12.923  18.863  1.00  0.00      B    H  
ATOM   2293  O   HOH B 758       2.652  25.948  12.535  1.00  0.00      B    O  
ATOM   2294  H1  HOH B 758       1.667  25.747  12.435  1.00  0.00      B    H  
ATOM   2295  H2  HOH B 758       3.169  25.203  12.101  1.00  0.00      B    H  
ATOM   2296  O   HOH B 759       4.393  12.711   1.727  1.00  0.00      B    O  
ATOM   2297  H1  HOH B 759       4.389  11.758   2.039  1.00  0.00      B    H  
ATOM   2298  H2  HOH B 759       5.325  13.025   1.541  1.00  0.00      B    H  
ATOM   2299  O   HOH B 760      20.121  24.929  25.244  1.00  0.00      B    O  
ATOM   2300  H1  HOH B 760      20.066  24.662  24.254  1.00  0.00      B    H  
ATOM   2301  H2  HOH B 760      20.717  24.337  25.782  1.00  0.00      B    H  
ATOM   2302  O   HOH B 761      13.537   2.546  35.253  1.00  0.00      B    O  
ATOM   2303  H1  HOH B 761      12.564   2.282  35.086  1.00  0.00      B    H  
ATOM   2304  H2  HOH B 761      14.129   1.918  34.707  1.00  0.00      B    H  
ATOM   2305  O   HOH B 762      32.435   6.505  33.454  1.00  0.00      B    O  
ATOM   2306  H1  HOH B 762      32.086   5.903  32.749  1.00  0.00      B    H  
ATOM   2307  H2  HOH B 762      32.346   6.046  34.381  1.00  0.00      B    H  
ATOM   2308  O   HOH B 763       4.006  32.483   5.458  1.00  0.00      B    O  
ATOM   2309  H1  HOH B 763       4.902  32.048   5.709  1.00  0.00      B    H  
ATOM   2310  H2  HOH B 763       3.214  32.027   5.892  1.00  0.00      B    H  
ATOM   2311  O   HOH B 764      12.051  26.626  35.367  1.00  0.00      B    O  
ATOM   2312  H1  HOH B 764      12.968  26.144  35.455  1.00  0.00      B    H  
ATOM   2313  H2  HOH B 764      11.336  25.949  35.666  1.00  0.00      B    H  
ATOM   2314  O   HOH B 765      29.260  10.775  34.934  1.00  0.00      B    O  
ATOM   2315  H1  HOH B 765      29.999  11.141  34.379  1.00  0.00      B    H  
ATOM   2316  H2  HOH B 765      28.563  11.508  35.130  1.00  0.00      B    H  
ATOM   2317  O   HOH B 766      29.849   5.368   6.560  1.00  0.00      B    O  
ATOM   2318  H1  HOH B 766      29.264   6.189   6.343  1.00  0.00      B    H  
ATOM   2319  H2  HOH B 766      30.145   4.956   5.682  1.00  0.00      B    H  
ATOM   2320  O   HOH B 767      26.925  34.105  23.680  1.00  0.00      B    O  
ATOM   2321  H1  HOH B 767      27.061  35.089  23.350  1.00  0.00      B    H  
ATOM   2322  H2  HOH B 767      26.055  34.211  24.203  1.00  0.00      B    H  
ATOM   2323  O   HOH B 768       4.832  10.701  21.580  1.00  0.00      B    O  
ATOM   2324  H1  HOH B 768       5.747  11.142  21.241  1.00  0.00      B    H  
ATOM   2325  H2  HOH B 768       4.962   9.686  21.725  1.00  0.00      B    H  
ATOM   2326  O   HOH B 769      27.313  22.567  38.072  1.00  0.00      B    O  
ATOM   2327  H1  HOH B 769      27.240  23.576  38.139  1.00  0.00      B    H  
ATOM   2328  H2  HOH B 769      27.491  22.311  37.163  1.00  0.00      B    H  
ATOM   2329  O   HOH B 770      27.218  33.202   8.691  1.00  0.00      B    O  
ATOM   2330  H1  HOH B 770      27.552  33.095   9.636  1.00  0.00      B    H  
ATOM   2331  H2  HOH B 770      26.333  32.816   8.601  1.00  0.00      B    H  
ATOM   2332  O   HOH B 771      14.704   5.345  14.384  1.00  0.00      B    O  
ATOM   2333  H1  HOH B 771      13.928   5.900  14.096  1.00  0.00      B    H  
ATOM   2334  H2  HOH B 771      15.082   4.879  13.566  1.00  0.00      B    H  
ATOM   2335  O   HOH B 772       9.275   6.551  35.069  1.00  0.00      B    O  
ATOM   2336  H1  HOH B 772       9.332   5.774  34.405  1.00  0.00      B    H  
ATOM   2337  H2  HOH B 772      10.241   6.925  35.166  1.00  0.00      B    H  
ATOM   2338  O   HOH B 773      30.028  19.299   4.229  1.00  0.00      B    O  
ATOM   2339  H1  HOH B 773      30.734  19.303   4.913  1.00  0.00      B    H  
ATOM   2340  H2  HOH B 773      30.061  20.138   3.666  1.00  0.00      B    H  
ATOM   2341  O   HOH B 774      28.385  33.040  11.157  1.00  0.00      B    O  
ATOM   2342  H1  HOH B 774      28.574  34.001  11.376  1.00  0.00      B    H  
ATOM   2343  H2  HOH B 774      29.272  32.613  10.936  1.00  0.00      B    H  
ATOM   2344  O   HOH B 775      25.943  31.834  19.111  1.00  0.00      B    O  
ATOM   2345  H1  HOH B 775      26.529  32.085  19.943  1.00  0.00      B    H  
ATOM   2346  H2  HOH B 775      25.007  31.653  19.542  1.00  0.00      B    H  
ATOM   2347  O   HOH B 776      30.092  12.672  37.581  1.00  0.00      B    O  
ATOM   2348  H1  HOH B 776      29.555  12.518  38.529  1.00  0.00      B    H  
ATOM   2349  H2  HOH B 776      29.862  13.588  37.228  1.00  0.00      B    H  
ATOM   2350  O   HOH B 777      10.649   4.039  36.260  1.00  0.00      B    O  
ATOM   2351  H1  HOH B 777      10.093   4.016  35.421  1.00  0.00      B    H  
ATOM   2352  H2  HOH B 777      11.331   4.799  36.114  1.00  0.00      B    H  
ATOM   2353  O   HOH B 778      34.467  11.357  39.151  1.00  0.00      B    O  
ATOM   2354  H1  HOH B 778      34.956  10.732  38.497  1.00  0.00      B    H  
ATOM   2355  H2  HOH B 778      35.272  11.805  39.580  1.00  0.00      B    H  
ATOM   2356  O   HOH B 779      27.909  34.731   5.836  1.00  0.00      B    O  
ATOM   2357  H1  HOH B 779      28.304  33.905   6.314  1.00  0.00      B    H  
ATOM   2358  H2  HOH B 779      27.432  35.298   6.493  1.00  0.00      B    H  
ATOM   2359  O   HOH B 780      15.940  25.387  31.183  1.00  0.00      B    O  
ATOM   2360  H1  HOH B 780      15.829  24.386  31.450  1.00  0.00      B    H  
ATOM   2361  H2  HOH B 780      15.003  25.686  30.959  1.00  0.00      B    H  
ATOM   2362  O   HOH B 781      23.888  21.420   5.148  1.00  0.00      B    O  
ATOM   2363  H1  HOH B 781      24.199  20.789   4.471  1.00  0.00      B    H  
ATOM   2364  H2  HOH B 781      24.115  21.082   6.016  1.00  0.00      B    H  
ATOM   2365  O   HOH B 782      38.853  30.786  35.483  1.00  0.00      B    O  
ATOM   2366  H1  HOH B 782      38.170  30.919  34.806  1.00  0.00      B    H  
ATOM   2367  H2  HOH B 782      38.683  31.490  36.221  1.00  0.00      B    H  
ATOM   2368  O   HOH B 783      34.976   8.487  25.833  1.00  0.00      B    O  
ATOM   2369  H1  HOH B 783      34.285   9.260  26.085  1.00  0.00      B    H  
ATOM   2370  H2  HOH B 783      35.102   7.890  26.672  1.00  0.00      B    H  
ATOM   2371  O   HOH B 784      25.455   9.283  28.252  1.00  0.00      B    O  
ATOM   2372  H1  HOH B 784      26.079   8.680  27.728  1.00  0.00      B    H  
ATOM   2373  H2  HOH B 784      24.501   9.031  27.944  1.00  0.00      B    H  
ATOM   2374  O   HOH B 785      15.349   4.485  26.733  1.00  0.00      B    O  
ATOM   2375  H1  HOH B 785      14.652   3.767  26.674  1.00  0.00      B    H  
ATOM   2376  H2  HOH B 785      15.008   5.364  26.391  1.00  0.00      B    H  
ATOM   2377  O   HOH B 786       7.893  26.178  23.036  1.00  0.00      B    O  
ATOM   2378  H1  HOH B 786       7.709  25.275  23.508  1.00  0.00      B    H  
ATOM   2379  H2  HOH B 786       8.813  26.472  23.194  1.00  0.00      B    H  
ATOM   2380  O   HOH B 787       8.552   2.263  18.044  1.00  0.00      B    O  
ATOM   2381  H1  HOH B 787       8.134   2.115  18.906  1.00  0.00      B    H  
ATOM   2382  H2  HOH B 787       8.956   3.205  18.111  1.00  0.00      B    H  
ATOM   2383  O   HOH B 788       4.277  16.562  11.538  1.00  0.00      B    O  
ATOM   2384  H1  HOH B 788       5.216  16.444  11.176  1.00  0.00      B    H  
ATOM   2385  H2  HOH B 788       4.215  16.019  12.404  1.00  0.00      B    H  
ATOM   2386  O   HOH B 789      21.654  17.711  24.691  1.00  0.00      B    O  
ATOM   2387  H1  HOH B 789      21.146  16.904  24.454  1.00  0.00      B    H  
ATOM   2388  H2  HOH B 789      22.000  18.122  23.819  1.00  0.00      B    H  
ATOM   2389  O   HOH B 790      31.085  20.510  26.168  1.00  0.00      B    O  
ATOM   2390  H1  HOH B 790      30.877  20.465  25.217  1.00  0.00      B    H  
ATOM   2391  H2  HOH B 790      32.050  20.341  26.352  1.00  0.00      B    H  
ATOM   2392  O   HOH B 791       9.119  35.013   3.395  1.00  0.00      B    O  
ATOM   2393  H1  HOH B 791       8.715  35.848   3.802  1.00  0.00      B    H  
ATOM   2394  H2  HOH B 791       8.430  34.626   2.774  1.00  0.00      B    H  
ATOM   2395  O   HOH B 792      28.830  23.271  33.204  1.00  0.00      B    O  
ATOM   2396  H1  HOH B 792      29.736  23.123  33.627  1.00  0.00      B    H  
ATOM   2397  H2  HOH B 792      28.786  22.719  32.355  1.00  0.00      B    H  
ATOM   2398  O   HOH B 793      10.408  16.647  16.725  1.00  0.00      B    O  
ATOM   2399  H1  HOH B 793       9.778  17.431  16.609  1.00  0.00      B    H  
ATOM   2400  H2  HOH B 793      11.388  16.951  16.690  1.00  0.00      B    H  
ATOM   2401  O   HOH B 794       5.168  22.168  14.373  1.00  0.00      B    O  
ATOM   2402  H1  HOH B 794       5.660  22.395  15.247  1.00  0.00      B    H  
ATOM   2403  H2  HOH B 794       4.517  21.439  14.621  1.00  0.00      B    H  
ATOM   2404  O   HOH B 795      21.837  18.762  11.409  1.00  0.00      B    O  
ATOM   2405  H1  HOH B 795      22.302  19.369  10.687  1.00  0.00      B    H  
ATOM   2406  H2  HOH B 795      20.950  19.204  11.626  1.00  0.00      B    H  
ATOM   2407  O   HOH B 796      39.222  19.747  37.025  1.00  0.00      B    O  
ATOM   2408  H1  HOH B 796      38.217  19.916  37.013  1.00  0.00      B    H  
ATOM   2409  H2  HOH B 796      39.566  20.076  36.164  1.00  0.00      B    H  
ATOM   2410  O   HOH B 797      22.941  28.214  11.535  1.00  0.00      B    O  
ATOM   2411  H1  HOH B 797      23.616  28.191  12.263  1.00  0.00      B    H  
ATOM   2412  H2  HOH B 797      22.364  29.073  11.594  1.00  0.00      B    H  
ATOM   2413  O   HOH B 798      35.666  17.755   3.617  1.00  0.00      B    O  
ATOM   2414  H1  HOH B 798      36.032  16.917   3.945  1.00  0.00      B    H  
ATOM   2415  H2  HOH B 798      35.079  18.246   4.310  1.00  0.00      B    H  
ATOM   2416  O   HOH B 799       6.397  29.744  28.226  1.00  0.00      B    O  
ATOM   2417  H1  HOH B 799       6.063  29.238  27.388  1.00  0.00      B    H  
ATOM   2418  H2  HOH B 799       6.221  29.056  28.989  1.00  0.00      B    H  
ATOM   2419  O   HOH B 800      34.146  28.248  36.932  1.00  0.00      B    O  
ATOM   2420  H1  HOH B 800      34.198  28.416  37.899  1.00  0.00      B    H  
ATOM   2421  H2  HOH B 800      34.547  29.039  36.442  1.00  0.00      B    H  
ATOM   2422  O   HOH B 801      27.291   9.578   7.312  1.00  0.00      B    O  
ATOM   2423  H1  HOH B 801      26.712   9.400   8.124  1.00  0.00      B    H  
ATOM   2424  H2  HOH B 801      27.925   8.814   7.249  1.00  0.00      B    H  
ATOM   2425  O   HOH B 802      20.672  31.248   5.701  1.00  0.00      B    O  
ATOM   2426  H1  HOH B 802      19.745  31.665   5.929  1.00  0.00      B    H  
ATOM   2427  H2  HOH B 802      20.513  30.570   4.931  1.00  0.00      B    H  
ATOM   2428  O   HOH B 803      27.221  20.247  33.163  1.00  0.00      B    O  
ATOM   2429  H1  HOH B 803      26.256  19.933  32.889  1.00  0.00      B    H  
ATOM   2430  H2  HOH B 803      27.809  19.419  33.402  1.00  0.00      B    H  
ATOM   2431  O   HOH B 804      14.592  32.241  11.904  1.00  0.00      B    O  
ATOM   2432  H1  HOH B 804      13.923  32.029  12.590  1.00  0.00      B    H  
ATOM   2433  H2  HOH B 804      15.452  32.413  12.340  1.00  0.00      B    H  
ATOM   2434  O   HOH B 805       9.135  39.190  36.224  1.00  0.00      B    O  
ATOM   2435  H1  HOH B 805       9.896  39.385  35.575  1.00  0.00      B    H  
ATOM   2436  H2  HOH B 805       9.168  38.211  36.319  1.00  0.00      B    H  
ATOM   2437  O   HOH B 806      16.775  16.151  17.495  1.00  0.00      B    O  
ATOM   2438  H1  HOH B 806      17.667  15.806  17.845  1.00  0.00      B    H  
ATOM   2439  H2  HOH B 806      16.019  15.527  17.863  1.00  0.00      B    H  
ATOM   2440  O   HOH B 807      30.467  10.116  26.517  1.00  0.00      B    O  
ATOM   2441  H1  HOH B 807      29.981  10.622  25.732  1.00  0.00      B    H  
ATOM   2442  H2  HOH B 807      30.638   9.150  26.207  1.00  0.00      B    H  
ATOM   2443  O   HOH B 808      38.551  22.498  12.862  1.00  0.00      B    O  
ATOM   2444  H1  HOH B 808      39.226  22.322  12.144  1.00  0.00      B    H  
ATOM   2445  H2  HOH B 808      38.276  23.471  12.827  1.00  0.00      B    H  
ATOM   2446  O   HOH B 809      35.698  11.453   2.524  1.00  0.00      B    O  
ATOM   2447  H1  HOH B 809      36.640  11.724   2.747  1.00  0.00      B    H  
ATOM   2448  H2  HOH B 809      35.039  12.011   2.971  1.00  0.00      B    H  
ATOM   2449  O   HOH B 810      32.761   5.101  24.584  1.00  0.00      B    O  
ATOM   2450  H1  HOH B 810      33.026   4.821  25.530  1.00  0.00      B    H  
ATOM   2451  H2  HOH B 810      31.780   4.974  24.456  1.00  0.00      B    H  
ATOM   2452  O   HOH B 811      19.312  26.224  16.157  1.00  0.00      B    O  
ATOM   2453  H1  HOH B 811      20.194  26.702  16.020  1.00  0.00      B    H  
ATOM   2454  H2  HOH B 811      19.442  25.301  15.717  1.00  0.00      B    H  
ATOM   2455  O   HOH B 812      28.444  31.461  24.255  1.00  0.00      B    O  
ATOM   2456  H1  HOH B 812      28.211  32.457  24.166  1.00  0.00      B    H  
ATOM   2457  H2  HOH B 812      29.410  31.359  24.479  1.00  0.00      B    H  
ATOM   2458  O   HOH B 813      14.225  23.614  38.211  1.00  0.00      B    O  
ATOM   2459  H1  HOH B 813      13.262  23.746  38.241  1.00  0.00      B    H  
ATOM   2460  H2  HOH B 813      14.439  22.857  38.849  1.00  0.00      B    H  
ATOM   2461  O   HOH B 814      28.402   3.267   7.067  1.00  0.00      B    O  
ATOM   2462  H1  HOH B 814      28.962   4.067   6.831  1.00  0.00      B    H  
ATOM   2463  H2  HOH B 814      27.922   2.924   6.241  1.00  0.00      B    H  
ATOM   2464  O   HOH B 815      26.885   6.234   1.615  1.00  0.00      B    O  
ATOM   2465  H1  HOH B 815      26.124   6.923   1.645  1.00  0.00      B    H  
ATOM   2466  H2  HOH B 815      27.771   6.736   1.374  1.00  0.00      B    H  
ATOM   2467  O   HOH B 816      18.504   5.309   1.461  1.00  0.00      B    O  
ATOM   2468  H1  HOH B 816      19.337   5.785   1.752  1.00  0.00      B    H  
ATOM   2469  H2  HOH B 816      18.785   4.349   1.380  1.00  0.00      B    H  
ATOM   2470  O   HOH B 817      29.216  32.252   6.945  1.00  0.00      B    O  
ATOM   2471  H1  HOH B 817      28.552  32.201   7.724  1.00  0.00      B    H  
ATOM   2472  H2  HOH B 817      30.000  31.630   7.241  1.00  0.00      B    H  
ATOM   2473  O   HOH B 818      17.977  19.419  14.930  1.00  0.00      B    O  
ATOM   2474  H1  HOH B 818      18.538  18.981  15.663  1.00  0.00      B    H  
ATOM   2475  H2  HOH B 818      18.096  18.829  14.108  1.00  0.00      B    H  
ATOM   2476  O   HOH B 819       4.696  25.349   9.950  1.00  0.00      B    O  
ATOM   2477  H1  HOH B 819       4.295  24.516   9.488  1.00  0.00      B    H  
ATOM   2478  H2  HOH B 819       5.477  25.004  10.495  1.00  0.00      B    H  
ATOM   2479  O   HOH B 820      31.240  30.828   0.327  1.00  0.00      B    O  
ATOM   2480  H1  HOH B 820      31.962  30.491   0.939  1.00  0.00      B    H  
ATOM   2481  H2  HOH B 820      30.616  31.484   0.821  1.00  0.00      B    H  
ATOM   2482  O   HOH B 821      27.043   9.722  19.058  1.00  0.00      B    O  
ATOM   2483  H1  HOH B 821      27.870   9.271  19.423  1.00  0.00      B    H  
ATOM   2484  H2  HOH B 821      26.498   8.948  18.618  1.00  0.00      B    H  
ATOM   2485  O   HOH B 822       3.361  38.824  10.697  1.00  0.00      B    O  
ATOM   2486  H1  HOH B 822       3.447  38.182   9.923  1.00  0.00      B    H  
ATOM   2487  H2  HOH B 822       4.308  39.202  10.871  1.00  0.00      B    H  
ATOM   2488  O   HOH B 823      26.459   9.216   9.738  1.00  0.00      B    O  
ATOM   2489  H1  HOH B 823      27.247   9.855   9.985  1.00  0.00      B    H  
ATOM   2490  H2  HOH B 823      26.442   8.520  10.460  1.00  0.00      B    H  
ATOM   2491  O   HOH B 824      14.389  12.618   3.477  1.00  0.00      B    O  
ATOM   2492  H1  HOH B 824      15.298  12.256   3.813  1.00  0.00      B    H  
ATOM   2493  H2  HOH B 824      14.508  13.623   3.374  1.00  0.00      B    H  
ATOM   2494  O   HOH B 825      30.654  39.046  14.264  1.00  0.00      B    O  
ATOM   2495  H1  HOH B 825      30.563  38.091  14.704  1.00  0.00      B    H  
ATOM   2496  H2  HOH B 825      30.795  39.640  15.055  1.00  0.00      B    H  
ATOM   2497  O   HOH B 826      16.103  31.121   1.648  1.00  0.00      B    O  
ATOM   2498  H1  HOH B 826      15.538  30.330   1.835  1.00  0.00      B    H  
ATOM   2499  H2  HOH B 826      15.598  31.945   1.581  1.00  0.00      B    H  
ATOM   2500  O   HOH B 827       4.529  25.288  22.271  1.00  0.00      B    O  
ATOM   2501  H1  HOH B 827       3.822  24.819  21.648  1.00  0.00      B    H  
ATOM   2502  H2  HOH B 827       5.080  24.567  22.732  1.00  0.00      B    H  
ATOM   2503  O   HOH B 828       6.261  34.830  15.147  1.00  0.00      B    O  
ATOM   2504  H1  HOH B 828       5.823  35.534  14.625  1.00  0.00      B    H  
ATOM   2505  H2  HOH B 828       6.054  35.019  16.098  1.00  0.00      B    H  
ATOM   2506  O   HOH B 829      23.181  36.453  15.203  1.00  0.00      B    O  
ATOM   2507  H1  HOH B 829      24.163  36.615  15.350  1.00  0.00      B    H  
ATOM   2508  H2  HOH B 829      22.987  35.491  15.336  1.00  0.00      B    H  
ATOM   2509  O   HOH B 830       1.917  28.951   8.367  1.00  0.00      B    O  
ATOM   2510  H1  HOH B 830       2.367  28.671   9.257  1.00  0.00      B    H  
ATOM   2511  H2  HOH B 830       2.644  29.371   7.804  1.00  0.00      B    H  
ATOM   2512  O   HOH B 831      -0.109  19.126  22.968  1.00  0.00      B    O  
ATOM   2513  H1  HOH B 831       0.611  18.475  23.283  1.00  0.00      B    H  
ATOM   2514  H2  HOH B 831      -0.169  19.292  21.899  1.00  0.00      B    H  
ATOM   2515  O   HOH B 832       5.437  17.739  33.498  1.00  0.00      B    O  
ATOM   2516  H1  HOH B 832       4.488  17.830  33.170  1.00  0.00      B    H  
ATOM   2517  H2  HOH B 832       5.521  16.757  33.762  1.00  0.00      B    H  
ATOM   2518  O   HOH B 833       9.129  33.142  32.746  1.00  0.00      B    O  
ATOM   2519  H1  HOH B 833       9.917  33.324  33.326  1.00  0.00      B    H  
ATOM   2520  H2  HOH B 833       8.348  33.710  32.866  1.00  0.00      B    H  
ATOM   2521  O   HOH B 834      25.676  11.895  20.019  1.00  0.00      B    O  
ATOM   2522  H1  HOH B 834      25.334  12.262  19.125  1.00  0.00      B    H  
ATOM   2523  H2  HOH B 834      25.989  10.949  19.786  1.00  0.00      B    H  
ATOM   2524  O   HOH B 835       5.044   6.485  30.170  1.00  0.00      B    O  
ATOM   2525  H1  HOH B 835       4.370   6.169  29.502  1.00  0.00      B    H  
ATOM   2526  H2  HOH B 835       5.332   5.659  30.729  1.00  0.00      B    H  
ATOM   2527  O   HOH B 836      28.786  16.100  15.550  1.00  0.00      B    O  
ATOM   2528  H1  HOH B 836      29.143  16.997  15.342  1.00  0.00      B    H  
ATOM   2529  H2  HOH B 836      27.847  16.198  15.412  1.00  0.00      B    H  
ATOM   2530  O   HOH B 837      35.877   3.741  23.577  1.00  0.00      B    O  
ATOM   2531  H1  HOH B 837      36.416   2.946  23.300  1.00  0.00      B    H  
ATOM   2532  H2  HOH B 837      35.888   3.746  24.563  1.00  0.00      B    H  
ATOM   2533  O   HOH B 838      20.164  20.216   8.312  1.00  0.00      B    O  
ATOM   2534  H1  HOH B 838      20.091  19.202   8.401  1.00  0.00      B    H  
ATOM   2535  H2  HOH B 838      19.813  20.396   7.402  1.00  0.00      B    H  
ATOM   2536  O   HOH B 839      38.672  27.881  34.981  1.00  0.00      B    O  
ATOM   2537  H1  HOH B 839      38.583  28.735  35.494  1.00  0.00      B    H  
ATOM   2538  H2  HOH B 839      38.866  27.109  35.634  1.00  0.00      B    H  
ATOM   2539  O   HOH B 840      17.367  23.184   8.064  1.00  0.00      B    O  
ATOM   2540  H1  HOH B 840      16.688  23.795   7.684  1.00  0.00      B    H  
ATOM   2541  H2  HOH B 840      18.090  22.996   7.372  1.00  0.00      B    H  
ATOM   2542  O   HOH B 841      25.673   2.611  27.505  1.00  0.00      B    O  
ATOM   2543  H1  HOH B 841      25.828   1.738  27.960  1.00  0.00      B    H  
ATOM   2544  H2  HOH B 841      24.677   2.621  27.416  1.00  0.00      B    H  
ATOM   2545  O   HOH B 842       4.523  10.246   2.583  1.00  0.00      B    O  
ATOM   2546  H1  HOH B 842       4.893   9.480   2.153  1.00  0.00      B    H  
ATOM   2547  H2  HOH B 842       4.297   9.883   3.517  1.00  0.00      B    H  
ATOM   2548  O   HOH B 843      32.762  31.532  35.086  1.00  0.00      B    O  
ATOM   2549  H1  HOH B 843      33.600  31.264  35.547  1.00  0.00      B    H  
ATOM   2550  H2  HOH B 843      32.861  31.214  34.151  1.00  0.00      B    H  
ATOM   2551  O   HOH B 844      23.143   0.960  36.809  1.00  0.00      B    O  
ATOM   2552  H1  HOH B 844      23.676   0.577  36.074  1.00  0.00      B    H  
ATOM   2553  H2  HOH B 844      23.777   1.550  37.311  1.00  0.00      B    H  
ATOM   2554  O   HOH B 845       4.015   5.015  15.097  1.00  0.00      B    O  
ATOM   2555  H1  HOH B 845       4.476   5.482  14.386  1.00  0.00      B    H  
ATOM   2556  H2  HOH B 845       4.787   4.599  15.636  1.00  0.00      B    H  
ATOM   2557  O   HOH B 846      29.134  14.771  36.306  1.00  0.00      B    O  
ATOM   2558  H1  HOH B 846      28.886  15.715  36.576  1.00  0.00      B    H  
ATOM   2559  H2  HOH B 846      28.338  14.136  36.600  1.00  0.00      B    H  
ATOM   2560  O   HOH B 847       1.225  11.861   4.832  1.00  0.00      B    O  
ATOM   2561  H1  HOH B 847       1.394  12.612   4.168  1.00  0.00      B    H  
ATOM   2562  H2  HOH B 847       0.818  11.074   4.391  1.00  0.00      B    H  
ATOM   2563  O   HOH B 848      29.533  22.003  30.771  1.00  0.00      B    O  
ATOM   2564  H1  HOH B 848      30.456  21.933  31.099  1.00  0.00      B    H  
ATOM   2565  H2  HOH B 848      29.540  21.903  29.718  1.00  0.00      B    H  
ATOM   2566  O   HOH B 849       9.239   7.717  11.185  1.00  0.00      B    O  
ATOM   2567  H1  HOH B 849      10.101   7.843  10.591  1.00  0.00      B    H  
ATOM   2568  H2  HOH B 849       8.586   8.469  11.136  1.00  0.00      B    H  
ATOM   2569  O   HOH B 850      17.208   6.695  37.322  1.00  0.00      B    O  
ATOM   2570  H1  HOH B 850      17.676   6.116  36.594  1.00  0.00      B    H  
ATOM   2571  H2  HOH B 850      16.479   6.080  37.695  1.00  0.00      B    H  
ATOM   2572  O   HOH B 851       9.888   1.933   4.740  1.00  0.00      B    O  
ATOM   2573  H1  HOH B 851       9.607   2.880   4.932  1.00  0.00      B    H  
ATOM   2574  H2  HOH B 851       9.753   1.291   5.531  1.00  0.00      B    H  
ATOM   2575  O   HOH B 852       5.098   8.163  15.832  1.00  0.00      B    O  
ATOM   2576  H1  HOH B 852       5.399   7.459  15.112  1.00  0.00      B    H  
ATOM   2577  H2  HOH B 852       4.120   8.150  15.953  1.00  0.00      B    H  
ATOM   2578  O   HOH B 853      -0.164   0.848  24.873  1.00  0.00      B    O  
ATOM   2579  H1  HOH B 853      -0.541   1.265  25.675  1.00  0.00      B    H  
ATOM   2580  H2  HOH B 853       0.814   1.110  24.822  1.00  0.00      B    H  
ATOM   2581  O   HOH B 854      35.527   6.742   6.859  1.00  0.00      B    O  
ATOM   2582  H1  HOH B 854      35.922   6.008   6.315  1.00  0.00      B    H  
ATOM   2583  H2  HOH B 854      34.507   6.734   6.615  1.00  0.00      B    H  
ATOM   2584  O   HOH B 855      35.440  12.843  16.103  1.00  0.00      B    O  
ATOM   2585  H1  HOH B 855      36.237  12.488  15.651  1.00  0.00      B    H  
ATOM   2586  H2  HOH B 855      35.493  12.762  17.075  1.00  0.00      B    H  
ATOM   2587  O   HOH B 856      37.180   3.180  35.564  1.00  0.00      B    O  
ATOM   2588  H1  HOH B 856      36.512   2.541  35.213  1.00  0.00      B    H  
ATOM   2589  H2  HOH B 856      36.855   3.388  36.523  1.00  0.00      B    H  
ATOM   2590  O   HOH B 857      35.805  13.510  33.761  1.00  0.00      B    O  
ATOM   2591  H1  HOH B 857      35.834  13.944  34.650  1.00  0.00      B    H  
ATOM   2592  H2  HOH B 857      35.026  13.936  33.207  1.00  0.00      B    H  
ATOM   2593  O   HOH B 858      22.105  10.265  13.029  1.00  0.00      B    O  
ATOM   2594  H1  HOH B 858      21.400  10.574  12.404  1.00  0.00      B    H  
ATOM   2595  H2  HOH B 858      21.899   9.329  13.263  1.00  0.00      B    H  
ATOM   2596  O   HOH B 859       2.614  22.639  24.759  1.00  0.00      B    O  
ATOM   2597  H1  HOH B 859       2.884  21.669  25.035  1.00  0.00      B    H  
ATOM   2598  H2  HOH B 859       2.332  22.574  23.805  1.00  0.00      B    H  
ATOM   2599  O   HOH B 860      29.266  31.879   4.058  1.00  0.00      B    O  
ATOM   2600  H1  HOH B 860      29.266  32.289   5.025  1.00  0.00      B    H  
ATOM   2601  H2  HOH B 860      28.685  31.040   4.152  1.00  0.00      B    H  
ATOM   2602  O   HOH B 861      27.118  29.790  35.303  1.00  0.00      B    O  
ATOM   2603  H1  HOH B 861      26.950  30.748  35.101  1.00  0.00      B    H  
ATOM   2604  H2  HOH B 861      26.807  29.159  34.565  1.00  0.00      B    H  
ATOM   2605  O   HOH B 862      30.194  25.939  31.689  1.00  0.00      B    O  
ATOM   2606  H1  HOH B 862      30.360  26.329  30.727  1.00  0.00      B    H  
ATOM   2607  H2  HOH B 862      29.159  25.880  31.770  1.00  0.00      B    H  
ATOM   2608  O   HOH B 863      30.426  37.949  36.614  1.00  0.00      B    O  
ATOM   2609  H1  HOH B 863      30.432  37.952  37.620  1.00  0.00      B    H  
ATOM   2610  H2  HOH B 863      31.292  37.607  36.308  1.00  0.00      B    H  
ATOM   2611  O   HOH B 864      10.030   4.723  19.009  1.00  0.00      B    O  
ATOM   2612  H1  HOH B 864      10.941   4.720  18.479  1.00  0.00      B    H  
ATOM   2613  H2  HOH B 864       9.531   5.507  18.647  1.00  0.00      B    H  
ATOM   2614  O   HOH B 865       2.323  32.566  12.097  1.00  0.00      B    O  
ATOM   2615  H1  HOH B 865       1.697  33.368  12.055  1.00  0.00      B    H  
ATOM   2616  H2  HOH B 865       2.546  32.363  11.147  1.00  0.00      B    H  
ATOM   2617  O   HOH B 866       4.059  13.499   5.541  1.00  0.00      B    O  
ATOM   2618  H1  HOH B 866       3.590  13.865   4.704  1.00  0.00      B    H  
ATOM   2619  H2  HOH B 866       3.492  12.770   5.941  1.00  0.00      B    H  
ATOM   2620  O   HOH B 867      13.787  30.231  18.194  1.00  0.00      B    O  
ATOM   2621  H1  HOH B 867      14.530  30.414  18.817  1.00  0.00      B    H  
ATOM   2622  H2  HOH B 867      13.341  31.106  18.016  1.00  0.00      B    H  
ATOM   2623  O   HOH B 868      32.651  11.166   9.384  1.00  0.00      B    O  
ATOM   2624  H1  HOH B 868      32.533  10.874  10.311  1.00  0.00      B    H  
ATOM   2625  H2  HOH B 868      31.747  11.188   8.880  1.00  0.00      B    H  
ATOM   2626  O   HOH B 869       3.268  12.285  33.021  1.00  0.00      B    O  
ATOM   2627  H1  HOH B 869       3.042  11.315  33.082  1.00  0.00      B    H  
ATOM   2628  H2  HOH B 869       3.151  12.657  33.987  1.00  0.00      B    H  
ATOM   2629  O   HOH B 870      20.820  23.807  33.518  1.00  0.00      B    O  
ATOM   2630  H1  HOH B 870      21.104  24.516  32.866  1.00  0.00      B    H  
ATOM   2631  H2  HOH B 870      19.804  23.727  33.529  1.00  0.00      B    H  
ATOM   2632  O   HOH B 871      23.785  23.270  19.896  1.00  0.00      B    O  
ATOM   2633  H1  HOH B 871      23.038  23.789  19.486  1.00  0.00      B    H  
ATOM   2634  H2  HOH B 871      24.571  23.397  19.251  1.00  0.00      B    H  
ATOM   2635  O   HOH B 872       5.178  33.566   8.574  1.00  0.00      B    O  
ATOM   2636  H1  HOH B 872       5.840  34.027   7.943  1.00  0.00      B    H  
ATOM   2637  H2  HOH B 872       4.351  33.932   8.229  1.00  0.00      B    H  
ATOM   2638  O   HOH B 873      23.689   0.665  14.178  1.00  0.00      B    O  
ATOM   2639  H1  HOH B 873      24.332  -0.078  14.271  1.00  0.00      B    H  
ATOM   2640  H2  HOH B 873      23.375   0.929  15.113  1.00  0.00      B    H  
ATOM   2641  O   HOH B 874      14.854  14.056  17.662  1.00  0.00      B    O  
ATOM   2642  H1  HOH B 874      15.627  13.362  17.627  1.00  0.00      B    H  
ATOM   2643  H2  HOH B 874      14.312  13.852  18.489  1.00  0.00      B    H  
ATOM   2644  O   HOH B 875      20.369   1.459  22.475  1.00  0.00      B    O  
ATOM   2645  H1  HOH B 875      21.153   1.019  22.150  1.00  0.00      B    H  
ATOM   2646  H2  HOH B 875      20.604   1.777  23.445  1.00  0.00      B    H  
ATOM   2647  O   HOH B 876      15.436   6.539   7.937  1.00  0.00      B    O  
ATOM   2648  H1  HOH B 876      15.838   6.132   7.063  1.00  0.00      B    H  
ATOM   2649  H2  HOH B 876      15.863   7.468   8.100  1.00  0.00      B    H  
ATOM   2650  O   HOH B 877      19.230   3.326   7.455  1.00  0.00      B    O  
ATOM   2651  H1  HOH B 877      19.600   4.320   7.398  1.00  0.00      B    H  
ATOM   2652  H2  HOH B 877      20.075   2.762   7.290  1.00  0.00      B    H  
ATOM   2653  O   HOH B 878      36.684  23.408  15.757  1.00  0.00      B    O  
ATOM   2654  H1  HOH B 878      37.243  22.565  15.683  1.00  0.00      B    H  
ATOM   2655  H2  HOH B 878      35.761  23.109  15.560  1.00  0.00      B    H  
ATOM   2656  O   HOH B 879      37.276  28.861   1.594  1.00  0.00      B    O  
ATOM   2657  H1  HOH B 879      37.656  28.794   2.514  1.00  0.00      B    H  
ATOM   2658  H2  HOH B 879      38.031  28.775   0.988  1.00  0.00      B    H  
ATOM   2659  O   HOH B 880      37.584  10.344  20.716  1.00  0.00      B    O  
ATOM   2660  H1  HOH B 880      38.052  10.031  21.603  1.00  0.00      B    H  
ATOM   2661  H2  HOH B 880      36.585  10.288  20.981  1.00  0.00      B    H  
ATOM   2662  O   HOH B 881      30.448   4.072  10.472  1.00  0.00      B    O  
ATOM   2663  H1  HOH B 881      30.317   3.396  11.238  1.00  0.00      B    H  
ATOM   2664  H2  HOH B 881      31.246   4.654  10.756  1.00  0.00      B    H  
ATOM   2665  O   HOH B 882      17.914  13.410  33.617  1.00  0.00      B    O  
ATOM   2666  H1  HOH B 882      18.312  13.445  32.674  1.00  0.00      B    H  
ATOM   2667  H2  HOH B 882      16.910  13.277  33.456  1.00  0.00      B    H  
ATOM   2668  O   HOH B 883       3.058  21.096  28.311  1.00  0.00      B    O  
ATOM   2669  H1  HOH B 883       2.596  20.760  27.476  1.00  0.00      B    H  
ATOM   2670  H2  HOH B 883       2.366  21.127  29.025  1.00  0.00      B    H  
ATOM   2671  O   HOH B 884       5.936   3.524  10.249  1.00  0.00      B    O  
ATOM   2672  H1  HOH B 884       5.696   2.563  10.548  1.00  0.00      B    H  
ATOM   2673  H2  HOH B 884       5.995   3.543   9.228  1.00  0.00      B    H  
ATOM   2674  O   HOH B 885      18.955   5.363  12.632  1.00  0.00      B    O  
ATOM   2675  H1  HOH B 885      18.382   4.682  13.127  1.00  0.00      B    H  
ATOM   2676  H2  HOH B 885      19.761   5.555  13.190  1.00  0.00      B    H  
ATOM   2677  O   HOH B 886      31.087  26.572  13.021  1.00  0.00      B    O  
ATOM   2678  H1  HOH B 886      30.168  26.126  13.214  1.00  0.00      B    H  
ATOM   2679  H2  HOH B 886      30.967  27.553  13.163  1.00  0.00      B    H  
ATOM   2680  O   HOH B 887      22.858  34.716   7.543  1.00  0.00      B    O  
ATOM   2681  H1  HOH B 887      21.865  34.658   7.636  1.00  0.00      B    H  
ATOM   2682  H2  HOH B 887      23.203  35.158   8.408  1.00  0.00      B    H  
ATOM   2683  O   HOH B 888      34.065  13.242   8.360  1.00  0.00      B    O  
ATOM   2684  H1  HOH B 888      33.608  12.475   8.778  1.00  0.00      B    H  
ATOM   2685  H2  HOH B 888      33.727  14.040   8.761  1.00  0.00      B    H  
ATOM   2686  O   HOH B 889      16.643  31.222   8.697  1.00  0.00      B    O  
ATOM   2687  H1  HOH B 889      16.761  30.314   8.373  1.00  0.00      B    H  
ATOM   2688  H2  HOH B 889      15.649  31.550   8.676  1.00  0.00      B    H  
ATOM   2689  O   HOH B 890       2.640   3.589  22.574  1.00  0.00      B    O  
ATOM   2690  H1  HOH B 890       2.443   3.195  23.529  1.00  0.00      B    H  
ATOM   2691  H2  HOH B 890       3.626   3.471  22.461  1.00  0.00      B    H  
ATOM   2692  O   HOH B 891       7.858   9.658  34.852  1.00  0.00      B    O  
ATOM   2693  H1  HOH B 891       8.507   9.744  35.593  1.00  0.00      B    H  
ATOM   2694  H2  HOH B 891       7.223   8.889  35.045  1.00  0.00      B    H  
ATOM   2695  O   HOH B 892       6.490  20.105  34.508  1.00  0.00      B    O  
ATOM   2696  H1  HOH B 892       7.294  20.535  34.068  1.00  0.00      B    H  
ATOM   2697  H2  HOH B 892       6.181  19.437  33.887  1.00  0.00      B    H  
ATOM   2698  O   HOH B 893      34.095   9.680  16.546  1.00  0.00      B    O  
ATOM   2699  H1  HOH B 893      33.236   9.158  16.360  1.00  0.00      B    H  
ATOM   2700  H2  HOH B 893      33.859  10.226  17.385  1.00  0.00      B    H  
ATOM   2701  O   HOH B 894      32.615   9.846  36.690  1.00  0.00      B    O  
ATOM   2702  H1  HOH B 894      33.219  10.246  37.354  1.00  0.00      B    H  
ATOM   2703  H2  HOH B 894      32.919  10.152  35.792  1.00  0.00      B    H  
ATOM   2704  O   HOH B 895      33.802  27.763  17.932  1.00  0.00      B    O  
ATOM   2705  H1  HOH B 895      34.438  28.127  18.582  1.00  0.00      B    H  
ATOM   2706  H2  HOH B 895      34.039  28.140  16.996  1.00  0.00      B    H  
ATOM   2707  O   HOH B 896      37.517  27.606  19.803  1.00  0.00      B    O  
ATOM   2708  H1  HOH B 896      37.280  26.852  19.179  1.00  0.00      B    H  
ATOM   2709  H2  HOH B 896      38.055  27.190  20.562  1.00  0.00      B    H  
ATOM   2710  O   HOH B 897      35.770  34.690  22.282  1.00  0.00      B    O  
ATOM   2711  H1  HOH B 897      36.128  35.543  21.932  1.00  0.00      B    H  
ATOM   2712  H2  HOH B 897      34.866  34.530  21.794  1.00  0.00      B    H  
ATOM   2713  O   HOH B 898       2.952  14.052  35.585  1.00  0.00      B    O  
ATOM   2714  H1  HOH B 898       2.996  14.470  36.554  1.00  0.00      B    H  
ATOM   2715  H2  HOH B 898       2.184  14.466  35.094  1.00  0.00      B    H  
ATOM   2716  O   HOH B 899       5.109  28.200  19.517  1.00  0.00      B    O  
ATOM   2717  H1  HOH B 899       4.715  27.422  18.936  1.00  0.00      B    H  
ATOM   2718  H2  HOH B 899       6.109  28.071  19.434  1.00  0.00      B    H  
ATOM   2719  O   HOH B 900       5.322  12.476  11.983  1.00  0.00      B    O  
ATOM   2720  H1  HOH B 900       5.177  11.782  12.708  1.00  0.00      B    H  
ATOM   2721  H2  HOH B 900       5.165  11.988  11.076  1.00  0.00      B    H  
ATOM   2722  O   HOH B 901      25.440  31.061  14.984  1.00  0.00      B    O  
ATOM   2723  H1  HOH B 901      25.270  31.635  14.137  1.00  0.00      B    H  
ATOM   2724  H2  HOH B 901      24.605  31.115  15.526  1.00  0.00      B    H  
ATOM   2725  O   HOH B 902      30.235  24.226  20.400  1.00  0.00      B    O  
ATOM   2726  H1  HOH B 902      31.137  23.690  20.400  1.00  0.00      B    H  
ATOM   2727  H2  HOH B 902      29.623  23.717  21.056  1.00  0.00      B    H  
ATOM   2728  O   HOH B 903      32.677  38.833   5.974  1.00  0.00      B    O  
ATOM   2729  H1  HOH B 903      32.451  39.749   5.610  1.00  0.00      B    H  
ATOM   2730  H2  HOH B 903      33.544  38.572   5.719  1.00  0.00      B    H  
ATOM   2731  O   HOH B 904      12.490  10.203  29.958  1.00  0.00      B    O  
ATOM   2732  H1  HOH B 904      13.401  10.038  30.285  1.00  0.00      B    H  
ATOM   2733  H2  HOH B 904      12.055   9.330  29.699  1.00  0.00      B    H  
ATOM   2734  O   HOH B 905      17.291  11.236  31.008  1.00  0.00      B    O  
ATOM   2735  H1  HOH B 905      17.703  10.613  30.270  1.00  0.00      B    H  
ATOM   2736  H2  HOH B 905      17.763  12.175  30.822  1.00  0.00      B    H  
ATOM   2737  O   HOH B 906      13.087  32.839  32.732  1.00  0.00      B    O  
ATOM   2738  H1  HOH B 906      13.559  33.772  32.814  1.00  0.00      B    H  
ATOM   2739  H2  HOH B 906      12.495  32.945  31.918  1.00  0.00      B    H  
ATOM   2740  O   HOH B 907      13.399  14.386  15.349  1.00  0.00      B    O  
ATOM   2741  H1  HOH B 907      14.068  14.445  16.120  1.00  0.00      B    H  
ATOM   2742  H2  HOH B 907      13.834  13.880  14.539  1.00  0.00      B    H  
ATOM   2743  O   HOH B 908      28.957   4.261   0.390  1.00  0.00      B    O  
ATOM   2744  H1  HOH B 908      28.265   3.530   0.280  1.00  0.00      B    H  
ATOM   2745  H2  HOH B 908      28.447   5.040   0.687  1.00  0.00      B    H  
ATOM   2746  O   HOH B 909      25.648  26.451  20.467  1.00  0.00      B    O  
ATOM   2747  H1  HOH B 909      26.042  27.293  20.980  1.00  0.00      B    H  
ATOM   2748  H2  HOH B 909      25.850  25.605  21.005  1.00  0.00      B    H  
ATOM   2749  O   HOH B 910       0.814   9.536  34.363  1.00  0.00      B    O  
ATOM   2750  H1  HOH B 910       1.210   8.610  34.017  1.00  0.00      B    H  
ATOM   2751  H2  HOH B 910       1.048  10.217  33.633  1.00  0.00      B    H  
ATOM   2752  O   HOH B 911       6.968  32.196   3.642  1.00  0.00      B    O  
ATOM   2753  H1  HOH B 911       6.846  33.074   3.121  1.00  0.00      B    H  
ATOM   2754  H2  HOH B 911       6.601  31.410   3.050  1.00  0.00      B    H  
ATOM   2755  O   HOH B 912      35.654   7.541  28.346  1.00  0.00      B    O  
ATOM   2756  H1  HOH B 912      36.174   8.383  28.427  1.00  0.00      B    H  
ATOM   2757  H2  HOH B 912      36.241   6.765  28.038  1.00  0.00      B    H  
ATOM   2758  O   HOH B 913      15.729  24.535  19.173  1.00  0.00      B    O  
ATOM   2759  H1  HOH B 913      14.965  24.175  19.727  1.00  0.00      B    H  
ATOM   2760  H2  HOH B 913      16.598  24.020  19.320  1.00  0.00      B    H  
ATOM   2761  O   HOH B 914       5.075  16.574  17.565  1.00  0.00      B    O  
ATOM   2762  H1  HOH B 914       6.039  16.202  17.548  1.00  0.00      B    H  
ATOM   2763  H2  HOH B 914       4.416  15.902  17.943  1.00  0.00      B    H  
ATOM   2764  O   HOH B 915      39.024   7.652  21.356  1.00  0.00      B    O  
ATOM   2765  H1  HOH B 915      38.220   7.107  21.665  1.00  0.00      B    H  
ATOM   2766  H2  HOH B 915      38.668   8.462  20.904  1.00  0.00      B    H  
ATOM   2767  O   HOH B 916      15.917   0.843  22.692  1.00  0.00      B    O  
ATOM   2768  H1  HOH B 916      16.651   0.129  22.587  1.00  0.00      B    H  
ATOM   2769  H2  HOH B 916      14.995   0.395  22.812  1.00  0.00      B    H  
ATOM   2770  O   HOH B 917      21.487  24.073  16.321  1.00  0.00      B    O  
ATOM   2771  H1  HOH B 917      22.039  23.890  15.464  1.00  0.00      B    H  
ATOM   2772  H2  HOH B 917      21.356  23.192  16.782  1.00  0.00      B    H  
ATOM   2773  O   HOH B 918       9.706  24.265  33.131  1.00  0.00      B    O  
ATOM   2774  H1  HOH B 918      10.513  24.045  32.555  1.00  0.00      B    H  
ATOM   2775  H2  HOH B 918      10.084  24.501  34.024  1.00  0.00      B    H  
ATOM   2776  O   HOH B 919       7.544  37.244  19.495  1.00  0.00      B    O  
ATOM   2777  H1  HOH B 919       7.999  36.485  18.991  1.00  0.00      B    H  
ATOM   2778  H2  HOH B 919       6.569  37.195  19.328  1.00  0.00      B    H  
ATOM   2779  O   HOH B 920      37.412   9.947  25.566  1.00  0.00      B    O  
ATOM   2780  H1  HOH B 920      36.480   9.541  25.500  1.00  0.00      B    H  
ATOM   2781  H2  HOH B 920      37.610   9.981  26.559  1.00  0.00      B    H  
ATOM   2782  O   HOH B 921       9.956  31.247  18.869  1.00  0.00      B    O  
ATOM   2783  H1  HOH B 921      10.529  31.770  19.541  1.00  0.00      B    H  
ATOM   2784  H2  HOH B 921      10.341  30.318  18.713  1.00  0.00      B    H  
ATOM   2785  O   HOH B 922      11.396  33.065  34.832  1.00  0.00      B    O  
ATOM   2786  H1  HOH B 922      12.216  33.119  34.209  1.00  0.00      B    H  
ATOM   2787  H2  HOH B 922      11.625  33.585  35.626  1.00  0.00      B    H  
ATOM   2788  O   HOH B 923      16.740   1.119  16.753  1.00  0.00      B    O  
ATOM   2789  H1  HOH B 923      16.661   0.127  16.529  1.00  0.00      B    H  
ATOM   2790  H2  HOH B 923      17.614   1.361  16.413  1.00  0.00      B    H  
ATOM   2791  O   HOH B 924      12.238  35.705  33.698  1.00  0.00      B    O  
ATOM   2792  H1  HOH B 924      13.081  35.612  33.191  1.00  0.00      B    H  
ATOM   2793  H2  HOH B 924      12.405  36.194  34.589  1.00  0.00      B    H  
ATOM   2794  O   HOH B 925      13.489   4.052  19.141  1.00  0.00      B    O  
ATOM   2795  H1  HOH B 925      12.826   4.033  18.409  1.00  0.00      B    H  
ATOM   2796  H2  HOH B 925      13.681   3.094  19.378  1.00  0.00      B    H  
ATOM   2797  O   HOH B 926      10.885  28.449   4.535  1.00  0.00      B    O  
ATOM   2798  H1  HOH B 926      10.076  28.240   3.937  1.00  0.00      B    H  
ATOM   2799  H2  HOH B 926      11.608  28.915   3.971  1.00  0.00      B    H  
ATOM   2800  O   HOH B 927      28.867  20.071  36.799  1.00  0.00      B    O  
ATOM   2801  H1  HOH B 927      28.763  20.333  37.765  1.00  0.00      B    H  
ATOM   2802  H2  HOH B 927      28.487  20.814  36.211  1.00  0.00      B    H  
ATOM   2803  O   HOH B 928      30.568   2.230  12.406  1.00  0.00      B    O  
ATOM   2804  H1  HOH B 928      31.570   2.327  12.226  1.00  0.00      B    H  
ATOM   2805  H2  HOH B 928      30.417   1.859  13.351  1.00  0.00      B    H  
ATOM   2806  O   HOH B 929      15.249  13.079  33.160  1.00  0.00      B    O  
ATOM   2807  H1  HOH B 929      14.782  13.336  32.273  1.00  0.00      B    H  
ATOM   2808  H2  HOH B 929      14.645  13.434  33.934  1.00  0.00      B    H  
ATOM   2809  O   HOH B 930      32.966  22.983  36.045  1.00  0.00      B    O  
ATOM   2810  H1  HOH B 930      33.228  22.208  35.453  1.00  0.00      B    H  
ATOM   2811  H2  HOH B 930      32.639  22.615  36.947  1.00  0.00      B    H  
ATOM   2812  O   HOH B 931      16.837  38.680  34.791  1.00  0.00      B    O  
ATOM   2813  H1  HOH B 931      16.428  37.702  34.729  1.00  0.00      B    H  
ATOM   2814  H2  HOH B 931      16.963  39.011  35.724  1.00  0.00      B    H  
ATOM   2815  O   HOH B 932      19.758   1.449  13.333  1.00  0.00      B    O  
ATOM   2816  H1  HOH B 932      19.578   1.628  14.351  1.00  0.00      B    H  
ATOM   2817  H2  HOH B 932      20.412   0.685  13.260  1.00  0.00      B    H  
ATOM   2818  O   HOH B 933      25.227   6.129  20.135  1.00  0.00      B    O  
ATOM   2819  H1  HOH B 933      24.714   5.355  20.535  1.00  0.00      B    H  
ATOM   2820  H2  HOH B 933      26.162   5.893  19.812  1.00  0.00      B    H  
ATOM   2821  O   HOH B 934      11.826   3.890   6.798  1.00  0.00      B    O  
ATOM   2822  H1  HOH B 934      11.306   3.269   7.428  1.00  0.00      B    H  
ATOM   2823  H2  HOH B 934      12.617   3.374   6.400  1.00  0.00      B    H  
ATOM   2824  O   HOH B 935       2.079   7.471   5.720  1.00  0.00      B    O  
ATOM   2825  H1  HOH B 935       2.137   7.385   6.735  1.00  0.00      B    H  
ATOM   2826  H2  HOH B 935       2.584   6.680   5.275  1.00  0.00      B    H  
ATOM   2827  O   HOH B 936      25.341  14.946  19.220  1.00  0.00      B    O  
ATOM   2828  H1  HOH B 936      26.186  14.542  19.639  1.00  0.00      B    H  
ATOM   2829  H2  HOH B 936      25.387  15.926  19.473  1.00  0.00      B    H  
ATOM   2830  O   HOH B 937      22.625  23.738  13.872  1.00  0.00      B    O  
ATOM   2831  H1  HOH B 937      23.262  24.521  13.974  1.00  0.00      B    H  
ATOM   2832  H2  HOH B 937      23.257  22.895  13.997  1.00  0.00      B    H  
ATOM   2833  O   HOH B 938      33.752   9.952   5.092  1.00  0.00      B    O  
ATOM   2834  H1  HOH B 938      34.671   9.618   4.798  1.00  0.00      B    H  
ATOM   2835  H2  HOH B 938      33.583   9.654   6.010  1.00  0.00      B    H  
ATOM   2836  O   HOH B 939      36.084   6.787   3.148  1.00  0.00      B    O  
ATOM   2837  H1  HOH B 939      35.864   5.959   3.660  1.00  0.00      B    H  
ATOM   2838  H2  HOH B 939      36.313   7.517   3.874  1.00  0.00      B    H  
ATOM   2839  O   HOH B 940      32.843  30.097   2.364  1.00  0.00      B    O  
ATOM   2840  H1  HOH B 940      32.200  29.554   2.962  1.00  0.00      B    H  
ATOM   2841  H2  HOH B 940      33.376  30.755   2.892  1.00  0.00      B    H  
ATOM   2842  O   HOH B 941      33.958  35.203   8.503  1.00  0.00      B    O  
ATOM   2843  H1  HOH B 941      34.606  35.779   8.974  1.00  0.00      B    H  
ATOM   2844  H2  HOH B 941      34.154  35.065   7.547  1.00  0.00      B    H  
ATOM   2845  O   HOH B 942       4.904  38.007   7.511  1.00  0.00      B    O  
ATOM   2846  H1  HOH B 942       5.326  37.361   6.823  1.00  0.00      B    H  
ATOM   2847  H2  HOH B 942       4.093  38.377   7.047  1.00  0.00      B    H  
ATOM   2848  O   HOH B 943      20.615  14.301  24.998  1.00  0.00      B    O  
ATOM   2849  H1  HOH B 943      21.633  14.467  24.941  1.00  0.00      B    H  
ATOM   2850  H2  HOH B 943      20.502  13.330  25.289  1.00  0.00      B    H  
ATOM   2851  O   HOH B 944      23.860  19.418  25.510  1.00  0.00      B    O  
ATOM   2852  H1  HOH B 944      23.646  19.369  24.522  1.00  0.00      B    H  
ATOM   2853  H2  HOH B 944      23.127  18.954  26.065  1.00  0.00      B    H  
ATOM   2854  O   HOH B 945      38.276   1.617  27.465  1.00  0.00      B    O  
ATOM   2855  H1  HOH B 945      38.846   2.206  28.024  1.00  0.00      B    H  
ATOM   2856  H2  HOH B 945      38.484   0.676  27.671  1.00  0.00      B    H  
ATOM   2857  O   HOH B 946      36.459  13.476  27.982  1.00  0.00      B    O  
ATOM   2858  H1  HOH B 946      37.149  12.924  27.468  1.00  0.00      B    H  
ATOM   2859  H2  HOH B 946      36.105  12.956  28.788  1.00  0.00      B    H  
ATOM   2860  O   HOH B 947       9.321  11.573  19.134  1.00  0.00      B    O  
ATOM   2861  H1  HOH B 947       8.935  11.468  18.175  1.00  0.00      B    H  
ATOM   2862  H2  HOH B 947      10.260  11.254  19.148  1.00  0.00      B    H  
ATOM   2863  O   HOH B 948      16.369  37.777  25.410  1.00  0.00      B    O  
ATOM   2864  H1  HOH B 948      16.434  38.607  24.848  1.00  0.00      B    H  
ATOM   2865  H2  HOH B 948      15.401  37.700  25.717  1.00  0.00      B    H  
ATOM   2866  O   HOH B 949      15.317   2.436   8.782  1.00  0.00      B    O  
ATOM   2867  H1  HOH B 949      16.124   2.895   9.249  1.00  0.00      B    H  
ATOM   2868  H2  HOH B 949      15.353   2.698   7.828  1.00  0.00      B    H  
ATOM   2869  O   HOH B 950       1.212  33.456  27.529  1.00  0.00      B    O  
ATOM   2870  H1  HOH B 950       1.863  34.118  27.901  1.00  0.00      B    H  
ATOM   2871  H2  HOH B 950       1.680  32.899  26.800  1.00  0.00      B    H  
ATOM   2872  O   HOH B 951      12.873  15.577  10.260  1.00  0.00      B    O  
ATOM   2873  H1  HOH B 951      12.644  14.592  10.323  1.00  0.00      B    H  
ATOM   2874  H2  HOH B 951      12.000  16.159  10.363  1.00  0.00      B    H  
ATOM   2875  O   HOH B 952      17.088  25.648  35.695  1.00  0.00      B    O  
ATOM   2876  H1  HOH B 952      17.563  26.534  35.555  1.00  0.00      B    H  
ATOM   2877  H2  HOH B 952      17.165  25.415  36.677  1.00  0.00      B    H  
ATOM   2878  O   HOH B 953       8.127  11.221   7.086  1.00  0.00      B    O  
ATOM   2879  H1  HOH B 953       8.293  10.851   6.081  1.00  0.00      B    H  
ATOM   2880  H2  HOH B 953       7.215  11.710   7.217  1.00  0.00      B    H  
ATOM   2881  O   HOH B 954      24.921  24.445  11.070  1.00  0.00      B    O  
ATOM   2882  H1  HOH B 954      23.866  24.479  10.839  1.00  0.00      B    H  
ATOM   2883  H2  HOH B 954      25.042  25.210  11.699  1.00  0.00      B    H  
ATOM   2884  O   HOH B 955      13.545   2.272  26.950  1.00  0.00      B    O  
ATOM   2885  H1  HOH B 955      13.788   1.490  27.453  1.00  0.00      B    H  
ATOM   2886  H2  HOH B 955      13.260   2.088  25.977  1.00  0.00      B    H  
ATOM   2887  O   HOH B 956      17.845  35.515  32.159  1.00  0.00      B    O  
ATOM   2888  H1  HOH B 956      18.803  35.680  32.199  1.00  0.00      B    H  
ATOM   2889  H2  HOH B 956      17.769  34.722  31.468  1.00  0.00      B    H  
ATOM   2890  O   HOH B 957      24.642  13.292  26.862  1.00  0.00      B    O  
ATOM   2891  H1  HOH B 957      24.594  13.764  27.727  1.00  0.00      B    H  
ATOM   2892  H2  HOH B 957      24.834  13.921  26.112  1.00  0.00      B    H  
ATOM   2893  O   HOH B 958      32.390   1.070  18.354  1.00  0.00      B    O  
ATOM   2894  H1  HOH B 958      33.225   0.862  18.928  1.00  0.00      B    H  
ATOM   2895  H2  HOH B 958      31.955   0.155  18.233  1.00  0.00      B    H  
ATOM   2896  O   HOH B 959      10.613  20.708  38.412  1.00  0.00      B    O  
ATOM   2897  H1  HOH B 959      10.335  19.795  38.086  1.00  0.00      B    H  
ATOM   2898  H2  HOH B 959      11.541  20.928  38.026  1.00  0.00      B    H  
ATOM   2899  O   HOH B 960      37.347  17.707   0.085  1.00  0.00      B    O  
ATOM   2900  H1  HOH B 960      37.967  17.890  -0.705  1.00  0.00      B    H  
ATOM   2901  H2  HOH B 960      37.707  18.141   0.931  1.00  0.00      B    H  
ATOM   2902  O   HOH B 961      23.010   9.373  20.018  1.00  0.00      B    O  
ATOM   2903  H1  HOH B 961      22.267   9.632  19.412  1.00  0.00      B    H  
ATOM   2904  H2  HOH B 961      23.881   9.485  19.436  1.00  0.00      B    H  
ATOM   2905  O   HOH B 962      19.040  15.310  10.224  1.00  0.00      B    O  
ATOM   2906  H1  HOH B 962      19.181  14.821   9.313  1.00  0.00      B    H  
ATOM   2907  H2  HOH B 962      19.927  15.261  10.674  1.00  0.00      B    H  
ATOM   2908  O   HOH B 963      12.865  14.014   6.273  1.00  0.00      B    O  
ATOM   2909  H1  HOH B 963      12.017  13.925   5.814  1.00  0.00      B    H  
ATOM   2910  H2  HOH B 963      13.496  14.643   5.802  1.00  0.00      B    H  
ATOM   2911  O   HOH B 964      37.413  29.556  33.425  1.00  0.00      B    O  
ATOM   2912  H1  HOH B 964      38.008  28.851  33.873  1.00  0.00      B    H  
ATOM   2913  H2  HOH B 964      37.970  30.122  32.773  1.00  0.00      B    H  
ATOM   2914  O   HOH B 965      28.427  38.184  24.527  1.00  0.00      B    O  
ATOM   2915  H1  HOH B 965      28.937  37.321  24.324  1.00  0.00      B    H  
ATOM   2916  H2  HOH B 965      28.761  38.890  23.891  1.00  0.00      B    H  
ATOM   2917  O   HOH B 966      23.751  38.602   7.830  1.00  0.00      B    O  
ATOM   2918  H1  HOH B 966      24.021  38.313   6.877  1.00  0.00      B    H  
ATOM   2919  H2  HOH B 966      24.149  39.505   8.030  1.00  0.00      B    H  
ATOM   2920  O   HOH B 967      13.726  35.213  38.947  1.00  0.00      B    O  
ATOM   2921  H1  HOH B 967      12.931  35.694  39.296  1.00  0.00      B    H  
ATOM   2922  H2  HOH B 967      14.161  35.727  38.224  1.00  0.00      B    H  
ATOM   2923  O   HOH B 968      12.684  20.757  13.478  1.00  0.00      B    O  
ATOM   2924  H1  HOH B 968      12.568  19.836  13.847  1.00  0.00      B    H  
ATOM   2925  H2  HOH B 968      13.072  20.662  12.534  1.00  0.00      B    H  
ATOM   2926  O   HOH B 969       0.247  13.218  26.684  1.00  0.00      B    O  
ATOM   2927  H1  HOH B 969       0.712  13.335  25.783  1.00  0.00      B    H  
ATOM   2928  H2  HOH B 969       0.046  14.155  27.021  1.00  0.00      B    H  
ATOM   2929  O   HOH B 970      25.208   3.540   2.032  1.00  0.00      B    O  
ATOM   2930  H1  HOH B 970      25.026   3.149   2.932  1.00  0.00      B    H  
ATOM   2931  H2  HOH B 970      25.174   2.733   1.437  1.00  0.00      B    H  
ATOM   2932  O   HOH B 971      21.960  16.793  37.092  1.00  0.00      B    O  
ATOM   2933  H1  HOH B 971      21.982  15.834  37.422  1.00  0.00      B    H  
ATOM   2934  H2  HOH B 971      22.127  16.682  36.068  1.00  0.00      B    H  
ATOM   2935  O   HOH B 972      16.617  10.442   6.678  1.00  0.00      B    O  
ATOM   2936  H1  HOH B 972      17.119  10.124   5.818  1.00  0.00      B    H  
ATOM   2937  H2  HOH B 972      16.739   9.697   7.386  1.00  0.00      B    H  
ATOM   2938  O   HOH B 973      14.799  12.655  13.538  1.00  0.00      B    O  
ATOM   2939  H1  HOH B 973      14.955  11.647  13.329  1.00  0.00      B    H  
ATOM   2940  H2  HOH B 973      15.764  13.037  13.530  1.00  0.00      B    H  
ATOM   2941  O   HOH B 974      14.000  17.038   5.437  1.00  0.00      B    O  
ATOM   2942  H1  HOH B 974      13.776  16.867   6.424  1.00  0.00      B    H  
ATOM   2943  H2  HOH B 974      14.765  17.628   5.399  1.00  0.00      B    H  
ATOM   2944  O   HOH B 975       4.497  31.903  36.193  1.00  0.00      B    O  
ATOM   2945  H1  HOH B 975       3.629  32.439  36.026  1.00  0.00      B    H  
ATOM   2946  H2  HOH B 975       5.217  32.455  35.816  1.00  0.00      B    H  
ATOM   2947  O   HOH B 976      16.769  31.154  25.196  1.00  0.00      B    O  
ATOM   2948  H1  HOH B 976      17.706  31.516  25.138  1.00  0.00      B    H  
ATOM   2949  H2  HOH B 976      16.836  30.180  25.516  1.00  0.00      B    H  
ATOM   2950  O   HOH B 977      19.158  38.936   8.515  1.00  0.00      B    O  
ATOM   2951  H1  HOH B 977      18.491  39.064   9.184  1.00  0.00      B    H  
ATOM   2952  H2  HOH B 977      19.986  38.648   9.039  1.00  0.00      B    H  
ATOM   2953  O   HOH B 978      17.458  20.464  23.052  1.00  0.00      B    O  
ATOM   2954  H1  HOH B 978      17.372  19.829  22.255  1.00  0.00      B    H  
ATOM   2955  H2  HOH B 978      17.693  19.948  23.854  1.00  0.00      B    H  
ATOM   2956  O   HOH B 979      33.473   7.453  23.773  1.00  0.00      B    O  
ATOM   2957  H1  HOH B 979      33.324   6.500  24.007  1.00  0.00      B    H  
ATOM   2958  H2  HOH B 979      34.294   7.718  24.290  1.00  0.00      B    H  
ATOM   2959  O   HOH B 980       9.029  26.126  30.067  1.00  0.00      B    O  
ATOM   2960  H1  HOH B 980       8.536  25.309  30.417  1.00  0.00      B    H  
ATOM   2961  H2  HOH B 980       9.732  25.744  29.446  1.00  0.00      B    H  
ATOM   2962  O   HOH B 981      12.055  23.272  32.147  1.00  0.00      B    O  
ATOM   2963  H1  HOH B 981      11.817  22.369  31.724  1.00  0.00      B    H  
ATOM   2964  H2  HOH B 981      12.698  23.072  32.900  1.00  0.00      B    H  
ATOM   2965  O   HOH B 982       6.081  23.875   6.137  1.00  0.00      B    O  
ATOM   2966  H1  HOH B 982       5.437  23.088   6.288  1.00  0.00      B    H  
ATOM   2967  H2  HOH B 982       6.582  24.044   6.969  1.00  0.00      B    H  
ATOM   2968  O   HOH B 983      38.259  12.676   2.393  1.00  0.00      B    O  
ATOM   2969  H1  HOH B 983      38.184  12.874   1.433  1.00  0.00      B    H  
ATOM   2970  H2  HOH B 983      38.330  13.572   2.865  1.00  0.00      B    H  
ATOM   2971  O   HOH B 984       2.540  34.701  17.270  1.00  0.00      B    O  
ATOM   2972  H1  HOH B 984       3.179  34.171  16.685  1.00  0.00      B    H  
ATOM   2973  H2  HOH B 984       2.837  34.525  18.195  1.00  0.00      B    H  
ATOM   2974  O   HOH B 985       7.253  34.432   7.062  1.00  0.00      B    O  
ATOM   2975  H1  HOH B 985       7.804  33.616   7.249  1.00  0.00      B    H  
ATOM   2976  H2  HOH B 985       7.799  35.239   7.284  1.00  0.00      B    H  
ATOM   2977  O   HOH B 986      14.273   3.447  16.201  1.00  0.00      B    O  
ATOM   2978  H1  HOH B 986      14.361   4.195  15.521  1.00  0.00      B    H  
ATOM   2979  H2  HOH B 986      14.361   2.588  15.721  1.00  0.00      B    H  
ATOM   2980  O   HOH B 987      13.754  21.586   2.741  1.00  0.00      B    O  
ATOM   2981  H1  HOH B 987      14.436  21.232   3.385  1.00  0.00      B    H  
ATOM   2982  H2  HOH B 987      14.165  21.547   1.831  1.00  0.00      B    H  
ATOM   2983  O   HOH B 988       4.547  19.013   9.966  1.00  0.00      B    O  
ATOM   2984  H1  HOH B 988       4.194  18.231  10.526  1.00  0.00      B    H  
ATOM   2985  H2  HOH B 988       4.999  18.546   9.200  1.00  0.00      B    H  
ATOM   2986  O   HOH B 989      34.062  17.468  20.100  1.00  0.00      B    O  
ATOM   2987  H1  HOH B 989      34.544  16.672  20.541  1.00  0.00      B    H  
ATOM   2988  H2  HOH B 989      34.529  18.295  20.503  1.00  0.00      B    H  
ATOM   2989  O   HOH B 990       5.120   5.212  23.941  1.00  0.00      B    O  
ATOM   2990  H1  HOH B 990       5.937   5.515  23.486  1.00  0.00      B    H  
ATOM   2991  H2  HOH B 990       5.121   4.240  23.986  1.00  0.00      B    H  
ATOM   2992  O   HOH B 991      16.943  32.822  12.945  1.00  0.00      B    O  
ATOM   2993  H1  HOH B 991      17.655  33.331  13.390  1.00  0.00      B    H  
ATOM   2994  H2  HOH B 991      17.096  31.845  13.178  1.00  0.00      B    H  
ATOM   2995  O   HOH B 992      29.098  11.179  14.899  1.00  0.00      B    O  
ATOM   2996  H1  HOH B 992      29.931  11.676  15.150  1.00  0.00      B    H  
ATOM   2997  H2  HOH B 992      29.355  10.144  14.910  1.00  0.00      B    H  
ATOM   2998  O   HOH B 993      21.529  21.532  17.581  1.00  0.00      B    O  
ATOM   2999  H1  HOH B 993      20.944  21.851  18.351  1.00  0.00      B    H  
ATOM   3000  H2  HOH B 993      21.606  20.502  17.483  1.00  0.00      B    H  
ATOM   3001  O   HOH B 994      35.292  15.568  17.843  1.00  0.00      B    O  
ATOM   3002  H1  HOH B 994      34.349  15.760  18.231  1.00  0.00      B    H  
ATOM   3003  H2  HOH B 994      35.173  14.837  17.148  1.00  0.00      B    H  
ATOM   3004  O   HOH B 995      28.883  12.874   0.836  1.00  0.00      B    O  
ATOM   3005  H1  HOH B 995      28.719  13.903   1.050  1.00  0.00      B    H  
ATOM   3006  H2  HOH B 995      28.896  12.327   1.708  1.00  0.00      B    H  
ATOM   3007  O   HOH B 996      33.829  32.610  13.542  1.00  0.00      B    O  
ATOM   3008  H1  HOH B 996      33.859  32.034  14.395  1.00  0.00      B    H  
ATOM   3009  H2  HOH B 996      32.868  32.896  13.430  1.00  0.00      B    H  
ATOM   3010  O   HOH B 997      27.660  16.756  27.435  1.00  0.00      B    O  
ATOM   3011  H1  HOH B 997      27.313  17.327  26.680  1.00  0.00      B    H  
ATOM   3012  H2  HOH B 997      28.579  16.464  27.120  1.00  0.00      B    H  
ATOM   3013  O   HOH B 998       1.633  31.389   6.000  1.00  0.00      B    O  
ATOM   3014  H1  HOH B 998       1.331  30.928   5.181  1.00  0.00      B    H  
ATOM   3015  H2  HOH B 998       0.886  31.177   6.648  1.00  0.00      B    H  
ATOM   3016  O   HOH B 999      23.345  22.849   8.574  1.00  0.00      B    O  
ATOM   3017  H1  HOH B 999      23.022  23.544   7.921  1.00  0.00      B    H  
ATOM   3018  H2  HOH B 999      22.654  22.803   9.308  1.00  0.00      B    H  
ATOM   3019  O   HOH B1000      24.861  31.982   8.719  1.00  0.00      B    O  
ATOM   3020  H1  HOH B1000      25.181  30.988   8.458  1.00  0.00      B    H  
ATOM   3021  H2  HOH B1000      23.951  32.128   8.359  1.00  0.00      B    H  
ATOM   3022  O   HOH B1001      17.060  25.042  38.194  1.00  0.00      B    O  
ATOM   3023  H1  HOH B1001      17.397  24.138  38.392  1.00  0.00      B    H  
ATOM   3024  H2  HOH B1001      16.801  25.447  39.084  1.00  0.00      B    H  
ATOM   3025  O   HOH B1002      32.330  21.264  31.981  1.00  0.00      B    O  
ATOM   3026  H1  HOH B1002      32.853  20.942  32.759  1.00  0.00      B    H  
ATOM   3027  H2  HOH B1002      32.417  22.297  31.862  1.00  0.00      B    H  
ATOM   3028  O   HOH B1003       8.619  31.277  30.810  1.00  0.00      B    O  
ATOM   3029  H1  HOH B1003       9.072  30.399  30.971  1.00  0.00      B    H  
ATOM   3030  H2  HOH B1003       9.101  31.953  31.382  1.00  0.00      B    H  
ATOM   3031  O   HOH B1004      30.649  18.443   8.549  1.00  0.00      B    O  
ATOM   3032  H1  HOH B1004      30.801  18.274   9.524  1.00  0.00      B    H  
ATOM   3033  H2  HOH B1004      29.685  18.180   8.447  1.00  0.00      B    H  
ATOM   3034  O   HOH B1005       1.148  35.307  12.114  1.00  0.00      B    O  
ATOM   3035  H1  HOH B1005       0.349  35.164  12.733  1.00  0.00      B    H  
ATOM   3036  H2  HOH B1005       1.032  36.123  11.507  1.00  0.00      B    H  
ATOM   3037  O   HOH B1006       7.294  15.215  27.339  1.00  0.00      B    O  
ATOM   3038  H1  HOH B1006       6.874  14.826  28.181  1.00  0.00      B    H  
ATOM   3039  H2  HOH B1006       8.302  15.259  27.479  1.00  0.00      B    H  
ATOM   3040  O   HOH B1007      16.288  35.422  24.214  1.00  0.00      B    O  
ATOM   3041  H1  HOH B1007      16.132  34.752  24.988  1.00  0.00      B    H  
ATOM   3042  H2  HOH B1007      16.565  36.311  24.527  1.00  0.00      B    H  
ATOM   3043  O   HOH B1008       7.352   8.844  23.064  1.00  0.00      B    O  
ATOM   3044  H1  HOH B1008       7.410   9.441  23.876  1.00  0.00      B    H  
ATOM   3045  H2  HOH B1008       7.459   9.467  22.189  1.00  0.00      B    H  
ATOM   3046  O   HOH B1009      10.165   9.751  25.358  1.00  0.00      B    O  
ATOM   3047  H1  HOH B1009       9.161   9.851  25.492  1.00  0.00      B    H  
ATOM   3048  H2  HOH B1009      10.676  10.243  26.027  1.00  0.00      B    H  
ATOM   3049  O   HOH B1010       5.534  29.929  11.737  1.00  0.00      B    O  
ATOM   3050  H1  HOH B1010       4.879  29.325  11.207  1.00  0.00      B    H  
ATOM   3051  H2  HOH B1010       5.023  30.502  12.432  1.00  0.00      B    H  
ATOM   3052  O   HOH B1011      19.830  24.412  13.606  1.00  0.00      B    O  
ATOM   3053  H1  HOH B1011      20.848  24.175  13.683  1.00  0.00      B    H  
ATOM   3054  H2  HOH B1011      19.325  23.535  13.793  1.00  0.00      B    H  
ATOM   3055  O   HOH B1012       2.513  28.200  17.196  1.00  0.00      B    O  
ATOM   3056  H1  HOH B1012       2.958  28.592  16.345  1.00  0.00      B    H  
ATOM   3057  H2  HOH B1012       3.159  27.458  17.556  1.00  0.00      B    H  
ATOM   3058  O   HOH B1013       9.988  12.662   8.647  1.00  0.00      B    O  
ATOM   3059  H1  HOH B1013       9.652  13.244   9.407  1.00  0.00      B    H  
ATOM   3060  H2  HOH B1013       9.178  12.225   8.152  1.00  0.00      B    H  
ATOM   3061  O   HOH B1014      11.938  11.181  19.682  1.00  0.00      B    O  
ATOM   3062  H1  HOH B1014      11.728  10.715  20.589  1.00  0.00      B    H  
ATOM   3063  H2  HOH B1014      12.485  10.512  19.140  1.00  0.00      B    H  
ATOM   3064  O   HOH B1015      20.961  21.192  33.530  1.00  0.00      B    O  
ATOM   3065  H1  HOH B1015      20.910  22.173  33.477  1.00  0.00      B    H  
ATOM   3066  H2  HOH B1015      21.570  20.917  34.309  1.00  0.00      B    H  
ATOM   3067  O   HOH B1016       5.809   8.630  31.753  1.00  0.00      B    O  
ATOM   3068  H1  HOH B1016       5.483   7.801  31.300  1.00  0.00      B    H  
ATOM   3069  H2  HOH B1016       5.302   8.687  32.659  1.00  0.00      B    H  
ATOM   3070  O   HOH B1017       4.111  27.988  21.974  1.00  0.00      B    O  
ATOM   3071  H1  HOH B1017       4.403  28.029  21.023  1.00  0.00      B    H  
ATOM   3072  H2  HOH B1017       4.084  26.993  22.178  1.00  0.00      B    H  
ATOM   3073  O   HOH B1018       2.909  15.284  18.513  1.00  0.00      B    O  
ATOM   3074  H1  HOH B1018       2.202  15.347  17.819  1.00  0.00      B    H  
ATOM   3075  H2  HOH B1018       2.720  14.575  19.277  1.00  0.00      B    H  
ATOM   3076  O   HOH B1019      35.302  26.354  13.004  1.00  0.00      B    O  
ATOM   3077  H1  HOH B1019      36.071  26.133  13.589  1.00  0.00      B    H  
ATOM   3078  H2  HOH B1019      35.546  25.962  12.075  1.00  0.00      B    H  
ATOM   3079  O   HOH B1020       0.962  18.629  26.656  1.00  0.00      B    O  
ATOM   3080  H1  HOH B1020       1.214  18.023  27.448  1.00  0.00      B    H  
ATOM   3081  H2  HOH B1020       1.426  18.302  25.814  1.00  0.00      B    H  
ATOM   3082  O   HOH B1021      12.113   6.563   0.290  1.00  0.00      B    O  
ATOM   3083  H1  HOH B1021      11.953   7.109   1.105  1.00  0.00      B    H  
ATOM   3084  H2  HOH B1021      11.523   5.753   0.432  1.00  0.00      B    H  
ATOM   3085  O   HOH B1022      33.753  19.172  37.341  1.00  0.00      B    O  
ATOM   3086  H1  HOH B1022      34.047  18.589  38.093  1.00  0.00      B    H  
ATOM   3087  H2  HOH B1022      32.746  19.147  37.221  1.00  0.00      B    H  
ATOM   3088  O   HOH B1023      28.148  19.118  12.797  1.00  0.00      B    O  
ATOM   3089  H1  HOH B1023      28.341  18.417  12.149  1.00  0.00      B    H  
ATOM   3090  H2  HOH B1023      28.901  18.992  13.520  1.00  0.00      B    H  
ATOM   3091  O   HOH B1024      23.600  16.172  21.494  1.00  0.00      B    O  
ATOM   3092  H1  HOH B1024      24.429  16.476  21.116  1.00  0.00      B    H  
ATOM   3093  H2  HOH B1024      23.775  15.444  22.192  1.00  0.00      B    H  
ATOM   3094  O   HOH B1025      36.462  17.328  30.732  1.00  0.00      B    O  
ATOM   3095  H1  HOH B1025      36.647  18.226  30.289  1.00  0.00      B    H  
ATOM   3096  H2  HOH B1025      35.634  17.508  31.271  1.00  0.00      B    H  
ATOM   3097  O   HOH B1026      13.686  11.736  23.373  1.00  0.00      B    O  
ATOM   3098  H1  HOH B1026      14.366  12.240  22.804  1.00  0.00      B    H  
ATOM   3099  H2  HOH B1026      13.044  11.197  22.729  1.00  0.00      B    H  
ATOM   3100  O   HOH B1027       1.391  21.141  30.376  1.00  0.00      B    O  
ATOM   3101  H1  HOH B1027       1.548  21.574  31.245  1.00  0.00      B    H  
ATOM   3102  H2  HOH B1027       0.464  21.465  30.044  1.00  0.00      B    H  
ATOM   3103  O   HOH B1028      17.850  33.096  10.285  1.00  0.00      B    O  
ATOM   3104  H1  HOH B1028      17.402  32.778  11.174  1.00  0.00      B    H  
ATOM   3105  H2  HOH B1028      17.266  32.686   9.571  1.00  0.00      B    H  
ATOM   3106  O   HOH B1029       5.309   7.636  38.278  1.00  0.00      B    O  
ATOM   3107  H1  HOH B1029       5.575   7.874  39.225  1.00  0.00      B    H  
ATOM   3108  H2  HOH B1029       6.073   7.118  37.857  1.00  0.00      B    H  
ATOM   3109  O   HOH B1030      24.787   8.887  13.556  1.00  0.00      B    O  
ATOM   3110  H1  HOH B1030      25.154   8.226  12.873  1.00  0.00      B    H  
ATOM   3111  H2  HOH B1030      25.390   9.731  13.528  1.00  0.00      B    H  
ATOM   3112  O   HOH B1031      32.759  16.215  28.018  1.00  0.00      B    O  
ATOM   3113  H1  HOH B1031      32.410  16.113  28.915  1.00  0.00      B    H  
ATOM   3114  H2  HOH B1031      33.721  15.838  28.026  1.00  0.00      B    H  
ATOM   3115  O   HOH B1032      17.172  24.265  10.649  1.00  0.00      B    O  
ATOM   3116  H1  HOH B1032      16.861  24.414   9.701  1.00  0.00      B    H  
ATOM   3117  H2  HOH B1032      17.583  23.353  10.684  1.00  0.00      B    H  
ATOM   3118  O   HOH B1033      11.627  13.660  24.783  1.00  0.00      B    O  
ATOM   3119  H1  HOH B1033      12.540  13.849  25.218  1.00  0.00      B    H  
ATOM   3120  H2  HOH B1033      11.794  12.894  24.181  1.00  0.00      B    H  
ATOM   3121  O   HOH B1034       1.213  12.450   8.891  1.00  0.00      B    O  
ATOM   3122  H1  HOH B1034       0.482  12.636   8.185  1.00  0.00      B    H  
ATOM   3123  H2  HOH B1034       1.551  13.376   9.166  1.00  0.00      B    H  
ATOM   3124  O   HOH B1035      32.969   7.508  14.806  1.00  0.00      B    O  
ATOM   3125  H1  HOH B1035      32.762   6.545  15.037  1.00  0.00      B    H  
ATOM   3126  H2  HOH B1035      33.869   7.609  14.325  1.00  0.00      B    H  
ATOM   3127  O   HOH B1036      14.828  29.600  10.568  1.00  0.00      B    O  
ATOM   3128  H1  HOH B1036      15.232  30.470  10.988  1.00  0.00      B    H  
ATOM   3129  H2  HOH B1036      14.202  29.210  11.219  1.00  0.00      B    H  
ATOM   3130  O   HOH B1037       5.361   8.698  12.038  1.00  0.00      B    O  
ATOM   3131  H1  HOH B1037       6.010   9.096  11.384  1.00  0.00      B    H  
ATOM   3132  H2  HOH B1037       4.398   8.768  11.639  1.00  0.00      B    H  
ATOM   3133  O   HOH B1038      35.587  30.189  35.373  1.00  0.00      B    O  
ATOM   3134  H1  HOH B1038      36.068  30.865  35.934  1.00  0.00      B    H  
ATOM   3135  H2  HOH B1038      36.268  29.911  34.651  1.00  0.00      B    H  
ATOM   3136  O   HOH B1039      24.724  37.634  25.821  1.00  0.00      B    O  
ATOM   3137  H1  HOH B1039      24.067  37.560  26.672  1.00  0.00      B    H  
ATOM   3138  H2  HOH B1039      25.576  37.964  26.196  1.00  0.00      B    H  
ATOM   3139  O   HOH B1040      33.785   2.794  21.822  1.00  0.00      B    O  
ATOM   3140  H1  HOH B1040      34.463   3.198  22.510  1.00  0.00      B    H  
ATOM   3141  H2  HOH B1040      33.426   3.615  21.332  1.00  0.00      B    H  
ATOM   3142  O   HOH B1041      32.773  34.770  38.299  1.00  0.00      B    O  
ATOM   3143  H1  HOH B1041      33.082  35.716  38.160  1.00  0.00      B    H  
ATOM   3144  H2  HOH B1041      32.393  34.715  39.235  1.00  0.00      B    H  
ATOM   3145  O   HOH B1042      13.427  31.143  26.989  1.00  0.00      B    O  
ATOM   3146  H1  HOH B1042      13.497  30.197  26.627  1.00  0.00      B    H  
ATOM   3147  H2  HOH B1042      14.288  31.238  27.532  1.00  0.00      B    H  
ATOM   3148  O   HOH B1043       2.117  38.337   3.266  1.00  0.00      B    O  
ATOM   3149  H1  HOH B1043       2.887  38.749   2.686  1.00  0.00      B    H  
ATOM   3150  H2  HOH B1043       2.320  37.373   3.478  1.00  0.00      B    H  
ATOM   3151  O   HOH B1044      28.172  15.350   1.576  1.00  0.00      B    O  
ATOM   3152  H1  HOH B1044      28.329  16.195   2.098  1.00  0.00      B    H  
ATOM   3153  H2  HOH B1044      27.521  15.518   0.788  1.00  0.00      B    H  
ATOM   3154  O   HOH B1045      31.804  34.001   1.446  1.00  0.00      B    O  
ATOM   3155  H1  HOH B1045      31.025  33.380   1.353  1.00  0.00      B    H  
ATOM   3156  H2  HOH B1045      31.950  34.087   2.464  1.00  0.00      B    H  
ATOM   3157  O   HOH B1046      19.262  29.223  27.798  1.00  0.00      B    O  
ATOM   3158  H1  HOH B1046      19.555  28.581  27.084  1.00  0.00      B    H  
ATOM   3159  H2  HOH B1046      19.585  30.131  27.613  1.00  0.00      B    H  
ATOM   3160  O   HOH B1047       5.509  29.385  35.689  1.00  0.00      B    O  
ATOM   3161  H1  HOH B1047       4.813  28.847  35.060  1.00  0.00      B    H  
ATOM   3162  H2  HOH B1047       5.142  30.251  35.965  1.00  0.00      B    H  
ATOM   3163  O   HOH B1048      12.689   9.861  35.071  1.00  0.00      B    O  
ATOM   3164  H1  HOH B1048      13.432  10.446  35.411  1.00  0.00      B    H  
ATOM   3165  H2  HOH B1048      12.713   9.158  35.833  1.00  0.00      B    H  
ATOM   3166  O   HOH B1049       3.437  26.777   2.963  1.00  0.00      B    O  
ATOM   3167  H1  HOH B1049       3.320  25.846   2.533  1.00  0.00      B    H  
ATOM   3168  H2  HOH B1049       3.017  27.462   2.338  1.00  0.00      B    H  
ATOM   3169  O   HOH B1050       7.993  15.311  16.714  1.00  0.00      B    O  
ATOM   3170  H1  HOH B1050       7.748  15.252  15.707  1.00  0.00      B    H  
ATOM   3171  H2  HOH B1050       8.972  15.645  16.771  1.00  0.00      B    H  
ATOM   3172  O   HOH B1051      18.176  23.749  33.429  1.00  0.00      B    O  
ATOM   3173  H1  HOH B1051      17.549  22.963  33.557  1.00  0.00      B    H  
ATOM   3174  H2  HOH B1051      17.938  24.392  34.139  1.00  0.00      B    H  
ATOM   3175  O   HOH B1052      10.177   8.377  20.780  1.00  0.00      B    O  
ATOM   3176  H1  HOH B1052      10.646   7.606  21.217  1.00  0.00      B    H  
ATOM   3177  H2  HOH B1052       9.217   8.174  20.602  1.00  0.00      B    H  
ATOM   3178  O   HOH B1053       9.829  16.926  34.214  1.00  0.00      B    O  
ATOM   3179  H1  HOH B1053      10.375  16.185  34.740  1.00  0.00      B    H  
ATOM   3180  H2  HOH B1053       8.838  16.745  34.387  1.00  0.00      B    H  
ATOM   3181  O   HOH B1054      38.721   7.188  25.278  1.00  0.00      B    O  
ATOM   3182  H1  HOH B1054      38.089   7.886  25.075  1.00  0.00      B    H  
ATOM   3183  H2  HOH B1054      38.430   6.713  26.153  1.00  0.00      B    H  
ATOM   3184  O   HOH B1055       9.051   6.859   6.707  1.00  0.00      B    O  
ATOM   3185  H1  HOH B1055       9.518   6.113   6.271  1.00  0.00      B    H  
ATOM   3186  H2  HOH B1055       9.533   7.068   7.521  1.00  0.00      B    H  
ATOM   3187  O   HOH B1056       0.572  10.699  10.625  1.00  0.00      B    O  
ATOM   3188  H1  HOH B1056      -0.332  10.329  10.302  1.00  0.00      B    H  
ATOM   3189  H2  HOH B1056       0.977  11.264   9.873  1.00  0.00      B    H  
ATOM   3190  O   HOH B1057      16.926  19.367   8.965  1.00  0.00      B    O  
ATOM   3191  H1  HOH B1057      17.308  19.604   8.007  1.00  0.00      B    H  
ATOM   3192  H2  HOH B1057      17.553  18.656   9.391  1.00  0.00      B    H  
ATOM   3193  O   HOH B1058       7.174   4.979  21.062  1.00  0.00      B    O  
ATOM   3194  H1  HOH B1058       7.945   5.217  21.644  1.00  0.00      B    H  
ATOM   3195  H2  HOH B1058       7.409   4.105  20.628  1.00  0.00      B    H  
ATOM   3196  O   HOH B1059      15.423  13.247  21.647  1.00  0.00      B    O  
ATOM   3197  H1  HOH B1059      16.240  12.751  21.383  1.00  0.00      B    H  
ATOM   3198  H2  HOH B1059      14.700  13.070  20.982  1.00  0.00      B    H  
ATOM   3199  O   HOH B1060      16.988   8.977   9.171  1.00  0.00      B    O  
ATOM   3200  H1  HOH B1060      17.503   8.204   9.692  1.00  0.00      B    H  
ATOM   3201  H2  HOH B1060      17.285   9.840   9.630  1.00  0.00      B    H  
ATOM   3202  O   HOH B1061      36.691   4.729   5.833  1.00  0.00      B    O  
ATOM   3203  H1  HOH B1061      37.056   4.463   6.703  1.00  0.00      B    H  
ATOM   3204  H2  HOH B1061      37.483   4.745   5.224  1.00  0.00      B    H  
ATOM   3205  O   HOH B1062      -0.072   4.898  17.303  1.00  0.00      B    O  
ATOM   3206  H1  HOH B1062       0.774   4.691  17.758  1.00  0.00      B    H  
ATOM   3207  H2  HOH B1062       0.090   4.857  16.304  1.00  0.00      B    H  
ATOM   3208  O   HOH B1063       7.387   9.748  25.706  1.00  0.00      B    O  
ATOM   3209  H1  HOH B1063       6.664  10.471  25.652  1.00  0.00      B    H  
ATOM   3210  H2  HOH B1063       7.206   9.144  26.467  1.00  0.00      B    H  
ATOM   3211  O   HOH B1064       9.356  22.580   4.627  1.00  0.00      B    O  
ATOM   3212  H1  HOH B1064      10.095  22.477   3.945  1.00  0.00      B    H  
ATOM   3213  H2  HOH B1064       8.772  23.355   4.430  1.00  0.00      B    H  
ATOM   3214  O   HOH B1065      20.238  21.610  26.009  1.00  0.00      B    O  
ATOM   3215  H1  HOH B1065      21.057  22.106  26.306  1.00  0.00      B    H  
ATOM   3216  H2  HOH B1065      20.078  20.862  26.723  1.00  0.00      B    H  
ATOM   3217  O   HOH B1066      32.594  13.040  36.056  1.00  0.00      B    O  
ATOM   3218  H1  HOH B1066      32.984  12.321  35.418  1.00  0.00      B    H  
ATOM   3219  H2  HOH B1066      31.629  12.756  36.292  1.00  0.00      B    H  
ATOM   3220  O   HOH B1067       3.238  11.610   7.434  1.00  0.00      B    O  
ATOM   3221  H1  HOH B1067       2.912  10.827   6.906  1.00  0.00      B    H  
ATOM   3222  H2  HOH B1067       2.437  11.930   7.951  1.00  0.00      B    H  
ATOM   3223  O   HOH B1068      28.070   2.552  25.285  1.00  0.00      B    O  
ATOM   3224  H1  HOH B1068      28.882   3.026  25.005  1.00  0.00      B    H  
ATOM   3225  H2  HOH B1068      28.234   1.997  26.078  1.00  0.00      B    H  
ATOM   3226  O   HOH B1069      17.962  36.008   2.066  1.00  0.00      B    O  
ATOM   3227  H1  HOH B1069      18.463  35.507   2.808  1.00  0.00      B    H  
ATOM   3228  H2  HOH B1069      17.058  35.576   1.947  1.00  0.00      B    H  
ATOM   3229  O   HOH B1070      14.663  37.932  14.075  1.00  0.00      B    O  
ATOM   3230  H1  HOH B1070      15.193  37.063  14.306  1.00  0.00      B    H  
ATOM   3231  H2  HOH B1070      14.936  38.097  13.086  1.00  0.00      B    H  
ATOM   3232  O   HOH B1071      26.631   2.442   5.123  1.00  0.00      B    O  
ATOM   3233  H1  HOH B1071      25.630   2.490   5.416  1.00  0.00      B    H  
ATOM   3234  H2  HOH B1071      26.753   1.791   4.355  1.00  0.00      B    H  
ATOM   3235  O   HOH B1072       6.463  19.128  13.320  1.00  0.00      B    O  
ATOM   3236  H1  HOH B1072       6.569  18.116  13.453  1.00  0.00      B    H  
ATOM   3237  H2  HOH B1072       7.051  19.376  12.508  1.00  0.00      B    H  
ATOM   3238  O   HOH B1073       4.981  32.382  13.264  1.00  0.00      B    O  
ATOM   3239  H1  HOH B1073       3.995  32.450  13.135  1.00  0.00      B    H  
ATOM   3240  H2  HOH B1073       5.426  32.894  12.504  1.00  0.00      B    H  
ATOM   3241  O   HOH B1074      11.477  23.002   2.734  1.00  0.00      B    O  
ATOM   3242  H1  HOH B1074      11.868  23.943   2.552  1.00  0.00      B    H  
ATOM   3243  H2  HOH B1074      12.261  22.349   2.802  1.00  0.00      B    H  
ATOM   3244  O   HOH B1075       2.755  25.330   5.909  1.00  0.00      B    O  
ATOM   3245  H1  HOH B1075       2.788  24.281   5.878  1.00  0.00      B    H  
ATOM   3246  H2  HOH B1075       3.605  25.653   5.571  1.00  0.00      B    H  
ATOM   3247  O   HOH B1076      18.235  32.022   6.361  1.00  0.00      B    O  
ATOM   3248  H1  HOH B1076      18.119  33.047   6.277  1.00  0.00      B    H  
ATOM   3249  H2  HOH B1076      17.629  31.721   7.165  1.00  0.00      B    H  
ATOM   3250  O   HOH B1077      19.484  16.978  29.550  1.00  0.00      B    O  
ATOM   3251  H1  HOH B1077      19.422  16.068  28.999  1.00  0.00      B    H  
ATOM   3252  H2  HOH B1077      20.510  17.140  29.705  1.00  0.00      B    H  
ATOM   3253  O   HOH B1078      27.153  11.234  16.617  1.00  0.00      B    O  
ATOM   3254  H1  HOH B1078      27.905  11.416  15.969  1.00  0.00      B    H  
ATOM   3255  H2  HOH B1078      27.591  10.658  17.391  1.00  0.00      B    H  
ATOM   3256  O   HOH B1079      36.194   9.349  37.947  1.00  0.00      B    O  
ATOM   3257  H1  HOH B1079      36.220   9.156  38.982  1.00  0.00      B    H  
ATOM   3258  H2  HOH B1079      36.962   8.928  37.503  1.00  0.00      B    H  
ATOM   3259  O   HOH B1080       9.971  26.224   6.065  1.00  0.00      B    O  
ATOM   3260  H1  HOH B1080       9.989  26.380   7.055  1.00  0.00      B    H  
ATOM   3261  H2  HOH B1080      10.408  27.035   5.645  1.00  0.00      B    H  
ATOM   3262  O   HOH B1081       7.754  28.473  36.876  1.00  0.00      B    O  
ATOM   3263  H1  HOH B1081       6.836  28.823  36.580  1.00  0.00      B    H  
ATOM   3264  H2  HOH B1081       7.991  29.021  37.686  1.00  0.00      B    H  
ATOM   3265  O   HOH B1082      20.409  28.170  13.888  1.00  0.00      B    O  
ATOM   3266  H1  HOH B1082      20.724  28.797  13.189  1.00  0.00      B    H  
ATOM   3267  H2  HOH B1082      21.265  27.965  14.335  1.00  0.00      B    H  
ATOM   3268  O   HOH B1083      37.334  30.661   4.450  1.00  0.00      B    O  
ATOM   3269  H1  HOH B1083      37.070  29.788   4.871  1.00  0.00      B    H  
ATOM   3270  H2  HOH B1083      38.117  30.476   3.842  1.00  0.00      B    H  
ATOM   3271  O   HOH B1084      26.539  28.306  33.233  1.00  0.00      B    O  
ATOM   3272  H1  HOH B1084      25.575  28.007  33.079  1.00  0.00      B    H  
ATOM   3273  H2  HOH B1084      26.677  29.066  32.557  1.00  0.00      B    H  
ATOM   3274  O   HOH B1085      17.629  29.885  29.883  1.00  0.00      B    O  
ATOM   3275  H1  HOH B1085      18.277  29.632  29.118  1.00  0.00      B    H  
ATOM   3276  H2  HOH B1085      17.716  29.095  30.552  1.00  0.00      B    H  
ATOM   3277  O   HOH B1086      19.224  28.912   0.865  1.00  0.00      B    O  
ATOM   3278  H1  HOH B1086      19.524  28.123   0.274  1.00  0.00      B    H  
ATOM   3279  H2  HOH B1086      18.294  28.700   1.155  1.00  0.00      B    H  
ATOM   3280  O   HOH B1087       9.577  11.723   2.580  1.00  0.00      B    O  
ATOM   3281  H1  HOH B1087       9.366  12.660   2.958  1.00  0.00      B    H  
ATOM   3282  H2  HOH B1087      10.553  11.562   2.406  1.00  0.00      B    H  
ATOM   3283  O   HOH B1088      23.068  27.445   1.482  1.00  0.00      B    O  
ATOM   3284  H1  HOH B1088      23.058  28.255   2.106  1.00  0.00      B    H  
ATOM   3285  H2  HOH B1088      23.026  27.881   0.560  1.00  0.00      B    H  
ATOM   3286  O   HOH B1089      29.505  35.980   4.053  1.00  0.00      B    O  
ATOM   3287  H1  HOH B1089      29.060  35.749   4.888  1.00  0.00      B    H  
ATOM   3288  H2  HOH B1089      30.307  35.344   3.921  1.00  0.00      B    H  
ATOM   3289  O   HOH B1090       0.362  29.670  15.532  1.00  0.00      B    O  
ATOM   3290  H1  HOH B1090       0.902  29.148  16.209  1.00  0.00      B    H  
ATOM   3291  H2  HOH B1090       1.034  30.226  15.033  1.00  0.00      B    H  
ATOM   3292  O   HOH B1091      34.829   8.655  12.112  1.00  0.00      B    O  
ATOM   3293  H1  HOH B1091      35.649   8.536  12.709  1.00  0.00      B    H  
ATOM   3294  H2  HOH B1091      34.756   7.835  11.521  1.00  0.00      B    H  
ATOM   3295  O   HOH B1092      19.226  26.262  18.963  1.00  0.00      B    O  
ATOM   3296  H1  HOH B1092      19.987  25.626  19.221  1.00  0.00      B    H  
ATOM   3297  H2  HOH B1092      19.192  26.391  18.001  1.00  0.00      B    H  
ATOM   3298  O   HOH B1093      14.427  35.250  32.486  1.00  0.00      B    O  
ATOM   3299  H1  HOH B1093      14.821  35.540  31.571  1.00  0.00      B    H  
ATOM   3300  H2  HOH B1093      15.138  35.505  33.222  1.00  0.00      B    H  
ATOM   3301  O   HOH B1094      14.096  27.294  21.156  1.00  0.00      B    O  
ATOM   3302  H1  HOH B1094      14.740  27.553  20.440  1.00  0.00      B    H  
ATOM   3303  H2  HOH B1094      13.453  26.626  20.751  1.00  0.00      B    H  
ATOM   3304  O   HOH B1095      23.124  31.324  17.145  1.00  0.00      B    O  
ATOM   3305  H1  HOH B1095      22.921  31.456  18.134  1.00  0.00      B    H  
ATOM   3306  H2  HOH B1095      23.001  32.194  16.693  1.00  0.00      B    H  
ATOM   3307  O   HOH B1096      19.653  26.596  38.185  1.00  0.00      B    O  
ATOM   3308  H1  HOH B1096      19.147  25.695  38.210  1.00  0.00      B    H  
ATOM   3309  H2  HOH B1096      19.829  26.758  37.198  1.00  0.00      B    H  
ATOM   3310  O   HOH B1097      10.816  29.461   0.402  1.00  0.00      B    O  
ATOM   3311  H1  HOH B1097      11.500  29.998  -0.042  1.00  0.00      B    H  
ATOM   3312  H2  HOH B1097      10.906  29.707   1.396  1.00  0.00      B    H  
ATOM   3313  O   HOH B1098      17.071  28.544  26.310  1.00  0.00      B    O  
ATOM   3314  H1  HOH B1098      17.567  28.649  27.176  1.00  0.00      B    H  
ATOM   3315  H2  HOH B1098      17.211  27.572  25.997  1.00  0.00      B    H  
ATOM   3316  O   HOH B1099       8.980  13.095  25.275  1.00  0.00      B    O  
ATOM   3317  H1  HOH B1099       9.974  13.398  25.292  1.00  0.00      B    H  
ATOM   3318  H2  HOH B1099       8.679  12.916  26.164  1.00  0.00      B    H  
ATOM   3319  O   HOH B1100      22.546   6.136  17.527  1.00  0.00      B    O  
ATOM   3320  H1  HOH B1100      22.840   5.218  17.870  1.00  0.00      B    H  
ATOM   3321  H2  HOH B1100      23.273   6.360  16.905  1.00  0.00      B    H  
ATOM   3322  O   HOH B1101      19.507  20.193   3.056  1.00  0.00      B    O  
ATOM   3323  H1  HOH B1101      20.176  20.119   2.280  1.00  0.00      B    H  
ATOM   3324  H2  HOH B1101      18.874  20.948   2.934  1.00  0.00      B    H  
ATOM   3325  O   HOH B1102      36.519  23.003  34.717  1.00  0.00      B    O  
ATOM   3326  H1  HOH B1102      36.509  22.984  35.710  1.00  0.00      B    H  
ATOM   3327  H2  HOH B1102      36.049  23.856  34.450  1.00  0.00      B    H  
ATOM   3328  O   HOH B1103      20.446  36.631  32.573  1.00  0.00      B    O  
ATOM   3329  H1  HOH B1103      20.854  36.024  33.295  1.00  0.00      B    H  
ATOM   3330  H2  HOH B1103      19.971  37.361  33.130  1.00  0.00      B    H  
ATOM   3331  O   HOH B1104      17.990  35.515  11.544  1.00  0.00      B    O  
ATOM   3332  H1  HOH B1104      17.721  36.275  10.939  1.00  0.00      B    H  
ATOM   3333  H2  HOH B1104      17.828  34.619  11.019  1.00  0.00      B    H  
ATOM   3334  O   HOH B1105      26.938   9.853   4.210  1.00  0.00      B    O  
ATOM   3335  H1  HOH B1105      27.733   9.349   3.894  1.00  0.00      B    H  
ATOM   3336  H2  HOH B1105      26.947   9.959   5.273  1.00  0.00      B    H  
ATOM   3337  O   HOH B1106      20.440  18.064  32.719  1.00  0.00      B    O  
ATOM   3338  H1  HOH B1106      20.984  18.691  33.368  1.00  0.00      B    H  
ATOM   3339  H2  HOH B1106      21.052  17.610  32.029  1.00  0.00      B    H  
ATOM   3340  O   HOH B1107      32.599  17.162  10.746  1.00  0.00      B    O  
ATOM   3341  H1  HOH B1107      32.744  16.785   9.798  1.00  0.00      B    H  
ATOM   3342  H2  HOH B1107      33.219  16.659  11.368  1.00  0.00      B    H  
ATOM   3343  O   HOH B1108      26.806  34.005   2.978  1.00  0.00      B    O  
ATOM   3344  H1  HOH B1108      27.130  34.050   3.931  1.00  0.00      B    H  
ATOM   3345  H2  HOH B1108      26.469  33.066   2.775  1.00  0.00      B    H  
ATOM   3346  O   HOH B1109       8.551   8.384  32.587  1.00  0.00      B    O  
ATOM   3347  H1  HOH B1109       7.661   8.817  32.189  1.00  0.00      B    H  
ATOM   3348  H2  HOH B1109       8.721   8.763  33.485  1.00  0.00      B    H  
ATOM   3349  O   HOH B1110       2.450   8.119  18.834  1.00  0.00      B    O  
ATOM   3350  H1  HOH B1110       2.402   7.631  19.710  1.00  0.00      B    H  
ATOM   3351  H2  HOH B1110       1.646   8.770  18.789  1.00  0.00      B    H  
ATOM   3352  O   HOH B1111      34.943  29.362   0.309  1.00  0.00      B    O  
ATOM   3353  H1  HOH B1111      35.889  29.262   0.778  1.00  0.00      B    H  
ATOM   3354  H2  HOH B1111      34.273  29.532   1.109  1.00  0.00      B    H  
ATOM   3355  O   HOH B1112      18.190  38.461  22.623  1.00  0.00      B    O  
ATOM   3356  H1  HOH B1112      18.252  38.182  21.630  1.00  0.00      B    H  
ATOM   3357  H2  HOH B1112      19.049  38.887  22.900  1.00  0.00      B    H  
ATOM   3358  O   HOH B1113       1.896  16.568   8.168  1.00  0.00      B    O  
ATOM   3359  H1  HOH B1113       1.640  15.972   8.962  1.00  0.00      B    H  
ATOM   3360  H2  HOH B1113       1.620  17.490   8.365  1.00  0.00      B    H  
ATOM   3361  O   HOH B1114      33.503   9.169   7.688  1.00  0.00      B    O  
ATOM   3362  H1  HOH B1114      32.905   8.339   7.711  1.00  0.00      B    H  
ATOM   3363  H2  HOH B1114      33.108   9.869   8.291  1.00  0.00      B    H  
ATOM   3364  O   HOH B1115      16.439  35.963  34.386  1.00  0.00      B    O  
ATOM   3365  H1  HOH B1115      16.853  35.285  35.020  1.00  0.00      B    H  
ATOM   3366  H2  HOH B1115      17.129  36.015  33.649  1.00  0.00      B    H  
ATOM   3367  O   HOH B1116       9.890  17.447  13.545  1.00  0.00      B    O  
ATOM   3368  H1  HOH B1116       9.460  16.569  13.849  1.00  0.00      B    H  
ATOM   3369  H2  HOH B1116       9.871  17.397  12.528  1.00  0.00      B    H  
ATOM   3370  O   HOH B1117      -0.163  38.258  28.276  1.00  0.00      B    O  
ATOM   3371  H1  HOH B1117      -0.147  38.194  29.286  1.00  0.00      B    H  
ATOM   3372  H2  HOH B1117       0.747  38.038  27.929  1.00  0.00      B    H  
ATOM   3373  O   HOH B1118      28.402  28.196   1.777  1.00  0.00      B    O  
ATOM   3374  H1  HOH B1118      29.081  27.657   1.276  1.00  0.00      B    H  
ATOM   3375  H2  HOH B1118      27.479  27.739   1.774  1.00  0.00      B    H  
ATOM   3376  O   HOH B1119      22.747  23.857   3.624  1.00  0.00      B    O  
ATOM   3377  H1  HOH B1119      21.878  24.127   3.980  1.00  0.00      B    H  
ATOM   3378  H2  HOH B1119      23.112  23.012   4.055  1.00  0.00      B    H  
ATOM   3379  O   HOH B1120      37.710  16.564  15.334  1.00  0.00      B    O  
ATOM   3380  H1  HOH B1120      38.655  16.558  15.128  1.00  0.00      B    H  
ATOM   3381  H2  HOH B1120      37.501  16.013  16.154  1.00  0.00      B    H  
ATOM   3382  O   HOH B1121      34.664  22.294  28.067  1.00  0.00      B    O  
ATOM   3383  H1  HOH B1121      35.041  22.160  29.039  1.00  0.00      B    H  
ATOM   3384  H2  HOH B1121      34.414  21.319  27.768  1.00  0.00      B    H  
ATOM   3385  O   HOH B1122      11.989  33.563  30.431  1.00  0.00      B    O  
ATOM   3386  H1  HOH B1122      11.520  33.233  29.636  1.00  0.00      B    H  
ATOM   3387  H2  HOH B1122      11.669  34.493  30.668  1.00  0.00      B    H  
ATOM   3388  O   HOH B1123      34.615   0.450  24.691  1.00  0.00      B    O  
ATOM   3389  H1  HOH B1123      35.145   1.022  25.332  1.00  0.00      B    H  
ATOM   3390  H2  HOH B1123      35.267  -0.181  24.208  1.00  0.00      B    H  
ATOM   3391  O   HOH B1124      38.385  13.984  16.802  1.00  0.00      B    O  
ATOM   3392  H1  HOH B1124      38.119  13.546  15.935  1.00  0.00      B    H  
ATOM   3393  H2  HOH B1124      37.938  13.528  17.575  1.00  0.00      B    H  
ATOM   3394  O   HOH B1125      29.570  35.326  11.597  1.00  0.00      B    O  
ATOM   3395  H1  HOH B1125      30.346  35.120  10.990  1.00  0.00      B    H  
ATOM   3396  H2  HOH B1125      29.485  36.318  11.759  1.00  0.00      B    H  
ATOM   3397  O   HOH B1126      17.086   0.865  19.524  1.00  0.00      B    O  
ATOM   3398  H1  HOH B1126      17.446   0.006  19.878  1.00  0.00      B    H  
ATOM   3399  H2  HOH B1126      17.145   0.855  18.475  1.00  0.00      B    H  
ATOM   3400  O   HOH B1127       0.441  28.321  39.082  1.00  0.00      B    O  
ATOM   3401  H1  HOH B1127       0.047  27.620  38.471  1.00  0.00      B    H  
ATOM   3402  H2  HOH B1127       1.399  28.035  39.098  1.00  0.00      B    H  
ATOM   3403  O   HOH B1128      18.002  26.248  21.571  1.00  0.00      B    O  
ATOM   3404  H1  HOH B1128      18.310  26.493  20.620  1.00  0.00      B    H  
ATOM   3405  H2  HOH B1128      18.242  25.301  21.708  1.00  0.00      B    H  
ATOM   3406  O   HOH B1129      35.298  12.239  24.115  1.00  0.00      B    O  
ATOM   3407  H1  HOH B1129      36.199  12.592  24.040  1.00  0.00      B    H  
ATOM   3408  H2  HOH B1129      35.079  11.877  23.189  1.00  0.00      B    H  
ATOM   3409  O   HOH B1130      13.734  23.079  34.631  1.00  0.00      B    O  
ATOM   3410  H1  HOH B1130      14.320  23.009  33.795  1.00  0.00      B    H  
ATOM   3411  H2  HOH B1130      13.994  23.965  35.061  1.00  0.00      B    H  
ATOM   3412  O   HOH B1131      36.128  28.796   5.948  1.00  0.00      B    O  
ATOM   3413  H1  HOH B1131      36.200  27.872   6.319  1.00  0.00      B    H  
ATOM   3414  H2  HOH B1131      35.396  29.203   6.452  1.00  0.00      B    H  
ATOM   3415  O   HOH B1132      35.423  33.062  27.738  1.00  0.00      B    O  
ATOM   3416  H1  HOH B1132      36.442  32.972  27.775  1.00  0.00      B    H  
ATOM   3417  H2  HOH B1132      34.961  32.494  28.497  1.00  0.00      B    H  
ATOM   3418  O   HOH B1133      21.018  21.722   5.597  1.00  0.00      B    O  
ATOM   3419  H1  HOH B1133      20.468  21.937   4.809  1.00  0.00      B    H  
ATOM   3420  H2  HOH B1133      21.987  21.467   5.285  1.00  0.00      B    H  
ATOM   3421  O   HOH B1134       0.453  18.879  16.867  1.00  0.00      B    O  
ATOM   3422  H1  HOH B1134       1.398  18.571  17.131  1.00  0.00      B    H  
ATOM   3423  H2  HOH B1134      -0.080  18.050  17.006  1.00  0.00      B    H  
ATOM   3424  O   HOH B1135      38.647  20.801  28.027  1.00  0.00      B    O  
ATOM   3425  H1  HOH B1135      38.849  21.580  27.421  1.00  0.00      B    H  
ATOM   3426  H2  HOH B1135      39.095  20.011  27.642  1.00  0.00      B    H  
ATOM   3427  O   HOH B1136      29.242  13.448  12.810  1.00  0.00      B    O  
ATOM   3428  H1  HOH B1136      29.100  14.457  13.011  1.00  0.00      B    H  
ATOM   3429  H2  HOH B1136      28.819  12.903  13.591  1.00  0.00      B    H  
ATOM   3430  O   HOH B1137      15.038  21.611  29.331  1.00  0.00      B    O  
ATOM   3431  H1  HOH B1137      15.000  22.473  28.728  1.00  0.00      B    H  
ATOM   3432  H2  HOH B1137      15.514  20.880  28.786  1.00  0.00      B    H  
ATOM   3433  O   HOH B1138      28.436  19.871  24.973  1.00  0.00      B    O  
ATOM   3434  H1  HOH B1138      29.207  19.671  24.355  1.00  0.00      B    H  
ATOM   3435  H2  HOH B1138      28.443  20.854  25.156  1.00  0.00      B    H  
ATOM   3436  O   HOH B1139       5.336   8.250   8.499  1.00  0.00      B    O  
ATOM   3437  H1  HOH B1139       5.563   8.247   7.549  1.00  0.00      B    H  
ATOM   3438  H2  HOH B1139       4.426   7.759   8.646  1.00  0.00      B    H  
ATOM   3439  O   HOH B1140      27.759   5.442  19.295  1.00  0.00      B    O  
ATOM   3440  H1  HOH B1140      28.373   5.600  20.052  1.00  0.00      B    H  
ATOM   3441  H2  HOH B1140      28.293   5.578  18.432  1.00  0.00      B    H  
ATOM   3442  O   HOH B1141      14.944  32.178  36.978  1.00  0.00      B    O  
ATOM   3443  H1  HOH B1141      15.931  31.888  37.042  1.00  0.00      B    H  
ATOM   3444  H2  HOH B1141      14.471  31.587  36.271  1.00  0.00      B    H  
ATOM   3445  O   HOH B1142      29.014  14.254  30.447  1.00  0.00      B    O  
ATOM   3446  H1  HOH B1142      28.916  13.704  29.578  1.00  0.00      B    H  
ATOM   3447  H2  HOH B1142      29.782  14.943  30.328  1.00  0.00      B    H  
ATOM   3448  O   HOH B1143      20.259   0.857  25.515  1.00  0.00      B    O  
ATOM   3449  H1  HOH B1143      20.276   0.054  26.115  1.00  0.00      B    H  
ATOM   3450  H2  HOH B1143      19.257   1.033  25.255  1.00  0.00      B    H  
ATOM   3451  O   HOH B1144      28.554  20.234  21.438  1.00  0.00      B    O  
ATOM   3452  H1  HOH B1144      27.525  20.208  21.497  1.00  0.00      B    H  
ATOM   3453  H2  HOH B1144      28.708  19.695  20.580  1.00  0.00      B    H  
ATOM   3454  O   HOH B1145      38.786  31.293  31.774  1.00  0.00      B    O  
ATOM   3455  H1  HOH B1145      38.511  30.977  30.841  1.00  0.00      B    H  
ATOM   3456  H2  HOH B1145      38.438  32.252  31.802  1.00  0.00      B    H  
ATOM   3457  O   HOH B1146      20.562  37.826  15.498  1.00  0.00      B    O  
ATOM   3458  H1  HOH B1146      20.277  37.675  16.494  1.00  0.00      B    H  
ATOM   3459  H2  HOH B1146      21.408  37.350  15.334  1.00  0.00      B    H  
ATOM   3460  O   HOH B1147      31.614  36.404   6.203  1.00  0.00      B    O  
ATOM   3461  H1  HOH B1147      32.080  37.280   6.223  1.00  0.00      B    H  
ATOM   3462  H2  HOH B1147      31.011  36.380   6.982  1.00  0.00      B    H  
ATOM   3463  O   HOH B1148      26.402  11.524  27.432  1.00  0.00      B    O  
ATOM   3464  H1  HOH B1148      25.621  12.139  27.263  1.00  0.00      B    H  
ATOM   3465  H2  HOH B1148      25.977  10.607  27.636  1.00  0.00      B    H  
ATOM   3466  O   HOH B1149      21.061  30.737  38.017  1.00  0.00      B    O  
ATOM   3467  H1  HOH B1149      20.475  30.507  37.249  1.00  0.00      B    H  
ATOM   3468  H2  HOH B1149      20.738  30.336  38.870  1.00  0.00      B    H  
ATOM   3469  O   HOH B1150      24.728   2.497  12.287  1.00  0.00      B    O  
ATOM   3470  H1  HOH B1150      25.603   2.081  12.025  1.00  0.00      B    H  
ATOM   3471  H2  HOH B1150      24.356   1.912  13.042  1.00  0.00      B    H  
ATOM   3472  O   HOH B1151       5.217  21.179   6.767  1.00  0.00      B    O  
ATOM   3473  H1  HOH B1151       5.188  20.388   6.149  1.00  0.00      B    H  
ATOM   3474  H2  HOH B1151       4.384  21.211   7.271  1.00  0.00      B    H  
ATOM   3475  O   HOH B1152      32.860  34.442  35.595  1.00  0.00      B    O  
ATOM   3476  H1  HOH B1152      32.740  33.463  35.282  1.00  0.00      B    H  
ATOM   3477  H2  HOH B1152      32.860  34.485  36.603  1.00  0.00      B    H  
ATOM   3478  O   HOH B1153      21.833  14.237  38.339  1.00  0.00      B    O  
ATOM   3479  H1  HOH B1153      21.230  14.285  39.153  1.00  0.00      B    H  
ATOM   3480  H2  HOH B1153      22.708  13.794  38.614  1.00  0.00      B    H  
ATOM   3481  O   HOH B1154      34.636  30.685   9.222  1.00  0.00      B    O  
ATOM   3482  H1  HOH B1154      34.233  30.584   8.265  1.00  0.00      B    H  
ATOM   3483  H2  HOH B1154      33.925  31.161   9.822  1.00  0.00      B    H  
ATOM   3484  O   HOH B1155      31.437  20.521  14.972  1.00  0.00      B    O  
ATOM   3485  H1  HOH B1155      32.216  21.212  14.962  1.00  0.00      B    H  
ATOM   3486  H2  HOH B1155      30.678  20.935  15.516  1.00  0.00      B    H  
ATOM   3487  O   HOH B1157      13.408   4.610  24.117  1.00  0.00      B    O  
ATOM   3488  H1  HOH B1157      13.187   3.646  24.148  1.00  0.00      B    H  
ATOM   3489  H2  HOH B1157      12.800   5.042  23.386  1.00  0.00      B    H  
ATOM   3490  O   HOH B1158      33.373  13.689  25.462  1.00  0.00      B    O  
ATOM   3491  H1  HOH B1158      33.163  13.488  26.417  1.00  0.00      B    H  
ATOM   3492  H2  HOH B1158      34.114  13.066  25.202  1.00  0.00      B    H  
ATOM   3493  O   HOH B1159      32.935  35.831  24.170  1.00  0.00      B    O  
ATOM   3494  H1  HOH B1159      33.415  35.765  25.037  1.00  0.00      B    H  
ATOM   3495  H2  HOH B1159      32.814  34.843  23.797  1.00  0.00      B    H  
ATOM   3496  O   HOH B1160      10.594   6.990  24.738  1.00  0.00      B    O  
ATOM   3497  H1  HOH B1160      11.061   6.650  25.530  1.00  0.00      B    H  
ATOM   3498  H2  HOH B1160      10.136   7.833  25.035  1.00  0.00      B    H  
ATOM   3499  O   HOH B1161       9.295  33.460   9.787  1.00  0.00      B    O  
ATOM   3500  H1  HOH B1161       9.338  33.093  10.714  1.00  0.00      B    H  
ATOM   3501  H2  HOH B1161       9.098  34.460   9.823  1.00  0.00      B    H  
ATOM   3502  O   HOH B1162      27.028   5.072   4.079  1.00  0.00      B    O  
ATOM   3503  H1  HOH B1162      26.849   4.027   4.242  1.00  0.00      B    H  
ATOM   3504  H2  HOH B1162      26.912   5.300   3.078  1.00  0.00      B    H  
ATOM   3505  O   HOH B1163      15.071   8.602  36.723  1.00  0.00      B    O  
ATOM   3506  H1  HOH B1163      15.440   9.441  36.293  1.00  0.00      B    H  
ATOM   3507  H2  HOH B1163      15.853   8.000  36.689  1.00  0.00      B    H  
ATOM   3508  O   HOH B1164      22.112  17.858  30.036  1.00  0.00      B    O  
ATOM   3509  H1  HOH B1164      22.513  17.845  29.126  1.00  0.00      B    H  
ATOM   3510  H2  HOH B1164      22.260  18.804  30.331  1.00  0.00      B    H  
ATOM   3511  O   HOH B1165       8.615   6.898  14.762  1.00  0.00      B    O  
ATOM   3512  H1  HOH B1165       7.730   6.965  14.271  1.00  0.00      B    H  
ATOM   3513  H2  HOH B1165       9.272   7.516  14.297  1.00  0.00      B    H  
ATOM   3514  O   HOH B1166      16.449  20.639  17.001  1.00  0.00      B    O  
ATOM   3515  H1  HOH B1166      15.785  19.865  17.115  1.00  0.00      B    H  
ATOM   3516  H2  HOH B1166      17.051  20.529  16.158  1.00  0.00      B    H  
ATOM   3517  O   HOH B1167      27.784  14.256  20.540  1.00  0.00      B    O  
ATOM   3518  H1  HOH B1167      28.273  14.983  20.006  1.00  0.00      B    H  
ATOM   3519  H2  HOH B1167      28.301  13.412  20.340  1.00  0.00      B    H  
ATOM   3520  O   HOH B1168       9.591  24.235  15.896  1.00  0.00      B    O  
ATOM   3521  H1  HOH B1168       8.694  24.779  16.037  1.00  0.00      B    H  
ATOM   3522  H2  HOH B1168       9.339  23.277  15.756  1.00  0.00      B    H  
ATOM   3523  O   HOH B1169      37.121  14.334  39.342  1.00  0.00      B    O  
ATOM   3524  H1  HOH B1169      37.856  14.018  38.709  1.00  0.00      B    H  
ATOM   3525  H2  HOH B1169      36.474  14.930  38.783  1.00  0.00      B    H  
ATOM   3526  O   HOH B1170      31.102  35.907  27.503  1.00  0.00      B    O  
ATOM   3527  H1  HOH B1170      30.751  36.792  27.868  1.00  0.00      B    H  
ATOM   3528  H2  HOH B1170      32.119  35.843  27.534  1.00  0.00      B    H  
ATOM   3529  O   HOH B1171      17.258   7.522  21.811  1.00  0.00      B    O  
ATOM   3530  H1  HOH B1171      17.193   8.109  20.999  1.00  0.00      B    H  
ATOM   3531  H2  HOH B1171      16.912   6.565  21.567  1.00  0.00      B    H  
ATOM   3532  O   HOH B1172      12.694  26.624  17.896  1.00  0.00      B    O  
ATOM   3533  H1  HOH B1172      13.699  26.505  17.777  1.00  0.00      B    H  
ATOM   3534  H2  HOH B1172      12.276  25.685  17.808  1.00  0.00      B    H  
ATOM   3535  O   HOH B1173      34.290   3.559   3.686  1.00  0.00      B    O  
ATOM   3536  H1  HOH B1173      35.215   3.897   3.572  1.00  0.00      B    H  
ATOM   3537  H2  HOH B1173      34.198   2.831   2.950  1.00  0.00      B    H  
ATOM   3538  O   HOH B1174       2.526  35.614   1.945  1.00  0.00      B    O  
ATOM   3539  H1  HOH B1174       2.043  34.720   1.807  1.00  0.00      B    H  
ATOM   3540  H2  HOH B1174       2.152  36.292   1.265  1.00  0.00      B    H  
ATOM   3541  O   HOH B1175      27.866  28.836  13.710  1.00  0.00      B    O  
ATOM   3542  H1  HOH B1175      28.756  29.389  13.798  1.00  0.00      B    H  
ATOM   3543  H2  HOH B1175      28.095  27.973  13.326  1.00  0.00      B    H  
ATOM   3544  O   HOH B1176      38.197   3.087  19.096  1.00  0.00      B    O  
ATOM   3545  H1  HOH B1176      38.462   3.672  18.271  1.00  0.00      B    H  
ATOM   3546  H2  HOH B1176      38.486   3.603  19.909  1.00  0.00      B    H  
ATOM   3547  O   HOH B1177      27.331  29.162  30.037  1.00  0.00      B    O  
ATOM   3548  H1  HOH B1177      27.407  30.067  30.469  1.00  0.00      B    H  
ATOM   3549  H2  HOH B1177      28.091  29.065  29.304  1.00  0.00      B    H  
ATOM   3550  O   HOH B1178      35.220  24.280  26.392  1.00  0.00      B    O  
ATOM   3551  H1  HOH B1178      35.236  23.473  27.061  1.00  0.00      B    H  
ATOM   3552  H2  HOH B1178      35.726  25.017  26.856  1.00  0.00      B    H  
ATOM   3553  O   HOH B1179      14.772  30.998  31.651  1.00  0.00      B    O  
ATOM   3554  H1  HOH B1179      14.268  31.579  32.326  1.00  0.00      B    H  
ATOM   3555  H2  HOH B1179      15.753  31.083  31.839  1.00  0.00      B    H  
ATOM   3556  O   HOH B1180      14.317  15.607   3.265  1.00  0.00      B    O  
ATOM   3557  H1  HOH B1180      14.339  16.334   4.010  1.00  0.00      B    H  
ATOM   3558  H2  HOH B1180      13.376  15.391   3.008  1.00  0.00      B    H  
ATOM   3559  O   HOH B1181      13.623  35.943  23.289  1.00  0.00      B    O  
ATOM   3560  H1  HOH B1181      12.953  35.469  23.896  1.00  0.00      B    H  
ATOM   3561  H2  HOH B1181      14.510  35.536  23.445  1.00  0.00      B    H  
ATOM   3562  O   HOH B1182       6.856  38.693  30.106  1.00  0.00      B    O  
ATOM   3563  H1  HOH B1182       6.100  38.259  29.521  1.00  0.00      B    H  
ATOM   3564  H2  HOH B1182       7.371  37.927  30.630  1.00  0.00      B    H  
ATOM   3565  O   HOH B1183       3.533  22.995  32.675  1.00  0.00      B    O  
ATOM   3566  H1  HOH B1183       4.103  23.548  31.982  1.00  0.00      B    H  
ATOM   3567  H2  HOH B1183       4.126  22.848  33.511  1.00  0.00      B    H  
ATOM   3568  O   HOH B1184      22.802  29.539   3.318  1.00  0.00      B    O  
ATOM   3569  H1  HOH B1184      23.506  29.097   3.936  1.00  0.00      B    H  
ATOM   3570  H2  HOH B1184      22.954  30.539   3.408  1.00  0.00      B    H  
ATOM   3571  O   HOH B1185       1.810  12.920  24.426  1.00  0.00      B    O  
ATOM   3572  H1  HOH B1185       2.401  13.685  24.142  1.00  0.00      B    H  
ATOM   3573  H2  HOH B1185       2.282  12.082  24.027  1.00  0.00      B    H  
ATOM   3574  O   HOH B1186       2.412  10.751  23.053  1.00  0.00      B    O  
ATOM   3575  H1  HOH B1186       2.623  10.518  24.013  1.00  0.00      B    H  
ATOM   3576  H2  HOH B1186       3.235  10.540  22.539  1.00  0.00      B    H  
ATOM   3577  O   HOH B1187      22.373  23.075  26.729  1.00  0.00      B    O  
ATOM   3578  H1  HOH B1187      22.328  23.202  27.736  1.00  0.00      B    H  
ATOM   3579  H2  HOH B1187      23.343  22.897  26.470  1.00  0.00      B    H  
ATOM   3580  O   HOH B1188      10.177   1.292  21.453  1.00  0.00      B    O  
ATOM   3581  H1  HOH B1188      10.975   1.040  20.834  1.00  0.00      B    H  
ATOM   3582  H2  HOH B1188       9.625   0.488  21.559  1.00  0.00      B    H  
ATOM   3583  O   HOH B1189      35.345  33.593  11.259  1.00  0.00      B    O  
ATOM   3584  H1  HOH B1189      34.991  33.262  12.125  1.00  0.00      B    H  
ATOM   3585  H2  HOH B1189      34.644  34.403  11.058  1.00  0.00      B    H  
ATOM   3586  O   HOH B1190      14.971   5.432  20.886  1.00  0.00      B    O  
ATOM   3587  H1  HOH B1190      15.280   4.648  21.464  1.00  0.00      B    H  
ATOM   3588  H2  HOH B1190      14.504   5.082  20.046  1.00  0.00      B    H  
ATOM   3589  O   HOH B1191       0.603  35.944  15.898  1.00  0.00      B    O  
ATOM   3590  H1  HOH B1191       1.297  35.280  16.324  1.00  0.00      B    H  
ATOM   3591  H2  HOH B1191       0.223  35.524  15.090  1.00  0.00      B    H  
ATOM   3592  O   HOH B1192       4.924  22.101  34.914  1.00  0.00      B    O  
ATOM   3593  H1  HOH B1192       5.517  22.769  35.349  1.00  0.00      B    H  
ATOM   3594  H2  HOH B1192       5.496  21.229  34.817  1.00  0.00      B    H  
ATOM   3595  O   HOH B1193      30.564  34.422  31.086  1.00  0.00      B    O  
ATOM   3596  H1  HOH B1193      31.359  34.393  31.705  1.00  0.00      B    H  
ATOM   3597  H2  HOH B1193      30.720  33.803  30.277  1.00  0.00      B    H  
ATOM   3598  O   HOH B1194       2.386   9.705  31.932  1.00  0.00      B    O  
ATOM   3599  H1  HOH B1194       3.296   9.476  32.375  1.00  0.00      B    H  
ATOM   3600  H2  HOH B1194       2.388   9.495  30.976  1.00  0.00      B    H  
ATOM   3601  O   HOH B1195      24.445   6.814  15.601  1.00  0.00      B    O  
ATOM   3602  H1  HOH B1195      24.582   7.588  14.906  1.00  0.00      B    H  
ATOM   3603  H2  HOH B1195      24.825   5.959  15.210  1.00  0.00      B    H  
ATOM   3604  O   HOH B1196      13.618   2.122   6.070  1.00  0.00      B    O  
ATOM   3605  H1  HOH B1196      13.999   2.013   5.183  1.00  0.00      B    H  
ATOM   3606  H2  HOH B1196      13.818   1.282   6.602  1.00  0.00      B    H  
ATOM   3607  O   HOH B1197      18.773   9.905  28.963  1.00  0.00      B    O  
ATOM   3608  H1  HOH B1197      18.854   9.077  29.517  1.00  0.00      B    H  
ATOM   3609  H2  HOH B1197      18.114   9.633  28.250  1.00  0.00      B    H  
ATOM   3610  O   HOH B1198      19.286  31.766  20.007  1.00  0.00      B    O  
ATOM   3611  H1  HOH B1198      19.545  30.889  19.502  1.00  0.00      B    H  
ATOM   3612  H2  HOH B1198      19.394  32.521  19.396  1.00  0.00      B    H  
ATOM   3613  O   HOH B1199      33.027  33.413  26.577  1.00  0.00      B    O  
ATOM   3614  H1  HOH B1199      33.980  33.310  26.916  1.00  0.00      B    H  
ATOM   3615  H2  HOH B1199      33.033  33.347  25.557  1.00  0.00      B    H  
ATOM   3616  O   HOH B1200       9.206  23.284  27.044  1.00  0.00      B    O  
ATOM   3617  H1  HOH B1200       9.164  22.315  26.777  1.00  0.00      B    H  
ATOM   3618  H2  HOH B1200       8.368  23.521  27.375  1.00  0.00      B    H  
ATOM   3619  O   HOH B1201      36.540  18.725  14.545  1.00  0.00      B    O  
ATOM   3620  H1  HOH B1201      35.627  18.681  15.019  1.00  0.00      B    H  
ATOM   3621  H2  HOH B1201      37.132  17.941  14.852  1.00  0.00      B    H  
ATOM   3622  O   HOH B1202      25.542  14.064  12.422  1.00  0.00      B    O  
ATOM   3623  H1  HOH B1202      25.794  13.838  11.456  1.00  0.00      B    H  
ATOM   3624  H2  HOH B1202      24.587  14.328  12.479  1.00  0.00      B    H  
ATOM   3625  O   HOH B1203      29.724  38.589   3.976  1.00  0.00      B    O  
ATOM   3626  H1  HOH B1203      30.617  39.030   3.719  1.00  0.00      B    H  
ATOM   3627  H2  HOH B1203      29.765  37.576   3.842  1.00  0.00      B    H  
ATOM   3628  O   HOH B1204      22.032  11.138  38.283  1.00  0.00      B    O  
ATOM   3629  H1  HOH B1204      22.376  10.292  38.701  1.00  0.00      B    H  
ATOM   3630  H2  HOH B1204      22.189  11.077  37.261  1.00  0.00      B    H  
ATOM   3631  O   HOH B1205      25.032  23.831  24.710  1.00  0.00      B    O  
ATOM   3632  H1  HOH B1205      25.139  23.092  25.430  1.00  0.00      B    H  
ATOM   3633  H2  HOH B1205      24.500  23.455  23.927  1.00  0.00      B    H  
ATOM   3634  O   HOH B1206       4.955   4.400   0.884  1.00  0.00      B    O  
ATOM   3635  H1  HOH B1206       4.176   4.965   1.096  1.00  0.00      B    H  
ATOM   3636  H2  HOH B1206       4.780   4.042  -0.028  1.00  0.00      B    H  
ATOM   3637  O   HOH B1207      30.826  16.135  30.239  1.00  0.00      B    O  
ATOM   3638  H1  HOH B1207      31.152  16.437  31.173  1.00  0.00      B    H  
ATOM   3639  H2  HOH B1207      30.212  16.876  29.831  1.00  0.00      B    H  
ATOM   3640  O   HOH B1208      29.121  14.781  10.014  1.00  0.00      B    O  
ATOM   3641  H1  HOH B1208      29.228  14.403  10.950  1.00  0.00      B    H  
ATOM   3642  H2  HOH B1208      29.975  14.483   9.493  1.00  0.00      B    H  
ATOM   3643  O   HOH B1209      27.954  13.414  26.061  1.00  0.00      B    O  
ATOM   3644  H1  HOH B1209      27.267  14.066  25.708  1.00  0.00      B    H  
ATOM   3645  H2  HOH B1209      27.537  12.764  26.722  1.00  0.00      B    H  
ATOM   3646  O   HOH B1210       6.228   5.834   5.330  1.00  0.00      B    O  
ATOM   3647  H1  HOH B1210       6.976   5.617   4.698  1.00  0.00      B    H  
ATOM   3648  H2  HOH B1210       6.421   6.779   5.576  1.00  0.00      B    H  
ATOM   3649  O   HOH B1211       9.947  20.274  13.325  1.00  0.00      B    O  
ATOM   3650  H1  HOH B1211       9.946  19.254  13.524  1.00  0.00      B    H  
ATOM   3651  H2  HOH B1211      10.882  20.526  12.926  1.00  0.00      B    H  
ATOM   3652  O   HOH B1212       5.795   2.622  22.653  1.00  0.00      B    O  
ATOM   3653  H1  HOH B1212       6.668   2.849  22.141  1.00  0.00      B    H  
ATOM   3654  H2  HOH B1212       5.824   1.641  22.952  1.00  0.00      B    H  
ATOM   3655  O   HOH B1213      11.274  22.324   6.941  1.00  0.00      B    O  
ATOM   3656  H1  HOH B1213      10.606  22.170   6.154  1.00  0.00      B    H  
ATOM   3657  H2  HOH B1213      12.060  21.721   6.827  1.00  0.00      B    H  
ATOM   3658  O   HOH B1214       8.300  13.928   3.892  1.00  0.00      B    O  
ATOM   3659  H1  HOH B1214       7.608  13.451   4.432  1.00  0.00      B    H  
ATOM   3660  H2  HOH B1214       7.821  14.298   3.071  1.00  0.00      B    H  
ATOM   3661  O   HOH B1215       5.446  19.401  20.517  1.00  0.00      B    O  
ATOM   3662  H1  HOH B1215       6.430  19.259  20.693  1.00  0.00      B    H  
ATOM   3663  H2  HOH B1215       5.000  18.609  20.981  1.00  0.00      B    H  
ATOM   3664  O   HOH B1216       4.667  25.359  28.283  1.00  0.00      B    O  
ATOM   3665  H1  HOH B1216       5.206  24.632  28.584  1.00  0.00      B    H  
ATOM   3666  H2  HOH B1216       5.151  26.201  28.601  1.00  0.00      B    H  
ATOM   3667  O   HOH B1217       3.764   4.740   4.609  1.00  0.00      B    O  
ATOM   3668  H1  HOH B1217       4.680   5.106   4.827  1.00  0.00      B    H  
ATOM   3669  H2  HOH B1217       3.600   4.218   5.488  1.00  0.00      B    H  
ATOM   3670  O   HOH B1218      13.850  39.267  28.467  1.00  0.00      B    O  
ATOM   3671  H1  HOH B1218      14.117  38.552  27.872  1.00  0.00      B    H  
ATOM   3672  H2  HOH B1218      14.539  39.443  29.156  1.00  0.00      B    H  
ATOM   3673  O   HOH B1219      37.045  35.191  36.509  1.00  0.00      B    O  
ATOM   3674  H1  HOH B1219      37.248  34.789  37.447  1.00  0.00      B    H  
ATOM   3675  H2  HOH B1219      37.158  36.211  36.579  1.00  0.00      B    H  
ATOM   3676  O   HOH B1220       7.474  24.747   8.463  1.00  0.00      B    O  
ATOM   3677  H1  HOH B1220       7.273  24.662   9.418  1.00  0.00      B    H  
ATOM   3678  H2  HOH B1220       8.461  24.966   8.331  1.00  0.00      B    H  
ATOM   3679  O   HOH B1221       7.076  17.630   4.909  1.00  0.00      B    O  
ATOM   3680  H1  HOH B1221       7.698  18.398   5.115  1.00  0.00      B    H  
ATOM   3681  H2  HOH B1221       6.194  17.895   5.292  1.00  0.00      B    H  
ATOM   3682  O   HOH B1222       8.157  10.105   4.578  1.00  0.00      B    O  
ATOM   3683  H1  HOH B1222       7.400  10.722   4.346  1.00  0.00      B    H  
ATOM   3684  H2  HOH B1222       8.804  10.235   3.830  1.00  0.00      B    H  
ATOM   3685  O   HOH B1223      32.026  12.965  27.987  1.00  0.00      B    O  
ATOM   3686  H1  HOH B1223      32.380  13.036  28.926  1.00  0.00      B    H  
ATOM   3687  H2  HOH B1223      31.441  13.756  27.897  1.00  0.00      B    H  
ATOM   3688  O   HOH B1224      34.978  19.657  21.351  1.00  0.00      B    O  
ATOM   3689  H1  HOH B1224      35.394  20.407  20.712  1.00  0.00      B    H  
ATOM   3690  H2  HOH B1224      34.487  20.096  22.093  1.00  0.00      B    H  
ATOM   3691  O   HOH B1225       0.846  26.957  25.144  1.00  0.00      B    O  
ATOM   3692  H1  HOH B1225       0.164  26.519  24.589  1.00  0.00      B    H  
ATOM   3693  H2  HOH B1225       1.643  26.315  25.120  1.00  0.00      B    H  
ATOM   3694  O   HOH B1226      14.280   3.415  12.371  1.00  0.00      B    O  
ATOM   3695  H1  HOH B1226      14.053   2.890  11.560  1.00  0.00      B    H  
ATOM   3696  H2  HOH B1226      14.435   2.774  13.168  1.00  0.00      B    H  
ATOM   3697  O   HOH B1227      16.018   4.825   3.060  1.00  0.00      B    O  
ATOM   3698  H1  HOH B1227      16.946   4.763   2.662  1.00  0.00      B    H  
ATOM   3699  H2  HOH B1227      15.468   4.036   2.868  1.00  0.00      B    H  
ATOM   3700  O   HOH B1228      18.736  11.878  14.867  1.00  0.00      B    O  
ATOM   3701  H1  HOH B1228      19.532  12.046  15.505  1.00  0.00      B    H  
ATOM   3702  H2  HOH B1228      18.983  12.222  13.914  1.00  0.00      B    H  
ATOM   3703  O   HOH B1229      12.272  16.510  22.077  1.00  0.00      B    O  
ATOM   3704  H1  HOH B1229      11.936  16.072  21.248  1.00  0.00      B    H  
ATOM   3705  H2  HOH B1229      12.335  17.468  21.749  1.00  0.00      B    H  
ATOM   3706  O   HOH B1230       4.425   1.159  26.408  1.00  0.00      B    O  
ATOM   3707  H1  HOH B1230       4.421   2.100  26.780  1.00  0.00      B    H  
ATOM   3708  H2  HOH B1230       5.311   0.813  26.669  1.00  0.00      B    H  
ATOM   3709  O   HOH B1231      22.406  28.497   8.606  1.00  0.00      B    O  
ATOM   3710  H1  HOH B1231      22.586  28.414   9.617  1.00  0.00      B    H  
ATOM   3711  H2  HOH B1231      22.329  29.537   8.503  1.00  0.00      B    H  
ATOM   3712  O   HOH B1232      38.772  22.545  18.905  1.00  0.00      B    O  
ATOM   3713  H1  HOH B1232      39.494  22.134  19.418  1.00  0.00      B    H  
ATOM   3714  H2  HOH B1232      38.678  22.049  18.026  1.00  0.00      B    H  
ATOM   3715  O   HOH B1233      14.423  20.908  39.251  1.00  0.00      B    O  
ATOM   3716  H1  HOH B1233      14.027  20.806  38.333  1.00  0.00      B    H  
ATOM   3717  H2  HOH B1233      15.210  20.269  39.465  1.00  0.00      B    H  
ATOM   3718  O   HOH B1234       6.000  36.892  27.911  1.00  0.00      B    O  
ATOM   3719  H1  HOH B1234       6.149  37.750  27.467  1.00  0.00      B    H  
ATOM   3720  H2  HOH B1234       6.537  36.208  27.403  1.00  0.00      B    H  
ATOM   3721  O   HOH B1235      29.491  31.996  27.308  1.00  0.00      B    O  
ATOM   3722  H1  HOH B1235      29.070  31.992  28.286  1.00  0.00      B    H  
ATOM   3723  H2  HOH B1235      29.279  32.849  26.870  1.00  0.00      B    H  
ATOM   3724  O   HOH B1236      18.685  28.249  23.107  1.00  0.00      B    O  
ATOM   3725  H1  HOH B1236      17.957  28.253  23.796  1.00  0.00      B    H  
ATOM   3726  H2  HOH B1236      18.415  27.558  22.408  1.00  0.00      B    H  
ATOM   3727  O   HOH B1237      23.737  18.763  37.268  1.00  0.00      B    O  
ATOM   3728  H1  HOH B1237      23.045  17.995  37.141  1.00  0.00      B    H  
ATOM   3729  H2  HOH B1237      24.180  18.557  38.232  1.00  0.00      B    H  
ATOM   3730  O   HOH B1238      18.467   2.446   1.180  1.00  0.00      B    O  
ATOM   3731  H1  HOH B1238      18.438   1.535   0.826  1.00  0.00      B    H  
ATOM   3732  H2  HOH B1238      19.078   2.422   1.930  1.00  0.00      B    H  
ATOM   3733  O   HOH B1239       6.274  14.759  10.260  1.00  0.00      B    O  
ATOM   3734  H1  HOH B1239       6.022  14.142  11.038  1.00  0.00      B    H  
ATOM   3735  H2  HOH B1239       6.189  14.210   9.391  1.00  0.00      B    H  
ATOM   3736  O   HOH B1240      25.182  13.371  15.757  1.00  0.00      B    O  
ATOM   3737  H1  HOH B1240      25.836  12.760  16.232  1.00  0.00      B    H  
ATOM   3738  H2  HOH B1240      25.699  14.239  15.617  1.00  0.00      B    H  
ATOM   3739  O   HOH B1241      31.543  17.361  17.196  1.00  0.00      B    O  
ATOM   3740  H1  HOH B1241      31.286  17.403  16.246  1.00  0.00      B    H  
ATOM   3741  H2  HOH B1241      32.476  17.755  17.349  1.00  0.00      B    H  
ATOM   3742  O   HOH B1242       2.244  10.875  37.317  1.00  0.00      B    O  
ATOM   3743  H1  HOH B1242       1.637  11.394  36.736  1.00  0.00      B    H  
ATOM   3744  H2  HOH B1242       2.212  11.363  38.178  1.00  0.00      B    H  
ATOM   3745  O   HOH B1243      19.968  21.707  19.940  1.00  0.00      B    O  
ATOM   3746  H1  HOH B1243      20.334  20.772  20.095  1.00  0.00      B    H  
ATOM   3747  H2  HOH B1243      19.015  21.619  19.734  1.00  0.00      B    H  
ATOM   3748  O   HOH B1244      20.295  18.059  38.668  1.00  0.00      B    O  
ATOM   3749  H1  HOH B1244      20.686  18.949  38.948  1.00  0.00      B    H  
ATOM   3750  H2  HOH B1244      20.969  17.559  38.095  1.00  0.00      B    H  
ATOM   3751  O   HOH B1245       4.034  19.663  38.339  1.00  0.00      B    O  
ATOM   3752  H1  HOH B1245       3.602  19.922  39.186  1.00  0.00      B    H  
ATOM   3753  H2  HOH B1245       3.344  19.858  37.638  1.00  0.00      B    H  
ATOM   3754  O   HOH B1246       8.074   2.284  32.409  1.00  0.00      B    O  
ATOM   3755  H1  HOH B1246       8.694   1.526  32.182  1.00  0.00      B    H  
ATOM   3756  H2  HOH B1246       7.520   1.858  33.200  1.00  0.00      B    H  
ATOM   3757  O   HOH B1247      21.096  20.657  14.193  1.00  0.00      B    O  
ATOM   3758  H1  HOH B1247      21.212  19.926  14.944  1.00  0.00      B    H  
ATOM   3759  H2  HOH B1247      21.886  21.230  14.164  1.00  0.00      B    H  
ATOM   3760  O   HOH B1248      16.532  22.777  22.290  1.00  0.00      B    O  
ATOM   3761  H1  HOH B1248      16.767  21.852  22.583  1.00  0.00      B    H  
ATOM   3762  H2  HOH B1248      17.306  23.191  21.819  1.00  0.00      B    H  
ATOM   3763  O   HOH B1249       3.830  36.302  26.130  1.00  0.00      B    O  
ATOM   3764  H1  HOH B1249       4.445  36.885  26.728  1.00  0.00      B    H  
ATOM   3765  H2  HOH B1249       4.375  35.823  25.444  1.00  0.00      B    H  
ATOM   3766  O   HOH B1250      19.201  23.537  21.822  1.00  0.00      B    O  
ATOM   3767  H1  HOH B1250      19.488  22.814  21.133  1.00  0.00      B    H  
ATOM   3768  H2  HOH B1250      20.079  23.871  22.197  1.00  0.00      B    H  
ATOM   3769  O   HOH B1251       5.051  36.450   0.795  1.00  0.00      B    O  
ATOM   3770  H1  HOH B1251       4.933  36.965  -0.153  1.00  0.00      B    H  
ATOM   3771  H2  HOH B1251       4.203  35.971   0.936  1.00  0.00      B    H  
ATOM   3772  O   HOH B1252      16.626  25.536   4.226  1.00  0.00      B    O  
ATOM   3773  H1  HOH B1252      16.900  24.564   4.293  1.00  0.00      B    H  
ATOM   3774  H2  HOH B1252      17.281  26.047   4.765  1.00  0.00      B    H  
ATOM   3775  O   HOH B1253      23.332   9.843   4.386  1.00  0.00      B    O  
ATOM   3776  H1  HOH B1253      23.452   9.140   5.099  1.00  0.00      B    H  
ATOM   3777  H2  HOH B1253      24.178  10.369   4.332  1.00  0.00      B    H  
ATOM   3778  O   HOH B1254      22.486  20.342  31.225  1.00  0.00      B    O  
ATOM   3779  H1  HOH B1254      22.271  21.008  30.519  1.00  0.00      B    H  
ATOM   3780  H2  HOH B1254      21.840  20.607  31.972  1.00  0.00      B    H  
ATOM   3781  O   HOH B1255      18.696   7.730  30.523  1.00  0.00      B    O  
ATOM   3782  H1  HOH B1255      19.042   7.455  31.445  1.00  0.00      B    H  
ATOM   3783  H2  HOH B1255      17.716   7.541  30.510  1.00  0.00      B    H  
ATOM   3784  O   HOH B1256      20.412  18.385  19.853  1.00  0.00      B    O  
ATOM   3785  H1  HOH B1256      21.388  18.274  19.535  1.00  0.00      B    H  
ATOM   3786  H2  HOH B1256      20.456  18.276  20.852  1.00  0.00      B    H  
ATOM   3787  O   HOH B1257       2.727   8.902  11.224  1.00  0.00      B    O  
ATOM   3788  H1  HOH B1257       2.365   8.105  11.702  1.00  0.00      B    H  
ATOM   3789  H2  HOH B1257       1.908   9.549  11.100  1.00  0.00      B    H  
ATOM   3790  O   HOH B1258      21.419  24.756  22.480  1.00  0.00      B    O  
ATOM   3791  H1  HOH B1258      21.335  25.777  22.711  1.00  0.00      B    H  
ATOM   3792  H2  HOH B1258      22.341  24.470  22.776  1.00  0.00      B    H  
ATOM   3793  O   HOH B1259      39.418  37.789  34.811  1.00  0.00      B    O  
ATOM   3794  H1  HOH B1259      39.019  38.065  33.892  1.00  0.00      B    H  
ATOM   3795  H2  HOH B1259      38.619  37.790  35.463  1.00  0.00      B    H  
ATOM   3796  O   HOH B1260      19.348  29.685  36.130  1.00  0.00      B    O  
ATOM   3797  H1  HOH B1260      19.926  28.831  36.084  1.00  0.00      B    H  
ATOM   3798  H2  HOH B1260      18.758  29.706  35.226  1.00  0.00      B    H  
ATOM   3799  O   HOH B1261      34.143   4.387  17.211  1.00  0.00      B    O  
ATOM   3800  H1  HOH B1261      34.494   3.633  17.760  1.00  0.00      B    H  
ATOM   3801  H2  HOH B1261      34.420   4.203  16.228  1.00  0.00      B    H  
ATOM   3802  O   HOH B1262      36.849   1.850  30.186  1.00  0.00      B    O  
ATOM   3803  H1  HOH B1262      37.853   2.007  30.358  1.00  0.00      B    H  
ATOM   3804  H2  HOH B1262      36.682   1.468  29.280  1.00  0.00      B    H  
ATOM   3805  O   HOH B1263      21.098  16.503  22.072  1.00  0.00      B    O  
ATOM   3806  H1  HOH B1263      20.655  15.608  21.891  1.00  0.00      B    H  
ATOM   3807  H2  HOH B1263      22.087  16.407  21.903  1.00  0.00      B    H  
ATOM   3808  O   HOH B1264      24.856  14.514   4.576  1.00  0.00      B    O  
ATOM   3809  H1  HOH B1264      25.736  14.730   5.036  1.00  0.00      B    H  
ATOM   3810  H2  HOH B1264      24.089  14.764   5.169  1.00  0.00      B    H  
ATOM   3811  O   HOH B1265      15.976  23.783  24.936  1.00  0.00      B    O  
ATOM   3812  H1  HOH B1265      16.641  23.120  25.396  1.00  0.00      B    H  
ATOM   3813  H2  HOH B1265      16.031  23.513  23.959  1.00  0.00      B    H  
ATOM   3814  O   HOH B1266      23.224  13.157  21.778  1.00  0.00      B    O  
ATOM   3815  H1  HOH B1266      23.995  12.655  21.384  1.00  0.00      B    H  
ATOM   3816  H2  HOH B1266      22.527  13.052  21.112  1.00  0.00      B    H  
ATOM   3817  O   HOH B1267      17.799  16.556  31.790  1.00  0.00      B    O  
ATOM   3818  H1  HOH B1267      18.666  16.563  31.271  1.00  0.00      B    H  
ATOM   3819  H2  HOH B1267      17.995  16.790  32.752  1.00  0.00      B    H  
ATOM   3820  O   HOH B1268      23.707  10.017  10.464  1.00  0.00      B    O  
ATOM   3821  H1  HOH B1268      24.722   9.820  10.329  1.00  0.00      B    H  
ATOM   3822  H2  HOH B1268      23.570   9.977  11.459  1.00  0.00      B    H  
ATOM   3823  O   HOH B1269       2.520   6.882   8.362  1.00  0.00      B    O  
ATOM   3824  H1  HOH B1269       1.945   7.242   9.089  1.00  0.00      B    H  
ATOM   3825  H2  HOH B1269       2.971   6.092   8.769  1.00  0.00      B    H  
ATOM   3826  O   HOH B1270      32.682  22.056  22.359  1.00  0.00      B    O  
ATOM   3827  H1  HOH B1270      33.192  22.220  23.203  1.00  0.00      B    H  
ATOM   3828  H2  HOH B1270      31.830  21.585  22.687  1.00  0.00      B    H  
ATOM   3829  O   HOH B1271      32.930  37.289  35.145  1.00  0.00      B    O  
ATOM   3830  H1  HOH B1271      33.047  36.315  35.213  1.00  0.00      B    H  
ATOM   3831  H2  HOH B1271      32.750  37.524  34.185  1.00  0.00      B    H  
ATOM   3832  O   HOH B1272      25.094  17.004  11.051  1.00  0.00      B    O  
ATOM   3833  H1  HOH B1272      24.347  17.276  11.723  1.00  0.00      B    H  
ATOM   3834  H2  HOH B1272      24.768  16.876  10.090  1.00  0.00      B    H  
ATOM   3835  O   HOH B1273      29.440  22.386  10.722  1.00  0.00      B    O  
ATOM   3836  H1  HOH B1273      28.847  21.716  10.227  1.00  0.00      B    H  
ATOM   3837  H2  HOH B1273      28.818  23.267  10.817  1.00  0.00      B    H  
ATOM   3838  O   HOH B1274       2.385  18.145  30.458  1.00  0.00      B    O  
ATOM   3839  H1  HOH B1274       2.899  17.816  29.640  1.00  0.00      B    H  
ATOM   3840  H2  HOH B1274       2.189  19.144  30.372  1.00  0.00      B    H  
ATOM   3841  O   HOH B1275      25.969  11.269  12.562  1.00  0.00      B    O  
ATOM   3842  H1  HOH B1275      25.694  12.265  12.684  1.00  0.00      B    H  
ATOM   3843  H2  HOH B1275      26.885  11.274  12.100  1.00  0.00      B    H  
ATOM   3844  O   HOH B1276      14.098   1.499  14.240  1.00  0.00      B    O  
ATOM   3845  H1  HOH B1276      14.244   0.491  14.000  1.00  0.00      B    H  
ATOM   3846  H2  HOH B1276      13.259   1.601  14.776  1.00  0.00      B    H  
ATOM   3847  O   HOH B1277       5.080   8.711  27.977  1.00  0.00      B    O  
ATOM   3848  H1  HOH B1277       5.963   8.447  28.458  1.00  0.00      B    H  
ATOM   3849  H2  HOH B1277       5.007   8.125  27.177  1.00  0.00      B    H  
ATOM   3850  O   HOH B1278      30.135  18.288  14.590  1.00  0.00      B    O  
ATOM   3851  H1  HOH B1278      30.661  19.158  14.558  1.00  0.00      B    H  
ATOM   3852  H2  HOH B1278      30.505  17.567  13.893  1.00  0.00      B    H  
ATOM   3853  O   HOH B1279       0.320  15.717   2.554  1.00  0.00      B    O  
ATOM   3854  H1  HOH B1279      -0.086  15.788   1.664  1.00  0.00      B    H  
ATOM   3855  H2  HOH B1279       0.663  16.590   2.812  1.00  0.00      B    H  
ATOM   3856  O   HOH B1280      26.436  15.280  29.554  1.00  0.00      B    O  
ATOM   3857  H1  HOH B1280      26.888  15.525  28.689  1.00  0.00      B    H  
ATOM   3858  H2  HOH B1280      27.154  14.946  30.190  1.00  0.00      B    H  
ATOM   3859  O   HOH B1281      24.476   8.436  32.388  1.00  0.00      B    O  
ATOM   3860  H1  HOH B1281      23.640   8.244  31.883  1.00  0.00      B    H  
ATOM   3861  H2  HOH B1281      25.096   8.963  31.733  1.00  0.00      B    H  
ATOM   3862  O   HOH B1282      22.186  26.729  16.204  1.00  0.00      B    O  
ATOM   3863  H1  HOH B1282      21.934  25.740  16.221  1.00  0.00      B    H  
ATOM   3864  H2  HOH B1282      22.868  26.847  16.909  1.00  0.00      B    H  
ATOM   3865  O   HOH B1283      25.356   1.521   8.701  1.00  0.00      B    O  
ATOM   3866  H1  HOH B1283      25.924   1.486   9.572  1.00  0.00      B    H  
ATOM   3867  H2  HOH B1283      25.346   2.503   8.395  1.00  0.00      B    H  
ATOM   3868  O   HOH B1284      31.684  25.368  22.916  1.00  0.00      B    O  
ATOM   3869  H1  HOH B1284      31.198  26.262  22.732  1.00  0.00      B    H  
ATOM   3870  H2  HOH B1284      31.062  24.675  22.617  1.00  0.00      B    H  
ATOM   3871  O   HOH B1285      33.582  22.899  20.081  1.00  0.00      B    O  
ATOM   3872  H1  HOH B1285      33.368  22.486  21.016  1.00  0.00      B    H  
ATOM   3873  H2  HOH B1285      33.648  23.927  20.166  1.00  0.00      B    H  
ATOM   3874  O   HOH B1286      32.325   0.892  23.498  1.00  0.00      B    O  
ATOM   3875  H1  HOH B1286      33.169   0.654  24.097  1.00  0.00      B    H  
ATOM   3876  H2  HOH B1286      32.701   1.599  22.830  1.00  0.00      B    H  
ATOM   3877  O   HOH B1287      37.533   5.666   1.009  1.00  0.00      B    O  
ATOM   3878  H1  HOH B1287      38.062   6.208   0.335  1.00  0.00      B    H  
ATOM   3879  H2  HOH B1287      37.000   6.343   1.568  1.00  0.00      B    H  
ATOM   3880  O   HOH B1288      22.259  36.908   6.137  1.00  0.00      B    O  
ATOM   3881  H1  HOH B1288      21.275  36.905   6.130  1.00  0.00      B    H  
ATOM   3882  H2  HOH B1288      22.574  36.135   6.677  1.00  0.00      B    H  
ATOM   3883  O   HOH B1289      11.931   5.951  26.986  1.00  0.00      B    O  
ATOM   3884  H1  HOH B1289      12.099   5.222  27.683  1.00  0.00      B    H  
ATOM   3885  H2  HOH B1289      12.835   6.302  26.731  1.00  0.00      B    H  
ATOM   3886  O   HOH B1290      30.313  36.122  24.031  1.00  0.00      B    O  
ATOM   3887  H1  HOH B1290      30.731  35.844  23.168  1.00  0.00      B    H  
ATOM   3888  H2  HOH B1290      31.090  36.366  24.700  1.00  0.00      B    H  
ATOM   3889  O   HOH B1291      27.336  34.699  32.842  1.00  0.00      B    O  
ATOM   3890  H1  HOH B1291      27.457  34.041  33.586  1.00  0.00      B    H  
ATOM   3891  H2  HOH B1291      26.345  34.719  32.540  1.00  0.00      B    H  
ATOM   3892  O   HOH B1292      37.604  13.191  12.122  1.00  0.00      B    O  
ATOM   3893  H1  HOH B1292      37.589  13.133  11.075  1.00  0.00      B    H  
ATOM   3894  H2  HOH B1292      37.127  14.042  12.411  1.00  0.00      B    H  
ATOM   3895  O   HOH B1293       7.006  25.986  36.090  1.00  0.00      B    O  
ATOM   3896  H1  HOH B1293       7.056  26.217  35.102  1.00  0.00      B    H  
ATOM   3897  H2  HOH B1293       7.139  26.872  36.616  1.00  0.00      B    H  
ATOM   3898  O   HOH B1294      33.958  28.467  28.796  1.00  0.00      B    O  
ATOM   3899  H1  HOH B1294      34.773  28.121  29.307  1.00  0.00      B    H  
ATOM   3900  H2  HOH B1294      33.811  29.422  29.059  1.00  0.00      B    H  
ATOM   3901  O   HOH B1295       7.446  18.053  27.272  1.00  0.00      B    O  
ATOM   3902  H1  HOH B1295       8.416  18.270  27.334  1.00  0.00      B    H  
ATOM   3903  H2  HOH B1295       7.426  17.036  27.106  1.00  0.00      B    H  
ATOM   3904  O   HOH B1296      32.167   5.921  12.229  1.00  0.00      B    O  
ATOM   3905  H1  HOH B1296      31.500   6.676  12.252  1.00  0.00      B    H  
ATOM   3906  H2  HOH B1296      32.232   5.531  13.135  1.00  0.00      B    H  
ATOM   3907  O   HOH B1297      23.434  24.703   1.156  1.00  0.00      B    O  
ATOM   3908  H1  HOH B1297      23.186  24.373   2.127  1.00  0.00      B    H  
ATOM   3909  H2  HOH B1297      23.285  25.686   1.174  1.00  0.00      B    H  
ATOM   3910  O   HOH B1298       0.365   4.461  38.242  1.00  0.00      B    O  
ATOM   3911  H1  HOH B1298      -0.550   4.569  38.647  1.00  0.00      B    H  
ATOM   3912  H2  HOH B1298       0.550   3.525  37.947  1.00  0.00      B    H  
ATOM   3913  O   HOH B1299      38.515   1.073  33.032  1.00  0.00      B    O  
ATOM   3914  H1  HOH B1299      38.083   1.240  33.929  1.00  0.00      B    H  
ATOM   3915  H2  HOH B1299      39.119   1.864  32.758  1.00  0.00      B    H  
ATOM   3916  O   HOH B1300      21.152  33.422  37.180  1.00  0.00      B    O  
ATOM   3917  H1  HOH B1300      20.680  33.861  37.989  1.00  0.00      B    H  
ATOM   3918  H2  HOH B1300      21.383  32.437  37.330  1.00  0.00      B    H  
ATOM   3919  O   HOH B1301      38.844  16.253  21.011  1.00  0.00      B    O  
ATOM   3920  H1  HOH B1301      38.420  16.526  21.889  1.00  0.00      B    H  
ATOM   3921  H2  HOH B1301      39.311  15.357  21.179  1.00  0.00      B    H  
ATOM   3922  O   HOH B1302       8.046  16.333  20.821  1.00  0.00      B    O  
ATOM   3923  H1  HOH B1302       8.781  15.722  20.660  1.00  0.00      B    H  
ATOM   3924  H2  HOH B1302       7.216  15.721  20.932  1.00  0.00      B    H  
ATOM   3925  O   HOH B1303      30.408  29.754  26.130  1.00  0.00      B    O  
ATOM   3926  H1  HOH B1303      30.427  30.697  26.477  1.00  0.00      B    H  
ATOM   3927  H2  HOH B1303      31.294  29.365  26.294  1.00  0.00      B    H  
ATOM   3928  O   HOH B1304       9.997  17.010  28.791  1.00  0.00      B    O  
ATOM   3929  H1  HOH B1304      10.173  17.366  29.769  1.00  0.00      B    H  
ATOM   3930  H2  HOH B1304      10.231  16.021  28.833  1.00  0.00      B    H  
ATOM   3931  O   HOH B1305      19.843  10.152   7.066  1.00  0.00      B    O  
ATOM   3932  H1  HOH B1305      19.955  10.812   6.359  1.00  0.00      B    H  
ATOM   3933  H2  HOH B1305      20.568  10.300   7.760  1.00  0.00      B    H  
ATOM   3934  O   HOH B1306      36.087  36.780  12.744  1.00  0.00      B    O  
ATOM   3935  H1  HOH B1306      35.148  36.981  13.059  1.00  0.00      B    H  
ATOM   3936  H2  HOH B1306      36.279  37.279  11.867  1.00  0.00      B    H  
ATOM   3937  O   HOH B1307      35.154  19.706   9.108  1.00  0.00      B    O  
ATOM   3938  H1  HOH B1307      35.103  18.703   8.950  1.00  0.00      B    H  
ATOM   3939  H2  HOH B1307      36.138  20.012   8.980  1.00  0.00      B    H  
ATOM   3940  O   HOH B1308      38.002  12.877  24.080  1.00  0.00      B    O  
ATOM   3941  H1  HOH B1308      38.198  12.211  23.297  1.00  0.00      B    H  
ATOM   3942  H2  HOH B1308      38.748  13.550  24.072  1.00  0.00      B    H  
ATOM   3943  O   HOH B1309       5.866   6.645  13.660  1.00  0.00      B    O  
ATOM   3944  H1  HOH B1309       6.054   5.933  12.930  1.00  0.00      B    H  
ATOM   3945  H2  HOH B1309       5.887   7.535  13.134  1.00  0.00      B    H  
ATOM   3946  O   HOH B1310      16.675  37.538  16.549  1.00  0.00      B    O  
ATOM   3947  H1  HOH B1310      17.075  36.576  16.642  1.00  0.00      B    H  
ATOM   3948  H2  HOH B1310      15.793  37.519  17.028  1.00  0.00      B    H  
ATOM   3949  O   HOH B1311      21.372   7.967  14.490  1.00  0.00      B    O  
ATOM   3950  H1  HOH B1311      21.818   7.038  14.470  1.00  0.00      B    H  
ATOM   3951  H2  HOH B1311      20.435   7.829  14.769  1.00  0.00      B    H  
ATOM   3952  O   HOH B1312      34.317  23.657   5.206  1.00  0.00      B    O  
ATOM   3953  H1  HOH B1312      35.001  23.288   4.562  1.00  0.00      B    H  
ATOM   3954  H2  HOH B1312      34.731  23.443   6.127  1.00  0.00      B    H  
ATOM   3955  O   HOH B1313      31.984  22.540   4.496  1.00  0.00      B    O  
ATOM   3956  H1  HOH B1313      31.678  22.448   5.410  1.00  0.00      B    H  
ATOM   3957  H2  HOH B1313      32.759  23.180   4.555  1.00  0.00      B    H  
ATOM   3958  O   HOH B1314      13.790  37.254  26.560  1.00  0.00      B    O  
ATOM   3959  H1  HOH B1314      13.581  36.294  26.365  1.00  0.00      B    H  
ATOM   3960  H2  HOH B1314      12.973  37.760  26.162  1.00  0.00      B    H  
ATOM   3961  O   HOH B1315      36.848  20.832  23.639  1.00  0.00      B    O  
ATOM   3962  H1  HOH B1315      37.510  20.114  23.358  1.00  0.00      B    H  
ATOM   3963  H2  HOH B1315      36.558  21.304  22.758  1.00  0.00      B    H  
ATOM   3964  O   HOH B1316       4.308   9.027  33.942  1.00  0.00      B    O  
ATOM   3965  H1  HOH B1316       4.706   9.465  34.772  1.00  0.00      B    H  
ATOM   3966  H2  HOH B1316       3.748   8.165  34.186  1.00  0.00      B    H  
ATOM   3967  O   HOH B1317      35.799  39.191   9.112  1.00  0.00      B    O  
ATOM   3968  H1  HOH B1317      35.720  38.176   9.124  1.00  0.00      B    H  
ATOM   3969  H2  HOH B1317      34.825  39.520   9.165  1.00  0.00      B    H  
ATOM   3970  O   HOH B1318      36.282  32.887   7.971  1.00  0.00      B    O  
ATOM   3971  H1  HOH B1318      37.251  32.830   8.067  1.00  0.00      B    H  
ATOM   3972  H2  HOH B1318      35.901  32.171   8.578  1.00  0.00      B    H  
ATOM   3973  O   HOH B1319      25.871  11.983  22.976  1.00  0.00      B    O  
ATOM   3974  H1  HOH B1319      26.503  12.751  23.135  1.00  0.00      B    H  
ATOM   3975  H2  HOH B1319      26.116  11.597  22.025  1.00  0.00      B    H  
ATOM   3976  O   HOH B1320      37.531  35.525  24.977  1.00  0.00      B    O  
ATOM   3977  H1  HOH B1320      38.272  35.288  24.342  1.00  0.00      B    H  
ATOM   3978  H2  HOH B1320      37.059  34.674  25.183  1.00  0.00      B    H  
ATOM   3979  O   HOH B1321      36.775  35.361   7.051  1.00  0.00      B    O  
ATOM   3980  H1  HOH B1321      36.571  34.375   6.799  1.00  0.00      B    H  
ATOM   3981  H2  HOH B1321      37.778  35.541   7.169  1.00  0.00      B    H  
ATOM   3982  O   HOH B1322      10.436  27.223  16.313  1.00  0.00      B    O  
ATOM   3983  H1  HOH B1322      10.672  26.815  15.383  1.00  0.00      B    H  
ATOM   3984  H2  HOH B1322      11.273  27.204  16.865  1.00  0.00      B    H  
ATOM   3985  O   HOH B1323      10.856  20.256   3.820  1.00  0.00      B    O  
ATOM   3986  H1  HOH B1323      11.751  20.759   3.739  1.00  0.00      B    H  
ATOM   3987  H2  HOH B1323      10.987  19.277   4.037  1.00  0.00      B    H  
ATOM   3988  O   HOH B1324      27.424   0.730   3.158  1.00  0.00      B    O  
ATOM   3989  H1  HOH B1324      27.124   0.704   2.191  1.00  0.00      B    H  
ATOM   3990  H2  HOH B1324      28.164   0.072   3.294  1.00  0.00      B    H  
ATOM   3991  O   HOH B1325      12.223  36.942  29.279  1.00  0.00      B    O  
ATOM   3992  H1  HOH B1325      12.570  37.663  28.687  1.00  0.00      B    H  
ATOM   3993  H2  HOH B1325      11.672  36.352  28.664  1.00  0.00      B    H  
ATOM   3994  O   HOH B1326      12.383  20.443  10.587  1.00  0.00      B    O  
ATOM   3995  H1  HOH B1326      13.317  20.711  10.310  1.00  0.00      B    H  
ATOM   3996  H2  HOH B1326      11.794  21.269  10.462  1.00  0.00      B    H  
ATOM   3997  O   HOH B1327      11.018  19.187  33.458  1.00  0.00      B    O  
ATOM   3998  H1  HOH B1327      11.921  19.238  33.871  1.00  0.00      B    H  
ATOM   3999  H2  HOH B1327      10.478  18.420  33.891  1.00  0.00      B    H  
ATOM   4000  O   HOH B1328      35.673  32.896  24.126  1.00  0.00      B    O  
ATOM   4001  H1  HOH B1328      35.920  33.661  23.486  1.00  0.00      B    H  
ATOM   4002  H2  HOH B1328      36.393  32.771  24.865  1.00  0.00      B    H  
ATOM   4003  O   HOH B1329      36.208   5.989  13.706  1.00  0.00      B    O  
ATOM   4004  H1  HOH B1329      36.780   6.813  14.015  1.00  0.00      B    H  
ATOM   4005  H2  HOH B1329      36.862   5.218  13.743  1.00  0.00      B    H  
ATOM   4006  O   HOH B1330      35.819   2.337  18.045  1.00  0.00      B    O  
ATOM   4007  H1  HOH B1330      35.416   1.848  18.837  1.00  0.00      B    H  
ATOM   4008  H2  HOH B1330      36.827   2.508  18.259  1.00  0.00      B    H  
ATOM   4009  O   HOH B1331      29.458  28.719   4.350  1.00  0.00      B    O  
ATOM   4010  H1  HOH B1331      29.096  28.540   3.475  1.00  0.00      B    H  
ATOM   4011  H2  HOH B1331      28.828  28.296   5.028  1.00  0.00      B    H  
ATOM   4012  O   HOH B1332       6.958  22.194   0.322  1.00  0.00      B    O  
ATOM   4013  H1  HOH B1332       7.077  22.301  -0.602  1.00  0.00      B    H  
ATOM   4014  H2  HOH B1332       7.866  21.920   0.656  1.00  0.00      B    H  
ATOM   4015  O   HOH B1333      37.318   9.545  35.039  1.00  0.00      B    O  
ATOM   4016  H1  HOH B1333      36.761   8.903  34.547  1.00  0.00      B    H  
ATOM   4017  H2  HOH B1333      38.299   9.271  34.966  1.00  0.00      B    H  
ATOM   4018  O   HOH B1334       9.259  28.595  27.512  1.00  0.00      B    O  
ATOM   4019  H1  HOH B1334       9.295  27.666  27.112  1.00  0.00      B    H  
ATOM   4020  H2  HOH B1334       8.370  28.734  27.902  1.00  0.00      B    H  
ATOM   4021  O   HOH B1335       6.357  13.613   7.968  1.00  0.00      B    O  
ATOM   4022  H1  HOH B1335       5.504  13.579   7.442  1.00  0.00      B    H  
ATOM   4023  H2  HOH B1335       6.822  14.414   7.480  1.00  0.00      B    H  
ATOM   4024  O   HOH B1336      36.629  29.688  16.172  1.00  0.00      B    O  
ATOM   4025  H1  HOH B1336      36.819  29.901  17.192  1.00  0.00      B    H  
ATOM   4026  H2  HOH B1336      37.480  29.382  15.702  1.00  0.00      B    H  
ATOM   4027  O   HOH B1337       1.076  13.197  12.376  1.00  0.00      B    O  
ATOM   4028  H1  HOH B1337       1.535  12.508  12.966  1.00  0.00      B    H  
ATOM   4029  H2  HOH B1337       0.220  12.681  12.181  1.00  0.00      B    H  
ATOM   4030  O   HOH B1338      31.492  16.358  32.853  1.00  0.00      B    O  
ATOM   4031  H1  HOH B1338      31.935  16.484  33.768  1.00  0.00      B    H  
ATOM   4032  H2  HOH B1338      30.586  15.868  32.965  1.00  0.00      B    H  
ATOM   4033  O   HOH B1339       4.407  22.430   3.109  1.00  0.00      B    O  
ATOM   4034  H1  HOH B1339       5.227  22.007   3.534  1.00  0.00      B    H  
ATOM   4035  H2  HOH B1339       4.701  23.287   2.626  1.00  0.00      B    H  
ATOM   4036  O   HOH B1340       7.637  27.070   0.851  1.00  0.00      B    O  
ATOM   4037  H1  HOH B1340       6.675  27.148   0.495  1.00  0.00      B    H  
ATOM   4038  H2  HOH B1340       7.893  26.109   0.786  1.00  0.00      B    H  
ATOM   4039  O   HOH B1341      14.722   3.685  37.314  1.00  0.00      B    O  
ATOM   4040  H1  HOH B1341      15.642   3.250  37.363  1.00  0.00      B    H  
ATOM   4041  H2  HOH B1341      14.206   3.286  36.503  1.00  0.00      B    H  
ATOM   4042  O   HOH B1342      23.708  22.900  22.672  1.00  0.00      B    O  
ATOM   4043  H1  HOH B1342      23.453  21.955  22.783  1.00  0.00      B    H  
ATOM   4044  H2  HOH B1342      23.837  23.022  21.694  1.00  0.00      B    H  
ATOM   4045  O   HOH B1343       2.317  11.470  13.949  1.00  0.00      B    O  
ATOM   4046  H1  HOH B1343       3.171  10.981  13.689  1.00  0.00      B    H  
ATOM   4047  H2  HOH B1343       2.499  12.002  14.802  1.00  0.00      B    H  
ATOM   4048  O   HOH B1344      29.369   8.793  19.963  1.00  0.00      B    O  
ATOM   4049  H1  HOH B1344      29.457   9.452  20.723  1.00  0.00      B    H  
ATOM   4050  H2  HOH B1344      29.610   7.824  20.239  1.00  0.00      B    H  
ATOM   4051  O   HOH B1345      11.369  35.114   1.573  1.00  0.00      B    O  
ATOM   4052  H1  HOH B1345      10.705  34.837   0.868  1.00  0.00      B    H  
ATOM   4053  H2  HOH B1345      10.925  34.904   2.507  1.00  0.00      B    H  
ATOM   4054  O   HOH B1346      20.589   6.562  25.956  1.00  0.00      B    O  
ATOM   4055  H1  HOH B1346      19.642   6.307  25.693  1.00  0.00      B    H  
ATOM   4056  H2  HOH B1346      20.962   7.021  25.135  1.00  0.00      B    H  
ATOM   4057  O   HOH B1347      35.694  25.550  10.558  1.00  0.00      B    O  
ATOM   4058  H1  HOH B1347      36.490  25.613   9.926  1.00  0.00      B    H  
ATOM   4059  H2  HOH B1347      35.291  24.577  10.428  1.00  0.00      B    H  
ATOM   4060  O   HOH B1348      31.351  24.879  10.943  1.00  0.00      B    O  
ATOM   4061  H1  HOH B1348      31.372  25.611  11.589  1.00  0.00      B    H  
ATOM   4062  H2  HOH B1348      31.691  24.060  11.398  1.00  0.00      B    H  
ATOM   4063  O   HOH B1349      19.204  38.618  33.666  1.00  0.00      B    O  
ATOM   4064  H1  HOH B1349      18.295  38.642  34.167  1.00  0.00      B    H  
ATOM   4065  H2  HOH B1349      19.938  38.871  34.338  1.00  0.00      B    H  
ATOM   4066  O   HOH B1350      23.186   1.392  22.728  1.00  0.00      B    O  
ATOM   4067  H1  HOH B1350      23.577   0.492  22.841  1.00  0.00      B    H  
ATOM   4068  H2  HOH B1350      23.623   1.919  23.451  1.00  0.00      B    H  
ATOM   4069  O   HOH B1351       3.150  17.828  16.233  1.00  0.00      B    O  
ATOM   4070  H1  HOH B1351       2.511  17.218  15.820  1.00  0.00      B    H  
ATOM   4071  H2  HOH B1351       3.827  17.326  16.755  1.00  0.00      B    H  
ATOM   4072  O   HOH B1352      14.033  13.689  31.004  1.00  0.00      B    O  
ATOM   4073  H1  HOH B1352      14.585  13.774  30.147  1.00  0.00      B    H  
ATOM   4074  H2  HOH B1352      13.223  13.124  30.847  1.00  0.00      B    H  
ATOM   4075  O   HOH B1353      13.935  32.931   8.886  1.00  0.00      B    O  
ATOM   4076  H1  HOH B1353      12.933  33.022   8.620  1.00  0.00      B    H  
ATOM   4077  H2  HOH B1353      14.040  32.537   9.818  1.00  0.00      B    H  
ATOM   4078  O   HOH B1354      35.267   0.256  31.878  1.00  0.00      B    O  
ATOM   4079  H1  HOH B1354      35.498  -0.754  31.932  1.00  0.00      B    H  
ATOM   4080  H2  HOH B1354      35.890   0.564  31.157  1.00  0.00      B    H  
ATOM   4081  O   HOH B1355      30.525   8.092  12.114  1.00  0.00      B    O  
ATOM   4082  H1  HOH B1355      30.985   8.960  11.811  1.00  0.00      B    H  
ATOM   4083  H2  HOH B1355      30.412   8.146  13.130  1.00  0.00      B    H  
ATOM   4084  O   HOH B1356      25.803   4.625  38.395  1.00  0.00      B    O  
ATOM   4085  H1  HOH B1356      25.727   4.874  39.388  1.00  0.00      B    H  
ATOM   4086  H2  HOH B1356      26.139   5.498  37.917  1.00  0.00      B    H  
ATOM   4087  O   HOH B1357      20.928   5.665   7.483  1.00  0.00      B    O  
ATOM   4088  H1  HOH B1357      21.011   6.579   7.013  1.00  0.00      B    H  
ATOM   4089  H2  HOH B1357      21.264   5.701   8.473  1.00  0.00      B    H  
ATOM   4090  O   HOH B1358      21.844   5.156  14.256  1.00  0.00      B    O  
ATOM   4091  H1  HOH B1358      22.725   4.909  13.789  1.00  0.00      B    H  
ATOM   4092  H2  HOH B1358      21.811   4.550  15.067  1.00  0.00      B    H  
ATOM   4093  O   HOH B1359      22.287  12.340   4.510  1.00  0.00      B    O  
ATOM   4094  H1  HOH B1359      22.440  11.325   4.429  1.00  0.00      B    H  
ATOM   4095  H2  HOH B1359      22.977  12.696   3.943  1.00  0.00      B    H  
ATOM   4096  O   HOH B1360      25.426   2.512  24.373  1.00  0.00      B    O  
ATOM   4097  H1  HOH B1360      24.895   2.541  25.220  1.00  0.00      B    H  
ATOM   4098  H2  HOH B1360      26.393   2.390  24.721  1.00  0.00      B    H  
ATOM   4099  O   HOH B1361      25.250  21.934  11.304  1.00  0.00      B    O  
ATOM   4100  H1  HOH B1361      25.325  22.960  11.449  1.00  0.00      B    H  
ATOM   4101  H2  HOH B1361      24.279  21.725  11.177  1.00  0.00      B    H  
ATOM   4102  O   HOH B1362      14.307  23.028   6.789  1.00  0.00      B    O  
ATOM   4103  H1  HOH B1362      13.685  23.717   6.369  1.00  0.00      B    H  
ATOM   4104  H2  HOH B1362      14.702  22.556   6.022  1.00  0.00      B    H  
ATOM   4105  O   HOH B1363      25.156  29.577  17.904  1.00  0.00      B    O  
ATOM   4106  H1  HOH B1363      25.831  29.832  18.581  1.00  0.00      B    H  
ATOM   4107  H2  HOH B1363      24.586  30.363  17.665  1.00  0.00      B    H  
ATOM   4108  O   HOH B1364      17.490  31.557  31.857  1.00  0.00      B    O  
ATOM   4109  H1  HOH B1364      17.683  30.845  31.130  1.00  0.00      B    H  
ATOM   4110  H2  HOH B1364      17.706  32.442  31.357  1.00  0.00      B    H  
ATOM   4111  O   HOH B1365      13.347   6.734  30.609  1.00  0.00      B    O  
ATOM   4112  H1  HOH B1365      12.970   6.158  31.295  1.00  0.00      B    H  
ATOM   4113  H2  HOH B1365      12.579   6.970  30.011  1.00  0.00      B    H  
ATOM   4114  O   HOH B1366      14.359  26.604   5.265  1.00  0.00      B    O  
ATOM   4115  H1  HOH B1366      13.574  26.029   5.215  1.00  0.00      B    H  
ATOM   4116  H2  HOH B1366      15.174  26.021   5.003  1.00  0.00      B    H  
ATOM   4117  O   HOH B1367      36.188  36.946  31.692  1.00  0.00      B    O  
ATOM   4118  H1  HOH B1367      35.803  36.480  30.879  1.00  0.00      B    H  
ATOM   4119  H2  HOH B1367      35.983  36.322  32.484  1.00  0.00      B    H  
ATOM   4120  O   HOH B1368      14.503  14.859  23.437  1.00  0.00      B    O  
ATOM   4121  H1  HOH B1368      14.984  14.127  22.910  1.00  0.00      B    H  
ATOM   4122  H2  HOH B1368      13.748  15.198  22.850  1.00  0.00      B    H  
ATOM   4123  O   HOH B1369       7.993  33.925  38.199  1.00  0.00      B    O  
ATOM   4124  H1  HOH B1369       7.711  33.423  37.342  1.00  0.00      B    H  
ATOM   4125  H2  HOH B1369       8.727  33.360  38.625  1.00  0.00      B    H  
ATOM   4126  O   HOH B1370       2.722  17.857  33.027  1.00  0.00      B    O  
ATOM   4127  H1  HOH B1370       2.639  17.984  31.962  1.00  0.00      B    H  
ATOM   4128  H2  HOH B1370       1.975  18.388  33.491  1.00  0.00      B    H  
ATOM   4129  O   HOH B1371      21.950  22.351  11.296  1.00  0.00      B    O  
ATOM   4130  H1  HOH B1371      20.998  22.299  10.915  1.00  0.00      B    H  
ATOM   4131  H2  HOH B1371      21.911  22.695  12.237  1.00  0.00      B    H  
ATOM   4132  O   HOH B1372       8.349  36.399  30.898  1.00  0.00      B    O  
ATOM   4133  H1  HOH B1372       9.310  36.726  30.832  1.00  0.00      B    H  
ATOM   4134  H2  HOH B1372       8.128  35.772  30.139  1.00  0.00      B    H  
ATOM   4135  O   HOH B1373      23.184  14.699  24.178  1.00  0.00      B    O  
ATOM   4136  H1  HOH B1373      23.233  14.097  23.338  1.00  0.00      B    H  
ATOM   4137  H2  HOH B1373      24.067  15.127  24.375  1.00  0.00      B    H  
ATOM   4138  O   HOH B1374      26.842   5.048  27.138  1.00  0.00      B    O  
ATOM   4139  H1  HOH B1374      26.150   5.401  27.834  1.00  0.00      B    H  
ATOM   4140  H2  HOH B1374      26.611   4.081  26.979  1.00  0.00      B    H  
ATOM   4141  O   HOH B1375      19.298  13.673  31.121  1.00  0.00      B    O  
ATOM   4142  H1  HOH B1375      20.069  13.599  30.531  1.00  0.00      B    H  
ATOM   4143  H2  HOH B1375      18.777  14.480  30.841  1.00  0.00      B    H  
ATOM   4144  O   HOH B1376      34.906  35.802  18.329  1.00  0.00      B    O  
ATOM   4145  H1  HOH B1376      34.731  35.389  19.261  1.00  0.00      B    H  
ATOM   4146  H2  HOH B1376      34.820  35.055  17.643  1.00  0.00      B    H  
ATOM   4147  O   HOH B1377      35.600  15.977  28.392  1.00  0.00      B    O  
ATOM   4148  H1  HOH B1377      35.951  16.242  29.298  1.00  0.00      B    H  
ATOM   4149  H2  HOH B1377      35.810  14.951  28.283  1.00  0.00      B    H  
ATOM   4150  O   HOH B1378       0.535   3.774  34.938  1.00  0.00      B    O  
ATOM   4151  H1  HOH B1378      -0.306   3.386  35.433  1.00  0.00      B    H  
ATOM   4152  H2  HOH B1378       1.144   4.287  35.636  1.00  0.00      B    H  
ATOM   4153  O   HOH B1379      21.516  12.824  29.554  1.00  0.00      B    O  
ATOM   4154  H1  HOH B1379      21.630  11.850  29.483  1.00  0.00      B    H  
ATOM   4155  H2  HOH B1379      22.412  13.236  29.678  1.00  0.00      B    H  
ATOM   4156  O   HOH B1380      25.321  29.490   7.771  1.00  0.00      B    O  
ATOM   4157  H1  HOH B1380      26.129  28.966   7.529  1.00  0.00      B    H  
ATOM   4158  H2  HOH B1380      24.484  28.925   7.704  1.00  0.00      B    H  
ATOM   4159  O   HOH B1381      21.329  38.874  38.878  1.00  0.00      B    O  
ATOM   4160  H1  HOH B1381      21.802  38.651  39.739  1.00  0.00      B    H  
ATOM   4161  H2  HOH B1381      22.058  39.216  38.234  1.00  0.00      B    H  
ATOM   4162  O   HOH B1382      33.187   2.085   1.477  1.00  0.00      B    O  
ATOM   4163  H1  HOH B1382      32.977   1.200   2.004  1.00  0.00      B    H  
ATOM   4164  H2  HOH B1382      32.420   2.770   1.542  1.00  0.00      B    H  
ATOM   4165  O   HOH B1383       5.978  14.722  21.353  1.00  0.00      B    O  
ATOM   4166  H1  HOH B1383       6.046  14.293  22.331  1.00  0.00      B    H  
ATOM   4167  H2  HOH B1383       5.745  13.894  20.770  1.00  0.00      B    H  
ATOM   4168  O   HOH B1384      10.378  18.138  26.545  1.00  0.00      B    O  
ATOM   4169  H1  HOH B1384      10.535  17.472  25.791  1.00  0.00      B    H  
ATOM   4170  H2  HOH B1384      10.276  17.557  27.452  1.00  0.00      B    H  
ATOM   4171  O   HOH B1385      18.222   4.501  15.614  1.00  0.00      B    O  
ATOM   4172  H1  HOH B1385      17.686   4.768  16.461  1.00  0.00      B    H  
ATOM   4173  H2  HOH B1385      17.602   3.954  15.018  1.00  0.00      B    H  
ATOM   4174  O   HOH B1386      11.234  22.677   9.696  1.00  0.00      B    O  
ATOM   4175  H1  HOH B1386      11.040  22.452   8.694  1.00  0.00      B    H  
ATOM   4176  H2  HOH B1386      12.192  23.113   9.772  1.00  0.00      B    H  
ATOM   4177  O   HOH B1387      38.455   7.445  38.232  1.00  0.00      B    O  
ATOM   4178  H1  HOH B1387      38.397   6.928  37.399  1.00  0.00      B    H  
ATOM   4179  H2  HOH B1387      39.435   7.666  38.401  1.00  0.00      B    H  
ATOM   4180  O   HOH B1388       4.651   8.199  22.372  1.00  0.00      B    O  
ATOM   4181  H1  HOH B1388       4.042   7.394  22.143  1.00  0.00      B    H  
ATOM   4182  H2  HOH B1388       5.452   7.863  22.905  1.00  0.00      B    H  
ATOM   4183  O   HOH B1389      22.939  10.160  15.710  1.00  0.00      B    O  
ATOM   4184  H1  HOH B1389      23.633  10.083  14.921  1.00  0.00      B    H  
ATOM   4185  H2  HOH B1389      22.290   9.371  15.705  1.00  0.00      B    H  
ATOM   4186  O   HOH B1390      29.064  19.255   0.305  1.00  0.00      B    O  
ATOM   4187  H1  HOH B1390      29.349  19.996   0.913  1.00  0.00      B    H  
ATOM   4188  H2  HOH B1390      29.935  18.875  -0.064  1.00  0.00      B    H  
ATOM   4189  O   HOH B1391      38.030  32.190  25.739  1.00  0.00      B    O  
ATOM   4190  H1  HOH B1391      38.791  32.547  26.280  1.00  0.00      B    H  
ATOM   4191  H2  HOH B1391      38.132  31.171  25.620  1.00  0.00      B    H  
ATOM   4192  O   HOH B1392       1.772   7.623  13.581  1.00  0.00      B    O  
ATOM   4193  H1  HOH B1392       1.149   8.340  13.303  1.00  0.00      B    H  
ATOM   4194  H2  HOH B1392       1.833   7.594  14.590  1.00  0.00      B    H  
ATOM   4195  O   HOH B1393      26.406  18.158  25.375  1.00  0.00      B    O  
ATOM   4196  H1  HOH B1393      27.208  18.753  25.374  1.00  0.00      B    H  
ATOM   4197  H2  HOH B1393      25.556  18.716  25.396  1.00  0.00      B    H  
ATOM   4198  O   HOH B1394      15.244  29.754   5.942  1.00  0.00      B    O  
ATOM   4199  H1  HOH B1394      15.988  29.684   5.291  1.00  0.00      B    H  
ATOM   4200  H2  HOH B1394      14.901  28.839   6.239  1.00  0.00      B    H  
ATOM   4201  O   HOH B1395      21.308  13.422   9.572  1.00  0.00      B    O  
ATOM   4202  H1  HOH B1395      21.430  13.128   8.610  1.00  0.00      B    H  
ATOM   4203  H2  HOH B1395      21.675  14.314   9.684  1.00  0.00      B    H  
ATOM   4204  O   HOH B1396      17.073  16.342  14.806  1.00  0.00      B    O  
ATOM   4205  H1  HOH B1396      18.073  16.513  14.728  1.00  0.00      B    H  
ATOM   4206  H2  HOH B1396      16.881  16.189  15.792  1.00  0.00      B    H  
ATOM   4207  O   HOH B1397      25.956  15.847  14.474  1.00  0.00      B    O  
ATOM   4208  H1  HOH B1397      25.941  15.155  13.751  1.00  0.00      B    H  
ATOM   4209  H2  HOH B1397      25.471  16.634  14.034  1.00  0.00      B    H  
ATOM   4210  O   HOH B1398      13.318  18.347  30.759  1.00  0.00      B    O  
ATOM   4211  H1  HOH B1398      13.876  17.646  31.226  1.00  0.00      B    H  
ATOM   4212  H2  HOH B1398      13.247  18.050  29.778  1.00  0.00      B    H  
ATOM   4213  O   HOH B1399      24.173  27.091  18.060  1.00  0.00      B    O  
ATOM   4214  H1  HOH B1399      24.738  26.734  18.854  1.00  0.00      B    H  
ATOM   4215  H2  HOH B1399      24.450  28.054  17.858  1.00  0.00      B    H  
ATOM   4216  O   HOH B1400       4.913  37.074  19.098  1.00  0.00      B    O  
ATOM   4217  H1  HOH B1400       4.470  37.217  18.204  1.00  0.00      B    H  
ATOM   4218  H2  HOH B1400       4.451  36.356  19.646  1.00  0.00      B    H  
ATOM   4219  O   HOH B1401      29.127  14.783   4.157  1.00  0.00      B    O  
ATOM   4220  H1  HOH B1401      28.810  14.883   3.182  1.00  0.00      B    H  
ATOM   4221  H2  HOH B1401      30.058  15.236   4.178  1.00  0.00      B    H  
ATOM   4222  O   HOH B1402      17.362  18.881  37.057  1.00  0.00      B    O  
ATOM   4223  H1  HOH B1402      18.395  18.696  36.936  1.00  0.00      B    H  
ATOM   4224  H2  HOH B1402      16.837  18.051  36.640  1.00  0.00      B    H  
ATOM   4225  O   HOH B1403      16.457  32.702  17.958  1.00  0.00      B    O  
ATOM   4226  H1  HOH B1403      16.708  31.915  18.649  1.00  0.00      B    H  
ATOM   4227  H2  HOH B1403      15.467  32.994  18.249  1.00  0.00      B    H  
ATOM   4228  O   HOH B1404      34.201   3.536  30.956  1.00  0.00      B    O  
ATOM   4229  H1  HOH B1404      34.832   3.438  31.744  1.00  0.00      B    H  
ATOM   4230  H2  HOH B1404      33.285   3.677  31.349  1.00  0.00      B    H  
ATOM   4231  O   HOH B1405       1.807  27.935  27.491  1.00  0.00      B    O  
ATOM   4232  H1  HOH B1405       1.228  27.574  26.770  1.00  0.00      B    H  
ATOM   4233  H2  HOH B1405       2.060  27.078  28.037  1.00  0.00      B    H  
ATOM   4234  O   HOH B1406      16.257  13.155  10.027  1.00  0.00      B    O  
ATOM   4235  H1  HOH B1406      15.415  12.882   9.507  1.00  0.00      B    H  
ATOM   4236  H2  HOH B1406      16.023  13.363  10.993  1.00  0.00      B    H  
ATOM   4237  O   HOH B1407      28.089   7.437  35.371  1.00  0.00      B    O  
ATOM   4238  H1  HOH B1407      27.532   7.410  34.514  1.00  0.00      B    H  
ATOM   4239  H2  HOH B1407      28.652   8.283  35.214  1.00  0.00      B    H  
ATOM   4240  O   HOH B1408      31.044  27.891  22.213  1.00  0.00      B    O  
ATOM   4241  H1  HOH B1408      31.239  27.475  21.283  1.00  0.00      B    H  
ATOM   4242  H2  HOH B1408      30.326  28.571  21.925  1.00  0.00      B    H  
ATOM   4243  O   HOH B1409      16.953  37.492  30.701  1.00  0.00      B    O  
ATOM   4244  H1  HOH B1409      17.121  36.642  31.313  1.00  0.00      B    H  
ATOM   4245  H2  HOH B1409      16.342  37.154  29.933  1.00  0.00      B    H  
ATOM   4246  O   HOH B1410      11.168   8.795  15.129  1.00  0.00      B    O  
ATOM   4247  H1  HOH B1410      11.084   8.461  16.089  1.00  0.00      B    H  
ATOM   4248  H2  HOH B1410      11.615   8.045  14.580  1.00  0.00      B    H  
ATOM   4249  O   HOH B1411      15.275  37.176  37.062  1.00  0.00      B    O  
ATOM   4250  H1  HOH B1411      15.870  37.717  37.672  1.00  0.00      B    H  
ATOM   4251  H2  HOH B1411      15.797  36.513  36.641  1.00  0.00      B    H  
ATOM   4252  O   HOH B1412      24.375  25.662  14.145  1.00  0.00      B    O  
ATOM   4253  H1  HOH B1412      24.394  26.652  14.310  1.00  0.00      B    H  
ATOM   4254  H2  HOH B1412      25.356  25.405  14.310  1.00  0.00      B    H  
ATOM   4255  O   HOH B1413      31.544  25.784  25.512  1.00  0.00      B    O  
ATOM   4256  H1  HOH B1413      32.040  26.639  25.781  1.00  0.00      B    H  
ATOM   4257  H2  HOH B1413      31.456  25.662  24.486  1.00  0.00      B    H  
ATOM   4258  O   HOH B1414      16.997  18.194  29.338  1.00  0.00      B    O  
ATOM   4259  H1  HOH B1414      16.310  17.861  30.008  1.00  0.00      B    H  
ATOM   4260  H2  HOH B1414      17.896  17.686  29.507  1.00  0.00      B    H  
ATOM   4261  O   HOH B1415       3.934  35.764  11.991  1.00  0.00      B    O  
ATOM   4262  H1  HOH B1415       3.917  36.151  11.058  1.00  0.00      B    H  
ATOM   4263  H2  HOH B1415       2.973  35.417  12.147  1.00  0.00      B    H  
ATOM   4264  O   HOH B1416      22.727  29.212  15.412  1.00  0.00      B    O  
ATOM   4265  H1  HOH B1416      22.617  28.265  15.770  1.00  0.00      B    H  
ATOM   4266  H2  HOH B1416      22.901  29.799  16.202  1.00  0.00      B    H  
ATOM   4267  O   HOH B1417      17.942  11.873  21.528  1.00  0.00      B    O  
ATOM   4268  H1  HOH B1417      17.943  11.330  20.651  1.00  0.00      B    H  
ATOM   4269  H2  HOH B1417      17.575  11.321  22.263  1.00  0.00      B    H  
ATOM   4270  O   HOH B1418      25.935  20.132   3.476  1.00  0.00      B    O  
ATOM   4271  H1  HOH B1418      26.257  19.372   2.872  1.00  0.00      B    H  
ATOM   4272  H2  HOH B1418      25.782  20.984   2.940  1.00  0.00      B    H  
ATOM   4273  O   HOH B1419      37.951   6.220  27.691  1.00  0.00      B    O  
ATOM   4274  H1  HOH B1419      38.914   6.255  27.987  1.00  0.00      B    H  
ATOM   4275  H2  HOH B1419      37.517   5.656  28.379  1.00  0.00      B    H  
ATOM   4276  O   HOH B1420      22.313   7.515  38.597  1.00  0.00      B    O  
ATOM   4277  H1  HOH B1420      21.276   7.561  38.391  1.00  0.00      B    H  
ATOM   4278  H2  HOH B1420      22.594   6.602  38.916  1.00  0.00      B    H  
ATOM   4279  O   HOH B1421      19.587  22.086  10.137  1.00  0.00      B    O  
ATOM   4280  H1  HOH B1421      19.778  21.401   9.365  1.00  0.00      B    H  
ATOM   4281  H2  HOH B1421      18.746  22.505   9.827  1.00  0.00      B    H  
ATOM   4282  O   HOH B1422      17.713   3.412   9.909  1.00  0.00      B    O  
ATOM   4283  H1  HOH B1422      18.218   3.485   9.031  1.00  0.00      B    H  
ATOM   4284  H2  HOH B1422      18.293   3.869  10.605  1.00  0.00      B    H  
ATOM   4285  O   HOH B1423      17.761  34.694   6.439  1.00  0.00      B    O  
ATOM   4286  H1  HOH B1423      16.752  34.690   6.607  1.00  0.00      B    H  
ATOM   4287  H2  HOH B1423      18.166  35.614   6.640  1.00  0.00      B    H  
ATOM   4288  O   HOH B1424       3.156  20.418  15.278  1.00  0.00      B    O  
ATOM   4289  H1  HOH B1424       2.720  20.309  14.380  1.00  0.00      B    H  
ATOM   4290  H2  HOH B1424       3.182  19.577  15.771  1.00  0.00      B    H  
ATOM   4291  O   HOH B1425      36.493  15.568  12.611  1.00  0.00      B    O  
ATOM   4292  H1  HOH B1425      36.974  16.257  12.013  1.00  0.00      B    H  
ATOM   4293  H2  HOH B1425      36.298  15.943  13.500  1.00  0.00      B    H  
ATOM   4294  O   HOH B1426      11.231  25.585   1.058  1.00  0.00      B    O  
ATOM   4295  H1  HOH B1426      10.351  25.239   1.523  1.00  0.00      B    H  
ATOM   4296  H2  HOH B1426      10.840  26.246   0.354  1.00  0.00      B    H  
ATOM   4297  O   HOH B1427       6.705   3.310   2.832  1.00  0.00      B    O  
ATOM   4298  H1  HOH B1427       7.360   4.094   3.049  1.00  0.00      B    H  
ATOM   4299  H2  HOH B1427       6.084   3.683   2.132  1.00  0.00      B    H  
ATOM   4300  O   HOH B1428      20.573  29.506  18.775  1.00  0.00      B    O  
ATOM   4301  H1  HOH B1428      21.252  29.152  19.398  1.00  0.00      B    H  
ATOM   4302  H2  HOH B1428      19.864  28.809  18.621  1.00  0.00      B    H  
ATOM   4303  O   HOH B1429      32.108  32.982  28.991  1.00  0.00      B    O  
ATOM   4304  H1  HOH B1429      31.190  32.591  28.825  1.00  0.00      B    H  
ATOM   4305  H2  HOH B1429      32.554  33.015  28.089  1.00  0.00      B    H  
ATOM   4306  O   HOH B1430      10.604  30.479  25.801  1.00  0.00      B    O  
ATOM   4307  H1  HOH B1430       9.894  30.001  26.355  1.00  0.00      B    H  
ATOM   4308  H2  HOH B1430      11.521  30.227  26.160  1.00  0.00      B    H  
ATOM   4309  O   HOH B1431      13.942  11.346  26.051  1.00  0.00      B    O  
ATOM   4310  H1  HOH B1431      13.877  11.413  25.027  1.00  0.00      B    H  
ATOM   4311  H2  HOH B1431      14.202  10.400  26.190  1.00  0.00      B    H  
ATOM   4312  O   HOH B1432      25.573  25.205  38.040  1.00  0.00      B    O  
ATOM   4313  H1  HOH B1432      25.256  25.242  38.989  1.00  0.00      B    H  
ATOM   4314  H2  HOH B1432      26.381  25.781  37.937  1.00  0.00      B    H  
ATOM   4315  O   HOH B1433      30.087   9.804  37.316  1.00  0.00      B    O  
ATOM   4316  H1  HOH B1433      31.063   9.537  37.402  1.00  0.00      B    H  
ATOM   4317  H2  HOH B1433      29.881  10.052  36.339  1.00  0.00      B    H  
ATOM   4318  O   HOH B1434      23.551  21.567  15.154  1.00  0.00      B    O  
ATOM   4319  H1  HOH B1434      22.991  21.748  15.971  1.00  0.00      B    H  
ATOM   4320  H2  HOH B1434      24.521  21.320  15.488  1.00  0.00      B    H  
ATOM   4321  O   HOH B1435       2.560   9.041  28.877  1.00  0.00      B    O  
ATOM   4322  H1  HOH B1435       3.529   9.031  28.427  1.00  0.00      B    H  
ATOM   4323  H2  HOH B1435       2.064   9.825  28.501  1.00  0.00      B    H  
ATOM   4324  O   HOH B1436       0.137  38.157   6.308  1.00  0.00      B    O  
ATOM   4325  H1  HOH B1436       0.378  37.291   5.869  1.00  0.00      B    H  
ATOM   4326  H2  HOH B1436      -0.128  38.043   7.269  1.00  0.00      B    H  
ATOM   4327  O   HOH B1437      18.035  12.388  38.681  1.00  0.00      B    O  
ATOM   4328  H1  HOH B1437      17.132  12.023  38.904  1.00  0.00      B    H  
ATOM   4329  H2  HOH B1437      17.997  13.035  37.922  1.00  0.00      B    H  
ATOM   4330  O   HOH B1438      35.456   0.717   3.552  1.00  0.00      B    O  
ATOM   4331  H1  HOH B1438      35.907   1.254   2.846  1.00  0.00      B    H  
ATOM   4332  H2  HOH B1438      35.607   1.182   4.375  1.00  0.00      B    H  
ATOM   4333  O   HOH B1439      28.551   1.694  17.749  1.00  0.00      B    O  
ATOM   4334  H1  HOH B1439      27.900   2.373  18.131  1.00  0.00      B    H  
ATOM   4335  H2  HOH B1439      28.665   0.835  18.304  1.00  0.00      B    H  
ATOM   4336  O   HOH B1440      38.991  22.808   8.591  1.00  0.00      B    O  
ATOM   4337  H1  HOH B1440      39.790  22.686   9.192  1.00  0.00      B    H  
ATOM   4338  H2  HOH B1440      38.482  21.892   8.588  1.00  0.00      B    H  
ATOM   4339  O   HOH B1441       1.792  33.178   1.325  1.00  0.00      B    O  
ATOM   4340  H1  HOH B1441       2.490  32.622   1.862  1.00  0.00      B    H  
ATOM   4341  H2  HOH B1441       1.205  32.468   0.911  1.00  0.00      B    H  
ATOM   4342  O   HOH B1442      24.871  21.847  26.407  1.00  0.00      B    O  
ATOM   4343  H1  HOH B1442      24.421  21.006  26.023  1.00  0.00      B    H  
ATOM   4344  H2  HOH B1442      25.705  21.501  26.848  1.00  0.00      B    H  
ATOM   4345  O   HOH B1443      12.436   8.273  37.252  1.00  0.00      B    O  
ATOM   4346  H1  HOH B1443      12.301   7.611  37.988  1.00  0.00      B    H  
ATOM   4347  H2  HOH B1443      13.439   8.454  37.270  1.00  0.00      B    H  
ATOM   4348  O   HOH B1444       4.766   0.865  31.330  1.00  0.00      B    O  
ATOM   4349  H1  HOH B1444       5.471   0.387  30.824  1.00  0.00      B    H  
ATOM   4350  H2  HOH B1444       4.761   0.534  32.276  1.00  0.00      B    H  
ATOM   4351  O   HOH B1445      17.934  27.349  30.820  1.00  0.00      B    O  
ATOM   4352  H1  HOH B1445      17.247  26.640  30.736  1.00  0.00      B    H  
ATOM   4353  H2  HOH B1445      18.770  27.111  30.336  1.00  0.00      B    H  
ATOM   4354  O   HOH B1446      32.496  15.711   8.093  1.00  0.00      B    O  
ATOM   4355  H1  HOH B1446      31.692  15.057   8.136  1.00  0.00      B    H  
ATOM   4356  H2  HOH B1446      32.752  15.772   7.119  1.00  0.00      B    H  
ATOM   4357  O   HOH B1447       7.611  30.341  24.682  1.00  0.00      B    O  
ATOM   4358  H1  HOH B1447       7.555  29.752  23.850  1.00  0.00      B    H  
ATOM   4359  H2  HOH B1447       8.569  30.462  24.987  1.00  0.00      B    H  
ATOM   4360  O   HOH B1448       0.512   4.238   4.825  1.00  0.00      B    O  
ATOM   4361  H1  HOH B1448       0.097   3.273   4.762  1.00  0.00      B    H  
ATOM   4362  H2  HOH B1448       0.578   4.601   3.903  1.00  0.00      B    H  
ATOM   4363  O   HOH B1449       3.185  29.884  15.054  1.00  0.00      B    O  
ATOM   4364  H1  HOH B1449       3.264  29.404  14.153  1.00  0.00      B    H  
ATOM   4365  H2  HOH B1449       4.130  29.806  15.563  1.00  0.00      B    H  
ATOM   4366  O   HOH B1450       8.639  24.637   1.354  1.00  0.00      B    O  
ATOM   4367  H1  HOH B1450       7.737  24.526   1.819  1.00  0.00      B    H  
ATOM   4368  H2  HOH B1450       8.956  23.740   0.993  1.00  0.00      B    H  
ATOM   4369  O   HOH B1451       6.653  11.930  35.984  1.00  0.00      B    O  
ATOM   4370  H1  HOH B1451       5.936  11.315  36.385  1.00  0.00      B    H  
ATOM   4371  H2  HOH B1451       7.040  11.432  35.171  1.00  0.00      B    H  
ATOM   4372  O   HOH B1452       8.485  29.028  33.375  1.00  0.00      B    O  
ATOM   4373  H1  HOH B1452       8.087  29.989  33.534  1.00  0.00      B    H  
ATOM   4374  H2  HOH B1452       9.128  29.015  32.555  1.00  0.00      B    H  
ATOM   4375  O   HOH B1453      19.174  34.621   4.087  1.00  0.00      B    O  
ATOM   4376  H1  HOH B1453      18.700  34.827   4.939  1.00  0.00      B    H  
ATOM   4377  H2  HOH B1453      18.995  33.637   3.793  1.00  0.00      B    H  
ATOM   4378  O   HOH B1454      10.943   8.588   4.865  1.00  0.00      B    O  
ATOM   4379  H1  HOH B1454      10.446   7.722   5.167  1.00  0.00      B    H  
ATOM   4380  H2  HOH B1454      10.881   9.285   5.600  1.00  0.00      B    H  
ATOM   4381  O   HOH B1455       6.806  31.253  34.399  1.00  0.00      B    O  
ATOM   4382  H1  HOH B1455       7.569  31.407  35.041  1.00  0.00      B    H  
ATOM   4383  H2  HOH B1455       6.242  30.472  34.819  1.00  0.00      B    H  
ATOM   4384  O   HOH B1456      35.922   2.211  26.268  1.00  0.00      B    O  
ATOM   4385  H1  HOH B1456      36.873   2.149  26.552  1.00  0.00      B    H  
ATOM   4386  H2  HOH B1456      35.299   2.480  27.061  1.00  0.00      B    H  
ATOM   4387  O   HOH B1457       0.313   2.688   9.699  1.00  0.00      B    O  
ATOM   4388  H1  HOH B1457       0.762   2.849  10.596  1.00  0.00      B    H  
ATOM   4389  H2  HOH B1457       0.186   3.552   9.175  1.00  0.00      B    H  
ATOM   4390  O   HOH B1458       2.077  29.662  36.741  1.00  0.00      B    O  
ATOM   4391  H1  HOH B1458       2.965  29.941  36.315  1.00  0.00      B    H  
ATOM   4392  H2  HOH B1458       1.379  30.340  36.435  1.00  0.00      B    H  
ATOM   4393  O   HOH B1459      29.324  36.581  32.278  1.00  0.00      B    O  
ATOM   4394  H1  HOH B1459      29.694  35.790  31.698  1.00  0.00      B    H  
ATOM   4395  H2  HOH B1459      28.449  36.229  32.665  1.00  0.00      B    H  
ATOM   4396  O   HOH B1460      25.562  16.853  33.591  1.00  0.00      B    O  
ATOM   4397  H1  HOH B1460      25.191  15.976  33.316  1.00  0.00      B    H  
ATOM   4398  H2  HOH B1460      25.508  17.566  32.912  1.00  0.00      B    H  
ATOM   4399  O   HOH B1461      22.124  31.216   8.279  1.00  0.00      B    O  
ATOM   4400  H1  HOH B1461      21.766  31.925   8.889  1.00  0.00      B    H  
ATOM   4401  H2  HOH B1461      21.408  31.132   7.503  1.00  0.00      B    H  
ATOM   4402  O   HOH B1462      33.767  14.844  11.775  1.00  0.00      B    O  
ATOM   4403  H1  HOH B1462      33.256  13.911  11.732  1.00  0.00      B    H  
ATOM   4404  H2  HOH B1462      34.641  14.737  12.239  1.00  0.00      B    H  
ATOM   4405  O   HOH B1463      36.045   7.663  33.193  1.00  0.00      B    O  
ATOM   4406  H1  HOH B1463      35.375   6.953  33.085  1.00  0.00      B    H  
ATOM   4407  H2  HOH B1463      36.766   7.370  32.599  1.00  0.00      B    H  
ATOM   4408  O   HOH B1464      37.429  32.446  16.162  1.00  0.00      B    O  
ATOM   4409  H1  HOH B1464      38.346  32.597  16.487  1.00  0.00      B    H  
ATOM   4410  H2  HOH B1464      37.374  31.415  15.852  1.00  0.00      B    H  
ATOM   4411  O   HOH B1465      12.231  25.086  20.699  1.00  0.00      B    O  
ATOM   4412  H1  HOH B1465      11.833  24.880  19.801  1.00  0.00      B    H  
ATOM   4413  H2  HOH B1465      12.879  24.328  20.901  1.00  0.00      B    H  
ATOM   4414  O   HOH B1466      10.173  20.714  26.892  1.00  0.00      B    O  
ATOM   4415  H1  HOH B1466      10.423  19.764  26.668  1.00  0.00      B    H  
ATOM   4416  H2  HOH B1466      10.818  21.103  27.567  1.00  0.00      B    H  
ATOM   4417  O   HOH B1467      13.331   8.483  11.095  1.00  0.00      B    O  
ATOM   4418  H1  HOH B1467      12.387   8.512  10.725  1.00  0.00      B    H  
ATOM   4419  H2  HOH B1467      13.947   8.293  10.348  1.00  0.00      B    H  
ATOM   4420  O   HOH B1468      14.807  33.427   1.668  1.00  0.00      B    O  
ATOM   4421  H1  HOH B1468      14.728  33.864   2.588  1.00  0.00      B    H  
ATOM   4422  H2  HOH B1468      14.505  34.121   0.956  1.00  0.00      B    H  
ATOM   4423  O   HOH B1469      37.513  20.327   8.301  1.00  0.00      B    O  
ATOM   4424  H1  HOH B1469      38.423  19.814   8.358  1.00  0.00      B    H  
ATOM   4425  H2  HOH B1469      37.203  20.332   7.330  1.00  0.00      B    H  
ATOM   4426  O   HOH B1470      36.488  25.943  28.118  1.00  0.00      B    O  
ATOM   4427  H1  HOH B1470      36.220  25.540  29.010  1.00  0.00      B    H  
ATOM   4428  H2  HOH B1470      37.474  25.779  28.041  1.00  0.00      B    H  
ATOM   4429  O   HOH B1471      22.896  19.958   8.477  1.00  0.00      B    O  
ATOM   4430  H1  HOH B1471      21.893  20.114   8.587  1.00  0.00      B    H  
ATOM   4431  H2  HOH B1471      23.387  20.839   8.625  1.00  0.00      B    H  
ATOM   4432  O   HOH B1472       9.188  21.681  30.738  1.00  0.00      B    O  
ATOM   4433  H1  HOH B1472       8.736  20.956  30.247  1.00  0.00      B    H  
ATOM   4434  H2  HOH B1472      10.149  21.594  30.504  1.00  0.00      B    H  
ATOM   4435  O   HOH B1473      28.459  -0.001   6.534  1.00  0.00      B    O  
ATOM   4436  H1  HOH B1473      28.912  -0.204   5.665  1.00  0.00      B    H  
ATOM   4437  H2  HOH B1473      28.142   0.955   6.464  1.00  0.00      B    H  
ATOM   4438  O   HOH B1474      21.917   0.741  28.469  1.00  0.00      B    O  
ATOM   4439  H1  HOH B1474      22.489   1.174  27.781  1.00  0.00      B    H  
ATOM   4440  H2  HOH B1474      21.402   1.470  28.864  1.00  0.00      B    H  
ATOM   4441  O   HOH B1475      32.731  38.670  32.194  1.00  0.00      B    O  
ATOM   4442  H1  HOH B1475      33.637  39.119  32.057  1.00  0.00      B    H  
ATOM   4443  H2  HOH B1475      32.613  38.009  31.464  1.00  0.00      B    H  
ATOM   4444  O   HOH B1476      32.792  35.073  15.454  1.00  0.00      B    O  
ATOM   4445  H1  HOH B1476      32.236  34.305  15.121  1.00  0.00      B    H  
ATOM   4446  H2  HOH B1476      33.599  34.672  15.854  1.00  0.00      B    H  
ATOM   4447  O   HOH B1477      12.555   5.310   3.432  1.00  0.00      B    O  
ATOM   4448  H1  HOH B1477      13.108   4.489   3.293  1.00  0.00      B    H  
ATOM   4449  H2  HOH B1477      13.047   6.185   3.267  1.00  0.00      B    H  
ATOM   4450  O   HOH B1478      35.720  14.962   4.803  1.00  0.00      B    O  
ATOM   4451  H1  HOH B1478      34.727  14.968   5.151  1.00  0.00      B    H  
ATOM   4452  H2  HOH B1478      36.302  14.499   5.457  1.00  0.00      B    H  
ATOM   4453  O   HOH B1479       2.960  20.344   1.727  1.00  0.00      B    O  
ATOM   4454  H1  HOH B1479       3.502  21.057   2.214  1.00  0.00      B    H  
ATOM   4455  H2  HOH B1479       1.993  20.694   1.569  1.00  0.00      B    H  
ATOM   4456  O   HOH B1480       5.046  11.784  25.352  1.00  0.00      B    O  
ATOM   4457  H1  HOH B1480       4.342  11.020  25.344  1.00  0.00      B    H  
ATOM   4458  H2  HOH B1480       5.072  12.143  26.359  1.00  0.00      B    H  
ATOM   4459  O   HOH B1481       4.730  32.115  23.746  1.00  0.00      B    O  
ATOM   4460  H1  HOH B1481       5.209  32.018  22.872  1.00  0.00      B    H  
ATOM   4461  H2  HOH B1481       5.417  32.141  24.488  1.00  0.00      B    H  
ATOM   4462  O   HOH B1482      10.271   4.308  14.939  1.00  0.00      B    O  
ATOM   4463  H1  HOH B1482       9.347   4.177  15.332  1.00  0.00      B    H  
ATOM   4464  H2  HOH B1482      10.135   4.793  14.071  1.00  0.00      B    H  
ATOM   4465  O   HOH B1483      30.830  30.102  18.369  1.00  0.00      B    O  
ATOM   4466  H1  HOH B1483      30.102  29.674  18.887  1.00  0.00      B    H  
ATOM   4467  H2  HOH B1483      31.633  29.495  18.387  1.00  0.00      B    H  
ATOM   4468  O   HOH B1484      30.809  21.305  19.329  1.00  0.00      B    O  
ATOM   4469  H1  HOH B1484      30.489  20.434  19.739  1.00  0.00      B    H  
ATOM   4470  H2  HOH B1484      31.818  21.302  19.332  1.00  0.00      B    H  
ATOM   4471  O   HOH B1485      23.170   5.108   1.132  1.00  0.00      B    O  
ATOM   4472  H1  HOH B1485      23.967   4.453   1.315  1.00  0.00      B    H  
ATOM   4473  H2  HOH B1485      22.597   4.784   0.297  1.00  0.00      B    H  
ATOM   4474  O   HOH B1486       4.321  29.883  30.905  1.00  0.00      B    O  
ATOM   4475  H1  HOH B1486       4.467  28.944  31.229  1.00  0.00      B    H  
ATOM   4476  H2  HOH B1486       5.061  30.524  31.279  1.00  0.00      B    H  
ATOM   4477  O   HOH B1487      10.373   3.975  21.572  1.00  0.00      B    O  
ATOM   4478  H1  HOH B1487      10.274   4.325  20.667  1.00  0.00      B    H  
ATOM   4479  H2  HOH B1487      10.274   2.943  21.445  1.00  0.00      B    H  
ATOM   4480  O   HOH B1488      13.136  13.485  20.003  1.00  0.00      B    O  
ATOM   4481  H1  HOH B1488      12.574  14.216  19.714  1.00  0.00      B    H  
ATOM   4482  H2  HOH B1488      12.627  12.674  19.804  1.00  0.00      B    H  
ATOM   4483  O   HOH B1489      26.505  34.118  27.485  1.00  0.00      B    O  
ATOM   4484  H1  HOH B1489      26.769  34.836  28.206  1.00  0.00      B    H  
ATOM   4485  H2  HOH B1489      27.293  34.085  26.851  1.00  0.00      B    H  
ATOM   4486  O   HOH B1490      17.918  34.761  27.948  1.00  0.00      B    O  
ATOM   4487  H1  HOH B1490      17.322  34.588  27.170  1.00  0.00      B    H  
ATOM   4488  H2  HOH B1490      18.570  35.474  27.582  1.00  0.00      B    H  
ATOM   4489  O   HOH B1491      21.198   2.912  34.610  1.00  0.00      B    O  
ATOM   4490  H1  HOH B1491      20.453   2.365  35.044  1.00  0.00      B    H  
ATOM   4491  H2  HOH B1491      21.692   2.323  33.910  1.00  0.00      B    H  
ATOM   4492  O   HOH B1492      15.708  35.198  14.350  1.00  0.00      B    O  
ATOM   4493  H1  HOH B1492      16.536  35.191  14.968  1.00  0.00      B    H  
ATOM   4494  H2  HOH B1492      15.958  34.662  13.544  1.00  0.00      B    H  
ATOM   4495  O   HOH B1493      22.842   4.435  30.986  1.00  0.00      B    O  
ATOM   4496  H1  HOH B1493      22.208   4.123  30.251  1.00  0.00      B    H  
ATOM   4497  H2  HOH B1493      22.287   4.788  31.722  1.00  0.00      B    H  
ATOM   4498  O   HOH B1494      23.348  29.022  35.086  1.00  0.00      B    O  
ATOM   4499  H1  HOH B1494      23.472  30.012  35.091  1.00  0.00      B    H  
ATOM   4500  H2  HOH B1494      23.574  28.651  34.165  1.00  0.00      B    H  
ATOM   4501  O   HOH B1495      33.337   4.494  38.265  1.00  0.00      B    O  
ATOM   4502  H1  HOH B1495      32.841   3.641  38.153  1.00  0.00      B    H  
ATOM   4503  H2  HOH B1495      33.928   4.452  39.142  1.00  0.00      B    H  
ATOM   4504  O   HOH B1496       5.732  34.824  29.579  1.00  0.00      B    O  
ATOM   4505  H1  HOH B1496       4.831  34.341  29.589  1.00  0.00      B    H  
ATOM   4506  H2  HOH B1496       5.784  35.522  28.797  1.00  0.00      B    H  
ATOM   4507  O   HOH B1497      22.221  36.721  35.634  1.00  0.00      B    O  
ATOM   4508  H1  HOH B1497      22.135  35.924  35.052  1.00  0.00      B    H  
ATOM   4509  H2  HOH B1497      22.784  36.431  36.482  1.00  0.00      B    H  
ATOM   4510  O   HOH B1498       3.487  28.466  34.104  1.00  0.00      B    O  
ATOM   4511  H1  HOH B1498       3.042  27.639  33.680  1.00  0.00      B    H  
ATOM   4512  H2  HOH B1498       3.141  29.327  33.631  1.00  0.00      B    H  
ATOM   4513  O   HOH B1499      16.044  33.788  26.346  1.00  0.00      B    O  
ATOM   4514  H1  HOH B1499      15.521  33.751  27.243  1.00  0.00      B    H  
ATOM   4515  H2  HOH B1499      16.269  32.819  26.156  1.00  0.00      B    H  
ATOM   4516  O   HOH B1500      33.635  12.088  21.384  1.00  0.00      B    O  
ATOM   4517  H1  HOH B1500      32.825  12.427  21.982  1.00  0.00      B    H  
ATOM   4518  H2  HOH B1500      33.345  12.135  20.424  1.00  0.00      B    H  
ATOM   4519  O   HOH B1501       9.535  22.244   1.057  1.00  0.00      B    O  
ATOM   4520  H1  HOH B1501       9.870  21.408   0.550  1.00  0.00      B    H  
ATOM   4521  H2  HOH B1501      10.285  22.632   1.597  1.00  0.00      B    H  
ATOM   4522  O   HOH B1502      18.317   4.672  35.610  1.00  0.00      B    O  
ATOM   4523  H1  HOH B1502      17.567   4.450  34.956  1.00  0.00      B    H  
ATOM   4524  H2  HOH B1502      19.117   4.892  35.084  1.00  0.00      B    H  
ATOM   4525  O   HOH B1503       4.892   9.904  36.728  1.00  0.00      B    O  
ATOM   4526  H1  HOH B1503       5.086   9.082  37.287  1.00  0.00      B    H  
ATOM   4527  H2  HOH B1503       3.990  10.324  36.971  1.00  0.00      B    H  
ATOM   4528  O   HOH B1504       0.990  37.325  10.537  1.00  0.00      B    O  
ATOM   4529  H1  HOH B1504       1.850  37.859  10.524  1.00  0.00      B    H  
ATOM   4530  H2  HOH B1504       0.344  37.995  10.156  1.00  0.00      B    H  
ATOM   4531  O   HOH B1505       9.932  12.659  35.544  1.00  0.00      B    O  
ATOM   4532  H1  HOH B1505       9.971  11.937  36.242  1.00  0.00      B    H  
ATOM   4533  H2  HOH B1505      10.222  12.197  34.666  1.00  0.00      B    H  
ATOM   4534  O   HOH B1506       9.103  28.131  13.035  1.00  0.00      B    O  
ATOM   4535  H1  HOH B1506       9.713  27.427  13.358  1.00  0.00      B    H  
ATOM   4536  H2  HOH B1506       9.620  28.614  12.335  1.00  0.00      B    H  
ATOM   4537  O   HOH B1507       8.808  27.816   3.076  1.00  0.00      B    O  
ATOM   4538  H1  HOH B1507       8.328  27.505   2.203  1.00  0.00      B    H  
ATOM   4539  H2  HOH B1507       8.552  27.123   3.769  1.00  0.00      B    H  
ATOM   4540  O   HOH B1508      20.091  10.058  19.383  1.00  0.00      B    O  
ATOM   4541  H1  HOH B1508      20.305   9.185  18.840  1.00  0.00      B    H  
ATOM   4542  H2  HOH B1508      19.107  10.329  19.257  1.00  0.00      B    H  
ATOM   4543  O   HOH B1509       9.343  14.614  31.751  1.00  0.00      B    O  
ATOM   4544  H1  HOH B1509      10.064  14.002  31.373  1.00  0.00      B    H  
ATOM   4545  H2  HOH B1509       9.662  15.611  31.782  1.00  0.00      B    H  
ATOM   4546  O   HOH B1510      37.417  19.206   2.456  1.00  0.00      B    O  
ATOM   4547  H1  HOH B1510      36.794  18.758   3.166  1.00  0.00      B    H  
ATOM   4548  H2  HOH B1510      36.912  20.027   2.100  1.00  0.00      B    H  
ATOM   4549  O   HOH B1511      30.034  10.242  22.322  1.00  0.00      B    O  
ATOM   4550  H1  HOH B1511      30.986   9.909  22.418  1.00  0.00      B    H  
ATOM   4551  H2  HOH B1511      29.827  10.615  23.250  1.00  0.00      B    H  
ATOM   4552  O   HOH B1512      16.634  10.094  33.350  1.00  0.00      B    O  
ATOM   4553  H1  HOH B1512      17.530  10.268  33.752  1.00  0.00      B    H  
ATOM   4554  H2  HOH B1512      16.664  10.680  32.498  1.00  0.00      B    H  
ATOM   4555  O   HOH B1513      20.661  27.386  26.438  1.00  0.00      B    O  
ATOM   4556  H1  HOH B1513      20.564  26.490  25.934  1.00  0.00      B    H  
ATOM   4557  H2  HOH B1513      21.398  27.990  25.958  1.00  0.00      B    H  
ATOM   4558  O   HOH B1514      29.364  21.462  16.947  1.00  0.00      B    O  
ATOM   4559  H1  HOH B1514      30.070  21.452  17.720  1.00  0.00      B    H  
ATOM   4560  H2  HOH B1514      29.282  22.418  16.593  1.00  0.00      B    H  
ATOM   4561  O   HOH B1515      35.632  33.113  32.390  1.00  0.00      B    O  
ATOM   4562  H1  HOH B1515      36.566  33.419  32.150  1.00  0.00      B    H  
ATOM   4563  H2  HOH B1515      35.322  32.275  31.945  1.00  0.00      B    H  
ATOM   4564  O   HOH B1516      29.364  24.016  16.386  1.00  0.00      B    O  
ATOM   4565  H1  HOH B1516      28.773  24.740  16.746  1.00  0.00      B    H  
ATOM   4566  H2  HOH B1516      30.346  24.237  16.554  1.00  0.00      B    H  
ATOM   4567  O   HOH B1517       9.306  36.224  25.249  1.00  0.00      B    O  
ATOM   4568  H1  HOH B1517       9.731  35.755  24.457  1.00  0.00      B    H  
ATOM   4569  H2  HOH B1517       8.427  35.771  25.465  1.00  0.00      B    H  
ATOM   4570  O   HOH B1518      30.300  12.395  20.443  1.00  0.00      B    O  
ATOM   4571  H1  HOH B1518      30.281  11.614  21.054  1.00  0.00      B    H  
ATOM   4572  H2  HOH B1518      30.108  12.063  19.461  1.00  0.00      B    H  
ATOM   4573  O   HOH B1519       5.903  24.881   2.500  1.00  0.00      B    O  
ATOM   4574  H1  HOH B1519       5.499  25.633   1.927  1.00  0.00      B    H  
ATOM   4575  H2  HOH B1519       6.182  25.297   3.426  1.00  0.00      B    H  
ATOM   4576  O   HOH B1520      34.718   6.100  11.434  1.00  0.00      B    O  
ATOM   4577  H1  HOH B1520      33.670   6.147  11.532  1.00  0.00      B    H  
ATOM   4578  H2  HOH B1520      35.155   5.996  12.371  1.00  0.00      B    H  
ATOM   4579  O   HOH B1521       7.143  34.113   1.719  1.00  0.00      B    O  
ATOM   4580  H1  HOH B1521       7.419  34.001   0.761  1.00  0.00      B    H  
ATOM   4581  H2  HOH B1521       6.233  34.560   1.691  1.00  0.00      B    H  
ATOM   4582  O   HOH B1522      12.301  39.054  20.518  1.00  0.00      B    O  
ATOM   4583  H1  HOH B1522      12.897  39.414  19.777  1.00  0.00      B    H  
ATOM   4584  H2  HOH B1522      11.877  38.259  20.169  1.00  0.00      B    H  
ATOM   4585  O   HOH B1523      25.096  34.497  31.519  1.00  0.00      B    O  
ATOM   4586  H1  HOH B1523      24.168  34.841  31.340  1.00  0.00      B    H  
ATOM   4587  H2  HOH B1523      25.487  34.329  30.620  1.00  0.00      B    H  
ATOM   4588  O   HOH B1524      34.358  28.821  15.520  1.00  0.00      B    O  
ATOM   4589  H1  HOH B1524      35.260  29.246  15.768  1.00  0.00      B    H  
ATOM   4590  H2  HOH B1524      34.183  28.939  14.525  1.00  0.00      B    H  
ATOM   4591  O   HOH B1525      30.568  25.691   5.083  1.00  0.00      B    O  
ATOM   4592  H1  HOH B1525      31.011  26.576   4.994  1.00  0.00      B    H  
ATOM   4593  H2  HOH B1525      30.488  25.302   4.179  1.00  0.00      B    H  
ATOM   4594  O   HOH B1526       1.295  33.259  21.912  1.00  0.00      B    O  
ATOM   4595  H1  HOH B1526       0.326  33.168  21.582  1.00  0.00      B    H  
ATOM   4596  H2  HOH B1526       1.661  32.294  21.953  1.00  0.00      B    H  
ATOM   4597  O   HOH B1527      37.796   2.110  22.663  1.00  0.00      B    O  
ATOM   4598  H1  HOH B1527      38.103   1.705  23.514  1.00  0.00      B    H  
ATOM   4599  H2  HOH B1527      38.261   1.549  21.886  1.00  0.00      B    H  
ATOM   4600  O   HOH B1528      23.115  32.058  19.844  1.00  0.00      B    O  
ATOM   4601  H1  HOH B1528      22.428  32.805  19.652  1.00  0.00      B    H  
ATOM   4602  H2  HOH B1528      22.848  31.527  20.645  1.00  0.00      B    H  
ATOM   4603  O   HOH B1529      35.064   7.179  36.526  1.00  0.00      B    O  
ATOM   4604  H1  HOH B1529      34.371   7.554  35.885  1.00  0.00      B    H  
ATOM   4605  H2  HOH B1529      35.345   7.897  37.183  1.00  0.00      B    H  
ATOM   4606  O   HOH B1530      29.139  38.474  34.297  1.00  0.00      B    O  
ATOM   4607  H1  HOH B1530      29.207  37.826  33.488  1.00  0.00      B    H  
ATOM   4608  H2  HOH B1530      29.708  38.154  35.059  1.00  0.00      B    H  
ATOM   4609  O   HOH B1531       3.550   4.682  10.039  1.00  0.00      B    O  
ATOM   4610  H1  HOH B1531       4.481   4.417  10.376  1.00  0.00      B    H  
ATOM   4611  H2  HOH B1531       2.826   3.998  10.296  1.00  0.00      B    H  
ATOM   4612  O   HOH B1532       4.416  15.730  30.923  1.00  0.00      B    O  
ATOM   4613  H1  HOH B1532       4.138  16.181  31.757  1.00  0.00      B    H  
ATOM   4614  H2  HOH B1532       4.171  16.302  30.120  1.00  0.00      B    H  
ATOM   4615  O   HOH B1533       0.867  19.010   8.740  1.00  0.00      B    O  
ATOM   4616  H1  HOH B1533       1.132  19.271   9.651  1.00  0.00      B    H  
ATOM   4617  H2  HOH B1533       1.246  19.685   8.130  1.00  0.00      B    H  
ATOM   4618  O   HOH B1534       8.526  14.964  14.104  1.00  0.00      B    O  
ATOM   4619  H1  HOH B1534       9.376  14.719  14.625  1.00  0.00      B    H  
ATOM   4620  H2  HOH B1534       8.526  14.169  13.428  1.00  0.00      B    H  
ATOM   4621  O   HOH B1535      17.113  21.192  32.969  1.00  0.00      B    O  
ATOM   4622  H1  HOH B1535      17.307  21.159  33.940  1.00  0.00      B    H  
ATOM   4623  H2  HOH B1535      17.782  20.583  32.501  1.00  0.00      B    H  
ATOM   4624  O   HOH B1536      14.628  12.997  37.950  1.00  0.00      B    O  
ATOM   4625  H1  HOH B1536      15.228  13.830  38.083  1.00  0.00      B    H  
ATOM   4626  H2  HOH B1536      14.359  12.648  38.878  1.00  0.00      B    H  
ATOM   4627  O   HOH B1537      19.130  38.385   3.946  1.00  0.00      B    O  
ATOM   4628  H1  HOH B1537      18.185  38.056   3.691  1.00  0.00      B    H  
ATOM   4629  H2  HOH B1537      19.834  37.698   3.622  1.00  0.00      B    H  
ATOM   4630  O   HOH B1538      28.801   6.131  11.617  1.00  0.00      B    O  
ATOM   4631  H1  HOH B1538      29.455   6.944  11.535  1.00  0.00      B    H  
ATOM   4632  H2  HOH B1538      29.173   5.382  11.045  1.00  0.00      B    H  
ATOM   4633  O   HOH B1539       4.696   3.510  27.853  1.00  0.00      B    O  
ATOM   4634  H1  HOH B1539       4.204   4.396  27.970  1.00  0.00      B    H  
ATOM   4635  H2  HOH B1539       5.174   3.335  28.726  1.00  0.00      B    H  
ATOM   4636  O   HOH B1540      28.974  15.610  32.980  1.00  0.00      B    O  
ATOM   4637  H1  HOH B1540      28.269  15.141  33.510  1.00  0.00      B    H  
ATOM   4638  H2  HOH B1540      28.837  15.296  32.019  1.00  0.00      B    H  
ATOM   4639  O   HOH B1541      29.149   7.709   0.869  1.00  0.00      B    O  
ATOM   4640  H1  HOH B1541      28.815   8.533   0.487  1.00  0.00      B    H  
ATOM   4641  H2  HOH B1541      29.823   7.325   0.233  1.00  0.00      B    H  
ATOM   4642  O   HOH B1542       1.537  12.023  17.489  1.00  0.00      B    O  
ATOM   4643  H1  HOH B1542       1.588  12.456  18.421  1.00  0.00      B    H  
ATOM   4644  H2  HOH B1542       1.135  11.125  17.583  1.00  0.00      B    H  
ATOM   4645  O   HOH B1543       4.998  27.102  39.050  1.00  0.00      B    O  
ATOM   4646  H1  HOH B1543       4.351  26.589  38.470  1.00  0.00      B    H  
ATOM   4647  H2  HOH B1543       4.542  28.010  39.196  1.00  0.00      B    H  
ATOM   4648  O   HOH B1544      14.155  16.623   8.092  1.00  0.00      B    O  
ATOM   4649  H1  HOH B1544      13.666  16.195   8.868  1.00  0.00      B    H  
ATOM   4650  H2  HOH B1544      15.109  16.253   8.035  1.00  0.00      B    H  
ATOM   4651  O   HOH B1545      26.536  28.947  10.959  1.00  0.00      B    O  
ATOM   4652  H1  HOH B1545      26.949  29.220  11.867  1.00  0.00      B    H  
ATOM   4653  H2  HOH B1545      25.572  28.780  11.006  1.00  0.00      B    H  
ATOM   4654  O   HOH B1546      29.280   8.803  28.879  1.00  0.00      B    O  
ATOM   4655  H1  HOH B1546      29.279   9.079  29.857  1.00  0.00      B    H  
ATOM   4656  H2  HOH B1546      29.943   9.369  28.395  1.00  0.00      B    H  
ATOM   4657  O   HOH B1547      25.930  17.143  36.188  1.00  0.00      B    O  
ATOM   4658  H1  HOH B1547      25.001  17.560  36.240  1.00  0.00      B    H  
ATOM   4659  H2  HOH B1547      26.156  17.055  35.214  1.00  0.00      B    H  
ATOM   4660  O   HOH B1548      23.185   1.112  33.029  1.00  0.00      B    O  
ATOM   4661  H1  HOH B1548      23.768   0.588  33.705  1.00  0.00      B    H  
ATOM   4662  H2  HOH B1548      23.802   1.649  32.433  1.00  0.00      B    H  
ATOM   4663  O   HOH B1549      14.701   6.025  38.738  1.00  0.00      B    O  
ATOM   4664  H1  HOH B1549      14.584   5.338  38.009  1.00  0.00      B    H  
ATOM   4665  H2  HOH B1549      13.788   6.282  39.153  1.00  0.00      B    H  
ATOM   4666  O   HOH B1550      32.032  19.330  29.371  1.00  0.00      B    O  
ATOM   4667  H1  HOH B1550      31.053  19.280  29.609  1.00  0.00      B    H  
ATOM   4668  H2  HOH B1550      32.439  19.882  30.111  1.00  0.00      B    H  
ATOM   4669  O   HOH B1551      26.340   3.300  18.356  1.00  0.00      B    O  
ATOM   4670  H1  HOH B1551      26.874   4.022  18.854  1.00  0.00      B    H  
ATOM   4671  H2  HOH B1551      26.496   2.410  18.826  1.00  0.00      B    H  
ATOM   4672  O   HOH B1552      17.085  30.325  37.561  1.00  0.00      B    O  
ATOM   4673  H1  HOH B1552      16.193  29.869  37.437  1.00  0.00      B    H  
ATOM   4674  H2  HOH B1552      17.753  29.876  36.941  1.00  0.00      B    H  
ATOM   4675  O   HOH B1553      29.031  39.075  20.091  1.00  0.00      B    O  
ATOM   4676  H1  HOH B1553      29.505  39.289  20.943  1.00  0.00      B    H  
ATOM   4677  H2  HOH B1553      29.400  38.242  19.690  1.00  0.00      B    H  
ATOM   4678  O   HOH B1554      17.506  25.999  25.491  1.00  0.00      B    O  
ATOM   4679  H1  HOH B1554      17.005  25.156  25.168  1.00  0.00      B    H  
ATOM   4680  H2  HOH B1554      18.478  25.755  25.501  1.00  0.00      B    H  
ATOM   4681  O   HOH B1555      30.712  30.641   8.067  1.00  0.00      B    O  
ATOM   4682  H1  HOH B1555      31.533  30.392   7.568  1.00  0.00      B    H  
ATOM   4683  H2  HOH B1555      30.296  29.767   8.388  1.00  0.00      B    H  
ATOM   4684  O   HOH B1556      27.777  24.394  10.502  1.00  0.00      B    O  
ATOM   4685  H1  HOH B1556      26.729  24.345  10.635  1.00  0.00      B    H  
ATOM   4686  H2  HOH B1556      27.857  24.400   9.497  1.00  0.00      B    H  
ATOM   4687  O   HOH B1557      36.270  19.647  37.568  1.00  0.00      B    O  
ATOM   4688  H1  HOH B1557      36.620  18.937  38.133  1.00  0.00      B    H  
ATOM   4689  H2  HOH B1557      35.236  19.551  37.512  1.00  0.00      B    H  
ATOM   4690  O   HOH B1558      35.089  14.395  36.371  1.00  0.00      B    O  
ATOM   4691  H1  HOH B1558      34.163  13.957  36.252  1.00  0.00      B    H  
ATOM   4692  H2  HOH B1558      35.755  13.776  36.782  1.00  0.00      B    H  
ATOM   4693  O   HOH B1559      31.816  30.568  23.846  1.00  0.00      B    O  
ATOM   4694  H1  HOH B1559      31.111  30.012  24.310  1.00  0.00      B    H  
ATOM   4695  H2  HOH B1559      32.080  30.095  23.029  1.00  0.00      B    H  
ATOM   4696  O   HOH B1560      30.987   7.864  24.996  1.00  0.00      B    O  
ATOM   4697  H1  HOH B1560      31.748   7.339  24.573  1.00  0.00      B    H  
ATOM   4698  H2  HOH B1560      30.105   7.736  24.449  1.00  0.00      B    H  
ATOM   4699  O   HOH B1561      24.851  34.699  25.546  1.00  0.00      B    O  
ATOM   4700  H1  HOH B1561      24.855  35.721  25.520  1.00  0.00      B    H  
ATOM   4701  H2  HOH B1561      25.528  34.424  26.233  1.00  0.00      B    H  
ATOM   4702  O   HOH B1562       4.978  36.660  31.658  1.00  0.00      B    O  
ATOM   4703  H1  HOH B1562       5.165  36.021  30.867  1.00  0.00      B    H  
ATOM   4704  H2  HOH B1562       3.967  36.807  31.757  1.00  0.00      B    H  
ATOM   4705  O   HOH B1563      29.316  28.359  28.208  1.00  0.00      B    O  
ATOM   4706  H1  HOH B1563      29.552  28.807  27.365  1.00  0.00      B    H  
ATOM   4707  H2  HOH B1563      30.175  28.273  28.694  1.00  0.00      B    H  
ATOM   4708  O   HOH B1564      35.808  37.137  20.648  1.00  0.00      B    O  
ATOM   4709  H1  HOH B1564      35.223  36.781  19.932  1.00  0.00      B    H  
ATOM   4710  H2  HOH B1564      36.733  37.075  20.198  1.00  0.00      B    H  
ATOM   4711  O   HOH B1565      27.559  14.698  23.298  1.00  0.00      B    O  
ATOM   4712  H1  HOH B1565      28.515  14.832  23.615  1.00  0.00      B    H  
ATOM   4713  H2  HOH B1565      27.500  14.765  22.270  1.00  0.00      B    H  
ATOM   4714  O   HOH B1566      21.872  22.496  29.563  1.00  0.00      B    O  
ATOM   4715  H1  HOH B1566      21.963  23.308  30.184  1.00  0.00      B    H  
ATOM   4716  H2  HOH B1566      20.894  22.461  29.456  1.00  0.00      B    H  
ATOM   4717  O   HOH B1567       0.067  15.856  36.426  1.00  0.00      B    O  
ATOM   4718  H1  HOH B1567       0.508  15.774  35.485  1.00  0.00      B    H  
ATOM   4719  H2  HOH B1567       0.660  16.461  37.046  1.00  0.00      B    H  
ATOM   4720  O   HOH B1568       5.825   0.846  10.902  1.00  0.00      B    O  
ATOM   4721  H1  HOH B1568       6.798   1.010  10.694  1.00  0.00      B    H  
ATOM   4722  H2  HOH B1568       5.600   0.923  11.898  1.00  0.00      B    H  
ATOM   4723  O   HOH B1569      29.572  23.158  24.855  1.00  0.00      B    O  
ATOM   4724  H1  HOH B1569      30.428  23.548  25.267  1.00  0.00      B    H  
ATOM   4725  H2  HOH B1569      28.708  23.525  25.334  1.00  0.00      B    H  
ATOM   4726  O   HOH B1570       0.682  30.054   3.371  1.00  0.00      B    O  
ATOM   4727  H1  HOH B1570       0.668  29.040   3.329  1.00  0.00      B    H  
ATOM   4728  H2  HOH B1570       0.928  30.419   2.519  1.00  0.00      B    H  
ATOM   4729  O   HOH B1571      28.213  26.125  13.010  1.00  0.00      B    O  
ATOM   4730  H1  HOH B1571      28.237  25.521  12.223  1.00  0.00      B    H  
ATOM   4731  H2  HOH B1571      27.812  25.588  13.789  1.00  0.00      B    H  
ATOM   4732  O   HOH B1572      10.777   0.762  17.246  1.00  0.00      B    O  
ATOM   4733  H1  HOH B1572      11.051   0.945  16.255  1.00  0.00      B    H  
ATOM   4734  H2  HOH B1572      10.099   1.407  17.498  1.00  0.00      B    H  
ATOM   4735  O   HOH B1573      28.557   5.179  14.761  1.00  0.00      B    O  
ATOM   4736  H1  HOH B1573      27.845   4.456  14.630  1.00  0.00      B    H  
ATOM   4737  H2  HOH B1573      28.654   5.640  13.834  1.00  0.00      B    H  
ATOM   4738  O   HOH B1574      18.089   4.550  23.263  1.00  0.00      B    O  
ATOM   4739  H1  HOH B1574      17.162   4.246  22.942  1.00  0.00      B    H  
ATOM   4740  H2  HOH B1574      18.500   5.121  22.513  1.00  0.00      B    H  
ATOM   4741  O   HOH B1575      22.814  30.561  22.135  1.00  0.00      B    O  
ATOM   4742  H1  HOH B1575      23.343  30.789  22.987  1.00  0.00      B    H  
ATOM   4743  H2  HOH B1575      21.861  30.329  22.501  1.00  0.00      B    H  
ATOM   4744  O   HOH B1576      25.346  38.249   5.549  1.00  0.00      B    O  
ATOM   4745  H1  HOH B1576      25.417  37.972   4.581  1.00  0.00      B    H  
ATOM   4746  H2  HOH B1576      26.254  38.603   5.813  1.00  0.00      B    H  
ATOM   4747  O   HOH B1577      24.108  12.017  32.094  1.00  0.00      B    O  
ATOM   4748  H1  HOH B1577      23.289  11.562  32.567  1.00  0.00      B    H  
ATOM   4749  H2  HOH B1577      24.749  11.338  31.633  1.00  0.00      B    H  
ATOM   4750  O   HOH B1578      35.025  17.030   8.318  1.00  0.00      B    O  
ATOM   4751  H1  HOH B1578      35.897  16.599   8.682  1.00  0.00      B    H  
ATOM   4752  H2  HOH B1578      34.215  16.432   8.428  1.00  0.00      B    H  
ATOM   4753  O   HOH B1579       7.891  28.138  19.641  1.00  0.00      B    O  
ATOM   4754  H1  HOH B1579       7.934  27.976  18.659  1.00  0.00      B    H  
ATOM   4755  H2  HOH B1579       8.764  28.474  20.057  1.00  0.00      B    H  
ATOM   4756  O   HOH B1580      30.948  14.982  20.843  1.00  0.00      B    O  
ATOM   4757  H1  HOH B1580      31.627  15.006  21.605  1.00  0.00      B    H  
ATOM   4758  H2  HOH B1580      30.782  14.023  20.597  1.00  0.00      B    H  
ATOM   4759  O   HOH B1581      21.109  18.044   4.629  1.00  0.00      B    O  
ATOM   4760  H1  HOH B1581      20.598  17.217   4.422  1.00  0.00      B    H  
ATOM   4761  H2  HOH B1581      20.662  18.814   4.108  1.00  0.00      B    H  
ATOM   4762  O   HOH B1582      21.546  24.213   7.117  1.00  0.00      B    O  
ATOM   4763  H1  HOH B1582      20.839  24.912   7.221  1.00  0.00      B    H  
ATOM   4764  H2  HOH B1582      21.188  23.392   6.698  1.00  0.00      B    H  
ATOM   4765  O   HOH B1583      27.905  36.168  17.754  1.00  0.00      B    O  
ATOM   4766  H1  HOH B1583      28.172  35.302  17.344  1.00  0.00      B    H  
ATOM   4767  H2  HOH B1583      27.740  36.011  18.729  1.00  0.00      B    H  
ATOM   4768  O   HOH B1584       4.560  10.523  13.748  1.00  0.00      B    O  
ATOM   4769  H1  HOH B1584       4.966  10.669  14.675  1.00  0.00      B    H  
ATOM   4770  H2  HOH B1584       4.884   9.657  13.260  1.00  0.00      B    H  
ATOM   4771  O   HOH B1585      29.342  32.419   1.494  1.00  0.00      B    O  
ATOM   4772  H1  HOH B1585      28.391  32.235   1.046  1.00  0.00      B    H  
ATOM   4773  H2  HOH B1585      29.202  32.177   2.502  1.00  0.00      B    H  
ATOM   4774  O   HOH B1586      16.438   0.218  38.464  1.00  0.00      B    O  
ATOM   4775  H1  HOH B1586      17.302  -0.040  38.990  1.00  0.00      B    H  
ATOM   4776  H2  HOH B1586      16.628   1.129  38.089  1.00  0.00      B    H  
ATOM   4777  O   HOH B1587       2.143  23.097  37.293  1.00  0.00      B    O  
ATOM   4778  H1  HOH B1587       2.331  22.168  36.934  1.00  0.00      B    H  
ATOM   4779  H2  HOH B1587       3.112  23.441  37.565  1.00  0.00      B    H  
ATOM   4780  O   HOH B1588      27.147  20.874   9.360  1.00  0.00      B    O  
ATOM   4781  H1  HOH B1588      26.821  21.404   8.540  1.00  0.00      B    H  
ATOM   4782  H2  HOH B1588      26.382  21.044  10.043  1.00  0.00      B    H  
ATOM   4783  O   HOH B1589      14.850  12.345   7.826  1.00  0.00      B    O  
ATOM   4784  H1  HOH B1589      15.375  11.584   7.460  1.00  0.00      B    H  
ATOM   4785  H2  HOH B1589      14.756  13.001   7.130  1.00  0.00      B    H  
ATOM   4786  O   HOH B1590       3.641  16.804  28.487  1.00  0.00      B    O  
ATOM   4787  H1  HOH B1590       4.149  17.264  27.765  1.00  0.00      B    H  
ATOM   4788  H2  HOH B1590       3.753  15.850  28.193  1.00  0.00      B    H  
ATOM   4789  O   HOH B1591      10.976  10.244   7.506  1.00  0.00      B    O  
ATOM   4790  H1  HOH B1591      11.442  10.841   6.802  1.00  0.00      B    H  
ATOM   4791  H2  HOH B1591      10.332  10.825   8.012  1.00  0.00      B    H  
ATOM   4792  O   HOH B1592      20.280  11.635  25.835  1.00  0.00      B    O  
ATOM   4793  H1  HOH B1592      19.979  10.976  25.052  1.00  0.00      B    H  
ATOM   4794  H2  HOH B1592      21.202  11.315  26.190  1.00  0.00      B    H  
ATOM   4795  O   HOH B1593      37.703  23.330  29.973  1.00  0.00      B    O  
ATOM   4796  H1  HOH B1593      38.201  23.157  30.885  1.00  0.00      B    H  
ATOM   4797  H2  HOH B1593      36.751  23.036  30.139  1.00  0.00      B    H  
ATOM   4798  O   HOH B1594       4.172  15.915   6.875  1.00  0.00      B    O  
ATOM   4799  H1  HOH B1594       3.296  16.030   7.403  1.00  0.00      B    H  
ATOM   4800  H2  HOH B1594       4.059  15.151   6.271  1.00  0.00      B    H  
ATOM   4801  O   HOH B1595      15.166  22.856  31.886  1.00  0.00      B    O  
ATOM   4802  H1  HOH B1595      15.901  22.323  32.270  1.00  0.00      B    H  
ATOM   4803  H2  HOH B1595      14.839  22.381  31.040  1.00  0.00      B    H  
ATOM   4804  O   HOH B1596       1.073   6.919  29.652  1.00  0.00      B    O  
ATOM   4805  H1  HOH B1596       1.561   6.335  30.371  1.00  0.00      B    H  
ATOM   4806  H2  HOH B1596       1.680   7.728  29.402  1.00  0.00      B    H  
ATOM   4807  O   HOH B1597      26.857   2.759  30.210  1.00  0.00      B    O  
ATOM   4808  H1  HOH B1597      26.824   3.445  29.460  1.00  0.00      B    H  
ATOM   4809  H2  HOH B1597      26.437   1.883  29.807  1.00  0.00      B    H  
ATOM   4810  O   HOH B1598      15.097  23.613  27.681  1.00  0.00      B    O  
ATOM   4811  H1  HOH B1598      15.331  23.628  26.705  1.00  0.00      B    H  
ATOM   4812  H2  HOH B1598      15.739  24.251  28.163  1.00  0.00      B    H  
ATOM   4813  O   HOH B1599      20.393  13.161  36.194  1.00  0.00      B    O  
ATOM   4814  H1  HOH B1599      20.723  12.201  36.183  1.00  0.00      B    H  
ATOM   4815  H2  HOH B1599      20.985  13.712  36.805  1.00  0.00      B    H  
ATOM   4816  O   HOH B1600      37.745  34.247  10.273  1.00  0.00      B    O  
ATOM   4817  H1  HOH B1600      38.443  33.662  10.575  1.00  0.00      B    H  
ATOM   4818  H2  HOH B1600      36.814  33.845  10.577  1.00  0.00      B    H  
ATOM   4819  O   HOH B1601      16.121  25.695   7.877  1.00  0.00      B    O  
ATOM   4820  H1  HOH B1601      16.560  26.509   8.399  1.00  0.00      B    H  
ATOM   4821  H2  HOH B1601      15.377  26.084   7.275  1.00  0.00      B    H  
ATOM   4822  O   HOH B1602      33.075  30.634  11.708  1.00  0.00      B    O  
ATOM   4823  H1  HOH B1602      33.300  31.392  12.225  1.00  0.00      B    H  
ATOM   4824  H2  HOH B1602      33.773  29.920  11.825  1.00  0.00      B    H  
ATOM   4825  O   HOH B1603      12.737  12.944   9.268  1.00  0.00      B    O  
ATOM   4826  H1  HOH B1603      13.457  12.573   8.687  1.00  0.00      B    H  
ATOM   4827  H2  HOH B1603      11.911  12.947   8.749  1.00  0.00      B    H  
ATOM   4828  O   HOH B1604      24.205   7.374   2.880  1.00  0.00      B    O  
ATOM   4829  H1  HOH B1604      23.703   7.443   3.733  1.00  0.00      B    H  
ATOM   4830  H2  HOH B1604      23.800   6.620   2.348  1.00  0.00      B    H  
ATOM   4831  O   HOH B1605      38.203  23.643   5.906  1.00  0.00      B    O  
ATOM   4832  H1  HOH B1605      37.974  23.330   6.803  1.00  0.00      B    H  
ATOM   4833  H2  HOH B1605      38.950  24.314   6.005  1.00  0.00      B    H  
ATOM   4834  O   HOH B1606      36.596  20.558   5.481  1.00  0.00      B    O  
ATOM   4835  H1  HOH B1606      35.756  19.960   5.630  1.00  0.00      B    H  
ATOM   4836  H2  HOH B1606      36.282  21.405   5.060  1.00  0.00      B    H  
ATOM   4837  O   HOH B1607      26.081  38.097  14.103  1.00  0.00      B    O  
ATOM   4838  H1  HOH B1607      26.767  38.668  14.549  1.00  0.00      B    H  
ATOM   4839  H2  HOH B1607      26.188  38.233  13.033  1.00  0.00      B    H  
ATOM   4840  O   HOH B1608      22.313   8.442   8.594  1.00  0.00      B    O  
ATOM   4841  H1  HOH B1608      22.041   7.632   9.163  1.00  0.00      B    H  
ATOM   4842  H2  HOH B1608      22.947   9.006   9.147  1.00  0.00      B    H  
ATOM   4843  O   HOH B1609      19.553  11.749   4.298  1.00  0.00      B    O  
ATOM   4844  H1  HOH B1609      20.472  12.129   4.384  1.00  0.00      B    H  
ATOM   4845  H2  HOH B1609      19.635  10.777   3.988  1.00  0.00      B    H  
ATOM   4846  O   HOH B1610      25.737  29.384  39.460  1.00  0.00      B    O  
ATOM   4847  H1  HOH B1610      24.888  29.353  38.890  1.00  0.00      B    H  
ATOM   4848  H2  HOH B1610      26.480  29.076  38.820  1.00  0.00      B    H  
ATOM   4849  O   HOH B1611      36.844  28.126  26.666  1.00  0.00      B    O  
ATOM   4850  H1  HOH B1611      36.611  27.337  27.277  1.00  0.00      B    H  
ATOM   4851  H2  HOH B1611      36.399  27.994  25.787  1.00  0.00      B    H  
ATOM   4852  O   HOH B1612      12.934  37.390   1.651  1.00  0.00      B    O  
ATOM   4853  H1  HOH B1612      12.549  38.129   1.107  1.00  0.00      B    H  
ATOM   4854  H2  HOH B1612      12.276  36.635   1.689  1.00  0.00      B    H  
ATOM   4855  O   HOH B1613       3.431  16.177   1.370  1.00  0.00      B    O  
ATOM   4856  H1  HOH B1613       4.437  16.281   1.560  1.00  0.00      B    H  
ATOM   4857  H2  HOH B1613       2.923  16.861   1.862  1.00  0.00      B    H  
ATOM   4858  O   HOH B1614      17.287  15.317  20.833  1.00  0.00      B    O  
ATOM   4859  H1  HOH B1614      16.896  14.464  21.191  1.00  0.00      B    H  
ATOM   4860  H2  HOH B1614      18.246  15.101  20.596  1.00  0.00      B    H  
ATOM   4861  O   HOH B1615      20.767  10.962  10.562  1.00  0.00      B    O  
ATOM   4862  H1  HOH B1615      21.436  10.297  10.200  1.00  0.00      B    H  
ATOM   4863  H2  HOH B1615      21.138  11.889  10.245  1.00  0.00      B    H  
ATOM   4864  O   HOH B1616      23.994  32.096  31.752  1.00  0.00      B    O  
ATOM   4865  H1  HOH B1616      24.219  31.455  30.942  1.00  0.00      B    H  
ATOM   4866  H2  HOH B1616      24.399  33.013  31.559  1.00  0.00      B    H  
ATOM   4867  O   HOH B1617      30.655  12.110  33.032  1.00  0.00      B    O  
ATOM   4868  H1  HOH B1617      30.661  13.113  32.836  1.00  0.00      B    H  
ATOM   4869  H2  HOH B1617      31.281  11.626  32.449  1.00  0.00      B    H  
ATOM   4870  O   HOH B1618       0.634  20.729   5.814  1.00  0.00      B    O  
ATOM   4871  H1  HOH B1618       1.210  21.494   5.389  1.00  0.00      B    H  
ATOM   4872  H2  HOH B1618      -0.326  20.944   5.652  1.00  0.00      B    H  
ATOM   4873  O   HOH B1619      12.142   1.122   3.064  1.00  0.00      B    O  
ATOM   4874  H1  HOH B1619      11.807   0.411   2.360  1.00  0.00      B    H  
ATOM   4875  H2  HOH B1619      11.452   1.363   3.726  1.00  0.00      B    H  
ATOM   4876  O   HOH B1620      16.303  37.940   3.830  1.00  0.00      B    O  
ATOM   4877  H1  HOH B1620      15.968  38.506   3.073  1.00  0.00      B    H  
ATOM   4878  H2  HOH B1620      15.936  36.987   3.780  1.00  0.00      B    H  
ATOM   4879  O   HOH B1621      29.053  34.085  16.052  1.00  0.00      B    O  
ATOM   4880  H1  HOH B1621      28.461  33.336  16.512  1.00  0.00      B    H  
ATOM   4881  H2  HOH B1621      29.896  33.738  15.627  1.00  0.00      B    H  
ATOM   4882  O   HOH B1622      19.134  17.691   8.727  1.00  0.00      B    O  
ATOM   4883  H1  HOH B1622      19.342  16.890   8.145  1.00  0.00      B    H  
ATOM   4884  H2  HOH B1622      19.085  17.337   9.669  1.00  0.00      B    H  
ATOM   4885  O   HOH B1623      34.574   3.455  10.197  1.00  0.00      B    O  
ATOM   4886  H1  HOH B1623      34.025   3.774   9.428  1.00  0.00      B    H  
ATOM   4887  H2  HOH B1623      34.861   4.299  10.722  1.00  0.00      B    H  
ATOM   4888  O   HOH B1624       7.908  30.783  10.455  1.00  0.00      B    O  
ATOM   4889  H1  HOH B1624       8.724  30.756  11.107  1.00  0.00      B    H  
ATOM   4890  H2  HOH B1624       7.152  30.182  10.789  1.00  0.00      B    H  
ATOM   4891  O   HOH B1625      37.772  32.499  21.304  1.00  0.00      B    O  
ATOM   4892  H1  HOH B1625      38.031  31.603  21.779  1.00  0.00      B    H  
ATOM   4893  H2  HOH B1625      36.987  32.905  21.787  1.00  0.00      B    H  
ATOM   4894  O   HOH B1626       8.591   2.789   7.403  1.00  0.00      B    O  
ATOM   4895  H1  HOH B1626       8.943   2.565   8.347  1.00  0.00      B    H  
ATOM   4896  H2  HOH B1626       7.789   3.390   7.315  1.00  0.00      B    H  
ATOM   4897  O   HOH B1627      21.217   6.068   2.848  1.00  0.00      B    O  
ATOM   4898  H1  HOH B1627      21.588   6.670   3.589  1.00  0.00      B    H  
ATOM   4899  H2  HOH B1627      21.966   5.641   2.276  1.00  0.00      B    H  
ATOM   4900  O   HOH B1628      17.071  21.359   2.005  1.00  0.00      B    O  
ATOM   4901  H1  HOH B1628      17.507  21.997   1.305  1.00  0.00      B    H  
ATOM   4902  H2  HOH B1628      16.922  20.440   1.583  1.00  0.00      B    H  
ATOM   4903  O   HOH B1629      23.058  37.775  23.756  1.00  0.00      B    O  
ATOM   4904  H1  HOH B1629      22.123  37.477  24.106  1.00  0.00      B    H  
ATOM   4905  H2  HOH B1629      23.701  37.573  24.535  1.00  0.00      B    H  
ATOM   4906  O   HOH B1630      28.890  22.852  22.283  1.00  0.00      B    O  
ATOM   4907  H1  HOH B1630      29.209  22.812  23.159  1.00  0.00      B    H  
ATOM   4908  H2  HOH B1630      28.829  21.912  21.951  1.00  0.00      B    H  
ATOM   4909  O   HOH B1631      27.004   7.548  32.811  1.00  0.00      B    O  
ATOM   4910  H1  HOH B1631      27.243   6.795  32.074  1.00  0.00      B    H  
ATOM   4911  H2  HOH B1631      26.049   7.768  32.806  1.00  0.00      B    H  
ATOM   4912  O   HOH B1632       3.436   6.408  37.004  1.00  0.00      B    O  
ATOM   4913  H1  HOH B1632       4.220   6.835  37.457  1.00  0.00      B    H  
ATOM   4914  H2  HOH B1632       3.429   5.361  37.219  1.00  0.00      B    H  
ATOM   4915  O   HOH B1633      20.732   3.443  11.081  1.00  0.00      B    O  
ATOM   4916  H1  HOH B1633      21.243   2.660  10.677  1.00  0.00      B    H  
ATOM   4917  H2  HOH B1633      20.389   3.135  11.972  1.00  0.00      B    H  
ATOM   4918  O   HOH B1634       2.277  13.066   0.097  1.00  0.00      B    O  
ATOM   4919  H1  HOH B1634       2.641  13.928  -0.260  1.00  0.00      B    H  
ATOM   4920  H2  HOH B1634       3.096  12.714   0.673  1.00  0.00      B    H  
ATOM   4921  O   HOH B1635      14.870   9.860  13.236  1.00  0.00      B    O  
ATOM   4922  H1  HOH B1635      14.075   9.370  12.828  1.00  0.00      B    H  
ATOM   4923  H2  HOH B1635      15.716   9.437  12.760  1.00  0.00      B    H  
ATOM   4924  O   HOH B1636       3.452  20.147  25.073  1.00  0.00      B    O  
ATOM   4925  H1  HOH B1636       3.119  19.396  24.450  1.00  0.00      B    H  
ATOM   4926  H2  HOH B1636       3.993  19.658  25.797  1.00  0.00      B    H  
ATOM   4927  O   HOH B1637      16.390   7.234   1.471  1.00  0.00      B    O  
ATOM   4928  H1  HOH B1637      15.769   7.021   0.640  1.00  0.00      B    H  
ATOM   4929  H2  HOH B1637      16.981   6.389   1.537  1.00  0.00      B    H  
ATOM   4930  O   HOH B1638       1.729  22.795  15.514  1.00  0.00      B    O  
ATOM   4931  H1  HOH B1638       2.442  22.108  15.483  1.00  0.00      B    H  
ATOM   4932  H2  HOH B1638       1.566  23.132  14.597  1.00  0.00      B    H  
ATOM   4933  O   HOH B1639      15.988   6.997   4.687  1.00  0.00      B    O  
ATOM   4934  H1  HOH B1639      15.321   7.743   4.563  1.00  0.00      B    H  
ATOM   4935  H2  HOH B1639      15.801   6.286   3.991  1.00  0.00      B    H  
ATOM   4936  O   HOH B1640      32.941  39.311  28.218  1.00  0.00      B    O
[truncated: 87,647 more chars]
