# Supplementary material for: ECE vs DISP Mechanisms in Anodic Electrolysis of Benzyl Alcohols: Computational Prediction of Microscopic Rate Constants
Source: J Phys Chem C Nanomater Interfaces. 2025 Aug 28;129(36):16076–96. doi: 10.1021/acs.jpcc.5c04347 (PMC12434723; doi:10.1021/acs.jpcc.5c04347)
Supplement: Supplementary file 2 [file jp5c04347_si_002.zip › example_simulation_inputs/QMMM_simulation_bulk_H2O_base_OAc/start_25_1.629_coords.pdb]

TITLE     MDANALYSIS FRAME 0: Created by PDBWriter
CRYST1   39.149   39.149   39.149  90.00  90.00  90.00 P 1           1
ATOM      1  C00 2ag A   1      16.792  17.963  23.650  1.00  0.00      A    C  
ATOM      2  O01 2ag A   1      16.335  17.307  22.466  1.00  0.00      A    O  
ATOM      3  C02 2ag A   1      15.471  18.156  21.668  1.00  0.00      A    C  
ATOM      4  C03 2ag A   1      16.078  19.159  20.862  1.00  0.00      A    C  
ATOM      5  C04 2ag A   1      15.343  20.306  20.366  1.00  0.00      A    C  
ATOM      6  C05 2ag A   1      14.041  20.434  20.838  1.00  0.00      A    C  
ATOM      7  C06 2ag A   1      12.694  22.801  20.652  1.00  0.00      A    C  
ATOM      8  O07 2ag A   1      12.483  21.806  20.153  1.00  0.00      A    O  
ATOM      9  C08 2ag A   1      13.412  19.302  21.076  1.00  0.00      A    C  
ATOM     10  C09 2ag A   1      14.074  18.147  21.586  1.00  0.00      A    C  
ATOM     11  H0A 2ag A   1      17.442  17.321  24.270  1.00  0.00      A    H  
ATOM     12  H0B 2ag A   1      17.418  18.801  23.411  1.00  0.00      A    H  
ATOM     13  H0C 2ag A   1      15.973  18.212  24.399  1.00  0.00      A    H  
ATOM     14  H0D 2ag A   1      17.119  19.054  20.680  1.00  0.00      A    H  
ATOM     15  H0E 2ag A   1      15.752  21.077  19.732  1.00  0.00      A    H  
ATOM     16  H0F 2ag A   1      13.807  23.107  20.779  1.00  0.00      A    H  
ATOM     17  H0G 2ag A   1      -9.712 -32.391   0.020  1.00  0.00      A    H  
ATOM     18  H0H 2ag A   1      11.598  21.952  19.861  1.00  0.00      A    H  
ATOM     19  H0I 2ag A   1      12.328  19.325  20.924  1.00  0.00      A    H  
ATOM     20  H0J 2ag A   1      13.438  17.253  21.921  1.00  0.00      A    H  
ATOM     21  C00 ACA B   2      11.779  24.101  18.726  1.00  0.00      B    C  
ATOM     22  C01 ACA B   2      11.476  25.663  18.440  1.00  0.00      B    C  
ATOM     23  O02 ACA B   2      10.882  23.397  19.015  1.00  0.00      B    O  
ATOM     24  O03 ACA B   2      12.942  23.620  18.544  1.00  0.00      B    O  
ATOM     25  H04 ACA B   2      11.050  26.151  19.325  1.00  0.00      B    H  
ATOM     26  H05 ACA B   2      10.779  25.690  17.598  1.00  0.00      B    H  
ATOM     27  H06 ACA B   2      12.342  26.294  18.106  1.00  0.00      B    H  
ATOM     28  O   HOH B   1      13.482  19.898  15.505  1.00  0.00      B    O  
ATOM     29  H1  HOH B   1      12.840  19.995  14.757  1.00  0.00      B    H  
ATOM     30  H2  HOH B   1      13.999  19.061  15.265  1.00  0.00      B    H  
ATOM     31  O   HOH B   2      10.455  28.441  15.504  1.00  0.00      B    O  
ATOM     32  H1  HOH B   2      10.389  28.301  16.480  1.00  0.00      B    H  
ATOM     33  H2  HOH B   2      11.267  27.991  15.206  1.00  0.00      B    H  
ATOM     34  O   HOH B   4       8.780  25.647  13.185  1.00  0.00      B    O  
ATOM     35  H1  HOH B   4       9.302  26.495  13.316  1.00  0.00      B    H  
ATOM     36  H2  HOH B   4       8.992  25.034  13.942  1.00  0.00      B    H  
ATOM     37  O   HOH B   5      16.248  24.300  22.765  1.00  0.00      B    O  
ATOM     38  H1  HOH B   5      16.799  24.978  23.304  1.00  0.00      B    H  
ATOM     39  H2  HOH B   5      16.549  23.372  23.122  1.00  0.00      B    H  
ATOM     40  O   HOH B   7      12.713  24.196  15.283  1.00  0.00      B    O  
ATOM     41  H1  HOH B   7      13.599  24.500  14.827  1.00  0.00      B    H  
ATOM     42  H2  HOH B   7      12.905  23.284  15.670  1.00  0.00      B    H  
ATOM     43  O   HOH B   8      10.094  17.220  22.064  1.00  0.00      B    O  
ATOM     44  H1  HOH B   8      10.225  16.864  23.010  1.00  0.00      B    H  
ATOM     45  H2  HOH B   8       9.647  18.152  22.166  1.00  0.00      B    H  
ATOM     46  O   HOH B   9      14.736  22.149  16.297  1.00  0.00      B    O  
ATOM     47  H1  HOH B   9      14.440  21.308  15.765  1.00  0.00      B    H  
ATOM     48  H2  HOH B   9      15.542  21.816  16.917  1.00  0.00      B    H  
ATOM     49  O   HOH B  10      17.024  17.468  11.377  1.00  0.00      B    O  
ATOM     50  H1  HOH B  10      18.024  17.440  11.690  1.00  0.00      B    H  
ATOM     51  H2  HOH B  10      16.714  18.452  11.433  1.00  0.00      B    H  
ATOM     52  O   HOH B  11      13.774  15.592  15.603  1.00  0.00      B    O  
ATOM     53  H1  HOH B  11      14.041  16.374  16.290  1.00  0.00      B    H  
ATOM     54  H2  HOH B  11      13.604  14.741  16.141  1.00  0.00      B    H  
ATOM     55  O   HOH B  12      15.582  18.244  14.556  1.00  0.00      B    O  
ATOM     56  H1  HOH B  12      15.648  17.227  14.524  1.00  0.00      B    H  
ATOM     57  H2  HOH B  12      15.259  18.601  13.651  1.00  0.00      B    H  
ATOM     58  O   HOH B  13       3.567  17.363  30.273  1.00  0.00      B    O  
ATOM     59  H1  HOH B  13       2.808  18.060  30.348  1.00  0.00      B    H  
ATOM     60  H2  HOH B  13       3.234  16.505  30.738  1.00  0.00      B    H  
ATOM     61  O   HOH B  14      29.092   7.336  23.520  1.00  0.00      B    O  
ATOM     62  H1  HOH B  14      28.172   7.609  23.125  1.00  0.00      B    H  
ATOM     63  H2  HOH B  14      29.687   7.388  22.709  1.00  0.00      B    H  
ATOM     64  O   HOH B  15      19.509  17.869  12.498  1.00  0.00      B    O  
ATOM     65  H1  HOH B  15      19.701  17.475  13.370  1.00  0.00      B    H  
ATOM     66  H2  HOH B  15      20.365  17.810  11.926  1.00  0.00      B    H  
ATOM     67  O   HOH B  16      34.932  19.640  14.802  1.00  0.00      B    O  
ATOM     68  H1  HOH B  16      34.036  20.105  14.632  1.00  0.00      B    H  
ATOM     69  H2  HOH B  16      35.551  20.347  15.126  1.00  0.00      B    H  
ATOM     70  O   HOH B  17      10.128  16.327  25.109  1.00  0.00      B    O  
ATOM     71  H1  HOH B  17      10.035  15.320  25.150  1.00  0.00      B    H  
ATOM     72  H2  HOH B  17      10.944  16.455  25.607  1.00  0.00      B    H  
ATOM     73  O   HOH B  18       9.171  10.971   6.500  1.00  0.00      B    O  
ATOM     74  H1  HOH B  18       8.229  11.266   6.886  1.00  0.00      B    H  
ATOM     75  H2  HOH B  18       9.762  10.760   7.337  1.00  0.00      B    H  
ATOM     76  O   HOH B  19      15.544   4.602  35.105  1.00  0.00      B    O  
ATOM     77  H1  HOH B  19      15.464   3.589  34.916  1.00  0.00      B    H  
ATOM     78  H2  HOH B  19      14.689   4.876  35.495  1.00  0.00      B    H  
ATOM     79  O   HOH B  20       4.181  32.735  22.333  1.00  0.00      B    O  
ATOM     80  H1  HOH B  20       4.278  31.966  21.718  1.00  0.00      B    H  
ATOM     81  H2  HOH B  20       4.733  32.488  23.190  1.00  0.00      B    H  
ATOM     82  O   HOH B  21      14.489  32.390  27.583  1.00  0.00      B    O  
ATOM     83  H1  HOH B  21      15.215  32.310  28.271  1.00  0.00      B    H  
ATOM     84  H2  HOH B  21      13.717  31.821  27.926  1.00  0.00      B    H  
ATOM     85  O   HOH B  22      24.509   0.959   2.509  1.00  0.00      B    O  
ATOM     86  H1  HOH B  22      24.983   1.099   3.399  1.00  0.00      B    H  
ATOM     87  H2  HOH B  22      25.141   0.300   1.938  1.00  0.00      B    H  
ATOM     88  O   HOH B  23      21.654  22.120  25.088  1.00  0.00      B    O  
ATOM     89  H1  HOH B  23      21.020  21.311  24.887  1.00  0.00      B    H  
ATOM     90  H2  HOH B  23      22.398  21.776  25.695  1.00  0.00      B    H  
ATOM     91  O   HOH B  24      35.721  19.394  22.162  1.00  0.00      B    O  
ATOM     92  H1  HOH B  24      36.037  20.224  21.732  1.00  0.00      B    H  
ATOM     93  H2  HOH B  24      34.889  19.725  22.634  1.00  0.00      B    H  
ATOM     94  O   HOH B  25      17.469  12.575  21.982  1.00  0.00      B    O  
ATOM     95  H1  HOH B  25      16.612  13.121  22.042  1.00  0.00      B    H  
ATOM     96  H2  HOH B  25      17.300  11.720  22.449  1.00  0.00      B    H  
ATOM     97  O   HOH B  26      15.269   7.041  17.634  1.00  0.00      B    O  
ATOM     98  H1  HOH B  26      14.617   6.336  17.412  1.00  0.00      B    H  
ATOM     99  H2  HOH B  26      15.078   7.828  17.006  1.00  0.00      B    H  
ATOM    100  O   HOH B  27      10.062   3.631  10.421  1.00  0.00      B    O  
ATOM    101  H1  HOH B  27      10.984   3.232  10.749  1.00  0.00      B    H  
ATOM    102  H2  HOH B  27      10.236   4.502   9.969  1.00  0.00      B    H  
ATOM    103  O   HOH B  28      28.779  17.701  23.561  1.00  0.00      B    O  
ATOM    104  H1  HOH B  28      28.834  16.698  23.648  1.00  0.00      B    H  
ATOM    105  H2  HOH B  28      29.029  18.122  24.462  1.00  0.00      B    H  
ATOM    106  O   HOH B  29      30.406  33.656  31.621  1.00  0.00      B    O  
ATOM    107  H1  HOH B  29      31.071  33.024  32.051  1.00  0.00      B    H  
ATOM    108  H2  HOH B  29      29.490  33.116  31.648  1.00  0.00      B    H  
ATOM    109  O   HOH B  30      35.369  21.354   1.903  1.00  0.00      B    O  
ATOM    110  H1  HOH B  30      35.388  22.254   1.455  1.00  0.00      B    H  
ATOM    111  H2  HOH B  30      35.074  20.635   1.221  1.00  0.00      B    H  
ATOM    112  O   HOH B  31      28.752  17.033  36.653  1.00  0.00      B    O  
ATOM    113  H1  HOH B  31      29.559  17.005  36.029  1.00  0.00      B    H  
ATOM    114  H2  HOH B  31      28.605  17.950  36.981  1.00  0.00      B    H  
ATOM    115  O   HOH B  32       6.072  37.273  37.691  1.00  0.00      B    O  
ATOM    116  H1  HOH B  32       6.703  37.912  38.038  1.00  0.00      B    H  
ATOM    117  H2  HOH B  32       5.604  36.776  38.470  1.00  0.00      B    H  
ATOM    118  O   HOH B  33      14.815  25.362   4.061  1.00  0.00      B    O  
ATOM    119  H1  HOH B  33      15.638  26.009   4.101  1.00  0.00      B    H  
ATOM    120  H2  HOH B  33      15.140  24.404   4.293  1.00  0.00      B    H  
ATOM    121  O   HOH B  34      28.917  35.183  39.390  1.00  0.00      B    O  
ATOM    122  H1  HOH B  34      29.449  35.460  38.594  1.00  0.00      B    H  
ATOM    123  H2  HOH B  34      28.245  34.523  39.045  1.00  0.00      B    H  
ATOM    124  O   HOH B  35      27.181  11.699  35.474  1.00  0.00      B    O  
ATOM    125  H1  HOH B  35      27.252  10.916  36.033  1.00  0.00      B    H  
ATOM    126  H2  HOH B  35      26.736  11.314  34.612  1.00  0.00      B    H  
ATOM    127  O   HOH B  36      25.633  13.747  25.313  1.00  0.00      B    O  
ATOM    128  H1  HOH B  36      26.042  13.535  26.186  1.00  0.00      B    H  
ATOM    129  H2  HOH B  36      26.404  13.774  24.657  1.00  0.00      B    H  
ATOM    130  O   HOH B  37      26.243  21.787  10.336  1.00  0.00      B    O  
ATOM    131  H1  HOH B  37      26.413  22.260  11.228  1.00  0.00      B    H  
ATOM    132  H2  HOH B  37      25.289  21.763  10.123  1.00  0.00      B    H  
ATOM    133  O   HOH B  38       5.869  21.187   1.983  1.00  0.00      B    O  
ATOM    134  H1  HOH B  38       6.430  20.860   1.227  1.00  0.00      B    H  
ATOM    135  H2  HOH B  38       5.044  20.591   2.139  1.00  0.00      B    H  
ATOM    136  O   HOH B  39      15.900  28.135  22.604  1.00  0.00      B    O  
ATOM    137  H1  HOH B  39      15.462  27.656  21.824  1.00  0.00      B    H  
ATOM    138  H2  HOH B  39      16.049  27.528  23.347  1.00  0.00      B    H  
ATOM    139  O   HOH B  40      32.202   3.323  22.466  1.00  0.00      B    O  
ATOM    140  H1  HOH B  40      32.734   3.260  23.327  1.00  0.00      B    H  
ATOM    141  H2  HOH B  40      32.775   3.615  21.693  1.00  0.00      B    H  
ATOM    142  O   HOH B  41      17.468  26.244  24.457  1.00  0.00      B    O  
ATOM    143  H1  HOH B  41      18.093  25.455  24.341  1.00  0.00      B    H  
ATOM    144  H2  HOH B  41      17.956  26.872  25.019  1.00  0.00      B    H  
ATOM    145  O   HOH B  42      34.968  36.145  23.285  1.00  0.00      B    O  
ATOM    146  H1  HOH B  42      35.542  36.581  24.026  1.00  0.00      B    H  
ATOM    147  H2  HOH B  42      34.608  35.286  23.700  1.00  0.00      B    H  
ATOM    148  O   HOH B  43      33.775  31.321  23.757  1.00  0.00      B    O  
ATOM    149  H1  HOH B  43      34.643  31.422  24.330  1.00  0.00      B    H  
ATOM    150  H2  HOH B  43      34.108  31.275  22.820  1.00  0.00      B    H  
ATOM    151  O   HOH B  44      29.068  30.867  12.078  1.00  0.00      B    O  
ATOM    152  H1  HOH B  44      28.344  30.875  11.299  1.00  0.00      B    H  
ATOM    153  H2  HOH B  44      28.721  30.162  12.715  1.00  0.00      B    H  
ATOM    154  O   HOH B  45      38.807  25.328  26.608  1.00  0.00      B    O  
ATOM    155  H1  HOH B  45      39.684  25.361  26.157  1.00  0.00      B    H  
ATOM    156  H2  HOH B  45      38.150  24.796  25.990  1.00  0.00      B    H  
ATOM    157  O   HOH B  46      23.838  33.165  34.310  1.00  0.00      B    O  
ATOM    158  H1  HOH B  46      23.661  32.677  35.127  1.00  0.00      B    H  
ATOM    159  H2  HOH B  46      23.136  33.831  34.101  1.00  0.00      B    H  
ATOM    160  O   HOH B  47      32.289  39.438  33.520  1.00  0.00      B    O  
ATOM    161  H1  HOH B  47      31.486  38.847  33.671  1.00  0.00      B    H  
ATOM    162  H2  HOH B  47      33.071  38.846  33.225  1.00  0.00      B    H  
ATOM    163  O   HOH B  48      26.877  38.356  22.128  1.00  0.00      B    O  
ATOM    164  H1  HOH B  48      25.883  38.353  21.844  1.00  0.00      B    H  
ATOM    165  H2  HOH B  48      27.389  38.928  21.394  1.00  0.00      B    H  
ATOM    166  O   HOH B  49      25.642  21.689  23.222  1.00  0.00      B    O  
ATOM    167  H1  HOH B  49      26.011  21.290  22.303  1.00  0.00      B    H  
ATOM    168  H2  HOH B  49      25.993  21.039  23.911  1.00  0.00      B    H  
ATOM    169  O   HOH B  50      24.560  34.286  17.261  1.00  0.00      B    O  
ATOM    170  H1  HOH B  50      23.803  34.368  17.948  1.00  0.00      B    H  
ATOM    171  H2  HOH B  50      25.325  34.072  17.868  1.00  0.00      B    H  
ATOM    172  O   HOH B  51      11.390  38.768  28.195  1.00  0.00      B    O  
ATOM    173  H1  HOH B  51      11.191  39.032  29.149  1.00  0.00      B    H  
ATOM    174  H2  HOH B  51      12.289  39.186  27.941  1.00  0.00      B    H  
ATOM    175  O   HOH B  52      23.348  33.826   7.709  1.00  0.00      B    O  
ATOM    176  H1  HOH B  52      23.833  33.559   8.581  1.00  0.00      B    H  
ATOM    177  H2  HOH B  52      22.359  33.529   7.820  1.00  0.00      B    H  
ATOM    178  O   HOH B  53      22.926   0.887   9.872  1.00  0.00      B    O  
ATOM    179  H1  HOH B  53      22.366   0.351  10.486  1.00  0.00      B    H  
ATOM    180  H2  HOH B  53      23.710   0.365   9.608  1.00  0.00      B    H  
ATOM    181  O   HOH B  54      31.507  34.501  22.553  1.00  0.00      B    O  
ATOM    182  H1  HOH B  54      31.909  34.486  21.629  1.00  0.00      B    H  
ATOM    183  H2  HOH B  54      30.699  35.168  22.516  1.00  0.00      B    H  
ATOM    184  O   HOH B  55       9.801  36.662  22.394  1.00  0.00      B    O  
ATOM    185  H1  HOH B  55      10.106  37.605  22.244  1.00  0.00      B    H  
ATOM    186  H2  HOH B  55      10.544  36.086  21.892  1.00  0.00      B    H  
ATOM    187  O   HOH B  56      30.454   1.969  16.817  1.00  0.00      B    O  
ATOM    188  H1  HOH B  56      29.996   1.513  16.065  1.00  0.00      B    H  
ATOM    189  H2  HOH B  56      30.388   1.433  17.660  1.00  0.00      B    H  
ATOM    190  O   HOH B  57      24.410  26.332  35.472  1.00  0.00      B    O  
ATOM    191  H1  HOH B  57      23.772  25.767  35.893  1.00  0.00      B    H  
ATOM    192  H2  HOH B  57      23.980  27.249  35.411  1.00  0.00      B    H  
ATOM    193  O   HOH B  58      33.089  26.979  34.457  1.00  0.00      B    O  
ATOM    194  H1  HOH B  58      32.775  27.913  34.561  1.00  0.00      B    H  
ATOM    195  H2  HOH B  58      33.723  26.998  33.645  1.00  0.00      B    H  
ATOM    196  O   HOH B  59       5.274  36.934  23.755  1.00  0.00      B    O  
ATOM    197  H1  HOH B  59       4.743  36.431  23.133  1.00  0.00      B    H  
ATOM    198  H2  HOH B  59       6.185  36.445  23.806  1.00  0.00      B    H  
ATOM    199  O   HOH B  60      33.353  37.724  36.866  1.00  0.00      B    O  
ATOM    200  H1  HOH B  60      34.143  37.691  37.535  1.00  0.00      B    H  
ATOM    201  H2  HOH B  60      33.135  38.749  36.775  1.00  0.00      B    H  
ATOM    202  O   HOH B  61      33.644   6.464  22.732  1.00  0.00      B    O  
ATOM    203  H1  HOH B  61      34.247   5.874  23.340  1.00  0.00      B    H  
ATOM    204  H2  HOH B  61      33.808   7.397  23.009  1.00  0.00      B    H  
ATOM    205  O   HOH B  62      37.246   0.619  30.119  1.00  0.00      B    O  
ATOM    206  H1  HOH B  62      37.739  -0.217  29.791  1.00  0.00      B    H  
ATOM    207  H2  HOH B  62      36.244   0.401  30.155  1.00  0.00      B    H  
ATOM    208  O   HOH B  63      27.094  36.711  18.212  1.00  0.00      B    O  
ATOM    209  H1  HOH B  63      27.697  36.086  18.664  1.00  0.00      B    H  
ATOM    210  H2  HOH B  63      26.155  36.401  18.362  1.00  0.00      B    H  
ATOM    211  O   HOH B  64       3.510  10.996  19.626  1.00  0.00      B    O  
ATOM    212  H1  HOH B  64       3.902  11.058  18.700  1.00  0.00      B    H  
ATOM    213  H2  HOH B  64       3.803  10.104  19.996  1.00  0.00      B    H  
ATOM    214  O   HOH B  65      18.609  11.884  25.017  1.00  0.00      B    O  
ATOM    215  H1  HOH B  65      19.341  11.191  25.206  1.00  0.00      B    H  
ATOM    216  H2  HOH B  65      18.014  11.535  24.256  1.00  0.00      B    H  
ATOM    217  O   HOH B  66      14.154   9.961   1.726  1.00  0.00      B    O  
ATOM    218  H1  HOH B  66      15.010   9.828   2.219  1.00  0.00      B    H  
ATOM    219  H2  HOH B  66      13.852   9.062   1.336  1.00  0.00      B    H  
ATOM    220  O   HOH B  67      32.728  28.686  -0.040  1.00  0.00      B    O  
ATOM    221  H1  HOH B  67      32.187  27.886  -0.384  1.00  0.00      B    H  
ATOM    222  H2  HOH B  67      32.127  29.210   0.475  1.00  0.00      B    H  
ATOM    223  O   HOH B  68      15.324  12.084  31.251  1.00  0.00      B    O  
ATOM    224  H1  HOH B  68      14.954  11.406  31.918  1.00  0.00      B    H  
ATOM    225  H2  HOH B  68      16.341  12.203  31.499  1.00  0.00      B    H  
ATOM    226  O   HOH B  69      31.926  14.539  12.087  1.00  0.00      B    O  
ATOM    227  H1  HOH B  69      31.638  14.431  11.093  1.00  0.00      B    H  
ATOM    228  H2  HOH B  69      32.752  13.956  12.171  1.00  0.00      B    H  
ATOM    229  O   HOH B  70       8.211  34.032  35.444  1.00  0.00      B    O  
ATOM    230  H1  HOH B  70       7.920  34.906  35.035  1.00  0.00      B    H  
ATOM    231  H2  HOH B  70       8.695  34.270  36.335  1.00  0.00      B    H  
ATOM    232  O   HOH B  71      36.297  25.312  17.324  1.00  0.00      B    O  
ATOM    233  H1  HOH B  71      36.092  24.774  18.143  1.00  0.00      B    H  
ATOM    234  H2  HOH B  71      35.414  25.559  16.887  1.00  0.00      B    H  
ATOM    235  O   HOH B  72      23.811  32.194   3.069  1.00  0.00      B    O  
ATOM    236  H1  HOH B  72      22.913  31.894   2.578  1.00  0.00      B    H  
ATOM    237  H2  HOH B  72      23.816  33.114   3.351  1.00  0.00      B    H  
ATOM    238  O   HOH B  73      11.532  34.979  36.852  1.00  0.00      B    O  
ATOM    239  H1  HOH B  73      11.235  33.984  36.959  1.00  0.00      B    H  
ATOM    240  H2  HOH B  73      10.846  35.630  37.262  1.00  0.00      B    H  
ATOM    241  O   HOH B  74      34.622  12.474  23.418  1.00  0.00      B    O  
ATOM    242  H1  HOH B  74      33.642  12.240  23.401  1.00  0.00      B    H  
ATOM    243  H2  HOH B  74      34.787  13.255  22.833  1.00  0.00      B    H  
ATOM    244  O   HOH B  75      36.812  11.011   6.349  1.00  0.00      B    O  
ATOM    245  H1  HOH B  75      37.697  11.567   6.387  1.00  0.00      B    H  
ATOM    246  H2  HOH B  75      36.184  11.340   7.071  1.00  0.00      B    H  
ATOM    247  O   HOH B  76      27.032  15.177  16.304  1.00  0.00      B    O  
ATOM    248  H1  HOH B  76      27.832  15.375  15.727  1.00  0.00      B    H  
ATOM    249  H2  HOH B  76      27.107  15.689  17.174  1.00  0.00      B    H  
ATOM    250  O   HOH B  77      30.170   0.739  13.419  1.00  0.00      B    O  
ATOM    251  H1  HOH B  77      30.416  -0.222  13.118  1.00  0.00      B    H  
ATOM    252  H2  HOH B  77      29.208   0.719  13.749  1.00  0.00      B    H  
ATOM    253  O   HOH B  78       2.076  17.194   6.520  1.00  0.00      B    O  
ATOM    254  H1  HOH B  78       1.486  17.737   5.830  1.00  0.00      B    H  
ATOM    255  H2  HOH B  78       2.339  16.224   6.201  1.00  0.00      B    H  
ATOM    256  O   HOH B  79      23.658  23.245   5.027  1.00  0.00      B    O  
ATOM    257  H1  HOH B  79      23.004  23.266   4.263  1.00  0.00      B    H  
ATOM    258  H2  HOH B  79      23.155  22.880   5.849  1.00  0.00      B    H  
ATOM    259  O   HOH B  80      18.305  16.760  20.750  1.00  0.00      B    O  
ATOM    260  H1  HOH B  80      17.454  17.050  21.232  1.00  0.00      B    H  
ATOM    261  H2  HOH B  80      18.019  15.983  20.240  1.00  0.00      B    H  
ATOM    262  O   HOH B  81      27.486  37.707   8.225  1.00  0.00      B    O  
ATOM    263  H1  HOH B  81      28.119  38.009   8.930  1.00  0.00      B    H  
ATOM    264  H2  HOH B  81      27.492  36.683   8.220  1.00  0.00      B    H  
ATOM    265  O   HOH B  82      29.869   8.877  14.484  1.00  0.00      B    O  
ATOM    266  H1  HOH B  82      30.549   9.624  14.661  1.00  0.00      B    H  
ATOM    267  H2  HOH B  82      29.102   9.248  13.909  1.00  0.00      B    H  
ATOM    268  O   HOH B  83      28.496  25.224  23.487  1.00  0.00      B    O  
ATOM    269  H1  HOH B  83      28.082  25.472  22.608  1.00  0.00      B    H  
ATOM    270  H2  HOH B  83      27.784  25.399  24.239  1.00  0.00      B    H  
ATOM    271  O   HOH B  84       5.842   8.759   7.925  1.00  0.00      B    O  
ATOM    272  H1  HOH B  84       5.770   8.496   8.913  1.00  0.00      B    H  
ATOM    273  H2  HOH B  84       6.354   7.996   7.488  1.00  0.00      B    H  
ATOM    274  O   HOH B  85      30.659   5.523  32.139  1.00  0.00      B    O  
ATOM    275  H1  HOH B  85      31.432   5.141  31.629  1.00  0.00      B    H  
ATOM    276  H2  HOH B  85      29.870   4.937  31.920  1.00  0.00      B    H  
ATOM    277  O   HOH B  86      33.644  20.091   9.877  1.00  0.00      B    O  
ATOM    278  H1  HOH B  86      33.506  19.140  10.225  1.00  0.00      B    H  
ATOM    279  H2  HOH B  86      32.888  20.295   9.271  1.00  0.00      B    H  
ATOM    280  O   HOH B  87      34.546   0.618  30.425  1.00  0.00      B    O  
ATOM    281  H1  HOH B  87      34.333  -0.226  31.047  1.00  0.00      B    H  
ATOM    282  H2  HOH B  87      34.755   1.418  31.030  1.00  0.00      B    H  
ATOM    283  O   HOH B  88      28.283  28.546  21.076  1.00  0.00      B    O  
ATOM    284  H1  HOH B  88      27.977  27.557  21.177  1.00  0.00      B    H  
ATOM    285  H2  HOH B  88      29.260  28.633  20.946  1.00  0.00      B    H  
ATOM    286  O   HOH B  89      30.763  37.129  12.171  1.00  0.00      B    O  
ATOM    287  H1  HOH B  89      31.653  37.242  11.802  1.00  0.00      B    H  
ATOM    288  H2  HOH B  89      30.925  36.882  13.169  1.00  0.00      B    H  
ATOM    289  O   HOH B  90      36.276  18.629   2.165  1.00  0.00      B    O  
ATOM    290  H1  HOH B  90      35.945  19.542   1.935  1.00  0.00      B    H  
ATOM    291  H2  HOH B  90      35.879  17.992   1.539  1.00  0.00      B    H  
ATOM    292  O   HOH B  91      24.580   9.008  27.066  1.00  0.00      B    O  
ATOM    293  H1  HOH B  91      25.089   8.311  26.651  1.00  0.00      B    H  
ATOM    294  H2  HOH B  91      25.200   9.794  27.098  1.00  0.00      B    H  
ATOM    295  O   HOH B  92      32.448   1.179   4.675  1.00  0.00      B    O  
ATOM    296  H1  HOH B  92      31.667   1.563   5.211  1.00  0.00      B    H  
ATOM    297  H2  HOH B  92      32.068   0.315   4.181  1.00  0.00      B    H  
ATOM    298  O   HOH B  93      22.256   0.413   5.559  1.00  0.00      B    O  
ATOM    299  H1  HOH B  93      23.098  -0.085   5.536  1.00  0.00      B    H  
ATOM    300  H2  HOH B  93      21.979   0.499   6.529  1.00  0.00      B    H  
ATOM    301  O   HOH B  94      36.867  11.944  10.849  1.00  0.00      B    O  
ATOM    302  H1  HOH B  94      36.950  11.978  11.873  1.00  0.00      B    H  
ATOM    303  H2  HOH B  94      37.352  11.152  10.484  1.00  0.00      B    H  
ATOM    304  O   HOH B  95      26.379   4.546  30.206  1.00  0.00      B    O  
ATOM    305  H1  HOH B  95      26.051   3.924  29.470  1.00  0.00      B    H  
ATOM    306  H2  HOH B  95      27.382   4.417  30.288  1.00  0.00      B    H  
ATOM    307  O   HOH B  96      32.597  17.696  18.803  1.00  0.00      B    O  
ATOM    308  H1  HOH B  96      32.815  17.519  17.774  1.00  0.00      B    H  
ATOM    309  H2  HOH B  96      32.900  18.647  18.978  1.00  0.00      B    H  
ATOM    310  O   HOH B  97      16.680  18.889  16.814  1.00  0.00      B    O  
ATOM    311  H1  HOH B  97      16.366  18.770  15.858  1.00  0.00      B    H  
ATOM    312  H2  HOH B  97      17.181  18.057  17.020  1.00  0.00      B    H  
ATOM    313  O   HOH B  98       2.095  38.230  25.984  1.00  0.00      B    O  
ATOM    314  H1  HOH B  98       2.281  37.368  26.411  1.00  0.00      B    H  
ATOM    315  H2  HOH B  98       2.788  38.503  25.358  1.00  0.00      B    H  
ATOM    316  O   HOH B  99       2.667  27.144  15.581  1.00  0.00      B    O  
ATOM    317  H1  HOH B  99       3.470  26.826  16.085  1.00  0.00      B    H  
ATOM    318  H2  HOH B  99       2.013  27.474  16.292  1.00  0.00      B    H  
ATOM    319  O   HOH B 100      14.824   7.539   0.483  1.00  0.00      B    O  
ATOM    320  H1  HOH B 100      15.564   7.071   1.051  1.00  0.00      B    H  
ATOM    321  H2  HOH B 100      15.296   8.135  -0.183  1.00  0.00      B    H  
ATOM    322  O   HOH B 101      19.766  36.123  13.140  1.00  0.00      B    O  
ATOM    323  H1  HOH B 101      19.368  36.645  12.373  1.00  0.00      B    H  
ATOM    324  H2  HOH B 101      20.737  35.774  12.841  1.00  0.00      B    H  
ATOM    325  O   HOH B 102       7.723  35.701  23.900  1.00  0.00      B    O  
ATOM    326  H1  HOH B 102       7.973  34.767  24.171  1.00  0.00      B    H  
ATOM    327  H2  HOH B 102       8.496  36.151  23.459  1.00  0.00      B    H  
ATOM    328  O   HOH B 103      22.527  21.540   6.906  1.00  0.00      B    O  
ATOM    329  H1  HOH B 103      23.071  21.121   7.663  1.00  0.00      B    H  
ATOM    330  H2  HOH B 103      21.544  21.403   7.161  1.00  0.00      B    H  
ATOM    331  O   HOH B 104      23.444  39.255  15.356  1.00  0.00      B    O  
ATOM    332  H1  HOH B 104      23.363  38.249  15.502  1.00  0.00      B    H  
ATOM    333  H2  HOH B 104      23.123  39.687  16.176  1.00  0.00      B    H  
ATOM    334  O   HOH B 105      17.787   7.102  31.456  1.00  0.00      B    O  
ATOM    335  H1  HOH B 105      16.888   7.407  31.140  1.00  0.00      B    H  
ATOM    336  H2  HOH B 105      17.645   7.098  32.467  1.00  0.00      B    H  
ATOM    337  O   HOH B 106      28.137  24.060  30.939  1.00  0.00      B    O  
ATOM    338  H1  HOH B 106      28.561  24.617  31.685  1.00  0.00      B    H  
ATOM    339  H2  HOH B 106      28.554  24.392  30.069  1.00  0.00      B    H  
ATOM    340  O   HOH B 107      15.921  34.144  26.045  1.00  0.00      B    O  
ATOM    341  H1  HOH B 107      16.778  33.649  26.259  1.00  0.00      B    H  
ATOM    342  H2  HOH B 107      15.158  33.650  26.516  1.00  0.00      B    H  
ATOM    343  O   HOH B 108      13.376  23.519  10.921  1.00  0.00      B    O  
ATOM    344  H1  HOH B 108      14.002  23.880  10.224  1.00  0.00      B    H  
ATOM    345  H2  HOH B 108      12.429  23.882  10.773  1.00  0.00      B    H  
ATOM    346  O   HOH B 109      15.422  26.510  26.464  1.00  0.00      B    O  
ATOM    347  H1  HOH B 109      16.014  26.552  25.657  1.00  0.00      B    H  
ATOM    348  H2  HOH B 109      15.982  26.719  27.280  1.00  0.00      B    H  
ATOM    349  O   HOH B 110      29.755  30.647   5.360  1.00  0.00      B    O  
ATOM    350  H1  HOH B 110      29.576  30.676   6.359  1.00  0.00      B    H  
ATOM    351  H2  HOH B 110      30.496  31.330   5.148  1.00  0.00      B    H  
ATOM    352  O   HOH B 111      12.575  33.586  26.230  1.00  0.00      B    O  
ATOM    353  H1  HOH B 111      13.379  33.134  26.702  1.00  0.00      B    H  
ATOM    354  H2  HOH B 111      12.910  34.065  25.414  1.00  0.00      B    H  
ATOM    355  O   HOH B 112      11.407  24.651  29.702  1.00  0.00      B    O  
ATOM    356  H1  HOH B 112      12.414  24.622  29.884  1.00  0.00      B    H  
ATOM    357  H2  HOH B 112      11.232  23.730  29.309  1.00  0.00      B    H  
ATOM    358  O   HOH B 113      32.756  23.396   9.255  1.00  0.00      B    O  
ATOM    359  H1  HOH B 113      31.960  22.834   9.013  1.00  0.00      B    H  
ATOM    360  H2  HOH B 113      33.570  22.935   8.901  1.00  0.00      B    H  
ATOM    361  O   HOH B 114      15.467  34.749   9.080  1.00  0.00      B    O  
ATOM    362  H1  HOH B 114      15.639  34.126   9.912  1.00  0.00      B    H  
ATOM    363  H2  HOH B 114      14.547  34.635   8.697  1.00  0.00      B    H  
ATOM    364  O   HOH B 115      12.208  14.868   4.310  1.00  0.00      B    O  
ATOM    365  H1  HOH B 115      12.638  13.967   4.303  1.00  0.00      B    H  
ATOM    366  H2  HOH B 115      12.802  15.404   3.735  1.00  0.00      B    H  
ATOM    367  O   HOH B 116       1.059  31.287   2.006  1.00  0.00      B    O  
ATOM    368  H1  HOH B 116       1.021  30.561   2.721  1.00  0.00      B    H  
ATOM    369  H2  HOH B 116       0.238  31.139   1.422  1.00  0.00      B    H  
ATOM    370  O   HOH B 117      19.169  20.427  24.687  1.00  0.00      B    O  
ATOM    371  H1  HOH B 117      19.801  19.694  24.482  1.00  0.00      B    H  
ATOM    372  H2  HOH B 117      18.531  20.170  25.419  1.00  0.00      B    H  
ATOM    373  O   HOH B 118      22.982   9.376  24.729  1.00  0.00      B    O  
ATOM    374  H1  HOH B 118      23.479   9.109  25.537  1.00  0.00      B    H  
ATOM    375  H2  HOH B 118      23.185   8.669  24.054  1.00  0.00      B    H  
ATOM    376  O   HOH B 119      29.252   7.920  31.065  1.00  0.00      B    O  
ATOM    377  H1  HOH B 119      29.199   8.431  31.917  1.00  0.00      B    H  
ATOM    378  H2  HOH B 119      29.520   6.999  31.342  1.00  0.00      B    H  
ATOM    379  O   HOH B 120      16.562   1.960   0.192  1.00  0.00      B    O  
ATOM    380  H1  HOH B 120      17.417   1.664  -0.195  1.00  0.00      B    H  
ATOM    381  H2  HOH B 120      15.846   1.193   0.149  1.00  0.00      B    H  
ATOM    382  O   HOH B 121      28.455  25.058  28.352  1.00  0.00      B    O  
ATOM    383  H1  HOH B 121      27.751  25.646  28.763  1.00  0.00      B    H  
ATOM    384  H2  HOH B 121      28.354  25.266  27.317  1.00  0.00      B    H  
ATOM    385  O   HOH B 122      30.114  14.534  26.506  1.00  0.00      B    O  
ATOM    386  H1  HOH B 122      29.888  15.066  25.686  1.00  0.00      B    H  
ATOM    387  H2  HOH B 122      31.118  14.270  26.331  1.00  0.00      B    H  
ATOM    388  O   HOH B 123      -0.020  13.544  21.606  1.00  0.00      B    O  
ATOM    389  H1  HOH B 123       0.632  14.289  21.624  1.00  0.00      B    H  
ATOM    390  H2  HOH B 123       0.300  12.902  20.913  1.00  0.00      B    H  
ATOM    391  O   HOH B 124       1.462   4.065  23.166  1.00  0.00      B    O  
ATOM    392  H1  HOH B 124       0.885   3.571  22.474  1.00  0.00      B    H  
ATOM    393  H2  HOH B 124       1.222   3.699  24.012  1.00  0.00      B    H  
ATOM    394  O   HOH B 125      22.660   5.340  34.263  1.00  0.00      B    O  
ATOM    395  H1  HOH B 125      22.070   4.672  34.747  1.00  0.00      B    H  
ATOM    396  H2  HOH B 125      22.446   5.255  33.251  1.00  0.00      B    H  
ATOM    397  O   HOH B 126      22.983   9.449  32.471  1.00  0.00      B    O  
ATOM    398  H1  HOH B 126      23.176  10.267  31.957  1.00  0.00      B    H  
ATOM    399  H2  HOH B 126      22.153   9.011  32.012  1.00  0.00      B    H  
ATOM    400  O   HOH B 127      20.050   8.526  36.355  1.00  0.00      B    O  
ATOM    401  H1  HOH B 127      20.852   8.560  35.761  1.00  0.00      B    H  
ATOM    402  H2  HOH B 127      20.470   8.385  37.244  1.00  0.00      B    H  
ATOM    403  O   HOH B 128      35.352  11.878  17.898  1.00  0.00      B    O  
ATOM    404  H1  HOH B 128      35.495  12.879  17.592  1.00  0.00      B    H  
ATOM    405  H2  HOH B 128      35.825  11.314  17.158  1.00  0.00      B    H  
ATOM    406  O   HOH B 129      32.346  31.121   8.441  1.00  0.00      B    O  
ATOM    407  H1  HOH B 129      31.630  31.868   8.581  1.00  0.00      B    H  
ATOM    408  H2  HOH B 129      32.559  31.036   7.475  1.00  0.00      B    H  
ATOM    409  O   HOH B 130       4.758  35.997   0.609  1.00  0.00      B    O  
ATOM    410  H1  HOH B 130       4.470  36.485   1.487  1.00  0.00      B    H  
ATOM    411  H2  HOH B 130       5.468  35.239   0.826  1.00  0.00      B    H  
ATOM    412  O   HOH B 131      10.992   1.116  21.505  1.00  0.00      B    O  
ATOM    413  H1  HOH B 131      10.161   1.602  21.749  1.00  0.00      B    H  
ATOM    414  H2  HOH B 131      10.860   0.560  20.593  1.00  0.00      B    H  
ATOM    415  O   HOH B 132      13.034  14.786  25.443  1.00  0.00      B    O  
ATOM    416  H1  HOH B 132      12.963  14.501  24.478  1.00  0.00      B    H  
ATOM    417  H2  HOH B 132      13.524  14.076  25.942  1.00  0.00      B    H  
ATOM    418  O   HOH B 133       0.156  18.598  26.979  1.00  0.00      B    O  
ATOM    419  H1  HOH B 133       1.055  18.216  27.263  1.00  0.00      B    H  
ATOM    420  H2  HOH B 133      -0.577  18.336  27.613  1.00  0.00      B    H  
ATOM    421  O   HOH B 134      18.767   7.294   5.195  1.00  0.00      B    O  
ATOM    422  H1  HOH B 134      18.556   6.562   4.510  1.00  0.00      B    H  
ATOM    423  H2  HOH B 134      19.159   8.061   4.650  1.00  0.00      B    H  
ATOM    424  O   HOH B 135      22.853   5.358  22.773  1.00  0.00      B    O  
ATOM    425  H1  HOH B 135      22.760   4.726  23.577  1.00  0.00      B    H  
ATOM    426  H2  HOH B 135      22.266   4.951  22.051  1.00  0.00      B    H  
ATOM    427  O   HOH B 136       1.997  16.909  13.704  1.00  0.00      B    O  
ATOM    428  H1  HOH B 136       2.999  16.995  13.474  1.00  0.00      B    H  
ATOM    429  H2  HOH B 136       1.957  16.506  14.635  1.00  0.00      B    H  
ATOM    430  O   HOH B 137       3.937  14.717  29.033  1.00  0.00      B    O  
ATOM    431  H1  HOH B 137       4.061  14.940  30.041  1.00  0.00      B    H  
ATOM    432  H2  HOH B 137       3.917  13.732  28.880  1.00  0.00      B    H  
ATOM    433  O   HOH B 138       9.537  10.674  18.025  1.00  0.00      B    O  
ATOM    434  H1  HOH B 138       8.523  10.813  18.128  1.00  0.00      B    H  
ATOM    435  H2  HOH B 138       9.574   9.684  18.164  1.00  0.00      B    H  
ATOM    436  O   HOH B 139       3.154   6.418   4.229  1.00  0.00      B    O  
ATOM    437  H1  HOH B 139       2.300   6.407   4.769  1.00  0.00      B    H  
ATOM    438  H2  HOH B 139       3.428   7.393   4.103  1.00  0.00      B    H  
ATOM    439  O   HOH B 140      29.931  14.171  29.288  1.00  0.00      B    O  
ATOM    440  H1  HOH B 140      30.073  14.431  28.321  1.00  0.00      B    H  
ATOM    441  H2  HOH B 140      29.741  13.163  29.322  1.00  0.00      B    H  
ATOM    442  O   HOH B 141       5.398  31.559  32.087  1.00  0.00      B    O  
ATOM    443  H1  HOH B 141       5.597  31.747  31.116  1.00  0.00      B    H  
ATOM    444  H2  HOH B 141       4.735  30.782  32.075  1.00  0.00      B    H  
ATOM    445  O   HOH B 142      25.394  36.569  38.618  1.00  0.00      B    O  
ATOM    446  H1  HOH B 142      25.368  35.823  37.905  1.00  0.00      B    H  
ATOM    447  H2  HOH B 142      25.886  36.179  39.409  1.00  0.00      B    H  
ATOM    448  O   HOH B 143       9.021  15.660  32.953  1.00  0.00      B    O  
ATOM    449  H1  HOH B 143       8.082  15.389  32.710  1.00  0.00      B    H  
ATOM    450  H2  HOH B 143       9.676  15.385  32.202  1.00  0.00      B    H  
ATOM    451  O   HOH B 144      18.970  32.609  22.502  1.00  0.00      B    O  
ATOM    452  H1  HOH B 144      19.942  32.334  22.603  1.00  0.00      B    H  
ATOM    453  H2  HOH B 144      18.475  32.345  23.353  1.00  0.00      B    H  
ATOM    454  O   HOH B 145      34.610  24.661  27.127  1.00  0.00      B    O  
ATOM    455  H1  HOH B 145      35.170  24.246  26.393  1.00  0.00      B    H  
ATOM    456  H2  HOH B 145      35.049  25.582  27.218  1.00  0.00      B    H  
ATOM    457  O   HOH B 146      34.698  13.472  12.641  1.00  0.00      B    O  
ATOM    458  H1  HOH B 146      35.591  13.933  12.761  1.00  0.00      B    H  
ATOM    459  H2  HOH B 146      34.581  12.822  13.466  1.00  0.00      B    H  
ATOM    460  O   HOH B 147      10.449  34.182  12.413  1.00  0.00      B    O  
ATOM    461  H1  HOH B 147      10.017  33.976  11.543  1.00  0.00      B    H  
ATOM    462  H2  HOH B 147       9.870  33.674  13.116  1.00  0.00      B    H  
ATOM    463  O   HOH B 148      30.301  24.649   5.720  1.00  0.00      B    O  
ATOM    464  H1  HOH B 148      30.402  25.282   4.883  1.00  0.00      B    H  
ATOM    465  H2  HOH B 148      31.200  24.173   5.926  1.00  0.00      B    H  
ATOM    466  O   HOH B 149      32.538  17.040  25.406  1.00  0.00      B    O  
ATOM    467  H1  HOH B 149      32.516  16.207  24.762  1.00  0.00      B    H  
ATOM    468  H2  HOH B 149      33.354  16.971  25.987  1.00  0.00      B    H  
ATOM    469  O   HOH B 150       7.909  18.391  13.321  1.00  0.00      B    O  
ATOM    470  H1  HOH B 150       8.264  18.168  14.225  1.00  0.00      B    H  
ATOM    471  H2  HOH B 150       8.062  17.546  12.737  1.00  0.00      B    H  
ATOM    472  O   HOH B 151      19.332   7.255  29.124  1.00  0.00      B    O  
ATOM    473  H1  HOH B 151      18.934   7.248  30.091  1.00  0.00      B    H  
ATOM    474  H2  HOH B 151      18.784   6.583  28.603  1.00  0.00      B    H  
ATOM    475  O   HOH B 152      12.954  15.318  13.050  1.00  0.00      B    O  
ATOM    476  H1  HOH B 152      13.342  15.125  13.964  1.00  0.00      B    H  
ATOM    477  H2  HOH B 152      12.466  14.495  12.643  1.00  0.00      B    H  
ATOM    478  O   HOH B 153      20.019  11.061  20.004  1.00  0.00      B    O  
ATOM    479  H1  HOH B 153      21.032  11.241  19.937  1.00  0.00      B    H  
ATOM    480  H2  HOH B 153      19.621  11.989  20.240  1.00  0.00      B    H  
ATOM    481  O   HOH B 154      24.618   2.698  24.217  1.00  0.00      B    O  
ATOM    482  H1  HOH B 154      24.796   3.487  24.788  1.00  0.00      B    H  
ATOM    483  H2  HOH B 154      25.292   1.897  24.494  1.00  0.00      B    H  
ATOM    484  O   HOH B 155      18.094  11.903  32.449  1.00  0.00      B    O  
ATOM    485  H1  HOH B 155      18.087  12.718  33.047  1.00  0.00      B    H  
ATOM    486  H2  HOH B 155      18.712  11.191  32.940  1.00  0.00      B    H  
ATOM    487  O   HOH B 156      36.732  13.963  38.114  1.00  0.00      B    O  
ATOM    488  H1  HOH B 156      37.585  13.462  38.040  1.00  0.00      B    H  
ATOM    489  H2  HOH B 156      35.953  13.297  37.910  1.00  0.00      B    H  
ATOM    490  O   HOH B 157      31.089  26.786  38.295  1.00  0.00      B    O  
ATOM    491  H1  HOH B 157      31.772  26.092  38.153  1.00  0.00      B    H  
ATOM    492  H2  HOH B 157      30.632  27.056  37.450  1.00  0.00      B    H  
ATOM    493  O   HOH B 158      21.543   7.982  38.878  1.00  0.00      B    O  
ATOM    494  H1  HOH B 158      21.752   7.007  38.531  1.00  0.00      B    H  
ATOM    495  H2  HOH B 158      20.622   8.029  39.334  1.00  0.00      B    H  
ATOM    496  O   HOH B 159       2.816  18.134  27.514  1.00  0.00      B    O  
ATOM    497  H1  HOH B 159       3.042  17.466  28.272  1.00  0.00      B    H  
ATOM    498  H2  HOH B 159       3.004  17.607  26.626  1.00  0.00      B    H  
ATOM    499  O   HOH B 160      17.703   7.697  20.477  1.00  0.00      B    O  
ATOM    500  H1  HOH B 160      16.771   8.022  20.432  1.00  0.00      B    H  
ATOM    501  H2  HOH B 160      17.968   7.611  21.436  1.00  0.00      B    H  
ATOM    502  O   HOH B 161      13.928   8.762  15.649  1.00  0.00      B    O  
ATOM    503  H1  HOH B 161      14.982   8.922  15.644  1.00  0.00      B    H  
ATOM    504  H2  HOH B 161      13.703   8.368  14.790  1.00  0.00      B    H  
ATOM    505  O   HOH B 162      39.088  37.026  10.341  1.00  0.00      B    O  
ATOM    506  H1  HOH B 162      39.255  35.987  10.233  1.00  0.00      B    H  
ATOM    507  H2  HOH B 162      38.685  37.149  11.254  1.00  0.00      B    H  
ATOM    508  O   HOH B 163      19.259  26.111   8.785  1.00  0.00      B    O  
ATOM    509  H1  HOH B 163      19.233  26.280   9.808  1.00  0.00      B    H  
ATOM    510  H2  HOH B 163      19.627  25.208   8.605  1.00  0.00      B    H  
ATOM    511  O   HOH B 164       3.818   5.195  25.333  1.00  0.00      B    O  
ATOM    512  H1  HOH B 164       3.627   5.777  24.498  1.00  0.00      B    H  
ATOM    513  H2  HOH B 164       3.080   5.353  26.030  1.00  0.00      B    H  
ATOM    514  O   HOH B 165       0.428   8.921  27.471  1.00  0.00      B    O  
ATOM    515  H1  HOH B 165       0.034   9.871  27.701  1.00  0.00      B    H  
ATOM    516  H2  HOH B 165       1.074   9.123  26.680  1.00  0.00      B    H  
ATOM    517  O   HOH B 166      27.525  32.977  38.607  1.00  0.00      B    O  
ATOM    518  H1  HOH B 166      26.920  33.200  37.826  1.00  0.00      B    H  
ATOM    519  H2  HOH B 166      26.964  32.474  39.299  1.00  0.00      B    H  
ATOM    520  O   HOH B 167      24.433  19.284   2.651  1.00  0.00      B    O  
ATOM    521  H1  HOH B 167      23.599  19.421   2.078  1.00  0.00      B    H  
ATOM    522  H2  HOH B 167      24.157  19.578   3.599  1.00  0.00      B    H  
ATOM    523  O   HOH B 168      35.215   1.268  34.756  1.00  0.00      B    O  
ATOM    524  H1  HOH B 168      35.696   0.364  34.922  1.00  0.00      B    H  
ATOM    525  H2  HOH B 168      34.552   1.065  34.068  1.00  0.00      B    H  
ATOM    526  O   HOH B 169      38.695  33.565  34.066  1.00  0.00      B    O  
ATOM    527  H1  HOH B 169      39.296  34.360  34.294  1.00  0.00      B    H  
ATOM    528  H2  HOH B 169      38.400  33.197  34.985  1.00  0.00      B    H  
ATOM    529  O   HOH B 170      33.747  25.928   8.250  1.00  0.00      B    O  
ATOM    530  H1  HOH B 170      34.440  26.398   8.837  1.00  0.00      B    H  
ATOM    531  H2  HOH B 170      33.342  25.154   8.761  1.00  0.00      B    H  
ATOM    532  O   HOH B 171      37.793  34.639   6.376  1.00  0.00      B    O  
ATOM    533  H1  HOH B 171      36.888  34.393   6.759  1.00  0.00      B    H  
ATOM    534  H2  HOH B 171      38.141  33.757   6.001  1.00  0.00      B    H  
ATOM    535  O   HOH B 172      35.030   7.493   5.816  1.00  0.00      B    O  
ATOM    536  H1  HOH B 172      35.248   7.357   4.767  1.00  0.00      B    H  
ATOM    537  H2  HOH B 172      34.161   8.032   5.917  1.00  0.00      B    H  
ATOM    538  O   HOH B 173      38.282   1.700   1.909  1.00  0.00      B    O  
ATOM    539  H1  HOH B 173      37.791   0.804   2.159  1.00  0.00      B    H  
ATOM    540  H2  HOH B 173      37.568   2.378   1.528  1.00  0.00      B    H  
ATOM    541  O   HOH B 174       3.545  19.862   4.637  1.00  0.00      B    O  
ATOM    542  H1  HOH B 174       2.661  19.665   5.000  1.00  0.00      B    H  
ATOM    543  H2  HOH B 174       3.438  19.982   3.616  1.00  0.00      B    H  
ATOM    544  O   HOH B 175      37.761  29.160   7.482  1.00  0.00      B    O  
ATOM    545  H1  HOH B 175      37.836  28.158   7.287  1.00  0.00      B    H  
ATOM    546  H2  HOH B 175      37.915  29.370   8.436  1.00  0.00      B    H  
ATOM    547  O   HOH B 176       3.750   0.001  19.151  1.00  0.00      B    O  
ATOM    548  H1  HOH B 176       3.433   0.020  20.145  1.00  0.00      B    H  
ATOM    549  H2  HOH B 176       2.883   0.004  18.566  1.00  0.00      B    H  
ATOM    550  O   HOH B 177      21.078  34.874  21.496  1.00  0.00      B    O  
ATOM    551  H1  HOH B 177      21.813  35.480  21.792  1.00  0.00      B    H  
ATOM    552  H2  HOH B 177      21.316  33.916  21.786  1.00  0.00      B    H  
ATOM    553  O   HOH B 178      31.591  24.946  18.940  1.00  0.00      B    O  
ATOM    554  H1  HOH B 178      31.328  25.697  18.312  1.00  0.00      B    H  
ATOM    555  H2  HOH B 178      30.688  24.590  19.182  1.00  0.00      B    H  
ATOM    556  O   HOH B 179      31.091  29.073  20.892  1.00  0.00      B    O  
ATOM    557  H1  HOH B 179      31.792  28.344  20.973  1.00  0.00      B    H  
ATOM    558  H2  HOH B 179      30.903  29.363  21.811  1.00  0.00      B    H  
ATOM    559  O   HOH B 180      31.979  27.721  30.350  1.00  0.00      B    O  
ATOM    560  H1  HOH B 180      32.733  27.210  30.810  1.00  0.00      B    H  
ATOM    561  H2  HOH B 180      31.685  28.437  31.063  1.00  0.00      B    H  
ATOM    562  O   HOH B 181      13.183  17.576  26.170  1.00  0.00      B    O  
ATOM    563  H1  HOH B 181      13.684  16.832  26.683  1.00  0.00      B    H  
ATOM    564  H2  HOH B 181      12.885  17.059  25.349  1.00  0.00      B    H  
ATOM    565  O   HOH B 182      23.773  24.849   1.569  1.00  0.00      B    O  
ATOM    566  H1  HOH B 182      24.728  24.882   1.913  1.00  0.00      B    H  
ATOM    567  H2  HOH B 182      23.824  24.279   0.692  1.00  0.00      B    H  
ATOM    568  O   HOH B 183       1.398  39.105  17.760  1.00  0.00      B    O  
ATOM    569  H1  HOH B 183       1.222  39.531  16.834  1.00  0.00      B    H  
ATOM    570  H2  HOH B 183       1.096  38.159  17.676  1.00  0.00      B    H  
ATOM    571  O   HOH B 184      31.467  10.624  15.532  1.00  0.00      B    O  
ATOM    572  H1  HOH B 184      31.052  11.233  14.877  1.00  0.00      B    H  
ATOM    573  H2  HOH B 184      31.121  10.980  16.387  1.00  0.00      B    H  
ATOM    574  O   HOH B 185       4.744  10.095  30.916  1.00  0.00      B    O  
ATOM    575  H1  HOH B 185       4.183   9.250  30.628  1.00  0.00      B    H  
ATOM    576  H2  HOH B 185       5.442   9.749  31.505  1.00  0.00      B    H  
ATOM    577  O   HOH B 186      29.680  34.903  36.538  1.00  0.00      B    O  
ATOM    578  H1  HOH B 186      28.991  34.288  36.069  1.00  0.00      B    H  
ATOM    579  H2  HOH B 186      30.532  34.863  35.981  1.00  0.00      B    H  
ATOM    580  O   HOH B 187      16.351  11.829  19.454  1.00  0.00      B    O  
ATOM    581  H1  HOH B 187      16.687  10.990  18.984  1.00  0.00      B    H  
ATOM    582  H2  HOH B 187      16.796  11.734  20.340  1.00  0.00      B    H  
ATOM    583  O   HOH B 188      31.623   4.313  16.211  1.00  0.00      B    O  
ATOM    584  H1  HOH B 188      31.268   3.341  16.344  1.00  0.00      B    H  
ATOM    585  H2  HOH B 188      32.471   4.215  15.663  1.00  0.00      B    H  
ATOM    586  O   HOH B 189      11.505   8.665  30.199  1.00  0.00      B    O  
ATOM    587  H1  HOH B 189      12.423   8.773  29.831  1.00  0.00      B    H  
ATOM    588  H2  HOH B 189      10.864   8.954  29.463  1.00  0.00      B    H  
ATOM    589  O   HOH B 190      19.310   4.014  24.582  1.00  0.00      B    O  
ATOM    590  H1  HOH B 190      20.212   3.668  24.498  1.00  0.00      B    H  
ATOM    591  H2  HOH B 190      18.726   3.287  24.901  1.00  0.00      B    H  
ATOM    592  O   HOH B 191      34.801  35.800  18.882  1.00  0.00      B    O  
ATOM    593  H1  HOH B 191      35.586  35.178  18.948  1.00  0.00      B    H  
ATOM    594  H2  HOH B 191      34.809  36.261  17.985  1.00  0.00      B    H  
ATOM    595  O   HOH B 192      16.679  15.484  14.577  1.00  0.00      B    O  
ATOM    596  H1  HOH B 192      17.335  15.187  13.907  1.00  0.00      B    H  
ATOM    597  H2  HOH B 192      16.260  14.645  15.023  1.00  0.00      B    H  
ATOM    598  O   HOH B 193       9.986  17.955  10.207  1.00  0.00      B    O  
ATOM    599  H1  HOH B 193       9.959  18.072  11.207  1.00  0.00      B    H  
ATOM    600  H2  HOH B 193       9.490  17.079   9.952  1.00  0.00      B    H  
ATOM    601  O   HOH B 194      23.029  36.226  27.562  1.00  0.00      B    O  
ATOM    602  H1  HOH B 194      22.906  36.191  26.603  1.00  0.00      B    H  
ATOM    603  H2  HOH B 194      22.851  37.223  27.892  1.00  0.00      B    H  
ATOM    604  O   HOH B 195       8.460  24.673  17.008  1.00  0.00      B    O  
ATOM    605  H1  HOH B 195       9.057  24.375  16.239  1.00  0.00      B    H  
ATOM    606  H2  HOH B 195       8.366  23.928  17.668  1.00  0.00      B    H  
ATOM    607  O   HOH B 196      28.314  30.667   7.759  1.00  0.00      B    O  
ATOM    608  H1  HOH B 196      27.999  29.732   7.503  1.00  0.00      B    H  
ATOM    609  H2  HOH B 196      28.286  30.713   8.791  1.00  0.00      B    H  
ATOM    610  O   HOH B 197      15.203  37.732  37.150  1.00  0.00      B    O  
ATOM    611  H1  HOH B 197      14.875  37.034  37.771  1.00  0.00      B    H  
ATOM    612  H2  HOH B 197      15.388  37.341  36.254  1.00  0.00      B    H  
ATOM    613  O   HOH B 198       7.008  11.711  36.217  1.00  0.00      B    O  
ATOM    614  H1  HOH B 198       7.284  12.020  37.146  1.00  0.00      B    H  
ATOM    615  H2  HOH B 198       7.114  10.707  36.099  1.00  0.00      B    H  
ATOM    616  O   HOH B 199      30.158  18.519  25.600  1.00  0.00      B    O  
ATOM    617  H1  HOH B 199      31.011  18.075  25.476  1.00  0.00      B    H  
ATOM    618  H2  HOH B 199      30.306  19.464  25.445  1.00  0.00      B    H  
ATOM    619  O   HOH B 200      14.990  10.919  28.755  1.00  0.00      B    O  
ATOM    620  H1  HOH B 200      15.866  10.468  28.454  1.00  0.00      B    H  
ATOM    621  H2  HOH B 200      15.121  11.388  29.655  1.00  0.00      B    H  
ATOM    622  O   HOH B 201       6.140  29.590   3.997  1.00  0.00      B    O  
ATOM    623  H1  HOH B 201       6.223  28.592   4.146  1.00  0.00      B    H  
ATOM    624  H2  HOH B 201       6.409  29.652   2.965  1.00  0.00      B    H  
ATOM    625  O   HOH B 202      32.243  32.578  33.414  1.00  0.00      B    O  
ATOM    626  H1  HOH B 202      31.913  32.382  34.382  1.00  0.00      B    H  
ATOM    627  H2  HOH B 202      32.962  31.880  33.131  1.00  0.00      B    H  
ATOM    628  O   HOH B 203       0.641  34.517  27.624  1.00  0.00      B    O  
ATOM    629  H1  HOH B 203       1.183  35.283  28.022  1.00  0.00      B    H  
ATOM    630  H2  HOH B 203      -0.157  34.399  28.288  1.00  0.00      B    H  
ATOM    631  O   HOH B 204      35.285   2.600  21.823  1.00  0.00      B    O  
ATOM    632  H1  HOH B 204      35.616   3.029  22.665  1.00  0.00      B    H  
ATOM    633  H2  HOH B 204      35.087   3.347  21.160  1.00  0.00      B    H  
ATOM    634  O   HOH B 205      25.051  34.504   5.409  1.00  0.00      B    O  
ATOM    635  H1  HOH B 205      24.452  34.281   6.212  1.00  0.00      B    H  
ATOM    636  H2  HOH B 205      25.737  33.787   5.336  1.00  0.00      B    H  
ATOM    637  O   HOH B 206      34.049   5.138  12.569  1.00  0.00      B    O  
ATOM    638  H1  HOH B 206      35.012   5.259  12.939  1.00  0.00      B    H  
ATOM    639  H2  HOH B 206      33.907   5.697  11.734  1.00  0.00      B    H  
ATOM    640  O   HOH B 207      14.637  36.171  27.330  1.00  0.00      B    O  
ATOM    641  H1  HOH B 207      15.046  37.138  27.143  1.00  0.00      B    H  
ATOM    642  H2  HOH B 207      15.216  35.520  26.799  1.00  0.00      B    H  
ATOM    643  O   HOH B 208      18.752  14.162  13.326  1.00  0.00      B    O  
ATOM    644  H1  HOH B 208      19.623  14.217  13.833  1.00  0.00      B    H  
ATOM    645  H2  HOH B 208      18.664  13.288  12.834  1.00  0.00      B    H  
ATOM    646  O   HOH B 209      37.507  28.965  33.844  1.00  0.00      B    O  
ATOM    647  H1  HOH B 209      36.813  29.542  34.341  1.00  0.00      B    H  
ATOM    648  H2  HOH B 209      38.345  29.574  33.756  1.00  0.00      B    H  
ATOM    649  O   HOH B 210       3.251  32.905  29.365  1.00  0.00      B    O  
ATOM    650  H1  HOH B 210       2.564  32.525  28.733  1.00  0.00      B    H  
ATOM    651  H2  HOH B 210       4.076  32.299  29.291  1.00  0.00      B    H  
ATOM    652  O   HOH B 211      22.226  35.069  35.779  1.00  0.00      B    O  
ATOM    653  H1  HOH B 211      21.282  35.421  35.889  1.00  0.00      B    H  
ATOM    654  H2  HOH B 211      22.781  35.934  35.823  1.00  0.00      B    H  
ATOM    655  O   HOH B 212       3.843  25.324   8.652  1.00  0.00      B    O  
ATOM    656  H1  HOH B 212       2.849  25.368   8.723  1.00  0.00      B    H  
ATOM    657  H2  HOH B 212       4.146  24.618   9.316  1.00  0.00      B    H  
ATOM    658  O   HOH B 213      35.651  32.149  25.666  1.00  0.00      B    O  
ATOM    659  H1  HOH B 213      35.875  33.130  25.652  1.00  0.00      B    H  
ATOM    660  H2  HOH B 213      35.282  31.948  26.598  1.00  0.00      B    H  
ATOM    661  O   HOH B 214       4.454  17.774  15.874  1.00  0.00      B    O  
ATOM    662  H1  HOH B 214       5.370  17.611  16.196  1.00  0.00      B    H  
ATOM    663  H2  HOH B 214       3.801  17.000  16.095  1.00  0.00      B    H  
ATOM    664  O   HOH B 215      28.302  19.329  12.308  1.00  0.00      B    O  
ATOM    665  H1  HOH B 215      28.973  18.645  12.518  1.00  0.00      B    H  
ATOM    666  H2  HOH B 215      28.308  19.595  11.304  1.00  0.00      B    H  
ATOM    667  O   HOH B 216      34.603  29.759  21.020  1.00  0.00      B    O  
ATOM    668  H1  HOH B 216      34.409  30.171  20.070  1.00  0.00      B    H  
ATOM    669  H2  HOH B 216      35.446  30.220  21.346  1.00  0.00      B    H  
ATOM    670  O   HOH B 217      32.602   9.969  25.076  1.00  0.00      B    O  
ATOM    671  H1  HOH B 217      33.249   9.630  24.337  1.00  0.00      B    H  
ATOM    672  H2  HOH B 217      32.112   9.139  25.489  1.00  0.00      B    H  
ATOM    673  O   HOH B 218      16.430  21.966   3.211  1.00  0.00      B    O  
ATOM    674  H1  HOH B 218      17.132  21.356   2.815  1.00  0.00      B    H  
ATOM    675  H2  HOH B 218      16.869  22.520   3.946  1.00  0.00      B    H  
ATOM    676  O   HOH B 219      12.778  24.498  37.282  1.00  0.00      B    O  
ATOM    677  H1  HOH B 219      12.292  24.736  38.137  1.00  0.00      B    H  
ATOM    678  H2  HOH B 219      12.386  25.071  36.538  1.00  0.00      B    H  
ATOM    679  O   HOH B 220       9.564   2.516  36.552  1.00  0.00      B    O  
ATOM    680  H1  HOH B 220       9.606   3.375  36.022  1.00  0.00      B    H  
ATOM    681  H2  HOH B 220      10.041   1.780  36.050  1.00  0.00      B    H  
ATOM    682  O   HOH B 221      12.713  31.774  11.282  1.00  0.00      B    O  
ATOM    683  H1  HOH B 221      11.948  32.360  11.069  1.00  0.00      B    H  
ATOM    684  H2  HOH B 221      12.627  31.426  12.268  1.00  0.00      B    H  
ATOM    685  O   HOH B 222      15.825  12.721   2.515  1.00  0.00      B    O  
ATOM    686  H1  HOH B 222      15.730  11.710   2.305  1.00  0.00      B    H  
ATOM    687  H2  HOH B 222      16.487  13.112   1.818  1.00  0.00      B    H  
ATOM    688  O   HOH B 223      14.856  33.325  35.923  1.00  0.00      B    O  
ATOM    689  H1  HOH B 223      14.254  34.040  35.592  1.00  0.00      B    H  
ATOM    690  H2  HOH B 223      14.335  32.465  36.165  1.00  0.00      B    H  
ATOM    691  O   HOH B 224      21.496  32.061   5.631  1.00  0.00      B    O  
ATOM    692  H1  HOH B 224      21.400  32.499   6.590  1.00  0.00      B    H  
ATOM    693  H2  HOH B 224      21.468  32.805   4.962  1.00  0.00      B    H  
ATOM    694  O   HOH B 225       3.097  27.970  22.626  1.00  0.00      B    O  
ATOM    695  H1  HOH B 225       2.698  28.842  22.410  1.00  0.00      B    H  
ATOM    696  H2  HOH B 225       2.384  27.353  22.993  1.00  0.00      B    H  
ATOM    697  O   HOH B 226      16.547  10.809   8.289  1.00  0.00      B    O  
ATOM    698  H1  HOH B 226      16.412  11.591   8.924  1.00  0.00      B    H  
ATOM    699  H2  HOH B 226      15.958  10.087   8.674  1.00  0.00      B    H  
ATOM    700  O   HOH B 227      12.655  38.506  37.294  1.00  0.00      B    O  
ATOM    701  H1  HOH B 227      13.595  38.214  37.310  1.00  0.00      B    H  
ATOM    702  H2  HOH B 227      12.573  39.417  37.695  1.00  0.00      B    H  
ATOM    703  O   HOH B 228      24.437  29.253  16.589  1.00  0.00      B    O  
ATOM    704  H1  HOH B 228      23.575  28.881  16.292  1.00  0.00      B    H  
ATOM    705  H2  HOH B 228      25.007  29.227  15.714  1.00  0.00      B    H  
ATOM    706  O   HOH B 229      25.993   0.559  16.515  1.00  0.00      B    O  
ATOM    707  H1  HOH B 229      25.369   0.143  15.837  1.00  0.00      B    H  
ATOM    708  H2  HOH B 229      25.565   1.383  16.902  1.00  0.00      B    H  
ATOM    709  O   HOH B 230      21.885  28.477  14.901  1.00  0.00      B    O  
ATOM    710  H1  HOH B 230      21.699  29.177  14.170  1.00  0.00      B    H  
ATOM    711  H2  HOH B 230      21.429  27.582  14.649  1.00  0.00      B    H  
ATOM    712  O   HOH B 231      27.717  14.878   2.157  1.00  0.00      B    O  
ATOM    713  H1  HOH B 231      27.148  15.708   2.264  1.00  0.00      B    H  
ATOM    714  H2  HOH B 231      27.910  14.627   1.251  1.00  0.00      B    H  
ATOM    715  O   HOH B 232      34.992  26.931  21.480  1.00  0.00      B    O  
ATOM    716  H1  HOH B 232      34.657  27.865  21.435  1.00  0.00      B    H  
ATOM    717  H2  HOH B 232      35.715  27.032  22.233  1.00  0.00      B    H  
ATOM    718  O   HOH B 233      27.127   8.106  -0.305  1.00  0.00      B    O  
ATOM    719  H1  HOH B 233      26.249   8.596  -0.061  1.00  0.00      B    H  
ATOM    720  H2  HOH B 233      27.827   8.230   0.424  1.00  0.00      B    H  
ATOM    721  O   HOH B 234      29.590  36.083  19.836  1.00  0.00      B    O  
ATOM    722  H1  HOH B 234      30.133  36.975  19.981  1.00  0.00      B    H  
ATOM    723  H2  HOH B 234      28.884  36.111  20.571  1.00  0.00      B    H  
ATOM    724  O   HOH B 235      26.380  38.481  36.433  1.00  0.00      B    O  
ATOM    725  H1  HOH B 235      26.572  39.509  36.282  1.00  0.00      B    H  
ATOM    726  H2  HOH B 235      27.121  38.027  37.018  1.00  0.00      B    H  
ATOM    727  O   HOH B 236      13.294   6.868  21.752  1.00  0.00      B    O  
ATOM    728  H1  HOH B 236      13.167   6.235  20.979  1.00  0.00      B    H  
ATOM    729  H2  HOH B 236      12.655   6.430  22.456  1.00  0.00      B    H  
ATOM    730  O   HOH B 237      11.142  32.273  36.952  1.00  0.00      B    O  
ATOM    731  H1  HOH B 237      10.955  32.232  35.919  1.00  0.00      B    H  
ATOM    732  H2  HOH B 237      11.995  31.690  37.075  1.00  0.00      B    H  
ATOM    733  O   HOH B 238       3.400   7.621  30.554  1.00  0.00      B    O  
ATOM    734  H1  HOH B 238       2.388   7.590  30.142  1.00  0.00      B    H  
ATOM    735  H2  HOH B 238       3.381   7.196  31.437  1.00  0.00      B    H  
ATOM    736  O   HOH B 239       1.029  15.402  23.536  1.00  0.00      B    O  
ATOM    737  H1  HOH B 239       1.021  16.388  23.536  1.00  0.00      B    H  
ATOM    738  H2  HOH B 239       1.196  14.987  24.434  1.00  0.00      B    H  
ATOM    739  O   HOH B 240      37.358  34.429  28.970  1.00  0.00      B    O  
ATOM    740  H1  HOH B 240      36.463  34.824  28.820  1.00  0.00      B    H  
ATOM    741  H2  HOH B 240      37.110  33.560  29.460  1.00  0.00      B    H  
ATOM    742  O   HOH B 241       5.361  18.212   5.634  1.00  0.00      B    O  
ATOM    743  H1  HOH B 241       4.834  17.974   6.470  1.00  0.00      B    H  
ATOM    744  H2  HOH B 241       4.780  18.749   4.945  1.00  0.00      B    H  
ATOM    745  O   HOH B 242      23.758   5.075  11.671  1.00  0.00      B    O  
ATOM    746  H1  HOH B 242      24.470   4.742  11.084  1.00  0.00      B    H  
ATOM    747  H2  HOH B 242      22.916   4.593  11.328  1.00  0.00      B    H  
ATOM    748  O   HOH B 243       9.130   7.124   0.764  1.00  0.00      B    O  
ATOM    749  H1  HOH B 243       8.238   7.551   0.499  1.00  0.00      B    H  
ATOM    750  H2  HOH B 243       8.916   6.286   1.322  1.00  0.00      B    H  
ATOM    751  O   HOH B 244       1.684   0.760  37.809  1.00  0.00      B    O  
ATOM    752  H1  HOH B 244       1.527   1.739  37.580  1.00  0.00      B    H  
ATOM    753  H2  HOH B 244       2.616   0.738  38.262  1.00  0.00      B    H  
ATOM    754  O   HOH B 245      37.369   3.710  23.968  1.00  0.00      B    O  
ATOM    755  H1  HOH B 245      37.802   3.766  23.060  1.00  0.00      B    H  
ATOM    756  H2  HOH B 245      38.085   4.069  24.595  1.00  0.00      B    H  
ATOM    757  O   HOH B 246       3.778  38.554  15.319  1.00  0.00      B    O  
ATOM    758  H1  HOH B 246       3.670  37.966  14.499  1.00  0.00      B    H  
ATOM    759  H2  HOH B 246       2.938  39.124  15.370  1.00  0.00      B    H  
ATOM    760  O   HOH B 247       2.999  16.873  22.542  1.00  0.00      B    O  
ATOM    761  H1  HOH B 247       2.194  16.318  22.581  1.00  0.00      B    H  
ATOM    762  H2  HOH B 247       3.800  16.215  22.270  1.00  0.00      B    H  
ATOM    763  O   HOH B 248      36.271  14.284   5.453  1.00  0.00      B    O  
ATOM    764  H1  HOH B 248      36.358  15.014   6.128  1.00  0.00      B    H  
ATOM    765  H2  HOH B 248      36.155  13.384   5.946  1.00  0.00      B    H  
ATOM    766  O   HOH B 249      10.419  38.920  19.085  1.00  0.00      B    O  
ATOM    767  H1  HOH B 249       9.637  38.301  19.219  1.00  0.00      B    H  
ATOM    768  H2  HOH B 249      11.333  38.442  19.237  1.00  0.00      B    H  
ATOM    769  O   HOH B 250       7.333   3.668  16.240  1.00  0.00      B    O  
ATOM    770  H1  HOH B 250       7.903   2.904  16.573  1.00  0.00      B    H  
ATOM    771  H2  HOH B 250       6.345   3.497  16.594  1.00  0.00      B    H  
ATOM    772  O   HOH B 251      19.492  18.723   8.609  1.00  0.00      B    O  
ATOM    773  H1  HOH B 251      20.313  18.131   8.540  1.00  0.00      B    H  
ATOM    774  H2  HOH B 251      18.684  18.156   8.836  1.00  0.00      B    H  
ATOM    775  O   HOH B 252       1.257  31.923  19.024  1.00  0.00      B    O  
ATOM    776  H1  HOH B 252       1.226  32.912  19.310  1.00  0.00      B    H  
ATOM    777  H2  HOH B 252       0.321  31.563  19.139  1.00  0.00      B    H  
ATOM    778  O   HOH B 253       7.006  29.545   1.318  1.00  0.00      B    O  
ATOM    779  H1  HOH B 253       7.977  29.869   1.269  1.00  0.00      B    H  
ATOM    780  H2  HOH B 253       6.687  29.585   0.338  1.00  0.00      B    H  
ATOM    781  O   HOH B 254      12.801  12.804   2.665  1.00  0.00      B    O  
ATOM    782  H1  HOH B 254      11.879  12.526   2.976  1.00  0.00      B    H  
ATOM    783  H2  HOH B 254      13.503  12.216   3.064  1.00  0.00      B    H  
ATOM    784  O   HOH B 255       4.980  26.355   1.015  1.00  0.00      B    O  
ATOM    785  H1  HOH B 255       4.749  25.807   0.248  1.00  0.00      B    H  
ATOM    786  H2  HOH B 255       4.453  27.235   0.766  1.00  0.00      B    H  
ATOM    787  O   HOH B 256      23.096  13.253  13.772  1.00  0.00      B    O  
ATOM    788  H1  HOH B 256      23.872  13.852  14.023  1.00  0.00      B    H  
ATOM    789  H2  HOH B 256      23.456  12.342  13.822  1.00  0.00      B    H  
ATOM    790  O   HOH B 257      26.323  14.654   6.120  1.00  0.00      B    O  
ATOM    791  H1  HOH B 257      26.022  14.217   7.011  1.00  0.00      B    H  
ATOM    792  H2  HOH B 257      27.241  14.278   5.804  1.00  0.00      B    H  
ATOM    793  O   HOH B 258      19.589   9.653   3.536  1.00  0.00      B    O  
ATOM    794  H1  HOH B 258      19.141   9.168   2.792  1.00  0.00      B    H  
ATOM    795  H2  HOH B 258      18.936  10.108   4.232  1.00  0.00      B    H  
ATOM    796  O   HOH B 259      17.521  26.955  19.153  1.00  0.00      B    O  
ATOM    797  H1  HOH B 259      17.414  26.026  19.699  1.00  0.00      B    H  
ATOM    798  H2  HOH B 259      18.044  27.687  19.709  1.00  0.00      B    H  
ATOM    799  O   HOH B 260      34.607   4.771   1.892  1.00  0.00      B    O  
ATOM    800  H1  HOH B 260      33.824   4.052   2.114  1.00  0.00      B    H  
ATOM    801  H2  HOH B 260      34.120   5.567   1.483  1.00  0.00      B    H  
ATOM    802  O   HOH B 261       1.389   5.515  36.200  1.00  0.00      B    O  
ATOM    803  H1  HOH B 261       2.404   5.561  36.180  1.00  0.00      B    H  
ATOM    804  H2  HOH B 261       1.087   5.181  35.296  1.00  0.00      B    H  
ATOM    805  O   HOH B 262      32.597   6.832  29.095  1.00  0.00      B    O  
ATOM    806  H1  HOH B 262      32.928   5.964  29.503  1.00  0.00      B    H  
ATOM    807  H2  HOH B 262      32.684   7.545  29.797  1.00  0.00      B    H  
ATOM    808  O   HOH B 263       9.635  33.595   5.647  1.00  0.00      B    O  
ATOM    809  H1  HOH B 263       9.228  34.281   5.010  1.00  0.00      B    H  
ATOM    810  H2  HOH B 263       9.718  32.774   5.040  1.00  0.00      B    H  
ATOM    811  O   HOH B 264      24.908  24.019  25.333  1.00  0.00      B    O  
ATOM    812  H1  HOH B 264      24.916  23.454  26.220  1.00  0.00      B    H  
ATOM    813  H2  HOH B 264      25.192  23.332  24.612  1.00  0.00      B    H  
ATOM    814  O   HOH B 265      23.847   5.624  27.583  1.00  0.00      B    O  
ATOM    815  H1  HOH B 265      24.377   5.717  26.740  1.00  0.00      B    H  
ATOM    816  H2  HOH B 265      24.308   6.107  28.351  1.00  0.00      B    H  
ATOM    817  O   HOH B 266      19.608  36.285  32.180  1.00  0.00      B    O  
ATOM    818  H1  HOH B 266      19.673  37.111  32.766  1.00  0.00      B    H  
ATOM    819  H2  HOH B 266      18.735  35.750  32.435  1.00  0.00      B    H  
ATOM    820  O   HOH B 267       6.665   6.126  25.493  1.00  0.00      B    O  
ATOM    821  H1  HOH B 267       5.668   6.223  25.738  1.00  0.00      B    H  
ATOM    822  H2  HOH B 267       6.885   5.189  25.725  1.00  0.00      B    H  
ATOM    823  O   HOH B 268      35.438  37.986   7.445  1.00  0.00      B    O  
ATOM    824  H1  HOH B 268      35.627  38.693   6.716  1.00  0.00      B    H  
ATOM    825  H2  HOH B 268      36.326  37.553   7.716  1.00  0.00      B    H  
ATOM    826  O   HOH B 269      25.977   6.786  34.943  1.00  0.00      B    O  
ATOM    827  H1  HOH B 269      25.144   6.926  35.463  1.00  0.00      B    H  
ATOM    828  H2  HOH B 269      25.752   7.056  34.016  1.00  0.00      B    H  
ATOM    829  O   HOH B 270      13.795   8.640  28.823  1.00  0.00      B    O  
ATOM    830  H1  HOH B 270      13.989   8.080  29.636  1.00  0.00      B    H  
ATOM    831  H2  HOH B 270      14.271   9.550  28.886  1.00  0.00      B    H  
ATOM    832  O   HOH B 271      30.583  35.419   2.280  1.00  0.00      B    O  
ATOM    833  H1  HOH B 271      29.932  35.175   1.515  1.00  0.00      B    H  
ATOM    834  H2  HOH B 271      30.153  35.993   2.968  1.00  0.00      B    H  
ATOM    835  O   HOH B 272       4.435  16.844  38.060  1.00  0.00      B    O  
ATOM    836  H1  HOH B 272       4.609  17.862  38.077  1.00  0.00      B    H  
ATOM    837  H2  HOH B 272       5.081  16.437  37.418  1.00  0.00      B    H  
ATOM    838  O   HOH B 273       0.341  33.902  15.770  1.00  0.00      B    O  
ATOM    839  H1  HOH B 273       0.034  32.969  15.528  1.00  0.00      B    H  
ATOM    840  H2  HOH B 273       1.369  33.951  15.508  1.00  0.00      B    H  
ATOM    841  O   HOH B 274      32.823  26.928  12.372  1.00  0.00      B    O  
ATOM    842  H1  HOH B 274      33.585  27.583  12.190  1.00  0.00      B    H  
ATOM    843  H2  HOH B 274      31.906  27.364  12.051  1.00  0.00      B    H  
ATOM    844  O   HOH B 275      20.019  13.793   2.953  1.00  0.00      B    O  
ATOM    845  H1  HOH B 275      20.072  14.696   3.504  1.00  0.00      B    H  
ATOM    846  H2  HOH B 275      20.932  13.529   2.650  1.00  0.00      B    H  
ATOM    847  O   HOH B 276       8.717  35.927  14.086  1.00  0.00      B    O  
ATOM    848  H1  HOH B 276       9.013  36.237  13.162  1.00  0.00      B    H  
ATOM    849  H2  HOH B 276       7.970  35.276  13.926  1.00  0.00      B    H  
ATOM    850  O   HOH B 277      17.442  34.253  35.809  1.00  0.00      B    O  
ATOM    851  H1  HOH B 277      18.029  33.460  35.737  1.00  0.00      B    H  
ATOM    852  H2  HOH B 277      16.515  33.889  36.102  1.00  0.00      B    H  
ATOM    853  O   HOH B 278      30.079  32.100  38.412  1.00  0.00      B    O  
ATOM    854  H1  HOH B 278      30.884  32.593  38.807  1.00  0.00      B    H  
ATOM    855  H2  HOH B 278      29.260  32.658  38.598  1.00  0.00      B    H  
ATOM    856  O   HOH B 279       6.459  25.297   7.721  1.00  0.00      B    O  
ATOM    857  H1  HOH B 279       5.497  25.256   7.982  1.00  0.00      B    H  
ATOM    858  H2  HOH B 279       6.973  24.556   8.285  1.00  0.00      B    H  
ATOM    859  O   HOH B 280      33.425  18.708  34.441  1.00  0.00      B    O  
ATOM    860  H1  HOH B 280      33.399  19.718  34.221  1.00  0.00      B    H  
ATOM    861  H2  HOH B 280      32.461  18.420  34.457  1.00  0.00      B    H  
ATOM    862  O   HOH B 281      19.795  26.816  39.014  1.00  0.00      B    O  
ATOM    863  H1  HOH B 281      20.236  26.802  39.953  1.00  0.00      B    H  
ATOM    864  H2  HOH B 281      20.479  27.088  38.353  1.00  0.00      B    H  
ATOM    865  O   HOH B 282      34.745  35.139  12.806  1.00  0.00      B    O  
ATOM    866  H1  HOH B 282      35.037  35.516  11.940  1.00  0.00      B    H  
ATOM    867  H2  HOH B 282      34.376  35.907  13.396  1.00  0.00      B    H  
ATOM    868  O   HOH B 283      38.550  22.595  11.823  1.00  0.00      B    O  
ATOM    869  H1  HOH B 283      38.033  23.406  11.498  1.00  0.00      B    H  
ATOM    870  H2  HOH B 283      39.561  22.782  11.621  1.00  0.00      B    H  
ATOM    871  O   HOH B 284       6.048  14.073  38.939  1.00  0.00      B    O  
ATOM    872  H1  HOH B 284       6.838  13.542  39.235  1.00  0.00      B    H  
ATOM    873  H2  HOH B 284       5.394  13.431  38.564  1.00  0.00      B    H  
ATOM    874  O   HOH B 285      37.711   3.258   8.427  1.00  0.00      B    O  
ATOM    875  H1  HOH B 285      38.501   2.634   8.703  1.00  0.00      B    H  
ATOM    876  H2  HOH B 285      37.578   4.045   9.065  1.00  0.00      B    H  
ATOM    877  O   HOH B 286      18.028  16.546  16.895  1.00  0.00      B    O  
ATOM    878  H1  HOH B 286      18.653  15.956  17.389  1.00  0.00      B    H  
ATOM    879  H2  HOH B 286      17.280  16.023  16.484  1.00  0.00      B    H  
ATOM    880  O   HOH B 287       6.255   4.142  29.921  1.00  0.00      B    O  
ATOM    881  H1  HOH B 287       6.507   3.443  30.586  1.00  0.00      B    H  
ATOM    882  H2  HOH B 287       5.196   4.225  29.906  1.00  0.00      B    H  
ATOM    883  O   HOH B 288      33.165  34.511   3.561  1.00  0.00      B    O  
ATOM    884  H1  HOH B 288      32.465  34.837   2.851  1.00  0.00      B    H  
ATOM    885  H2  HOH B 288      34.026  34.344   3.036  1.00  0.00      B    H  
ATOM    886  O   HOH B 289       0.936  30.524  25.892  1.00  0.00      B    O  
ATOM    887  H1  HOH B 289       1.289  30.964  25.061  1.00  0.00      B    H  
ATOM    888  H2  HOH B 289       1.284  29.602  25.901  1.00  0.00      B    H  
ATOM    889  O   HOH B 290      17.928  37.926  38.053  1.00  0.00      B    O  
ATOM    890  H1  HOH B 290      18.472  37.298  37.446  1.00  0.00      B    H  
ATOM    891  H2  HOH B 290      16.931  37.908  37.767  1.00  0.00      B    H  
ATOM    892  O   HOH B 291      36.205   0.971  14.818  1.00  0.00      B    O  
ATOM    893  H1  HOH B 291      35.282   1.110  14.511  1.00  0.00      B    H  
ATOM    894  H2  HOH B 291      36.258   1.331  15.783  1.00  0.00      B    H  
ATOM    895  O   HOH B 292      31.894  20.774  14.668  1.00  0.00      B    O  
ATOM    896  H1  HOH B 292      32.013  20.022  14.007  1.00  0.00      B    H  
ATOM    897  H2  HOH B 292      30.873  20.813  14.796  1.00  0.00      B    H  
ATOM    898  O   HOH B 293       4.786  36.680  33.289  1.00  0.00      B    O  
ATOM    899  H1  HOH B 293       4.388  36.590  34.232  1.00  0.00      B    H  
ATOM    900  H2  HOH B 293       4.459  35.930  32.682  1.00  0.00      B    H  
ATOM    901  O   HOH B 294       5.959  14.913   5.325  1.00  0.00      B    O  
ATOM    902  H1  HOH B 294       6.484  14.059   5.357  1.00  0.00      B    H  
ATOM    903  H2  HOH B 294       6.359  15.464   4.545  1.00  0.00      B    H  
ATOM    904  O   HOH B 295      20.696   9.353  16.652  1.00  0.00      B    O  
ATOM    905  H1  HOH B 295      21.610   9.434  17.106  1.00  0.00      B    H  
ATOM    906  H2  HOH B 295      20.642   8.376  16.415  1.00  0.00      B    H  
ATOM    907  O   HOH B 296      11.285  15.011  31.340  1.00  0.00      B    O  
ATOM    908  H1  HOH B 296      11.593  14.026  31.470  1.00  0.00      B    H  
ATOM    909  H2  HOH B 296      11.393  15.287  30.384  1.00  0.00      B    H  
ATOM    910  O   HOH B 297      32.267  18.333  22.684  1.00  0.00      B    O  
ATOM    911  H1  HOH B 297      32.270  17.572  23.340  1.00  0.00      B    H  
ATOM    912  H2  HOH B 297      31.343  18.491  22.466  1.00  0.00      B    H  
ATOM    913  O   HOH B 298      13.310  13.770   9.049  1.00  0.00      B    O  
ATOM    914  H1  HOH B 298      13.852  14.557   8.759  1.00  0.00      B    H  
ATOM    915  H2  HOH B 298      12.434  14.240   9.367  1.00  0.00      B    H  
ATOM    916  O   HOH B 299      29.138  20.840  15.038  1.00  0.00      B    O  
ATOM    917  H1  HOH B 299      28.519  20.762  14.295  1.00  0.00      B    H  
ATOM    918  H2  HOH B 299      28.940  21.816  15.446  1.00  0.00      B    H  
ATOM    919  O   HOH B 300       1.890   5.987  15.151  1.00  0.00      B    O  
ATOM    920  H1  HOH B 300       1.378   6.444  14.435  1.00  0.00      B    H  
ATOM    921  H2  HOH B 300       1.879   4.983  14.921  1.00  0.00      B    H  
ATOM    922  O   HOH B 301       1.421  21.902   3.002  1.00  0.00      B    O  
ATOM    923  H1  HOH B 301       0.908  21.420   3.661  1.00  0.00      B    H  
ATOM    924  H2  HOH B 301       0.854  21.959   2.151  1.00  0.00      B    H  
ATOM    925  O   HOH B 302       6.294  10.285  21.505  1.00  0.00      B    O  
ATOM    926  H1  HOH B 302       5.663   9.484  21.653  1.00  0.00      B    H  
ATOM    927  H2  HOH B 302       7.177  10.055  21.979  1.00  0.00      B    H  
ATOM    928  O   HOH B 303      25.352   7.886  32.504  1.00  0.00      B    O  
ATOM    929  H1  HOH B 303      25.255   7.470  31.575  1.00  0.00      B    H  
ATOM    930  H2  HOH B 303      24.477   8.306  32.804  1.00  0.00      B    H  
ATOM    931  O   HOH B 304      15.651  14.897  22.291  1.00  0.00      B    O  
ATOM    932  H1  HOH B 304      16.051  15.843  22.399  1.00  0.00      B    H  
ATOM    933  H2  HOH B 304      15.577  14.410  23.159  1.00  0.00      B    H  
ATOM    934  O   HOH B 305       8.430  19.844   9.257  1.00  0.00      B    O  
ATOM    935  H1  HOH B 305       9.114  20.242   8.642  1.00  0.00      B    H  
ATOM    936  H2  HOH B 305       8.751  18.875   9.409  1.00  0.00      B    H  
ATOM    937  O   HOH B 306      33.966  25.734  16.123  1.00  0.00      B    O  
ATOM    938  H1  HOH B 306      33.021  25.910  16.440  1.00  0.00      B    H  
ATOM    939  H2  HOH B 306      33.868  25.140  15.326  1.00  0.00      B    H  
ATOM    940  O   HOH B 307       1.176  18.952  29.953  1.00  0.00      B    O  
ATOM    941  H1  HOH B 307       1.050  19.592  29.223  1.00  0.00      B    H  
ATOM    942  H2  HOH B 307       0.289  18.395  30.028  1.00  0.00      B    H  
ATOM    943  O   HOH B 308      11.725  10.245  16.036  1.00  0.00      B    O  
ATOM    944  H1  HOH B 308      11.315  10.043  16.950  1.00  0.00      B    H  
ATOM    945  H2  HOH B 308      12.524   9.592  15.872  1.00  0.00      B    H  
ATOM    946  O   HOH B 309      30.184  38.951  36.201  1.00  0.00      B    O  
ATOM    947  H1  HOH B 309      29.473  38.599  36.840  1.00  0.00      B    H  
ATOM    948  H2  HOH B 309      30.177  38.387  35.356  1.00  0.00      B    H  
ATOM    949  O   HOH B 310      28.284  34.237  28.832  1.00  0.00      B    O  
ATOM    950  H1  HOH B 310      29.290  34.208  29.006  1.00  0.00      B    H  
ATOM    951  H2  HOH B 310      27.798  34.274  29.746  1.00  0.00      B    H  
ATOM    952  O   HOH B 311      21.304  38.944   0.493  1.00  0.00      B    O  
ATOM    953  H1  HOH B 311      21.306  39.333   1.469  1.00  0.00      B    H  
ATOM    954  H2  HOH B 311      22.042  38.189   0.458  1.00  0.00      B    H  
ATOM    955  O   HOH B 312       2.456   6.358   1.656  1.00  0.00      B    O  
ATOM    956  H1  HOH B 312       2.844   6.425   2.622  1.00  0.00      B    H  
ATOM    957  H2  HOH B 312       1.484   6.072   1.701  1.00  0.00      B    H  
ATOM    958  O   HOH B 313      10.387  11.163   9.357  1.00  0.00      B    O  
ATOM    959  H1  HOH B 313      10.098  10.693  10.209  1.00  0.00      B    H  
ATOM    960  H2  HOH B 313      10.152  12.172   9.465  1.00  0.00      B    H  
ATOM    961  O   HOH B 314       2.941  18.175  19.625  1.00  0.00      B    O  
ATOM    962  H1  HOH B 314       2.652  17.433  20.297  1.00  0.00      B    H  
ATOM    963  H2  HOH B 314       3.878  17.952  19.146  1.00  0.00      B    H  
ATOM    964  O   HOH B 315      17.808   7.852  13.913  1.00  0.00      B    O  
ATOM    965  H1  HOH B 315      18.737   7.558  14.231  1.00  0.00      B    H  
ATOM    966  H2  HOH B 315      17.358   8.327  14.678  1.00  0.00      B    H  
ATOM    967  O   HOH B 316       3.315   2.510  31.596  1.00  0.00      B    O  
ATOM    968  H1  HOH B 316       2.899   2.144  30.718  1.00  0.00      B    H  
ATOM    969  H2  HOH B 316       3.514   3.515  31.467  1.00  0.00      B    H  
ATOM    970  O   HOH B 317      22.312   1.377  17.386  1.00  0.00      B    O  
ATOM    971  H1  HOH B 317      21.738   0.842  18.010  1.00  0.00      B    H  
ATOM    972  H2  HOH B 317      21.728   1.975  16.828  1.00  0.00      B    H  
ATOM    973  O   HOH B 318      39.220  38.740  21.901  1.00  0.00      B    O  
ATOM    974  H1  HOH B 318      39.302  38.001  22.596  1.00  0.00      B    H  
ATOM    975  H2  HOH B 318      38.307  38.649  21.453  1.00  0.00      B    H  
ATOM    976  O   HOH B 319       6.078  24.209  20.806  1.00  0.00      B    O  
ATOM    977  H1  HOH B 319       6.747  23.624  20.319  1.00  0.00      B    H  
ATOM    978  H2  HOH B 319       6.590  24.818  21.443  1.00  0.00      B    H  
ATOM    979  O   HOH B 320      12.185   6.050   0.878  1.00  0.00      B    O  
ATOM    980  H1  HOH B 320      11.532   6.251   0.118  1.00  0.00      B    H  
ATOM    981  H2  HOH B 320      12.999   6.629   0.747  1.00  0.00      B    H  
ATOM    982  O   HOH B 321       3.903  30.898  26.879  1.00  0.00      B    O  
ATOM    983  H1  HOH B 321       3.941  29.973  27.327  1.00  0.00      B    H  
ATOM    984  H2  HOH B 321       2.922  31.109  26.609  1.00  0.00      B    H  
ATOM    985  O   HOH B 322       7.029  24.899  27.832  1.00  0.00      B    O  
ATOM    986  H1  HOH B 322       7.805  25.089  27.205  1.00  0.00      B    H  
ATOM    987  H2  HOH B 322       7.393  24.522  28.711  1.00  0.00      B    H  
ATOM    988  O   HOH B 323      16.544   9.342  16.039  1.00  0.00      B    O  
ATOM    989  H1  HOH B 323      16.811   9.157  17.000  1.00  0.00      B    H  
ATOM    990  H2  HOH B 323      17.172   9.981  15.660  1.00  0.00      B    H  
ATOM    991  O   HOH B 324      24.968  38.572   8.761  1.00  0.00      B    O  
ATOM    992  H1  HOH B 324      25.951  38.311   8.521  1.00  0.00      B    H  
ATOM    993  H2  HOH B 324      24.401  38.308   7.909  1.00  0.00      B    H  
ATOM    994  O   HOH B 325      25.953  17.058   2.353  1.00  0.00      B    O  
ATOM    995  H1  HOH B 325      25.450  17.865   2.674  1.00  0.00      B    H  
ATOM    996  H2  HOH B 325      26.825  17.356   1.988  1.00  0.00      B    H  
ATOM    997  O   HOH B 326      30.770   9.550  29.146  1.00  0.00      B    O  
ATOM    998  H1  HOH B 326      30.670   9.254  30.104  1.00  0.00      B    H  
ATOM    999  H2  HOH B 326      31.002   8.772  28.653  1.00  0.00      B    H  
ATOM   1000  O   HOH B 327      11.499  23.815  25.387  1.00  0.00      B    O  
ATOM   1001  H1  HOH B 327      11.420  22.789  25.460  1.00  0.00      B    H  
ATOM   1002  H2  HOH B 327      12.446  23.910  25.705  1.00  0.00      B    H  
ATOM   1003  O   HOH B 328       3.869  24.680  31.109  1.00  0.00      B    O  
ATOM   1004  H1  HOH B 328       4.659  25.264  30.983  1.00  0.00      B    H  
ATOM   1005  H2  HOH B 328       4.102  23.833  31.585  1.00  0.00      B    H  
ATOM   1006  O   HOH B 329       1.603   7.946   9.464  1.00  0.00      B    O  
ATOM   1007  H1  HOH B 329       2.088   8.410   8.700  1.00  0.00      B    H  
ATOM   1008  H2  HOH B 329       0.952   7.360   8.987  1.00  0.00      B    H  
ATOM   1009  O   HOH B 330      24.480   2.404  37.519  1.00  0.00      B    O  
ATOM   1010  H1  HOH B 330      25.233   2.481  36.822  1.00  0.00      B    H  
ATOM   1011  H2  HOH B 330      23.813   1.759  37.150  1.00  0.00      B    H  
ATOM   1012  O   HOH B 331      10.486  33.971  27.700  1.00  0.00      B    O  
ATOM   1013  H1  HOH B 331      10.135  33.006  27.907  1.00  0.00      B    H  
ATOM   1014  H2  HOH B 331      11.425  33.844  27.249  1.00  0.00      B    H  
ATOM   1015  O   HOH B 332      12.268  28.138   8.217  1.00  0.00      B    O  
ATOM   1016  H1  HOH B 332      12.111  27.174   8.017  1.00  0.00      B    H  
ATOM   1017  H2  HOH B 332      11.391  28.555   8.527  1.00  0.00      B    H  
ATOM   1018  O   HOH B 333       4.027  37.249   3.081  1.00  0.00      B    O  
ATOM   1019  H1  HOH B 333       3.093  37.534   3.339  1.00  0.00      B    H  
ATOM   1020  H2  HOH B 333       4.474  36.701   3.829  1.00  0.00      B    H  
ATOM   1021  O   HOH B 334      14.006  29.184  15.681  1.00  0.00      B    O  
ATOM   1022  H1  HOH B 334      14.449  28.645  16.384  1.00  0.00      B    H  
ATOM   1023  H2  HOH B 334      13.507  28.565  15.122  1.00  0.00      B    H  
ATOM   1024  O   HOH B 335      23.898   6.807   8.455  1.00  0.00      B    O  
ATOM   1025  H1  HOH B 335      23.051   6.306   8.624  1.00  0.00      B    H  
ATOM   1026  H2  HOH B 335      23.807   7.691   8.978  1.00  0.00      B    H  
ATOM   1027  O   HOH B 336       2.504  13.784  35.254  1.00  0.00      B    O  
ATOM   1028  H1  HOH B 336       3.415  13.270  35.217  1.00  0.00      B    H  
ATOM   1029  H2  HOH B 336       1.810  13.222  35.701  1.00  0.00      B    H  
ATOM   1030  O   HOH B 337      35.014  19.906  38.660  1.00  0.00      B    O  
ATOM   1031  H1  HOH B 337      34.621  20.492  37.945  1.00  0.00      B    H  
ATOM   1032  H2  HOH B 337      34.248  19.444  39.134  1.00  0.00      B    H  
ATOM   1033  O   HOH B 338      20.998  34.278   4.027  1.00  0.00      B    O  
ATOM   1034  H1  HOH B 338      21.421  34.947   3.440  1.00  0.00      B    H  
ATOM   1035  H2  HOH B 338      20.340  33.806   3.489  1.00  0.00      B    H  
ATOM   1036  O   HOH B 339      20.675  15.982   3.987  1.00  0.00      B    O  
ATOM   1037  H1  HOH B 339      21.467  16.298   4.547  1.00  0.00      B    H  
ATOM   1038  H2  HOH B 339      19.814  16.306   4.503  1.00  0.00      B    H  
ATOM   1039  O   HOH B 340      26.613  19.400   7.889  1.00  0.00      B    O  
ATOM   1040  H1  HOH B 340      27.533  19.645   8.212  1.00  0.00      B    H  
ATOM   1041  H2  HOH B 340      26.206  20.311   7.610  1.00  0.00      B    H  
ATOM   1042  O   HOH B 341      11.510  15.167  21.057  1.00  0.00      B    O  
ATOM   1043  H1  HOH B 341      10.937  16.024  21.392  1.00  0.00      B    H  
ATOM   1044  H2  HOH B 341      12.238  15.466  20.383  1.00  0.00      B    H  
ATOM   1045  O   HOH B 342      16.027   2.523   9.136  1.00  0.00      B    O  
ATOM   1046  H1  HOH B 342      15.774   3.476   8.873  1.00  0.00      B    H  
ATOM   1047  H2  HOH B 342      16.959   2.314   8.742  1.00  0.00      B    H  
ATOM   1048  O   HOH B 343      21.071  18.269  24.938  1.00  0.00      B    O  
ATOM   1049  H1  HOH B 343      20.680  17.689  24.205  1.00  0.00      B    H  
ATOM   1050  H2  HOH B 343      22.053  18.419  24.705  1.00  0.00      B    H  
ATOM   1051  O   HOH B 344      13.795  11.417  35.746  1.00  0.00      B    O  
ATOM   1052  H1  HOH B 344      14.467  12.175  35.441  1.00  0.00      B    H  
ATOM   1053  H2  HOH B 344      13.816  11.311  36.745  1.00  0.00      B    H  
ATOM   1054  O   HOH B 345      31.917  22.764   2.548  1.00  0.00      B    O  
ATOM   1055  H1  HOH B 345      31.341  23.074   3.358  1.00  0.00      B    H  
ATOM   1056  H2  HOH B 345      32.657  23.439   2.340  1.00  0.00      B    H  
ATOM   1057  O   HOH B 346      21.323  24.471  36.268  1.00  0.00      B    O  
ATOM   1058  H1  HOH B 346      21.191  25.405  35.900  1.00  0.00      B    H  
ATOM   1059  H2  HOH B 346      21.826  24.011  35.540  1.00  0.00      B    H  
ATOM   1060  O   HOH B 347       3.603  27.540  34.338  1.00  0.00      B    O  
ATOM   1061  H1  HOH B 347       2.910  27.047  33.832  1.00  0.00      B    H  
ATOM   1062  H2  HOH B 347       3.511  27.277  35.298  1.00  0.00      B    H  
ATOM   1063  O   HOH B 348      22.663  25.417  25.224  1.00  0.00      B    O  
ATOM   1064  H1  HOH B 348      22.300  25.197  24.295  1.00  0.00      B    H  
ATOM   1065  H2  HOH B 348      23.494  24.785  25.398  1.00  0.00      B    H  
ATOM   1066  O   HOH B 349       7.395  21.157  15.449  1.00  0.00      B    O  
ATOM   1067  H1  HOH B 349       6.958  22.043  15.486  1.00  0.00      B    H  
ATOM   1068  H2  HOH B 349       6.745  20.559  14.956  1.00  0.00      B    H  
ATOM   1069  O   HOH B 350       9.845  28.132  12.859  1.00  0.00      B    O  
ATOM   1070  H1  HOH B 350       9.907  28.832  12.134  1.00  0.00      B    H  
ATOM   1071  H2  HOH B 350       9.797  28.615  13.753  1.00  0.00      B    H  
ATOM   1072  O   HOH B 351       3.938   5.799  35.413  1.00  0.00      B    O  
ATOM   1073  H1  HOH B 351       4.728   5.210  35.781  1.00  0.00      B    H  
ATOM   1074  H2  HOH B 351       4.089   6.717  35.849  1.00  0.00      B    H  
ATOM   1075  O   HOH B 352       3.830   4.075   0.884  1.00  0.00      B    O  
ATOM   1076  H1  HOH B 352       3.699   5.059   0.693  1.00  0.00      B    H  
ATOM   1077  H2  HOH B 352       2.911   3.636   1.108  1.00  0.00      B    H  
ATOM   1078  O   HOH B 353      10.249  36.834  11.934  1.00  0.00      B    O  
ATOM   1079  H1  HOH B 353      10.360  35.862  11.712  1.00  0.00      B    H  
ATOM   1080  H2  HOH B 353      11.152  37.138  12.299  1.00  0.00      B    H  
ATOM   1081  O   HOH B 354      20.978   4.595  13.864  1.00  0.00      B    O  
ATOM   1082  H1  HOH B 354      21.033   4.037  14.732  1.00  0.00      B    H  
ATOM   1083  H2  HOH B 354      21.655   4.239  13.185  1.00  0.00      B    H  
ATOM   1084  O   HOH B 355      35.208  16.136  36.929  1.00  0.00      B    O  
ATOM   1085  H1  HOH B 355      35.767  15.387  37.380  1.00  0.00      B    H  
ATOM   1086  H2  HOH B 355      35.823  16.970  36.974  1.00  0.00      B    H  
ATOM   1087  O   HOH B 356       4.222  28.486  13.531  1.00  0.00      B    O  
ATOM   1088  H1  HOH B 356       4.990  27.852  13.313  1.00  0.00      B    H  
ATOM   1089  H2  HOH B 356       3.395  27.970  13.724  1.00  0.00      B    H  
ATOM   1090  O   HOH B 357      27.350   8.733  19.864  1.00  0.00      B    O  
ATOM   1091  H1  HOH B 357      28.198   8.321  19.474  1.00  0.00      B    H  
ATOM   1092  H2  HOH B 357      27.312   9.754  19.719  1.00  0.00      B    H  
ATOM   1093  O   HOH B 358      18.910   7.727  22.855  1.00  0.00      B    O  
ATOM   1094  H1  HOH B 358      19.301   7.215  23.665  1.00  0.00      B    H  
ATOM   1095  H2  HOH B 358      19.705   8.291  22.503  1.00  0.00      B    H  
ATOM   1096  O   HOH B 359      38.036  16.899   7.724  1.00  0.00      B    O  
ATOM   1097  H1  HOH B 359      38.283  16.014   8.136  1.00  0.00      B    H  
ATOM   1098  H2  HOH B 359      38.859  17.458   7.533  1.00  0.00      B    H  
ATOM   1099  O   HOH B 360      29.343   1.404  31.970  1.00  0.00      B    O  
ATOM   1100  H1  HOH B 360      29.758   1.010  32.780  1.00  0.00      B    H  
ATOM   1101  H2  HOH B 360      29.615   0.874  31.092  1.00  0.00      B    H  
ATOM   1102  O   HOH B 361      11.766  13.320  23.030  1.00  0.00      B    O  
ATOM   1103  H1  HOH B 361      11.753  14.189  22.462  1.00  0.00      B    H  
ATOM   1104  H2  HOH B 361      11.342  12.560  22.514  1.00  0.00      B    H  
ATOM   1105  O   HOH B 362      19.627  23.752  26.109  1.00  0.00      B    O  
ATOM   1106  H1  HOH B 362      19.041  23.624  25.290  1.00  0.00      B    H  
ATOM   1107  H2  HOH B 362      20.502  23.338  25.882  1.00  0.00      B    H  
ATOM   1108  O   HOH B 363      16.115   9.284  37.895  1.00  0.00      B    O  
ATOM   1109  H1  HOH B 363      16.970   9.330  37.370  1.00  0.00      B    H  
ATOM   1110  H2  HOH B 363      15.965  10.233  38.158  1.00  0.00      B    H  
ATOM   1111  O   HOH B 364      29.189  12.214   8.913  1.00  0.00      B    O  
ATOM   1112  H1  HOH B 364      29.753  11.481   9.329  1.00  0.00      B    H  
ATOM   1113  H2  HOH B 364      29.649  12.561   8.085  1.00  0.00      B    H  
ATOM   1114  O   HOH B 365      18.126  29.952  27.846  1.00  0.00      B    O  
ATOM   1115  H1  HOH B 365      17.847  28.982  27.681  1.00  0.00      B    H  
ATOM   1116  H2  HOH B 365      18.940  29.967  28.488  1.00  0.00      B    H  
ATOM   1117  O   HOH B 366      35.766  24.462  20.266  1.00  0.00      B    O  
ATOM   1118  H1  HOH B 366      36.749  24.452  20.515  1.00  0.00      B    H  
ATOM   1119  H2  HOH B 366      35.389  25.369  20.442  1.00  0.00      B    H  
ATOM   1120  O   HOH B 367      36.892   5.171  13.207  1.00  0.00      B    O  
ATOM   1121  H1  HOH B 367      37.248   4.207  13.228  1.00  0.00      B    H  
ATOM   1122  H2  HOH B 367      37.635   5.815  13.549  1.00  0.00      B    H  
ATOM   1123  O   HOH B 368      33.008   4.889   5.121  1.00  0.00      B    O  
ATOM   1124  H1  HOH B 368      33.959   4.992   5.461  1.00  0.00      B    H  
ATOM   1125  H2  HOH B 368      33.085   4.192   4.342  1.00  0.00      B    H  
ATOM   1126  O   HOH B 369       1.218   0.525  15.157  1.00  0.00      B    O  
ATOM   1127  H1  HOH B 369       0.417   0.011  14.772  1.00  0.00      B    H  
ATOM   1128  H2  HOH B 369       1.436   1.263  14.535  1.00  0.00      B    H  
ATOM   1129  O   HOH B 370      32.541  17.308   7.333  1.00  0.00      B    O  
ATOM   1130  H1  HOH B 370      32.817  17.607   8.216  1.00  0.00      B    H  
ATOM   1131  H2  HOH B 370      32.972  16.403   7.140  1.00  0.00      B    H  
ATOM   1132  O   HOH B 371      26.076  35.196  20.377  1.00  0.00      B    O  
ATOM   1133  H1  HOH B 371      25.472  34.483  20.763  1.00  0.00      B    H  
ATOM   1134  H2  HOH B 371      25.736  36.089  20.680  1.00  0.00      B    H  
ATOM   1135  O   HOH B 372      30.991  28.290   6.149  1.00  0.00      B    O  
ATOM   1136  H1  HOH B 372      30.235  27.716   6.473  1.00  0.00      B    H  
ATOM   1137  H2  HOH B 372      30.628  28.921   5.445  1.00  0.00      B    H  
ATOM   1138  O   HOH B 373      31.048  11.107  34.435  1.00  0.00      B    O  
ATOM   1139  H1  HOH B 373      30.927  12.019  34.809  1.00  0.00      B    H  
ATOM   1140  H2  HOH B 373      30.790  10.517  35.217  1.00  0.00      B    H  
ATOM   1141  O   HOH B 374      26.455  12.806   8.616  1.00  0.00      B    O  
ATOM   1142  H1  HOH B 374      27.139  12.043   8.776  1.00  0.00      B    H  
ATOM   1143  H2  HOH B 374      25.563  12.392   8.548  1.00  0.00      B    H  
ATOM   1144  O   HOH B 375      31.492  29.116  35.450  1.00  0.00      B    O  
ATOM   1145  H1  HOH B 375      31.441  30.151  35.652  1.00  0.00      B    H  
ATOM   1146  H2  HOH B 375      30.633  28.650  35.880  1.00  0.00      B    H  
ATOM   1147  O   HOH B 376      23.969  19.684  29.007  1.00  0.00      B    O  
ATOM   1148  H1  HOH B 376      24.435  18.835  29.157  1.00  0.00      B    H  
ATOM   1149  H2  HOH B 376      23.022  19.462  29.294  1.00  0.00      B    H  
ATOM   1150  O   HOH B 377      11.270  22.053  36.224  1.00  0.00      B    O  
ATOM   1151  H1  HOH B 377      11.833  22.828  36.556  1.00  0.00      B    H  
ATOM   1152  H2  HOH B 377      11.331  22.100  35.247  1.00  0.00      B    H  
ATOM   1153  O   HOH B 378       1.823  11.584   2.402  1.00  0.00      B    O  
ATOM   1154  H1  HOH B 378       1.973  10.528   2.401  1.00  0.00      B    H  
ATOM   1155  H2  HOH B 378       1.458  11.904   1.485  1.00  0.00      B    H  
ATOM   1156  O   HOH B 379      18.269   5.029   3.857  1.00  0.00      B    O  
ATOM   1157  H1  HOH B 379      17.421   4.449   4.028  1.00  0.00      B    H  
ATOM   1158  H2  HOH B 379      18.737   4.678   3.045  1.00  0.00      B    H  
ATOM   1159  O   HOH B 380      33.928  31.342   0.506  1.00  0.00      B    O  
ATOM   1160  H1  HOH B 380      34.649  31.528   1.207  1.00  0.00      B    H  
ATOM   1161  H2  HOH B 380      33.995  30.314   0.245  1.00  0.00      B    H  
ATOM   1162  O   HOH B 381      28.896  28.141   0.505  1.00  0.00      B    O  
ATOM   1163  H1  HOH B 381      28.244  27.470   0.832  1.00  0.00      B    H  
ATOM   1164  H2  HOH B 381      29.591  27.600  -0.031  1.00  0.00      B    H  
ATOM   1165  O   HOH B 382      14.103  35.418  38.562  1.00  0.00      B    O  
ATOM   1166  H1  HOH B 382      13.257  35.207  38.129  1.00  0.00      B    H  
ATOM   1167  H2  HOH B 382      13.817  35.905  39.433  1.00  0.00      B    H  
ATOM   1168  O   HOH B 383      15.071   9.033  10.669  1.00  0.00      B    O  
ATOM   1169  H1  HOH B 383      15.164   8.183  10.175  1.00  0.00      B    H  
ATOM   1170  H2  HOH B 383      14.253   9.540  10.363  1.00  0.00      B    H  
ATOM   1171  O   HOH B 384      10.959  16.337   0.818  1.00  0.00      B    O  
ATOM   1172  H1  HOH B 384      11.259  17.110   1.429  1.00  0.00      B    H  
ATOM   1173  H2  HOH B 384      11.666  16.211   0.059  1.00  0.00      B    H  
ATOM   1174  O   HOH B 385      15.338  32.985  11.267  1.00  0.00      B    O  
ATOM   1175  H1  HOH B 385      15.413  33.122  12.248  1.00  0.00      B    H  
ATOM   1176  H2  HOH B 385      14.418  32.565  11.083  1.00  0.00      B    H  
ATOM   1177  O   HOH B 386       6.127  24.248  33.585  1.00  0.00      B    O  
ATOM   1178  H1  HOH B 386       5.974  23.476  32.915  1.00  0.00      B    H  
ATOM   1179  H2  HOH B 386       7.123  24.227  33.824  1.00  0.00      B    H  
ATOM   1180  O   HOH B 387      35.111  27.479  27.204  1.00  0.00      B    O  
ATOM   1181  H1  HOH B 387      34.147  27.958  27.264  1.00  0.00      B    H  
ATOM   1182  H2  HOH B 387      35.671  27.732  26.302  1.00  0.00      B    H  
ATOM   1183  O   HOH B 388      25.869  23.075  37.317  1.00  0.00      B    O  
ATOM   1184  H1  HOH B 388      25.030  23.463  37.580  1.00  0.00      B    H  
ATOM   1185  H2  HOH B 388      26.132  22.198  37.821  1.00  0.00      B    H  
ATOM   1186  O   HOH B 389      32.669  24.156  38.478  1.00  0.00      B    O  
ATOM   1187  H1  HOH B 389      32.581  24.376  39.452  1.00  0.00      B    H  
ATOM   1188  H2  HOH B 389      33.121  23.231  38.443  1.00  0.00      B    H  
ATOM   1189  O   HOH B 390      31.824  14.819   4.021  1.00  0.00      B    O  
ATOM   1190  H1  HOH B 390      31.714  15.256   4.891  1.00  0.00      B    H  
ATOM   1191  H2  HOH B 390      31.050  14.270   3.894  1.00  0.00      B    H  
ATOM   1192  O   HOH B 391       4.976  24.116  13.585  1.00  0.00      B    O  
ATOM   1193  H1  HOH B 391       4.954  23.205  13.151  1.00  0.00      B    H  
ATOM   1194  H2  HOH B 391       5.509  23.888  14.450  1.00  0.00      B    H  
ATOM   1195  O   HOH B 392      10.023  12.171  15.247  1.00  0.00      B    O  
ATOM   1196  H1  HOH B 392      10.685  11.383  15.488  1.00  0.00      B    H  
ATOM   1197  H2  HOH B 392       9.113  11.830  15.480  1.00  0.00      B    H  
ATOM   1198  O   HOH B 393       8.850   7.107  35.803  1.00  0.00      B    O  
ATOM   1199  H1  HOH B 393       8.826   6.435  36.560  1.00  0.00      B    H  
ATOM   1200  H2  HOH B 393       9.645   6.806  35.293  1.00  0.00      B    H  
ATOM   1201  O   HOH B 394       0.796  27.982  30.571  1.00  0.00      B    O  
ATOM   1202  H1  HOH B 394       0.621  27.924  29.572  1.00  0.00      B    H  
ATOM   1203  H2  HOH B 394       0.389  28.827  30.861  1.00  0.00      B    H  
ATOM   1204  O   HOH B 395       6.192  26.489  12.414  1.00  0.00      B    O  
ATOM   1205  H1  HOH B 395       7.163  26.308  12.447  1.00  0.00      B    H  
ATOM   1206  H2  HOH B 395       5.735  25.561  12.396  1.00  0.00      B    H  
ATOM   1207  O   HOH B 396      33.096  34.887   7.916  1.00  0.00      B    O  
ATOM   1208  H1  HOH B 396      32.305  34.247   8.059  1.00  0.00      B    H  
ATOM   1209  H2  HOH B 396      32.809  35.393   7.022  1.00  0.00      B    H  
ATOM   1210  O   HOH B 397      27.842  21.477  31.293  1.00  0.00      B    O  
ATOM   1211  H1  HOH B 397      28.776  21.131  31.048  1.00  0.00      B    H  
ATOM   1212  H2  HOH B 397      27.757  22.560  31.132  1.00  0.00      B    H  
ATOM   1213  O   HOH B 398       5.136   6.740  12.643  1.00  0.00      B    O  
ATOM   1214  H1  HOH B 398       5.932   6.549  13.188  1.00  0.00      B    H  
ATOM   1215  H2  HOH B 398       4.760   5.772  12.402  1.00  0.00      B    H  
ATOM   1216  O   HOH B 399      10.064  13.709  25.076  1.00  0.00      B    O  
ATOM   1217  H1  HOH B 399       9.241  13.818  24.500  1.00  0.00      B    H  
ATOM   1218  H2  HOH B 399      10.784  13.365  24.441  1.00  0.00      B    H  
ATOM   1219  O   HOH B 400      25.805  34.439  31.013  1.00  0.00      B    O  
ATOM   1220  H1  HOH B 400      25.335  33.619  30.657  1.00  0.00      B    H  
ATOM   1221  H2  HOH B 400      25.937  34.280  32.003  1.00  0.00      B    H  
ATOM   1222  O   HOH B 401      28.950  14.779  23.681  1.00  0.00      B    O  
ATOM   1223  H1  HOH B 401      29.509  14.596  22.848  1.00  0.00      B    H  
ATOM   1224  H2  HOH B 401      28.654  13.880  23.991  1.00  0.00      B    H  
ATOM   1225  O   HOH B 402      10.711  31.996  34.247  1.00  0.00      B    O  
ATOM   1226  H1  HOH B 402       9.975  31.862  33.633  1.00  0.00      B    H  
ATOM   1227  H2  HOH B 402      11.273  32.735  33.767  1.00  0.00      B    H  
ATOM   1228  O   HOH B 403      14.572   7.782  31.278  1.00  0.00      B    O  
ATOM   1229  H1  HOH B 403      14.900   8.402  31.994  1.00  0.00      B    H  
ATOM   1230  H2  HOH B 403      14.112   6.984  31.754  1.00  0.00      B    H  
ATOM   1231  O   HOH B 404      10.998  31.677  25.133  1.00  0.00      B    O  
ATOM   1232  H1  HOH B 404      10.543  30.891  25.525  1.00  0.00      B    H  
ATOM   1233  H2  HOH B 404      11.686  32.136  25.818  1.00  0.00      B    H  
ATOM   1234  O   HOH B 405      26.590  17.543  22.107  1.00  0.00      B    O  
ATOM   1235  H1  HOH B 405      26.746  16.625  21.744  1.00  0.00      B    H  
ATOM   1236  H2  HOH B 405      27.304  17.702  22.804  1.00  0.00      B    H  
ATOM   1237  O   HOH B 406      33.917  27.946   6.074  1.00  0.00      B    O  
ATOM   1238  H1  HOH B 406      34.320  27.280   6.607  1.00  0.00      B    H  
ATOM   1239  H2  HOH B 406      32.987  28.144   6.480  1.00  0.00      B    H  
ATOM   1240  O   HOH B 407      38.036  28.859  15.339  1.00  0.00      B    O  
ATOM   1241  H1  HOH B 407      38.593  29.712  15.551  1.00  0.00      B    H  
ATOM   1242  H2  HOH B 407      37.815  28.885  14.320  1.00  0.00      B    H  
ATOM   1243  O   HOH B 408      14.795  15.132  30.847  1.00  0.00      B    O  
ATOM   1244  H1  HOH B 408      14.775  15.217  31.848  1.00  0.00      B    H  
ATOM   1245  H2  HOH B 408      14.532  14.192  30.674  1.00  0.00      B    H  
ATOM   1246  O   HOH B 409      34.148  29.946  13.393  1.00  0.00      B    O  
ATOM   1247  H1  HOH B 409      34.062  30.955  13.505  1.00  0.00      B    H  
ATOM   1248  H2  HOH B 409      33.876  29.612  14.231  1.00  0.00      B    H  
ATOM   1249  O   HOH B 410       6.679  16.559  23.569  1.00  0.00      B    O  
ATOM   1250  H1  HOH B 410       6.291  17.049  24.376  1.00  0.00      B    H  
ATOM   1251  H2  HOH B 410       6.938  17.273  22.875  1.00  0.00      B    H  
ATOM   1252  O   HOH B 411      28.527  34.708  24.641  1.00  0.00      B    O  
ATOM   1253  H1  HOH B 411      29.435  34.607  25.130  1.00  0.00      B    H  
ATOM   1254  H2  HOH B 411      27.934  33.957  24.846  1.00  0.00      B    H  
ATOM   1255  O   HOH B 412      24.166  15.594  38.568  1.00  0.00      B    O  
ATOM   1256  H1  HOH B 412      24.935  15.197  38.057  1.00  0.00      B    H  
ATOM   1257  H2  HOH B 412      24.176  16.570  38.508  1.00  0.00      B    H  
ATOM   1258  O   HOH B 413      37.439   5.430  10.300  1.00  0.00      B    O  
ATOM   1259  H1  HOH B 413      36.585   6.035  10.075  1.00  0.00      B    H  
ATOM   1260  H2  HOH B 413      37.573   5.320  11.316  1.00  0.00      B    H  
ATOM   1261  O   HOH B 414      14.345  20.186   2.437  1.00  0.00      B    O  
ATOM   1262  H1  HOH B 414      15.070  20.833   2.796  1.00  0.00      B    H  
ATOM   1263  H2  HOH B 414      14.155  19.538   3.143  1.00  0.00      B    H  
ATOM   1264  O   HOH B 415      26.470  30.648  10.362  1.00  0.00      B    O  
ATOM   1265  H1  HOH B 415      25.704  30.159  10.806  1.00  0.00      B    H  
ATOM   1266  H2  HOH B 415      26.307  30.742   9.388  1.00  0.00      B    H  
ATOM   1267  O   HOH B 416      38.023  12.702  17.776  1.00  0.00      B    O  
ATOM   1268  H1  HOH B 416      38.771  12.977  18.399  1.00  0.00      B    H  
ATOM   1269  H2  HOH B 416      37.299  12.270  18.368  1.00  0.00      B    H  
ATOM   1270  O   HOH B 417      12.875  35.305  11.856  1.00  0.00      B    O  
ATOM   1271  H1  HOH B 417      13.653  34.885  12.248  1.00  0.00      B    H  
ATOM   1272  H2  HOH B 417      12.042  34.790  12.194  1.00  0.00      B    H  
ATOM   1273  O   HOH B 418      30.335  21.216  24.729  1.00  0.00      B    O  
ATOM   1274  H1  HOH B 418      30.127  21.431  23.780  1.00  0.00      B    H  
ATOM   1275  H2  HOH B 418      29.592  21.630  25.306  1.00  0.00      B    H  
ATOM   1276  O   HOH B 419      13.698  31.182   0.488  1.00  0.00      B    O  
ATOM   1277  H1  HOH B 419      13.061  31.780   0.986  1.00  0.00      B    H  
ATOM   1278  H2  HOH B 419      14.140  30.589   1.187  1.00  0.00      B    H  
ATOM   1279  O   HOH B 420      33.310   6.913   0.807  1.00  0.00      B    O  
ATOM   1280  H1  HOH B 420      32.528   6.904   0.157  1.00  0.00      B    H  
ATOM   1281  H2  HOH B 420      33.280   7.811   1.309  1.00  0.00      B    H  
ATOM   1282  O   HOH B 421       6.602   7.903  18.422  1.00  0.00      B    O  
ATOM   1283  H1  HOH B 421       7.105   7.078  18.183  1.00  0.00      B    H  
ATOM   1284  H2  HOH B 421       5.795   7.570  18.840  1.00  0.00      B    H  
ATOM   1285  O   HOH B 422      29.735  15.920  15.654  1.00  0.00      B    O  
ATOM   1286  H1  HOH B 422      29.573  16.878  16.061  1.00  0.00      B    H  
ATOM   1287  H2  HOH B 422      30.499  15.539  16.238  1.00  0.00      B    H  
ATOM   1288  O   HOH B 423      28.811  19.866  34.454  1.00  0.00      B    O  
ATOM   1289  H1  HOH B 423      29.726  20.035  34.933  1.00  0.00      B    H  
ATOM   1290  H2  HOH B 423      29.088  19.195  33.711  1.00  0.00      B    H  
ATOM   1291  O   HOH B 424      38.138  32.352  36.335  1.00  0.00      B    O  
ATOM   1292  H1  HOH B 424      37.939  32.887  37.186  1.00  0.00      B    H  
ATOM   1293  H2  HOH B 424      38.398  31.417  36.597  1.00  0.00      B    H  
ATOM   1294  O   HOH B 425       9.741  21.669  13.952  1.00  0.00      B    O  
ATOM   1295  H1  HOH B 425       9.143  21.251  13.259  1.00  0.00      B    H  
ATOM   1296  H2  HOH B 425       9.519  21.172  14.831  1.00  0.00      B    H  
ATOM   1297  O   HOH B 426      17.798   5.166  27.779  1.00  0.00      B    O  
ATOM   1298  H1  HOH B 426      16.842   5.329  27.634  1.00  0.00      B    H  
ATOM   1299  H2  HOH B 426      17.974   4.167  27.590  1.00  0.00      B    H  
ATOM   1300  O   HOH B 427       0.365  21.861  28.847  1.00  0.00      B    O  
ATOM   1301  H1  HOH B 427       1.053  22.575  28.993  1.00  0.00      B    H  
ATOM   1302  H2  HOH B 427       0.075  21.917  27.870  1.00  0.00      B    H  
ATOM   1303  O   HOH B 428       1.095  31.372  12.056  1.00  0.00      B    O  
ATOM   1304  H1  HOH B 428       0.165  31.646  11.891  1.00  0.00      B    H  
ATOM   1305  H2  HOH B 428       1.245  30.375  11.706  1.00  0.00      B    H  
ATOM   1306  O   HOH B 429      31.078   5.024   2.208  1.00  0.00      B    O  
ATOM   1307  H1  HOH B 429      31.001   5.640   3.006  1.00  0.00      B    H  
ATOM   1308  H2  HOH B 429      30.326   5.222   1.572  1.00  0.00      B    H  
ATOM   1309  O   HOH B 430      31.008   0.843   9.505  1.00  0.00      B    O  
ATOM   1310  H1  HOH B 430      31.534   0.452   8.727  1.00  0.00      B    H  
ATOM   1311  H2  HOH B 430      31.685   0.927  10.287  1.00  0.00      B    H  
ATOM   1312  O   HOH B 431       8.650   1.934  22.311  1.00  0.00      B    O  
ATOM   1313  H1  HOH B 431       8.155   1.638  21.431  1.00  0.00      B    H  
ATOM   1314  H2  HOH B 431       8.541   1.273  23.110  1.00  0.00      B    H  
ATOM   1315  O   HOH B 432      32.898  24.108   6.185  1.00  0.00      B    O  
ATOM   1316  H1  HOH B 432      33.057  24.737   6.974  1.00  0.00      B    H  
ATOM   1317  H2  HOH B 432      33.197  23.222   6.538  1.00  0.00      B    H  
ATOM   1318  O   HOH B 433       8.468  21.310   4.275  1.00  0.00      B    O  
ATOM   1319  H1  HOH B 433       8.166  22.283   4.345  1.00  0.00      B    H  
ATOM   1320  H2  HOH B 433       7.939  20.831   4.938  1.00  0.00      B    H  
ATOM   1321  O   HOH B 434       7.616   6.136  21.127  1.00  0.00      B    O  
ATOM   1322  H1  HOH B 434       7.577   5.893  20.152  1.00  0.00      B    H  
ATOM   1323  H2  HOH B 434       6.777   5.996  21.653  1.00  0.00      B    H  
ATOM   1324  O   HOH B 435       6.159   7.444   2.165  1.00  0.00      B    O  
ATOM   1325  H1  HOH B 435       5.884   6.606   2.716  1.00  0.00      B    H  
ATOM   1326  H2  HOH B 435       5.468   8.218   2.230  1.00  0.00      B    H  
ATOM   1327  O   HOH B 436       9.057  22.518  22.094  1.00  0.00      B    O  
ATOM   1328  H1  HOH B 436       8.530  22.862  22.891  1.00  0.00      B    H  
ATOM   1329  H2  HOH B 436       9.963  22.935  22.106  1.00  0.00      B    H  
ATOM   1330  O   HOH B 437      25.300  34.627  36.949  1.00  0.00      B    O  
ATOM   1331  H1  HOH B 437      24.528  33.999  37.040  1.00  0.00      B    H  
ATOM   1332  H2  HOH B 437      26.065  34.173  36.447  1.00  0.00      B    H  
ATOM   1333  O   HOH B 438      35.775  19.276  29.316  1.00  0.00      B    O  
ATOM   1334  H1  HOH B 438      36.359  20.163  29.298  1.00  0.00      B    H  
ATOM   1335  H2  HOH B 438      35.473  19.035  30.242  1.00  0.00      B    H  
ATOM   1336  O   HOH B 439      29.107  26.325  32.364  1.00  0.00      B    O  
ATOM   1337  H1  HOH B 439      29.719  25.979  33.088  1.00  0.00      B    H  
ATOM   1338  H2  HOH B 439      28.792  27.217  32.625  1.00  0.00      B    H  
ATOM   1339  O   HOH B 440      24.574  37.248  21.112  1.00  0.00      B    O  
ATOM   1340  H1  HOH B 440      24.161  37.622  20.262  1.00  0.00      B    H  
ATOM   1341  H2  HOH B 440      23.796  37.187  21.747  1.00  0.00      B    H  
ATOM   1342  O   HOH B 441      22.824  21.330  15.510  1.00  0.00      B    O  
ATOM   1343  H1  HOH B 441      21.841  21.192  15.442  1.00  0.00      B    H  
ATOM   1344  H2  HOH B 441      23.343  20.486  15.531  1.00  0.00      B    H  
ATOM   1345  O   HOH B 442       3.188   9.738  10.626  1.00  0.00      B    O  
ATOM   1346  H1  HOH B 442       2.568   8.996  10.296  1.00  0.00      B    H  
ATOM   1347  H2  HOH B 442       4.121   9.373  10.536  1.00  0.00      B    H  
ATOM   1348  O   HOH B 443      14.070  10.519  33.228  1.00  0.00      B    O  
ATOM   1349  H1  HOH B 443      13.909  11.077  34.127  1.00  0.00      B    H  
ATOM   1350  H2  HOH B 443      14.734   9.752  33.455  1.00  0.00      B    H  
ATOM   1351  O   HOH B 444      23.450  30.405   6.488  1.00  0.00      B    O  
ATOM   1352  H1  HOH B 444      24.164  30.162   5.831  1.00  0.00      B    H  
ATOM   1353  H2  HOH B 444      22.876  31.124   6.016  1.00  0.00      B    H  
ATOM   1354  O   HOH B 445      33.841  21.113  33.411  1.00  0.00      B    O  
ATOM   1355  H1  HOH B 445      33.104  21.766  33.218  1.00  0.00      B    H  
ATOM   1356  H2  HOH B 445      34.555  21.632  33.954  1.00  0.00      B    H  
ATOM   1357  O   HOH B 446      19.889   1.538  20.958  1.00  0.00      B    O  
ATOM   1358  H1  HOH B 446      19.580   1.195  20.052  1.00  0.00      B    H  
ATOM   1359  H2  HOH B 446      19.392   0.903  21.602  1.00  0.00      B    H  
ATOM   1360  O   HOH B 447      29.392  24.174   1.283  1.00  0.00      B    O  
ATOM   1361  H1  HOH B 447      29.650  23.253   1.032  1.00  0.00      B    H  
ATOM   1362  H2  HOH B 447      28.685  24.469   0.581  1.00  0.00      B    H  
ATOM   1363  O   HOH B 448      24.534  15.557   4.497  1.00  0.00      B    O  
ATOM   1364  H1  HOH B 448      25.130  15.127   5.152  1.00  0.00      B    H  
ATOM   1365  H2  HOH B 448      25.181  16.083   3.882  1.00  0.00      B    H  
ATOM   1366  O   HOH B 449       7.593  16.425  11.253  1.00  0.00      B    O  
ATOM   1367  H1  HOH B 449       6.929  15.779  11.755  1.00  0.00      B    H  
ATOM   1368  H2  HOH B 449       7.080  17.184  10.886  1.00  0.00      B    H  
ATOM   1369  O   HOH B 450      10.073  35.395  16.346  1.00  0.00      B    O  
ATOM   1370  H1  HOH B 450      10.706  34.647  16.083  1.00  0.00      B    H  
ATOM   1371  H2  HOH B 450       9.521  35.630  15.527  1.00  0.00      B    H  
ATOM   1372  O   HOH B 451      10.248  36.670  38.399  1.00  0.00      B    O  
ATOM   1373  H1  HOH B 451      11.030  37.164  38.825  1.00  0.00      B    H  
ATOM   1374  H2  HOH B 451       9.503  37.367  38.366  1.00  0.00      B    H  
ATOM   1375  O   HOH B 452      18.800  35.609  27.559  1.00  0.00      B    O  
ATOM   1376  H1  HOH B 452      19.220  36.297  28.149  1.00  0.00      B    H  
ATOM   1377  H2  HOH B 452      18.080  35.126  28.090  1.00  0.00      B    H  
ATOM   1378  O   HOH B 453      26.191   1.834   4.424  1.00  0.00      B    O  
ATOM   1379  H1  HOH B 453      26.234   2.521   3.698  1.00  0.00      B    H  
ATOM   1380  H2  HOH B 453      26.809   2.121   5.158  1.00  0.00      B    H  
ATOM   1381  O   HOH B 454      26.023   3.730  26.281  1.00  0.00      B    O  
ATOM   1382  H1  HOH B 454      26.467   3.164  25.539  1.00  0.00      B    H  
ATOM   1383  H2  HOH B 454      26.695   4.463  26.568  1.00  0.00      B    H  
ATOM   1384  O   HOH B 455       8.951   6.899  11.607  1.00  0.00      B    O  
ATOM   1385  H1  HOH B 455       9.916   6.681  11.822  1.00  0.00      B    H  
ATOM   1386  H2  HOH B 455       8.410   6.845  12.455  1.00  0.00      B    H  
ATOM   1387  O   HOH B 456       0.123   6.091  19.079  1.00  0.00      B    O  
ATOM   1388  H1  HOH B 456       0.930   5.616  19.435  1.00  0.00      B    H  
ATOM   1389  H2  HOH B 456       0.425   6.961  18.514  1.00  0.00      B    H  
ATOM   1390  O   HOH B 457       5.217  21.594  12.420  1.00  0.00      B    O  
ATOM   1391  H1  HOH B 457       4.911  20.772  12.953  1.00  0.00      B    H  
ATOM   1392  H2  HOH B 457       6.174  21.386  12.122  1.00  0.00      B    H  
ATOM   1393  O   HOH B 458       4.793  19.435  37.848  1.00  0.00      B    O  
ATOM   1394  H1  HOH B 458       5.547  20.021  38.227  1.00  0.00      B    H  
ATOM   1395  H2  HOH B 458       3.974  19.991  37.875  1.00  0.00      B    H  
ATOM   1396  O   HOH B 459       3.324   1.758  12.976  1.00  0.00      B    O  
ATOM   1397  H1  HOH B 459       2.561   1.938  12.361  1.00  0.00      B    H  
ATOM   1398  H2  HOH B 459       3.968   1.125  12.523  1.00  0.00      B    H  
ATOM   1399  O   HOH B 460      26.450  23.761   2.795  1.00  0.00      B    O  
ATOM   1400  H1  HOH B 460      26.444  22.744   2.528  1.00  0.00      B    H  
ATOM   1401  H2  HOH B 460      26.566  23.726   3.828  1.00  0.00      B    H  
ATOM   1402  O   HOH B 461      13.271  11.979  26.665  1.00  0.00      B    O  
ATOM   1403  H1  HOH B 461      13.525  11.538  25.763  1.00  0.00      B    H  
ATOM   1404  H2  HOH B 461      13.931  11.625  27.314  1.00  0.00      B    H  
ATOM   1405  O   HOH B 462      28.111  28.638  33.267  1.00  0.00      B    O  
ATOM   1406  H1  HOH B 462      27.912  29.338  33.917  1.00  0.00      B    H  
ATOM   1407  H2  HOH B 462      27.999  28.982  32.374  1.00  0.00      B    H  
ATOM   1408  O   HOH B 463       4.474  11.866   2.651  1.00  0.00      B    O  
ATOM   1409  H1  HOH B 463       4.533  11.462   3.553  1.00  0.00      B    H  
ATOM   1410  H2  HOH B 463       3.456  12.055   2.547  1.00  0.00      B    H  
ATOM   1411  O   HOH B 464      19.581  11.090  30.246  1.00  0.00      B    O  
ATOM   1412  H1  HOH B 464      19.069  11.253  31.037  1.00  0.00      B    H  
ATOM   1413  H2  HOH B 464      20.179  10.350  30.425  1.00  0.00      B    H  
ATOM   1414  O   HOH B 465       4.054  23.225   0.917  1.00  0.00      B    O  
ATOM   1415  H1  HOH B 465       4.390  23.756   0.076  1.00  0.00      B    H  
ATOM   1416  H2  HOH B 465       4.824  22.687   1.309  1.00  0.00      B    H  
ATOM   1417  O   HOH B 466      17.830   9.626  18.601  1.00  0.00      B    O  
ATOM   1418  H1  HOH B 466      18.588  10.196  18.982  1.00  0.00      B    H  
ATOM   1419  H2  HOH B 466      17.650   8.844  19.269  1.00  0.00      B    H  
ATOM   1420  O   HOH B 467       2.269  23.706  29.242  1.00  0.00      B    O  
ATOM   1421  H1  HOH B 467       3.018  23.558  28.635  1.00  0.00      B    H  
ATOM   1422  H2  HOH B 467       2.760  23.989  30.110  1.00  0.00      B    H  
ATOM   1423  O   HOH B 468      -0.002  32.749  21.974  1.00  0.00      B    O  
ATOM   1424  H1  HOH B 468      -0.300  33.366  22.733  1.00  0.00      B    H  
ATOM   1425  H2  HOH B 468       0.562  33.312  21.377  1.00  0.00      B    H  
ATOM   1426  O   HOH B 469      29.975  26.024   3.497  1.00  0.00      B    O  
ATOM   1427  H1  HOH B 469      29.631  25.315   2.860  1.00  0.00      B    H  
ATOM   1428  H2  HOH B 469      29.165  26.448   3.854  1.00  0.00      B    H  
ATOM   1429  O   HOH B 470      21.675  24.902  22.696  1.00  0.00      B    O  
ATOM   1430  H1  HOH B 470      21.375  25.350  21.883  1.00  0.00      B    H  
ATOM   1431  H2  HOH B 470      22.447  24.279  22.514  1.00  0.00      B    H  
ATOM   1432  O   HOH B 471      26.467  35.224  33.531  1.00  0.00      B    O  
ATOM   1433  H1  HOH B 471      27.282  35.538  33.010  1.00  0.00      B    H  
ATOM   1434  H2  HOH B 471      26.124  36.141  33.914  1.00  0.00      B    H  
ATOM   1435  O   HOH B 472       5.673  29.165   7.769  1.00  0.00      B    O  
ATOM   1436  H1  HOH B 472       5.433  28.669   8.587  1.00  0.00      B    H  
ATOM   1437  H2  HOH B 472       5.725  28.503   7.019  1.00  0.00      B    H  
ATOM   1438  O   HOH B 473       8.189  35.586  27.403  1.00  0.00      B    O  
ATOM   1439  H1  HOH B 473       7.809  35.192  26.579  1.00  0.00      B    H  
ATOM   1440  H2  HOH B 473       9.071  35.114  27.659  1.00  0.00      B    H  
ATOM   1441  O   HOH B 474      32.803  34.482  20.283  1.00  0.00      B    O  
ATOM   1442  H1  HOH B 474      32.823  33.579  19.860  1.00  0.00      B    H  
ATOM   1443  H2  HOH B 474      33.393  35.119  19.650  1.00  0.00      B    H  
ATOM   1444  O   HOH B 475      15.637  35.835   2.837  1.00  0.00      B    O  
ATOM   1445  H1  HOH B 475      14.838  35.943   2.211  1.00  0.00      B    H  
ATOM   1446  H2  HOH B 475      15.988  36.755   3.071  1.00  0.00      B    H  
ATOM   1447  O   HOH B 476       5.019  26.917  17.029  1.00  0.00      B    O  
ATOM   1448  H1  HOH B 476       6.047  27.053  17.101  1.00  0.00      B    H  
ATOM   1449  H2  HOH B 476       4.766  26.383  17.889  1.00  0.00      B    H  
ATOM   1450  O   HOH B 477      13.229  26.602   0.835  1.00  0.00      B    O  
ATOM   1451  H1  HOH B 477      12.920  25.642   0.725  1.00  0.00      B    H  
ATOM   1452  H2  HOH B 477      13.002  26.829   1.810  1.00  0.00      B    H  
ATOM   1453  O   HOH B 478      16.172  12.980  35.934  1.00  0.00      B    O  
ATOM   1454  H1  HOH B 478      16.065  13.770  36.577  1.00  0.00      B    H  
ATOM   1455  H2  HOH B 478      16.896  13.262  35.209  1.00  0.00      B    H  
ATOM   1456  O   HOH B 479      22.910  12.149  21.957  1.00  0.00      B    O  
ATOM   1457  H1  HOH B 479      23.399  11.630  22.683  1.00  0.00      B    H  
ATOM   1458  H2  HOH B 479      22.727  13.065  22.369  1.00  0.00      B    H  
ATOM   1459  O   HOH B 480      12.623   3.459  32.832  1.00  0.00      B    O  
ATOM   1460  H1  HOH B 480      11.751   3.664  32.309  1.00  0.00      B    H  
ATOM   1461  H2  HOH B 480      12.558   2.459  33.014  1.00  0.00      B    H  
ATOM   1462  O   HOH B 481      11.319   8.311  18.430  1.00  0.00      B    O  
ATOM   1463  H1  HOH B 481      11.229   7.373  18.177  1.00  0.00      B    H  
ATOM   1464  H2  HOH B 481      10.883   8.424  19.312  1.00  0.00      B    H  
ATOM   1465  O   HOH B 482       4.397  27.689  37.400  1.00  0.00      B    O  
ATOM   1466  H1  HOH B 482       4.454  26.646  37.320  1.00  0.00      B    H  
ATOM   1467  H2  HOH B 482       3.375  27.871  37.406  1.00  0.00      B    H  
ATOM   1468  O   HOH B 483      15.891  28.032  13.626  1.00  0.00      B    O  
ATOM   1469  H1  HOH B 483      15.478  28.040  12.661  1.00  0.00      B    H  
ATOM   1470  H2  HOH B 483      15.148  28.055  14.317  1.00  0.00      B    H  
ATOM   1471  O   HOH B 484      18.887   1.008  18.503  1.00  0.00      B    O  
ATOM   1472  H1  HOH B 484      18.635   1.706  17.798  1.00  0.00      B    H  
ATOM   1473  H2  HOH B 484      18.078   0.372  18.758  1.00  0.00      B    H  
ATOM   1474  O   HOH B 485      15.710  20.229  12.153  1.00  0.00      B    O  
ATOM   1475  H1  HOH B 485      16.407  20.243  12.914  1.00  0.00      B    H  
ATOM   1476  H2  HOH B 485      14.910  20.813  12.477  1.00  0.00      B    H  
ATOM   1477  O   HOH B 486      34.727  16.515  34.389  1.00  0.00      B    O  
ATOM   1478  H1  HOH B 486      34.788  16.234  35.391  1.00  0.00      B    H  
ATOM   1479  H2  HOH B 486      34.315  17.471  34.340  1.00  0.00      B    H  
ATOM   1480  O   HOH B 487      16.698  31.849  29.326  1.00  0.00      B    O  
ATOM   1481  H1  HOH B 487      16.657  31.514  30.307  1.00  0.00      B    H  
ATOM   1482  H2  HOH B 487      17.171  31.089  28.812  1.00  0.00      B    H  
ATOM   1483  O   HOH B 488      24.727   2.791  31.664  1.00  0.00      B    O  
ATOM   1484  H1  HOH B 488      25.194   3.612  31.287  1.00  0.00      B    H  
ATOM   1485  H2  HOH B 488      23.856   2.652  31.116  1.00  0.00      B    H  
ATOM   1486  O   HOH B 489      38.844  14.159   8.465  1.00  0.00      B    O  
ATOM   1487  H1  HOH B 489      38.234  14.218   9.289  1.00  0.00      B    H  
ATOM   1488  H2  HOH B 489      39.772  13.943   8.831  1.00  0.00      B    H  
ATOM   1489  O   HOH B 490      24.738  37.051  11.066  1.00  0.00      B    O  
ATOM   1490  H1  HOH B 490      25.357  37.359  11.810  1.00  0.00      B    H  
ATOM   1491  H2  HOH B 490      25.042  37.610  10.274  1.00  0.00      B    H  
ATOM   1492  O   HOH B 491      37.484  18.354  15.746  1.00  0.00      B    O  
ATOM   1493  H1  HOH B 491      38.085  18.954  15.209  1.00  0.00      B    H  
ATOM   1494  H2  HOH B 491      36.850  18.967  16.299  1.00  0.00      B    H  
ATOM   1495  O   HOH B 492       4.449  24.052  22.971  1.00  0.00      B    O  
ATOM   1496  H1  HOH B 492       4.687  23.116  23.298  1.00  0.00      B    H  
ATOM   1497  H2  HOH B 492       5.087  24.309  22.179  1.00  0.00      B    H  
ATOM   1498  O   HOH B 493      12.017  35.497  21.075  1.00  0.00      B    O  
ATOM   1499  H1  HOH B 493      12.866  35.827  20.696  1.00  0.00      B    H  
ATOM   1500  H2  HOH B 493      11.319  35.445  20.309  1.00  0.00      B    H  
ATOM   1501  O   HOH B 494      29.128  18.454  16.543  1.00  0.00      B    O  
ATOM   1502  H1  HOH B 494      29.276  19.207  15.916  1.00  0.00      B    H  
ATOM   1503  H2  HOH B 494      29.724  18.751  17.350  1.00  0.00      B    H  
ATOM   1504  O   HOH B 495      17.919  31.651  37.686  1.00  0.00      B    O  
ATOM   1505  H1  HOH B 495      18.282  31.143  38.477  1.00  0.00      B    H  
ATOM   1506  H2  HOH B 495      17.381  32.470  37.928  1.00  0.00      B    H  
ATOM   1507  O   HOH B 496      13.315   0.701  17.778  1.00  0.00      B    O  
ATOM   1508  H1  HOH B 496      13.490   0.563  16.795  1.00  0.00      B    H  
ATOM   1509  H2  HOH B 496      13.630  -0.151  18.194  1.00  0.00      B    H  
ATOM   1510  O   HOH B 497       3.763  20.633  28.280  1.00  0.00      B    O  
ATOM   1511  H1  HOH B 497       4.427  20.613  29.012  1.00  0.00      B    H  
ATOM   1512  H2  HOH B 497       3.496  19.623  28.106  1.00  0.00      B    H  
ATOM   1513  O   HOH B 498      28.867   2.360  10.048  1.00  0.00      B    O  
ATOM   1514  H1  HOH B 498      28.419   2.221  10.985  1.00  0.00      B    H  
ATOM   1515  H2  HOH B 498      29.754   1.858   9.915  1.00  0.00      B    H  
ATOM   1516  O   HOH B 499       1.907   3.469  14.669  1.00  0.00      B    O  
ATOM   1517  H1  HOH B 499       2.536   3.193  13.949  1.00  0.00      B    H  
ATOM   1518  H2  HOH B 499       0.952   3.138  14.425  1.00  0.00      B    H  
ATOM   1519  O   HOH B 500      26.984  38.217  12.413  1.00  0.00      B    O  
ATOM   1520  H1  HOH B 500      27.394  38.249  13.296  1.00  0.00      B    H  
ATOM   1521  H2  HOH B 500      27.332  38.999  11.866  1.00  0.00      B    H  
ATOM   1522  O   HOH B 501      13.718  18.167  33.808  1.00  0.00      B    O  
ATOM   1523  H1  HOH B 501      12.814  18.018  34.187  1.00  0.00      B    H  
ATOM   1524  H2  HOH B 501      14.367  17.615  34.382  1.00  0.00      B    H  
ATOM   1525  O   HOH B 502       1.055  24.994   8.630  1.00  0.00      B    O  
ATOM   1526  H1  HOH B 502       1.170  24.119   8.070  1.00  0.00      B    H  
ATOM   1527  H2  HOH B 502       0.992  24.662   9.594  1.00  0.00      B    H  
ATOM   1528  O   HOH B 503       8.398  14.268  18.333  1.00  0.00      B    O  
ATOM   1529  H1  HOH B 503       9.270  14.582  18.044  1.00  0.00      B    H  
ATOM   1530  H2  HOH B 503       8.430  14.163  19.342  1.00  0.00      B    H  
ATOM   1531  O   HOH B 504      33.053  19.579   5.822  1.00  0.00      B    O  
ATOM   1532  H1  HOH B 504      34.039  19.433   5.613  1.00  0.00      B    H  
ATOM   1533  H2  HOH B 504      32.733  18.750   6.278  1.00  0.00      B    H  
ATOM   1534  O   HOH B 505      26.796  11.826  30.620  1.00  0.00      B    O  
ATOM   1535  H1  HOH B 505      25.791  11.850  30.356  1.00  0.00      B    H  
ATOM   1536  H2  HOH B 505      26.871  11.250  31.389  1.00  0.00      B    H  
ATOM   1537  O   HOH B 506      33.859  23.314  18.738  1.00  0.00      B    O  
ATOM   1538  H1  HOH B 506      33.035  23.834  18.966  1.00  0.00      B    H  
ATOM   1539  H2  HOH B 506      34.562  23.600  19.434  1.00  0.00      B    H  
ATOM   1540  O   HOH B 507      17.342   6.183  34.023  1.00  0.00      B    O  
ATOM   1541  H1  HOH B 507      18.173   5.698  34.254  1.00  0.00      B    H  
ATOM   1542  H2  HOH B 507      16.559   5.775  34.482  1.00  0.00      B    H  
ATOM   1543  O   HOH B 508      23.125  14.784  33.799  1.00  0.00      B    O  
ATOM   1544  H1  HOH B 508      23.421  15.640  34.357  1.00  0.00      B    H  
ATOM   1545  H2  HOH B 508      23.273  13.960  34.429  1.00  0.00      B    H  
ATOM   1546  O   HOH B 509      23.556  28.762  35.115  1.00  0.00      B    O  
ATOM   1547  H1  HOH B 509      24.214  29.447  35.454  1.00  0.00      B    H  
ATOM   1548  H2  HOH B 509      23.943  28.600  34.148  1.00  0.00      B    H  
ATOM   1549  O   HOH B 510      22.728  23.391  33.861  1.00  0.00      B    O  
ATOM   1550  H1  HOH B 510      22.434  23.297  32.859  1.00  0.00      B    H  
ATOM   1551  H2  HOH B 510      23.501  22.766  34.020  1.00  0.00      B    H  
ATOM   1552  O   HOH B 511      23.761  27.826   8.403  1.00  0.00      B    O  
ATOM   1553  H1  HOH B 511      24.662  27.427   8.584  1.00  0.00      B    H  
ATOM   1554  H2  HOH B 511      23.574  27.684   7.366  1.00  0.00      B    H  
ATOM   1555  O   HOH B 512      36.932  20.865  16.568  1.00  0.00      B    O  
ATOM   1556  H1  HOH B 512      36.148  21.505  16.646  1.00  0.00      B    H  
ATOM   1557  H2  HOH B 512      37.688  21.436  16.072  1.00  0.00      B    H  
ATOM   1558  O   HOH B 513      16.477  38.832  18.898  1.00  0.00      B    O  
ATOM   1559  H1  HOH B 513      16.017  39.131  19.766  1.00  0.00      B    H  
ATOM   1560  H2  HOH B 513      17.032  37.997  19.095  1.00  0.00      B    H  
ATOM   1561  O   HOH B 514       0.100  12.470  38.395  1.00  0.00      B    O  
ATOM   1562  H1  HOH B 514       0.166  12.116  37.477  1.00  0.00      B    H  
ATOM   1563  H2  HOH B 514       0.895  13.126  38.473  1.00  0.00      B    H  
ATOM   1564  O   HOH B 515       0.368  31.876   5.275  1.00  0.00      B    O  
ATOM   1565  H1  HOH B 515       1.271  31.324   5.253  1.00  0.00      B    H  
ATOM   1566  H2  HOH B 515       0.489  32.635   4.610  1.00  0.00      B    H  
ATOM   1567  O   HOH B 516      16.125  14.535   4.504  1.00  0.00      B    O  
ATOM   1568  H1  HOH B 516      16.303  15.374   3.958  1.00  0.00      B    H  
ATOM   1569  H2  HOH B 516      15.762  13.845   3.869  1.00  0.00      B    H  
ATOM   1570  O   HOH B 517       5.799   4.822   3.263  1.00  0.00      B    O  
ATOM   1571  H1  HOH B 517       5.239   5.121   4.030  1.00  0.00      B    H  
ATOM   1572  H2  HOH B 517       5.157   4.539   2.502  1.00  0.00      B    H  
ATOM   1573  O   HOH B 518      37.534  30.598  24.523  1.00  0.00      B    O  
ATOM   1574  H1  HOH B 518      38.472  30.544  24.938  1.00  0.00      B    H  
ATOM   1575  H2  HOH B 518      36.927  31.261  25.063  1.00  0.00      B    H  
ATOM   1576  O   HOH B 519       0.299  20.936   8.151  1.00  0.00      B    O  
ATOM   1577  H1  HOH B 519       0.544  20.084   8.544  1.00  0.00      B    H  
ATOM   1578  H2  HOH B 519       1.208  21.392   7.973  1.00  0.00      B    H  
ATOM   1579  O   HOH B 520       5.320  32.904   2.818  1.00  0.00      B    O  
ATOM   1580  H1  HOH B 520       4.782  33.573   3.384  1.00  0.00      B    H  
ATOM   1581  H2  HOH B 520       5.845  32.387   3.453  1.00  0.00      B    H  
ATOM   1582  O   HOH B 521      38.503   3.376  21.304  1.00  0.00      B    O  
ATOM   1583  H1  HOH B 521      38.814   2.554  20.788  1.00  0.00      B    H  
ATOM   1584  H2  HOH B 521      37.639   3.631  20.868  1.00  0.00      B    H  
ATOM   1585  O   HOH B 522       8.168  20.660  12.061  1.00  0.00      B    O  
ATOM   1586  H1  HOH B 522       8.077  19.729  12.477  1.00  0.00      B    H  
ATOM   1587  H2  HOH B 522       8.155  20.523  11.014  1.00  0.00      B    H  
ATOM   1588  O   HOH B 523      20.988  38.414  18.896  1.00  0.00      B    O  
ATOM   1589  H1  HOH B 523      20.758  37.526  18.495  1.00  0.00      B    H  
ATOM   1590  H2  HOH B 523      20.176  38.962  18.788  1.00  0.00      B    H  
ATOM   1591  O   HOH B 524      27.228  32.878  26.855  1.00  0.00      B    O  
ATOM   1592  H1  HOH B 524      27.487  33.470  27.686  1.00  0.00      B    H  
ATOM   1593  H2  HOH B 524      28.003  32.298  26.655  1.00  0.00      B    H  
ATOM   1594  O   HOH B 525      15.806   6.764   9.560  1.00  0.00      B    O  
ATOM   1595  H1  HOH B 525      15.113   6.054   9.316  1.00  0.00      B    H  
ATOM   1596  H2  HOH B 525      16.331   6.983   8.668  1.00  0.00      B    H  
ATOM   1597  O   HOH B 526      21.569  25.621  13.990  1.00  0.00      B    O  
ATOM   1598  H1  HOH B 526      20.691  25.317  14.287  1.00  0.00      B    H  
ATOM   1599  H2  HOH B 526      22.243  25.197  14.715  1.00  0.00      B    H  
ATOM   1600  O   HOH B 527      11.359  24.060   0.459  1.00  0.00      B    O  
ATOM   1601  H1  HOH B 527      10.390  23.855   0.757  1.00  0.00      B    H  
ATOM   1602  H2  HOH B 527      11.820  23.156   0.490  1.00  0.00      B    H  
ATOM   1603  O   HOH B 528       8.453  15.830   7.774  1.00  0.00      B    O  
ATOM   1604  H1  HOH B 528       8.133  16.750   7.579  1.00  0.00      B    H  
ATOM   1605  H2  HOH B 528       8.745  15.419   6.893  1.00  0.00      B    H  
ATOM   1606  O   HOH B 529      11.310  24.929  10.303  1.00  0.00      B    O  
ATOM   1607  H1  HOH B 529      11.309  25.377   9.406  1.00  0.00      B    H  
ATOM   1608  H2  HOH B 529      10.346  24.617  10.522  1.00  0.00      B    H  
ATOM   1609  O   HOH B 530      20.947  25.802   5.877  1.00  0.00      B    O  
ATOM   1610  H1  HOH B 530      20.814  26.694   6.380  1.00  0.00      B    H  
ATOM   1611  H2  HOH B 530      20.373  25.766   5.018  1.00  0.00      B    H  
ATOM   1612  O   HOH B 531       2.345  36.521  28.383  1.00  0.00      B    O  
ATOM   1613  H1  HOH B 531       3.310  36.193  28.161  1.00  0.00      B    H  
ATOM   1614  H2  HOH B 531       2.357  36.921  29.341  1.00  0.00      B    H  
ATOM   1615  O   HOH B 532      15.404   0.599  21.252  1.00  0.00      B    O  
ATOM   1616  H1  HOH B 532      15.377   1.568  21.083  1.00  0.00      B    H  
ATOM   1617  H2  HOH B 532      14.541   0.424  21.771  1.00  0.00      B    H  
ATOM   1618  O   HOH B 533      30.433  37.362  33.724  1.00  0.00      B    O  
ATOM   1619  H1  HOH B 533      30.069  36.998  32.842  1.00  0.00      B    H  
ATOM   1620  H2  HOH B 533      30.908  36.634  34.234  1.00  0.00      B    H  
ATOM   1621  O   HOH B 534      27.253  33.430  35.442  1.00  0.00      B    O  
ATOM   1622  H1  HOH B 534      27.245  32.448  35.246  1.00  0.00      B    H  
ATOM   1623  H2  HOH B 534      27.031  33.967  34.578  1.00  0.00      B    H  
ATOM   1624  O   HOH B 535      14.171   6.778   6.185  1.00  0.00      B    O  
ATOM   1625  H1  HOH B 535      14.683   5.968   6.626  1.00  0.00      B    H  
ATOM   1626  H2  HOH B 535      13.578   6.427   5.446  1.00  0.00      B    H  
ATOM   1627  O   HOH B 536       6.045  17.709  25.926  1.00  0.00      B    O  
ATOM   1628  H1  HOH B 536       6.061  17.162  26.800  1.00  0.00      B    H  
ATOM   1629  H2  HOH B 536       5.163  18.301  25.887  1.00  0.00      B    H  
ATOM   1630  O   HOH B 537      27.581  25.115  38.183  1.00  0.00      B    O  
ATOM   1631  H1  HOH B 537      28.187  25.246  37.395  1.00  0.00      B    H  
ATOM   1632  H2  HOH B 537      26.799  24.540  37.905  1.00  0.00      B    H  
ATOM   1633  O   HOH B 538       7.940   5.456  18.272  1.00  0.00      B    O  
ATOM   1634  H1  HOH B 538       8.951   5.411  18.349  1.00  0.00      B    H  
ATOM   1635  H2  HOH B 538       7.721   4.991  17.415  1.00  0.00      B    H  
ATOM   1636  O   HOH B 539      30.404   4.617  28.596  1.00  0.00      B    O  
ATOM   1637  H1  HOH B 539      30.459   3.890  27.899  1.00  0.00      B    H  
ATOM   1638  H2  HOH B 539      31.274   4.659  29.114  1.00  0.00      B    H  
ATOM   1639  O   HOH B 540       3.007  36.280  19.343  1.00  0.00      B    O  
ATOM   1640  H1  HOH B 540       2.978  36.031  18.386  1.00  0.00      B    H  
ATOM   1641  H2  HOH B 540       3.367  37.267  19.367  1.00  0.00      B    H  
ATOM   1642  O   HOH B 541      21.642  32.319  22.608  1.00  0.00      B    O  
ATOM   1643  H1  HOH B 541      21.826  31.858  23.494  1.00  0.00      B    H  
ATOM   1644  H2  HOH B 541      22.357  32.040  21.969  1.00  0.00      B    H  
ATOM   1645  O   HOH B 542      36.593  12.466  20.536  1.00  0.00      B    O  
ATOM   1646  H1  HOH B 542      35.786  13.011  20.465  1.00  0.00      B    H  
ATOM   1647  H2  HOH B 542      37.344  12.997  20.963  1.00  0.00      B    H  
ATOM   1648  O   HOH B 543      19.875  16.905  14.837  1.00  0.00      B    O  
ATOM   1649  H1  HOH B 543      19.193  17.016  15.575  1.00  0.00      B    H  
ATOM   1650  H2  HOH B 543      20.213  15.958  14.744  1.00  0.00      B    H  
ATOM   1651  O   HOH B 544       6.622   3.598  33.961  1.00  0.00      B    O  
ATOM   1652  H1  HOH B 544       6.537   2.878  33.207  1.00  0.00      B    H  
ATOM   1653  H2  HOH B 544       6.051   3.333  34.768  1.00  0.00      B    H  
ATOM   1654  O   HOH B 545       2.441  33.985  36.109  1.00  0.00      B    O  
ATOM   1655  H1  HOH B 545       2.067  33.214  36.614  1.00  0.00      B    H  
ATOM   1656  H2  HOH B 545       3.048  33.539  35.366  1.00  0.00      B    H  
ATOM   1657  O   HOH B 546       0.739  13.455   3.842  1.00  0.00      B    O  
ATOM   1658  H1  HOH B 546       1.133  12.695   3.309  1.00  0.00      B    H  
ATOM   1659  H2  HOH B 546       1.288  14.256   3.559  1.00  0.00      B    H  
ATOM   1660  O   HOH B 547      29.445  37.341  27.687  1.00  0.00      B    O  
ATOM   1661  H1  HOH B 547      29.867  36.541  27.185  1.00  0.00      B    H  
ATOM   1662  H2  HOH B 547      28.430  37.212  27.702  1.00  0.00      B    H  
ATOM   1663  O   HOH B 548      11.009   8.118  24.808  1.00  0.00      B    O  
ATOM   1664  H1  HOH B 548      10.734   7.754  25.734  1.00  0.00      B    H  
ATOM   1665  H2  HOH B 548      11.382   7.298  24.351  1.00  0.00      B    H  
ATOM   1666  O   HOH B 549      15.205  29.164   4.605  1.00  0.00      B    O  
ATOM   1667  H1  HOH B 549      15.395  29.473   5.532  1.00  0.00      B    H  
ATOM   1668  H2  HOH B 549      15.714  28.242   4.474  1.00  0.00      B    H  
ATOM   1669  O   HOH B 550      18.042  10.822   0.758  1.00  0.00      B    O  
ATOM   1670  H1  HOH B 550      18.146  11.818   0.838  1.00  0.00      B    H  
ATOM   1671  H2  HOH B 550      17.319  10.535   1.399  1.00  0.00      B    H  
ATOM   1672  O   HOH B 551      10.593  28.162  20.760  1.00  0.00      B    O  
ATOM   1673  H1  HOH B 551      10.308  27.461  21.388  1.00  0.00      B    H  
ATOM   1674  H2  HOH B 551      11.251  28.766  21.238  1.00  0.00      B    H  
ATOM   1675  O   HOH B 552      30.634   7.844  21.176  1.00  0.00      B    O  
ATOM   1676  H1  HOH B 552      30.272   7.871  20.212  1.00  0.00      B    H  
ATOM   1677  H2  HOH B 552      31.460   7.328  21.143  1.00  0.00      B    H  
ATOM   1678  O   HOH B 553      35.141   0.920   5.434  1.00  0.00      B    O  
ATOM   1679  H1  HOH B 553      35.330   1.832   5.678  1.00  0.00      B    H  
ATOM   1680  H2  HOH B 553      34.192   0.826   5.135  1.00  0.00      B    H  
ATOM   1681  O   HOH B 554      19.763  38.456  34.155  1.00  0.00      B    O  
ATOM   1682  H1  HOH B 554      20.574  38.945  34.444  1.00  0.00      B    H  
ATOM   1683  H2  HOH B 554      19.128  39.149  33.804  1.00  0.00      B    H  
ATOM   1684  O   HOH B 555       7.942  12.818  30.207  1.00  0.00      B    O  
ATOM   1685  H1  HOH B 555       8.507  12.019  30.358  1.00  0.00      B    H  
ATOM   1686  H2  HOH B 555       7.236  12.790  30.927  1.00  0.00      B    H  
ATOM   1687  O   HOH B 556      28.430  39.228  15.443  1.00  0.00      B    O  
ATOM   1688  H1  HOH B 556      27.517  39.471  15.880  1.00  0.00      B    H  
ATOM   1689  H2  HOH B 556      28.647  38.259  15.670  1.00  0.00      B    H  
ATOM   1690  O   HOH B 557      22.253   8.285  34.646  1.00  0.00      B    O  
ATOM   1691  H1  HOH B 557      22.699   7.450  34.738  1.00  0.00      B    H  
ATOM   1692  H2  HOH B 557      22.433   8.626  33.675  1.00  0.00      B    H  
ATOM   1693  O   HOH B 558      24.152  35.773  24.976  1.00  0.00      B    O  
ATOM   1694  H1  HOH B 558      25.048  36.071  25.328  1.00  0.00      B    H  
ATOM   1695  H2  HOH B 558      24.186  34.764  25.212  1.00  0.00      B    H  
ATOM   1696  O   HOH B 559      19.851   9.859  33.279  1.00  0.00      B    O  
ATOM   1697  H1  HOH B 559      19.144   9.593  34.005  1.00  0.00      B    H  
ATOM   1698  H2  HOH B 559      20.708  10.197  33.643  1.00  0.00      B    H  
ATOM   1699  O   HOH B 560      21.282  24.646  30.425  1.00  0.00      B    O  
ATOM   1700  H1  HOH B 560      21.713  23.669  30.424  1.00  0.00      B    H  
ATOM   1701  H2  HOH B 560      21.424  24.979  29.481  1.00  0.00      B    H  
ATOM   1702  O   HOH B 561       9.012  20.729  37.155  1.00  0.00      B    O  
ATOM   1703  H1  HOH B 561       9.746  21.237  36.722  1.00  0.00      B    H  
ATOM   1704  H2  HOH B 561       9.464  20.196  37.925  1.00  0.00      B    H  
ATOM   1705  O   HOH B 562      36.579   1.848  17.671  1.00  0.00      B    O  
ATOM   1706  H1  HOH B 562      35.746   1.255  17.919  1.00  0.00      B    H  
ATOM   1707  H2  HOH B 562      37.355   1.636  18.273  1.00  0.00      B    H  
ATOM   1708  O   HOH B 563      32.569   1.237  37.042  1.00  0.00      B    O  
ATOM   1709  H1  HOH B 563      31.755   0.955  36.495  1.00  0.00      B    H  
ATOM   1710  H2  HOH B 563      32.195   1.571  37.908  1.00  0.00      B    H  
ATOM   1711  O   HOH B 564       4.109  36.377  36.004  1.00  0.00      B    O  
ATOM   1712  H1  HOH B 564       3.574  35.576  36.190  1.00  0.00      B    H  
ATOM   1713  H2  HOH B 564       4.665  36.504  36.839  1.00  0.00      B    H  
ATOM   1714  O   HOH B 565      15.941  25.512  11.044  1.00  0.00      B    O  
ATOM   1715  H1  HOH B 565      15.544  26.394  11.343  1.00  0.00      B    H  
ATOM   1716  H2  HOH B 565      15.542  25.348  10.139  1.00  0.00      B    H  
ATOM   1717  O   HOH B 566      32.678  32.098  18.903  1.00  0.00      B    O  
ATOM   1718  H1  HOH B 566      32.877  31.954  17.899  1.00  0.00      B    H  
ATOM   1719  H2  HOH B 566      32.097  31.333  19.225  1.00  0.00      B    H  
ATOM   1720  O   HOH B 567      31.971  24.023  26.340  1.00  0.00      B    O  
ATOM   1721  H1  HOH B 567      32.845  24.479  26.660  1.00  0.00      B    H  
ATOM   1722  H2  HOH B 567      31.528  24.599  25.652  1.00  0.00      B    H  
ATOM   1723  O   HOH B 568      10.414  35.388  19.009  1.00  0.00      B    O  
ATOM   1724  H1  HOH B 568      10.502  35.417  17.991  1.00  0.00      B    H  
ATOM   1725  H2  HOH B 568       9.638  35.983  19.220  1.00  0.00      B    H  
ATOM   1726  O   HOH B 569       0.158  24.768  34.731  1.00  0.00      B    O  
ATOM   1727  H1  HOH B 569      -0.688  24.298  34.441  1.00  0.00      B    H  
ATOM   1728  H2  HOH B 569       0.621  25.079  33.881  1.00  0.00      B    H  
ATOM   1729  O   HOH B 570       5.182   2.126  20.953  1.00  0.00      B    O  
ATOM   1730  H1  HOH B 570       4.479   1.456  20.650  1.00  0.00      B    H  
ATOM   1731  H2  HOH B 570       6.093   1.695  20.670  1.00  0.00      B    H  
ATOM   1732  O   HOH B 571       1.094   3.480  37.869  1.00  0.00      B    O  
ATOM   1733  H1  HOH B 571       0.138   3.200  37.814  1.00  0.00      B    H  
ATOM   1734  H2  HOH B 571       1.198   4.152  37.085  1.00  0.00      B    H  
ATOM   1735  O   HOH B 572      27.295  16.674  18.677  1.00  0.00      B    O  
ATOM   1736  H1  HOH B 572      28.168  17.227  18.984  1.00  0.00      B    H  
ATOM   1737  H2  HOH B 572      27.197  15.898  19.326  1.00  0.00      B    H  
ATOM   1738  O   HOH B 573      25.896   4.192  10.174  1.00  0.00      B    O  
ATOM   1739  H1  HOH B 573      25.786   4.136   9.152  1.00  0.00      B    H  
ATOM   1740  H2  HOH B 573      26.480   3.423  10.505  1.00  0.00      B    H  
ATOM   1741  O   HOH B 574      22.812  36.833   0.449  1.00  0.00      B    O  
ATOM   1742  H1  HOH B 574      22.182  36.076   0.083  1.00  0.00      B    H  
ATOM   1743  H2  HOH B 574      23.692  36.762  -0.052  1.00  0.00      B    H  
ATOM   1744  O   HOH B 575      11.343  23.290   5.561  1.00  0.00      B    O  
ATOM   1745  H1  HOH B 575      11.981  22.509   5.521  1.00  0.00      B    H  
ATOM   1746  H2  HOH B 575      11.583  23.895   4.794  1.00  0.00      B    H  
ATOM   1747  O   HOH B 576       3.506  16.723  33.710  1.00  0.00      B    O  
ATOM   1748  H1  HOH B 576       3.799  17.604  34.107  1.00  0.00      B    H  
ATOM   1749  H2  HOH B 576       2.692  16.515  34.274  1.00  0.00      B    H  
ATOM   1750  O   HOH B 577       9.999  28.688  18.269  1.00  0.00      B    O  
ATOM   1751  H1  HOH B 577      10.277  28.494  19.214  1.00  0.00      B    H  
ATOM   1752  H2  HOH B 577      10.168  29.677  18.128  1.00  0.00      B    H  
ATOM   1753  O   HOH B 578       8.287  33.275  22.219  1.00  0.00      B    O  
ATOM   1754  H1  HOH B 578       8.345  34.147  21.798  1.00  0.00      B    H  
ATOM   1755  H2  HOH B 578       9.239  32.834  22.154  1.00  0.00      B    H  
ATOM   1756  O   HOH B 579      37.010  37.991  24.274  1.00  0.00      B    O  
ATOM   1757  H1  HOH B 579      37.019  38.702  23.545  1.00  0.00      B    H  
ATOM   1758  H2  HOH B 579      37.972  37.568  24.228  1.00  0.00      B    H  
ATOM   1759  O   HOH B 580      11.788  10.592  12.993  1.00  0.00      B    O  
ATOM   1760  H1  HOH B 580      10.831  10.385  12.680  1.00  0.00      B    H  
ATOM   1761  H2  HOH B 580      11.783  10.428  13.955  1.00  0.00      B    H  
ATOM   1762  O   HOH B 581       4.478   8.899  25.763  1.00  0.00      B    O  
ATOM   1763  H1  HOH B 581       5.183   9.619  25.711  1.00  0.00      B    H  
ATOM   1764  H2  HOH B 581       4.771   8.248  26.468  1.00  0.00      B    H  
ATOM   1765  O   HOH B 582      14.167  10.098  18.757  1.00  0.00      B    O  
ATOM   1766  H1  HOH B 582      13.463   9.340  18.576  1.00  0.00      B    H  
ATOM   1767  H2  HOH B 582      14.511  10.440  17.865  1.00  0.00      B    H  
ATOM   1768  O   HOH B 583       5.934  38.593   1.626  1.00  0.00      B    O  
ATOM   1769  H1  HOH B 583       5.915  39.648   1.697  1.00  0.00      B    H  
ATOM   1770  H2  HOH B 583       5.237  38.211   2.250  1.00  0.00      B    H  
ATOM   1771  O   HOH B 584       7.039  18.506   0.990  1.00  0.00      B    O  
ATOM   1772  H1  HOH B 584       6.669  18.126   1.827  1.00  0.00      B    H  
ATOM   1773  H2  HOH B 584       7.455  17.708   0.472  1.00  0.00      B    H  
ATOM   1774  O   HOH B 585       5.854  30.081  19.226  1.00  0.00      B    O  
ATOM   1775  H1  HOH B 585       5.638  29.562  18.395  1.00  0.00      B    H  
ATOM   1776  H2  HOH B 585       4.913  30.303  19.588  1.00  0.00      B    H  
ATOM   1777  O   HOH B 586      28.832  17.656   1.392  1.00  0.00      B    O  
ATOM   1778  H1  HOH B 586      28.815  17.478   2.443  1.00  0.00      B    H  
ATOM   1779  H2  HOH B 586      29.354  16.882   0.952  1.00  0.00      B    H  
ATOM   1780  O   HOH B 587      17.420  36.773  15.391  1.00  0.00      B    O  
ATOM   1781  H1  HOH B 587      18.116  37.210  14.756  1.00  0.00      B    H  
ATOM   1782  H2  HOH B 587      17.889  35.927  15.738  1.00  0.00      B    H  
ATOM   1783  O   HOH B 588       6.310  38.222  18.052  1.00  0.00      B    O  
ATOM   1784  H1  HOH B 588       6.166  37.301  17.541  1.00  0.00      B    H  
ATOM   1785  H2  HOH B 588       5.381  38.660  18.194  1.00  0.00      B    H  
ATOM   1786  O   HOH B 589       6.494  10.807  25.710  1.00  0.00      B    O  
ATOM   1787  H1  HOH B 589       6.896  11.071  26.601  1.00  0.00      B    H  
ATOM   1788  H2  HOH B 589       7.156  10.172  25.276  1.00  0.00      B    H  
ATOM   1789  O   HOH B 590      12.111   0.896  33.612  1.00  0.00      B    O  
ATOM   1790  H1  HOH B 590      13.094   0.613  33.644  1.00  0.00      B    H  
ATOM   1791  H2  HOH B 590      11.579   0.271  34.156  1.00  0.00      B    H  
ATOM   1792  O   HOH B 591      12.867  26.839  14.633  1.00  0.00      B    O  
ATOM   1793  H1  HOH B 591      12.823  25.935  15.057  1.00  0.00      B    H  
ATOM   1794  H2  HOH B 591      12.639  26.742  13.624  1.00  0.00      B    H  
ATOM   1795  O   HOH B 592      19.219   8.129   1.136  1.00  0.00      B    O  
ATOM   1796  H1  HOH B 592      18.798   8.824   0.586  1.00  0.00      B    H  
ATOM   1797  H2  HOH B 592      18.845   7.293   0.759  1.00  0.00      B    H  
ATOM   1798  O   HOH B 593      10.612  21.045  25.887  1.00  0.00      B    O  
ATOM   1799  H1  HOH B 593       9.916  20.363  25.561  1.00  0.00      B    H  
ATOM   1800  H2  HOH B 593      11.379  20.511  26.270  1.00  0.00      B    H  
ATOM   1801  O   HOH B 594      36.383  38.901  21.409  1.00  0.00      B    O  
ATOM   1802  H1  HOH B 594      35.561  38.339  21.325  1.00  0.00      B    H  
ATOM   1803  H2  HOH B 594      35.999  39.816  21.306  1.00  0.00      B    H  
ATOM   1804  O   HOH B 595      37.303   8.270   6.938  1.00  0.00      B    O  
ATOM   1805  H1  HOH B 595      36.404   7.813   6.606  1.00  0.00      B    H  
ATOM   1806  H2  HOH B 595      37.151   9.286   6.912  1.00  0.00      B    H  
ATOM   1807  O   HOH B 596      17.925  39.369  29.157  1.00  0.00      B    O  
ATOM   1808  H1  HOH B 596      17.595  38.995  30.010  1.00  0.00      B    H  
ATOM   1809  H2  HOH B 596      18.859  38.985  29.038  1.00  0.00      B    H  
ATOM   1810  O   HOH B 597       2.904  33.728  14.708  1.00  0.00      B    O  
ATOM   1811  H1  HOH B 597       2.929  33.399  13.751  1.00  0.00      B    H  
ATOM   1812  H2  HOH B 597       3.027  32.918  15.349  1.00  0.00      B    H  
ATOM   1813  O   HOH B 598      18.551  32.467   6.352  1.00  0.00      B    O  
ATOM   1814  H1  HOH B 598      18.267  31.555   6.764  1.00  0.00      B    H  
ATOM   1815  H2  HOH B 598      18.668  32.319   5.389  1.00  0.00      B    H  
ATOM   1816  O   HOH B 599       8.934   1.797  17.364  1.00  0.00      B    O  
ATOM   1817  H1  HOH B 599       9.915   2.036  17.469  1.00  0.00      B    H  
ATOM   1818  H2  HOH B 599       8.983   0.971  16.854  1.00  0.00      B    H  
ATOM   1819  O   HOH B 600       4.157   0.206  38.423  1.00  0.00      B    O  
ATOM   1820  H1  HOH B 600       4.899   0.579  37.852  1.00  0.00      B    H  
ATOM   1821  H2  HOH B 600       4.613  -0.207  39.206  1.00  0.00      B    H  
ATOM   1822  O   HOH B 601      35.394  10.071  20.941  1.00  0.00      B    O  
ATOM   1823  H1  HOH B 601      35.820  10.936  20.658  1.00  0.00      B    H  
ATOM   1824  H2  HOH B 601      35.644   9.311  20.330  1.00  0.00      B    H  
ATOM   1825  O   HOH B 602       7.071  34.298  12.825  1.00  0.00      B    O  
ATOM   1826  H1  HOH B 602       6.950  34.032  11.834  1.00  0.00      B    H  
ATOM   1827  H2  HOH B 602       6.506  33.627  13.373  1.00  0.00      B    H  
ATOM   1828  O   HOH B 603       7.206   8.234  14.741  1.00  0.00      B    O  
ATOM   1829  H1  HOH B 603       7.663   7.378  14.771  1.00  0.00      B    H  
ATOM   1830  H2  HOH B 603       6.254   8.183  15.104  1.00  0.00      B    H  
ATOM   1831  O   HOH B 604       7.090  13.176  13.820  1.00  0.00      B    O  
ATOM   1832  H1  HOH B 604       7.994  13.647  13.747  1.00  0.00      B    H  
ATOM   1833  H2  HOH B 604       7.194  12.364  14.398  1.00  0.00      B    H  
ATOM   1834  O   HOH B 605      36.491  31.319  22.045  1.00  0.00      B    O  
ATOM   1835  H1  HOH B 605      37.348  31.323  21.516  1.00  0.00      B    H  
ATOM   1836  H2  HOH B 605      36.755  31.051  23.004  1.00  0.00      B    H  
ATOM   1837  O   HOH B 606      15.595  34.803  17.521  1.00  0.00      B    O  
ATOM   1838  H1  HOH B 606      15.381  33.874  17.948  1.00  0.00      B    H  
ATOM   1839  H2  HOH B 606      16.275  35.337  18.054  1.00  0.00      B    H  
ATOM   1840  O   HOH B 607      37.633   8.905   2.912  1.00  0.00      B    O  
ATOM   1841  H1  HOH B 607      37.047   8.178   2.513  1.00  0.00      B    H  
ATOM   1842  H2  HOH B 607      38.136   9.381   2.233  1.00  0.00      B    H  
ATOM   1843  O   HOH B 608      15.426   4.308   3.896  1.00  0.00      B    O  
ATOM   1844  H1  HOH B 608      14.810   3.959   4.622  1.00  0.00      B    H  
ATOM   1845  H2  HOH B 608      14.937   4.458   3.010  1.00  0.00      B    H  
ATOM   1846  O   HOH B 609      24.562  29.346  11.593  1.00  0.00      B    O  
ATOM   1847  H1  HOH B 609      24.266  28.433  11.337  1.00  0.00      B    H  
ATOM   1848  H2  HOH B 609      23.755  29.919  11.484  1.00  0.00      B    H  
ATOM   1849  O   HOH B 610      34.565   3.208  31.826  1.00  0.00      B    O  
ATOM   1850  H1  HOH B 610      35.437   3.578  32.201  1.00  0.00      B    H  
ATOM   1851  H2  HOH B 610      33.895   3.288  32.564  1.00  0.00      B    H  
ATOM   1852  O   HOH B 611      29.641  37.729   9.844  1.00  0.00      B    O  
ATOM   1853  H1  HOH B 611      29.820  37.301  10.772  1.00  0.00      B    H  
ATOM   1854  H2  HOH B 611      29.976  38.686   9.931  1.00  0.00      B    H  
ATOM   1855  O   HOH B 612      21.810   5.064  31.725  1.00  0.00      B    O  
ATOM   1856  H1  HOH B 612      20.749   5.014  31.624  1.00  0.00      B    H  
ATOM   1857  H2  HOH B 612      22.164   4.307  31.108  1.00  0.00      B    H  
ATOM   1858  O   HOH B 613      37.207  14.628  23.585  1.00  0.00      B    O  
ATOM   1859  H1  HOH B 613      37.806  13.980  23.028  1.00  0.00      B    H  
ATOM   1860  H2  HOH B 613      37.285  15.545  23.157  1.00  0.00      B    H  
ATOM   1861  O   HOH B 614      11.159  12.748  -0.104  1.00  0.00      B    O  
ATOM   1862  H1  HOH B 614      11.131  11.781   0.005  1.00  0.00      B    H  
ATOM   1863  H2  HOH B 614      10.765  13.174   0.672  1.00  0.00      B    H  
ATOM   1864  O   HOH B 615       7.275  34.055   7.805  1.00  0.00      B    O  
ATOM   1865  H1  HOH B 615       8.192  34.492   7.787  1.00  0.00      B    H  
ATOM   1866  H2  HOH B 615       7.239  33.541   6.904  1.00  0.00      B    H  
ATOM   1867  O   HOH B 616       4.998  22.211  32.256  1.00  0.00      B    O  
ATOM   1868  H1  HOH B 616       4.340  21.917  32.986  1.00  0.00      B    H  
ATOM   1869  H2  HOH B 616       5.048  21.455  31.583  1.00  0.00      B    H  
ATOM   1870  O   HOH B 617      10.313   5.443   5.595  1.00  0.00      B    O  
ATOM   1871  H1  HOH B 617      10.079   4.510   5.935  1.00  0.00      B    H  
ATOM   1872  H2  HOH B 617      11.282   5.372   5.268  1.00  0.00      B    H  
ATOM   1873  O   HOH B 618      14.520  10.797  24.405  1.00  0.00      B    O  
ATOM   1874  H1  HOH B 618      15.446  10.650  23.948  1.00  0.00      B    H  
ATOM   1875  H2  HOH B 618      13.852  10.266  23.927  1.00  0.00      B    H  
ATOM   1876  O   HOH B 619      15.389   4.189   6.790  1.00  0.00      B    O  
ATOM   1877  H1  HOH B 619      16.304   4.608   6.862  1.00  0.00      B    H  
ATOM   1878  H2  HOH B 619      15.479   3.192   6.539  1.00  0.00      B    H  
ATOM   1879  O   HOH B 620      14.873  22.135  34.825  1.00  0.00      B    O  
ATOM   1880  H1  HOH B 620      14.995  21.216  35.189  1.00  0.00      B    H  
ATOM   1881  H2  HOH B 620      14.871  22.682  35.639  1.00  0.00      B    H  
ATOM   1882  O   HOH B 621      13.482  32.327  20.597  1.00  0.00      B    O  
ATOM   1883  H1  HOH B 621      13.107  31.403  20.889  1.00  0.00      B    H  
ATOM   1884  H2  HOH B 621      12.891  32.762  19.904  1.00  0.00      B    H  
ATOM   1885  O   HOH B 622      15.712  27.309  37.450  1.00  0.00      B    O  
ATOM   1886  H1  HOH B 622      16.234  28.139  37.192  1.00  0.00      B    H  
ATOM   1887  H2  HOH B 622      14.738  27.628  37.773  1.00  0.00      B    H  
ATOM   1888  O   HOH B 623       8.872  10.278  22.200  1.00  0.00      B    O  
ATOM   1889  H1  HOH B 623       9.101  10.207  23.157  1.00  0.00      B    H  
ATOM   1890  H2  HOH B 623       9.728  10.583  21.724  1.00  0.00      B    H  
ATOM   1891  O   HOH B 624      34.735  12.435  37.578  1.00  0.00      B    O  
ATOM   1892  H1  HOH B 624      34.913  11.451  37.775  1.00  0.00      B    H  
ATOM   1893  H2  HOH B 624      34.198  12.533  36.724  1.00  0.00      B    H  
ATOM   1894  O   HOH B 625      15.117   5.695  28.199  1.00  0.00      B    O  
ATOM   1895  H1  HOH B 625      15.124   6.494  28.745  1.00  0.00      B    H  
ATOM   1896  H2  HOH B 625      14.594   5.864  27.347  1.00  0.00      B    H  
ATOM   1897  O   HOH B 626      30.482  16.327   5.978  1.00  0.00      B    O  
ATOM   1898  H1  HOH B 626      29.927  15.791   6.593  1.00  0.00      B    H  
ATOM   1899  H2  HOH B 626      31.261  16.781   6.480  1.00  0.00      B    H  
ATOM   1900  O   HOH B 627      17.832  23.311  15.451  1.00  0.00      B    O  
ATOM   1901  H1  HOH B 627      17.093  23.669  14.840  1.00  0.00      B    H  
ATOM   1902  H2  HOH B 627      17.418  22.683  16.160  1.00  0.00      B    H  
ATOM   1903  O   HOH B 628      25.210   6.902  29.993  1.00  0.00      B    O  
ATOM   1904  H1  HOH B 628      25.633   6.010  29.912  1.00  0.00      B    H  
ATOM   1905  H2  HOH B 628      25.886   7.589  29.607  1.00  0.00      B    H  
ATOM   1906  O   HOH B 629       4.729   2.651  25.363  1.00  0.00      B    O  
ATOM   1907  H1  HOH B 629       4.273   2.212  26.184  1.00  0.00      B    H  
ATOM   1908  H2  HOH B 629       4.478   3.661  25.390  1.00  0.00      B    H  
ATOM   1909  O   HOH B 630      18.601  38.906   1.338  1.00  0.00      B    O  
ATOM   1910  H1  HOH B 630      18.197  38.441   0.524  1.00  0.00      B    H  
ATOM   1911  H2  HOH B 630      19.584  38.986   1.065  1.00  0.00      B    H  
ATOM   1912  O   HOH B 631      31.112  16.684  35.324  1.00  0.00      B    O  
ATOM   1913  H1  HOH B 631      31.701  16.887  36.136  1.00  0.00      B    H  
ATOM   1914  H2  HOH B 631      31.290  15.753  34.830  1.00  0.00      B    H  
ATOM   1915  O   HOH B 632       3.509  14.160   8.172  1.00  0.00      B    O  
ATOM   1916  H1  HOH B 632       2.851  14.741   8.798  1.00  0.00      B    H  
ATOM   1917  H2  HOH B 632       3.643  14.657   7.279  1.00  0.00      B    H  
ATOM   1918  O   HOH B 633       9.575  19.125  31.301  1.00  0.00      B    O  
ATOM   1919  H1  HOH B 633       8.646  18.871  30.970  1.00  0.00      B    H  
ATOM   1920  H2  HOH B 633      10.141  18.322  31.409  1.00  0.00      B    H  
ATOM   1921  O   HOH B 634       6.739  18.652  22.080  1.00  0.00      B    O  
ATOM   1922  H1  HOH B 634       7.490  19.264  21.918  1.00  0.00      B    H  
ATOM   1923  H2  HOH B 634       5.908  19.193  22.336  1.00  0.00      B    H  
ATOM   1924  O   HOH B 635      31.722   9.631   2.120  1.00  0.00      B    O  
ATOM   1925  H1  HOH B 635      32.708   9.570   2.352  1.00  0.00      B    H  
ATOM   1926  H2  HOH B 635      31.470  10.645   2.138  1.00  0.00      B    H  
ATOM   1927  O   HOH B 636      20.240   7.043  15.258  1.00  0.00      B    O  
ATOM   1928  H1  HOH B 636      19.460   6.899  15.979  1.00  0.00      B    H  
ATOM   1929  H2  HOH B 636      20.483   6.121  14.939  1.00  0.00      B    H  
ATOM   1930  O   HOH B 637      10.630  12.649  27.477  1.00  0.00      B    O  
ATOM   1931  H1  HOH B 637      10.261  13.116  26.643  1.00  0.00      B    H  
ATOM   1932  H2  HOH B 637      11.520  12.248  27.194  1.00  0.00      B    H  
ATOM   1933  O   HOH B 638      24.046  11.533   2.362  1.00  0.00      B    O  
ATOM   1934  H1  HOH B 638      23.366  10.921   2.766  1.00  0.00      B    H  
ATOM   1935  H2  HOH B 638      24.894  11.388   2.817  1.00  0.00      B    H  
ATOM   1936  O   HOH B 639       1.395  18.775  33.974  1.00  0.00      B    O  
ATOM   1937  H1  HOH B 639       0.995  18.381  34.849  1.00  0.00      B    H  
ATOM   1938  H2  HOH B 639       1.764  18.046  33.398  1.00  0.00      B    H  
ATOM   1939  O   HOH B 640      33.273  11.053  19.356  1.00  0.00      B    O  
ATOM   1940  H1  HOH B 640      33.926  11.554  18.762  1.00  0.00      B    H  
ATOM   1941  H2  HOH B 640      33.885  10.593  20.074  1.00  0.00      B    H  
ATOM   1942  O   HOH B 641      15.284   1.516  35.852  1.00  0.00      B    O  
ATOM   1943  H1  HOH B 641      15.742   0.990  36.637  1.00  0.00      B    H  
ATOM   1944  H2  HOH B 641      15.325   0.919  35.054  1.00  0.00      B    H  
ATOM   1945  O   HOH B 642       3.613  11.535  16.171  1.00  0.00      B    O  
ATOM   1946  H1  HOH B 642       2.592  11.603  16.225  1.00  0.00      B    H  
ATOM   1947  H2  HOH B 642       3.954  12.468  15.894  1.00  0.00      B    H  
ATOM   1948  O   HOH B 643      29.235  20.614   4.160  1.00  0.00      B    O  
ATOM   1949  H1  HOH B 643      28.274  20.302   3.980  1.00  0.00      B    H  
ATOM   1950  H2  HOH B 643      29.770  20.350   3.329  1.00  0.00      B    H  
ATOM   1951  O   HOH B 644       2.011  16.234  16.301  1.00  0.00      B    O  
ATOM   1952  H1  HOH B 644       1.342  16.505  17.029  1.00  0.00      B    H  
ATOM   1953  H2  HOH B 644       2.036  15.227  16.321  1.00  0.00      B    H  
ATOM   1954  O   HOH B 645       9.694  31.737  28.750  1.00  0.00      B    O  
ATOM   1955  H1  HOH B 645       9.115  30.914  28.670  1.00  0.00      B    H  
ATOM   1956  H2  HOH B 645       9.786  31.909  29.747  1.00  0.00      B    H  
ATOM   1957  O   HOH B 646      10.350  30.135   8.791  1.00  0.00      B    O  
ATOM   1958  H1  HOH B 646       9.341  30.353   8.668  1.00  0.00      B    H  
ATOM   1959  H2  HOH B 646      10.796  30.407   7.942  1.00  0.00      B    H  
ATOM   1960  O   HOH B 647      37.288  21.587  24.128  1.00  0.00      B    O  
ATOM   1961  H1  HOH B 647      37.974  21.049  23.616  1.00  0.00      B    H  
ATOM   1962  H2  HOH B 647      36.498  20.983  24.238  1.00  0.00      B    H  
ATOM   1963  O   HOH B 648      24.682  25.640  32.786  1.00  0.00      B    O  
ATOM   1964  H1  HOH B 648      25.451  25.983  33.364  1.00  0.00      B    H  
ATOM   1965  H2  HOH B 648      23.985  25.222  33.476  1.00  0.00      B    H  
ATOM   1966  O   HOH B 649       8.991  19.058  34.748  1.00  0.00      B    O  
ATOM   1967  H1  HOH B 649       8.303  18.615  34.069  1.00  0.00      B    H  
ATOM   1968  H2  HOH B 649       8.502  19.445  35.513  1.00  0.00      B    H  
ATOM   1969  O   HOH B 650      38.951  34.435   9.672  1.00  0.00      B    O  
ATOM   1970  H1  HOH B 650      39.654  33.845   9.235  1.00  0.00      B    H  
ATOM   1971  H2  HOH B 650      38.102  33.884   9.741  1.00  0.00      B    H  
ATOM   1972  O   HOH B 651       7.888  28.390  32.405  1.00  0.00      B    O  
ATOM   1973  H1  HOH B 651       7.661  27.403  32.239  1.00  0.00      B    H  
ATOM   1974  H2  HOH B 651       7.463  28.946  31.681  1.00  0.00      B    H  
ATOM   1975  O   HOH B 652      29.056  14.563  38.237  1.00  0.00      B    O  
ATOM   1976  H1  HOH B 652      29.750  14.861  38.950  1.00  0.00      B    H  
ATOM   1977  H2  HOH B 652      28.928  15.357  37.632  1.00  0.00      B    H  
ATOM   1978  O   HOH B 653      31.026  25.315  34.086  1.00  0.00      B    O  
ATOM   1979  H1  HOH B 653      30.432  25.237  34.887  1.00  0.00      B    H  
ATOM   1980  H2  HOH B 653      31.826  25.786  34.366  1.00  0.00      B    H  
ATOM   1981  O   HOH B 654       4.206   0.348  23.916  1.00  0.00      B    O  
ATOM   1982  H1  HOH B 654       4.680   1.100  24.395  1.00  0.00      B    H  
ATOM   1983  H2  HOH B 654       4.765  -0.467  24.045  1.00  0.00      B    H  
ATOM   1984  O   HOH B 655       1.936  31.768  37.625  1.00  0.00      B    O  
ATOM   1985  H1  HOH B 655       1.087  31.147  37.752  1.00  0.00      B    H  
ATOM   1986  H2  HOH B 655       2.465  31.674  38.492  1.00  0.00      B    H  
ATOM   1987  O   HOH B 656      29.088  15.676  32.090  1.00  0.00      B    O  
ATOM   1988  H1  HOH B 656      29.773  15.000  32.233  1.00  0.00      B    H  
ATOM   1989  H2  HOH B 656      28.294  15.179  31.698  1.00  0.00      B    H  
ATOM   1990  O   HOH B 657      17.707   2.655  27.351  1.00  0.00      B    O  
ATOM   1991  H1  HOH B 657      18.158   1.765  27.597  1.00  0.00      B    H  
ATOM   1992  H2  HOH B 657      17.085   2.550  26.570  1.00  0.00      B    H  
ATOM   1993  O   HOH B 658      25.854  12.042   4.550  1.00  0.00      B    O  
ATOM   1994  H1  HOH B 658      25.507  12.962   4.941  1.00  0.00      B    H  
ATOM   1995  H2  HOH B 658      25.309  11.321   4.913  1.00  0.00      B    H  
ATOM   1996  O   HOH B 659      15.396  23.458  18.911  1.00  0.00      B    O  
ATOM   1997  H1  HOH B 659      16.149  24.052  19.178  1.00  0.00      B    H  
ATOM   1998  H2  HOH B 659      15.027  23.765  18.041  1.00  0.00      B    H  
ATOM   1999  O   HOH B 660      11.052   0.443  30.758  1.00  0.00      B    O  
ATOM   2000  H1  HOH B 660      11.701   0.006  31.439  1.00  0.00      B    H  
ATOM   2001  H2  HOH B 660      10.334  -0.206  30.712  1.00  0.00      B    H  
ATOM   2002  O   HOH B 661      29.442  30.088  30.773  1.00  0.00      B    O  
ATOM   2003  H1  HOH B 661      29.785  29.450  30.045  1.00  0.00      B    H  
ATOM   2004  H2  HOH B 661      30.143  29.976  31.524  1.00  0.00      B    H  
ATOM   2005  O   HOH B 662       8.638  36.683   1.743  1.00  0.00      B    O  
ATOM   2006  H1  HOH B 662       7.854  36.073   1.532  1.00  0.00      B    H  
ATOM   2007  H2  HOH B 662       8.263  37.639   1.582  1.00  0.00      B    H  
ATOM   2008  O   HOH B 663       0.464  30.587  33.585  1.00  0.00      B    O  
ATOM   2009  H1  HOH B 663       1.352  30.570  34.062  1.00  0.00      B    H  
ATOM   2010  H2  HOH B 663       0.013  31.447  33.781  1.00  0.00      B    H  
ATOM   2011  O   HOH B 664      37.469  35.397  20.345  1.00  0.00      B    O  
ATOM   2012  H1  HOH B 664      37.219  36.356  20.504  1.00  0.00      B    H  
ATOM   2013  H2  HOH B 664      36.693  34.845  20.740  1.00  0.00      B    H  
ATOM   2014  O   HOH B 665       6.799   7.948  38.637  1.00  0.00      B    O  
ATOM   2015  H1  HOH B 665       6.475   7.805  39.633  1.00  0.00      B    H  
ATOM   2016  H2  HOH B 665       7.169   8.928  38.627  1.00  0.00      B    H  
ATOM   2017  O   HOH B 666      12.708  30.071  21.579  1.00  0.00      B    O  
ATOM   2018  H1  HOH B 666      13.216  29.429  21.050  1.00  0.00      B    H  
ATOM   2019  H2  HOH B 666      12.985  29.977  22.559  1.00  0.00      B    H  
ATOM   2020  O   HOH B 667      19.722  15.072  28.712  1.00  0.00      B    O  
ATOM   2021  H1  HOH B 667      20.269  15.021  29.567  1.00  0.00      B    H  
ATOM   2022  H2  HOH B 667      19.726  14.195  28.269  1.00  0.00      B    H  
ATOM   2023  O   HOH B 668       1.462  24.200  11.184  1.00  0.00      B    O  
ATOM   2024  H1  HOH B 668       1.574  24.623  12.074  1.00  0.00      B    H  
ATOM   2025  H2  HOH B 668       2.291  23.870  10.814  1.00  0.00      B    H  
ATOM   2026  O   HOH B 669      36.320   2.035  26.789  1.00  0.00      B    O  
ATOM   2027  H1  HOH B 669      36.510   2.191  25.815  1.00  0.00      B    H  
ATOM   2028  H2  HOH B 669      36.147   1.051  26.832  1.00  0.00      B    H  
ATOM   2029  O   HOH B 670      27.342   1.966  12.355  1.00  0.00      B    O  
ATOM   2030  H1  HOH B 670      26.336   1.925  12.471  1.00  0.00      B    H  
ATOM   2031  H2  HOH B 670      27.796   2.379  13.171  1.00  0.00      B    H  
ATOM   2032  O   HOH B 671       0.439  17.968  24.103  1.00  0.00      B    O  
ATOM   2033  H1  HOH B 671       0.359  18.235  25.094  1.00  0.00      B    H  
ATOM   2034  H2  HOH B 671       0.667  18.790  23.544  1.00  0.00      B    H  
ATOM   2035  O   HOH B 672      27.448  13.648  27.422  1.00  0.00      B    O  
ATOM   2036  H1  HOH B 672      28.146  14.159  26.919  1.00  0.00      B    H  
ATOM   2037  H2  HOH B 672      27.808  13.205  28.240  1.00  0.00      B    H  
ATOM   2038  O   HOH B 673      35.194  22.045  10.858  1.00  0.00      B    O  
ATOM   2039  H1  HOH B 673      34.875  22.140  11.800  1.00  0.00      B    H  
ATOM   2040  H2  HOH B 673      34.608  21.262  10.441  1.00  0.00      B    H  
ATOM   2041  O   HOH B 674      34.067  31.848  10.343  1.00  0.00      B    O  
ATOM   2042  H1  HOH B 674      33.295  31.558   9.735  1.00  0.00      B    H  
ATOM   2043  H2  HOH B 674      35.002  31.851   9.854  1.00  0.00      B    H  
ATOM   2044  O   HOH B 675      11.421   4.022  21.039  1.00  0.00      B    O  
ATOM   2045  H1  HOH B 675      10.618   4.208  21.622  1.00  0.00      B    H  
ATOM   2046  H2  HOH B 675      11.646   3.038  21.246  1.00  0.00      B    H  
ATOM   2047  O   HOH B 676       0.857  25.334  38.711  1.00  0.00      B    O  
ATOM   2048  H1  HOH B 676       0.494  26.269  38.500  1.00  0.00      B    H  
ATOM   2049  H2  HOH B 676       1.457  24.934  37.949  1.00  0.00      B    H  
ATOM   2050  O   HOH B 677      14.308  21.169  23.550  1.00  0.00      B    O  
ATOM   2051  H1  HOH B 677      13.707  20.478  23.192  1.00  0.00      B    H  
ATOM   2052  H2  HOH B 677      14.410  20.997  24.539  1.00  0.00      B    H  
ATOM   2053  O   HOH B 678      31.699  22.838  33.057  1.00  0.00      B    O  
ATOM   2054  H1  HOH B 678      31.789  22.695  32.053  1.00  0.00      B    H  
ATOM   2055  H2  HOH B 678      31.479  23.802  33.270  1.00  0.00      B    H  
ATOM   2056  O   HOH B 679       2.677  21.578  38.138  1.00  0.00      B    O  
ATOM   2057  H1  HOH B 679       3.027  22.237  38.846  1.00  0.00      B    H  
ATOM   2058  H2  HOH B 679       2.497  22.153  37.311  1.00  0.00      B    H  
ATOM   2059  O   HOH B 680       4.936  12.882  35.011  1.00  0.00      B    O  
ATOM   2060  H1  HOH B 680       5.636  12.303  35.439  1.00  0.00      B    H  
ATOM   2061  H2  HOH B 680       5.167  13.848  35.343  1.00  0.00      B    H  
ATOM   2062  O   HOH B 681      36.113   6.035  36.092  1.00  0.00      B    O  
ATOM   2063  H1  HOH B 681      35.626   6.780  35.609  1.00  0.00      B    H  
ATOM   2064  H2  HOH B 681      35.956   5.171  35.467  1.00  0.00      B    H  
ATOM   2065  O   HOH B 682      35.665  38.579  10.377  1.00  0.00      B    O  
ATOM   2066  H1  HOH B 682      35.716  38.755   9.383  1.00  0.00      B    H  
ATOM   2067  H2  HOH B 682      35.361  37.623  10.511  1.00  0.00      B    H  
ATOM   2068  O   HOH B 683      15.184   8.808  20.804  1.00  0.00      B    O  
ATOM   2069  H1  HOH B 683      14.738   9.261  19.989  1.00  0.00      B    H  
ATOM   2070  H2  HOH B 683      14.674   7.991  20.949  1.00  0.00      B    H  
ATOM   2071  O   HOH B 684      36.896  32.480   9.898  1.00  0.00      B    O  
ATOM   2072  H1  HOH B 684      36.854  32.141  10.835  1.00  0.00      B    H  
ATOM   2073  H2  HOH B 684      37.601  31.967   9.456  1.00  0.00      B    H  
ATOM   2074  O   HOH B 685      17.461   5.794  11.589  1.00  0.00      B    O  
ATOM   2075  H1  HOH B 685      17.374   6.665  12.117  1.00  0.00      B    H  
ATOM   2076  H2  HOH B 685      16.838   5.826  10.819  1.00  0.00      B    H  
ATOM   2077  O   HOH B 686       7.122  20.833  24.677  1.00  0.00      B    O  
ATOM   2078  H1  HOH B 686       7.771  20.086  24.457  1.00  0.00      B    H  
ATOM   2079  H2  HOH B 686       7.601  21.711  24.761  1.00  0.00      B    H  
ATOM   2080  O   HOH B 687       1.816   8.967   1.261  1.00  0.00      B    O  
ATOM   2081  H1  HOH B 687       2.134   8.013   1.266  1.00  0.00      B    H  
ATOM   2082  H2  HOH B 687       0.937   8.996   0.709  1.00  0.00      B    H  
ATOM   2083  O   HOH B 688      17.871  18.280  35.523  1.00  0.00      B    O  
ATOM   2084  H1  HOH B 688      18.830  18.151  35.290  1.00  0.00      B    H  
ATOM   2085  H2  HOH B 688      17.761  19.268  35.633  1.00  0.00      B    H  
ATOM   2086  O   HOH B 689      21.813  30.540  12.773  1.00  0.00      B    O  
ATOM   2087  H1  HOH B 689      20.952  30.129  12.387  1.00  0.00      B    H  
ATOM   2088  H2  HOH B 689      21.907  31.513  12.507  1.00  0.00      B    H  
ATOM   2089  O   HOH B 690       6.850  34.402   1.079  1.00  0.00      B    O  
ATOM   2090  H1  HOH B 690       7.367  34.090   0.300  1.00  0.00      B    H  
ATOM   2091  H2  HOH B 690       6.468  33.544   1.474  1.00  0.00      B    H  
ATOM   2092  O   HOH B 691      38.750  30.051  37.775  1.00  0.00      B    O  
ATOM   2093  H1  HOH B 691      38.100  29.243  37.752  1.00  0.00      B    H  
ATOM   2094  H2  HOH B 691      38.462  30.612  38.566  1.00  0.00      B    H  
ATOM   2095  O   HOH B 692      19.412  25.444   3.615  1.00  0.00      B    O  
ATOM   2096  H1  HOH B 692      18.886  24.867   2.943  1.00  0.00      B    H  
ATOM   2097  H2  HOH B 692      20.203  25.800   3.094  1.00  0.00      B    H  
ATOM   2098  O   HOH B 693      33.187   0.699  11.201  1.00  0.00      B    O  
ATOM   2099  H1  HOH B 693      32.827   0.470  12.115  1.00  0.00      B    H  
ATOM   2100  H2  HOH B 693      34.187   0.455  11.065  1.00  0.00      B    H  
ATOM   2101  O   HOH B 694      33.845  21.247  28.883  1.00  0.00      B    O  
ATOM   2102  H1  HOH B 694      34.278  20.315  28.824  1.00  0.00      B    H  
ATOM   2103  H2  HOH B 694      33.596  21.427  27.897  1.00  0.00      B    H  
ATOM   2104  O   HOH B 695      22.387  12.523  32.349  1.00  0.00      B    O  
ATOM   2105  H1  HOH B 695      22.104  12.031  33.166  1.00  0.00      B    H  
ATOM   2106  H2  HOH B 695      22.833  13.411  32.655  1.00  0.00      B    H  
ATOM   2107  O   HOH B 696      18.031   4.826   7.273  1.00  0.00      B    O  
ATOM   2108  H1  HOH B 696      18.701   5.548   7.254  1.00  0.00      B    H  
ATOM   2109  H2  HOH B 696      18.508   4.008   7.690  1.00  0.00      B    H  
ATOM   2110  O   HOH B 697      30.985  32.948   4.931  1.00  0.00      B    O  
ATOM   2111  H1  HOH B 697      30.467  33.664   5.371  1.00  0.00      B    H  
ATOM   2112  H2  HOH B 697      31.829  33.417   4.555  1.00  0.00      B    H  
ATOM   2113  O   HOH B 698       2.996  11.256  29.242  1.00  0.00      B    O  
ATOM   2114  H1  HOH B 698       2.227  10.901  29.728  1.00  0.00      B    H  
ATOM   2115  H2  HOH B 698       3.810  10.947  29.791  1.00  0.00      B    H  
ATOM   2116  O   HOH B 699      29.207  28.172  36.459  1.00  0.00      B    O  
ATOM   2117  H1  HOH B 699      28.468  27.622  35.955  1.00  0.00      B    H  
ATOM   2118  H2  HOH B 699      28.733  28.835  37.068  1.00  0.00      B    H  
ATOM   2119  O   HOH B 700      33.053  23.247  14.408  1.00  0.00      B    O  
ATOM   2120  H1  HOH B 700      32.624  22.307  14.523  1.00  0.00      B    H  
ATOM   2121  H2  HOH B 700      32.820  23.634  13.538  1.00  0.00      B    H  
ATOM   2122  O   HOH B 701      39.038  28.958  20.160  1.00  0.00      B    O  
ATOM   2123  H1  HOH B 701      38.627  28.146  19.667  1.00  0.00      B    H  
ATOM   2124  H2  HOH B 701      38.489  29.769  19.845  1.00  0.00      B    H  
ATOM   2125  O   HOH B 702      37.777  31.421   0.700  1.00  0.00      B    O  
ATOM   2126  H1  HOH B 702      37.036  31.256   1.315  1.00  0.00      B    H  
ATOM   2127  H2  HOH B 702      37.683  32.357   0.281  1.00  0.00      B    H  
ATOM   2128  O   HOH B 703      24.089   8.089   0.676  1.00  0.00      B    O  
ATOM   2129  H1  HOH B 703      23.106   7.846   0.428  1.00  0.00      B    H  
ATOM   2130  H2  HOH B 703      24.238   7.759   1.622  1.00  0.00      B    H  
ATOM   2131  O   HOH B 704       1.676  26.175  32.672  1.00  0.00      B    O  
ATOM   2132  H1  HOH B 704       1.231  26.670  31.878  1.00  0.00      B    H  
ATOM   2133  H2  HOH B 704       2.337  25.509  32.218  1.00  0.00      B    H  
ATOM   2134  O   HOH B 705      27.800  10.388  22.817  1.00  0.00      B    O  
ATOM   2135  H1  HOH B 705      27.482   9.471  22.768  1.00  0.00      B    H  
ATOM   2136  H2  HOH B 705      28.566  10.446  22.189  1.00  0.00      B    H  
ATOM   2137  O   HOH B 706      26.730  27.111  29.028  1.00  0.00      B    O  
ATOM   2138  H1  HOH B 706      25.950  27.371  29.581  1.00  0.00      B    H  
ATOM   2139  H2  HOH B 706      26.743  27.605  28.144  1.00  0.00      B    H  
ATOM   2140  O   HOH B 707       8.732  20.562   1.720  1.00  0.00      B    O  
ATOM   2141  H1  HOH B 707       8.724  20.821   2.730  1.00  0.00      B    H  
ATOM   2142  H2  HOH B 707       7.985  19.835   1.514  1.00  0.00      B    H  
ATOM   2143  O   HOH B 708      21.025  36.338   5.956  1.00  0.00      B    O  
ATOM   2144  H1  HOH B 708      20.935  35.351   5.600  1.00  0.00      B    H  
ATOM   2145  H2  HOH B 708      21.444  36.871   5.209  1.00  0.00      B    H  
ATOM   2146  O   HOH B 709      14.848  15.725  19.458  1.00  0.00      B    O  
ATOM   2147  H1  HOH B 709      15.690  15.233  19.667  1.00  0.00      B    H  
ATOM   2148  H2  HOH B 709      14.449  15.916  20.362  1.00  0.00      B    H  
ATOM   2149  O   HOH B 710      19.022  20.402  12.814  1.00  0.00      B    O  
ATOM   2150  H1  HOH B 710      19.167  19.405  12.637  1.00  0.00      B    H  
ATOM   2151  H2  HOH B 710      19.440  20.701  13.728  1.00  0.00      B    H  
ATOM   2152  O   HOH B 711      18.844  21.382  30.441  1.00  0.00      B    O  
ATOM   2153  H1  HOH B 711      18.898  20.500  29.909  1.00  0.00      B    H  
ATOM   2154  H2  HOH B 711      18.518  22.093  29.805  1.00  0.00      B    H  
ATOM   2155  O   HOH B 712      26.791  26.040   1.466  1.00  0.00      B    O  
ATOM   2156  H1  HOH B 712      27.041  25.926   0.499  1.00  0.00      B    H  
ATOM   2157  H2  HOH B 712      26.835  25.119   1.966  1.00  0.00      B    H  
ATOM   2158  O   HOH B 713      36.716  25.570   1.344  1.00  0.00      B    O  
ATOM   2159  H1  HOH B 713      37.508  25.951   1.827  1.00  0.00      B    H  
ATOM   2160  H2  HOH B 713      35.969  26.195   1.580  1.00  0.00      B    H  
ATOM   2161  O   HOH B 714       4.398  39.183  29.074  1.00  0.00      B    O  
ATOM   2162  H1  HOH B 714       5.416  38.988  29.036  1.00  0.00      B    H  
ATOM   2163  H2  HOH B 714       4.081  38.476  29.617  1.00  0.00      B    H  
ATOM   2164  O   HOH B 715       9.523   4.384  26.969  1.00  0.00      B    O  
ATOM   2165  H1  HOH B 715       9.476   4.404  27.985  1.00  0.00      B    H  
ATOM   2166  H2  HOH B 715       8.725   3.789  26.677  1.00  0.00      B    H  
ATOM   2167  O   HOH B 716      19.123  16.154  33.125  1.00  0.00      B    O  
ATOM   2168  H1  HOH B 716      19.644  16.989  33.458  1.00  0.00      B    H  
ATOM   2169  H2  HOH B 716      18.185  16.483  32.837  1.00  0.00      B    H  
ATOM   2170  O   HOH B 717      14.234  37.336   6.093  1.00  0.00      B    O  
ATOM   2171  H1  HOH B 717      15.232  37.218   6.186  1.00  0.00      B    H  
ATOM   2172  H2  HOH B 717      14.005  38.319   6.331  1.00  0.00      B    H  
ATOM   2173  O   HOH B 718      27.030  10.676  26.817  1.00  0.00      B    O  
ATOM   2174  H1  HOH B 718      27.298  11.555  27.221  1.00  0.00      B    H  
ATOM   2175  H2  HOH B 718      27.864  10.072  26.665  1.00  0.00      B    H  
ATOM   2176  O   HOH B 719      33.832   0.510  17.065  1.00  0.00      B    O  
ATOM   2177  H1  HOH B 719      32.955   0.461  17.576  1.00  0.00      B    H  
ATOM   2178  H2  HOH B 719      33.648   0.230  16.098  1.00  0.00      B    H  
ATOM   2179  O   HOH B 720      20.857  14.496  31.279  1.00  0.00      B    O  
ATOM   2180  H1  HOH B 720      21.488  13.745  31.603  1.00  0.00      B    H  
ATOM   2181  H2  HOH B 720      20.477  14.991  32.068  1.00  0.00      B    H  
ATOM   2182  O   HOH B 721      18.039  13.758   1.045  1.00  0.00      B    O  
ATOM   2183  H1  HOH B 721      18.493  13.826   1.974  1.00  0.00      B    H  
ATOM   2184  H2  HOH B 721      18.431  14.604   0.519  1.00  0.00      B    H  
ATOM   2185  O   HOH B 722       6.921  31.883  34.894  1.00  0.00      B    O  
ATOM   2186  H1  HOH B 722       5.977  32.231  34.639  1.00  0.00      B    H  
ATOM   2187  H2  HOH B 722       7.426  32.687  35.228  1.00  0.00      B    H  
ATOM   2188  O   HOH B 723       8.716  -0.190  38.278  1.00  0.00      B    O  
ATOM   2189  H1  HOH B 723       9.160   0.312  37.505  1.00  0.00      B    H  
ATOM   2190  H2  HOH B 723       8.450   0.488  39.023  1.00  0.00      B    H  
ATOM   2191  O   HOH B 724      32.847  26.907   3.505  1.00  0.00      B    O  
ATOM   2192  H1  HOH B 724      32.853  27.218   4.441  1.00  0.00      B    H  
ATOM   2193  H2  HOH B 724      31.861  26.626   3.246  1.00  0.00      B    H  
ATOM   2194  O   HOH B 725      36.623  24.390  25.208  1.00  0.00      B    O  
ATOM   2195  H1  HOH B 725      36.747  23.445  24.914  1.00  0.00      B    H  
ATOM   2196  H2  HOH B 725      36.589  24.963  24.367  1.00  0.00      B    H  
ATOM   2197  O   HOH B 726      20.016   5.903  34.993  1.00  0.00      B    O  
ATOM   2198  H1  HOH B 726      19.961   6.903  35.114  1.00  0.00      B    H  
ATOM   2199  H2  HOH B 726      20.874   5.814  34.510  1.00  0.00      B    H  
ATOM   2200  O   HOH B 727      37.187  27.859  37.652  1.00  0.00      B    O  
ATOM   2201  H1  HOH B 727      37.025  27.187  38.363  1.00  0.00      B    H  
ATOM   2202  H2  HOH B 727      37.633  27.376  36.863  1.00  0.00      B    H  
ATOM   2203  O   HOH B 728       6.654  29.388  37.772  1.00  0.00      B    O  
ATOM   2204  H1  HOH B 728       5.848  28.836  37.455  1.00  0.00      B    H  
ATOM   2205  H2  HOH B 728       7.295  29.313  37.016  1.00  0.00      B    H  
ATOM   2206  O   HOH B 729      19.432  19.190  28.844  1.00  0.00      B    O  
ATOM   2207  H1  HOH B 729      18.755  18.443  29.131  1.00  0.00      B    H  
ATOM   2208  H2  HOH B 729      20.294  18.785  28.456  1.00  0.00      B    H  
ATOM   2209  O   HOH B 730      35.025   2.567  37.608  1.00  0.00      B    O  
ATOM   2210  H1  HOH B 730      34.296   1.982  37.173  1.00  0.00      B    H  
ATOM   2211  H2  HOH B 730      34.604   3.484  37.513  1.00  0.00      B    H  
ATOM   2212  O   HOH B 731      28.909  18.676  28.396  1.00  0.00      B    O  
ATOM   2213  H1  HOH B 731      29.279  18.654  27.394  1.00  0.00      B    H  
ATOM   2214  H2  HOH B 731      28.037  19.203  28.396  1.00  0.00      B    H  
ATOM   2215  O   HOH B 732      12.495  21.555   0.821  1.00  0.00      B    O  
ATOM   2216  H1  HOH B 732      12.480  20.905   0.030  1.00  0.00      B    H  
ATOM   2217  H2  HOH B 732      13.245  21.198   1.451  1.00  0.00      B    H  
ATOM   2218  O   HOH B 733      13.721   0.744  27.525  1.00  0.00      B    O  
ATOM   2219  H1  HOH B 733      13.814   1.225  26.648  1.00  0.00      B    H  
ATOM   2220  H2  HOH B 733      14.597   0.251  27.652  1.00  0.00      B    H  
ATOM   2221  O   HOH B 734       6.011  23.835  16.149  1.00  0.00      B    O  
ATOM   2222  H1  HOH B 734       5.327  23.622  16.827  1.00  0.00      B    H  
ATOM   2223  H2  HOH B 734       6.909  24.162  16.569  1.00  0.00      B    H  
ATOM   2224  O   HOH B 735      25.678   5.372  23.718  1.00  0.00      B    O  
ATOM   2225  H1  HOH B 735      26.473   4.857  23.295  1.00  0.00      B    H  
ATOM   2226  H2  HOH B 735      24.869   5.198  23.208  1.00  0.00      B    H  
ATOM   2227  O   HOH B 736      22.267  19.279   1.116  1.00  0.00      B    O  
ATOM   2228  H1  HOH B 736      21.698  18.712   1.749  1.00  0.00      B    H  
ATOM   2229  H2  HOH B 736      21.645  19.568   0.441  1.00  0.00      B    H  
ATOM   2230  O   HOH B 737       6.639  10.801  11.746  1.00  0.00      B    O  
ATOM   2231  H1  HOH B 737       5.941  11.198  11.155  1.00  0.00      B    H  
ATOM   2232  H2  HOH B 737       6.821  11.416  12.558  1.00  0.00      B    H  
ATOM   2233  O   HOH B 738      32.968  20.687  21.475  1.00  0.00      B    O  
ATOM   2234  H1  HOH B 738      32.471  19.918  21.858  1.00  0.00      B    H  
ATOM   2235  H2  HOH B 738      33.342  20.363  20.596  1.00  0.00      B    H  
ATOM   2236  O   HOH B 739      37.944  26.390  12.292  1.00  0.00      B    O  
ATOM   2237  H1  HOH B 739      37.359  25.804  11.667  1.00  0.00      B    H  
ATOM   2238  H2  HOH B 739      37.654  26.057  13.253  1.00  0.00      B    H  
ATOM   2239  O   HOH B 740       7.083  18.329  32.741  1.00  0.00      B    O  
ATOM   2240  H1  HOH B 740       6.911  17.401  32.275  1.00  0.00      B    H  
ATOM   2241  H2  HOH B 740       6.331  18.921  32.457  1.00  0.00      B    H  
ATOM   2242  O   HOH B 741      24.768  22.157  34.896  1.00  0.00      B    O  
ATOM   2243  H1  HOH B 741      25.256  22.479  35.755  1.00  0.00      B    H  
ATOM   2244  H2  HOH B 741      25.384  21.526  34.378  1.00  0.00      B    H  
ATOM   2245  O   HOH B 742      25.855  11.200  11.745  1.00  0.00      B    O  
ATOM   2246  H1  HOH B 742      25.297  10.945  12.572  1.00  0.00      B    H  
ATOM   2247  H2  HOH B 742      25.299  11.447  10.966  1.00  0.00      B    H  
ATOM   2248  O   HOH B 743       4.135  23.136  10.461  1.00  0.00      B    O  
ATOM   2249  H1  HOH B 743       4.399  22.680  11.333  1.00  0.00      B    H  
ATOM   2250  H2  HOH B 743       4.768  22.795   9.769  1.00  0.00      B    H  
ATOM   2251  O   HOH B 744       9.800  30.561   1.377  1.00  0.00      B    O  
ATOM   2252  H1  HOH B 744       9.908  29.887   0.625  1.00  0.00      B    H  
ATOM   2253  H2  HOH B 744      10.145  31.478   1.031  1.00  0.00      B    H  
ATOM   2254  O   HOH B 745       0.076   2.245  31.731  1.00  0.00      B    O  
ATOM   2255  H1  HOH B 745       0.767   2.008  31.051  1.00  0.00      B    H  
ATOM   2256  H2  HOH B 745      -0.751   1.696  31.540  1.00  0.00      B    H  
ATOM   2257  O   HOH B 746      31.401  26.907  17.051  1.00  0.00      B    O  
ATOM   2258  H1  HOH B 746      31.239  26.498  16.097  1.00  0.00      B    H  
ATOM   2259  H2  HOH B 746      30.952  27.790  17.057  1.00  0.00      B    H  
ATOM   2260  O   HOH B 747      27.179  26.731  34.981  1.00  0.00      B    O  
ATOM   2261  H1  HOH B 747      27.342  27.443  34.300  1.00  0.00      B    H  
ATOM   2262  H2  HOH B 747      26.152  26.655  35.156  1.00  0.00      B    H  
ATOM   2263  O   HOH B 748       0.356   5.155  28.379  1.00  0.00      B    O  
ATOM   2264  H1  HOH B 748       0.446   4.780  29.326  1.00  0.00      B    H  
ATOM   2265  H2  HOH B 748      -0.537   5.549  28.273  1.00  0.00      B    H  
ATOM   2266  O   HOH B 749      37.859  12.017  33.257  1.00  0.00      B    O  
ATOM   2267  H1  HOH B 749      37.614  12.294  32.332  1.00  0.00      B    H  
ATOM   2268  H2  HOH B 749      38.845  12.123  33.380  1.00  0.00      B    H  
ATOM   2269  O   HOH B 750      25.898   6.926  25.769  1.00  0.00      B    O  
ATOM   2270  H1  HOH B 750      25.812   6.240  24.980  1.00  0.00      B    H  
ATOM   2271  H2  HOH B 750      26.864   6.846  26.146  1.00  0.00      B    H  
ATOM   2272  O   HOH B 751      31.754   8.186   8.312  1.00  0.00      B    O  
ATOM   2273  H1  HOH B 751      31.081   7.361   8.572  1.00  0.00      B    H  
ATOM   2274  H2  HOH B 751      31.982   8.186   7.342  1.00  0.00      B    H  
ATOM   2275  O   HOH B 752       3.634  34.042   9.658  1.00  0.00      B    O  
ATOM   2276  H1  HOH B 752       3.189  33.799  10.551  1.00  0.00      B    H  
ATOM   2277  H2  HOH B 752       3.796  33.171   9.194  1.00  0.00      B    H  
ATOM   2278  O   HOH B 753      39.436  16.751  20.615  1.00  0.00      B    O  
ATOM   2279  H1  HOH B 753      39.002  16.843  19.710  1.00  0.00      B    H  
ATOM   2280  H2  HOH B 753      38.755  16.841  21.365  1.00  0.00      B    H  
ATOM   2281  O   HOH B 754       7.064  36.469  34.890  1.00  0.00      B    O  
ATOM   2282  H1  HOH B 754       6.807  36.714  35.852  1.00  0.00      B    H  
ATOM   2283  H2  HOH B 754       6.239  36.601  34.310  1.00  0.00      B    H  
ATOM   2284  O   HOH B 755      27.905   4.240  22.582  1.00  0.00      B    O  
ATOM   2285  H1  HOH B 755      28.361   5.018  22.984  1.00  0.00      B    H  
ATOM   2286  H2  HOH B 755      28.434   3.427  22.627  1.00  0.00      B    H  
ATOM   2287  O   HOH B 756      32.954  36.049   0.456  1.00  0.00      B    O  
ATOM   2288  H1  HOH B 756      32.095  36.496   0.847  1.00  0.00      B    H  
ATOM   2289  H2  HOH B 756      33.489  36.766   0.025  1.00  0.00      B    H  
ATOM   2290  O   HOH B 757      36.272  10.320  15.884  1.00  0.00      B    O  
ATOM   2291  H1  HOH B 757      36.087   9.800  15.026  1.00  0.00      B    H  
ATOM   2292  H2  HOH B 757      36.737   9.637  16.486  1.00  0.00      B    H  
ATOM   2293  O   HOH B 758       3.763  29.643  10.972  1.00  0.00      B    O  
ATOM   2294  H1  HOH B 758       4.446  28.942  10.740  1.00  0.00      B    H  
ATOM   2295  H2  HOH B 758       3.589  29.616  11.951  1.00  0.00      B    H  
ATOM   2296  O   HOH B 759       4.857  15.781   1.546  1.00  0.00      B    O  
ATOM   2297  H1  HOH B 759       4.437  16.344   0.796  1.00  0.00      B    H  
ATOM   2298  H2  HOH B 759       5.235  15.032   1.042  1.00  0.00      B    H  
ATOM   2299  O   HOH B 760      25.733  23.370  28.226  1.00  0.00      B    O  
ATOM   2300  H1  HOH B 760      26.359  22.640  28.357  1.00  0.00      B    H  
ATOM   2301  H2  HOH B 760      25.387  23.632  29.141  1.00  0.00      B    H  
ATOM   2302  O   HOH B 761      15.316   4.111   0.831  1.00  0.00      B    O  
ATOM   2303  H1  HOH B 761      15.896   3.446   0.370  1.00  0.00      B    H  
ATOM   2304  H2  HOH B 761      14.388   4.108   0.351  1.00  0.00      B    H  
ATOM   2305  O   HOH B 762      32.245   4.821  35.891  1.00  0.00      B    O  
ATOM   2306  H1  HOH B 762      33.159   4.955  36.415  1.00  0.00      B    H  
ATOM   2307  H2  HOH B 762      31.518   4.985  36.573  1.00  0.00      B    H  
ATOM   2308  O   HOH B 763       9.395  34.094   9.914  1.00  0.00      B    O  
ATOM   2309  H1  HOH B 763       8.403  34.046   9.709  1.00  0.00      B    H  
ATOM   2310  H2  HOH B 763       9.819  34.535   9.107  1.00  0.00      B    H  
ATOM   2311  O   HOH B 764      11.209  21.984  28.888  1.00  0.00      B    O  
ATOM   2312  H1  HOH B 764      10.893  21.913  27.927  1.00  0.00      B    H  
ATOM   2313  H2  HOH B 764      11.699  21.141  29.191  1.00  0.00      B    H  
ATOM   2314  O   HOH B 765      34.312   8.429  37.234  1.00  0.00      B    O  
ATOM   2315  H1  HOH B 765      34.841   9.187  37.671  1.00  0.00      B    H  
ATOM   2316  H2  HOH B 765      34.637   8.358  36.285  1.00  0.00      B    H  
ATOM   2317  O   HOH B 766      27.564   9.844  13.518  1.00  0.00      B    O  
ATOM   2318  H1  HOH B 766      27.020   9.000  13.477  1.00  0.00      B    H  
ATOM   2319  H2  HOH B 766      27.142  10.499  12.928  1.00  0.00      B    H  
ATOM   2320  O   HOH B 767      22.518  34.217  18.983  1.00  0.00      B    O  
ATOM   2321  H1  HOH B 767      22.122  33.424  18.478  1.00  0.00      B    H  
ATOM   2322  H2  HOH B 767      22.054  34.397  19.851  1.00  0.00      B    H  
ATOM   2323  O   HOH B 768      37.081   6.412  21.003  1.00  0.00      B    O  
ATOM   2324  H1  HOH B 768      37.010   6.656  21.942  1.00  0.00      B    H  
ATOM   2325  H2  HOH B 768      38.013   6.031  20.876  1.00  0.00      B    H  
ATOM   2326  O   HOH B 769      34.317  25.098  36.037  1.00  0.00      B    O  
ATOM   2327  H1  HOH B 769      33.950  25.956  35.609  1.00  0.00      B    H  
ATOM   2328  H2  HOH B 769      33.656  24.805  36.751  1.00  0.00      B    H  
ATOM   2329  O   HOH B 770      27.807  35.359  13.217  1.00  0.00      B    O  
ATOM   2330  H1  HOH B 770      27.501  36.185  12.771  1.00  0.00      B    H  
ATOM   2331  H2  HOH B 770      27.254  34.623  12.795  1.00  0.00      B    H  
ATOM   2332  O   HOH B 771       8.780  38.492  10.588  1.00  0.00      B    O  
ATOM   2333  H1  HOH B 771       9.426  37.806  10.920  1.00  0.00      B    H  
ATOM   2334  H2  HOH B 771       8.555  39.099  11.301  1.00  0.00      B    H  
ATOM   2335  O   HOH B 772       9.084  12.727  35.105  1.00  0.00      B    O  
ATOM   2336  H1  HOH B 772       8.268  12.524  35.703  1.00  0.00      B    H  
ATOM   2337  H2  HOH B 772       8.830  12.555  34.114  1.00  0.00      B    H  
ATOM   2338  O   HOH B 773      26.756  20.932   1.936  1.00  0.00      B    O  
ATOM   2339  H1  HOH B 773      25.899  20.549   2.266  1.00  0.00      B    H  
ATOM   2340  H2  HOH B 773      27.086  20.300   1.280  1.00  0.00      B    H  
ATOM   2341  O   HOH B 774      27.647  32.416  16.457  1.00  0.00      B    O  
ATOM   2342  H1  HOH B 774      28.331  32.886  17.058  1.00  0.00      B    H  
ATOM   2343  H2  HOH B 774      28.033  32.370  15.520  1.00  0.00      B    H  
ATOM   2344  O   HOH B 775      25.784  31.814  20.345  1.00  0.00      B    O  
ATOM   2345  H1  HOH B 775      26.748  32.224  20.476  1.00  0.00      B    H  
ATOM   2346  H2  HOH B 775      25.831  31.274  19.428  1.00  0.00      B    H  
ATOM   2347  O   HOH B 776      24.140  10.275   5.706  1.00  0.00      B    O  
ATOM   2348  H1  HOH B 776      23.245  10.126   5.234  1.00  0.00      B    H  
ATOM   2349  H2  HOH B 776      24.633   9.364   5.566  1.00  0.00      B    H  
ATOM   2350  O   HOH B 777      13.163   2.862  37.293  1.00  0.00      B    O  
ATOM   2351  H1  HOH B 777      13.760   2.413  36.556  1.00  0.00      B    H  
ATOM   2352  H2  HOH B 777      12.859   3.768  36.960  1.00  0.00      B    H  
ATOM   2353  O   HOH B 778       2.355  13.972  38.487  1.00  0.00      B    O  
ATOM   2354  H1  HOH B 778       2.735  14.758  38.013  1.00  0.00      B    H  
ATOM   2355  H2  HOH B 778       3.047  13.180  38.454  1.00  0.00      B    H  
ATOM   2356  O   HOH B 779      23.324  37.814  36.409  1.00  0.00      B    O  
ATOM   2357  H1  HOH B 779      23.538  38.093  35.444  1.00  0.00      B    H  
ATOM   2358  H2  HOH B 779      24.245  37.532  36.874  1.00  0.00      B    H  
ATOM   2359  O   HOH B 780      16.873  27.180  28.684  1.00  0.00      B    O  
ATOM   2360  H1  HOH B 780      16.387  27.700  29.450  1.00  0.00      B    H  
ATOM   2361  H2  HOH B 780      17.539  26.420  29.063  1.00  0.00      B    H  
ATOM   2362  O   HOH B 781      19.544  23.605  38.111  1.00  0.00      B    O  
ATOM   2363  H1  HOH B 781      20.271  23.834  37.492  1.00  0.00      B    H  
ATOM   2364  H2  HOH B 781      18.680  24.178  37.935  1.00  0.00      B    H  
ATOM   2365  O   HOH B 782      36.324  36.490   4.440  1.00  0.00      B    O  
ATOM   2366  H1  HOH B 782      35.492  36.645   5.062  1.00  0.00      B    H  
ATOM   2367  H2  HOH B 782      36.973  35.980   5.016  1.00  0.00      B    H  
ATOM   2368  O   HOH B 783      29.745  11.867  38.207  1.00  0.00      B    O  
ATOM   2369  H1  HOH B 783      30.360  12.081  38.991  1.00  0.00      B    H  
ATOM   2370  H2  HOH B 783      29.458  12.795  37.763  1.00  0.00      B    H  
ATOM   2371  O   HOH B 784      21.335   8.035  27.687  1.00  0.00      B    O  
ATOM   2372  H1  HOH B 784      22.118   7.387  27.722  1.00  0.00      B    H  
ATOM   2373  H2  HOH B 784      20.518   7.619  28.188  1.00  0.00      B    H  
ATOM   2374  O   HOH B 785      22.220   2.991  30.090  1.00  0.00      B    O  
ATOM   2375  H1  HOH B 785      22.173   3.237  29.110  1.00  0.00      B    H  
ATOM   2376  H2  HOH B 785      21.341   2.587  30.367  1.00  0.00      B    H  
ATOM   2377  O   HOH B 786      11.438  24.172  22.681  1.00  0.00      B    O  
ATOM   2378  H1  HOH B 786      11.780  23.742  23.535  1.00  0.00      B    H  
ATOM   2379  H2  HOH B 786      11.986  23.782  21.891  1.00  0.00      B    H  
ATOM   2380  O   HOH B 787      12.692   0.534  15.137  1.00  0.00      B    O  
ATOM   2381  H1  HOH B 787      11.825   0.167  15.525  1.00  0.00      B    H  
ATOM   2382  H2  HOH B 787      13.144  -0.210  14.621  1.00  0.00      B    H  
ATOM   2383  O   HOH B 788       5.396  18.594  10.339  1.00  0.00      B    O  
ATOM   2384  H1  HOH B 788       4.598  18.578   9.685  1.00  0.00      B    H  
ATOM   2385  H2  HOH B 788       5.815  19.500  10.254  1.00  0.00      B    H  
ATOM   2386  O   HOH B 789      22.874  25.684  28.033  1.00  0.00      B    O  
ATOM   2387  H1  HOH B 789      23.496  24.846  28.057  1.00  0.00      B    H  
ATOM   2388  H2  HOH B 789      22.278  25.568  27.195  1.00  0.00      B    H  
ATOM   2389  O   HOH B 790      28.920  22.450  22.486  1.00  0.00      B    O  
ATOM   2390  H1  HOH B 790      29.865  22.615  22.250  1.00  0.00      B    H  
ATOM   2391  H2  HOH B 790      28.607  23.208  23.111  1.00  0.00      B    H  
ATOM   2392  O   HOH B 791      11.241  37.505   3.948  1.00  0.00      B    O  
ATOM   2393  H1  HOH B 791      11.957  37.905   4.513  1.00  0.00      B    H  
ATOM   2394  H2  HOH B 791      10.781  38.301   3.441  1.00  0.00      B    H  
ATOM   2395  O   HOH B 792      20.289  32.970  38.545  1.00  0.00      B    O  
ATOM   2396  H1  HOH B 792      20.283  34.023  38.657  1.00  0.00      B    H  
ATOM   2397  H2  HOH B 792      19.462  32.698  38.118  1.00  0.00      B    H  
ATOM   2398  O   HOH B 793      14.202  17.339  17.409  1.00  0.00      B    O  
ATOM   2399  H1  HOH B 793      14.476  16.766  18.244  1.00  0.00      B    H  
ATOM   2400  H2  HOH B 793      14.894  18.062  17.405  1.00  0.00      B    H  
ATOM   2401  O   HOH B 794      36.223  18.899  12.796  1.00  0.00      B    O  
ATOM   2402  H1  HOH B 794      35.674  19.219  13.590  1.00  0.00      B    H  
ATOM   2403  H2  HOH B 794      35.508  18.484  12.208  1.00  0.00      B    H  
ATOM   2404  O   HOH B 795      22.761  17.279   5.534  1.00  0.00      B    O  
ATOM   2405  H1  HOH B 795      23.508  16.749   5.046  1.00  0.00      B    H  
ATOM   2406  H2  HOH B 795      23.056  18.264   5.585  1.00  0.00      B    H  
ATOM   2407  O   HOH B 796      38.160  20.304  34.526  1.00  0.00      B    O  
ATOM   2408  H1  HOH B 796      39.061  19.834  34.521  1.00  0.00      B    H  
ATOM   2409  H2  HOH B 796      38.168  20.805  33.662  1.00  0.00      B    H  
ATOM   2410  O   HOH B 797      21.803  31.530  18.317  1.00  0.00      B    O  
ATOM   2411  H1  HOH B 797      21.451  30.660  17.836  1.00  0.00      B    H  
ATOM   2412  H2  HOH B 797      22.385  31.223  19.113  1.00  0.00      B    H  
ATOM   2413  O   HOH B 798      35.477  19.229   4.965  1.00  0.00      B    O  
ATOM   2414  H1  HOH B 798      36.155  19.970   5.045  1.00  0.00      B    H  
ATOM   2415  H2  HOH B 798      35.819  18.505   4.408  1.00  0.00      B    H  
ATOM   2416  O   HOH B 799       6.685  25.941  31.784  1.00  0.00      B    O  
ATOM   2417  H1  HOH B 799       6.235  25.474  32.605  1.00  0.00      B    H  
ATOM   2418  H2  HOH B 799       7.214  25.182  31.432  1.00  0.00      B    H  
ATOM   2419  O   HOH B 800      28.328  37.358  37.554  1.00  0.00      B    O  
ATOM   2420  H1  HOH B 800      28.809  36.557  37.135  1.00  0.00      B    H  
ATOM   2421  H2  HOH B 800      28.265  37.355  38.590  1.00  0.00      B    H  
ATOM   2422  O   HOH B 801      22.470  13.764   6.012  1.00  0.00      B    O  
ATOM   2423  H1  HOH B 801      22.783  14.040   5.078  1.00  0.00      B    H  
ATOM   2424  H2  HOH B 801      22.507  14.582   6.608  1.00  0.00      B    H  
ATOM   2425  O   HOH B 802      17.113  34.667   6.933  1.00  0.00      B    O  
ATOM   2426  H1  HOH B 802      17.659  33.841   6.797  1.00  0.00      B    H  
ATOM   2427  H2  HOH B 802      16.434  34.515   7.670  1.00  0.00      B    H  
ATOM   2428  O   HOH B 803      28.217  22.075  36.280  1.00  0.00      B    O  
ATOM   2429  H1  HOH B 803      27.240  22.235  36.456  1.00  0.00      B    H  
ATOM   2430  H2  HOH B 803      28.286  21.366  35.544  1.00  0.00      B    H  
ATOM   2431  O   HOH B 804       9.293  32.189  13.643  1.00  0.00      B    O  
ATOM   2432  H1  HOH B 804       9.570  31.577  12.877  1.00  0.00      B    H  
ATOM   2433  H2  HOH B 804       8.342  32.236  13.624  1.00  0.00      B    H  
ATOM   2434  O   HOH B 805       4.950   3.976  37.335  1.00  0.00      B    O  
ATOM   2435  H1  HOH B 805       4.490   3.975  38.238  1.00  0.00      B    H  
ATOM   2436  H2  HOH B 805       5.159   3.003  37.122  1.00  0.00      B    H  
ATOM   2437  O   HOH B 806      20.295  15.007  18.473  1.00  0.00      B    O  
ATOM   2438  H1  HOH B 806      20.332  14.614  19.420  1.00  0.00      B    H  
ATOM   2439  H2  HOH B 806      19.845  14.310  17.881  1.00  0.00      B    H  
ATOM   2440  O   HOH B 807      30.624  11.795  19.688  1.00  0.00      B    O  
ATOM   2441  H1  HOH B 807      30.322  11.740  18.680  1.00  0.00      B    H  
ATOM   2442  H2  HOH B 807      31.603  11.609  19.671  1.00  0.00      B    H  
ATOM   2443  O   HOH B 808       0.954  23.640  16.359  1.00  0.00      B    O  
ATOM   2444  H1  HOH B 808       0.457  22.954  15.753  1.00  0.00      B    H  
ATOM   2445  H2  HOH B 808       1.366  24.278  15.711  1.00  0.00      B    H  
ATOM   2446  O   HOH B 809       0.287  21.126   0.579  1.00  0.00      B    O  
ATOM   2447  H1  HOH B 809       1.030  21.227  -0.091  1.00  0.00      B    H  
ATOM   2448  H2  HOH B 809      -0.222  22.023   0.584  1.00  0.00      B    H  
ATOM   2449  O   HOH B 810      33.129   8.273  31.499  1.00  0.00      B    O  
ATOM   2450  H1  HOH B 810      33.213   7.297  31.826  1.00  0.00      B    H  
ATOM   2451  H2  HOH B 810      33.094   8.763  32.359  1.00  0.00      B    H  
ATOM   2452  O   HOH B 811      25.564  21.969  17.537  1.00  0.00      B    O  
ATOM   2453  H1  HOH B 811      26.070  21.118  17.482  1.00  0.00      B    H  
ATOM   2454  H2  HOH B 811      24.543  21.734  17.590  1.00  0.00      B    H  
ATOM   2455  O   HOH B 812      27.177  25.729  25.777  1.00  0.00      B    O  
ATOM   2456  H1  HOH B 812      26.609  24.927  25.669  1.00  0.00      B    H  
ATOM   2457  H2  HOH B 812      26.612  26.561  25.876  1.00  0.00      B    H  
ATOM   2458  O   HOH B 813      21.814  23.266   3.182  1.00  0.00      B    O  
ATOM   2459  H1  HOH B 813      21.007  23.763   3.487  1.00  0.00      B    H  
ATOM   2460  H2  HOH B 813      22.353  23.815   2.482  1.00  0.00      B    H  
ATOM   2461  O   HOH B 814      29.139   5.034  10.975  1.00  0.00      B    O  
ATOM   2462  H1  HOH B 814      29.319   5.074  11.987  1.00  0.00      B    H  
ATOM   2463  H2  HOH B 814      29.170   4.089  10.735  1.00  0.00      B    H  
ATOM   2464  O   HOH B 815      24.537   5.808   5.942  1.00  0.00      B    O  
ATOM   2465  H1  HOH B 815      24.457   6.019   6.956  1.00  0.00      B    H  
ATOM   2466  H2  HOH B 815      23.653   5.453   5.602  1.00  0.00      B    H  
ATOM   2467  O   HOH B 816      21.806   6.722   3.905  1.00  0.00      B    O  
ATOM   2468  H1  HOH B 816      21.739   6.007   3.178  1.00  0.00      B    H  
ATOM   2469  H2  HOH B 816      21.078   6.412   4.533  1.00  0.00      B    H  
ATOM   2470  O   HOH B 817      26.493  25.737  11.742  1.00  0.00      B    O  
ATOM   2471  H1  HOH B 817      25.568  26.079  11.875  1.00  0.00      B    H  
ATOM   2472  H2  HOH B 817      26.508  24.725  11.830  1.00  0.00      B    H  
ATOM   2473  O   HOH B 818       9.785  14.316  13.662  1.00  0.00      B    O  
ATOM   2474  H1  HOH B 818      10.560  13.878  13.065  1.00  0.00      B    H  
ATOM   2475  H2  HOH B 818       9.898  13.970  14.612  1.00  0.00      B    H  
ATOM   2476  O   HOH B 819       6.610  26.524   3.353  1.00  0.00      B    O  
ATOM   2477  H1  HOH B 819       6.032  26.506   2.471  1.00  0.00      B    H  
ATOM   2478  H2  HOH B 819       7.567  26.285   3.036  1.00  0.00      B    H  
ATOM   2479  O   HOH B 820      35.769  34.491   2.567  1.00  0.00      B    O  
ATOM   2480  H1  HOH B 820      36.037  35.287   3.121  1.00  0.00      B    H  
ATOM   2481  H2  HOH B 820      35.859  34.854   1.616  1.00  0.00      B    H  
ATOM   2482  O   HOH B 821      24.385  10.751  14.275  1.00  0.00      B    O  
ATOM   2483  H1  HOH B 821      23.505  10.185  14.133  1.00  0.00      B    H  
ATOM   2484  H2  HOH B 821      24.898  10.369  15.060  1.00  0.00      B    H  
ATOM   2485  O   HOH B 822       1.407   3.385  11.559  1.00  0.00      B    O  
ATOM   2486  H1  HOH B 822       1.300   4.398  11.648  1.00  0.00      B    H  
ATOM   2487  H2  HOH B 822       1.053   3.116  10.661  1.00  0.00      B    H  
ATOM   2488  O   HOH B 823      21.896   9.194  13.705  1.00  0.00      B    O  
ATOM   2489  H1  HOH B 823      21.406   8.662  14.368  1.00  0.00      B    H  
ATOM   2490  H2  HOH B 823      22.628   8.664  13.318  1.00  0.00      B    H  
ATOM   2491  O   HOH B 824       9.344  15.121   5.149  1.00  0.00      B    O  
ATOM   2492  H1  HOH B 824      10.150  14.707   4.732  1.00  0.00      B    H  
ATOM   2493  H2  HOH B 824       9.377  16.126   4.986  1.00  0.00      B    H  
ATOM   2494  O   HOH B 825      24.812  32.591  14.967  1.00  0.00      B    O  
ATOM   2495  H1  HOH B 825      24.757  33.192  15.829  1.00  0.00      B    H  
ATOM   2496  H2  HOH B 825      24.397  31.714  15.153  1.00  0.00      B    H  
ATOM   2497  O   HOH B 826      18.354  29.368   3.140  1.00  0.00      B    O  
ATOM   2498  H1  HOH B 826      19.183  29.288   3.756  1.00  0.00      B    H  
ATOM   2499  H2  HOH B 826      17.622  28.922   3.699  1.00  0.00      B    H  
ATOM   2500  O   HOH B 827       0.706  31.870  28.431  1.00  0.00      B    O  
ATOM   2501  H1  HOH B 827       0.702  32.738  27.947  1.00  0.00      B    H  
ATOM   2502  H2  HOH B 827       0.619  31.106  27.736  1.00  0.00      B    H  
ATOM   2503  O   HOH B 828      13.078  37.292  18.917  1.00  0.00      B    O  
ATOM   2504  H1  HOH B 828      13.918  36.958  19.404  1.00  0.00      B    H  
ATOM   2505  H2  HOH B 828      12.981  36.706  18.073  1.00  0.00      B    H  
ATOM   2506  O   HOH B 829      24.190  34.277  10.535  1.00  0.00      B    O  
ATOM   2507  H1  HOH B 829      24.076  35.258  10.432  1.00  0.00      B    H  
ATOM   2508  H2  HOH B 829      25.016  34.181  11.094  1.00  0.00      B    H  
ATOM   2509  O   HOH B 830       5.649  26.980   5.853  1.00  0.00      B    O  
ATOM   2510  H1  HOH B 830       6.100  26.799   4.942  1.00  0.00      B    H  
ATOM   2511  H2  HOH B 830       5.941  26.237   6.553  1.00  0.00      B    H  
ATOM   2512  O   HOH B 831      38.050  10.726  22.833  1.00  0.00      B    O  
ATOM   2513  H1  HOH B 831      37.705  11.176  22.009  1.00  0.00      B    H  
ATOM   2514  H2  HOH B 831      38.852  11.339  23.136  1.00  0.00      B    H  
ATOM   2515  O   HOH B 832       1.280  11.630  24.564  1.00  0.00      B    O  
ATOM   2516  H1  HOH B 832       2.149  11.364  24.114  1.00  0.00      B    H  
ATOM   2517  H2  HOH B 832       1.184  10.858  25.215  1.00  0.00      B    H  
ATOM   2518  O   HOH B 833       9.275  37.007  33.570  1.00  0.00      B    O  
ATOM   2519  H1  HOH B 833       8.405  36.809  34.050  1.00  0.00      B    H  
ATOM   2520  H2  HOH B 833       9.166  37.092  32.603  1.00  0.00      B    H  
ATOM   2521  O   HOH B 834      33.904   6.070  18.127  1.00  0.00      B    O  
ATOM   2522  H1  HOH B 834      34.194   5.389  17.452  1.00  0.00      B    H  
ATOM   2523  H2  HOH B 834      33.105   6.561  17.715  1.00  0.00      B    H  
ATOM   2524  O   HOH B 835       4.625   7.951  36.895  1.00  0.00      B    O  
ATOM   2525  H1  HOH B 835       3.858   8.630  36.898  1.00  0.00      B    H  
ATOM   2526  H2  HOH B 835       5.177   8.255  37.699  1.00  0.00      B    H  
ATOM   2527  O   HOH B 836      33.163  15.054  15.353  1.00  0.00      B    O  
ATOM   2528  H1  HOH B 836      34.022  14.571  15.615  1.00  0.00      B    H  
ATOM   2529  H2  HOH B 836      33.060  15.060  14.356  1.00  0.00      B    H  
ATOM   2530  O   HOH B 837      33.259   2.966  25.078  1.00  0.00      B    O  
ATOM   2531  H1  HOH B 837      33.338   2.746  26.105  1.00  0.00      B    H  
ATOM   2532  H2  HOH B 837      33.652   3.943  24.953  1.00  0.00      B    H  
ATOM   2533  O   HOH B 838      15.966  20.175   0.045  1.00  0.00      B    O  
ATOM   2534  H1  HOH B 838      15.269  20.257   0.794  1.00  0.00      B    H  
ATOM   2535  H2  HOH B 838      16.833  20.673   0.311  1.00  0.00      B    H  
ATOM   2536  O   HOH B 839      -0.239  30.805  30.973  1.00  0.00      B    O  
ATOM   2537  H1  HOH B 839       0.357  31.217  30.188  1.00  0.00      B    H  
ATOM   2538  H2  HOH B 839       0.283  30.784  31.798  1.00  0.00      B    H  
ATOM   2539  O   HOH B 840      13.251  21.159   5.137  1.00  0.00      B    O  
ATOM   2540  H1  HOH B 840      12.692  21.172   4.254  1.00  0.00      B    H  
ATOM   2541  H2  HOH B 840      13.607  20.224   5.245  1.00  0.00      B    H  
ATOM   2542  O   HOH B 841      29.802   5.491  17.745  1.00  0.00      B    O  
ATOM   2543  H1  HOH B 841      30.485   5.116  17.082  1.00  0.00      B    H  
ATOM   2544  H2  HOH B 841      28.929   5.123  17.494  1.00  0.00      B    H  
ATOM   2545  O   HOH B 842       3.987  11.774  38.790  1.00  0.00      B    O  
ATOM   2546  H1  HOH B 842       4.690  11.521  39.537  1.00  0.00      B    H  
ATOM   2547  H2  HOH B 842       3.691  10.939  38.306  1.00  0.00      B    H  
ATOM   2548  O   HOH B 843      27.364  37.298  30.623  1.00  0.00      B    O  
ATOM   2549  H1  HOH B 843      26.803  36.966  29.831  1.00  0.00      B    H  
ATOM   2550  H2  HOH B 843      26.914  38.131  30.997  1.00  0.00      B    H  
ATOM   2551  O   HOH B 844      22.698   1.058  33.949  1.00  0.00      B    O  
ATOM   2552  H1  HOH B 844      22.585   0.618  33.038  1.00  0.00      B    H  
ATOM   2553  H2  HOH B 844      23.424   1.750  33.857  1.00  0.00      B    H  
ATOM   2554  O   HOH B 845       3.206   8.711  13.316  1.00  0.00      B    O  
ATOM   2555  H1  HOH B 845       3.206   9.332  12.488  1.00  0.00      B    H  
ATOM   2556  H2  HOH B 845       3.834   7.834  13.203  1.00  0.00      B    H  
ATOM   2557  O   HOH B 846      21.625  14.589  38.701  1.00  0.00      B    O  
ATOM   2558  H1  HOH B 846      22.286  14.997  38.087  1.00  0.00      B    H  
ATOM   2559  H2  HOH B 846      22.180  14.422  39.513  1.00  0.00      B    H  
ATOM   2560  O   HOH B 847      38.867   6.546   8.219  1.00  0.00      B    O  
ATOM   2561  H1  HOH B 847      38.219   7.199   7.692  1.00  0.00      B    H  
ATOM   2562  H2  HOH B 847      38.411   6.149   9.053  1.00  0.00      B    H  
ATOM   2563  O   HOH B 848      26.213  20.392  33.543  1.00  0.00      B    O  
ATOM   2564  H1  HOH B 848      26.963  19.952  34.124  1.00  0.00      B    H  
ATOM   2565  H2  HOH B 848      26.676  20.788  32.734  1.00  0.00      B    H  
ATOM   2566  O   HOH B 849      14.319   2.261  13.305  1.00  0.00      B    O  
ATOM   2567  H1  HOH B 849      13.823   1.702  14.006  1.00  0.00      B    H  
ATOM   2568  H2  HOH B 849      14.591   1.675  12.517  1.00  0.00      B    H  
ATOM   2569  O   HOH B 850      14.019  11.229  38.510  1.00  0.00      B    O  
ATOM   2570  H1  HOH B 850      13.632  12.164  38.667  1.00  0.00      B    H  
ATOM   2571  H2  HOH B 850      14.138  10.775  39.409  1.00  0.00      B    H  
ATOM   2572  O   HOH B 851      12.487   6.210   4.173  1.00  0.00      B    O  
ATOM   2573  H1  HOH B 851      12.309   7.135   3.801  1.00  0.00      B    H  
ATOM   2574  H2  HOH B 851      11.901   5.519   3.654  1.00  0.00      B    H  
ATOM   2575  O   HOH B 852       0.979   8.028  17.370  1.00  0.00      B    O  
ATOM   2576  H1  HOH B 852       0.887   8.376  16.409  1.00  0.00      B    H  
ATOM   2577  H2  HOH B 852       1.923   7.567  17.473  1.00  0.00      B    H  
ATOM   2578  O   HOH B 853       7.608   0.959  19.889  1.00  0.00      B    O  
ATOM   2579  H1  HOH B 853       6.980   0.199  19.530  1.00  0.00      B    H  
ATOM   2580  H2  HOH B 853       8.146   1.284  19.032  1.00  0.00      B    H  
ATOM   2581  O   HOH B 854       2.960   9.276   7.435  1.00  0.00      B    O  
ATOM   2582  H1  HOH B 854       2.747  10.265   7.336  1.00  0.00      B    H  
ATOM   2583  H2  HOH B 854       3.950   9.065   7.365  1.00  0.00      B    H  
ATOM   2584  O   HOH B 855       0.352  10.910  12.604  1.00  0.00      B    O  
ATOM   2585  H1  HOH B 855      -0.430  11.464  13.015  1.00  0.00      B    H  
ATOM   2586  H2  HOH B 855       1.145  11.541  12.678  1.00  0.00      B    H  
ATOM   2587  O   HOH B 856      38.327   8.973  39.165  1.00  0.00      B    O  
ATOM   2588  H1  HOH B 856      37.502   9.493  38.899  1.00  0.00      B    H  
ATOM   2589  H2  HOH B 856      38.347   8.166  38.532  1.00  0.00      B    H  
ATOM   2590  O   HOH B 857      31.006  14.210  34.127  1.00  0.00      B    O  
ATOM   2591  H1  HOH B 857      29.956  13.968  34.037  1.00  0.00      B    H  
ATOM   2592  H2  HOH B 857      31.401  14.236  33.173  1.00  0.00      B    H  
ATOM   2593  O   HOH B 858      16.993   9.840  12.315  1.00  0.00      B    O  
ATOM   2594  H1  HOH B 858      16.262   9.640  11.627  1.00  0.00      B    H  
ATOM   2595  H2  HOH B 858      17.136   8.997  12.851  1.00  0.00      B    H  
ATOM   2596  O   HOH B 859       2.652  25.495  24.620  1.00  0.00      B    O  
ATOM   2597  H1  HOH B 859       3.245  24.978  23.912  1.00  0.00      B    H  
ATOM   2598  H2  HOH B 859       2.140  24.693  25.082  1.00  0.00      B    H  
ATOM   2599  O   HOH B 860      28.033  38.043   1.170  1.00  0.00      B    O  
ATOM   2600  H1  HOH B 860      27.325  38.675   0.833  1.00  0.00      B    H  
ATOM   2601  H2  HOH B 860      27.619  37.470   1.927  1.00  0.00      B    H  
ATOM   2602  O   HOH B 861      24.880  30.464  36.720  1.00  0.00      B    O  
ATOM   2603  H1  HOH B 861      24.396  31.248  37.139  1.00  0.00      B    H  
ATOM   2604  H2  HOH B 861      25.508  30.028  37.415  1.00  0.00      B    H  
ATOM   2605  O   HOH B 862      26.192  29.751  30.733  1.00  0.00      B    O  
ATOM   2606  H1  HOH B 862      27.181  29.851  30.563  1.00  0.00      B    H  
ATOM   2607  H2  HOH B 862      25.752  29.815  29.838  1.00  0.00      B    H  
ATOM   2608  O   HOH B 863      31.257   2.020   0.224  1.00  0.00      B    O  
ATOM   2609  H1  HOH B 863      31.052   2.734   0.828  1.00  0.00      B    H  
ATOM   2610  H2  HOH B 863      30.716   2.242  -0.538  1.00  0.00      B    H  
ATOM   2611  O   HOH B 864      12.975   2.299   9.882  1.00  0.00      B    O  
ATOM   2612  H1  HOH B 864      12.934   1.616   9.080  1.00  0.00      B    H  
ATOM   2613  H2  HOH B 864      13.401   1.762  10.626  1.00  0.00      B    H  
ATOM   2614  O   HOH B 865       2.314  24.915  14.012  1.00  0.00      B    O  
ATOM   2615  H1  HOH B 865       3.280  24.692  13.819  1.00  0.00      B    H  
ATOM   2616  H2  HOH B 865       2.387  25.851  14.440  1.00  0.00      B    H  
ATOM   2617  O   HOH B 866       0.529   9.915   4.742  1.00  0.00      B    O  
ATOM   2618  H1  HOH B 866       0.190  10.353   5.479  1.00  0.00      B    H  
ATOM   2619  H2  HOH B 866      -0.235   9.800   4.083  1.00  0.00      B    H  
ATOM   2620  O   HOH B 867      15.994  31.447  13.961  1.00  0.00      B    O  
ATOM   2621  H1  HOH B 867      15.816  30.987  14.861  1.00  0.00      B    H  
ATOM   2622  H2  HOH B 867      16.783  30.971  13.447  1.00  0.00      B    H  
ATOM   2623  O   HOH B 868      35.643  11.178   3.936  1.00  0.00      B    O  
ATOM   2624  H1  HOH B 868      36.122  10.971   4.826  1.00  0.00      B    H  
ATOM   2625  H2  HOH B 868      36.397  11.220   3.324  1.00  0.00      B    H  
ATOM   2626  O   HOH B 869      33.353  21.670  37.074  1.00  0.00      B    O  
ATOM   2627  H1  HOH B 869      32.593  21.579  36.510  1.00  0.00      B    H  
ATOM   2628  H2  HOH B 869      34.067  21.924  36.421  1.00  0.00      B    H  
ATOM   2629  O   HOH B 870      20.072  24.485  33.087  1.00  0.00      B    O  
ATOM   2630  H1  HOH B 870      20.925  24.070  33.362  1.00  0.00      B    H  
ATOM   2631  H2  HOH B 870      20.117  24.430  32.065  1.00  0.00      B    H  
ATOM   2632  O   HOH B 871      32.313  18.668  13.086  1.00  0.00      B    O  
ATOM   2633  H1  HOH B 871      31.456  18.149  12.967  1.00  0.00      B    H  
ATOM   2634  H2  HOH B 871      33.111  17.985  13.056  1.00  0.00      B    H  
ATOM   2635  O   HOH B 872       3.284  36.741  13.498  1.00  0.00      B    O  
ATOM   2636  H1  HOH B 872       3.262  35.745  13.611  1.00  0.00      B    H  
ATOM   2637  H2  HOH B 872       3.194  36.930  12.515  1.00  0.00      B    H  
ATOM   2638  O   HOH B 873      20.691   3.333  16.298  1.00  0.00      B    O  
ATOM   2639  H1  HOH B 873      20.977   4.119  16.907  1.00  0.00      B    H  
ATOM   2640  H2  HOH B 873      19.731   3.200  16.608  1.00  0.00      B    H  
ATOM   2641  O   HOH B 874      10.038  18.565  19.250  1.00  0.00      B    O  
ATOM   2642  H1  HOH B 874      10.047  18.034  20.111  1.00  0.00      B    H  
ATOM   2643  H2  HOH B 874      10.534  18.071  18.520  1.00  0.00      B    H  
ATOM   2644  O   HOH B 875      24.401   2.432  21.478  1.00  0.00      B    O  
ATOM   2645  H1  HOH B 875      23.435   2.759  21.608  1.00  0.00      B    H  
ATOM   2646  H2  HOH B 875      24.809   2.543  22.365  1.00  0.00      B    H  
ATOM   2647  O   HOH B 876      11.248   5.368   8.456  1.00  0.00      B    O  
ATOM   2648  H1  HOH B 876      12.013   4.913   8.855  1.00  0.00      B    H  
ATOM   2649  H2  HOH B 876      11.456   5.513   7.466  1.00  0.00      B    H  
ATOM   2650  O   HOH B 877      14.856  38.174   9.064  1.00  0.00      B    O  
ATOM   2651  H1  HOH B 877      14.045  37.556   8.950  1.00  0.00      B    H  
ATOM   2652  H2  HOH B 877      15.410  38.118   8.257  1.00  0.00      B    H  
ATOM   2653  O   HOH B 878      36.851  27.461  19.274  1.00  0.00      B    O  
ATOM   2654  H1  HOH B 878      36.861  26.710  18.678  1.00  0.00      B    H  
ATOM   2655  H2  HOH B 878      36.107  27.292  19.959  1.00  0.00      B    H  
ATOM   2656  O   HOH B 879       1.847  28.174  37.587  1.00  0.00      B    O  
ATOM   2657  H1  HOH B 879       0.919  28.557  37.468  1.00  0.00      B    H  
ATOM   2658  H2  HOH B 879       2.220  28.613  38.430  1.00  0.00      B    H  
ATOM   2659  O   HOH B 880      37.548  13.633  31.062  1.00  0.00      B    O  
ATOM   2660  H1  HOH B 880      38.387  13.749  30.598  1.00  0.00      B    H  
ATOM   2661  H2  HOH B 880      36.834  13.954  30.438  1.00  0.00      B    H  
ATOM   2662  O   HOH B 881      30.729  36.915   7.365  1.00  0.00      B    O  
ATOM   2663  H1  HOH B 881      30.201  37.138   8.204  1.00  0.00      B    H  
ATOM   2664  H2  HOH B 881      31.489  37.535   7.347  1.00  0.00      B    H  
ATOM   2665  O   HOH B 882      22.517  22.179  31.210  1.00  0.00      B    O  
ATOM   2666  H1  HOH B 882      23.445  22.156  30.927  1.00  0.00      B    H  
ATOM   2667  H2  HOH B 882      22.213  21.206  31.401  1.00  0.00      B    H  
ATOM   2668  O   HOH B 883      38.226  21.868  32.349  1.00  0.00      B    O  
ATOM   2669  H1  HOH B 883      38.075  21.727  31.323  1.00  0.00      B    H  
ATOM   2670  H2  HOH B 883      37.831  22.786  32.696  1.00  0.00      B    H  
ATOM   2671  O   HOH B 884       2.215   2.742   4.198  1.00  0.00      B    O  
ATOM   2672  H1  HOH B 884       1.230   2.664   4.511  1.00  0.00      B    H  
ATOM   2673  H2  HOH B 884       2.344   2.486   3.215  1.00  0.00      B    H  
ATOM   2674  O   HOH B 885      17.649  10.733   5.418  1.00  0.00      B    O  
ATOM   2675  H1  HOH B 885      17.064  10.610   6.280  1.00  0.00      B    H  
ATOM   2676  H2  HOH B 885      18.374  11.399   5.571  1.00  0.00      B    H  
ATOM   2677  O   HOH B 886      33.254  30.618   5.869  1.00  0.00      B    O  
ATOM   2678  H1  HOH B 886      33.195  31.082   5.008  1.00  0.00      B    H  
ATOM   2679  H2  HOH B 886      33.737  29.737   5.700  1.00  0.00      B    H  
ATOM   2680  O   HOH B 887      28.579  28.345  13.720  1.00  0.00      B    O  
ATOM   2681  H1  HOH B 887      29.336  28.592  14.339  1.00  0.00      B    H  
ATOM   2682  H2  HOH B 887      28.090  27.543  14.187  1.00  0.00      B    H  
ATOM   2683  O   HOH B 888       2.579  14.664  10.690  1.00  0.00      B    O  
ATOM   2684  H1  HOH B 888       3.024  15.462  11.019  1.00  0.00      B    H  
ATOM   2685  H2  HOH B 888       2.267  14.205  11.529  1.00  0.00      B    H  
ATOM   2686  O   HOH B 889      14.635  27.888  11.221  1.00  0.00      B    O  
ATOM   2687  H1  HOH B 889      14.622  28.506  10.438  1.00  0.00      B    H  
ATOM   2688  H2  HOH B 889      13.615  27.696  11.428  1.00  0.00      B    H  
ATOM   2689  O   HOH B 890       2.260   4.318  19.131  1.00  0.00      B    O  
ATOM   2690  H1  HOH B 890       2.576   4.072  18.197  1.00  0.00      B    H  
ATOM   2691  H2  HOH B 890       2.904   4.028  19.795  1.00  0.00      B    H  
ATOM   2692  O   HOH B 891      10.774  14.019  36.558  1.00  0.00      B    O  
ATOM   2693  H1  HOH B 891      11.006  13.563  37.444  1.00  0.00      B    H  
ATOM   2694  H2  HOH B 891      10.220  13.372  35.965  1.00  0.00      B    H  
ATOM   2695  O   HOH B 892       5.602  15.387  35.883  1.00  0.00      B    O  
ATOM   2696  H1  HOH B 892       5.155  15.847  35.137  1.00  0.00      B    H  
ATOM   2697  H2  HOH B 892       6.610  15.400  35.750  1.00  0.00      B    H  
ATOM   2698  O   HOH B 893      35.809   7.964  19.346  1.00  0.00      B    O  
ATOM   2699  H1  HOH B 893      35.207   7.315  18.805  1.00  0.00      B    H  
ATOM   2700  H2  HOH B 893      36.207   7.292  20.079  1.00  0.00      B    H  
ATOM   2701  O   HOH B 894      27.857   8.822  36.328  1.00  0.00      B    O  
ATOM   2702  H1  HOH B 894      27.632   8.495  37.296  1.00  0.00      B    H  
ATOM   2703  H2  HOH B 894      27.480   8.106  35.700  1.00  0.00      B    H  
ATOM   2704  O   HOH B 895      31.643  32.968  14.821  1.00  0.00      B    O  
ATOM   2705  H1  HOH B 895      30.679  32.914  14.741  1.00  0.00      B    H  
ATOM   2706  H2  HOH B 895      31.948  32.985  13.871  1.00  0.00      B    H  
ATOM   2707  O   HOH B 896       3.708  22.899  17.303  1.00  0.00      B    O  
ATOM   2708  H1  HOH B 896       4.052  21.957  17.389  1.00  0.00      B    H  
ATOM   2709  H2  HOH B 896       2.827  22.836  16.819  1.00  0.00      B    H  
ATOM   2710  O   HOH B 897      34.645   0.857  24.012  1.00  0.00      B    O  
ATOM   2711  H1  HOH B 897      34.124   1.539  24.507  1.00  0.00      B    H  
ATOM   2712  H2  HOH B 897      34.673   1.309  23.105  1.00  0.00      B    H  
ATOM   2713  O   HOH B 898       4.112  12.267  26.920  1.00  0.00      B    O  
ATOM   2714  H1  HOH B 898       3.613  11.865  27.598  1.00  0.00      B    H  
ATOM   2715  H2  HOH B 898       4.644  11.542  26.523  1.00  0.00      B    H  
ATOM   2716  O   HOH B 899       3.466  30.215  20.368  1.00  0.00      B    O  
ATOM   2717  H1  HOH B 899       3.444  29.201  20.292  1.00  0.00      B    H  
ATOM   2718  H2  HOH B 899       2.651  30.625  19.947  1.00  0.00      B    H  
ATOM   2719  O   HOH B 900       7.589  10.952  15.402  1.00  0.00      B    O  
ATOM   2720  H1  HOH B 900       7.234  10.857  16.387  1.00  0.00      B    H  
ATOM   2721  H2  HOH B 900       7.256  10.115  14.912  1.00  0.00      B    H  
ATOM   2722  O   HOH B 901      25.947  30.881  17.955  1.00  0.00      B    O  
ATOM   2723  H1  HOH B 901      26.493  31.275  17.158  1.00  0.00      B    H  
ATOM   2724  H2  HOH B 901      25.214  30.254  17.608  1.00  0.00      B    H  
ATOM   2725  O   HOH B 902      30.036  34.133  11.173  1.00  0.00      B    O  
ATOM   2726  H1  HOH B 902      30.164  35.060  11.446  1.00  0.00      B    H  
ATOM   2727  H2  HOH B 902      30.882  33.645  11.475  1.00  0.00      B    H  
ATOM   2728  O   HOH B 903      37.077  38.731   3.288  1.00  0.00      B    O  
ATOM   2729  H1  HOH B 903      37.026  37.831   3.712  1.00  0.00      B    H  
ATOM   2730  H2  HOH B 903      36.139  39.030   3.283  1.00  0.00      B    H  
ATOM   2731  O   HOH B 904      20.964   8.275  31.225  1.00  0.00      B    O  
ATOM   2732  H1  HOH B 904      20.944   7.289  31.166  1.00  0.00      B    H  
ATOM   2733  H2  HOH B 904      20.219   8.552  31.850  1.00  0.00      B    H  
ATOM   2734  O   HOH B 905      12.186  14.219  34.278  1.00  0.00      B    O  
ATOM   2735  H1  HOH B 905      12.007  13.506  33.622  1.00  0.00      B    H  
ATOM   2736  H2  HOH B 905      11.492  14.132  35.001  1.00  0.00      B    H  
ATOM   2737  O   HOH B 906      10.354   2.967  31.284  1.00  0.00      B    O  
ATOM   2738  H1  HOH B 906      10.664   2.022  31.080  1.00  0.00      B    H  
ATOM   2739  H2  HOH B 906       9.741   3.316  30.523  1.00  0.00      B    H  
ATOM   2740  O   HOH B 907      11.379  11.095  20.998  1.00  0.00      B    O  
ATOM   2741  H1  HOH B 907      11.799  10.354  21.551  1.00  0.00      B    H  
ATOM   2742  H2  HOH B 907      12.059  11.454  20.362  1.00  0.00      B    H  
ATOM   2743  O   HOH B 908      33.274   2.266   2.393  1.00  0.00      B    O  
ATOM   2744  H1  HOH B 908      32.821   1.745   1.628  1.00  0.00      B    H  
ATOM   2745  H2  HOH B 908      33.030   1.862   3.304  1.00  0.00      B    H  
ATOM   2746  O   HOH B 909      25.175  28.504  24.280  1.00  0.00      B    O  
ATOM   2747  H1  HOH B 909      25.852  29.169  23.984  1.00  0.00      B    H  
ATOM   2748  H2  HOH B 909      25.000  27.856  23.526  1.00  0.00      B    H  
ATOM   2749  O   HOH B 910      37.597   8.269  32.907  1.00  0.00      B    O  
ATOM   2750  H1  HOH B 910      38.143   9.044  33.158  1.00  0.00      B    H  
ATOM   2751  H2  HOH B 910      37.294   8.389  32.005  1.00  0.00      B    H  
ATOM   2752  O   HOH B 911       3.768  31.820   0.742  1.00  0.00      B    O  
ATOM   2753  H1  HOH B 911       4.098  32.032   1.707  1.00  0.00      B    H  
ATOM   2754  H2  HOH B 911       4.584  31.911   0.123  1.00  0.00      B    H  
ATOM   2755  O   HOH B 912      32.815   9.043  34.001  1.00  0.00      B    O  
ATOM   2756  H1  HOH B 912      32.229   9.861  33.990  1.00  0.00      B    H  
ATOM   2757  H2  HOH B 912      32.376   8.340  34.552  1.00  0.00      B    H  
ATOM   2758  O   HOH B 913      22.175  24.173  18.688  1.00  0.00      B    O  
ATOM   2759  H1  HOH B 913      22.531  23.230  18.790  1.00  0.00      B    H  
ATOM   2760  H2  HOH B 913      22.040  24.322  17.713  1.00  0.00      B    H  
ATOM   2761  O   HOH B 914       4.608  21.511  24.235  1.00  0.00      B    O  
ATOM   2762  H1  HOH B 914       4.183  20.872  23.576  1.00  0.00      B    H  
ATOM   2763  H2  HOH B 914       5.516  21.232  24.492  1.00  0.00      B    H  
ATOM   2764  O   HOH B 915       0.642   8.792  14.646  1.00  0.00      B    O  
ATOM   2765  H1  HOH B 915       1.501   8.861  14.091  1.00  0.00      B    H  
ATOM   2766  H2  HOH B 915      -0.105   8.559  14.012  1.00  0.00      B    H  
ATOM   2767  O   HOH B 916      14.064   4.798  16.734  1.00  0.00      B    O  
ATOM   2768  H1  HOH B 916      14.918   4.393  16.311  1.00  0.00      B    H  
ATOM   2769  H2  HOH B 916      13.279   4.372  16.259  1.00  0.00      B    H  
ATOM   2770  O   HOH B 917      22.826  20.669  12.046  1.00  0.00      B    O  
ATOM   2771  H1  HOH B 917      22.648  20.819  13.032  1.00  0.00      B    H  
ATOM   2772  H2  HOH B 917      22.474  19.751  11.717  1.00  0.00      B    H  
ATOM   2773  O   HOH B 918      11.186  20.195  33.359  1.00  0.00      B    O  
ATOM   2774  H1  HOH B 918      10.902  19.799  32.463  1.00  0.00      B    H  
ATOM   2775  H2  HOH B 918      10.521  19.812  34.042  1.00  0.00      B    H  
ATOM   2776  O   HOH B 919       0.920  34.538  19.939  1.00  0.00      B    O  
ATOM   2777  H1  HOH B 919      -0.016  34.962  19.972  1.00  0.00      B    H  
ATOM   2778  H2  HOH B 919       1.668  35.279  19.729  1.00  0.00      B    H  
ATOM   2779  O   HOH B 920      36.233   9.080  30.328  1.00  0.00      B    O  
ATOM   2780  H1  HOH B 920      36.152  10.097  30.129  1.00  0.00      B    H  
ATOM   2781  H2  HOH B 920      35.254   8.808  30.451  1.00  0.00      B    H  
ATOM   2782  O   HOH B 921      16.069  30.800  16.676  1.00  0.00      B    O  
ATOM   2783  H1  HOH B 921      15.211  30.249  16.819  1.00  0.00      B    H  
ATOM   2784  H2  HOH B 921      16.004  31.511  17.428  1.00  0.00      B    H  
ATOM   2785  O   HOH B 922      13.220  36.952   1.427  1.00  0.00      B    O  
ATOM   2786  H1  HOH B 922      12.608  36.981   2.234  1.00  0.00      B    H  
ATOM   2787  H2  HOH B 922      13.482  37.894   1.219  1.00  0.00      B    H  
ATOM   2788  O   HOH B 923      21.897  32.994  11.488  1.00  0.00      B    O  
ATOM   2789  H1  HOH B 923      21.120  33.579  11.146  1.00  0.00      B    H  
ATOM   2790  H2  HOH B 923      22.714  33.262  11.034  1.00  0.00      B    H  
ATOM   2791  O   HOH B 924      12.664  36.402  29.094  1.00  0.00      B    O  
ATOM   2792  H1  HOH B 924      13.160  35.943  28.341  1.00  0.00      B    H  
ATOM   2793  H2  HOH B 924      12.274  37.251  28.679  1.00  0.00      B    H  
ATOM   2794  O   HOH B 925      17.833   3.029  16.977  1.00  0.00      B    O  
ATOM   2795  H1  HOH B 925      16.994   3.002  16.444  1.00  0.00      B    H  
ATOM   2796  H2  HOH B 925      17.595   3.493  17.925  1.00  0.00      B    H  
ATOM   2797  O   HOH B 926       8.126  24.076   4.467  1.00  0.00      B    O  
ATOM   2798  H1  HOH B 926       8.420  24.936   3.966  1.00  0.00      B    H  
ATOM   2799  H2  HOH B 926       7.128  23.853   4.349  1.00  0.00      B    H  
ATOM   2800  O   HOH B 927      29.574  13.496   3.516  1.00  0.00      B    O  
ATOM   2801  H1  HOH B 927      29.008  12.702   3.831  1.00  0.00      B    H  
ATOM   2802  H2  HOH B 927      28.924  14.176   3.131  1.00  0.00      B    H  
ATOM   2803  O   HOH B 928      33.685  37.270  14.260  1.00  0.00      B    O  
ATOM   2804  H1  HOH B 928      32.878  36.754  14.541  1.00  0.00      B    H  
ATOM   2805  H2  HOH B 928      33.425  38.267  14.303  1.00  0.00      B    H  
ATOM   2806  O   HOH B 929      11.816  17.698  31.679  1.00  0.00      B    O  
ATOM   2807  H1  HOH B 929      11.976  16.704  31.853  1.00  0.00      B    H  
ATOM   2808  H2  HOH B 929      12.420  18.145  32.362  1.00  0.00      B    H  
ATOM   2809  O   HOH B 930      28.853  19.659  38.479  1.00  0.00      B    O  
ATOM   2810  H1  HOH B 930      28.868  19.025  39.311  1.00  0.00      B    H  
ATOM   2811  H2  HOH B 930      29.558  20.376  38.574  1.00  0.00      B    H  
ATOM   2812  O   HOH B 931      16.001  38.928  31.232  1.00  0.00      B    O  
ATOM   2813  H1  HOH B 931      15.889  37.938  30.934  1.00  0.00      B    H  
ATOM   2814  H2  HOH B 931      15.240  39.530  30.877  1.00  0.00      B    H  
ATOM   2815  O   HOH B 932      21.177   0.133  11.852  1.00  0.00      B    O  
ATOM   2816  H1  HOH B 932      21.310  -0.427  12.654  1.00  0.00      B    H  
ATOM   2817  H2  HOH B 932      20.193   0.308  11.766  1.00  0.00      B    H  
ATOM   2818  O   HOH B 933      20.638  10.157  25.921  1.00  0.00      B    O  
ATOM   2819  H1  HOH B 933      21.408   9.902  25.237  1.00  0.00      B    H  
ATOM   2820  H2  HOH B 933      20.624   9.353  26.553  1.00  0.00      B    H  
ATOM   2821  O   HOH B 934       6.241   3.713   9.694  1.00  0.00      B    O  
ATOM   2822  H1  HOH B 934       5.529   4.113  10.291  1.00  0.00      B    H  
ATOM   2823  H2  HOH B 934       6.878   4.387   9.448  1.00  0.00      B    H  
ATOM   2824  O   HOH B 935       7.989   8.702   5.038  1.00  0.00      B    O  
ATOM   2825  H1  HOH B 935       7.997   9.575   5.565  1.00  0.00      B    H  
ATOM   2826  H2  HOH B 935       8.916   8.326   5.070  1.00  0.00      B    H  
ATOM   2827  O   HOH B 936      26.119  13.171  17.953  1.00  0.00      B    O  
ATOM   2828  H1  HOH B 936      25.528  13.672  18.629  1.00  0.00      B    H  
ATOM   2829  H2  HOH B 936      26.412  13.894  17.249  1.00  0.00      B    H  
ATOM   2830  O   HOH B 937      27.247  15.925  12.570  1.00  0.00      B    O  
ATOM   2831  H1  HOH B 937      27.041  15.739  11.571  1.00  0.00      B    H  
ATOM   2832  H2  HOH B 937      28.231  16.033  12.655  1.00  0.00      B    H  
ATOM   2833  O   HOH B 938       2.442  11.876   7.159  1.00  0.00      B    O  
ATOM   2834  H1  HOH B 938       2.902  12.701   7.500  1.00  0.00      B    H  
ATOM   2835  H2  HOH B 938       1.578  12.146   6.716  1.00  0.00      B    H  
ATOM   2836  O   HOH B 939      35.851  15.823   1.184  1.00  0.00      B    O  
ATOM   2837  H1  HOH B 939      36.352  15.353   1.930  1.00  0.00      B    H  
ATOM   2838  H2  HOH B 939      35.992  15.341   0.346  1.00  0.00      B    H  
ATOM   2839  O   HOH B 940      22.368  28.645   3.547  1.00  0.00      B    O  
ATOM   2840  H1  HOH B 940      23.271  28.871   3.906  1.00  0.00      B    H  
ATOM   2841  H2  HOH B 940      21.633  28.996   4.259  1.00  0.00      B    H  
ATOM   2842  O   HOH B 941      28.180  33.177   9.595  1.00  0.00      B    O  
ATOM   2843  H1  HOH B 941      28.834  33.654  10.198  1.00  0.00      B    H  
ATOM   2844  H2  HOH B 941      27.423  32.777  10.148  1.00  0.00      B    H  
ATOM   2845  O   HOH B 942       1.537  37.924   1.236  1.00  0.00      B    O  
ATOM   2846  H1  HOH B 942       2.046  37.264   0.682  1.00  0.00      B    H  
ATOM   2847  H2  HOH B 942       1.566  38.820   0.774  1.00  0.00      B    H  
ATOM   2848  O   HOH B 943      22.962  22.414  22.725  1.00  0.00      B    O  
ATOM   2849  H1  HOH B 943      22.616  22.420  23.687  1.00  0.00      B    H  
ATOM   2850  H2  HOH B 943      23.906  22.102  22.655  1.00  0.00      B    H  
ATOM   2851  O   HOH B 944      20.155  24.503  16.442  1.00  0.00      B    O  
ATOM   2852  H1  HOH B 944      19.831  25.481  16.579  1.00  0.00      B    H  
ATOM   2853  H2  HOH B 944      19.367  23.978  16.129  1.00  0.00      B    H  
ATOM   2854  O   HOH B 945      33.146   4.264  29.658  1.00  0.00      B    O  
ATOM   2855  H1  HOH B 945      33.357   3.528  28.981  1.00  0.00      B    H  
ATOM   2856  H2  HOH B 945      33.702   3.991  30.477  1.00  0.00      B    H  
ATOM   2857  O   HOH B 946       0.794   7.982  29.972  1.00  0.00      B    O  
ATOM   2858  H1  HOH B 946       0.745   8.042  28.952  1.00  0.00      B    H  
ATOM   2859  H2  HOH B 946       0.631   8.910  30.386  1.00  0.00      B    H  
ATOM   2860  O   HOH B 947       1.647  13.787  17.265  1.00  0.00      B    O  
ATOM   2861  H1  HOH B 947       0.750  13.739  16.857  1.00  0.00      B    H  
ATOM   2862  H2  HOH B 947       1.675  13.105  18.028  1.00  0.00      B    H  
ATOM   2863  O   HOH B 948      15.702  32.317  18.892  1.00  0.00      B    O  
ATOM   2864  H1  HOH B 948      16.428  32.061  19.528  1.00  0.00      B    H  
ATOM   2865  H2  HOH B 948      14.900  32.259  19.529  1.00  0.00      B    H  
ATOM   2866  O   HOH B 949      12.925  33.975   8.256  1.00  0.00      B    O  
ATOM   2867  H1  HOH B 949      12.684  34.425   7.415  1.00  0.00      B    H  
ATOM   2868  H2  HOH B 949      12.643  33.044   8.208  1.00  0.00      B    H  
ATOM   2869  O   HOH B 950       1.554   1.572  27.070  1.00  0.00      B    O  
ATOM   2870  H1  HOH B 950       1.568   0.659  26.613  1.00  0.00      B    H  
ATOM   2871  H2  HOH B 950       2.458   1.825  27.366  1.00  0.00      B    H  
ATOM   2872  O   HOH B 951      11.153  21.076   3.355  1.00  0.00      B    O  
ATOM   2873  H1  HOH B 951      10.298  21.533   3.753  1.00  0.00      B    H  
ATOM   2874  H2  HOH B 951      10.864  20.747   2.453  1.00  0.00      B    H  
ATOM   2875  O   HOH B 952      18.058  20.046  32.744  1.00  0.00      B    O  
ATOM   2876  H1  HOH B 952      17.034  20.104  32.829  1.00  0.00      B    H  
ATOM   2877  H2  HOH B 952      18.311  20.551  31.953  1.00  0.00      B    H  
ATOM   2878  O   HOH B 953       9.379   9.907  11.612  1.00  0.00      B    O  
ATOM   2879  H1  HOH B 953       8.413  10.256  11.789  1.00  0.00      B    H  
ATOM   2880  H2  HOH B 953       9.441   8.901  11.887  1.00  0.00      B    H  
ATOM   2881  O   HOH B 954      20.051  26.662  11.446  1.00  0.00      B    O  
ATOM   2882  H1  HOH B 954      20.867  26.186  11.833  1.00  0.00      B    H  
ATOM   2883  H2  HOH B 954      19.368  26.741  12.219  1.00  0.00      B    H  
ATOM   2884  O   HOH B 955      14.158   1.387  30.265  1.00  0.00      B    O  
ATOM   2885  H1  HOH B 955      14.895   2.079  30.082  1.00  0.00      B    H  
ATOM   2886  H2  HOH B 955      13.622   1.296  29.441  1.00  0.00      B    H  
ATOM   2887  O   HOH B 956      18.014  33.795  32.444  1.00  0.00      B    O  
ATOM   2888  H1  HOH B 956      18.533  33.368  33.194  1.00  0.00      B    H  
ATOM   2889  H2  HOH B 956      17.049  33.473  32.542  1.00  0.00      B    H  
ATOM   2890  O   HOH B 957      17.992  17.100  29.714  1.00  0.00      B    O  
ATOM   2891  H1  HOH B 957      17.569  17.112  30.629  1.00  0.00      B    H  
ATOM   2892  H2  HOH B 957      18.687  16.380  29.654  1.00  0.00      B    H  
ATOM   2893  O   HOH B 958      24.418   5.386  18.254  1.00  0.00      B    O  
ATOM   2894  H1  HOH B 958      24.346   4.380  18.455  1.00  0.00      B    H  
ATOM   2895  H2  HOH B 958      24.925   5.408  17.363  1.00  0.00      B    H  
ATOM   2896  O   HOH B 959      11.302  24.812  32.610  1.00  0.00      B    O  
ATOM   2897  H1  HOH B 959      12.003  24.141  32.935  1.00  0.00      B    H  
ATOM   2898  H2  HOH B 959      11.503  24.875  31.616  1.00  0.00      B    H  
ATOM   2899  O   HOH B 960      36.504  18.592  36.814  1.00  0.00      B    O  
ATOM   2900  H1  HOH B 960      36.225  19.180  36.046  1.00  0.00      B    H  
ATOM   2901  H2  HOH B 960      35.908  18.856  37.578  1.00  0.00      B    H  
ATOM   2902  O   HOH B 961      20.668  12.036  17.133  1.00  0.00      B    O  
ATOM   2903  H1  HOH B 961      21.279  12.127  17.934  1.00  0.00      B    H  
ATOM   2904  H2  HOH B 961      20.861  11.163  16.707  1.00  0.00      B    H  
ATOM   2905  O   HOH B 962      18.464  14.802  10.685  1.00  0.00      B    O  
ATOM   2906  H1  HOH B 962      18.524  14.905  11.702  1.00  0.00      B    H  
ATOM   2907  H2  HOH B 962      17.618  14.270  10.448  1.00  0.00      B    H  
ATOM   2908  O   HOH B 963      12.540  20.868  10.566  1.00  0.00      B    O  
ATOM   2909  H1  HOH B 963      13.069  21.691  10.264  1.00  0.00      B    H  
ATOM   2910  H2  HOH B 963      12.054  20.455   9.802  1.00  0.00      B    H  
ATOM   2911  O   HOH B 964      34.892  29.131  36.625  1.00  0.00      B    O  
ATOM   2912  H1  HOH B 964      34.055  28.861  37.131  1.00  0.00      B    H  
ATOM   2913  H2  HOH B 964      35.676  28.757  37.198  1.00  0.00      B    H  
ATOM   2914  O   HOH B 965      33.303  34.720  15.835  1.00  0.00      B    O  
ATOM   2915  H1  HOH B 965      32.628  34.046  15.527  1.00  0.00      B    H  
ATOM   2916  H2  HOH B 965      33.903  34.238  16.458  1.00  0.00      B    H  
ATOM   2917  O   HOH B 966      25.698  29.018  14.157  1.00  0.00      B    O  
ATOM   2918  H1  HOH B 966      26.532  28.657  13.715  1.00  0.00      B    H  
ATOM   2919  H2  HOH B 966      24.884  28.924  13.542  1.00  0.00      B    H  
ATOM   2920  O   HOH B 967      13.283   0.820   6.266  1.00  0.00      B    O  
ATOM   2921  H1  HOH B 967      12.705   1.386   5.669  1.00  0.00      B    H  
ATOM   2922  H2  HOH B 967      12.651   0.527   7.058  1.00  0.00      B    H  
ATOM   2923  O   HOH B 968      13.693  12.786  19.344  1.00  0.00      B    O  
ATOM   2924  H1  HOH B 968      14.220  11.978  19.630  1.00  0.00      B    H  
ATOM   2925  H2  HOH B 968      14.289  13.582  19.446  1.00  0.00      B    H  
ATOM   2926  O   HOH B 969      38.744  11.688  28.135  1.00  0.00      B    O  
ATOM   2927  H1  HOH B 969      37.859  11.958  27.702  1.00  0.00      B    H  
ATOM   2928  H2  HOH B 969      39.209  12.546  28.422  1.00  0.00      B    H  
ATOM   2929  O   HOH B 970      18.945  38.191   5.453  1.00  0.00      B    O  
ATOM   2930  H1  HOH B 970      19.516  38.851   5.833  1.00  0.00      B    H  
ATOM   2931  H2  HOH B 970      19.402  37.278   5.633  1.00  0.00      B    H  
ATOM   2932  O   HOH B 971      15.822   7.202   3.586  1.00  0.00      B    O  
ATOM   2933  H1  HOH B 971      16.215   6.226   3.661  1.00  0.00      B    H  
ATOM   2934  H2  HOH B 971      15.012   7.189   4.195  1.00  0.00      B    H  
ATOM   2935  O   HOH B 972      11.254  11.816   4.679  1.00  0.00      B    O  
ATOM   2936  H1  HOH B 972      12.148  12.040   5.056  1.00  0.00      B    H  
ATOM   2937  H2  HOH B 972      10.738  11.579   5.477  1.00  0.00      B    H  
ATOM   2938  O   HOH B 973      16.091  14.658   7.276  1.00  0.00      B    O  
ATOM   2939  H1  HOH B 973      15.953  13.873   7.850  1.00  0.00      B    H  
ATOM   2940  H2  HOH B 973      16.298  14.325   6.321  1.00  0.00      B    H  
ATOM   2941  O   HOH B 974      13.847  16.701   2.809  1.00  0.00      B    O  
ATOM   2942  H1  HOH B 974      13.013  16.915   3.318  1.00  0.00      B    H  
ATOM   2943  H2  HOH B 974      13.837  17.224   1.953  1.00  0.00      B    H  
ATOM   2944  O   HOH B 975       7.952  29.411  35.145  1.00  0.00      B    O  
ATOM   2945  H1  HOH B 975       7.489  30.296  35.161  1.00  0.00      B    H  
ATOM   2946  H2  HOH B 975       7.750  28.948  34.327  1.00  0.00      B    H  
ATOM   2947  O   HOH B 976      14.106  27.746  20.418  1.00  0.00      B    O  
ATOM   2948  H1  HOH B 976      14.605  27.635  19.533  1.00  0.00      B    H  
ATOM   2949  H2  HOH B 976      13.775  26.847  20.738  1.00  0.00      B    H  
ATOM   2950  O   HOH B 977      17.294  36.457  10.823  1.00  0.00      B    O  
ATOM   2951  H1  HOH B 977      16.810  36.339   9.946  1.00  0.00      B    H  
ATOM   2952  H2  HOH B 977      16.622  36.587  11.528  1.00  0.00      B    H  
ATOM   2953  O   HOH B 978      17.314  19.259  26.855  1.00  0.00      B    O  
ATOM   2954  H1  HOH B 978      18.105  19.317  27.485  1.00  0.00      B    H  
ATOM   2955  H2  HOH B 978      16.811  18.383  27.085  1.00  0.00      B    H  
ATOM   2956  O   HOH B 979      27.963   5.367  27.840  1.00  0.00      B    O  
ATOM   2957  H1  HOH B 979      27.809   6.292  28.252  1.00  0.00      B    H  
ATOM   2958  H2  HOH B 979      28.843   4.993  28.132  1.00  0.00      B    H  
ATOM   2959  O   HOH B 980       9.424  21.848  30.936  1.00  0.00      B    O  
ATOM   2960  H1  HOH B 980       9.344  20.888  31.243  1.00  0.00      B    H  
ATOM   2961  H2  HOH B 980       9.997  21.822  30.095  1.00  0.00      B    H  
ATOM   2962  O   HOH B 981      14.046  23.911  26.594  1.00  0.00      B    O  
ATOM   2963  H1  HOH B 981      14.812  23.320  26.802  1.00  0.00      B    H  
ATOM   2964  H2  HOH B 981      14.305  24.815  26.263  1.00  0.00      B    H  
ATOM   2965  O   HOH B 982       5.828  21.776   8.874  1.00  0.00      B    O  
ATOM   2966  H1  HOH B 982       6.717  22.324   9.058  1.00  0.00      B    H  
ATOM   2967  H2  HOH B 982       5.948  21.387   7.933  1.00  0.00      B    H  
ATOM   2968  O   HOH B 983       0.874  15.656  34.371  1.00  0.00      B    O  
ATOM   2969  H1  HOH B 983       1.567  14.940  34.748  1.00  0.00      B    H  
ATOM   2970  H2  HOH B 983       0.498  16.194  35.127  1.00  0.00      B    H  
ATOM   2971  O   HOH B 984       7.701  29.069  21.420  1.00  0.00      B    O  
ATOM   2972  H1  HOH B 984       8.492  28.679  20.915  1.00  0.00      B    H  
ATOM   2973  H2  HOH B 984       7.075  29.483  20.739  1.00  0.00      B    H  
ATOM   2974  O   HOH B 985       5.212   1.987   7.813  1.00  0.00      B    O  
ATOM   2975  H1  HOH B 985       4.759   2.317   6.960  1.00  0.00      B    H  
ATOM   2976  H2  HOH B 985       5.789   2.739   8.207  1.00  0.00      B    H  
ATOM   2977  O   HOH B 986      14.837  36.327  20.591  1.00  0.00      B    O  
ATOM   2978  H1  HOH B 986      15.007  36.900  21.409  1.00  0.00      B    H  
ATOM   2979  H2  HOH B 986      15.705  36.046  20.268  1.00  0.00      B    H  
ATOM   2980  O   HOH B 987       5.628  23.126   3.972  1.00  0.00      B    O  
ATOM   2981  H1  HOH B 987       5.347  22.581   3.163  1.00  0.00      B    H  
ATOM   2982  H2  HOH B 987       4.874  23.670   4.228  1.00  0.00      B    H  
ATOM   2983  O   HOH B 988       1.264  17.814  11.036  1.00  0.00      B    O  
ATOM   2984  H1  HOH B 988       1.761  17.628  11.959  1.00  0.00      B    H  
ATOM   2985  H2  HOH B 988       0.642  18.604  11.182  1.00  0.00      B    H  
ATOM   2986  O   HOH B 989      36.686  14.680  28.455  1.00  0.00      B    O  
ATOM   2987  H1  HOH B 989      36.695  13.941  27.717  1.00  0.00      B    H  
ATOM   2988  H2  HOH B 989      35.811  15.149  28.313  1.00  0.00      B    H  
ATOM   2989  O   HOH B 990       3.935   2.474  28.024  1.00  0.00      B    O  
ATOM   2990  H1  HOH B 990       4.340   1.696  28.600  1.00  0.00      B    H  
ATOM   2991  H2  HOH B 990       3.682   3.248  28.594  1.00  0.00      B    H  
ATOM   2992  O   HOH B 991      18.137  30.228   7.736  1.00  0.00      B    O  
ATOM   2993  H1  HOH B 991      17.776  30.343   8.721  1.00  0.00      B    H  
ATOM   2994  H2  HOH B 991      18.060  29.286   7.574  1.00  0.00      B    H  
ATOM   2995  O   HOH B 992      25.523  10.168  16.490  1.00  0.00      B    O  
ATOM   2996  H1  HOH B 992      26.414   9.621  16.725  1.00  0.00      B    H  
ATOM   2997  H2  HOH B 992      25.703  11.148  16.592  1.00  0.00      B    H  
ATOM   2998  O   HOH B 993      24.391  26.677  22.468  1.00  0.00      B    O  
ATOM   2999  H1  HOH B 993      24.345  26.181  21.619  1.00  0.00      B    H  
ATOM   3000  H2  HOH B 993      23.512  26.596  22.896  1.00  0.00      B    H  
ATOM   3001  O   HOH B 994      37.458  12.764  13.563  1.00  0.00      B    O  
ATOM   3002  H1  HOH B 994      38.098  13.545  13.476  1.00  0.00      B    H  
ATOM   3003  H2  HOH B 994      37.251  12.486  14.510  1.00  0.00      B    H  
ATOM   3004  O   HOH B 995      24.324   7.174   3.071  1.00  0.00      B    O  
ATOM   3005  H1  HOH B 995      24.791   7.735   3.760  1.00  0.00      B    H  
ATOM   3006  H2  HOH B 995      23.332   6.934   3.404  1.00  0.00      B    H  
ATOM   3007  O   HOH B 996      36.307  33.548  14.505  1.00  0.00      B    O  
ATOM   3008  H1  HOH B 996      36.951  34.142  14.919  1.00  0.00      B    H  
ATOM   3009  H2  HOH B 996      35.689  34.107  13.906  1.00  0.00      B    H  
ATOM   3010  O   HOH B 997      22.952  14.535  25.407  1.00  0.00      B    O  
ATOM   3011  H1  HOH B 997      23.832  14.158  25.214  1.00  0.00      B    H  
ATOM   3012  H2  HOH B 997      22.611  14.225  26.271  1.00  0.00      B    H  
ATOM   3013  O   HOH B 998      36.872  28.693   3.538  1.00  0.00      B    O  
ATOM   3014  H1  HOH B 998      36.168  28.855   2.881  1.00  0.00      B    H  
ATOM   3015  H2  HOH B 998      36.867  29.438   4.278  1.00  0.00      B    H  
ATOM   3016  O   HOH B 999      27.199  23.304  12.841  1.00  0.00      B    O  
ATOM   3017  H1  HOH B 999      28.157  23.167  12.504  1.00  0.00      B    H  
ATOM   3018  H2  HOH B 999      26.894  22.403  13.274  1.00  0.00      B    H  
ATOM   3019  O   HOH B1000      21.262  36.943   8.745  1.00  0.00      B    O  
ATOM   3020  H1  HOH B1000      21.728  37.819   8.612  1.00  0.00      B    H  
ATOM   3021  H2  HOH B1000      21.078  36.626   7.834  1.00  0.00      B    H  
ATOM   3022  O   HOH B1001      18.794  20.237   3.035  1.00  0.00      B    O  
ATOM   3023  H1  HOH B1001      19.130  20.470   3.906  1.00  0.00      B    H  
ATOM   3024  H2  HOH B1001      19.145  19.258   2.775  1.00  0.00      B    H  
ATOM   3025  O   HOH B1002      34.892  24.306  30.847  1.00  0.00      B    O  
ATOM   3026  H1  HOH B1002      35.017  24.750  29.914  1.00  0.00      B    H  
ATOM   3027  H2  HOH B1002      34.028  23.698  30.827  1.00  0.00      B    H  
ATOM   3028  O   HOH B1003       8.580  31.731  32.551  1.00  0.00      B    O  
ATOM   3029  H1  HOH B1003       8.580  30.753  32.880  1.00  0.00      B    H  
ATOM   3030  H2  HOH B1003       7.965  32.238  33.210  1.00  0.00      B    H  
ATOM   3031  O   HOH B1004      31.214  14.313   9.558  1.00  0.00      B    O  
ATOM   3032  H1  HOH B1004      30.201  14.344   9.350  1.00  0.00      B    H  
ATOM   3033  H2  HOH B1004      31.716  14.552   8.721  1.00  0.00      B    H  
ATOM   3034  O   HOH B1005       3.108  33.025  12.092  1.00  0.00      B    O  
ATOM   3035  H1  HOH B1005       2.189  32.577  12.001  1.00  0.00      B    H  
ATOM   3036  H2  HOH B1005       3.721  32.369  12.624  1.00  0.00      B    H  
ATOM   3037  O   HOH B1006       6.518   8.978  32.773  1.00  0.00      B    O  
ATOM   3038  H1  HOH B1006       6.861   8.054  32.739  1.00  0.00      B    H  
ATOM   3039  H2  HOH B1006       6.430   9.237  33.774  1.00  0.00      B    H  
ATOM   3040  O   HOH B1007      18.379  35.924  21.611  1.00  0.00      B    O  
ATOM   3041  H1  HOH B1007      19.180  35.380  21.415  1.00  0.00      B    H  
ATOM   3042  H2  HOH B1007      17.979  35.484  22.440  1.00  0.00      B    H  
ATOM   3043  O   HOH B1008      15.027   7.406  24.398  1.00  0.00      B    O  
ATOM   3044  H1  HOH B1008      14.612   6.673  23.869  1.00  0.00      B    H  
ATOM   3045  H2  HOH B1008      14.390   7.588  25.152  1.00  0.00      B    H  
ATOM   3046  O   HOH B1009       9.318  37.785  26.234  1.00  0.00      B    O  
ATOM   3047  H1  HOH B1009      10.169  37.934  26.726  1.00  0.00      B    H  
ATOM   3048  H2  HOH B1009       8.727  37.135  26.744  1.00  0.00      B    H  
ATOM   3049  O   HOH B1010       3.119  36.738   8.512  1.00  0.00      B    O  
ATOM   3050  H1  HOH B1010       3.649  35.881   8.738  1.00  0.00      B    H  
ATOM   3051  H2  HOH B1010       3.700  37.311   7.852  1.00  0.00      B    H  
ATOM   3052  O   HOH B1011      19.340  22.695  18.858  1.00  0.00      B    O  
ATOM   3053  H1  HOH B1011      19.888  22.524  19.756  1.00  0.00      B    H  
ATOM   3054  H2  HOH B1011      19.918  23.257  18.298  1.00  0.00      B    H  
ATOM   3055  O   HOH B1012       0.917  27.960  17.580  1.00  0.00      B    O  
ATOM   3056  H1  HOH B1012       1.199  28.862  17.972  1.00  0.00      B    H  
ATOM   3057  H2  HOH B1012      -0.071  28.052  17.398  1.00  0.00      B    H  
ATOM   3058  O   HOH B1013      10.535  16.793  12.885  1.00  0.00      B    O  
ATOM   3059  H1  HOH B1013      10.142  15.905  13.243  1.00  0.00      B    H  
ATOM   3060  H2  HOH B1013      11.550  16.861  13.130  1.00  0.00      B    H  
ATOM   3061  O   HOH B1014       4.439  13.598  19.811  1.00  0.00      B    O  
ATOM   3062  H1  HOH B1014       4.408  14.259  20.624  1.00  0.00      B    H  
ATOM   3063  H2  HOH B1014       4.040  12.681  20.048  1.00  0.00      B    H  
ATOM   3064  O   HOH B1015      20.489  16.583  35.906  1.00  0.00      B    O  
ATOM   3065  H1  HOH B1015      21.347  16.740  35.362  1.00  0.00      B    H  
ATOM   3066  H2  HOH B1015      20.356  15.602  35.891  1.00  0.00      B    H  
ATOM   3067  O   HOH B1016       7.680   7.607  28.064  1.00  0.00      B    O  
ATOM   3068  H1  HOH B1016       7.920   8.358  27.405  1.00  0.00      B    H  
ATOM   3069  H2  HOH B1016       6.681   7.482  28.145  1.00  0.00      B    H  
ATOM   3070  O   HOH B1017       3.814  22.750  26.781  1.00  0.00      B    O  
ATOM   3071  H1  HOH B1017       4.103  22.383  25.862  1.00  0.00      B    H  
ATOM   3072  H2  HOH B1017       3.717  21.918  27.372  1.00  0.00      B    H  
ATOM   3073  O   HOH B1018       0.935  12.000  19.381  1.00  0.00      B    O  
ATOM   3074  H1  HOH B1018       1.867  11.724  19.649  1.00  0.00      B    H  
ATOM   3075  H2  HOH B1018       0.372  11.152  19.179  1.00  0.00      B    H  
ATOM   3076  O   HOH B1019      35.765  18.211   9.359  1.00  0.00      B    O  
ATOM   3077  H1  HOH B1019      36.590  17.843   8.945  1.00  0.00      B    H  
ATOM   3078  H2  HOH B1019      35.569  19.086   8.883  1.00  0.00      B    H  
ATOM   3079  O   HOH B1020      37.307   8.041  26.352  1.00  0.00      B    O  
ATOM   3080  H1  HOH B1020      36.610   8.744  26.188  1.00  0.00      B    H  
ATOM   3081  H2  HOH B1020      38.204   8.532  26.453  1.00  0.00      B    H  
ATOM   3082  O   HOH B1021      12.065   8.915   3.515  1.00  0.00      B    O  
ATOM   3083  H1  HOH B1021      11.820   9.336   4.423  1.00  0.00      B    H  
ATOM   3084  H2  HOH B1021      12.393   9.683   3.008  1.00  0.00      B    H  
ATOM   3085  O   HOH B1022      30.942  21.839  35.460  1.00  0.00      B    O  
ATOM   3086  H1  HOH B1022      30.048  22.181  35.790  1.00  0.00      B    H  
ATOM   3087  H2  HOH B1022      31.031  22.205  34.530  1.00  0.00      B    H  
ATOM   3088  O   HOH B1023      30.498  21.781   8.599  1.00  0.00      B    O  
ATOM   3089  H1  HOH B1023      29.977  22.615   8.611  1.00  0.00      B    H  
ATOM   3090  H2  HOH B1023      30.299  21.219   7.808  1.00  0.00      B    H  
ATOM   3091  O   HOH B1024      22.460  13.363  27.802  1.00  0.00      B    O  
ATOM   3092  H1  HOH B1024      22.948  12.451  27.980  1.00  0.00      B    H  
ATOM   3093  H2  HOH B1024      21.521  13.244  28.191  1.00  0.00      B    H  
ATOM   3094  O   HOH B1025      35.154  13.746  33.208  1.00  0.00      B    O  
ATOM   3095  H1  HOH B1025      36.047  13.807  32.803  1.00  0.00      B    H  
ATOM   3096  H2  HOH B1025      35.003  14.633  33.594  1.00  0.00      B    H  
ATOM   3097  O   HOH B1026      19.468  14.333  23.986  1.00  0.00      B    O  
ATOM   3098  H1  HOH B1026      19.285  13.331  24.098  1.00  0.00      B    H  
ATOM   3099  H2  HOH B1026      19.276  14.745  24.917  1.00  0.00      B    H  
ATOM   3100  O   HOH B1027      37.124  21.525  29.867  1.00  0.00      B    O  
ATOM   3101  H1  HOH B1027      36.475  22.242  29.620  1.00  0.00      B    H  
ATOM   3102  H2  HOH B1027      38.028  21.850  29.625  1.00  0.00      B    H  
ATOM   3103  O   HOH B1028      12.203  27.228  12.018  1.00  0.00      B    O  
ATOM   3104  H1  HOH B1028      11.362  27.612  12.434  1.00  0.00      B    H  
ATOM   3105  H2  HOH B1028      11.909  26.420  11.451  1.00  0.00      B    H  
ATOM   3106  O   HOH B1029       6.263  10.521   1.171  1.00  0.00      B    O  
ATOM   3107  H1  HOH B1029       5.713  11.219   1.742  1.00  0.00      B    H  
ATOM   3108  H2  HOH B1029       7.164  10.395   1.713  1.00  0.00      B    H  
ATOM   3109  O   HOH B1030      22.238  11.177  11.613  1.00  0.00      B    O  
ATOM   3110  H1  HOH B1030      21.898  10.323  12.057  1.00  0.00      B    H  
ATOM   3111  H2  HOH B1030      22.604  10.845  10.714  1.00  0.00      B    H  
ATOM   3112  O   HOH B1031      33.769  16.427  31.736  1.00  0.00      B    O  
ATOM   3113  H1  HOH B1031      33.482  17.291  31.386  1.00  0.00      B    H  
ATOM   3114  H2  HOH B1031      33.767  16.429  32.673  1.00  0.00      B    H  
ATOM   3115  O   HOH B1032      17.494  21.466  17.509  1.00  0.00      B    O  
ATOM   3116  H1  HOH B1032      18.287  21.866  18.022  1.00  0.00      B    H  
ATOM   3117  H2  HOH B1032      17.409  20.488  17.706  1.00  0.00      B    H  
ATOM   3118  O   HOH B1033      19.311  16.544  26.153  1.00  0.00      B    O  
ATOM   3119  H1  HOH B1033      19.589  16.239  27.121  1.00  0.00      B    H  
ATOM   3120  H2  HOH B1033      19.992  17.231  25.774  1.00  0.00      B    H  
ATOM   3121  O   HOH B1034       2.378  12.740  13.137  1.00  0.00      B    O  
ATOM   3122  H1  HOH B1034       2.552  13.061  14.094  1.00  0.00      B    H  
ATOM   3123  H2  HOH B1034       3.051  12.062  12.920  1.00  0.00      B    H  
ATOM   3124  O   HOH B1035      33.164   7.037  14.679  1.00  0.00      B    O  
ATOM   3125  H1  HOH B1035      32.785   6.220  14.277  1.00  0.00      B    H  
ATOM   3126  H2  HOH B1035      33.142   7.645  13.867  1.00  0.00      B    H  
ATOM   3127  O   HOH B1036       9.137  23.656  11.437  1.00  0.00      B    O  
ATOM   3128  H1  HOH B1036       9.290  22.811  11.989  1.00  0.00      B    H  
ATOM   3129  H2  HOH B1036       8.983  24.432  12.087  1.00  0.00      B    H  
ATOM   3130  O   HOH B1037      13.502  12.405  16.361  1.00  0.00      B    O  
ATOM   3131  H1  HOH B1037      13.456  12.539  17.357  1.00  0.00      B    H  
ATOM   3132  H2  HOH B1037      12.652  11.901  16.108  1.00  0.00      B    H  
ATOM   3133  O   HOH B1038      31.769  31.895  36.235  1.00  0.00      B    O  
ATOM   3134  H1  HOH B1038      32.482  31.649  36.910  1.00  0.00      B    H  
ATOM   3135  H2  HOH B1038      30.895  32.056  36.797  1.00  0.00      B    H  
ATOM   3136  O   HOH B1039      28.778  36.435  22.770  1.00  0.00      B    O  
ATOM   3137  H1  HOH B1039      28.405  35.720  23.347  1.00  0.00      B    H  
ATOM   3138  H2  HOH B1039      28.067  37.086  22.392  1.00  0.00      B    H  
ATOM   3139  O   HOH B1040      27.549   3.453  17.407  1.00  0.00      B    O  
ATOM   3140  H1  HOH B1040      28.394   2.912  17.359  1.00  0.00      B    H  
ATOM   3141  H2  HOH B1040      27.114   3.161  18.274  1.00  0.00      B    H  
ATOM   3142  O   HOH B1041       0.615  38.433   6.074  1.00  0.00      B    O  
ATOM   3143  H1  HOH B1041       0.731  37.855   5.231  1.00  0.00      B    H  
ATOM   3144  H2  HOH B1041      -0.150  38.020   6.601  1.00  0.00      B    H  
ATOM   3145  O   HOH B1042       8.264  33.294  30.549  1.00  0.00      B    O  
ATOM   3146  H1  HOH B1042       9.176  33.751  30.554  1.00  0.00      B    H  
ATOM   3147  H2  HOH B1042       8.330  32.657  31.395  1.00  0.00      B    H  
ATOM   3148  O   HOH B1043       0.010  35.439   1.111  1.00  0.00      B    O  
ATOM   3149  H1  HOH B1043       0.857  35.647   0.530  1.00  0.00      B    H  
ATOM   3150  H2  HOH B1043       0.372  34.983   2.000  1.00  0.00      B    H  
ATOM   3151  O   HOH B1044      30.815  15.992   0.491  1.00  0.00      B    O  
ATOM   3152  H1  HOH B1044      31.481  16.153  -0.241  1.00  0.00      B    H  
ATOM   3153  H2  HOH B1044      31.383  16.126   1.403  1.00  0.00      B    H  
ATOM   3154  O   HOH B1045       1.720  34.863   6.836  1.00  0.00      B    O  
ATOM   3155  H1  HOH B1045       0.695  35.064   6.812  1.00  0.00      B    H  
ATOM   3156  H2  HOH B1045       2.096  35.524   7.475  1.00  0.00      B    H  
ATOM   3157  O   HOH B1046      24.945  30.166  28.369  1.00  0.00      B    O  
ATOM   3158  H1  HOH B1046      24.010  30.013  28.045  1.00  0.00      B    H  
ATOM   3159  H2  HOH B1046      25.523  29.853  27.628  1.00  0.00      B    H  
ATOM   3160  O   HOH B1047       4.447  23.493  35.524  1.00  0.00      B    O  
ATOM   3161  H1  HOH B1047       4.076  22.562  35.209  1.00  0.00      B    H  
ATOM   3162  H2  HOH B1047       5.027  23.896  34.772  1.00  0.00      B    H  
ATOM   3163  O   HOH B1048       7.740   5.446  37.927  1.00  0.00      B    O  
ATOM   3164  H1  HOH B1048       7.465   6.413  38.081  1.00  0.00      B    H  
ATOM   3165  H2  HOH B1048       6.938   4.806  37.897  1.00  0.00      B    H  
ATOM   3166  O   HOH B1049      35.205  24.674   4.467  1.00  0.00      B    O  
ATOM   3167  H1  HOH B1049      35.865  25.500   4.534  1.00  0.00      B    H  
ATOM   3168  H2  HOH B1049      34.383  24.843   5.051  1.00  0.00      B    H  
ATOM   3169  O   HOH B1050      36.306  19.757  19.056  1.00  0.00      B    O  
ATOM   3170  H1  HOH B1050      37.265  19.783  19.517  1.00  0.00      B    H  
ATOM   3171  H2  HOH B1050      36.450  20.128  18.088  1.00  0.00      B    H  
ATOM   3172  O   HOH B1051      15.737  32.735  33.271  1.00  0.00      B    O  
ATOM   3173  H1  HOH B1051      15.050  33.233  32.700  1.00  0.00      B    H  
ATOM   3174  H2  HOH B1051      15.348  32.742  34.187  1.00  0.00      B    H  
ATOM   3175  O   HOH B1052      10.942  14.181  17.435  1.00  0.00      B    O  
ATOM   3176  H1  HOH B1052      11.049  13.513  18.189  1.00  0.00      B    H  
ATOM   3177  H2  HOH B1052      10.496  13.586  16.787  1.00  0.00      B    H  
ATOM   3178  O   HOH B1053       8.848  15.027   1.862  1.00  0.00      B    O  
ATOM   3179  H1  HOH B1053       9.723  15.417   1.447  1.00  0.00      B    H  
ATOM   3180  H2  HOH B1053       9.117  14.178   2.345  1.00  0.00      B    H  
ATOM   3181  O   HOH B1054      34.867   5.955  27.093  1.00  0.00      B    O  
ATOM   3182  H1  HOH B1054      34.073   6.528  27.459  1.00  0.00      B    H  
ATOM   3183  H2  HOH B1054      35.517   5.796  27.891  1.00  0.00      B    H  
ATOM   3184  O   HOH B1055      13.022  10.590   9.261  1.00  0.00      B    O  
ATOM   3185  H1  HOH B1055      12.007  10.626   9.402  1.00  0.00      B    H  
ATOM   3186  H2  HOH B1055      13.163  11.420   8.715  1.00  0.00      B    H  
ATOM   3187  O   HOH B1056      33.760   8.918  11.937  1.00  0.00      B    O  
ATOM   3188  H1  HOH B1056      33.907   8.638  10.995  1.00  0.00      B    H  
ATOM   3189  H2  HOH B1056      32.993   9.620  11.926  1.00  0.00      B    H  
ATOM   3190  O   HOH B1057      19.814  15.197   8.441  1.00  0.00      B    O  
ATOM   3191  H1  HOH B1057      19.054  15.056   7.807  1.00  0.00      B    H  
ATOM   3192  H2  HOH B1057      19.469  15.083   9.422  1.00  0.00      B    H  
ATOM   3193  O   HOH B1058      11.698   5.651  23.781  1.00  0.00      B    O  
ATOM   3194  H1  HOH B1058      11.744   5.090  24.610  1.00  0.00      B    H  
ATOM   3195  H2  HOH B1058      10.830   5.510  23.383  1.00  0.00      B    H  
ATOM   3196  O   HOH B1059      16.016   3.472  29.789  1.00  0.00      B    O  
ATOM   3197  H1  HOH B1059      16.865   3.234  29.314  1.00  0.00      B    H  
ATOM   3198  H2  HOH B1059      15.560   4.272  29.226  1.00  0.00      B    H  
ATOM   3199  O   HOH B1060      12.861   9.228   6.650  1.00  0.00      B    O  
ATOM   3200  H1  HOH B1060      12.973   9.328   7.689  1.00  0.00      B    H  
ATOM   3201  H2  HOH B1060      13.230   8.336   6.402  1.00  0.00      B    H  
ATOM   3202  O   HOH B1061       0.884   6.774   5.770  1.00  0.00      B    O  
ATOM   3203  H1  HOH B1061       0.461   7.637   5.491  1.00  0.00      B    H  
ATOM   3204  H2  HOH B1061       0.561   6.483   6.725  1.00  0.00      B    H  
ATOM   3205  O   HOH B1062      38.440   5.332  16.506  1.00  0.00      B    O  
ATOM   3206  H1  HOH B1062      39.277   5.594  15.952  1.00  0.00      B    H  
ATOM   3207  H2  HOH B1062      38.727   5.361  17.459  1.00  0.00      B    H  
ATOM   3208  O   HOH B1063       3.525   3.376  17.071  1.00  0.00      B    O  
ATOM   3209  H1  HOH B1063       2.928   3.391  16.190  1.00  0.00      B    H  
ATOM   3210  H2  HOH B1063       4.323   2.813  16.937  1.00  0.00      B    H  
ATOM   3211  O   HOH B1064      11.783  25.808  35.079  1.00  0.00      B    O  
ATOM   3212  H1  HOH B1064      11.417  25.423  34.244  1.00  0.00      B    H  
ATOM   3213  H2  HOH B1064      11.282  26.627  35.320  1.00  0.00      B    H  
ATOM   3214  O   HOH B1065      22.868  21.201  18.297  1.00  0.00      B    O  
ATOM   3215  H1  HOH B1065      22.744  21.016  17.300  1.00  0.00      B    H  
ATOM   3216  H2  HOH B1065      22.986  20.283  18.810  1.00  0.00      B    H  
ATOM   3217  O   HOH B1066      26.199  14.169  37.231  1.00  0.00      B    O  
ATOM   3218  H1  HOH B1066      26.892  14.289  38.004  1.00  0.00      B    H  
ATOM   3219  H2  HOH B1066      26.555  13.517  36.580  1.00  0.00      B    H  
ATOM   3220  O   HOH B1067       4.677   8.986  15.663  1.00  0.00      B    O  
ATOM   3221  H1  HOH B1067       4.224   8.948  14.750  1.00  0.00      B    H  
ATOM   3222  H2  HOH B1067       4.345   9.852  16.044  1.00  0.00      B    H  
ATOM   3223  O   HOH B1068      28.961   3.889  30.801  1.00  0.00      B    O  
ATOM   3224  H1  HOH B1068      29.420   4.012  29.933  1.00  0.00      B    H  
ATOM   3225  H2  HOH B1068      28.976   2.906  31.034  1.00  0.00      B    H  
ATOM   3226  O   HOH B1069      10.612   0.409   2.083  1.00  0.00      B    O  
ATOM   3227  H1  HOH B1069      11.114   1.159   1.618  1.00  0.00      B    H  
ATOM   3228  H2  HOH B1069       9.714   0.428   1.612  1.00  0.00      B    H  
ATOM   3229  O   HOH B1070      12.114  37.054   9.668  1.00  0.00      B    O  
ATOM   3230  H1  HOH B1070      12.433  36.581  10.534  1.00  0.00      B    H  
ATOM   3231  H2  HOH B1070      11.432  36.430   9.232  1.00  0.00      B    H  
ATOM   3232  O   HOH B1071      27.109  35.032   8.015  1.00  0.00      B    O  
ATOM   3233  H1  HOH B1071      27.537  34.281   8.474  1.00  0.00      B    H  
ATOM   3234  H2  HOH B1071      26.308  34.672   7.517  1.00  0.00      B    H  
ATOM   3235  O   HOH B1072       8.592  20.685  17.996  1.00  0.00      B    O  
ATOM   3236  H1  HOH B1072       8.426  20.852  17.000  1.00  0.00      B    H  
ATOM   3237  H2  HOH B1072       9.416  20.121  18.106  1.00  0.00      B    H  
ATOM   3238  O   HOH B1073       7.663  31.080   8.451  1.00  0.00      B    O  
ATOM   3239  H1  HOH B1073       7.042  30.354   8.088  1.00  0.00      B    H  
ATOM   3240  H2  HOH B1073       7.469  31.957   8.016  1.00  0.00      B    H  
ATOM   3241  O   HOH B1074      11.530  25.596   7.569  1.00  0.00      B    O  
ATOM   3242  H1  HOH B1074      10.548  25.845   7.519  1.00  0.00      B    H  
ATOM   3243  H2  HOH B1074      11.605  24.744   7.074  1.00  0.00      B    H  
ATOM   3244  O   HOH B1075      36.511  24.515  10.765  1.00  0.00      B    O  
ATOM   3245  H1  HOH B1075      35.875  23.676  10.809  1.00  0.00      B    H  
ATOM   3246  H2  HOH B1075      36.038  25.228  10.198  1.00  0.00      B    H  
ATOM   3247  O   HOH B1076      13.753  32.111   5.419  1.00  0.00      B    O  
ATOM   3248  H1  HOH B1076      14.429  31.636   6.010  1.00  0.00      B    H  
ATOM   3249  H2  HOH B1076      14.366  32.748   4.926  1.00  0.00      B    H  
ATOM   3250  O   HOH B1077      21.839  19.393  30.651  1.00  0.00      B    O  
ATOM   3251  H1  HOH B1077      20.848  19.364  30.484  1.00  0.00      B    H  
ATOM   3252  H2  HOH B1077      22.102  18.570  31.156  1.00  0.00      B    H  
ATOM   3253  O   HOH B1078      28.182  12.537  11.851  1.00  0.00      B    O  
ATOM   3254  H1  HOH B1078      28.395  12.602  10.908  1.00  0.00      B    H  
ATOM   3255  H2  HOH B1078      27.171  12.295  11.934  1.00  0.00      B    H  
ATOM   3256  O   HOH B1079      33.382  12.924  35.308  1.00  0.00      B    O  
ATOM   3257  H1  HOH B1079      32.527  13.492  35.094  1.00  0.00      B    H  
ATOM   3258  H2  HOH B1079      33.966  13.023  34.481  1.00  0.00      B    H  
ATOM   3259  O   HOH B1080       7.955  23.439   9.072  1.00  0.00      B    O  
ATOM   3260  H1  HOH B1080       8.657  22.855   8.706  1.00  0.00      B    H  
ATOM   3261  H2  HOH B1080       8.243  23.754   9.982  1.00  0.00      B    H  
ATOM   3262  O   HOH B1081      11.209  32.831   1.027  1.00  0.00      B    O  
ATOM   3263  H1  HOH B1081      11.791  32.875   1.853  1.00  0.00      B    H  
ATOM   3264  H2  HOH B1081      11.336  33.666   0.471  1.00  0.00      B    H  
ATOM   3265  O   HOH B1082      32.855  31.133  16.486  1.00  0.00      B    O  
ATOM   3266  H1  HOH B1082      32.325  30.238  16.348  1.00  0.00      B    H  
ATOM   3267  H2  HOH B1082      32.382  31.792  15.858  1.00  0.00      B    H  
ATOM   3268  O   HOH B1083       2.459  27.421   5.781  1.00  0.00      B    O  
ATOM   3269  H1  HOH B1083       2.294  26.437   6.099  1.00  0.00      B    H  
ATOM   3270  H2  HOH B1083       3.472  27.628   5.932  1.00  0.00      B    H  
ATOM   3271  O   HOH B1084      25.456  28.730   0.784  1.00  0.00      B    O  
ATOM   3272  H1  HOH B1084      24.512  28.826   0.404  1.00  0.00      B    H  
ATOM   3273  H2  HOH B1084      25.696  27.744   0.833  1.00  0.00      B    H  
ATOM   3274  O   HOH B1085      18.795  27.402  26.640  1.00  0.00      B    O  
ATOM   3275  H1  HOH B1085      19.753  27.615  26.667  1.00  0.00      B    H  
ATOM   3276  H2  HOH B1085      18.540  26.934  27.495  1.00  0.00      B    H  
ATOM   3277  O   HOH B1086      14.487  26.269  34.867  1.00  0.00      B    O  
ATOM   3278  H1  HOH B1086      14.956  25.729  35.577  1.00  0.00      B    H  
ATOM   3279  H2  HOH B1086      13.489  25.951  34.834  1.00  0.00      B    H  
ATOM   3280  O   HOH B1087       6.610  11.309   7.287  1.00  0.00      B    O  
ATOM   3281  H1  HOH B1087       6.386  10.370   7.639  1.00  0.00      B    H  
ATOM   3282  H2  HOH B1087       6.392  12.003   8.055  1.00  0.00      B    H  
ATOM   3283  O   HOH B1088      18.524  29.573   0.309  1.00  0.00      B    O  
ATOM   3284  H1  HOH B1088      18.407  28.601   0.053  1.00  0.00      B    H  
ATOM   3285  H2  HOH B1088      18.591  29.600   1.344  1.00  0.00      B    H  
ATOM   3286  O   HOH B1089      25.858   0.218  39.203  1.00  0.00      B    O  
ATOM   3287  H1  HOH B1089      25.390   1.044  38.847  1.00  0.00      B    H  
ATOM   3288  H2  HOH B1089      25.805  -0.499  38.526  1.00  0.00      B    H  
ATOM   3289  O   HOH B1090      37.216  25.278  14.657  1.00  0.00      B    O  
ATOM   3290  H1  HOH B1090      36.536  24.560  14.503  1.00  0.00      B    H  
ATOM   3291  H2  HOH B1090      37.129  25.727  15.590  1.00  0.00      B    H  
ATOM   3292  O   HOH B1091      35.033   4.951  24.600  1.00  0.00      B    O  
ATOM   3293  H1  HOH B1091      35.883   4.345  24.635  1.00  0.00      B    H  
ATOM   3294  H2  HOH B1091      35.178   5.523  25.446  1.00  0.00      B    H  
ATOM   3295  O   HOH B1092      26.469  30.127  22.526  1.00  0.00      B    O  
ATOM   3296  H1  HOH B1092      27.083  29.577  21.952  1.00  0.00      B    H  
ATOM   3297  H2  HOH B1092      26.181  30.870  21.903  1.00  0.00      B    H  
ATOM   3298  O   HOH B1093      19.233   4.859  31.092  1.00  0.00      B    O  
ATOM   3299  H1  HOH B1093      18.973   3.994  30.611  1.00  0.00      B    H  
ATOM   3300  H2  HOH B1093      18.389   5.452  31.203  1.00  0.00      B    H  
ATOM   3301  O   HOH B1094      16.004  25.444  15.987  1.00  0.00      B    O  
ATOM   3302  H1  HOH B1094      16.994  25.614  16.147  1.00  0.00      B    H  
ATOM   3303  H2  HOH B1094      16.022  25.436  14.922  1.00  0.00      B    H  
ATOM   3304  O   HOH B1095      30.239  30.258  18.680  1.00  0.00      B    O  
ATOM   3305  H1  HOH B1095      29.868  31.177  18.859  1.00  0.00      B    H  
ATOM   3306  H2  HOH B1095      30.511  29.829  19.560  1.00  0.00      B    H  
ATOM   3307  O   HOH B1096      18.683  28.312  34.387  1.00  0.00      B    O  
ATOM   3308  H1  HOH B1096      18.023  27.663  34.044  1.00  0.00      B    H  
ATOM   3309  H2  HOH B1096      18.790  29.073  33.676  1.00  0.00      B    H  
ATOM   3310  O   HOH B1097      15.444  29.759   1.953  1.00  0.00      B    O  
ATOM   3311  H1  HOH B1097      15.382  29.772   2.939  1.00  0.00      B    H  
ATOM   3312  H2  HOH B1097      15.827  28.843   1.655  1.00  0.00      B    H  
ATOM   3313  O   HOH B1098      20.496  29.128  28.615  1.00  0.00      B    O  
ATOM   3314  H1  HOH B1098      21.343  29.400  28.105  1.00  0.00      B    H  
ATOM   3315  H2  HOH B1098      20.743  28.504  29.365  1.00  0.00      B    H  
ATOM   3316  O   HOH B1099       8.768  13.996  20.932  1.00  0.00      B    O  
ATOM   3317  H1  HOH B1099       9.773  14.231  20.999  1.00  0.00      B    H  
ATOM   3318  H2  HOH B1099       8.452  13.823  21.890  1.00  0.00      B    H  
ATOM   3319  O   HOH B1100      22.605  11.295  19.215  1.00  0.00      B    O  
ATOM   3320  H1  HOH B1100      22.872  10.355  18.807  1.00  0.00      B    H  
ATOM   3321  H2  HOH B1100      23.063  11.439  20.100  1.00  0.00      B    H  
ATOM   3322  O   HOH B1101      16.696  16.982  31.898  1.00  0.00      B    O  
ATOM   3323  H1  HOH B1101      16.012  17.361  32.509  1.00  0.00      B    H  
ATOM   3324  H2  HOH B1101      16.381  16.067  31.743  1.00  0.00      B    H  
ATOM   3325  O   HOH B1102      37.091  24.074  33.148  1.00  0.00      B    O  
ATOM   3326  H1  HOH B1102      36.270  23.625  32.752  1.00  0.00      B    H  
ATOM   3327  H2  HOH B1102      37.043  25.063  32.852  1.00  0.00      B    H  
ATOM   3328  O   HOH B1103      17.849   1.071  32.744  1.00  0.00      B    O  
ATOM   3329  H1  HOH B1103      17.158   0.572  32.183  1.00  0.00      B    H  
ATOM   3330  H2  HOH B1103      17.388   1.819  33.183  1.00  0.00      B    H  
ATOM   3331  O   HOH B1104      15.373  34.128  14.649  1.00  0.00      B    O  
ATOM   3332  H1  HOH B1104      15.678  33.158  14.487  1.00  0.00      B    H  
ATOM   3333  H2  HOH B1104      15.767  34.418  15.551  1.00  0.00      B    H  
ATOM   3334  O   HOH B1105      19.381   9.846   8.539  1.00  0.00      B    O  
ATOM   3335  H1  HOH B1105      19.839  10.518   7.965  1.00  0.00      B    H  
ATOM   3336  H2  HOH B1105      18.391  10.022   8.399  1.00  0.00      B    H  
ATOM   3337  O   HOH B1106      22.375  20.254  34.986  1.00  0.00      B    O  
ATOM   3338  H1  HOH B1106      23.226  20.814  34.979  1.00  0.00      B    H  
ATOM   3339  H2  HOH B1106      22.013  20.219  35.912  1.00  0.00      B    H  
ATOM   3340  O   HOH B1107      28.047  12.063  15.395  1.00  0.00      B    O  
ATOM   3341  H1  HOH B1107      27.637  11.213  15.028  1.00  0.00      B    H  
ATOM   3342  H2  HOH B1107      28.833  12.151  14.801  1.00  0.00      B    H  
ATOM   3343  O   HOH B1108      21.101   0.261  36.881  1.00  0.00      B    O  
ATOM   3344  H1  HOH B1108      21.891  -0.344  36.840  1.00  0.00      B    H  
ATOM   3345  H2  HOH B1108      20.846   0.364  37.850  1.00  0.00      B    H  
ATOM   3346  O   HOH B1109       6.874   9.014  35.442  1.00  0.00      B    O  
ATOM   3347  H1  HOH B1109       6.186   8.384  35.862  1.00  0.00      B    H  
ATOM   3348  H2  HOH B1109       7.761   8.608  35.553  1.00  0.00      B    H  
ATOM   3349  O   HOH B1110       0.878  11.363  15.961  1.00  0.00      B    O  
ATOM   3350  H1  HOH B1110       0.293  11.477  16.796  1.00  0.00      B    H  
ATOM   3351  H2  HOH B1110       0.525  10.574  15.439  1.00  0.00      B    H  
ATOM   3352  O   HOH B1111      29.988  32.522   2.382  1.00  0.00      B    O  
ATOM   3353  H1  HOH B1111      30.672  33.125   2.051  1.00  0.00      B    H  
ATOM   3354  H2  HOH B1111      30.188  32.317   3.380  1.00  0.00      B    H  
ATOM   3355  O   HOH B1112      25.897   3.816  15.242  1.00  0.00      B    O  
ATOM   3356  H1  HOH B1112      25.912   4.808  15.264  1.00  0.00      B    H  
ATOM   3357  H2  HOH B1112      26.465   3.490  16.019  1.00  0.00      B    H  
ATOM   3358  O   HOH B1113       5.731  14.339  11.760  1.00  0.00      B    O  
ATOM   3359  H1  HOH B1113       6.153  13.770  12.523  1.00  0.00      B    H  
ATOM   3360  H2  HOH B1113       5.400  13.724  10.978  1.00  0.00      B    H  
ATOM   3361  O   HOH B1114      34.637   5.491   7.482  1.00  0.00      B    O  
ATOM   3362  H1  HOH B1114      35.377   4.792   7.176  1.00  0.00      B    H  
ATOM   3363  H2  HOH B1114      34.725   6.259   6.764  1.00  0.00      B    H  
ATOM   3364  O   HOH B1115      15.725   2.866  32.789  1.00  0.00      B    O  
ATOM   3365  H1  HOH B1115      15.864   3.062  31.836  1.00  0.00      B    H  
ATOM   3366  H2  HOH B1115      14.771   2.733  32.909  1.00  0.00      B    H  
ATOM   3367  O   HOH B1116       9.727  18.172  15.511  1.00  0.00      B    O  
ATOM   3368  H1  HOH B1116      10.435  18.282  14.768  1.00  0.00      B    H  
ATOM   3369  H2  HOH B1116      10.179  17.513  16.156  1.00  0.00      B    H  
ATOM   3370  O   HOH B1117      -0.136  37.952  32.567  1.00  0.00      B    O  
ATOM   3371  H1  HOH B1117      -0.158  37.745  31.617  1.00  0.00      B    H  
ATOM   3372  H2  HOH B1117       0.584  38.633  32.815  1.00  0.00      B    H  
ATOM   3373  O   HOH B1118      26.856  32.459   6.068  1.00  0.00      B    O  
ATOM   3374  H1  HOH B1118      27.606  31.918   6.468  1.00  0.00      B    H  
ATOM   3375  H2  HOH B1118      26.879  32.440   5.046  1.00  0.00      B    H  
ATOM   3376  O   HOH B1119      21.441  30.693  34.303  1.00  0.00      B    O  
ATOM   3377  H1  HOH B1119      21.671  31.182  33.440  1.00  0.00      B    H  
ATOM   3378  H2  HOH B1119      22.167  30.051  34.509  1.00  0.00      B    H  
ATOM   3379  O   HOH B1120      38.290  24.467  21.035  1.00  0.00      B    O  
ATOM   3380  H1  HOH B1120      38.747  24.780  20.152  1.00  0.00      B    H  
ATOM   3381  H2  HOH B1120      38.988  23.915  21.492  1.00  0.00      B    H  
ATOM   3382  O   HOH B1121      31.699  22.943  22.213  1.00  0.00      B    O  
ATOM   3383  H1  HOH B1121      32.465  23.617  22.447  1.00  0.00      B    H  
ATOM   3384  H2  HOH B1121      32.114  22.063  21.926  1.00  0.00      B    H  
ATOM   3385  O   HOH B1122       1.521   1.218  29.815  1.00  0.00      B    O  
ATOM   3386  H1  HOH B1122       1.270   1.425  28.843  1.00  0.00      B    H  
ATOM   3387  H2  HOH B1122       1.527   0.226  29.875  1.00  0.00      B    H  
ATOM   3388  O   HOH B1123      32.334  36.313  30.290  1.00  0.00      B    O  
ATOM   3389  H1  HOH B1123      32.857  35.734  30.957  1.00  0.00      B    H  
ATOM   3390  H2  HOH B1123      31.377  36.345  30.638  1.00  0.00      B    H  
ATOM   3391  O   HOH B1124       6.345  14.084   8.582  1.00  0.00      B    O  
ATOM   3392  H1  HOH B1124       7.059  14.771   8.285  1.00  0.00      B    H  
ATOM   3393  H2  HOH B1124       5.382  14.407   8.391  1.00  0.00      B    H  
ATOM   3394  O   HOH B1125      32.891   0.772  14.285  1.00  0.00      B    O  
ATOM   3395  H1  HOH B1125      31.865   0.877  14.146  1.00  0.00      B    H  
ATOM   3396  H2  HOH B1125      33.305   1.702  14.474  1.00  0.00      B    H  
ATOM   3397  O   HOH B1126      14.139   4.299  19.605  1.00  0.00      B    O  
ATOM   3398  H1  HOH B1126      13.136   4.344  19.784  1.00  0.00      B    H  
ATOM   3399  H2  HOH B1126      14.305   4.276  18.587  1.00  0.00      B    H  
ATOM   3400  O   HOH B1127      38.256  26.975  35.651  1.00  0.00      B    O  
ATOM   3401  H1  HOH B1127      38.014  27.615  34.882  1.00  0.00      B    H  
ATOM   3402  H2  HOH B1127      38.624  26.119  35.278  1.00  0.00      B    H  
ATOM   3403  O   HOH B1128      26.698  20.155  21.160  1.00  0.00      B    O  
ATOM   3404  H1  HOH B1128      27.394  20.476  20.490  1.00  0.00      B    H  
ATOM   3405  H2  HOH B1128      26.671  19.149  21.152  1.00  0.00      B    H  
ATOM   3406  O   HOH B1129      38.946  21.386  26.144  1.00  0.00      B    O  
ATOM   3407  H1  HOH B1129      38.871  20.432  26.535  1.00  0.00      B    H  
ATOM   3408  H2  HOH B1129      38.183  21.504  25.425  1.00  0.00      B    H  
ATOM   3409  O   HOH B1130       9.750  25.054  27.036  1.00  0.00      B    O  
ATOM   3410  H1  HOH B1130      10.478  24.569  26.421  1.00  0.00      B    H  
ATOM   3411  H2  HOH B1130      10.107  25.192  27.978  1.00  0.00      B    H  
ATOM   3412  O   HOH B1131      32.689  24.379  11.805  1.00  0.00      B    O  
ATOM   3413  H1  HOH B1131      32.985  25.343  11.981  1.00  0.00      B    H  
ATOM   3414  H2  HOH B1131      32.755  24.200  10.791  1.00  0.00      B    H  
ATOM   3415  O   HOH B1132       2.286  34.420  24.392  1.00  0.00      B    O  
ATOM   3416  H1  HOH B1132       2.565  34.677  23.436  1.00  0.00      B    H  
ATOM   3417  H2  HOH B1132       3.072  34.155  24.988  1.00  0.00      B    H  
ATOM   3418  O   HOH B1133      20.371  13.542  36.559  1.00  0.00      B    O  
ATOM   3419  H1  HOH B1133      19.935  12.584  36.672  1.00  0.00      B    H  
ATOM   3420  H2  HOH B1133      20.660  13.854  37.507  1.00  0.00      B    H  
ATOM   3421  O   HOH B1134       1.807  23.110  22.750  1.00  0.00      B    O  
ATOM   3422  H1  HOH B1134       1.529  23.263  23.724  1.00  0.00      B    H  
ATOM   3423  H2  HOH B1134       2.657  23.585  22.588  1.00  0.00      B    H  
ATOM   3424  O   HOH B1135       9.196  19.811  21.796  1.00  0.00      B    O  
ATOM   3425  H1  HOH B1135       9.070  20.758  22.098  1.00  0.00      B    H  
ATOM   3426  H2  HOH B1135       9.573  19.887  20.855  1.00  0.00      B    H  
ATOM   3427  O   HOH B1136      26.436  15.190  10.120  1.00  0.00      B    O  
ATOM   3428  H1  HOH B1136      26.447  14.297   9.617  1.00  0.00      B    H  
ATOM   3429  H2  HOH B1136      25.429  15.446  10.270  1.00  0.00      B    H  
ATOM   3430  O   HOH B1137      18.424  23.310  28.357  1.00  0.00      B    O  
ATOM   3431  H1  HOH B1137      18.540  24.154  28.894  1.00  0.00      B    H  
ATOM   3432  H2  HOH B1137      18.907  23.407  27.446  1.00  0.00      B    H  
ATOM   3433  O   HOH B1138      26.644  19.916  25.367  1.00  0.00      B    O  
ATOM   3434  H1  HOH B1138      27.534  20.071  25.770  1.00  0.00      B    H  
ATOM   3435  H2  HOH B1138      26.415  18.956  25.538  1.00  0.00      B    H  
ATOM   3436  O   HOH B1139       6.538  10.784  18.006  1.00  0.00      B    O  
ATOM   3437  H1  HOH B1139       6.129  11.184  18.811  1.00  0.00      B    H  
ATOM   3438  H2  HOH B1139       6.529   9.811  18.130  1.00  0.00      B    H  
ATOM   3439  O   HOH B1140      30.631  10.474  22.038  1.00  0.00      B    O  
ATOM   3440  H1  HOH B1140      31.008   9.510  21.834  1.00  0.00      B    H  
ATOM   3441  H2  HOH B1140      30.630  11.001  21.170  1.00  0.00      B    H  
ATOM   3442  O   HOH B1141      16.721  30.720  31.738  1.00  0.00      B    O  
ATOM   3443  H1  HOH B1141      17.692  30.394  31.847  1.00  0.00      B    H  
ATOM   3444  H2  HOH B1141      16.331  30.923  32.646  1.00  0.00      B    H  
ATOM   3445  O   HOH B1142      27.468  17.833  30.807  1.00  0.00      B    O  
ATOM   3446  H1  HOH B1142      27.810  16.972  31.209  1.00  0.00      B    H  
ATOM   3447  H2  HOH B1142      28.182  18.157  30.217  1.00  0.00      B    H  
ATOM   3448  O   HOH B1143      20.509  35.672  18.120  1.00  0.00      B    O  
ATOM   3449  H1  HOH B1143      20.252  35.182  17.175  1.00  0.00      B    H  
ATOM   3450  H2  HOH B1143      21.339  35.171  18.463  1.00  0.00      B    H  
ATOM   3451  O   HOH B1144      24.584  16.542  18.047  1.00  0.00      B    O  
ATOM   3452  H1  HOH B1144      25.536  16.808  17.897  1.00  0.00      B    H  
ATOM   3453  H2  HOH B1144      24.561  15.743  18.676  1.00  0.00      B    H  
ATOM   3454  O   HOH B1145      10.359  27.241  25.376  1.00  0.00      B    O  
ATOM   3455  H1  HOH B1145       9.935  26.610  26.049  1.00  0.00      B    H  
ATOM   3456  H2  HOH B1145      11.337  27.323  25.633  1.00  0.00      B    H  
ATOM   3457  O   HOH B1146      11.409   2.659  17.078  1.00  0.00      B    O  
ATOM   3458  H1  HOH B1146      12.190   2.055  17.353  1.00  0.00      B    H  
ATOM   3459  H2  HOH B1146      11.707   3.094  16.184  1.00  0.00      B    H  
ATOM   3460  O   HOH B1147      36.041  35.647  10.248  1.00  0.00      B    O  
ATOM   3461  H1  HOH B1147      35.643  34.753  10.028  1.00  0.00      B    H  
ATOM   3462  H2  HOH B1147      36.985  35.601  10.011  1.00  0.00      B    H  
ATOM   3463  O   HOH B1148      27.704   7.897  28.839  1.00  0.00      B    O  
ATOM   3464  H1  HOH B1148      28.279   8.269  28.148  1.00  0.00      B    H  
ATOM   3465  H2  HOH B1148      28.288   7.991  29.679  1.00  0.00      B    H  
ATOM   3466  O   HOH B1149      25.707  31.589   1.014  1.00  0.00      B    O  
ATOM   3467  H1  HOH B1149      25.709  30.566   0.928  1.00  0.00      B    H  
ATOM   3468  H2  HOH B1149      25.072  31.817   1.777  1.00  0.00      B    H  
ATOM   3469  O   HOH B1150      24.624  36.192   3.423  1.00  0.00      B    O  
ATOM   3470  H1  HOH B1150      25.127  35.676   4.129  1.00  0.00      B    H  
ATOM   3471  H2  HOH B1150      25.192  36.047   2.558  1.00  0.00      B    H  
ATOM   3472  O   HOH B1151      38.871  19.980  11.678  1.00  0.00      B    O  
ATOM   3473  H1  HOH B1151      38.747  21.005  11.593  1.00  0.00      B    H  
ATOM   3474  H2  HOH B1151      38.222  19.637  12.382  1.00  0.00      B    H  
ATOM   3475  O   HOH B1152       1.104  36.933   3.865  1.00  0.00      B    O  
ATOM   3476  H1  HOH B1152       0.970  37.148   2.917  1.00  0.00      B    H  
ATOM   3477  H2  HOH B1152       1.224  35.925   3.952  1.00  0.00      B    H  
ATOM   3478  O   HOH B1153      18.538  13.677  34.440  1.00  0.00      B    O  
ATOM   3479  H1  HOH B1153      18.726  14.588  33.973  1.00  0.00      B    H  
ATOM   3480  H2  HOH B1153      19.082  13.650  35.280  1.00  0.00      B    H  
ATOM   3481  O   HOH B1154      29.715  24.272   8.365  1.00  0.00      B    O  
ATOM   3482  H1  HOH B1154      29.671  24.670   7.411  1.00  0.00      B    H  
ATOM   3483  H2  HOH B1154      29.200  24.898   9.004  1.00  0.00      B    H  
ATOM   3484  O   HOH B1155      29.056  24.196  18.884  1.00  0.00      B    O  
ATOM   3485  H1  HOH B1155      28.281  23.858  19.449  1.00  0.00      B    H  
ATOM   3486  H2  HOH B1155      28.824  24.022  17.916  1.00  0.00      B    H  
ATOM   3487  O   HOH B1157      13.090   0.329  22.967  1.00  0.00      B    O  
ATOM   3488  H1  HOH B1157      12.466   0.718  22.337  1.00  0.00      B    H  
ATOM   3489  H2  HOH B1157      12.663  -0.442  23.416  1.00  0.00      B    H  
ATOM   3490  O   HOH B1158      31.710  14.410  31.387  1.00  0.00      B    O  
ATOM   3491  H1  HOH B1158      32.275  15.244  31.256  1.00  0.00      B    H  
ATOM   3492  H2  HOH B1158      31.259  14.147  30.514  1.00  0.00      B    H  
ATOM   3493  O   HOH B1159      30.975  34.886  26.065  1.00  0.00      B    O  
ATOM   3494  H1  HOH B1159      31.839  34.618  25.563  1.00  0.00      B    H  
ATOM   3495  H2  HOH B1159      31.072  34.530  27.040  1.00  0.00      B    H  
ATOM   3496  O   HOH B1160      16.490   2.402  24.734  1.00  0.00      B    O  
ATOM   3497  H1  HOH B1160      15.602   2.105  25.122  1.00  0.00      B    H  
ATOM   3498  H2  HOH B1160      16.451   2.594  23.737  1.00  0.00      B    H  
ATOM   3499  O   HOH B1161       7.778  27.291  17.291  1.00  0.00      B    O  
ATOM   3500  H1  HOH B1161       8.070  26.353  17.115  1.00  0.00      B    H  
ATOM   3501  H2  HOH B1161       8.435  27.758  17.826  1.00  0.00      B    H  
ATOM   3502  O   HOH B1162      21.116   8.748  10.462  1.00  0.00      B    O  
ATOM   3503  H1  HOH B1162      20.749   7.836  10.774  1.00  0.00      B    H  
ATOM   3504  H2  HOH B1162      20.313   9.114   9.992  1.00  0.00      B    H  
ATOM   3505  O   HOH B1163       9.516  12.624   2.550  1.00  0.00      B    O  
ATOM   3506  H1  HOH B1163       9.817  12.647   3.503  1.00  0.00      B    H  
ATOM   3507  H2  HOH B1163       9.412  11.688   2.298  1.00  0.00      B    H  
ATOM   3508  O   HOH B1164      24.417  15.425  31.272  1.00  0.00      B    O  
ATOM   3509  H1  HOH B1164      24.023  15.103  32.135  1.00  0.00      B    H  
ATOM   3510  H2  HOH B1164      24.788  16.393  31.469  1.00  0.00      B    H  
ATOM   3511  O   HOH B1165      10.735   5.023  18.600  1.00  0.00      B    O  
ATOM   3512  H1  HOH B1165      10.893   4.207  17.996  1.00  0.00      B    H  
ATOM   3513  H2  HOH B1165      10.816   4.679  19.546  1.00  0.00      B    H  
ATOM   3514  O   HOH B1166      19.789  16.907  22.995  1.00  0.00      B    O  
ATOM   3515  H1  HOH B1166      19.850  16.150  23.640  1.00  0.00      B    H  
ATOM   3516  H2  HOH B1166      19.226  16.579  22.216  1.00  0.00      B    H  
ATOM   3517  O   HOH B1167      31.960  12.208  23.816  1.00  0.00      B    O  
ATOM   3518  H1  HOH B1167      31.349  11.808  23.083  1.00  0.00      B    H  
ATOM   3519  H2  HOH B1167      32.092  11.476  24.509  1.00  0.00      B    H  
ATOM   3520  O   HOH B1168      10.985  21.014  16.243  1.00  0.00      B    O  
ATOM   3521  H1  HOH B1168      11.084  21.733  16.834  1.00  0.00      B    H  
ATOM   3522  H2  HOH B1168      11.746  20.632  16.075  1.00  0.00      B    H  
ATOM   3523  O   HOH B1169      38.985  19.025   2.345  1.00  0.00      B    O  
ATOM   3524  H1  HOH B1169      39.387  19.780   1.784  1.00  0.00      B    H  
ATOM   3525  H2  HOH B1169      37.981  18.921   2.099  1.00  0.00      B    H  
ATOM   3526  O   HOH B1170      32.578  38.771  28.963  1.00  0.00      B    O  
ATOM   3527  H1  HOH B1170      32.460  37.798  29.356  1.00  0.00      B    H  
ATOM   3528  H2  HOH B1170      33.449  39.149  29.382  1.00  0.00      B    H  
ATOM   3529  O   HOH B1171      17.372   4.523  19.165  1.00  0.00      B    O  
ATOM   3530  H1  HOH B1171      17.819   4.543  20.104  1.00  0.00      B    H  
ATOM   3531  H2  HOH B1171      16.567   5.093  19.060  1.00  0.00      B    H  
ATOM   3532  O   HOH B1172      13.961  25.271  21.011  1.00  0.00      B    O  
ATOM   3533  H1  HOH B1172      13.912  24.796  20.121  1.00  0.00      B    H  
ATOM   3534  H2  HOH B1172      14.548  24.776  21.682  1.00  0.00      B    H  
ATOM   3535  O   HOH B1173      36.891  36.777   1.370  1.00  0.00      B    O  
ATOM   3536  H1  HOH B1173      37.676  36.143   1.210  1.00  0.00      B    H  
ATOM   3537  H2  HOH B1173      37.247  37.660   1.587  1.00  0.00      B    H  
ATOM   3538  O   HOH B1174       8.975  34.237  38.378  1.00  0.00      B    O  
ATOM   3539  H1  HOH B1174       9.341  33.543  39.027  1.00  0.00      B    H  
ATOM   3540  H2  HOH B1174       9.226  35.141  38.655  1.00  0.00      B    H  
ATOM   3541  O   HOH B1175      25.775  24.551  16.712  1.00  0.00      B    O  
ATOM   3542  H1  HOH B1175      25.622  25.231  17.456  1.00  0.00      B    H  
ATOM   3543  H2  HOH B1175      25.693  23.613  17.029  1.00  0.00      B    H  
ATOM   3544  O   HOH B1176      28.353  36.550  15.764  1.00  0.00      B    O  
ATOM   3545  H1  HOH B1176      27.886  36.134  14.983  1.00  0.00      B    H  
ATOM   3546  H2  HOH B1176      27.797  36.494  16.590  1.00  0.00      B    H  
ATOM   3547  O   HOH B1177      26.818  30.603  34.648  1.00  0.00      B    O  
ATOM   3548  H1  HOH B1177      26.053  30.560  35.315  1.00  0.00      B    H  
ATOM   3549  H2  HOH B1177      26.387  31.072  33.827  1.00  0.00      B    H  
ATOM   3550  O   HOH B1178      36.067  34.867  25.722  1.00  0.00      B    O  
ATOM   3551  H1  HOH B1178      37.100  35.024  25.625  1.00  0.00      B    H  
ATOM   3552  H2  HOH B1178      35.751  35.107  26.664  1.00  0.00      B    H  
ATOM   3553  O   HOH B1179      16.038  36.587  29.853  1.00  0.00      B    O  
ATOM   3554  H1  HOH B1179      15.362  36.338  29.124  1.00  0.00      B    H  
ATOM   3555  H2  HOH B1179      16.636  35.763  29.985  1.00  0.00      B    H  
ATOM   3556  O   HOH B1180      14.494  18.548   5.422  1.00  0.00      B    O  
ATOM   3557  H1  HOH B1180      15.276  18.894   6.008  1.00  0.00      B    H  
ATOM   3558  H2  HOH B1180      14.400  17.570   5.712  1.00  0.00      B    H  
ATOM   3559  O   HOH B1181      20.157  33.367  27.074  1.00  0.00      B    O  
ATOM   3560  H1  HOH B1181      19.490  32.577  27.181  1.00  0.00      B    H  
ATOM   3561  H2  HOH B1181      19.630  34.276  27.098  1.00  0.00      B    H  
ATOM   3562  O   HOH B1182      13.157  35.193  34.871  1.00  0.00      B    O  
ATOM   3563  H1  HOH B1182      12.447  35.146  35.546  1.00  0.00      B    H  
ATOM   3564  H2  HOH B1182      12.638  35.000  33.993  1.00  0.00      B    H  
ATOM   3565  O   HOH B1183       6.571  21.360  38.259  1.00  0.00      B    O  
ATOM   3566  H1  HOH B1183       7.429  20.960  37.849  1.00  0.00      B    H  
ATOM   3567  H2  HOH B1183       6.687  22.348  38.390  1.00  0.00      B    H  
ATOM   3568  O   HOH B1184      24.839  29.770   4.175  1.00  0.00      B    O  
ATOM   3569  H1  HOH B1184      25.841  29.516   3.921  1.00  0.00      B    H  
ATOM   3570  H2  HOH B1184      24.508  30.360   3.394  1.00  0.00      B    H  
ATOM   3571  O   HOH B1185      34.228  11.792  14.675  1.00  0.00      B    O  
ATOM   3572  H1  HOH B1185      34.858  11.113  15.014  1.00  0.00      B    H  
ATOM   3573  H2  HOH B1185      33.324  11.354  14.842  1.00  0.00      B    H  
ATOM   3574  O   HOH B1186       0.494   8.667  22.047  1.00  0.00      B    O  
ATOM   3575  H1  HOH B1186      -0.211   9.399  22.321  1.00  0.00      B    H  
ATOM   3576  H2  HOH B1186       0.162   8.239  21.202  1.00  0.00      B    H  
ATOM   3577  O   HOH B1187      21.362  27.702  30.749  1.00  0.00      B    O  
ATOM   3578  H1  HOH B1187      22.327  27.600  30.520  1.00  0.00      B    H  
ATOM   3579  H2  HOH B1187      21.083  26.824  31.140  1.00  0.00      B    H  
ATOM   3580  O   HOH B1188       9.808   7.926  20.846  1.00  0.00      B    O  
ATOM   3581  H1  HOH B1188       9.105   7.151  20.850  1.00  0.00      B    H  
ATOM   3582  H2  HOH B1188       9.353   8.759  21.151  1.00  0.00      B    H  
ATOM   3583  O   HOH B1189      37.168  31.717  12.515  1.00  0.00      B    O  
ATOM   3584  H1  HOH B1189      36.748  32.191  13.278  1.00  0.00      B    H  
ATOM   3585  H2  HOH B1189      37.196  30.777  12.776  1.00  0.00      B    H  
ATOM   3586  O   HOH B1190       8.137   0.411  24.429  1.00  0.00      B    O  
ATOM   3587  H1  HOH B1190       7.464  -0.288  24.154  1.00  0.00      B    H  
ATOM   3588  H2  HOH B1190       8.717  -0.092  25.125  1.00  0.00      B    H  
ATOM   3589  O   HOH B1191       2.943   0.301   5.409  1.00  0.00      B    O  
ATOM   3590  H1  HOH B1191       2.528   1.093   4.930  1.00  0.00      B    H  
ATOM   3591  H2  HOH B1191       2.114  -0.209   5.765  1.00  0.00      B    H  
ATOM   3592  O   HOH B1192       8.562  24.454  30.621  1.00  0.00      B    O  
ATOM   3593  H1  HOH B1192       8.661  23.445  30.752  1.00  0.00      B    H  
ATOM   3594  H2  HOH B1192       9.475  24.814  30.512  1.00  0.00      B    H  
ATOM   3595  O   HOH B1193      29.814  36.386  31.246  1.00  0.00      B    O  
ATOM   3596  H1  HOH B1193      28.841  36.793  31.110  1.00  0.00      B    H  
ATOM   3597  H2  HOH B1193      29.818  35.367  31.436  1.00  0.00      B    H  
ATOM   3598  O   HOH B1194       7.303  10.802  28.235  1.00  0.00      B    O  
ATOM   3599  H1  HOH B1194       6.711  10.410  28.946  1.00  0.00      B    H  
ATOM   3600  H2  HOH B1194       7.546  11.741  28.450  1.00  0.00      B    H  
ATOM   3601  O   HOH B1195      24.819   1.851  13.513  1.00  0.00      B    O  
ATOM   3602  H1  HOH B1195      25.126   2.575  14.133  1.00  0.00      B    H  
ATOM   3603  H2  HOH B1195      24.301   1.167  14.036  1.00  0.00      B    H  
ATOM   3604  O   HOH B1196      15.897  13.223  10.286  1.00  0.00      B    O  
ATOM   3605  H1  HOH B1196      14.896  13.476  10.249  1.00  0.00      B    H  
ATOM   3606  H2  HOH B1196      16.084  13.026  11.295  1.00  0.00      B    H  
ATOM   3607  O   HOH B1197      24.859  17.964  31.603  1.00  0.00      B    O  
ATOM   3608  H1  HOH B1197      25.751  18.199  31.183  1.00  0.00      B    H  
ATOM   3609  H2  HOH B1197      24.642  18.665  32.230  1.00  0.00      B    H  
ATOM   3610  O   HOH B1198      19.453  34.178  15.934  1.00  0.00      B    O  
ATOM   3611  H1  HOH B1198      19.005  33.386  16.378  1.00  0.00      B    H  
ATOM   3612  H2  HOH B1198      19.379  34.144  14.951  1.00  0.00      B    H  
ATOM   3613  O   HOH B1199      35.130  36.419  28.574  1.00  0.00      B    O  
ATOM   3614  H1  HOH B1199      34.146  36.520  28.814  1.00  0.00      B    H  
ATOM   3615  H2  HOH B1199      35.435  37.222  27.979  1.00  0.00      B    H  
ATOM   3616  O   HOH B1200       8.531  18.618  25.398  1.00  0.00      B    O  
ATOM   3617  H1  HOH B1200       9.115  17.832  25.158  1.00  0.00      B    H  
ATOM   3618  H2  HOH B1200       7.535  18.295  25.374  1.00  0.00      B    H  
ATOM   3619  O   HOH B1201      34.671  15.894  10.094  1.00  0.00      B    O  
ATOM   3620  H1  HOH B1201      35.255  15.084   9.990  1.00  0.00      B    H  
ATOM   3621  H2  HOH B1201      35.218  16.736   9.838  1.00  0.00      B    H  
ATOM   3622  O   HOH B1202      23.824  19.697   5.411  1.00  0.00      B    O  
ATOM   3623  H1  HOH B1202      24.720  20.177   5.580  1.00  0.00      B    H  
ATOM   3624  H2  HOH B1202      23.075  20.365   5.611  1.00  0.00      B    H  
ATOM   3625  O   HOH B1203      28.421   8.709   7.283  1.00  0.00      B    O  
ATOM   3626  H1  HOH B1203      28.832   7.957   7.778  1.00  0.00      B    H  
ATOM   3627  H2  HOH B1203      27.538   8.981   7.689  1.00  0.00      B    H  
ATOM   3628  O   HOH B1204      23.747  13.277  36.153  1.00  0.00      B    O  
ATOM   3629  H1  HOH B1204      24.048  12.309  36.323  1.00  0.00      B    H  
ATOM   3630  H2  HOH B1204      24.500  13.889  36.352  1.00  0.00      B    H  
ATOM   3631  O   HOH B1205      24.498  28.629  32.605  1.00  0.00      B    O  
ATOM   3632  H1  HOH B1205      25.045  29.257  32.014  1.00  0.00      B    H  
ATOM   3633  H2  HOH B1205      24.256  27.883  32.055  1.00  0.00      B    H  
ATOM   3634  O   HOH B1206       8.078   1.668   1.022  1.00  0.00      B    O  
ATOM   3635  H1  HOH B1206       8.744   2.463   0.940  1.00  0.00      B    H  
ATOM   3636  H2  HOH B1206       7.148   2.008   1.081  1.00  0.00      B    H  
ATOM   3637  O   HOH B1207      30.267  20.283  30.224  1.00  0.00      B    O  
ATOM   3638  H1  HOH B1207      30.039  19.479  29.652  1.00  0.00      B    H  
ATOM   3639  H2  HOH B1207      30.584  21.041  29.611  1.00  0.00      B    H  
ATOM   3640  O   HOH B1208      26.372   9.172   9.347  1.00  0.00      B    O  
ATOM   3641  H1  HOH B1208      26.590   8.323   9.946  1.00  0.00      B    H  
ATOM   3642  H2  HOH B1208      25.383   9.376   9.506  1.00  0.00      B    H  
ATOM   3643  O   HOH B1209      28.554  13.363  33.707  1.00  0.00      B    O  
ATOM   3644  H1  HOH B1209      28.156  12.648  34.255  1.00  0.00      B    H  
ATOM   3645  H2  HOH B1209      27.840  13.897  33.376  1.00  0.00      B    H  
ATOM   3646  O   HOH B1210      13.789  12.359   5.638  1.00  0.00      B    O  
ATOM   3647  H1  HOH B1210      14.056  11.439   5.911  1.00  0.00      B    H  
ATOM   3648  H2  HOH B1210      14.679  12.841   5.600  1.00  0.00      B    H  
ATOM   3649  O   HOH B1211      12.124  20.480  13.327  1.00  0.00      B    O  
ATOM   3650  H1  HOH B1211      11.188  20.574  13.761  1.00  0.00      B    H  
ATOM   3651  H2  HOH B1211      12.132  20.661  12.343  1.00  0.00      B    H  
ATOM   3652  O   HOH B1212       8.502  37.103  19.339  1.00  0.00      B    O  
ATOM   3653  H1  HOH B1212       7.835  37.369  18.601  1.00  0.00      B    H  
ATOM   3654  H2  HOH B1212       7.939  36.779  20.135  1.00  0.00      B    H  
ATOM   3655  O   HOH B1213      15.941  24.375  13.480  1.00  0.00      B    O  
ATOM   3656  H1  HOH B1213      15.984  24.851  12.538  1.00  0.00      B    H  
ATOM   3657  H2  HOH B1213      15.499  23.475  13.366  1.00  0.00      B    H  
ATOM   3658  O   HOH B1214       7.700  18.399   6.938  1.00  0.00      B    O  
ATOM   3659  H1  HOH B1214       7.741  19.197   7.647  1.00  0.00      B    H  
ATOM   3660  H2  HOH B1214       6.775  18.314   6.490  1.00  0.00      B    H  
ATOM   3661  O   HOH B1215       5.328  17.380  18.842  1.00  0.00      B    O  
ATOM   3662  H1  HOH B1215       5.835  16.643  18.398  1.00  0.00      B    H  
ATOM   3663  H2  HOH B1215       5.864  17.746  19.635  1.00  0.00      B    H  
ATOM   3664  O   HOH B1216       4.727  25.439  26.475  1.00  0.00      B    O  
ATOM   3665  H1  HOH B1216       4.164  24.602  26.669  1.00  0.00      B    H  
ATOM   3666  H2  HOH B1216       5.649  25.365  26.984  1.00  0.00      B    H  
ATOM   3667  O   HOH B1217       9.668   3.784  39.007  1.00  0.00      B    O  
ATOM   3668  H1  HOH B1217       9.210   4.676  38.807  1.00  0.00      B    H  
ATOM   3669  H2  HOH B1217       9.795   3.377  38.047  1.00  0.00      B    H  
ATOM   3670  O   HOH B1218      19.988  37.493  29.361  1.00  0.00      B    O  
ATOM   3671  H1  HOH B1218      20.075  37.076  30.321  1.00  0.00      B    H  
ATOM   3672  H2  HOH B1218      20.897  37.661  29.009  1.00  0.00      B    H  
ATOM   3673  O   HOH B1219      32.147  33.589   0.248  1.00  0.00      B    O  
ATOM   3674  H1  HOH B1219      32.457  34.550   0.498  1.00  0.00      B    H  
ATOM   3675  H2  HOH B1219      32.940  32.936   0.391  1.00  0.00      B    H  
ATOM   3676  O   HOH B1220       2.312  22.627   7.756  1.00  0.00      B    O  
ATOM   3677  H1  HOH B1220       3.312  22.537   7.915  1.00  0.00      B    H  
ATOM   3678  H2  HOH B1220       2.171  22.857   6.802  1.00  0.00      B    H  
ATOM   3679  O   HOH B1221       5.734  21.406   6.140  1.00  0.00      B    O  
ATOM   3680  H1  HOH B1221       5.826  22.144   5.408  1.00  0.00      B    H  
ATOM   3681  H2  HOH B1221       5.030  20.781   5.709  1.00  0.00      B    H  
ATOM   3682  O   HOH B1222       8.551   9.889   2.680  1.00  0.00      B    O  
ATOM   3683  H1  HOH B1222       8.421   9.629   3.634  1.00  0.00      B    H  
ATOM   3684  H2  HOH B1222       8.673   9.043   2.122  1.00  0.00      B    H  
ATOM   3685  O   HOH B1223      32.979  10.835  27.776  1.00  0.00      B    O  
ATOM   3686  H1  HOH B1223      32.395  10.824  28.635  1.00  0.00      B    H  
ATOM   3687  H2  HOH B1223      32.425  10.328  27.104  1.00  0.00      B    H  
ATOM   3688  O   HOH B1224      32.766  21.402  26.031  1.00  0.00      B    O  
ATOM   3689  H1  HOH B1224      31.974  21.104  25.448  1.00  0.00      B    H  
ATOM   3690  H2  HOH B1224      32.636  22.428  26.057  1.00  0.00      B    H  
ATOM   3691  O   HOH B1225       4.041  19.478  22.118  1.00  0.00      B    O  
ATOM   3692  H1  HOH B1225       3.783  19.491  21.112  1.00  0.00      B    H  
ATOM   3693  H2  HOH B1225       3.794  18.547  22.437  1.00  0.00      B    H  
ATOM   3694  O   HOH B1226       4.128   4.264  11.728  1.00  0.00      B    O  
ATOM   3695  H1  HOH B1226       4.323   3.615  12.518  1.00  0.00      B    H  
ATOM   3696  H2  HOH B1226       3.358   3.794  11.323  1.00  0.00      B    H  
ATOM   3697  O   HOH B1227      18.214   2.207   7.439  1.00  0.00      B    O  
ATOM   3698  H1  HOH B1227      17.544   2.074   6.670  1.00  0.00      B    H  
ATOM   3699  H2  HOH B1227      18.361   1.323   7.871  1.00  0.00      B    H  
ATOM   3700  O   HOH B1228      19.668  11.397  13.013  1.00  0.00      B    O  
ATOM   3701  H1  HOH B1228      18.998  10.637  12.711  1.00  0.00      B    H  
ATOM   3702  H2  HOH B1228      20.601  11.205  12.705  1.00  0.00      B    H  
ATOM   3703  O   HOH B1229      18.259  11.228  15.551  1.00  0.00      B    O  
ATOM   3704  H1  HOH B1229      18.717  11.363  14.659  1.00  0.00      B    H  
ATOM   3705  H2  HOH B1229      18.958  10.785  16.138  1.00  0.00      B    H  
ATOM   3706  O   HOH B1230       7.449   2.733  25.739  1.00  0.00      B    O  
ATOM   3707  H1  HOH B1230       6.433   2.819  25.683  1.00  0.00      B    H  
ATOM   3708  H2  HOH B1230       7.763   1.975  25.124  1.00  0.00      B    H  
ATOM   3709  O   HOH B1231      23.256  24.264  15.521  1.00  0.00      B    O  
ATOM   3710  H1  HOH B1231      24.268  24.506  15.603  1.00  0.00      B    H  
ATOM   3711  H2  HOH B1231      23.166  23.252  15.303  1.00  0.00      B    H  
ATOM   3712  O   HOH B1232       0.196  20.401  22.874  1.00  0.00      B    O  
ATOM   3713  H1  HOH B1232      -0.095  20.302  21.848  1.00  0.00      B    H  
ATOM   3714  H2  HOH B1232       0.896  21.071  22.917  1.00  0.00      B    H  
ATOM   3715  O   HOH B1233      18.370  21.517   0.393  1.00  0.00      B    O  
ATOM   3716  H1  HOH B1233      18.932  20.948   1.038  1.00  0.00      B    H  
ATOM   3717  H2  HOH B1233      19.004  22.260   0.068  1.00  0.00      B    H  
ATOM   3718  O   HOH B1234       8.079  29.590  28.460  1.00  0.00      B    O  
ATOM   3719  H1  HOH B1234       7.476  28.762  28.714  1.00  0.00      B    H  
ATOM   3720  H2  HOH B1234       8.206  29.515  27.456  1.00  0.00      B    H  
ATOM   3721  O   HOH B1235      24.333  32.335  29.992  1.00  0.00      B    O  
ATOM   3722  H1  HOH B1235      24.577  31.639  29.293  1.00  0.00      B    H  
ATOM   3723  H2  HOH B1235      23.582  32.841  29.538  1.00  0.00      B    H  
ATOM   3724  O   HOH B1236      23.261  30.861  20.841  1.00  0.00      B    O  
ATOM   3725  H1  HOH B1236      23.114  29.892  20.561  1.00  0.00      B    H  
ATOM   3726  H2  HOH B1236      24.217  31.058  20.722  1.00  0.00      B    H  
ATOM   3727  O   HOH B1237      25.873  16.647  35.152  1.00  0.00      B    O  
ATOM   3728  H1  HOH B1237      26.821  17.006  34.970  1.00  0.00      B    H  
ATOM   3729  H2  HOH B1237      25.997  15.859  35.770  1.00  0.00      B    H  
ATOM   3730  O   HOH B1238      18.793   4.519  36.989  1.00  0.00      B    O  
ATOM   3731  H1  HOH B1238      17.915   5.097  36.906  1.00  0.00      B    H  
ATOM   3732  H2  HOH B1238      19.397   4.860  36.255  1.00  0.00      B    H  
ATOM   3733  O   HOH B1239       4.637  13.952  14.961  1.00  0.00      B    O  
ATOM   3734  H1  HOH B1239       5.481  13.901  14.399  1.00  0.00      B    H  
ATOM   3735  H2  HOH B1239       4.815  14.230  15.954  1.00  0.00      B    H  
ATOM   3736  O   HOH B1240      30.220  16.535  12.947  1.00  0.00      B    O  
ATOM   3737  H1  HOH B1240      30.117  16.297  13.920  1.00  0.00      B    H  
ATOM   3738  H2  HOH B1240      30.857  15.858  12.518  1.00  0.00      B    H  
ATOM   3739  O   HOH B1241      38.106  16.622  17.752  1.00  0.00      B    O  
ATOM   3740  H1  HOH B1241      38.054  17.250  16.945  1.00  0.00      B    H  
ATOM   3741  H2  HOH B1241      37.410  16.825  18.440  1.00  0.00      B    H  
ATOM   3742  O   HOH B1242       0.316  17.725  36.312  1.00  0.00      B    O  
ATOM   3743  H1  HOH B1242      -0.652  18.110  36.222  1.00  0.00      B    H  
ATOM   3744  H2  HOH B1242       0.364  17.318  37.266  1.00  0.00      B    H  
ATOM   3745  O   HOH B1243      20.234  19.251  17.292  1.00  0.00      B    O  
ATOM   3746  H1  HOH B1243      19.807  19.369  18.191  1.00  0.00      B    H  
ATOM   3747  H2  HOH B1243      20.854  18.373  17.218  1.00  0.00      B    H  
ATOM   3748  O   HOH B1244      18.598  25.650  30.151  1.00  0.00      B    O  
ATOM   3749  H1  HOH B1244      19.533  25.295  30.210  1.00  0.00      B    H  
ATOM   3750  H2  HOH B1244      18.269  25.840  31.061  1.00  0.00      B    H  
ATOM   3751  O   HOH B1245       0.651  16.157  31.645  1.00  0.00      B    O  
ATOM   3752  H1  HOH B1245      -0.254  16.535  31.344  1.00  0.00      B    H  
ATOM   3753  H2  HOH B1245       0.689  16.078  32.635  1.00  0.00      B    H  
ATOM   3754  O   HOH B1246       4.891   7.412  28.204  1.00  0.00      B    O  
ATOM   3755  H1  HOH B1246       4.009   7.028  27.803  1.00  0.00      B    H  
ATOM   3756  H2  HOH B1246       4.761   7.645  29.215  1.00  0.00      B    H  
ATOM   3757  O   HOH B1247      22.423  16.924  13.672  1.00  0.00      B    O  
ATOM   3758  H1  HOH B1247      23.283  17.058  14.130  1.00  0.00      B    H  
ATOM   3759  H2  HOH B1247      21.705  16.904  14.405  1.00  0.00      B    H  
ATOM   3760  O   HOH B1248      20.603  25.925  20.256  1.00  0.00      B    O  
ATOM   3761  H1  HOH B1248      21.185  25.176  19.786  1.00  0.00      B    H  
ATOM   3762  H2  HOH B1248      19.757  25.470  20.641  1.00  0.00      B    H  
ATOM   3763  O   HOH B1249       4.563  34.973  28.302  1.00  0.00      B    O  
ATOM   3764  H1  HOH B1249       4.059  34.174  28.703  1.00  0.00      B    H  
ATOM   3765  H2  HOH B1249       5.040  34.643  27.483  1.00  0.00      B    H  
ATOM   3766  O   HOH B1250      17.153  22.024  23.641  1.00  0.00      B    O  
ATOM   3767  H1  HOH B1250      16.316  21.473  23.497  1.00  0.00      B    H  
ATOM   3768  H2  HOH B1250      17.892  21.397  23.864  1.00  0.00      B    H  
ATOM   3769  O   HOH B1251       5.814  32.060  38.178  1.00  0.00      B    O  
ATOM   3770  H1  HOH B1251       5.672  32.518  37.243  1.00  0.00      B    H  
ATOM   3771  H2  HOH B1251       6.246  31.172  38.046  1.00  0.00      B    H  
ATOM   3772  O   HOH B1252      16.788  18.783   6.911  1.00  0.00      B    O  
ATOM   3773  H1  HOH B1252      16.752  17.985   7.579  1.00  0.00      B    H  
ATOM   3774  H2  HOH B1252      16.968  19.579   7.484  1.00  0.00      B    H  
ATOM   3775  O   HOH B1253      25.865   8.261   4.931  1.00  0.00      B    O  
ATOM   3776  H1  HOH B1253      26.799   8.353   4.557  1.00  0.00      B    H  
ATOM   3777  H2  HOH B1253      25.841   7.657   5.699  1.00  0.00      B    H  
ATOM   3778  O   HOH B1254      25.544  17.246  28.501  1.00  0.00      B    O  
ATOM   3779  H1  HOH B1254      24.727  16.751  28.791  1.00  0.00      B    H  
ATOM   3780  H2  HOH B1254      26.301  17.067  29.142  1.00  0.00      B    H  
ATOM   3781  O   HOH B1255      12.087   4.299  26.180  1.00  0.00      B    O  
ATOM   3782  H1  HOH B1255      11.150   4.312  26.599  1.00  0.00      B    H  
ATOM   3783  H2  HOH B1255      12.780   4.042  26.862  1.00  0.00      B    H  
ATOM   3784  O   HOH B1256      20.153  19.068  21.122  1.00  0.00      B    O  
ATOM   3785  H1  HOH B1256      19.603  18.753  20.343  1.00  0.00      B    H  
ATOM   3786  H2  HOH B1256      20.458  18.233  21.644  1.00  0.00      B    H  
ATOM   3787  O   HOH B1257      35.642   8.868  13.691  1.00  0.00      B    O  
ATOM   3788  H1  HOH B1257      35.337   8.025  14.092  1.00  0.00      B    H  
ATOM   3789  H2  HOH B1257      35.021   9.146  12.944  1.00  0.00      B    H  
ATOM   3790  O   HOH B1258      18.336  28.974  21.421  1.00  0.00      B    O  
ATOM   3791  H1  HOH B1258      17.468  28.775  21.920  1.00  0.00      B    H  
ATOM   3792  H2  HOH B1258      19.082  28.529  21.943  1.00  0.00      B    H  
ATOM   3793  O   HOH B1259      32.029  35.761  35.460  1.00  0.00      B    O  
ATOM   3794  H1  HOH B1259      32.937  35.334  35.404  1.00  0.00      B    H  
ATOM   3795  H2  HOH B1259      32.185  36.658  35.908  1.00  0.00      B    H  
ATOM   3796  O   HOH B1260      15.387  28.653  30.490  1.00  0.00      B    O  
ATOM   3797  H1  HOH B1260      15.352  28.067  31.361  1.00  0.00      B    H  
ATOM   3798  H2  HOH B1260      15.803  29.543  30.824  1.00  0.00      B    H  
ATOM   3799  O   HOH B1261      34.091   3.121  14.651  1.00  0.00      B    O  
ATOM   3800  H1  HOH B1261      34.824   3.479  15.312  1.00  0.00      B    H  
ATOM   3801  H2  HOH B1261      34.009   3.750  13.821  1.00  0.00      B    H  
ATOM   3802  O   HOH B1262      36.909  38.090  34.315  1.00  0.00      B    O  
ATOM   3803  H1  HOH B1262      37.395  38.479  35.051  1.00  0.00      B    H  
ATOM   3804  H2  HOH B1262      37.631  38.130  33.579  1.00  0.00      B    H  
ATOM   3805  O   HOH B1263      23.987  17.296  22.177  1.00  0.00      B    O  
ATOM   3806  H1  HOH B1263      23.773  17.939  21.403  1.00  0.00      B    H  
ATOM   3807  H2  HOH B1263      24.973  17.501  22.412  1.00  0.00      B    H  
ATOM   3808  O   HOH B1264      22.314   9.607   3.869  1.00  0.00      B    O  
ATOM   3809  H1  HOH B1264      21.346   9.877   3.683  1.00  0.00      B    H  
ATOM   3810  H2  HOH B1264      22.304   8.611   3.729  1.00  0.00      B    H  
ATOM   3811  O   HOH B1265      12.491  19.900  27.277  1.00  0.00      B    O  
ATOM   3812  H1  HOH B1265      12.693  18.913  26.849  1.00  0.00      B    H  
ATOM   3813  H2  HOH B1265      13.261  20.464  27.044  1.00  0.00      B    H  
ATOM   3814  O   HOH B1266      24.651  11.484  24.195  1.00  0.00      B    O  
ATOM   3815  H1  HOH B1266      24.344  10.534  24.369  1.00  0.00      B    H  
ATOM   3816  H2  HOH B1266      24.628  11.937  25.115  1.00  0.00      B    H  
ATOM   3817  O   HOH B1267      17.733  26.268  32.542  1.00  0.00      B    O  
ATOM   3818  H1  HOH B1267      17.771  25.901  33.493  1.00  0.00      B    H  
ATOM   3819  H2  HOH B1267      16.745  26.426  32.321  1.00  0.00      B    H  
ATOM   3820  O   HOH B1268      22.053  18.206  11.372  1.00  0.00      B    O  
ATOM   3821  H1  HOH B1268      22.865  18.125  10.796  1.00  0.00      B    H  
ATOM   3822  H2  HOH B1268      22.183  17.634  12.197  1.00  0.00      B    H  
ATOM   3823  O   HOH B1269       8.366   5.089   2.558  1.00  0.00      B    O  
ATOM   3824  H1  HOH B1269       7.404   4.962   2.777  1.00  0.00      B    H  
ATOM   3825  H2  HOH B1269       8.877   5.492   3.312  1.00  0.00      B    H  
ATOM   3826  O   HOH B1270      29.942  19.166  21.788  1.00  0.00      B    O  
ATOM   3827  H1  HOH B1270      29.340  19.929  21.462  1.00  0.00      B    H  
ATOM   3828  H2  HOH B1270      29.291  18.626  22.387  1.00  0.00      B    H  
ATOM   3829  O   HOH B1271      31.001  38.215   0.620  1.00  0.00      B    O  
ATOM   3830  H1  HOH B1271      31.256  39.143   0.445  1.00  0.00      B    H  
ATOM   3831  H2  HOH B1271      30.046  38.204   0.839  1.00  0.00      B    H  
ATOM   3832  O   HOH B1272      21.875  12.856   8.618  1.00  0.00      B    O  
ATOM   3833  H1  HOH B1272      22.386  13.375   7.904  1.00  0.00      B    H  
ATOM   3834  H2  HOH B1272      20.946  13.268   8.487  1.00  0.00      B    H  
ATOM   3835  O   HOH B1273      25.297  26.145   6.238  1.00  0.00      B    O  
ATOM   3836  H1  HOH B1273      24.543  25.730   5.718  1.00  0.00      B    H  
ATOM   3837  H2  HOH B1273      25.709  25.516   6.884  1.00  0.00      B    H  
ATOM   3838  O   HOH B1274      38.075  17.070  29.109  1.00  0.00      B    O  
ATOM   3839  H1  HOH B1274      37.380  17.487  29.761  1.00  0.00      B    H  
ATOM   3840  H2  HOH B1274      37.718  16.155  28.878  1.00  0.00      B    H  
ATOM   3841  O   HOH B1275      23.515   9.151   9.689  1.00  0.00      B    O  
ATOM   3842  H1  HOH B1275      22.493   8.975   9.713  1.00  0.00      B    H  
ATOM   3843  H2  HOH B1275      23.697   9.966   9.067  1.00  0.00      B    H  
ATOM   3844  O   HOH B1276       9.847   2.664  13.985  1.00  0.00      B    O  
ATOM   3845  H1  HOH B1276       9.087   3.053  13.363  1.00  0.00      B    H  
ATOM   3846  H2  HOH B1276       9.753   1.643  13.935  1.00  0.00      B    H  
ATOM   3847  O   HOH B1277       2.424   6.509  27.402  1.00  0.00      B    O  
ATOM   3848  H1  HOH B1277       2.088   7.352  27.024  1.00  0.00      B    H  
ATOM   3849  H2  HOH B1277       1.685   5.907  27.688  1.00  0.00      B    H  
ATOM   3850  O   HOH B1278      31.595  14.875  17.577  1.00  0.00      B    O  
ATOM   3851  H1  HOH B1278      32.035  14.815  18.451  1.00  0.00      B    H  
ATOM   3852  H2  HOH B1278      32.242  15.032  16.804  1.00  0.00      B    H  
ATOM   3853  O   HOH B1279       0.860  18.894   4.898  1.00  0.00      B    O  
ATOM   3854  H1  HOH B1279       0.423  19.737   5.195  1.00  0.00      B    H  
ATOM   3855  H2  HOH B1279       0.579  18.757   3.916  1.00  0.00      B    H  
ATOM   3856  O   HOH B1280      23.991  18.375  37.775  1.00  0.00      B    O  
ATOM   3857  H1  HOH B1280      23.541  18.378  36.902  1.00  0.00      B    H  
ATOM   3858  H2  HOH B1280      23.383  18.626  38.530  1.00  0.00      B    H  
ATOM   3859  O   HOH B1281      21.533   4.933   2.128  1.00  0.00      B    O  
ATOM   3860  H1  HOH B1281      20.544   4.749   1.793  1.00  0.00      B    H  
ATOM   3861  H2  HOH B1281      22.227   4.635   1.437  1.00  0.00      B    H  
ATOM   3862  O   HOH B1282      25.153  26.889  18.090  1.00  0.00      B    O  
ATOM   3863  H1  HOH B1282      24.445  27.576  17.841  1.00  0.00      B    H  
ATOM   3864  H2  HOH B1282      26.009  27.398  18.126  1.00  0.00      B    H  
ATOM   3865  O   HOH B1283      26.898   5.428   4.790  1.00  0.00      B    O  
ATOM   3866  H1  HOH B1283      25.912   5.589   4.889  1.00  0.00      B    H  
ATOM   3867  H2  HOH B1283      26.981   4.617   4.188  1.00  0.00      B    H  
ATOM   3868  O   HOH B1284      26.933  26.174  21.286  1.00  0.00      B    O  
ATOM   3869  H1  HOH B1284      26.826  25.208  20.891  1.00  0.00      B    H  
ATOM   3870  H2  HOH B1284      26.058  26.501  21.700  1.00  0.00      B    H  
ATOM   3871  O   HOH B1285      28.915  21.002  19.621  1.00  0.00      B    O  
ATOM   3872  H1  HOH B1285      29.501  20.422  19.069  1.00  0.00      B    H  
ATOM   3873  H2  HOH B1285      29.234  21.993  19.484  1.00  0.00      B    H  
ATOM   3874  O   HOH B1286      31.934   0.508  26.388  1.00  0.00      B    O  
ATOM   3875  H1  HOH B1286      32.177  -0.180  25.693  1.00  0.00      B    H  
ATOM   3876  H2  HOH B1286      31.958   0.028  27.266  1.00  0.00      B    H  
ATOM   3877  O   HOH B1287      34.438   9.107   2.334  1.00  0.00      B    O  
ATOM   3878  H1  HOH B1287      34.753   8.122   2.545  1.00  0.00      B    H  
ATOM   3879  H2  HOH B1287      34.790   9.684   3.038  1.00  0.00      B    H  
ATOM   3880  O   HOH B1288      25.264  31.471   8.018  1.00  0.00      B    O  
ATOM   3881  H1  HOH B1288      25.729  31.986   7.274  1.00  0.00      B    H  
ATOM   3882  H2  HOH B1288      24.491  31.084   7.620  1.00  0.00      B    H  
ATOM   3883  O   HOH B1289      13.436   7.029  26.604  1.00  0.00      B    O  
ATOM   3884  H1  HOH B1289      12.482   6.908  26.451  1.00  0.00      B    H  
ATOM   3885  H2  HOH B1289      13.567   7.617  27.438  1.00  0.00      B    H  
ATOM   3886  O   HOH B1290      31.464  38.342  21.336  1.00  0.00      B    O  
ATOM   3887  H1  HOH B1290      32.405  37.950  21.401  1.00  0.00      B    H  
ATOM   3888  H2  HOH B1290      30.936  38.059  22.158  1.00  0.00      B    H  
ATOM   3889  O   HOH B1291      26.612   0.397  32.255  1.00  0.00      B    O  
ATOM   3890  H1  HOH B1291      26.016   1.160  32.063  1.00  0.00      B    H  
ATOM   3891  H2  HOH B1291      27.539   0.805  32.213  1.00  0.00      B    H  
ATOM   3892  O   HOH B1292      38.661   9.542  10.597  1.00  0.00      B    O  
ATOM   3893  H1  HOH B1292      39.443   9.162  10.127  1.00  0.00      B    H  
ATOM   3894  H2  HOH B1292      39.001   9.983  11.394  1.00  0.00      B    H  
ATOM   3895  O   HOH B1293       1.911  23.696  36.557  1.00  0.00      B    O  
ATOM   3896  H1  HOH B1293       1.127  24.108  35.982  1.00  0.00      B    H  
ATOM   3897  H2  HOH B1293       2.858  23.922  36.245  1.00  0.00      B    H  
ATOM   3898  O   HOH B1294      32.458  26.034  21.448  1.00  0.00      B    O  
ATOM   3899  H1  HOH B1294      32.105  25.675  20.556  1.00  0.00      B    H  
ATOM   3900  H2  HOH B1294      33.474  26.170  21.338  1.00  0.00      B    H  
ATOM   3901  O   HOH B1295      15.072  20.666  26.053  1.00  0.00      B    O  
ATOM   3902  H1  HOH B1295      15.316  21.319  26.797  1.00  0.00      B    H  
ATOM   3903  H2  HOH B1295      15.720  19.892  26.241  1.00  0.00      B    H  
ATOM   3904  O   HOH B1296      31.723   3.780   7.502  1.00  0.00      B    O  
ATOM   3905  H1  HOH B1296      31.960   3.580   8.499  1.00  0.00      B    H  
ATOM   3906  H2  HOH B1296      32.260   4.624   7.313  1.00  0.00      B    H  
ATOM   3907  O   HOH B1297      23.523  24.739  37.843  1.00  0.00      B    O  
ATOM   3908  H1  HOH B1297      22.640  24.256  37.667  1.00  0.00      B    H  
ATOM   3909  H2  HOH B1297      23.237  25.709  38.152  1.00  0.00      B    H  
ATOM   3910  O   HOH B1298      38.704   5.363   1.772  1.00  0.00      B    O  
ATOM   3911  H1  HOH B1298      38.250   4.590   1.232  1.00  0.00      B    H  
ATOM   3912  H2  HOH B1298      38.433   5.279   2.719  1.00  0.00      B    H  
ATOM   3913  O   HOH B1299       3.254  38.765  35.612  1.00  0.00      B    O  
ATOM   3914  H1  HOH B1299       2.928  38.961  36.530  1.00  0.00      B    H  
ATOM   3915  H2  HOH B1299       3.639  37.781  35.674  1.00  0.00      B    H  
ATOM   3916  O   HOH B1300      16.564  32.271   1.671  1.00  0.00      B    O  
ATOM   3917  H1  HOH B1300      16.584  32.568   2.633  1.00  0.00      B    H  
ATOM   3918  H2  HOH B1300      16.300  31.309   1.609  1.00  0.00      B    H  
ATOM   3919  O   HOH B1301       2.229  14.073  25.659  1.00  0.00      B    O  
ATOM   3920  H1  HOH B1301       3.000  13.518  26.045  1.00  0.00      B    H  
ATOM   3921  H2  HOH B1301       1.503  13.450  25.273  1.00  0.00      B    H  
ATOM   3922  O   HOH B1302       7.124  18.486  29.521  1.00  0.00      B    O  
ATOM   3923  H1  HOH B1302       7.512  18.987  28.716  1.00  0.00      B    H  
ATOM   3924  H2  HOH B1302       6.616  17.723  29.146  1.00  0.00      B    H  
ATOM   3925  O   HOH B1303      31.149  30.363  23.439  1.00  0.00      B    O  
ATOM   3926  H1  HOH B1303      30.731  30.974  22.709  1.00  0.00      B    H  
ATOM   3927  H2  HOH B1303      32.078  30.800  23.690  1.00  0.00      B    H  
ATOM   3928  O   HOH B1304      17.621  13.915  26.576  1.00  0.00      B    O  
ATOM   3929  H1  HOH B1304      18.135  13.232  25.952  1.00  0.00      B    H  
ATOM   3930  H2  HOH B1304      17.719  13.654  27.556  1.00  0.00      B    H  
ATOM   3931  O   HOH B1305      21.749  10.777  38.677  1.00  0.00      B    O  
ATOM   3932  H1  HOH B1305      21.920   9.780  38.902  1.00  0.00      B    H  
ATOM   3933  H2  HOH B1305      22.210  11.345  39.357  1.00  0.00      B    H  
ATOM   3934  O   HOH B1306      32.492  37.222  10.124  1.00  0.00      B    O  
ATOM   3935  H1  HOH B1306      32.689  38.119   9.666  1.00  0.00      B    H  
ATOM   3936  H2  HOH B1306      32.506  36.552   9.339  1.00  0.00      B    H  
ATOM   3937  O   HOH B1307      37.154  14.525  10.451  1.00  0.00      B    O  
ATOM   3938  H1  HOH B1307      37.313  15.164  11.184  1.00  0.00      B    H  
ATOM   3939  H2  HOH B1307      37.012  13.541  10.840  1.00  0.00      B    H  
ATOM   3940  O   HOH B1308       1.910   8.867  25.360  1.00  0.00      B    O  
ATOM   3941  H1  HOH B1308       1.624   8.275  24.529  1.00  0.00      B    H  
ATOM   3942  H2  HOH B1308       2.889   8.743  25.443  1.00  0.00      B    H  
ATOM   3943  O   HOH B1309       3.411   7.038  17.184  1.00  0.00      B    O  
ATOM   3944  H1  HOH B1309       3.075   6.274  16.570  1.00  0.00      B    H  
ATOM   3945  H2  HOH B1309       4.072   7.621  16.592  1.00  0.00      B    H  
ATOM   3946  O   HOH B1310      16.980  -0.075  13.328  1.00  0.00      B    O  
ATOM   3947  H1  HOH B1310      16.648   0.054  14.284  1.00  0.00      B    H  
ATOM   3948  H2  HOH B1310      16.209   0.062  12.692  1.00  0.00      B    H  
ATOM   3949  O   HOH B1311      21.871  17.209  17.862  1.00  0.00      B    O  
ATOM   3950  H1  HOH B1311      22.827  16.893  17.691  1.00  0.00      B    H  
ATOM   3951  H2  HOH B1311      21.380  16.396  18.173  1.00  0.00      B    H  
ATOM   3952  O   HOH B1312       0.489  25.733   2.694  1.00  0.00      B    O  
ATOM   3953  H1  HOH B1312       1.484  25.581   2.427  1.00  0.00      B    H  
ATOM   3954  H2  HOH B1312      -0.078  25.022   2.245  1.00  0.00      B    H  
ATOM   3955  O   HOH B1313      21.735  24.331  11.264  1.00  0.00      B    O  
ATOM   3956  H1  HOH B1313      21.104  24.126  10.427  1.00  0.00      B    H  
ATOM   3957  H2  HOH B1313      21.373  23.722  11.966  1.00  0.00      B    H  
ATOM   3958  O   HOH B1314       1.162   4.632  31.271  1.00  0.00      B    O  
ATOM   3959  H1  HOH B1314       0.659   3.731  31.586  1.00  0.00      B    H  
ATOM   3960  H2  HOH B1314       0.797   5.396  31.817  1.00  0.00      B    H  
ATOM   3961  O   HOH B1315      37.670  26.563  23.080  1.00  0.00      B    O  
ATOM   3962  H1  HOH B1315      37.986  25.865  22.452  1.00  0.00      B    H  
ATOM   3963  H2  HOH B1315      38.494  27.155  23.061  1.00  0.00      B    H  
ATOM   3964  O   HOH B1316       6.089  12.505  32.325  1.00  0.00      B    O  
ATOM   3965  H1  HOH B1316       5.898  12.776  33.238  1.00  0.00      B    H  
ATOM   3966  H2  HOH B1316       5.743  11.601  32.234  1.00  0.00      B    H  
ATOM   3967  O   HOH B1317      30.861  33.417   8.547  1.00  0.00      B    O  
ATOM   3968  H1  HOH B1317      30.211  33.621   7.784  1.00  0.00      B    H  
ATOM   3969  H2  HOH B1317      30.309  33.590   9.357  1.00  0.00      B    H  
ATOM   3970  O   HOH B1318      35.798  31.679   2.364  1.00  0.00      B    O  
ATOM   3971  H1  HOH B1318      35.968  32.638   2.486  1.00  0.00      B    H  
ATOM   3972  H2  HOH B1318      35.608  31.417   3.287  1.00  0.00      B    H  
ATOM   3973  O   HOH B1319      27.366  15.139  21.012  1.00  0.00      B    O  
ATOM   3974  H1  HOH B1319      28.415  14.919  20.869  1.00  0.00      B    H  
ATOM   3975  H2  HOH B1319      27.003  14.346  21.543  1.00  0.00      B    H  
ATOM   3976  O   HOH B1320      38.287  37.314  29.773  1.00  0.00      B    O  
ATOM   3977  H1  HOH B1320      39.023  36.962  29.197  1.00  0.00      B    H  
ATOM   3978  H2  HOH B1320      37.516  36.641  29.796  1.00  0.00      B    H  
ATOM   3979  O   HOH B1321       0.392  32.031   8.094  1.00  0.00      B    O  
ATOM   3980  H1  HOH B1321       1.319  31.796   8.218  1.00  0.00      B    H  
ATOM   3981  H2  HOH B1321       0.262  32.266   7.114  1.00  0.00      B    H  
ATOM   3982  O   HOH B1322       7.707  22.318  19.799  1.00  0.00      B    O  
ATOM   3983  H1  HOH B1322       8.061  21.545  19.212  1.00  0.00      B    H  
ATOM   3984  H2  HOH B1322       8.007  22.126  20.739  1.00  0.00      B    H  
ATOM   3985  O   HOH B1323      18.040  24.197   1.627  1.00  0.00      B    O  
ATOM   3986  H1  HOH B1323      17.363  23.464   1.617  1.00  0.00      B    H  
ATOM   3987  H2  HOH B1323      18.543  24.183   0.745  1.00  0.00      B    H  
ATOM   3988  O   HOH B1324      27.050  35.637   2.265  1.00  0.00      B    O  
ATOM   3989  H1  HOH B1324      27.755  35.999   2.953  1.00  0.00      B    H  
ATOM   3990  H2  HOH B1324      27.437  34.781   1.920  1.00  0.00      B    H  
ATOM   3991  O   HOH B1325       6.606   6.086  32.628  1.00  0.00      B    O  
ATOM   3992  H1  HOH B1325       6.635   5.629  31.684  1.00  0.00      B    H  
ATOM   3993  H2  HOH B1325       6.472   5.347  33.320  1.00  0.00      B    H  
ATOM   3994  O   HOH B1326      16.152  12.895  15.651  1.00  0.00      B    O  
ATOM   3995  H1  HOH B1326      15.227  12.502  15.915  1.00  0.00      B    H  
ATOM   3996  H2  HOH B1326      16.813  12.112  15.799  1.00  0.00      B    H  
ATOM   3997  O   HOH B1327      12.563  22.562  33.286  1.00  0.00      B    O  
ATOM   3998  H1  HOH B1327      12.205  21.608  33.237  1.00  0.00      B    H  
ATOM   3999  H2  HOH B1327      13.483  22.402  33.681  1.00  0.00      B    H  
ATOM   4000  O   HOH B1328      35.272  30.520  18.091  1.00  0.00      B    O  
ATOM   4001  H1  HOH B1328      34.717  31.179  17.603  1.00  0.00      B    H  
ATOM   4002  H2  HOH B1328      34.961  29.641  17.706  1.00  0.00      B    H  
ATOM   4003  O   HOH B1329      37.999   7.862  12.733  1.00  0.00      B    O  
ATOM   4004  H1  HOH B1329      37.195   8.166  13.242  1.00  0.00      B    H  
ATOM   4005  H2  HOH B1329      38.203   8.609  12.077  1.00  0.00      B    H  
ATOM   4006  O   HOH B1330      31.111  36.584  15.030  1.00  0.00      B    O  
ATOM   4007  H1  HOH B1330      31.386  35.652  15.305  1.00  0.00      B    H  
ATOM   4008  H2  HOH B1330      30.147  36.735  15.277  1.00  0.00      B    H  
ATOM   4009  O   HOH B1331      28.976  36.813   4.099  1.00  0.00      B    O  
ATOM   4010  H1  HOH B1331      28.196  37.385   4.438  1.00  0.00      B    H  
ATOM   4011  H2  HOH B1331      29.250  36.153   4.881  1.00  0.00      B    H  
ATOM   4012  O   HOH B1332      10.336  19.220   0.021  1.00  0.00      B    O  
ATOM   4013  H1  HOH B1332      10.320  18.228   0.092  1.00  0.00      B    H  
ATOM   4014  H2  HOH B1332       9.680  19.605   0.707  1.00  0.00      B    H  
ATOM   4015  O   HOH B1333      29.897   5.566  37.047  1.00  0.00      B    O  
ATOM   4016  H1  HOH B1333      28.915   5.426  37.226  1.00  0.00      B    H  
ATOM   4017  H2  HOH B1333      30.266   6.274  37.611  1.00  0.00      B    H  
ATOM   4018  O   HOH B1334       7.980  23.747  24.283  1.00  0.00      B    O  
ATOM   4019  H1  HOH B1334       8.343  24.121  25.148  1.00  0.00      B    H  
ATOM   4020  H2  HOH B1334       7.449  24.546  23.867  1.00  0.00      B    H  
ATOM   4021  O   HOH B1335       4.616  12.271  10.404  1.00  0.00      B    O  
ATOM   4022  H1  HOH B1335       4.380  12.948   9.660  1.00  0.00      B    H  
ATOM   4023  H2  HOH B1335       3.886  11.520  10.384  1.00  0.00      B    H  
ATOM   4024  O   HOH B1336       6.130  34.311  10.328  1.00  0.00      B    O  
ATOM   4025  H1  HOH B1336       5.103  34.409  10.243  1.00  0.00      B    H  
ATOM   4026  H2  HOH B1336       6.576  34.197   9.369  1.00  0.00      B    H  
ATOM   4027  O   HOH B1337      37.721  16.853  11.940  1.00  0.00      B    O  
ATOM   4028  H1  HOH B1337      38.592  17.217  11.595  1.00  0.00      B    H  
ATOM   4029  H2  HOH B1337      37.139  17.670  12.149  1.00  0.00      B    H  
ATOM   4030  O   HOH B1338      32.405  22.881  30.179  1.00  0.00      B    O  
ATOM   4031  H1  HOH B1338      32.909  22.112  29.761  1.00  0.00      B    H  
ATOM   4032  H2  HOH B1338      31.662  23.142  29.571  1.00  0.00      B    H  
ATOM   4033  O   HOH B1339       4.874  18.936  34.902  1.00  0.00      B    O  
ATOM   4034  H1  HOH B1339       4.605  19.218  35.872  1.00  0.00      B    H  
ATOM   4035  H2  HOH B1339       5.852  18.872  34.842  1.00  0.00      B    H  
ATOM   4036  O   HOH B1340       7.598  24.148  38.159  1.00  0.00      B    O  
ATOM   4037  H1  HOH B1340       8.079  24.464  37.358  1.00  0.00      B    H  
ATOM   4038  H2  HOH B1340       8.319  23.885  38.772  1.00  0.00      B    H  
ATOM   4039  O   HOH B1341      17.404   5.984   0.600  1.00  0.00      B    O  
ATOM   4040  H1  HOH B1341      16.481   5.634   0.479  1.00  0.00      B    H  
ATOM   4041  H2  HOH B1341      17.892   5.286   1.079  1.00  0.00      B    H  
ATOM   4042  O   HOH B1342      26.705  19.469  17.459  1.00  0.00      B    O  
ATOM   4043  H1  HOH B1342      27.614  19.125  17.199  1.00  0.00      B    H  
ATOM   4044  H2  HOH B1342      26.398  18.980  18.334  1.00  0.00      B    H  
ATOM   4045  O   HOH B1343       4.592  16.671  12.518  1.00  0.00      B    O  
ATOM   4046  H1  HOH B1343       4.928  17.282  11.692  1.00  0.00      B    H  
ATOM   4047  H2  HOH B1343       4.852  15.714  12.261  1.00  0.00      B    H  
ATOM   4048  O   HOH B1344      30.372   5.462  13.740  1.00  0.00      B    O  
ATOM   4049  H1  HOH B1344      30.066   6.351  14.195  1.00  0.00      B    H  
ATOM   4050  H2  HOH B1344      30.832   4.877  14.437  1.00  0.00      B    H  
ATOM   4051  O   HOH B1345      18.948   3.938   1.353  1.00  0.00      B    O  
ATOM   4052  H1  HOH B1345      18.983   3.619   0.399  1.00  0.00      B    H  
ATOM   4053  H2  HOH B1345      18.674   3.109   1.935  1.00  0.00      B    H  
ATOM   4054  O   HOH B1346      20.486   1.315  27.274  1.00  0.00      B    O  
ATOM   4055  H1  HOH B1346      20.022   1.320  26.348  1.00  0.00      B    H  
ATOM   4056  H2  HOH B1346      20.991   2.206  27.418  1.00  0.00      B    H  
ATOM   4057  O   HOH B1347      35.982  27.083   9.593  1.00  0.00      B    O  
ATOM   4058  H1  HOH B1347      36.432  27.431   8.796  1.00  0.00      B    H  
ATOM   4059  H2  HOH B1347      35.517  27.883  10.034  1.00  0.00      B    H  
ATOM   4060  O   HOH B1348      34.773  22.319  16.198  1.00  0.00      B    O  
ATOM   4061  H1  HOH B1348      34.200  22.736  15.452  1.00  0.00      B    H  
ATOM   4062  H2  HOH B1348      34.402  22.745  17.058  1.00  0.00      B    H  
ATOM   4063  O   HOH B1349      16.122   8.876  33.880  1.00  0.00      B    O  
ATOM   4064  H1  HOH B1349      16.480   7.907  34.016  1.00  0.00      B    H  
ATOM   4065  H2  HOH B1349      16.670   9.578  34.463  1.00  0.00      B    H  
ATOM   4066  O   HOH B1350      24.352   2.648  18.508  1.00  0.00      B    O  
ATOM   4067  H1  HOH B1350      24.285   2.430  19.499  1.00  0.00      B    H  
ATOM   4068  H2  HOH B1350      23.631   2.073  18.024  1.00  0.00      B    H  
ATOM   4069  O   HOH B1351      -0.313  19.670  20.149  1.00  0.00      B    O  
ATOM   4070  H1  HOH B1351       0.130  20.350  19.465  1.00  0.00      B    H  
ATOM   4071  H2  HOH B1351       0.199  18.852  20.050  1.00  0.00      B    H  
ATOM   4072  O   HOH B1352      21.681  11.668  34.769  1.00  0.00      B    O  
ATOM   4073  H1  HOH B1352      21.405  12.477  35.353  1.00  0.00      B    H  
ATOM   4074  H2  HOH B1352      22.591  11.476  35.123  1.00  0.00      B    H  
ATOM   4075  O   HOH B1353      13.748  30.139   9.353  1.00  0.00      B    O  
ATOM   4076  H1  HOH B1353      13.248  30.528  10.136  1.00  0.00      B    H  
ATOM   4077  H2  HOH B1353      13.025  29.640   8.761  1.00  0.00      B    H  
ATOM   4078  O   HOH B1354       2.558   0.173  32.922  1.00  0.00      B    O  
ATOM   4079  H1  HOH B1354       2.959   1.058  32.758  1.00  0.00      B    H  
ATOM   4080  H2  HOH B1354       2.723  -0.031  33.868  1.00  0.00      B    H  
ATOM   4081  O   HOH B1355      34.783   6.359  10.073  1.00  0.00      B    O  
ATOM   4082  H1  HOH B1355      34.704   7.226   9.652  1.00  0.00      B    H  
ATOM   4083  H2  HOH B1355      34.601   5.715   9.349  1.00  0.00      B    H  
ATOM   4084  O   HOH B1356      17.612  10.462  35.450  1.00  0.00      B    O  
ATOM   4085  H1  HOH B1356      17.021  11.232  35.700  1.00  0.00      B    H  
ATOM   4086  H2  HOH B1356      18.497  10.518  35.930  1.00  0.00      B    H  
ATOM   4087  O   HOH B1357      19.990   3.501   5.662  1.00  0.00      B    O  
ATOM   4088  H1  HOH B1357      19.596   2.765   6.241  1.00  0.00      B    H  
ATOM   4089  H2  HOH B1357      19.250   4.222   5.421  1.00  0.00      B    H  
ATOM   4090  O   HOH B1358      16.989  10.129  23.015  1.00  0.00      B    O  
ATOM   4091  H1  HOH B1358      17.542   9.379  23.414  1.00  0.00      B    H  
ATOM   4092  H2  HOH B1358      16.229   9.686  22.508  1.00  0.00      B    H  
ATOM   4093  O   HOH B1359      19.937   7.291   7.436  1.00  0.00      B    O  
ATOM   4094  H1  HOH B1359      19.649   8.114   7.994  1.00  0.00      B    H  
ATOM   4095  H2  HOH B1359      19.583   7.418   6.468  1.00  0.00      B    H  
ATOM   4096  O   HOH B1360      26.982   2.270  19.913  1.00  0.00      B    O  
ATOM   4097  H1  HOH B1360      26.001   2.359  19.874  1.00  0.00      B    H  
ATOM   4098  H2  HOH B1360      27.168   2.864  20.675  1.00  0.00      B    H  
ATOM   4099  O   HOH B1361      29.075  15.147   7.956  1.00  0.00      B    O  
ATOM   4100  H1  HOH B1361      29.050  16.176   8.034  1.00  0.00      B    H  
ATOM   4101  H2  HOH B1361      28.371  14.795   8.632  1.00  0.00      B    H  
ATOM   4102  O   HOH B1362      17.669  23.741   4.862  1.00  0.00      B    O  
ATOM   4103  H1  HOH B1362      18.471  24.315   4.988  1.00  0.00      B    H  
ATOM   4104  H2  HOH B1362      17.409  23.392   5.768  1.00  0.00      B    H  
ATOM   4105  O   HOH B1363      29.025  28.203  26.512  1.00  0.00      B    O  
ATOM   4106  H1  HOH B1363      29.870  28.120  26.034  1.00  0.00      B    H  
ATOM   4107  H2  HOH B1363      29.263  27.913  27.467  1.00  0.00      B    H  
ATOM   4108  O   HOH B1364      12.872  27.548  26.145  1.00  0.00      B    O  
ATOM   4109  H1  HOH B1364      12.563  27.523  27.126  1.00  0.00      B    H  
ATOM   4110  H2  HOH B1364      13.765  27.020  26.060  1.00  0.00      B    H  
ATOM   4111  O   HOH B1365      10.828   5.807  34.699  1.00  0.00      B    O  
ATOM   4112  H1  HOH B1365      11.053   6.414  33.871  1.00  0.00      B    H  
ATOM   4113  H2  HOH B1365      10.480   4.913  34.399  1.00  0.00      B    H  
ATOM   4114  O   HOH B1366      20.527  27.939   7.420  1.00  0.00      B    O  
ATOM   4115  H1  HOH B1366      21.041  28.476   8.113  1.00  0.00      B    H  
ATOM   4116  H2  HOH B1366      20.011  27.222   7.972  1.00  0.00      B    H  
ATOM   4117  O   HOH B1367      38.712  38.801  36.169  1.00  0.00      B    O  
ATOM   4118  H1  HOH B1367      39.251  39.453  36.739  1.00  0.00      B    H  
ATOM   4119  H2  HOH B1367      38.036  38.363  36.786  1.00  0.00      B    H  
ATOM   4120  O   HOH B1368      19.884  12.492  28.061  1.00  0.00      B    O  
ATOM   4121  H1  HOH B1368      19.736  12.067  29.014  1.00  0.00      B    H  
ATOM   4122  H2  HOH B1368      19.937  11.713  27.396  1.00  0.00      B    H  
ATOM   4123  O   HOH B1369       3.729  29.320  32.144  1.00  0.00      B    O  
ATOM   4124  H1  HOH B1369       3.683  28.726  32.950  1.00  0.00      B    H  
ATOM   4125  H2  HOH B1369       2.751  29.406  31.896  1.00  0.00      B    H  
ATOM   4126  O   HOH B1370       8.668  15.142  28.882  1.00  0.00      B    O  
ATOM   4127  H1  HOH B1370       9.673  15.307  28.772  1.00  0.00      B    H  
ATOM   4128  H2  HOH B1370       8.536  14.188  29.281  1.00  0.00      B    H  
ATOM   4129  O   HOH B1371      32.734  17.462  10.132  1.00  0.00      B    O  
ATOM   4130  H1  HOH B1371      33.413  16.780   9.839  1.00  0.00      B    H  
ATOM   4131  H2  HOH B1371      31.862  16.965  10.361  1.00  0.00      B    H  
ATOM   4132  O   HOH B1372       6.115   1.825  31.893  1.00  0.00      B    O  
ATOM   4133  H1  HOH B1372       6.512   0.927  32.128  1.00  0.00      B    H  
ATOM   4134  H2  HOH B1372       5.163   1.559  31.615  1.00  0.00      B    H  
ATOM   4135  O   HOH B1373      23.299  15.953  28.829  1.00  0.00      B    O  
ATOM   4136  H1  HOH B1373      23.575  15.764  29.812  1.00  0.00      B    H  
ATOM   4137  H2  HOH B1373      23.348  15.112  28.283  1.00  0.00      B    H  
ATOM   4138  O   HOH B1374      28.501  39.282  25.950  1.00  0.00      B    O  
ATOM   4139  H1  HOH B1374      29.339  39.599  25.549  1.00  0.00      B    H  
ATOM   4140  H2  HOH B1374      28.708  38.481  26.532  1.00  0.00      B    H  
ATOM   4141  O   HOH B1375      14.623  15.015  33.497  1.00  0.00      B    O  
ATOM   4142  H1  HOH B1375      15.099  15.448  34.296  1.00  0.00      B    H  
ATOM   4143  H2  HOH B1375      13.603  14.847  33.725  1.00  0.00      B    H  
ATOM   4144  O   HOH B1376       0.333  31.169  14.936  1.00  0.00      B    O  
ATOM   4145  H1  HOH B1376       1.268  31.188  15.352  1.00  0.00      B    H  
ATOM   4146  H2  HOH B1376       0.538  31.153  13.937  1.00  0.00      B    H  
ATOM   4147  O   HOH B1377       1.274  23.459  25.587  1.00  0.00      B    O  
ATOM   4148  H1  HOH B1377       0.658  22.667  25.843  1.00  0.00      B    H  
ATOM   4149  H2  HOH B1377       2.235  23.202  25.951  1.00  0.00      B    H  
ATOM   4150  O   HOH B1378       0.891   9.176  35.945  1.00  0.00      B    O  
ATOM   4151  H1  HOH B1378       0.291   8.446  36.275  1.00  0.00      B    H  
ATOM   4152  H2  HOH B1378       1.016   9.062  34.962  1.00  0.00      B    H  
ATOM   4153  O   HOH B1379      26.688  10.171  32.906  1.00  0.00      B    O  
ATOM   4154  H1  HOH B1379      27.514   9.920  33.430  1.00  0.00      B    H  
ATOM   4155  H2  HOH B1379      26.138   9.390  32.603  1.00  0.00      B    H  
ATOM   4156  O   HOH B1380      27.488  32.180   3.505  1.00  0.00      B    O  
ATOM   4157  H1  HOH B1380      27.225  31.182   3.476  1.00  0.00      B    H  
ATOM   4158  H2  HOH B1380      28.344  32.268   2.946  1.00  0.00      B    H  
ATOM   4159  O   HOH B1381      22.910  33.126  37.365  1.00  0.00      B    O  
ATOM   4160  H1  HOH B1381      22.015  32.910  37.856  1.00  0.00      B    H  
ATOM   4161  H2  HOH B1381      22.736  33.968  36.768  1.00  0.00      B    H  
ATOM   4162  O   HOH B1382      38.633   2.352   4.675  1.00  0.00      B    O  
ATOM   4163  H1  HOH B1382      38.142   1.504   5.053  1.00  0.00      B    H  
ATOM   4164  H2  HOH B1382      38.491   2.332   3.666  1.00  0.00      B    H  
ATOM   4165  O   HOH B1383       5.003  15.099  22.011  1.00  0.00      B    O  
ATOM   4166  H1  HOH B1383       5.122  14.164  22.317  1.00  0.00      B    H  
ATOM   4167  H2  HOH B1383       5.753  15.630  22.495  1.00  0.00      B    H  
ATOM   4168  O   HOH B1384      12.512  19.837  30.029  1.00  0.00      B    O  
ATOM   4169  H1  HOH B1384      12.349  19.480  29.108  1.00  0.00      B    H  
ATOM   4170  H2  HOH B1384      12.387  19.111  30.676  1.00  0.00      B    H  
ATOM   4171  O   HOH B1385      21.998   3.568  27.126  1.00  0.00      B    O  
ATOM   4172  H1  HOH B1385      22.702   4.306  27.300  1.00  0.00      B    H  
ATOM   4173  H2  HOH B1385      22.009   3.372  26.099  1.00  0.00      B    H  
ATOM   4174  O   HOH B1386       9.814  21.520   7.492  1.00  0.00      B    O  
ATOM   4175  H1  HOH B1386      10.220  22.216   6.894  1.00  0.00      B    H  
ATOM   4176  H2  HOH B1386      10.489  20.735   7.481  1.00  0.00      B    H  
ATOM   4177  O   HOH B1387      38.022   5.272   4.515  1.00  0.00      B    O  
ATOM   4178  H1  HOH B1387      38.495   4.328   4.498  1.00  0.00      B    H  
ATOM   4179  H2  HOH B1387      38.674   5.904   4.846  1.00  0.00      B    H  
ATOM   4180  O   HOH B1388      38.095   2.492  13.265  1.00  0.00      B    O  
ATOM   4181  H1  HOH B1388      38.082   1.804  12.575  1.00  0.00      B    H  
ATOM   4182  H2  HOH B1388      37.497   2.203  14.043  1.00  0.00      B    H  
ATOM   4183  O   HOH B1389      18.149   6.472  17.235  1.00  0.00      B    O  
ATOM   4184  H1  HOH B1389      18.249   5.593  17.826  1.00  0.00      B    H  
ATOM   4185  H2  HOH B1389      17.211   6.900  17.467  1.00  0.00      B    H  
ATOM   4186  O   HOH B1390      28.885  17.354   3.993  1.00  0.00      B    O  
ATOM   4187  H1  HOH B1390      29.404  17.026   4.854  1.00  0.00      B    H  
ATOM   4188  H2  HOH B1390      27.844  17.522   4.115  1.00  0.00      B    H  
ATOM   4189  O   HOH B1391      37.680  33.936  17.804  1.00  0.00      B    O  
ATOM   4190  H1  HOH B1391      38.462  34.022  17.154  1.00  0.00      B    H  
ATOM   4191  H2  HOH B1391      37.956  34.291  18.671  1.00  0.00      B    H  
ATOM   4192  O   HOH B1392       6.838   1.562  11.333  1.00  0.00      B    O  
ATOM   4193  H1  HOH B1392       6.365   0.754  11.637  1.00  0.00      B    H  
ATOM   4194  H2  HOH B1392       6.314   2.052  10.653  1.00  0.00      B    H  
ATOM   4195  O   HOH B1393      23.733  20.908  26.571  1.00  0.00      B    O  
ATOM   4196  H1  HOH B1393      24.084  20.312  25.818  1.00  0.00      B    H  
ATOM   4197  H2  HOH B1393      23.688  20.349  27.393  1.00  0.00      B    H  
ATOM   4198  O   HOH B1394      17.373  27.562   7.154  1.00  0.00      B    O  
ATOM   4199  H1  HOH B1394      17.995  27.002   7.683  1.00  0.00      B    H  
ATOM   4200  H2  HOH B1394      16.405  27.521   7.531  1.00  0.00      B    H  
ATOM   4201  O   HOH B1395      13.593  15.985   6.440  1.00  0.00      B    O  
ATOM   4202  H1  HOH B1395      14.476  15.511   6.344  1.00  0.00      B    H  
ATOM   4203  H2  HOH B1395      12.828  15.519   5.957  1.00  0.00      B    H  
ATOM   4204  O   HOH B1396      18.375  13.522  17.273  1.00  0.00      B    O  
ATOM   4205  H1  HOH B1396      19.003  12.738  17.172  1.00  0.00      B    H  
ATOM   4206  H2  HOH B1396      17.810  13.499  16.403  1.00  0.00      B    H  
ATOM   4207  O   HOH B1397      20.965  14.309  15.127  1.00  0.00      B    O  
ATOM   4208  H1  HOH B1397      20.715  13.617  15.786  1.00  0.00      B    H  
ATOM   4209  H2  HOH B1397      21.755  13.916  14.561  1.00  0.00      B    H  
ATOM   4210  O   HOH B1398      15.888  22.203  28.080  1.00  0.00      B    O  
ATOM   4211  H1  HOH B1398      15.405  21.801  28.910  1.00  0.00      B    H  
ATOM   4212  H2  HOH B1398      16.801  22.616  28.374  1.00  0.00      B    H  
ATOM   4213  O   HOH B1399      29.884  29.030  16.311  1.00  0.00      B    O  
ATOM   4214  H1  HOH B1399      30.151  29.787  16.964  1.00  0.00      B    H  
ATOM   4215  H2  HOH B1399      29.033  28.661  16.611  1.00  0.00      B    H  
ATOM   4216  O   HOH B1400       6.873  36.274  21.252  1.00  0.00      B    O  
ATOM   4217  H1  HOH B1400       5.862  36.194  21.245  1.00  0.00      B    H  
ATOM   4218  H2  HOH B1400       7.202  36.372  22.241  1.00  0.00      B    H  
ATOM   4219  O   HOH B1401      31.545  11.286   7.091  1.00  0.00      B    O  
ATOM   4220  H1  HOH B1401      31.033  10.472   6.783  1.00  0.00      B    H  
ATOM   4221  H2  HOH B1401      32.156  11.669   6.349  1.00  0.00      B    H  
ATOM   4222  O   HOH B1402      15.208  20.250  32.504  1.00  0.00      B    O  
ATOM   4223  H1  HOH B1402      14.644  19.472  32.855  1.00  0.00      B    H  
ATOM   4224  H2  HOH B1402      15.119  20.985  33.158  1.00  0.00      B    H  
ATOM   4225  O   HOH B1403      15.065  37.203  23.258  1.00  0.00      B    O  
ATOM   4226  H1  HOH B1403      15.789  36.822  23.768  1.00  0.00      B    H  
ATOM   4227  H2  HOH B1403      14.170  37.232  23.781  1.00  0.00      B    H  
ATOM   4228  O   HOH B1404      32.805   3.053  33.802  1.00  0.00      B    O  
ATOM   4229  H1  HOH B1404      32.519   3.643  34.596  1.00  0.00      B    H  
ATOM   4230  H2  HOH B1404      32.458   2.130  33.974  1.00  0.00      B    H  
ATOM   4231  O   HOH B1405      37.109  29.634  28.130  1.00  0.00      B    O  
ATOM   4232  H1  HOH B1405      38.002  29.189  28.107  1.00  0.00      B    H  
ATOM   4233  H2  HOH B1405      36.412  28.931  28.214  1.00  0.00      B    H  
ATOM   4234  O   HOH B1406      17.245  16.708   8.641  1.00  0.00      B    O  
ATOM   4235  H1  HOH B1406      17.073  16.520   9.632  1.00  0.00      B    H  
ATOM   4236  H2  HOH B1406      16.751  16.052   8.063  1.00  0.00      B    H  
ATOM   4237  O   HOH B1407      26.091   5.317  -0.146  1.00  0.00      B    O  
ATOM   4238  H1  HOH B1407      25.971   6.316   0.031  1.00  0.00      B    H  
ATOM   4239  H2  HOH B1407      25.247   4.872   0.246  1.00  0.00      B    H  
ATOM   4240  O   HOH B1408      35.316  28.066  15.368  1.00  0.00      B    O  
ATOM   4241  H1  HOH B1408      36.221  28.274  15.864  1.00  0.00      B    H  
ATOM   4242  H2  HOH B1408      34.997  27.171  15.572  1.00  0.00      B    H  
ATOM   4243  O   HOH B1409      22.140  38.600  28.284  1.00  0.00      B    O  
ATOM   4244  H1  HOH B1409      22.732  39.091  28.919  1.00  0.00      B    H  
ATOM   4245  H2  HOH B1409      21.538  39.315  27.907  1.00  0.00      B    H  
ATOM   4246  O   HOH B1410      11.174  16.778  17.604  1.00  0.00      B    O  
ATOM   4247  H1  HOH B1410      11.074  15.751  17.679  1.00  0.00      B    H  
ATOM   4248  H2  HOH B1410      12.058  16.930  17.208  1.00  0.00      B    H  
ATOM   4249  O   HOH B1411      14.892  38.971  33.732  1.00  0.00      B    O  
ATOM   4250  H1  HOH B1411      15.160  38.021  34.069  1.00  0.00      B    H  
ATOM   4251  H2  HOH B1411      15.419  39.106  32.857  1.00  0.00      B    H  
ATOM   4252  O   HOH B1412      23.596  20.761   9.528  1.00  0.00      B    O  
ATOM   4253  H1  HOH B1412      24.158  19.922   9.675  1.00  0.00      B    H  
ATOM   4254  H2  HOH B1412      23.099  20.873  10.447  1.00  0.00      B    H  
ATOM   4255  O   HOH B1413      32.776  29.294  28.052  1.00  0.00      B    O  
ATOM   4256  H1  HOH B1413      32.231  29.290  27.139  1.00  0.00      B    H  
ATOM   4257  H2  HOH B1413      32.364  28.652  28.689  1.00  0.00      B    H  
ATOM   4258  O   HOH B1414      21.615  18.173  27.721  1.00  0.00      B    O  
ATOM   4259  H1  HOH B1414      22.234  17.438  27.938  1.00  0.00      B    H  
ATOM   4260  H2  HOH B1414      21.385  18.044  26.767  1.00  0.00      B    H  
ATOM   4261  O   HOH B1415       5.149   1.905   4.301  1.00  0.00      B    O  
ATOM   4262  H1  HOH B1415       4.819   2.566   5.069  1.00  0.00      B    H  
ATOM   4263  H2  HOH B1415       4.636   1.022   4.524  1.00  0.00      B    H  
ATOM   4264  O   HOH B1416      30.149  32.123  21.516  1.00  0.00      B    O  
ATOM   4265  H1  HOH B1416      29.170  32.381  21.294  1.00  0.00      B    H  
ATOM   4266  H2  HOH B1416      30.567  32.814  22.106  1.00  0.00      B    H  
ATOM   4267  O   HOH B1417      26.783   7.856  22.465  1.00  0.00      B    O  
ATOM   4268  H1  HOH B1417      26.877   8.224  21.565  1.00  0.00      B    H  
ATOM   4269  H2  HOH B1417      25.802   7.634  22.633  1.00  0.00      B    H  
ATOM   4270  O   HOH B1418      16.275   9.891   3.161  1.00  0.00      B    O  
ATOM   4271  H1  HOH B1418      16.294   8.911   3.148  1.00  0.00      B    H  
ATOM   4272  H2  HOH B1418      16.836  10.242   3.920  1.00  0.00      B    H  
ATOM   4273  O   HOH B1419      36.757   3.717   0.855  1.00  0.00      B    O  
ATOM   4274  H1  HOH B1419      36.515   4.005  -0.065  1.00  0.00      B    H  
ATOM   4275  H2  HOH B1419      35.975   3.950   1.442  1.00  0.00      B    H  
ATOM   4276  O   HOH B1420      18.703   1.993   3.021  1.00  0.00      B    O  
ATOM   4277  H1  HOH B1420      19.714   1.812   3.270  1.00  0.00      B    H  
ATOM   4278  H2  HOH B1420      18.450   1.522   2.207  1.00  0.00      B    H  
ATOM   4279  O   HOH B1421      20.965  24.113   8.012  1.00  0.00      B    O  
ATOM   4280  H1  HOH B1421      21.254  24.535   7.122  1.00  0.00      B    H  
ATOM   4281  H2  HOH B1421      20.388  23.321   7.789  1.00  0.00      B    H  
ATOM   4282  O   HOH B1422      15.913   3.745  15.122  1.00  0.00      B    O  
ATOM   4283  H1  HOH B1422      15.429   3.307  14.273  1.00  0.00      B    H  
ATOM   4284  H2  HOH B1422      16.835   3.935  14.854  1.00  0.00      B    H  
ATOM   4285  O   HOH B1423       8.344  35.896   4.566  1.00  0.00      B    O  
ATOM   4286  H1  HOH B1423       8.674  36.119   3.606  1.00  0.00      B    H  
ATOM   4287  H2  HOH B1423       8.561  36.658   5.191  1.00  0.00      B    H  
ATOM   4288  O   HOH B1424      38.628  21.629  14.764  1.00  0.00      B    O  
ATOM   4289  H1  HOH B1424      39.160  20.753  14.777  1.00  0.00      B    H  
ATOM   4290  H2  HOH B1424      38.470  21.825  13.763  1.00  0.00      B    H  
ATOM   4291  O   HOH B1425      33.036  12.121   9.177  1.00  0.00      B    O  
ATOM   4292  H1  HOH B1425      32.469  11.654   8.459  1.00  0.00      B    H  
ATOM   4293  H2  HOH B1425      32.796  11.643  10.034  1.00  0.00      B    H  
ATOM   4294  O   HOH B1426      15.166  22.914  37.791  1.00  0.00      B    O  
ATOM   4295  H1  HOH B1426      15.065  21.996  38.100  1.00  0.00      B    H  
ATOM   4296  H2  HOH B1426      14.258  23.314  37.623  1.00  0.00      B    H  
ATOM   4297  O   HOH B1427       8.044   1.203   4.647  1.00  0.00      B    O  
ATOM   4298  H1  HOH B1427       7.223   1.745   4.527  1.00  0.00      B    H  
ATOM   4299  H2  HOH B1427       8.658   1.369   3.839  1.00  0.00      B    H  
ATOM   4300  O   HOH B1428      24.313  25.100  20.147  1.00  0.00      B    O  
ATOM   4301  H1  HOH B1428      24.582  25.809  19.485  1.00  0.00      B    H  
ATOM   4302  H2  HOH B1428      23.577  24.494  19.726  1.00  0.00      B    H  
ATOM   4303  O   HOH B1429      33.101  37.788  24.714  1.00  0.00      B    O  
ATOM   4304  H1  HOH B1429      33.216  36.948  24.124  1.00  0.00      B    H  
ATOM   4305  H2  HOH B1429      33.798  38.451  24.528  1.00  0.00      B    H  
ATOM   4306  O   HOH B1430      11.990  33.030  18.485  1.00  0.00      B    O  
ATOM   4307  H1  HOH B1430      12.289  32.907  17.538  1.00  0.00      B    H  
ATOM   4308  H2  HOH B1430      11.570  33.974  18.568  1.00  0.00      B    H  
ATOM   4309  O   HOH B1431      12.328   9.446  23.123  1.00  0.00      B    O  
ATOM   4310  H1  HOH B1431      12.575   8.513  22.811  1.00  0.00      B    H  
ATOM   4311  H2  HOH B1431      11.748   9.385  23.937  1.00  0.00      B    H  
ATOM   4312  O   HOH B1432      22.787  27.666  38.231  1.00  0.00      B    O  
ATOM   4313  H1  HOH B1432      22.671  28.425  38.882  1.00  0.00      B    H  
ATOM   4314  H2  HOH B1432      22.902  28.046  37.333  1.00  0.00      B    H  
ATOM   4315  O   HOH B1433      28.880   3.324  35.039  1.00  0.00      B    O  
ATOM   4316  H1  HOH B1433      28.584   4.329  35.355  1.00  0.00      B    H  
ATOM   4317  H2  HOH B1433      29.254   3.415  34.119  1.00  0.00      B    H  
ATOM   4318  O   HOH B1434      29.815  14.177  21.056  1.00  0.00      B    O  
ATOM   4319  H1  HOH B1434      29.788  13.295  20.448  1.00  0.00      B    H  
ATOM   4320  H2  HOH B1434      30.783  14.539  21.077  1.00  0.00      B    H  
ATOM   4321  O   HOH B1435      35.264   7.930  34.352  1.00  0.00      B    O  
ATOM   4322  H1  HOH B1435      34.567   8.499  33.966  1.00  0.00      B    H  
ATOM   4323  H2  HOH B1435      36.168   8.193  33.867  1.00  0.00      B    H  
ATOM   4324  O   HOH B1436      35.594  33.553   7.161  1.00  0.00      B    O  
ATOM   4325  H1  HOH B1436      35.758  32.726   7.701  1.00  0.00      B    H  
ATOM   4326  H2  HOH B1436      34.673  33.902   7.461  1.00  0.00      B    H  
ATOM   4327  O   HOH B1437      12.781  19.903  37.493  1.00  0.00      B    O  
ATOM   4328  H1  HOH B1437      12.583  20.598  36.818  1.00  0.00      B    H  
ATOM   4329  H2  HOH B1437      11.827  19.571  37.775  1.00  0.00      B    H  
ATOM   4330  O   HOH B1438       3.450  34.262   4.688  1.00  0.00      B    O  
ATOM   4331  H1  HOH B1438       2.852  34.241   5.484  1.00  0.00      B    H  
ATOM   4332  H2  HOH B1438       4.312  34.770   4.909  1.00  0.00      B    H  
ATOM   4333  O   HOH B1439      28.916  32.788  14.152  1.00  0.00      B    O  
ATOM   4334  H1  HOH B1439      28.945  32.274  13.267  1.00  0.00      B    H  
ATOM   4335  H2  HOH B1439      28.777  33.761  13.951  1.00  0.00      B    H  
ATOM   4336  O   HOH B1440       3.396  17.863   8.747  1.00  0.00      B    O  
ATOM   4337  H1  HOH B1440       2.773  17.980   9.558  1.00  0.00      B    H  
ATOM   4338  H2  HOH B1440       2.845  17.555   7.937  1.00  0.00      B    H  
ATOM   4339  O   HOH B1441      38.179  37.079   7.712  1.00  0.00      B    O  
ATOM   4340  H1  HOH B1441      38.522  37.020   8.657  1.00  0.00      B    H  
ATOM   4341  H2  HOH B1441      38.309  36.123   7.343  1.00  0.00      B    H  
ATOM   4342  O   HOH B1442      34.779  19.714  24.988  1.00  0.00      B    O  
ATOM   4343  H1  HOH B1442      34.580  18.754  24.949  1.00  0.00      B    H  
ATOM   4344  H2  HOH B1442      33.949  20.151  25.464  1.00  0.00      B    H  
ATOM   4345  O   HOH B1443      14.084  14.023   0.323  1.00  0.00      B    O  
ATOM   4346  H1  HOH B1443      14.544  13.568   1.073  1.00  0.00      B    H  
ATOM   4347  H2  HOH B1443      13.235  14.374   0.779  1.00  0.00      B    H  
ATOM   4348  O   HOH B1444      35.926   3.856  34.508  1.00  0.00      B    O  
ATOM   4349  H1  HOH B1444      35.514   2.860  34.711  1.00  0.00      B    H  
ATOM   4350  H2  HOH B1444      36.883   3.701  34.178  1.00  0.00      B    H  
ATOM   4351  O   HOH B1445      10.868  29.164  31.231  1.00  0.00      B    O  
ATOM   4352  H1  HOH B1445       9.967  29.013  31.670  1.00  0.00      B    H  
ATOM   4353  H2  HOH B1445      11.554  29.088  32.006  1.00  0.00      B    H  
ATOM   4354  O   HOH B1446      35.605  12.762   8.046  1.00  0.00      B    O  
ATOM   4355  H1  HOH B1446      36.155  12.326   8.762  1.00  0.00      B    H  
ATOM   4356  H2  HOH B1446      34.636  12.767   8.380  1.00  0.00      B    H  
ATOM   4357  O   HOH B1447      13.093  29.912  24.447  1.00  0.00      B    O  
ATOM   4358  H1  HOH B1447      12.229  30.360  24.710  1.00  0.00      B    H  
ATOM   4359  H2  HOH B1447      13.284  29.190  25.135  1.00  0.00      B    H  
ATOM   4360  O   HOH B1448       3.350   9.155   3.966  1.00  0.00      B    O  
ATOM   4361  H1  HOH B1448       2.414   9.393   4.377  1.00  0.00      B    H  
ATOM   4362  H2  HOH B1448       3.974   9.645   4.533  1.00  0.00      B    H  
ATOM   4363  O   HOH B1449       3.366  27.409  20.016  1.00  0.00      B    O  
ATOM   4364  H1  HOH B1449       3.504  27.396  21.007  1.00  0.00      B    H  
ATOM   4365  H2  HOH B1449       3.542  26.435  19.768  1.00  0.00      B    H  
ATOM   4366  O   HOH B1450      10.301  29.650  37.754  1.00  0.00      B    O  
ATOM   4367  H1  HOH B1450      11.206  29.335  38.056  1.00  0.00      B    H  
ATOM   4368  H2  HOH B1450      10.339  30.583  37.389  1.00  0.00      B    H  
ATOM   4369  O   HOH B1451       4.120  14.832  31.828  1.00  0.00      B    O  
ATOM   4370  H1  HOH B1451       4.869  14.217  32.038  1.00  0.00      B    H  
ATOM   4371  H2  HOH B1451       4.147  15.673  32.496  1.00  0.00      B    H  
ATOM   4372  O   HOH B1452      12.398  29.782  33.528  1.00  0.00      B    O  
ATOM   4373  H1  HOH B1452      11.926  30.629  33.818  1.00  0.00      B    H  
ATOM   4374  H2  HOH B1452      13.240  29.677  34.126  1.00  0.00      B    H  
ATOM   4375  O   HOH B1453      16.687  37.217   7.059  1.00  0.00      B    O  
ATOM   4376  H1  HOH B1453      16.771  36.197   7.009  1.00  0.00      B    H  
ATOM   4377  H2  HOH B1453      17.584  37.581   6.870  1.00  0.00      B    H  
ATOM   4378  O   HOH B1454      10.963   6.440  13.654  1.00  0.00      B    O  
ATOM   4379  H1  HOH B1454      11.786   6.864  13.347  1.00  0.00      B    H  
ATOM   4380  H2  HOH B1454      11.175   5.688  14.208  1.00  0.00      B    H  
ATOM   4381  O   HOH B1455      11.234  34.485  33.138  1.00  0.00      B    O  
ATOM   4382  H1  HOH B1455      10.340  34.927  33.215  1.00  0.00      B    H  
ATOM   4383  H2  HOH B1455      11.509  34.326  32.156  1.00  0.00      B    H  
ATOM   4384  O   HOH B1456      33.665   5.832  33.269  1.00  0.00      B    O  
ATOM   4385  H1  HOH B1456      33.629   5.002  33.797  1.00  0.00      B    H  
ATOM   4386  H2  HOH B1456      34.247   6.519  33.751  1.00  0.00      B    H  
ATOM   4387  O   HOH B1457      38.032  38.445  13.946  1.00  0.00      B    O  
ATOM   4388  H1  HOH B1457      37.244  38.991  14.352  1.00  0.00      B    H  
ATOM   4389  H2  HOH B1457      38.071  38.690  12.951  1.00  0.00      B    H  
ATOM   4390  O   HOH B1458       2.749  30.344  35.366  1.00  0.00      B    O  
ATOM   4391  H1  HOH B1458       2.691  30.621  36.355  1.00  0.00      B    H  
ATOM   4392  H2  HOH B1458       3.135  29.426  35.302  1.00  0.00      B    H  
ATOM   4393  O   HOH B1459      27.682   1.894  28.435  1.00  0.00      B    O  
ATOM   4394  H1  HOH B1459      27.488   2.421  27.596  1.00  0.00      B    H  
ATOM   4395  H2  HOH B1459      28.529   1.405  28.399  1.00  0.00      B    H  
ATOM   4396  O   HOH B1460      25.564  17.116  25.674  1.00  0.00      B    O  
ATOM   4397  H1  HOH B1460      25.620  17.217  26.707  1.00  0.00      B    H  
ATOM   4398  H2  HOH B1460      25.380  16.199  25.370  1.00  0.00      B    H  
ATOM   4399  O   HOH B1461      24.246  37.918   6.150  1.00  0.00      B    O  
ATOM   4400  H1  HOH B1461      24.051  37.081   5.667  1.00  0.00      B    H  
ATOM   4401  H2  HOH B1461      25.219  38.043   6.016  1.00  0.00      B    H  
ATOM   4402  O   HOH B1462      26.669   6.383  15.847  1.00  0.00      B    O  
ATOM   4403  H1  HOH B1462      26.612   6.637  14.880  1.00  0.00      B    H  
ATOM   4404  H2  HOH B1462      26.845   7.244  16.362  1.00  0.00      B    H  
ATOM   4405  O   HOH B1463      34.145   5.171  37.863  1.00  0.00      B    O  
ATOM   4406  H1  HOH B1463      35.079   5.495  37.547  1.00  0.00      B    H  
ATOM   4407  H2  HOH B1463      33.882   5.936  38.537  1.00  0.00      B    H  
ATOM   4408  O   HOH B1464       2.665  31.643  16.727  1.00  0.00      B    O  
ATOM   4409  H1  HOH B1464       2.102  31.708  17.570  1.00  0.00      B    H  
ATOM   4410  H2  HOH B1464       3.440  31.028  16.840  1.00  0.00      B    H  
ATOM   4411  O   HOH B1465      17.499  24.476  20.123  1.00  0.00      B    O  
ATOM   4412  H1  HOH B1465      18.071  23.676  19.810  1.00  0.00      B    H  
ATOM   4413  H2  HOH B1465      17.112  24.270  21.105  1.00  0.00      B    H  
ATOM   4414  O   HOH B1466       5.150  19.677  31.065  1.00  0.00      B    O  
ATOM   4415  H1  HOH B1466       4.471  18.908  30.863  1.00  0.00      B    H  
ATOM   4416  H2  HOH B1466       6.043  19.399  30.585  1.00  0.00      B    H  
ATOM   4417  O   HOH B1467      13.449   8.463  13.014  1.00  0.00      B    O  
ATOM   4418  H1  HOH B1467      14.239   8.546  12.483  1.00  0.00      B    H  
ATOM   4419  H2  HOH B1467      12.890   9.298  12.849  1.00  0.00      B    H  
ATOM   4420  O   HOH B1468      15.881  36.325  34.827  1.00  0.00      B    O  
ATOM   4421  H1  HOH B1468      16.581  35.681  35.123  1.00  0.00      B    H  
ATOM   4422  H2  HOH B1468      15.080  35.780  34.850  1.00  0.00      B    H  
ATOM   4423  O   HOH B1469      29.319  17.853   8.309  1.00  0.00      B    O  
ATOM   4424  H1  HOH B1469      28.901  18.441   9.057  1.00  0.00      B    H  
ATOM   4425  H2  HOH B1469      29.650  18.496   7.677  1.00  0.00      B    H  
ATOM   4426  O   HOH B1470      28.732  24.813  35.712  1.00  0.00      B    O  
ATOM   4427  H1  HOH B1470      28.021  25.399  35.196  1.00  0.00      B    H  
ATOM   4428  H2  HOH B1470      28.458  23.831  35.617  1.00  0.00      B    H  
ATOM   4429  O   HOH B1471      18.466  17.313   5.252  1.00  0.00      B    O  
ATOM   4430  H1  HOH B1471      17.850  17.268   4.447  1.00  0.00      B    H  
ATOM   4431  H2  HOH B1471      18.114  17.934   5.962  1.00  0.00      B    H  
ATOM   4432  O   HOH B1472       8.786  23.956  33.698  1.00  0.00      B    O  
ATOM   4433  H1  HOH B1472       9.512  24.594  33.473  1.00  0.00      B    H  
ATOM   4434  H2  HOH B1472       9.041  23.110  33.193  1.00  0.00      B    H  
ATOM   4435  O   HOH B1473      25.802   3.846   7.448  1.00  0.00      B    O  
ATOM   4436  H1  HOH B1473      24.958   3.461   7.900  1.00  0.00      B    H  
ATOM   4437  H2  HOH B1473      25.516   4.414   6.620  1.00  0.00      B    H  
ATOM   4438  O   HOH B1474      21.929   0.212  31.441  1.00  0.00      B    O  
ATOM   4439  H1  HOH B1474      22.748   0.635  31.034  1.00  0.00      B    H  
ATOM   4440  H2  HOH B1474      22.179  -0.783  31.535  1.00  0.00      B    H  
ATOM   4441  O   HOH B1475      34.339  37.681  32.512  1.00  0.00      B    O  
ATOM   4442  H1  HOH B1475      34.869  37.634  33.349  1.00  0.00      B    H  
ATOM   4443  H2  HOH B1475      33.837  36.831  32.343  1.00  0.00      B    H  
ATOM   4444  O   HOH B1476      37.671  36.109  15.074  1.00  0.00      B    O  
ATOM   4445  H1  HOH B1476      37.862  36.888  14.411  1.00  0.00      B    H  
ATOM   4446  H2  HOH B1476      38.426  35.426  14.949  1.00  0.00      B    H  
ATOM   4447  O   HOH B1477       8.468   5.659   8.840  1.00  0.00      B    O  
ATOM   4448  H1  HOH B1477       9.368   5.640   8.425  1.00  0.00      B    H  
ATOM   4449  H2  HOH B1477       8.402   6.473   9.421  1.00  0.00      B    H  
ATOM   4450  O   HOH B1478      32.484   8.205   5.590  1.00  0.00      B    O  
ATOM   4451  H1  HOH B1478      31.914   7.346   5.518  1.00  0.00      B    H  
ATOM   4452  H2  HOH B1478      31.969   9.037   5.286  1.00  0.00      B    H  
ATOM   4453  O   HOH B1479       2.286  15.686   2.925  1.00  0.00      B    O  
ATOM   4454  H1  HOH B1479       1.990  16.627   2.644  1.00  0.00      B    H  
ATOM   4455  H2  HOH B1479       3.243  15.509   2.696  1.00  0.00      B    H  
ATOM   4456  O   HOH B1480       9.373   4.459  22.561  1.00  0.00      B    O  
ATOM   4457  H1  HOH B1480       8.700   5.110  22.253  1.00  0.00      B    H  
ATOM   4458  H2  HOH B1480       8.992   3.510  22.424  1.00  0.00      B    H  
ATOM   4459  O   HOH B1481       4.795  33.392  25.497  1.00  0.00      B    O  
ATOM   4460  H1  HOH B1481       5.460  33.155  24.775  1.00  0.00      B    H  
ATOM   4461  H2  HOH B1481       4.600  32.563  26.060  1.00  0.00      B    H  
ATOM   4462  O   HOH B1482       8.045   3.796  12.304  1.00  0.00      B    O  
ATOM   4463  H1  HOH B1482       7.468   3.079  11.830  1.00  0.00      B    H  
ATOM   4464  H2  HOH B1482       8.773   4.099  11.728  1.00  0.00      B    H  
ATOM   4465  O   HOH B1483      29.738  23.529  11.552  1.00  0.00      B    O  
ATOM   4466  H1  HOH B1483      29.373  24.172  10.869  1.00  0.00      B    H  
ATOM   4467  H2  HOH B1483      30.715  23.781  11.671  1.00  0.00      B    H  
ATOM   4468  O   HOH B1484      26.530  20.863  13.657  1.00  0.00      B    O  
ATOM   4469  H1  HOH B1484      26.895  20.060  13.111  1.00  0.00      B    H  
ATOM   4470  H2  HOH B1484      25.652  20.616  14.115  1.00  0.00      B    H  
ATOM   4471  O   HOH B1485      27.172   5.033  36.566  1.00  0.00      B    O  
ATOM   4472  H1  HOH B1485      26.568   5.105  37.446  1.00  0.00      B    H  
ATOM   4473  H2  HOH B1485      26.698   5.553  35.839  1.00  0.00      B    H  
ATOM   4474  O   HOH B1486       4.385  28.191  27.387  1.00  0.00      B    O  
ATOM   4475  H1  HOH B1486       4.986  28.337  28.197  1.00  0.00      B    H  
ATOM   4476  H2  HOH B1486       4.622  27.316  27.088  1.00  0.00      B    H  
ATOM   4477  O   HOH B1487       7.638   5.636  14.197  1.00  0.00      B    O  
ATOM   4478  H1  HOH B1487       7.746   5.221  13.257  1.00  0.00      B    H  
ATOM   4479  H2  HOH B1487       7.433   4.937  14.915  1.00  0.00      B    H  
ATOM   4480  O   HOH B1488       5.294  19.513  14.088  1.00  0.00      B    O  
ATOM   4481  H1  HOH B1488       5.561  18.845  13.401  1.00  0.00      B    H  
ATOM   4482  H2  HOH B1488       4.959  18.917  14.859  1.00  0.00      B    H  
ATOM   4483  O   HOH B1489      24.740  33.363  26.311  1.00  0.00      B    O  
ATOM   4484  H1  HOH B1489      24.277  33.846  27.068  1.00  0.00      B    H  
ATOM   4485  H2  HOH B1489      25.746  33.099  26.557  1.00  0.00      B    H  
ATOM   4486  O   HOH B1490      16.147  38.458  27.207  1.00  0.00      B    O  
ATOM   4487  H1  HOH B1490      16.764  38.547  27.978  1.00  0.00      B    H  
ATOM   4488  H2  HOH B1490      16.730  38.164  26.443  1.00  0.00      B    H  
ATOM   4489  O   HOH B1491      24.255   0.306  29.725  1.00  0.00      B    O  
ATOM   4490  H1  HOH B1491      24.817  -0.442  29.412  1.00  0.00      B    H  
ATOM   4491  H2  HOH B1491      24.468   1.210  29.280  1.00  0.00      B    H  
ATOM   4492  O   HOH B1492      10.528  38.368  16.420  1.00  0.00      B    O  
ATOM   4493  H1  HOH B1492      10.794  37.435  16.232  1.00  0.00      B    H  
ATOM   4494  H2  HOH B1492      10.635  38.543  17.420  1.00  0.00      B    H  
ATOM   4495  O   HOH B1493      18.139   4.719  21.832  1.00  0.00      B    O  
ATOM   4496  H1  HOH B1493      18.761   4.222  22.393  1.00  0.00      B    H  
ATOM   4497  H2  HOH B1493      18.402   5.676  21.982  1.00  0.00      B    H  
ATOM   4498  O   HOH B1494      20.265  29.540   5.132  1.00  0.00      B    O  
ATOM   4499  H1  HOH B1494      20.267  28.882   5.951  1.00  0.00      B    H  
ATOM   4500  H2  HOH B1494      20.535  30.453   5.493  1.00  0.00      B    H  
ATOM   4501  O   HOH B1495      35.610   6.661   3.412  1.00  0.00      B    O  
ATOM   4502  H1  HOH B1495      36.414   6.236   3.858  1.00  0.00      B    H  
ATOM   4503  H2  HOH B1495      35.198   5.996   2.750  1.00  0.00      B    H  
ATOM   4504  O   HOH B1496       9.254  29.735  25.917  1.00  0.00      B    O  
ATOM   4505  H1  HOH B1496       8.382  29.822  25.415  1.00  0.00      B    H  
ATOM   4506  H2  HOH B1496       9.714  28.943  25.549  1.00  0.00      B    H  
ATOM   4507  O   HOH B1497      19.510  36.249  36.376  1.00  0.00      B    O  
ATOM   4508  H1  HOH B1497      19.483  36.892  35.638  1.00  0.00      B    H  
ATOM   4509  H2  HOH B1497      18.764  35.597  36.246  1.00  0.00      B    H  
ATOM   4510  O   HOH B1498      36.268  34.161  32.546  1.00  0.00      B    O  
ATOM   4511  H1  HOH B1498      37.197  34.432  32.779  1.00  0.00      B    H  
ATOM   4512  H2  HOH B1498      36.291  33.346  31.885  1.00  0.00      B    H  
ATOM   4513  O   HOH B1499      22.215  33.909  28.883  1.00  0.00      B    O  
ATOM   4514  H1  HOH B1499      21.472  33.593  28.296  1.00  0.00      B    H  
ATOM   4515  H2  HOH B1499      22.531  34.814  28.595  1.00  0.00      B    H  
ATOM   4516  O   HOH B1500      37.495  17.379  22.443  1.00  0.00      B    O  
ATOM   4517  H1  HOH B1500      36.827  18.123  22.532  1.00  0.00      B    H  
ATOM   4518  H2  HOH B1500      38.032  17.418  23.292  1.00  0.00      B    H  
ATOM   4519  O   HOH B1501      17.262  24.679  34.947  1.00  0.00      B    O  
ATOM   4520  H1  HOH B1501      17.332  23.859  34.464  1.00  0.00      B    H  
ATOM   4521  H2  HOH B1501      17.633  24.590  35.874  1.00  0.00      B    H  
ATOM   4522  O   HOH B1502      24.247  10.529  36.027  1.00  0.00      B    O  
ATOM   4523  H1  HOH B1502      24.527  10.318  36.971  1.00  0.00      B    H  
ATOM   4524  H2  HOH B1502      23.803   9.689  35.689  1.00  0.00      B    H  
ATOM   4525  O   HOH B1503       9.697   9.903  38.514  1.00  0.00      B    O  
ATOM   4526  H1  HOH B1503       9.953   9.795  37.558  1.00  0.00      B    H  
ATOM   4527  H2  HOH B1503       9.795   8.992  38.982  1.00  0.00      B    H  
ATOM   4528  O   HOH B1504       4.694  37.573   6.444  1.00  0.00      B    O  
ATOM   4529  H1  HOH B1504       5.255  37.982   7.151  1.00  0.00      B    H  
ATOM   4530  H2  HOH B1504       4.162  38.317   6.003  1.00  0.00      B    H  
ATOM   4531  O   HOH B1505       8.914  11.128  32.031  1.00  0.00      B    O  
ATOM   4532  H1  HOH B1505       9.774  10.762  32.389  1.00  0.00      B    H  
ATOM   4533  H2  HOH B1505       8.123  10.608  32.445  1.00  0.00      B    H  
ATOM   4534  O   HOH B1506       0.738  28.320  13.188  1.00  0.00      B    O  
ATOM   4535  H1  HOH B1506       0.381  27.409  12.933  1.00  0.00      B    H  
ATOM   4536  H2  HOH B1506       0.641  28.484  14.160  1.00  0.00      B    H  
ATOM   4537  O   HOH B1507       8.867  23.419   1.463  1.00  0.00      B    O  
ATOM   4538  H1  HOH B1507       8.608  23.780   2.355  1.00  0.00      B    H  
ATOM   4539  H2  HOH B1507       8.852  22.373   1.483  1.00  0.00      B    H  
ATOM   4540  O   HOH B1508      20.531   7.363  19.736  1.00  0.00      B    O  
ATOM   4541  H1  HOH B1508      19.665   7.662  19.339  1.00  0.00      B    H  
ATOM   4542  H2  HOH B1508      20.620   7.761  20.694  1.00  0.00      B    H  
ATOM   4543  O   HOH B1509       3.750   6.670  32.984  1.00  0.00      B    O  
ATOM   4544  H1  HOH B1509       3.639   6.213  33.844  1.00  0.00      B    H  
ATOM   4545  H2  HOH B1509       4.742   6.532  32.691  1.00  0.00      B    H  
ATOM   4546  O   HOH B1510       3.338  20.207   1.868  1.00  0.00      B    O  
ATOM   4547  H1  HOH B1510       2.936  19.414   1.421  1.00  0.00      B    H  
ATOM   4548  H2  HOH B1510       2.712  20.935   1.948  1.00  0.00      B    H  
ATOM   4549  O   HOH B1511      32.758  13.780  26.326  1.00  0.00      B    O  
ATOM   4550  H1  HOH B1511      32.896  12.932  26.691  1.00  0.00      B    H  
ATOM   4551  H2  HOH B1511      33.637  14.088  25.890  1.00  0.00      B    H  
ATOM   4552  O   HOH B1512      11.678  12.482  31.926  1.00  0.00      B    O  
ATOM   4553  H1  HOH B1512      12.562  12.123  31.652  1.00  0.00      B    H  
ATOM   4554  H2  HOH B1512      10.952  11.868  31.611  1.00  0.00      B    H  
ATOM   4555  O   HOH B1513      22.632  29.768  27.018  1.00  0.00      B    O  
ATOM   4556  H1  HOH B1513      22.359  29.107  26.317  1.00  0.00      B    H  
ATOM   4557  H2  HOH B1513      22.442  30.682  26.630  1.00  0.00      B    H  
ATOM   4558  O   HOH B1514      28.460  20.285   9.852  1.00  0.00      B    O  
ATOM   4559  H1  HOH B1514      27.690  20.907  10.129  1.00  0.00      B    H  
ATOM   4560  H2  HOH B1514      29.166  20.915   9.515  1.00  0.00      B    H  
ATOM   4561  O   HOH B1515      31.526  29.586  32.370  1.00  0.00      B    O  
ATOM   4562  H1  HOH B1515      32.444  30.071  32.391  1.00  0.00      B    H  
ATOM   4563  H2  HOH B1515      31.233  29.402  33.324  1.00  0.00      B    H  
ATOM   4564  O   HOH B1516      29.135  23.547  15.903  1.00  0.00      B    O  
ATOM   4565  H1  HOH B1516      29.942  24.152  15.996  1.00  0.00      B    H  
ATOM   4566  H2  HOH B1516      28.365  24.129  15.678  1.00  0.00      B    H  
ATOM   4567  O   HOH B1517       2.726   0.317  21.713  1.00  0.00      B    O  
ATOM   4568  H1  HOH B1517       3.242   0.296  22.559  1.00  0.00      B    H  
ATOM   4569  H2  HOH B1517       1.697   0.126  21.839  1.00  0.00      B    H  
ATOM   4570  O   HOH B1518      32.374  15.484  20.630  1.00  0.00      B    O  
ATOM   4571  H1  HOH B1518      32.395  15.606  21.658  1.00  0.00      B    H  
ATOM   4572  H2  HOH B1518      32.552  16.398  20.190  1.00  0.00      B    H  
ATOM   4573  O   HOH B1519       3.138  31.312   5.253  1.00  0.00      B    O  
ATOM   4574  H1  HOH B1519       3.758  30.568   5.265  1.00  0.00      B    H  
ATOM   4575  H2  HOH B1519       3.728  32.106   5.124  1.00  0.00      B    H  
ATOM   4576  O   HOH B1520       1.247   6.469  11.690  1.00  0.00      B    O  
ATOM   4577  H1  HOH B1520       1.729   6.860  10.891  1.00  0.00      B    H  
ATOM   4578  H2  HOH B1520       0.504   7.100  11.970  1.00  0.00      B    H  
ATOM   4579  O   HOH B1521       0.433  28.005  27.852  1.00  0.00      B    O  
ATOM   4580  H1  HOH B1521       1.296  27.934  27.389  1.00  0.00      B    H  
ATOM   4581  H2  HOH B1521      -0.087  27.306  27.389  1.00  0.00      B    H  
ATOM   4582  O   HOH B1522      17.940  36.219  19.084  1.00  0.00      B    O  
ATOM   4583  H1  HOH B1522      18.803  35.985  18.700  1.00  0.00      B    H  
ATOM   4584  H2  HOH B1522      18.011  36.107  20.082  1.00  0.00      B    H  
ATOM   4585  O   HOH B1523      21.811  31.778  31.817  1.00  0.00      B    O  
ATOM   4586  H1  HOH B1523      22.699  31.518  31.385  1.00  0.00      B    H  
ATOM   4587  H2  HOH B1523      21.773  32.789  31.770  1.00  0.00      B    H  
ATOM   4588  O   HOH B1524      36.783  29.063  12.865  1.00  0.00      B    O  
ATOM   4589  H1  HOH B1524      36.891  28.024  12.841  1.00  0.00      B    H  
ATOM   4590  H2  HOH B1524      35.911  29.200  13.470  1.00  0.00      B    H  
ATOM   4591  O   HOH B1525      37.945  26.204   7.413  1.00  0.00      B    O  
ATOM   4592  H1  HOH B1525      38.739  26.916   7.553  1.00  0.00      B    H  
ATOM   4593  H2  HOH B1525      37.458  26.175   8.228  1.00  0.00      B    H  
ATOM   4594  O   HOH B1526       1.600  31.199  23.228  1.00  0.00      B    O  
ATOM   4595  H1  HOH B1526       0.961  31.817  22.731  1.00  0.00      B    H  
ATOM   4596  H2  HOH B1526       2.550  31.508  23.148  1.00  0.00      B    H  
ATOM   4597  O   HOH B1527       3.845   4.289  21.643  1.00  0.00      B    O  
ATOM   4598  H1  HOH B1527       3.139   4.158  22.400  1.00  0.00      B    H  
ATOM   4599  H2  HOH B1527       4.388   3.471  21.618  1.00  0.00      B    H  
ATOM   4600  O   HOH B1528      18.345  29.816  15.763  1.00  0.00      B    O  
ATOM   4601  H1  HOH B1528      17.472  30.152  16.154  1.00  0.00      B    H  
ATOM   4602  H2  HOH B1528      18.326  30.199  14.817  1.00  0.00      B    H  
ATOM   4603  O   HOH B1529      29.064   5.450   0.511  1.00  0.00      B    O  
ATOM   4604  H1  HOH B1529      28.690   4.544   0.238  1.00  0.00      B    H  
ATOM   4605  H2  HOH B1529      28.434   6.143   0.198  1.00  0.00      B    H  
ATOM   4606  O   HOH B1530      26.720   1.939  35.740  1.00  0.00      B    O  
ATOM   4607  H1  HOH B1530      27.543   2.477  35.576  1.00  0.00      B    H  
ATOM   4608  H2  HOH B1530      25.982   2.282  35.144  1.00  0.00      B    H  
ATOM   4609  O   HOH B1531       3.365   5.939   7.898  1.00  0.00      B    O  
ATOM   4610  H1  HOH B1531       4.365   6.142   7.805  1.00  0.00      B    H  
ATOM   4611  H2  HOH B1531       2.915   6.816   7.839  1.00  0.00      B    H  
ATOM   4612  O   HOH B1532       5.855  12.574  23.025  1.00  0.00      B    O  
ATOM   4613  H1  HOH B1532       6.012  11.848  22.324  1.00  0.00      B    H  
ATOM   4614  H2  HOH B1532       6.013  12.093  23.871  1.00  0.00      B    H  
ATOM   4615  O   HOH B1533      34.410  22.049   7.472  1.00  0.00      B    O  
ATOM   4616  H1  HOH B1533      34.348  21.475   6.627  1.00  0.00      B    H  
ATOM   4617  H2  HOH B1533      35.289  21.933   7.950  1.00  0.00      B    H  
ATOM   4618  O   HOH B1534      38.813   9.769  18.932  1.00  0.00      B    O  
ATOM   4619  H1  HOH B1534      39.340   9.227  18.288  1.00  0.00      B    H  
ATOM   4620  H2  HOH B1534      37.895   9.293  18.979  1.00  0.00      B    H  
ATOM   4621  O   HOH B1535      15.008  26.494  32.232  1.00  0.00      B    O  
ATOM   4622  H1  HOH B1535      14.489  25.872  31.558  1.00  0.00      B    H  
ATOM   4623  H2  HOH B1535      14.596  26.429  33.145  1.00  0.00      B    H  
ATOM   4624  O   HOH B1536      14.268  24.526  29.860  1.00  0.00      B    O  
ATOM   4625  H1  HOH B1536      14.738  24.732  29.023  1.00  0.00      B    H  
ATOM   4626  H2  HOH B1536      14.602  23.626  30.202  1.00  0.00      B    H  
ATOM   4627  O   HOH B1537      16.907  38.152   3.363  1.00  0.00      B    O  
ATOM   4628  H1  HOH B1537      17.432  38.325   2.503  1.00  0.00      B    H  
ATOM   4629  H2  HOH B1537      17.640  37.959   4.076  1.00  0.00      B    H  
ATOM   4630  O   HOH B1538      27.867   2.349   7.434  1.00  0.00      B    O  
ATOM   4631  H1  HOH B1538      28.150   2.305   8.393  1.00  0.00      B    H  
ATOM   4632  H2  HOH B1538      26.942   2.840   7.443  1.00  0.00      B    H  
ATOM   4633  O   HOH B1539      37.085   6.742  28.741  1.00  0.00      B    O  
ATOM   4634  H1  HOH B1539      37.134   7.641  29.218  1.00  0.00      B    H  
ATOM   4635  H2  HOH B1539      37.071   7.080  27.779  1.00  0.00      B    H  
ATOM   4636  O   HOH B1540      18.899  16.187  39.175  1.00  0.00      B    O  
ATOM   4637  H1  HOH B1540      19.500  15.689  38.522  1.00  0.00      B    H  
ATOM   4638  H2  HOH B1540      18.205  16.656  38.601  1.00  0.00      B    H  
ATOM   4639  O   HOH B1541      24.410   4.158   3.171  1.00  0.00      B    O  
ATOM   4640  H1  HOH B1541      24.370   5.181   3.102  1.00  0.00      B    H  
ATOM   4641  H2  HOH B1541      23.740   3.824   3.816  1.00  0.00      B    H  
ATOM   4642  O   HOH B1542      37.063   7.899  16.995  1.00  0.00      B    O  
ATOM   4643  H1  HOH B1542      37.401   7.049  16.495  1.00  0.00      B    H  
ATOM   4644  H2  HOH B1542      36.732   7.490  17.873  1.00  0.00      B    H  
ATOM   4645  O   HOH B1543      34.754  27.660   1.703  1.00  0.00      B    O  
ATOM   4646  H1  HOH B1543      34.275  28.087   0.924  1.00  0.00      B    H  
ATOM   4647  H2  HOH B1543      34.060  27.407   2.353  1.00  0.00      B    H  
ATOM   4648  O   HOH B1544      13.918  22.398  13.123  1.00  0.00      B    O  
ATOM   4649  H1  HOH B1544      13.728  22.790  12.172  1.00  0.00      B    H  
ATOM   4650  H2  HOH B1544      13.193  21.752  13.343  1.00  0.00      B    H  
ATOM   4651  O   HOH B1545      31.060  28.608   9.204  1.00  0.00      B    O  
ATOM   4652  H1  HOH B1545      30.550  28.445   8.393  1.00  0.00      B    H  
ATOM   4653  H2  HOH B1545      31.616  29.455   9.093  1.00  0.00      B    H  
ATOM   4654  O   HOH B1546      31.007   6.945  34.604  1.00  0.00      B    O  
ATOM   4655  H1  HOH B1546      31.205   6.246  35.277  1.00  0.00      B    H  
ATOM   4656  H2  HOH B1546      30.800   6.503  33.679  1.00  0.00      B    H  
ATOM   4657  O   HOH B1547      25.449  23.474  30.919  1.00  0.00      B    O  
ATOM   4658  H1  HOH B1547      24.955  23.906  31.712  1.00  0.00      B    H  
ATOM   4659  H2  HOH B1547      26.316  23.941  30.875  1.00  0.00      B    H  
ATOM   4660  O   HOH B1548      25.432  35.969  29.020  1.00  0.00      B    O  
ATOM   4661  H1  HOH B1548      24.397  35.917  28.930  1.00  0.00      B    H  
ATOM   4662  H2  HOH B1548      25.770  35.363  29.788  1.00  0.00      B    H  
ATOM   4663  O   HOH B1549       5.395   2.059   1.596  1.00  0.00      B    O  
ATOM   4664  H1  HOH B1549       4.713   2.610   1.074  1.00  0.00      B    H  
ATOM   4665  H2  HOH B1549       5.264   2.147   2.599  1.00  0.00      B    H  
ATOM   4666  O   HOH B1550      23.174  17.397  35.374  1.00  0.00      B    O  
ATOM   4667  H1  HOH B1550      24.231  17.239  35.335  1.00  0.00      B    H  
ATOM   4668  H2  HOH B1550      22.959  18.027  34.589  1.00  0.00      B    H  
ATOM   4669  O   HOH B1551      28.660   3.373  14.426  1.00  0.00      B    O  
ATOM   4670  H1  HOH B1551      29.177   4.042  13.870  1.00  0.00      B    H  
ATOM   4671  H2  HOH B1551      27.868   3.873  14.845  1.00  0.00      B    H  
ATOM   4672  O   HOH B1552      21.378  26.917  35.341  1.00  0.00      B    O  
ATOM   4673  H1  HOH B1552      22.119  27.465  34.917  1.00  0.00      B    H  
ATOM   4674  H2  HOH B1552      20.520  27.217  34.864  1.00  0.00      B    H  
ATOM   4675  O   HOH B1553      34.119   4.662  20.543  1.00  0.00      B    O  
ATOM   4676  H1  HOH B1553      33.933   5.372  21.290  1.00  0.00      B    H  
ATOM   4677  H2  HOH B1553      34.004   5.145  19.650  1.00  0.00      B    H  
ATOM   4678  O   HOH B1554      19.114  32.405  18.164  1.00  0.00      B    O  
ATOM   4679  H1  HOH B1554      18.681  32.198  19.017  1.00  0.00      B    H  
ATOM   4680  H2  HOH B1554      20.103  32.140  18.231  1.00  0.00      B    H  
ATOM   4681  O   HOH B1555      30.322  27.575  11.648  1.00  0.00      B    O  
ATOM   4682  H1  HOH B1555      29.504  27.772  12.257  1.00  0.00      B    H  
ATOM   4683  H2  HOH B1555      30.388  28.177  10.877  1.00  0.00      B    H  
ATOM   4684  O   HOH B1556      23.920  23.864   9.355  1.00  0.00      B    O  
ATOM   4685  H1  HOH B1556      23.497  24.000  10.277  1.00  0.00      B    H  
ATOM   4686  H2  HOH B1556      23.192  23.840   8.671  1.00  0.00      B    H  
ATOM   4687  O   HOH B1557      34.063  26.604  32.000  1.00  0.00      B    O  
ATOM   4688  H1  HOH B1557      34.539  25.771  31.646  1.00  0.00      B    H  
ATOM   4689  H2  HOH B1557      34.469  27.499  31.622  1.00  0.00      B    H  
ATOM   4690  O   HOH B1558      35.492  10.202  -0.053  1.00  0.00      B    O  
ATOM   4691  H1  HOH B1558      35.134   9.826   0.799  1.00  0.00      B    H  
ATOM   4692  H2  HOH B1558      36.091  10.975   0.239  1.00  0.00      B    H  
ATOM   4693  O   HOH B1559      35.252  32.920  16.879  1.00  0.00      B    O  
ATOM   4694  H1  HOH B1559      35.405  32.977  15.876  1.00  0.00      B    H  
ATOM   4695  H2  HOH B1559      36.120  33.043  17.322  1.00  0.00      B    H  
ATOM   4696  O   HOH B1560      29.948   8.052  18.467  1.00  0.00      B    O  
ATOM   4697  H1  HOH B1560      30.787   8.361  18.061  1.00  0.00      B    H  
ATOM   4698  H2  HOH B1560      29.926   7.000  18.312  1.00  0.00      B    H  
ATOM   4699  O   HOH B1561      30.468  23.029  28.355  1.00  0.00      B    O  
ATOM   4700  H1  HOH B1561      31.126  23.265  27.591  1.00  0.00      B    H  
ATOM   4701  H2  HOH B1561      29.736  23.723  28.350  1.00  0.00      B    H  
ATOM   4702  O   HOH B1562       6.521  36.902  29.087  1.00  0.00      B    O  
ATOM   4703  H1  HOH B1562       5.655  36.446  28.846  1.00  0.00      B    H  
ATOM   4704  H2  HOH B1562       7.263  36.444  28.588  1.00  0.00      B    H  
ATOM   4705  O   HOH B1563      29.769  31.204  26.830  1.00  0.00      B    O  
ATOM   4706  H1  HOH B1563      29.433  30.311  26.566  1.00  0.00      B    H  
ATOM   4707  H2  HOH B1563      30.618  31.475  26.259  1.00  0.00      B    H  
ATOM   4708  O   HOH B1564      33.899  37.215  21.172  1.00  0.00      B    O  
ATOM   4709  H1  HOH B1564      34.179  36.611  20.360  1.00  0.00      B    H  
ATOM   4710  H2  HOH B1564      34.247  36.765  22.034  1.00  0.00      B    H  
ATOM   4711  O   HOH B1565      34.471   9.104  23.355  1.00  0.00      B    O  
ATOM   4712  H1  HOH B1565      35.085   9.771  23.808  1.00  0.00      B    H  
ATOM   4713  H2  HOH B1565      34.461   9.288  22.317  1.00  0.00      B    H  
ATOM   4714  O   HOH B1566      20.810  22.144  21.062  1.00  0.00      B    O  
ATOM   4715  H1  HOH B1566      21.628  22.224  21.683  1.00  0.00      B    H  
ATOM   4716  H2  HOH B1566      20.328  21.361  21.427  1.00  0.00      B    H  
ATOM   4717  O   HOH B1567      35.808  19.359  32.367  1.00  0.00      B    O  
ATOM   4718  H1  HOH B1567      36.255  20.113  31.982  1.00  0.00      B    H  
ATOM   4719  H2  HOH B1567      35.382  19.698  33.222  1.00  0.00      B    H  
ATOM   4720  O   HOH B1568       9.872   2.731   6.174  1.00  0.00      B    O  
ATOM   4721  H1  HOH B1568       9.745   2.283   7.068  1.00  0.00      B    H  
ATOM   4722  H2  HOH B1568       9.149   2.319   5.576  1.00  0.00      B    H  
ATOM   4723  O   HOH B1569      29.791  17.891  19.300  1.00  0.00      B    O  
ATOM   4724  H1  HOH B1569      30.694  17.691  18.848  1.00  0.00      B    H  
ATOM   4725  H2  HOH B1569      29.997  18.182  20.258  1.00  0.00      B    H  
ATOM   4726  O   HOH B1570      32.500  30.849   3.346  1.00  0.00      B    O  
ATOM   4727  H1  HOH B1570      32.858  31.234   2.443  1.00  0.00      B    H  
ATOM   4728  H2  HOH B1570      31.795  30.098   3.142  1.00  0.00      B    H  
ATOM   4729  O   HOH B1571      26.339  24.172   8.002  1.00  0.00      B    O  
ATOM   4730  H1  HOH B1571      26.575  23.220   7.725  1.00  0.00      B    H  
ATOM   4731  H2  HOH B1571      25.489  24.132   8.572  1.00  0.00      B    H  
ATOM   4732  O   HOH B1572      13.182  37.884  13.066  1.00  0.00      B    O  
ATOM   4733  H1  HOH B1572      14.113  38.318  13.021  1.00  0.00      B    H  
ATOM   4734  H2  HOH B1572      13.203  37.029  12.534  1.00  0.00      B    H  
ATOM   4735  O   HOH B1573      27.787   8.760  16.571  1.00  0.00      B    O  
ATOM   4736  H1  HOH B1573      28.516   8.600  17.334  1.00  0.00      B    H  
ATOM   4737  H2  HOH B1573      28.294   8.796  15.698  1.00  0.00      B    H  
ATOM   4738  O   HOH B1574      19.781   6.743  25.140  1.00  0.00      B    O  
ATOM   4739  H1  HOH B1574      19.796   5.739  24.989  1.00  0.00      B    H  
ATOM   4740  H2  HOH B1574      19.506   6.800  26.121  1.00  0.00      B    H  
ATOM   4741  O   HOH B1575      17.735  31.619  20.562  1.00  0.00      B    O  
ATOM   4742  H1  HOH B1575      17.835  30.681  20.824  1.00  0.00      B    H  
ATOM   4743  H2  HOH B1575      18.405  32.101  21.133  1.00  0.00      B    H  
ATOM   4744  O   HOH B1576      27.115  38.117   5.574  1.00  0.00      B    O  
ATOM   4745  H1  HOH B1576      27.205  39.095   5.324  1.00  0.00      B    H  
ATOM   4746  H2  HOH B1576      27.276  38.094   6.568  1.00  0.00      B    H  
ATOM   4747  O   HOH B1577      30.250  17.997  33.150  1.00  0.00      B    O  
ATOM   4748  H1  HOH B1577      30.547  17.345  33.899  1.00  0.00      B    H  
ATOM   4749  H2  HOH B1577      29.938  17.491  32.363  1.00  0.00      B    H  
ATOM   4750  O   HOH B1578      30.419  19.783   6.666  1.00  0.00      B    O  
ATOM   4751  H1  HOH B1578      29.951  19.865   5.736  1.00  0.00      B    H  
ATOM   4752  H2  HOH B1578      31.439  19.708   6.504  1.00  0.00      B    H  
ATOM   4753  O   HOH B1579       4.294  25.071  19.024  1.00  0.00      B    O  
ATOM   4754  H1  HOH B1579       4.867  24.730  19.810  1.00  0.00      B    H  
ATOM   4755  H2  HOH B1579       3.993  24.238  18.489  1.00  0.00      B    H  
ATOM   4756  O   HOH B1580      35.505  14.323  16.934  1.00  0.00      B    O  
ATOM   4757  H1  HOH B1580      35.770  15.068  17.535  1.00  0.00      B    H  
ATOM   4758  H2  HOH B1580      35.987  14.397  16.017  1.00  0.00      B    H  
ATOM   4759  O   HOH B1581      16.460  17.111   3.088  1.00  0.00      B    O  
ATOM   4760  H1  HOH B1581      15.488  16.944   2.947  1.00  0.00      B    H  
ATOM   4761  H2  HOH B1581      16.865  17.347   2.217  1.00  0.00      B    H  
ATOM   4762  O   HOH B1582      24.881  18.566   9.969  1.00  0.00      B    O  
ATOM   4763  H1  HOH B1582      25.437  18.607   9.141  1.00  0.00      B    H  
ATOM   4764  H2  HOH B1582      24.537  17.572  10.019  1.00  0.00      B    H  
ATOM   4765  O   HOH B1583      24.659   7.502  19.998  1.00  0.00      B    O  
ATOM   4766  H1  HOH B1583      25.507   8.017  19.895  1.00  0.00      B    H  
ATOM   4767  H2  HOH B1583      24.745   6.591  19.529  1.00  0.00      B    H  
ATOM   4768  O   HOH B1584       0.613  21.361  18.049  1.00  0.00      B    O  
ATOM   4769  H1  HOH B1584       0.905  22.299  17.848  1.00  0.00      B    H  
ATOM   4770  H2  HOH B1584       1.232  20.717  17.610  1.00  0.00      B    H  
ATOM   4771  O   HOH B1585      21.416  31.988   1.726  1.00  0.00      B    O  
ATOM   4772  H1  HOH B1585      21.154  32.414   0.835  1.00  0.00      B    H  
ATOM   4773  H2  HOH B1585      20.642  32.209   2.314  1.00  0.00      B    H  
ATOM   4774  O   HOH B1586      19.195   2.221  38.270  1.00  0.00      B    O  
ATOM   4775  H1  HOH B1586      18.856   3.009  37.643  1.00  0.00      B    H  
ATOM   4776  H2  HOH B1586      19.751   1.632  37.687  1.00  0.00      B    H  
ATOM   4777  O   HOH B1587       3.430  21.288  34.132  1.00  0.00      B    O  
ATOM   4778  H1  HOH B1587       3.761  20.336  34.266  1.00  0.00      B    H  
ATOM   4779  H2  HOH B1587       2.783  21.237  33.306  1.00  0.00      B    H  
ATOM   4780  O   HOH B1588      24.697  19.389  15.293  1.00  0.00      B    O  
ATOM   4781  H1  HOH B1588      25.536  19.529  15.822  1.00  0.00      B    H  
ATOM   4782  H2  HOH B1588      24.803  18.717  14.491  1.00  0.00      B    H  
ATOM   4783  O   HOH B1589      14.079  17.916   8.813  1.00  0.00      B    O  
ATOM   4784  H1  HOH B1589      14.180  17.213   9.514  1.00  0.00      B    H  
ATOM   4785  H2  HOH B1589      13.964  17.413   7.915  1.00  0.00      B    H  
ATOM   4786  O   HOH B1590       3.133  16.515  25.505  1.00  0.00      B    O  
ATOM   4787  H1  HOH B1590       2.617  15.660  25.721  1.00  0.00      B    H  
ATOM   4788  H2  HOH B1590       3.100  16.669  24.512  1.00  0.00      B    H  
ATOM   4789  O   HOH B1591      11.750  15.920  10.441  1.00  0.00      B    O  
ATOM   4790  H1  HOH B1591      11.113  16.634  10.117  1.00  0.00      B    H  
ATOM   4791  H2  HOH B1591      11.687  15.950  11.433  1.00  0.00      B    H  
ATOM   4792  O   HOH B1592      32.768  14.898  23.590  1.00  0.00      B    O  
ATOM   4793  H1  HOH B1592      32.152  14.097  23.785  1.00  0.00      B    H  
ATOM   4794  H2  HOH B1592      33.635  14.844  24.106  1.00  0.00      B    H  
ATOM   4795  O   HOH B1593      29.652  27.702  29.047  1.00  0.00      B    O  
ATOM   4796  H1  HOH B1593      28.739  27.301  29.174  1.00  0.00      B    H  
ATOM   4797  H2  HOH B1593      30.212  27.560  29.866  1.00  0.00      B    H  
ATOM   4798  O   HOH B1594      11.174  18.350   3.235  1.00  0.00      B    O  
ATOM   4799  H1  HOH B1594      11.079  19.316   3.426  1.00  0.00      B    H  
ATOM   4800  H2  HOH B1594      10.309  17.893   3.506  1.00  0.00      B    H  
ATOM   4801  O   HOH B1595      23.983  27.075  30.219  1.00  0.00      B    O  
ATOM   4802  H1  HOH B1595      24.282  26.350  30.876  1.00  0.00      B    H  
ATOM   4803  H2  HOH B1595      23.716  26.622  29.344  1.00  0.00      B    H  
ATOM   4804  O   HOH B1596       0.223  10.507  30.827  1.00  0.00      B    O  
ATOM   4805  H1  HOH B1596      -0.533  10.773  30.214  1.00  0.00      B    H  
ATOM   4806  H2  HOH B1596       0.469  11.324  31.361  1.00  0.00      B    H  
ATOM   4807  O   HOH B1597      23.250  37.078  32.167  1.00  0.00      B    O  
ATOM   4808  H1  HOH B1597      23.990  37.093  32.891  1.00  0.00      B    H  
ATOM   4809  H2  HOH B1597      22.944  36.125  32.117  1.00  0.00      B    H  
ATOM   4810  O   HOH B1598      17.624  31.888  26.026  1.00  0.00      B    O  
ATOM   4811  H1  HOH B1598      17.215  31.480  25.220  1.00  0.00      B    H  
ATOM   4812  H2  HOH B1598      18.021  31.114  26.531  1.00  0.00      B    H  
ATOM   4813  O   HOH B1599      13.364  17.678  39.234  1.00  0.00      B    O  
ATOM   4814  H1  HOH B1599      13.351  18.553  38.814  1.00  0.00      B    H  
ATOM   4815  H2  HOH B1599      13.160  17.040  38.524  1.00  0.00      B    H  
ATOM   4816  O   HOH B1600       6.778  31.729   5.298  1.00  0.00      B    O  
ATOM   4817  H1  HOH B1600       6.593  30.790   4.885  1.00  0.00      B    H  
ATOM   4818  H2  HOH B1600       7.769  31.900   5.060  1.00  0.00      B    H  
ATOM   4819  O   HOH B1601      23.641  26.671  11.976  1.00  0.00      B    O  
ATOM   4820  H1  HOH B1601      23.266  25.841  11.532  1.00  0.00      B    H  
ATOM   4821  H2  HOH B1601      23.355  26.636  12.900  1.00  0.00      B    H  
ATOM   4822  O   HOH B1602      35.253  30.418   8.062  1.00  0.00      B    O  
ATOM   4823  H1  HOH B1602      34.579  30.255   7.301  1.00  0.00      B    H  
ATOM   4824  H2  HOH B1602      36.218  30.236   7.758  1.00  0.00      B    H  
ATOM   4825  O   HOH B1603      11.433  19.581   8.550  1.00  0.00      B    O  
ATOM   4826  H1  HOH B1603      12.323  19.116   8.428  1.00  0.00      B    H  
ATOM   4827  H2  HOH B1603      10.996  19.043   9.279  1.00  0.00      B    H  
ATOM   4828  O   HOH B1604      28.808   4.919   6.440  1.00  0.00      B    O  
ATOM   4829  H1  HOH B1604      27.957   5.127   5.881  1.00  0.00      B    H  
ATOM   4830  H2  HOH B1604      28.924   3.886   6.423  1.00  0.00      B    H  
ATOM   4831  O   HOH B1605      37.342  13.846   3.035  1.00  0.00      B    O  
ATOM   4832  H1  HOH B1605      36.605  14.038   3.676  1.00  0.00      B    H  
ATOM   4833  H2  HOH B1605      38.192  13.755   3.588  1.00  0.00      B    H  
ATOM   4834  O   HOH B1606       3.232  25.024   2.766  1.00  0.00      B    O  
ATOM   4835  H1  HOH B1606       3.359  24.352   2.040  1.00  0.00      B    H  
ATOM   4836  H2  HOH B1606       3.958  25.714   2.600  1.00  0.00      B    H  
ATOM   4837  O   HOH B1607      27.080   6.826  10.643  1.00  0.00      B    O  
ATOM   4838  H1  HOH B1607      28.044   6.582  10.784  1.00  0.00      B    H  
ATOM   4839  H2  HOH B1607      26.593   5.903  10.553  1.00  0.00      B    H  
ATOM   4840  O   HOH B1608      22.485  14.243  11.536  1.00  0.00      B    O  
ATOM   4841  H1  HOH B1608      22.115  13.476  10.902  1.00  0.00      B    H  
ATOM   4842  H2  HOH B1608      22.614  13.764  12.475  1.00  0.00      B    H  
ATOM   4843  O   HOH B1609      21.487   5.276   8.846  1.00  0.00      B    O  
ATOM   4844  H1  HOH B1609      21.113   6.057   8.308  1.00  0.00      B    H  
ATOM   4845  H2  HOH B1609      20.972   5.263   9.737  1.00  0.00      B    H  
ATOM   4846  O   HOH B1610      20.354  35.528  38.942  1.00  0.00      B    O  
ATOM   4847  H1  HOH B1610      19.749  35.747  39.701  1.00  0.00      B    H  
ATOM   4848  H2  HOH B1610      20.136  36.024  38.083  1.00  0.00      B    H  
ATOM   4849  O   HOH B1611      34.019  30.672  32.897  1.00  0.00      B    O  
ATOM   4850  H1  HOH B1611      34.577  30.713  33.798  1.00  0.00      B    H  
ATOM   4851  H2  HOH B1611      34.501  30.074  32.275  1.00  0.00      B    H  
ATOM   4852  O   HOH B1612      10.628  35.077   3.073  1.00  0.00      B    O  
ATOM   4853  H1  HOH B1612      10.880  36.022   3.349  1.00  0.00      B    H  
ATOM   4854  H2  HOH B1612       9.988  35.094   2.259  1.00  0.00      B    H  
ATOM   4855  O   HOH B1613       7.639  16.698  38.289  1.00  0.00      B    O  
ATOM   4856  H1  HOH B1613       7.171  15.972  38.780  1.00  0.00      B    H  
ATOM   4857  H2  HOH B1613       8.077  16.391  37.486  1.00  0.00      B    H  
ATOM   4858  O   HOH B1614      20.295  13.962  21.069  1.00  0.00      B    O  
ATOM   4859  H1  HOH B1614      20.944  14.452  21.712  1.00  0.00      B    H  
ATOM   4860  H2  HOH B1614      19.483  13.797  21.582  1.00  0.00      B    H  
ATOM   4861  O   HOH B1615      11.596  13.027  12.165  1.00  0.00      B    O  
ATOM   4862  H1  HOH B1615      11.922  12.109  12.466  1.00  0.00      B    H  
ATOM   4863  H2  HOH B1615      11.371  12.989  11.195  1.00  0.00      B    H  
ATOM   4864  O   HOH B1616      25.669  32.124  32.635  1.00  0.00      B    O  
ATOM   4865  H1  HOH B1616      25.027  31.834  31.954  1.00  0.00      B    H  
ATOM   4866  H2  HOH B1616      25.085  32.517  33.433  1.00  0.00      B    H  
ATOM   4867  O   HOH B1617      33.186  19.061  31.241  1.00  0.00      B    O  
ATOM   4868  H1  HOH B1617      32.472  19.686  31.637  1.00  0.00      B    H  
ATOM   4869  H2  HOH B1617      34.017  19.210  31.817  1.00  0.00      B    H  
ATOM   4870  O   HOH B1618       3.366  14.890   5.632  1.00  0.00      B    O  
ATOM   4871  H1  HOH B1618       2.972  15.027   4.719  1.00  0.00      B    H  
ATOM   4872  H2  HOH B1618       4.409  14.940   5.551  1.00  0.00      B    H  
ATOM   4873  O   HOH B1619      13.806   0.662   0.898  1.00  0.00      B    O  
ATOM   4874  H1  HOH B1619      13.316   1.531   0.751  1.00  0.00      B    H  
ATOM   4875  H2  HOH B1619      14.318   0.736   1.746  1.00  0.00      B    H  
ATOM   4876  O   HOH B1620      11.152   4.433   2.753  1.00  0.00      B    O  
ATOM   4877  H1  HOH B1620      10.147   4.575   2.586  1.00  0.00      B    H  
ATOM   4878  H2  HOH B1620      11.613   4.846   1.970  1.00  0.00      B    H  
ATOM   4879  O   HOH B1621      28.060  33.293  20.315  1.00  0.00      B    O  
ATOM   4880  H1  HOH B1621      27.300  34.001  20.150  1.00  0.00      B    H  
ATOM   4881  H2  HOH B1621      28.802  33.479  19.677  1.00  0.00      B    H  
ATOM   4882  O   HOH B1622      22.313  15.972   7.939  1.00  0.00      B    O  
ATOM   4883  H1  HOH B1622      21.328  15.826   8.264  1.00  0.00      B    H  
ATOM   4884  H2  HOH B1622      22.292  16.635   7.175  1.00  0.00      B    H  
ATOM   4885  O   HOH B1623      32.691  38.935   7.322  1.00  0.00      B    O  
ATOM   4886  H1  HOH B1623      33.670  38.608   7.414  1.00  0.00      B    H  
ATOM   4887  H2  HOH B1623      32.759  39.619   6.551  1.00  0.00      B    H  
ATOM   4888  O   HOH B1624       5.165  27.576   9.987  1.00  0.00      B    O  
ATOM   4889  H1  HOH B1624       4.635  26.892   9.539  1.00  0.00      B    H  
ATOM   4890  H2  HOH B1624       5.613  27.146  10.803  1.00  0.00      B    H  
ATOM   4891  O   HOH B1625       0.594  36.940  23.998  1.00  0.00      B    O  
ATOM   4892  H1  HOH B1625       0.343  36.144  24.538  1.00  0.00      B    H  
ATOM   4893  H2  HOH B1625       0.811  37.664  24.618  1.00  0.00      B    H  
ATOM   4894  O   HOH B1626       9.053   1.867   8.586  1.00  0.00      B    O  
ATOM   4895  H1  HOH B1626       8.074   1.865   8.696  1.00  0.00      B    H  
ATOM   4896  H2  HOH B1626       9.470   2.194   9.428  1.00  0.00      B    H  
ATOM   4897  O   HOH B1627      21.545   1.015   2.883  1.00  0.00      B    O  
ATOM   4898  H1  HOH B1627      21.486   0.609   3.812  1.00  0.00      B    H  
ATOM   4899  H2  HOH B1627      22.373   1.539   2.746  1.00  0.00      B    H  
ATOM   4900  O   HOH B1628      15.580  19.996  36.564  1.00  0.00      B    O  
ATOM   4901  H1  HOH B1628      16.055  19.807  37.465  1.00  0.00      B    H  
ATOM   4902  H2  HOH B1628      14.684  19.462  36.560  1.00  0.00      B    H  
ATOM   4903  O   HOH B1629      22.309  36.857  22.958  1.00  0.00      B    O  
ATOM   4904  H1  HOH B1629      22.843  36.600  23.795  1.00  0.00      B    H  
ATOM   4905  H2  HOH B1629      21.935  37.768  23.071  1.00  0.00      B    H  
ATOM   4906  O   HOH B1630      26.183  12.878  22.385  1.00  0.00      B    O  
ATOM   4907  H1  HOH B1630      26.843  12.152  22.317  1.00  0.00      B    H  
ATOM   4908  H2  HOH B1630      25.477  12.531  23.096  1.00  0.00      B    H  
ATOM   4909  O   HOH B1631      23.647   4.154   0.485  1.00  0.00      B    O  
ATOM   4910  H1  HOH B1631      23.908   3.405  -0.209  1.00  0.00      B    H  
ATOM   4911  H2  HOH B1631      23.906   3.857   1.426  1.00  0.00      B    H  
ATOM   4912  O   HOH B1632       2.759   9.676  37.651  1.00  0.00      B    O  
ATOM   4913  H1  HOH B1632       2.549   9.435  38.591  1.00  0.00      B    H  
ATOM   4914  H2  HOH B1632       1.937   9.426  37.068  1.00  0.00      B    H  
ATOM   4915  O   HOH B1633      21.022   0.730   8.031  1.00  0.00      B    O  
ATOM   4916  H1  HOH B1633      21.621   1.012   8.836  1.00  0.00      B    H  
ATOM   4917  H2  HOH B1633      20.135   0.497   8.403  1.00  0.00      B    H  
ATOM   4918  O   HOH B1634       8.298  12.320  38.669  1.00  0.00      B    O  
ATOM   4919  H1  HOH B1634       8.622  11.359  38.665  1.00  0.00      B    H  
ATOM   4920  H2  HOH B1634       9.124  12.900  38.617  1.00  0.00      B    H  
ATOM   4921  O   HOH B1635      13.863   4.674   9.044  1.00  0.00      B    O  
ATOM   4922  H1  HOH B1635      13.431   3.813   9.409  1.00  0.00      B    H  
ATOM   4923  H2  HOH B1635      14.443   4.406   8.220  1.00  0.00      B    H  
ATOM   4924  O   HOH B1636       4.145   6.671  19.727  1.00  0.00      B    O  
ATOM   4925  H1  HOH B1636       3.649   6.546  18.857  1.00  0.00      B    H  
ATOM   4926  H2  HOH B1636       4.126   5.792  20.189  1.00  0.00      B    H  
ATOM   4927  O   HOH B1637      15.867   1.679   5.908  1.00  0.00      B    O  
ATOM   4928  H1  HOH B1637      15.062   1.212   6.132  1.00  0.00      B    H  
ATOM   4929  H2  HOH B1637      15.929   1.609   4.879  1.00  0.00      B    H  
ATOM   4930  O   HOH B1638       0.322  25.253  18.724  1.00  0.00      B    O  
ATOM   4931  H1  HOH B1638       0.582  24.695  17.870  1.00  0.00      B    H  
ATOM   4932  H2  HOH B1638       0.649  26.221  18.537  1.00  0.00      B    H  
ATOM   4933  O   HOH B1639      11.775   2.412   0.367  1.00  0.00      B    O  
ATOM   4934  H1  HOH B1639      10.919   2.985   0.201  1.00  0.00      B    H  
ATOM   4935  H2  HOH B1639      12.343   2.501  -0.443  1.00  0.00      B    H  
ATOM   4936  O   HOH B1640      30.062  39.225  29.805  1.00  0.00      B    O
[truncated: 87,647 more chars]
