# Supplementary material for: ECE vs DISP Mechanisms in Anodic Electrolysis of Benzyl Alcohols: Computational Prediction of Microscopic Rate Constants
Source: J Phys Chem C Nanomater Interfaces. 2025 Aug 28;129(36):16076–96. doi: 10.1021/acs.jpcc.5c04347 (PMC12434723; doi:10.1021/acs.jpcc.5c04347)
Supplement: Supplementary file 2 [file jp5c04347_si_002.zip › example_simulation_inputs/QMMM_simulation_bulk_H2O_base_OAc/start_07_-1.164_coords.pdb]

TITLE     MDANALYSIS FRAME 0: Created by PDBWriter
CRYST1   39.149   39.149   39.149  90.00  90.00  90.00 P 1           1
ATOM      1  C00 2ag A   1      12.152  15.171  24.817  1.00  0.00      A    C  
ATOM      2  O01 2ag A   1      13.099  15.369  23.787  1.00  0.00      A    O  
ATOM      3  C02 2ag A   1      12.888  16.583  23.095  1.00  0.00      A    C  
ATOM      4  C03 2ag A   1      13.577  16.700  21.873  1.00  0.00      A    C  
ATOM      5  C04 2ag A   1      13.431  17.892  21.084  1.00  0.00      A    C  
ATOM      6  C05 2ag A   1      12.444  18.863  21.524  1.00  0.00      A    C  
ATOM      7  C06 2ag A   1      12.088  20.083  20.768  1.00  0.00      A    C  
ATOM      8  O07 2ag A   1      12.378  19.843  19.371  1.00  0.00      A    O  
ATOM      9  C08 2ag A   1      11.856  18.672  22.744  1.00  0.00      A    C  
ATOM     10  C09 2ag A   1      12.048  17.607  23.548  1.00  0.00      A    C  
ATOM     11  H0A 2ag A   1      12.361  15.910  25.597  1.00  0.00      A    H  
ATOM     12  H0B 2ag A   1      11.166  15.069  24.507  1.00  0.00      A    H  
ATOM     13  H0C 2ag A   1      12.406  14.151  25.179  1.00  0.00      A    H  
ATOM     14  H0D 2ag A   1      14.174  15.842  21.529  1.00  0.00      A    H  
ATOM     15  H0E 2ag A   1      13.817  18.029  20.062  1.00  0.00      A    H  
ATOM     16  H0F 2ag A   1      12.635  20.866  21.251  1.00  0.00      A    H  
ATOM     17  H0G 2ag A   1      11.018  20.352  20.784  1.00  0.00      A    H  
ATOM     18  H0H 2ag A   1      12.126  20.573  18.833  1.00  0.00      A    H  
ATOM     19  H0I 2ag A   1      11.062  19.361  23.080  1.00  0.00      A    H  
ATOM     20  H0J 2ag A   1      11.489  17.575  24.547  1.00  0.00      A    H  
ATOM     21  C00 ACA B   2      11.012  23.093  19.119  1.00  0.00      B    C  
ATOM     22  C01 ACA B   2      10.617  24.480  18.723  1.00  0.00      B    C  
ATOM     23  O02 ACA B   2      11.981  22.494  18.638  1.00  0.00      B    O  
ATOM     24  O03 ACA B   2      10.341  22.274  19.896  1.00  0.00      B    O  
ATOM     25  H04 ACA B   2      10.234  25.038  19.644  1.00  0.00      B    H  
ATOM     26  H05 ACA B   2       9.759  24.424  18.083  1.00  0.00      B    H  
ATOM     27  H06 ACA B   2      11.425  24.995  18.246  1.00  0.00      B    H  
ATOM     28  O   HOH B   1      15.126  22.050  10.505  1.00  0.00      B    O  
ATOM     29  H1  HOH B   1      15.218  22.053  11.523  1.00  0.00      B    H  
ATOM     30  H2  HOH B   1      15.753  21.412  10.158  1.00  0.00      B    H  
ATOM     31  O   HOH B   2      16.394  26.949  13.824  1.00  0.00      B    O  
ATOM     32  H1  HOH B   2      16.835  26.023  13.938  1.00  0.00      B    H  
ATOM     33  H2  HOH B   2      17.041  27.636  14.297  1.00  0.00      B    H  
ATOM     34  O   HOH B   4       5.129  17.501   3.737  1.00  0.00      B    O  
ATOM     35  H1  HOH B   4       5.098  16.669   4.362  1.00  0.00      B    H  
ATOM     36  H2  HOH B   4       4.206  17.869   3.468  1.00  0.00      B    H  
ATOM     37  O   HOH B   5      16.034  26.088  22.587  1.00  0.00      B    O  
ATOM     38  H1  HOH B   5      16.366  25.578  21.810  1.00  0.00      B    H  
ATOM     39  H2  HOH B   5      15.777  25.404  23.315  1.00  0.00      B    H  
ATOM     40  O   HOH B   7      21.499  24.122  12.475  1.00  0.00      B    O  
ATOM     41  H1  HOH B   7      21.291  23.160  12.560  1.00  0.00      B    H  
ATOM     42  H2  HOH B   7      21.224  24.664  13.270  1.00  0.00      B    H  
ATOM     43  O   HOH B   8       6.520  17.782  20.640  1.00  0.00      B    O  
ATOM     44  H1  HOH B   8       6.140  18.183  19.784  1.00  0.00      B    H  
ATOM     45  H2  HOH B   8       6.605  16.775  20.542  1.00  0.00      B    H  
ATOM     46  O   HOH B   9      10.483  24.155  13.699  1.00  0.00      B    O  
ATOM     47  H1  HOH B   9       9.876  23.381  13.444  1.00  0.00      B    H  
ATOM     48  H2  HOH B   9      11.385  23.727  13.641  1.00  0.00      B    H  
ATOM     49  O   HOH B  10      20.033  21.702  12.954  1.00  0.00      B    O  
ATOM     50  H1  HOH B  10      20.902  21.272  13.327  1.00  0.00      B    H  
ATOM     51  H2  HOH B  10      19.220  21.171  13.261  1.00  0.00      B    H  
ATOM     52  O   HOH B  11      12.089  16.341  14.027  1.00  0.00      B    O  
ATOM     53  H1  HOH B  11      11.794  15.383  14.238  1.00  0.00      B    H  
ATOM     54  H2  HOH B  11      12.922  16.535  14.577  1.00  0.00      B    H  
ATOM     55  O   HOH B  12      20.645  23.347  16.049  1.00  0.00      B    O  
ATOM     56  H1  HOH B  12      21.559  22.863  16.010  1.00  0.00      B    H  
ATOM     57  H2  HOH B  12      20.352  23.292  17.015  1.00  0.00      B    H  
ATOM     58  O   HOH B  13       3.431  18.383  33.706  1.00  0.00      B    O  
ATOM     59  H1  HOH B  13       2.635  18.985  33.646  1.00  0.00      B    H  
ATOM     60  H2  HOH B  13       3.124  17.439  33.417  1.00  0.00      B    H  
ATOM     61  O   HOH B  14      29.858   4.777  24.265  1.00  0.00      B    O  
ATOM     62  H1  HOH B  14      29.712   5.639  24.754  1.00  0.00      B    H  
ATOM     63  H2  HOH B  14      30.079   4.127  24.975  1.00  0.00      B    H  
ATOM     64  O   HOH B  15      21.937  16.964  15.485  1.00  0.00      B    O  
ATOM     65  H1  HOH B  15      21.339  17.713  15.872  1.00  0.00      B    H  
ATOM     66  H2  HOH B  15      22.228  16.355  16.240  1.00  0.00      B    H  
ATOM     67  O   HOH B  16      36.082  25.316  19.231  1.00  0.00      B    O  
ATOM     68  H1  HOH B  16      35.313  24.838  18.840  1.00  0.00      B    H  
ATOM     69  H2  HOH B  16      36.524  25.774  18.485  1.00  0.00      B    H  
ATOM     70  O   HOH B  17      10.018  22.891  22.804  1.00  0.00      B    O  
ATOM     71  H1  HOH B  17      10.758  23.534  22.654  1.00  0.00      B    H  
ATOM     72  H2  HOH B  17       9.876  22.202  22.040  1.00  0.00      B    H  
ATOM     73  O   HOH B  18       7.288  11.051   9.099  1.00  0.00      B    O  
ATOM     74  H1  HOH B  18       6.427  10.844   8.587  1.00  0.00      B    H  
ATOM     75  H2  HOH B  18       7.357  12.036   9.184  1.00  0.00      B    H  
ATOM     76  O   HOH B  19      18.751   6.360  37.404  1.00  0.00      B    O  
ATOM     77  H1  HOH B  19      17.750   6.453  37.328  1.00  0.00      B    H  
ATOM     78  H2  HOH B  19      19.152   6.293  36.458  1.00  0.00      B    H  
ATOM     79  O   HOH B  20       0.906  36.592  23.614  1.00  0.00      B    O  
ATOM     80  H1  HOH B  20       1.760  36.743  23.076  1.00  0.00      B    H  
ATOM     81  H2  HOH B  20       0.630  37.577  23.780  1.00  0.00      B    H  
ATOM     82  O   HOH B  21      15.880  27.325  30.021  1.00  0.00      B    O  
ATOM     83  H1  HOH B  21      16.568  26.560  30.043  1.00  0.00      B    H  
ATOM     84  H2  HOH B  21      16.419  28.141  30.181  1.00  0.00      B    H  
ATOM     85  O   HOH B  22      26.609   0.124   2.290  1.00  0.00      B    O  
ATOM     86  H1  HOH B  22      27.035  -0.154   3.174  1.00  0.00      B    H  
ATOM     87  H2  HOH B  22      27.215   0.722   1.820  1.00  0.00      B    H  
ATOM     88  O   HOH B  23      22.888  16.156  26.587  1.00  0.00      B    O  
ATOM     89  H1  HOH B  23      23.379  16.996  26.907  1.00  0.00      B    H  
ATOM     90  H2  HOH B  23      23.648  15.472  26.671  1.00  0.00      B    H  
ATOM     91  O   HOH B  24      29.605  21.619  22.019  1.00  0.00      B    O  
ATOM     92  H1  HOH B  24      30.278  20.853  21.802  1.00  0.00      B    H  
ATOM     93  H2  HOH B  24      30.036  22.098  22.840  1.00  0.00      B    H  
ATOM     94  O   HOH B  25      15.581  14.910  23.749  1.00  0.00      B    O  
ATOM     95  H1  HOH B  25      15.783  13.933  23.608  1.00  0.00      B    H  
ATOM     96  H2  HOH B  25      14.520  14.981  23.800  1.00  0.00      B    H  
ATOM     97  O   HOH B  26       9.139  35.320  16.625  1.00  0.00      B    O  
ATOM     98  H1  HOH B  26       9.533  34.805  17.407  1.00  0.00      B    H  
ATOM     99  H2  HOH B  26       9.657  35.080  15.819  1.00  0.00      B    H  
ATOM    100  O   HOH B  27      15.470  11.655  12.027  1.00  0.00      B    O  
ATOM    101  H1  HOH B  27      14.794  11.527  12.723  1.00  0.00      B    H  
ATOM    102  H2  HOH B  27      15.585  10.775  11.549  1.00  0.00      B    H  
ATOM    103  O   HOH B  28      25.458  17.953  33.334  1.00  0.00      B    O  
ATOM    104  H1  HOH B  28      24.520  17.605  33.561  1.00  0.00      B    H  
ATOM    105  H2  HOH B  28      25.420  18.975  33.292  1.00  0.00      B    H  
ATOM    106  O   HOH B  29      30.109  34.417  28.973  1.00  0.00      B    O  
ATOM    107  H1  HOH B  29      30.970  33.904  28.744  1.00  0.00      B    H  
ATOM    108  H2  HOH B  29      29.528  34.530  28.177  1.00  0.00      B    H  
ATOM    109  O   HOH B  30      33.112  27.059  37.997  1.00  0.00      B    O  
ATOM    110  H1  HOH B  30      33.491  26.979  37.051  1.00  0.00      B    H  
ATOM    111  H2  HOH B  30      32.123  27.432  37.906  1.00  0.00      B    H  
ATOM    112  O   HOH B  31      28.647  22.976  35.757  1.00  0.00      B    O  
ATOM    113  H1  HOH B  31      28.264  22.887  34.808  1.00  0.00      B    H  
ATOM    114  H2  HOH B  31      29.320  22.264  35.857  1.00  0.00      B    H  
ATOM    115  O   HOH B  32       6.829  37.256   6.044  1.00  0.00      B    O  
ATOM    116  H1  HOH B  32       7.109  38.200   5.768  1.00  0.00      B    H  
ATOM    117  H2  HOH B  32       6.859  37.219   7.073  1.00  0.00      B    H  
ATOM    118  O   HOH B  33      17.820  22.457   6.467  1.00  0.00      B    O  
ATOM    119  H1  HOH B  33      16.878  22.861   6.483  1.00  0.00      B    H  
ATOM    120  H2  HOH B  33      17.786  21.506   6.857  1.00  0.00      B    H  
ATOM    121  O   HOH B  34      29.385  34.225  36.931  1.00  0.00      B    O  
ATOM    122  H1  HOH B  34      30.172  33.848  37.502  1.00  0.00      B    H  
ATOM    123  H2  HOH B  34      28.617  33.650  37.038  1.00  0.00      B    H  
ATOM    124  O   HOH B  35      31.220  10.522  34.869  1.00  0.00      B    O  
ATOM    125  H1  HOH B  35      30.891  10.404  35.776  1.00  0.00      B    H  
ATOM    126  H2  HOH B  35      31.395  11.486  34.764  1.00  0.00      B    H  
ATOM    127  O   HOH B  36      20.376  15.715  27.566  1.00  0.00      B    O  
ATOM    128  H1  HOH B  36      20.147  14.741  27.660  1.00  0.00      B    H  
ATOM    129  H2  HOH B  36      21.392  15.829  27.373  1.00  0.00      B    H  
ATOM    130  O   HOH B  37      21.468  31.837  11.974  1.00  0.00      B    O  
ATOM    131  H1  HOH B  37      21.085  31.030  11.488  1.00  0.00      B    H  
ATOM    132  H2  HOH B  37      22.475  31.728  11.831  1.00  0.00      B    H  
ATOM    133  O   HOH B  38       9.313  15.383  -0.195  1.00  0.00      B    O  
ATOM    134  H1  HOH B  38       8.922  16.336   0.010  1.00  0.00      B    H  
ATOM    135  H2  HOH B  38       8.758  14.644   0.365  1.00  0.00      B    H  
ATOM    136  O   HOH B  39      17.645  26.155  26.597  1.00  0.00      B    O  
ATOM    137  H1  HOH B  39      18.384  25.968  27.266  1.00  0.00      B    H  
ATOM    138  H2  HOH B  39      16.751  25.987  26.971  1.00  0.00      B    H  
ATOM    139  O   HOH B  40      30.994   1.144  24.975  1.00  0.00      B    O  
ATOM    140  H1  HOH B  40      31.555   0.503  25.493  1.00  0.00      B    H  
ATOM    141  H2  HOH B  40      31.602   2.041  24.950  1.00  0.00      B    H  
ATOM    142  O   HOH B  41      14.667  22.981  21.247  1.00  0.00      B    O  
ATOM    143  H1  HOH B  41      15.331  23.547  21.749  1.00  0.00      B    H  
ATOM    144  H2  HOH B  41      14.627  22.024  21.640  1.00  0.00      B    H  
ATOM    145  O   HOH B  42      37.608  30.446  22.955  1.00  0.00      B    O  
ATOM    146  H1  HOH B  42      37.121  31.356  22.958  1.00  0.00      B    H  
ATOM    147  H2  HOH B  42      38.653  30.593  22.932  1.00  0.00      B    H  
ATOM    148  O   HOH B  43      32.049  31.841  24.590  1.00  0.00      B    O  
ATOM    149  H1  HOH B  43      31.250  31.754  24.009  1.00  0.00      B    H  
ATOM    150  H2  HOH B  43      32.333  30.898  24.932  1.00  0.00      B    H  
ATOM    151  O   HOH B  44      28.512  29.704  11.862  1.00  0.00      B    O  
ATOM    152  H1  HOH B  44      28.515  30.384  11.108  1.00  0.00      B    H  
ATOM    153  H2  HOH B  44      28.957  28.855  11.572  1.00  0.00      B    H  
ATOM    154  O   HOH B  45      33.778  29.953  26.164  1.00  0.00      B    O  
ATOM    155  H1  HOH B  45      34.210  29.339  25.522  1.00  0.00      B    H  
ATOM    156  H2  HOH B  45      34.306  29.743  27.007  1.00  0.00      B    H  
ATOM    157  O   HOH B  46      24.874  30.871  30.419  1.00  0.00      B    O  
ATOM    158  H1  HOH B  46      25.137  31.555  29.784  1.00  0.00      B    H  
ATOM    159  H2  HOH B  46      24.086  31.239  31.060  1.00  0.00      B    H  
ATOM    160  O   HOH B  47      36.479   2.883  33.800  1.00  0.00      B    O  
ATOM    161  H1  HOH B  47      36.431   3.741  33.277  1.00  0.00      B    H  
ATOM    162  H2  HOH B  47      35.849   2.924  34.604  1.00  0.00      B    H  
ATOM    163  O   HOH B  48      20.179   0.401  16.998  1.00  0.00      B    O  
ATOM    164  H1  HOH B  48      19.255   0.003  17.041  1.00  0.00      B    H  
ATOM    165  H2  HOH B  48      20.179   1.200  17.570  1.00  0.00      B    H  
ATOM    166  O   HOH B  49      22.780  20.870  18.085  1.00  0.00      B    O  
ATOM    167  H1  HOH B  49      21.949  20.860  18.698  1.00  0.00      B    H  
ATOM    168  H2  HOH B  49      23.200  19.967  18.153  1.00  0.00      B    H  
ATOM    169  O   HOH B  50      23.032  32.916  24.083  1.00  0.00      B    O  
ATOM    170  H1  HOH B  50      22.611  32.035  24.409  1.00  0.00      B    H  
ATOM    171  H2  HOH B  50      23.690  32.733  23.328  1.00  0.00      B    H  
ATOM    172  O   HOH B  51      13.283  37.125  32.463  1.00  0.00      B    O  
ATOM    173  H1  HOH B  51      13.114  38.132  32.271  1.00  0.00      B    H  
ATOM    174  H2  HOH B  51      12.943  36.583  31.680  1.00  0.00      B    H  
ATOM    175  O   HOH B  52      17.204  34.439   9.246  1.00  0.00      B    O  
ATOM    176  H1  HOH B  52      17.610  35.374   9.153  1.00  0.00      B    H  
ATOM    177  H2  HOH B  52      16.506  34.455   9.979  1.00  0.00      B    H  
ATOM    178  O   HOH B  53      23.042  36.886   7.547  1.00  0.00      B    O  
ATOM    179  H1  HOH B  53      22.937  35.986   8.062  1.00  0.00      B    H  
ATOM    180  H2  HOH B  53      22.148  37.384   7.630  1.00  0.00      B    H  
ATOM    181  O   HOH B  54      26.737  27.095  25.080  1.00  0.00      B    O  
ATOM    182  H1  HOH B  54      26.770  26.598  24.122  1.00  0.00      B    H  
ATOM    183  H2  HOH B  54      27.703  27.228  25.374  1.00  0.00      B    H  
ATOM    184  O   HOH B  55      13.678   0.639  31.483  1.00  0.00      B    O  
ATOM    185  H1  HOH B  55      14.660   0.500  31.303  1.00  0.00      B    H  
ATOM    186  H2  HOH B  55      13.329   1.121  30.643  1.00  0.00      B    H  
ATOM    187  O   HOH B  56      28.351  35.558  23.407  1.00  0.00      B    O  
ATOM    188  H1  HOH B  56      28.295  34.545  23.458  1.00  0.00      B    H  
ATOM    189  H2  HOH B  56      29.341  35.796  23.535  1.00  0.00      B    H  
ATOM    190  O   HOH B  57      25.137  27.963  32.123  1.00  0.00      B    O  
ATOM    191  H1  HOH B  57      24.538  27.203  31.779  1.00  0.00      B    H  
ATOM    192  H2  HOH B  57      25.648  28.331  31.298  1.00  0.00      B    H  
ATOM    193  O   HOH B  58      30.297  27.928  37.649  1.00  0.00      B    O  
ATOM    194  H1  HOH B  58      29.441  27.431  37.617  1.00  0.00      B    H  
ATOM    195  H2  HOH B  58      30.055  28.782  38.181  1.00  0.00      B    H  
ATOM    196  O   HOH B  59       4.541  36.960  16.030  1.00  0.00      B    O  
ATOM    197  H1  HOH B  59       4.728  37.804  16.577  1.00  0.00      B    H  
ATOM    198  H2  HOH B  59       5.321  36.294  16.053  1.00  0.00      B    H  
ATOM    199  O   HOH B  60      33.047   3.133  32.871  1.00  0.00      B    O  
ATOM    200  H1  HOH B  60      32.452   2.372  33.194  1.00  0.00      B    H  
ATOM    201  H2  HOH B  60      33.629   3.417  33.657  1.00  0.00      B    H  
ATOM    202  O   HOH B  61      27.317   3.528  23.647  1.00  0.00      B    O  
ATOM    203  H1  HOH B  61      28.266   3.807  23.788  1.00  0.00      B    H  
ATOM    204  H2  HOH B  61      27.182   2.886  24.450  1.00  0.00      B    H  
ATOM    205  O   HOH B  62      36.115  36.339  24.894  1.00  0.00      B    O  
ATOM    206  H1  HOH B  62      35.275  35.753  24.934  1.00  0.00      B    H  
ATOM    207  H2  HOH B  62      36.751  36.052  24.160  1.00  0.00      B    H  
ATOM    208  O   HOH B  63      28.602  34.646  26.748  1.00  0.00      B    O  
ATOM    209  H1  HOH B  63      29.034  35.505  26.479  1.00  0.00      B    H  
ATOM    210  H2  HOH B  63      27.653  34.672  26.448  1.00  0.00      B    H  
ATOM    211  O   HOH B  64       6.210  10.287  22.808  1.00  0.00      B    O  
ATOM    212  H1  HOH B  64       6.721  10.216  23.666  1.00  0.00      B    H  
ATOM    213  H2  HOH B  64       5.924   9.347  22.572  1.00  0.00      B    H  
ATOM    214  O   HOH B  65      16.760  15.504  20.664  1.00  0.00      B    O  
ATOM    215  H1  HOH B  65      17.381  14.852  21.144  1.00  0.00      B    H  
ATOM    216  H2  HOH B  65      15.872  15.066  20.613  1.00  0.00      B    H  
ATOM    217  O   HOH B  66      16.048  11.641   7.507  1.00  0.00      B    O  
ATOM    218  H1  HOH B  66      16.731  11.232   8.099  1.00  0.00      B    H  
ATOM    219  H2  HOH B  66      15.860  11.018   6.678  1.00  0.00      B    H  
ATOM    220  O   HOH B  67      31.284  30.515  35.168  1.00  0.00      B    O  
ATOM    221  H1  HOH B  67      32.073  30.859  35.752  1.00  0.00      B    H  
ATOM    222  H2  HOH B  67      31.260  29.533  35.204  1.00  0.00      B    H  
ATOM    223  O   HOH B  68      15.911   5.127   0.831  1.00  0.00      B    O  
ATOM    224  H1  HOH B  68      16.121   4.955   1.743  1.00  0.00      B    H  
ATOM    225  H2  HOH B  68      16.542   4.676   0.253  1.00  0.00      B    H  
ATOM    226  O   HOH B  69      25.590  13.924   7.052  1.00  0.00      B    O  
ATOM    227  H1  HOH B  69      26.389  13.935   6.436  1.00  0.00      B    H  
ATOM    228  H2  HOH B  69      25.947  13.522   7.914  1.00  0.00      B    H  
ATOM    229  O   HOH B  70      12.647  29.271  36.449  1.00  0.00      B    O  
ATOM    230  H1  HOH B  70      13.103  29.424  37.337  1.00  0.00      B    H  
ATOM    231  H2  HOH B  70      11.873  29.894  36.373  1.00  0.00      B    H  
ATOM    232  O   HOH B  71       0.729  25.670  16.778  1.00  0.00      B    O  
ATOM    233  H1  HOH B  71      -0.268  25.785  16.699  1.00  0.00      B    H  
ATOM    234  H2  HOH B  71       1.006  24.925  16.154  1.00  0.00      B    H  
ATOM    235  O   HOH B  72      26.770  30.637   3.991  1.00  0.00      B    O  
ATOM    236  H1  HOH B  72      25.835  31.053   3.839  1.00  0.00      B    H  
ATOM    237  H2  HOH B  72      26.801  30.314   4.959  1.00  0.00      B    H  
ATOM    238  O   HOH B  73      14.417  30.926  32.834  1.00  0.00      B    O  
ATOM    239  H1  HOH B  73      14.763  30.211  33.457  1.00  0.00      B    H  
ATOM    240  H2  HOH B  73      13.409  30.881  32.874  1.00  0.00      B    H  
ATOM    241  O   HOH B  74      34.409   8.918  16.642  1.00  0.00      B    O  
ATOM    242  H1  HOH B  74      34.511   9.783  16.148  1.00  0.00      B    H  
ATOM    243  H2  HOH B  74      34.706   8.250  15.943  1.00  0.00      B    H  
ATOM    244  O   HOH B  75      38.107   8.042  13.776  1.00  0.00      B    O  
ATOM    245  H1  HOH B  75      37.473   7.582  13.180  1.00  0.00      B    H  
ATOM    246  H2  HOH B  75      39.039   7.924  13.365  1.00  0.00      B    H  
ATOM    247  O   HOH B  76      31.428  16.162   9.922  1.00  0.00      B    O  
ATOM    248  H1  HOH B  76      31.143  17.093   9.755  1.00  0.00      B    H  
ATOM    249  H2  HOH B  76      31.732  16.076  10.844  1.00  0.00      B    H  
ATOM    250  O   HOH B  77      35.502  36.776  21.619  1.00  0.00      B    O  
ATOM    251  H1  HOH B  77      35.810  36.007  22.158  1.00  0.00      B    H  
ATOM    252  H2  HOH B  77      35.350  36.508  20.672  1.00  0.00      B    H  
ATOM    253  O   HOH B  78       0.203  24.205   5.306  1.00  0.00      B    O  
ATOM    254  H1  HOH B  78       0.632  24.385   6.193  1.00  0.00      B    H  
ATOM    255  H2  HOH B  78      -0.834  24.278   5.461  1.00  0.00      B    H  
ATOM    256  O   HOH B  79      18.079  25.855  10.281  1.00  0.00      B    O  
ATOM    257  H1  HOH B  79      18.992  25.774   9.785  1.00  0.00      B    H  
ATOM    258  H2  HOH B  79      18.028  25.018  10.884  1.00  0.00      B    H  
ATOM    259  O   HOH B  80      16.797  17.944  19.739  1.00  0.00      B    O  
ATOM    260  H1  HOH B  80      16.778  16.947  19.996  1.00  0.00      B    H  
ATOM    261  H2  HOH B  80      16.767  18.026  18.751  1.00  0.00      B    H  
ATOM    262  O   HOH B  81      27.854  38.663  13.936  1.00  0.00      B    O  
ATOM    263  H1  HOH B  81      27.475  38.793  12.961  1.00  0.00      B    H  
ATOM    264  H2  HOH B  81      28.714  39.249  13.949  1.00  0.00      B    H  
ATOM    265  O   HOH B  82      28.128   7.610  19.459  1.00  0.00      B    O  
ATOM    266  H1  HOH B  82      28.981   7.032  19.609  1.00  0.00      B    H  
ATOM    267  H2  HOH B  82      27.302   7.091  19.586  1.00  0.00      B    H  
ATOM    268  O   HOH B  83      35.560  20.401  18.803  1.00  0.00      B    O  
ATOM    269  H1  HOH B  83      35.541  19.715  19.522  1.00  0.00      B    H  
ATOM    270  H2  HOH B  83      34.995  21.188  19.135  1.00  0.00      B    H  
ATOM    271  O   HOH B  84       6.097   7.536   9.708  1.00  0.00      B    O  
ATOM    272  H1  HOH B  84       6.782   7.465   8.945  1.00  0.00      B    H  
ATOM    273  H2  HOH B  84       5.200   7.665   9.289  1.00  0.00      B    H  
ATOM    274  O   HOH B  85      39.332  10.828  31.308  1.00  0.00      B    O  
ATOM    275  H1  HOH B  85      38.581  10.720  30.631  1.00  0.00      B    H  
ATOM    276  H2  HOH B  85      39.325  11.781  31.634  1.00  0.00      B    H  
ATOM    277  O   HOH B  86      29.923  12.199  14.050  1.00  0.00      B    O  
ATOM    278  H1  HOH B  86      29.174  11.620  13.797  1.00  0.00      B    H  
ATOM    279  H2  HOH B  86      29.696  13.096  13.601  1.00  0.00      B    H  
ATOM    280  O   HOH B  87       1.383   8.527  31.088  1.00  0.00      B    O  
ATOM    281  H1  HOH B  87       0.855   9.460  31.136  1.00  0.00      B    H  
ATOM    282  H2  HOH B  87       1.452   8.174  32.007  1.00  0.00      B    H  
ATOM    283  O   HOH B  88      32.512  26.699  17.339  1.00  0.00      B    O  
ATOM    284  H1  HOH B  88      33.257  27.130  16.857  1.00  0.00      B    H  
ATOM    285  H2  HOH B  88      32.740  25.704  17.439  1.00  0.00      B    H  
ATOM    286  O   HOH B  89      35.315  35.431  18.877  1.00  0.00      B    O  
ATOM    287  H1  HOH B  89      35.476  34.753  19.629  1.00  0.00      B    H  
ATOM    288  H2  HOH B  89      36.184  35.546  18.397  1.00  0.00      B    H  
ATOM    289  O   HOH B  90      35.279  16.080   1.820  1.00  0.00      B    O  
ATOM    290  H1  HOH B  90      34.846  16.775   2.386  1.00  0.00      B    H  
ATOM    291  H2  HOH B  90      34.806  15.179   1.890  1.00  0.00      B    H  
ATOM    292  O   HOH B  91      25.001   7.889  17.936  1.00  0.00      B    O  
ATOM    293  H1  HOH B  91      25.617   8.524  18.431  1.00  0.00      B    H  
ATOM    294  H2  HOH B  91      24.791   8.277  17.022  1.00  0.00      B    H  
ATOM    295  O   HOH B  92      36.564   2.570   3.623  1.00  0.00      B    O  
ATOM    296  H1  HOH B  92      35.686   2.179   3.967  1.00  0.00      B    H  
ATOM    297  H2  HOH B  92      37.279   1.995   4.104  1.00  0.00      B    H  
ATOM    298  O   HOH B  93      23.355  35.872   4.669  1.00  0.00      B    O  
ATOM    299  H1  HOH B  93      23.376  36.194   5.591  1.00  0.00      B    H  
ATOM    300  H2  HOH B  93      24.214  35.325   4.530  1.00  0.00      B    H  
ATOM    301  O   HOH B  94       2.496   3.475  12.480  1.00  0.00      B    O  
ATOM    302  H1  HOH B  94       1.998   3.716  13.318  1.00  0.00      B    H  
ATOM    303  H2  HOH B  94       2.622   4.287  11.912  1.00  0.00      B    H  
ATOM    304  O   HOH B  95      22.923   6.310  28.921  1.00  0.00      B    O  
ATOM    305  H1  HOH B  95      23.039   5.501  29.535  1.00  0.00      B    H  
ATOM    306  H2  HOH B  95      22.176   6.128  28.236  1.00  0.00      B    H  
ATOM    307  O   HOH B  96      28.336  26.252  21.082  1.00  0.00      B    O  
ATOM    308  H1  HOH B  96      27.399  26.614  21.094  1.00  0.00      B    H  
ATOM    309  H2  HOH B  96      28.290  25.287  20.871  1.00  0.00      B    H  
ATOM    310  O   HOH B  97      22.442  20.645  13.362  1.00  0.00      B    O  
ATOM    311  H1  HOH B  97      22.923  21.010  12.525  1.00  0.00      B    H  
ATOM    312  H2  HOH B  97      22.632  19.637  13.426  1.00  0.00      B    H  
ATOM    313  O   HOH B  98       3.624   4.671  32.108  1.00  0.00      B    O  
ATOM    314  H1  HOH B  98       3.341   4.029  32.847  1.00  0.00      B    H  
ATOM    315  H2  HOH B  98       4.174   5.380  32.560  1.00  0.00      B    H  
ATOM    316  O   HOH B  99       6.980  20.484  10.345  1.00  0.00      B    O  
ATOM    317  H1  HOH B  99       7.324  19.664   9.844  1.00  0.00      B    H  
ATOM    318  H2  HOH B  99       7.486  20.435  11.232  1.00  0.00      B    H  
ATOM    319  O   HOH B 100      13.911   4.361   3.583  1.00  0.00      B    O  
ATOM    320  H1  HOH B 100      14.890   4.629   3.580  1.00  0.00      B    H  
ATOM    321  H2  HOH B 100      13.829   3.379   3.619  1.00  0.00      B    H  
ATOM    322  O   HOH B 101      26.738  33.362  16.681  1.00  0.00      B    O  
ATOM    323  H1  HOH B 101      27.464  32.883  17.190  1.00  0.00      B    H  
ATOM    324  H2  HOH B 101      26.301  33.981  17.286  1.00  0.00      B    H  
ATOM    325  O   HOH B 102       6.239   0.248  32.762  1.00  0.00      B    O  
ATOM    326  H1  HOH B 102       7.050  -0.124  33.314  1.00  0.00      B    H  
ATOM    327  H2  HOH B 102       6.514   1.182  32.552  1.00  0.00      B    H  
ATOM    328  O   HOH B 103      24.097  22.976   4.589  1.00  0.00      B    O  
ATOM    329  H1  HOH B 103      23.834  23.298   5.478  1.00  0.00      B    H  
ATOM    330  H2  HOH B 103      23.247  23.099   4.016  1.00  0.00      B    H  
ATOM    331  O   HOH B 104      21.029  38.924  21.948  1.00  0.00      B    O  
ATOM    332  H1  HOH B 104      20.193  39.335  22.264  1.00  0.00      B    H  
ATOM    333  H2  HOH B 104      20.768  38.352  21.137  1.00  0.00      B    H  
ATOM    334  O   HOH B 105      23.222  37.334  27.977  1.00  0.00      B    O  
ATOM    335  H1  HOH B 105      23.283  37.790  27.051  1.00  0.00      B    H  
ATOM    336  H2  HOH B 105      23.352  36.322  27.836  1.00  0.00      B    H  
ATOM    337  O   HOH B 106      26.307  22.100  26.273  1.00  0.00      B    O  
ATOM    338  H1  HOH B 106      26.005  21.254  25.790  1.00  0.00      B    H  
ATOM    339  H2  HOH B 106      26.751  22.710  25.553  1.00  0.00      B    H  
ATOM    340  O   HOH B 107      12.878   1.028  26.789  1.00  0.00      B    O  
ATOM    341  H1  HOH B 107      13.793   0.584  26.927  1.00  0.00      B    H  
ATOM    342  H2  HOH B 107      12.164   0.299  26.743  1.00  0.00      B    H  
ATOM    343  O   HOH B 108      10.850  21.247  10.667  1.00  0.00      B    O  
ATOM    344  H1  HOH B 108      10.844  20.370  11.195  1.00  0.00      B    H  
ATOM    345  H2  HOH B 108      10.947  21.048   9.675  1.00  0.00      B    H  
ATOM    346  O   HOH B 109       9.340  27.635  19.561  1.00  0.00      B    O  
ATOM    347  H1  HOH B 109       9.901  28.369  19.881  1.00  0.00      B    H  
ATOM    348  H2  HOH B 109       9.108  27.064  20.342  1.00  0.00      B    H  
ATOM    349  O   HOH B 110      38.112  34.824  35.418  1.00  0.00      B    O  
ATOM    350  H1  HOH B 110      38.430  35.643  35.944  1.00  0.00      B    H  
ATOM    351  H2  HOH B 110      37.117  34.952  35.325  1.00  0.00      B    H  
ATOM    352  O   HOH B 111      12.858  27.389  29.422  1.00  0.00      B    O  
ATOM    353  H1  HOH B 111      13.126  27.053  28.517  1.00  0.00      B    H  
ATOM    354  H2  HOH B 111      13.700  27.335  29.956  1.00  0.00      B    H  
ATOM    355  O   HOH B 112       9.380  20.772  36.158  1.00  0.00      B    O  
ATOM    356  H1  HOH B 112       9.526  20.519  35.147  1.00  0.00      B    H  
ATOM    357  H2  HOH B 112       9.916  20.127  36.710  1.00  0.00      B    H  
ATOM    358  O   HOH B 113      37.402  22.726  11.313  1.00  0.00      B    O  
ATOM    359  H1  HOH B 113      38.255  22.498  11.778  1.00  0.00      B    H  
ATOM    360  H2  HOH B 113      36.744  23.156  11.911  1.00  0.00      B    H  
ATOM    361  O   HOH B 114      12.204  33.179   2.038  1.00  0.00      B    O  
ATOM    362  H1  HOH B 114      12.498  33.268   3.014  1.00  0.00      B    H  
ATOM    363  H2  HOH B 114      12.184  34.115   1.685  1.00  0.00      B    H  
ATOM    364  O   HOH B 115       7.062  10.010   0.300  1.00  0.00      B    O  
ATOM    365  H1  HOH B 115       7.186   9.622   1.244  1.00  0.00      B    H  
ATOM    366  H2  HOH B 115       7.883  10.600   0.079  1.00  0.00      B    H  
ATOM    367  O   HOH B 116       3.097  31.547   1.511  1.00  0.00      B    O  
ATOM    368  H1  HOH B 116       2.583  31.096   2.348  1.00  0.00      B    H  
ATOM    369  H2  HOH B 116       2.768  31.017   0.718  1.00  0.00      B    H  
ATOM    370  O   HOH B 117      13.445  18.815  27.773  1.00  0.00      B    O  
ATOM    371  H1  HOH B 117      14.166  18.903  28.469  1.00  0.00      B    H  
ATOM    372  H2  HOH B 117      13.790  18.104  27.118  1.00  0.00      B    H  
ATOM    373  O   HOH B 118      23.480   6.070  21.706  1.00  0.00      B    O  
ATOM    374  H1  HOH B 118      22.973   5.299  21.385  1.00  0.00      B    H  
ATOM    375  H2  HOH B 118      23.715   5.934  22.649  1.00  0.00      B    H  
ATOM    376  O   HOH B 119      36.684   4.751  31.812  1.00  0.00      B    O  
ATOM    377  H1  HOH B 119      37.313   5.264  31.198  1.00  0.00      B    H  
ATOM    378  H2  HOH B 119      36.088   5.427  32.247  1.00  0.00      B    H  
ATOM    379  O   HOH B 120      24.645  37.166   2.209  1.00  0.00      B    O  
ATOM    380  H1  HOH B 120      23.835  37.537   1.733  1.00  0.00      B    H  
ATOM    381  H2  HOH B 120      25.332  37.933   2.250  1.00  0.00      B    H  
ATOM    382  O   HOH B 121      28.223  21.720  28.201  1.00  0.00      B    O  
ATOM    383  H1  HOH B 121      28.796  20.901  28.150  1.00  0.00      B    H  
ATOM    384  H2  HOH B 121      27.783  21.811  27.282  1.00  0.00      B    H  
ATOM    385  O   HOH B 122      27.045  17.443  27.427  1.00  0.00      B    O  
ATOM    386  H1  HOH B 122      27.551  16.593  27.038  1.00  0.00      B    H  
ATOM    387  H2  HOH B 122      27.686  18.254  27.343  1.00  0.00      B    H  
ATOM    388  O   HOH B 123       3.224  17.280  16.953  1.00  0.00      B    O  
ATOM    389  H1  HOH B 123       2.337  17.048  17.381  1.00  0.00      B    H  
ATOM    390  H2  HOH B 123       3.320  16.630  16.142  1.00  0.00      B    H  
ATOM    391  O   HOH B 124       0.097   3.438  21.347  1.00  0.00      B    O  
ATOM    392  H1  HOH B 124       0.210   3.124  20.407  1.00  0.00      B    H  
ATOM    393  H2  HOH B 124       1.041   3.516  21.701  1.00  0.00      B    H  
ATOM    394  O   HOH B 125      20.016   5.225  32.400  1.00  0.00      B    O  
ATOM    395  H1  HOH B 125      19.274   4.526  32.627  1.00  0.00      B    H  
ATOM    396  H2  HOH B 125      20.894   4.764  32.396  1.00  0.00      B    H  
ATOM    397  O   HOH B 126      19.798   6.342  34.885  1.00  0.00      B    O  
ATOM    398  H1  HOH B 126      20.582   6.216  35.468  1.00  0.00      B    H  
ATOM    399  H2  HOH B 126      20.062   6.093  33.956  1.00  0.00      B    H  
ATOM    400  O   HOH B 127      16.665   9.228  38.094  1.00  0.00      B    O  
ATOM    401  H1  HOH B 127      16.758   9.247  39.083  1.00  0.00      B    H  
ATOM    402  H2  HOH B 127      16.141   8.365  37.862  1.00  0.00      B    H  
ATOM    403  O   HOH B 128      26.173  14.729  20.208  1.00  0.00      B    O  
ATOM    404  H1  HOH B 128      25.931  14.287  19.349  1.00  0.00      B    H  
ATOM    405  H2  HOH B 128      26.543  13.996  20.787  1.00  0.00      B    H  
ATOM    406  O   HOH B 129      34.232  34.902   7.018  1.00  0.00      B    O  
ATOM    407  H1  HOH B 129      33.499  35.188   6.354  1.00  0.00      B    H  
ATOM    408  H2  HOH B 129      33.785  34.408   7.766  1.00  0.00      B    H  
ATOM    409  O   HOH B 130       3.852  29.628   5.940  1.00  0.00      B    O  
ATOM    410  H1  HOH B 130       3.354  28.866   6.392  1.00  0.00      B    H  
ATOM    411  H2  HOH B 130       4.525  29.231   5.303  1.00  0.00      B    H  
ATOM    412  O   HOH B 131      10.521  35.650  19.014  1.00  0.00      B    O  
ATOM    413  H1  HOH B 131      11.081  35.169  19.751  1.00  0.00      B    H  
ATOM    414  H2  HOH B 131       9.585  35.716  19.359  1.00  0.00      B    H  
ATOM    415  O   HOH B 132       9.104  15.934  26.932  1.00  0.00      B    O  
ATOM    416  H1  HOH B 132       9.821  16.350  27.554  1.00  0.00      B    H  
ATOM    417  H2  HOH B 132       8.925  14.945  27.219  1.00  0.00      B    H  
ATOM    418  O   HOH B 133       8.034  23.199  24.431  1.00  0.00      B    O  
ATOM    419  H1  HOH B 133       8.688  23.041  25.213  1.00  0.00      B    H  
ATOM    420  H2  HOH B 133       8.599  23.048  23.561  1.00  0.00      B    H  
ATOM    421  O   HOH B 134      16.503  13.605   4.660  1.00  0.00      B    O  
ATOM    422  H1  HOH B 134      16.289  12.603   4.832  1.00  0.00      B    H  
ATOM    423  H2  HOH B 134      17.481  13.752   4.847  1.00  0.00      B    H  
ATOM    424  O   HOH B 135      20.796   6.181  26.975  1.00  0.00      B    O  
ATOM    425  H1  HOH B 135      20.446   5.724  26.122  1.00  0.00      B    H  
ATOM    426  H2  HOH B 135      21.241   7.049  26.589  1.00  0.00      B    H  
ATOM    427  O   HOH B 136       1.290  14.336  15.791  1.00  0.00      B    O  
ATOM    428  H1  HOH B 136       1.971  14.440  16.556  1.00  0.00      B    H  
ATOM    429  H2  HOH B 136       1.827  13.840  15.076  1.00  0.00      B    H  
ATOM    430  O   HOH B 137      36.714  12.124  32.437  1.00  0.00      B    O  
ATOM    431  H1  HOH B 137      36.457  12.953  32.052  1.00  0.00      B    H  
ATOM    432  H2  HOH B 137      37.619  12.316  32.859  1.00  0.00      B    H  
ATOM    433  O   HOH B 138       0.646  12.538  24.655  1.00  0.00      B    O  
ATOM    434  H1  HOH B 138       1.466  11.987  24.908  1.00  0.00      B    H  
ATOM    435  H2  HOH B 138      -0.179  12.179  25.176  1.00  0.00      B    H  
ATOM    436  O   HOH B 139      38.698  10.470  38.482  1.00  0.00      B    O  
ATOM    437  H1  HOH B 139      38.726  11.168  39.226  1.00  0.00      B    H  
ATOM    438  H2  HOH B 139      38.056   9.740  38.723  1.00  0.00      B    H  
ATOM    439  O   HOH B 140      28.446  16.572  23.509  1.00  0.00      B    O  
ATOM    440  H1  HOH B 140      28.102  16.639  22.585  1.00  0.00      B    H  
ATOM    441  H2  HOH B 140      29.006  17.400  23.719  1.00  0.00      B    H  
ATOM    442  O   HOH B 141       8.248  38.607  27.290  1.00  0.00      B    O  
ATOM    443  H1  HOH B 141       8.317  37.839  27.985  1.00  0.00      B    H  
ATOM    444  H2  HOH B 141       7.378  38.430  26.726  1.00  0.00      B    H  
ATOM    445  O   HOH B 142      28.927  36.274   2.058  1.00  0.00      B    O  
ATOM    446  H1  HOH B 142      29.664  36.617   1.515  1.00  0.00      B    H  
ATOM    447  H2  HOH B 142      29.270  35.869   2.918  1.00  0.00      B    H  
ATOM    448  O   HOH B 143      14.570  16.806  32.571  1.00  0.00      B    O  
ATOM    449  H1  HOH B 143      14.448  16.709  33.569  1.00  0.00      B    H  
ATOM    450  H2  HOH B 143      15.549  16.695  32.320  1.00  0.00      B    H  
ATOM    451  O   HOH B 144      19.804  31.146  14.117  1.00  0.00      B    O  
ATOM    452  H1  HOH B 144      20.351  31.306  13.238  1.00  0.00      B    H  
ATOM    453  H2  HOH B 144      19.177  30.336  13.991  1.00  0.00      B    H  
ATOM    454  O   HOH B 145      34.886  31.512  22.695  1.00  0.00      B    O  
ATOM    455  H1  HOH B 145      35.266  31.313  23.601  1.00  0.00      B    H  
ATOM    456  H2  HOH B 145      35.040  30.767  22.040  1.00  0.00      B    H  
ATOM    457  O   HOH B 146      38.382  21.230  18.002  1.00  0.00      B    O  
ATOM    458  H1  HOH B 146      38.674  22.098  18.373  1.00  0.00      B    H  
ATOM    459  H2  HOH B 146      37.507  21.003  18.479  1.00  0.00      B    H  
ATOM    460  O   HOH B 147       8.914  34.580   7.965  1.00  0.00      B    O  
ATOM    461  H1  HOH B 147       8.422  33.676   8.074  1.00  0.00      B    H  
ATOM    462  H2  HOH B 147       8.762  35.115   8.822  1.00  0.00      B    H  
ATOM    463  O   HOH B 148      34.155  20.861  13.552  1.00  0.00      B    O  
ATOM    464  H1  HOH B 148      33.321  21.385  13.440  1.00  0.00      B    H  
ATOM    465  H2  HOH B 148      33.944  19.853  13.714  1.00  0.00      B    H  
ATOM    466  O   HOH B 149      31.778  22.141  26.290  1.00  0.00      B    O  
ATOM    467  H1  HOH B 149      31.411  22.302  27.204  1.00  0.00      B    H  
ATOM    468  H2  HOH B 149      32.671  22.612  26.352  1.00  0.00      B    H  
ATOM    469  O   HOH B 150      11.446  17.009  18.814  1.00  0.00      B    O  
ATOM    470  H1  HOH B 150      11.468  17.077  17.808  1.00  0.00      B    H  
ATOM    471  H2  HOH B 150      12.179  17.699  19.037  1.00  0.00      B    H  
ATOM    472  O   HOH B 151      13.651  10.917  27.311  1.00  0.00      B    O  
ATOM    473  H1  HOH B 151      13.382  10.755  26.379  1.00  0.00      B    H  
ATOM    474  H2  HOH B 151      14.125  10.092  27.717  1.00  0.00      B    H  
ATOM    475  O   HOH B 152       6.608   9.603  14.265  1.00  0.00      B    O  
ATOM    476  H1  HOH B 152       6.928   8.734  14.772  1.00  0.00      B    H  
ATOM    477  H2  HOH B 152       6.483   9.343  13.241  1.00  0.00      B    H  
ATOM    478  O   HOH B 153      23.456   0.242  13.759  1.00  0.00      B    O  
ATOM    479  H1  HOH B 153      23.825   0.619  12.883  1.00  0.00      B    H  
ATOM    480  H2  HOH B 153      24.172   0.373  14.483  1.00  0.00      B    H  
ATOM    481  O   HOH B 154      29.997   3.923  27.216  1.00  0.00      B    O  
ATOM    482  H1  HOH B 154      29.298   3.184  26.992  1.00  0.00      B    H  
ATOM    483  H2  HOH B 154      29.409   4.650  27.592  1.00  0.00      B    H  
ATOM    484  O   HOH B 155      21.110  12.290  32.015  1.00  0.00      B    O  
ATOM    485  H1  HOH B 155      20.699  12.892  31.337  1.00  0.00      B    H  
ATOM    486  H2  HOH B 155      22.093  12.595  32.173  1.00  0.00      B    H  
ATOM    487  O   HOH B 156      31.469   6.289  37.579  1.00  0.00      B    O  
ATOM    488  H1  HOH B 156      31.452   7.022  38.251  1.00  0.00      B    H  
ATOM    489  H2  HOH B 156      30.756   6.489  36.894  1.00  0.00      B    H  
ATOM    490  O   HOH B 157      28.658  22.101  32.864  1.00  0.00      B    O  
ATOM    491  H1  HOH B 157      29.594  22.252  32.538  1.00  0.00      B    H  
ATOM    492  H2  HOH B 157      28.212  22.974  32.671  1.00  0.00      B    H  
ATOM    493  O   HOH B 158      16.490   1.407   4.593  1.00  0.00      B    O  
ATOM    494  H1  HOH B 158      16.272   1.356   3.594  1.00  0.00      B    H  
ATOM    495  H2  HOH B 158      15.765   1.016   5.144  1.00  0.00      B    H  
ATOM    496  O   HOH B 159       3.642  15.824  30.516  1.00  0.00      B    O  
ATOM    497  H1  HOH B 159       3.462  15.949  31.500  1.00  0.00      B    H  
ATOM    498  H2  HOH B 159       4.556  16.341  30.267  1.00  0.00      B    H  
ATOM    499  O   HOH B 160      19.147  11.403  17.834  1.00  0.00      B    O  
ATOM    500  H1  HOH B 160      18.963  10.934  16.929  1.00  0.00      B    H  
ATOM    501  H2  HOH B 160      18.852  10.745  18.589  1.00  0.00      B    H  
ATOM    502  O   HOH B 161      17.700   9.829  10.532  1.00  0.00      B    O  
ATOM    503  H1  HOH B 161      18.026  10.713  10.925  1.00  0.00      B    H  
ATOM    504  H2  HOH B 161      18.097   9.678   9.618  1.00  0.00      B    H  
ATOM    505  O   HOH B 162      37.448  29.785  18.020  1.00  0.00      B    O  
ATOM    506  H1  HOH B 162      37.487  29.319  18.923  1.00  0.00      B    H  
ATOM    507  H2  HOH B 162      36.527  29.706  17.676  1.00  0.00      B    H  
ATOM    508  O   HOH B 163      22.870  25.820  10.644  1.00  0.00      B    O  
ATOM    509  H1  HOH B 163      22.584  26.529  11.330  1.00  0.00      B    H  
ATOM    510  H2  HOH B 163      22.599  24.885  11.009  1.00  0.00      B    H  
ATOM    511  O   HOH B 164      38.389   2.374  27.716  1.00  0.00      B    O  
ATOM    512  H1  HOH B 164      37.773   2.310  26.937  1.00  0.00      B    H  
ATOM    513  H2  HOH B 164      37.852   2.261  28.525  1.00  0.00      B    H  
ATOM    514  O   HOH B 165      28.823  16.251  31.799  1.00  0.00      B    O  
ATOM    515  H1  HOH B 165      28.811  17.081  31.305  1.00  0.00      B    H  
ATOM    516  H2  HOH B 165      29.392  15.622  31.277  1.00  0.00      B    H  
ATOM    517  O   HOH B 166      32.065  35.306   1.218  1.00  0.00      B    O  
ATOM    518  H1  HOH B 166      32.843  35.518   0.582  1.00  0.00      B    H  
ATOM    519  H2  HOH B 166      31.544  36.157   1.373  1.00  0.00      B    H  
ATOM    520  O   HOH B 167      27.544  21.635   7.607  1.00  0.00      B    O  
ATOM    521  H1  HOH B 167      28.486  21.920   7.851  1.00  0.00      B    H  
ATOM    522  H2  HOH B 167      27.339  22.122   6.679  1.00  0.00      B    H  
ATOM    523  O   HOH B 168       2.143   0.845  36.366  1.00  0.00      B    O  
ATOM    524  H1  HOH B 168       2.710   0.597  35.563  1.00  0.00      B    H  
ATOM    525  H2  HOH B 168       1.317   1.222  36.000  1.00  0.00      B    H  
ATOM    526  O   HOH B 169       7.774  29.969  31.407  1.00  0.00      B    O  
ATOM    527  H1  HOH B 169       8.694  30.178  30.987  1.00  0.00      B    H  
ATOM    528  H2  HOH B 169       7.876  29.615  32.363  1.00  0.00      B    H  
ATOM    529  O   HOH B 170      31.689  29.633  13.336  1.00  0.00      B    O  
ATOM    530  H1  HOH B 170      31.333  28.974  14.011  1.00  0.00      B    H  
ATOM    531  H2  HOH B 170      32.575  29.308  12.978  1.00  0.00      B    H  
ATOM    532  O   HOH B 171       4.171  33.043   4.404  1.00  0.00      B    O  
ATOM    533  H1  HOH B 171       3.456  32.439   4.116  1.00  0.00      B    H  
ATOM    534  H2  HOH B 171       3.724  33.754   4.924  1.00  0.00      B    H  
ATOM    535  O   HOH B 172      36.111   8.718   7.434  1.00  0.00      B    O  
ATOM    536  H1  HOH B 172      35.691   7.921   6.951  1.00  0.00      B    H  
ATOM    537  H2  HOH B 172      35.704   9.557   7.056  1.00  0.00      B    H  
ATOM    538  O   HOH B 173       1.082   4.282   0.949  1.00  0.00      B    O  
ATOM    539  H1  HOH B 173       0.508   3.816   0.187  1.00  0.00      B    H  
ATOM    540  H2  HOH B 173       2.036   4.436   0.541  1.00  0.00      B    H  
ATOM    541  O   HOH B 174       4.592  14.706   1.564  1.00  0.00      B    O  
ATOM    542  H1  HOH B 174       4.467  15.478   0.970  1.00  0.00      B    H  
ATOM    543  H2  HOH B 174       4.753  15.028   2.441  1.00  0.00      B    H  
ATOM    544  O   HOH B 175       2.005  28.509  15.054  1.00  0.00      B    O  
ATOM    545  H1  HOH B 175       1.556  28.335  15.934  1.00  0.00      B    H  
ATOM    546  H2  HOH B 175       2.741  27.774  14.842  1.00  0.00      B    H  
ATOM    547  O   HOH B 176       5.067   0.018  17.303  1.00  0.00      B    O  
ATOM    548  H1  HOH B 176       6.019  -0.093  17.456  1.00  0.00      B    H  
ATOM    549  H2  HOH B 176       4.920   0.985  16.979  1.00  0.00      B    H  
ATOM    550  O   HOH B 177      25.292  30.101  27.193  1.00  0.00      B    O  
ATOM    551  H1  HOH B 177      25.378  29.072  27.161  1.00  0.00      B    H  
ATOM    552  H2  HOH B 177      24.330  30.378  27.519  1.00  0.00      B    H  
ATOM    553  O   HOH B 178      30.240  28.780  20.235  1.00  0.00      B    O  
ATOM    554  H1  HOH B 178      30.579  27.933  20.676  1.00  0.00      B    H  
ATOM    555  H2  HOH B 178      30.858  29.542  20.606  1.00  0.00      B    H  
ATOM    556  O   HOH B 179      26.923  31.380  21.891  1.00  0.00      B    O  
ATOM    557  H1  HOH B 179      27.380  30.885  21.094  1.00  0.00      B    H  
ATOM    558  H2  HOH B 179      26.676  30.598  22.499  1.00  0.00      B    H  
ATOM    559  O   HOH B 180      28.459  19.655  25.934  1.00  0.00      B    O  
ATOM    560  H1  HOH B 180      29.126  19.231  25.313  1.00  0.00      B    H  
ATOM    561  H2  HOH B 180      27.585  19.823  25.416  1.00  0.00      B    H  
ATOM    562  O   HOH B 181       8.592  15.658  22.440  1.00  0.00      B    O  
ATOM    563  H1  HOH B 181       9.251  16.151  21.869  1.00  0.00      B    H  
ATOM    564  H2  HOH B 181       8.431  14.754  22.005  1.00  0.00      B    H  
ATOM    565  O   HOH B 182      34.446  23.419   6.359  1.00  0.00      B    O  
ATOM    566  H1  HOH B 182      33.489  23.833   6.401  1.00  0.00      B    H  
ATOM    567  H2  HOH B 182      34.485  22.886   7.251  1.00  0.00      B    H  
ATOM    568  O   HOH B 183      37.572  34.326   8.686  1.00  0.00      B    O  
ATOM    569  H1  HOH B 183      37.744  35.156   8.184  1.00  0.00      B    H  
ATOM    570  H2  HOH B 183      38.351  33.706   8.671  1.00  0.00      B    H  
ATOM    571  O   HOH B 184      32.307  18.207  15.546  1.00  0.00      B    O  
ATOM    572  H1  HOH B 184      31.968  17.237  15.709  1.00  0.00      B    H  
ATOM    573  H2  HOH B 184      32.964  18.080  14.797  1.00  0.00      B    H  
ATOM    574  O   HOH B 185       1.012   7.686  38.054  1.00  0.00      B    O  
ATOM    575  H1  HOH B 185       1.238   7.033  37.244  1.00  0.00      B    H  
ATOM    576  H2  HOH B 185       1.267   8.607  37.721  1.00  0.00      B    H  
ATOM    577  O   HOH B 186      30.453   2.109  30.796  1.00  0.00      B    O  
ATOM    578  H1  HOH B 186      30.882   1.804  31.689  1.00  0.00      B    H  
ATOM    579  H2  HOH B 186      30.878   1.534  30.089  1.00  0.00      B    H  
ATOM    580  O   HOH B 187      16.566  14.099  11.479  1.00  0.00      B    O  
ATOM    581  H1  HOH B 187      16.187  13.192  11.462  1.00  0.00      B    H  
ATOM    582  H2  HOH B 187      16.252  14.584  12.286  1.00  0.00      B    H  
ATOM    583  O   HOH B 188      31.320   4.726  15.583  1.00  0.00      B    O  
ATOM    584  H1  HOH B 188      30.999   5.571  15.135  1.00  0.00      B    H  
ATOM    585  H2  HOH B 188      32.324   4.872  15.667  1.00  0.00      B    H  
ATOM    586  O   HOH B 189      15.820  14.821  28.287  1.00  0.00      B    O  
ATOM    587  H1  HOH B 189      16.417  15.225  28.993  1.00  0.00      B    H  
ATOM    588  H2  HOH B 189      14.888  14.810  28.633  1.00  0.00      B    H  
ATOM    589  O   HOH B 190      18.137   1.608  24.912  1.00  0.00      B    O  
ATOM    590  H1  HOH B 190      18.126   0.825  24.211  1.00  0.00      B    H  
ATOM    591  H2  HOH B 190      17.762   2.460  24.503  1.00  0.00      B    H  
ATOM    592  O   HOH B 191       1.365  31.204  15.169  1.00  0.00      B    O  
ATOM    593  H1  HOH B 191       1.612  30.211  15.159  1.00  0.00      B    H  
ATOM    594  H2  HOH B 191       0.526  31.363  15.707  1.00  0.00      B    H  
ATOM    595  O   HOH B 192      16.668  11.911  20.583  1.00  0.00      B    O  
ATOM    596  H1  HOH B 192      17.179  11.113  20.314  1.00  0.00      B    H  
ATOM    597  H2  HOH B 192      17.316  12.576  21.082  1.00  0.00      B    H  
ATOM    598  O   HOH B 193       3.071  13.198  12.902  1.00  0.00      B    O  
ATOM    599  H1  HOH B 193       2.932  12.638  13.700  1.00  0.00      B    H  
ATOM    600  H2  HOH B 193       4.062  13.199  12.720  1.00  0.00      B    H  
ATOM    601  O   HOH B 194      22.076  33.392  29.128  1.00  0.00      B    O  
ATOM    602  H1  HOH B 194      22.325  33.157  30.081  1.00  0.00      B    H  
ATOM    603  H2  HOH B 194      21.220  33.899  29.060  1.00  0.00      B    H  
ATOM    604  O   HOH B 195      12.526  23.045  12.033  1.00  0.00      B    O  
ATOM    605  H1  HOH B 195      13.399  22.568  11.761  1.00  0.00      B    H  
ATOM    606  H2  HOH B 195      11.737  22.487  11.793  1.00  0.00      B    H  
ATOM    607  O   HOH B 196      33.081  33.824   9.115  1.00  0.00      B    O  
ATOM    608  H1  HOH B 196      32.336  33.170   8.968  1.00  0.00      B    H  
ATOM    609  H2  HOH B 196      33.353  33.705  10.099  1.00  0.00      B    H  
ATOM    610  O   HOH B 197       8.156  25.791  30.967  1.00  0.00      B    O  
ATOM    611  H1  HOH B 197       9.169  25.978  31.119  1.00  0.00      B    H  
ATOM    612  H2  HOH B 197       8.153  24.793  30.764  1.00  0.00      B    H  
ATOM    613  O   HOH B 198       8.654  11.894  32.873  1.00  0.00      B    O  
ATOM    614  H1  HOH B 198       9.194  11.118  32.498  1.00  0.00      B    H  
ATOM    615  H2  HOH B 198       9.068  12.222  33.734  1.00  0.00      B    H  
ATOM    616  O   HOH B 199      26.608  20.188  29.996  1.00  0.00      B    O  
ATOM    617  H1  HOH B 199      25.698  20.087  29.559  1.00  0.00      B    H  
ATOM    618  H2  HOH B 199      27.128  20.861  29.468  1.00  0.00      B    H  
ATOM    619  O   HOH B 200      18.513  13.477  27.991  1.00  0.00      B    O  
ATOM    620  H1  HOH B 200      17.799  14.043  27.587  1.00  0.00      B    H  
ATOM    621  H2  HOH B 200      18.246  12.506  27.925  1.00  0.00      B    H  
ATOM    622  O   HOH B 201       5.971  26.449   0.946  1.00  0.00      B    O  
ATOM    623  H1  HOH B 201       5.716  25.684   0.380  1.00  0.00      B    H  
ATOM    624  H2  HOH B 201       6.872  26.217   1.315  1.00  0.00      B    H  
ATOM    625  O   HOH B 202      35.260  38.064  35.275  1.00  0.00      B    O  
ATOM    626  H1  HOH B 202      36.052  38.199  34.671  1.00  0.00      B    H  
ATOM    627  H2  HOH B 202      35.202  38.800  35.976  1.00  0.00      B    H  
ATOM    628  O   HOH B 203       0.115  35.431  26.912  1.00  0.00      B    O  
ATOM    629  H1  HOH B 203       1.057  35.108  27.177  1.00  0.00      B    H  
ATOM    630  H2  HOH B 203       0.177  35.556  25.921  1.00  0.00      B    H  
ATOM    631  O   HOH B 204      34.919   4.491  22.332  1.00  0.00      B    O  
ATOM    632  H1  HOH B 204      34.756   3.578  22.716  1.00  0.00      B    H  
ATOM    633  H2  HOH B 204      34.787   4.404  21.310  1.00  0.00      B    H  
ATOM    634  O   HOH B 205      29.088  32.716   7.246  1.00  0.00      B    O  
ATOM    635  H1  HOH B 205      29.748  32.387   6.597  1.00  0.00      B    H  
ATOM    636  H2  HOH B 205      28.977  33.706   7.201  1.00  0.00      B    H  
ATOM    637  O   HOH B 206      34.063  39.455  10.840  1.00  0.00      B    O  
ATOM    638  H1  HOH B 206      34.653  38.790  11.417  1.00  0.00      B    H  
ATOM    639  H2  HOH B 206      33.474  38.880  10.201  1.00  0.00      B    H  
ATOM    640  O   HOH B 207      11.795  31.366  33.331  1.00  0.00      B    O  
ATOM    641  H1  HOH B 207      12.165  31.939  34.104  1.00  0.00      B    H  
ATOM    642  H2  HOH B 207      11.002  31.946  32.999  1.00  0.00      B    H  
ATOM    643  O   HOH B 208      18.996  12.097  11.047  1.00  0.00      B    O  
ATOM    644  H1  HOH B 208      19.784  11.792  11.650  1.00  0.00      B    H  
ATOM    645  H2  HOH B 208      18.886  13.085  11.073  1.00  0.00      B    H  
ATOM    646  O   HOH B 209      36.517  28.134  34.149  1.00  0.00      B    O  
ATOM    647  H1  HOH B 209      35.891  28.758  33.641  1.00  0.00      B    H  
ATOM    648  H2  HOH B 209      35.915  27.551  34.699  1.00  0.00      B    H  
ATOM    649  O   HOH B 210       1.104  38.382  34.133  1.00  0.00      B    O  
ATOM    650  H1  HOH B 210       1.336  38.806  33.222  1.00  0.00      B    H  
ATOM    651  H2  HOH B 210       1.130  37.392  34.012  1.00  0.00      B    H  
ATOM    652  O   HOH B 211      25.260  35.060  36.354  1.00  0.00      B    O  
ATOM    653  H1  HOH B 211      24.926  35.921  35.903  1.00  0.00      B    H  
ATOM    654  H2  HOH B 211      24.806  34.330  35.894  1.00  0.00      B    H  
ATOM    655  O   HOH B 212       1.837  23.952   9.934  1.00  0.00      B    O  
ATOM    656  H1  HOH B 212       2.582  24.369  10.437  1.00  0.00      B    H  
ATOM    657  H2  HOH B 212       1.760  23.040  10.332  1.00  0.00      B    H  
ATOM    658  O   HOH B 213      34.728  32.731  26.451  1.00  0.00      B    O  
ATOM    659  H1  HOH B 213      35.430  32.696  25.756  1.00  0.00      B    H  
ATOM    660  H2  HOH B 213      34.084  31.963  26.412  1.00  0.00      B    H  
ATOM    661  O   HOH B 214       3.688   9.218  14.672  1.00  0.00      B    O  
ATOM    662  H1  HOH B 214       4.640   9.327  14.992  1.00  0.00      B    H  
ATOM    663  H2  HOH B 214       3.168   8.786  15.466  1.00  0.00      B    H  
ATOM    664  O   HOH B 215      34.506  15.050  13.449  1.00  0.00      B    O  
ATOM    665  H1  HOH B 215      35.434  14.588  13.234  1.00  0.00      B    H  
ATOM    666  H2  HOH B 215      33.901  14.345  13.869  1.00  0.00      B    H  
ATOM    667  O   HOH B 216       1.842  29.055  24.169  1.00  0.00      B    O  
ATOM    668  H1  HOH B 216       2.669  29.050  24.702  1.00  0.00      B    H  
ATOM    669  H2  HOH B 216       1.095  29.386  24.703  1.00  0.00      B    H  
ATOM    670  O   HOH B 217      32.932   3.204  25.193  1.00  0.00      B    O  
ATOM    671  H1  HOH B 217      33.515   4.049  25.362  1.00  0.00      B    H  
ATOM    672  H2  HOH B 217      33.336   2.683  24.381  1.00  0.00      B    H  
ATOM    673  O   HOH B 218      15.543  25.486   9.925  1.00  0.00      B    O  
ATOM    674  H1  HOH B 218      15.273  24.459   9.776  1.00  0.00      B    H  
ATOM    675  H2  HOH B 218      16.517  25.611  10.145  1.00  0.00      B    H  
ATOM    676  O   HOH B 219       9.771  23.119   0.925  1.00  0.00      B    O  
ATOM    677  H1  HOH B 219       9.149  22.684   1.624  1.00  0.00      B    H  
ATOM    678  H2  HOH B 219       9.427  22.941   0.003  1.00  0.00      B    H  
ATOM    679  O   HOH B 220      16.978   2.807  38.732  1.00  0.00      B    O  
ATOM    680  H1  HOH B 220      16.682   2.623  37.817  1.00  0.00      B    H  
ATOM    681  H2  HOH B 220      18.001   2.998  38.705  1.00  0.00      B    H  
ATOM    682  O   HOH B 221      10.034  29.246  13.165  1.00  0.00      B    O  
ATOM    683  H1  HOH B 221       9.476  29.407  13.964  1.00  0.00      B    H  
ATOM    684  H2  HOH B 221      10.210  28.229  13.029  1.00  0.00      B    H  
ATOM    685  O   HOH B 222      14.767  15.242   6.238  1.00  0.00      B    O  
ATOM    686  H1  HOH B 222      15.651  14.654   6.100  1.00  0.00      B    H  
ATOM    687  H2  HOH B 222      14.805  16.023   5.530  1.00  0.00      B    H  
ATOM    688  O   HOH B 223      10.054  32.922  32.068  1.00  0.00      B    O  
ATOM    689  H1  HOH B 223      10.318  33.441  31.218  1.00  0.00      B    H  
ATOM    690  H2  HOH B 223       9.124  32.590  31.983  1.00  0.00      B    H  
ATOM    691  O   HOH B 224      26.671  36.583  38.088  1.00  0.00      B    O  
ATOM    692  H1  HOH B 224      26.447  35.954  37.351  1.00  0.00      B    H  
ATOM    693  H2  HOH B 224      26.392  36.077  38.930  1.00  0.00      B    H  
ATOM    694  O   HOH B 225       1.270  27.982  19.755  1.00  0.00      B    O  
ATOM    695  H1  HOH B 225       1.767  28.569  20.351  1.00  0.00      B    H  
ATOM    696  H2  HOH B 225       1.921  27.489  19.119  1.00  0.00      B    H  
ATOM    697  O   HOH B 226      15.125  18.484  11.455  1.00  0.00      B    O  
ATOM    698  H1  HOH B 226      16.055  18.012  11.253  1.00  0.00      B    H  
ATOM    699  H2  HOH B 226      14.459  17.786  11.645  1.00  0.00      B    H  
ATOM    700  O   HOH B 227       9.731  35.382   2.901  1.00  0.00      B    O  
ATOM    701  H1  HOH B 227       9.366  35.021   3.796  1.00  0.00      B    H  
ATOM    702  H2  HOH B 227       9.119  35.068   2.184  1.00  0.00      B    H  
ATOM    703  O   HOH B 228      27.789  30.176  14.407  1.00  0.00      B    O  
ATOM    704  H1  HOH B 228      28.076  29.936  13.432  1.00  0.00      B    H  
ATOM    705  H2  HOH B 228      27.594  31.140  14.375  1.00  0.00      B    H  
ATOM    706  O   HOH B 229      29.920  39.116  20.383  1.00  0.00      B    O  
ATOM    707  H1  HOH B 229      29.104  38.709  20.804  1.00  0.00      B    H  
ATOM    708  H2  HOH B 229      30.612  38.334  20.295  1.00  0.00      B    H  
ATOM    709  O   HOH B 230      22.673  32.505  14.914  1.00  0.00      B    O  
ATOM    710  H1  HOH B 230      23.252  33.322  14.562  1.00  0.00      B    H  
ATOM    711  H2  HOH B 230      21.670  32.667  14.854  1.00  0.00      B    H  
ATOM    712  O   HOH B 231      23.517  13.363  32.756  1.00  0.00      B    O  
ATOM    713  H1  HOH B 231      24.494  13.623  32.412  1.00  0.00      B    H  
ATOM    714  H2  HOH B 231      23.609  13.084  33.719  1.00  0.00      B    H  
ATOM    715  O   HOH B 232      39.038  26.784  21.989  1.00  0.00      B    O  
ATOM    716  H1  HOH B 232      38.493  25.946  21.645  1.00  0.00      B    H  
ATOM    717  H2  HOH B 232      39.713  27.144  21.290  1.00  0.00      B    H  
ATOM    718  O   HOH B 233      16.948   9.758   1.832  1.00  0.00      B    O  
ATOM    719  H1  HOH B 233      16.272   9.172   2.293  1.00  0.00      B    H  
ATOM    720  H2  HOH B 233      17.871   9.471   2.193  1.00  0.00      B    H  
ATOM    721  O   HOH B 234      22.295  37.028  23.758  1.00  0.00      B    O  
ATOM    722  H1  HOH B 234      21.687  37.469  23.071  1.00  0.00      B    H  
ATOM    723  H2  HOH B 234      21.702  36.706  24.500  1.00  0.00      B    H  
ATOM    724  O   HOH B 235      24.861   0.337  27.607  1.00  0.00      B    O  
ATOM    725  H1  HOH B 235      24.688  -0.158  26.703  1.00  0.00      B    H  
ATOM    726  H2  HOH B 235      25.889   0.168  27.830  1.00  0.00      B    H  
ATOM    727  O   HOH B 236      13.729   5.783  19.112  1.00  0.00      B    O  
ATOM    728  H1  HOH B 236      14.043   5.724  20.113  1.00  0.00      B    H  
ATOM    729  H2  HOH B 236      14.371   5.228  18.465  1.00  0.00      B    H  
ATOM    730  O   HOH B 237       8.477  23.125  31.610  1.00  0.00      B    O  
ATOM    731  H1  HOH B 237       8.220  22.626  32.422  1.00  0.00      B    H  
ATOM    732  H2  HOH B 237       9.418  23.417  31.789  1.00  0.00      B    H  
ATOM    733  O   HOH B 238      12.652   5.072  31.877  1.00  0.00      B    O  
ATOM    734  H1  HOH B 238      12.582   5.857  31.252  1.00  0.00      B    H  
ATOM    735  H2  HOH B 238      13.622   4.790  31.972  1.00  0.00      B    H  
ATOM    736  O   HOH B 239      36.604  12.606  15.510  1.00  0.00      B    O  
ATOM    737  H1  HOH B 239      37.063  13.501  15.755  1.00  0.00      B    H  
ATOM    738  H2  HOH B 239      36.634  12.024  16.333  1.00  0.00      B    H  
ATOM    739  O   HOH B 240       4.597   1.446  28.059  1.00  0.00      B    O  
ATOM    740  H1  HOH B 240       4.643   0.627  28.661  1.00  0.00      B    H  
ATOM    741  H2  HOH B 240       3.645   1.752  28.075  1.00  0.00      B    H  
ATOM    742  O   HOH B 241       7.689  22.222   8.443  1.00  0.00      B    O  
ATOM    743  H1  HOH B 241       8.584  21.898   8.204  1.00  0.00      B    H  
ATOM    744  H2  HOH B 241       7.382  21.679   9.183  1.00  0.00      B    H  
ATOM    745  O   HOH B 242      17.213  36.695   7.439  1.00  0.00      B    O  
ATOM    746  H1  HOH B 242      17.933  36.806   6.763  1.00  0.00      B    H  
ATOM    747  H2  HOH B 242      16.628  35.932   7.165  1.00  0.00      B    H  
ATOM    748  O   HOH B 243      10.619   5.452   6.267  1.00  0.00      B    O  
ATOM    749  H1  HOH B 243      10.484   6.375   6.615  1.00  0.00      B    H  
ATOM    750  H2  HOH B 243      11.615   5.291   5.989  1.00  0.00      B    H  
ATOM    751  O   HOH B 244       3.578   4.582  38.837  1.00  0.00      B    O  
ATOM    752  H1  HOH B 244       3.695   3.776  38.248  1.00  0.00      B    H  
ATOM    753  H2  HOH B 244       3.807   5.380  38.248  1.00  0.00      B    H  
ATOM    754  O   HOH B 245      35.898   1.347  16.719  1.00  0.00      B    O  
ATOM    755  H1  HOH B 245      35.558   2.071  16.038  1.00  0.00      B    H  
ATOM    756  H2  HOH B 245      35.079   0.781  16.893  1.00  0.00      B    H  
ATOM    757  O   HOH B 246       2.918  36.917  11.990  1.00  0.00      B    O  
ATOM    758  H1  HOH B 246       3.136  35.943  11.893  1.00  0.00      B    H  
ATOM    759  H2  HOH B 246       3.067  37.313  11.060  1.00  0.00      B    H  
ATOM    760  O   HOH B 247       4.089  13.984  27.207  1.00  0.00      B    O  
ATOM    761  H1  HOH B 247       3.249  13.485  27.480  1.00  0.00      B    H  
ATOM    762  H2  HOH B 247       4.638  14.090  28.019  1.00  0.00      B    H  
ATOM    763  O   HOH B 248      36.373  11.653   4.901  1.00  0.00      B    O  
ATOM    764  H1  HOH B 248      36.893  12.137   5.567  1.00  0.00      B    H  
ATOM    765  H2  HOH B 248      36.938  10.922   4.469  1.00  0.00      B    H  
ATOM    766  O   HOH B 249      12.316  36.408  16.826  1.00  0.00      B    O  
ATOM    767  H1  HOH B 249      13.193  35.997  17.133  1.00  0.00      B    H  
ATOM    768  H2  HOH B 249      11.546  35.885  17.210  1.00  0.00      B    H  
ATOM    769  O   HOH B 250       7.717   5.954  30.557  1.00  0.00      B    O  
ATOM    770  H1  HOH B 250       8.226   5.791  31.422  1.00  0.00      B    H  
ATOM    771  H2  HOH B 250       6.831   5.402  30.540  1.00  0.00      B    H  
ATOM    772  O   HOH B 251      17.402  19.553   3.769  1.00  0.00      B    O  
ATOM    773  H1  HOH B 251      16.443  19.585   4.146  1.00  0.00      B    H  
ATOM    774  H2  HOH B 251      18.023  19.900   4.530  1.00  0.00      B    H  
ATOM    775  O   HOH B 252       5.476  26.819  16.228  1.00  0.00      B    O  
ATOM    776  H1  HOH B 252       5.462  25.911  15.801  1.00  0.00      B    H  
ATOM    777  H2  HOH B 252       6.214  26.712  16.918  1.00  0.00      B    H  
ATOM    778  O   HOH B 253       8.818  27.353  37.830  1.00  0.00      B    O  
ATOM    779  H1  HOH B 253       9.135  27.018  38.755  1.00  0.00      B    H  
ATOM    780  H2  HOH B 253       8.702  28.394  37.803  1.00  0.00      B    H  
ATOM    781  O   HOH B 254       9.609   9.509   4.897  1.00  0.00      B    O  
ATOM    782  H1  HOH B 254       9.538  10.408   5.294  1.00  0.00      B    H  
ATOM    783  H2  HOH B 254       9.721   8.927   5.702  1.00  0.00      B    H  
ATOM    784  O   HOH B 255       5.200  24.881  37.715  1.00  0.00      B    O  
ATOM    785  H1  HOH B 255       5.105  23.995  37.230  1.00  0.00      B    H  
ATOM    786  H2  HOH B 255       4.260  25.291  37.699  1.00  0.00      B    H  
ATOM    787  O   HOH B 256      26.355  10.046  18.750  1.00  0.00      B    O  
ATOM    788  H1  HOH B 256      26.376  10.360  17.795  1.00  0.00      B    H  
ATOM    789  H2  HOH B 256      27.381   9.867  18.939  1.00  0.00      B    H  
ATOM    790  O   HOH B 257      28.964  19.602  13.416  1.00  0.00      B    O  
ATOM    791  H1  HOH B 257      28.627  18.983  14.173  1.00  0.00      B    H  
ATOM    792  H2  HOH B 257      28.630  20.477  13.592  1.00  0.00      B    H  
ATOM    793  O   HOH B 258      25.499   9.985   4.388  1.00  0.00      B    O  
ATOM    794  H1  HOH B 258      26.287  10.128   5.069  1.00  0.00      B    H  
ATOM    795  H2  HOH B 258      25.790   9.414   3.598  1.00  0.00      B    H  
ATOM    796  O   HOH B 259      14.559  28.546  22.418  1.00  0.00      B    O  
ATOM    797  H1  HOH B 259      15.235  27.750  22.466  1.00  0.00      B    H  
ATOM    798  H2  HOH B 259      15.030  29.367  22.031  1.00  0.00      B    H  
ATOM    799  O   HOH B 260      35.905   6.814   0.159  1.00  0.00      B    O  
ATOM    800  H1  HOH B 260      35.764   7.637  -0.476  1.00  0.00      B    H  
ATOM    801  H2  HOH B 260      36.279   7.237   0.983  1.00  0.00      B    H  
ATOM    802  O   HOH B 261       1.184   4.399  30.597  1.00  0.00      B    O  
ATOM    803  H1  HOH B 261       0.270   4.782  30.740  1.00  0.00      B    H  
ATOM    804  H2  HOH B 261       1.904   4.957  31.017  1.00  0.00      B    H  
ATOM    805  O   HOH B 262       4.139  11.537  29.616  1.00  0.00      B    O  
ATOM    806  H1  HOH B 262       4.403  10.976  30.393  1.00  0.00      B    H  
ATOM    807  H2  HOH B 262       3.513  10.995  28.990  1.00  0.00      B    H  
ATOM    808  O   HOH B 263      13.441  32.264   7.104  1.00  0.00      B    O  
ATOM    809  H1  HOH B 263      14.011  31.750   7.749  1.00  0.00      B    H  
ATOM    810  H2  HOH B 263      12.791  32.789   7.622  1.00  0.00      B    H  
ATOM    811  O   HOH B 264      23.838  24.272  22.358  1.00  0.00      B    O  
ATOM    812  H1  HOH B 264      22.870  24.537  22.343  1.00  0.00      B    H  
ATOM    813  H2  HOH B 264      23.917  23.338  21.975  1.00  0.00      B    H  
ATOM    814  O   HOH B 265      23.566   0.345  21.386  1.00  0.00      B    O  
ATOM    815  H1  HOH B 265      23.792   1.291  21.312  1.00  0.00      B    H  
ATOM    816  H2  HOH B 265      22.540   0.155  21.534  1.00  0.00      B    H  
ATOM    817  O   HOH B 266      24.795   0.602  32.907  1.00  0.00      B    O  
ATOM    818  H1  HOH B 266      24.485   0.236  32.000  1.00  0.00      B    H  
ATOM    819  H2  HOH B 266      23.942   0.991  33.319  1.00  0.00      B    H  
ATOM    820  O   HOH B 267       5.743   6.575  25.475  1.00  0.00      B    O  
ATOM    821  H1  HOH B 267       5.070   5.833  25.331  1.00  0.00      B    H  
ATOM    822  H2  HOH B 267       5.494   7.012  26.333  1.00  0.00      B    H  
ATOM    823  O   HOH B 268      31.062   6.080   7.894  1.00  0.00      B    O  
ATOM    824  H1  HOH B 268      31.116   5.159   8.326  1.00  0.00      B    H  
ATOM    825  H2  HOH B 268      30.043   6.240   7.949  1.00  0.00      B    H  
ATOM    826  O   HOH B 269      29.711  10.543  37.428  1.00  0.00      B    O  
ATOM    827  H1  HOH B 269      28.874  10.000  37.238  1.00  0.00      B    H  
ATOM    828  H2  HOH B 269      29.451  11.267  38.029  1.00  0.00      B    H  
ATOM    829  O   HOH B 270      17.044  11.227  30.959  1.00  0.00      B    O  
ATOM    830  H1  HOH B 270      17.275  11.358  29.976  1.00  0.00      B    H  
ATOM    831  H2  HOH B 270      17.677  10.468  31.280  1.00  0.00      B    H  
ATOM    832  O   HOH B 271      30.945   0.263   4.215  1.00  0.00      B    O  
ATOM    833  H1  HOH B 271      31.747   0.040   3.620  1.00  0.00      B    H  
ATOM    834  H2  HOH B 271      30.916   1.275   4.247  1.00  0.00      B    H  
ATOM    835  O   HOH B 272       3.637  18.489  36.456  1.00  0.00      B    O  
ATOM    836  H1  HOH B 272       2.673  18.399  36.711  1.00  0.00      B    H  
ATOM    837  H2  HOH B 272       3.769  18.275  35.505  1.00  0.00      B    H  
ATOM    838  O   HOH B 273      32.722  34.762  18.529  1.00  0.00      B    O  
ATOM    839  H1  HOH B 273      33.757  34.849  18.737  1.00  0.00      B    H  
ATOM    840  H2  HOH B 273      32.550  33.802  18.524  1.00  0.00      B    H  
ATOM    841  O   HOH B 274      33.905  32.631  11.727  1.00  0.00      B    O  
ATOM    842  H1  HOH B 274      34.226  32.254  12.669  1.00  0.00      B    H  
ATOM    843  H2  HOH B 274      34.544  32.334  11.077  1.00  0.00      B    H  
ATOM    844  O   HOH B 275      19.445   9.448   3.068  1.00  0.00      B    O  
ATOM    845  H1  HOH B 275      19.598   8.890   3.926  1.00  0.00      B    H  
ATOM    846  H2  HOH B 275      20.147  10.164   3.080  1.00  0.00      B    H  
ATOM    847  O   HOH B 276       8.793  35.590  10.376  1.00  0.00      B    O  
ATOM    848  H1  HOH B 276       9.094  34.694  10.770  1.00  0.00      B    H  
ATOM    849  H2  HOH B 276       8.188  36.020  11.079  1.00  0.00      B    H  
ATOM    850  O   HOH B 277      21.383  34.130  38.793  1.00  0.00      B    O  
ATOM    851  H1  HOH B 277      21.857  34.225  39.685  1.00  0.00      B    H  
ATOM    852  H2  HOH B 277      21.737  34.793  38.164  1.00  0.00      B    H  
ATOM    853  O   HOH B 278      31.985  33.251  35.053  1.00  0.00      B    O  
ATOM    854  H1  HOH B 278      32.126  34.171  35.371  1.00  0.00      B    H  
ATOM    855  H2  HOH B 278      30.978  33.042  34.992  1.00  0.00      B    H  
ATOM    856  O   HOH B 279       8.322  26.292   6.288  1.00  0.00      B    O  
ATOM    857  H1  HOH B 279       9.274  26.009   6.424  1.00  0.00      B    H  
ATOM    858  H2  HOH B 279       8.259  27.018   5.486  1.00  0.00      B    H  
ATOM    859  O   HOH B 280      32.778  16.420  29.492  1.00  0.00      B    O  
ATOM    860  H1  HOH B 280      33.262  17.240  29.144  1.00  0.00      B    H  
ATOM    861  H2  HOH B 280      32.699  16.589  30.470  1.00  0.00      B    H  
ATOM    862  O   HOH B 281      24.693  27.012   9.014  1.00  0.00      B    O  
ATOM    863  H1  HOH B 281      25.128  27.746   9.589  1.00  0.00      B    H  
ATOM    864  H2  HOH B 281      23.999  26.582   9.652  1.00  0.00      B    H  
ATOM    865  O   HOH B 282       1.585   0.899  10.695  1.00  0.00      B    O  
ATOM    866  H1  HOH B 282       2.230   1.139   9.959  1.00  0.00      B    H  
ATOM    867  H2  HOH B 282       1.832   1.458  11.501  1.00  0.00      B    H  
ATOM    868  O   HOH B 283      30.289  25.500  13.146  1.00  0.00      B    O  
ATOM    869  H1  HOH B 283      29.295  25.525  13.316  1.00  0.00      B    H  
ATOM    870  H2  HOH B 283      30.734  26.072  13.876  1.00  0.00      B    H  
ATOM    871  O   HOH B 284      11.635  14.546   2.809  1.00  0.00      B    O  
ATOM    872  H1  HOH B 284      11.980  14.291   3.701  1.00  0.00      B    H  
ATOM    873  H2  HOH B 284      10.868  13.971   2.528  1.00  0.00      B    H  
ATOM    874  O   HOH B 285      37.242   7.800   2.509  1.00  0.00      B    O  
ATOM    875  H1  HOH B 285      37.487   8.609   3.130  1.00  0.00      B    H  
ATOM    876  H2  HOH B 285      38.082   7.313   2.235  1.00  0.00      B    H  
ATOM    877  O   HOH B 286      14.977  14.961  18.085  1.00  0.00      B    O  
ATOM    878  H1  HOH B 286      15.399  15.755  18.593  1.00  0.00      B    H  
ATOM    879  H2  HOH B 286      15.506  14.817  17.223  1.00  0.00      B    H  
ATOM    880  O   HOH B 287       9.815   6.687  28.466  1.00  0.00      B    O  
ATOM    881  H1  HOH B 287       9.558   6.250  27.624  1.00  0.00      B    H  
ATOM    882  H2  HOH B 287       9.291   6.313  29.265  1.00  0.00      B    H  
ATOM    883  O   HOH B 288      36.678  35.367   5.215  1.00  0.00      B    O  
ATOM    884  H1  HOH B 288      36.135  35.846   4.524  1.00  0.00      B    H  
ATOM    885  H2  HOH B 288      36.033  35.201   5.995  1.00  0.00      B    H  
ATOM    886  O   HOH B 289       3.766  34.443  25.310  1.00  0.00      B    O  
ATOM    887  H1  HOH B 289       4.445  35.189  25.166  1.00  0.00      B    H  
ATOM    888  H2  HOH B 289       3.959  34.015  26.237  1.00  0.00      B    H  
ATOM    889  O   HOH B 290      12.336  35.570  30.232  1.00  0.00      B    O  
ATOM    890  H1  HOH B 290      13.239  35.244  29.915  1.00  0.00      B    H  
ATOM    891  H2  HOH B 290      11.688  34.848  30.035  1.00  0.00      B    H  
ATOM    892  O   HOH B 291       2.147  39.095   5.645  1.00  0.00      B    O  
ATOM    893  H1  HOH B 291       2.820  39.142   4.892  1.00  0.00      B    H  
ATOM    894  H2  HOH B 291       2.345  38.305   6.269  1.00  0.00      B    H  
ATOM    895  O   HOH B 292      32.039  22.531  13.903  1.00  0.00      B    O  
ATOM    896  H1  HOH B 292      31.417  23.091  14.489  1.00  0.00      B    H  
ATOM    897  H2  HOH B 292      31.769  22.660  12.934  1.00  0.00      B    H  
ATOM    898  O   HOH B 293       0.334  36.869  36.869  1.00  0.00      B    O  
ATOM    899  H1  HOH B 293       0.275  37.592  36.178  1.00  0.00      B    H  
ATOM    900  H2  HOH B 293       1.300  36.758  37.241  1.00  0.00      B    H  
ATOM    901  O   HOH B 294       7.307  13.306   0.871  1.00  0.00      B    O  
ATOM    902  H1  HOH B 294       6.455  13.583   0.425  1.00  0.00      B    H  
ATOM    903  H2  HOH B 294       7.088  12.435   1.301  1.00  0.00      B    H  
ATOM    904  O   HOH B 295      27.951  11.489  12.269  1.00  0.00      B    O  
ATOM    905  H1  HOH B 295      28.128  10.476  12.348  1.00  0.00      B    H  
ATOM    906  H2  HOH B 295      28.241  11.715  11.363  1.00  0.00      B    H  
ATOM    907  O   HOH B 296       7.381   8.658  35.937  1.00  0.00      B    O  
ATOM    908  H1  HOH B 296       7.001   8.109  35.210  1.00  0.00      B    H  
ATOM    909  H2  HOH B 296       6.616   9.198  36.304  1.00  0.00      B    H  
ATOM    910  O   HOH B 297      29.734  11.753  19.368  1.00  0.00      B    O  
ATOM    911  H1  HOH B 297      29.502  11.931  18.359  1.00  0.00      B    H  
ATOM    912  H2  HOH B 297      30.023  10.805  19.528  1.00  0.00      B    H  
ATOM    913  O   HOH B 298      12.485  13.789   5.370  1.00  0.00      B    O  
ATOM    914  H1  HOH B 298      11.879  14.007   6.142  1.00  0.00      B    H  
ATOM    915  H2  HOH B 298      13.433  14.012   5.687  1.00  0.00      B    H  
ATOM    916  O   HOH B 299      29.825  27.709  22.997  1.00  0.00      B    O  
ATOM    917  H1  HOH B 299      29.967  28.597  22.506  1.00  0.00      B    H  
ATOM    918  H2  HOH B 299      29.209  27.113  22.511  1.00  0.00      B    H  
ATOM    919  O   HOH B 300       3.460   3.101  18.722  1.00  0.00      B    O  
ATOM    920  H1  HOH B 300       2.531   2.674  18.785  1.00  0.00      B    H  
ATOM    921  H2  HOH B 300       3.609   3.182  17.714  1.00  0.00      B    H  
ATOM    922  O   HOH B 301      36.572  23.072   2.693  1.00  0.00      B    O  
ATOM    923  H1  HOH B 301      36.718  24.032   3.038  1.00  0.00      B    H  
ATOM    924  H2  HOH B 301      37.048  22.981   1.840  1.00  0.00      B    H  
ATOM    925  O   HOH B 302       6.480  17.090  27.755  1.00  0.00      B    O  
ATOM    926  H1  HOH B 302       6.971  17.954  27.671  1.00  0.00      B    H  
ATOM    927  H2  HOH B 302       5.998  17.163  28.665  1.00  0.00      B    H  
ATOM    928  O   HOH B 303      20.899   9.474  31.836  1.00  0.00      B    O  
ATOM    929  H1  HOH B 303      19.953   9.139  31.782  1.00  0.00      B    H  
ATOM    930  H2  HOH B 303      20.878  10.497  31.798  1.00  0.00      B    H  
ATOM    931  O   HOH B 304       9.536  12.921  22.034  1.00  0.00      B    O  
ATOM    932  H1  HOH B 304      10.528  13.254  21.920  1.00  0.00      B    H  
ATOM    933  H2  HOH B 304       9.481  12.534  22.970  1.00  0.00      B    H  
ATOM    934  O   HOH B 305       4.553  26.115   5.871  1.00  0.00      B    O  
ATOM    935  H1  HOH B 305       4.527  25.124   5.752  1.00  0.00      B    H  
ATOM    936  H2  HOH B 305       5.172  26.397   6.585  1.00  0.00      B    H  
ATOM    937  O   HOH B 306      28.142  26.744   9.718  1.00  0.00      B    O  
ATOM    938  H1  HOH B 306      28.601  27.109   8.921  1.00  0.00      B    H  
ATOM    939  H2  HOH B 306      28.753  26.929  10.490  1.00  0.00      B    H  
ATOM    940  O   HOH B 307       1.955  25.121  34.132  1.00  0.00      B    O  
ATOM    941  H1  HOH B 307       1.403  25.539  33.324  1.00  0.00      B    H  
ATOM    942  H2  HOH B 307       1.691  25.663  34.966  1.00  0.00      B    H  
ATOM    943  O   HOH B 308       8.010  11.093  20.521  1.00  0.00      B    O  
ATOM    944  H1  HOH B 308       7.319  11.147  21.247  1.00  0.00      B    H  
ATOM    945  H2  HOH B 308       8.716  11.772  20.719  1.00  0.00      B    H  
ATOM    946  O   HOH B 309      31.303   1.092  33.455  1.00  0.00      B    O  
ATOM    947  H1  HOH B 309      30.446   0.612  33.649  1.00  0.00      B    H  
ATOM    948  H2  HOH B 309      31.896   0.287  33.241  1.00  0.00      B    H  
ATOM    949  O   HOH B 310      34.656   4.265  28.873  1.00  0.00      B    O  
ATOM    950  H1  HOH B 310      33.915   3.738  28.426  1.00  0.00      B    H  
ATOM    951  H2  HOH B 310      34.242   4.505  29.792  1.00  0.00      B    H  
ATOM    952  O   HOH B 311      21.669  37.878  37.632  1.00  0.00      B    O  
ATOM    953  H1  HOH B 311      20.884  37.342  37.287  1.00  0.00      B    H  
ATOM    954  H2  HOH B 311      22.339  37.838  36.885  1.00  0.00      B    H  
ATOM    955  O   HOH B 312       8.083   1.997  35.598  1.00  0.00      B    O  
ATOM    956  H1  HOH B 312       8.479   2.148  34.707  1.00  0.00      B    H  
ATOM    957  H2  HOH B 312       7.128   2.339  35.512  1.00  0.00      B    H  
ATOM    958  O   HOH B 313      13.706   9.198   9.090  1.00  0.00      B    O  
ATOM    959  H1  HOH B 313      13.482   9.104  10.101  1.00  0.00      B    H  
ATOM    960  H2  HOH B 313      14.094  10.067   8.970  1.00  0.00      B    H  
ATOM    961  O   HOH B 314       2.091  20.482  21.883  1.00  0.00      B    O  
ATOM    962  H1  HOH B 314       2.670  19.739  22.251  1.00  0.00      B    H  
ATOM    963  H2  HOH B 314       2.768  21.209  21.650  1.00  0.00      B    H  
ATOM    964  O   HOH B 315      19.529  18.105  13.335  1.00  0.00      B    O  
ATOM    965  H1  HOH B 315      20.431  18.189  12.896  1.00  0.00      B    H  
ATOM    966  H2  HOH B 315      19.542  17.429  14.094  1.00  0.00      B    H  
ATOM    967  O   HOH B 316       4.196   0.347  34.488  1.00  0.00      B    O  
ATOM    968  H1  HOH B 316       4.640  -0.224  35.230  1.00  0.00      B    H  
ATOM    969  H2  HOH B 316       4.877   0.319  33.721  1.00  0.00      B    H  
ATOM    970  O   HOH B 317      22.431   2.544  16.795  1.00  0.00      B    O  
ATOM    971  H1  HOH B 317      22.026   2.974  15.965  1.00  0.00      B    H  
ATOM    972  H2  HOH B 317      23.139   1.908  16.526  1.00  0.00      B    H  
ATOM    973  O   HOH B 318      37.769  35.175  22.956  1.00  0.00      B    O  
ATOM    974  H1  HOH B 318      38.007  34.293  22.505  1.00  0.00      B    H  
ATOM    975  H2  HOH B 318      38.678  35.608  23.178  1.00  0.00      B    H  
ATOM    976  O   HOH B 319       6.436  23.688  21.036  1.00  0.00      B    O  
ATOM    977  H1  HOH B 319       5.614  23.872  20.453  1.00  0.00      B    H  
ATOM    978  H2  HOH B 319       6.104  23.101  21.816  1.00  0.00      B    H  
ATOM    979  O   HOH B 320      12.928   7.464  37.464  1.00  0.00      B    O  
ATOM    980  H1  HOH B 320      12.362   6.651  37.746  1.00  0.00      B    H  
ATOM    981  H2  HOH B 320      12.747   7.567  36.404  1.00  0.00      B    H  
ATOM    982  O   HOH B 321       9.682  36.938  23.969  1.00  0.00      B    O  
ATOM    983  H1  HOH B 321       9.281  37.321  23.173  1.00  0.00      B    H  
ATOM    984  H2  HOH B 321       9.214  36.063  24.211  1.00  0.00      B    H  
ATOM    985  O   HOH B 322       7.788  27.751  29.089  1.00  0.00      B    O  
ATOM    986  H1  HOH B 322       7.538  26.959  29.708  1.00  0.00      B    H  
ATOM    987  H2  HOH B 322       8.178  28.474  29.660  1.00  0.00      B    H  
ATOM    988  O   HOH B 323      11.509  10.217  11.203  1.00  0.00      B    O  
ATOM    989  H1  HOH B 323      11.095  10.084  12.150  1.00  0.00      B    H  
ATOM    990  H2  HOH B 323      12.522  10.036  11.364  1.00  0.00      B    H  
ATOM    991  O   HOH B 324      33.229   3.642   9.936  1.00  0.00      B    O  
ATOM    992  H1  HOH B 324      34.040   4.211   9.689  1.00  0.00      B    H  
ATOM    993  H2  HOH B 324      33.325   3.259  10.865  1.00  0.00      B    H  
ATOM    994  O   HOH B 325      24.635  29.353  35.964  1.00  0.00      B    O  
ATOM    995  H1  HOH B 325      25.120  28.438  36.041  1.00  0.00      B    H  
ATOM    996  H2  HOH B 325      23.726  29.310  36.362  1.00  0.00      B    H  
ATOM    997  O   HOH B 326      29.703   9.777  28.003  1.00  0.00      B    O  
ATOM    998  H1  HOH B 326      29.311   9.380  27.183  1.00  0.00      B    H  
ATOM    999  H2  HOH B 326      30.379   9.069  28.259  1.00  0.00      B    H  
ATOM   1000  O   HOH B 327       8.390  26.465  25.035  1.00  0.00      B    O  
ATOM   1001  H1  HOH B 327       8.836  26.295  25.921  1.00  0.00      B    H  
ATOM   1002  H2  HOH B 327       7.870  25.626  24.776  1.00  0.00      B    H  
ATOM   1003  O   HOH B 328       5.665  30.818  30.049  1.00  0.00      B    O  
ATOM   1004  H1  HOH B 328       6.541  30.579  30.511  1.00  0.00      B    H  
ATOM   1005  H2  HOH B 328       5.664  30.180  29.222  1.00  0.00      B    H  
ATOM   1006  O   HOH B 329      32.298   9.407   4.270  1.00  0.00      B    O  
ATOM   1007  H1  HOH B 329      32.115   8.952   5.081  1.00  0.00      B    H  
ATOM   1008  H2  HOH B 329      32.804   8.816   3.658  1.00  0.00      B    H  
ATOM   1009  O   HOH B 330      24.010  36.975  35.022  1.00  0.00      B    O  
ATOM   1010  H1  HOH B 330      24.763  37.622  34.722  1.00  0.00      B    H  
ATOM   1011  H2  HOH B 330      23.418  36.704  34.222  1.00  0.00      B    H  
ATOM   1012  O   HOH B 331      12.121  35.776  26.026  1.00  0.00      B    O  
ATOM   1013  H1  HOH B 331      11.805  36.815  26.025  1.00  0.00      B    H  
ATOM   1014  H2  HOH B 331      11.484  35.167  26.531  1.00  0.00      B    H  
ATOM   1015  O   HOH B 332      18.109  29.169  14.569  1.00  0.00      B    O  
ATOM   1016  H1  HOH B 332      17.216  29.569  14.775  1.00  0.00      B    H  
ATOM   1017  H2  HOH B 332      18.658  29.077  15.417  1.00  0.00      B    H  
ATOM   1018  O   HOH B 333       4.760  35.447   1.902  1.00  0.00      B    O  
ATOM   1019  H1  HOH B 333       5.024  35.005   0.985  1.00  0.00      B    H  
ATOM   1020  H2  HOH B 333       4.619  34.697   2.544  1.00  0.00      B    H  
ATOM   1021  O   HOH B 334       6.899  29.515  23.613  1.00  0.00      B    O  
ATOM   1022  H1  HOH B 334       7.332  30.116  22.962  1.00  0.00      B    H  
ATOM   1023  H2  HOH B 334       7.263  28.589  23.507  1.00  0.00      B    H  
ATOM   1024  O   HOH B 335      21.205   8.741   7.640  1.00  0.00      B    O  
ATOM   1025  H1  HOH B 335      21.130   9.621   8.115  1.00  0.00      B    H  
ATOM   1026  H2  HOH B 335      21.822   8.211   8.180  1.00  0.00      B    H  
ATOM   1027  O   HOH B 336       6.730   3.398  32.072  1.00  0.00      B    O  
ATOM   1028  H1  HOH B 336       5.943   4.021  32.270  1.00  0.00      B    H  
ATOM   1029  H2  HOH B 336       6.474   3.120  31.146  1.00  0.00      B    H  
ATOM   1030  O   HOH B 337      37.643  27.121   1.001  1.00  0.00      B    O  
ATOM   1031  H1  HOH B 337      36.979  26.704   1.693  1.00  0.00      B    H  
ATOM   1032  H2  HOH B 337      37.700  28.096   1.277  1.00  0.00      B    H  
ATOM   1033  O   HOH B 338      24.218  31.489   3.227  1.00  0.00      B    O  
ATOM   1034  H1  HOH B 338      24.640  31.893   2.271  1.00  0.00      B    H  
ATOM   1035  H2  HOH B 338      23.364  31.052   2.898  1.00  0.00      B    H  
ATOM   1036  O   HOH B 339      25.597  12.821   1.329  1.00  0.00      B    O  
ATOM   1037  H1  HOH B 339      25.469  12.715   0.303  1.00  0.00      B    H  
ATOM   1038  H2  HOH B 339      26.514  12.542   1.543  1.00  0.00      B    H  
ATOM   1039  O   HOH B 340      24.817  22.477   8.889  1.00  0.00      B    O  
ATOM   1040  H1  HOH B 340      25.579  23.141   8.622  1.00  0.00      B    H  
ATOM   1041  H2  HOH B 340      25.185  21.544   8.785  1.00  0.00      B    H  
ATOM   1042  O   HOH B 341       0.859  14.448  22.766  1.00  0.00      B    O  
ATOM   1043  H1  HOH B 341       0.623  13.739  23.459  1.00  0.00      B    H  
ATOM   1044  H2  HOH B 341       1.757  14.859  23.066  1.00  0.00      B    H  
ATOM   1045  O   HOH B 342      22.771   7.048   9.306  1.00  0.00      B    O  
ATOM   1046  H1  HOH B 342      23.381   7.115  10.132  1.00  0.00      B    H  
ATOM   1047  H2  HOH B 342      23.273   6.607   8.569  1.00  0.00      B    H  
ATOM   1048  O   HOH B 343      15.991  18.058  23.679  1.00  0.00      B    O  
ATOM   1049  H1  HOH B 343      15.899  17.699  22.735  1.00  0.00      B    H  
ATOM   1050  H2  HOH B 343      15.597  17.404  24.285  1.00  0.00      B    H  
ATOM   1051  O   HOH B 344      15.380   6.755  37.886  1.00  0.00      B    O  
ATOM   1052  H1  HOH B 344      15.435   6.101  38.671  1.00  0.00      B    H  
ATOM   1053  H2  HOH B 344      14.412   6.907  37.745  1.00  0.00      B    H  
ATOM   1054  O   HOH B 345      30.693  20.151  36.260  1.00  0.00      B    O  
ATOM   1055  H1  HOH B 345      30.953  19.533  35.489  1.00  0.00      B    H  
ATOM   1056  H2  HOH B 345      29.836  19.963  36.614  1.00  0.00      B    H  
ATOM   1057  O   HOH B 346      22.003  29.014   5.129  1.00  0.00      B    O  
ATOM   1058  H1  HOH B 346      22.560  29.099   4.260  1.00  0.00      B    H  
ATOM   1059  H2  HOH B 346      21.018  29.300   5.003  1.00  0.00      B    H  
ATOM   1060  O   HOH B 347       8.426  29.248  34.183  1.00  0.00      B    O  
ATOM   1061  H1  HOH B 347       8.551  29.592  35.139  1.00  0.00      B    H  
ATOM   1062  H2  HOH B 347       7.549  28.719  34.205  1.00  0.00      B    H  
ATOM   1063  O   HOH B 348      21.445  20.521  25.643  1.00  0.00      B    O  
ATOM   1064  H1  HOH B 348      21.380  19.757  25.009  1.00  0.00      B    H  
ATOM   1065  H2  HOH B 348      22.409  20.733  25.777  1.00  0.00      B    H  
ATOM   1066  O   HOH B 349      10.307  17.081  16.235  1.00  0.00      B    O  
ATOM   1067  H1  HOH B 349       9.539  16.445  16.127  1.00  0.00      B    H  
ATOM   1068  H2  HOH B 349      10.981  16.949  15.480  1.00  0.00      B    H  
ATOM   1069  O   HOH B 350       7.831  28.866  10.430  1.00  0.00      B    O  
ATOM   1070  H1  HOH B 350       7.406  28.081  10.996  1.00  0.00      B    H  
ATOM   1071  H2  HOH B 350       7.074  29.183   9.894  1.00  0.00      B    H  
ATOM   1072  O   HOH B 351      11.027   5.642  37.478  1.00  0.00      B    O  
ATOM   1073  H1  HOH B 351      11.197   4.732  37.202  1.00  0.00      B    H  
ATOM   1074  H2  HOH B 351      10.227   6.027  36.991  1.00  0.00      B    H  
ATOM   1075  O   HOH B 352       1.539   1.830   1.884  1.00  0.00      B    O  
ATOM   1076  H1  HOH B 352       1.989   1.566   0.998  1.00  0.00      B    H  
ATOM   1077  H2  HOH B 352       1.188   2.800   1.765  1.00  0.00      B    H  
ATOM   1078  O   HOH B 353       8.483   5.121   4.643  1.00  0.00      B    O  
ATOM   1079  H1  HOH B 353       7.835   5.014   5.396  1.00  0.00      B    H  
ATOM   1080  H2  HOH B 353       9.401   5.171   5.062  1.00  0.00      B    H  
ATOM   1081  O   HOH B 354      16.310   1.576  15.950  1.00  0.00      B    O  
ATOM   1082  H1  HOH B 354      15.411   1.337  16.459  1.00  0.00      B    H  
ATOM   1083  H2  HOH B 354      16.373   0.902  15.250  1.00  0.00      B    H  
ATOM   1084  O   HOH B 355      31.337  13.164  34.540  1.00  0.00      B    O  
ATOM   1085  H1  HOH B 355      32.050  13.841  34.247  1.00  0.00      B    H  
ATOM   1086  H2  HOH B 355      30.527  13.728  34.791  1.00  0.00      B    H  
ATOM   1087  O   HOH B 356       7.823  24.646  12.403  1.00  0.00      B    O  
ATOM   1088  H1  HOH B 356       8.679  25.094  12.700  1.00  0.00      B    H  
ATOM   1089  H2  HOH B 356       7.681  23.837  13.023  1.00  0.00      B    H  
ATOM   1090  O   HOH B 357      25.921   4.162  16.798  1.00  0.00      B    O  
ATOM   1091  H1  HOH B 357      26.666   3.468  16.611  1.00  0.00      B    H  
ATOM   1092  H2  HOH B 357      25.600   3.918  17.770  1.00  0.00      B    H  
ATOM   1093  O   HOH B 358      16.025   3.228  24.137  1.00  0.00      B    O  
ATOM   1094  H1  HOH B 358      15.894   2.211  23.929  1.00  0.00      B    H  
ATOM   1095  H2  HOH B 358      15.128   3.680  24.184  1.00  0.00      B    H  
ATOM   1096  O   HOH B 359      33.168  19.434   7.927  1.00  0.00      B    O  
ATOM   1097  H1  HOH B 359      33.264  20.408   7.948  1.00  0.00      B    H  
ATOM   1098  H2  HOH B 359      33.452  19.146   7.035  1.00  0.00      B    H  
ATOM   1099  O   HOH B 360      39.414   2.537  35.094  1.00  0.00      B    O  
ATOM   1100  H1  HOH B 360      39.338   3.097  35.933  1.00  0.00      B    H  
ATOM   1101  H2  HOH B 360      38.487   2.436  34.644  1.00  0.00      B    H  
ATOM   1102  O   HOH B 361       8.299  13.316  27.869  1.00  0.00      B    O  
ATOM   1103  H1  HOH B 361       8.976  13.309  28.620  1.00  0.00      B    H  
ATOM   1104  H2  HOH B 361       7.430  13.625  28.334  1.00  0.00      B    H  
ATOM   1105  O   HOH B 362      10.846  26.534  31.261  1.00  0.00      B    O  
ATOM   1106  H1  HOH B 362      10.575  27.185  32.036  1.00  0.00      B    H  
ATOM   1107  H2  HOH B 362      11.542  27.018  30.760  1.00  0.00      B    H  
ATOM   1108  O   HOH B 363      20.493   4.933   5.501  1.00  0.00      B    O  
ATOM   1109  H1  HOH B 363      20.106   4.398   6.319  1.00  0.00      B    H  
ATOM   1110  H2  HOH B 363      21.330   5.429   5.796  1.00  0.00      B    H  
ATOM   1111  O   HOH B 364      31.845  13.528   3.359  1.00  0.00      B    O  
ATOM   1112  H1  HOH B 364      31.766  13.893   2.390  1.00  0.00      B    H  
ATOM   1113  H2  HOH B 364      32.559  12.800   3.413  1.00  0.00      B    H  
ATOM   1114  O   HOH B 365      19.851  29.612  28.153  1.00  0.00      B    O  
ATOM   1115  H1  HOH B 365      19.498  29.702  27.192  1.00  0.00      B    H  
ATOM   1116  H2  HOH B 365      20.556  30.355  28.162  1.00  0.00      B    H  
ATOM   1117  O   HOH B 366      38.052  24.552  26.073  1.00  0.00      B    O  
ATOM   1118  H1  HOH B 366      38.567  23.659  26.036  1.00  0.00      B    H  
ATOM   1119  H2  HOH B 366      37.642  24.768  25.141  1.00  0.00      B    H  
ATOM   1120  O   HOH B 367       2.687  10.862   8.627  1.00  0.00      B    O  
ATOM   1121  H1  HOH B 367       1.849  10.296   8.365  1.00  0.00      B    H  
ATOM   1122  H2  HOH B 367       2.487  11.119   9.634  1.00  0.00      B    H  
ATOM   1123  O   HOH B 368      31.970  12.712   6.284  1.00  0.00      B    O  
ATOM   1124  H1  HOH B 368      32.393  13.551   6.691  1.00  0.00      B    H  
ATOM   1125  H2  HOH B 368      31.484  13.015   5.423  1.00  0.00      B    H  
ATOM   1126  O   HOH B 369       0.512   9.104   8.387  1.00  0.00      B    O  
ATOM   1127  H1  HOH B 369      -0.094   9.687   8.972  1.00  0.00      B    H  
ATOM   1128  H2  HOH B 369       0.041   8.203   8.271  1.00  0.00      B    H  
ATOM   1129  O   HOH B 370      37.672  19.823   6.483  1.00  0.00      B    O  
ATOM   1130  H1  HOH B 370      38.312  19.891   7.289  1.00  0.00      B    H  
ATOM   1131  H2  HOH B 370      37.184  20.654   6.314  1.00  0.00      B    H  
ATOM   1132  O   HOH B 371      26.807  34.114  21.495  1.00  0.00      B    O  
ATOM   1133  H1  HOH B 371      26.213  34.590  22.219  1.00  0.00      B    H  
ATOM   1134  H2  HOH B 371      26.815  33.121  21.696  1.00  0.00      B    H  
ATOM   1135  O   HOH B 372      30.372  22.050   8.143  1.00  0.00      B    O  
ATOM   1136  H1  HOH B 372      30.736  22.914   7.810  1.00  0.00      B    H  
ATOM   1137  H2  HOH B 372      29.777  22.262   8.977  1.00  0.00      B    H  
ATOM   1138  O   HOH B 373      31.594  17.918  26.934  1.00  0.00      B    O  
ATOM   1139  H1  HOH B 373      32.588  17.748  27.011  1.00  0.00      B    H  
ATOM   1140  H2  HOH B 373      31.064  17.059  26.957  1.00  0.00      B    H  
ATOM   1141  O   HOH B 374      28.051  10.201   6.403  1.00  0.00      B    O  
ATOM   1142  H1  HOH B 374      28.893  10.482   6.850  1.00  0.00      B    H  
ATOM   1143  H2  HOH B 374      27.404   9.879   7.107  1.00  0.00      B    H  
ATOM   1144  O   HOH B 375      28.576  31.059  30.222  1.00  0.00      B    O  
ATOM   1145  H1  HOH B 375      29.382  31.506  29.835  1.00  0.00      B    H  
ATOM   1146  H2  HOH B 375      28.769  30.989  31.207  1.00  0.00      B    H  
ATOM   1147  O   HOH B 376      21.392  28.503  33.774  1.00  0.00      B    O  
ATOM   1148  H1  HOH B 376      21.415  28.062  34.663  1.00  0.00      B    H  
ATOM   1149  H2  HOH B 376      22.311  28.784  33.560  1.00  0.00      B    H  
ATOM   1150  O   HOH B 377       6.284  27.645  36.628  1.00  0.00      B    O  
ATOM   1151  H1  HOH B 377       5.767  26.792  36.708  1.00  0.00      B    H  
ATOM   1152  H2  HOH B 377       7.183  27.401  36.997  1.00  0.00      B    H  
ATOM   1153  O   HOH B 378       1.869  15.586  36.470  1.00  0.00      B    O  
ATOM   1154  H1  HOH B 378       1.682  14.706  36.954  1.00  0.00      B    H  
ATOM   1155  H2  HOH B 378       1.472  16.352  37.007  1.00  0.00      B    H  
ATOM   1156  O   HOH B 379      17.551   3.724   9.047  1.00  0.00      B    O  
ATOM   1157  H1  HOH B 379      17.078   4.441   8.445  1.00  0.00      B    H  
ATOM   1158  H2  HOH B 379      16.846   3.028   9.198  1.00  0.00      B    H  
ATOM   1159  O   HOH B 380      34.221  31.334  38.000  1.00  0.00      B    O  
ATOM   1160  H1  HOH B 380      34.398  30.412  38.312  1.00  0.00      B    H  
ATOM   1161  H2  HOH B 380      34.747  31.948  38.559  1.00  0.00      B    H  
ATOM   1162  O   HOH B 381      30.165  29.237   1.346  1.00  0.00      B    O  
ATOM   1163  H1  HOH B 381      29.212  29.221   1.118  1.00  0.00      B    H  
ATOM   1164  H2  HOH B 381      30.484  30.163   1.147  1.00  0.00      B    H  
ATOM   1165  O   HOH B 382      11.805  31.035   0.319  1.00  0.00      B    O  
ATOM   1166  H1  HOH B 382      10.915  30.640   0.630  1.00  0.00      B    H  
ATOM   1167  H2  HOH B 382      12.063  31.802   0.941  1.00  0.00      B    H  
ATOM   1168  O   HOH B 383      13.917  14.676  10.155  1.00  0.00      B    O  
ATOM   1169  H1  HOH B 383      14.821  14.275  10.338  1.00  0.00      B    H  
ATOM   1170  H2  HOH B 383      13.213  13.957  10.236  1.00  0.00      B    H  
ATOM   1171  O   HOH B 384       6.579  16.793   8.571  1.00  0.00      B    O  
ATOM   1172  H1  HOH B 384       6.939  16.407   7.709  1.00  0.00      B    H  
ATOM   1173  H2  HOH B 384       7.123  17.571   8.918  1.00  0.00      B    H  
ATOM   1174  O   HOH B 385      15.501  30.410  15.215  1.00  0.00      B    O  
ATOM   1175  H1  HOH B 385      14.545  30.262  15.190  1.00  0.00      B    H  
ATOM   1176  H2  HOH B 385      15.800  30.702  16.165  1.00  0.00      B    H  
ATOM   1177  O   HOH B 386       4.171  23.533  33.306  1.00  0.00      B    O  
ATOM   1178  H1  HOH B 386       3.908  22.820  34.046  1.00  0.00      B    H  
ATOM   1179  H2  HOH B 386       3.520  24.309  33.471  1.00  0.00      B    H  
ATOM   1180  O   HOH B 387      33.880  27.393  29.493  1.00  0.00      B    O  
ATOM   1181  H1  HOH B 387      34.291  28.232  29.104  1.00  0.00      B    H  
ATOM   1182  H2  HOH B 387      34.402  27.048  30.231  1.00  0.00      B    H  
ATOM   1183  O   HOH B 388      20.184  25.603   2.918  1.00  0.00      B    O  
ATOM   1184  H1  HOH B 388      20.189  24.936   3.675  1.00  0.00      B    H  
ATOM   1185  H2  HOH B 388      19.258  25.994   2.898  1.00  0.00      B    H  
ATOM   1186  O   HOH B 389      29.216  22.897   2.765  1.00  0.00      B    O  
ATOM   1187  H1  HOH B 389      28.637  23.641   2.383  1.00  0.00      B    H  
ATOM   1188  H2  HOH B 389      30.128  23.289   3.061  1.00  0.00      B    H  
ATOM   1189  O   HOH B 390      34.911  13.250   1.922  1.00  0.00      B    O  
ATOM   1190  H1  HOH B 390      34.459  12.639   2.590  1.00  0.00      B    H  
ATOM   1191  H2  HOH B 390      35.844  13.508   2.298  1.00  0.00      B    H  
ATOM   1192  O   HOH B 391      13.328  11.921   8.094  1.00  0.00      B    O  
ATOM   1193  H1  HOH B 391      14.370  12.026   7.971  1.00  0.00      B    H  
ATOM   1194  H2  HOH B 391      13.088  11.319   7.329  1.00  0.00      B    H  
ATOM   1195  O   HOH B 392       7.227  13.785  18.663  1.00  0.00      B    O  
ATOM   1196  H1  HOH B 392       7.120  12.851  18.217  1.00  0.00      B    H  
ATOM   1197  H2  HOH B 392       8.149  14.138  18.590  1.00  0.00      B    H  
ATOM   1198  O   HOH B 393      11.285   8.055  32.208  1.00  0.00      B    O  
ATOM   1199  H1  HOH B 393      11.473   9.059  32.292  1.00  0.00      B    H  
ATOM   1200  H2  HOH B 393      11.588   7.837  31.194  1.00  0.00      B    H  
ATOM   1201  O   HOH B 394       7.680  30.828  26.100  1.00  0.00      B    O  
ATOM   1202  H1  HOH B 394       7.028  30.437  26.807  1.00  0.00      B    H  
ATOM   1203  H2  HOH B 394       7.359  30.644  25.164  1.00  0.00      B    H  
ATOM   1204  O   HOH B 395       2.775  20.089   6.107  1.00  0.00      B    O  
ATOM   1205  H1  HOH B 395       3.342  20.898   6.098  1.00  0.00      B    H  
ATOM   1206  H2  HOH B 395       3.414  19.292   6.183  1.00  0.00      B    H  
ATOM   1207  O   HOH B 396      26.820  36.969   8.693  1.00  0.00      B    O  
ATOM   1208  H1  HOH B 396      26.244  37.506   8.073  1.00  0.00      B    H  
ATOM   1209  H2  HOH B 396      26.213  36.383   9.223  1.00  0.00      B    H  
ATOM   1210  O   HOH B 397      31.031  27.456  29.778  1.00  0.00      B    O  
ATOM   1211  H1  HOH B 397      31.125  28.082  30.582  1.00  0.00      B    H  
ATOM   1212  H2  HOH B 397      31.980  27.339  29.495  1.00  0.00      B    H  
ATOM   1213  O   HOH B 398       1.749   0.648  15.610  1.00  0.00      B    O  
ATOM   1214  H1  HOH B 398       2.414   0.314  14.944  1.00  0.00      B    H  
ATOM   1215  H2  HOH B 398       0.849   0.683  15.199  1.00  0.00      B    H  
ATOM   1216  O   HOH B 399       3.954  11.326  17.194  1.00  0.00      B    O  
ATOM   1217  H1  HOH B 399       3.090  10.735  17.034  1.00  0.00      B    H  
ATOM   1218  H2  HOH B 399       4.033  11.365  18.189  1.00  0.00      B    H  
ATOM   1219  O   HOH B 400      26.015  31.700  24.880  1.00  0.00      B    O  
ATOM   1220  H1  HOH B 400      26.102  32.696  25.077  1.00  0.00      B    H  
ATOM   1221  H2  HOH B 400      25.621  31.310  25.705  1.00  0.00      B    H  
ATOM   1222  O   HOH B 401      28.555  15.411  26.399  1.00  0.00      B    O  
ATOM   1223  H1  HOH B 401      29.078  15.482  25.494  1.00  0.00      B    H  
ATOM   1224  H2  HOH B 401      29.066  14.802  26.946  1.00  0.00      B    H  
ATOM   1225  O   HOH B 402       9.717  24.802  33.872  1.00  0.00      B    O  
ATOM   1226  H1  HOH B 402      10.099  24.934  34.858  1.00  0.00      B    H  
ATOM   1227  H2  HOH B 402       9.351  25.709  33.600  1.00  0.00      B    H  
ATOM   1228  O   HOH B 403      19.338  13.860  30.857  1.00  0.00      B    O  
ATOM   1229  H1  HOH B 403      19.022  13.634  29.897  1.00  0.00      B    H  
ATOM   1230  H2  HOH B 403      18.671  13.470  31.447  1.00  0.00      B    H  
ATOM   1231  O   HOH B 404      12.392  32.238  25.601  1.00  0.00      B    O  
ATOM   1232  H1  HOH B 404      12.553  31.321  26.037  1.00  0.00      B    H  
ATOM   1233  H2  HOH B 404      13.090  32.832  26.053  1.00  0.00      B    H  
ATOM   1234  O   HOH B 405      25.326  14.374  15.248  1.00  0.00      B    O  
ATOM   1235  H1  HOH B 405      24.345  14.271  15.045  1.00  0.00      B    H  
ATOM   1236  H2  HOH B 405      25.724  14.164  14.332  1.00  0.00      B    H  
ATOM   1237  O   HOH B 406      37.248  29.750  14.158  1.00  0.00      B    O  
ATOM   1238  H1  HOH B 406      36.403  29.893  14.735  1.00  0.00      B    H  
ATOM   1239  H2  HOH B 406      37.098  30.133  13.234  1.00  0.00      B    H  
ATOM   1240  O   HOH B 407      34.330  26.168  10.456  1.00  0.00      B    O  
ATOM   1241  H1  HOH B 407      34.756  26.119   9.449  1.00  0.00      B    H  
ATOM   1242  H2  HOH B 407      34.233  25.223  10.797  1.00  0.00      B    H  
ATOM   1243  O   HOH B 408      20.348  12.999  34.883  1.00  0.00      B    O  
ATOM   1244  H1  HOH B 408      20.653  12.141  34.443  1.00  0.00      B    H  
ATOM   1245  H2  HOH B 408      21.116  13.185  35.545  1.00  0.00      B    H  
ATOM   1246  O   HOH B 409      35.272  31.098  16.762  1.00  0.00      B    O  
ATOM   1247  H1  HOH B 409      34.794  31.352  17.617  1.00  0.00      B    H  
ATOM   1248  H2  HOH B 409      35.625  31.939  16.329  1.00  0.00      B    H  
ATOM   1249  O   HOH B 410       4.255  18.487  22.970  1.00  0.00      B    O  
ATOM   1250  H1  HOH B 410       5.156  18.354  22.489  1.00  0.00      B    H  
ATOM   1251  H2  HOH B 410       4.435  18.598  23.995  1.00  0.00      B    H  
ATOM   1252  O   HOH B 411      31.182  35.945  23.455  1.00  0.00      B    O  
ATOM   1253  H1  HOH B 411      31.943  35.598  23.986  1.00  0.00      B    H  
ATOM   1254  H2  HOH B 411      31.515  35.996  22.467  1.00  0.00      B    H  
ATOM   1255  O   HOH B 412      25.425  18.562  36.438  1.00  0.00      B    O  
ATOM   1256  H1  HOH B 412      25.109  17.765  36.979  1.00  0.00      B    H  
ATOM   1257  H2  HOH B 412      26.140  18.192  35.822  1.00  0.00      B    H  
ATOM   1258  O   HOH B 413      34.009   2.521  12.322  1.00  0.00      B    O  
ATOM   1259  H1  HOH B 413      33.358   2.170  13.031  1.00  0.00      B    H  
ATOM   1260  H2  HOH B 413      34.132   1.772  11.676  1.00  0.00      B    H  
ATOM   1261  O   HOH B 414      15.895  16.952  38.818  1.00  0.00      B    O  
ATOM   1262  H1  HOH B 414      16.501  17.537  39.384  1.00  0.00      B    H  
ATOM   1263  H2  HOH B 414      16.371  16.072  38.784  1.00  0.00      B    H  
ATOM   1264  O   HOH B 415      29.196  36.125  12.227  1.00  0.00      B    O  
ATOM   1265  H1  HOH B 415      28.450  36.613  12.702  1.00  0.00      B    H  
ATOM   1266  H2  HOH B 415      30.057  36.641  12.415  1.00  0.00      B    H  
ATOM   1267  O   HOH B 416      37.574  15.943  22.252  1.00  0.00      B    O  
ATOM   1268  H1  HOH B 416      38.384  15.365  22.355  1.00  0.00      B    H  
ATOM   1269  H2  HOH B 416      37.506  16.359  23.154  1.00  0.00      B    H  
ATOM   1270  O   HOH B 417      11.242  33.780  11.333  1.00  0.00      B    O  
ATOM   1271  H1  HOH B 417      10.913  32.808  11.325  1.00  0.00      B    H  
ATOM   1272  H2  HOH B 417      11.621  34.016  12.230  1.00  0.00      B    H  
ATOM   1273  O   HOH B 418      32.938  24.027  21.777  1.00  0.00      B    O  
ATOM   1274  H1  HOH B 418      33.614  24.755  22.033  1.00  0.00      B    H  
ATOM   1275  H2  HOH B 418      32.278  23.854  22.513  1.00  0.00      B    H  
ATOM   1276  O   HOH B 419      15.774  30.566  37.583  1.00  0.00      B    O  
ATOM   1277  H1  HOH B 419      15.725  30.326  36.593  1.00  0.00      B    H  
ATOM   1278  H2  HOH B 419      15.116  29.980  38.073  1.00  0.00      B    H  
ATOM   1279  O   HOH B 420      29.451  15.333  34.666  1.00  0.00      B    O  
ATOM   1280  H1  HOH B 420      29.128  16.275  34.761  1.00  0.00      B    H  
ATOM   1281  H2  HOH B 420      29.415  15.035  33.682  1.00  0.00      B    H  
ATOM   1282  O   HOH B 421       2.625   9.960  22.028  1.00  0.00      B    O  
ATOM   1283  H1  HOH B 421       2.965   9.652  22.968  1.00  0.00      B    H  
ATOM   1284  H2  HOH B 421       2.944  10.893  21.798  1.00  0.00      B    H  
ATOM   1285  O   HOH B 422      36.829  17.481  15.843  1.00  0.00      B    O  
ATOM   1286  H1  HOH B 422      37.291  17.392  14.944  1.00  0.00      B    H  
ATOM   1287  H2  HOH B 422      36.123  18.232  15.870  1.00  0.00      B    H  
ATOM   1288  O   HOH B 423      38.460  27.898  28.892  1.00  0.00      B    O  
ATOM   1289  H1  HOH B 423      37.810  27.135  28.506  1.00  0.00      B    H  
ATOM   1290  H2  HOH B 423      38.213  28.806  28.511  1.00  0.00      B    H  
ATOM   1291  O   HOH B 424      33.071  32.611  32.572  1.00  0.00      B    O  
ATOM   1292  H1  HOH B 424      33.556  33.424  32.281  1.00  0.00      B    H  
ATOM   1293  H2  HOH B 424      32.519  32.819  33.401  1.00  0.00      B    H  
ATOM   1294  O   HOH B 425       8.925  19.324  19.554  1.00  0.00      B    O  
ATOM   1295  H1  HOH B 425       8.608  18.356  19.585  1.00  0.00      B    H  
ATOM   1296  H2  HOH B 425       9.292  19.485  18.622  1.00  0.00      B    H  
ATOM   1297  O   HOH B 426      15.313   7.017  30.321  1.00  0.00      B    O  
ATOM   1298  H1  HOH B 426      15.659   7.150  31.278  1.00  0.00      B    H  
ATOM   1299  H2  HOH B 426      15.995   6.527  29.816  1.00  0.00      B    H  
ATOM   1300  O   HOH B 427       4.137  24.022  28.951  1.00  0.00      B    O  
ATOM   1301  H1  HOH B 427       4.602  23.881  29.842  1.00  0.00      B    H  
ATOM   1302  H2  HOH B 427       4.854  24.228  28.229  1.00  0.00      B    H  
ATOM   1303  O   HOH B 428       4.066  34.432  11.459  1.00  0.00      B    O  
ATOM   1304  H1  HOH B 428       4.317  34.608  10.480  1.00  0.00      B    H  
ATOM   1305  H2  HOH B 428       3.982  33.450  11.510  1.00  0.00      B    H  
ATOM   1306  O   HOH B 429      29.623  36.742  36.008  1.00  0.00      B    O  
ATOM   1307  H1  HOH B 429      29.056  37.449  36.492  1.00  0.00      B    H  
ATOM   1308  H2  HOH B 429      29.514  35.805  36.484  1.00  0.00      B    H  
ATOM   1309  O   HOH B 430      35.220  38.667   7.765  1.00  0.00      B    O  
ATOM   1310  H1  HOH B 430      35.876  38.482   6.995  1.00  0.00      B    H  
ATOM   1311  H2  HOH B 430      35.604  39.562   8.239  1.00  0.00      B    H  
ATOM   1312  O   HOH B 431      13.902   8.886  23.828  1.00  0.00      B    O  
ATOM   1313  H1  HOH B 431      13.240   8.223  24.172  1.00  0.00      B    H  
ATOM   1314  H2  HOH B 431      13.812   8.977  22.834  1.00  0.00      B    H  
ATOM   1315  O   HOH B 432      30.369  25.147   8.418  1.00  0.00      B    O  
ATOM   1316  H1  HOH B 432      29.388  25.117   8.665  1.00  0.00      B    H  
ATOM   1317  H2  HOH B 432      30.940  25.096   9.253  1.00  0.00      B    H  
ATOM   1318  O   HOH B 433       8.964  18.604   5.866  1.00  0.00      B    O  
ATOM   1319  H1  HOH B 433       8.270  19.048   5.264  1.00  0.00      B    H  
ATOM   1320  H2  HOH B 433       9.717  18.245   5.268  1.00  0.00      B    H  
ATOM   1321  O   HOH B 434       1.683   4.208  27.439  1.00  0.00      B    O  
ATOM   1322  H1  HOH B 434       1.577   4.713  28.303  1.00  0.00      B    H  
ATOM   1323  H2  HOH B 434       0.782   3.876  27.203  1.00  0.00      B    H  
ATOM   1324  O   HOH B 435       7.430   8.991   3.130  1.00  0.00      B    O  
ATOM   1325  H1  HOH B 435       8.050   9.247   3.858  1.00  0.00      B    H  
ATOM   1326  H2  HOH B 435       7.369   8.001   3.137  1.00  0.00      B    H  
ATOM   1327  O   HOH B 436       6.035  18.065  17.921  1.00  0.00      B    O  
ATOM   1328  H1  HOH B 436       5.101  17.701  17.939  1.00  0.00      B    H  
ATOM   1329  H2  HOH B 436       6.472  17.826  17.000  1.00  0.00      B    H  
ATOM   1330  O   HOH B 437      28.927  31.138  33.464  1.00  0.00      B    O  
ATOM   1331  H1  HOH B 437      29.869  31.178  33.868  1.00  0.00      B    H  
ATOM   1332  H2  HOH B 437      28.462  30.306  33.726  1.00  0.00      B    H  
ATOM   1333  O   HOH B 438      38.814  14.216  29.696  1.00  0.00      B    O  
ATOM   1334  H1  HOH B 438      38.626  13.586  28.990  1.00  0.00      B    H  
ATOM   1335  H2  HOH B 438      39.807  14.092  29.896  1.00  0.00      B    H  
ATOM   1336  O   HOH B 439       0.120  27.037  25.704  1.00  0.00      B    O  
ATOM   1337  H1  HOH B 439       0.204  26.090  26.079  1.00  0.00      B    H  
ATOM   1338  H2  HOH B 439       1.054  27.399  25.511  1.00  0.00      B    H  
ATOM   1339  O   HOH B 440      26.049  34.437  25.639  1.00  0.00      B    O  
ATOM   1340  H1  HOH B 440      25.180  34.686  26.074  1.00  0.00      B    H  
ATOM   1341  H2  HOH B 440      25.875  34.422  24.641  1.00  0.00      B    H  
ATOM   1342  O   HOH B 441      22.968  23.590   7.175  1.00  0.00      B    O  
ATOM   1343  H1  HOH B 441      23.764  23.296   7.756  1.00  0.00      B    H  
ATOM   1344  H2  HOH B 441      22.185  23.028   7.463  1.00  0.00      B    H  
ATOM   1345  O   HOH B 442       6.451   9.463  11.518  1.00  0.00      B    O  
ATOM   1346  H1  HOH B 442       6.664  10.158  10.811  1.00  0.00      B    H  
ATOM   1347  H2  HOH B 442       6.185   8.649  10.942  1.00  0.00      B    H  
ATOM   1348  O   HOH B 443      21.197   3.454  36.686  1.00  0.00      B    O  
ATOM   1349  H1  HOH B 443      21.722   2.616  36.972  1.00  0.00      B    H  
ATOM   1350  H2  HOH B 443      20.403   3.030  36.213  1.00  0.00      B    H  
ATOM   1351  O   HOH B 444      26.159  32.793   7.329  1.00  0.00      B    O  
ATOM   1352  H1  HOH B 444      25.532  32.190   6.818  1.00  0.00      B    H  
ATOM   1353  H2  HOH B 444      27.063  32.344   7.171  1.00  0.00      B    H  
ATOM   1354  O   HOH B 445      36.662  22.570  35.502  1.00  0.00      B    O  
ATOM   1355  H1  HOH B 445      36.873  22.907  34.588  1.00  0.00      B    H  
ATOM   1356  H2  HOH B 445      36.358  21.588  35.378  1.00  0.00      B    H  
ATOM   1357  O   HOH B 446      15.621  31.190  17.654  1.00  0.00      B    O  
ATOM   1358  H1  HOH B 446      15.831  30.331  18.131  1.00  0.00      B    H  
ATOM   1359  H2  HOH B 446      16.190  31.935  18.107  1.00  0.00      B    H  
ATOM   1360  O   HOH B 447      33.995  23.510   1.803  1.00  0.00      B    O  
ATOM   1361  H1  HOH B 447      34.886  23.430   2.289  1.00  0.00      B    H  
ATOM   1362  H2  HOH B 447      33.266  23.464   2.495  1.00  0.00      B    H  
ATOM   1363  O   HOH B 448      26.752  17.370   6.177  1.00  0.00      B    O  
ATOM   1364  H1  HOH B 448      25.849  17.867   6.130  1.00  0.00      B    H  
ATOM   1365  H2  HOH B 448      26.680  16.460   5.762  1.00  0.00      B    H  
ATOM   1366  O   HOH B 449      12.793  19.471  15.953  1.00  0.00      B    O  
ATOM   1367  H1  HOH B 449      13.163  18.550  16.201  1.00  0.00      B    H  
ATOM   1368  H2  HOH B 449      12.879  19.650  14.926  1.00  0.00      B    H  
ATOM   1369  O   HOH B 450      10.400  34.231  14.189  1.00  0.00      B    O  
ATOM   1370  H1  HOH B 450      11.209  33.705  14.305  1.00  0.00      B    H  
ATOM   1371  H2  HOH B 450       9.592  33.624  14.027  1.00  0.00      B    H  
ATOM   1372  O   HOH B 451       2.124  30.519   3.866  1.00  0.00      B    O  
ATOM   1373  H1  HOH B 451       1.141  30.377   4.149  1.00  0.00      B    H  
ATOM   1374  H2  HOH B 451       2.779  30.038   4.464  1.00  0.00      B    H  
ATOM   1375  O   HOH B 452      15.094  30.146  25.679  1.00  0.00      B    O  
ATOM   1376  H1  HOH B 452      14.344  29.758  26.190  1.00  0.00      B    H  
ATOM   1377  H2  HOH B 452      15.657  29.442  25.217  1.00  0.00      B    H  
ATOM   1378  O   HOH B 453      22.784   3.908   8.771  1.00  0.00      B    O  
ATOM   1379  H1  HOH B 453      22.409   3.772   9.676  1.00  0.00      B    H  
ATOM   1380  H2  HOH B 453      22.840   3.027   8.261  1.00  0.00      B    H  
ATOM   1381  O   HOH B 454      24.796   7.252  27.171  1.00  0.00      B    O  
ATOM   1382  H1  HOH B 454      25.621   7.790  27.517  1.00  0.00      B    H  
ATOM   1383  H2  HOH B 454      24.359   6.961  28.087  1.00  0.00      B    H  
ATOM   1384  O   HOH B 455       7.362   7.425   7.399  1.00  0.00      B    O  
ATOM   1385  H1  HOH B 455       7.647   6.459   7.497  1.00  0.00      B    H  
ATOM   1386  H2  HOH B 455       6.500   7.463   6.850  1.00  0.00      B    H  
ATOM   1387  O   HOH B 456      35.626  10.370  20.534  1.00  0.00      B    O  
ATOM   1388  H1  HOH B 456      34.946  11.130  20.546  1.00  0.00      B    H  
ATOM   1389  H2  HOH B 456      36.511  10.796  20.625  1.00  0.00      B    H  
ATOM   1390  O   HOH B 457       3.878  23.564   5.933  1.00  0.00      B    O  
ATOM   1391  H1  HOH B 457       3.911  23.368   4.906  1.00  0.00      B    H  
ATOM   1392  H2  HOH B 457       4.771  23.731   6.278  1.00  0.00      B    H  
ATOM   1393  O   HOH B 458      37.283  19.117  38.004  1.00  0.00      B    O  
ATOM   1394  H1  HOH B 458      37.875  19.810  37.541  1.00  0.00      B    H  
ATOM   1395  H2  HOH B 458      37.252  19.432  38.967  1.00  0.00      B    H  
ATOM   1396  O   HOH B 459       2.564   5.231  10.426  1.00  0.00      B    O  
ATOM   1397  H1  HOH B 459       2.442   6.000   9.718  1.00  0.00      B    H  
ATOM   1398  H2  HOH B 459       3.486   4.923  10.284  1.00  0.00      B    H  
ATOM   1399  O   HOH B 460      25.276  27.267   4.375  1.00  0.00      B    O  
ATOM   1400  H1  HOH B 460      25.940  26.517   4.531  1.00  0.00      B    H  
ATOM   1401  H2  HOH B 460      24.378  27.004   4.833  1.00  0.00      B    H  
ATOM   1402  O   HOH B 461       8.230  16.510  31.913  1.00  0.00      B    O  
ATOM   1403  H1  HOH B 461       9.009  16.851  31.295  1.00  0.00      B    H  
ATOM   1404  H2  HOH B 461       8.430  16.846  32.846  1.00  0.00      B    H  
ATOM   1405  O   HOH B 462      31.038  29.528  26.508  1.00  0.00      B    O  
ATOM   1406  H1  HOH B 462      30.673  30.475  26.434  1.00  0.00      B    H  
ATOM   1407  H2  HOH B 462      32.007  29.597  26.328  1.00  0.00      B    H  
ATOM   1408  O   HOH B 463       2.582  14.412   6.146  1.00  0.00      B    O  
ATOM   1409  H1  HOH B 463       1.877  13.850   5.733  1.00  0.00      B    H  
ATOM   1410  H2  HOH B 463       2.416  15.378   5.930  1.00  0.00      B    H  
ATOM   1411  O   HOH B 464      20.425   9.489  21.801  1.00  0.00      B    O  
ATOM   1412  H1  HOH B 464      20.846   9.149  20.943  1.00  0.00      B    H  
ATOM   1413  H2  HOH B 464      21.193   9.459  22.528  1.00  0.00      B    H  
ATOM   1414  O   HOH B 465       1.639  20.881   2.546  1.00  0.00      B    O  
ATOM   1415  H1  HOH B 465       1.864  21.893   2.534  1.00  0.00      B    H  
ATOM   1416  H2  HOH B 465       0.953  20.709   3.336  1.00  0.00      B    H  
ATOM   1417  O   HOH B 466      22.800  10.616  15.405  1.00  0.00      B    O  
ATOM   1418  H1  HOH B 466      23.385   9.816  15.247  1.00  0.00      B    H  
ATOM   1419  H2  HOH B 466      22.340  10.430  16.313  1.00  0.00      B    H  
ATOM   1420  O   HOH B 467       3.874  22.416  25.228  1.00  0.00      B    O  
ATOM   1421  H1  HOH B 467       4.662  22.489  24.645  1.00  0.00      B    H  
ATOM   1422  H2  HOH B 467       3.993  21.510  25.683  1.00  0.00      B    H  
ATOM   1423  O   HOH B 468       4.216  37.387  26.831  1.00  0.00      B    O  
ATOM   1424  H1  HOH B 468       3.391  37.988  26.948  1.00  0.00      B    H  
ATOM   1425  H2  HOH B 468       4.719  37.441  27.729  1.00  0.00      B    H  
ATOM   1426  O   HOH B 469      33.921  26.311   1.309  1.00  0.00      B    O  
ATOM   1427  H1  HOH B 469      33.594  26.495   0.383  1.00  0.00      B    H  
ATOM   1428  H2  HOH B 469      33.761  25.292   1.388  1.00  0.00      B    H  
ATOM   1429  O   HOH B 470      21.815  27.973  24.135  1.00  0.00      B    O  
ATOM   1430  H1  HOH B 470      22.535  27.276  24.403  1.00  0.00      B    H  
ATOM   1431  H2  HOH B 470      20.881  27.505  24.271  1.00  0.00      B    H  
ATOM   1432  O   HOH B 471      29.046  38.319  33.696  1.00  0.00      B    O  
ATOM   1433  H1  HOH B 471      29.429  37.865  34.506  1.00  0.00      B    H  
ATOM   1434  H2  HOH B 471      28.389  37.603  33.271  1.00  0.00      B    H  
ATOM   1435  O   HOH B 472       3.549  31.747  11.806  1.00  0.00      B    O  
ATOM   1436  H1  HOH B 472       4.199  31.664  12.547  1.00  0.00      B    H  
ATOM   1437  H2  HOH B 472       2.660  31.869  12.238  1.00  0.00      B    H  
ATOM   1438  O   HOH B 473      15.860   2.533  29.076  1.00  0.00      B    O  
ATOM   1439  H1  HOH B 473      15.520   1.856  28.409  1.00  0.00      B    H  
ATOM   1440  H2  HOH B 473      16.234   2.100  29.904  1.00  0.00      B    H  
ATOM   1441  O   HOH B 474      28.996  32.832  23.706  1.00  0.00      B    O  
ATOM   1442  H1  HOH B 474      28.854  32.607  24.699  1.00  0.00      B    H  
ATOM   1443  H2  HOH B 474      28.477  32.140  23.146  1.00  0.00      B    H  
ATOM   1444  O   HOH B 475      14.101  37.858   2.072  1.00  0.00      B    O  
ATOM   1445  H1  HOH B 475      14.673  37.149   1.602  1.00  0.00      B    H  
ATOM   1446  H2  HOH B 475      14.667  38.635   2.336  1.00  0.00      B    H  
ATOM   1447  O   HOH B 476      10.764  25.942  15.697  1.00  0.00      B    O  
ATOM   1448  H1  HOH B 476      11.764  26.092  15.616  1.00  0.00      B    H  
ATOM   1449  H2  HOH B 476      10.469  25.320  14.976  1.00  0.00      B    H  
ATOM   1450  O   HOH B 477       5.079  19.744   1.287  1.00  0.00      B    O  
ATOM   1451  H1  HOH B 477       5.292  18.798   1.409  1.00  0.00      B    H  
ATOM   1452  H2  HOH B 477       5.922  20.237   1.010  1.00  0.00      B    H  
ATOM   1453  O   HOH B 478      11.696   9.858   2.816  1.00  0.00      B    O  
ATOM   1454  H1  HOH B 478      11.167   9.222   3.367  1.00  0.00      B    H  
ATOM   1455  H2  HOH B 478      12.207   9.345   2.030  1.00  0.00      B    H  
ATOM   1456  O   HOH B 479      20.629  19.007  16.761  1.00  0.00      B    O  
ATOM   1457  H1  HOH B 479      20.263  18.434  17.531  1.00  0.00      B    H  
ATOM   1458  H2  HOH B 479      21.365  19.586  17.143  1.00  0.00      B    H  
ATOM   1459  O   HOH B 480      13.310   6.993  26.942  1.00  0.00      B    O  
ATOM   1460  H1  HOH B 480      13.634   6.049  27.138  1.00  0.00      B    H  
ATOM   1461  H2  HOH B 480      12.550   6.946  26.210  1.00  0.00      B    H  
ATOM   1462  O   HOH B 481      15.142   8.718  20.045  1.00  0.00      B    O  
ATOM   1463  H1  HOH B 481      15.335   7.806  20.401  1.00  0.00      B    H  
ATOM   1464  H2  HOH B 481      15.872   9.403  20.355  1.00  0.00      B    H  
ATOM   1465  O   HOH B 482       7.226  20.881  39.064  1.00  0.00      B    O  
ATOM   1466  H1  HOH B 482       7.182  20.149  38.392  1.00  0.00      B    H  
ATOM   1467  H2  HOH B 482       8.139  20.924  39.463  1.00  0.00      B    H  
ATOM   1468  O   HOH B 483       7.265  30.694  15.682  1.00  0.00      B    O  
ATOM   1469  H1  HOH B 483       7.540  29.736  15.621  1.00  0.00      B    H  
ATOM   1470  H2  HOH B 483       7.409  31.068  16.621  1.00  0.00      B    H  
ATOM   1471  O   HOH B 484      14.851   0.149  20.590  1.00  0.00      B    O  
ATOM   1472  H1  HOH B 484      14.144   0.830  20.419  1.00  0.00      B    H  
ATOM   1473  H2  HOH B 484      14.423  -0.694  20.821  1.00  0.00      B    H  
ATOM   1474  O   HOH B 485      26.227  18.955  12.340  1.00  0.00      B    O  
ATOM   1475  H1  HOH B 485      25.275  18.666  12.450  1.00  0.00      B    H  
ATOM   1476  H2  HOH B 485      26.288  19.923  12.682  1.00  0.00      B    H  
ATOM   1477  O   HOH B 486      28.816  19.439  33.355  1.00  0.00      B    O  
ATOM   1478  H1  HOH B 486      28.710  20.470  33.354  1.00  0.00      B    H  
ATOM   1479  H2  HOH B 486      28.986  19.160  32.383  1.00  0.00      B    H  
ATOM   1480  O   HOH B 487      23.610  27.209  28.250  1.00  0.00      B    O  
ATOM   1481  H1  HOH B 487      23.390  27.725  29.051  1.00  0.00      B    H  
ATOM   1482  H2  HOH B 487      24.629  27.020  28.318  1.00  0.00      B    H  
ATOM   1483  O   HOH B 488      26.948   7.377  32.655  1.00  0.00      B    O  
ATOM   1484  H1  HOH B 488      26.312   6.691  32.245  1.00  0.00      B    H  
ATOM   1485  H2  HOH B 488      27.914   6.955  32.760  1.00  0.00      B    H  
ATOM   1486  O   HOH B 489      36.528  13.503  12.994  1.00  0.00      B    O  
ATOM   1487  H1  HOH B 489      37.304  13.997  12.646  1.00  0.00      B    H  
ATOM   1488  H2  HOH B 489      36.788  13.038  13.863  1.00  0.00      B    H  
ATOM   1489  O   HOH B 490      24.801   1.012  11.459  1.00  0.00      B    O  
ATOM   1490  H1  HOH B 490      25.656   0.560  11.690  1.00  0.00      B    H  
ATOM   1491  H2  HOH B 490      24.936   1.919  10.978  1.00  0.00      B    H  
ATOM   1492  O   HOH B 491      37.497  17.191  24.621  1.00  0.00      B    O  
ATOM   1493  H1  HOH B 491      37.734  16.973  25.574  1.00  0.00      B    H  
ATOM   1494  H2  HOH B 491      36.607  17.649  24.657  1.00  0.00      B    H  
ATOM   1495  O   HOH B 492       6.405  20.739  18.818  1.00  0.00      B    O  
ATOM   1496  H1  HOH B 492       6.225  19.870  18.323  1.00  0.00      B    H  
ATOM   1497  H2  HOH B 492       6.873  20.498  19.655  1.00  0.00      B    H  
ATOM   1498  O   HOH B 493      13.138  34.521  21.071  1.00  0.00      B    O  
ATOM   1499  H1  HOH B 493      13.018  34.045  20.171  1.00  0.00      B    H  
ATOM   1500  H2  HOH B 493      12.726  33.949  21.790  1.00  0.00      B    H  
ATOM   1501  O   HOH B 494      29.116  12.027  16.838  1.00  0.00      B    O  
ATOM   1502  H1  HOH B 494      28.285  11.518  16.545  1.00  0.00      B    H  
ATOM   1503  H2  HOH B 494      29.653  12.063  15.978  1.00  0.00      B    H  
ATOM   1504  O   HOH B 495      22.569  32.634  36.502  1.00  0.00      B    O  
ATOM   1505  H1  HOH B 495      22.259  33.192  37.302  1.00  0.00      B    H  
ATOM   1506  H2  HOH B 495      21.716  32.651  35.945  1.00  0.00      B    H  
ATOM   1507  O   HOH B 496      16.677   2.674  12.813  1.00  0.00      B    O  
ATOM   1508  H1  HOH B 496      16.134   2.043  13.414  1.00  0.00      B    H  
ATOM   1509  H2  HOH B 496      16.350   2.617  11.841  1.00  0.00      B    H  
ATOM   1510  O   HOH B 497       1.979  25.688  29.012  1.00  0.00      B    O  
ATOM   1511  H1  HOH B 497       1.077  25.231  29.170  1.00  0.00      B    H  
ATOM   1512  H2  HOH B 497       2.587  24.932  28.665  1.00  0.00      B    H  
ATOM   1513  O   HOH B 498      36.956   3.110  12.373  1.00  0.00      B    O  
ATOM   1514  H1  HOH B 498      36.046   2.826  12.693  1.00  0.00      B    H  
ATOM   1515  H2  HOH B 498      37.376   2.308  11.925  1.00  0.00      B    H  
ATOM   1516  O   HOH B 499       1.034   4.606  15.133  1.00  0.00      B    O  
ATOM   1517  H1  HOH B 499       0.321   4.142  15.691  1.00  0.00      B    H  
ATOM   1518  H2  HOH B 499       1.548   5.305  15.745  1.00  0.00      B    H  
ATOM   1519  O   HOH B 500      22.190  34.548   9.084  1.00  0.00      B    O  
ATOM   1520  H1  HOH B 500      22.062  33.712   8.534  1.00  0.00      B    H  
ATOM   1521  H2  HOH B 500      21.405  34.782   9.708  1.00  0.00      B    H  
ATOM   1522  O   HOH B 501       9.949  19.928  33.767  1.00  0.00      B    O  
ATOM   1523  H1  HOH B 501      10.688  20.249  33.152  1.00  0.00      B    H  
ATOM   1524  H2  HOH B 501      10.051  18.892  33.764  1.00  0.00      B    H  
ATOM   1525  O   HOH B 502       4.417  17.676   6.938  1.00  0.00      B    O  
ATOM   1526  H1  HOH B 502       5.300  17.287   6.662  1.00  0.00      B    H  
ATOM   1527  H2  HOH B 502       4.553  18.219   7.748  1.00  0.00      B    H  
ATOM   1528  O   HOH B 503       4.413  12.396  22.488  1.00  0.00      B    O  
ATOM   1529  H1  HOH B 503       4.538  13.188  23.118  1.00  0.00      B    H  
ATOM   1530  H2  HOH B 503       5.042  11.614  22.756  1.00  0.00      B    H  
ATOM   1531  O   HOH B 504      35.818  28.219   4.515  1.00  0.00      B    O  
ATOM   1532  H1  HOH B 504      35.727  28.626   5.434  1.00  0.00      B    H  
ATOM   1533  H2  HOH B 504      35.580  28.940   3.916  1.00  0.00      B    H  
ATOM   1534  O   HOH B 505      25.692   9.558  38.521  1.00  0.00      B    O  
ATOM   1535  H1  HOH B 505      26.234   9.196  37.752  1.00  0.00      B    H  
ATOM   1536  H2  HOH B 505      25.464  10.519  38.255  1.00  0.00      B    H  
ATOM   1537  O   HOH B 506      38.761  22.028  22.611  1.00  0.00      B    O  
ATOM   1538  H1  HOH B 506      39.482  21.324  22.446  1.00  0.00      B    H  
ATOM   1539  H2  HOH B 506      38.394  22.305  21.698  1.00  0.00      B    H  
ATOM   1540  O   HOH B 507      18.943   2.587  30.369  1.00  0.00      B    O  
ATOM   1541  H1  HOH B 507      19.329   3.313  29.784  1.00  0.00      B    H  
ATOM   1542  H2  HOH B 507      18.521   3.020  31.140  1.00  0.00      B    H  
ATOM   1543  O   HOH B 508      28.595  15.781   0.721  1.00  0.00      B    O  
ATOM   1544  H1  HOH B 508      29.517  15.432   0.971  1.00  0.00      B    H  
ATOM   1545  H2  HOH B 508      28.700  16.327  -0.109  1.00  0.00      B    H  
ATOM   1546  O   HOH B 509      28.894  26.763  32.677  1.00  0.00      B    O  
ATOM   1547  H1  HOH B 509      28.307  27.406  33.257  1.00  0.00      B    H  
ATOM   1548  H2  HOH B 509      29.564  27.346  32.207  1.00  0.00      B    H  
ATOM   1549  O   HOH B 510      25.741  24.104  28.229  1.00  0.00      B    O  
ATOM   1550  H1  HOH B 510      26.029  23.441  27.515  1.00  0.00      B    H  
ATOM   1551  H2  HOH B 510      26.181  25.044  27.975  1.00  0.00      B    H  
ATOM   1552  O   HOH B 511      19.912  26.462   6.115  1.00  0.00      B    O  
ATOM   1553  H1  HOH B 511      19.571  26.890   5.268  1.00  0.00      B    H  
ATOM   1554  H2  HOH B 511      19.789  25.486   6.028  1.00  0.00      B    H  
ATOM   1555  O   HOH B 512       4.654  22.016  16.650  1.00  0.00      B    O  
ATOM   1556  H1  HOH B 512       5.217  21.697  17.454  1.00  0.00      B    H  
ATOM   1557  H2  HOH B 512       4.198  21.189  16.207  1.00  0.00      B    H  
ATOM   1558  O   HOH B 513      12.603  33.138  18.885  1.00  0.00      B    O  
ATOM   1559  H1  HOH B 513      13.289  33.230  18.092  1.00  0.00      B    H  
ATOM   1560  H2  HOH B 513      12.910  32.249  19.363  1.00  0.00      B    H  
ATOM   1561  O   HOH B 514      33.353   8.791  33.679  1.00  0.00      B    O  
ATOM   1562  H1  HOH B 514      32.428   9.213  33.784  1.00  0.00      B    H  
ATOM   1563  H2  HOH B 514      33.537   8.281  34.546  1.00  0.00      B    H  
ATOM   1564  O   HOH B 515      38.767  30.485   4.498  1.00  0.00      B    O  
ATOM   1565  H1  HOH B 515      38.365  31.371   4.203  1.00  0.00      B    H  
ATOM   1566  H2  HOH B 515      38.861  30.549   5.519  1.00  0.00      B    H  
ATOM   1567  O   HOH B 516      11.254  20.500   8.184  1.00  0.00      B    O  
ATOM   1568  H1  HOH B 516      11.092  20.747   7.227  1.00  0.00      B    H  
ATOM   1569  H2  HOH B 516      12.111  20.035   8.302  1.00  0.00      B    H  
ATOM   1570  O   HOH B 517      38.221  10.195   3.748  1.00  0.00      B    O  
ATOM   1571  H1  HOH B 517      38.421  10.639   2.859  1.00  0.00      B    H  
ATOM   1572  H2  HOH B 517      39.151  10.101   4.219  1.00  0.00      B    H  
ATOM   1573  O   HOH B 518       3.417  27.203  30.941  1.00  0.00      B    O  
ATOM   1574  H1  HOH B 518       4.203  26.570  31.068  1.00  0.00      B    H  
ATOM   1575  H2  HOH B 518       2.829  26.746  30.228  1.00  0.00      B    H  
ATOM   1576  O   HOH B 519       0.254  14.561  11.780  1.00  0.00      B    O  
ATOM   1577  H1  HOH B 519       0.861  13.928  12.342  1.00  0.00      B    H  
ATOM   1578  H2  HOH B 519       0.832  15.018  11.066  1.00  0.00      B    H  
ATOM   1579  O   HOH B 520       3.288  34.700  15.581  1.00  0.00      B    O  
ATOM   1580  H1  HOH B 520       3.534  33.910  16.227  1.00  0.00      B    H  
ATOM   1581  H2  HOH B 520       3.886  35.508  15.702  1.00  0.00      B    H  
ATOM   1582  O   HOH B 521       5.832  38.258  20.437  1.00  0.00      B    O  
ATOM   1583  H1  HOH B 521       5.382  37.517  19.884  1.00  0.00      B    H  
ATOM   1584  H2  HOH B 521       5.074  38.527  21.145  1.00  0.00      B    H  
ATOM   1585  O   HOH B 522      10.006  14.909  12.850  1.00  0.00      B    O  
ATOM   1586  H1  HOH B 522      10.222  15.294  11.935  1.00  0.00      B    H  
ATOM   1587  H2  HOH B 522       9.626  13.974  12.692  1.00  0.00      B    H  
ATOM   1588  O   HOH B 523      19.257  31.524  16.710  1.00  0.00      B    O  
ATOM   1589  H1  HOH B 523      18.908  32.464  16.719  1.00  0.00      B    H  
ATOM   1590  H2  HOH B 523      19.410  31.262  15.706  1.00  0.00      B    H  
ATOM   1591  O   HOH B 524      34.075  31.552  30.213  1.00  0.00      B    O  
ATOM   1592  H1  HOH B 524      34.978  32.070  30.147  1.00  0.00      B    H  
ATOM   1593  H2  HOH B 524      33.583  31.883  31.048  1.00  0.00      B    H  
ATOM   1594  O   HOH B 525      16.190   5.420   7.372  1.00  0.00      B    O  
ATOM   1595  H1  HOH B 525      16.827   5.880   6.678  1.00  0.00      B    H  
ATOM   1596  H2  HOH B 525      15.899   6.121   8.087  1.00  0.00      B    H  
ATOM   1597  O   HOH B 526      22.181  28.050  16.827  1.00  0.00      B    O  
ATOM   1598  H1  HOH B 526      22.639  28.109  17.763  1.00  0.00      B    H  
ATOM   1599  H2  HOH B 526      22.687  27.283  16.297  1.00  0.00      B    H  
ATOM   1600  O   HOH B 527       6.759  23.562   3.173  1.00  0.00      B    O  
ATOM   1601  H1  HOH B 527       7.103  24.530   3.028  1.00  0.00      B    H  
ATOM   1602  H2  HOH B 527       5.710  23.499   3.123  1.00  0.00      B    H  
ATOM   1603  O   HOH B 528      17.637  17.767  11.302  1.00  0.00      B    O  
ATOM   1604  H1  HOH B 528      18.159  17.305  10.577  1.00  0.00      B    H  
ATOM   1605  H2  HOH B 528      18.354  18.153  11.928  1.00  0.00      B    H  
ATOM   1606  O   HOH B 529      12.579  25.557  10.660  1.00  0.00      B    O  
ATOM   1607  H1  HOH B 529      12.485  24.972   9.809  1.00  0.00      B    H  
ATOM   1608  H2  HOH B 529      12.861  24.899  11.409  1.00  0.00      B    H  
ATOM   1609  O   HOH B 530      21.911  18.904  10.796  1.00  0.00      B    O  
ATOM   1610  H1  HOH B 530      22.556  18.977  10.010  1.00  0.00      B    H  
ATOM   1611  H2  HOH B 530      22.397  18.484  11.578  1.00  0.00      B    H  
ATOM   1612  O   HOH B 531       3.740  31.984  24.106  1.00  0.00      B    O  
ATOM   1613  H1  HOH B 531       3.973  32.828  24.551  1.00  0.00      B    H  
ATOM   1614  H2  HOH B 531       3.694  31.243  24.781  1.00  0.00      B    H  
ATOM   1615  O   HOH B 532      10.957   6.506  24.643  1.00  0.00      B    O  
ATOM   1616  H1  HOH B 532      10.053   6.734  25.109  1.00  0.00      B    H  
ATOM   1617  H2  HOH B 532      10.830   5.850  23.913  1.00  0.00      B    H  
ATOM   1618  O   HOH B 533      28.006   4.060  35.794  1.00  0.00      B    O  
ATOM   1619  H1  HOH B 533      27.590   3.662  36.667  1.00  0.00      B    H  
ATOM   1620  H2  HOH B 533      28.998   3.755  35.755  1.00  0.00      B    H  
ATOM   1621  O   HOH B 534      27.460  36.020  32.527  1.00  0.00      B    O  
ATOM   1622  H1  HOH B 534      26.507  36.311  32.311  1.00  0.00      B    H  
ATOM   1623  H2  HOH B 534      27.371  35.108  33.001  1.00  0.00      B    H  
ATOM   1624  O   HOH B 535      13.325  39.292  10.889  1.00  0.00      B    O  
ATOM   1625  H1  HOH B 535      13.055  38.793  10.039  1.00  0.00      B    H  
ATOM   1626  H2  HOH B 535      13.322  38.596  11.654  1.00  0.00      B    H  
ATOM   1627  O   HOH B 536       4.867  14.371  24.548  1.00  0.00      B    O  
ATOM   1628  H1  HOH B 536       5.740  14.816  24.770  1.00  0.00      B    H  
ATOM   1629  H2  HOH B 536       4.466  14.060  25.456  1.00  0.00      B    H  
ATOM   1630  O   HOH B 537      27.417  26.921  38.416  1.00  0.00      B    O  
ATOM   1631  H1  HOH B 537      26.628  26.757  37.737  1.00  0.00      B    H  
ATOM   1632  H2  HOH B 537      27.019  27.132  39.335  1.00  0.00      B    H  
ATOM   1633  O   HOH B 538      36.729   1.785  19.701  1.00  0.00      B    O  
ATOM   1634  H1  HOH B 538      37.669   1.778  20.081  1.00  0.00      B    H  
ATOM   1635  H2  HOH B 538      36.709   1.249  18.907  1.00  0.00      B    H  
ATOM   1636  O   HOH B 539      29.503   7.003  26.206  1.00  0.00      B    O  
ATOM   1637  H1  HOH B 539      28.970   6.902  27.068  1.00  0.00      B    H  
ATOM   1638  H2  HOH B 539      29.436   7.923  25.818  1.00  0.00      B    H  
ATOM   1639  O   HOH B 540       0.967   2.214  18.801  1.00  0.00      B    O  
ATOM   1640  H1  HOH B 540       0.524   2.510  17.972  1.00  0.00      B    H  
ATOM   1641  H2  HOH B 540       1.148   1.249  18.726  1.00  0.00      B    H  
ATOM   1642  O   HOH B 541      20.962  33.946  22.721  1.00  0.00      B    O  
ATOM   1643  H1  HOH B 541      20.594  33.019  22.611  1.00  0.00      B    H  
ATOM   1644  H2  HOH B 541      21.798  33.771  23.250  1.00  0.00      B    H  
ATOM   1645  O   HOH B 542       5.936  13.429  29.783  1.00  0.00      B    O  
ATOM   1646  H1  HOH B 542       5.237  12.654  29.853  1.00  0.00      B    H  
ATOM   1647  H2  HOH B 542       6.030  13.836  30.715  1.00  0.00      B    H  
ATOM   1648  O   HOH B 543      24.465  19.133  15.714  1.00  0.00      B    O  
ATOM   1649  H1  HOH B 543      25.082  19.949  15.622  1.00  0.00      B    H  
ATOM   1650  H2  HOH B 543      25.038  18.295  15.431  1.00  0.00      B    H  
ATOM   1651  O   HOH B 544      11.008   3.083  36.722  1.00  0.00      B    O  
ATOM   1652  H1  HOH B 544      11.622   2.298  36.422  1.00  0.00      B    H  
ATOM   1653  H2  HOH B 544      10.218   2.664  37.246  1.00  0.00      B    H  
ATOM   1654  O   HOH B 545       1.887  31.090  31.002  1.00  0.00      B    O  
ATOM   1655  H1  HOH B 545       2.154  30.367  31.623  1.00  0.00      B    H  
ATOM   1656  H2  HOH B 545       1.833  30.633  30.089  1.00  0.00      B    H  
ATOM   1657  O   HOH B 546      38.619  12.841   5.834  1.00  0.00      B    O  
ATOM   1658  H1  HOH B 546      39.184  12.251   5.225  1.00  0.00      B    H  
ATOM   1659  H2  HOH B 546      38.622  13.760   5.360  1.00  0.00      B    H  
ATOM   1660  O   HOH B 547      25.822   4.238  34.137  1.00  0.00      B    O  
ATOM   1661  H1  HOH B 547      26.634   4.140  34.690  1.00  0.00      B    H  
ATOM   1662  H2  HOH B 547      25.241   4.827  34.692  1.00  0.00      B    H  
ATOM   1663  O   HOH B 548      11.330  16.376  28.131  1.00  0.00      B    O  
ATOM   1664  H1  HOH B 548      12.170  16.769  27.667  1.00  0.00      B    H  
ATOM   1665  H2  HOH B 548      11.725  15.722  28.837  1.00  0.00      B    H  
ATOM   1666  O   HOH B 549      16.065  28.211   5.690  1.00  0.00      B    O  
ATOM   1667  H1  HOH B 549      16.323  27.727   6.538  1.00  0.00      B    H  
ATOM   1668  H2  HOH B 549      16.048  29.182   5.973  1.00  0.00      B    H  
ATOM   1669  O   HOH B 550      21.977  13.878  36.716  1.00  0.00      B    O  
ATOM   1670  H1  HOH B 550      21.413  13.837  37.576  1.00  0.00      B    H  
ATOM   1671  H2  HOH B 550      22.728  14.541  36.884  1.00  0.00      B    H  
ATOM   1672  O   HOH B 551       3.191  28.372  21.742  1.00  0.00      B    O  
ATOM   1673  H1  HOH B 551       3.593  27.436  21.801  1.00  0.00      B    H  
ATOM   1674  H2  HOH B 551       2.699  28.561  22.609  1.00  0.00      B    H  
ATOM   1675  O   HOH B 552      30.978   8.916  19.283  1.00  0.00      B    O  
ATOM   1676  H1  HOH B 552      31.104   9.064  20.277  1.00  0.00      B    H  
ATOM   1677  H2  HOH B 552      30.678   7.965  19.195  1.00  0.00      B    H  
ATOM   1678  O   HOH B 553      30.496   3.578   9.582  1.00  0.00      B    O  
ATOM   1679  H1  HOH B 553      30.138   3.267  10.508  1.00  0.00      B    H  
ATOM   1680  H2  HOH B 553      31.482   3.617   9.670  1.00  0.00      B    H  
ATOM   1681  O   HOH B 554      19.122   0.690  38.336  1.00  0.00      B    O  
ATOM   1682  H1  HOH B 554      19.438   0.901  37.397  1.00  0.00      B    H  
ATOM   1683  H2  HOH B 554      19.526  -0.204  38.441  1.00  0.00      B    H  
ATOM   1684  O   HOH B 555      10.238  17.180  33.841  1.00  0.00      B    O  
ATOM   1685  H1  HOH B 555      10.419  16.593  34.670  1.00  0.00      B    H  
ATOM   1686  H2  HOH B 555      10.437  16.587  33.061  1.00  0.00      B    H  
ATOM   1687  O   HOH B 556      29.819  38.561  23.301  1.00  0.00      B    O  
ATOM   1688  H1  HOH B 556      30.215  39.086  24.099  1.00  0.00      B    H  
ATOM   1689  H2  HOH B 556      30.066  37.597  23.431  1.00  0.00      B    H  
ATOM   1690  O   HOH B 557      16.143  13.320  32.674  1.00  0.00      B    O  
ATOM   1691  H1  HOH B 557      16.144  12.675  31.838  1.00  0.00      B    H  
ATOM   1692  H2  HOH B 557      16.553  12.797  33.462  1.00  0.00      B    H  
ATOM   1693  O   HOH B 558      20.802  35.632  25.720  1.00  0.00      B    O  
ATOM   1694  H1  HOH B 558      19.966  36.116  25.995  1.00  0.00      B    H  
ATOM   1695  H2  HOH B 558      20.589  34.907  25.111  1.00  0.00      B    H  
ATOM   1696  O   HOH B 559      18.921   6.546  30.190  1.00  0.00      B    O  
ATOM   1697  H1  HOH B 559      18.532   5.858  29.522  1.00  0.00      B    H  
ATOM   1698  H2  HOH B 559      19.443   5.996  30.877  1.00  0.00      B    H  
ATOM   1699  O   HOH B 560      16.274  22.308  26.886  1.00  0.00      B    O  
ATOM   1700  H1  HOH B 560      15.684  22.355  27.726  1.00  0.00      B    H  
ATOM   1701  H2  HOH B 560      16.326  21.230  26.581  1.00  0.00      B    H  
ATOM   1702  O   HOH B 561       8.322  13.848  36.772  1.00  0.00      B    O  
ATOM   1703  H1  HOH B 561       8.705  14.190  37.660  1.00  0.00      B    H  
ATOM   1704  H2  HOH B 561       7.760  14.661  36.391  1.00  0.00      B    H  
ATOM   1705  O   HOH B 562      35.138   3.386  15.168  1.00  0.00      B    O  
ATOM   1706  H1  HOH B 562      34.578   3.231  14.380  1.00  0.00      B    H  
ATOM   1707  H2  HOH B 562      34.805   4.239  15.626  1.00  0.00      B    H  
ATOM   1708  O   HOH B 563      38.307  33.740   1.317  1.00  0.00      B    O  
ATOM   1709  H1  HOH B 563      38.123  33.703   0.293  1.00  0.00      B    H  
ATOM   1710  H2  HOH B 563      38.954  34.407   1.447  1.00  0.00      B    H  
ATOM   1711  O   HOH B 564       9.514  29.999   1.223  1.00  0.00      B    O  
ATOM   1712  H1  HOH B 564       9.365  30.690   2.019  1.00  0.00      B    H  
ATOM   1713  H2  HOH B 564       9.705  29.082   1.645  1.00  0.00      B    H  
ATOM   1714  O   HOH B 565      18.095  32.247   8.187  1.00  0.00      B    O  
ATOM   1715  H1  HOH B 565      19.114  32.213   8.227  1.00  0.00      B    H  
ATOM   1716  H2  HOH B 565      17.821  33.066   8.717  1.00  0.00      B    H  
ATOM   1717  O   HOH B 566      28.989  34.404  20.093  1.00  0.00      B    O  
ATOM   1718  H1  HOH B 566      28.762  33.817  19.329  1.00  0.00      B    H  
ATOM   1719  H2  HOH B 566      28.222  34.250  20.788  1.00  0.00      B    H  
ATOM   1720  O   HOH B 567      26.806  21.470  22.184  1.00  0.00      B    O  
ATOM   1721  H1  HOH B 567      26.698  21.439  21.180  1.00  0.00      B    H  
ATOM   1722  H2  HOH B 567      27.736  21.781  22.361  1.00  0.00      B    H  
ATOM   1723  O   HOH B 568       4.825  30.599  14.181  1.00  0.00      B    O  
ATOM   1724  H1  HOH B 568       4.112  31.040  14.799  1.00  0.00      B    H  
ATOM   1725  H2  HOH B 568       5.728  30.565  14.670  1.00  0.00      B    H  
ATOM   1726  O   HOH B 569       2.288  29.348  35.310  1.00  0.00      B    O  
ATOM   1727  H1  HOH B 569       1.354  29.758  35.391  1.00  0.00      B    H  
ATOM   1728  H2  HOH B 569       2.596  29.353  34.352  1.00  0.00      B    H  
ATOM   1729  O   HOH B 570      38.109  34.267  15.513  1.00  0.00      B    O  
ATOM   1730  H1  HOH B 570      38.716  34.625  14.763  1.00  0.00      B    H  
ATOM   1731  H2  HOH B 570      38.482  33.362  15.828  1.00  0.00      B    H  
ATOM   1732  O   HOH B 571      34.809  37.824   4.229  1.00  0.00      B    O  
ATOM   1733  H1  HOH B 571      34.503  37.428   3.305  1.00  0.00      B    H  
ATOM   1734  H2  HOH B 571      34.511  38.761   4.306  1.00  0.00      B    H  
ATOM   1735  O   HOH B 572      20.811  20.527  19.920  1.00  0.00      B    O  
ATOM   1736  H1  HOH B 572      20.760  21.116  20.710  1.00  0.00      B    H  
ATOM   1737  H2  HOH B 572      20.377  19.649  20.165  1.00  0.00      B    H  
ATOM   1738  O   HOH B 573      22.564   7.143  14.560  1.00  0.00      B    O  
ATOM   1739  H1  HOH B 573      22.238   6.478  13.852  1.00  0.00      B    H  
ATOM   1740  H2  HOH B 573      22.735   6.581  15.388  1.00  0.00      B    H  
ATOM   1741  O   HOH B 574      22.989  34.536   1.923  1.00  0.00      B    O  
ATOM   1742  H1  HOH B 574      23.358  35.419   2.269  1.00  0.00      B    H  
ATOM   1743  H2  HOH B 574      22.223  34.308   2.575  1.00  0.00      B    H  
ATOM   1744  O   HOH B 575      14.749  21.210   7.237  1.00  0.00      B    O  
ATOM   1745  H1  HOH B 575      14.059  21.876   7.186  1.00  0.00      B    H  
ATOM   1746  H2  HOH B 575      14.450  20.543   7.936  1.00  0.00      B    H  
ATOM   1747  O   HOH B 576      10.576  14.173  32.555  1.00  0.00      B    O  
ATOM   1748  H1  HOH B 576      11.510  13.949  32.197  1.00  0.00      B    H  
ATOM   1749  H2  HOH B 576      10.437  13.589  33.375  1.00  0.00      B    H  
ATOM   1750  O   HOH B 577       8.878  31.909  23.494  1.00  0.00      B    O  
ATOM   1751  H1  HOH B 577       9.716  31.537  23.054  1.00  0.00      B    H  
ATOM   1752  H2  HOH B 577       8.850  31.562  24.410  1.00  0.00      B    H  
ATOM   1753  O   HOH B 578      11.215   0.472  22.925  1.00  0.00      B    O  
ATOM   1754  H1  HOH B 578      10.444   1.029  23.354  1.00  0.00      B    H  
ATOM   1755  H2  HOH B 578      11.121  -0.410  23.411  1.00  0.00      B    H  
ATOM   1756  O   HOH B 579      33.416  35.277  25.031  1.00  0.00      B    O  
ATOM   1757  H1  HOH B 579      32.918  34.854  25.784  1.00  0.00      B    H  
ATOM   1758  H2  HOH B 579      33.523  34.582  24.264  1.00  0.00      B    H  
ATOM   1759  O   HOH B 580      18.499   9.772  15.893  1.00  0.00      B    O  
ATOM   1760  H1  HOH B 580      18.369   8.887  16.296  1.00  0.00      B    H  
ATOM   1761  H2  HOH B 580      19.034   9.584  15.038  1.00  0.00      B    H  
ATOM   1762  O   HOH B 581       7.397   8.567  30.579  1.00  0.00      B    O  
ATOM   1763  H1  HOH B 581       7.954   8.868  29.727  1.00  0.00      B    H  
ATOM   1764  H2  HOH B 581       7.336   7.591  30.489  1.00  0.00      B    H  
ATOM   1765  O   HOH B 582      10.337  10.098  13.746  1.00  0.00      B    O  
ATOM   1766  H1  HOH B 582       9.675   9.353  13.958  1.00  0.00      B    H  
ATOM   1767  H2  HOH B 582      11.050  10.144  14.480  1.00  0.00      B    H  
ATOM   1768  O   HOH B 583       3.870  37.989   9.437  1.00  0.00      B    O  
ATOM   1769  H1  HOH B 583       4.104  38.949   9.610  1.00  0.00      B    H  
ATOM   1770  H2  HOH B 583       3.146  37.881   8.708  1.00  0.00      B    H  
ATOM   1771  O   HOH B 584      10.215  12.840  35.082  1.00  0.00      B    O  
ATOM   1772  H1  HOH B 584      10.886  12.325  35.654  1.00  0.00      B    H  
ATOM   1773  H2  HOH B 584       9.441  13.033  35.696  1.00  0.00      B    H  
ATOM   1774  O   HOH B 585       3.447  32.827  19.918  1.00  0.00      B    O  
ATOM   1775  H1  HOH B 585       3.605  31.801  20.052  1.00  0.00      B    H  
ATOM   1776  H2  HOH B 585       4.144  33.163  19.293  1.00  0.00      B    H  
ATOM   1777  O   HOH B 586      28.851  20.358   3.774  1.00  0.00      B    O  
ATOM   1778  H1  HOH B 586      28.895  21.311   3.460  1.00  0.00      B    H  
ATOM   1779  H2  HOH B 586      29.531  20.261   4.508  1.00  0.00      B    H  
ATOM   1780  O   HOH B 587      24.824   0.564  16.088  1.00  0.00      B    O  
ATOM   1781  H1  HOH B 587      25.062   0.253  16.995  1.00  0.00      B    H  
ATOM   1782  H2  HOH B 587      25.561   1.182  15.802  1.00  0.00      B    H  
ATOM   1783  O   HOH B 588       7.661   1.775  15.659  1.00  0.00      B    O  
ATOM   1784  H1  HOH B 588       7.128   2.675  15.686  1.00  0.00      B    H  
ATOM   1785  H2  HOH B 588       8.668   1.992  15.615  1.00  0.00      B    H  
ATOM   1786  O   HOH B 589       6.956   7.439  33.547  1.00  0.00      B    O  
ATOM   1787  H1  HOH B 589       7.930   7.260  33.381  1.00  0.00      B    H  
ATOM   1788  H2  HOH B 589       6.758   8.071  32.809  1.00  0.00      B    H  
ATOM   1789  O   HOH B 590      17.643   7.679  26.763  1.00  0.00      B    O  
ATOM   1790  H1  HOH B 590      17.889   6.774  26.356  1.00  0.00      B    H  
ATOM   1791  H2  HOH B 590      18.336   7.935  27.474  1.00  0.00      B    H  
ATOM   1792  O   HOH B 591      13.752  25.401  15.535  1.00  0.00      B    O  
ATOM   1793  H1  HOH B 591      13.734  24.434  15.892  1.00  0.00      B    H  
ATOM   1794  H2  HOH B 591      14.675  25.440  15.009  1.00  0.00      B    H  
ATOM   1795  O   HOH B 592      19.461   1.276   1.863  1.00  0.00      B    O  
ATOM   1796  H1  HOH B 592      19.463   1.255   0.829  1.00  0.00      B    H  
ATOM   1797  H2  HOH B 592      19.927   2.159   2.160  1.00  0.00      B    H  
ATOM   1798  O   HOH B 593      12.797  21.104  26.383  1.00  0.00      B    O  
ATOM   1799  H1  HOH B 593      13.282  20.318  26.832  1.00  0.00      B    H  
ATOM   1800  H2  HOH B 593      11.762  20.844  26.206  1.00  0.00      B    H  
ATOM   1801  O   HOH B 594       2.605  38.562  18.028  1.00  0.00      B    O  
ATOM   1802  H1  HOH B 594       2.419  38.999  17.168  1.00  0.00      B    H  
ATOM   1803  H2  HOH B 594       3.533  38.792  18.234  1.00  0.00      B    H  
ATOM   1804  O   HOH B 595      30.443  10.773   7.228  1.00  0.00      B    O  
ATOM   1805  H1  HOH B 595      30.692   9.846   6.978  1.00  0.00      B    H  
ATOM   1806  H2  HOH B 595      31.260  11.355   6.895  1.00  0.00      B    H  
ATOM   1807  O   HOH B 596      26.895  33.410  33.430  1.00  0.00      B    O  
ATOM   1808  H1  HOH B 596      27.699  32.806  33.415  1.00  0.00      B    H  
ATOM   1809  H2  HOH B 596      26.203  32.904  34.017  1.00  0.00      B    H  
ATOM   1810  O   HOH B 597       6.430  34.596  13.232  1.00  0.00      B    O  
ATOM   1811  H1  HOH B 597       6.074  34.652  14.158  1.00  0.00      B    H  
ATOM   1812  H2  HOH B 597       5.668  34.819  12.559  1.00  0.00      B    H  
ATOM   1813  O   HOH B 598      15.646  30.618   2.141  1.00  0.00      B    O  
ATOM   1814  H1  HOH B 598      15.747  30.827   1.193  1.00  0.00      B    H  
ATOM   1815  H2  HOH B 598      16.284  29.820   2.315  1.00  0.00      B    H  
ATOM   1816  O   HOH B 599      13.779   1.277  13.848  1.00  0.00      B    O  
ATOM   1817  H1  HOH B 599      13.992   1.296  14.782  1.00  0.00      B    H  
ATOM   1818  H2  HOH B 599      13.401   0.371  13.625  1.00  0.00      B    H  
ATOM   1819  O   HOH B 600       5.730  34.222  38.674  1.00  0.00      B    O  
ATOM   1820  H1  HOH B 600       5.463  33.277  38.362  1.00  0.00      B    H  
ATOM   1821  H2  HOH B 600       6.628  34.152  39.154  1.00  0.00      B    H  
ATOM   1822  O   HOH B 601      34.121  12.435  20.504  1.00  0.00      B    O  
ATOM   1823  H1  HOH B 601      34.448  12.978  19.785  1.00  0.00      B    H  
ATOM   1824  H2  HOH B 601      33.249  12.850  20.800  1.00  0.00      B    H  
ATOM   1825  O   HOH B 602      11.297  38.669  15.255  1.00  0.00      B    O  
ATOM   1826  H1  HOH B 602      11.045  37.985  14.524  1.00  0.00      B    H  
ATOM   1827  H2  HOH B 602      12.087  38.306  15.721  1.00  0.00      B    H  
ATOM   1828  O   HOH B 603      15.441   7.090   9.251  1.00  0.00      B    O  
ATOM   1829  H1  HOH B 603      15.901   7.203  10.197  1.00  0.00      B    H  
ATOM   1830  H2  HOH B 603      14.552   7.552   9.139  1.00  0.00      B    H  
ATOM   1831  O   HOH B 604       8.421   7.444  15.132  1.00  0.00      B    O  
ATOM   1832  H1  HOH B 604       8.189   7.024  14.212  1.00  0.00      B    H  
ATOM   1833  H2  HOH B 604       9.280   6.942  15.345  1.00  0.00      B    H  
ATOM   1834  O   HOH B 605      34.976  26.005  21.886  1.00  0.00      B    O  
ATOM   1835  H1  HOH B 605      35.429  25.594  22.650  1.00  0.00      B    H  
ATOM   1836  H2  HOH B 605      35.437  25.804  20.985  1.00  0.00      B    H  
ATOM   1837  O   HOH B 606      10.331   0.972  19.802  1.00  0.00      B    O  
ATOM   1838  H1  HOH B 606      10.207   0.285  19.041  1.00  0.00      B    H  
ATOM   1839  H2  HOH B 606      10.161   0.534  20.680  1.00  0.00      B    H  
ATOM   1840  O   HOH B 607      37.416  13.839   2.178  1.00  0.00      B    O  
ATOM   1841  H1  HOH B 607      37.338  14.460   1.375  1.00  0.00      B    H  
ATOM   1842  H2  HOH B 607      37.681  14.373   3.043  1.00  0.00      B    H  
ATOM   1843  O   HOH B 608       5.389   8.403   5.824  1.00  0.00      B    O  
ATOM   1844  H1  HOH B 608       4.701   7.771   5.407  1.00  0.00      B    H  
ATOM   1845  H2  HOH B 608       5.865   8.782   5.018  1.00  0.00      B    H  
ATOM   1846  O   HOH B 609      21.218  38.556  14.566  1.00  0.00      B    O  
ATOM   1847  H1  HOH B 609      20.963  39.048  15.445  1.00  0.00      B    H  
ATOM   1848  H2  HOH B 609      22.131  38.965  14.358  1.00  0.00      B    H  
ATOM   1849  O   HOH B 610      34.697  38.471  23.532  1.00  0.00      B    O  
ATOM   1850  H1  HOH B 610      34.844  38.161  22.545  1.00  0.00      B    H  
ATOM   1851  H2  HOH B 610      35.266  37.813  24.055  1.00  0.00      B    H  
ATOM   1852  O   HOH B 611      30.971  37.843   0.367  1.00  0.00      B    O  
ATOM   1853  H1  HOH B 611      30.181  38.185  -0.202  1.00  0.00      B    H  
ATOM   1854  H2  HOH B 611      31.528  38.611   0.609  1.00  0.00      B    H  
ATOM   1855  O   HOH B 612      21.691  12.360  25.786  1.00  0.00      B    O  
ATOM   1856  H1  HOH B 612      22.135  12.676  26.698  1.00  0.00      B    H  
ATOM   1857  H2  HOH B 612      21.115  11.588  26.032  1.00  0.00      B    H  
ATOM   1858  O   HOH B 613      34.649  18.014  28.167  1.00  0.00      B    O  
ATOM   1859  H1  HOH B 613      35.282  18.747  28.097  1.00  0.00      B    H  
ATOM   1860  H2  HOH B 613      34.944  17.226  27.603  1.00  0.00      B    H  
ATOM   1861  O   HOH B 614      13.330   5.340   6.070  1.00  0.00      B    O  
ATOM   1862  H1  HOH B 614      14.088   5.691   6.698  1.00  0.00      B    H  
ATOM   1863  H2  HOH B 614      13.774   5.342   5.184  1.00  0.00      B    H  
ATOM   1864  O   HOH B 615      10.279  29.345   8.881  1.00  0.00      B    O  
ATOM   1865  H1  HOH B 615      10.782  29.799   9.673  1.00  0.00      B    H  
ATOM   1866  H2  HOH B 615       9.306  29.213   9.316  1.00  0.00      B    H  
ATOM   1867  O   HOH B 616       1.151  20.181  33.924  1.00  0.00      B    O  
ATOM   1868  H1  HOH B 616       0.956  20.903  34.549  1.00  0.00      B    H  
ATOM   1869  H2  HOH B 616       0.984  20.508  32.982  1.00  0.00      B    H  
ATOM   1870  O   HOH B 617      10.126   8.012   7.243  1.00  0.00      B    O  
ATOM   1871  H1  HOH B 617      10.168   8.717   8.002  1.00  0.00      B    H  
ATOM   1872  H2  HOH B 617       9.112   7.885   7.225  1.00  0.00      B    H  
ATOM   1873  O   HOH B 618      16.825  12.295  14.574  1.00  0.00      B    O  
ATOM   1874  H1  HOH B 618      16.438  12.019  13.659  1.00  0.00      B    H  
ATOM   1875  H2  HOH B 618      17.181  11.423  15.003  1.00  0.00      B    H  
ATOM   1876  O   HOH B 619       8.230   0.178   5.006  1.00  0.00      B    O  
ATOM   1877  H1  HOH B 619       8.237   1.120   4.609  1.00  0.00      B    H  
ATOM   1878  H2  HOH B 619       8.855   0.277   5.778  1.00  0.00      B    H  
ATOM   1879  O   HOH B 620      14.908  27.278  32.563  1.00  0.00      B    O  
ATOM   1880  H1  HOH B 620      14.684  26.299  32.749  1.00  0.00      B    H  
ATOM   1881  H2  HOH B 620      15.194  27.338  31.572  1.00  0.00      B    H  
ATOM   1882  O   HOH B 621      16.772  35.747  23.171  1.00  0.00      B    O  
ATOM   1883  H1  HOH B 621      16.241  35.740  22.320  1.00  0.00      B    H  
ATOM   1884  H2  HOH B 621      16.150  36.278  23.779  1.00  0.00      B    H  
ATOM   1885  O   HOH B 622      17.692  23.746   1.019  1.00  0.00      B    O  
ATOM   1886  H1  HOH B 622      17.328  24.716   1.029  1.00  0.00      B    H  
ATOM   1887  H2  HOH B 622      18.262  23.612   0.120  1.00  0.00      B    H  
ATOM   1888  O   HOH B 623       1.090   6.194  19.500  1.00  0.00      B    O  
ATOM   1889  H1  HOH B 623       0.640   5.502  20.072  1.00  0.00      B    H  
ATOM   1890  H2  HOH B 623       1.093   7.065  20.045  1.00  0.00      B    H  
ATOM   1891  O   HOH B 624      33.672  11.626   3.728  1.00  0.00      B    O  
ATOM   1892  H1  HOH B 624      32.998  10.899   3.954  1.00  0.00      B    H  
ATOM   1893  H2  HOH B 624      34.509  11.490   4.310  1.00  0.00      B    H  
ATOM   1894  O   HOH B 625      12.263   7.128  29.982  1.00  0.00      B    O  
ATOM   1895  H1  HOH B 625      11.400   7.032  29.429  1.00  0.00      B    H  
ATOM   1896  H2  HOH B 625      13.010   7.518  29.410  1.00  0.00      B    H  
ATOM   1897  O   HOH B 626      34.253  16.955   8.541  1.00  0.00      B    O  
ATOM   1898  H1  HOH B 626      33.650  16.326   8.032  1.00  0.00      B    H  
ATOM   1899  H2  HOH B 626      34.031  17.881   8.208  1.00  0.00      B    H  
ATOM   1900  O   HOH B 627      19.460  29.165   7.833  1.00  0.00      B    O  
ATOM   1901  H1  HOH B 627      19.976  28.545   7.257  1.00  0.00      B    H  
ATOM   1902  H2  HOH B 627      18.530  28.975   7.482  1.00  0.00      B    H  
ATOM   1903  O   HOH B 628      23.677  11.244  28.850  1.00  0.00      B    O  
ATOM   1904  H1  HOH B 628      23.439  10.487  29.496  1.00  0.00      B    H  
ATOM   1905  H2  HOH B 628      23.825  10.817  27.915  1.00  0.00      B    H  
ATOM   1906  O   HOH B 629       3.630   4.642  25.205  1.00  0.00      B    O  
ATOM   1907  H1  HOH B 629       3.003   4.358  25.976  1.00  0.00      B    H  
ATOM   1908  H2  HOH B 629       4.410   3.960  25.197  1.00  0.00      B    H  
ATOM   1909  O   HOH B 630      26.454  35.160   1.519  1.00  0.00      B    O  
ATOM   1910  H1  HOH B 630      25.871  35.935   1.673  1.00  0.00      B    H  
ATOM   1911  H2  HOH B 630      27.426  35.493   1.561  1.00  0.00      B    H  
ATOM   1912  O   HOH B 631      30.200  19.958  28.033  1.00  0.00      B    O  
ATOM   1913  H1  HOH B 631      30.999  19.381  27.864  1.00  0.00      B    H  
ATOM   1914  H2  HOH B 631      29.503  19.627  27.377  1.00  0.00      B    H  
ATOM   1915  O   HOH B 632      36.969  15.531  10.739  1.00  0.00      B    O  
ATOM   1916  H1  HOH B 632      37.924  15.357  11.088  1.00  0.00      B    H  
ATOM   1917  H2  HOH B 632      36.444  14.730  10.904  1.00  0.00      B    H  
ATOM   1918  O   HOH B 633       6.957  20.250  29.666  1.00  0.00      B    O  
ATOM   1919  H1  HOH B 633       7.884  20.175  30.168  1.00  0.00      B    H  
ATOM   1920  H2  HOH B 633       6.408  20.990  30.094  1.00  0.00      B    H  
ATOM   1921  O   HOH B 634       5.853  22.154  23.252  1.00  0.00      B    O  
ATOM   1922  H1  HOH B 634       5.915  21.213  23.537  1.00  0.00      B    H  
ATOM   1923  H2  HOH B 634       6.605  22.643  23.797  1.00  0.00      B    H  
ATOM   1924  O   HOH B 635      26.262   8.610   1.869  1.00  0.00      B    O  
ATOM   1925  H1  HOH B 635      25.970   8.931   0.970  1.00  0.00      B    H  
ATOM   1926  H2  HOH B 635      26.883   7.827   1.769  1.00  0.00      B    H  
ATOM   1927  O   HOH B 636      20.398   8.755  13.895  1.00  0.00      B    O  
ATOM   1928  H1  HOH B 636      21.285   8.411  14.243  1.00  0.00      B    H  
ATOM   1929  H2  HOH B 636      20.626   9.413  13.153  1.00  0.00      B    H  
ATOM   1930  O   HOH B 637      15.791  12.343  26.706  1.00  0.00      B    O  
ATOM   1931  H1  HOH B 637      15.036  11.703  26.964  1.00  0.00      B    H  
ATOM   1932  H2  HOH B 637      15.791  13.113  27.355  1.00  0.00      B    H  
ATOM   1933  O   HOH B 638      22.056  15.728   4.082  1.00  0.00      B    O  
ATOM   1934  H1  HOH B 638      22.439  15.271   4.886  1.00  0.00      B    H  
ATOM   1935  H2  HOH B 638      22.736  16.344   3.757  1.00  0.00      B    H  
ATOM   1936  O   HOH B 639      36.039  20.152  34.525  1.00  0.00      B    O  
ATOM   1937  H1  HOH B 639      36.753  19.484  34.677  1.00  0.00      B    H  
ATOM   1938  H2  HOH B 639      35.074  19.745  34.623  1.00  0.00      B    H  
ATOM   1939  O   HOH B 640      38.278  14.255  19.186  1.00  0.00      B    O  
ATOM   1940  H1  HOH B 640      38.738  13.532  19.706  1.00  0.00      B    H  
ATOM   1941  H2  HOH B 640      38.587  14.250  18.182  1.00  0.00      B    H  
ATOM   1942  O   HOH B 641      15.108  35.654   0.990  1.00  0.00      B    O  
ATOM   1943  H1  HOH B 641      14.870  35.148   1.838  1.00  0.00      B    H  
ATOM   1944  H2  HOH B 641      16.083  35.738   0.914  1.00  0.00      B    H  
ATOM   1945  O   HOH B 642       1.848  11.730  10.862  1.00  0.00      B    O  
ATOM   1946  H1  HOH B 642       2.358  12.449  11.483  1.00  0.00      B    H  
ATOM   1947  H2  HOH B 642       1.757  10.869  11.391  1.00  0.00      B    H  
ATOM   1948  O   HOH B 643      34.635  22.599  38.232  1.00  0.00      B    O  
ATOM   1949  H1  HOH B 643      34.072  22.982  38.983  1.00  0.00      B    H  
ATOM   1950  H2  HOH B 643      33.957  22.242  37.596  1.00  0.00      B    H  
ATOM   1951  O   HOH B 644       3.517  19.752  12.814  1.00  0.00      B    O  
ATOM   1952  H1  HOH B 644       4.191  19.012  12.577  1.00  0.00      B    H  
ATOM   1953  H2  HOH B 644       3.535  19.959  13.796  1.00  0.00      B    H  
ATOM   1954  O   HOH B 645       8.733   2.001  28.170  1.00  0.00      B    O  
ATOM   1955  H1  HOH B 645       9.010   2.107  29.149  1.00  0.00      B    H  
ATOM   1956  H2  HOH B 645       8.486   0.980  28.012  1.00  0.00      B    H  
ATOM   1957  O   HOH B 646       8.594  32.283  10.910  1.00  0.00      B    O  
ATOM   1958  H1  HOH B 646       8.188  32.264  11.786  1.00  0.00      B    H  
ATOM   1959  H2  HOH B 646       9.401  31.682  10.921  1.00  0.00      B    H  
ATOM   1960  O   HOH B 647       3.219  19.822  15.923  1.00  0.00      B    O  
ATOM   1961  H1  HOH B 647       2.252  20.021  16.252  1.00  0.00      B    H  
ATOM   1962  H2  HOH B 647       3.370  18.850  16.254  1.00  0.00      B    H  
ATOM   1963  O   HOH B 648      24.915  23.003  34.264  1.00  0.00      B    O  
ATOM   1964  H1  HOH B 648      24.705  22.791  35.250  1.00  0.00      B    H  
ATOM   1965  H2  HOH B 648      25.172  22.115  33.822  1.00  0.00      B    H  
ATOM   1966  O   HOH B 649       6.388  20.243  26.932  1.00  0.00      B    O  
ATOM   1967  H1  HOH B 649       7.163  20.814  26.782  1.00  0.00      B    H  
ATOM   1968  H2  HOH B 649       6.314  20.158  27.944  1.00  0.00      B    H  
ATOM   1969  O   HOH B 650      35.583  38.002  12.679  1.00  0.00      B    O  
ATOM   1970  H1  HOH B 650      35.213  37.631  13.550  1.00  0.00      B    H  
ATOM   1971  H2  HOH B 650      36.137  37.229  12.275  1.00  0.00      B    H  
ATOM   1972  O   HOH B 651       5.842  17.430  30.461  1.00  0.00      B    O  
ATOM   1973  H1  HOH B 651       5.822  18.477  30.604  1.00  0.00      B    H  
ATOM   1974  H2  HOH B 651       6.540  17.100  31.123  1.00  0.00      B    H  
ATOM   1975  O   HOH B 652      31.876  13.489  37.508  1.00  0.00      B    O  
ATOM   1976  H1  HOH B 652      31.269  12.953  36.939  1.00  0.00      B    H  
ATOM   1977  H2  HOH B 652      32.388  14.116  36.894  1.00  0.00      B    H  
ATOM   1978  O   HOH B 653      38.517  18.289  35.147  1.00  0.00      B    O  
ATOM   1979  H1  HOH B 653      38.916  18.291  36.092  1.00  0.00      B    H  
ATOM   1980  H2  HOH B 653      39.132  18.869  34.605  1.00  0.00      B    H  
ATOM   1981  O   HOH B 654       1.347  33.983  24.279  1.00  0.00      B    O  
ATOM   1982  H1  HOH B 654       2.194  34.157  24.762  1.00  0.00      B    H  
ATOM   1983  H2  HOH B 654       1.171  34.819  23.830  1.00  0.00      B    H  
ATOM   1984  O   HOH B 655       9.680  34.292  37.100  1.00  0.00      B    O  
ATOM   1985  H1  HOH B 655      10.291  35.070  36.898  1.00  0.00      B    H  
ATOM   1986  H2  HOH B 655       9.102  34.078  36.302  1.00  0.00      B    H  
ATOM   1987  O   HOH B 656      25.528  14.553  26.375  1.00  0.00      B    O  
ATOM   1988  H1  HOH B 656      26.285  14.688  27.006  1.00  0.00      B    H  
ATOM   1989  H2  HOH B 656      25.785  14.866  25.431  1.00  0.00      B    H  
ATOM   1990  O   HOH B 657       9.591   4.659  22.428  1.00  0.00      B    O  
ATOM   1991  H1  HOH B 657       9.409   5.214  21.549  1.00  0.00      B    H  
ATOM   1992  H2  HOH B 657      10.285   3.909  22.293  1.00  0.00      B    H  
ATOM   1993  O   HOH B 658      25.671  17.377   2.786  1.00  0.00      B    O  
ATOM   1994  H1  HOH B 658      24.992  17.380   3.564  1.00  0.00      B    H  
ATOM   1995  H2  HOH B 658      25.990  18.326   2.702  1.00  0.00      B    H  
ATOM   1996  O   HOH B 659      14.224  22.490  16.206  1.00  0.00      B    O  
ATOM   1997  H1  HOH B 659      13.639  21.678  16.115  1.00  0.00      B    H  
ATOM   1998  H2  HOH B 659      14.640  22.526  17.152  1.00  0.00      B    H  
ATOM   1999  O   HOH B 660       1.161   0.293  31.545  1.00  0.00      B    O  
ATOM   2000  H1  HOH B 660       0.314   0.794  31.729  1.00  0.00      B    H  
ATOM   2001  H2  HOH B 660       1.528   0.660  30.674  1.00  0.00      B    H  
ATOM   2002  O   HOH B 661      28.645  24.751  27.249  1.00  0.00      B    O  
ATOM   2003  H1  HOH B 661      28.919  24.340  28.121  1.00  0.00      B    H  
ATOM   2004  H2  HOH B 661      29.258  25.494  27.048  1.00  0.00      B    H  
ATOM   2005  O   HOH B 662       2.855  26.976   3.645  1.00  0.00      B    O  
ATOM   2006  H1  HOH B 662       1.894  27.128   3.778  1.00  0.00      B    H  
ATOM   2007  H2  HOH B 662       3.197  26.411   4.388  1.00  0.00      B    H  
ATOM   2008  O   HOH B 663       5.505  25.589  32.092  1.00  0.00      B    O  
ATOM   2009  H1  HOH B 663       6.450  25.365  31.908  1.00  0.00      B    H  
ATOM   2010  H2  HOH B 663       5.165  24.711  32.502  1.00  0.00      B    H  
ATOM   2011  O   HOH B 664      37.522  28.663  20.594  1.00  0.00      B    O  
ATOM   2012  H1  HOH B 664      37.706  29.012  21.518  1.00  0.00      B    H  
ATOM   2013  H2  HOH B 664      37.954  27.777  20.545  1.00  0.00      B    H  
ATOM   2014  O   HOH B 665       9.878   8.043  35.960  1.00  0.00      B    O  
ATOM   2015  H1  HOH B 665       8.825   8.171  35.785  1.00  0.00      B    H  
ATOM   2016  H2  HOH B 665      10.032   8.086  36.969  1.00  0.00      B    H  
ATOM   2017  O   HOH B 666       7.570  31.940  18.438  1.00  0.00      B    O  
ATOM   2018  H1  HOH B 666       7.502  31.314  19.247  1.00  0.00      B    H  
ATOM   2019  H2  HOH B 666       8.568  32.092  18.151  1.00  0.00      B    H  
ATOM   2020  O   HOH B 667      26.001   9.654  31.160  1.00  0.00      B    O  
ATOM   2021  H1  HOH B 667      26.342   8.778  31.487  1.00  0.00      B    H  
ATOM   2022  H2  HOH B 667      25.070   9.715  31.524  1.00  0.00      B    H  
ATOM   2023  O   HOH B 668       8.068  22.520  14.443  1.00  0.00      B    O  
ATOM   2024  H1  HOH B 668       8.048  22.512  15.454  1.00  0.00      B    H  
ATOM   2025  H2  HOH B 668       8.023  21.560  14.072  1.00  0.00      B    H  
ATOM   2026  O   HOH B 669      36.291   6.118  18.640  1.00  0.00      B    O  
ATOM   2027  H1  HOH B 669      35.884   6.791  19.240  1.00  0.00      B    H  
ATOM   2028  H2  HOH B 669      36.699   6.611  17.828  1.00  0.00      B    H  
ATOM   2029  O   HOH B 670      27.683  37.449  20.963  1.00  0.00      B    O  
ATOM   2030  H1  HOH B 670      27.907  36.573  21.473  1.00  0.00      B    H  
ATOM   2031  H2  HOH B 670      27.093  38.014  21.598  1.00  0.00      B    H  
ATOM   2032  O   HOH B 671      36.855  17.354  20.024  1.00  0.00      B    O  
ATOM   2033  H1  HOH B 671      37.840  17.453  19.778  1.00  0.00      B    H  
ATOM   2034  H2  HOH B 671      36.859  16.760  20.847  1.00  0.00      B    H  
ATOM   2035  O   HOH B 672      26.119  11.147  23.972  1.00  0.00      B    O  
ATOM   2036  H1  HOH B 672      26.029  10.203  23.517  1.00  0.00      B    H  
ATOM   2037  H2  HOH B 672      27.029  11.516  23.721  1.00  0.00      B    H  
ATOM   2038  O   HOH B 673      34.615  20.539  10.858  1.00  0.00      B    O  
ATOM   2039  H1  HOH B 673      34.357  19.568  10.920  1.00  0.00      B    H  
ATOM   2040  H2  HOH B 673      34.504  20.895  11.803  1.00  0.00      B    H  
ATOM   2041  O   HOH B 674      31.907  37.269  12.769  1.00  0.00      B    O  
ATOM   2042  H1  HOH B 674      32.745  37.157  13.335  1.00  0.00      B    H  
ATOM   2043  H2  HOH B 674      32.201  37.134  11.804  1.00  0.00      B    H  
ATOM   2044  O   HOH B 675      10.485  38.164  17.886  1.00  0.00      B    O  
ATOM   2045  H1  HOH B 675      10.828  38.084  16.948  1.00  0.00      B    H  
ATOM   2046  H2  HOH B 675      10.503  37.241  18.285  1.00  0.00      B    H  
ATOM   2047  O   HOH B 676       0.882  26.685  35.936  1.00  0.00      B    O  
ATOM   2048  H1  HOH B 676       1.435  27.568  35.743  1.00  0.00      B    H  
ATOM   2049  H2  HOH B 676       0.008  26.937  36.296  1.00  0.00      B    H  
ATOM   2050  O   HOH B 677      17.250  23.913  16.767  1.00  0.00      B    O  
ATOM   2051  H1  HOH B 677      16.732  23.294  17.418  1.00  0.00      B    H  
ATOM   2052  H2  HOH B 677      17.622  24.639  17.310  1.00  0.00      B    H  
ATOM   2053  O   HOH B 678      22.812  22.600  32.773  1.00  0.00      B    O  
ATOM   2054  H1  HOH B 678      23.539  22.945  33.370  1.00  0.00      B    H  
ATOM   2055  H2  HOH B 678      22.654  23.269  32.020  1.00  0.00      B    H  
ATOM   2056  O   HOH B 679      34.452  26.275  35.372  1.00  0.00      B    O  
ATOM   2057  H1  HOH B 679      35.231  25.868  35.900  1.00  0.00      B    H  
ATOM   2058  H2  HOH B 679      33.805  25.549  35.272  1.00  0.00      B    H  
ATOM   2059  O   HOH B 680       1.122  18.386  37.470  1.00  0.00      B    O  
ATOM   2060  H1  HOH B 680       0.327  18.137  38.107  1.00  0.00      B    H  
ATOM   2061  H2  HOH B 680       1.433  19.272  37.726  1.00  0.00      B    H  
ATOM   2062  O   HOH B 681      35.660   6.414  35.268  1.00  0.00      B    O  
ATOM   2063  H1  HOH B 681      34.997   7.145  35.552  1.00  0.00      B    H  
ATOM   2064  H2  HOH B 681      36.144   6.789  34.444  1.00  0.00      B    H  
ATOM   2065  O   HOH B 682      25.114  38.564   7.205  1.00  0.00      B    O  
ATOM   2066  H1  HOH B 682      24.380  37.874   7.494  1.00  0.00      B    H  
ATOM   2067  H2  HOH B 682      24.682  39.133   6.498  1.00  0.00      B    H  
ATOM   2068  O   HOH B 683      14.494   9.465  17.332  1.00  0.00      B    O  
ATOM   2069  H1  HOH B 683      14.326  10.471  17.318  1.00  0.00      B    H  
ATOM   2070  H2  HOH B 683      14.746   9.132  18.241  1.00  0.00      B    H  
ATOM   2071  O   HOH B 684      33.400  28.384  11.793  1.00  0.00      B    O  
ATOM   2072  H1  HOH B 684      34.184  28.961  11.410  1.00  0.00      B    H  
ATOM   2073  H2  HOH B 684      33.488  27.525  11.362  1.00  0.00      B    H  
ATOM   2074  O   HOH B 685      19.171   4.919  10.973  1.00  0.00      B    O  
ATOM   2075  H1  HOH B 685      19.755   5.368  10.325  1.00  0.00      B    H  
ATOM   2076  H2  HOH B 685      18.552   4.338  10.523  1.00  0.00      B    H  
ATOM   2077  O   HOH B 686       8.710  20.447  21.966  1.00  0.00      B    O  
ATOM   2078  H1  HOH B 686       8.841  20.095  21.039  1.00  0.00      B    H  
ATOM   2079  H2  HOH B 686       8.102  19.803  22.529  1.00  0.00      B    H  
ATOM   2080  O   HOH B 687       5.247   6.703   0.893  1.00  0.00      B    O  
ATOM   2081  H1  HOH B 687       6.083   6.705   0.242  1.00  0.00      B    H  
ATOM   2082  H2  HOH B 687       5.604   6.416   1.805  1.00  0.00      B    H  
ATOM   2083  O   HOH B 688      21.149  19.497   1.732  1.00  0.00      B    O  
ATOM   2084  H1  HOH B 688      20.843  18.519   1.874  1.00  0.00      B    H  
ATOM   2085  H2  HOH B 688      21.957  19.554   1.164  1.00  0.00      B    H  
ATOM   2086  O   HOH B 689      20.415  29.305  10.855  1.00  0.00      B    O  
ATOM   2087  H1  HOH B 689      20.286  28.947   9.962  1.00  0.00      B    H  
ATOM   2088  H2  HOH B 689      19.638  28.936  11.408  1.00  0.00      B    H  
ATOM   2089  O   HOH B 690       2.464  28.688   9.558  1.00  0.00      B    O  
ATOM   2090  H1  HOH B 690       2.392  29.726   9.543  1.00  0.00      B    H  
ATOM   2091  H2  HOH B 690       1.991  28.322   8.763  1.00  0.00      B    H  
ATOM   2092  O   HOH B 691      35.752  33.798  29.842  1.00  0.00      B    O  
ATOM   2093  H1  HOH B 691      36.390  34.189  30.520  1.00  0.00      B    H  
ATOM   2094  H2  HOH B 691      35.987  34.123  28.932  1.00  0.00      B    H  
ATOM   2095  O   HOH B 692      18.820  20.572   1.033  1.00  0.00      B    O  
ATOM   2096  H1  HOH B 692      18.355  20.969   1.863  1.00  0.00      B    H  
ATOM   2097  H2  HOH B 692      19.657  20.078   1.354  1.00  0.00      B    H  
ATOM   2098  O   HOH B 693       3.028   7.681   9.218  1.00  0.00      B    O  
ATOM   2099  H1  HOH B 693       2.219   7.752   8.669  1.00  0.00      B    H  
ATOM   2100  H2  HOH B 693       2.995   8.390   9.897  1.00  0.00      B    H  
ATOM   2101  O   HOH B 694      31.878  21.749  29.733  1.00  0.00      B    O  
ATOM   2102  H1  HOH B 694      32.898  21.697  29.692  1.00  0.00      B    H  
ATOM   2103  H2  HOH B 694      31.439  21.056  29.131  1.00  0.00      B    H  
ATOM   2104  O   HOH B 695      20.566  11.409  37.989  1.00  0.00      B    O  
ATOM   2105  H1  HOH B 695      20.418  12.375  38.293  1.00  0.00      B    H  
ATOM   2106  H2  HOH B 695      20.750  10.794  38.741  1.00  0.00      B    H  
ATOM   2107  O   HOH B 696      20.812   2.940  14.598  1.00  0.00      B    O  
ATOM   2108  H1  HOH B 696      19.899   3.313  14.827  1.00  0.00      B    H  
ATOM   2109  H2  HOH B 696      20.602   2.163  14.000  1.00  0.00      B    H  
ATOM   2110  O   HOH B 697      30.956  32.828   1.897  1.00  0.00      B    O  
ATOM   2111  H1  HOH B 697      31.382  33.738   1.794  1.00  0.00      B    H  
ATOM   2112  H2  HOH B 697      30.163  32.955   2.431  1.00  0.00      B    H  
ATOM   2113  O   HOH B 698       1.982   7.695  33.676  1.00  0.00      B    O  
ATOM   2114  H1  HOH B 698       2.547   8.501  33.938  1.00  0.00      B    H  
ATOM   2115  H2  HOH B 698       1.933   7.160  34.481  1.00  0.00      B    H  
ATOM   2116  O   HOH B 699      25.656  27.463   1.585  1.00  0.00      B    O  
ATOM   2117  H1  HOH B 699      25.549  27.196   2.558  1.00  0.00      B    H  
ATOM   2118  H2  HOH B 699      25.964  28.441   1.492  1.00  0.00      B    H  
ATOM   2119  O   HOH B 700      29.309  22.728  10.486  1.00  0.00      B    O  
ATOM   2120  H1  HOH B 700      29.647  21.982  11.022  1.00  0.00      B    H  
ATOM   2121  H2  HOH B 700      30.069  23.463  10.528  1.00  0.00      B    H  
ATOM   2122  O   HOH B 701      38.764  31.979  16.996  1.00  0.00      B    O  
ATOM   2123  H1  HOH B 701      38.943  32.677  17.677  1.00  0.00      B    H  
ATOM   2124  H2  HOH B 701      38.292  31.149  17.394  1.00  0.00      B    H  
ATOM   2125  O   HOH B 702       0.041  30.333  38.482  1.00  0.00      B    O  
ATOM   2126  H1  HOH B 702       1.035  30.014  38.578  1.00  0.00      B    H  
ATOM   2127  H2  HOH B 702      -0.406  30.295  39.371  1.00  0.00      B    H  
ATOM   2128  O   HOH B 703      22.864   2.165   1.363  1.00  0.00      B    O  
ATOM   2129  H1  HOH B 703      22.000   2.529   1.865  1.00  0.00      B    H  
ATOM   2130  H2  HOH B 703      23.700   2.527   1.841  1.00  0.00      B    H  
ATOM   2131  O   HOH B 704      39.332  26.101  32.007  1.00  0.00      B    O  
ATOM   2132  H1  HOH B 704      38.982  27.053  31.925  1.00  0.00      B    H  
ATOM   2133  H2  HOH B 704      39.068  25.573  31.154  1.00  0.00      B    H  
ATOM   2134  O   HOH B 705      33.526   8.276  27.337  1.00  0.00      B    O  
ATOM   2135  H1  HOH B 705      32.985   7.446  27.074  1.00  0.00      B    H  
ATOM   2136  H2  HOH B 705      34.336   7.891  27.824  1.00  0.00      B    H  
ATOM   2137  O   HOH B 706      29.055  23.636  29.900  1.00  0.00      B    O  
ATOM   2138  H1  HOH B 706      28.728  23.003  29.149  1.00  0.00      B    H  
ATOM   2139  H2  HOH B 706      28.461  23.546  30.699  1.00  0.00      B    H  
ATOM   2140  O   HOH B 707       6.427  23.971   6.614  1.00  0.00      B    O  
ATOM   2141  H1  HOH B 707       6.741  24.871   6.438  1.00  0.00      B    H  
ATOM   2142  H2  HOH B 707       6.791  23.622   7.432  1.00  0.00      B    H  
ATOM   2143  O   HOH B 708      22.008  33.006   6.682  1.00  0.00      B    O  
ATOM   2144  H1  HOH B 708      21.455  32.390   7.228  1.00  0.00      B    H  
ATOM   2145  H2  HOH B 708      22.765  32.470   6.275  1.00  0.00      B    H  
ATOM   2146  O   HOH B 709      13.717  11.250  14.272  1.00  0.00      B    O  
ATOM   2147  H1  HOH B 709      13.922  11.823  15.103  1.00  0.00      B    H  
ATOM   2148  H2  HOH B 709      13.301  10.393  14.669  1.00  0.00      B    H  
ATOM   2149  O   HOH B 710      18.311  14.582  14.851  1.00  0.00      B    O  
ATOM   2150  H1  HOH B 710      19.255  14.364  14.471  1.00  0.00      B    H  
ATOM   2151  H2  HOH B 710      17.709  13.742  14.764  1.00  0.00      B    H  
ATOM   2152  O   HOH B 711      13.610  22.574  28.606  1.00  0.00      B    O  
ATOM   2153  H1  HOH B 711      13.851  22.069  29.461  1.00  0.00      B    H  
ATOM   2154  H2  HOH B 711      12.911  22.065  28.129  1.00  0.00      B    H  
ATOM   2155  O   HOH B 712      34.911  35.523  39.002  1.00  0.00      B    O  
ATOM   2156  H1  HOH B 712      34.421  36.151  38.363  1.00  0.00      B    H  
ATOM   2157  H2  HOH B 712      35.113  34.655  38.462  1.00  0.00      B    H  
ATOM   2158  O   HOH B 713      29.189  25.771   3.176  1.00  0.00      B    O  
ATOM   2159  H1  HOH B 713      29.654  25.595   2.252  1.00  0.00      B    H  
ATOM   2160  H2  HOH B 713      29.866  26.218   3.783  1.00  0.00      B    H  
ATOM   2161  O   HOH B 714       4.057  35.118  34.644  1.00  0.00      B    O  
ATOM   2162  H1  HOH B 714       3.790  34.181  34.386  1.00  0.00      B    H  
ATOM   2163  H2  HOH B 714       4.075  35.685  33.770  1.00  0.00      B    H  
ATOM   2164  O   HOH B 715      13.337  14.265  32.027  1.00  0.00      B    O  
ATOM   2165  H1  HOH B 715      13.886  15.075  32.385  1.00  0.00      B    H  
ATOM   2166  H2  HOH B 715      13.545  13.421  32.595  1.00  0.00      B    H  
ATOM   2167  O   HOH B 716      19.908  15.818  33.974  1.00  0.00      B    O  
ATOM   2168  H1  HOH B 716      19.960  16.211  34.905  1.00  0.00      B    H  
ATOM   2169  H2  HOH B 716      20.160  14.843  34.032  1.00  0.00      B    H  
ATOM   2170  O   HOH B 717      23.073   5.969   5.003  1.00  0.00      B    O  
ATOM   2171  H1  HOH B 717      23.624   5.191   5.330  1.00  0.00      B    H  
ATOM   2172  H2  HOH B 717      23.344   6.165   4.017  1.00  0.00      B    H  
ATOM   2173  O   HOH B 718      28.559   9.468  25.650  1.00  0.00      B    O  
ATOM   2174  H1  HOH B 718      28.028  10.338  25.933  1.00  0.00      B    H  
ATOM   2175  H2  HOH B 718      28.628   9.421  24.605  1.00  0.00      B    H  
ATOM   2176  O   HOH B 719      32.289   3.344  20.186  1.00  0.00      B    O  
ATOM   2177  H1  HOH B 719      33.228   3.237  19.843  1.00  0.00      B    H  
ATOM   2178  H2  HOH B 719      32.095   2.691  20.922  1.00  0.00      B    H  
ATOM   2179  O   HOH B 720      22.989  10.624  37.068  1.00  0.00      B    O  
ATOM   2180  H1  HOH B 720      22.228  11.267  37.249  1.00  0.00      B    H  
ATOM   2181  H2  HOH B 720      22.692   9.760  37.517  1.00  0.00      B    H  
ATOM   2182  O   HOH B 721      17.124  12.415   1.305  1.00  0.00      B    O  
ATOM   2183  H1  HOH B 721      16.134  12.526   1.468  1.00  0.00      B    H  
ATOM   2184  H2  HOH B 721      17.385  11.493   1.474  1.00  0.00      B    H  
ATOM   2185  O   HOH B 722       4.771  22.216  30.868  1.00  0.00      B    O  
ATOM   2186  H1  HOH B 722       5.142  21.977  31.788  1.00  0.00      B    H  
ATOM   2187  H2  HOH B 722       4.022  21.512  30.709  1.00  0.00      B    H  
ATOM   2188  O   HOH B 723       3.430  37.124   0.436  1.00  0.00      B    O  
ATOM   2189  H1  HOH B 723       4.032  36.668   1.123  1.00  0.00      B    H  
ATOM   2190  H2  HOH B 723       3.533  36.630  -0.405  1.00  0.00      B    H  
ATOM   2191  O   HOH B 724      28.898  27.938   6.791  1.00  0.00      B    O  
ATOM   2192  H1  HOH B 724      28.132  28.543   6.552  1.00  0.00      B    H  
ATOM   2193  H2  HOH B 724      29.044  27.345   6.006  1.00  0.00      B    H  
ATOM   2194  O   HOH B 725      39.164  21.062  31.517  1.00  0.00      B    O  
ATOM   2195  H1  HOH B 725      39.181  21.671  30.719  1.00  0.00      B    H  
ATOM   2196  H2  HOH B 725      38.905  20.146  31.215  1.00  0.00      B    H  
ATOM   2197  O   HOH B 726      16.405   2.784  35.973  1.00  0.00      B    O  
ATOM   2198  H1  HOH B 726      15.766   2.030  35.968  1.00  0.00      B    H  
ATOM   2199  H2  HOH B 726      16.264   3.445  35.228  1.00  0.00      B    H  
ATOM   2200  O   HOH B 727      37.822  32.752  37.587  1.00  0.00      B    O  
ATOM   2201  H1  HOH B 727      38.355  33.136  36.803  1.00  0.00      B    H  
ATOM   2202  H2  HOH B 727      38.146  31.798  37.793  1.00  0.00      B    H  
ATOM   2203  O   HOH B 728       6.248  32.554  35.620  1.00  0.00      B    O  
ATOM   2204  H1  HOH B 728       6.188  32.326  36.602  1.00  0.00      B    H  
ATOM   2205  H2  HOH B 728       5.248  32.410  35.362  1.00  0.00      B    H  
ATOM   2206  O   HOH B 729      23.560  20.511  27.461  1.00  0.00      B    O  
ATOM   2207  H1  HOH B 729      23.889  19.593  27.642  1.00  0.00      B    H  
ATOM   2208  H2  HOH B 729      22.952  20.730  28.215  1.00  0.00      B    H  
ATOM   2209  O   HOH B 730      28.594  38.387  38.082  1.00  0.00      B    O  
ATOM   2210  H1  HOH B 730      28.409  39.088  38.774  1.00  0.00      B    H  
ATOM   2211  H2  HOH B 730      27.835  37.673  38.131  1.00  0.00      B    H  
ATOM   2212  O   HOH B 731      26.369  20.104  24.467  1.00  0.00      B    O  
ATOM   2213  H1  HOH B 731      25.637  19.472  24.094  1.00  0.00      B    H  
ATOM   2214  H2  HOH B 731      26.741  20.514  23.608  1.00  0.00      B    H  
ATOM   2215  O   HOH B 732      12.234  20.212   3.668  1.00  0.00      B    O  
ATOM   2216  H1  HOH B 732      11.856  19.415   4.072  1.00  0.00      B    H  
ATOM   2217  H2  HOH B 732      12.363  20.051   2.694  1.00  0.00      B    H  
ATOM   2218  O   HOH B 733      16.316  38.951  30.725  1.00  0.00      B    O  
ATOM   2219  H1  HOH B 733      17.000  38.769  29.968  1.00  0.00      B    H  
ATOM   2220  H2  HOH B 733      16.874  39.357  31.499  1.00  0.00      B    H  
ATOM   2221  O   HOH B 734       7.504  23.927  18.416  1.00  0.00      B    O  
ATOM   2222  H1  HOH B 734       7.914  23.079  18.014  1.00  0.00      B    H  
ATOM   2223  H2  HOH B 734       7.464  23.785  19.450  1.00  0.00      B    H  
ATOM   2224  O   HOH B 735      15.222   5.884  21.580  1.00  0.00      B    O  
ATOM   2225  H1  HOH B 735      16.203   5.631  21.732  1.00  0.00      B    H  
ATOM   2226  H2  HOH B 735      14.790   5.994  22.515  1.00  0.00      B    H  
ATOM   2227  O   HOH B 736      23.045  26.228   5.594  1.00  0.00      B    O  
ATOM   2228  H1  HOH B 736      23.354  25.426   6.071  1.00  0.00      B    H  
ATOM   2229  H2  HOH B 736      22.049  26.170   5.572  1.00  0.00      B    H  
ATOM   2230  O   HOH B 737       7.654  16.331   2.883  1.00  0.00      B    O  
ATOM   2231  H1  HOH B 737       6.763  16.729   3.140  1.00  0.00      B    H  
ATOM   2232  H2  HOH B 737       7.763  16.457   1.867  1.00  0.00      B    H  
ATOM   2233  O   HOH B 738      35.367  16.681  18.035  1.00  0.00      B    O  
ATOM   2234  H1  HOH B 738      35.939  17.051  17.286  1.00  0.00      B    H  
ATOM   2235  H2  HOH B 738      35.904  16.704  18.926  1.00  0.00      B    H  
ATOM   2236  O   HOH B 739      36.804  25.959  16.687  1.00  0.00      B    O  
ATOM   2237  H1  HOH B 739      37.138  25.525  15.828  1.00  0.00      B    H  
ATOM   2238  H2  HOH B 739      35.907  26.375  16.553  1.00  0.00      B    H  
ATOM   2239  O   HOH B 740       6.212  18.141  34.132  1.00  0.00      B    O  
ATOM   2240  H1  HOH B 740       6.523  18.925  33.563  1.00  0.00      B    H  
ATOM   2241  H2  HOH B 740       5.208  18.252  34.236  1.00  0.00      B    H  
ATOM   2242  O   HOH B 741      20.209  24.330  36.275  1.00  0.00      B    O  
ATOM   2243  H1  HOH B 741      20.197  24.007  37.243  1.00  0.00      B    H  
ATOM   2244  H2  HOH B 741      20.415  23.491  35.689  1.00  0.00      B    H  
ATOM   2245  O   HOH B 742      24.633   8.621  15.251  1.00  0.00      B    O  
ATOM   2246  H1  HOH B 742      23.848   8.054  14.891  1.00  0.00      B    H  
ATOM   2247  H2  HOH B 742      25.167   8.861  14.440  1.00  0.00      B    H  
ATOM   2248  O   HOH B 743       6.427  26.549  11.530  1.00  0.00      B    O  
ATOM   2249  H1  HOH B 743       7.008  25.826  11.977  1.00  0.00      B    H  
ATOM   2250  H2  HOH B 743       5.886  26.907  12.319  1.00  0.00      B    H  
ATOM   2251  O   HOH B 744      16.800  26.438   0.557  1.00  0.00      B    O  
ATOM   2252  H1  HOH B 744      16.035  26.955   0.866  1.00  0.00      B    H  
ATOM   2253  H2  HOH B 744      16.677  26.567  -0.463  1.00  0.00      B    H  
ATOM   2254  O   HOH B 745       1.609   5.903  35.828  1.00  0.00      B    O  
ATOM   2255  H1  HOH B 745       0.888   5.556  35.190  1.00  0.00      B    H  
ATOM   2256  H2  HOH B 745       2.223   5.177  36.172  1.00  0.00      B    H  
ATOM   2257  O   HOH B 746      38.600  27.459  13.947  1.00  0.00      B    O  
ATOM   2258  H1  HOH B 746      39.546  27.467  13.601  1.00  0.00      B    H  
ATOM   2259  H2  HOH B 746      38.467  28.435  14.161  1.00  0.00      B    H  
ATOM   2260  O   HOH B 747      26.634  28.990  30.028  1.00  0.00      B    O  
ATOM   2261  H1  HOH B 747      27.486  29.525  30.028  1.00  0.00      B    H  
ATOM   2262  H2  HOH B 747      25.950  29.706  30.204  1.00  0.00      B    H  
ATOM   2263  O   HOH B 748      36.215   1.905  25.585  1.00  0.00      B    O  
ATOM   2264  H1  HOH B 748      36.437   1.714  24.631  1.00  0.00      B    H  
ATOM   2265  H2  HOH B 748      35.625   2.719  25.623  1.00  0.00      B    H  
ATOM   2266  O   HOH B 749      35.731  12.521  36.624  1.00  0.00      B    O  
ATOM   2267  H1  HOH B 749      35.709  13.258  35.919  1.00  0.00      B    H  
ATOM   2268  H2  HOH B 749      36.257  11.768  36.198  1.00  0.00      B    H  
ATOM   2269  O   HOH B 750      27.867   5.725  28.405  1.00  0.00      B    O  
ATOM   2270  H1  HOH B 750      27.124   5.408  27.740  1.00  0.00      B    H  
ATOM   2271  H2  HOH B 750      27.730   5.203  29.238  1.00  0.00      B    H  
ATOM   2272  O   HOH B 751      27.958  13.491   5.308  1.00  0.00      B    O  
ATOM   2273  H1  HOH B 751      27.422  13.794   4.456  1.00  0.00      B    H  
ATOM   2274  H2  HOH B 751      28.182  12.504   5.231  1.00  0.00      B    H  
ATOM   2275  O   HOH B 752       1.718  27.778  12.252  1.00  0.00      B    O  
ATOM   2276  H1  HOH B 752       2.324  28.206  12.944  1.00  0.00      B    H  
ATOM   2277  H2  HOH B 752       1.734  28.367  11.420  1.00  0.00      B    H  
ATOM   2278  O   HOH B 753       5.670  13.300  12.930  1.00  0.00      B    O  
ATOM   2279  H1  HOH B 753       6.504  13.565  12.365  1.00  0.00      B    H  
ATOM   2280  H2  HOH B 753       6.000  12.857  13.782  1.00  0.00      B    H  
ATOM   2281  O   HOH B 754       3.685  35.354  37.331  1.00  0.00      B    O  
ATOM   2282  H1  HOH B 754       4.590  35.028  37.751  1.00  0.00      B    H  
ATOM   2283  H2  HOH B 754       3.848  35.482  36.340  1.00  0.00      B    H  
ATOM   2284  O   HOH B 755      23.693   3.683  29.762  1.00  0.00      B    O  
ATOM   2285  H1  HOH B 755      24.664   3.438  30.044  1.00  0.00      B    H  
ATOM   2286  H2  HOH B 755      23.395   2.994  29.126  1.00  0.00      B    H  
ATOM   2287  O   HOH B 756      34.981   0.013  38.000  1.00  0.00      B    O  
ATOM   2288  H1  HOH B 756      34.944   0.875  38.522  1.00  0.00      B    H  
ATOM   2289  H2  HOH B 756      35.876  -0.446  38.227  1.00  0.00      B    H  
ATOM   2290  O   HOH B 757      38.124  10.878  25.721  1.00  0.00      B    O  
ATOM   2291  H1  HOH B 757      37.533  10.639  24.937  1.00  0.00      B    H  
ATOM   2292  H2  HOH B 757      38.277  10.074  26.380  1.00  0.00      B    H  
ATOM   2293  O   HOH B 758      -0.081  25.688   9.405  1.00  0.00      B    O  
ATOM   2294  H1  HOH B 758       0.621  25.410  10.058  1.00  0.00      B    H  
ATOM   2295  H2  HOH B 758       0.245  25.393   8.519  1.00  0.00      B    H  
ATOM   2296  O   HOH B 759       9.632  10.955  -0.102  1.00  0.00      B    O  
ATOM   2297  H1  HOH B 759       9.860  11.152   0.872  1.00  0.00      B    H  
ATOM   2298  H2  HOH B 759      10.099  11.500  -0.741  1.00  0.00      B    H  
ATOM   2299  O   HOH B 760      18.852  22.756  28.137  1.00  0.00      B    O  
ATOM   2300  H1  HOH B 760      19.053  21.728  28.155  1.00  0.00      B    H  
ATOM   2301  H2  HOH B 760      18.076  22.936  27.477  1.00  0.00      B    H  
ATOM   2302  O   HOH B 761      10.189   7.407   2.059  1.00  0.00      B    O  
ATOM   2303  H1  HOH B 761      10.691   6.538   2.324  1.00  0.00      B    H  
ATOM   2304  H2  HOH B 761       9.197   7.164   2.064  1.00  0.00      B    H  
ATOM   2305  O   HOH B 762      27.625   5.010  31.101  1.00  0.00      B    O  
ATOM   2306  H1  HOH B 762      28.607   4.806  31.178  1.00  0.00      B    H  
ATOM   2307  H2  HOH B 762      27.123   4.228  31.469  1.00  0.00      B    H  
ATOM   2308  O   HOH B 763       8.414  35.151   5.056  1.00  0.00      B    O  
ATOM   2309  H1  HOH B 763       7.839  36.022   5.141  1.00  0.00      B    H  
ATOM   2310  H2  HOH B 763       8.498  34.817   6.028  1.00  0.00      B    H  
ATOM   2311  O   HOH B 764      15.470  24.542  24.774  1.00  0.00      B    O  
ATOM   2312  H1  HOH B 764      15.618  23.611  25.026  1.00  0.00      B    H  
ATOM   2313  H2  HOH B 764      15.615  25.007  25.683  1.00  0.00      B    H  
ATOM   2314  O   HOH B 765      28.531   6.637  35.486  1.00  0.00      B    O  
ATOM   2315  H1  HOH B 765      28.233   5.617  35.772  1.00  0.00      B    H  
ATOM   2316  H2  HOH B 765      29.045   6.553  34.541  1.00  0.00      B    H  
ATOM   2317  O   HOH B 766      34.609  18.027  13.888  1.00  0.00      B    O  
ATOM   2318  H1  HOH B 766      34.491  17.036  14.049  1.00  0.00      B    H  
ATOM   2319  H2  HOH B 766      34.988  18.078  12.953  1.00  0.00      B    H  
ATOM   2320  O   HOH B 767      22.236  35.282  20.709  1.00  0.00      B    O  
ATOM   2321  H1  HOH B 767      21.888  34.702  19.929  1.00  0.00      B    H  
ATOM   2322  H2  HOH B 767      21.712  34.933  21.516  1.00  0.00      B    H  
ATOM   2323  O   HOH B 768      36.237  10.492  23.812  1.00  0.00      B    O  
ATOM   2324  H1  HOH B 768      36.720  10.775  23.007  1.00  0.00      B    H  
ATOM   2325  H2  HOH B 768      35.595  11.252  24.102  1.00  0.00      B    H  
ATOM   2326  O   HOH B 769      27.117  23.352  38.047  1.00  0.00      B    O  
ATOM   2327  H1  HOH B 769      26.160  23.306  37.712  1.00  0.00      B    H  
ATOM   2328  H2  HOH B 769      27.769  23.325  37.284  1.00  0.00      B    H  
ATOM   2329  O   HOH B 770      28.761  35.230   8.114  1.00  0.00      B    O  
ATOM   2330  H1  HOH B 770      27.995  35.861   8.347  1.00  0.00      B    H  
ATOM   2331  H2  HOH B 770      29.139  34.835   9.003  1.00  0.00      B    H  
ATOM   2332  O   HOH B 771       8.330   1.653  12.225  1.00  0.00      B    O  
ATOM   2333  H1  HOH B 771       8.260   0.934  12.934  1.00  0.00      B    H  
ATOM   2334  H2  HOH B 771       7.835   2.430  12.601  1.00  0.00      B    H  
ATOM   2335  O   HOH B 772      20.716   3.321   2.950  1.00  0.00      B    O  
ATOM   2336  H1  HOH B 772      20.513   4.273   3.327  1.00  0.00      B    H  
ATOM   2337  H2  HOH B 772      21.059   2.766   3.753  1.00  0.00      B    H  
ATOM   2338  O   HOH B 773      30.790  19.724   6.327  1.00  0.00      B    O  
ATOM   2339  H1  HOH B 773      30.160  18.881   6.514  1.00  0.00      B    H  
ATOM   2340  H2  HOH B 773      30.596  20.490   7.004  1.00  0.00      B    H  
ATOM   2341  O   HOH B 774      29.987  30.783  15.915  1.00  0.00      B    O  
ATOM   2342  H1  HOH B 774      29.149  30.357  15.569  1.00  0.00      B    H  
ATOM   2343  H2  HOH B 774      30.506  30.162  16.506  1.00  0.00      B    H  
ATOM   2344  O   HOH B 775      24.095  31.972  21.835  1.00  0.00      B    O  
ATOM   2345  H1  HOH B 775      24.006  32.029  20.836  1.00  0.00      B    H  
ATOM   2346  H2  HOH B 775      25.055  31.769  22.053  1.00  0.00      B    H  
ATOM   2347  O   HOH B 776      28.349  13.399  36.314  1.00  0.00      B    O  
ATOM   2348  H1  HOH B 776      28.452  13.323  37.342  1.00  0.00      B    H  
ATOM   2349  H2  HOH B 776      28.955  14.185  35.996  1.00  0.00      B    H  
ATOM   2350  O   HOH B 777      19.152   1.159   6.035  1.00  0.00      B    O  
ATOM   2351  H1  HOH B 777      18.347   1.217   5.399  1.00  0.00      B    H  
ATOM   2352  H2  HOH B 777      18.969   1.850   6.754  1.00  0.00      B    H  
ATOM   2353  O   HOH B 778      32.475   9.837  38.024  1.00  0.00      B    O  
ATOM   2354  H1  HOH B 778      31.549  10.042  37.852  1.00  0.00      B    H  
ATOM   2355  H2  HOH B 778      32.964  10.735  38.359  1.00  0.00      B    H  
ATOM   2356  O   HOH B 779      27.801   1.897  29.781  1.00  0.00      B    O  
ATOM   2357  H1  HOH B 779      27.230   2.231  30.520  1.00  0.00      B    H  
ATOM   2358  H2  HOH B 779      28.734   2.304  29.892  1.00  0.00      B    H  
ATOM   2359  O   HOH B 780      15.304  24.979  27.942  1.00  0.00      B    O  
ATOM   2360  H1  HOH B 780      14.867  24.123  28.151  1.00  0.00      B    H  
ATOM   2361  H2  HOH B 780      15.405  25.442  28.857  1.00  0.00      B    H  
ATOM   2362  O   HOH B 781      17.709  28.524   2.228  1.00  0.00      B    O  
ATOM   2363  H1  HOH B 781      17.667  27.844   1.432  1.00  0.00      B    H  
ATOM   2364  H2  HOH B 781      18.188  27.934   2.923  1.00  0.00      B    H  
ATOM   2365  O   HOH B 782       6.662  37.285   9.071  1.00  0.00      B    O  
ATOM   2366  H1  HOH B 782       6.964  36.623   9.761  1.00  0.00      B    H  
ATOM   2367  H2  HOH B 782       5.696  37.601   9.302  1.00  0.00      B    H  
ATOM   2368  O   HOH B 783      33.085  15.408  33.695  1.00  0.00      B    O  
ATOM   2369  H1  HOH B 783      34.065  15.171  33.859  1.00  0.00      B    H  
ATOM   2370  H2  HOH B 783      33.088  16.270  33.175  1.00  0.00      B    H  
ATOM   2371  O   HOH B 784      22.241   8.584  20.021  1.00  0.00      B    O  
ATOM   2372  H1  HOH B 784      22.264   7.588  19.884  1.00  0.00      B    H  
ATOM   2373  H2  HOH B 784      23.140   8.874  20.395  1.00  0.00      B    H  
ATOM   2374  O   HOH B 785      19.687   8.646  28.510  1.00  0.00      B    O  
ATOM   2375  H1  HOH B 785      19.881   7.897  29.169  1.00  0.00      B    H  
ATOM   2376  H2  HOH B 785      20.542   8.915  28.037  1.00  0.00      B    H  
ATOM   2377  O   HOH B 786       8.582  25.353  21.117  1.00  0.00      B    O  
ATOM   2378  H1  HOH B 786       7.736  24.803  21.196  1.00  0.00      B    H  
ATOM   2379  H2  HOH B 786       9.341  24.933  21.699  1.00  0.00      B    H  
ATOM   2380  O   HOH B 787      12.080   4.243  14.298  1.00  0.00      B    O  
ATOM   2381  H1  HOH B 787      11.987   3.642  13.499  1.00  0.00      B    H  
ATOM   2382  H2  HOH B 787      13.121   4.291  14.521  1.00  0.00      B    H  
ATOM   2383  O   HOH B 788       4.931  17.462  13.177  1.00  0.00      B    O  
ATOM   2384  H1  HOH B 788       4.521  16.860  12.435  1.00  0.00      B    H  
ATOM   2385  H2  HOH B 788       4.834  16.940  13.994  1.00  0.00      B    H  
ATOM   2386  O   HOH B 789      12.857  24.386  25.314  1.00  0.00      B    O  
ATOM   2387  H1  HOH B 789      12.471  23.532  25.276  1.00  0.00      B    H  
ATOM   2388  H2  HOH B 789      13.841  24.365  24.927  1.00  0.00      B    H  
ATOM   2389  O   HOH B 790      32.144  19.842  22.352  1.00  0.00      B    O  
ATOM   2390  H1  HOH B 790      32.823  19.461  21.694  1.00  0.00      B    H  
ATOM   2391  H2  HOH B 790      32.684  20.141  23.091  1.00  0.00      B    H  
ATOM   2392  O   HOH B 791      11.842  36.530  37.766  1.00  0.00      B    O  
ATOM   2393  H1  HOH B 791      11.761  36.699  38.743  1.00  0.00      B    H  
ATOM   2394  H2  HOH B 791      12.632  35.879  37.793  1.00  0.00      B    H  
ATOM   2395  O   HOH B 792      19.893  23.786   5.333  1.00  0.00      B    O  
ATOM   2396  H1  HOH B 792      19.242  23.418   6.019  1.00  0.00      B    H  
ATOM   2397  H2  HOH B 792      20.806  23.310   5.536  1.00  0.00      B    H  
ATOM   2398  O   HOH B 793      18.024  19.703  16.787  1.00  0.00      B    O  
ATOM   2399  H1  HOH B 793      17.974  20.697  16.745  1.00  0.00      B    H  
ATOM   2400  H2  HOH B 793      19.031  19.449  16.683  1.00  0.00      B    H  
ATOM   2401  O   HOH B 794       5.038  15.234   5.202  1.00  0.00      B    O  
ATOM   2402  H1  HOH B 794       4.132  14.992   5.639  1.00  0.00      B    H  
ATOM   2403  H2  HOH B 794       5.500  14.320   5.015  1.00  0.00      B    H  
ATOM   2404  O   HOH B 795      20.566  20.473   4.307  1.00  0.00      B    O  
ATOM   2405  H1  HOH B 795      20.602  21.360   3.747  1.00  0.00      B    H  
ATOM   2406  H2  HOH B 795      20.867  19.788   3.635  1.00  0.00      B    H  
ATOM   2407  O   HOH B 796      37.690  22.977  32.686  1.00  0.00      B    O  
ATOM   2408  H1  HOH B 796      38.356  22.346  32.266  1.00  0.00      B    H  
ATOM   2409  H2  HOH B 796      37.922  23.921  32.297  1.00  0.00      B    H  
ATOM   2410  O   HOH B 797      21.570  33.874  18.483  1.00  0.00      B    O  
ATOM   2411  H1  HOH B 797      20.682  34.152  18.095  1.00  0.00      B    H  
ATOM   2412  H2  HOH B 797      22.288  34.554  18.208  1.00  0.00      B    H  
ATOM   2413  O   HOH B 798      39.271  27.552   4.538  1.00  0.00      B    O  
ATOM   2414  H1  HOH B 798      38.696  26.778   4.318  1.00  0.00      B    H  
ATOM   2415  H2  HOH B 798      38.832  28.438   4.408  1.00  0.00      B    H  
ATOM   2416  O   HOH B 799       6.020  29.281  27.960  1.00  0.00      B    O  
ATOM   2417  H1  HOH B 799       5.261  28.751  27.569  1.00  0.00      B    H  
ATOM   2418  H2  HOH B 799       6.721  28.670  28.358  1.00  0.00      B    H  
ATOM   2419  O   HOH B 800      32.339  35.974  32.619  1.00  0.00      B    O  
ATOM   2420  H1  HOH B 800      31.461  35.667  32.192  1.00  0.00      B    H  
ATOM   2421  H2  HOH B 800      32.292  35.614  33.535  1.00  0.00      B    H  
ATOM   2422  O   HOH B 801      26.928  12.391   8.847  1.00  0.00      B    O  
ATOM   2423  H1  HOH B 801      27.892  12.404   9.253  1.00  0.00      B    H  
ATOM   2424  H2  HOH B 801      26.619  11.444   8.755  1.00  0.00      B    H  
ATOM   2425  O   HOH B 802      19.315  30.241   1.273  1.00  0.00      B    O  
ATOM   2426  H1  HOH B 802      18.983  30.919   0.564  1.00  0.00      B    H  
ATOM   2427  H2  HOH B 802      18.620  29.584   1.581  1.00  0.00      B    H  
ATOM   2428  O   HOH B 803      28.082  19.841  37.416  1.00  0.00      B    O  
ATOM   2429  H1  HOH B 803      28.158  20.303  38.343  1.00  0.00      B    H  
ATOM   2430  H2  HOH B 803      27.105  20.012  37.133  1.00  0.00      B    H  
ATOM   2431  O   HOH B 804       7.826  36.932  12.443  1.00  0.00      B    O  
ATOM   2432  H1  HOH B 804       7.431  36.215  13.055  1.00  0.00      B    H  
ATOM   2433  H2  HOH B 804       7.345  37.780  12.743  1.00  0.00      B    H  
ATOM   2434  O   HOH B 805       4.344   6.557  36.985  1.00  0.00      B    O  
ATOM   2435  H1  HOH B 805       5.330   6.593  37.292  1.00  0.00      B    H  
ATOM   2436  H2  HOH B 805       3.978   7.476  36.952  1.00  0.00      B    H  
ATOM   2437  O   HOH B 806      20.625  12.507  23.273  1.00  0.00      B    O  
ATOM   2438  H1  HOH B 806      21.231  12.676  24.086  1.00  0.00      B    H  
ATOM   2439  H2  HOH B 806      21.274  12.185  22.554  1.00  0.00      B    H  
ATOM   2440  O   HOH B 807      32.704  11.598  17.523  1.00  0.00      B    O  
ATOM   2441  H1  HOH B 807      32.937  10.610  17.598  1.00  0.00      B    H  
ATOM   2442  H2  HOH B 807      31.759  11.731  17.906  1.00  0.00      B    H  
ATOM   2443  O   HOH B 808      32.740  17.625  18.858  1.00  0.00      B    O  
ATOM   2444  H1  HOH B 808      32.232  17.385  18.003  1.00  0.00      B    H  
ATOM   2445  H2  HOH B 808      33.720  17.279  18.721  1.00  0.00      B    H  
ATOM   2446  O   HOH B 809      31.276  15.868   4.891  1.00  0.00      B    O  
ATOM   2447  H1  HOH B 809      31.321  15.016   4.244  1.00  0.00      B    H  
ATOM   2448  H2  HOH B 809      30.838  16.615   4.345  1.00  0.00      B    H  
ATOM   2449  O   HOH B 810      31.256   8.904  22.050  1.00  0.00      B    O  
ATOM   2450  H1  HOH B 810      31.145   9.879  22.377  1.00  0.00      B    H  
ATOM   2451  H2  HOH B 810      31.804   8.356  22.754  1.00  0.00      B    H  
ATOM   2452  O   HOH B 811      23.305  22.116  15.505  1.00  0.00      B    O  
ATOM   2453  H1  HOH B 811      23.331  21.337  16.124  1.00  0.00      B    H  
ATOM   2454  H2  HOH B 811      23.054  21.776  14.594  1.00  0.00      B    H  
ATOM   2455  O   HOH B 812      27.835  23.794  24.918  1.00  0.00      B    O  
ATOM   2456  H1  HOH B 812      28.662  23.513  24.336  1.00  0.00      B    H  
ATOM   2457  H2  HOH B 812      28.159  24.229  25.765  1.00  0.00      B    H  
ATOM   2458  O   HOH B 813       8.581  21.519   3.160  1.00  0.00      B    O  
ATOM   2459  H1  HOH B 813       8.143  22.435   3.203  1.00  0.00      B    H  
ATOM   2460  H2  HOH B 813       7.940  20.783   3.509  1.00  0.00      B    H  
ATOM   2461  O   HOH B 814      33.294  34.690  14.915  1.00  0.00      B    O  
ATOM   2462  H1  HOH B 814      34.079  34.157  15.328  1.00  0.00      B    H  
ATOM   2463  H2  HOH B 814      32.462  34.057  14.994  1.00  0.00      B    H  
ATOM   2464  O   HOH B 815      26.477   5.543  39.176  1.00  0.00      B    O  
ATOM   2465  H1  HOH B 815      25.659   6.076  38.897  1.00  0.00      B    H  
ATOM   2466  H2  HOH B 815      26.418   4.615  38.808  1.00  0.00      B    H  
ATOM   2467  O   HOH B 816      18.730   5.368   2.012  1.00  0.00      B    O  
ATOM   2468  H1  HOH B 816      18.006   5.023   2.613  1.00  0.00      B    H  
ATOM   2469  H2  HOH B 816      18.961   4.685   1.295  1.00  0.00      B    H  
ATOM   2470  O   HOH B 817      23.873  31.528   5.779  1.00  0.00      B    O  
ATOM   2471  H1  HOH B 817      24.147  30.623   6.116  1.00  0.00      B    H  
ATOM   2472  H2  HOH B 817      23.977  31.481   4.739  1.00  0.00      B    H  
ATOM   2473  O   HOH B 818      16.848   7.717  11.565  1.00  0.00      B    O  
ATOM   2474  H1  HOH B 818      17.506   7.284  12.179  1.00  0.00      B    H  
ATOM   2475  H2  HOH B 818      17.274   8.576  11.204  1.00  0.00      B    H  
ATOM   2476  O   HOH B 819      10.889  28.006   4.034  1.00  0.00      B    O  
ATOM   2477  H1  HOH B 819      10.032  28.473   4.137  1.00  0.00      B    H  
ATOM   2478  H2  HOH B 819      11.418  28.213   4.840  1.00  0.00      B    H  
ATOM   2479  O   HOH B 820       0.561  34.507   4.317  1.00  0.00      B    O  
ATOM   2480  H1  HOH B 820       0.771  34.953   3.447  1.00  0.00      B    H  
ATOM   2481  H2  HOH B 820      -0.463  34.585   4.378  1.00  0.00      B    H  
ATOM   2482  O   HOH B 821      30.529   8.972  16.258  1.00  0.00      B    O  
ATOM   2483  H1  HOH B 821      30.863   9.058  17.198  1.00  0.00      B    H  
ATOM   2484  H2  HOH B 821      31.185   9.507  15.636  1.00  0.00      B    H  
ATOM   2485  O   HOH B 822       1.127   9.677   5.595  1.00  0.00      B    O  
ATOM   2486  H1  HOH B 822       0.884   9.430   6.533  1.00  0.00      B    H  
ATOM   2487  H2  HOH B 822       1.320   8.736   5.178  1.00  0.00      B    H  
ATOM   2488  O   HOH B 823      27.114   4.134   8.611  1.00  0.00      B    O  
ATOM   2489  H1  HOH B 823      26.827   3.447   7.925  1.00  0.00      B    H  
ATOM   2490  H2  HOH B 823      26.801   3.788   9.513  1.00  0.00      B    H  
ATOM   2491  O   HOH B 824      13.785  19.425   8.966  1.00  0.00      B    O  
ATOM   2492  H1  HOH B 824      13.680  18.423   8.756  1.00  0.00      B    H  
ATOM   2493  H2  HOH B 824      13.899  19.490   9.973  1.00  0.00      B    H  
ATOM   2494  O   HOH B 825      15.794  36.607  15.886  1.00  0.00      B    O  
ATOM   2495  H1  HOH B 825      15.636  37.446  15.356  1.00  0.00      B    H  
ATOM   2496  H2  HOH B 825      16.540  36.084  15.381  1.00  0.00      B    H  
ATOM   2497  O   HOH B 826      27.457  29.273  36.788  1.00  0.00      B    O  
ATOM   2498  H1  HOH B 826      27.446  28.489  37.408  1.00  0.00      B    H  
ATOM   2499  H2  HOH B 826      27.789  30.120  37.309  1.00  0.00      B    H  
ATOM   2500  O   HOH B 827       4.574  25.571  22.307  1.00  0.00      B    O  
ATOM   2501  H1  HOH B 827       4.194  25.548  23.253  1.00  0.00      B    H  
ATOM   2502  H2  HOH B 827       4.131  24.837  21.787  1.00  0.00      B    H  
ATOM   2503  O   HOH B 828      15.295  32.170  13.043  1.00  0.00      B    O  
ATOM   2504  H1  HOH B 828      16.166  32.686  12.864  1.00  0.00      B    H  
ATOM   2505  H2  HOH B 828      15.495  31.426  13.691  1.00  0.00      B    H  
ATOM   2506  O   HOH B 829      27.313  38.669  11.334  1.00  0.00      B    O  
ATOM   2507  H1  HOH B 829      26.900  38.766  10.385  1.00  0.00      B    H  
ATOM   2508  H2  HOH B 829      28.274  38.640  11.149  1.00  0.00      B    H  
ATOM   2509  O   HOH B 830      37.844  29.666   1.838  1.00  0.00      B    O  
ATOM   2510  H1  HOH B 830      38.403  30.048   2.588  1.00  0.00      B    H  
ATOM   2511  H2  HOH B 830      36.822  29.811   2.056  1.00  0.00      B    H  
ATOM   2512  O   HOH B 831       3.148   8.209  24.162  1.00  0.00      B    O  
ATOM   2513  H1  HOH B 831       3.334   8.533  25.121  1.00  0.00      B    H  
ATOM   2514  H2  HOH B 831       2.525   7.440  24.218  1.00  0.00      B    H  
ATOM   2515  O   HOH B 832       6.461   5.102  22.628  1.00  0.00      B    O  
ATOM   2516  H1  HOH B 832       5.550   4.737  22.359  1.00  0.00      B    H  
ATOM   2517  H2  HOH B 832       7.153   4.951  21.970  1.00  0.00      B    H  
ATOM   2518  O   HOH B 833       6.588  35.192  35.557  1.00  0.00      B    O  
ATOM   2519  H1  HOH B 833       6.758  34.560  36.298  1.00  0.00      B    H  
ATOM   2520  H2  HOH B 833       5.745  34.861  35.118  1.00  0.00      B    H  
ATOM   2521  O   HOH B 834      33.859   5.562  16.118  1.00  0.00      B    O  
ATOM   2522  H1  HOH B 834      33.487   6.076  16.942  1.00  0.00      B    H  
ATOM   2523  H2  HOH B 834      34.247   6.294  15.543  1.00  0.00      B    H  
ATOM   2524  O   HOH B 835       7.028   6.355  37.844  1.00  0.00      B    O  
ATOM   2525  H1  HOH B 835       7.752   7.011  37.519  1.00  0.00      B    H  
ATOM   2526  H2  HOH B 835       7.500   5.503  37.991  1.00  0.00      B    H  
ATOM   2527  O   HOH B 836      30.520   9.755  12.019  1.00  0.00      B    O  
ATOM   2528  H1  HOH B 836      30.812   8.956  11.440  1.00  0.00      B    H  
ATOM   2529  H2  HOH B 836      31.125   9.759  12.817  1.00  0.00      B    H  
ATOM   2530  O   HOH B 837      35.571   6.961  28.757  1.00  0.00      B    O  
ATOM   2531  H1  HOH B 837      35.042   6.085  28.628  1.00  0.00      B    H  
ATOM   2532  H2  HOH B 837      36.283   6.845  29.452  1.00  0.00      B    H  
ATOM   2533  O   HOH B 838      12.518  23.239   2.194  1.00  0.00      B    O  
ATOM   2534  H1  HOH B 838      12.280  23.619   3.058  1.00  0.00      B    H  
ATOM   2535  H2  HOH B 838      11.666  23.020   1.691  1.00  0.00      B    H  
ATOM   2536  O   HOH B 839       6.430  33.136  29.235  1.00  0.00      B    O  
ATOM   2537  H1  HOH B 839       5.958  32.265  29.495  1.00  0.00      B    H  
ATOM   2538  H2  HOH B 839       6.625  33.689  30.067  1.00  0.00      B    H  
ATOM   2539  O   HOH B 840      20.482  25.516   8.826  1.00  0.00      B    O  
ATOM   2540  H1  HOH B 840      20.265  25.740   7.843  1.00  0.00      B    H  
ATOM   2541  H2  HOH B 840      21.477  25.500   8.942  1.00  0.00      B    H  
ATOM   2542  O   HOH B 841      24.221   4.657  24.256  1.00  0.00      B    O  
ATOM   2543  H1  HOH B 841      25.184   4.419  23.926  1.00  0.00      B    H  
ATOM   2544  H2  HOH B 841      23.640   3.881  24.124  1.00  0.00      B    H  
ATOM   2545  O   HOH B 842       4.732   5.912  34.295  1.00  0.00      B    O  
ATOM   2546  H1  HOH B 842       5.551   6.560  34.115  1.00  0.00      B    H  
ATOM   2547  H2  HOH B 842       4.353   6.147  35.244  1.00  0.00      B    H  
ATOM   2548  O   HOH B 843      29.761  37.032  25.809  1.00  0.00      B    O  
ATOM   2549  H1  HOH B 843      30.575  37.005  25.208  1.00  0.00      B    H  
ATOM   2550  H2  HOH B 843      30.064  37.321  26.713  1.00  0.00      B    H  
ATOM   2551  O   HOH B 844      23.068   1.830  37.654  1.00  0.00      B    O  
ATOM   2552  H1  HOH B 844      23.986   1.674  37.408  1.00  0.00      B    H  
ATOM   2553  H2  HOH B 844      22.942   1.934  38.618  1.00  0.00      B    H  
ATOM   2554  O   HOH B 845       3.732   6.137  13.197  1.00  0.00      B    O  
ATOM   2555  H1  HOH B 845       3.760   5.832  14.178  1.00  0.00      B    H  
ATOM   2556  H2  HOH B 845       4.651   6.239  12.850  1.00  0.00      B    H  
ATOM   2557  O   HOH B 846      20.298  13.987  38.848  1.00  0.00      B    O  
ATOM   2558  H1  HOH B 846      19.897  13.846  39.794  1.00  0.00      B    H  
ATOM   2559  H2  HOH B 846      20.390  14.969  38.743  1.00  0.00      B    H  
ATOM   2560  O   HOH B 847       1.186  13.283  37.765  1.00  0.00      B    O  
ATOM   2561  H1  HOH B 847       1.588  13.552  38.689  1.00  0.00      B    H  
ATOM   2562  H2  HOH B 847       0.243  13.017  37.880  1.00  0.00      B    H  
ATOM   2563  O   HOH B 848      27.454  17.512  34.903  1.00  0.00      B    O  
ATOM   2564  H1  HOH B 848      28.254  18.086  34.610  1.00  0.00      B    H  
ATOM   2565  H2  HOH B 848      26.789  17.583  34.131  1.00  0.00      B    H  
ATOM   2566  O   HOH B 849      12.438   2.664  12.044  1.00  0.00      B    O  
ATOM   2567  H1  HOH B 849      12.662   2.384  11.098  1.00  0.00      B    H  
ATOM   2568  H2  HOH B 849      13.107   2.171  12.694  1.00  0.00      B    H  
ATOM   2569  O   HOH B 850      17.603   6.490   5.413  1.00  0.00      B    O  
ATOM   2570  H1  HOH B 850      17.053   7.371   5.263  1.00  0.00      B    H  
ATOM   2571  H2  HOH B 850      18.621   6.654   5.298  1.00  0.00      B    H  
ATOM   2572  O   HOH B 851      11.632   5.133   2.489  1.00  0.00      B    O  
ATOM   2573  H1  HOH B 851      12.484   4.906   2.982  1.00  0.00      B    H  
ATOM   2574  H2  HOH B 851      11.293   4.318   2.102  1.00  0.00      B    H  
ATOM   2575  O   HOH B 852      38.654   5.889  22.287  1.00  0.00      B    O  
ATOM   2576  H1  HOH B 852      37.715   6.090  22.540  1.00  0.00      B    H  
ATOM   2577  H2  HOH B 852      38.682   4.865  22.044  1.00  0.00      B    H  
ATOM   2578  O   HOH B 853       8.002  36.464  19.411  1.00  0.00      B    O  
ATOM   2579  H1  HOH B 853       7.454  36.973  18.686  1.00  0.00      B    H  
ATOM   2580  H2  HOH B 853       7.374  35.807  19.856  1.00  0.00      B    H  
ATOM   2581  O   HOH B 854      32.777   3.676   2.666  1.00  0.00      B    O  
ATOM   2582  H1  HOH B 854      33.336   4.122   1.950  1.00  0.00      B    H  
ATOM   2583  H2  HOH B 854      31.896   4.159   2.719  1.00  0.00      B    H  
ATOM   2584  O   HOH B 855       2.050  11.731  14.777  1.00  0.00      B    O  
ATOM   2585  H1  HOH B 855       2.521  10.829  15.044  1.00  0.00      B    H  
ATOM   2586  H2  HOH B 855       1.052  11.536  14.744  1.00  0.00      B    H  
ATOM   2587  O   HOH B 856      37.213   4.893  36.960  1.00  0.00      B    O  
ATOM   2588  H1  HOH B 856      36.855   5.118  37.900  1.00  0.00      B    H  
ATOM   2589  H2  HOH B 856      36.679   5.339  36.262  1.00  0.00      B    H  
ATOM   2590  O   HOH B 857      31.491  15.136  27.476  1.00  0.00      B    O  
ATOM   2591  H1  HOH B 857      31.657  14.180  27.508  1.00  0.00      B    H  
ATOM   2592  H2  HOH B 857      31.872  15.585  28.338  1.00  0.00      B    H  
ATOM   2593  O   HOH B 858      16.265  15.982  13.504  1.00  0.00      B    O  
ATOM   2594  H1  HOH B 858      16.816  16.723  13.062  1.00  0.00      B    H  
ATOM   2595  H2  HOH B 858      16.867  15.440  14.139  1.00  0.00      B    H  
ATOM   2596  O   HOH B 859       1.561  23.642  24.408  1.00  0.00      B    O  
ATOM   2597  H1  HOH B 859       0.965  22.923  24.603  1.00  0.00      B    H  
ATOM   2598  H2  HOH B 859       2.432  23.386  24.849  1.00  0.00      B    H  
ATOM   2599  O   HOH B 860      31.378  29.943   4.842  1.00  0.00      B    O  
ATOM   2600  H1  HOH B 860      31.808  29.970   5.754  1.00  0.00      B    H  
ATOM   2601  H2  HOH B 860      31.621  29.047   4.422  1.00  0.00      B    H  
ATOM   2602  O   HOH B 861      29.655  27.345  27.174  1.00  0.00      B    O  
ATOM   2603  H1  HOH B 861      30.061  27.410  28.092  1.00  0.00      B    H  
ATOM   2604  H2  HOH B 861      30.067  28.152  26.720  1.00  0.00      B    H  
ATOM   2605  O   HOH B 862      31.422  28.997  31.984  1.00  0.00      B    O  
ATOM   2606  H1  HOH B 862      31.434  28.955  32.998  1.00  0.00      B    H  
ATOM   2607  H2  HOH B 862      32.024  29.707  31.603  1.00  0.00      B    H  
ATOM   2608  O   HOH B 863      23.730  38.731  30.704  1.00  0.00      B    O  
ATOM   2609  H1  HOH B 863      22.784  39.065  30.755  1.00  0.00      B    H  
ATOM   2610  H2  HOH B 863      23.963  38.306  29.810  1.00  0.00      B    H  
ATOM   2611  O   HOH B 864      13.444  37.687  13.179  1.00  0.00      B    O  
ATOM   2612  H1  HOH B 864      12.594  37.157  13.008  1.00  0.00      B    H  
ATOM   2613  H2  HOH B 864      14.172  37.207  12.666  1.00  0.00      B    H  
ATOM   2614  O   HOH B 865       1.032  32.184  12.686  1.00  0.00      B    O  
ATOM   2615  H1  HOH B 865       1.082  31.677  13.524  1.00  0.00      B    H  
ATOM   2616  H2  HOH B 865       0.273  32.872  12.749  1.00  0.00      B    H  
ATOM   2617  O   HOH B 866       6.238  11.617   2.855  1.00  0.00      B    O  
ATOM   2618  H1  HOH B 866       6.528  10.610   2.717  1.00  0.00      B    H  
ATOM   2619  H2  HOH B 866       6.015  11.791   3.833  1.00  0.00      B    H  
ATOM   2620  O   HOH B 867      11.841  32.733  22.615  1.00  0.00      B    O  
ATOM   2621  H1  HOH B 867      12.038  32.854  23.625  1.00  0.00      B    H  
ATOM   2622  H2  HOH B 867      11.696  31.711  22.526  1.00  0.00      B    H  
ATOM   2623  O   HOH B 868      29.724  12.540   9.315  1.00  0.00      B    O  
ATOM   2624  H1  HOH B 868      29.778  11.845   8.597  1.00  0.00      B    H  
ATOM   2625  H2  HOH B 868      30.487  12.525   9.951  1.00  0.00      B    H  
ATOM   2626  O   HOH B 869       2.455  22.606  35.395  1.00  0.00      B    O  
ATOM   2627  H1  HOH B 869       1.972  22.582  36.296  1.00  0.00      B    H  
ATOM   2628  H2  HOH B 869       2.190  23.480  34.848  1.00  0.00      B    H  
ATOM   2629  O   HOH B 870      19.606  22.699  38.559  1.00  0.00      B    O  
ATOM   2630  H1  HOH B 870      19.147  21.946  39.056  1.00  0.00      B    H  
ATOM   2631  H2  HOH B 870      20.595  22.426  38.600  1.00  0.00      B    H  
ATOM   2632  O   HOH B 871      26.627  21.402  19.602  1.00  0.00      B    O  
ATOM   2633  H1  HOH B 871      26.878  20.647  18.964  1.00  0.00      B    H  
ATOM   2634  H2  HOH B 871      27.441  22.068  19.446  1.00  0.00      B    H  
ATOM   2635  O   HOH B 872       6.621  32.138   4.391  1.00  0.00      B    O  
ATOM   2636  H1  HOH B 872       5.689  32.400   4.288  1.00  0.00      B    H  
ATOM   2637  H2  HOH B 872       6.972  32.507   5.256  1.00  0.00      B    H  
ATOM   2638  O   HOH B 873      22.129   0.410  10.386  1.00  0.00      B    O  
ATOM   2639  H1  HOH B 873      22.953   0.048  10.824  1.00  0.00      B    H  
ATOM   2640  H2  HOH B 873      22.445   0.819   9.516  1.00  0.00      B    H  
ATOM   2641  O   HOH B 874       7.523   8.739  17.198  1.00  0.00      B    O  
ATOM   2642  H1  HOH B 874       7.999   8.280  16.393  1.00  0.00      B    H  
ATOM   2643  H2  HOH B 874       7.575   8.121  18.015  1.00  0.00      B    H  
ATOM   2644  O   HOH B 875      17.852  38.859  18.701  1.00  0.00      B    O  
ATOM   2645  H1  HOH B 875      18.582  38.190  18.956  1.00  0.00      B    H  
ATOM   2646  H2  HOH B 875      18.162  39.744  19.077  1.00  0.00      B    H  
ATOM   2647  O   HOH B 876      13.389   2.562   6.283  1.00  0.00      B    O  
ATOM   2648  H1  HOH B 876      12.821   2.602   7.151  1.00  0.00      B    H  
ATOM   2649  H2  HOH B 876      13.489   3.536   6.031  1.00  0.00      B    H  
ATOM   2650  O   HOH B 877      20.653  38.526   7.505  1.00  0.00      B    O  
ATOM   2651  H1  HOH B 877      19.959  38.920   6.892  1.00  0.00      B    H  
ATOM   2652  H2  HOH B 877      20.302  38.314   8.435  1.00  0.00      B    H  
ATOM   2653  O   HOH B 878      37.946  24.834  14.438  1.00  0.00      B    O  
ATOM   2654  H1  HOH B 878      38.802  24.289  14.686  1.00  0.00      B    H  
ATOM   2655  H2  HOH B 878      38.225  25.848  14.338  1.00  0.00      B    H  
ATOM   2656  O   HOH B 879      37.770  32.195  34.021  1.00  0.00      B    O  
ATOM   2657  H1  HOH B 879      37.782  32.123  33.050  1.00  0.00      B    H  
ATOM   2658  H2  HOH B 879      38.001  33.111  34.327  1.00  0.00      B    H  
ATOM   2659  O   HOH B 880      27.626  12.056  26.265  1.00  0.00      B    O  
ATOM   2660  H1  HOH B 880      28.036  12.518  27.111  1.00  0.00      B    H  
ATOM   2661  H2  HOH B 880      26.670  12.407  26.219  1.00  0.00      B    H  
ATOM   2662  O   HOH B 881      32.180  36.770  16.976  1.00  0.00      B    O  
ATOM   2663  H1  HOH B 881      32.419  36.387  16.098  1.00  0.00      B    H  
ATOM   2664  H2  HOH B 881      32.258  36.062  17.681  1.00  0.00      B    H  
ATOM   2665  O   HOH B 882      21.848  15.180  31.258  1.00  0.00      B    O  
ATOM   2666  H1  HOH B 882      22.324  14.565  31.928  1.00  0.00      B    H  
ATOM   2667  H2  HOH B 882      20.945  14.864  31.129  1.00  0.00      B    H  
ATOM   2668  O   HOH B 883      35.311  27.591  26.087  1.00  0.00      B    O  
ATOM   2669  H1  HOH B 883      35.485  26.655  26.454  1.00  0.00      B    H  
ATOM   2670  H2  HOH B 883      36.144  28.157  26.229  1.00  0.00      B    H  
ATOM   2671  O   HOH B 884       3.572   0.692   3.159  1.00  0.00      B    O  
ATOM   2672  H1  HOH B 884       2.829   1.143   2.686  1.00  0.00      B    H  
ATOM   2673  H2  HOH B 884       4.417   0.755   2.628  1.00  0.00      B    H  
ATOM   2674  O   HOH B 885      26.522  14.775   3.373  1.00  0.00      B    O  
ATOM   2675  H1  HOH B 885      26.087  14.314   2.605  1.00  0.00      B    H  
ATOM   2676  H2  HOH B 885      26.390  15.754   3.154  1.00  0.00      B    H  
ATOM   2677  O   HOH B 886      36.131  26.001   2.834  1.00  0.00      B    O  
ATOM   2678  H1  HOH B 886      36.053  26.545   3.715  1.00  0.00      B    H  
ATOM   2679  H2  HOH B 886      35.302  26.201   2.236  1.00  0.00      B    H  
ATOM   2680  O   HOH B 887      31.075  33.281  14.872  1.00  0.00      B    O  
ATOM   2681  H1  HOH B 887      30.756  32.529  15.472  1.00  0.00      B    H  
ATOM   2682  H2  HOH B 887      30.980  32.946  13.938  1.00  0.00      B    H  
ATOM   2683  O   HOH B 888      38.803  10.511  14.753  1.00  0.00      B    O  
ATOM   2684  H1  HOH B 888      37.942  10.850  15.161  1.00  0.00      B    H  
ATOM   2685  H2  HOH B 888      38.562   9.671  14.180  1.00  0.00      B    H  
ATOM   2686  O   HOH B 889      12.347  27.740   8.874  1.00  0.00      B    O  
ATOM   2687  H1  HOH B 889      12.589  27.141   9.696  1.00  0.00      B    H  
ATOM   2688  H2  HOH B 889      11.482  28.285   9.079  1.00  0.00      B    H  
ATOM   2689  O   HOH B 890      38.179  10.918  21.913  1.00  0.00      B    O  
ATOM   2690  H1  HOH B 890      38.497  10.009  22.197  1.00  0.00      B    H  
ATOM   2691  H2  HOH B 890      38.951  11.552  22.117  1.00  0.00      B    H  
ATOM   2692  O   HOH B 891      13.013  11.889  33.535  1.00  0.00      B    O  
ATOM   2693  H1  HOH B 891      13.408  11.112  33.012  1.00  0.00      B    H  
ATOM   2694  H2  HOH B 891      12.946  11.543  34.485  1.00  0.00      B    H  
ATOM   2695  O   HOH B 892       9.148  18.449  25.635  1.00  0.00      B    O  
ATOM   2696  H1  HOH B 892       8.481  18.067  24.983  1.00  0.00      B    H  
ATOM   2697  H2  HOH B 892       9.260  17.678  26.335  1.00  0.00      B    H  
ATOM   2698  O   HOH B 893      33.171   9.601  25.024  1.00  0.00      B    O  
ATOM   2699  H1  HOH B 893      33.511   8.903  24.381  1.00  0.00      B    H  
ATOM   2700  H2  HOH B 893      33.181   9.133  25.937  1.00  0.00      B    H  
ATOM   2701  O   HOH B 894      25.269  12.363  37.751  1.00  0.00      B    O  
ATOM   2702  H1  HOH B 894      24.359  11.848  37.626  1.00  0.00      B    H  
ATOM   2703  H2  HOH B 894      25.336  13.025  36.947  1.00  0.00      B    H  
ATOM   2704  O   HOH B 895       0.822  33.771  18.930  1.00  0.00      B    O  
ATOM   2705  H1  HOH B 895       1.086  34.633  18.419  1.00  0.00      B    H  
ATOM   2706  H2  HOH B 895       1.677  33.341  19.286  1.00  0.00      B    H  
ATOM   2707  O   HOH B 896       4.533  19.688   9.091  1.00  0.00      B    O  
ATOM   2708  H1  HOH B 896       5.254  20.175   9.568  1.00  0.00      B    H  
ATOM   2709  H2  HOH B 896       3.689  20.103   9.371  1.00  0.00      B    H  
ATOM   2710  O   HOH B 897      30.200   0.456  17.642  1.00  0.00      B    O  
ATOM   2711  H1  HOH B 897      29.976   0.178  18.594  1.00  0.00      B    H  
ATOM   2712  H2  HOH B 897      30.256   1.471  17.604  1.00  0.00      B    H  
ATOM   2713  O   HOH B 898       3.016  15.705  33.373  1.00  0.00      B    O  
ATOM   2714  H1  HOH B 898       2.429  15.557  34.171  1.00  0.00      B    H  
ATOM   2715  H2  HOH B 898       3.806  15.055  33.449  1.00  0.00      B    H  
ATOM   2716  O   HOH B 899       0.608  37.600  19.649  1.00  0.00      B    O  
ATOM   2717  H1  HOH B 899       1.402  37.750  19.033  1.00  0.00      B    H  
ATOM   2718  H2  HOH B 899       0.544  36.641  19.805  1.00  0.00      B    H  
ATOM   2719  O   HOH B 900      10.134  19.684  17.049  1.00  0.00      B    O  
ATOM   2720  H1  HOH B 900       9.762  19.043  16.383  1.00  0.00      B    H  
ATOM   2721  H2  HOH B 900      11.149  19.760  16.930  1.00  0.00      B    H  
ATOM   2722  O   HOH B 901      24.840  31.082  16.686  1.00  0.00      B    O  
ATOM   2723  H1  HOH B 901      24.159  30.894  16.000  1.00  0.00      B    H  
ATOM   2724  H2  HOH B 901      25.450  31.836  16.331  1.00  0.00      B    H  
ATOM   2725  O   HOH B 902      32.560  32.039  18.057  1.00  0.00      B    O  
ATOM   2726  H1  HOH B 902      33.260  31.754  18.791  1.00  0.00      B    H  
ATOM   2727  H2  HOH B 902      32.365  31.151  17.588  1.00  0.00      B    H  
ATOM   2728  O   HOH B 903      34.455   4.540   0.367  1.00  0.00      B    O  
ATOM   2729  H1  HOH B 903      35.128   3.780   0.419  1.00  0.00      B    H  
ATOM   2730  H2  HOH B 903      34.929   5.385   0.174  1.00  0.00      B    H  
ATOM   2731  O   HOH B 904      17.647   4.745  28.728  1.00  0.00      B    O  
ATOM   2732  H1  HOH B 904      17.592   4.997  27.744  1.00  0.00      B    H  
ATOM   2733  H2  HOH B 904      16.852   4.188  29.065  1.00  0.00      B    H  
ATOM   2734  O   HOH B 905      15.078  17.177  26.388  1.00  0.00      B    O  
ATOM   2735  H1  HOH B 905      16.042  17.299  26.564  1.00  0.00      B    H  
ATOM   2736  H2  HOH B 905      14.808  16.180  26.668  1.00  0.00      B    H  
ATOM   2737  O   HOH B 906      10.100   0.990  30.643  1.00  0.00      B    O  
ATOM   2738  H1  HOH B 906      10.757   1.485  30.040  1.00  0.00      B    H  
ATOM   2739  H2  HOH B 906      10.056   1.526  31.478  1.00  0.00      B    H  
ATOM   2740  O   HOH B 907      10.457  12.103  17.468  1.00  0.00      B    O  
ATOM   2741  H1  HOH B 907      10.217  12.978  17.923  1.00  0.00      B    H  
ATOM   2742  H2  HOH B 907       9.649  11.833  16.974  1.00  0.00      B    H  
ATOM   2743  O   HOH B 908      24.373   7.252  38.234  1.00  0.00      B    O  
ATOM   2744  H1  HOH B 908      23.408   7.460  37.983  1.00  0.00      B    H  
ATOM   2745  H2  HOH B 908      24.763   8.064  38.511  1.00  0.00      B    H  
ATOM   2746  O   HOH B 909      19.909  31.522  22.904  1.00  0.00      B    O  
ATOM   2747  H1  HOH B 909      20.755  31.100  22.564  1.00  0.00      B    H  
ATOM   2748  H2  HOH B 909      19.295  30.705  23.044  1.00  0.00      B    H  
ATOM   2749  O   HOH B 910      34.904   6.982  32.495  1.00  0.00      B    O  
ATOM   2750  H1  HOH B 910      34.083   7.602  32.672  1.00  0.00      B    H  
ATOM   2751  H2  HOH B 910      35.631   7.679  32.432  1.00  0.00      B    H  
ATOM   2752  O   HOH B 911       2.630  29.636  38.825  1.00  0.00      B    O  
ATOM   2753  H1  HOH B 911       2.821  28.728  39.217  1.00  0.00      B    H  
ATOM   2754  H2  HOH B 911       3.420  29.851  38.191  1.00  0.00      B    H  
ATOM   2755  O   HOH B 912      33.921  13.909  29.003  1.00  0.00      B    O  
ATOM   2756  H1  HOH B 912      33.644  14.888  29.208  1.00  0.00      B    H  
ATOM   2757  H2  HOH B 912      33.250  13.327  29.487  1.00  0.00      B    H  
ATOM   2758  O   HOH B 913      21.311  21.757  22.272  1.00  0.00      B    O  
ATOM   2759  H1  HOH B 913      21.138  21.427  23.191  1.00  0.00      B    H  
ATOM   2760  H2  HOH B 913      22.258  21.491  22.016  1.00  0.00      B    H  
ATOM   2761  O   HOH B 914       1.025  17.818  24.242  1.00  0.00      B    O  
ATOM   2762  H1  HOH B 914       0.068  17.515  24.221  1.00  0.00      B    H  
ATOM   2763  H2  HOH B 914       1.598  16.997  24.199  1.00  0.00      B    H  
ATOM   2764  O   HOH B 915      37.795   7.064  16.571  1.00  0.00      B    O  
ATOM   2765  H1  HOH B 915      37.774   7.601  15.759  1.00  0.00      B    H  
ATOM   2766  H2  HOH B 915      38.558   6.379  16.545  1.00  0.00      B    H  
ATOM   2767  O   HOH B 916      15.065   4.282  17.439  1.00  0.00      B    O  
ATOM   2768  H1  HOH B 916      14.887   4.515  16.439  1.00  0.00      B    H  
ATOM   2769  H2  HOH B 916      16.058   4.086  17.595  1.00  0.00      B    H  
ATOM   2770  O   HOH B 917      25.158  24.039  14.696  1.00  0.00      B    O  
ATOM   2771  H1  HOH B 917      24.571  24.871  14.749  1.00  0.00      B    H  
ATOM   2772  H2  HOH B 917      24.522  23.259  14.991  1.00  0.00      B    H  
ATOM   2773  O   HOH B 918       9.978  21.937  27.816  1.00  0.00      B    O  
ATOM   2774  H1  HOH B 918       9.980  21.200  28.505  1.00  0.00      B    H  
ATOM   2775  H2  HOH B 918       9.924  21.477  26.851  1.00  0.00      B    H  
ATOM   2776  O   HOH B 919       7.768  33.397  26.899  1.00  0.00      B    O  
ATOM   2777  H1  HOH B 919       7.492  32.480  26.561  1.00  0.00      B    H  
ATOM   2778  H2  HOH B 919       7.426  33.519  27.820  1.00  0.00      B    H  
ATOM   2779  O   HOH B 920      38.672   9.267  27.878  1.00  0.00      B    O  
ATOM   2780  H1  HOH B 920      38.349   8.357  27.561  1.00  0.00      B    H  
ATOM   2781  H2  HOH B 920      37.981   9.689  28.527  1.00  0.00      B    H  
ATOM   2782  O   HOH B 921      13.340  30.858  20.130  1.00  0.00      B    O  
ATOM   2783  H1  HOH B 921      13.241  29.911  20.418  1.00  0.00      B    H  
ATOM   2784  H2  HOH B 921      14.216  31.120  20.570  1.00  0.00      B    H  
ATOM   2785  O   HOH B 922      14.212  35.460  37.703  1.00  0.00      B    O  
ATOM   2786  H1  HOH B 922      14.622  35.308  38.625  1.00  0.00      B    H  
ATOM   2787  H2  HOH B 922      14.684  34.929  37.037  1.00  0.00      B    H  
ATOM   2788  O   HOH B 923      19.833  38.278  10.720  1.00  0.00      B    O  
ATOM   2789  H1  HOH B 923      20.692  38.786  10.632  1.00  0.00      B    H  
ATOM   2790  H2  HOH B 923      20.003  37.329  10.447  1.00  0.00      B    H  
ATOM   2791  O   HOH B 924      12.677   0.870  36.430  1.00  0.00      B    O  
ATOM   2792  H1  HOH B 924      11.855   0.353  36.261  1.00  0.00      B    H  
ATOM   2793  H2  HOH B 924      13.259   0.331  37.025  1.00  0.00      B    H  
ATOM   2794  O   HOH B 925      15.711   1.567  10.317  1.00  0.00      B    O  
ATOM   2795  H1  HOH B 925      14.855   1.077  10.516  1.00  0.00      B    H  
ATOM   2796  H2  HOH B 925      16.403   0.854   9.991  1.00  0.00      B    H  
ATOM   2797  O   HOH B 926       7.011  19.428   4.151  1.00  0.00      B    O  
ATOM   2798  H1  HOH B 926       6.359  18.680   3.938  1.00  0.00      B    H  
ATOM   2799  H2  HOH B 926       6.617  19.950   4.962  1.00  0.00      B    H  
ATOM   2800  O   HOH B 927      31.667  17.417   1.637  1.00  0.00      B    O  
ATOM   2801  H1  HOH B 927      30.777  17.461   2.124  1.00  0.00      B    H  
ATOM   2802  H2  HOH B 927      31.491  17.497   0.589  1.00  0.00      B    H  
ATOM   2803  O   HOH B 928      34.100  37.103  14.626  1.00  0.00      B    O  
ATOM   2804  H1  HOH B 928      33.969  37.388  15.598  1.00  0.00      B    H  
ATOM   2805  H2  HOH B 928      33.858  36.111  14.579  1.00  0.00      B    H  
ATOM   2806  O   HOH B 929      15.616  18.567  29.384  1.00  0.00      B    O  
ATOM   2807  H1  HOH B 929      16.431  18.573  28.840  1.00  0.00      B    H  
ATOM   2808  H2  HOH B 929      15.671  17.718  29.954  1.00  0.00      B    H  
ATOM   2809  O   HOH B 930      23.323  20.537  36.383  1.00  0.00      B    O  
ATOM   2810  H1  HOH B 930      23.914  19.759  36.437  1.00  0.00      B    H  
ATOM   2811  H2  HOH B 930      23.002  20.607  35.450  1.00  0.00      B    H  
ATOM   2812  O   HOH B 931      10.667  38.365  26.133  1.00  0.00      B    O  
ATOM   2813  H1  HOH B 931      10.222  37.811  25.414  1.00  0.00      B    H  
ATOM   2814  H2  HOH B 931       9.944  38.422  26.832  1.00  0.00      B    H  
ATOM   2815  O   HOH B 932      15.745  35.405  20.529  1.00  0.00      B    O  
ATOM   2816  H1  HOH B 932      15.600  36.039  19.722  1.00  0.00      B    H  
ATOM   2817  H2  HOH B 932      14.821  35.017  20.821  1.00  0.00      B    H  
ATOM   2818  O   HOH B 933      14.851   8.792  28.361  1.00  0.00      B    O  
ATOM   2819  H1  HOH B 933      14.601   8.118  27.599  1.00  0.00      B    H  
ATOM   2820  H2  HOH B 933      15.177   8.359  29.202  1.00  0.00      B    H  
ATOM   2821  O   HOH B 934      11.776  12.792   9.932  1.00  0.00      B    O  
ATOM   2822  H1  HOH B 934      11.720  11.870  10.374  1.00  0.00      B    H  
ATOM   2823  H2  HOH B 934      12.436  12.687   9.168  1.00  0.00      B    H  
ATOM   2824  O   HOH B 935       9.261   7.197  10.442  1.00  0.00      B    O  
ATOM   2825  H1  HOH B 935       9.368   7.972   9.814  1.00  0.00      B    H  
ATOM   2826  H2  HOH B 935       9.193   6.327   9.931  1.00  0.00      B    H  
ATOM   2827  O   HOH B 936      27.768  17.172  21.077  1.00  0.00      B    O  
ATOM   2828  H1  HOH B 936      28.444  17.161  20.331  1.00  0.00      B    H  
ATOM   2829  H2  HOH B 936      26.931  16.784  20.710  1.00  0.00      B    H  
ATOM   2830  O   HOH B 937      24.056  21.248  11.181  1.00  0.00      B    O  
ATOM   2831  H1  HOH B 937      25.020  21.233  11.582  1.00  0.00      B    H  
ATOM   2832  H2  HOH B 937      24.092  21.887  10.355  1.00  0.00      B    H  
ATOM   2833  O   HOH B 938       0.497  16.158   1.948  1.00  0.00      B    O  
ATOM   2834  H1  HOH B 938       0.125  17.054   2.201  1.00  0.00      B    H  
ATOM   2835  H2  HOH B 938       0.205  16.046   0.960  1.00  0.00      B    H  
ATOM   2836  O   HOH B 939      34.504  11.736  38.833  1.00  0.00      B    O  
ATOM   2837  H1  HOH B 939      35.094  11.995  38.041  1.00  0.00      B    H  
ATOM   2838  H2  HOH B 939      34.659  12.423  39.566  1.00  0.00      B    H  
ATOM   2839  O   HOH B 940      27.290  25.513   5.181  1.00  0.00      B    O  
ATOM   2840  H1  HOH B 940      27.933  25.657   4.435  1.00  0.00      B    H  
ATOM   2841  H2  HOH B 940      27.272  24.489   5.334  1.00  0.00      B    H  
ATOM   2842  O   HOH B 941      31.061  32.446  12.218  1.00  0.00      B    O  
ATOM   2843  H1  HOH B 941      30.949  31.485  12.408  1.00  0.00      B    H  
ATOM   2844  H2  HOH B 941      31.985  32.644  11.873  1.00  0.00      B    H  
ATOM   2845  O   HOH B 942      38.187  36.640   7.348  1.00  0.00      B    O  
ATOM   2846  H1  HOH B 942      37.548  36.037   6.840  1.00  0.00      B    H  
ATOM   2847  H2  HOH B 942      38.103  37.545   6.940  1.00  0.00      B    H  
ATOM   2848  O   HOH B 943      27.196  18.931  17.883  1.00  0.00      B    O  
ATOM   2849  H1  HOH B 943      26.211  18.696  18.228  1.00  0.00      B    H  
ATOM   2850  H2  HOH B 943      27.092  19.340  16.918  1.00  0.00      B    H  
ATOM   2851  O   HOH B 944      20.091  23.371  18.748  1.00  0.00      B    O  
ATOM   2852  H1  HOH B 944      19.844  22.473  19.106  1.00  0.00      B    H  
ATOM   2853  H2  HOH B 944      20.966  23.630  19.110  1.00  0.00      B    H  
ATOM   2854  O   HOH B 945       4.007  39.223  22.209  1.00  0.00      B    O  
ATOM   2855  H1  HOH B 945       2.981  39.380  22.038  1.00  0.00      B    H  
ATOM   2856  H2  HOH B 945       4.055  38.528  22.973  1.00  0.00      B    H  
ATOM   2857  O   HOH B 946       0.231  12.863  33.056  1.00  0.00      B    O  
ATOM   2858  H1  HOH B 946       0.130  13.843  33.405  1.00  0.00      B    H  
ATOM   2859  H2  HOH B 946       1.119  12.480  33.357  1.00  0.00      B    H  
ATOM   2860  O   HOH B 947      38.939  10.343  19.031  1.00  0.00      B    O  
ATOM   2861  H1  HOH B 947      38.748   9.536  19.666  1.00  0.00      B    H  
ATOM   2862  H2  HOH B 947      39.004  11.165  19.630  1.00  0.00      B    H  
ATOM   2863  O   HOH B 948      15.215  39.085  27.696  1.00  0.00      B    O  
ATOM   2864  H1  HOH B 948      16.234  39.091  27.665  1.00  0.00      B    H  
ATOM   2865  H2  HOH B 948      14.876  38.161  28.066  1.00  0.00      B    H  
ATOM   2866  O   HOH B 949       9.566  31.809   3.235  1.00  0.00      B    O  
ATOM   2867  H1  HOH B 949      10.531  32.129   3.451  1.00  0.00      B    H  
ATOM   2868  H2  HOH B 949       9.063  31.957   4.072  1.00  0.00      B    H  
ATOM   2869  O   HOH B 950       8.426   2.320  23.232  1.00  0.00      B    O  
ATOM   2870  H1  HOH B 950       8.640   3.299  23.048  1.00  0.00      B    H  
ATOM   2871  H2  HOH B 950       7.515   2.143  22.884  1.00  0.00      B    H  
ATOM   2872  O   HOH B 951      10.511  14.585   6.932  1.00  0.00      B    O  
ATOM   2873  H1  HOH B 951       9.517  14.888   6.843  1.00  0.00      B    H  
ATOM   2874  H2  HOH B 951      10.879  15.084   7.804  1.00  0.00      B    H  
ATOM   2875  O   HOH B 952      16.230  22.256  32.568  1.00  0.00      B    O  
ATOM   2876  H1  HOH B 952      17.082  22.778  32.337  1.00  0.00      B    H  
ATOM   2877  H2  HOH B 952      16.426  21.448  33.169  1.00  0.00      B    H  
ATOM   2878  O   HOH B 953       4.538   8.100  17.149  1.00  0.00      B    O  
ATOM   2879  H1  HOH B 953       3.984   8.428  17.974  1.00  0.00      B    H  
ATOM   2880  H2  HOH B 953       5.429   8.502  17.285  1.00  0.00      B    H  
ATOM   2881  O   HOH B 954      16.495  24.711   4.357  1.00  0.00      B    O  
ATOM   2882  H1  HOH B 954      16.802  23.747   3.990  1.00  0.00      B    H  
ATOM   2883  H2  HOH B 954      16.162  24.512   5.323  1.00  0.00      B    H  
ATOM   2884  O   HOH B 955      21.353   2.179  25.558  1.00  0.00      B    O  
ATOM   2885  H1  HOH B 955      21.967   2.286  26.360  1.00  0.00      B    H  
ATOM   2886  H2  HOH B 955      20.447   2.042  25.989  1.00  0.00      B    H  
ATOM   2887  O   HOH B 956      15.802  33.248  31.152  1.00  0.00      B    O  
ATOM   2888  H1  HOH B 956      16.784  32.946  31.368  1.00  0.00      B    H  
ATOM   2889  H2  HOH B 956      15.151  32.815  31.809  1.00  0.00      B    H  
ATOM   2890  O   HOH B 957      18.376  14.824  24.846  1.00  0.00      B    O  
ATOM   2891  H1  HOH B 957      17.396  14.839  24.595  1.00  0.00      B    H  
ATOM   2892  H2  HOH B 957      18.692  13.860  24.814  1.00  0.00      B    H  
ATOM   2893  O   HOH B 958      27.567   1.873  16.344  1.00  0.00      B    O  
ATOM   2894  H1  HOH B 958      28.419   1.395  16.390  1.00  0.00      B    H  
ATOM   2895  H2  HOH B 958      27.255   1.813  17.334  1.00  0.00      B    H  
ATOM   2896  O   HOH B 959      12.132  19.020   1.359  1.00  0.00      B    O  
ATOM   2897  H1  HOH B 959      12.417  18.023   1.305  1.00  0.00      B    H  
ATOM   2898  H2  HOH B 959      12.510  19.423   0.497  1.00  0.00      B    H  
ATOM   2899  O   HOH B 960      33.712  18.324   2.942  1.00  0.00      B    O  
ATOM   2900  H1  HOH B 960      33.712  19.250   2.529  1.00  0.00      B    H  
ATOM   2901  H2  HOH B 960      32.896  17.920   2.518  1.00  0.00      B    H  
ATOM   2902  O   HOH B 961      19.823   5.347  24.745  1.00  0.00      B    O  
ATOM   2903  H1  HOH B 961      19.319   6.032  24.141  1.00  0.00      B    H  
ATOM   2904  H2  HOH B 961      20.224   4.616  24.136  1.00  0.00      B    H  
ATOM   2905  O   HOH B 962      22.867  17.993  13.175  1.00  0.00      B    O  
ATOM   2906  H1  HOH B 962      23.176  17.212  12.552  1.00  0.00      B    H  
ATOM   2907  H2  HOH B 962      22.568  17.552  14.026  1.00  0.00      B    H  
ATOM   2908  O   HOH B 963       8.718  18.901   8.752  1.00  0.00      B    O  
ATOM   2909  H1  HOH B 963       9.553  18.618   9.303  1.00  0.00      B    H  
ATOM   2910  H2  HOH B 963       8.850  18.785   7.737  1.00  0.00      B    H  
ATOM   2911  O   HOH B 964       6.917  34.546  31.664  1.00  0.00      B    O  
ATOM   2912  H1  HOH B 964       6.822  33.787  32.329  1.00  0.00      B    H  
ATOM   2913  H2  HOH B 964       6.306  35.290  32.063  1.00  0.00      B    H  
ATOM   2914  O   HOH B 965      35.437  33.864  16.061  1.00  0.00      B    O  
ATOM   2915  H1  HOH B 965      36.425  34.051  15.773  1.00  0.00      B    H  
ATOM   2916  H2  HOH B 965      35.263  34.472  16.885  1.00  0.00      B    H  
ATOM   2917  O   HOH B 966      28.137  31.356   9.575  1.00  0.00      B    O  
ATOM   2918  H1  HOH B 966      27.486  31.956  10.125  1.00  0.00      B    H  
ATOM   2919  H2  HOH B 966      28.307  31.822   8.692  1.00  0.00      B    H  
ATOM   2920  O   HOH B 967      14.086  38.411  38.265  1.00  0.00      B    O  
ATOM   2921  H1  HOH B 967      14.263  38.565  39.245  1.00  0.00      B    H  
ATOM   2922  H2  HOH B 967      14.020  37.385  38.079  1.00  0.00      B    H  
ATOM   2923  O   HOH B 968      12.631  16.792  11.495  1.00  0.00      B    O  
ATOM   2924  H1  HOH B 968      12.591  16.721  12.498  1.00  0.00      B    H  
ATOM   2925  H2  HOH B 968      13.081  15.983  11.075  1.00  0.00      B    H  
ATOM   2926  O   HOH B 969      38.242  12.924  27.486  1.00  0.00      B    O  
ATOM   2927  H1  HOH B 969      38.363  12.147  26.864  1.00  0.00      B    H  
ATOM   2928  H2  HOH B 969      37.277  13.001  27.767  1.00  0.00      B    H  
ATOM   2929  O   HOH B 970      28.564   6.088  10.982  1.00  0.00      B    O  
ATOM   2930  H1  HOH B 970      29.049   6.065  11.904  1.00  0.00      B    H  
ATOM   2931  H2  HOH B 970      29.105   5.640  10.349  1.00  0.00      B    H  
ATOM   2932  O   HOH B 971      15.484  15.283   2.708  1.00  0.00      B    O  
ATOM   2933  H1  HOH B 971      15.842  14.468   3.243  1.00  0.00      B    H  
ATOM   2934  H2  HOH B 971      16.280  15.951   2.526  1.00  0.00      B    H  
ATOM   2935  O   HOH B 972      18.160  13.493   7.568  1.00  0.00      B    O  
ATOM   2936  H1  HOH B 972      17.255  13.107   7.422  1.00  0.00      B    H  
ATOM   2937  H2  HOH B 972      18.853  12.764   7.542  1.00  0.00      B    H  
ATOM   2938  O   HOH B 973      19.673  18.608   9.278  1.00  0.00      B    O  
ATOM   2939  H1  HOH B 973      20.302  18.948   9.991  1.00  0.00      B    H  
ATOM   2940  H2  HOH B 973      20.128  18.506   8.357  1.00  0.00      B    H  
ATOM   2941  O   HOH B 974      19.528  16.820   7.005  1.00  0.00      B    O  
ATOM   2942  H1  HOH B 974      19.387  16.401   7.942  1.00  0.00      B    H  
ATOM   2943  H2  HOH B 974      18.540  17.003   6.675  1.00  0.00      B    H  
ATOM   2944  O   HOH B 975       1.229  32.277  36.209  1.00  0.00      B    O  
ATOM   2945  H1  HOH B 975       1.349  32.645  37.142  1.00  0.00      B    H  
ATOM   2946  H2  HOH B 975       0.730  31.453  36.256  1.00  0.00      B    H  
ATOM   2947  O   HOH B 976      17.459  32.621  23.383  1.00  0.00      B    O  
ATOM   2948  H1  HOH B 976      17.599  33.555  23.059  1.00  0.00      B    H  
ATOM   2949  H2  HOH B 976      18.265  32.052  23.091  1.00  0.00      B    H  
ATOM   2950  O   HOH B 977      15.162  34.257  11.142  1.00  0.00      B    O  
ATOM   2951  H1  HOH B 977      14.364  34.922  11.164  1.00  0.00      B    H  
ATOM   2952  H2  HOH B 977      14.993  33.500  11.791  1.00  0.00      B    H  
ATOM   2953  O   HOH B 978      13.148  21.811  23.904  1.00  0.00      B    O  
ATOM   2954  H1  HOH B 978      13.072  21.559  24.923  1.00  0.00      B    H  
ATOM   2955  H2  HOH B 978      13.678  21.136  23.464  1.00  0.00      B    H  
ATOM   2956  O   HOH B 979      38.146   6.893  26.975  1.00  0.00      B    O  
ATOM   2957  H1  HOH B 979      38.803   6.650  26.233  1.00  0.00      B    H  
ATOM   2958  H2  HOH B 979      37.235   7.206  26.579  1.00  0.00      B    H  
ATOM   2959  O   HOH B 980       9.561  26.096  27.441  1.00  0.00      B    O  
ATOM   2960  H1  HOH B 980      10.092  25.353  27.956  1.00  0.00      B    H  
ATOM   2961  H2  HOH B 980       9.229  26.766  28.127  1.00  0.00      B    H  
ATOM   2962  O   HOH B 981      12.793  30.449  30.036  1.00  0.00      B    O  
ATOM   2963  H1  HOH B 981      13.757  30.747  30.075  1.00  0.00      B    H  
ATOM   2964  H2  HOH B 981      12.821  29.482  29.760  1.00  0.00      B    H  
ATOM   2965  O   HOH B 982       1.809  24.753   7.374  1.00  0.00      B    O  
ATOM   2966  H1  HOH B 982       1.854  24.506   8.332  1.00  0.00      B    H  
ATOM   2967  H2  HOH B 982       2.564  24.285   6.903  1.00  0.00      B    H  
ATOM   2968  O   HOH B 983      36.450  14.782  38.890  1.00  0.00      B    O  
ATOM   2969  H1  HOH B 983      35.671  15.083  39.464  1.00  0.00      B    H  
ATOM   2970  H2  HOH B 983      36.258  13.866  38.486  1.00  0.00      B    H  
ATOM   2971  O   HOH B 984       6.134  35.408  23.671  1.00  0.00      B    O  
ATOM   2972  H1  HOH B 984       6.848  35.169  24.306  1.00  0.00      B    H  
ATOM   2973  H2  HOH B 984       6.474  35.120  22.723  1.00  0.00      B    H  
ATOM   2974  O   HOH B 985       7.699  32.302   8.422  1.00  0.00      B    O  
ATOM   2975  H1  HOH B 985       6.822  31.921   8.073  1.00  0.00      B    H  
ATOM   2976  H2  HOH B 985       7.704  32.135   9.395  1.00  0.00      B    H  
ATOM   2977  O   HOH B 986      10.142   3.242  18.432  1.00  0.00      B    O  
ATOM   2978  H1  HOH B 986      10.166   2.407  19.112  1.00  0.00      B    H  
ATOM   2979  H2  HOH B 986      10.162   2.850  17.476  1.00  0.00      B    H  
ATOM   2980  O   HOH B 987       6.333  18.787  37.320  1.00  0.00      B    O  
ATOM   2981  H1  HOH B 987       6.848  18.292  36.594  1.00  0.00      B    H  
ATOM   2982  H2  HOH B 987       5.357  18.520  37.211  1.00  0.00      B    H  
ATOM   2983  O   HOH B 988       1.457  17.603  12.229  1.00  0.00      B    O  
ATOM   2984  H1  HOH B 988       2.044  16.779  12.050  1.00  0.00      B    H  
ATOM   2985  H2  HOH B 988       2.109  18.396  12.450  1.00  0.00      B    H  
ATOM   2986  O   HOH B 989      34.679  21.592  22.729  1.00  0.00      B    O  
ATOM   2987  H1  HOH B 989      35.057  22.456  22.429  1.00  0.00      B    H  
ATOM   2988  H2  HOH B 989      34.371  21.097  21.847  1.00  0.00      B    H  
ATOM   2989  O   HOH B 990       5.370   2.703  25.008  1.00  0.00      B    O  
ATOM   2990  H1  HOH B 990       5.359   1.834  25.496  1.00  0.00      B    H  
ATOM   2991  H2  HOH B 990       5.719   2.474  24.123  1.00  0.00      B    H  
ATOM   2992  O   HOH B 991      25.099  34.649   8.802  1.00  0.00      B    O  
ATOM   2993  H1  HOH B 991      24.082  34.572   8.857  1.00  0.00      B    H  
ATOM   2994  H2  HOH B 991      25.410  33.909   8.125  1.00  0.00      B    H  
ATOM   2995  O   HOH B 992      25.336   5.718  12.967  1.00  0.00      B    O  
ATOM   2996  H1  HOH B 992      24.652   5.160  13.503  1.00  0.00      B    H  
ATOM   2997  H2  HOH B 992      25.984   6.067  13.661  1.00  0.00      B    H  
ATOM   2998  O   HOH B 993      21.154  24.730  22.703  1.00  0.00      B    O  
ATOM   2999  H1  HOH B 993      20.847  25.111  23.591  1.00  0.00      B    H  
ATOM   3000  H2  HOH B 993      21.164  23.743  22.751  1.00  0.00      B    H  
ATOM   3001  O   HOH B 994      38.521  11.004  10.087  1.00  0.00      B    O  
ATOM   3002  H1  HOH B 994      39.405  11.424  10.473  1.00  0.00      B    H  
ATOM   3003  H2  HOH B 994      38.211  11.570   9.323  1.00  0.00      B    H  
ATOM   3004  O   HOH B 995      21.778   8.097  38.314  1.00  0.00      B    O  
ATOM   3005  H1  HOH B 995      21.589   7.419  37.576  1.00  0.00      B    H  
ATOM   3006  H2  HOH B 995      21.221   7.839  39.084  1.00  0.00      B    H  
ATOM   3007  O   HOH B 996      37.878  35.973  17.720  1.00  0.00      B    O  
ATOM   3008  H1  HOH B 996      38.337  36.869  17.959  1.00  0.00      B    H  
ATOM   3009  H2  HOH B 996      38.284  35.485  16.952  1.00  0.00      B    H  
ATOM   3010  O   HOH B 997      21.828  17.885  24.478  1.00  0.00      B    O  
ATOM   3011  H1  HOH B 997      22.353  17.267  25.053  1.00  0.00      B    H  
ATOM   3012  H2  HOH B 997      21.022  17.400  24.191  1.00  0.00      B    H  
ATOM   3013  O   HOH B 998       1.982  33.348  38.605  1.00  0.00      B    O  
ATOM   3014  H1  HOH B 998       2.447  34.084  38.092  1.00  0.00      B    H  
ATOM   3015  H2  HOH B 998       2.248  33.376  39.598  1.00  0.00      B    H  
ATOM   3016  O   HOH B 999      26.075  27.791  14.718  1.00  0.00      B    O  
ATOM   3017  H1  HOH B 999      26.600  28.698  14.531  1.00  0.00      B    H  
ATOM   3018  H2  HOH B 999      25.830  27.393  13.838  1.00  0.00      B    H  
ATOM   3019  O   HOH B1000      24.182  34.522  14.048  1.00  0.00      B    O  
ATOM   3020  H1  HOH B1000      25.096  34.211  14.311  1.00  0.00      B    H  
ATOM   3021  H2  HOH B1000      24.208  35.508  14.068  1.00  0.00      B    H  
ATOM   3022  O   HOH B1001      20.234  27.037  36.414  1.00  0.00      B    O  
ATOM   3023  H1  HOH B1001      19.424  27.612  36.257  1.00  0.00      B    H  
ATOM   3024  H2  HOH B1001      19.960  26.086  36.275  1.00  0.00      B    H  
ATOM   3025  O   HOH B1002      38.703  24.354  30.174  1.00  0.00      B    O  
ATOM   3026  H1  HOH B1002      39.166  23.539  29.830  1.00  0.00      B    H  
ATOM   3027  H2  HOH B1002      37.708  24.329  29.928  1.00  0.00      B    H  
ATOM   3028  O   HOH B1003      11.568  23.683  32.220  1.00  0.00      B    O  
ATOM   3029  H1  HOH B1003      12.454  24.125  32.217  1.00  0.00      B    H  
ATOM   3030  H2  HOH B1003      10.962  24.218  32.825  1.00  0.00      B    H  
ATOM   3031  O   HOH B1004      35.634  13.686   8.907  1.00  0.00      B    O  
ATOM   3032  H1  HOH B1004      35.416  14.383   8.163  1.00  0.00      B    H  
ATOM   3033  H2  HOH B1004      36.693  13.553   8.895  1.00  0.00      B    H  
ATOM   3034  O   HOH B1005       2.799  31.399   9.284  1.00  0.00      B    O  
ATOM   3035  H1  HOH B1005       3.167  31.618  10.176  1.00  0.00      B    H  
ATOM   3036  H2  HOH B1005       3.446  31.608   8.529  1.00  0.00      B    H  
ATOM   3037  O   HOH B1006       5.577  12.700  37.211  1.00  0.00      B    O  
ATOM   3038  H1  HOH B1006       6.603  12.819  37.240  1.00  0.00      B    H  
ATOM   3039  H2  HOH B1006       5.415  11.723  37.012  1.00  0.00      B    H  
ATOM   3040  O   HOH B1007      17.998  38.487  28.495  1.00  0.00      B    O  
ATOM   3041  H1  HOH B1007      18.525  39.231  28.085  1.00  0.00      B    H  
ATOM   3042  H2  HOH B1007      18.124  37.648  27.901  1.00  0.00      B    H  
ATOM   3043  O   HOH B1008       7.070   9.652  25.686  1.00  0.00      B    O  
ATOM   3044  H1  HOH B1008       7.971   9.975  25.937  1.00  0.00      B    H  
ATOM   3045  H2  HOH B1008       6.942   8.768  26.131  1.00  0.00      B    H  
ATOM   3046  O   HOH B1009      10.899   4.192  33.718  1.00  0.00      B    O  
ATOM   3047  H1  HOH B1009      11.241   4.138  34.688  1.00  0.00      B    H  
ATOM   3048  H2  HOH B1009      11.680   4.687  33.245  1.00  0.00      B    H  
ATOM   3049  O   HOH B1010       3.045  24.769  14.221  1.00  0.00      B    O  
ATOM   3050  H1  HOH B1010       3.998  24.361  14.301  1.00  0.00      B    H  
ATOM   3051  H2  HOH B1010       3.107  25.426  13.473  1.00  0.00      B    H  
ATOM   3052  O   HOH B1011      22.550  29.772  14.638  1.00  0.00      B    O  
ATOM   3053  H1  HOH B1011      22.322  29.247  15.458  1.00  0.00      B    H  
ATOM   3054  H2  HOH B1011      22.473  30.801  14.770  1.00  0.00      B    H  
ATOM   3055  O   HOH B1012      34.509  23.371  14.877  1.00  0.00      B    O  
ATOM   3056  H1  HOH B1012      34.987  23.928  14.127  1.00  0.00      B    H  
ATOM   3057  H2  HOH B1012      33.606  23.069  14.468  1.00  0.00      B    H  
ATOM   3058  O   HOH B1013       4.467  15.211  14.815  1.00  0.00      B    O  
ATOM   3059  H1  HOH B1013       4.049  14.790  15.636  1.00  0.00      B    H  
ATOM   3060  H2  HOH B1013       5.015  14.470  14.410  1.00  0.00      B    H  
ATOM   3061  O   HOH B1014       2.555   8.659  19.292  1.00  0.00      B    O  
ATOM   3062  H1  HOH B1014       2.086   9.519  19.624  1.00  0.00      B    H  
ATOM   3063  H2  HOH B1014       3.302   8.424  19.914  1.00  0.00      B    H  
ATOM   3064  O   HOH B1015      22.185  21.960  38.856  1.00  0.00      B    O  
ATOM   3065  H1  HOH B1015      22.826  22.772  38.936  1.00  0.00      B    H  
ATOM   3066  H2  HOH B1015      22.797  21.176  38.917  1.00  0.00      B    H  
ATOM   3067  O   HOH B1016       8.912   9.427  28.589  1.00  0.00      B    O  
ATOM   3068  H1  HOH B1016       8.944  10.203  27.965  1.00  0.00      B    H  
ATOM   3069  H2  HOH B1016       9.523   8.725  28.256  1.00  0.00      B    H  
ATOM   3070  O   HOH B1017       0.499  28.481  17.156  1.00  0.00      B    O  
ATOM   3071  H1  HOH B1017      -0.433  28.746  17.033  1.00  0.00      B    H  
ATOM   3072  H2  HOH B1017       0.700  28.341  18.133  1.00  0.00      B    H  
ATOM   3073  O   HOH B1018       0.777   6.190  24.780  1.00  0.00      B    O  
ATOM   3074  H1  HOH B1018       1.531   5.514  25.039  1.00  0.00      B    H  
ATOM   3075  H2  HOH B1018       0.404   5.915  23.827  1.00  0.00      B    H  
ATOM   3076  O   HOH B1019      36.957  24.227   6.637  1.00  0.00      B    O  
ATOM   3077  H1  HOH B1019      37.256  23.490   7.226  1.00  0.00      B    H  
ATOM   3078  H2  HOH B1019      36.017  23.959   6.362  1.00  0.00      B    H  
ATOM   3079  O   HOH B1020      35.208  14.123  22.634  1.00  0.00      B    O  
ATOM   3080  H1  HOH B1020      34.819  13.575  21.884  1.00  0.00      B    H  
ATOM   3081  H2  HOH B1020      35.952  14.659  22.291  1.00  0.00      B    H  
ATOM   3082  O   HOH B1021       4.099   4.649   2.552  1.00  0.00      B    O  
ATOM   3083  H1  HOH B1021       3.948   5.055   1.640  1.00  0.00      B    H  
ATOM   3084  H2  HOH B1021       4.601   3.805   2.356  1.00  0.00      B    H  
ATOM   3085  O   HOH B1022      35.383  22.162  31.965  1.00  0.00      B    O  
ATOM   3086  H1  HOH B1022      35.058  21.540  32.667  1.00  0.00      B    H  
ATOM   3087  H2  HOH B1022      36.325  22.488  32.204  1.00  0.00      B    H  
ATOM   3088  O   HOH B1023      34.092  23.580  11.275  1.00  0.00      B    O  
ATOM   3089  H1  HOH B1023      34.326  22.665  10.860  1.00  0.00      B    H  
ATOM   3090  H2  HOH B1023      34.798  23.933  11.897  1.00  0.00      B    H  
ATOM   3091  O   HOH B1024      22.719  16.099  17.967  1.00  0.00      B    O  
ATOM   3092  H1  HOH B1024      22.804  15.209  18.482  1.00  0.00      B    H  
ATOM   3093  H2  HOH B1024      21.886  16.513  18.361  1.00  0.00      B    H  
ATOM   3094  O   HOH B1025      32.666  12.658  31.065  1.00  0.00      B    O  
ATOM   3095  H1  HOH B1025      33.670  12.568  31.144  1.00  0.00      B    H  
ATOM   3096  H2  HOH B1025      32.268  11.750  30.906  1.00  0.00      B    H  
ATOM   3097  O   HOH B1026      22.108  10.321  18.122  1.00  0.00      B    O  
ATOM   3098  H1  HOH B1026      21.235  10.848  18.058  1.00  0.00      B    H  
ATOM   3099  H2  HOH B1026      22.178   9.721  18.989  1.00  0.00      B    H  
ATOM   3100  O   HOH B1027      35.955  24.488  30.321  1.00  0.00      B    O  
ATOM   3101  H1  HOH B1027      35.829  25.290  30.961  1.00  0.00      B    H  
ATOM   3102  H2  HOH B1027      35.633  23.691  30.820  1.00  0.00      B    H  
ATOM   3103  O   HOH B1028      12.576  32.538  13.770  1.00  0.00      B    O  
ATOM   3104  H1  HOH B1028      12.542  31.785  14.443  1.00  0.00      B    H  
ATOM   3105  H2  HOH B1028      13.547  32.481  13.417  1.00  0.00      B    H  
ATOM   3106  O   HOH B1029       0.959   7.235   4.195  1.00  0.00      B    O  
ATOM   3107  H1  HOH B1029      -0.003   6.919   4.440  1.00  0.00      B    H  
ATOM   3108  H2  HOH B1029       0.959   7.318   3.200  1.00  0.00      B    H  
ATOM   3109  O   HOH B1030      22.051   8.994  11.779  1.00  0.00      B    O  
ATOM   3110  H1  HOH B1030      22.882   8.572  12.189  1.00  0.00      B    H  
ATOM   3111  H2  HOH B1030      21.978   8.705  10.848  1.00  0.00      B    H  
ATOM   3112  O   HOH B1031      33.879  17.634  32.428  1.00  0.00      B    O  
ATOM   3113  H1  HOH B1031      33.938  18.257  33.256  1.00  0.00      B    H  
ATOM   3114  H2  HOH B1031      34.574  18.051  31.803  1.00  0.00      B    H  
ATOM   3115  O   HOH B1032      19.664  28.629  17.185  1.00  0.00      B    O  
ATOM   3116  H1  HOH B1032      20.670  28.356  17.150  1.00  0.00      B    H  
ATOM   3117  H2  HOH B1032      19.578  29.509  17.635  1.00  0.00      B    H  
ATOM   3118  O   HOH B1033      16.025  12.278  24.138  1.00  0.00      B    O  
ATOM   3119  H1  HOH B1033      16.082  11.301  23.873  1.00  0.00      B    H  
ATOM   3120  H2  HOH B1033      16.340  12.344  25.137  1.00  0.00      B    H  
ATOM   3121  O   HOH B1034       1.738   6.577  16.870  1.00  0.00      B    O  
ATOM   3122  H1  HOH B1034       1.556   7.592  16.668  1.00  0.00      B    H  
ATOM   3123  H2  HOH B1034       1.618   6.385  17.836  1.00  0.00      B    H  
ATOM   3124  O   HOH B1035      32.232   7.686  11.571  1.00  0.00      B    O  
ATOM   3125  H1  HOH B1035      32.462   6.832  11.099  1.00  0.00      B    H  
ATOM   3126  H2  HOH B1035      32.564   8.449  10.980  1.00  0.00      B    H  
ATOM   3127  O   HOH B1036       6.158  21.075   6.283  1.00  0.00      B    O  
ATOM   3128  H1  HOH B1036       6.232  22.006   5.920  1.00  0.00      B    H  
ATOM   3129  H2  HOH B1036       6.691  21.006   7.110  1.00  0.00      B    H  
ATOM   3130  O   HOH B1037       7.747  11.361  17.833  1.00  0.00      B    O  
ATOM   3131  H1  HOH B1037       7.680  11.306  18.864  1.00  0.00      B    H  
ATOM   3132  H2  HOH B1037       7.806  10.367  17.515  1.00  0.00      B    H  
ATOM   3133  O   HOH B1038      34.468  33.768  36.653  1.00  0.00      B    O  
ATOM   3134  H1  HOH B1038      33.472  33.598  36.601  1.00  0.00      B    H  
ATOM   3135  H2  HOH B1038      34.877  32.844  36.627  1.00  0.00      B    H  
ATOM   3136  O   HOH B1039      25.669  34.539  28.982  1.00  0.00      B    O  
ATOM   3137  H1  HOH B1039      26.025  33.638  28.736  1.00  0.00      B    H  
ATOM   3138  H2  HOH B1039      25.925  35.185  28.201  1.00  0.00      B    H  
ATOM   3139  O   HOH B1040      24.379  36.993  21.394  1.00  0.00      B    O  
ATOM   3140  H1  HOH B1040      23.550  36.559  21.026  1.00  0.00      B    H  
ATOM   3141  H2  HOH B1040      24.197  38.007  21.495  1.00  0.00      B    H  
ATOM   3142  O   HOH B1041       1.222  35.463  10.430  1.00  0.00      B    O  
ATOM   3143  H1  HOH B1041       1.492  34.854   9.605  1.00  0.00      B    H  
ATOM   3144  H2  HOH B1041       0.967  34.899  11.208  1.00  0.00      B    H  
ATOM   3145  O   HOH B1042      10.227  30.100  27.185  1.00  0.00      B    O  
ATOM   3146  H1  HOH B1042      10.261  30.067  28.209  1.00  0.00      B    H  
ATOM   3147  H2  HOH B1042       9.399  30.645  26.920  1.00  0.00      B    H  
ATOM   3148  O   HOH B1043       4.431  36.471   4.866  1.00  0.00      B    O  
ATOM   3149  H1  HOH B1043       4.390  36.814   3.906  1.00  0.00      B    H  
ATOM   3150  H2  HOH B1043       5.342  36.655   5.273  1.00  0.00      B    H  
ATOM   3151  O   HOH B1044      31.143  14.567   0.911  1.00  0.00      B    O  
ATOM   3152  H1  HOH B1044      31.466  13.985   0.122  1.00  0.00      B    H  
ATOM   3153  H2  HOH B1044      31.575  15.463   0.812  1.00  0.00      B    H  
ATOM   3154  O   HOH B1045      36.349  32.275  10.281  1.00  0.00      B    O  
ATOM   3155  H1  HOH B1045      36.437  33.310  10.294  1.00  0.00      B    H  
ATOM   3156  H2  HOH B1045      37.293  31.930  10.095  1.00  0.00      B    H  
ATOM   3157  O   HOH B1046      20.303  22.582  34.136  1.00  0.00      B    O  
ATOM   3158  H1  HOH B1046      19.975  21.698  34.572  1.00  0.00      B    H  
ATOM   3159  H2  HOH B1046      21.097  22.370  33.515  1.00  0.00      B    H  
ATOM   3160  O   HOH B1047       8.693  30.274  36.601  1.00  0.00      B    O  
ATOM   3161  H1  HOH B1047       9.373  31.003  36.536  1.00  0.00      B    H  
ATOM   3162  H2  HOH B1047       7.933  30.601  37.096  1.00  0.00      B    H  
ATOM   3163  O   HOH B1048       8.904   4.541   0.139  1.00  0.00      B    O  
ATOM   3164  H1  HOH B1048       8.874   3.538   0.010  1.00  0.00      B    H  
ATOM   3165  H2  HOH B1048       9.828   4.831  -0.135  1.00  0.00      B    H  
ATOM   3166  O   HOH B1049      36.028  32.336   0.624  1.00  0.00      B    O  
ATOM   3167  H1  HOH B1049      36.378  32.095   1.514  1.00  0.00      B    H  
ATOM   3168  H2  HOH B1049      36.833  32.506   0.098  1.00  0.00      B    H  
ATOM   3169  O   HOH B1050       5.933  15.069  20.713  1.00  0.00      B    O  
ATOM   3170  H1  HOH B1050       4.967  14.920  20.552  1.00  0.00      B    H  
ATOM   3171  H2  HOH B1050       6.439  14.305  20.300  1.00  0.00      B    H  
ATOM   3172  O   HOH B1051      10.779  28.709  32.935  1.00  0.00      B    O  
ATOM   3173  H1  HOH B1051      11.291  29.579  32.801  1.00  0.00      B    H  
ATOM   3174  H2  HOH B1051       9.964  28.851  33.517  1.00  0.00      B    H  
ATOM   3175  O   HOH B1052      13.761  13.192  19.737  1.00  0.00      B    O  
ATOM   3176  H1  HOH B1052      14.598  12.657  20.030  1.00  0.00      B    H  
ATOM   3177  H2  HOH B1052      14.080  13.937  19.047  1.00  0.00      B    H  
ATOM   3178  O   HOH B1053      11.881  15.775  38.097  1.00  0.00      B    O  
ATOM   3179  H1  HOH B1053      12.439  15.901  38.961  1.00  0.00      B    H  
ATOM   3180  H2  HOH B1053      10.918  15.584  38.405  1.00  0.00      B    H  
ATOM   3181  O   HOH B1054      36.197   8.067  25.306  1.00  0.00      B    O  
ATOM   3182  H1  HOH B1054      35.821   8.978  25.001  1.00  0.00      B    H  
ATOM   3183  H2  HOH B1054      36.252   7.506  24.420  1.00  0.00      B    H  
ATOM   3184  O   HOH B1055       5.888  12.253   5.517  1.00  0.00      B    O  
ATOM   3185  H1  HOH B1055       5.348  11.605   6.033  1.00  0.00      B    H  
ATOM   3186  H2  HOH B1055       6.802  12.299   5.972  1.00  0.00      B    H  
ATOM   3187  O   HOH B1056      34.537  11.249   7.441  1.00  0.00      B    O  
ATOM   3188  H1  HOH B1056      35.287  11.928   7.568  1.00  0.00      B    H  
ATOM   3189  H2  HOH B1056      33.790  11.722   7.000  1.00  0.00      B    H  
ATOM   3190  O   HOH B1057      21.735  17.995   5.895  1.00  0.00      B    O  
ATOM   3191  H1  HOH B1057      21.390  18.953   5.656  1.00  0.00      B    H  
ATOM   3192  H2  HOH B1057      20.960  17.422   6.213  1.00  0.00      B    H  
ATOM   3193  O   HOH B1058       9.914   7.359  20.773  1.00  0.00      B    O  
ATOM   3194  H1  HOH B1058      10.358   6.947  19.958  1.00  0.00      B    H  
ATOM   3195  H2  HOH B1058      10.335   8.232  20.955  1.00  0.00      B    H  
ATOM   3196  O   HOH B1059      17.515   4.819  25.923  1.00  0.00      B    O  
ATOM   3197  H1  HOH B1059      16.850   4.221  25.359  1.00  0.00      B    H  
ATOM   3198  H2  HOH B1059      18.333   4.980  25.291  1.00  0.00      B    H  
ATOM   3199  O   HOH B1060       9.086  12.011   5.785  1.00  0.00      B    O  
ATOM   3200  H1  HOH B1060       9.792  12.246   6.421  1.00  0.00      B    H  
ATOM   3201  H2  HOH B1060       8.874  12.823   5.211  1.00  0.00      B    H  
ATOM   3202  O   HOH B1061      28.568   8.292   4.617  1.00  0.00      B    O  
ATOM   3203  H1  HOH B1061      28.703   8.940   5.378  1.00  0.00      B    H  
ATOM   3204  H2  HOH B1061      27.799   7.753   4.863  1.00  0.00      B    H  
ATOM   3205  O   HOH B1062       4.630   4.863  20.511  1.00  0.00      B    O  
ATOM   3206  H1  HOH B1062       4.432   4.118  19.827  1.00  0.00      B    H  
ATOM   3207  H2  HOH B1062       5.039   5.666  20.073  1.00  0.00      B    H  
ATOM   3208  O   HOH B1063       7.756  38.903  17.324  1.00  0.00      B    O  
ATOM   3209  H1  HOH B1063       7.927  39.829  16.862  1.00  0.00      B    H  
ATOM   3210  H2  HOH B1063       8.624  38.383  17.287  1.00  0.00      B    H  
ATOM   3211  O   HOH B1064      10.797  21.617   5.618  1.00  0.00      B    O  
ATOM   3212  H1  HOH B1064       9.974  21.894   5.117  1.00  0.00      B    H  
ATOM   3213  H2  HOH B1064      11.424  21.314   4.917  1.00  0.00      B    H  
ATOM   3214  O   HOH B1065      16.985  19.681  26.220  1.00  0.00      B    O  
ATOM   3215  H1  HOH B1065      17.591  18.866  26.268  1.00  0.00      B    H  
ATOM   3216  H2  HOH B1065      16.309  19.534  25.492  1.00  0.00      B    H  
ATOM   3217  O   HOH B1066      28.875  18.840  30.685  1.00  0.00      B    O  
ATOM   3218  H1  HOH B1066      29.313  19.133  29.811  1.00  0.00      B    H  
ATOM   3219  H2  HOH B1066      27.850  18.978  30.658  1.00  0.00      B    H  
ATOM   3220  O   HOH B1067       8.049   6.367  12.738  1.00  0.00      B    O  
ATOM   3221  H1  HOH B1067       8.561   6.802  11.962  1.00  0.00      B    H  
ATOM   3222  H2  HOH B1067       7.201   6.005  12.373  1.00  0.00      B    H  
ATOM   3223  O   HOH B1068      31.408   0.484  28.815  1.00  0.00      B    O  
ATOM   3224  H1  HOH B1068      31.664   1.374  28.379  1.00  0.00      B    H  
ATOM   3225  H2  HOH B1068      32.277  -0.041  28.753  1.00  0.00      B    H  
ATOM   3226  O   HOH B1069       9.149   2.224  32.945  1.00  0.00      B    O  
ATOM   3227  H1  HOH B1069       9.821   2.873  33.273  1.00  0.00      B    H  
ATOM   3228  H2  HOH B1069       8.401   2.788  32.486  1.00  0.00      B    H  
ATOM   3229  O   HOH B1070      13.068  35.913  11.094  1.00  0.00      B    O  
ATOM   3230  H1  HOH B1070      12.229  35.363  11.116  1.00  0.00      B    H  
ATOM   3231  H2  HOH B1070      12.914  36.498  10.223  1.00  0.00      B    H  
ATOM   3232  O   HOH B1071      26.655  33.417  10.632  1.00  0.00      B    O  
ATOM   3233  H1  HOH B1071      26.014  34.118  10.247  1.00  0.00      B    H  
ATOM   3234  H2  HOH B1071      27.553  33.888  10.503  1.00  0.00      B    H  
ATOM   3235  O   HOH B1072       1.788  21.398  11.578  1.00  0.00      B    O  
ATOM   3236  H1  HOH B1072       0.952  21.314  12.086  1.00  0.00      B    H  
ATOM   3237  H2  HOH B1072       2.472  20.734  12.019  1.00  0.00      B    H  
ATOM   3238  O   HOH B1073       6.513  26.378   8.346  1.00  0.00      B    O  
ATOM   3239  H1  HOH B1073       6.791  26.248   9.309  1.00  0.00      B    H  
ATOM   3240  H2  HOH B1073       7.275  26.243   7.718  1.00  0.00      B    H  
ATOM   3241  O   HOH B1074      13.656  30.284  11.642  1.00  0.00      B    O  
ATOM   3242  H1  HOH B1074      13.913  29.369  12.018  1.00  0.00      B    H  
ATOM   3243  H2  HOH B1074      14.342  30.974  11.962  1.00  0.00      B    H  
ATOM   3244  O   HOH B1075      38.491  18.068   3.579  1.00  0.00      B    O  
ATOM   3245  H1  HOH B1075      38.041  17.553   4.329  1.00  0.00      B    H  
ATOM   3246  H2  HOH B1075      38.841  18.920   3.991  1.00  0.00      B    H  
ATOM   3247  O   HOH B1076      19.197  36.929   5.127  1.00  0.00      B    O  
ATOM   3248  H1  HOH B1076      20.066  37.081   4.639  1.00  0.00      B    H  
ATOM   3249  H2  HOH B1076      18.425  37.258   4.602  1.00  0.00      B    H  
ATOM   3250  O   HOH B1077      22.454  13.400  28.134  1.00  0.00      B    O  
ATOM   3251  H1  HOH B1077      22.047  13.968  28.903  1.00  0.00      B    H  
ATOM   3252  H2  HOH B1077      22.978  12.623  28.567  1.00  0.00      B    H  
ATOM   3253  O   HOH B1078      26.223  14.001  12.665  1.00  0.00      B    O  
ATOM   3254  H1  HOH B1078      27.140  14.408  12.567  1.00  0.00      B    H  
ATOM   3255  H2  HOH B1078      25.732  13.889  11.727  1.00  0.00      B    H  
ATOM   3256  O   HOH B1079      31.137  17.431  38.028  1.00  0.00      B    O  
ATOM   3257  H1  HOH B1079      31.649  16.832  37.425  1.00  0.00      B    H  
ATOM   3258  H2  HOH B1079      30.208  17.610  37.559  1.00  0.00      B    H  
ATOM   3259  O   HOH B1080      10.901  25.920   6.910  1.00  0.00      B    O  
ATOM   3260  H1  HOH B1080      11.011  26.811   7.392  1.00  0.00      B    H  
ATOM   3261  H2  HOH B1080      11.088  25.170   7.614  1.00  0.00      B    H  
ATOM   3262  O   HOH B1081      11.865  35.362  33.770  1.00  0.00      B    O  
ATOM   3263  H1  HOH B1081      12.373  36.238  33.618  1.00  0.00      B    H  
ATOM   3264  H2  HOH B1081      11.031  35.360  33.185  1.00  0.00      B    H  
ATOM   3265  O   HOH B1082      16.717  33.513  18.438  1.00  0.00      B    O  
ATOM   3266  H1  HOH B1082      16.396  33.918  19.315  1.00  0.00      B    H  
ATOM   3267  H2  HOH B1082      17.211  34.273  17.896  1.00  0.00      B    H  
ATOM   3268  O   HOH B1083      36.036  31.944   7.274  1.00  0.00      B    O  
ATOM   3269  H1  HOH B1083      36.222  32.802   7.745  1.00  0.00      B    H  
ATOM   3270  H2  HOH B1083      35.529  32.057   6.431  1.00  0.00      B    H  
ATOM   3271  O   HOH B1084      23.780  29.726  33.413  1.00  0.00      B    O  
ATOM   3272  H1  HOH B1084      24.113  29.040  32.733  1.00  0.00      B    H  
ATOM   3273  H2  HOH B1084      24.358  29.550  34.265  1.00  0.00      B    H  
ATOM   3274  O   HOH B1085      18.353  32.768  31.781  1.00  0.00      B    O  
ATOM   3275  H1  HOH B1085      19.030  32.097  32.130  1.00  0.00      B    H  
ATOM   3276  H2  HOH B1085      18.669  33.231  30.932  1.00  0.00      B    H  
ATOM   3277  O   HOH B1086      15.860  27.196  37.133  1.00  0.00      B    O  
ATOM   3278  H1  HOH B1086      15.308  26.333  37.198  1.00  0.00      B    H  
ATOM   3279  H2  HOH B1086      15.297  27.894  36.709  1.00  0.00      B    H  
ATOM   3280  O   HOH B1087       2.526  20.184   0.181  1.00  0.00      B    O  
ATOM   3281  H1  HOH B1087       3.503  20.245   0.448  1.00  0.00      B    H  
ATOM   3282  H2  HOH B1087       2.030  20.258   1.113  1.00  0.00      B    H  
ATOM   3283  O   HOH B1088      23.225  27.475   0.394  1.00  0.00      B    O  
ATOM   3284  H1  HOH B1088      24.099  27.569   0.915  1.00  0.00      B    H  
ATOM   3285  H2  HOH B1088      23.432  27.892  -0.452  1.00  0.00      B    H  
ATOM   3286  O   HOH B1089      33.134  37.256  37.848  1.00  0.00      B    O  
ATOM   3287  H1  HOH B1089      32.287  37.493  38.389  1.00  0.00      B    H  
ATOM   3288  H2  HOH B1089      33.708  38.104  37.684  1.00  0.00      B    H  
ATOM   3289  O   HOH B1090       0.597  20.769   8.584  1.00  0.00      B    O  
ATOM   3290  H1  HOH B1090       1.467  20.821   8.186  1.00  0.00      B    H  
ATOM   3291  H2  HOH B1090       0.613  20.003   9.251  1.00  0.00      B    H  
ATOM   3292  O   HOH B1091      33.976   1.938  23.141  1.00  0.00      B    O  
ATOM   3293  H1  HOH B1091      34.320   1.041  23.395  1.00  0.00      B    H  
ATOM   3294  H2  HOH B1091      33.091   1.762  22.648  1.00  0.00      B    H  
ATOM   3295  O   HOH B1092      18.891  28.560  20.543  1.00  0.00      B    O  
ATOM   3296  H1  HOH B1092      19.750  29.044  20.521  1.00  0.00      B    H  
ATOM   3297  H2  HOH B1092      19.130  27.582  20.514  1.00  0.00      B    H  
ATOM   3298  O   HOH B1093      19.273   1.893  35.907  1.00  0.00      B    O  
ATOM   3299  H1  HOH B1093      18.329   2.236  35.829  1.00  0.00      B    H  
ATOM   3300  H2  HOH B1093      19.349   1.241  35.144  1.00  0.00      B    H  
ATOM   3301  O   HOH B1094      12.725  28.222  20.330  1.00  0.00      B    O  
ATOM   3302  H1  HOH B1094      12.808  27.426  19.740  1.00  0.00      B    H  
ATOM   3303  H2  HOH B1094      13.248  28.157  21.163  1.00  0.00      B    H  
ATOM   3304  O   HOH B1095      25.622  34.388  18.967  1.00  0.00      B    O  
ATOM   3305  H1  HOH B1095      25.950  34.621  19.885  1.00  0.00      B    H  
ATOM   3306  H2  HOH B1095      25.345  33.405  19.019  1.00  0.00      B    H  
ATOM   3307  O   HOH B1096      12.408  27.068  34.521  1.00  0.00      B    O  
ATOM   3308  H1  HOH B1096      12.047  27.650  35.277  1.00  0.00      B    H  
ATOM   3309  H2  HOH B1096      12.228  27.540  33.659  1.00  0.00      B    H  
ATOM   3310  O   HOH B1097      14.523  27.600   1.820  1.00  0.00      B    O  
ATOM   3311  H1  HOH B1097      13.926  26.981   1.270  1.00  0.00      B    H  
ATOM   3312  H2  HOH B1097      14.394  27.254   2.731  1.00  0.00      B    H  
ATOM   3313  O   HOH B1098      15.556  31.169  28.549  1.00  0.00      B    O  
ATOM   3314  H1  HOH B1098      16.008  30.909  27.688  1.00  0.00      B    H  
ATOM   3315  H2  HOH B1098      16.171  30.945  29.286  1.00  0.00      B    H  
ATOM   3316  O   HOH B1099       4.189  16.699  26.396  1.00  0.00      B    O  
ATOM   3317  H1  HOH B1099       5.215  16.778  26.557  1.00  0.00      B    H  
ATOM   3318  H2  HOH B1099       3.983  15.751  26.422  1.00  0.00      B    H  
ATOM   3319  O   HOH B1100      33.189   6.036  18.582  1.00  0.00      B    O  
ATOM   3320  H1  HOH B1100      33.725   5.282  18.952  1.00  0.00      B    H  
ATOM   3321  H2  HOH B1100      33.728   6.919  18.708  1.00  0.00      B    H  
ATOM   3322  O   HOH B1101      16.911  15.467  35.787  1.00  0.00      B    O  
ATOM   3323  H1  HOH B1101      15.981  15.709  35.511  1.00  0.00      B    H  
ATOM   3324  H2  HOH B1101      17.134  14.532  35.371  1.00  0.00      B    H  
ATOM   3325  O   HOH B1102      38.586  28.699  31.470  1.00  0.00      B    O  
ATOM   3326  H1  HOH B1102      38.720  28.335  30.542  1.00  0.00      B    H  
ATOM   3327  H2  HOH B1102      38.367  29.678  31.452  1.00  0.00      B    H  
ATOM   3328  O   HOH B1103      18.128  33.856   0.954  1.00  0.00      B    O  
ATOM   3329  H1  HOH B1103      19.127  33.930   0.952  1.00  0.00      B    H  
ATOM   3330  H2  HOH B1103      17.767  34.767   0.596  1.00  0.00      B    H  
ATOM   3331  O   HOH B1104      17.802  35.525  14.563  1.00  0.00      B    O  
ATOM   3332  H1  HOH B1104      17.709  34.773  13.916  1.00  0.00      B    H  
ATOM   3333  H2  HOH B1104      18.316  36.272  14.088  1.00  0.00      B    H  
ATOM   3334  O   HOH B1105      21.381  13.697   8.048  1.00  0.00      B    O  
ATOM   3335  H1  HOH B1105      21.602  14.523   8.395  1.00  0.00      B    H  
ATOM   3336  H2  HOH B1105      22.015  13.474   7.275  1.00  0.00      B    H  
ATOM   3337  O   HOH B1106      21.326  18.104  35.322  1.00  0.00      B    O  
ATOM   3338  H1  HOH B1106      20.407  17.907  35.662  1.00  0.00      B    H  
ATOM   3339  H2  HOH B1106      21.338  19.063  35.023  1.00  0.00      B    H  
ATOM   3340  O   HOH B1107      28.832  14.765  17.278  1.00  0.00      B    O  
ATOM   3341  H1  HOH B1107      29.141  13.788  17.094  1.00  0.00      B    H  
ATOM   3342  H2  HOH B1107      27.881  14.805  17.039  1.00  0.00      B    H  
ATOM   3343  O   HOH B1108      32.036  35.846  35.677  1.00  0.00      B    O  
ATOM   3344  H1  HOH B1108      32.620  36.371  36.270  1.00  0.00      B    H  
ATOM   3345  H2  HOH B1108      31.071  36.193  35.731  1.00  0.00      B    H  
ATOM   3346  O   HOH B1109      12.131   7.575  34.671  1.00  0.00      B    O  
ATOM   3347  H1  HOH B1109      11.765   7.498  33.686  1.00  0.00      B    H  
ATOM   3348  H2  HOH B1109      11.277   7.644  35.239  1.00  0.00      B    H  
ATOM   3349  O   HOH B1110      34.714  10.733  14.586  1.00  0.00      B    O  
ATOM   3350  H1  HOH B1110      35.254  11.504  14.813  1.00  0.00      B    H  
ATOM   3351  H2  HOH B1110      35.012  10.432  13.675  1.00  0.00      B    H  
ATOM   3352  O   HOH B1111      31.985  27.790   2.942  1.00  0.00      B    O  
ATOM   3353  H1  HOH B1111      32.782  27.448   2.356  1.00  0.00      B    H  
ATOM   3354  H2  HOH B1111      31.306  28.071   2.268  1.00  0.00      B    H  
ATOM   3355  O   HOH B1112      27.884   2.602  13.115  1.00  0.00      B    O  
ATOM   3356  H1  HOH B1112      27.861   2.368  14.101  1.00  0.00      B    H  
ATOM   3357  H2  HOH B1112      28.814   2.834  12.797  1.00  0.00      B    H  
ATOM   3358  O   HOH B1113       1.760  11.739   4.080  1.00  0.00      B    O  
ATOM   3359  H1  HOH B1113       2.463  11.544   3.402  1.00  0.00      B    H  
ATOM   3360  H2  HOH B1113       1.642  10.911   4.642  1.00  0.00      B    H  
ATOM   3361  O   HOH B1114      32.895   9.475   9.472  1.00  0.00      B    O  
ATOM   3362  H1  HOH B1114      33.139  10.354   9.119  1.00  0.00      B    H  
ATOM   3363  H2  HOH B1114      33.690   9.109   9.893  1.00  0.00      B    H  
ATOM   3364  O   HOH B1115      19.161  37.146  36.617  1.00  0.00      B    O  
ATOM   3365  H1  HOH B1115      19.088  37.915  35.958  1.00  0.00      B    H  
ATOM   3366  H2  HOH B1115      18.918  36.250  36.122  1.00  0.00      B    H  
ATOM   3367  O   HOH B1116      11.629  13.762  14.901  1.00  0.00      B    O  
ATOM   3368  H1  HOH B1116      10.844  13.246  14.530  1.00  0.00      B    H  
ATOM   3369  H2  HOH B1116      11.489  13.888  15.908  1.00  0.00      B    H  
ATOM   3370  O   HOH B1117       2.344   0.421  39.097  1.00  0.00      B    O  
ATOM   3371  H1  HOH B1117       2.537  -0.567  39.325  1.00  0.00      B    H  
ATOM   3372  H2  HOH B1117       2.204   0.480  38.128  1.00  0.00      B    H  
ATOM   3373  O   HOH B1118      31.251  31.884   9.205  1.00  0.00      B    O  
ATOM   3374  H1  HOH B1118      30.338  32.258   9.383  1.00  0.00      B    H  
ATOM   3375  H2  HOH B1118      31.135  30.943   8.972  1.00  0.00      B    H  
ATOM   3376  O   HOH B1119      18.490  31.329  36.012  1.00  0.00      B    O  
ATOM   3377  H1  HOH B1119      17.894  31.930  35.498  1.00  0.00      B    H  
ATOM   3378  H2  HOH B1119      18.526  31.542  37.040  1.00  0.00      B    H  
ATOM   3379  O   HOH B1120      38.881  18.360  27.403  1.00  0.00      B    O  
ATOM   3380  H1  HOH B1120      38.733  17.369  27.283  1.00  0.00      B    H  
ATOM   3381  H2  HOH B1120      39.622  18.673  26.767  1.00  0.00      B    H  
ATOM   3382  O   HOH B1121      33.137  21.436  19.974  1.00  0.00      B    O  
ATOM   3383  H1  HOH B1121      32.380  20.797  20.061  1.00  0.00      B    H  
ATOM   3384  H2  HOH B1121      32.907  22.342  20.422  1.00  0.00      B    H  
ATOM   3385  O   HOH B1122       1.821   1.914  29.223  1.00  0.00      B    O  
ATOM   3386  H1  HOH B1122       1.000   2.115  28.665  1.00  0.00      B    H  
ATOM   3387  H2  HOH B1122       2.049   2.673  29.849  1.00  0.00      B    H  
ATOM   3388  O   HOH B1123      35.830  38.351  26.872  1.00  0.00      B    O  
ATOM   3389  H1  HOH B1123      36.041  37.572  26.257  1.00  0.00      B    H  
ATOM   3390  H2  HOH B1123      35.958  39.210  26.327  1.00  0.00      B    H  
ATOM   3391  O   HOH B1124      36.727  21.423  14.585  1.00  0.00      B    O  
ATOM   3392  H1  HOH B1124      36.199  20.727  15.103  1.00  0.00      B    H  
ATOM   3393  H2  HOH B1124      36.076  22.160  14.510  1.00  0.00      B    H  
ATOM   3394  O   HOH B1125       1.148  35.425  13.812  1.00  0.00      B    O  
ATOM   3395  H1  HOH B1125       1.727  34.862  14.430  1.00  0.00      B    H  
ATOM   3396  H2  HOH B1125       1.648  36.185  13.388  1.00  0.00      B    H  
ATOM   3397  O   HOH B1126      17.641   3.449  17.218  1.00  0.00      B    O  
ATOM   3398  H1  HOH B1126      18.079   3.944  16.415  1.00  0.00      B    H  
ATOM   3399  H2  HOH B1126      17.190   2.598  16.872  1.00  0.00      B    H  
ATOM   3400  O   HOH B1127       2.172  28.790  32.608  1.00  0.00      B    O  
ATOM   3401  H1  HOH B1127       1.148  28.624  32.395  1.00  0.00      B    H  
ATOM   3402  H2  HOH B1127       2.657  28.019  32.169  1.00  0.00      B    H  
ATOM   3403  O   HOH B1128      22.303  24.591  19.569  1.00  0.00      B    O  
ATOM   3404  H1  HOH B1128      23.172  24.034  19.561  1.00  0.00      B    H  
ATOM   3405  H2  HOH B1128      22.664  25.516  19.742  1.00  0.00      B    H  
ATOM   3406  O   HOH B1129      35.513  15.634  27.110  1.00  0.00      B    O  
ATOM   3407  H1  HOH B1129      35.196  14.795  27.554  1.00  0.00      B    H  
ATOM   3408  H2  HOH B1129      34.968  15.756  26.306  1.00  0.00      B    H  
ATOM   3409  O   HOH B1130      17.751  25.686  30.266  1.00  0.00      B    O  
ATOM   3410  H1  HOH B1130      18.022  24.688  30.520  1.00  0.00      B    H  
ATOM   3411  H2  HOH B1130      18.509  26.324  30.397  1.00  0.00      B    H  
ATOM   3412  O   HOH B1131      31.275  24.469  11.034  1.00  0.00      B    O  
ATOM   3413  H1  HOH B1131      32.314  24.427  11.136  1.00  0.00      B    H  
ATOM   3414  H2  HOH B1131      30.901  24.845  11.942  1.00  0.00      B    H  
ATOM   3415  O   HOH B1132       0.764  -0.031  24.536  1.00  0.00      B    O  
ATOM   3416  H1  HOH B1132       0.087   0.689  24.779  1.00  0.00      B    H  
ATOM   3417  H2  HOH B1132       1.488   0.120  25.209  1.00  0.00      B    H  
ATOM   3418  O   HOH B1133      21.240  11.436   3.701  1.00  0.00      B    O  
ATOM   3419  H1  HOH B1133      22.060  11.843   3.258  1.00  0.00      B    H  
ATOM   3420  H2  HOH B1133      20.464  12.047   3.422  1.00  0.00      B    H  
ATOM   3421  O   HOH B1134       1.530  20.156  25.390  1.00  0.00      B    O  
ATOM   3422  H1  HOH B1134       1.286  19.247  24.930  1.00  0.00      B    H  
ATOM   3423  H2  HOH B1134       2.525  20.048  25.613  1.00  0.00      B    H  
ATOM   3424  O   HOH B1135       7.075  16.175  24.916  1.00  0.00      B    O  
ATOM   3425  H1  HOH B1135       7.640  15.736  24.249  1.00  0.00      B    H  
ATOM   3426  H2  HOH B1135       7.495  16.086  25.793  1.00  0.00      B    H  
ATOM   3427  O   HOH B1136      24.674  13.502  10.570  1.00  0.00      B    O  
ATOM   3428  H1  HOH B1136      23.922  13.916  10.049  1.00  0.00      B    H  
ATOM   3429  H2  HOH B1136      25.398  13.268   9.889  1.00  0.00      B    H  
ATOM   3430  O   HOH B1137      12.810  18.416  31.577  1.00  0.00      B    O  
ATOM   3431  H1  HOH B1137      12.745  19.236  32.175  1.00  0.00      B    H  
ATOM   3432  H2  HOH B1137      13.520  17.783  31.953  1.00  0.00      B    H  
ATOM   3433  O   HOH B1138      24.090  21.392  22.339  1.00  0.00      B    O  
ATOM   3434  H1  HOH B1138      25.098  21.529  22.199  1.00  0.00      B    H  
ATOM   3435  H2  HOH B1138      23.990  20.376  22.481  1.00  0.00      B    H  
ATOM   3436  O   HOH B1139       5.842   5.206  10.775  1.00  0.00      B    O  
ATOM   3437  H1  HOH B1139       6.664   4.924  10.206  1.00  0.00      B    H  
ATOM   3438  H2  HOH B1139       5.820   6.187  10.627  1.00  0.00      B    H  
ATOM   3439  O   HOH B1140      25.712   6.567  20.234  1.00  0.00      B    O  
ATOM   3440  H1  HOH B1140      24.951   6.663  20.920  1.00  0.00      B    H  
ATOM   3441  H2  HOH B1140      25.344   6.888  19.362  1.00  0.00      B    H  
ATOM   3442  O   HOH B1141      18.124  28.624  36.157  1.00  0.00      B    O  
ATOM   3443  H1  HOH B1141      17.187  28.277  36.371  1.00  0.00      B    H  
ATOM   3444  H2  HOH B1141      18.095  29.625  36.127  1.00  0.00      B    H  
ATOM   3445  O   HOH B1142      22.560  15.226  23.128  1.00  0.00      B    O  
ATOM   3446  H1  HOH B1142      23.459  15.504  22.708  1.00  0.00      B    H  
ATOM   3447  H2  HOH B1142      22.767  14.696  23.944  1.00  0.00      B    H  
ATOM   3448  O   HOH B1143      19.668  34.909  16.480  1.00  0.00      B    O  
ATOM   3449  H1  HOH B1143      20.165  35.757  16.800  1.00  0.00      B    H  
ATOM   3450  H2  HOH B1143      18.880  35.126  15.832  1.00  0.00      B    H  
ATOM   3451  O   HOH B1144      19.408  13.893  18.754  1.00  0.00      B    O  
ATOM   3452  H1  HOH B1144      19.289  12.968  18.329  1.00  0.00      B    H  
ATOM   3453  H2  HOH B1144      20.369  13.904  19.011  1.00  0.00      B    H  
ATOM   3454  O   HOH B1145      14.559  34.652  29.411  1.00  0.00      B    O  
ATOM   3455  H1  HOH B1145      15.086  34.205  30.171  1.00  0.00      B    H  
ATOM   3456  H2  HOH B1145      14.089  33.956  28.846  1.00  0.00      B    H  
ATOM   3457  O   HOH B1146      14.155   0.835  17.322  1.00  0.00      B    O  
ATOM   3458  H1  HOH B1146      14.598   0.011  17.743  1.00  0.00      B    H  
ATOM   3459  H2  HOH B1146      13.568   1.327  18.032  1.00  0.00      B    H  
ATOM   3460  O   HOH B1147      32.220  37.523  10.005  1.00  0.00      B    O  
ATOM   3461  H1  HOH B1147      31.882  37.722   9.113  1.00  0.00      B    H  
ATOM   3462  H2  HOH B1147      33.061  36.898   9.908  1.00  0.00      B    H  
ATOM   3463  O   HOH B1148      24.672   9.645  20.669  1.00  0.00      B    O  
ATOM   3464  H1  HOH B1148      25.312   9.612  19.863  1.00  0.00      B    H  
ATOM   3465  H2  HOH B1148      25.191   9.460  21.500  1.00  0.00      B    H  
ATOM   3466  O   HOH B1149      19.472  29.993   4.779  1.00  0.00      B    O  
ATOM   3467  H1  HOH B1149      19.365  31.018   4.952  1.00  0.00      B    H  
ATOM   3468  H2  HOH B1149      18.774  29.805   4.139  1.00  0.00      B    H  
ATOM   3469  O   HOH B1150      28.016  36.010   5.484  1.00  0.00      B    O  
ATOM   3470  H1  HOH B1150      27.113  35.569   5.390  1.00  0.00      B    H  
ATOM   3471  H2  HOH B1150      28.350  35.858   6.453  1.00  0.00      B    H  
ATOM   3472  O   HOH B1151      39.363  21.171  13.970  1.00  0.00      B    O  
ATOM   3473  H1  HOH B1151      39.391  20.392  14.641  1.00  0.00      B    H  
ATOM   3474  H2  HOH B1151      38.341  21.389  13.895  1.00  0.00      B    H  
ATOM   3475  O   HOH B1152      36.016   2.418   0.844  1.00  0.00      B    O  
ATOM   3476  H1  HOH B1152      36.055   2.552   1.812  1.00  0.00      B    H  
ATOM   3477  H2  HOH B1152      36.731   1.777   0.620  1.00  0.00      B    H  
ATOM   3478  O   HOH B1153      23.187  16.820  33.729  1.00  0.00      B    O  
ATOM   3479  H1  HOH B1153      22.723  16.094  33.192  1.00  0.00      B    H  
ATOM   3480  H2  HOH B1153      22.492  17.229  34.340  1.00  0.00      B    H  
ATOM   3481  O   HOH B1154      27.447  24.854  13.524  1.00  0.00      B    O  
ATOM   3482  H1  HOH B1154      27.464  24.755  12.520  1.00  0.00      B    H  
ATOM   3483  H2  HOH B1154      26.431  24.663  13.846  1.00  0.00      B    H  
ATOM   3484  O   HOH B1155      30.237  21.033  16.400  1.00  0.00      B    O  
ATOM   3485  H1  HOH B1155      30.772  20.308  15.948  1.00  0.00      B    H  
ATOM   3486  H2  HOH B1155      30.254  20.863  17.405  1.00  0.00      B    H  
ATOM   3487  O   HOH B1157      13.131   2.394  19.640  1.00  0.00      B    O  
ATOM   3488  H1  HOH B1157      13.280   3.407  19.373  1.00  0.00      B    H  
ATOM   3489  H2  HOH B1157      12.139   2.166  19.665  1.00  0.00      B    H  
ATOM   3490  O   HOH B1158      28.188  13.326  28.701  1.00  0.00      B    O  
ATOM   3491  H1  HOH B1158      28.969  13.340  29.337  1.00  0.00      B    H  
ATOM   3492  H2  HOH B1158      27.290  13.618  29.209  1.00  0.00      B    H  
ATOM   3493  O   HOH B1159      -0.174  32.044  25.310  1.00  0.00      B    O  
ATOM   3494  H1  HOH B1159       0.398  31.742  26.078  1.00  0.00      B    H  
ATOM   3495  H2  HOH B1159       0.451  32.729  24.871  1.00  0.00      B    H  
ATOM   3496  O   HOH B1160      12.020   3.441  26.439  1.00  0.00      B    O  
ATOM   3497  H1  HOH B1160      11.080   3.630  26.163  1.00  0.00      B    H  
ATOM   3498  H2  HOH B1160      12.093   2.413  26.455  1.00  0.00      B    H  
ATOM   3499  O   HOH B1161      18.151  28.202  11.338  1.00  0.00      B    O  
ATOM   3500  H1  HOH B1161      17.561  28.197  12.157  1.00  0.00      B    H  
ATOM   3501  H2  HOH B1161      18.090  27.203  11.003  1.00  0.00      B    H  
ATOM   3502  O   HOH B1162      24.888   5.640   8.209  1.00  0.00      B    O  
ATOM   3503  H1  HOH B1162      24.053   5.036   8.454  1.00  0.00      B    H  
ATOM   3504  H2  HOH B1162      25.611   4.965   8.103  1.00  0.00      B    H  
ATOM   3505  O   HOH B1163       1.719   4.041   4.247  1.00  0.00      B    O  
ATOM   3506  H1  HOH B1163       2.469   3.964   3.596  1.00  0.00      B    H  
ATOM   3507  H2  HOH B1163       0.885   4.467   3.871  1.00  0.00      B    H  
ATOM   3508  O   HOH B1164      20.385  18.031  32.297  1.00  0.00      B    O  
ATOM   3509  H1  HOH B1164      20.533  17.354  32.988  1.00  0.00      B    H  
ATOM   3510  H2  HOH B1164      19.377  18.238  32.258  1.00  0.00      B    H  
ATOM   3511  O   HOH B1165      11.898   9.432  16.155  1.00  0.00      B    O  
ATOM   3512  H1  HOH B1165      12.778   9.364  16.735  1.00  0.00      B    H  
ATOM   3513  H2  HOH B1165      11.423   8.552  16.155  1.00  0.00      B    H  
ATOM   3514  O   HOH B1166      18.870  15.910  17.209  1.00  0.00      B    O  
ATOM   3515  H1  HOH B1166      19.199  15.159  17.798  1.00  0.00      B    H  
ATOM   3516  H2  HOH B1166      18.481  15.457  16.441  1.00  0.00      B    H  
ATOM   3517  O   HOH B1167      33.802  16.142  23.804  1.00  0.00      B    O  
ATOM   3518  H1  HOH B1167      34.387  15.391  23.601  1.00  0.00      B    H  
ATOM   3519  H2  HOH B1167      32.853  15.977  23.437  1.00  0.00      B    H  
ATOM   3520  O   HOH B1168      10.804  19.017  12.840  1.00  0.00      B    O  
ATOM   3521  H1  HOH B1168      11.708  19.438  12.742  1.00  0.00      B    H  
ATOM   3522  H2  HOH B1168      10.927  18.035  12.772  1.00  0.00      B    H  
ATOM   3523  O   HOH B1169      38.291  16.639  38.825  1.00  0.00      B    O  
ATOM   3524  H1  HOH B1169      37.820  17.513  38.620  1.00  0.00      B    H  
ATOM   3525  H2  HOH B1169      37.601  15.857  38.630  1.00  0.00      B    H  
ATOM   3526  O   HOH B1170       2.235  38.954  27.380  1.00  0.00      B    O  
ATOM   3527  H1  HOH B1170       1.292  38.596  27.386  1.00  0.00      B    H  
ATOM   3528  H2  HOH B1170       2.390  39.497  28.268  1.00  0.00      B    H  
ATOM   3529  O   HOH B1171      18.305   4.162  14.625  1.00  0.00      B    O  
ATOM   3530  H1  HOH B1171      18.318   5.094  14.200  1.00  0.00      B    H  
ATOM   3531  H2  HOH B1171      17.577   3.614  14.129  1.00  0.00      B    H  
ATOM   3532  O   HOH B1172      15.064  26.201  17.886  1.00  0.00      B    O  
ATOM   3533  H1  HOH B1172      16.079  26.218  17.833  1.00  0.00      B    H  
ATOM   3534  H2  HOH B1172      14.668  26.055  16.942  1.00  0.00      B    H  
ATOM   3535  O   HOH B1173      38.446   1.110   0.337  1.00  0.00      B    O  
ATOM   3536  H1  HOH B1173      38.207   0.202   0.108  1.00  0.00      B    H  
ATOM   3537  H2  HOH B1173      39.360   1.046   0.826  1.00  0.00      B    H  
ATOM   3538  O   HOH B1174      10.696  31.933  37.248  1.00  0.00      B    O  
ATOM   3539  H1  HOH B1174      10.449  32.920  37.332  1.00  0.00      B    H  
ATOM   3540  H2  HOH B1174      11.087  31.601  38.190  1.00  0.00      B    H  
ATOM   3541  O   HOH B1175      24.413  22.991  19.151  1.00  0.00      B    O  
ATOM   3542  H1  HOH B1175      25.013  22.359  19.657  1.00  0.00      B    H  
ATOM   3543  H2  HOH B1175      23.942  22.349  18.493  1.00  0.00      B    H  
ATOM   3544  O   HOH B1176      30.560   3.019  17.609  1.00  0.00      B    O  
ATOM   3545  H1  HOH B1176      30.815   3.304  18.566  1.00  0.00      B    H  
ATOM   3546  H2  HOH B1176      30.860   3.769  16.947  1.00  0.00      B    H  
ATOM   3547  O   HOH B1177      26.719  32.035  28.357  1.00  0.00      B    O  
ATOM   3548  H1  HOH B1177      26.447  31.231  27.772  1.00  0.00      B    H  
ATOM   3549  H2  HOH B1177      27.399  31.733  28.993  1.00  0.00      B    H  
ATOM   3550  O   HOH B1178      34.948  29.672  28.526  1.00  0.00      B    O  
ATOM   3551  H1  HOH B1178      35.900  29.924  28.301  1.00  0.00      B    H  
ATOM   3552  H2  HOH B1178      34.443  30.514  28.793  1.00  0.00      B    H  
ATOM   3553  O   HOH B1179      20.627  36.794  29.425  1.00  0.00      B    O  
ATOM   3554  H1  HOH B1179      20.297  37.722  29.664  1.00  0.00      B    H  
ATOM   3555  H2  HOH B1179      21.530  36.886  28.998  1.00  0.00      B    H  
ATOM   3556  O   HOH B1180      14.735  20.377   4.501  1.00  0.00      B    O  
ATOM   3557  H1  HOH B1180      14.699  20.789   5.430  1.00  0.00      B    H  
ATOM   3558  H2  HOH B1180      13.810  20.442   4.052  1.00  0.00      B    H  
ATOM   3559  O   HOH B1181      15.395  32.679  25.345  1.00  0.00      B    O  
ATOM   3560  H1  HOH B1181      15.178  31.725  25.278  1.00  0.00      B    H  
ATOM   3561  H2  HOH B1181      16.095  32.897  24.692  1.00  0.00      B    H  
ATOM   3562  O   HOH B1182       7.173  32.293  33.048  1.00  0.00      B    O  
ATOM   3563  H1  HOH B1182       7.053  32.551  34.077  1.00  0.00      B    H  
ATOM   3564  H2  HOH B1182       7.453  31.350  33.046  1.00  0.00      B    H  
ATOM   3565  O   HOH B1183      11.274  24.283  28.612  1.00  0.00      B    O  
ATOM   3566  H1  HOH B1183      12.289  24.112  28.555  1.00  0.00      B    H  
ATOM   3567  H2  HOH B1183      10.781  23.440  28.323  1.00  0.00      B    H  
ATOM   3568  O   HOH B1184      31.668  32.780  38.063  1.00  0.00      B    O  
ATOM   3569  H1  HOH B1184      31.632  33.172  38.970  1.00  0.00      B    H  
ATOM   3570  H2  HOH B1184      32.607  32.442  37.979  1.00  0.00      B    H  
ATOM   3571  O   HOH B1185      36.871  10.943  17.497  1.00  0.00      B    O  
ATOM   3572  H1  HOH B1185      36.226  10.710  18.196  1.00  0.00      B    H  
ATOM   3573  H2  HOH B1185      37.750  10.630  17.882  1.00  0.00      B    H  
ATOM   3574  O   HOH B1186       0.367   8.491  22.003  1.00  0.00      B    O  
ATOM   3575  H1  HOH B1186       1.337   8.721  21.906  1.00  0.00      B    H  
ATOM   3576  H2  HOH B1186       0.305   7.449  22.083  1.00  0.00      B    H  
ATOM   3577  O   HOH B1187      24.174  32.461  34.503  1.00  0.00      B    O  
ATOM   3578  H1  HOH B1187      23.555  32.496  35.306  1.00  0.00      B    H  
ATOM   3579  H2  HOH B1187      24.148  31.512  34.060  1.00  0.00      B    H  
ATOM   3580  O   HOH B1188       7.686   7.106  19.321  1.00  0.00      B    O  
ATOM   3581  H1  HOH B1188       7.593   6.065  19.320  1.00  0.00      B    H  
ATOM   3582  H2  HOH B1188       8.498   7.260  19.974  1.00  0.00      B    H  
ATOM   3583  O   HOH B1189      35.030  31.691  14.003  1.00  0.00      B    O  
ATOM   3584  H1  HOH B1189      34.686  31.209  14.841  1.00  0.00      B    H  
ATOM   3585  H2  HOH B1189      35.428  32.550  14.317  1.00  0.00      B    H  
ATOM   3586  O   HOH B1190      17.235   0.792  33.389  1.00  0.00      B    O  
ATOM   3587  H1  HOH B1190      18.142   0.645  33.785  1.00  0.00      B    H  
ATOM   3588  H2  HOH B1190      16.631   0.188  33.932  1.00  0.00      B    H  
ATOM   3589  O   HOH B1191      37.909   0.068   6.645  1.00  0.00      B    O  
ATOM   3590  H1  HOH B1191      38.495   0.499   7.333  1.00  0.00      B    H  
ATOM   3591  H2  HOH B1191      38.281   0.180   5.719  1.00  0.00      B    H  
ATOM   3592  O   HOH B1192       6.393  25.190  27.251  1.00  0.00      B    O  
ATOM   3593  H1  HOH B1192       6.833  26.067  27.361  1.00  0.00      B    H  
ATOM   3594  H2  HOH B1192       6.862  24.459  27.762  1.00  0.00      B    H  
ATOM   3595  O   HOH B1193      33.980  38.133  28.908  1.00  0.00      B    O  
ATOM   3596  H1  HOH B1193      34.324  38.483  29.751  1.00  0.00      B    H  
ATOM   3597  H2  HOH B1193      34.612  38.270  28.141  1.00  0.00      B    H  
ATOM   3598  O   HOH B1194      38.894  15.081  34.693  1.00  0.00      B    O  
ATOM   3599  H1  HOH B1194      39.722  14.971  35.233  1.00  0.00      B    H  
ATOM   3600  H2  HOH B1194      38.127  15.171  35.383  1.00  0.00      B    H  
ATOM   3601  O   HOH B1195      19.124   2.453  19.351  1.00  0.00      B    O  
ATOM   3602  H1  HOH B1195      18.738   3.170  18.705  1.00  0.00      B    H  
ATOM   3603  H2  HOH B1195      20.123   2.735  19.482  1.00  0.00      B    H  
ATOM   3604  O   HOH B1196      11.083   2.977   7.940  1.00  0.00      B    O  
ATOM   3605  H1  HOH B1196      10.778   2.942   8.950  1.00  0.00      B    H  
ATOM   3606  H2  HOH B1196      10.997   3.927   7.681  1.00  0.00      B    H  
ATOM   3607  O   HOH B1197      23.979  11.735  34.835  1.00  0.00      B    O  
ATOM   3608  H1  HOH B1197      23.686  11.131  35.598  1.00  0.00      B    H  
ATOM   3609  H2  HOH B1197      24.978  11.761  34.839  1.00  0.00      B    H  
ATOM   3610  O   HOH B1198      20.603  30.799  19.222  1.00  0.00      B    O  
ATOM   3611  H1  HOH B1198      21.314  31.461  19.457  1.00  0.00      B    H  
ATOM   3612  H2  HOH B1198      19.949  31.176  18.515  1.00  0.00      B    H  
ATOM   3613  O   HOH B1199       0.689  35.162  31.504  1.00  0.00      B    O  
ATOM   3614  H1  HOH B1199      -0.318  35.195  31.537  1.00  0.00      B    H  
ATOM   3615  H2  HOH B1199       1.000  34.810  32.386  1.00  0.00      B    H  
ATOM   3616  O   HOH B1200      10.100  20.961  25.254  1.00  0.00      B    O  
ATOM   3617  H1  HOH B1200      10.178  21.348  24.325  1.00  0.00      B    H  
ATOM   3618  H2  HOH B1200       9.653  20.019  25.174  1.00  0.00      B    H  
ATOM   3619  O   HOH B1201      38.154  17.422  13.466  1.00  0.00      B    O  
ATOM   3620  H1  HOH B1201      37.695  18.215  13.020  1.00  0.00      B    H  
ATOM   3621  H2  HOH B1201      39.153  17.552  13.350  1.00  0.00      B    H  
ATOM   3622  O   HOH B1202      27.115  24.046  10.857  1.00  0.00      B    O  
ATOM   3623  H1  HOH B1202      27.215  24.644  10.055  1.00  0.00      B    H  
ATOM   3624  H2  HOH B1202      27.882  23.317  10.859  1.00  0.00      B    H  
ATOM   3625  O   HOH B1203      27.302   8.856  12.436  1.00  0.00      B    O  
ATOM   3626  H1  HOH B1203      27.534   8.239  11.668  1.00  0.00      B    H  
ATOM   3627  H2  HOH B1203      26.367   8.859  12.697  1.00  0.00      B    H  
ATOM   3628  O   HOH B1204      17.157  14.655  38.700  1.00  0.00      B    O  
ATOM   3629  H1  HOH B1204      17.059  13.859  39.306  1.00  0.00      B    H  
ATOM   3630  H2  HOH B1204      17.463  14.453  37.789  1.00  0.00      B    H  
ATOM   3631  O   HOH B1205      21.785  30.765  25.294  1.00  0.00      B    O  
ATOM   3632  H1  HOH B1205      22.090  29.780  25.401  1.00  0.00      B    H  
ATOM   3633  H2  HOH B1205      20.746  30.790  25.277  1.00  0.00      B    H  
ATOM   3634  O   HOH B1206       9.608  38.460  36.358  1.00  0.00      B    O  
ATOM   3635  H1  HOH B1206      10.332  37.851  36.635  1.00  0.00      B    H  
ATOM   3636  H2  HOH B1206       8.903  38.475  37.040  1.00  0.00      B    H  
ATOM   3637  O   HOH B1207      24.606  22.834  30.425  1.00  0.00      B    O  
ATOM   3638  H1  HOH B1207      24.166  21.919  30.338  1.00  0.00      B    H  
ATOM   3639  H2  HOH B1207      24.829  23.210  29.501  1.00  0.00      B    H  
ATOM   3640  O   HOH B1208      26.391   3.549  11.034  1.00  0.00      B    O  
ATOM   3641  H1  HOH B1208      25.888   4.246  11.610  1.00  0.00      B    H  
ATOM   3642  H2  HOH B1208      26.892   2.960  11.688  1.00  0.00      B    H  
ATOM   3643  O   HOH B1209      25.377  13.359  29.551  1.00  0.00      B    O  
ATOM   3644  H1  HOH B1209      25.141  12.356  29.393  1.00  0.00      B    H  
ATOM   3645  H2  HOH B1209      24.521  13.946  29.455  1.00  0.00      B    H  
ATOM   3646  O   HOH B1210      18.533   9.638   7.888  1.00  0.00      B    O  
ATOM   3647  H1  HOH B1210      18.654   8.679   7.652  1.00  0.00      B    H  
ATOM   3648  H2  HOH B1210      19.248  10.278   7.462  1.00  0.00      B    H  
ATOM   3649  O   HOH B1211      13.277  20.086  12.964  1.00  0.00      B    O  
ATOM   3650  H1  HOH B1211      13.884  19.560  12.426  1.00  0.00      B    H  
ATOM   3651  H2  HOH B1211      13.805  20.926  13.126  1.00  0.00      B    H  
ATOM   3652  O   HOH B1212       5.776   1.971  22.271  1.00  0.00      B    O  
ATOM   3653  H1  HOH B1212       6.041   2.030  21.328  1.00  0.00      B    H  
ATOM   3654  H2  HOH B1212       4.946   1.333  22.307  1.00  0.00      B    H  
ATOM   3655  O   HOH B1213      18.097  25.004  14.466  1.00  0.00      B    O  
ATOM   3656  H1  HOH B1213      17.590  24.529  15.202  1.00  0.00      B    H  
ATOM   3657  H2  HOH B1213      18.881  25.499  14.922  1.00  0.00      B    H  
ATOM   3658  O   HOH B1214       3.984  23.266   3.230  1.00  0.00      B    O  
ATOM   3659  H1  HOH B1214       4.188  22.301   3.011  1.00  0.00      B    H  
ATOM   3660  H2  HOH B1214       3.097  23.483   2.768  1.00  0.00      B    H  
ATOM   3661  O   HOH B1215       0.531  16.509  19.588  1.00  0.00      B    O  
ATOM   3662  H1  HOH B1215       0.525  17.214  20.288  1.00  0.00      B    H  
ATOM   3663  H2  HOH B1215      -0.094  15.729  19.800  1.00  0.00      B    H  
ATOM   3664  O   HOH B1216      10.121  30.742  30.003  1.00  0.00      B    O  
ATOM   3665  H1  HOH B1216      11.108  30.716  30.340  1.00  0.00      B    H  
ATOM   3666  H2  HOH B1216       9.856  31.706  30.092  1.00  0.00      B    H  
ATOM   3667  O   HOH B1217       7.815  38.884   0.242  1.00  0.00      B    O  
ATOM   3668  H1  HOH B1217       7.950  38.561   1.184  1.00  0.00      B    H  
ATOM   3669  H2  HOH B1217       6.812  38.696   0.013  1.00  0.00      B    H  
ATOM   3670  O   HOH B1218      19.887   0.382  33.954  1.00  0.00      B    O  
ATOM   3671  H1  HOH B1218      20.715   0.948  33.810  1.00  0.00      B    H  
ATOM   3672  H2  HOH B1218      19.980  -0.554  33.603  1.00  0.00      B    H  
ATOM   3673  O   HOH B1219      33.024  31.390   2.965  1.00  0.00      B    O  
ATOM   3674  H1  HOH B1219      32.377  32.024   2.457  1.00  0.00      B    H  
ATOM   3675  H2  HOH B1219      32.449  30.862   3.634  1.00  0.00      B    H  
ATOM   3676  O   HOH B1220       1.910  17.077   5.863  1.00  0.00      B    O  
ATOM   3677  H1  HOH B1220       1.137  17.201   6.515  1.00  0.00      B    H  
ATOM   3678  H2  HOH B1220       2.715  17.583   6.243  1.00  0.00      B    H  
ATOM   3679  O   HOH B1221       2.625  18.470   3.394  1.00  0.00      B    O  
ATOM   3680  H1  HOH B1221       2.061  18.154   4.103  1.00  0.00      B    H  
ATOM   3681  H2  HOH B1221       2.355  19.377   3.195  1.00  0.00      B    H  
ATOM   3682  O   HOH B1222      13.447  11.345   4.195  1.00  0.00      B    O  
ATOM   3683  H1  HOH B1222      12.931  12.078   4.682  1.00  0.00      B    H  
ATOM   3684  H2  HOH B1222      12.820  10.780   3.644  1.00  0.00      B    H  
ATOM   3685  O   HOH B1223      21.299   9.046  26.085  1.00  0.00      B    O  
ATOM   3686  H1  HOH B1223      20.292   9.015  25.776  1.00  0.00      B    H  
ATOM   3687  H2  HOH B1223      21.925   9.070  25.275  1.00  0.00      B    H  
ATOM   3688  O   HOH B1224      33.659  24.023  17.406  1.00  0.00      B    O  
ATOM   3689  H1  HOH B1224      32.803  23.491  17.511  1.00  0.00      B    H  
ATOM   3690  H2  HOH B1224      34.106  23.707  16.516  1.00  0.00      B    H  
ATOM   3691  O   HOH B1225       3.971  27.553  27.418  1.00  0.00      B    O  
ATOM   3692  H1  HOH B1225       3.216  27.448  28.046  1.00  0.00      B    H  
ATOM   3693  H2  HOH B1225       3.964  26.770  26.857  1.00  0.00      B    H  
ATOM   3694  O   HOH B1226       6.270   4.122  15.389  1.00  0.00      B    O  
ATOM   3695  H1  HOH B1226       6.050   4.020  14.390  1.00  0.00      B    H  
ATOM   3696  H2  HOH B1226       5.839   4.953  15.670  1.00  0.00      B    H  
ATOM   3697  O   HOH B1227      19.884   3.350   7.986  1.00  0.00      B    O  
ATOM   3698  H1  HOH B1227      20.642   3.449   8.586  1.00  0.00      B    H  
ATOM   3699  H2  HOH B1227      19.067   3.589   8.551  1.00  0.00      B    H  
ATOM   3700  O   HOH B1228       9.801   9.635   9.132  1.00  0.00      B    O  
ATOM   3701  H1  HOH B1228       8.881  10.016   9.211  1.00  0.00      B    H  
ATOM   3702  H2  HOH B1228      10.380  10.025   9.882  1.00  0.00      B    H  
ATOM   3703  O   HOH B1229      18.061   6.883  16.308  1.00  0.00      B    O  
ATOM   3704  H1  HOH B1229      18.416   6.876  17.278  1.00  0.00      B    H  
ATOM   3705  H2  HOH B1229      18.554   6.260  15.710  1.00  0.00      B    H  
ATOM   3706  O   HOH B1230       4.141   5.819  15.882  1.00  0.00      B    O  
ATOM   3707  H1  HOH B1230       3.219   5.882  16.149  1.00  0.00      B    H  
ATOM   3708  H2  HOH B1230       4.580   6.670  16.314  1.00  0.00      B    H  
ATOM   3709  O   HOH B1231      29.291  34.049  10.660  1.00  0.00      B    O  
ATOM   3710  H1  HOH B1231      30.012  33.440  10.924  1.00  0.00      B    H  
ATOM   3711  H2  HOH B1231      29.205  34.784  11.364  1.00  0.00      B    H  
ATOM   3712  O   HOH B1232      36.637  20.115  27.638  1.00  0.00      B    O  
ATOM   3713  H1  HOH B1232      36.637  20.358  26.647  1.00  0.00      B    H  
ATOM   3714  H2  HOH B1232      37.444  19.519  27.765  1.00  0.00      B    H  
ATOM   3715  O   HOH B1233      14.459  21.281   1.311  1.00  0.00      B    O  
ATOM   3716  H1  HOH B1233      13.819  21.999   1.603  1.00  0.00      B    H  
ATOM   3717  H2  HOH B1233      15.088  21.129   2.048  1.00  0.00      B    H  
ATOM   3718  O   HOH B1234      10.603  33.479  27.031  1.00  0.00      B    O  
ATOM   3719  H1  HOH B1234       9.668  33.333  26.675  1.00  0.00      B    H  
ATOM   3720  H2  HOH B1234      11.230  32.985  26.366  1.00  0.00      B    H  
ATOM   3721  O   HOH B1235      26.518  29.171  23.502  1.00  0.00      B    O  
ATOM   3722  H1  HOH B1235      26.639  28.353  24.122  1.00  0.00      B    H  
ATOM   3723  H2  HOH B1235      25.990  29.846  24.088  1.00  0.00      B    H  
ATOM   3724  O   HOH B1236      15.753  31.248  21.519  1.00  0.00      B    O  
ATOM   3725  H1  HOH B1236      16.579  30.654  21.387  1.00  0.00      B    H  
ATOM   3726  H2  HOH B1236      16.050  31.944  22.187  1.00  0.00      B    H  
ATOM   3727  O   HOH B1237      27.245  24.493  32.340  1.00  0.00      B    O  
ATOM   3728  H1  HOH B1237      26.397  24.511  31.861  1.00  0.00      B    H  
ATOM   3729  H2  HOH B1237      27.704  25.392  32.188  1.00  0.00      B    H  
ATOM   3730  O   HOH B1238      22.389  38.489   1.007  1.00  0.00      B    O  
ATOM   3731  H1  HOH B1238      22.428  39.501   0.986  1.00  0.00      B    H  
ATOM   3732  H2  HOH B1238      22.187  38.105   0.052  1.00  0.00      B    H  
ATOM   3733  O   HOH B1239       2.553   9.231  12.107  1.00  0.00      B    O  
ATOM   3734  H1  HOH B1239       1.996   8.344  12.176  1.00  0.00      B    H  
ATOM   3735  H2  HOH B1239       3.051   9.330  12.996  1.00  0.00      B    H  
ATOM   3736  O   HOH B1240      27.620  18.628  10.229  1.00  0.00      B    O  
ATOM   3737  H1  HOH B1240      28.568  18.579  10.422  1.00  0.00      B    H  
ATOM   3738  H2  HOH B1240      27.132  18.816  11.114  1.00  0.00      B    H  
ATOM   3739  O   HOH B1241       0.437  18.331  21.578  1.00  0.00      B    O  
ATOM   3740  H1  HOH B1241       0.795  17.762  22.334  1.00  0.00      B    H  
ATOM   3741  H2  HOH B1241       1.037  19.191  21.551  1.00  0.00      B    H  
ATOM   3742  O   HOH B1242      37.555  10.567  35.890  1.00  0.00      B    O  
ATOM   3743  H1  HOH B1242      38.097  10.162  35.077  1.00  0.00      B    H  
ATOM   3744  H2  HOH B1242      38.092  10.423  36.766  1.00  0.00      B    H  
ATOM   3745  O   HOH B1243      19.953  16.085  23.302  1.00  0.00      B    O  
ATOM   3746  H1  HOH B1243      20.737  15.439  23.273  1.00  0.00      B    H  
ATOM   3747  H2  HOH B1243      19.305  15.719  23.940  1.00  0.00      B    H  
ATOM   3748  O   HOH B1244      15.946  19.863  34.401  1.00  0.00      B    O  
ATOM   3749  H1  HOH B1244      16.134  20.588  35.086  1.00  0.00      B    H  
ATOM   3750  H2  HOH B1244      15.681  19.041  34.959  1.00  0.00      B    H  
ATOM   3751  O   HOH B1245      36.570  16.229  35.621  1.00  0.00      B    O  
ATOM   3752  H1  HOH B1245      35.908  16.777  36.212  1.00  0.00      B    H  
ATOM   3753  H2  HOH B1245      37.378  16.905  35.370  1.00  0.00      B    H  
ATOM   3754  O   HOH B1246       2.743   2.676  33.714  1.00  0.00      B    O  
ATOM   3755  H1  HOH B1246       1.895   2.664  34.225  1.00  0.00      B    H  
ATOM   3756  H2  HOH B1246       3.018   1.724  33.629  1.00  0.00      B    H  
ATOM   3757  O   HOH B1247      24.030  15.237   8.784  1.00  0.00      B    O  
ATOM   3758  H1  HOH B1247      24.166  16.249   8.583  1.00  0.00      B    H  
ATOM   3759  H2  HOH B1247      24.637  14.754   8.055  1.00  0.00      B    H  
ATOM   3760  O   HOH B1248      17.706  22.480  24.184  1.00  0.00      B    O  
ATOM   3761  H1  HOH B1248      17.126  22.192  24.948  1.00  0.00      B    H  
ATOM   3762  H2  HOH B1248      18.611  22.857  24.509  1.00  0.00      B    H  
ATOM   3763  O   HOH B1249       4.922  38.254  29.549  1.00  0.00      B    O  
ATOM   3764  H1  HOH B1249       4.191  37.719  29.940  1.00  0.00      B    H  
ATOM   3765  H2  HOH B1249       5.810  37.814  29.730  1.00  0.00      B    H  
ATOM   3766  O   HOH B1250      15.573  22.608  18.554  1.00  0.00      B    O  
ATOM   3767  H1  HOH B1250      15.966  22.027  19.266  1.00  0.00      B    H  
ATOM   3768  H2  HOH B1250      14.728  22.934  18.951  1.00  0.00      B    H  
ATOM   3769  O   HOH B1251       5.675  31.704  38.046  1.00  0.00      B    O  
ATOM   3770  H1  HOH B1251       5.176  30.853  37.682  1.00  0.00      B    H  
ATOM   3771  H2  HOH B1251       5.851  31.565  38.996  1.00  0.00      B    H  
ATOM   3772  O   HOH B1252      14.696  24.543  37.690  1.00  0.00      B    O  
ATOM   3773  H1  HOH B1252      15.322  23.691  37.876  1.00  0.00      B    H  
ATOM   3774  H2  HOH B1252      14.022  24.374  36.965  1.00  0.00      B    H  
ATOM   3775  O   HOH B1253      24.272   8.188   6.318  1.00  0.00      B    O  
ATOM   3776  H1  HOH B1253      23.485   7.594   6.094  1.00  0.00      B    H  
ATOM   3777  H2  HOH B1253      24.399   8.867   5.574  1.00  0.00      B    H  
ATOM   3778  O   HOH B1254      23.717  11.900  23.784  1.00  0.00      B    O  
ATOM   3779  H1  HOH B1254      24.704  11.790  23.884  1.00  0.00      B    H  
ATOM   3780  H2  HOH B1254      23.375  12.321  24.587  1.00  0.00      B    H  
ATOM   3781  O   HOH B1255      12.568  11.583  29.602  1.00  0.00      B    O  
ATOM   3782  H1  HOH B1255      12.802  11.228  28.697  1.00  0.00      B    H  
ATOM   3783  H2  HOH B1255      13.270  11.166  30.219  1.00  0.00      B    H  
ATOM   3784  O   HOH B1256      15.048  20.419  22.217  1.00  0.00      B    O  
ATOM   3785  H1  HOH B1256      15.773  20.450  21.487  1.00  0.00      B    H  
ATOM   3786  H2  HOH B1256      15.202  19.493  22.673  1.00  0.00      B    H  
ATOM   3787  O   HOH B1257      37.700   5.599  12.352  1.00  0.00      B    O  
ATOM   3788  H1  HOH B1257      37.356   4.630  12.285  1.00  0.00      B    H  
ATOM   3789  H2  HOH B1257      38.605   5.644  12.785  1.00  0.00      B    H  
ATOM   3790  O   HOH B1258      20.033  26.003  24.954  1.00  0.00      B    O  
ATOM   3791  H1  HOH B1258      19.057  25.788  25.130  1.00  0.00      B    H  
ATOM   3792  H2  HOH B1258      20.457  26.206  25.829  1.00  0.00      B    H  
ATOM   3793  O   HOH B1259      35.485  35.413  34.923  1.00  0.00      B    O  
ATOM   3794  H1  HOH B1259      35.409  36.357  35.231  1.00  0.00      B    H  
ATOM   3795  H2  HOH B1259      35.074  34.767  35.619  1.00  0.00      B    H  
ATOM   3796  O   HOH B1260      17.330  26.788  34.009  1.00  0.00      B    O  
ATOM   3797  H1  HOH B1260      16.507  26.746  33.437  1.00  0.00      B    H  
ATOM   3798  H2  HOH B1260      17.399  27.733  34.392  1.00  0.00      B    H  
ATOM   3799  O   HOH B1261      34.977   7.739  20.388  1.00  0.00      B    O  
ATOM   3800  H1  HOH B1261      34.111   7.677  20.872  1.00  0.00      B    H  
ATOM   3801  H2  HOH B1261      35.141   8.692  20.296  1.00  0.00      B    H  
ATOM   3802  O   HOH B1262      37.570   1.443  31.931  1.00  0.00      B    O  
ATOM   3803  H1  HOH B1262      37.230   2.150  32.586  1.00  0.00      B    H  
ATOM   3804  H2  HOH B1262      37.326   1.774  30.937  1.00  0.00      B    H  
ATOM   3805  O   HOH B1263      19.429  18.004  21.589  1.00  0.00      B    O  
ATOM   3806  H1  HOH B1263      19.012  18.715  22.172  1.00  0.00      B    H  
ATOM   3807  H2  HOH B1263      19.582  17.126  22.084  1.00  0.00      B    H  
ATOM   3808  O   HOH B1264      24.222  17.708   4.868  1.00  0.00      B    O  
ATOM   3809  H1  HOH B1264      23.283  17.705   5.327  1.00  0.00      B    H  
ATOM   3810  H2  HOH B1264      24.454  18.716   4.871  1.00  0.00      B    H  
ATOM   3811  O   HOH B1265      11.934  24.870  22.044  1.00  0.00      B    O  
ATOM   3812  H1  HOH B1265      12.589  25.056  21.250  1.00  0.00      B    H  
ATOM   3813  H2  HOH B1265      12.496  25.057  22.841  1.00  0.00      B    H  
ATOM   3814  O   HOH B1266      24.751  10.472  26.449  1.00  0.00      B    O  
ATOM   3815  H1  HOH B1266      25.019  10.684  25.518  1.00  0.00      B    H  
ATOM   3816  H2  HOH B1266      25.441   9.791  26.833  1.00  0.00      B    H  
ATOM   3817  O   HOH B1267      17.584  24.175  35.513  1.00  0.00      B    O  
ATOM   3818  H1  HOH B1267      18.577  24.206  35.854  1.00  0.00      B    H  
ATOM   3819  H2  HOH B1267      17.458  25.002  34.994  1.00  0.00      B    H  
ATOM   3820  O   HOH B1268      21.006  10.856   9.301  1.00  0.00      B    O  
ATOM   3821  H1  HOH B1268      20.564  10.776  10.183  1.00  0.00      B    H  
ATOM   3822  H2  HOH B1268      20.850  11.819   8.987  1.00  0.00      B    H  
ATOM   3823  O   HOH B1269       2.429  10.353  38.045  1.00  0.00      B    O  
ATOM   3824  H1  HOH B1269       2.314  11.366  38.003  1.00  0.00      B    H  
ATOM   3825  H2  HOH B1269       2.185   9.928  38.912  1.00  0.00      B    H  
ATOM   3826  O   HOH B1270      25.062  16.445  11.371  1.00  0.00      B    O  
ATOM   3827  H1  HOH B1270      25.977  16.690  11.117  1.00  0.00      B    H  
ATOM   3828  H2  HOH B1270      24.974  15.420  11.198  1.00  0.00      B    H  
ATOM   3829  O   HOH B1271      30.525   3.061  35.627  1.00  0.00      B    O  
ATOM   3830  H1  HOH B1271      31.267   3.299  36.195  1.00  0.00      B    H  
ATOM   3831  H2  HOH B1271      30.887   2.318  34.966  1.00  0.00      B    H  
ATOM   3832  O   HOH B1272      20.172  11.505   6.450  1.00  0.00      B    O  
ATOM   3833  H1  HOH B1272      20.376  11.543   5.431  1.00  0.00      B    H  
ATOM   3834  H2  HOH B1272      21.050  11.758   6.927  1.00  0.00      B    H  
ATOM   3835  O   HOH B1273      34.950  21.998   8.470  1.00  0.00      B    O  
ATOM   3836  H1  HOH B1273      34.591  21.340   9.127  1.00  0.00      B    H  
ATOM   3837  H2  HOH B1273      35.991  22.006   8.502  1.00  0.00      B    H  
ATOM   3838  O   HOH B1274      36.666  14.833  31.325  1.00  0.00      B    O  
ATOM   3839  H1  HOH B1274      37.435  14.520  30.708  1.00  0.00      B    H  
ATOM   3840  H2  HOH B1274      36.210  15.586  30.919  1.00  0.00      B    H  
ATOM   3841  O   HOH B1275      20.777  14.877  14.001  1.00  0.00      B    O  
ATOM   3842  H1  HOH B1275      21.220  15.654  14.433  1.00  0.00      B    H  
ATOM   3843  H2  HOH B1275      21.061  14.915  13.061  1.00  0.00      B    H  
ATOM   3844  O   HOH B1276      11.096   5.844  18.607  1.00  0.00      B    O  
ATOM   3845  H1  HOH B1276      12.096   5.860  18.830  1.00  0.00      B    H  
ATOM   3846  H2  HOH B1276      10.904   4.881  18.371  1.00  0.00      B    H  
ATOM   3847  O   HOH B1277       4.160   7.257  27.771  1.00  0.00      B    O  
ATOM   3848  H1  HOH B1277       3.582   7.898  28.322  1.00  0.00      B    H  
ATOM   3849  H2  HOH B1277       4.667   6.708  28.422  1.00  0.00      B    H  
ATOM   3850  O   HOH B1278      24.350   7.839  11.306  1.00  0.00      B    O  
ATOM   3851  H1  HOH B1278      24.802   7.175  11.935  1.00  0.00      B    H  
ATOM   3852  H2  HOH B1278      25.093   8.297  10.752  1.00  0.00      B    H  
ATOM   3853  O   HOH B1279      36.832  16.696   5.697  1.00  0.00      B    O  
ATOM   3854  H1  HOH B1279      36.694  16.381   6.643  1.00  0.00      B    H  
ATOM   3855  H2  HOH B1279      36.265  17.591   5.665  1.00  0.00      B    H  
ATOM   3856  O   HOH B1280      28.435  17.234  37.456  1.00  0.00      B    O  
ATOM   3857  H1  HOH B1280      28.164  18.223  37.480  1.00  0.00      B    H  
ATOM   3858  H2  HOH B1280      28.059  16.823  36.617  1.00  0.00      B    H  
ATOM   3859  O   HOH B1281      25.172   2.556   2.775  1.00  0.00      B    O  
ATOM   3860  H1  HOH B1281      25.336   1.583   2.664  1.00  0.00      B    H  
ATOM   3861  H2  HOH B1281      25.987   3.093   2.510  1.00  0.00      B    H  
ATOM   3862  O   HOH B1282      30.739  27.565  15.162  1.00  0.00      B    O  
ATOM   3863  H1  HOH B1282      30.270  28.120  15.820  1.00  0.00      B    H  
ATOM   3864  H2  HOH B1282      31.348  26.956  15.687  1.00  0.00      B    H  
ATOM   3865  O   HOH B1283      32.719  39.486   7.447  1.00  0.00      B    O  
ATOM   3866  H1  HOH B1283      33.657  39.090   7.411  1.00  0.00      B    H  
ATOM   3867  H2  HOH B1283      32.042  38.759   7.115  1.00  0.00      B    H  
ATOM   3868  O   HOH B1284      28.788  23.587  19.875  1.00  0.00      B    O  
ATOM   3869  H1  HOH B1284      29.613  23.763  19.349  1.00  0.00      B    H  
ATOM   3870  H2  HOH B1284      29.036  22.956  20.629  1.00  0.00      B    H  
ATOM   3871  O   HOH B1285      24.290  18.244  18.195  1.00  0.00      B    O  
ATOM   3872  H1  HOH B1285      24.427  18.674  17.226  1.00  0.00      B    H  
ATOM   3873  H2  HOH B1285      23.901  17.275  18.111  1.00  0.00      B    H  
ATOM   3874  O   HOH B1286      32.643  38.216  25.567  1.00  0.00      B    O  
ATOM   3875  H1  HOH B1286      32.670  37.403  26.139  1.00  0.00      B    H  
ATOM   3876  H2  HOH B1286      33.283  38.155  24.785  1.00  0.00      B    H  
ATOM   3877  O   HOH B1287      37.946   6.387  29.897  1.00  0.00      B    O  
ATOM   3878  H1  HOH B1287      38.430   7.050  30.413  1.00  0.00      B    H  
ATOM   3879  H2  HOH B1287      38.155   6.552  28.931  1.00  0.00      B    H  
ATOM   3880  O   HOH B1288      26.912  32.738  14.000  1.00  0.00      B    O  
ATOM   3881  H1  HOH B1288      27.572  33.169  13.374  1.00  0.00      B    H  
ATOM   3882  H2  HOH B1288      27.075  33.054  14.908  1.00  0.00      B    H  
ATOM   3883  O   HOH B1289      10.113  13.555  29.777  1.00  0.00      B    O  
ATOM   3884  H1  HOH B1289       9.931  13.536  30.775  1.00  0.00      B    H  
ATOM   3885  H2  HOH B1289      11.081  13.330  29.682  1.00  0.00      B    H  
ATOM   3886  O   HOH B1290      31.046  36.480  20.188  1.00  0.00      B    O  
ATOM   3887  H1  HOH B1290      31.525  35.892  19.523  1.00  0.00      B    H  
ATOM   3888  H2  HOH B1290      30.058  36.343  20.069  1.00  0.00      B    H  
ATOM   3889  O   HOH B1291      31.191  31.233  29.306  1.00  0.00      B    O  
ATOM   3890  H1  HOH B1291      32.103  31.551  29.607  1.00  0.00      B    H  
ATOM   3891  H2  HOH B1291      31.324  30.623  28.441  1.00  0.00      B    H  
ATOM   3892  O   HOH B1292      36.537   8.962  10.024  1.00  0.00      B    O  
ATOM   3893  H1  HOH B1292      37.179   9.791  10.226  1.00  0.00      B    H  
ATOM   3894  H2  HOH B1292      36.510   8.775   9.021  1.00  0.00      B    H  
ATOM   3895  O   HOH B1293       7.726  23.063  28.702  1.00  0.00      B    O  
ATOM   3896  H1  HOH B1293       8.546  22.883  28.169  1.00  0.00      B    H  
ATOM   3897  H2  HOH B1293       8.044  22.977  29.686  1.00  0.00      B    H  
ATOM   3898  O   HOH B1294      34.855  29.301  21.135  1.00  0.00      B    O  
ATOM   3899  H1  HOH B1294      35.618  28.625  21.283  1.00  0.00      B    H  
ATOM   3900  H2  HOH B1294      33.985  28.738  21.021  1.00  0.00      B    H  
ATOM   3901  O   HOH B1295      10.267  17.584  30.321  1.00  0.00      B    O  
ATOM   3902  H1  HOH B1295      11.154  17.756  30.851  1.00  0.00      B    H  
ATOM   3903  H2  HOH B1295      10.584  17.269  29.383  1.00  0.00      B    H  
ATOM   3904  O   HOH B1296      35.415   4.797   8.342  1.00  0.00      B    O  
ATOM   3905  H1  HOH B1296      35.862   3.877   8.467  1.00  0.00      B    H  
ATOM   3906  H2  HOH B1296      35.543   5.396   9.230  1.00  0.00      B    H  
ATOM   3907  O   HOH B1297      22.184  29.055  36.997  1.00  0.00      B    O  
ATOM   3908  H1  HOH B1297      21.465  28.338  37.076  1.00  0.00      B    H  
ATOM   3909  H2  HOH B1297      21.897  29.906  37.446  1.00  0.00      B    H  
ATOM   3910  O   HOH B1298       1.989  14.003   1.056  1.00  0.00      B    O  
ATOM   3911  H1  HOH B1298       2.983  14.059   1.282  1.00  0.00      B    H  
ATOM   3912  H2  HOH B1298       1.489  14.709   1.590  1.00  0.00      B    H  
ATOM   3913  O   HOH B1299       8.579   2.111  38.303  1.00  0.00      B    O  
ATOM   3914  H1  HOH B1299       8.598   2.024  37.297  1.00  0.00      B    H  
ATOM   3915  H2  HOH B1299       8.174   1.231  38.673  1.00  0.00      B    H  
ATOM   3916  O   HOH B1300      21.040  33.635   3.837  1.00  0.00      B    O  
ATOM   3917  H1  HOH B1300      21.566  34.050   4.589  1.00  0.00      B    H  
ATOM   3918  H2  HOH B1300      20.138  33.246   4.228  1.00  0.00      B    H  
ATOM   3919  O   HOH B1301       4.371  11.412  33.793  1.00  0.00      B    O  
ATOM   3920  H1  HOH B1301       5.085  11.156  33.072  1.00  0.00      B    H  
ATOM   3921  H2  HOH B1301       4.478  12.414  34.008  1.00  0.00      B    H  
ATOM   3922  O   HOH B1302      10.112  14.350  19.050  1.00  0.00      B    O  
ATOM   3923  H1  HOH B1302      10.797  15.108  18.931  1.00  0.00      B    H  
ATOM   3924  H2  HOH B1302      10.291  13.885  19.918  1.00  0.00      B    H  
ATOM   3925  O   HOH B1303      31.215  33.545  21.568  1.00  0.00      B    O  
ATOM   3926  H1  HOH B1303      30.974  34.079  20.727  1.00  0.00      B    H  
ATOM   3927  H2  HOH B1303      30.505  33.739  22.273  1.00  0.00      B    H  
ATOM   3928  O   HOH B1304      18.888  10.214  24.491  1.00  0.00      B    O  
ATOM   3929  H1  HOH B1304      18.100   9.674  24.159  1.00  0.00      B    H  
ATOM   3930  H2  HOH B1304      19.583  10.428  23.773  1.00  0.00      B    H  
ATOM   3931  O   HOH B1305      14.646   7.521   2.301  1.00  0.00      B    O  
ATOM   3932  H1  HOH B1305      14.505   6.572   1.865  1.00  0.00      B    H  
ATOM   3933  H2  HOH B1305      14.098   8.090   1.680  1.00  0.00      B    H  
ATOM   3934  O   HOH B1306      37.162  36.159  11.179  1.00  0.00      B    O  
ATOM   3935  H1  HOH B1306      36.392  36.128  10.503  1.00  0.00      B    H  
ATOM   3936  H2  HOH B1306      37.700  36.887  10.847  1.00  0.00      B    H  
ATOM   3937  O   HOH B1307      39.325  17.831   8.014  1.00  0.00      B    O  
ATOM   3938  H1  HOH B1307      39.070  18.077   8.994  1.00  0.00      B    H  
ATOM   3939  H2  HOH B1307      38.608  17.173   7.718  1.00  0.00      B    H  
ATOM   3940  O   HOH B1308      33.928  12.143  25.196  1.00  0.00      B    O  
ATOM   3941  H1  HOH B1308      33.112  12.725  25.117  1.00  0.00      B    H  
ATOM   3942  H2  HOH B1308      33.586  11.180  25.211  1.00  0.00      B    H  
ATOM   3943  O   HOH B1309       1.782   9.651  16.788  1.00  0.00      B    O  
ATOM   3944  H1  HOH B1309       0.962  10.193  16.536  1.00  0.00      B    H  
ATOM   3945  H2  HOH B1309       1.624   9.312  17.709  1.00  0.00      B    H  
ATOM   3946  O   HOH B1310      15.863  37.118  18.467  1.00  0.00      B    O  
ATOM   3947  H1  HOH B1310      15.899  36.981  17.470  1.00  0.00      B    H  
ATOM   3948  H2  HOH B1310      16.400  37.979  18.591  1.00  0.00      B    H  
ATOM   3949  O   HOH B1311      19.068  15.205   9.448  1.00  0.00      B    O  
ATOM   3950  H1  HOH B1311      18.951  14.638   8.644  1.00  0.00      B    H  
ATOM   3951  H2  HOH B1311      18.343  14.981  10.105  1.00  0.00      B    H  
ATOM   3952  O   HOH B1312      34.727  28.938  38.896  1.00  0.00      B    O  
ATOM   3953  H1  HOH B1312      35.529  29.047  38.278  1.00  0.00      B    H  
ATOM   3954  H2  HOH B1312      34.261  28.052  38.645  1.00  0.00      B    H  
ATOM   3955  O   HOH B1313      24.096  28.926   7.046  1.00  0.00      B    O  
ATOM   3956  H1  HOH B1313      23.222  29.108   6.539  1.00  0.00      B    H  
ATOM   3957  H2  HOH B1313      24.080  27.931   7.358  1.00  0.00      B    H  
ATOM   3958  O   HOH B1314       1.949   9.905  28.979  1.00  0.00      B    O  
ATOM   3959  H1  HOH B1314       1.946   9.434  29.916  1.00  0.00      B    H  
ATOM   3960  H2  HOH B1314       0.953   9.848  28.695  1.00  0.00      B    H  
ATOM   3961  O   HOH B1315      37.234  25.124  23.622  1.00  0.00      B    O  
ATOM   3962  H1  HOH B1315      37.661  24.471  22.982  1.00  0.00      B    H  
ATOM   3963  H2  HOH B1315      37.778  25.952  23.451  1.00  0.00      B    H  
ATOM   3964  O   HOH B1316      -0.003   9.886  33.955  1.00  0.00      B    O  
ATOM   3965  H1  HOH B1316       0.086  10.367  33.077  1.00  0.00      B    H  
ATOM   3966  H2  HOH B1316       0.907   9.566  34.276  1.00  0.00      B    H  
ATOM   3967  O   HOH B1317      27.291  36.597  15.692  1.00  0.00      B    O  
ATOM   3968  H1  HOH B1317      28.195  36.119  15.780  1.00  0.00      B    H  
ATOM   3969  H2  HOH B1317      27.396  37.364  15.053  1.00  0.00      B    H  
ATOM   3970  O   HOH B1318       0.942  33.497   8.290  1.00  0.00      B    O  
ATOM   3971  H1  HOH B1318       0.663  32.564   8.049  1.00  0.00      B    H  
ATOM   3972  H2  HOH B1318       1.540  33.929   7.587  1.00  0.00      B    H  
ATOM   3973  O   HOH B1319      31.593  13.284  20.902  1.00  0.00      B    O  
ATOM   3974  H1  HOH B1319      31.492  14.302  20.839  1.00  0.00      B    H  
ATOM   3975  H2  HOH B1319      30.785  12.775  20.556  1.00  0.00      B    H  
ATOM   3976  O   HOH B1320      32.556   2.988  27.822  1.00  0.00      B    O  
ATOM   3977  H1  HOH B1320      32.947   2.746  26.939  1.00  0.00      B    H  
ATOM   3978  H2  HOH B1320      31.657   3.456  27.613  1.00  0.00      B    H  
ATOM   3979  O   HOH B1321      35.351  25.953   8.028  1.00  0.00      B    O  
ATOM   3980  H1  HOH B1321      35.659  26.772   7.449  1.00  0.00      B    H  
ATOM   3981  H2  HOH B1321      36.034  25.232   7.885  1.00  0.00      B    H  
ATOM   3982  O   HOH B1322       8.365  21.657  17.096  1.00  0.00      B    O  
ATOM   3983  H1  HOH B1322       9.043  20.943  17.168  1.00  0.00      B    H  
ATOM   3984  H2  HOH B1322       7.574  21.451  17.728  1.00  0.00      B    H  
ATOM   3985  O   HOH B1323      14.747  17.372   4.626  1.00  0.00      B    O  
ATOM   3986  H1  HOH B1323      14.685  16.926   3.784  1.00  0.00      B    H  
ATOM   3987  H2  HOH B1323      14.923  18.311   4.509  1.00  0.00      B    H  
ATOM   3988  O   HOH B1324      27.167  32.636  36.768  1.00  0.00      B    O  
ATOM   3989  H1  HOH B1324      26.853  33.431  36.203  1.00  0.00      B    H  
ATOM   3990  H2  HOH B1324      26.359  32.232  37.261  1.00  0.00      B    H  
ATOM   3991  O   HOH B1325      12.178  11.454  24.497  1.00  0.00      B    O  
ATOM   3992  H1  HOH B1325      12.642  10.628  24.186  1.00  0.00      B    H  
ATOM   3993  H2  HOH B1325      12.723  12.164  24.048  1.00  0.00      B    H  
ATOM   3994  O   HOH B1326      17.511  20.347  14.016  1.00  0.00      B    O  
ATOM   3995  H1  HOH B1326      17.797  20.000  14.888  1.00  0.00      B    H  
ATOM   3996  H2  HOH B1326      17.591  19.594  13.389  1.00  0.00      B    H  
ATOM   3997  O   HOH B1327      11.554  15.427  35.361  1.00  0.00      B    O  
ATOM   3998  H1  HOH B1327      10.942  14.645  35.199  1.00  0.00      B    H  
ATOM   3999  H2  HOH B1327      11.715  15.456  36.364  1.00  0.00      B    H  
ATOM   4000  O   HOH B1328      30.275  24.438  17.767  1.00  0.00      B    O  
ATOM   4001  H1  HOH B1328      29.396  24.460  17.179  1.00  0.00      B    H  
ATOM   4002  H2  HOH B1328      30.540  25.390  18.070  1.00  0.00      B    H  
ATOM   4003  O   HOH B1329      32.198  14.906  12.114  1.00  0.00      B    O  
ATOM   4004  H1  HOH B1329      33.169  15.042  12.454  1.00  0.00      B    H  
ATOM   4005  H2  HOH B1329      32.159  13.937  11.710  1.00  0.00      B    H  
ATOM   4006  O   HOH B1330      31.375   1.756  22.194  1.00  0.00      B    O  
ATOM   4007  H1  HOH B1330      30.827   1.206  21.561  1.00  0.00      B    H  
ATOM   4008  H2  HOH B1330      31.202   1.443  23.122  1.00  0.00      B    H  
ATOM   4009  O   HOH B1331      29.821  39.099  10.578  1.00  0.00      B    O  
ATOM   4010  H1  HOH B1331      30.311  39.760  11.226  1.00  0.00      B    H  
ATOM   4011  H2  HOH B1331      30.441  38.278  10.388  1.00  0.00      B    H  
ATOM   4012  O   HOH B1332       8.056  16.018   6.259  1.00  0.00      B    O  
ATOM   4013  H1  HOH B1332       7.973  15.797   5.272  1.00  0.00      B    H  
ATOM   4014  H2  HOH B1332       8.339  17.019   6.322  1.00  0.00      B    H  
ATOM   4015  O   HOH B1333      30.269   7.277  30.026  1.00  0.00      B    O  
ATOM   4016  H1  HOH B1333      31.025   6.722  30.353  1.00  0.00      B    H  
ATOM   4017  H2  HOH B1333      29.335   6.901  30.268  1.00  0.00      B    H  
ATOM   4018  O   HOH B1334       8.539  34.496  24.638  1.00  0.00      B    O  
ATOM   4019  H1  HOH B1334       8.553  33.669  24.004  1.00  0.00      B    H  
ATOM   4020  H2  HOH B1334       8.181  34.190  25.542  1.00  0.00      B    H  
ATOM   4021  O   HOH B1335       8.115  13.815   4.083  1.00  0.00      B    O  
ATOM   4022  H1  HOH B1335       7.960  14.581   3.437  1.00  0.00      B    H  
ATOM   4023  H2  HOH B1335       7.476  13.057   3.739  1.00  0.00      B    H  
ATOM   4024  O   HOH B1336       4.358  30.217  20.175  1.00  0.00      B    O  
ATOM   4025  H1  HOH B1336       5.401  30.175  20.301  1.00  0.00      B    H  
ATOM   4026  H2  HOH B1336       3.870  29.529  20.855  1.00  0.00      B    H  
ATOM   4027  O   HOH B1337      37.018  19.765  12.587  1.00  0.00      B    O  
ATOM   4028  H1  HOH B1337      36.659  20.055  11.689  1.00  0.00      B    H  
ATOM   4029  H2  HOH B1337      36.878  20.521  13.275  1.00  0.00      B    H  
ATOM   4030  O   HOH B1338      30.888  25.099  31.098  1.00  0.00      B    O  
ATOM   4031  H1  HOH B1338      30.178  24.519  30.639  1.00  0.00      B    H  
ATOM   4032  H2  HOH B1338      30.930  25.960  30.618  1.00  0.00      B    H  
ATOM   4033  O   HOH B1339       7.657  17.600   0.348  1.00  0.00      B    O  
ATOM   4034  H1  HOH B1339       8.373  18.228   0.656  1.00  0.00      B    H  
ATOM   4035  H2  HOH B1339       7.117  18.012  -0.411  1.00  0.00      B    H  
ATOM   4036  O   HOH B1340       8.919  22.976  37.707  1.00  0.00      B    O  
ATOM   4037  H1  HOH B1340       9.064  22.156  37.014  1.00  0.00      B    H  
ATOM   4038  H2  HOH B1340       7.941  23.071  37.932  1.00  0.00      B    H  
ATOM   4039  O   HOH B1341      13.608   2.022  33.810  1.00  0.00      B    O  
ATOM   4040  H1  HOH B1341      13.709   1.424  32.927  1.00  0.00      B    H  
ATOM   4041  H2  HOH B1341      13.286   1.392  34.556  1.00  0.00      B    H  
ATOM   4042  O   HOH B1342      24.776  16.055  22.152  1.00  0.00      B    O  
ATOM   4043  H1  HOH B1342      24.996  15.598  21.243  1.00  0.00      B    H  
ATOM   4044  H2  HOH B1342      25.337  15.631  22.876  1.00  0.00      B    H  
ATOM   4045  O   HOH B1343       3.466  14.087  17.469  1.00  0.00      B    O  
ATOM   4046  H1  HOH B1343       3.616  13.045  17.412  1.00  0.00      B    H  
ATOM   4047  H2  HOH B1343       3.789  14.418  18.352  1.00  0.00      B    H  
ATOM   4048  O   HOH B1344      34.634   7.449  14.370  1.00  0.00      B    O  
ATOM   4049  H1  HOH B1344      35.468   7.130  13.974  1.00  0.00      B    H  
ATOM   4050  H2  HOH B1344      34.260   8.063  13.641  1.00  0.00      B    H  
ATOM   4051  O   HOH B1345      19.571   4.184  38.826  1.00  0.00      B    O  
ATOM   4052  H1  HOH B1345      19.242   4.867  38.095  1.00  0.00      B    H  
ATOM   4053  H2  HOH B1345      20.490   3.830  38.498  1.00  0.00      B    H  
ATOM   4054  O   HOH B1346      22.444   1.610  28.179  1.00  0.00      B    O  
ATOM   4055  H1  HOH B1346      22.022   1.166  28.998  1.00  0.00      B    H  
ATOM   4056  H2  HOH B1346      23.297   1.036  28.016  1.00  0.00      B    H  
ATOM   4057  O   HOH B1347      35.639  29.167   7.441  1.00  0.00      B    O  
ATOM   4058  H1  HOH B1347      35.861  30.173   7.320  1.00  0.00      B    H  
ATOM   4059  H2  HOH B1347      35.841  28.930   8.427  1.00  0.00      B    H  
ATOM   4060  O   HOH B1348      36.041  24.657  12.622  1.00  0.00      B    O  
ATOM   4061  H1  HOH B1348      36.736  24.528  13.353  1.00  0.00      B    H  
ATOM   4062  H2  HOH B1348      36.198  25.648  12.339  1.00  0.00      B    H  
ATOM   4063  O   HOH B1349      17.942   3.445  32.642  1.00  0.00      B    O  
ATOM   4064  H1  HOH B1349      17.127   3.987  32.988  1.00  0.00      B    H  
ATOM   4065  H2  HOH B1349      17.627   2.481  32.679  1.00  0.00      B    H  
ATOM   4066  O   HOH B1350      27.143   6.185  22.646  1.00  0.00      B    O  
ATOM   4067  H1  HOH B1350      27.341   5.362  23.219  1.00  0.00      B    H  
ATOM   4068  H2  HOH B1350      26.900   5.932  21.763  1.00  0.00      B    H  
ATOM   4069  O   HOH B1351       7.335  18.416  23.230  1.00  0.00      B    O  
ATOM   4070  H1  HOH B1351       6.914  17.696  23.815  1.00  0.00      B    H  
ATOM   4071  H2  HOH B1351       7.414  18.043  22.323  1.00  0.00      B    H  
ATOM   4072  O   HOH B1352      18.308  10.520  36.373  1.00  0.00      B    O  
ATOM   4073  H1  HOH B1352      17.607  10.035  37.009  1.00  0.00      B    H  
ATOM   4074  H2  HOH B1352      18.976  10.976  36.949  1.00  0.00      B    H  
ATOM   4075  O   HOH B1353      17.446  30.855  10.583  1.00  0.00      B    O  
ATOM   4076  H1  HOH B1353      17.528  31.142   9.604  1.00  0.00      B    H  
ATOM   4077  H2  HOH B1353      17.712  29.836  10.627  1.00  0.00      B    H  
ATOM   4078  O   HOH B1354       4.606  30.329  33.512  1.00  0.00      B    O  
ATOM   4079  H1  HOH B1354       4.294  29.995  32.607  1.00  0.00      B    H  
ATOM   4080  H2  HOH B1354       5.523  29.835  33.651  1.00  0.00      B    H  
ATOM   4081  O   HOH B1355      33.195   2.876   6.791  1.00  0.00      B    O  
ATOM   4082  H1  HOH B1355      33.509   3.532   7.518  1.00  0.00      B    H  
ATOM   4083  H2  HOH B1355      32.909   2.002   7.230  1.00  0.00      B    H  
ATOM   4084  O   HOH B1356      22.086   6.083  36.269  1.00  0.00      B    O  
ATOM   4085  H1  HOH B1356      21.787   5.084  36.205  1.00  0.00      B    H  
ATOM   4086  H2  HOH B1356      23.041   6.221  36.387  1.00  0.00      B    H  
ATOM   4087  O   HOH B1357      22.609   4.523  13.518  1.00  0.00      B    O  
ATOM   4088  H1  HOH B1357      21.844   4.098  14.001  1.00  0.00      B    H  
ATOM   4089  H2  HOH B1357      22.778   3.940  12.738  1.00  0.00      B    H  
ATOM   4090  O   HOH B1358      21.447   5.753  18.464  1.00  0.00      B    O  
ATOM   4091  H1  HOH B1358      22.310   5.924  17.915  1.00  0.00      B    H  
ATOM   4092  H2  HOH B1358      21.347   4.787  18.771  1.00  0.00      B    H  
ATOM   4093  O   HOH B1359      26.494   6.558   5.687  1.00  0.00      B    O  
ATOM   4094  H1  HOH B1359      26.222   5.571   5.516  1.00  0.00      B    H  
ATOM   4095  H2  HOH B1359      25.637   6.949   6.118  1.00  0.00      B    H  
ATOM   4096  O   HOH B1360      23.562   2.001  23.947  1.00  0.00      B    O  
ATOM   4097  H1  HOH B1360      22.892   1.779  24.682  1.00  0.00      B    H  
ATOM   4098  H2  HOH B1360      23.680   1.161  23.403  1.00  0.00      B    H  
ATOM   4099  O   HOH B1361      29.378  17.361   3.404  1.00  0.00      B    O  
ATOM   4100  H1  HOH B1361      28.525  16.802   3.233  1.00  0.00      B    H  
ATOM   4101  H2  HOH B1361      29.170  18.340   3.495  1.00  0.00      B    H  
ATOM   4102  O   HOH B1362      20.897  22.009   7.134  1.00  0.00      B    O  
ATOM   4103  H1  HOH B1362      20.337  21.290   6.685  1.00  0.00      B    H  
ATOM   4104  H2  HOH B1362      20.523  22.364   8.009  1.00  0.00      B    H  
ATOM   4105  O   HOH B1363      31.414  25.991  24.083  1.00  0.00      B    O  
ATOM   4106  H1  HOH B1363      31.777  26.429  24.889  1.00  0.00      B    H  
ATOM   4107  H2  HOH B1363      30.804  26.714  23.589  1.00  0.00      B    H  
ATOM   4108  O   HOH B1364      12.651  24.387  35.210  1.00  0.00      B    O  
ATOM   4109  H1  HOH B1364      11.942  24.464  36.053  1.00  0.00      B    H  
ATOM   4110  H2  HOH B1364      12.597  25.304  34.782  1.00  0.00      B    H  
ATOM   4111  O   HOH B1365      16.827   4.359   3.769  1.00  0.00      B    O  
ATOM   4112  H1  HOH B1365      16.992   5.194   4.462  1.00  0.00      B    H  
ATOM   4113  H2  HOH B1365      17.210   3.517   4.132  1.00  0.00      B    H  
ATOM   4114  O   HOH B1366      15.929  30.808   6.849  1.00  0.00      B    O  
ATOM   4115  H1  HOH B1366      16.642  31.254   7.388  1.00  0.00      B    H  
ATOM   4116  H2  HOH B1366      15.272  30.424   7.525  1.00  0.00      B    H  
ATOM   4117  O   HOH B1367      37.591  37.857  38.619  1.00  0.00      B    O  
ATOM   4118  H1  HOH B1367      37.581  37.176  39.374  1.00  0.00      B    H  
ATOM   4119  H2  HOH B1367      37.847  37.329  37.802  1.00  0.00      B    H  
ATOM   4120  O   HOH B1368      23.096   8.586  29.940  1.00  0.00      B    O  
ATOM   4121  H1  HOH B1368      22.844   7.644  29.579  1.00  0.00      B    H  
ATOM   4122  H2  HOH B1368      22.519   8.741  30.767  1.00  0.00      B    H  
ATOM   4123  O   HOH B1369       7.388  22.958  34.128  1.00  0.00      B    O  
ATOM   4124  H1  HOH B1369       8.136  23.676  34.206  1.00  0.00      B    H  
ATOM   4125  H2  HOH B1369       6.639  23.086  34.794  1.00  0.00      B    H  
ATOM   4126  O   HOH B1370       6.866  14.086  32.195  1.00  0.00      B    O  
ATOM   4127  H1  HOH B1370       7.512  13.330  32.448  1.00  0.00      B    H  
ATOM   4128  H2  HOH B1370       7.482  14.871  31.871  1.00  0.00      B    H  
ATOM   4129  O   HOH B1371      29.136  14.519  12.829  1.00  0.00      B    O  
ATOM   4130  H1  HOH B1371      30.130  14.713  12.766  1.00  0.00      B    H  
ATOM   4131  H2  HOH B1371      28.698  15.100  12.094  1.00  0.00      B    H  
ATOM   4132  O   HOH B1372       5.703   3.475  34.914  1.00  0.00      B    O  
ATOM   4133  H1  HOH B1372       5.532   4.454  34.729  1.00  0.00      B    H  
ATOM   4134  H2  HOH B1372       4.825   3.005  34.726  1.00  0.00      B    H  
ATOM   4135  O   HOH B1373      17.815  10.578  28.389  1.00  0.00      B    O  
ATOM   4136  H1  HOH B1373      18.503   9.866  28.396  1.00  0.00      B    H  
ATOM   4137  H2  HOH B1373      16.998  10.215  27.900  1.00  0.00      B    H  
ATOM   4138  O   HOH B1374      24.022  38.280  25.259  1.00  0.00      B    O  
ATOM   4139  H1  HOH B1374      24.951  37.850  25.090  1.00  0.00      B    H  
ATOM   4140  H2  HOH B1374      23.483  37.975  24.499  1.00  0.00      B    H  
ATOM   4141  O   HOH B1375      17.381  16.272  29.880  1.00  0.00      B    O  
ATOM   4142  H1  HOH B1375      18.139  16.730  29.446  1.00  0.00      B    H  
ATOM   4143  H2  HOH B1375      17.645  16.090  30.879  1.00  0.00      B    H  
ATOM   4144  O   HOH B1376       0.019  37.828  10.707  1.00  0.00      B    O  
ATOM   4145  H1  HOH B1376       0.773  38.505  10.746  1.00  0.00      B    H  
ATOM   4146  H2  HOH B1376       0.499  36.908  10.568  1.00  0.00      B    H  
ATOM   4147  O   HOH B1377       2.022  17.788  29.293  1.00  0.00      B    O  
ATOM   4148  H1  HOH B1377       1.350  17.968  30.052  1.00  0.00      B    H  
ATOM   4149  H2  HOH B1377       2.752  17.171  29.652  1.00  0.00      B    H  
ATOM   4150  O   HOH B1378      34.195   3.715  35.388  1.00  0.00      B    O  
ATOM   4151  H1  HOH B1378      34.602   4.628  35.507  1.00  0.00      B    H  
ATOM   4152  H2  HOH B1378      33.542   3.640  36.225  1.00  0.00      B    H  
ATOM   4153  O   HOH B1379      25.926  14.509  36.082  1.00  0.00      B    O  
ATOM   4154  H1  HOH B1379      26.863  14.110  36.266  1.00  0.00      B    H  
ATOM   4155  H2  HOH B1379      25.932  14.901  35.138  1.00  0.00      B    H  
ATOM   4156  O   HOH B1380      34.395  33.508   3.884  1.00  0.00      B    O  
ATOM   4157  H1  HOH B1380      33.858  32.765   3.519  1.00  0.00      B    H  
ATOM   4158  H2  HOH B1380      34.084  33.758   4.796  1.00  0.00      B    H  
ATOM   4159  O   HOH B1381      27.541  28.723  34.040  1.00  0.00      B    O  
ATOM   4160  H1  HOH B1381      26.698  28.725  33.510  1.00  0.00      B    H  
ATOM   4161  H2  HOH B1381      27.332  28.703  35.000  1.00  0.00      B    H  
ATOM   4162  O   HOH B1382       1.047  35.961   2.124  1.00  0.00      B    O  
ATOM   4163  H1  HOH B1382       0.219  36.529   1.969  1.00  0.00      B    H  
ATOM   4164  H2  HOH B1382       1.925  36.386   1.763  1.00  0.00      B    H  
ATOM   4165  O   HOH B1383       2.917  15.220  19.971  1.00  0.00      B    O  
ATOM   4166  H1  HOH B1383       3.175  15.777  20.799  1.00  0.00      B    H  
ATOM   4167  H2  HOH B1383       2.057  15.660  19.610  1.00  0.00      B    H  
ATOM   4168  O   HOH B1384       2.237  13.577  30.038  1.00  0.00      B    O  
ATOM   4169  H1  HOH B1384       2.934  14.312  30.186  1.00  0.00      B    H  
ATOM   4170  H2  HOH B1384       2.746  12.662  29.899  1.00  0.00      B    H  
ATOM   4171  O   HOH B1385      25.606   2.385  25.798  1.00  0.00      B    O  
ATOM   4172  H1  HOH B1385      24.849   2.235  25.187  1.00  0.00      B    H  
ATOM   4173  H2  HOH B1385      25.589   1.571  26.484  1.00  0.00      B    H  
ATOM   4174  O   HOH B1386       7.972  17.096  11.496  1.00  0.00      B    O  
ATOM   4175  H1  HOH B1386       8.924  17.433  11.158  1.00  0.00      B    H  
ATOM   4176  H2  HOH B1386       7.617  17.783  12.143  1.00  0.00      B    H  
ATOM   4177  O   HOH B1387       6.040   1.878   1.986  1.00  0.00      B    O  
ATOM   4178  H1  HOH B1387       6.715   1.916   1.175  1.00  0.00      B    H  
ATOM   4179  H2  HOH B1387       6.627   2.114   2.759  1.00  0.00      B    H  
ATOM   4180  O   HOH B1388       7.685   4.481  19.255  1.00  0.00      B    O  
ATOM   4181  H1  HOH B1388       7.092   3.613  19.185  1.00  0.00      B    H  
ATOM   4182  H2  HOH B1388       8.601   4.267  18.850  1.00  0.00      B    H  
ATOM   4183  O   HOH B1389      18.491  13.531  21.447  1.00  0.00      B    O  
ATOM   4184  H1  HOH B1389      18.889  13.689  20.548  1.00  0.00      B    H  
ATOM   4185  H2  HOH B1389      19.244  13.471  22.085  1.00  0.00      B    H  
ATOM   4186  O   HOH B1390      31.961  23.319   3.685  1.00  0.00      B    O  
ATOM   4187  H1  HOH B1390      32.118  22.274   3.707  1.00  0.00      B    H  
ATOM   4188  H2  HOH B1390      31.996  23.692   4.603  1.00  0.00      B    H  
ATOM   4189  O   HOH B1391      34.768  27.966  16.107  1.00  0.00      B    O  
ATOM   4190  H1  HOH B1391      34.817  28.970  16.185  1.00  0.00      B    H  
ATOM   4191  H2  HOH B1391      35.224  27.714  15.233  1.00  0.00      B    H  
ATOM   4192  O   HOH B1392       4.214   1.465  12.634  1.00  0.00      B    O  
ATOM   4193  H1  HOH B1392       3.934   0.723  13.271  1.00  0.00      B    H  
ATOM   4194  H2  HOH B1392       3.487   2.151  12.665  1.00  0.00      B    H  
ATOM   4195  O   HOH B1393      23.860  18.797  23.029  1.00  0.00      B    O  
ATOM   4196  H1  HOH B1393      23.106  18.406  23.643  1.00  0.00      B    H  
ATOM   4197  H2  HOH B1393      24.285  18.076  22.538  1.00  0.00      B    H  
ATOM   4198  O   HOH B1394      17.925  26.775   4.246  1.00  0.00      B    O  
ATOM   4199  H1  HOH B1394      17.343  25.905   4.136  1.00  0.00      B    H  
ATOM   4200  H2  HOH B1394      17.493  27.447   4.847  1.00  0.00      B    H  
ATOM   4201  O   HOH B1395      20.343  16.920   1.928  1.00  0.00      B    O  
ATOM   4202  H1  HOH B1395      20.818  16.769   1.054  1.00  0.00      B    H  
ATOM   4203  H2  HOH B1395      20.930  16.485   2.675  1.00  0.00      B    H  
ATOM   4204  O   HOH B1396      14.841   4.872  14.793  1.00  0.00      B    O  
ATOM   4205  H1  HOH B1396      15.057   5.825  14.760  1.00  0.00      B    H  
ATOM   4206  H2  HOH B1396      15.428   4.348  14.161  1.00  0.00      B    H  
ATOM   4207  O   HOH B1397      22.804  13.150  14.785  1.00  0.00      B    O  
ATOM   4208  H1  HOH B1397      21.851  13.391  14.583  1.00  0.00      B    H  
ATOM   4209  H2  HOH B1397      22.874  12.197  15.220  1.00  0.00      B    H  
ATOM   4210  O   HOH B1398      11.720  20.969  31.973  1.00  0.00      B    O  
ATOM   4211  H1  HOH B1398      11.434  21.948  32.096  1.00  0.00      B    H  
ATOM   4212  H2  HOH B1398      12.379  20.992  31.219  1.00  0.00      B    H  
ATOM   4213  O   HOH B1399      25.718  28.456  20.977  1.00  0.00      B    O  
ATOM   4214  H1  HOH B1399      25.977  28.662  21.938  1.00  0.00      B    H  
ATOM   4215  H2  HOH B1399      26.311  28.946  20.261  1.00  0.00      B    H  
ATOM   4216  O   HOH B1400       8.632  37.941  21.637  1.00  0.00      B    O  
ATOM   4217  H1  HOH B1400       8.725  37.273  20.833  1.00  0.00      B    H  
ATOM   4218  H2  HOH B1400       7.696  38.307  21.625  1.00  0.00      B    H  
ATOM   4219  O   HOH B1401      29.349  14.715   7.699  1.00  0.00      B    O  
ATOM   4220  H1  HOH B1401      29.090  14.256   6.906  1.00  0.00      B    H  
ATOM   4221  H2  HOH B1401      29.638  14.002   8.398  1.00  0.00      B    H  
ATOM   4222  O   HOH B1402      25.628  26.438  34.268  1.00  0.00      B    O  
ATOM   4223  H1  HOH B1402      25.269  26.843  33.378  1.00  0.00      B    H  
ATOM   4224  H2  HOH B1402      25.711  25.486  34.118  1.00  0.00      B    H  
ATOM   4225  O   HOH B1403      16.589  34.409  26.925  1.00  0.00      B    O  
ATOM   4226  H1  HOH B1403      15.937  35.174  26.980  1.00  0.00      B    H  
ATOM   4227  H2  HOH B1403      16.048  33.619  26.576  1.00  0.00      B    H  
ATOM   4228  O   HOH B1404      34.383   0.416  31.155  1.00  0.00      B    O  
ATOM   4229  H1  HOH B1404      35.150   0.492  31.807  1.00  0.00      B    H  
ATOM   4230  H2  HOH B1404      33.594   0.124  31.717  1.00  0.00      B    H  
ATOM   4231  O   HOH B1405      36.854  26.151  27.971  1.00  0.00      B    O  
ATOM   4232  H1  HOH B1405      36.550  25.538  28.721  1.00  0.00      B    H  
ATOM   4233  H2  HOH B1405      37.264  25.566  27.192  1.00  0.00      B    H  
ATOM   4234  O   HOH B1406      17.806  20.357   8.225  1.00  0.00      B    O  
ATOM   4235  H1  HOH B1406      18.353  19.636   8.706  1.00  0.00      B    H  
ATOM   4236  H2  HOH B1406      17.773  21.180   8.774  1.00  0.00      B    H  
ATOM   4237  O   HOH B1407      29.100   5.135   4.246  1.00  0.00      B    O  
ATOM   4238  H1  HOH B1407      29.535   4.515   4.927  1.00  0.00      B    H  
ATOM   4239  H2  HOH B1407      28.799   5.967   4.704  1.00  0.00      B    H  
ATOM   4240  O   HOH B1408       2.753  26.628  18.173  1.00  0.00      B    O  
ATOM   4241  H1  HOH B1408       3.215  27.155  17.457  1.00  0.00      B    H  
ATOM   4242  H2  HOH B1408       2.140  26.129  17.577  1.00  0.00      B    H  
ATOM   4243  O   HOH B1409      22.793  31.280  27.745  1.00  0.00      B    O  
ATOM   4244  H1  HOH B1409      22.490  32.093  28.301  1.00  0.00      B    H  
ATOM   4245  H2  HOH B1409      22.356  31.427  26.839  1.00  0.00      B    H  
ATOM   4246  O   HOH B1410      13.380  11.949  17.233  1.00  0.00      B    O  
ATOM   4247  H1  HOH B1410      12.639  12.510  16.819  1.00  0.00      B    H  
ATOM   4248  H2  HOH B1410      13.498  12.240  18.188  1.00  0.00      B    H  
ATOM   4249  O   HOH B1411      22.963  36.463  32.603  1.00  0.00      B    O  
ATOM   4250  H1  HOH B1411      23.566  35.708  32.234  1.00  0.00      B    H  
ATOM   4251  H2  HOH B1411      23.140  37.327  32.045  1.00  0.00      B    H  
ATOM   4252  O   HOH B1412      28.747  32.467  18.237  1.00  0.00      B    O  
ATOM   4253  H1  HOH B1412      28.423  31.749  18.880  1.00  0.00      B    H  
ATOM   4254  H2  HOH B1412      29.517  32.187  17.534  1.00  0.00      B    H  
ATOM   4255  O   HOH B1413      32.809  27.780  21.731  1.00  0.00      B    O  
ATOM   4256  H1  HOH B1413      33.535  27.111  22.060  1.00  0.00      B    H  
ATOM   4257  H2  HOH B1413      32.088  27.665  22.453  1.00  0.00      B    H  
ATOM   4258  O   HOH B1414      19.698  17.715  29.559  1.00  0.00      B    O  
ATOM   4259  H1  HOH B1414      20.204  17.622  30.424  1.00  0.00      B    H  
ATOM   4260  H2  HOH B1414      20.058  16.877  29.007  1.00  0.00      B    H  
ATOM   4261  O   HOH B1415       4.257   5.482   6.995  1.00  0.00      B    O  
ATOM   4262  H1  HOH B1415       4.209   5.858   6.036  1.00  0.00      B    H  
ATOM   4263  H2  HOH B1415       3.317   5.620   7.432  1.00  0.00      B    H  
ATOM   4264  O   HOH B1416      24.846  35.220  23.321  1.00  0.00      B    O  
ATOM   4265  H1  HOH B1416      23.968  35.222  23.841  1.00  0.00      B    H  
ATOM   4266  H2  HOH B1416      24.785  35.971  22.588  1.00  0.00      B    H  
ATOM   4267  O   HOH B1417      22.421   9.334  23.734  1.00  0.00      B    O  
ATOM   4268  H1  HOH B1417      23.142   8.633  23.622  1.00  0.00      B    H  
ATOM   4269  H2  HOH B1417      22.852  10.258  23.926  1.00  0.00      B    H  
ATOM   4270  O   HOH B1418      19.176  13.707   2.429  1.00  0.00      B    O  
ATOM   4271  H1  HOH B1418      18.880  14.048   3.359  1.00  0.00      B    H  
ATOM   4272  H2  HOH B1418      18.334  13.215   1.997  1.00  0.00      B    H  
ATOM   4273  O   HOH B1419       2.611   9.816  35.045  1.00  0.00      B    O  
ATOM   4274  H1  HOH B1419       3.360  10.276  34.542  1.00  0.00      B    H  
ATOM   4275  H2  HOH B1419       2.522  10.279  35.953  1.00  0.00      B    H  
ATOM   4276  O   HOH B1420      25.876   3.994   5.003  1.00  0.00      B    O  
ATOM   4277  H1  HOH B1420      25.476   3.680   4.124  1.00  0.00      B    H  
ATOM   4278  H2  HOH B1420      26.276   3.197   5.545  1.00  0.00      B    H  
ATOM   4279  O   HOH B1421      26.292  24.839   7.917  1.00  0.00      B    O  
ATOM   4280  H1  HOH B1421      26.666  24.951   7.027  1.00  0.00      B    H  
ATOM   4281  H2  HOH B1421      25.662  25.570   8.139  1.00  0.00      B    H  
ATOM   4282  O   HOH B1422      21.740   3.169  11.270  1.00  0.00      B    O  
ATOM   4283  H1  HOH B1422      21.553   2.220  10.928  1.00  0.00      B    H  
ATOM   4284  H2  HOH B1422      20.849   3.647  11.510  1.00  0.00      B    H  
ATOM   4285  O   HOH B1423      13.582  36.946   6.414  1.00  0.00      B    O  
ATOM   4286  H1  HOH B1423      13.031  36.789   5.565  1.00  0.00      B    H  
ATOM   4287  H2  HOH B1423      14.146  36.103   6.639  1.00  0.00      B    H  
ATOM   4288  O   HOH B1424      39.419  19.474  16.364  1.00  0.00      B    O  
ATOM   4289  H1  HOH B1424      38.834  18.719  16.550  1.00  0.00      B    H  
ATOM   4290  H2  HOH B1424      39.121  20.266  16.932  1.00  0.00      B    H  
ATOM   4291  O   HOH B1425      35.029  17.678  11.118  1.00  0.00      B    O  
ATOM   4292  H1  HOH B1425      36.065  17.603  11.128  1.00  0.00      B    H  
ATOM   4293  H2  HOH B1425      34.635  17.152  10.312  1.00  0.00      B    H  
ATOM   4294  O   HOH B1426      12.310  24.889   4.557  1.00  0.00      B    O  
ATOM   4295  H1  HOH B1426      12.875  25.698   4.263  1.00  0.00      B    H  
ATOM   4296  H2  HOH B1426      11.720  25.304   5.267  1.00  0.00      B    H  
ATOM   4297  O   HOH B1427       8.054  37.783   2.755  1.00  0.00      B    O  
ATOM   4298  H1  HOH B1427       8.632  36.977   2.891  1.00  0.00      B    H  
ATOM   4299  H2  HOH B1427       8.163  38.404   3.503  1.00  0.00      B    H  
ATOM   4300  O   HOH B1428      16.558  28.814  18.819  1.00  0.00      B    O  
ATOM   4301  H1  HOH B1428      17.131  29.049  19.588  1.00  0.00      B    H  
ATOM   4302  H2  HOH B1428      16.897  27.935  18.441  1.00  0.00      B    H  
ATOM   4303  O   HOH B1429       0.238  32.864  28.478  1.00  0.00      B    O  
ATOM   4304  H1  HOH B1429       0.923  33.291  29.156  1.00  0.00      B    H  
ATOM   4305  H2  HOH B1429      -0.442  33.578  28.129  1.00  0.00      B    H  
ATOM   4306  O   HOH B1430      13.129  36.344  23.501  1.00  0.00      B    O  
ATOM   4307  H1  HOH B1430      12.719  35.719  24.131  1.00  0.00      B    H  
ATOM   4308  H2  HOH B1430      12.574  36.374  22.666  1.00  0.00      B    H  
ATOM   4309  O   HOH B1431       2.580   4.344  22.256  1.00  0.00      B    O  
ATOM   4310  H1  HOH B1431       3.158   4.392  23.084  1.00  0.00      B    H  
ATOM   4311  H2  HOH B1431       3.187   4.663  21.473  1.00  0.00      B    H  
ATOM   4312  O   HOH B1432      22.863  24.769  37.263  1.00  0.00      B    O  
ATOM   4313  H1  HOH B1432      22.135  24.772  36.497  1.00  0.00      B    H  
ATOM   4314  H2  HOH B1432      22.479  25.105  38.147  1.00  0.00      B    H  
ATOM   4315  O   HOH B1433      25.676   8.739  34.504  1.00  0.00      B    O  
ATOM   4316  H1  HOH B1433      24.875   9.153  34.071  1.00  0.00      B    H  
ATOM   4317  H2  HOH B1433      26.110   8.173  33.812  1.00  0.00      B    H  
ATOM   4318  O   HOH B1434      26.046  13.351  17.508  1.00  0.00      B    O  
ATOM   4319  H1  HOH B1434      26.462  12.490  17.168  1.00  0.00      B    H  
ATOM   4320  H2  HOH B1434      25.651  13.777  16.668  1.00  0.00      B    H  
ATOM   4321  O   HOH B1435      36.637  10.600  29.631  1.00  0.00      B    O  
ATOM   4322  H1  HOH B1435      35.949  10.271  30.347  1.00  0.00      B    H  
ATOM   4323  H2  HOH B1435      36.103  10.817  28.829  1.00  0.00      B    H  
ATOM   4324  O   HOH B1436      -0.100  31.667  10.135  1.00  0.00      B    O  
ATOM   4325  H1  HOH B1436       0.193  32.011  11.042  1.00  0.00      B    H  
ATOM   4326  H2  HOH B1436       0.719  31.491   9.605  1.00  0.00      B    H  
ATOM   4327  O   HOH B1437      12.490  21.837  36.296  1.00  0.00      B    O  
ATOM   4328  H1  HOH B1437      11.512  21.708  36.182  1.00  0.00      B    H  
ATOM   4329  H2  HOH B1437      12.735  22.672  35.754  1.00  0.00      B    H  
ATOM   4330  O   HOH B1438       4.717  34.045   8.131  1.00  0.00      B    O  
ATOM   4331  H1  HOH B1438       4.860  33.118   7.783  1.00  0.00      B    H  
ATOM   4332  H2  HOH B1438       4.356  34.507   7.349  1.00  0.00      B    H  
ATOM   4333  O   HOH B1439      30.665  39.190  14.753  1.00  0.00      B    O  
ATOM   4334  H1  HOH B1439      31.096  38.420  14.261  1.00  0.00      B    H  
ATOM   4335  H2  HOH B1439      30.497  38.961  15.722  1.00  0.00      B    H  
ATOM   4336  O   HOH B1440       1.578  15.546   9.222  1.00  0.00      B    O  
ATOM   4337  H1  HOH B1440       1.887  16.528   8.956  1.00  0.00      B    H  
ATOM   4338  H2  HOH B1440       2.271  14.842   8.814  1.00  0.00      B    H  
ATOM   4339  O   HOH B1441      35.452  31.460  35.498  1.00  0.00      B    O  
ATOM   4340  H1  HOH B1441      36.246  31.966  35.083  1.00  0.00      B    H  
ATOM   4341  H2  HOH B1441      35.783  30.844  36.206  1.00  0.00      B    H  
ATOM   4342  O   HOH B1442      32.705  25.072  28.532  1.00  0.00      B    O  
ATOM   4343  H1  HOH B1442      33.330  25.648  29.120  1.00  0.00      B    H  
ATOM   4344  H2  HOH B1442      31.905  24.736  29.079  1.00  0.00      B    H  
ATOM   4345  O   HOH B1443      14.461  12.952   1.881  1.00  0.00      B    O  
ATOM   4346  H1  HOH B1443      14.135  12.446   2.718  1.00  0.00      B    H  
ATOM   4347  H2  HOH B1443      14.526  13.944   2.169  1.00  0.00      B    H  
ATOM   4348  O   HOH B1444       4.636   1.878  37.233  1.00  0.00      B    O  
ATOM   4349  H1  HOH B1444       3.723   1.741  36.710  1.00  0.00      B    H  
ATOM   4350  H2  HOH B1444       5.379   2.150  36.635  1.00  0.00      B    H  
ATOM   4351  O   HOH B1445       7.357  20.362  33.354  1.00  0.00      B    O  
ATOM   4352  H1  HOH B1445       8.342  20.263  33.518  1.00  0.00      B    H  
ATOM   4353  H2  HOH B1445       7.118  21.231  33.743  1.00  0.00      B    H  
ATOM   4354  O   HOH B1446      32.507   0.714   1.523  1.00  0.00      B    O  
ATOM   4355  H1  HOH B1446      33.245   0.806   2.155  1.00  0.00      B    H  
ATOM   4356  H2  HOH B1446      32.220   1.670   1.292  1.00  0.00      B    H  
ATOM   4357  O   HOH B1447       9.962  29.960  20.919  1.00  0.00      B    O  
ATOM   4358  H1  HOH B1447      10.593  29.608  21.624  1.00  0.00      B    H  
ATOM   4359  H2  HOH B1447      10.453  30.037  20.025  1.00  0.00      B    H  
ATOM   4360  O   HOH B1448       3.288  13.461   8.438  1.00  0.00      B    O  
ATOM   4361  H1  HOH B1448       2.999  12.495   8.474  1.00  0.00      B    H  
ATOM   4362  H2  HOH B1448       3.104  13.848   7.495  1.00  0.00      B    H  
ATOM   4363  O   HOH B1449       4.081  29.127  17.582  1.00  0.00      B    O  
ATOM   4364  H1  HOH B1449       4.940  28.649  17.333  1.00  0.00      B    H  
ATOM   4365  H2  HOH B1449       4.199  29.436  18.539  1.00  0.00      B    H  
ATOM   4366  O   HOH B1450       6.329  27.857  33.941  1.00  0.00      B    O  
ATOM   4367  H1  HOH B1450       5.891  27.118  33.439  1.00  0.00      B    H  
ATOM   4368  H2  HOH B1450       6.250  27.643  34.938  1.00  0.00      B    H  
ATOM   4369  O   HOH B1451       6.875  16.125  35.611  1.00  0.00      B    O  
ATOM   4370  H1  HOH B1451       6.792  16.995  35.054  1.00  0.00      B    H  
ATOM   4371  H2  HOH B1451       5.952  16.029  36.076  1.00  0.00      B    H  
ATOM   4372  O   HOH B1452      10.458  25.911   0.899  1.00  0.00      B    O  
ATOM   4373  H1  HOH B1452      10.358  24.947   1.089  1.00  0.00      B    H  
ATOM   4374  H2  HOH B1452      11.495  26.123   0.833  1.00  0.00      B    H  
ATOM   4375  O   HOH B1453      15.871  37.333  11.979  1.00  0.00      B    O  
ATOM   4376  H1  HOH B1453      16.229  36.420  12.091  1.00  0.00      B    H  
ATOM   4377  H2  HOH B1453      15.966  37.562  10.997  1.00  0.00      B    H  
ATOM   4378  O   HOH B1454       7.605  14.467  11.355  1.00  0.00      B    O  
ATOM   4379  H1  HOH B1454       6.884  14.235  10.792  1.00  0.00      B    H  
ATOM   4380  H2  HOH B1454       7.654  15.487  11.458  1.00  0.00      B    H  
ATOM   4381  O   HOH B1455      10.377  25.076  36.431  1.00  0.00      B    O  
ATOM   4382  H1  HOH B1455       9.812  24.420  36.957  1.00  0.00      B    H  
ATOM   4383  H2  HOH B1455       9.868  25.944  36.638  1.00  0.00      B    H  
ATOM   4384  O   HOH B1456      35.158   4.702  26.136  1.00  0.00      B    O  
ATOM   4385  H1  HOH B1456      35.255   4.898  27.127  1.00  0.00      B    H  
ATOM   4386  H2  HOH B1456      35.299   5.556  25.655  1.00  0.00      B    H  
ATOM   4387  O   HOH B1457       0.319   1.728   8.113  1.00  0.00      B    O  
ATOM   4388  H1  HOH B1457       0.809   1.272   8.864  1.00  0.00      B    H  
ATOM   4389  H2  HOH B1457       0.989   1.940   7.389  1.00  0.00      B    H  
ATOM   4390  O   HOH B1458       3.337  20.242  29.250  1.00  0.00      B    O  
ATOM   4391  H1  HOH B1458       2.681  19.428  29.188  1.00  0.00      B    H  
ATOM   4392  H2  HOH B1458       4.204  20.083  28.778  1.00  0.00      B    H  
ATOM   4393  O   HOH B1459      32.309  36.186  27.505  1.00  0.00      B    O  
ATOM   4394  H1  HOH B1459      32.279  35.272  27.964  1.00  0.00      B    H  
ATOM   4395  H2  HOH B1459      33.053  36.636  28.025  1.00  0.00      B    H  
ATOM   4396  O   HOH B1460      20.079  17.446  19.110  1.00  0.00      B    O  
ATOM   4397  H1  HOH B1460      19.688  17.562  20.091  1.00  0.00      B    H  
ATOM   4398  H2  HOH B1460      19.423  16.909  18.493  1.00  0.00      B    H  
ATOM   4399  O   HOH B1461      19.972  34.834   6.865  1.00  0.00      B    O  
ATOM   4400  H1  HOH B1461      19.693  35.436   6.112  1.00  0.00      B    H  
ATOM   4401  H2  HOH B1461      20.713  34.230   6.470  1.00  0.00      B    H  
ATOM   4402  O   HOH B1462      28.099   7.850  16.583  1.00  0.00      B    O  
ATOM   4403  H1  HOH B1462      28.991   8.274  16.475  1.00  0.00      B    H  
ATOM   4404  H2  HOH B1462      28.066   7.506  17.551  1.00  0.00      B    H  
ATOM   4405  O   HOH B1463      29.490   6.764  32.871  1.00  0.00      B    O  
ATOM   4406  H1  HOH B1463      29.905   5.970  32.568  1.00  0.00      B    H  
ATOM   4407  H2  HOH B1463      30.037   7.558  32.566  1.00  0.00      B    H  
ATOM   4408  O   HOH B1464       3.569  31.701  16.852  1.00  0.00      B    O  
ATOM   4409  H1  HOH B1464       2.672  31.666  16.316  1.00  0.00      B    H  
ATOM   4410  H2  HOH B1464       3.719  30.727  17.043  1.00  0.00      B    H  
ATOM   4411  O   HOH B1465      17.503  24.093  21.578  1.00  0.00      B    O  
ATOM   4412  H1  HOH B1465      18.456  24.393  21.284  1.00  0.00      B    H  
ATOM   4413  H2  HOH B1465      17.595  23.545  22.410  1.00  0.00      B    H  
ATOM   4414  O   HOH B1466       4.922  11.383  26.529  1.00  0.00      B    O  
ATOM   4415  H1  HOH B1466       5.759  10.854  26.382  1.00  0.00      B    H  
ATOM   4416  H2  HOH B1466       5.247  12.182  26.948  1.00  0.00      B    H  
ATOM   4417  O   HOH B1467      14.167   8.932  11.710  1.00  0.00      B    O  
ATOM   4418  H1  HOH B1467      13.501   8.281  12.120  1.00  0.00      B    H  
ATOM   4419  H2  HOH B1467      15.094   8.537  11.770  1.00  0.00      B    H  
ATOM   4420  O   HOH B1468      15.111  34.706   6.949  1.00  0.00      B    O  
ATOM   4421  H1  HOH B1468      15.392  34.324   7.859  1.00  0.00      B    H  
ATOM   4422  H2  HOH B1468      14.864  33.923   6.373  1.00  0.00      B    H  
ATOM   4423  O   HOH B1469      30.593  20.588  11.659  1.00  0.00      B    O  
ATOM   4424  H1  HOH B1469      30.082  20.236  12.458  1.00  0.00      B    H  
ATOM   4425  H2  HOH B1469      30.535  19.952  10.913  1.00  0.00      B    H  
ATOM   4426  O   HOH B1470      38.087  30.507  28.009  1.00  0.00      B    O  
ATOM   4427  H1  HOH B1470      38.709  31.328  28.165  1.00  0.00      B    H  
ATOM   4428  H2  HOH B1470      38.011  30.382  26.972  1.00  0.00      B    H  
ATOM   4429  O   HOH B1471      17.242  22.304   3.348  1.00  0.00      B    O  
ATOM   4430  H1  HOH B1471      18.085  22.176   3.926  1.00  0.00      B    H  
ATOM   4431  H2  HOH B1471      17.511  22.787   2.476  1.00  0.00      B    H  
ATOM   4432  O   HOH B1472       9.910  20.236  30.142  1.00  0.00      B    O  
ATOM   4433  H1  HOH B1472      10.533  20.483  30.924  1.00  0.00      B    H  
ATOM   4434  H2  HOH B1472       9.952  19.204  30.057  1.00  0.00      B    H  
ATOM   4435  O   HOH B1473      29.426   1.493   8.073  1.00  0.00      B    O  
ATOM   4436  H1  HOH B1473      29.647   2.363   8.540  1.00  0.00      B    H  
ATOM   4437  H2  HOH B1473      29.819   0.800   8.666  1.00  0.00      B    H  
ATOM   4438  O   HOH B1474      16.567  36.244  30.381  1.00  0.00      B    O  
ATOM   4439  H1  HOH B1474      16.420  37.251  30.546  1.00  0.00      B    H  
ATOM   4440  H2  HOH B1474      15.760  35.859  30.022  1.00  0.00      B    H  
ATOM   4441  O   HOH B1475      36.357   2.261  29.530  1.00  0.00      B    O  
ATOM   4442  H1  HOH B1475      35.936   3.093  29.053  1.00  0.00      B    H  
ATOM   4443  H2  HOH B1475      35.573   1.665  29.818  1.00  0.00      B    H  
ATOM   4444  O   HOH B1476      37.126   0.769  11.345  1.00  0.00      B    O  
ATOM   4445  H1  HOH B1476      37.870   0.122  11.058  1.00  0.00      B    H  
ATOM   4446  H2  HOH B1476      36.382   0.172  11.856  1.00  0.00      B    H  
ATOM   4447  O   HOH B1477       3.882   6.551   4.407  1.00  0.00      B    O  
ATOM   4448  H1  HOH B1477       4.001   5.702   3.788  1.00  0.00      B    H  
ATOM   4449  H2  HOH B1477       2.919   6.846   4.409  1.00  0.00      B    H  
ATOM   4450  O   HOH B1478      28.041  11.540   2.317  1.00  0.00      B    O  
ATOM   4451  H1  HOH B1478      28.906  11.053   2.263  1.00  0.00      B    H  
ATOM   4452  H2  HOH B1478      27.332  10.895   2.477  1.00  0.00      B    H  
ATOM   4453  O   HOH B1479      38.775  15.145   4.430  1.00  0.00      B    O  
ATOM   4454  H1  HOH B1479      38.098  15.702   4.976  1.00  0.00      B    H  
ATOM   4455  H2  HOH B1479      39.140  15.720   3.662  1.00  0.00      B    H  
ATOM   4456  O   HOH B1480       8.446   6.149  26.099  1.00  0.00      B    O  
ATOM   4457  H1  HOH B1480       8.792   5.237  26.248  1.00  0.00      B    H  
ATOM   4458  H2  HOH B1480       7.461   6.165  25.820  1.00  0.00      B    H  
ATOM   4459  O   HOH B1481       7.428  36.838  29.642  1.00  0.00      B    O  
ATOM   4460  H1  HOH B1481       8.366  37.130  29.974  1.00  0.00      B    H  
ATOM   4461  H2  HOH B1481       7.289  35.950  30.044  1.00  0.00      B    H  
ATOM   4462  O   HOH B1482       6.849   4.769   6.979  1.00  0.00      B    O  
ATOM   4463  H1  HOH B1482       5.838   4.884   6.949  1.00  0.00      B    H  
ATOM   4464  H2  HOH B1482       6.977   3.879   7.508  1.00  0.00      B    H  
ATOM   4465  O   HOH B1483      28.233  25.304  16.453  1.00  0.00      B    O  
ATOM   4466  H1  HOH B1483      27.969  25.755  15.566  1.00  0.00      B    H  
ATOM   4467  H2  HOH B1483      27.371  25.129  16.943  1.00  0.00      B    H  
ATOM   4468  O   HOH B1484      35.041  19.355  16.214  1.00  0.00      B    O  
ATOM   4469  H1  HOH B1484      35.036  19.689  17.172  1.00  0.00      B    H  
ATOM   4470  H2  HOH B1484      34.165  18.849  16.084  1.00  0.00      B    H  
ATOM   4471  O   HOH B1485      20.639   7.185   1.548  1.00  0.00      B    O  
ATOM   4472  H1  HOH B1485      20.107   7.796   2.117  1.00  0.00      B    H  
ATOM   4473  H2  HOH B1485      20.197   6.311   1.606  1.00  0.00      B    H  
ATOM   4474  O   HOH B1486      10.052  33.910  29.557  1.00  0.00      B    O  
ATOM   4475  H1  HOH B1486       9.386  34.615  29.423  1.00  0.00      B    H  
ATOM   4476  H2  HOH B1486      10.401  33.702  28.652  1.00  0.00      B    H  
ATOM   4477  O   HOH B1487      11.049   6.726  16.162  1.00  0.00      B    O  
ATOM   4478  H1  HOH B1487      11.547   5.992  15.715  1.00  0.00      B    H  
ATOM   4479  H2  HOH B1487      11.045   6.619  17.201  1.00  0.00      B    H  
ATOM   4480  O   HOH B1488       8.491  15.406  15.184  1.00  0.00      B    O  
ATOM   4481  H1  HOH B1488       8.974  15.161  14.288  1.00  0.00      B    H  
ATOM   4482  H2  HOH B1488       8.369  14.503  15.680  1.00  0.00      B    H  
ATOM   4483  O   HOH B1489      17.895  29.702  22.623  1.00  0.00      B    O  
ATOM   4484  H1  HOH B1489      18.329  29.189  21.818  1.00  0.00      B    H  
ATOM   4485  H2  HOH B1489      17.643  29.025  23.344  1.00  0.00      B    H  
ATOM   4486  O   HOH B1490      17.686  36.081  32.799  1.00  0.00      B    O  
ATOM   4487  H1  HOH B1490      17.254  36.067  31.823  1.00  0.00      B    H  
ATOM   4488  H2  HOH B1490      16.958  36.227  33.501  1.00  0.00      B    H  
ATOM   4489  O   HOH B1491      22.423   1.905  34.093  1.00  0.00      B    O  
ATOM   4490  H1  HOH B1491      22.467   2.674  33.422  1.00  0.00      B    H  
ATOM   4491  H2  HOH B1491      22.334   2.358  34.995  1.00  0.00      B    H  
ATOM   4492  O   HOH B1492       6.331  35.153  16.478  1.00  0.00      B    O  
ATOM   4493  H1  HOH B1492       7.323  35.425  16.725  1.00  0.00      B    H  
ATOM   4494  H2  HOH B1492       6.039  34.472  17.184  1.00  0.00      B    H  
ATOM   4495  O   HOH B1493      26.378   4.882  26.375  1.00  0.00      B    O  
ATOM   4496  H1  HOH B1493      25.451   5.325  26.372  1.00  0.00      B    H  
ATOM   4497  H2  HOH B1493      26.252   3.883  26.085  1.00  0.00      B    H  
ATOM   4498  O   HOH B1494      25.414  32.387   1.042  1.00  0.00      B    O  
ATOM   4499  H1  HOH B1494      25.566  33.412   1.113  1.00  0.00      B    H  
ATOM   4500  H2  HOH B1494      25.277  32.179   0.043  1.00  0.00      B    H  
ATOM   4501  O   HOH B1495       0.655   7.041   1.517  1.00  0.00      B    O  
ATOM   4502  H1  HOH B1495       0.755   6.023   1.332  1.00  0.00      B    H  
ATOM   4503  H2  HOH B1495       0.642   7.469   0.561  1.00  0.00      B    H  
ATOM   4504  O   HOH B1496       5.788  32.405  22.438  1.00  0.00      B    O  
ATOM   4505  H1  HOH B1496       4.972  32.249  23.037  1.00  0.00      B    H  
ATOM   4506  H2  HOH B1496       6.023  31.522  22.067  1.00  0.00      B    H  
ATOM   4507  O   HOH B1497      15.315  36.370  34.048  1.00  0.00      B    O  
ATOM   4508  H1  HOH B1497      14.480  36.611  33.487  1.00  0.00      B    H  
ATOM   4509  H2  HOH B1497      15.128  35.464  34.532  1.00  0.00      B    H  
ATOM   4510  O   HOH B1498       2.344  33.663  30.113  1.00  0.00      B    O  
ATOM   4511  H1  HOH B1498       2.324  32.805  30.620  1.00  0.00      B    H  
ATOM   4512  H2  HOH B1498       1.654  34.371  30.506  1.00  0.00      B    H  
ATOM   4513  O   HOH B1499      19.027  30.372  25.727  1.00  0.00      B    O  
ATOM   4514  H1  HOH B1499      18.128  29.935  25.578  1.00  0.00      B    H  
ATOM   4515  H2  HOH B1499      18.917  31.363  25.851  1.00  0.00      B    H  
ATOM   4516  O   HOH B1500      28.667   8.413  23.135  1.00  0.00      B    O  
ATOM   4517  H1  HOH B1500      28.099   7.582  22.955  1.00  0.00      B    H  
ATOM   4518  H2  HOH B1500      29.340   8.407  22.393  1.00  0.00      B    H  
ATOM   4519  O   HOH B1501      13.148  25.713   0.759  1.00  0.00      B    O  
ATOM   4520  H1  HOH B1501      13.305  24.940   1.411  1.00  0.00      B    H  
ATOM   4521  H2  HOH B1501      13.724  25.493  -0.124  1.00  0.00      B    H  
ATOM   4522  O   HOH B1502      25.425   6.245  35.965  1.00  0.00      B    O  
ATOM   4523  H1  HOH B1502      25.181   6.703  36.885  1.00  0.00      B    H  
ATOM   4524  H2  HOH B1502      26.453   6.445  35.778  1.00  0.00      B    H  
ATOM   4525  O   HOH B1503      13.220   8.958   0.449  1.00  0.00      B    O  
ATOM   4526  H1  HOH B1503      13.000   8.391  -0.361  1.00  0.00      B    H  
ATOM   4527  H2  HOH B1503      13.566   9.848   0.132  1.00  0.00      B    H  
ATOM   4528  O   HOH B1504      34.724  36.503   9.535  1.00  0.00      B    O  
ATOM   4529  H1  HOH B1504      35.084  37.280   9.016  1.00  0.00      B    H  
ATOM   4530  H2  HOH B1504      34.541  35.734   8.887  1.00  0.00      B    H  
ATOM   4531  O   HOH B1505       4.917  13.931  34.290  1.00  0.00      B    O  
ATOM   4532  H1  HOH B1505       5.704  13.891  33.604  1.00  0.00      B    H  
ATOM   4533  H2  HOH B1505       5.291  14.115  35.145  1.00  0.00      B    H  
ATOM   4534  O   HOH B1506       5.729  24.236  15.285  1.00  0.00      B    O  
ATOM   4535  H1  HOH B1506       6.481  23.856  14.713  1.00  0.00      B    H  
ATOM   4536  H2  HOH B1506       5.256  23.455  15.772  1.00  0.00      B    H  
ATOM   4537  O   HOH B1507       8.022  26.034   2.579  1.00  0.00      B    O  
ATOM   4538  H1  HOH B1507       8.801  25.992   1.966  1.00  0.00      B    H  
ATOM   4539  H2  HOH B1507       8.213  26.778   3.204  1.00  0.00      B    H  
ATOM   4540  O   HOH B1508      22.781   3.253  21.454  1.00  0.00      B    O  
ATOM   4541  H1  HOH B1508      21.876   3.499  21.884  1.00  0.00      B    H  
ATOM   4542  H2  HOH B1508      23.272   2.702  22.154  1.00  0.00      B    H  
ATOM   4543  O   HOH B1509      10.957  10.825  31.912  1.00  0.00      B    O  
ATOM   4544  H1  HOH B1509      11.413  11.466  32.561  1.00  0.00      B    H  
ATOM   4545  H2  HOH B1509      11.195  11.068  30.970  1.00  0.00      B    H  
ATOM   4546  O   HOH B1510      39.206  24.830   0.561  1.00  0.00      B    O  
ATOM   4547  H1  HOH B1510      38.371  24.498   0.002  1.00  0.00      B    H  
ATOM   4548  H2  HOH B1510      39.037  25.748   0.984  1.00  0.00      B    H  
ATOM   4549  O   HOH B1511      28.539  12.526  23.745  1.00  0.00      B    O  
ATOM   4550  H1  HOH B1511      29.548  12.288  23.617  1.00  0.00      B    H  
ATOM   4551  H2  HOH B1511      28.326  12.372  24.748  1.00  0.00      B    H  
ATOM   4552  O   HOH B1512      17.877   8.329  34.606  1.00  0.00      B    O  
ATOM   4553  H1  HOH B1512      18.665   7.668  34.653  1.00  0.00      B    H  
ATOM   4554  H2  HOH B1512      18.033   9.129  35.258  1.00  0.00      B    H  
ATOM   4555  O   HOH B1513      23.966  25.637  31.339  1.00  0.00      B    O  
ATOM   4556  H1  HOH B1513      22.959  25.483  31.309  1.00  0.00      B    H  
ATOM   4557  H2  HOH B1513      24.462  24.937  30.844  1.00  0.00      B    H  
ATOM   4558  O   HOH B1514      26.313  21.792  13.090  1.00  0.00      B    O  
ATOM   4559  H1  HOH B1514      26.606  22.185  13.967  1.00  0.00      B    H  
ATOM   4560  H2  HOH B1514      26.393  22.484  12.381  1.00  0.00      B    H  
ATOM   4561  O   HOH B1515      36.655  34.704  32.444  1.00  0.00      B    O  
ATOM   4562  H1  HOH B1515      35.790  34.225  32.640  1.00  0.00      B    H  
ATOM   4563  H2  HOH B1515      36.832  35.414  33.131  1.00  0.00      B    H  
ATOM   4564  O   HOH B1516      25.875  24.932  17.831  1.00  0.00      B    O  
ATOM   4565  H1  HOH B1516      26.020  25.690  18.501  1.00  0.00      B    H  
ATOM   4566  H2  HOH B1516      25.313  24.254  18.292  1.00  0.00      B    H  
ATOM   4567  O   HOH B1517      38.095   3.576  16.681  1.00  0.00      B    O  
ATOM   4568  H1  HOH B1517      37.628   4.166  17.376  1.00  0.00      B    H  
ATOM   4569  H2  HOH B1517      37.354   3.052  16.297  1.00  0.00      B    H  
ATOM   4570  O   HOH B1518      30.550  18.617  24.263  1.00  0.00      B    O  
ATOM   4571  H1  HOH B1518      31.055  18.831  23.392  1.00  0.00      B    H  
ATOM   4572  H2  HOH B1518      31.234  18.588  24.974  1.00  0.00      B    H  
ATOM   4573  O   HOH B1519      36.794  29.428  37.233  1.00  0.00      B    O  
ATOM   4574  H1  HOH B1519      37.097  28.597  36.756  1.00  0.00      B    H  
ATOM   4575  H2  HOH B1519      37.625  29.683  37.804  1.00  0.00      B    H  
ATOM   4576  O   HOH B1520      35.606   6.324  10.553  1.00  0.00      B    O  
ATOM   4577  H1  HOH B1520      36.098   5.971  11.365  1.00  0.00      B    H  
ATOM   4578  H2  HOH B1520      35.814   7.333  10.386  1.00  0.00      B    H  
ATOM   4579  O   HOH B1521      39.156  22.091  26.254  1.00  0.00      B    O  
ATOM   4580  H1  HOH B1521      38.308  21.651  26.011  1.00  0.00      B    H  
ATOM   4581  H2  HOH B1521      39.927  21.391  25.958  1.00  0.00      B    H  
ATOM   4582  O   HOH B1522      19.151  35.463  21.656  1.00  0.00      B    O  
ATOM   4583  H1  HOH B1522      19.814  34.899  22.186  1.00  0.00      B    H  
ATOM   4584  H2  HOH B1522      18.236  35.553  22.152  1.00  0.00      B    H  
ATOM   4585  O   HOH B1523      29.744  32.168  26.217  1.00  0.00      B    O  
ATOM   4586  H1  HOH B1523      30.605  32.469  25.835  1.00  0.00      B    H  
ATOM   4587  H2  HOH B1523      29.306  32.964  26.693  1.00  0.00      B    H  
ATOM   4588  O   HOH B1524       4.986  27.721  13.594  1.00  0.00      B    O  
ATOM   4589  H1  HOH B1524       4.543  28.620  13.498  1.00  0.00      B    H  
ATOM   4590  H2  HOH B1524       5.066  27.565  14.578  1.00  0.00      B    H  
ATOM   4591  O   HOH B1525      35.722  21.506   4.964  1.00  0.00      B    O  
ATOM   4592  H1  HOH B1525      35.065  22.253   5.323  1.00  0.00      B    H  
ATOM   4593  H2  HOH B1525      35.909  21.637   4.025  1.00  0.00      B    H  
ATOM   4594  O   HOH B1526       4.752  36.008  19.590  1.00  0.00      B    O  
ATOM   4595  H1  HOH B1526       5.004  35.175  19.065  1.00  0.00      B    H  
ATOM   4596  H2  HOH B1526       4.073  35.706  20.295  1.00  0.00      B    H  
ATOM   4597  O   HOH B1527       4.403  37.433  24.191  1.00  0.00      B    O  
ATOM   4598  H1  HOH B1527       4.330  37.399  25.199  1.00  0.00      B    H  
ATOM   4599  H2  HOH B1527       5.157  36.767  23.926  1.00  0.00      B    H  
ATOM   4600  O   HOH B1528      21.279  36.912  17.450  1.00  0.00      B    O  
ATOM   4601  H1  HOH B1528      21.350  37.515  16.679  1.00  0.00      B    H  
ATOM   4602  H2  HOH B1528      22.229  36.537  17.593  1.00  0.00      B    H  
ATOM   4603  O   HOH B1529      30.925   7.574   1.028  1.00  0.00      B    O  
ATOM   4604  H1  HOH B1529      30.670   8.502   1.367  1.00  0.00      B    H  
ATOM   4605  H2  HOH B1529      31.894   7.388   1.415  1.00  0.00      B    H  
ATOM   4606  O   HOH B1530      25.725   2.996  31.859  1.00  0.00      B    O  
ATOM   4607  H1  HOH B1530      25.648   3.571  32.696  1.00  0.00      B    H  
ATOM   4608  H2  HOH B1530      25.343   2.060  32.099  1.00  0.00      B    H  
ATOM   4609  O   HOH B1531       8.628   4.835   9.274  1.00  0.00      B    O  
ATOM   4610  H1  HOH B1531       9.463   4.339   9.614  1.00  0.00      B    H  
ATOM   4611  H2  HOH B1531       8.421   4.515   8.349  1.00  0.00      B    H  
ATOM   4612  O   HOH B1532       5.229   7.660  22.764  1.00  0.00      B    O  
ATOM   4613  H1  HOH B1532       4.518   7.911  23.430  1.00  0.00      B    H  
ATOM   4614  H2  HOH B1532       5.569   6.778  23.105  1.00  0.00      B    H  
ATOM   4615  O   HOH B1533      39.078  18.933  10.481  1.00  0.00      B    O  
ATOM   4616  H1  HOH B1533      39.501  18.226  11.099  1.00  0.00      B    H  
ATOM   4617  H2  HOH B1533      38.743  19.619  11.097  1.00  0.00      B    H  
ATOM   4618  O   HOH B1534       0.996  12.826  20.396  1.00  0.00      B    O  
ATOM   4619  H1  HOH B1534       0.983  13.522  21.123  1.00  0.00      B    H  
ATOM   4620  H2  HOH B1534       1.960  12.652  20.143  1.00  0.00      B    H  
ATOM   4621  O   HOH B1535      14.978  29.012  35.057  1.00  0.00      B    O  
ATOM   4622  H1  HOH B1535      14.903  28.177  34.487  1.00  0.00      B    H  
ATOM   4623  H2  HOH B1535      14.045  29.194  35.421  1.00  0.00      B    H  
ATOM   4624  O   HOH B1536      14.488  24.616  33.071  1.00  0.00      B    O  
ATOM   4625  H1  HOH B1536      15.085  23.910  32.716  1.00  0.00      B    H  
ATOM   4626  H2  HOH B1536      14.102  24.351  33.960  1.00  0.00      B    H  
ATOM   4627  O   HOH B1537      15.961   0.819   1.374  1.00  0.00      B    O  
ATOM   4628  H1  HOH B1537      16.266   1.616   0.855  1.00  0.00      B    H  
ATOM   4629  H2  HOH B1537      16.781   0.130   1.443  1.00  0.00      B    H  
ATOM   4630  O   HOH B1538      29.433  31.706   4.513  1.00  0.00      B    O  
ATOM   4631  H1  HOH B1538      30.086  30.956   4.476  1.00  0.00      B    H  
ATOM   4632  H2  HOH B1538      28.474  31.352   4.386  1.00  0.00      B    H  
ATOM   4633  O   HOH B1539      31.919  13.713  24.741  1.00  0.00      B    O  
ATOM   4634  H1  HOH B1539      31.535  14.118  23.859  1.00  0.00      B    H  
ATOM   4635  H2  HOH B1539      31.647  14.317  25.538  1.00  0.00      B    H  
ATOM   4636  O   HOH B1540      18.905  17.173  36.203  1.00  0.00      B    O  
ATOM   4637  H1  HOH B1540      18.176  16.474  35.945  1.00  0.00      B    H  
ATOM   4638  H2  HOH B1540      18.576  17.561  37.047  1.00  0.00      B    H  
ATOM   4639  O   HOH B1541      30.898   3.046   0.285  1.00  0.00      B    O  
ATOM   4640  H1  HOH B1541      31.387   3.500  -0.487  1.00  0.00      B    H  
ATOM   4641  H2  HOH B1541      30.677   3.782   0.980  1.00  0.00      B    H  
ATOM   4642  O   HOH B1542      35.573  12.549  27.378  1.00  0.00      B    O  
ATOM   4643  H1  HOH B1542      34.853  12.949  27.991  1.00  0.00      B    H  
ATOM   4644  H2  HOH B1542      35.171  12.471  26.437  1.00  0.00      B    H  
ATOM   4645  O   HOH B1543       3.258  27.220   0.791  1.00  0.00      B    O  
ATOM   4646  H1  HOH B1543       3.042  27.129   1.726  1.00  0.00      B    H  
ATOM   4647  H2  HOH B1543       4.260  27.085   0.745  1.00  0.00      B    H  
ATOM   4648  O   HOH B1544      15.189  21.878  13.477  1.00  0.00      B    O  
ATOM   4649  H1  HOH B1544      16.067  21.428  13.467  1.00  0.00      B    H  
ATOM   4650  H2  HOH B1544      15.053  22.042  14.418  1.00  0.00      B    H  
ATOM   4651  O   HOH B1545      26.032  28.682  10.852  1.00  0.00      B    O  
ATOM   4652  H1  HOH B1545      26.264  29.461  11.483  1.00  0.00      B    H  
ATOM   4653  H2  HOH B1545      26.789  28.085  10.674  1.00  0.00      B    H  
ATOM   4654  O   HOH B1546      30.856   9.708  32.331  1.00  0.00      B    O  
ATOM   4655  H1  HOH B1546      30.766  10.037  33.316  1.00  0.00      B    H  
ATOM   4656  H2  HOH B1546      30.061   9.998  31.716  1.00  0.00      B    H  
ATOM   4657  O   HOH B1547      20.767  21.711  30.721  1.00  0.00      B    O  
ATOM   4658  H1  HOH B1547      20.733  22.240  29.860  1.00  0.00      B    H  
ATOM   4659  H2  HOH B1547      20.579  20.766  30.453  1.00  0.00      B    H  
ATOM   4660  O   HOH B1548      26.651  37.549  25.079  1.00  0.00      B    O  
ATOM   4661  H1  HOH B1548      26.758  36.837  24.366  1.00  0.00      B    H  
ATOM   4662  H2  HOH B1548      27.473  37.449  25.689  1.00  0.00      B    H  
ATOM   4663  O   HOH B1549       7.536   2.345   7.956  1.00  0.00      B    O  
ATOM   4664  H1  HOH B1549       7.176   1.866   8.754  1.00  0.00      B    H  
ATOM   4665  H2  HOH B1549       8.296   1.870   7.543  1.00  0.00      B    H  
ATOM   4666  O   HOH B1550      33.630  18.984  34.704  1.00  0.00      B    O  
ATOM   4667  H1  HOH B1550      32.618  19.068  34.793  1.00  0.00      B    H  
ATOM   4668  H2  HOH B1550      33.976  18.639  35.576  1.00  0.00      B    H  
ATOM   4669  O   HOH B1551      30.407   3.289  12.368  1.00  0.00      B    O  
ATOM   4670  H1  HOH B1551      30.130   4.230  12.531  1.00  0.00      B    H  
ATOM   4671  H2  HOH B1551      31.096   3.047  13.142  1.00  0.00      B    H  
ATOM   4672  O   HOH B1552      20.211  31.145  33.602  1.00  0.00      B    O  
ATOM   4673  H1  HOH B1552      19.619  31.026  34.405  1.00  0.00      B    H  
ATOM   4674  H2  HOH B1552      20.578  30.210  33.356  1.00  0.00      B    H  
ATOM   4675  O   HOH B1553      27.306   0.223  22.888  1.00  0.00      B    O  
ATOM   4676  H1  HOH B1553      27.122  -0.257  23.749  1.00  0.00      B    H  
ATOM   4677  H2  HOH B1553      28.289   0.132  22.818  1.00  0.00      B    H  
ATOM   4678  O   HOH B1554      12.637  29.221  26.630  1.00  0.00      B    O  
ATOM   4679  H1  HOH B1554      11.771  29.478  27.152  1.00  0.00      B    H  
ATOM   4680  H2  HOH B1554      12.463  28.340  26.187  1.00  0.00      B    H  
ATOM   4681  O   HOH B1555      35.332  27.389  13.603  1.00  0.00      B    O  
ATOM   4682  H1  HOH B1555      36.184  27.823  13.255  1.00  0.00      B    H  
ATOM   4683  H2  HOH B1555      34.572  27.811  13.059  1.00  0.00      B    H  
ATOM   4684  O   HOH B1556      24.679  31.842  11.873  1.00  0.00      B    O  
ATOM   4685  H1  HOH B1556      24.693  32.003  12.879  1.00  0.00      B    H  
ATOM   4686  H2  HOH B1556      25.379  32.416  11.446  1.00  0.00      B    H  
ATOM   4687  O   HOH B1557      32.912  24.225  34.452  1.00  0.00      B    O  
ATOM   4688  H1  HOH B1557      32.039  24.815  34.383  1.00  0.00      B    H  
ATOM   4689  H2  HOH B1557      33.093  23.838  33.539  1.00  0.00      B    H  
ATOM   4690  O   HOH B1558      31.010  18.109  34.594  1.00  0.00      B    O  
ATOM   4691  H1  HOH B1558      31.150  17.128  34.261  1.00  0.00      B    H  
ATOM   4692  H2  HOH B1558      30.233  18.405  34.047  1.00  0.00      B    H  
ATOM   4693  O   HOH B1559      31.152  29.083  17.782  1.00  0.00      B    O  
ATOM   4694  H1  HOH B1559      31.842  28.351  17.835  1.00  0.00      B    H  
ATOM   4695  H2  HOH B1559      30.484  28.986  18.584  1.00  0.00      B    H  
ATOM   4696  O   HOH B1560      31.497   5.446  22.136  1.00  0.00      B    O  
ATOM   4697  H1  HOH B1560      31.049   5.138  22.974  1.00  0.00      B    H  
ATOM   4698  H2  HOH B1560      31.854   4.731  21.532  1.00  0.00      B    H  
ATOM   4699  O   HOH B1561      26.254  27.185  27.998  1.00  0.00      B    O  
ATOM   4700  H1  HOH B1561      26.894  27.096  27.232  1.00  0.00      B    H  
ATOM   4701  H2  HOH B1561      26.680  27.805  28.697  1.00  0.00      B    H  
ATOM   4702  O   HOH B1562       5.940  37.874  35.800  1.00  0.00      B    O  
ATOM   4703  H1  HOH B1562       6.228  36.909  35.611  1.00  0.00      B    H  
ATOM   4704  H2  HOH B1562       5.965  37.997  36.790  1.00  0.00      B    H  
ATOM   4705  O   HOH B1563      26.303  25.274  23.055  1.00  0.00      B    O  
ATOM   4706  H1  HOH B1563      25.470  24.792  22.731  1.00  0.00      B    H  
ATOM   4707  H2  HOH B1563      26.793  24.655  23.675  1.00  0.00      B    H  
ATOM   4708  O   HOH B1564      36.615  33.021  24.469  1.00  0.00      B    O  
ATOM   4709  H1  HOH B1564      37.421  32.502  24.839  1.00  0.00      B    H  
ATOM   4710  H2  HOH B1564      36.973  33.842  24.031  1.00  0.00      B    H  
ATOM   4711  O   HOH B1565      31.441  12.234  27.973  1.00  0.00      B    O  
ATOM   4712  H1  HOH B1565      30.522  11.839  27.984  1.00  0.00      B    H  
ATOM   4713  H2  HOH B1565      32.008  11.511  28.444  1.00  0.00      B    H  
ATOM   4714  O   HOH B1566      18.399  20.165  23.088  1.00  0.00      B    O  
ATOM   4715  H1  HOH B1566      18.251  21.036  23.612  1.00  0.00      B    H  
ATOM   4716  H2  HOH B1566      17.564  19.617  23.265  1.00  0.00      B    H  
ATOM   4717  O   HOH B1567      32.663  21.844  36.336  1.00  0.00      B    O  
ATOM   4718  H1  HOH B1567      32.735  22.730  35.775  1.00  0.00      B    H  
ATOM   4719  H2  HOH B1567      31.928  21.257  36.023  1.00  0.00      B    H  
ATOM   4720  O   HOH B1568       7.565   6.250   2.312  1.00  0.00      B    O  
ATOM   4721  H1  HOH B1568       7.735   5.778   3.237  1.00  0.00      B    H  
ATOM   4722  H2  HOH B1568       8.007   5.697   1.588  1.00  0.00      B    H  
ATOM   4723  O   HOH B1569      31.452  15.887  20.350  1.00  0.00      B    O  
ATOM   4724  H1  HOH B1569      32.115  16.504  19.881  1.00  0.00      B    H  
ATOM   4725  H2  HOH B1569      30.521  16.203  20.111  1.00  0.00      B    H  
ATOM   4726  O   HOH B1570      37.138  32.545   3.580  1.00  0.00      B    O  
ATOM   4727  H1  HOH B1570      37.540  33.075   2.795  1.00  0.00      B    H  
ATOM   4728  H2  HOH B1570      36.189  32.840   3.631  1.00  0.00      B    H  
ATOM   4729  O   HOH B1571      26.614  29.829   6.768  1.00  0.00      B    O  
ATOM   4730  H1  HOH B1571      25.691  29.386   6.992  1.00  0.00      B    H  
ATOM   4731  H2  HOH B1571      27.080  29.956   7.620  1.00  0.00      B    H  
ATOM   4732  O   HOH B1572      11.218  33.099   8.805  1.00  0.00      B    O  
ATOM   4733  H1  HOH B1572      10.958  33.241   9.796  1.00  0.00      B    H  
ATOM   4734  H2  HOH B1572      10.508  33.522   8.322  1.00  0.00      B    H  
ATOM   4735  O   HOH B1573      32.049   2.539  14.166  1.00  0.00      B    O  
ATOM   4736  H1  HOH B1573      31.841   1.533  14.444  1.00  0.00      B    H  
ATOM   4737  H2  HOH B1573      31.776   3.153  14.912  1.00  0.00      B    H  
ATOM   4738  O   HOH B1574      13.804   5.060  24.326  1.00  0.00      B    O  
ATOM   4739  H1  HOH B1574      13.108   4.342  24.341  1.00  0.00      B    H  
ATOM   4740  H2  HOH B1574      13.900   5.379  25.280  1.00  0.00      B    H  
ATOM   4741  O   HOH B1575      17.367  27.836  24.431  1.00  0.00      B    O  
ATOM   4742  H1  HOH B1575      17.109  27.246  23.714  1.00  0.00      B    H  
ATOM   4743  H2  HOH B1575      17.683  27.290  25.215  1.00  0.00      B    H  
ATOM   4744  O   HOH B1576      31.214  37.111   7.128  1.00  0.00      B    O  
ATOM   4745  H1  HOH B1576      31.549  36.682   6.321  1.00  0.00      B    H  
ATOM   4746  H2  HOH B1576      30.446  36.508   7.459  1.00  0.00      B    H  
ATOM   4747  O   HOH B1577      24.007  17.514  30.736  1.00  0.00      B    O  
ATOM   4748  H1  HOH B1577      23.449  16.636  30.721  1.00  0.00      B    H  
ATOM   4749  H2  HOH B1577      24.611  17.545  31.563  1.00  0.00      B    H  
ATOM   4750  O   HOH B1578      30.637  18.712   9.532  1.00  0.00      B    O  
ATOM   4751  H1  HOH B1578      30.048  18.417   8.754  1.00  0.00      B    H  
ATOM   4752  H2  HOH B1578      31.420  19.226   9.189  1.00  0.00      B    H  
ATOM   4753  O   HOH B1579       8.676  28.121  15.386  1.00  0.00      B    O  
ATOM   4754  H1  HOH B1579       8.018  27.704  16.040  1.00  0.00      B    H  
ATOM   4755  H2  HOH B1579       9.427  27.529  15.372  1.00  0.00      B    H  
ATOM   4756  O   HOH B1580      34.954  18.164  24.760  1.00  0.00      B    O  
ATOM   4757  H1  HOH B1580      34.222  18.864  24.967  1.00  0.00      B    H  
ATOM   4758  H2  HOH B1580      34.480  17.471  24.187  1.00  0.00      B    H  
ATOM   4759  O   HOH B1581      17.618  17.208   2.381  1.00  0.00      B    O  
ATOM   4760  H1  HOH B1581      18.590  16.965   2.321  1.00  0.00      B    H  
ATOM   4761  H2  HOH B1581      17.500  18.034   2.954  1.00  0.00      B    H  
ATOM   4762  O   HOH B1582      22.035  22.640   2.636  1.00  0.00      B    O  
ATOM   4763  H1  HOH B1582      21.736  23.524   2.157  1.00  0.00      B    H  
ATOM   4764  H2  HOH B1582      22.083  21.833   2.069  1.00  0.00      B    H  
ATOM   4765  O   HOH B1583      25.908   2.452  21.708  1.00  0.00      B    O  
ATOM   4766  H1  HOH B1583      26.417   2.954  22.538  1.00  0.00      B    H  
ATOM   4767  H2  HOH B1583      26.052   1.482  21.924  1.00  0.00      B    H  
ATOM   4768  O   HOH B1584      37.975  24.749  20.923  1.00  0.00      B    O  
ATOM   4769  H1  HOH B1584      38.487  24.289  20.162  1.00  0.00      B    H  
ATOM   4770  H2  HOH B1584      37.108  25.070  20.494  1.00  0.00      B    H  
ATOM   4771  O   HOH B1585      26.967  29.937   1.296  1.00  0.00      B    O  
ATOM   4772  H1  HOH B1585      26.326  30.777   1.129  1.00  0.00      B    H  
ATOM   4773  H2  HOH B1585      27.236  29.953   2.276  1.00  0.00      B    H  
ATOM   4774  O   HOH B1586      18.760  34.687  35.638  1.00  0.00      B    O  
ATOM   4775  H1  HOH B1586      19.595  34.253  35.318  1.00  0.00      B    H  
ATOM   4776  H2  HOH B1586      18.051  34.302  35.015  1.00  0.00      B    H  
ATOM   4777  O   HOH B1587       5.325  22.335  36.006  1.00  0.00      B    O  
ATOM   4778  H1  HOH B1587       4.405  21.947  36.211  1.00  0.00      B    H  
ATOM   4779  H2  HOH B1587       5.991  21.860  36.557  1.00  0.00      B    H  
ATOM   4780  O   HOH B1588      24.265  20.349   5.459  1.00  0.00      B    O  
ATOM   4781  H1  HOH B1588      24.207  21.285   5.143  1.00  0.00      B    H  
ATOM   4782  H2  HOH B1588      24.565  20.275   6.460  1.00  0.00      B    H  
ATOM   4783  O   HOH B1589      10.353  17.463  10.168  1.00  0.00      B    O  
ATOM   4784  H1  HOH B1589      11.307  17.555  10.531  1.00  0.00      B    H  
ATOM   4785  H2  HOH B1589      10.114  16.478   9.945  1.00  0.00      B    H  
ATOM   4786  O   HOH B1590      38.391  18.678  30.186  1.00  0.00      B    O  
ATOM   4787  H1  HOH B1590      38.964  18.786  29.306  1.00  0.00      B    H  
ATOM   4788  H2  HOH B1590      38.590  17.720  30.566  1.00  0.00      B    H  
ATOM   4789  O   HOH B1591       9.101  12.523  13.976  1.00  0.00      B    O  
ATOM   4790  H1  HOH B1591       9.523  11.705  13.652  1.00  0.00      B    H  
ATOM   4791  H2  HOH B1591       8.165  12.284  14.312  1.00  0.00      B    H  
ATOM   4792  O   HOH B1592      23.265  12.023  21.104  1.00  0.00      B    O  
ATOM   4793  H1  HOH B1592      23.797  11.408  20.463  1.00  0.00      B    H  
ATOM   4794  H2  HOH B1592      23.533  11.892  22.069  1.00  0.00      B    H  
ATOM   4795  O   HOH B1593      30.556  23.194  23.945  1.00  0.00      B    O  
ATOM   4796  H1  HOH B1593      30.842  24.124  23.723  1.00  0.00      B    H  
ATOM   4797  H2  HOH B1593      31.075  22.895  24.839  1.00  0.00      B    H  
ATOM   4798  O   HOH B1594       1.612  23.649   2.326  1.00  0.00      B    O  
ATOM   4799  H1  HOH B1594       1.045  24.021   1.542  1.00  0.00      B    H  
ATOM   4800  H2  HOH B1594       1.267  24.013   3.249  1.00  0.00      B    H  
ATOM   4801  O   HOH B1595      19.287  27.431  31.989  1.00  0.00      B    O  
ATOM   4802  H1  HOH B1595      18.722  26.852  32.580  1.00  0.00      B    H  
ATOM   4803  H2  HOH B1595      20.019  27.797  32.626  1.00  0.00      B    H  
ATOM   4804  O   HOH B1596      32.767  10.302  29.398  1.00  0.00      B    O  
ATOM   4805  H1  HOH B1596      32.942   9.729  28.596  1.00  0.00      B    H  
ATOM   4806  H2  HOH B1596      32.714   9.686  30.202  1.00  0.00      B    H  
ATOM   4807  O   HOH B1597      27.531   0.197  27.736  1.00  0.00      B    O  
ATOM   4808  H1  HOH B1597      28.056  -0.621  28.097  1.00  0.00      B    H  
ATOM   4809  H2  HOH B1597      27.655   0.914  28.432  1.00  0.00      B    H  
ATOM   4810  O   HOH B1598      13.386  32.786  28.124  1.00  0.00      B    O  
ATOM   4811  H1  HOH B1598      14.335  32.407  28.121  1.00  0.00      B    H  
ATOM   4812  H2  HOH B1598      12.853  32.233  28.781  1.00  0.00      B    H  
ATOM   4813  O   HOH B1599      14.719  18.253  36.476  1.00  0.00      B    O  
ATOM   4814  H1  HOH B1599      14.255  19.055  36.900  1.00  0.00      B    H  
ATOM   4815  H2  HOH B1599      15.240  17.843  37.255  1.00  0.00      B    H  
ATOM   4816  O   HOH B1600      10.623  26.600  12.238  1.00  0.00      B    O  
ATOM   4817  H1  HOH B1600      10.849  25.969  13.022  1.00  0.00      B    H  
ATOM   4818  H2  HOH B1600      11.069  26.334  11.408  1.00  0.00      B    H  
ATOM   4819  O   HOH B1601      23.233  30.704   9.918  1.00  0.00      B    O  
ATOM   4820  H1  HOH B1601      23.674  29.959   9.451  1.00  0.00      B    H  
ATOM   4821  H2  HOH B1601      23.967  31.058  10.516  1.00  0.00      B    H  
ATOM   4822  O   HOH B1602      32.360  35.334   5.174  1.00  0.00      B    O  
ATOM   4823  H1  HOH B1602      31.571  34.770   4.957  1.00  0.00      B    H  
ATOM   4824  H2  HOH B1602      32.676  35.799   4.308  1.00  0.00      B    H  
ATOM   4825  O   HOH B1603      13.619  16.786   8.148  1.00  0.00      B    O  
ATOM   4826  H1  HOH B1603      13.473  16.185   8.941  1.00  0.00      B    H  
ATOM   4827  H2  HOH B1603      14.079  16.259   7.440  1.00  0.00      B    H  
ATOM   4828  O   HOH B1604      31.962   8.370   7.003  1.00  0.00      B    O  
ATOM   4829  H1  HOH B1604      32.195   8.822   7.860  1.00  0.00      B    H  
ATOM   4830  H2  HOH B1604      31.334   7.502   7.242  1.00  0.00      B    H  
ATOM   4831  O   HOH B1605       3.486  17.301   0.783  1.00  0.00      B    O  
ATOM   4832  H1  HOH B1605       2.610  17.054   1.293  1.00  0.00      B    H  
ATOM   4833  H2  HOH B1605       3.362  18.204   0.379  1.00  0.00      B    H  
ATOM   4834  O   HOH B1606       1.703  22.742  37.966  1.00  0.00      B    O  
ATOM   4835  H1  HOH B1606       2.047  23.746  38.100  1.00  0.00      B    H  
ATOM   4836  H2  HOH B1606       1.883  22.255  38.875  1.00  0.00      B    H  
ATOM   4837  O   HOH B1607      30.534   2.944   5.593  1.00  0.00      B    O  
ATOM   4838  H1  HOH B1607      31.522   2.692   5.625  1.00  0.00      B    H  
ATOM   4839  H2  HOH B1607      30.019   2.412   6.313  1.00  0.00      B    H  
ATOM   4840  O   HOH B1608      27.055  10.681  16.020  1.00  0.00      B    O  
ATOM   4841  H1  HOH B1608      26.453  10.895  15.217  1.00  0.00      B    H  
ATOM   4842  H2  HOH B1608      27.202   9.672  15.905  1.00  0.00      B    H  
ATOM   4843  O   HOH B1609      26.388   7.411   9.644  1.00  0.00      B    O  
ATOM   4844  H1  HOH B1609      25.797   6.767   9.089  1.00  0.00      B    H  
ATOM   4845  H2  HOH B1609      27.277   6.920   9.893  1.00  0.00      B    H  
ATOM   4846  O   HOH B1610      24.981  26.633  36.785  1.00  0.00      B    O  
ATOM   4847  H1  HOH B1610      24.261  25.901  37.005  1.00  0.00      B    H  
ATOM   4848  H2  HOH B1610      25.221  26.492  35.803  1.00  0.00      B    H  
ATOM   4849  O   HOH B1611      32.820  33.711  28.245  1.00  0.00      B    O  
ATOM   4850  H1  HOH B1611      33.625  33.497  27.632  1.00  0.00      B    H  
ATOM   4851  H2  HOH B1611      33.288  33.818  29.156  1.00  0.00      B    H  
ATOM   4852  O   HOH B1612      12.715  30.307   3.666  1.00  0.00      B    O  
ATOM   4853  H1  HOH B1612      13.326  30.581   2.910  1.00  0.00      B    H  
ATOM   4854  H2  HOH B1612      12.678  29.291   3.690  1.00  0.00      B    H  
ATOM   4855  O   HOH B1613      37.164  22.574  39.182  1.00  0.00      B    O  
ATOM   4856  H1  HOH B1613      36.108  22.582  39.187  1.00  0.00      B    H  
ATOM   4857  H2  HOH B1613      37.518  21.997  38.426  1.00  0.00      B    H  
ATOM   4858  O   HOH B1614      18.971   6.811  18.836  1.00  0.00      B    O  
ATOM   4859  H1  HOH B1614      18.516   6.240  19.590  1.00  0.00      B    H  
ATOM   4860  H2  HOH B1614      19.966   6.539  18.723  1.00  0.00      B    H  
ATOM   4861  O   HOH B1615       6.192  12.103  15.185  1.00  0.00      B    O  
ATOM   4862  H1  HOH B1615       6.418  11.214  14.812  1.00  0.00      B    H  
ATOM   4863  H2  HOH B1615       5.615  11.971  16.051  1.00  0.00      B    H  
ATOM   4864  O   HOH B1616      25.002  34.821  31.624  1.00  0.00      B    O  
ATOM   4865  H1  HOH B1616      25.681  34.291  32.159  1.00  0.00      B    H  
ATOM   4866  H2  HOH B1616      25.283  34.778  30.640  1.00  0.00      B    H  
ATOM   4867  O   HOH B1617      24.563  18.129  27.916  1.00  0.00      B    O  
ATOM   4868  H1  HOH B1617      25.532  17.875  27.728  1.00  0.00      B    H  
ATOM   4869  H2  HOH B1617      24.337  17.939  28.866  1.00  0.00      B    H  
ATOM   4870  O   HOH B1618       3.735  10.954   2.301  1.00  0.00      B    O  
ATOM   4871  H1  HOH B1618       4.762  11.197   2.261  1.00  0.00      B    H  
ATOM   4872  H2  HOH B1618       3.656  10.113   1.759  1.00  0.00      B    H  
ATOM   4873  O   HOH B1619       6.170  31.199   1.884  1.00  0.00      B    O  
ATOM   4874  H1  HOH B1619       5.178  31.257   2.060  1.00  0.00      B    H  
ATOM   4875  H2  HOH B1619       6.567  31.301   2.823  1.00  0.00      B    H  
ATOM   4876  O   HOH B1620      10.962   2.460   2.168  1.00  0.00      B    O  
ATOM   4877  H1  HOH B1620      10.830   1.606   1.566  1.00  0.00      B    H  
ATOM   4878  H2  HOH B1620      11.892   2.396   2.585  1.00  0.00      B    H  
ATOM   4879  O   HOH B1621      24.083  32.086  19.192  1.00  0.00      B    O  
ATOM   4880  H1  HOH B1621      24.352  31.579  18.364  1.00  0.00      B    H  
ATOM   4881  H2  HOH B1621      23.395  32.755  18.903  1.00  0.00      B    H  
ATOM   4882  O   HOH B1622      19.157  14.804   4.997  1.00  0.00      B    O  
ATOM   4883  H1  HOH B1622      20.044  15.253   4.677  1.00  0.00      B    H  
ATOM   4884  H2  HOH B1622      19.143  14.837   6.058  1.00  0.00      B    H  
ATOM   4885  O   HOH B1623      35.000  35.770   2.497  1.00  0.00      B    O  
ATOM   4886  H1  HOH B1623      34.863  34.756   2.837  1.00  0.00      B    H  
ATOM   4887  H2  HOH B1623      34.777  35.770   1.495  1.00  0.00      B    H  
ATOM   4888  O   HOH B1624      35.769  29.430  11.126  1.00  0.00      B    O  
ATOM   4889  H1  HOH B1624      36.094  30.315  10.725  1.00  0.00      B    H  
ATOM   4890  H2  HOH B1624      36.394  28.688  11.053  1.00  0.00      B    H  
ATOM   4891  O   HOH B1625      36.048  33.706  20.674  1.00  0.00      B    O  
ATOM   4892  H1  HOH B1625      35.466  33.601  21.544  1.00  0.00      B    H  
ATOM   4893  H2  HOH B1625      37.072  33.463  20.879  1.00  0.00      B    H  
ATOM   4894  O   HOH B1626       5.865   3.603  12.723  1.00  0.00      B    O  
ATOM   4895  H1  HOH B1626       5.646   4.201  11.934  1.00  0.00      B    H  
ATOM   4896  H2  HOH B1626       5.150   2.864  12.690  1.00  0.00      B    H  
ATOM   4897  O   HOH B1627      27.466   4.334   2.129  1.00  0.00      B    O  
ATOM   4898  H1  HOH B1627      26.977   5.050   1.524  1.00  0.00      B    H  
ATOM   4899  H2  HOH B1627      27.972   4.803   2.827  1.00  0.00      B    H  
ATOM   4900  O   HOH B1628      18.423  18.291  38.735  1.00  0.00      B    O  
ATOM   4901  H1  HOH B1628      18.599  17.626  39.506  1.00  0.00      B    H  
ATOM   4902  H2  HOH B1628      18.526  19.261  39.048  1.00  0.00      B    H  
ATOM   4903  O   HOH B1629      18.399  36.239  27.150  1.00  0.00      B    O  
ATOM   4904  H1  HOH B1629      19.047  36.026  27.887  1.00  0.00      B    H  
ATOM   4905  H2  HOH B1629      17.826  35.446  26.909  1.00  0.00      B    H  
ATOM   4906  O   HOH B1630      35.171  19.090  21.228  1.00  0.00      B    O  
ATOM   4907  H1  HOH B1630      35.305  19.154  22.199  1.00  0.00      B    H  
ATOM   4908  H2  HOH B1630      35.922  18.530  20.756  1.00  0.00      B    H  
ATOM   4909  O   HOH B1631      27.001   2.790  37.863  1.00  0.00      B    O  
ATOM   4910  H1  HOH B1631      27.579   2.390  38.664  1.00  0.00      B    H  
ATOM   4911  H2  HOH B1631      26.446   1.981  37.483  1.00  0.00      B    H  
ATOM   4912  O   HOH B1632       5.490   9.747  37.489  1.00  0.00      B    O  
ATOM   4913  H1  HOH B1632       6.283   9.915  38.160  1.00  0.00      B    H  
ATOM   4914  H2  HOH B1632       4.621   9.809  37.982  1.00  0.00      B    H  
ATOM   4915  O   HOH B1633      17.280  38.425   9.630  1.00  0.00      B    O  
ATOM   4916  H1  HOH B1633      17.101  37.873   8.725  1.00  0.00      B    H  
ATOM   4917  H2  HOH B1633      18.127  38.161   9.960  1.00  0.00      B    H  
ATOM   4918  O   HOH B1634       4.602  15.254  37.039  1.00  0.00      B    O  
ATOM   4919  H1  HOH B1634       4.699  14.209  37.098  1.00  0.00      B    H  
ATOM   4920  H2  HOH B1634       3.604  15.499  37.003  1.00  0.00      B    H  
ATOM   4921  O   HOH B1635      12.922   8.771   6.422  1.00  0.00      B    O  
ATOM   4922  H1  HOH B1635      11.922   8.680   6.409  1.00  0.00      B    H  
ATOM   4923  H2  HOH B1635      13.174   8.795   7.392  1.00  0.00      B    H  
ATOM   4924  O   HOH B1636       2.545  10.446  25.940  1.00  0.00      B    O  
ATOM   4925  H1  HOH B1636       2.230  10.237  26.854  1.00  0.00      B    H  
ATOM   4926  H2  HOH B1636       3.563  10.661  26.048  1.00  0.00      B    H  
ATOM   4927  O   HOH B1637      14.427   0.236   5.832  1.00  0.00      B    O  
ATOM   4928  H1  HOH B1637      13.971   1.132   6.037  1.00  0.00      B    H  
ATOM   4929  H2  HOH B1637      13.876  -0.559   6.135  1.00  0.00      B    H  
ATOM   4930  O   HOH B1638       8.168  19.794  13.436  1.00  0.00      B    O  
ATOM   4931  H1  HOH B1638       7.740  19.309  14.243  1.00  0.00      B    H  
ATOM   4932  H2  HOH B1638       9.166  19.677  13.536  1.00  0.00      B    H  
ATOM   4933  O   HOH B1639      13.472   1.515   3.270  1.00  0.00      B    O  
ATOM   4934  H1  HOH B1639      13.647   0.924   2.495  1.00  0.00      B    H  
ATOM   4935  H2  HOH B1639      13.151   0.890   3.997  1.00  0.00      B    H  
ATOM   4936  O   HOH B1640      30.667   4.803  31.220  1.00  0.00      B    O
[truncated: 87,647 more chars]
