# Supplementary material for: ECE vs DISP Mechanisms in Anodic Electrolysis of Benzyl Alcohols: Computational Prediction of Microscopic Rate Constants
Source: J Phys Chem C Nanomater Interfaces. 2025 Aug 28;129(36):16076–96. doi: 10.1021/acs.jpcc.5c04347 (PMC12434723; doi:10.1021/acs.jpcc.5c04347)
Supplement: Supplementary file 2 [file jp5c04347_si_002.zip › example_simulation_inputs/QMMM_simulation_bulk_H2O_base_OAc/start_06_-1.319_coords.pdb]

TITLE     MDANALYSIS FRAME 0: Created by PDBWriter
CRYST1   39.149   39.149   39.149  90.00  90.00  90.00 P 1           1
ATOM      1  C00 2ag A   1      11.580  18.589  25.404  1.00  0.00      A    C  
ATOM      2  O01 2ag A   1      12.850  18.664  24.687  1.00  0.00      A    O  
ATOM      3  C02 2ag A   1      12.886  19.485  23.575  1.00  0.00      A    C  
ATOM      4  C03 2ag A   1      13.398  18.929  22.438  1.00  0.00      A    C  
ATOM      5  C04 2ag A   1      13.606  19.697  21.300  1.00  0.00      A    C  
ATOM      6  C05 2ag A   1      13.272  20.999  21.316  1.00  0.00      A    C  
ATOM      7  C06 2ag A   1      13.482  21.845  20.063  1.00  0.00      A    C  
ATOM      8  O07 2ag A   1      12.215  21.896  19.355  1.00  0.00      A    O  
ATOM      9  C08 2ag A   1      12.812  21.664  22.494  1.00  0.00      A    C  
ATOM     10  C09 2ag A   1      12.614  20.863  23.647  1.00  0.00      A    C  
ATOM     11  H0A 2ag A   1      11.380  19.570  25.922  1.00  0.00      A    H  
ATOM     12  H0B 2ag A   1      10.875  18.351  24.654  1.00  0.00      A    H  
ATOM     13  H0C 2ag A   1      11.601  17.857  26.217  1.00  0.00      A    H  
ATOM     14  H0D 2ag A   1      13.539  17.836  22.558  1.00  0.00      A    H  
ATOM     15  H0E 2ag A   1      13.955  19.317  20.309  1.00  0.00      A    H  
ATOM     16  H0F 2ag A   1      14.189  21.461  19.336  1.00  0.00      A    H  
ATOM     17  H0G 2ag A   1      13.781  22.889  20.364  1.00  0.00      A    H  
ATOM     18  H0H 2ag A   1      11.675  22.466  19.934  1.00  0.00      A    H  
ATOM     19  H0I 2ag A   1      12.553  22.707  22.403  1.00  0.00      A    H  
ATOM     20  H0J 2ag A   1      12.178  21.256  24.558  1.00  0.00      A    H  
ATOM     21  C00 ACA B   2      10.975  24.721  20.973  1.00  0.00      B    C  
ATOM     22  C01 ACA B   2      10.032  25.805  21.461  1.00  0.00      B    C  
ATOM     23  O02 ACA B   2      10.600  23.691  20.353  1.00  0.00      B    O  
ATOM     24  O03 ACA B   2      12.250  24.719  21.122  1.00  0.00      B    O  
ATOM     25  H04 ACA B   2       9.008  25.613  20.896  1.00  0.00      B    H  
ATOM     26  H05 ACA B   2      10.366  26.844  21.272  1.00  0.00      B    H  
ATOM     27  H06 ACA B   2       9.938  25.834  22.541  1.00  0.00      B    H  
ATOM     28  O   HOH B   1      16.823  22.780  12.498  1.00  0.00      B    O  
ATOM     29  H1  HOH B   1      17.656  23.351  12.437  1.00  0.00      B    H  
ATOM     30  H2  HOH B   1      16.580  22.333  11.671  1.00  0.00      B    H  
ATOM     31  O   HOH B   2      11.123  27.554  15.176  1.00  0.00      B    O  
ATOM     32  H1  HOH B   2      11.943  27.412  15.804  1.00  0.00      B    H  
ATOM     33  H2  HOH B   2      10.517  26.814  15.367  1.00  0.00      B    H  
ATOM     34  O   HOH B   4       4.400  22.707  14.588  1.00  0.00      B    O  
ATOM     35  H1  HOH B   4       4.165  21.808  14.116  1.00  0.00      B    H  
ATOM     36  H2  HOH B   4       5.404  22.687  14.747  1.00  0.00      B    H  
ATOM     37  O   HOH B   5      14.193  25.445  23.858  1.00  0.00      B    O  
ATOM     38  H1  HOH B   5      13.262  25.019  23.895  1.00  0.00      B    H  
ATOM     39  H2  HOH B   5      14.832  24.659  23.571  1.00  0.00      B    H  
ATOM     40  O   HOH B   7      15.667  25.066  15.248  1.00  0.00      B    O  
ATOM     41  H1  HOH B   7      16.166  24.615  15.941  1.00  0.00      B    H  
ATOM     42  H2  HOH B   7      15.202  24.327  14.682  1.00  0.00      B    H  
ATOM     43  O   HOH B   8      10.973  19.630  18.702  1.00  0.00      B    O  
ATOM     44  H1  HOH B   8      11.339  20.587  18.779  1.00  0.00      B    H  
ATOM     45  H2  HOH B   8      11.119  19.425  17.691  1.00  0.00      B    H  
ATOM     46  O   HOH B   9      10.099  24.885  16.702  1.00  0.00      B    O  
ATOM     47  H1  HOH B   9      10.988  24.507  16.948  1.00  0.00      B    H  
ATOM     48  H2  HOH B   9       9.721  24.421  15.891  1.00  0.00      B    H  
ATOM     49  O   HOH B  10      13.133  13.288  12.559  1.00  0.00      B    O  
ATOM     50  H1  HOH B  10      13.396  13.524  11.557  1.00  0.00      B    H  
ATOM     51  H2  HOH B  10      12.547  14.049  12.928  1.00  0.00      B    H  
ATOM     52  O   HOH B  11      12.267  17.546  13.714  1.00  0.00      B    O  
ATOM     53  H1  HOH B  11      12.615  17.658  12.757  1.00  0.00      B    H  
ATOM     54  H2  HOH B  11      13.056  17.492  14.299  1.00  0.00      B    H  
ATOM     55  O   HOH B  12      20.212  20.102  15.991  1.00  0.00      B    O  
ATOM     56  H1  HOH B  12      20.814  19.843  15.174  1.00  0.00      B    H  
ATOM     57  H2  HOH B  12      20.480  21.052  16.154  1.00  0.00      B    H  
ATOM     58  O   HOH B  13       3.013  19.715  30.326  1.00  0.00      B    O  
ATOM     59  H1  HOH B  13       2.413  20.297  30.925  1.00  0.00      B    H  
ATOM     60  H2  HOH B  13       3.564  20.349  29.743  1.00  0.00      B    H  
ATOM     61  O   HOH B  14      29.108   3.223  24.137  1.00  0.00      B    O  
ATOM     62  H1  HOH B  14      28.472   2.583  24.610  1.00  0.00      B    H  
ATOM     63  H2  HOH B  14      29.206   4.083  24.623  1.00  0.00      B    H  
ATOM     64  O   HOH B  15      22.581  15.758  16.091  1.00  0.00      B    O  
ATOM     65  H1  HOH B  15      22.226  15.183  16.898  1.00  0.00      B    H  
ATOM     66  H2  HOH B  15      23.569  15.523  15.977  1.00  0.00      B    H  
ATOM     67  O   HOH B  16      35.676  21.889  12.655  1.00  0.00      B    O  
ATOM     68  H1  HOH B  16      35.780  21.443  11.718  1.00  0.00      B    H  
ATOM     69  H2  HOH B  16      35.038  21.305  13.235  1.00  0.00      B    H  
ATOM     70  O   HOH B  17       8.325  22.866  21.994  1.00  0.00      B    O  
ATOM     71  H1  HOH B  17       9.040  22.146  22.091  1.00  0.00      B    H  
ATOM     72  H2  HOH B  17       8.116  22.876  21.025  1.00  0.00      B    H  
ATOM     73  O   HOH B  18      16.134   8.378   9.180  1.00  0.00      B    O  
ATOM     74  H1  HOH B  18      15.854   9.090   8.495  1.00  0.00      B    H  
ATOM     75  H2  HOH B  18      15.427   8.371   9.929  1.00  0.00      B    H  
ATOM     76  O   HOH B  19      10.287   2.243  25.811  1.00  0.00      B    O  
ATOM     77  H1  HOH B  19      10.795   3.024  26.175  1.00  0.00      B    H  
ATOM     78  H2  HOH B  19      10.550   1.416  26.373  1.00  0.00      B    H  
ATOM     79  O   HOH B  20      37.898  38.026  22.445  1.00  0.00      B    O  
ATOM     80  H1  HOH B  20      37.764  37.446  21.626  1.00  0.00      B    H  
ATOM     81  H2  HOH B  20      37.011  38.547  22.526  1.00  0.00      B    H  
ATOM     82  O   HOH B  21      15.145  30.739  28.361  1.00  0.00      B    O  
ATOM     83  H1  HOH B  21      15.787  29.960  28.685  1.00  0.00      B    H  
ATOM     84  H2  HOH B  21      14.845  30.471  27.443  1.00  0.00      B    H  
ATOM     85  O   HOH B  22      22.893  39.073   2.947  1.00  0.00      B    O  
ATOM     86  H1  HOH B  22      23.536  39.750   2.638  1.00  0.00      B    H  
ATOM     87  H2  HOH B  22      23.379  38.364   3.413  1.00  0.00      B    H  
ATOM     88  O   HOH B  23      14.294  23.984  32.395  1.00  0.00      B    O  
ATOM     89  H1  HOH B  23      15.077  24.549  31.984  1.00  0.00      B    H  
ATOM     90  H2  HOH B  23      14.703  23.230  32.896  1.00  0.00      B    H  
ATOM     91  O   HOH B  24      34.437  16.338  28.299  1.00  0.00      B    O  
ATOM     92  H1  HOH B  24      34.111  15.597  28.907  1.00  0.00      B    H  
ATOM     93  H2  HOH B  24      33.651  16.834  27.982  1.00  0.00      B    H  
ATOM     94  O   HOH B  25      13.879  16.063  24.759  1.00  0.00      B    O  
ATOM     95  H1  HOH B  25      12.999  15.680  24.866  1.00  0.00      B    H  
ATOM     96  H2  HOH B  25      13.737  17.063  24.418  1.00  0.00      B    H  
ATOM     97  O   HOH B  26       8.875   6.290  16.609  1.00  0.00      B    O  
ATOM     98  H1  HOH B  26       8.461   6.648  15.752  1.00  0.00      B    H  
ATOM     99  H2  HOH B  26       8.320   5.478  16.972  1.00  0.00      B    H  
ATOM    100  O   HOH B  27       9.502  10.672  13.626  1.00  0.00      B    O  
ATOM    101  H1  HOH B  27       8.903   9.988  13.106  1.00  0.00      B    H  
ATOM    102  H2  HOH B  27      10.315  10.129  13.934  1.00  0.00      B    H  
ATOM    103  O   HOH B  28      27.448  21.423  24.465  1.00  0.00      B    O  
ATOM    104  H1  HOH B  28      28.419  21.752  24.610  1.00  0.00      B    H  
ATOM    105  H2  HOH B  28      27.279  21.422  23.461  1.00  0.00      B    H  
ATOM    106  O   HOH B  29      28.423  36.597  36.656  1.00  0.00      B    O  
ATOM    107  H1  HOH B  29      28.609  36.421  37.587  1.00  0.00      B    H  
ATOM    108  H2  HOH B  29      28.861  35.832  36.144  1.00  0.00      B    H  
ATOM    109  O   HOH B  30       0.205  31.211  10.225  1.00  0.00      B    O  
ATOM    110  H1  HOH B  30       0.467  32.176  10.218  1.00  0.00      B    H  
ATOM    111  H2  HOH B  30       0.979  30.730  10.704  1.00  0.00      B    H  
ATOM    112  O   HOH B  31      36.421  23.759  38.683  1.00  0.00      B    O  
ATOM    113  H1  HOH B  31      36.464  23.191  39.546  1.00  0.00      B    H  
ATOM    114  H2  HOH B  31      35.864  24.571  38.971  1.00  0.00      B    H  
ATOM    115  O   HOH B  32       0.313  35.012  10.622  1.00  0.00      B    O  
ATOM    116  H1  HOH B  32      -0.555  34.868  10.091  1.00  0.00      B    H  
ATOM    117  H2  HOH B  32       1.064  34.435  10.293  1.00  0.00      B    H  
ATOM    118  O   HOH B  33      13.710  26.442   6.472  1.00  0.00      B    O  
ATOM    119  H1  HOH B  33      14.344  25.718   6.142  1.00  0.00      B    H  
ATOM    120  H2  HOH B  33      13.267  26.855   5.670  1.00  0.00      B    H  
ATOM    121  O   HOH B  34      24.088  37.100   4.685  1.00  0.00      B    O  
ATOM    122  H1  HOH B  34      23.326  36.433   4.884  1.00  0.00      B    H  
ATOM    123  H2  HOH B  34      24.194  37.621   5.596  1.00  0.00      B    H  
ATOM    124  O   HOH B  35      27.441  11.786   1.906  1.00  0.00      B    O  
ATOM    125  H1  HOH B  35      28.257  12.339   1.588  1.00  0.00      B    H  
ATOM    126  H2  HOH B  35      27.639  11.469   2.786  1.00  0.00      B    H  
ATOM    127  O   HOH B  36      18.790  10.987  31.270  1.00  0.00      B    O  
ATOM    128  H1  HOH B  36      19.366  10.349  30.724  1.00  0.00      B    H  
ATOM    129  H2  HOH B  36      19.433  11.422  31.982  1.00  0.00      B    H  
ATOM    130  O   HOH B  37      30.539  20.047  16.166  1.00  0.00      B    O  
ATOM    131  H1  HOH B  37      30.670  20.560  17.063  1.00  0.00      B    H  
ATOM    132  H2  HOH B  37      30.249  20.752  15.442  1.00  0.00      B    H  
ATOM    133  O   HOH B  38       8.643  17.429   1.970  1.00  0.00      B    O  
ATOM    134  H1  HOH B  38       7.648  17.615   1.890  1.00  0.00      B    H  
ATOM    135  H2  HOH B  38       8.823  16.530   1.493  1.00  0.00      B    H  
ATOM    136  O   HOH B  39      17.758  24.431  29.496  1.00  0.00      B    O  
ATOM    137  H1  HOH B  39      18.013  23.805  28.712  1.00  0.00      B    H  
ATOM    138  H2  HOH B  39      18.422  24.326  30.244  1.00  0.00      B    H  
ATOM    139  O   HOH B  40      27.821  35.181  22.007  1.00  0.00      B    O  
ATOM    140  H1  HOH B  40      28.816  35.439  21.882  1.00  0.00      B    H  
ATOM    141  H2  HOH B  40      27.874  34.384  22.726  1.00  0.00      B    H  
ATOM    142  O   HOH B  41      18.176  23.067  27.376  1.00  0.00      B    O  
ATOM    143  H1  HOH B  41      17.424  22.725  26.740  1.00  0.00      B    H  
ATOM    144  H2  HOH B  41      19.100  22.882  26.920  1.00  0.00      B    H  
ATOM    145  O   HOH B  42       1.816  32.538  20.156  1.00  0.00      B    O  
ATOM    146  H1  HOH B  42       2.248  33.019  20.967  1.00  0.00      B    H  
ATOM    147  H2  HOH B  42       2.032  31.525  20.205  1.00  0.00      B    H  
ATOM    148  O   HOH B  43      30.309  32.131  28.874  1.00  0.00      B    O  
ATOM    149  H1  HOH B  43      30.744  32.876  29.448  1.00  0.00      B    H  
ATOM    150  H2  HOH B  43      29.383  32.146  29.236  1.00  0.00      B    H  
ATOM    151  O   HOH B  44      31.792  27.011   6.369  1.00  0.00      B    O  
ATOM    152  H1  HOH B  44      31.041  27.376   5.757  1.00  0.00      B    H  
ATOM    153  H2  HOH B  44      31.721  27.472   7.273  1.00  0.00      B    H  
ATOM    154  O   HOH B  45       3.549  23.877  23.753  1.00  0.00      B    O  
ATOM    155  H1  HOH B  45       4.494  23.528  23.667  1.00  0.00      B    H  
ATOM    156  H2  HOH B  45       3.019  23.545  22.950  1.00  0.00      B    H  
ATOM    157  O   HOH B  46      23.666  29.636  36.751  1.00  0.00      B    O  
ATOM    158  H1  HOH B  46      24.055  28.955  37.477  1.00  0.00      B    H  
ATOM    159  H2  HOH B  46      23.410  29.040  35.960  1.00  0.00      B    H  
ATOM    160  O   HOH B  47      36.951  35.850  28.789  1.00  0.00      B    O  
ATOM    161  H1  HOH B  47      37.642  36.247  28.157  1.00  0.00      B    H  
ATOM    162  H2  HOH B  47      36.203  36.489  28.967  1.00  0.00      B    H  
ATOM    163  O   HOH B  48      25.517  30.973  15.903  1.00  0.00      B    O  
ATOM    164  H1  HOH B  48      25.634  31.258  16.897  1.00  0.00      B    H  
ATOM    165  H2  HOH B  48      24.489  30.951  15.744  1.00  0.00      B    H  
ATOM    166  O   HOH B  49      23.927  25.386  19.740  1.00  0.00      B    O  
ATOM    167  H1  HOH B  49      24.099  26.210  19.127  1.00  0.00      B    H  
ATOM    168  H2  HOH B  49      23.228  24.914  19.220  1.00  0.00      B    H  
ATOM    169  O   HOH B  50      27.773  26.961  19.792  1.00  0.00      B    O  
ATOM    170  H1  HOH B  50      28.337  26.142  19.556  1.00  0.00      B    H  
ATOM    171  H2  HOH B  50      26.992  27.018  19.132  1.00  0.00      B    H  
ATOM    172  O   HOH B  51      11.441   0.067  34.235  1.00  0.00      B    O  
ATOM    173  H1  HOH B  51      10.811  -0.648  34.066  1.00  0.00      B    H  
ATOM    174  H2  HOH B  51      11.179   0.588  35.055  1.00  0.00      B    H  
ATOM    175  O   HOH B  52      15.014  32.042   6.238  1.00  0.00      B    O  
ATOM    176  H1  HOH B  52      15.912  31.811   6.640  1.00  0.00      B    H  
ATOM    177  H2  HOH B  52      14.308  32.055   6.995  1.00  0.00      B    H  
ATOM    178  O   HOH B  53      20.408   6.005  10.913  1.00  0.00      B    O  
ATOM    179  H1  HOH B  53      19.559   6.558  10.687  1.00  0.00      B    H  
ATOM    180  H2  HOH B  53      20.725   5.506  10.080  1.00  0.00      B    H  
ATOM    181  O   HOH B  54      30.994  28.045  25.448  1.00  0.00      B    O  
ATOM    182  H1  HOH B  54      30.294  28.812  25.371  1.00  0.00      B    H  
ATOM    183  H2  HOH B  54      30.850  27.335  24.755  1.00  0.00      B    H  
ATOM    184  O   HOH B  55       7.610   2.723  25.207  1.00  0.00      B    O  
ATOM    185  H1  HOH B  55       7.595   2.150  24.387  1.00  0.00      B    H  
ATOM    186  H2  HOH B  55       8.574   2.833  25.458  1.00  0.00      B    H  
ATOM    187  O   HOH B  56      30.564  33.674  19.589  1.00  0.00      B    O  
ATOM    188  H1  HOH B  56      30.476  33.623  20.583  1.00  0.00      B    H  
ATOM    189  H2  HOH B  56      31.502  33.383  19.342  1.00  0.00      B    H  
ATOM    190  O   HOH B  57      27.066  24.325  25.003  1.00  0.00      B    O  
ATOM    191  H1  HOH B  57      26.320  25.027  24.893  1.00  0.00      B    H  
ATOM    192  H2  HOH B  57      26.854  23.489  24.388  1.00  0.00      B    H  
ATOM    193  O   HOH B  58      38.446  30.077  32.417  1.00  0.00      B    O  
ATOM    194  H1  HOH B  58      38.356  29.285  33.024  1.00  0.00      B    H  
ATOM    195  H2  HOH B  58      38.216  29.764  31.498  1.00  0.00      B    H  
ATOM    196  O   HOH B  59       9.628  36.832  18.607  1.00  0.00      B    O  
ATOM    197  H1  HOH B  59      10.290  36.853  17.876  1.00  0.00      B    H  
ATOM    198  H2  HOH B  59       9.555  35.848  18.815  1.00  0.00      B    H  
ATOM    199  O   HOH B  60      31.549  36.986  34.837  1.00  0.00      B    O  
ATOM    200  H1  HOH B  60      31.207  37.852  34.533  1.00  0.00      B    H  
ATOM    201  H2  HOH B  60      31.904  36.493  34.022  1.00  0.00      B    H  
ATOM    202  O   HOH B  61      33.823  36.769  20.700  1.00  0.00      B    O  
ATOM    203  H1  HOH B  61      32.824  36.765  20.291  1.00  0.00      B    H  
ATOM    204  H2  HOH B  61      33.671  36.958  21.667  1.00  0.00      B    H  
ATOM    205  O   HOH B  62      30.078   1.509  28.357  1.00  0.00      B    O  
ATOM    206  H1  HOH B  62      29.093   1.579  28.145  1.00  0.00      B    H  
ATOM    207  H2  HOH B  62      30.300   0.654  27.801  1.00  0.00      B    H  
ATOM    208  O   HOH B  63      22.002  -0.283  22.987  1.00  0.00      B    O  
ATOM    209  H1  HOH B  63      22.766   0.333  22.863  1.00  0.00      B    H  
ATOM    210  H2  HOH B  63      21.206   0.259  23.317  1.00  0.00      B    H  
ATOM    211  O   HOH B  64       4.933  10.310  27.134  1.00  0.00      B    O  
ATOM    212  H1  HOH B  64       4.395   9.482  27.102  1.00  0.00      B    H  
ATOM    213  H2  HOH B  64       4.314  11.030  27.434  1.00  0.00      B    H  
ATOM    214  O   HOH B  65      20.068   6.174  28.533  1.00  0.00      B    O  
ATOM    215  H1  HOH B  65      20.524   5.262  28.436  1.00  0.00      B    H  
ATOM    216  H2  HOH B  65      20.573   6.578  29.283  1.00  0.00      B    H  
ATOM    217  O   HOH B  66      12.512   7.289   7.511  1.00  0.00      B    O  
ATOM    218  H1  HOH B  66      12.114   8.136   7.117  1.00  0.00      B    H  
ATOM    219  H2  HOH B  66      12.880   6.792   6.761  1.00  0.00      B    H  
ATOM    220  O   HOH B  67      30.424  26.493  37.775  1.00  0.00      B    O  
ATOM    221  H1  HOH B  67      31.012  27.311  37.808  1.00  0.00      B    H  
ATOM    222  H2  HOH B  67      30.710  25.944  38.540  1.00  0.00      B    H  
ATOM    223  O   HOH B  68      15.984   8.481  34.915  1.00  0.00      B    O  
ATOM    224  H1  HOH B  68      15.698   7.669  34.389  1.00  0.00      B    H  
ATOM    225  H2  HOH B  68      15.234   8.738  35.519  1.00  0.00      B    H  
ATOM    226  O   HOH B  69      30.896  10.443  13.710  1.00  0.00      B    O  
ATOM    227  H1  HOH B  69      30.460   9.642  13.277  1.00  0.00      B    H  
ATOM    228  H2  HOH B  69      31.778  10.117  14.042  1.00  0.00      B    H  
ATOM    229  O   HOH B  70       7.698  30.897  35.122  1.00  0.00      B    O  
ATOM    230  H1  HOH B  70       8.012  31.306  35.976  1.00  0.00      B    H  
ATOM    231  H2  HOH B  70       6.758  31.192  34.860  1.00  0.00      B    H  
ATOM    232  O   HOH B  71      -0.133  27.822  14.342  1.00  0.00      B    O  
ATOM    233  H1  HOH B  71       0.879  27.783  14.345  1.00  0.00      B    H  
ATOM    234  H2  HOH B  71      -0.479  27.324  15.143  1.00  0.00      B    H  
ATOM    235  O   HOH B  72      17.993  30.032  36.351  1.00  0.00      B    O  
ATOM    236  H1  HOH B  72      18.681  30.132  35.566  1.00  0.00      B    H  
ATOM    237  H2  HOH B  72      18.487  29.819  37.187  1.00  0.00      B    H  
ATOM    238  O   HOH B  73       9.518  27.292  37.903  1.00  0.00      B    O  
ATOM    239  H1  HOH B  73       9.105  26.923  37.058  1.00  0.00      B    H  
ATOM    240  H2  HOH B  73       8.849  27.764  38.497  1.00  0.00      B    H  
ATOM    241  O   HOH B  74      33.343  10.296  18.501  1.00  0.00      B    O  
ATOM    242  H1  HOH B  74      33.198  11.048  17.842  1.00  0.00      B    H  
ATOM    243  H2  HOH B  74      34.326  10.163  18.789  1.00  0.00      B    H  
ATOM    244  O   HOH B  75      36.629  10.641   3.287  1.00  0.00      B    O  
ATOM    245  H1  HOH B  75      36.541  11.363   3.985  1.00  0.00      B    H  
ATOM    246  H2  HOH B  75      37.275  11.014   2.664  1.00  0.00      B    H  
ATOM    247  O   HOH B  76      27.834  14.841  12.884  1.00  0.00      B    O  
ATOM    248  H1  HOH B  76      27.068  15.402  12.595  1.00  0.00      B    H  
ATOM    249  H2  HOH B  76      28.492  15.379  13.443  1.00  0.00      B    H  
ATOM    250  O   HOH B  77      35.933  29.902  22.353  1.00  0.00      B    O  
ATOM    251  H1  HOH B  77      36.821  29.755  21.887  1.00  0.00      B    H  
ATOM    252  H2  HOH B  77      36.090  29.877  23.374  1.00  0.00      B    H  
ATOM    253  O   HOH B  78      34.983  21.061   3.491  1.00  0.00      B    O  
ATOM    254  H1  HOH B  78      34.422  21.113   2.639  1.00  0.00      B    H  
ATOM    255  H2  HOH B  78      34.777  21.898   3.997  1.00  0.00      B    H  
ATOM    256  O   HOH B  79      19.250  27.104   4.716  1.00  0.00      B    O  
ATOM    257  H1  HOH B  79      19.906  27.205   3.918  1.00  0.00      B    H  
ATOM    258  H2  HOH B  79      18.883  28.063   4.815  1.00  0.00      B    H  
ATOM    259  O   HOH B  80      14.644  14.186  22.859  1.00  0.00      B    O  
ATOM    260  H1  HOH B  80      13.791  13.704  22.706  1.00  0.00      B    H  
ATOM    261  H2  HOH B  80      14.595  14.749  23.694  1.00  0.00      B    H  
ATOM    262  O   HOH B  81      30.273  38.086   8.257  1.00  0.00      B    O  
ATOM    263  H1  HOH B  81      30.387  37.171   8.578  1.00  0.00      B    H  
ATOM    264  H2  HOH B  81      30.022  38.627   9.071  1.00  0.00      B    H  
ATOM    265  O   HOH B  82      23.524   8.598  16.241  1.00  0.00      B    O  
ATOM    266  H1  HOH B  82      23.521   8.822  15.249  1.00  0.00      B    H  
ATOM    267  H2  HOH B  82      24.364   9.049  16.612  1.00  0.00      B    H  
ATOM    268  O   HOH B  83      25.210  23.711  27.309  1.00  0.00      B    O  
ATOM    269  H1  HOH B  83      25.627  23.085  28.013  1.00  0.00      B    H  
ATOM    270  H2  HOH B  83      26.016  24.148  26.957  1.00  0.00      B    H  
ATOM    271  O   HOH B  84       6.500   4.520   8.667  1.00  0.00      B    O  
ATOM    272  H1  HOH B  84       6.823   5.031   9.476  1.00  0.00      B    H  
ATOM    273  H2  HOH B  84       7.296   4.352   8.090  1.00  0.00      B    H  
ATOM    274  O   HOH B  85      30.803   4.253  28.990  1.00  0.00      B    O  
ATOM    275  H1  HOH B  85      30.823   3.335  28.736  1.00  0.00      B    H  
ATOM    276  H2  HOH B  85      31.010   4.823  28.212  1.00  0.00      B    H  
ATOM    277  O   HOH B  86      34.637  20.267  14.670  1.00  0.00      B    O  
ATOM    278  H1  HOH B  86      33.886  19.751  14.269  1.00  0.00      B    H  
ATOM    279  H2  HOH B  86      34.437  20.459  15.659  1.00  0.00      B    H  
ATOM    280  O   HOH B  87      33.193   1.682  29.348  1.00  0.00      B    O  
ATOM    281  H1  HOH B  87      32.278   1.448  29.033  1.00  0.00      B    H  
ATOM    282  H2  HOH B  87      33.602   1.867  28.409  1.00  0.00      B    H  
ATOM    283  O   HOH B  88      31.452  24.741  22.814  1.00  0.00      B    O  
ATOM    284  H1  HOH B  88      31.318  25.735  22.911  1.00  0.00      B    H  
ATOM    285  H2  HOH B  88      31.402  24.346  23.760  1.00  0.00      B    H  
ATOM    286  O   HOH B  89      29.337  36.835  13.917  1.00  0.00      B    O  
ATOM    287  H1  HOH B  89      28.640  36.191  13.615  1.00  0.00      B    H  
ATOM    288  H2  HOH B  89      29.638  36.520  14.813  1.00  0.00      B    H  
ATOM    289  O   HOH B  90      32.601  16.521  35.847  1.00  0.00      B    O  
ATOM    290  H1  HOH B  90      32.895  17.430  36.152  1.00  0.00      B    H  
ATOM    291  H2  HOH B  90      31.954  16.188  36.582  1.00  0.00      B    H  
ATOM    292  O   HOH B  91      26.769  10.686  28.246  1.00  0.00      B    O  
ATOM    293  H1  HOH B  91      27.160   9.767  28.235  1.00  0.00      B    H  
ATOM    294  H2  HOH B  91      27.505  11.398  28.468  1.00  0.00      B    H  
ATOM    295  O   HOH B  92      34.078  38.539   4.503  1.00  0.00      B    O  
ATOM    296  H1  HOH B  92      35.097  38.367   4.289  1.00  0.00      B    H  
ATOM    297  H2  HOH B  92      33.999  38.662   5.516  1.00  0.00      B    H  
ATOM    298  O   HOH B  93      15.639  38.158   1.694  1.00  0.00      B    O  
ATOM    299  H1  HOH B  93      16.362  37.457   1.915  1.00  0.00      B    H  
ATOM    300  H2  HOH B  93      15.269  37.809   0.791  1.00  0.00      B    H  
ATOM    301  O   HOH B  94       1.180   5.887  18.112  1.00  0.00      B    O  
ATOM    302  H1  HOH B  94       1.078   6.818  18.427  1.00  0.00      B    H  
ATOM    303  H2  HOH B  94       0.678   5.938  17.216  1.00  0.00      B    H  
ATOM    304  O   HOH B  95      27.744   1.371  25.689  1.00  0.00      B    O  
ATOM    305  H1  HOH B  95      28.044   0.352  25.658  1.00  0.00      B    H  
ATOM    306  H2  HOH B  95      27.441   1.584  26.590  1.00  0.00      B    H  
ATOM    307  O   HOH B  96      25.316  22.539  18.752  1.00  0.00      B    O  
ATOM    308  H1  HOH B  96      26.188  22.465  18.222  1.00  0.00      B    H  
ATOM    309  H2  HOH B  96      25.464  23.132  19.562  1.00  0.00      B    H  
ATOM    310  O   HOH B  97      15.918  21.492  17.434  1.00  0.00      B    O  
ATOM    311  H1  HOH B  97      16.657  21.465  16.686  1.00  0.00      B    H  
ATOM    312  H2  HOH B  97      15.356  22.372  17.279  1.00  0.00      B    H  
ATOM    313  O   HOH B  98       8.392   2.747  28.810  1.00  0.00      B    O  
ATOM    314  H1  HOH B  98       7.551   3.092  28.417  1.00  0.00      B    H  
ATOM    315  H2  HOH B  98       8.865   3.546  29.179  1.00  0.00      B    H  
ATOM    316  O   HOH B  99       2.358  26.415   7.123  1.00  0.00      B    O  
ATOM    317  H1  HOH B  99       3.014  26.370   6.335  1.00  0.00      B    H  
ATOM    318  H2  HOH B  99       2.765  27.000   7.863  1.00  0.00      B    H  
ATOM    319  O   HOH B 100      11.171   4.864   1.497  1.00  0.00      B    O  
ATOM    320  H1  HOH B 100      10.292   4.290   1.513  1.00  0.00      B    H  
ATOM    321  H2  HOH B 100      11.871   4.306   1.896  1.00  0.00      B    H  
ATOM    322  O   HOH B 101      22.139  34.370  12.333  1.00  0.00      B    O  
ATOM    323  H1  HOH B 101      21.476  34.430  13.101  1.00  0.00      B    H  
ATOM    324  H2  HOH B 101      21.634  34.741  11.489  1.00  0.00      B    H  
ATOM    325  O   HOH B 102       8.788  37.410  28.105  1.00  0.00      B    O  
ATOM    326  H1  HOH B 102       9.334  36.587  27.810  1.00  0.00      B    H  
ATOM    327  H2  HOH B 102       8.347  37.218  28.967  1.00  0.00      B    H  
ATOM    328  O   HOH B 103      19.315  19.660  37.352  1.00  0.00      B    O  
ATOM    329  H1  HOH B 103      19.280  19.121  36.488  1.00  0.00      B    H  
ATOM    330  H2  HOH B 103      19.979  20.390  37.179  1.00  0.00      B    H  
ATOM    331  O   HOH B 104      25.576  32.295  23.075  1.00  0.00      B    O  
ATOM    332  H1  HOH B 104      25.927  32.970  23.734  1.00  0.00      B    H  
ATOM    333  H2  HOH B 104      25.107  32.785  22.330  1.00  0.00      B    H  
ATOM    334  O   HOH B 105      14.558   2.045  27.803  1.00  0.00      B    O  
ATOM    335  H1  HOH B 105      14.274   2.000  26.803  1.00  0.00      B    H  
ATOM    336  H2  HOH B 105      14.066   1.193  28.207  1.00  0.00      B    H  
ATOM    337  O   HOH B 106      23.692  22.460  25.227  1.00  0.00      B    O  
ATOM    338  H1  HOH B 106      22.913  22.765  25.741  1.00  0.00      B    H  
ATOM    339  H2  HOH B 106      24.495  22.894  25.691  1.00  0.00      B    H  
ATOM    340  O   HOH B 107      17.755  38.905  30.444  1.00  0.00      B    O  
ATOM    341  H1  HOH B 107      18.721  38.950  30.057  1.00  0.00      B    H  
ATOM    342  H2  HOH B 107      17.630  38.027  30.972  1.00  0.00      B    H  
ATOM    343  O   HOH B 108      16.247  27.198   9.683  1.00  0.00      B    O  
ATOM    344  H1  HOH B 108      17.085  27.575   9.260  1.00  0.00      B    H  
ATOM    345  H2  HOH B 108      15.492  27.804   9.399  1.00  0.00      B    H  
ATOM    346  O   HOH B 109      18.390  28.046  25.815  1.00  0.00      B    O  
ATOM    347  H1  HOH B 109      19.214  27.642  25.475  1.00  0.00      B    H  
ATOM    348  H2  HOH B 109      17.989  27.462  26.527  1.00  0.00      B    H  
ATOM    349  O   HOH B 110       0.495  33.937   1.853  1.00  0.00      B    O  
ATOM    350  H1  HOH B 110       0.864  33.631   2.764  1.00  0.00      B    H  
ATOM    351  H2  HOH B 110      -0.136  33.261   1.514  1.00  0.00      B    H  
ATOM    352  O   HOH B 111      19.263  28.927  29.475  1.00  0.00      B    O  
ATOM    353  H1  HOH B 111      18.958  28.977  30.463  1.00  0.00      B    H  
ATOM    354  H2  HOH B 111      18.465  29.065  28.844  1.00  0.00      B    H  
ATOM    355  O   HOH B 112      11.946  23.646  35.367  1.00  0.00      B    O  
ATOM    356  H1  HOH B 112      12.364  23.863  34.527  1.00  0.00      B    H  
ATOM    357  H2  HOH B 112      12.591  23.872  36.175  1.00  0.00      B    H  
ATOM    358  O   HOH B 113      32.797  20.612   6.851  1.00  0.00      B    O  
ATOM    359  H1  HOH B 113      32.688  20.823   7.814  1.00  0.00      B    H  
ATOM    360  H2  HOH B 113      32.432  21.350   6.300  1.00  0.00      B    H  
ATOM    361  O   HOH B 114      15.587  35.747   8.846  1.00  0.00      B    O  
ATOM    362  H1  HOH B 114      15.180  35.921   9.766  1.00  0.00      B    H  
ATOM    363  H2  HOH B 114      16.061  36.633   8.672  1.00  0.00      B    H  
ATOM    364  O   HOH B 115      16.077  14.073   0.667  1.00  0.00      B    O  
ATOM    365  H1  HOH B 115      16.216  14.845   1.285  1.00  0.00      B    H  
ATOM    366  H2  HOH B 115      16.980  13.789   0.223  1.00  0.00      B    H  
ATOM    367  O   HOH B 116       5.082  30.355   5.124  1.00  0.00      B    O  
ATOM    368  H1  HOH B 116       4.984  29.904   4.203  1.00  0.00      B    H  
ATOM    369  H2  HOH B 116       5.945  29.954   5.581  1.00  0.00      B    H  
ATOM    370  O   HOH B 117      16.046  15.886  26.411  1.00  0.00      B    O  
ATOM    371  H1  HOH B 117      15.262  15.917  25.765  1.00  0.00      B    H  
ATOM    372  H2  HOH B 117      16.652  15.074  26.194  1.00  0.00      B    H  
ATOM    373  O   HOH B 118      25.853   7.032  26.172  1.00  0.00      B    O  
ATOM    374  H1  HOH B 118      25.934   6.075  26.471  1.00  0.00      B    H  
ATOM    375  H2  HOH B 118      24.868   7.305  26.236  1.00  0.00      B    H  
ATOM    376  O   HOH B 119      32.023   8.883  27.718  1.00  0.00      B    O  
ATOM    377  H1  HOH B 119      31.191   9.236  28.139  1.00  0.00      B    H  
ATOM    378  H2  HOH B 119      32.578   8.509  28.431  1.00  0.00      B    H  
ATOM    379  O   HOH B 120      18.052  36.586   1.587  1.00  0.00      B    O  
ATOM    380  H1  HOH B 120      18.700  36.275   0.828  1.00  0.00      B    H  
ATOM    381  H2  HOH B 120      18.685  37.037   2.197  1.00  0.00      B    H  
ATOM    382  O   HOH B 121      22.608  21.964  22.811  1.00  0.00      B    O  
ATOM    383  H1  HOH B 121      23.239  22.183  23.559  1.00  0.00      B    H  
ATOM    384  H2  HOH B 121      23.182  21.606  22.056  1.00  0.00      B    H  
ATOM    385  O   HOH B 122      29.796  17.547  32.371  1.00  0.00      B    O  
ATOM    386  H1  HOH B 122      30.084  18.436  31.993  1.00  0.00      B    H  
ATOM    387  H2  HOH B 122      28.907  17.695  32.825  1.00  0.00      B    H  
ATOM    388  O   HOH B 123      38.738  12.990  16.848  1.00  0.00      B    O  
ATOM    389  H1  HOH B 123      39.169  13.409  17.670  1.00  0.00      B    H  
ATOM    390  H2  HOH B 123      39.161  13.529  16.092  1.00  0.00      B    H  
ATOM    391  O   HOH B 124      38.765   5.716  15.516  1.00  0.00      B    O  
ATOM    392  H1  HOH B 124      39.077   5.945  14.585  1.00  0.00      B    H  
ATOM    393  H2  HOH B 124      37.778   5.620  15.508  1.00  0.00      B    H  
ATOM    394  O   HOH B 125      24.404   5.375  31.835  1.00  0.00      B    O  
ATOM    395  H1  HOH B 125      24.344   5.805  32.733  1.00  0.00      B    H  
ATOM    396  H2  HOH B 125      24.477   4.371  31.981  1.00  0.00      B    H  
ATOM    397  O   HOH B 126      17.993  11.098  26.878  1.00  0.00      B    O  
ATOM    398  H1  HOH B 126      17.423  10.258  26.518  1.00  0.00      B    H  
ATOM    399  H2  HOH B 126      18.989  11.007  26.595  1.00  0.00      B    H  
ATOM    400  O   HOH B 127      20.143   6.734  38.026  1.00  0.00      B    O  
ATOM    401  H1  HOH B 127      19.781   7.091  37.135  1.00  0.00      B    H  
ATOM    402  H2  HOH B 127      19.515   5.954  38.279  1.00  0.00      B    H  
ATOM    403  O   HOH B 128      28.347  11.829  14.756  1.00  0.00      B    O  
ATOM    404  H1  HOH B 128      28.983  11.108  14.880  1.00  0.00      B    H  
ATOM    405  H2  HOH B 128      28.160  11.847  13.750  1.00  0.00      B    H  
ATOM    406  O   HOH B 129      34.284  33.807   3.488  1.00  0.00      B    O  
ATOM    407  H1  HOH B 129      33.760  34.699   3.678  1.00  0.00      B    H  
ATOM    408  H2  HOH B 129      35.254  33.891   3.839  1.00  0.00      B    H  
ATOM    409  O   HOH B 130       2.995  29.235   6.256  1.00  0.00      B    O  
ATOM    410  H1  HOH B 130       3.737  29.713   5.752  1.00  0.00      B    H  
ATOM    411  H2  HOH B 130       3.540  28.544   6.782  1.00  0.00      B    H  
ATOM    412  O   HOH B 131      13.305  34.774  21.708  1.00  0.00      B    O  
ATOM    413  H1  HOH B 131      13.146  33.934  21.197  1.00  0.00      B    H  
ATOM    414  H2  HOH B 131      13.751  34.381  22.571  1.00  0.00      B    H  
ATOM    415  O   HOH B 132      14.721  11.043  22.158  1.00  0.00      B    O  
ATOM    416  H1  HOH B 132      15.310  10.440  21.608  1.00  0.00      B    H  
ATOM    417  H2  HOH B 132      14.012  10.468  22.603  1.00  0.00      B    H  
ATOM    418  O   HOH B 133      16.144  22.310  25.768  1.00  0.00      B    O  
ATOM    419  H1  HOH B 133      16.274  22.868  24.971  1.00  0.00      B    H  
ATOM    420  H2  HOH B 133      15.971  21.360  25.411  1.00  0.00      B    H  
ATOM    421  O   HOH B 134      19.097   6.759   4.436  1.00  0.00      B    O  
ATOM    422  H1  HOH B 134      19.150   6.081   3.631  1.00  0.00      B    H  
ATOM    423  H2  HOH B 134      19.234   7.738   4.125  1.00  0.00      B    H  
ATOM    424  O   HOH B 135      16.185   2.612  23.077  1.00  0.00      B    O  
ATOM    425  H1  HOH B 135      16.680   2.737  22.204  1.00  0.00      B    H  
ATOM    426  H2  HOH B 135      16.496   1.798  23.566  1.00  0.00      B    H  
ATOM    427  O   HOH B 136      38.740  12.821  10.727  1.00  0.00      B    O  
ATOM    428  H1  HOH B 136      38.565  13.052  11.716  1.00  0.00      B    H  
ATOM    429  H2  HOH B 136      38.097  12.100  10.443  1.00  0.00      B    H  
ATOM    430  O   HOH B 137       2.203  11.226  34.592  1.00  0.00      B    O  
ATOM    431  H1  HOH B 137       2.123  11.070  35.580  1.00  0.00      B    H  
ATOM    432  H2  HOH B 137       1.758  10.349  34.218  1.00  0.00      B    H  
ATOM    433  O   HOH B 138      13.349  12.857  19.959  1.00  0.00      B    O  
ATOM    434  H1  HOH B 138      13.951  12.191  20.468  1.00  0.00      B    H  
ATOM    435  H2  HOH B 138      13.457  12.618  18.948  1.00  0.00      B    H  
ATOM    436  O   HOH B 139       3.894   2.629   6.257  1.00  0.00      B    O  
ATOM    437  H1  HOH B 139       4.763   2.111   6.455  1.00  0.00      B    H  
ATOM    438  H2  HOH B 139       3.783   3.285   7.005  1.00  0.00      B    H  
ATOM    439  O   HOH B 140      31.680  16.508  30.842  1.00  0.00      B    O  
ATOM    440  H1  HOH B 140      30.985  16.844  31.439  1.00  0.00      B    H  
ATOM    441  H2  HOH B 140      32.442  16.259  31.419  1.00  0.00      B    H  
ATOM    442  O   HOH B 141       0.462  36.705  27.290  1.00  0.00      B    O  
ATOM    443  H1  HOH B 141       0.930  35.971  26.871  1.00  0.00      B    H  
ATOM    444  H2  HOH B 141      -0.023  37.233  26.562  1.00  0.00      B    H  
ATOM    445  O   HOH B 142      31.986  34.734   1.176  1.00  0.00      B    O  
ATOM    446  H1  HOH B 142      32.242  35.408   1.855  1.00  0.00      B    H  
ATOM    447  H2  HOH B 142      32.690  34.622   0.524  1.00  0.00      B    H  
ATOM    448  O   HOH B 143      15.450  13.315  35.604  1.00  0.00      B    O  
ATOM    449  H1  HOH B 143      15.919  12.509  35.168  1.00  0.00      B    H  
ATOM    450  H2  HOH B 143      14.712  12.990  36.145  1.00  0.00      B    H  
ATOM    451  O   HOH B 144      19.545  35.609  20.554  1.00  0.00      B    O  
ATOM    452  H1  HOH B 144      18.968  35.535  21.371  1.00  0.00      B    H  
ATOM    453  H2  HOH B 144      19.056  35.105  19.834  1.00  0.00      B    H  
ATOM    454  O   HOH B 145      35.297  25.933  23.748  1.00  0.00      B    O  
ATOM    455  H1  HOH B 145      36.293  25.759  23.459  1.00  0.00      B    H  
ATOM    456  H2  HOH B 145      34.840  26.479  23.001  1.00  0.00      B    H  
ATOM    457  O   HOH B 146      33.710  11.813  15.994  1.00  0.00      B    O  
ATOM    458  H1  HOH B 146      34.553  12.284  16.198  1.00  0.00      B    H  
ATOM    459  H2  HOH B 146      33.253  12.362  15.245  1.00  0.00      B    H  
ATOM    460  O   HOH B 147       8.994  33.284  12.967  1.00  0.00      B    O  
ATOM    461  H1  HOH B 147       8.236  33.150  12.344  1.00  0.00      B    H  
ATOM    462  H2  HOH B 147       8.760  34.054  13.557  1.00  0.00      B    H  
ATOM    463  O   HOH B 148      30.940  23.515  16.338  1.00  0.00      B    O  
ATOM    464  H1  HOH B 148      31.811  23.231  16.703  1.00  0.00      B    H  
ATOM    465  H2  HOH B 148      30.416  23.987  17.050  1.00  0.00      B    H  
ATOM    466  O   HOH B 149      30.622  16.365  25.177  1.00  0.00      B    O  
ATOM    467  H1  HOH B 149      30.485  16.910  24.343  1.00  0.00      B    H  
ATOM    468  H2  HOH B 149      31.537  15.976  25.177  1.00  0.00      B    H  
ATOM    469  O   HOH B 150       7.522  23.695  10.513  1.00  0.00      B    O  
ATOM    470  H1  HOH B 150       7.352  22.797  10.859  1.00  0.00      B    H  
ATOM    471  H2  HOH B 150       8.543  23.778  10.496  1.00  0.00      B    H  
ATOM    472  O   HOH B 151      19.790  14.196  24.417  1.00  0.00      B    O  
ATOM    473  H1  HOH B 151      20.655  14.646  24.048  1.00  0.00      B    H  
ATOM    474  H2  HOH B 151      19.813  13.251  24.065  1.00  0.00      B    H  
ATOM    475  O   HOH B 152       4.230  19.530   6.766  1.00  0.00      B    O  
ATOM    476  H1  HOH B 152       4.999  19.519   7.419  1.00  0.00      B    H  
ATOM    477  H2  HOH B 152       3.873  18.569   6.675  1.00  0.00      B    H  
ATOM    478  O   HOH B 153      22.572   6.632  20.927  1.00  0.00      B    O  
ATOM    479  H1  HOH B 153      21.647   6.278  21.158  1.00  0.00      B    H  
ATOM    480  H2  HOH B 153      23.138   6.608  21.771  1.00  0.00      B    H  
ATOM    481  O   HOH B 154      26.432  34.244  25.156  1.00  0.00      B    O  
ATOM    482  H1  HOH B 154      26.683  34.192  26.086  1.00  0.00      B    H  
ATOM    483  H2  HOH B 154      25.929  35.107  25.121  1.00  0.00      B    H  
ATOM    484  O   HOH B 155      21.814   6.963  30.823  1.00  0.00      B    O  
ATOM    485  H1  HOH B 155      22.576   6.594  30.230  1.00  0.00      B    H  
ATOM    486  H2  HOH B 155      21.817   6.543  31.760  1.00  0.00      B    H  
ATOM    487  O   HOH B 156      35.441  14.424  38.094  1.00  0.00      B    O  
ATOM    488  H1  HOH B 156      35.385  15.377  38.436  1.00  0.00      B    H  
ATOM    489  H2  HOH B 156      36.080  14.358  37.291  1.00  0.00      B    H  
ATOM    490  O   HOH B 157      28.057  19.165  37.562  1.00  0.00      B    O  
ATOM    491  H1  HOH B 157      28.980  19.040  37.903  1.00  0.00      B    H  
ATOM    492  H2  HOH B 157      28.051  19.729  36.686  1.00  0.00      B    H  
ATOM    493  O   HOH B 158      14.844   6.065   2.688  1.00  0.00      B    O  
ATOM    494  H1  HOH B 158      15.360   6.032   3.569  1.00  0.00      B    H  
ATOM    495  H2  HOH B 158      15.061   7.019   2.297  1.00  0.00      B    H  
ATOM    496  O   HOH B 159       2.571  13.319  31.996  1.00  0.00      B    O  
ATOM    497  H1  HOH B 159       2.517  12.982  32.955  1.00  0.00      B    H  
ATOM    498  H2  HOH B 159       2.975  12.572  31.398  1.00  0.00      B    H  
ATOM    499  O   HOH B 160      19.923  11.929  22.979  1.00  0.00      B    O  
ATOM    500  H1  HOH B 160      19.235  11.181  23.100  1.00  0.00      B    H  
ATOM    501  H2  HOH B 160      20.822  11.520  22.582  1.00  0.00      B    H  
ATOM    502  O   HOH B 161      11.421  11.003  11.281  1.00  0.00      B    O  
ATOM    503  H1  HOH B 161      12.350  10.811  11.530  1.00  0.00      B    H  
ATOM    504  H2  HOH B 161      10.955  11.425  12.121  1.00  0.00      B    H  
ATOM    505  O   HOH B 162       1.636  34.034  17.992  1.00  0.00      B    O  
ATOM    506  H1  HOH B 162       1.656  33.375  18.800  1.00  0.00      B    H  
ATOM    507  H2  HOH B 162       0.763  33.803  17.522  1.00  0.00      B    H  
ATOM    508  O   HOH B 163      18.775  27.803   8.158  1.00  0.00      B    O  
ATOM    509  H1  HOH B 163      19.522  28.364   7.788  1.00  0.00      B    H  
ATOM    510  H2  HOH B 163      18.830  26.861   7.913  1.00  0.00      B    H  
ATOM    511  O   HOH B 164       5.365  35.639  29.204  1.00  0.00      B    O  
ATOM    512  H1  HOH B 164       4.623  35.445  29.853  1.00  0.00      B    H  
ATOM    513  H2  HOH B 164       4.898  35.785  28.314  1.00  0.00      B    H  
ATOM    514  O   HOH B 165      35.227  13.204  24.087  1.00  0.00      B    O  
ATOM    515  H1  HOH B 165      35.368  13.641  25.013  1.00  0.00      B    H  
ATOM    516  H2  HOH B 165      34.568  13.809  23.592  1.00  0.00      B    H  
ATOM    517  O   HOH B 166      31.352  35.207   5.859  1.00  0.00      B    O  
ATOM    518  H1  HOH B 166      30.557  35.641   5.463  1.00  0.00      B    H  
ATOM    519  H2  HOH B 166      31.162  34.197   5.817  1.00  0.00      B    H  
ATOM    520  O   HOH B 167      25.754  21.893   2.428  1.00  0.00      B    O  
ATOM    521  H1  HOH B 167      25.117  21.179   1.992  1.00  0.00      B    H  
ATOM    522  H2  HOH B 167      25.217  22.328   3.159  1.00  0.00      B    H  
ATOM    523  O   HOH B 168      32.341   6.126  35.018  1.00  0.00      B    O  
ATOM    524  H1  HOH B 168      32.180   5.278  34.506  1.00  0.00      B    H  
ATOM    525  H2  HOH B 168      31.989   6.019  35.897  1.00  0.00      B    H  
ATOM    526  O   HOH B 169      37.398  29.323  29.792  1.00  0.00      B    O  
ATOM    527  H1  HOH B 169      37.187  28.420  29.373  1.00  0.00      B    H  
ATOM    528  H2  HOH B 169      37.997  29.825  29.176  1.00  0.00      B    H  
ATOM    529  O   HOH B 170      33.816  26.536  10.817  1.00  0.00      B    O  
ATOM    530  H1  HOH B 170      34.486  27.123  10.317  1.00  0.00      B    H  
ATOM    531  H2  HOH B 170      34.359  25.826  11.305  1.00  0.00      B    H  
ATOM    532  O   HOH B 171      32.993  35.315   8.026  1.00  0.00      B    O  
ATOM    533  H1  HOH B 171      33.932  35.584   7.628  1.00  0.00      B    H  
ATOM    534  H2  HOH B 171      32.383  35.243   7.234  1.00  0.00      B    H  
ATOM    535  O   HOH B 172      32.115  12.507   6.561  1.00  0.00      B    O  
ATOM    536  H1  HOH B 172      32.769  11.803   6.205  1.00  0.00      B    H  
ATOM    537  H2  HOH B 172      32.385  13.467   6.224  1.00  0.00      B    H  
ATOM    538  O   HOH B 173      37.382   3.300  38.200  1.00  0.00      B    O  
ATOM    539  H1  HOH B 173      36.835   2.899  38.912  1.00  0.00      B    H  
ATOM    540  H2  HOH B 173      36.817   3.777  37.510  1.00  0.00      B    H  
ATOM    541  O   HOH B 174       0.816  14.044   7.735  1.00  0.00      B    O  
ATOM    542  H1  HOH B 174       0.920  14.472   6.835  1.00  0.00      B    H  
ATOM    543  H2  HOH B 174      -0.037  14.432   8.167  1.00  0.00      B    H  
ATOM    544  O   HOH B 175      36.381  27.445   5.109  1.00  0.00      B    O  
ATOM    545  H1  HOH B 175      36.877  27.217   4.292  1.00  0.00      B    H  
ATOM    546  H2  HOH B 175      36.956  27.096   5.898  1.00  0.00      B    H  
ATOM    547  O   HOH B 176       9.738   2.414  17.430  1.00  0.00      B    O  
ATOM    548  H1  HOH B 176      10.524   3.020  17.498  1.00  0.00      B    H  
ATOM    549  H2  HOH B 176       9.829   1.627  18.075  1.00  0.00      B    H  
ATOM    550  O   HOH B 177      20.070  32.309  26.571  1.00  0.00      B    O  
ATOM    551  H1  HOH B 177      19.144  32.150  26.904  1.00  0.00      B    H  
ATOM    552  H2  HOH B 177      20.168  31.948  25.631  1.00  0.00      B    H  
ATOM    553  O   HOH B 178      -0.137  20.093  20.640  1.00  0.00      B    O  
ATOM    554  H1  HOH B 178       0.269  19.906  19.712  1.00  0.00      B    H  
ATOM    555  H2  HOH B 178       0.634  20.211  21.237  1.00  0.00      B    H  
ATOM    556  O   HOH B 179      35.927  23.254  20.370  1.00  0.00      B    O  
ATOM    557  H1  HOH B 179      35.600  24.077  19.817  1.00  0.00      B    H  
ATOM    558  H2  HOH B 179      35.184  22.545  20.393  1.00  0.00      B    H  
ATOM    559  O   HOH B 180      34.205  28.299  33.813  1.00  0.00      B    O  
ATOM    560  H1  HOH B 180      34.365  29.203  34.223  1.00  0.00      B    H  
ATOM    561  H2  HOH B 180      34.755  28.197  33.006  1.00  0.00      B    H  
ATOM    562  O   HOH B 181       9.634  20.519  21.939  1.00  0.00      B    O  
ATOM    563  H1  HOH B 181       9.298  19.730  22.481  1.00  0.00      B    H  
ATOM    564  H2  HOH B 181      10.454  20.229  21.433  1.00  0.00      B    H  
ATOM    565  O   HOH B 182      21.982  25.614  37.246  1.00  0.00      B    O  
ATOM    566  H1  HOH B 182      22.311  24.974  36.534  1.00  0.00      B    H  
ATOM    567  H2  HOH B 182      21.356  25.014  37.805  1.00  0.00      B    H  
ATOM    568  O   HOH B 183      37.360   0.969  14.471  1.00  0.00      B    O  
ATOM    569  H1  HOH B 183      37.746   0.065  14.370  1.00  0.00      B    H  
ATOM    570  H2  HOH B 183      36.716   1.149  13.720  1.00  0.00      B    H  
ATOM    571  O   HOH B 184      33.374  16.620  16.368  1.00  0.00      B    O  
ATOM    572  H1  HOH B 184      33.082  17.252  15.660  1.00  0.00      B    H  
ATOM    573  H2  HOH B 184      32.624  15.939  16.496  1.00  0.00      B    H  
ATOM    574  O   HOH B 185       1.998   0.815  35.702  1.00  0.00      B    O  
ATOM    575  H1  HOH B 185       1.144   0.321  35.923  1.00  0.00      B    H  
ATOM    576  H2  HOH B 185       2.457   0.945  36.581  1.00  0.00      B    H  
ATOM    577  O   HOH B 186      24.239  32.138  29.692  1.00  0.00      B    O  
ATOM    578  H1  HOH B 186      23.436  32.206  29.166  1.00  0.00      B    H  
ATOM    579  H2  HOH B 186      24.633  33.076  29.652  1.00  0.00      B    H  
ATOM    580  O   HOH B 187      14.663  17.207  15.524  1.00  0.00      B    O  
ATOM    581  H1  HOH B 187      13.930  16.827  16.168  1.00  0.00      B    H  
ATOM    582  H2  HOH B 187      15.560  16.924  15.936  1.00  0.00      B    H  
ATOM    583  O   HOH B 188      28.447   4.316  18.062  1.00  0.00      B    O  
ATOM    584  H1  HOH B 188      29.332   4.395  17.559  1.00  0.00      B    H  
ATOM    585  H2  HOH B 188      28.625   4.374  19.063  1.00  0.00      B    H  
ATOM    586  O   HOH B 189       3.538  11.697  24.856  1.00  0.00      B    O  
ATOM    587  H1  HOH B 189       4.547  11.724  24.815  1.00  0.00      B    H  
ATOM    588  H2  HOH B 189       3.143  12.341  24.168  1.00  0.00      B    H  
ATOM    589  O   HOH B 190      23.525   0.300  26.880  1.00  0.00      B    O  
ATOM    590  H1  HOH B 190      23.801  -0.070  25.987  1.00  0.00      B    H  
ATOM    591  H2  HOH B 190      23.499   1.321  26.847  1.00  0.00      B    H  
ATOM    592  O   HOH B 191       1.015  36.742  17.830  1.00  0.00      B    O  
ATOM    593  H1  HOH B 191       1.340  35.806  17.551  1.00  0.00      B    H  
ATOM    594  H2  HOH B 191       1.214  36.865  18.802  1.00  0.00      B    H  
ATOM    595  O   HOH B 192      17.826  17.793  19.487  1.00  0.00      B    O  
ATOM    596  H1  HOH B 192      17.261  17.463  18.704  1.00  0.00      B    H  
ATOM    597  H2  HOH B 192      18.765  17.520  19.394  1.00  0.00      B    H  
ATOM    598  O   HOH B 193       7.446  24.527   7.048  1.00  0.00      B    O  
ATOM    599  H1  HOH B 193       6.877  23.803   7.468  1.00  0.00      B    H  
ATOM    600  H2  HOH B 193       7.603  24.176   6.109  1.00  0.00      B    H  
ATOM    601  O   HOH B 194      25.830   3.262  30.372  1.00  0.00      B    O  
ATOM    602  H1  HOH B 194      26.325   3.890  30.989  1.00  0.00      B    H  
ATOM    603  H2  HOH B 194      25.166   2.766  30.962  1.00  0.00      B    H  
ATOM    604  O   HOH B 195      11.625  31.565  15.488  1.00  0.00      B    O  
ATOM    605  H1  HOH B 195      10.816  31.186  15.018  1.00  0.00      B    H  
ATOM    606  H2  HOH B 195      11.673  31.113  16.403  1.00  0.00      B    H  
ATOM    607  O   HOH B 196      31.469  31.017   3.941  1.00  0.00      B    O  
ATOM    608  H1  HOH B 196      31.901  30.088   4.042  1.00  0.00      B    H  
ATOM    609  H2  HOH B 196      32.175  31.728   3.718  1.00  0.00      B    H  
ATOM    610  O   HOH B 197      14.582  36.566  38.892  1.00  0.00      B    O  
ATOM    611  H1  HOH B 197      13.999  35.777  38.856  1.00  0.00      B    H  
ATOM    612  H2  HOH B 197      15.123  36.542  38.046  1.00  0.00      B    H  
ATOM    613  O   HOH B 198      10.138  16.120  38.320  1.00  0.00      B    O  
ATOM    614  H1  HOH B 198      11.026  16.397  37.855  1.00  0.00      B    H  
ATOM    615  H2  HOH B 198       9.350  16.684  37.932  1.00  0.00      B    H  
ATOM    616  O   HOH B 199      34.824  10.570  27.157  1.00  0.00      B    O  
ATOM    617  H1  HOH B 199      35.436   9.774  27.234  1.00  0.00      B    H  
ATOM    618  H2  HOH B 199      35.404  11.302  27.354  1.00  0.00      B    H  
ATOM    619  O   HOH B 200      16.582  14.331  20.982  1.00  0.00      B    O  
ATOM    620  H1  HOH B 200      16.990  13.418  20.830  1.00  0.00      B    H  
ATOM    621  H2  HOH B 200      15.927  14.244  21.768  1.00  0.00      B    H  
ATOM    622  O   HOH B 201       8.780  19.665   7.861  1.00  0.00      B    O  
ATOM    623  H1  HOH B 201       9.583  19.086   8.110  1.00  0.00      B    H  
ATOM    624  H2  HOH B 201       8.885  20.589   8.233  1.00  0.00      B    H  
ATOM    625  O   HOH B 202       3.172  32.592  27.786  1.00  0.00      B    O  
ATOM    626  H1  HOH B 202       3.030  31.830  27.103  1.00  0.00      B    H  
ATOM    627  H2  HOH B 202       3.714  32.167  28.523  1.00  0.00      B    H  
ATOM    628  O   HOH B 203       0.311  34.024  25.419  1.00  0.00      B    O  
ATOM    629  H1  HOH B 203       0.308  33.317  26.180  1.00  0.00      B    H  
ATOM    630  H2  HOH B 203      -0.498  34.606  25.496  1.00  0.00      B    H  
ATOM    631  O   HOH B 204      33.226   3.450  16.571  1.00  0.00      B    O  
ATOM    632  H1  HOH B 204      32.575   2.734  16.968  1.00  0.00      B    H  
ATOM    633  H2  HOH B 204      34.059   3.007  16.192  1.00  0.00      B    H  
ATOM    634  O   HOH B 205      26.625  37.034   4.370  1.00  0.00      B    O  
ATOM    635  H1  HOH B 205      27.069  37.283   3.518  1.00  0.00      B    H  
ATOM    636  H2  HOH B 205      25.599  37.085   4.283  1.00  0.00      B    H  
ATOM    637  O   HOH B 206      28.974   0.418  15.692  1.00  0.00      B    O  
ATOM    638  H1  HOH B 206      29.918   0.431  16.097  1.00  0.00      B    H  
ATOM    639  H2  HOH B 206      28.442  -0.102  16.349  1.00  0.00      B    H  
ATOM    640  O   HOH B 207      17.745  32.023  30.066  1.00  0.00      B    O  
ATOM    641  H1  HOH B 207      17.986  32.028  29.065  1.00  0.00      B    H  
ATOM    642  H2  HOH B 207      16.795  31.669  30.151  1.00  0.00      B    H  
ATOM    643  O   HOH B 208      20.586  16.976  14.775  1.00  0.00      B    O  
ATOM    644  H1  HOH B 208      21.427  16.602  15.256  1.00  0.00      B    H  
ATOM    645  H2  HOH B 208      20.897  17.812  14.309  1.00  0.00      B    H  
ATOM    646  O   HOH B 209      34.274  34.634  30.916  1.00  0.00      B    O  
ATOM    647  H1  HOH B 209      34.835  33.828  30.814  1.00  0.00      B    H  
ATOM    648  H2  HOH B 209      34.736  35.428  30.475  1.00  0.00      B    H  
ATOM    649  O   HOH B 210       3.529  36.671  31.996  1.00  0.00      B    O  
ATOM    650  H1  HOH B 210       2.830  36.683  31.283  1.00  0.00      B    H  
ATOM    651  H2  HOH B 210       3.906  35.670  32.134  1.00  0.00      B    H  
ATOM    652  O   HOH B 211      30.212  38.696   2.675  1.00  0.00      B    O  
ATOM    653  H1  HOH B 211      30.756  39.108   3.445  1.00  0.00      B    H  
ATOM    654  H2  HOH B 211      30.795  38.686   1.838  1.00  0.00      B    H  
ATOM    655  O   HOH B 212      10.332  25.508   5.474  1.00  0.00      B    O  
ATOM    656  H1  HOH B 212      10.433  25.330   6.474  1.00  0.00      B    H  
ATOM    657  H2  HOH B 212      10.674  24.678   5.037  1.00  0.00      B    H  
ATOM    658  O   HOH B 213      35.065  31.192  28.758  1.00  0.00      B    O  
ATOM    659  H1  HOH B 213      35.258  30.288  29.024  1.00  0.00      B    H  
ATOM    660  H2  HOH B 213      35.452  31.802  29.449  1.00  0.00      B    H  
ATOM    661  O   HOH B 214      38.818  13.240  13.356  1.00  0.00      B    O  
ATOM    662  H1  HOH B 214      38.377  12.402  13.669  1.00  0.00      B    H  
ATOM    663  H2  HOH B 214      38.880  13.892  14.162  1.00  0.00      B    H  
ATOM    664  O   HOH B 215      29.890  19.082  12.617  1.00  0.00      B    O  
ATOM    665  H1  HOH B 215      29.046  19.664  12.738  1.00  0.00      B    H  
ATOM    666  H2  HOH B 215      29.993  18.735  11.642  1.00  0.00      B    H  
ATOM    667  O   HOH B 216       1.828  28.257  25.231  1.00  0.00      B    O  
ATOM    668  H1  HOH B 216       1.118  28.178  25.946  1.00  0.00      B    H  
ATOM    669  H2  HOH B 216       1.967  27.274  24.975  1.00  0.00      B    H  
ATOM    670  O   HOH B 217      24.544   9.833  23.552  1.00  0.00      B    O  
ATOM    671  H1  HOH B 217      24.706   8.838  23.643  1.00  0.00      B    H  
ATOM    672  H2  HOH B 217      25.302  10.338  23.964  1.00  0.00      B    H  
ATOM    673  O   HOH B 218      13.572  22.736   7.883  1.00  0.00      B    O  
ATOM    674  H1  HOH B 218      13.592  21.810   7.533  1.00  0.00      B    H  
ATOM    675  H2  HOH B 218      14.333  22.880   8.505  1.00  0.00      B    H  
ATOM    676  O   HOH B 219      10.989  24.836  38.632  1.00  0.00      B    O  
ATOM    677  H1  HOH B 219      11.004  25.029  39.618  1.00  0.00      B    H  
ATOM    678  H2  HOH B 219      10.294  25.481  38.176  1.00  0.00      B    H  
ATOM    679  O   HOH B 220      14.929   3.458   2.080  1.00  0.00      B    O  
ATOM    680  H1  HOH B 220      14.983   4.483   2.242  1.00  0.00      B    H  
ATOM    681  H2  HOH B 220      13.997   3.137   2.221  1.00  0.00      B    H  
ATOM    682  O   HOH B 221      14.832  33.376  16.606  1.00  0.00      B    O  
ATOM    683  H1  HOH B 221      15.638  32.923  16.168  1.00  0.00      B    H  
ATOM    684  H2  HOH B 221      14.358  32.602  17.080  1.00  0.00      B    H  
ATOM    685  O   HOH B 222      16.520  15.792   7.125  1.00  0.00      B    O  
ATOM    686  H1  HOH B 222      17.309  15.309   7.529  1.00  0.00      B    H  
ATOM    687  H2  HOH B 222      16.262  15.213   6.319  1.00  0.00      B    H  
ATOM    688  O   HOH B 223      14.930  33.593  36.851  1.00  0.00      B    O  
ATOM    689  H1  HOH B 223      15.189  32.873  36.120  1.00  0.00      B    H  
ATOM    690  H2  HOH B 223      15.407  34.425  36.576  1.00  0.00      B    H  
ATOM    691  O   HOH B 224      27.327  32.203   4.401  1.00  0.00      B    O  
ATOM    692  H1  HOH B 224      26.475  32.088   4.871  1.00  0.00      B    H  
ATOM    693  H2  HOH B 224      27.306  33.123   3.960  1.00  0.00      B    H  
ATOM    694  O   HOH B 225       1.574  25.141  16.696  1.00  0.00      B    O  
ATOM    695  H1  HOH B 225       1.876  25.166  15.706  1.00  0.00      B    H  
ATOM    696  H2  HOH B 225       1.865  24.300  17.113  1.00  0.00      B    H  
ATOM    697  O   HOH B 226      14.259  13.738   9.752  1.00  0.00      B    O  
ATOM    698  H1  HOH B 226      15.276  13.634   9.912  1.00  0.00      B    H  
ATOM    699  H2  HOH B 226      14.080  13.373   8.874  1.00  0.00      B    H  
ATOM    700  O   HOH B 227       5.147  31.987  34.726  1.00  0.00      B    O  
ATOM    701  H1  HOH B 227       4.636  32.819  34.901  1.00  0.00      B    H  
ATOM    702  H2  HOH B 227       4.684  31.489  34.005  1.00  0.00      B    H  
ATOM    703  O   HOH B 228      32.355  25.353  18.685  1.00  0.00      B    O  
ATOM    704  H1  HOH B 228      32.309  26.213  19.283  1.00  0.00      B    H  
ATOM    705  H2  HOH B 228      32.952  25.584  17.843  1.00  0.00      B    H  
ATOM    706  O   HOH B 229      23.767  39.089  12.003  1.00  0.00      B    O  
ATOM    707  H1  HOH B 229      24.446  39.610  12.580  1.00  0.00      B    H  
ATOM    708  H2  HOH B 229      23.177  38.578  12.602  1.00  0.00      B    H  
ATOM    709  O   HOH B 230      18.685  30.487  12.559  1.00  0.00      B    O  
ATOM    710  H1  HOH B 230      18.446  29.565  12.913  1.00  0.00      B    H  
ATOM    711  H2  HOH B 230      19.229  30.471  11.685  1.00  0.00      B    H  
ATOM    712  O   HOH B 231      21.105  22.015  36.752  1.00  0.00      B    O  
ATOM    713  H1  HOH B 231      20.461  22.153  36.007  1.00  0.00      B    H  
ATOM    714  H2  HOH B 231      22.030  21.584  36.478  1.00  0.00      B    H  
ATOM    715  O   HOH B 232       4.920  27.167  22.337  1.00  0.00      B    O  
ATOM    716  H1  HOH B 232       5.433  26.541  21.729  1.00  0.00      B    H  
ATOM    717  H2  HOH B 232       3.964  27.149  22.178  1.00  0.00      B    H  
ATOM    718  O   HOH B 233      27.639  10.881  37.213  1.00  0.00      B    O  
ATOM    719  H1  HOH B 233      28.571  10.884  37.585  1.00  0.00      B    H  
ATOM    720  H2  HOH B 233      26.960  11.460  37.746  1.00  0.00      B    H  
ATOM    721  O   HOH B 234      24.499  33.877  21.012  1.00  0.00      B    O  
ATOM    722  H1  HOH B 234      23.484  33.873  21.109  1.00  0.00      B    H  
ATOM    723  H2  HOH B 234      24.648  33.748  20.044  1.00  0.00      B    H  
ATOM    724  O   HOH B 235      31.095   0.309  37.209  1.00  0.00      B    O  
ATOM    725  H1  HOH B 235      31.707   0.988  36.805  1.00  0.00      B    H  
ATOM    726  H2  HOH B 235      30.746  -0.158  36.400  1.00  0.00      B    H  
ATOM    727  O   HOH B 236       9.788  10.943  22.162  1.00  0.00      B    O  
ATOM    728  H1  HOH B 236       9.095  11.450  21.655  1.00  0.00      B    H  
ATOM    729  H2  HOH B 236       9.369  10.129  22.599  1.00  0.00      B    H  
ATOM    730  O   HOH B 237       5.516  29.889  26.473  1.00  0.00      B    O  
ATOM    731  H1  HOH B 237       6.264  29.398  25.971  1.00  0.00      B    H  
ATOM    732  H2  HOH B 237       5.856  30.070  27.393  1.00  0.00      B    H  
ATOM    733  O   HOH B 238       2.264   9.061  31.014  1.00  0.00      B    O  
ATOM    734  H1  HOH B 238       1.475   9.057  31.720  1.00  0.00      B    H  
ATOM    735  H2  HOH B 238       1.956   9.085  30.020  1.00  0.00      B    H  
ATOM    736  O   HOH B 239       1.536  17.505   8.873  1.00  0.00      B    O  
ATOM    737  H1  HOH B 239       1.920  16.881   9.641  1.00  0.00      B    H  
ATOM    738  H2  HOH B 239       0.580  17.202   8.766  1.00  0.00      B    H  
ATOM    739  O   HOH B 240       4.554   0.822  23.229  1.00  0.00      B    O  
ATOM    740  H1  HOH B 240       4.940   1.379  22.474  1.00  0.00      B    H  
ATOM    741  H2  HOH B 240       5.218  -0.023  23.289  1.00  0.00      B    H  
ATOM    742  O   HOH B 241       6.708  21.732  12.303  1.00  0.00      B    O  
ATOM    743  H1  HOH B 241       5.791  21.400  12.117  1.00  0.00      B    H  
ATOM    744  H2  HOH B 241       7.285  20.852  12.492  1.00  0.00      B    H  
ATOM    745  O   HOH B 242      18.723   0.937  10.327  1.00  0.00      B    O  
ATOM    746  H1  HOH B 242      18.978   1.634  11.026  1.00  0.00      B    H  
ATOM    747  H2  HOH B 242      17.822   0.598  10.641  1.00  0.00      B    H  
ATOM    748  O   HOH B 243       6.604  12.785   3.568  1.00  0.00      B    O  
ATOM    749  H1  HOH B 243       7.545  12.741   3.141  1.00  0.00      B    H  
ATOM    750  H2  HOH B 243       6.603  11.947   4.175  1.00  0.00      B    H  
ATOM    751  O   HOH B 244      37.753  39.112   0.745  1.00  0.00      B    O  
ATOM    752  H1  HOH B 244      38.090  39.342   1.692  1.00  0.00      B    H  
ATOM    753  H2  HOH B 244      37.133  38.297   0.755  1.00  0.00      B    H  
ATOM    754  O   HOH B 245      39.096   1.019  16.522  1.00  0.00      B    O  
ATOM    755  H1  HOH B 245      39.750   0.241  16.190  1.00  0.00      B    H  
ATOM    756  H2  HOH B 245      38.430   1.169  15.777  1.00  0.00      B    H  
ATOM    757  O   HOH B 246       4.703  35.925  16.487  1.00  0.00      B    O  
ATOM    758  H1  HOH B 246       5.310  35.360  15.956  1.00  0.00      B    H  
ATOM    759  H2  HOH B 246       4.493  35.500  17.396  1.00  0.00      B    H  
ATOM    760  O   HOH B 247       1.319  18.782  28.399  1.00  0.00      B    O  
ATOM    761  H1  HOH B 247       2.124  19.109  28.897  1.00  0.00      B    H  
ATOM    762  H2  HOH B 247       1.695  18.362  27.529  1.00  0.00      B    H  
ATOM    763  O   HOH B 248      37.889  14.969   1.083  1.00  0.00      B    O  
ATOM    764  H1  HOH B 248      37.654  14.231   0.398  1.00  0.00      B    H  
ATOM    765  H2  HOH B 248      38.848  15.293   0.929  1.00  0.00      B    H  
ATOM    766  O   HOH B 249      11.440  34.172  18.980  1.00  0.00      B    O  
ATOM    767  H1  HOH B 249      12.383  33.775  19.039  1.00  0.00      B    H  
ATOM    768  H2  HOH B 249      11.253  34.235  18.026  1.00  0.00      B    H  
ATOM    769  O   HOH B 250       2.736   2.624  18.433  1.00  0.00      B    O  
ATOM    770  H1  HOH B 250       2.519   3.231  19.205  1.00  0.00      B    H  
ATOM    771  H2  HOH B 250       2.814   1.679  18.758  1.00  0.00      B    H  
ATOM    772  O   HOH B 251      19.701  26.834  10.845  1.00  0.00      B    O  
ATOM    773  H1  HOH B 251      19.512  25.851  10.516  1.00  0.00      B    H  
ATOM    774  H2  HOH B 251      19.669  27.353   9.991  1.00  0.00      B    H  
ATOM    775  O   HOH B 252       6.543  31.355  23.772  1.00  0.00      B    O  
ATOM    776  H1  HOH B 252       6.013  30.482  23.738  1.00  0.00      B    H  
ATOM    777  H2  HOH B 252       5.967  31.962  24.246  1.00  0.00      B    H  
ATOM    778  O   HOH B 253       8.647  31.319   2.515  1.00  0.00      B    O  
ATOM    779  H1  HOH B 253       8.249  31.859   1.773  1.00  0.00      B    H  
ATOM    780  H2  HOH B 253       9.624  31.335   2.252  1.00  0.00      B    H  
ATOM    781  O   HOH B 254      17.499  13.855   4.662  1.00  0.00      B    O  
ATOM    782  H1  HOH B 254      17.234  13.159   3.994  1.00  0.00      B    H  
ATOM    783  H2  HOH B 254      18.092  14.468   4.175  1.00  0.00      B    H  
ATOM    784  O   HOH B 255       6.774  22.126   1.190  1.00  0.00      B    O  
ATOM    785  H1  HOH B 255       6.306  21.592   0.467  1.00  0.00      B    H  
ATOM    786  H2  HOH B 255       6.168  22.203   1.997  1.00  0.00      B    H  
ATOM    787  O   HOH B 256      29.791  13.003  16.830  1.00  0.00      B    O  
ATOM    788  H1  HOH B 256      29.082  12.724  16.187  1.00  0.00      B    H  
ATOM    789  H2  HOH B 256      30.375  13.584  16.249  1.00  0.00      B    H  
ATOM    790  O   HOH B 257      26.646  16.275  10.500  1.00  0.00      B    O  
ATOM    791  H1  HOH B 257      26.569  17.217  10.180  1.00  0.00      B    H  
ATOM    792  H2  HOH B 257      26.836  15.690   9.692  1.00  0.00      B    H  
ATOM    793  O   HOH B 258      22.536   6.998   3.173  1.00  0.00      B    O  
ATOM    794  H1  HOH B 258      21.807   7.704   3.236  1.00  0.00      B    H  
ATOM    795  H2  HOH B 258      23.389   7.526   3.023  1.00  0.00      B    H  
ATOM    796  O   HOH B 259      25.478  29.288  23.846  1.00  0.00      B    O  
ATOM    797  H1  HOH B 259      26.070  30.103  23.834  1.00  0.00      B    H  
ATOM    798  H2  HOH B 259      24.580  29.420  24.344  1.00  0.00      B    H  
ATOM    799  O   HOH B 260      36.768   1.669   9.542  1.00  0.00      B    O  
ATOM    800  H1  HOH B 260      37.507   1.989   8.892  1.00  0.00      B    H  
ATOM    801  H2  HOH B 260      36.111   2.385   9.562  1.00  0.00      B    H  
ATOM    802  O   HOH B 261       1.264   3.576  34.729  1.00  0.00      B    O  
ATOM    803  H1  HOH B 261       1.211   2.666  34.299  1.00  0.00      B    H  
ATOM    804  H2  HOH B 261       1.980   3.574  35.431  1.00  0.00      B    H  
ATOM    805  O   HOH B 262       2.736  38.016  23.590  1.00  0.00      B    O  
ATOM    806  H1  HOH B 262       3.251  38.859  23.367  1.00  0.00      B    H  
ATOM    807  H2  HOH B 262       1.802  38.395  23.792  1.00  0.00      B    H  
ATOM    808  O   HOH B 263      14.432  34.901   6.420  1.00  0.00      B    O  
ATOM    809  H1  HOH B 263      14.957  35.252   7.253  1.00  0.00      B    H  
ATOM    810  H2  HOH B 263      14.816  34.016   6.255  1.00  0.00      B    H  
ATOM    811  O   HOH B 264      20.171  22.627  25.799  1.00  0.00      B    O  
ATOM    812  H1  HOH B 264      19.990  21.725  25.372  1.00  0.00      B    H  
ATOM    813  H2  HOH B 264      20.042  23.336  25.046  1.00  0.00      B    H  
ATOM    814  O   HOH B 265      23.370   3.095  26.467  1.00  0.00      B    O  
ATOM    815  H1  HOH B 265      22.752   3.242  25.656  1.00  0.00      B    H  
ATOM    816  H2  HOH B 265      24.266   3.460  26.251  1.00  0.00      B    H  
ATOM    817  O   HOH B 266      21.008  38.192  37.763  1.00  0.00      B    O  
ATOM    818  H1  HOH B 266      21.911  38.416  37.382  1.00  0.00      B    H  
ATOM    819  H2  HOH B 266      20.885  37.146  37.625  1.00  0.00      B    H  
ATOM    820  O   HOH B 267       4.688   7.936  31.408  1.00  0.00      B    O  
ATOM    821  H1  HOH B 267       3.806   8.389  31.468  1.00  0.00      B    H  
ATOM    822  H2  HOH B 267       4.529   6.977  31.690  1.00  0.00      B    H  
ATOM    823  O   HOH B 268      34.981   3.917  10.459  1.00  0.00      B    O  
ATOM    824  H1  HOH B 268      34.963   3.774  11.445  1.00  0.00      B    H  
ATOM    825  H2  HOH B 268      34.329   4.592  10.156  1.00  0.00      B    H  
ATOM    826  O   HOH B 269      26.903   8.715  31.365  1.00  0.00      B    O  
ATOM    827  H1  HOH B 269      27.054   9.702  31.519  1.00  0.00      B    H  
ATOM    828  H2  HOH B 269      27.764   8.227  31.568  1.00  0.00      B    H  
ATOM    829  O   HOH B 270      13.284  10.628  34.221  1.00  0.00      B    O  
ATOM    830  H1  HOH B 270      13.647   9.850  34.780  1.00  0.00      B    H  
ATOM    831  H2  HOH B 270      12.465  11.010  34.716  1.00  0.00      B    H  
ATOM    832  O   HOH B 271      34.554   3.098   5.488  1.00  0.00      B    O  
ATOM    833  H1  HOH B 271      34.444   2.966   6.494  1.00  0.00      B    H  
ATOM    834  H2  HOH B 271      33.654   3.360   5.034  1.00  0.00      B    H  
ATOM    835  O   HOH B 272       6.339  15.040  36.573  1.00  0.00      B    O  
ATOM    836  H1  HOH B 272       5.872  15.895  36.512  1.00  0.00      B    H  
ATOM    837  H2  HOH B 272       6.242  14.576  35.687  1.00  0.00      B    H  
ATOM    838  O   HOH B 273       1.706  38.212  15.574  1.00  0.00      B    O  
ATOM    839  H1  HOH B 273       2.579  38.184  15.089  1.00  0.00      B    H  
ATOM    840  H2  HOH B 273       1.899  37.690  16.423  1.00  0.00      B    H  
ATOM    841  O   HOH B 274      29.594  27.910   4.698  1.00  0.00      B    O  
ATOM    842  H1  HOH B 274      28.835  27.545   5.179  1.00  0.00      B    H  
ATOM    843  H2  HOH B 274      29.338  28.751   4.373  1.00  0.00      B    H  
ATOM    844  O   HOH B 275      21.864  12.136   3.966  1.00  0.00      B    O  
ATOM    845  H1  HOH B 275      21.195  11.823   4.650  1.00  0.00      B    H  
ATOM    846  H2  HOH B 275      22.606  11.513   3.930  1.00  0.00      B    H  
ATOM    847  O   HOH B 276      12.570  37.151   8.098  1.00  0.00      B    O  
ATOM    848  H1  HOH B 276      12.298  36.211   8.257  1.00  0.00      B    H  
ATOM    849  H2  HOH B 276      12.923  37.218   7.174  1.00  0.00      B    H  
ATOM    850  O   HOH B 277      20.333  35.620   0.225  1.00  0.00      B    O  
ATOM    851  H1  HOH B 277      20.765  35.810   1.136  1.00  0.00      B    H  
ATOM    852  H2  HOH B 277      20.053  34.633   0.216  1.00  0.00      B    H  
ATOM    853  O   HOH B 278      25.566  28.739   2.195  1.00  0.00      B    O  
ATOM    854  H1  HOH B 278      24.760  28.866   2.814  1.00  0.00      B    H  
ATOM    855  H2  HOH B 278      26.288  28.309   2.757  1.00  0.00      B    H  
ATOM    856  O   HOH B 279       7.418  29.677   6.017  1.00  0.00      B    O  
ATOM    857  H1  HOH B 279       8.327  29.172   6.031  1.00  0.00      B    H  
ATOM    858  H2  HOH B 279       7.663  30.633   5.763  1.00  0.00      B    H  
ATOM    859  O   HOH B 280      32.994  18.936  31.576  1.00  0.00      B    O  
ATOM    860  H1  HOH B 280      33.278  19.687  32.246  1.00  0.00      B    H  
ATOM    861  H2  HOH B 280      33.719  18.184  31.580  1.00  0.00      B    H  
ATOM    862  O   HOH B 281      17.952  17.411  39.273  1.00  0.00      B    O  
ATOM    863  H1  HOH B 281      18.622  18.144  38.981  1.00  0.00      B    H  
ATOM    864  H2  HOH B 281      18.096  16.678  38.576  1.00  0.00      B    H  
ATOM    865  O   HOH B 282      32.905  36.888  17.563  1.00  0.00      B    O  
ATOM    866  H1  HOH B 282      32.315  37.276  16.821  1.00  0.00      B    H  
ATOM    867  H2  HOH B 282      33.706  36.460  17.107  1.00  0.00      B    H  
ATOM    868  O   HOH B 283      36.713  23.911   9.157  1.00  0.00      B    O  
ATOM    869  H1  HOH B 283      36.820  24.966   9.127  1.00  0.00      B    H  
ATOM    870  H2  HOH B 283      37.629  23.547   9.140  1.00  0.00      B    H  
ATOM    871  O   HOH B 284      17.760  18.314   6.623  1.00  0.00      B    O  
ATOM    872  H1  HOH B 284      17.757  17.275   6.562  1.00  0.00      B    H  
ATOM    873  H2  HOH B 284      17.190  18.556   7.452  1.00  0.00      B    H  
ATOM    874  O   HOH B 285      31.513   6.900   3.708  1.00  0.00      B    O  
ATOM    875  H1  HOH B 285      31.095   6.188   4.270  1.00  0.00      B    H  
ATOM    876  H2  HOH B 285      30.971   7.271   2.966  1.00  0.00      B    H  
ATOM    877  O   HOH B 286      18.415  22.977  19.623  1.00  0.00      B    O  
ATOM    878  H1  HOH B 286      18.146  22.169  20.153  1.00  0.00      B    H  
ATOM    879  H2  HOH B 286      19.406  22.851  19.436  1.00  0.00      B    H  
ATOM    880  O   HOH B 287       5.670   0.443  36.669  1.00  0.00      B    O  
ATOM    881  H1  HOH B 287       5.675   1.465  36.607  1.00  0.00      B    H  
ATOM    882  H2  HOH B 287       6.224   0.173  37.428  1.00  0.00      B    H  
ATOM    883  O   HOH B 288       0.640  32.898   7.501  1.00  0.00      B    O  
ATOM    884  H1  HOH B 288      -0.230  32.511   7.245  1.00  0.00      B    H  
ATOM    885  H2  HOH B 288       0.660  33.785   7.036  1.00  0.00      B    H  
ATOM    886  O   HOH B 289       3.954  29.240  23.663  1.00  0.00      B    O  
ATOM    887  H1  HOH B 289       3.356  28.974  24.442  1.00  0.00      B    H  
ATOM    888  H2  HOH B 289       4.495  28.414  23.410  1.00  0.00      B    H  
ATOM    889  O   HOH B 290      19.529  38.390  33.022  1.00  0.00      B    O  
ATOM    890  H1  HOH B 290      19.288  39.348  33.188  1.00  0.00      B    H  
ATOM    891  H2  HOH B 290      19.083  37.843  33.700  1.00  0.00      B    H  
ATOM    892  O   HOH B 291       0.179   5.709   9.469  1.00  0.00      B    O  
ATOM    893  H1  HOH B 291      -0.327   5.347  10.212  1.00  0.00      B    H  
ATOM    894  H2  HOH B 291       0.344   6.741   9.508  1.00  0.00      B    H  
ATOM    895  O   HOH B 292      33.619  25.483  16.349  1.00  0.00      B    O  
ATOM    896  H1  HOH B 292      32.804  25.460  15.764  1.00  0.00      B    H  
ATOM    897  H2  HOH B 292      34.308  25.956  15.746  1.00  0.00      B    H  
ATOM    898  O   HOH B 293       1.414  36.400  30.118  1.00  0.00      B    O  
ATOM    899  H1  HOH B 293       1.796  37.177  29.636  1.00  0.00      B    H  
ATOM    900  H2  HOH B 293       0.885  35.844  29.469  1.00  0.00      B    H  
ATOM    901  O   HOH B 294       4.790  12.811   1.467  1.00  0.00      B    O  
ATOM    902  H1  HOH B 294       5.155  12.707   2.406  1.00  0.00      B    H  
ATOM    903  H2  HOH B 294       5.369  13.464   0.931  1.00  0.00      B    H  
ATOM    904  O   HOH B 295      25.689   9.665  17.159  1.00  0.00      B    O  
ATOM    905  H1  HOH B 295      25.504   9.881  18.195  1.00  0.00      B    H  
ATOM    906  H2  HOH B 295      25.979  10.545  16.758  1.00  0.00      B    H  
ATOM    907  O   HOH B 296       9.654  14.036  32.975  1.00  0.00      B    O  
ATOM    908  H1  HOH B 296       9.347  14.658  33.718  1.00  0.00      B    H  
ATOM    909  H2  HOH B 296       9.532  13.116  33.351  1.00  0.00      B    H  
ATOM    910  O   HOH B 297      30.639  17.156  18.712  1.00  0.00      B    O  
ATOM    911  H1  HOH B 297      30.904  16.310  18.198  1.00  0.00      B    H  
ATOM    912  H2  HOH B 297      30.017  16.840  19.500  1.00  0.00      B    H  
ATOM    913  O   HOH B 298      14.786  15.612   4.240  1.00  0.00      B    O  
ATOM    914  H1  HOH B 298      15.622  16.083   3.922  1.00  0.00      B    H  
ATOM    915  H2  HOH B 298      14.673  14.654   3.835  1.00  0.00      B    H  
ATOM    916  O   HOH B 299      35.235  29.164  13.574  1.00  0.00      B    O  
ATOM    917  H1  HOH B 299      36.123  29.494  13.228  1.00  0.00      B    H  
ATOM    918  H2  HOH B 299      34.828  29.873  14.192  1.00  0.00      B    H  
ATOM    919  O   HOH B 300       5.459   2.393  14.654  1.00  0.00      B    O  
ATOM    920  H1  HOH B 300       5.432   2.541  13.688  1.00  0.00      B    H  
ATOM    921  H2  HOH B 300       5.915   1.451  14.786  1.00  0.00      B    H  
ATOM    922  O   HOH B 301      37.761  19.634   0.075  1.00  0.00      B    O  
ATOM    923  H1  HOH B 301      38.260  19.350   0.914  1.00  0.00      B    H  
ATOM    924  H2  HOH B 301      38.368  20.334  -0.405  1.00  0.00      B    H  
ATOM    925  O   HOH B 302       9.749  10.746  25.506  1.00  0.00      B    O  
ATOM    926  H1  HOH B 302      10.146  10.500  26.387  1.00  0.00      B    H  
ATOM    927  H2  HOH B 302       9.203   9.978  25.285  1.00  0.00      B    H  
ATOM    928  O   HOH B 303      30.261  12.032  32.066  1.00  0.00      B    O  
ATOM    929  H1  HOH B 303      30.920  11.486  32.541  1.00  0.00      B    H  
ATOM    930  H2  HOH B 303      30.110  12.859  32.683  1.00  0.00      B    H  
ATOM    931  O   HOH B 304       9.444  17.213  22.204  1.00  0.00      B    O  
ATOM    932  H1  HOH B 304      10.167  17.215  21.419  1.00  0.00      B    H  
ATOM    933  H2  HOH B 304       8.878  16.502  21.983  1.00  0.00      B    H  
ATOM    934  O   HOH B 305       7.776  23.129   4.710  1.00  0.00      B    O  
ATOM    935  H1  HOH B 305       8.597  23.339   4.167  1.00  0.00      B    H  
ATOM    936  H2  HOH B 305       7.925  22.192   5.081  1.00  0.00      B    H  
ATOM    937  O   HOH B 306      37.293  25.998  13.082  1.00  0.00      B    O  
ATOM    938  H1  HOH B 306      37.813  26.879  13.220  1.00  0.00      B    H  
ATOM    939  H2  HOH B 306      38.002  25.297  13.069  1.00  0.00      B    H  
ATOM    940  O   HOH B 307      38.862  25.854  36.389  1.00  0.00      B    O  
ATOM    941  H1  HOH B 307      38.130  25.986  35.669  1.00  0.00      B    H  
ATOM    942  H2  HOH B 307      38.499  26.152  37.249  1.00  0.00      B    H  
ATOM    943  O   HOH B 308       6.247  11.935  25.001  1.00  0.00      B    O  
ATOM    944  H1  HOH B 308       7.058  11.422  25.344  1.00  0.00      B    H  
ATOM    945  H2  HOH B 308       6.062  12.570  25.735  1.00  0.00      B    H  
ATOM    946  O   HOH B 309      27.866  39.285  37.226  1.00  0.00      B    O  
ATOM    947  H1  HOH B 309      27.186  38.642  37.638  1.00  0.00      B    H  
ATOM    948  H2  HOH B 309      28.834  39.067  37.502  1.00  0.00      B    H  
ATOM    949  O   HOH B 310      23.681  36.106  35.455  1.00  0.00      B    O  
ATOM    950  H1  HOH B 310      24.627  35.740  35.672  1.00  0.00      B    H  
ATOM    951  H2  HOH B 310      23.644  36.213  34.463  1.00  0.00      B    H  
ATOM    952  O   HOH B 311      29.234   3.546   0.933  1.00  0.00      B    O  
ATOM    953  H1  HOH B 311      30.115   3.545   1.465  1.00  0.00      B    H  
ATOM    954  H2  HOH B 311      29.508   3.517  -0.053  1.00  0.00      B    H  
ATOM    955  O   HOH B 312       5.488   2.733   3.916  1.00  0.00      B    O  
ATOM    956  H1  HOH B 312       6.071   3.442   4.454  1.00  0.00      B    H  
ATOM    957  H2  HOH B 312       4.824   2.295   4.579  1.00  0.00      B    H  
ATOM    958  O   HOH B 313       9.402  13.192   6.206  1.00  0.00      B    O  
ATOM    959  H1  HOH B 313       8.844  13.842   6.743  1.00  0.00      B    H  
ATOM    960  H2  HOH B 313      10.207  13.660   5.786  1.00  0.00      B    H  
ATOM    961  O   HOH B 314       2.363  13.463  22.394  1.00  0.00      B    O  
ATOM    962  H1  HOH B 314       1.804  12.610  22.577  1.00  0.00      B    H  
ATOM    963  H2  HOH B 314       2.955  13.308  21.607  1.00  0.00      B    H  
ATOM    964  O   HOH B 315      16.564  10.314  19.737  1.00  0.00      B    O  
ATOM    965  H1  HOH B 315      17.353   9.712  19.563  1.00  0.00      B    H  
ATOM    966  H2  HOH B 315      15.774  10.044  19.120  1.00  0.00      B    H  
ATOM    967  O   HOH B 316       4.097   5.220  31.545  1.00  0.00      B    O  
ATOM    968  H1  HOH B 316       4.365   4.437  32.105  1.00  0.00      B    H  
ATOM    969  H2  HOH B 316       3.093   5.303  31.676  1.00  0.00      B    H  
ATOM    970  O   HOH B 317      26.525  37.660  22.616  1.00  0.00      B    O  
ATOM    971  H1  HOH B 317      25.969  38.017  21.891  1.00  0.00      B    H  
ATOM    972  H2  HOH B 317      27.098  36.990  22.130  1.00  0.00      B    H  
ATOM    973  O   HOH B 318       3.230  39.325  19.603  1.00  0.00      B    O  
ATOM    974  H1  HOH B 318       2.430  38.768  19.775  1.00  0.00      B    H  
ATOM    975  H2  HOH B 318       4.028  38.708  19.553  1.00  0.00      B    H  
ATOM    976  O   HOH B 319       1.961  27.166  21.309  1.00  0.00      B    O  
ATOM    977  H1  HOH B 319       2.333  26.258  20.798  1.00  0.00      B    H  
ATOM    978  H2  HOH B 319       1.297  26.982  22.048  1.00  0.00      B    H  
ATOM    979  O   HOH B 320      10.315   9.994  32.192  1.00  0.00      B    O  
ATOM    980  H1  HOH B 320      10.503  10.443  31.329  1.00  0.00      B    H  
ATOM    981  H2  HOH B 320      11.225  10.183  32.742  1.00  0.00      B    H  
ATOM    982  O   HOH B 321      11.437  38.638  24.100  1.00  0.00      B    O  
ATOM    983  H1  HOH B 321      11.620  37.828  24.713  1.00  0.00      B    H  
ATOM    984  H2  HOH B 321      10.636  38.356  23.501  1.00  0.00      B    H  
ATOM    985  O   HOH B 322       6.868  28.326  30.856  1.00  0.00      B    O  
ATOM    986  H1  HOH B 322       6.310  27.708  31.491  1.00  0.00      B    H  
ATOM    987  H2  HOH B 322       7.717  28.541  31.393  1.00  0.00      B    H  
ATOM    988  O   HOH B 323      20.887  13.576  13.637  1.00  0.00      B    O  
ATOM    989  H1  HOH B 323      21.358  14.205  14.240  1.00  0.00      B    H  
ATOM    990  H2  HOH B 323      21.082  12.687  14.001  1.00  0.00      B    H  
ATOM    991  O   HOH B 324      26.181   5.156   4.123  1.00  0.00      B    O  
ATOM    992  H1  HOH B 324      25.618   4.466   3.662  1.00  0.00      B    H  
ATOM    993  H2  HOH B 324      25.696   5.989   4.102  1.00  0.00      B    H  
ATOM    994  O   HOH B 325      24.996  14.953  38.846  1.00  0.00      B    O  
ATOM    995  H1  HOH B 325      24.095  14.843  38.383  1.00  0.00      B    H  
ATOM    996  H2  HOH B 325      25.274  13.996  39.122  1.00  0.00      B    H  
ATOM    997  O   HOH B 326      29.658  12.423  24.920  1.00  0.00      B    O  
ATOM    998  H1  HOH B 326      29.485  11.471  25.108  1.00  0.00      B    H  
ATOM    999  H2  HOH B 326      30.270  12.435  24.090  1.00  0.00      B    H  
ATOM   1000  O   HOH B 327       6.656  27.873  24.550  1.00  0.00      B    O  
ATOM   1001  H1  HOH B 327       7.632  27.951  24.130  1.00  0.00      B    H  
ATOM   1002  H2  HOH B 327       6.085  27.479  23.765  1.00  0.00      B    H  
ATOM   1003  O   HOH B 328       6.423  30.179  28.950  1.00  0.00      B    O  
ATOM   1004  H1  HOH B 328       6.364  29.522  29.764  1.00  0.00      B    H  
ATOM   1005  H2  HOH B 328       7.425  30.206  28.844  1.00  0.00      B    H  
ATOM   1006  O   HOH B 329      38.456   5.055   6.677  1.00  0.00      B    O  
ATOM   1007  H1  HOH B 329      38.329   4.071   6.719  1.00  0.00      B    H  
ATOM   1008  H2  HOH B 329      38.621   5.379   7.659  1.00  0.00      B    H  
ATOM   1009  O   HOH B 330      24.135   3.449  35.362  1.00  0.00      B    O  
ATOM   1010  H1  HOH B 330      23.603   4.207  35.777  1.00  0.00      B    H  
ATOM   1011  H2  HOH B 330      24.696   2.983  36.110  1.00  0.00      B    H  
ATOM   1012  O   HOH B 331       8.954  34.638  26.019  1.00  0.00      B    O  
ATOM   1013  H1  HOH B 331       9.048  33.978  25.245  1.00  0.00      B    H  
ATOM   1014  H2  HOH B 331       9.857  34.647  26.528  1.00  0.00      B    H  
ATOM   1015  O   HOH B 332      15.949  27.553  14.374  1.00  0.00      B    O  
ATOM   1016  H1  HOH B 332      15.734  26.726  14.949  1.00  0.00      B    H  
ATOM   1017  H2  HOH B 332      15.056  27.878  13.985  1.00  0.00      B    H  
ATOM   1018  O   HOH B 333       5.104  34.238   2.627  1.00  0.00      B    O  
ATOM   1019  H1  HOH B 333       4.386  34.910   2.370  1.00  0.00      B    H  
ATOM   1020  H2  HOH B 333       5.695  34.624   3.348  1.00  0.00      B    H  
ATOM   1021  O   HOH B 334      10.523  29.358  10.949  1.00  0.00      B    O  
ATOM   1022  H1  HOH B 334      11.263  28.707  10.975  1.00  0.00      B    H  
ATOM   1023  H2  HOH B 334       9.833  28.999  10.215  1.00  0.00      B    H  
ATOM   1024  O   HOH B 335      18.369   8.202  10.496  1.00  0.00      B    O  
ATOM   1025  H1  HOH B 335      18.121   8.165  11.518  1.00  0.00      B    H  
ATOM   1026  H2  HOH B 335      17.506   8.318   9.916  1.00  0.00      B    H  
ATOM   1027  O   HOH B 336       8.551  10.613  36.289  1.00  0.00      B    O  
ATOM   1028  H1  HOH B 336       8.947  10.190  37.143  1.00  0.00      B    H  
ATOM   1029  H2  HOH B 336       7.654  10.227  36.043  1.00  0.00      B    H  
ATOM   1030  O   HOH B 337       1.883  25.438  38.748  1.00  0.00      B    O  
ATOM   1031  H1  HOH B 337       2.119  26.355  38.317  1.00  0.00      B    H  
ATOM   1032  H2  HOH B 337       1.309  24.866  38.164  1.00  0.00      B    H  
ATOM   1033  O   HOH B 338      17.621  31.668   0.710  1.00  0.00      B    O  
ATOM   1034  H1  HOH B 338      16.784  31.807   0.173  1.00  0.00      B    H  
ATOM   1035  H2  HOH B 338      17.346  30.995   1.406  1.00  0.00      B    H  
ATOM   1036  O   HOH B 339      20.461  17.172  10.068  1.00  0.00      B    O  
ATOM   1037  H1  HOH B 339      20.798  16.236  10.223  1.00  0.00      B    H  
ATOM   1038  H2  HOH B 339      19.514  17.168  10.485  1.00  0.00      B    H  
ATOM   1039  O   HOH B 340      25.901  18.079   4.419  1.00  0.00      B    O  
ATOM   1040  H1  HOH B 340      25.402  18.761   5.014  1.00  0.00      B    H  
ATOM   1041  H2  HOH B 340      25.858  18.410   3.477  1.00  0.00      B    H  
ATOM   1042  O   HOH B 341       6.256  19.831  22.631  1.00  0.00      B    O  
ATOM   1043  H1  HOH B 341       6.857  20.365  22.023  1.00  0.00      B    H  
ATOM   1044  H2  HOH B 341       6.786  19.012  23.093  1.00  0.00      B    H  
ATOM   1045  O   HOH B 342      19.851   6.995   7.198  1.00  0.00      B    O  
ATOM   1046  H1  HOH B 342      19.808   6.961   6.151  1.00  0.00      B    H  
ATOM   1047  H2  HOH B 342      19.018   6.522   7.503  1.00  0.00      B    H  
ATOM   1048  O   HOH B 343      19.424  16.184  25.992  1.00  0.00      B    O  
ATOM   1049  H1  HOH B 343      19.825  15.463  25.381  1.00  0.00      B    H  
ATOM   1050  H2  HOH B 343      19.103  15.772  26.833  1.00  0.00      B    H  
ATOM   1051  O   HOH B 344      16.925  11.902  29.386  1.00  0.00      B    O  
ATOM   1052  H1  HOH B 344      17.115  11.420  28.527  1.00  0.00      B    H  
ATOM   1053  H2  HOH B 344      17.612  11.579  30.105  1.00  0.00      B    H  
ATOM   1054  O   HOH B 345      28.392  20.820   2.745  1.00  0.00      B    O  
ATOM   1055  H1  HOH B 345      27.648  21.525   2.987  1.00  0.00      B    H  
ATOM   1056  H2  HOH B 345      28.899  21.174   1.970  1.00  0.00      B    H  
ATOM   1057  O   HOH B 346      19.036  25.671  35.647  1.00  0.00      B    O  
ATOM   1058  H1  HOH B 346      19.463  25.026  36.300  1.00  0.00      B    H  
ATOM   1059  H2  HOH B 346      18.047  25.480  35.655  1.00  0.00      B    H  
ATOM   1060  O   HOH B 347       9.362  32.463  33.238  1.00  0.00      B    O  
ATOM   1061  H1  HOH B 347      10.376  32.385  33.454  1.00  0.00      B    H  
ATOM   1062  H2  HOH B 347       8.987  31.623  33.558  1.00  0.00      B    H  
ATOM   1063  O   HOH B 348      18.462  17.703  23.781  1.00  0.00      B    O  
ATOM   1064  H1  HOH B 348      17.695  17.204  23.344  1.00  0.00      B    H  
ATOM   1065  H2  HOH B 348      18.784  17.121  24.615  1.00  0.00      B    H  
ATOM   1066  O   HOH B 349       3.880  19.984  13.663  1.00  0.00      B    O  
ATOM   1067  H1  HOH B 349       3.836  19.586  12.738  1.00  0.00      B    H  
ATOM   1068  H2  HOH B 349       3.571  19.250  14.253  1.00  0.00      B    H  
ATOM   1069  O   HOH B 350      12.479  37.950  12.743  1.00  0.00      B    O  
ATOM   1070  H1  HOH B 350      13.457  37.916  13.023  1.00  0.00      B    H  
ATOM   1071  H2  HOH B 350      12.249  36.955  12.533  1.00  0.00      B    H  
ATOM   1072  O   HOH B 351       8.269   3.668  32.623  1.00  0.00      B    O  
ATOM   1073  H1  HOH B 351       8.787   3.899  31.790  1.00  0.00      B    H  
ATOM   1074  H2  HOH B 351       8.018   2.668  32.507  1.00  0.00      B    H  
ATOM   1075  O   HOH B 352      37.135   1.403  32.807  1.00  0.00      B    O  
ATOM   1076  H1  HOH B 352      36.669   1.020  33.578  1.00  0.00      B    H  
ATOM   1077  H2  HOH B 352      37.504   2.293  33.188  1.00  0.00      B    H  
ATOM   1078  O   HOH B 353       6.446  35.311   4.558  1.00  0.00      B    O  
ATOM   1079  H1  HOH B 353       5.764  35.986   4.803  1.00  0.00      B    H  
ATOM   1080  H2  HOH B 353       6.891  35.128   5.420  1.00  0.00      B    H  
ATOM   1081  O   HOH B 354      21.216   2.754  21.270  1.00  0.00      B    O  
ATOM   1082  H1  HOH B 354      21.010   3.720  21.325  1.00  0.00      B    H  
ATOM   1083  H2  HOH B 354      20.624   2.288  21.956  1.00  0.00      B    H  
ATOM   1084  O   HOH B 355       6.528  21.580  34.838  1.00  0.00      B    O  
ATOM   1085  H1  HOH B 355       6.504  21.985  35.786  1.00  0.00      B    H  
ATOM   1086  H2  HOH B 355       7.510  21.527  34.528  1.00  0.00      B    H  
ATOM   1087  O   HOH B 356       5.109  28.616  14.158  1.00  0.00      B    O  
ATOM   1088  H1  HOH B 356       5.544  28.352  15.015  1.00  0.00      B    H  
ATOM   1089  H2  HOH B 356       5.853  28.663  13.467  1.00  0.00      B    H  
ATOM   1090  O   HOH B 357      26.013   4.024  14.078  1.00  0.00      B    O  
ATOM   1091  H1  HOH B 357      26.790   3.648  14.626  1.00  0.00      B    H  
ATOM   1092  H2  HOH B 357      25.476   4.639  14.696  1.00  0.00      B    H  
ATOM   1093  O   HOH B 358      13.180   4.073  28.746  1.00  0.00      B    O  
ATOM   1094  H1  HOH B 358      12.928   3.540  29.588  1.00  0.00      B    H  
ATOM   1095  H2  HOH B 358      13.952   3.578  28.234  1.00  0.00      B    H  
ATOM   1096  O   HOH B 359      39.187  18.420   5.010  1.00  0.00      B    O  
ATOM   1097  H1  HOH B 359      38.995  19.068   4.214  1.00  0.00      B    H  
ATOM   1098  H2  HOH B 359      38.823  18.827   5.905  1.00  0.00      B    H  
ATOM   1099  O   HOH B 360      34.440   5.701  38.308  1.00  0.00      B    O  
ATOM   1100  H1  HOH B 360      34.701   6.142  37.434  1.00  0.00      B    H  
ATOM   1101  H2  HOH B 360      34.068   6.380  38.974  1.00  0.00      B    H  
ATOM   1102  O   HOH B 361      11.380  14.578  24.818  1.00  0.00      B    O  
ATOM   1103  H1  HOH B 361      10.424  14.294  24.766  1.00  0.00      B    H  
ATOM   1104  H2  HOH B 361      11.842  13.989  24.157  1.00  0.00      B    H  
ATOM   1105  O   HOH B 362      18.387  32.941  22.771  1.00  0.00      B    O  
ATOM   1106  H1  HOH B 362      18.844  32.282  23.435  1.00  0.00      B    H  
ATOM   1107  H2  HOH B 362      17.737  32.346  22.248  1.00  0.00      B    H  
ATOM   1108  O   HOH B 363      18.197   4.833  38.770  1.00  0.00      B    O  
ATOM   1109  H1  HOH B 363      17.532   5.280  38.185  1.00  0.00      B    H  
ATOM   1110  H2  HOH B 363      17.773   3.967  39.036  1.00  0.00      B    H  
ATOM   1111  O   HOH B 364      30.212  17.462   6.701  1.00  0.00      B    O  
ATOM   1112  H1  HOH B 364      31.154  17.495   6.250  1.00  0.00      B    H  
ATOM   1113  H2  HOH B 364      30.289  16.798   7.531  1.00  0.00      B    H  
ATOM   1114  O   HOH B 365      22.322  26.747  25.390  1.00  0.00      B    O  
ATOM   1115  H1  HOH B 365      22.172  26.402  26.289  1.00  0.00      B    H  
ATOM   1116  H2  HOH B 365      23.269  26.553  25.193  1.00  0.00      B    H  
ATOM   1117  O   HOH B 366       1.955  22.763  21.859  1.00  0.00      B    O  
ATOM   1118  H1  HOH B 366       1.754  22.074  22.588  1.00  0.00      B    H  
ATOM   1119  H2  HOH B 366       1.319  22.660  21.048  1.00  0.00      B    H  
ATOM   1120  O   HOH B 367      36.193  11.752  10.153  1.00  0.00      B    O  
ATOM   1121  H1  HOH B 367      36.147  10.763  10.421  1.00  0.00      B    H  
ATOM   1122  H2  HOH B 367      36.436  11.787   9.164  1.00  0.00      B    H  
ATOM   1123  O   HOH B 368      32.542  15.379   6.336  1.00  0.00      B    O  
ATOM   1124  H1  HOH B 368      32.708  16.327   6.016  1.00  0.00      B    H  
ATOM   1125  H2  HOH B 368      32.438  15.414   7.309  1.00  0.00      B    H  
ATOM   1126  O   HOH B 369      38.483   0.653   3.171  1.00  0.00      B    O  
ATOM   1127  H1  HOH B 369      39.532   0.381   3.190  1.00  0.00      B    H  
ATOM   1128  H2  HOH B 369      38.246   1.383   3.876  1.00  0.00      B    H  
ATOM   1129  O   HOH B 370      29.268  20.040   6.202  1.00  0.00      B    O  
ATOM   1130  H1  HOH B 370      29.365  19.079   6.566  1.00  0.00      B    H  
ATOM   1131  H2  HOH B 370      29.826  20.013   5.384  1.00  0.00      B    H  
ATOM   1132  O   HOH B 371      26.548  28.647  17.643  1.00  0.00      B    O  
ATOM   1133  H1  HOH B 371      27.189  28.434  16.876  1.00  0.00      B    H  
ATOM   1134  H2  HOH B 371      26.527  29.644  17.764  1.00  0.00      B    H  
ATOM   1135  O   HOH B 372      26.344  26.989   4.399  1.00  0.00      B    O  
ATOM   1136  H1  HOH B 372      26.826  26.148   4.582  1.00  0.00      B    H  
ATOM   1137  H2  HOH B 372      25.640  27.259   5.091  1.00  0.00      B    H  
ATOM   1138  O   HOH B 373      33.431  15.783  33.033  1.00  0.00      B    O  
ATOM   1139  H1  HOH B 373      34.123  16.405  32.640  1.00  0.00      B    H  
ATOM   1140  H2  HOH B 373      33.136  16.075  33.951  1.00  0.00      B    H  
ATOM   1141  O   HOH B 374      25.584  12.000   0.047  1.00  0.00      B    O  
ATOM   1142  H1  HOH B 374      26.382  11.874   0.638  1.00  0.00      B    H  
ATOM   1143  H2  HOH B 374      24.885  11.316   0.281  1.00  0.00      B    H  
ATOM   1144  O   HOH B 375      26.069  27.408  35.688  1.00  0.00      B    O  
ATOM   1145  H1  HOH B 375      26.507  27.257  36.560  1.00  0.00      B    H  
ATOM   1146  H2  HOH B 375      26.789  27.201  35.047  1.00  0.00      B    H  
ATOM   1147  O   HOH B 376      14.154  18.415  31.467  1.00  0.00      B    O  
ATOM   1148  H1  HOH B 376      13.646  17.788  30.850  1.00  0.00      B    H  
ATOM   1149  H2  HOH B 376      14.707  17.811  32.150  1.00  0.00      B    H  
ATOM   1150  O   HOH B 377       9.082  22.705  37.951  1.00  0.00      B    O  
ATOM   1151  H1  HOH B 377       9.148  22.406  38.917  1.00  0.00      B    H  
ATOM   1152  H2  HOH B 377       9.696  23.531  37.840  1.00  0.00      B    H  
ATOM   1153  O   HOH B 378      37.418   7.216   5.440  1.00  0.00      B    O  
ATOM   1154  H1  HOH B 378      37.639   6.220   5.595  1.00  0.00      B    H  
ATOM   1155  H2  HOH B 378      36.444   7.375   5.794  1.00  0.00      B    H  
ATOM   1156  O   HOH B 379      16.367   6.158   5.002  1.00  0.00      B    O  
ATOM   1157  H1  HOH B 379      17.283   6.447   4.697  1.00  0.00      B    H  
ATOM   1158  H2  HOH B 379      16.533   5.275   5.409  1.00  0.00      B    H  
ATOM   1159  O   HOH B 380      36.136  27.426   2.270  1.00  0.00      B    O  
ATOM   1160  H1  HOH B 380      36.593  26.585   2.702  1.00  0.00      B    H  
ATOM   1161  H2  HOH B 380      35.829  28.115   3.006  1.00  0.00      B    H  
ATOM   1162  O   HOH B 381      29.839  22.045   0.660  1.00  0.00      B    O  
ATOM   1163  H1  HOH B 381      28.956  22.337   0.225  1.00  0.00      B    H  
ATOM   1164  H2  HOH B 381      30.417  22.882   0.905  1.00  0.00      B    H  
ATOM   1165  O   HOH B 382       8.565  31.170  38.379  1.00  0.00      B    O  
ATOM   1166  H1  HOH B 382       8.131  32.022  38.712  1.00  0.00      B    H  
ATOM   1167  H2  HOH B 382       9.574  31.283  38.030  1.00  0.00      B    H  
ATOM   1168  O   HOH B 383       7.653  15.352  10.134  1.00  0.00      B    O  
ATOM   1169  H1  HOH B 383       7.226  15.116   9.232  1.00  0.00      B    H  
ATOM   1170  H2  HOH B 383       8.021  14.457  10.452  1.00  0.00      B    H  
ATOM   1171  O   HOH B 384      12.601  12.262  15.130  1.00  0.00      B    O  
ATOM   1172  H1  HOH B 384      12.330  11.297  15.214  1.00  0.00      B    H  
ATOM   1173  H2  HOH B 384      12.994  12.424  14.200  1.00  0.00      B    H  
ATOM   1174  O   HOH B 385      24.499  28.619  10.457  1.00  0.00      B    O  
ATOM   1175  H1  HOH B 385      24.693  27.797  11.048  1.00  0.00      B    H  
ATOM   1176  H2  HOH B 385      23.925  29.200  11.009  1.00  0.00      B    H  
ATOM   1177  O   HOH B 386       9.229  28.281  32.322  1.00  0.00      B    O  
ATOM   1178  H1  HOH B 386       8.897  28.153  33.322  1.00  0.00      B    H  
ATOM   1179  H2  HOH B 386       9.210  27.354  31.836  1.00  0.00      B    H  
ATOM   1180  O   HOH B 387      37.328  27.081  27.973  1.00  0.00      B    O  
ATOM   1181  H1  HOH B 387      36.353  26.815  27.887  1.00  0.00      B    H  
ATOM   1182  H2  HOH B 387      37.846  26.189  27.964  1.00  0.00      B    H  
ATOM   1183  O   HOH B 388      16.812  20.546  37.978  1.00  0.00      B    O  
ATOM   1184  H1  HOH B 388      16.253  19.749  37.794  1.00  0.00      B    H  
ATOM   1185  H2  HOH B 388      17.761  20.278  38.030  1.00  0.00      B    H  
ATOM   1186  O   HOH B 389      33.233  24.685   2.365  1.00  0.00      B    O  
ATOM   1187  H1  HOH B 389      33.790  25.127   3.078  1.00  0.00      B    H  
ATOM   1188  H2  HOH B 389      32.395  24.217   2.772  1.00  0.00      B    H  
ATOM   1189  O   HOH B 390      30.646  15.821  38.073  1.00  0.00      B    O  
ATOM   1190  H1  HOH B 390      31.336  15.802  38.838  1.00  0.00      B    H  
ATOM   1191  H2  HOH B 390      29.720  15.900  38.482  1.00  0.00      B    H  
ATOM   1192  O   HOH B 391       8.743  12.875  10.629  1.00  0.00      B    O  
ATOM   1193  H1  HOH B 391       8.650  12.479   9.683  1.00  0.00      B    H  
ATOM   1194  H2  HOH B 391       9.673  12.717  10.948  1.00  0.00      B    H  
ATOM   1195  O   HOH B 392      10.873   9.386   5.975  1.00  0.00      B    O  
ATOM   1196  H1  HOH B 392      10.892   9.287   4.985  1.00  0.00      B    H  
ATOM   1197  H2  HOH B 392      11.204  10.317   6.189  1.00  0.00      B    H  
ATOM   1198  O   HOH B 393      10.773  11.525  34.908  1.00  0.00      B    O  
ATOM   1199  H1  HOH B 393       9.922  11.041  35.266  1.00  0.00      B    H  
ATOM   1200  H2  HOH B 393      11.007  12.152  35.693  1.00  0.00      B    H  
ATOM   1201  O   HOH B 394       1.132  26.216  28.992  1.00  0.00      B    O  
ATOM   1202  H1  HOH B 394       0.942  27.108  28.518  1.00  0.00      B    H  
ATOM   1203  H2  HOH B 394       1.918  25.826  28.488  1.00  0.00      B    H  
ATOM   1204  O   HOH B 395       5.500  27.826   7.703  1.00  0.00      B    O  
ATOM   1205  H1  HOH B 395       6.170  27.330   8.206  1.00  0.00      B    H  
ATOM   1206  H2  HOH B 395       5.957  28.277   6.945  1.00  0.00      B    H  
ATOM   1207  O   HOH B 396      29.930  32.724   5.561  1.00  0.00      B    O  
ATOM   1208  H1  HOH B 396      30.445  31.969   5.163  1.00  0.00      B    H  
ATOM   1209  H2  HOH B 396      29.043  32.669   5.177  1.00  0.00      B    H  
ATOM   1210  O   HOH B 397      23.332  17.475  22.799  1.00  0.00      B    O  
ATOM   1211  H1  HOH B 397      24.214  17.900  23.012  1.00  0.00      B    H  
ATOM   1212  H2  HOH B 397      22.623  18.251  22.909  1.00  0.00      B    H  
ATOM   1213  O   HOH B 398       4.969   6.075   5.892  1.00  0.00      B    O  
ATOM   1214  H1  HOH B 398       3.950   5.854   6.018  1.00  0.00      B    H  
ATOM   1215  H2  HOH B 398       5.138   6.886   5.357  1.00  0.00      B    H  
ATOM   1216  O   HOH B 399       9.095  19.098  28.820  1.00  0.00      B    O  
ATOM   1217  H1  HOH B 399       9.315  18.151  28.656  1.00  0.00      B    H  
ATOM   1218  H2  HOH B 399       8.779  19.060  29.803  1.00  0.00      B    H  
ATOM   1219  O   HOH B 400      25.600  35.583  28.623  1.00  0.00      B    O  
ATOM   1220  H1  HOH B 400      25.412  36.578  28.774  1.00  0.00      B    H  
ATOM   1221  H2  HOH B 400      24.837  35.256  28.017  1.00  0.00      B    H  
ATOM   1222  O   HOH B 401      32.872  18.810  18.524  1.00  0.00      B    O  
ATOM   1223  H1  HOH B 401      32.131  18.139  18.495  1.00  0.00      B    H  
ATOM   1224  H2  HOH B 401      33.750  18.346  18.600  1.00  0.00      B    H  
ATOM   1225  O   HOH B 402      15.236  27.796  36.153  1.00  0.00      B    O  
ATOM   1226  H1  HOH B 402      15.799  28.451  36.742  1.00  0.00      B    H  
ATOM   1227  H2  HOH B 402      15.759  26.939  36.074  1.00  0.00      B    H  
ATOM   1228  O   HOH B 403      20.499   9.949  29.301  1.00  0.00      B    O  
ATOM   1229  H1  HOH B 403      20.952   9.039  29.476  1.00  0.00      B    H  
ATOM   1230  H2  HOH B 403      20.473  10.064  28.280  1.00  0.00      B    H  
ATOM   1231  O   HOH B 404      12.344  37.347  26.464  1.00  0.00      B    O  
ATOM   1232  H1  HOH B 404      11.760  36.566  26.783  1.00  0.00      B    H  
ATOM   1233  H2  HOH B 404      12.191  38.038  27.144  1.00  0.00      B    H  
ATOM   1234  O   HOH B 405      31.573  14.493  21.206  1.00  0.00      B    O  
ATOM   1235  H1  HOH B 405      30.956  13.767  21.502  1.00  0.00      B    H  
ATOM   1236  H2  HOH B 405      31.706  14.454  20.189  1.00  0.00      B    H  
ATOM   1237  O   HOH B 406      35.589  33.326  14.477  1.00  0.00      B    O  
ATOM   1238  H1  HOH B 406      35.388  34.168  14.016  1.00  0.00      B    H  
ATOM   1239  H2  HOH B 406      36.058  32.724  13.788  1.00  0.00      B    H  
ATOM   1240  O   HOH B 407      35.221  31.831   9.389  1.00  0.00      B    O  
ATOM   1241  H1  HOH B 407      34.392  32.387   9.482  1.00  0.00      B    H  
ATOM   1242  H2  HOH B 407      35.905  32.385   8.941  1.00  0.00      B    H  
ATOM   1243  O   HOH B 408      17.255   6.305  31.640  1.00  0.00      B    O  
ATOM   1244  H1  HOH B 408      17.841   7.146  31.736  1.00  0.00      B    H  
ATOM   1245  H2  HOH B 408      16.368   6.467  32.129  1.00  0.00      B    H  
ATOM   1246  O   HOH B 409      31.657  30.372  19.739  1.00  0.00      B    O  
ATOM   1247  H1  HOH B 409      32.633  30.525  19.495  1.00  0.00      B    H  
ATOM   1248  H2  HOH B 409      31.605  30.289  20.757  1.00  0.00      B    H  
ATOM   1249  O   HOH B 410       2.118  17.667  25.745  1.00  0.00      B    O  
ATOM   1250  H1  HOH B 410       1.722  17.470  24.866  1.00  0.00      B    H  
ATOM   1251  H2  HOH B 410       2.909  18.339  25.559  1.00  0.00      B    H  
ATOM   1252  O   HOH B 411      28.831  30.695  26.503  1.00  0.00      B    O  
ATOM   1253  H1  HOH B 411      28.779  30.837  25.492  1.00  0.00      B    H  
ATOM   1254  H2  HOH B 411      28.231  29.865  26.668  1.00  0.00      B    H  
ATOM   1255  O   HOH B 412      27.645  14.572  32.761  1.00  0.00      B    O  
ATOM   1256  H1  HOH B 412      26.939  14.070  33.348  1.00  0.00      B    H  
ATOM   1257  H2  HOH B 412      28.539  14.580  33.270  1.00  0.00      B    H  
ATOM   1258  O   HOH B 413      36.497  11.553   7.356  1.00  0.00      B    O  
ATOM   1259  H1  HOH B 413      36.485  11.946   6.429  1.00  0.00      B    H  
ATOM   1260  H2  HOH B 413      36.811  10.590   7.355  1.00  0.00      B    H  
ATOM   1261  O   HOH B 414      17.102  16.210   2.363  1.00  0.00      B    O  
ATOM   1262  H1  HOH B 414      17.915  15.982   2.934  1.00  0.00      B    H  
ATOM   1263  H2  HOH B 414      17.483  16.640   1.517  1.00  0.00      B    H  
ATOM   1264  O   HOH B 415      28.534  31.507   8.963  1.00  0.00      B    O  
ATOM   1265  H1  HOH B 415      29.507  31.360   9.299  1.00  0.00      B    H  
ATOM   1266  H2  HOH B 415      27.978  31.266   9.795  1.00  0.00      B    H  
ATOM   1267  O   HOH B 416      34.076  14.144  18.316  1.00  0.00      B    O  
ATOM   1268  H1  HOH B 416      34.832  13.717  17.786  1.00  0.00      B    H  
ATOM   1269  H2  HOH B 416      34.437  14.920  18.835  1.00  0.00      B    H  
ATOM   1270  O   HOH B 417      13.638  39.288   9.279  1.00  0.00      B    O  
ATOM   1271  H1  HOH B 417      12.892  39.573   9.950  1.00  0.00      B    H  
ATOM   1272  H2  HOH B 417      13.371  38.428   8.890  1.00  0.00      B    H  
ATOM   1273  O   HOH B 418      32.304  26.525  29.294  1.00  0.00      B    O  
ATOM   1274  H1  HOH B 418      31.796  27.382  29.023  1.00  0.00      B    H  
ATOM   1275  H2  HOH B 418      31.714  26.171  30.116  1.00  0.00      B    H  
ATOM   1276  O   HOH B 419      12.485  34.402  37.608  1.00  0.00      B    O  
ATOM   1277  H1  HOH B 419      11.870  34.588  36.788  1.00  0.00      B    H  
ATOM   1278  H2  HOH B 419      13.326  34.031  37.212  1.00  0.00      B    H  
ATOM   1279  O   HOH B 420      30.182  11.211  37.830  1.00  0.00      B    O  
ATOM   1280  H1  HOH B 420      30.428  12.159  37.624  1.00  0.00      B    H  
ATOM   1281  H2  HOH B 420      30.303  11.015  38.856  1.00  0.00      B    H  
ATOM   1282  O   HOH B 421       3.927  12.749  20.321  1.00  0.00      B    O  
ATOM   1283  H1  HOH B 421       4.901  12.958  20.468  1.00  0.00      B    H  
ATOM   1284  H2  HOH B 421       3.852  11.785  20.533  1.00  0.00      B    H  
ATOM   1285  O   HOH B 422      35.667  15.500  15.819  1.00  0.00      B    O  
ATOM   1286  H1  HOH B 422      34.774  15.845  16.094  1.00  0.00      B    H  
ATOM   1287  H2  HOH B 422      35.771  15.853  14.868  1.00  0.00      B    H  
ATOM   1288  O   HOH B 423      31.046  26.553  33.988  1.00  0.00      B    O  
ATOM   1289  H1  HOH B 423      31.177  27.484  34.469  1.00  0.00      B    H  
ATOM   1290  H2  HOH B 423      31.932  25.989  34.067  1.00  0.00      B    H  
ATOM   1291  O   HOH B 424      36.352  32.322  31.066  1.00  0.00      B    O  
ATOM   1292  H1  HOH B 424      36.647  31.511  31.597  1.00  0.00      B    H  
ATOM   1293  H2  HOH B 424      36.582  33.180  31.640  1.00  0.00      B    H  
ATOM   1294  O   HOH B 425       9.853  24.822   9.713  1.00  0.00      B    O  
ATOM   1295  H1  HOH B 425       9.569  24.087   9.094  1.00  0.00      B    H  
ATOM   1296  H2  HOH B 425      10.804  25.070   9.476  1.00  0.00      B    H  
ATOM   1297  O   HOH B 426      11.647   4.556  26.560  1.00  0.00      B    O  
ATOM   1298  H1  HOH B 426      12.062   4.441  27.466  1.00  0.00      B    H  
ATOM   1299  H2  HOH B 426      12.258   4.979  25.910  1.00  0.00      B    H  
ATOM   1300  O   HOH B 427       4.406  17.675  29.305  1.00  0.00      B    O  
ATOM   1301  H1  HOH B 427       4.037  18.506  29.796  1.00  0.00      B    H  
ATOM   1302  H2  HOH B 427       3.646  16.991  29.265  1.00  0.00      B    H  
ATOM   1303  O   HOH B 428      35.537  36.839  11.206  1.00  0.00      B    O  
ATOM   1304  H1  HOH B 428      35.642  35.803  11.280  1.00  0.00      B    H  
ATOM   1305  H2  HOH B 428      36.389  37.142  10.779  1.00  0.00      B    H  
ATOM   1306  O   HOH B 429      34.076   3.142  38.895  1.00  0.00      B    O  
ATOM   1307  H1  HOH B 429      34.361   4.146  38.742  1.00  0.00      B    H  
ATOM   1308  H2  HOH B 429      34.635   2.753  39.640  1.00  0.00      B    H  
ATOM   1309  O   HOH B 430      31.316   7.505  11.984  1.00  0.00      B    O  
ATOM   1310  H1  HOH B 430      32.250   7.396  12.292  1.00  0.00      B    H  
ATOM   1311  H2  HOH B 430      30.722   7.354  12.777  1.00  0.00      B    H  
ATOM   1312  O   HOH B 431       6.755   6.147  19.863  1.00  0.00      B    O  
ATOM   1313  H1  HOH B 431       7.029   5.688  19.055  1.00  0.00      B    H  
ATOM   1314  H2  HOH B 431       7.221   5.777  20.711  1.00  0.00      B    H  
ATOM   1315  O   HOH B 432      27.185  25.217   8.636  1.00  0.00      B    O  
ATOM   1316  H1  HOH B 432      27.857  25.601   7.971  1.00  0.00      B    H  
ATOM   1317  H2  HOH B 432      26.318  25.663   8.422  1.00  0.00      B    H  
ATOM   1318  O   HOH B 433       9.650  17.749   4.580  1.00  0.00      B    O  
ATOM   1319  H1  HOH B 433       9.237  17.643   3.660  1.00  0.00      B    H  
ATOM   1320  H2  HOH B 433       8.931  17.436   5.248  1.00  0.00      B    H  
ATOM   1321  O   HOH B 434       2.442   9.260  25.571  1.00  0.00      B    O  
ATOM   1322  H1  HOH B 434       2.567  10.217  25.399  1.00  0.00      B    H  
ATOM   1323  H2  HOH B 434       2.868   8.758  24.765  1.00  0.00      B    H  
ATOM   1324  O   HOH B 435       2.131  13.712   0.539  1.00  0.00      B    O  
ATOM   1325  H1  HOH B 435       3.112  13.517   0.660  1.00  0.00      B    H  
ATOM   1326  H2  HOH B 435       1.966  14.756   0.409  1.00  0.00      B    H  
ATOM   1327  O   HOH B 436       7.902  25.570  18.459  1.00  0.00      B    O  
ATOM   1328  H1  HOH B 436       8.484  26.353  18.737  1.00  0.00      B    H  
ATOM   1329  H2  HOH B 436       7.752  25.582  17.402  1.00  0.00      B    H  
ATOM   1330  O   HOH B 437      31.174  32.845  37.079  1.00  0.00      B    O  
ATOM   1331  H1  HOH B 437      31.616  32.359  37.810  1.00  0.00      B    H  
ATOM   1332  H2  HOH B 437      31.268  33.824  37.292  1.00  0.00      B    H  
ATOM   1333  O   HOH B 438       3.249  14.008  35.438  1.00  0.00      B    O  
ATOM   1334  H1  HOH B 438       2.682  13.322  35.924  1.00  0.00      B    H  
ATOM   1335  H2  HOH B 438       2.607  14.657  35.025  1.00  0.00      B    H  
ATOM   1336  O   HOH B 439      36.229  24.379  34.723  1.00  0.00      B    O  
ATOM   1337  H1  HOH B 439      36.393  25.374  34.579  1.00  0.00      B    H  
ATOM   1338  H2  HOH B 439      35.810  24.260  35.637  1.00  0.00      B    H  
ATOM   1339  O   HOH B 440      17.274   0.550  24.832  1.00  0.00      B    O  
ATOM   1340  H1  HOH B 440      16.455  -0.002  24.997  1.00  0.00      B    H  
ATOM   1341  H2  HOH B 440      17.664   0.855  25.771  1.00  0.00      B    H  
ATOM   1342  O   HOH B 441      24.103  18.901  18.378  1.00  0.00      B    O  
ATOM   1343  H1  HOH B 441      23.127  19.152  18.225  1.00  0.00      B    H  
ATOM   1344  H2  HOH B 441      24.462  18.790  17.439  1.00  0.00      B    H  
ATOM   1345  O   HOH B 442       3.385   6.312  37.667  1.00  0.00      B    O  
ATOM   1346  H1  HOH B 442       3.930   7.134  37.416  1.00  0.00      B    H  
ATOM   1347  H2  HOH B 442       2.567   6.616  38.203  1.00  0.00      B    H  
ATOM   1348  O   HOH B 443      15.206   3.176  37.114  1.00  0.00      B    O  
ATOM   1349  H1  HOH B 443      15.710   3.449  36.273  1.00  0.00      B    H  
ATOM   1350  H2  HOH B 443      15.890   2.979  37.826  1.00  0.00      B    H  
ATOM   1351  O   HOH B 444      20.675  36.351   2.888  1.00  0.00      B    O  
ATOM   1352  H1  HOH B 444      20.888  35.748   3.681  1.00  0.00      B    H  
ATOM   1353  H2  HOH B 444      20.975  37.277   3.073  1.00  0.00      B    H  
ATOM   1354  O   HOH B 445      35.309  19.067  35.797  1.00  0.00      B    O  
ATOM   1355  H1  HOH B 445      34.481  19.053  36.434  1.00  0.00      B    H  
ATOM   1356  H2  HOH B 445      36.105  18.603  36.278  1.00  0.00      B    H  
ATOM   1357  O   HOH B 446      16.294  32.501  19.875  1.00  0.00      B    O  
ATOM   1358  H1  HOH B 446      15.337  32.300  19.580  1.00  0.00      B    H  
ATOM   1359  H2  HOH B 446      16.697  31.798  20.469  1.00  0.00      B    H  
ATOM   1360  O   HOH B 447      28.757  25.357   1.842  1.00  0.00      B    O  
ATOM   1361  H1  HOH B 447      28.945  24.968   0.959  1.00  0.00      B    H  
ATOM   1362  H2  HOH B 447      29.287  26.253   1.788  1.00  0.00      B    H  
ATOM   1363  O   HOH B 448      22.608  17.882   4.183  1.00  0.00      B    O  
ATOM   1364  H1  HOH B 448      23.259  18.564   4.524  1.00  0.00      B    H  
ATOM   1365  H2  HOH B 448      23.081  16.991   4.204  1.00  0.00      B    H  
ATOM   1366  O   HOH B 449       8.201  20.424  15.821  1.00  0.00      B    O  
ATOM   1367  H1  HOH B 449       8.335  21.157  15.166  1.00  0.00      B    H  
ATOM   1368  H2  HOH B 449       8.962  19.689  15.729  1.00  0.00      B    H  
ATOM   1369  O   HOH B 450      11.512  36.604  16.400  1.00  0.00      B    O  
ATOM   1370  H1  HOH B 450      11.545  37.178  15.575  1.00  0.00      B    H  
ATOM   1371  H2  HOH B 450      11.037  35.689  16.244  1.00  0.00      B    H  
ATOM   1372  O   HOH B 451       1.758  34.787  38.573  1.00  0.00      B    O  
ATOM   1373  H1  HOH B 451       1.125  34.495  39.354  1.00  0.00      B    H  
ATOM   1374  H2  HOH B 451       1.513  35.698  38.240  1.00  0.00      B    H  
ATOM   1375  O   HOH B 452      17.288  32.596  27.054  1.00  0.00      B    O  
ATOM   1376  H1  HOH B 452      17.512  31.809  26.364  1.00  0.00      B    H  
ATOM   1377  H2  HOH B 452      16.321  32.805  26.828  1.00  0.00      B    H  
ATOM   1378  O   HOH B 453      27.430   9.119   7.011  1.00  0.00      B    O  
ATOM   1379  H1  HOH B 453      26.519   9.104   6.605  1.00  0.00      B    H  
ATOM   1380  H2  HOH B 453      27.387   8.652   7.872  1.00  0.00      B    H  
ATOM   1381  O   HOH B 454      28.766   5.087  20.798  1.00  0.00      B    O  
ATOM   1382  H1  HOH B 454      27.836   4.965  21.137  1.00  0.00      B    H  
ATOM   1383  H2  HOH B 454      29.121   4.109  20.817  1.00  0.00      B    H  
ATOM   1384  O   HOH B 455       7.844   5.559  10.634  1.00  0.00      B    O  
ATOM   1385  H1  HOH B 455       8.183   5.464  11.555  1.00  0.00      B    H  
ATOM   1386  H2  HOH B 455       8.325   6.336  10.195  1.00  0.00      B    H  
ATOM   1387  O   HOH B 456       0.258   5.444  20.548  1.00  0.00      B    O  
ATOM   1388  H1  HOH B 456      -0.740   5.338  20.283  1.00  0.00      B    H  
ATOM   1389  H2  HOH B 456       0.757   5.465  19.680  1.00  0.00      B    H  
ATOM   1390  O   HOH B 457       4.015  25.597   4.456  1.00  0.00      B    O  
ATOM   1391  H1  HOH B 457       4.121  26.141   3.608  1.00  0.00      B    H  
ATOM   1392  H2  HOH B 457       4.485  24.705   4.333  1.00  0.00      B    H  
ATOM   1393  O   HOH B 458       5.256  17.387  36.783  1.00  0.00      B    O  
ATOM   1394  H1  HOH B 458       5.335  18.222  36.179  1.00  0.00      B    H  
ATOM   1395  H2  HOH B 458       4.327  17.268  36.998  1.00  0.00      B    H  
ATOM   1396  O   HOH B 459       3.603   5.740  12.182  1.00  0.00      B    O  
ATOM   1397  H1  HOH B 459       4.424   5.506  12.700  1.00  0.00      B    H  
ATOM   1398  H2  HOH B 459       2.965   4.899  12.216  1.00  0.00      B    H  
ATOM   1399  O   HOH B 460      25.222  25.598   1.047  1.00  0.00      B    O  
ATOM   1400  H1  HOH B 460      25.603  25.277   0.170  1.00  0.00      B    H  
ATOM   1401  H2  HOH B 460      25.966  25.926   1.635  1.00  0.00      B    H  
ATOM   1402  O   HOH B 461      11.210  11.796  27.853  1.00  0.00      B    O  
ATOM   1403  H1  HOH B 461      10.739  12.635  27.574  1.00  0.00      B    H  
ATOM   1404  H2  HOH B 461      12.053  11.553  27.309  1.00  0.00      B    H  
ATOM   1405  O   HOH B 462      23.728  27.793  28.281  1.00  0.00      B    O  
ATOM   1406  H1  HOH B 462      23.022  28.273  28.849  1.00  0.00      B    H  
ATOM   1407  H2  HOH B 462      23.540  26.774  28.230  1.00  0.00      B    H  
ATOM   1408  O   HOH B 463       3.722  10.357   0.275  1.00  0.00      B    O  
ATOM   1409  H1  HOH B 463       3.898   9.777   1.073  1.00  0.00      B    H  
ATOM   1410  H2  HOH B 463       4.070  11.267   0.467  1.00  0.00      B    H  
ATOM   1411  O   HOH B 464      24.206   9.310  26.309  1.00  0.00      B    O  
ATOM   1412  H1  HOH B 464      23.533   9.514  25.577  1.00  0.00      B    H  
ATOM   1413  H2  HOH B 464      25.138   9.665  26.066  1.00  0.00      B    H  
ATOM   1414  O   HOH B 465       0.314  19.168   2.235  1.00  0.00      B    O  
ATOM   1415  H1  HOH B 465       1.088  18.513   2.051  1.00  0.00      B    H  
ATOM   1416  H2  HOH B 465       0.782  20.046   2.264  1.00  0.00      B    H  
ATOM   1417  O   HOH B 466      22.165  10.373  22.448  1.00  0.00      B    O  
ATOM   1418  H1  HOH B 466      22.935  10.211  23.147  1.00  0.00      B    H  
ATOM   1419  H2  HOH B 466      22.324   9.793  21.592  1.00  0.00      B    H  
ATOM   1420  O   HOH B 467       2.990  19.034  20.728  1.00  0.00      B    O  
ATOM   1421  H1  HOH B 467       3.525  18.187  20.936  1.00  0.00      B    H  
ATOM   1422  H2  HOH B 467       2.743  19.495  21.605  1.00  0.00      B    H  
ATOM   1423  O   HOH B 468       5.966  36.200  21.763  1.00  0.00      B    O  
ATOM   1424  H1  HOH B 468       6.662  35.481  21.583  1.00  0.00      B    H  
ATOM   1425  H2  HOH B 468       5.075  35.686  21.831  1.00  0.00      B    H  
ATOM   1426  O   HOH B 469      28.402  26.981   7.047  1.00  0.00      B    O  
ATOM   1427  H1  HOH B 469      28.968  27.126   7.875  1.00  0.00      B    H  
ATOM   1428  H2  HOH B 469      28.002  27.874   6.876  1.00  0.00      B    H  
ATOM   1429  O   HOH B 470      21.398  23.514  18.604  1.00  0.00      B    O  
ATOM   1430  H1  HOH B 470      21.262  23.204  17.636  1.00  0.00      B    H  
ATOM   1431  H2  HOH B 470      21.296  22.625  19.140  1.00  0.00      B    H  
ATOM   1432  O   HOH B 471      25.793  29.510  32.535  1.00  0.00      B    O  
ATOM   1433  H1  HOH B 471      26.118  30.369  32.091  1.00  0.00      B    H  
ATOM   1434  H2  HOH B 471      25.449  29.748  33.444  1.00  0.00      B    H  
ATOM   1435  O   HOH B 472       8.620  32.156   5.064  1.00  0.00      B    O  
ATOM   1436  H1  HOH B 472       8.573  31.997   4.006  1.00  0.00      B    H  
ATOM   1437  H2  HOH B 472       9.592  32.181   5.398  1.00  0.00      B    H  
ATOM   1438  O   HOH B 473       9.448  37.149  23.008  1.00  0.00      B    O  
ATOM   1439  H1  HOH B 473       9.635  36.327  22.445  1.00  0.00      B    H  
ATOM   1440  H2  HOH B 473       8.481  37.186  23.200  1.00  0.00      B    H  
ATOM   1441  O   HOH B 474      33.480  30.444  24.823  1.00  0.00      B    O  
ATOM   1442  H1  HOH B 474      33.172  30.691  25.757  1.00  0.00      B    H  
ATOM   1443  H2  HOH B 474      34.478  30.178  24.789  1.00  0.00      B    H  
ATOM   1444  O   HOH B 475      14.320  36.771  34.038  1.00  0.00      B    O  
ATOM   1445  H1  HOH B 475      13.645  36.657  33.277  1.00  0.00      B    H  
ATOM   1446  H2  HOH B 475      14.795  37.656  33.917  1.00  0.00      B    H  
ATOM   1447  O   HOH B 476       4.115  27.845  18.729  1.00  0.00      B    O  
ATOM   1448  H1  HOH B 476       4.196  28.642  19.387  1.00  0.00      B    H  
ATOM   1449  H2  HOH B 476       4.293  26.962  19.227  1.00  0.00      B    H  
ATOM   1450  O   HOH B 477      13.047  21.510   2.747  1.00  0.00      B    O  
ATOM   1451  H1  HOH B 477      13.640  21.345   1.977  1.00  0.00      B    H  
ATOM   1452  H2  HOH B 477      12.462  20.651   2.866  1.00  0.00      B    H  
ATOM   1453  O   HOH B 478      17.652   9.384  37.767  1.00  0.00      B    O  
ATOM   1454  H1  HOH B 478      16.638   9.613  37.675  1.00  0.00      B    H  
ATOM   1455  H2  HOH B 478      17.660   8.342  37.687  1.00  0.00      B    H  
ATOM   1456  O   HOH B 479      20.467  16.755  19.276  1.00  0.00      B    O  
ATOM   1457  H1  HOH B 479      19.779  16.139  19.648  1.00  0.00      B    H  
ATOM   1458  H2  HOH B 479      21.333  16.567  19.725  1.00  0.00      B    H  
ATOM   1459  O   HOH B 480       9.212   4.606  30.355  1.00  0.00      B    O  
ATOM   1460  H1  HOH B 480       8.760   5.569  30.272  1.00  0.00      B    H  
ATOM   1461  H2  HOH B 480      10.217   4.704  30.521  1.00  0.00      B    H  
ATOM   1462  O   HOH B 481       6.340  12.108  22.267  1.00  0.00      B    O  
ATOM   1463  H1  HOH B 481       6.653  11.172  22.017  1.00  0.00      B    H  
ATOM   1464  H2  HOH B 481       6.123  12.059  23.248  1.00  0.00      B    H  
ATOM   1465  O   HOH B 482      38.942  23.633  37.940  1.00  0.00      B    O  
ATOM   1466  H1  HOH B 482      37.922  23.630  38.159  1.00  0.00      B    H  
ATOM   1467  H2  HOH B 482      39.009  24.348  37.163  1.00  0.00      B    H  
ATOM   1468  O   HOH B 483      22.417  30.213  11.639  1.00  0.00      B    O  
ATOM   1469  H1  HOH B 483      21.602  30.408  11.029  1.00  0.00      B    H  
ATOM   1470  H2  HOH B 483      22.400  29.294  12.056  1.00  0.00      B    H  
ATOM   1471  O   HOH B 484      18.516  36.125  16.554  1.00  0.00      B    O  
ATOM   1472  H1  HOH B 484      18.042  36.889  17.080  1.00  0.00      B    H  
ATOM   1473  H2  HOH B 484      18.770  35.447  17.288  1.00  0.00      B    H  
ATOM   1474  O   HOH B 485      15.534  19.077   8.146  1.00  0.00      B    O  
ATOM   1475  H1  HOH B 485      14.622  19.387   7.789  1.00  0.00      B    H  
ATOM   1476  H2  HOH B 485      15.388  18.165   8.549  1.00  0.00      B    H  
ATOM   1477  O   HOH B 486      36.674  14.550  35.212  1.00  0.00      B    O  
ATOM   1478  H1  HOH B 486      35.972  14.399  34.463  1.00  0.00      B    H  
ATOM   1479  H2  HOH B 486      37.371  13.850  35.207  1.00  0.00      B    H  
ATOM   1480  O   HOH B 487      15.472  31.192  32.512  1.00  0.00      B    O  
ATOM   1481  H1  HOH B 487      16.000  30.401  32.265  1.00  0.00      B    H  
ATOM   1482  H2  HOH B 487      14.584  30.802  32.868  1.00  0.00      B    H  
ATOM   1483  O   HOH B 488      30.324   0.165  34.421  1.00  0.00      B    O  
ATOM   1484  H1  HOH B 488      29.381   0.147  34.673  1.00  0.00      B    H  
ATOM   1485  H2  HOH B 488      30.551   0.997  33.916  1.00  0.00      B    H  
ATOM   1486  O   HOH B 489      36.016  14.810   7.705  1.00  0.00      B    O  
ATOM   1487  H1  HOH B 489      36.097  15.588   7.098  1.00  0.00      B    H  
ATOM   1488  H2  HOH B 489      35.933  14.021   7.084  1.00  0.00      B    H  
ATOM   1489  O   HOH B 490      24.236  38.430   7.066  1.00  0.00      B    O  
ATOM   1490  H1  HOH B 490      24.161  39.434   6.901  1.00  0.00      B    H  
ATOM   1491  H2  HOH B 490      23.999  38.203   8.072  1.00  0.00      B    H  
ATOM   1492  O   HOH B 491      37.160  18.155  20.882  1.00  0.00      B    O  
ATOM   1493  H1  HOH B 491      37.700  17.271  20.792  1.00  0.00      B    H  
ATOM   1494  H2  HOH B 491      37.820  18.875  20.859  1.00  0.00      B    H  
ATOM   1495  O   HOH B 492       9.063  28.337  23.441  1.00  0.00      B    O  
ATOM   1496  H1  HOH B 492      10.039  28.414  23.560  1.00  0.00      B    H  
ATOM   1497  H2  HOH B 492       8.875  28.586  22.485  1.00  0.00      B    H  
ATOM   1498  O   HOH B 493      11.193  30.016  28.231  1.00  0.00      B    O  
ATOM   1499  H1  HOH B 493      11.902  29.275  28.475  1.00  0.00      B    H  
ATOM   1500  H2  HOH B 493      10.342  29.555  27.975  1.00  0.00      B    H  
ATOM   1501  O   HOH B 494      27.985  22.056  12.542  1.00  0.00      B    O  
ATOM   1502  H1  HOH B 494      27.606  21.212  12.956  1.00  0.00      B    H  
ATOM   1503  H2  HOH B 494      27.576  22.017  11.581  1.00  0.00      B    H  
ATOM   1504  O   HOH B 495      14.726  31.542  38.609  1.00  0.00      B    O  
ATOM   1505  H1  HOH B 495      14.716  32.346  37.927  1.00  0.00      B    H  
ATOM   1506  H2  HOH B 495      14.274  31.883  39.504  1.00  0.00      B    H  
ATOM   1507  O   HOH B 496       9.585   7.375   9.580  1.00  0.00      B    O  
ATOM   1508  H1  HOH B 496      10.424   7.589  10.125  1.00  0.00      B    H  
ATOM   1509  H2  HOH B 496       8.843   8.105   9.730  1.00  0.00      B    H  
ATOM   1510  O   HOH B 497      37.815  20.943  31.543  1.00  0.00      B    O  
ATOM   1511  H1  HOH B 497      37.042  21.227  32.119  1.00  0.00      B    H  
ATOM   1512  H2  HOH B 497      38.367  21.753  31.304  1.00  0.00      B    H  
ATOM   1513  O   HOH B 498      23.248  37.837   9.625  1.00  0.00      B    O  
ATOM   1514  H1  HOH B 498      22.278  37.842   9.929  1.00  0.00      B    H  
ATOM   1515  H2  HOH B 498      23.796  38.180  10.405  1.00  0.00      B    H  
ATOM   1516  O   HOH B 499       3.916   6.099  17.552  1.00  0.00      B    O  
ATOM   1517  H1  HOH B 499       2.894   5.916  17.725  1.00  0.00      B    H  
ATOM   1518  H2  HOH B 499       4.400   5.164  17.543  1.00  0.00      B    H  
ATOM   1519  O   HOH B 500      22.559   2.519  10.967  1.00  0.00      B    O  
ATOM   1520  H1  HOH B 500      23.077   2.524  10.066  1.00  0.00      B    H  
ATOM   1521  H2  HOH B 500      22.758   1.643  11.404  1.00  0.00      B    H  
ATOM   1522  O   HOH B 501      14.407  21.964  34.164  1.00  0.00      B    O  
ATOM   1523  H1  HOH B 501      13.676  21.232  34.273  1.00  0.00      B    H  
ATOM   1524  H2  HOH B 501      15.312  21.537  34.397  1.00  0.00      B    H  
ATOM   1525  O   HOH B 502      37.956  19.234   7.443  1.00  0.00      B    O  
ATOM   1526  H1  HOH B 502      37.334  19.985   7.407  1.00  0.00      B    H  
ATOM   1527  H2  HOH B 502      38.688  19.488   8.142  1.00  0.00      B    H  
ATOM   1528  O   HOH B 503       7.523  17.975  24.267  1.00  0.00      B    O  
ATOM   1529  H1  HOH B 503       7.618  17.424  25.046  1.00  0.00      B    H  
ATOM   1530  H2  HOH B 503       8.175  17.593  23.552  1.00  0.00      B    H  
ATOM   1531  O   HOH B 504      35.611  30.016   3.614  1.00  0.00      B    O  
ATOM   1532  H1  HOH B 504      36.599  30.241   3.665  1.00  0.00      B    H  
ATOM   1533  H2  HOH B 504      35.343  29.858   4.593  1.00  0.00      B    H  
ATOM   1534  O   HOH B 505      21.864  12.136  30.356  1.00  0.00      B    O  
ATOM   1535  H1  HOH B 505      21.322  11.284  30.161  1.00  0.00      B    H  
ATOM   1536  H2  HOH B 505      22.811  11.984  30.002  1.00  0.00      B    H  
ATOM   1537  O   HOH B 506      35.844  18.910  24.494  1.00  0.00      B    O  
ATOM   1538  H1  HOH B 506      35.080  19.336  24.868  1.00  0.00      B    H  
ATOM   1539  H2  HOH B 506      36.475  18.682  25.272  1.00  0.00      B    H  
ATOM   1540  O   HOH B 507      11.091   3.839  32.874  1.00  0.00      B    O  
ATOM   1541  H1  HOH B 507      11.601   3.793  33.786  1.00  0.00      B    H  
ATOM   1542  H2  HOH B 507      10.072   3.749  33.078  1.00  0.00      B    H  
ATOM   1543  O   HOH B 508      25.017  16.408  35.287  1.00  0.00      B    O  
ATOM   1544  H1  HOH B 508      25.985  16.325  35.502  1.00  0.00      B    H  
ATOM   1545  H2  HOH B 508      24.673  17.284  35.753  1.00  0.00      B    H  
ATOM   1546  O   HOH B 509      19.979  34.937  33.110  1.00  0.00      B    O  
ATOM   1547  H1  HOH B 509      19.952  34.573  32.179  1.00  0.00      B    H  
ATOM   1548  H2  HOH B 509      19.224  34.541  33.660  1.00  0.00      B    H  
ATOM   1549  O   HOH B 510      23.160  25.297  27.589  1.00  0.00      B    O  
ATOM   1550  H1  HOH B 510      22.530  24.528  27.639  1.00  0.00      B    H  
ATOM   1551  H2  HOH B 510      24.074  24.946  27.376  1.00  0.00      B    H  
ATOM   1552  O   HOH B 511      21.220  27.472   2.558  1.00  0.00      B    O  
ATOM   1553  H1  HOH B 511      20.935  28.141   1.847  1.00  0.00      B    H  
ATOM   1554  H2  HOH B 511      21.473  26.667   2.063  1.00  0.00      B    H  
ATOM   1555  O   HOH B 512      38.755  22.877  19.471  1.00  0.00      B    O  
ATOM   1556  H1  HOH B 512      38.339  22.430  18.677  1.00  0.00      B    H  
ATOM   1557  H2  HOH B 512      37.996  23.122  20.136  1.00  0.00      B    H  
ATOM   1558  O   HOH B 513      12.792  37.172  19.250  1.00  0.00      B    O  
ATOM   1559  H1  HOH B 513      12.067  36.713  19.845  1.00  0.00      B    H  
ATOM   1560  H2  HOH B 513      13.463  36.429  18.959  1.00  0.00      B    H  
ATOM   1561  O   HOH B 514       6.300   9.480  35.248  1.00  0.00      B    O  
ATOM   1562  H1  HOH B 514       6.414   8.565  34.854  1.00  0.00      B    H  
ATOM   1563  H2  HOH B 514       5.500   9.887  34.857  1.00  0.00      B    H  
ATOM   1564  O   HOH B 515       4.967  29.316   2.418  1.00  0.00      B    O  
ATOM   1565  H1  HOH B 515       5.967  29.341   2.304  1.00  0.00      B    H  
ATOM   1566  H2  HOH B 515       4.679  28.369   2.030  1.00  0.00      B    H  
ATOM   1567  O   HOH B 516      19.140  11.605  10.699  1.00  0.00      B    O  
ATOM   1568  H1  HOH B 516      19.651  10.951  11.229  1.00  0.00      B    H  
ATOM   1569  H2  HOH B 516      19.541  12.531  10.871  1.00  0.00      B    H  
ATOM   1570  O   HOH B 517       4.345   8.632   2.217  1.00  0.00      B    O  
ATOM   1571  H1  HOH B 517       4.694   8.422   3.144  1.00  0.00      B    H  
ATOM   1572  H2  HOH B 517       3.591   7.965   2.075  1.00  0.00      B    H  
ATOM   1573  O   HOH B 518      31.308  24.251  25.465  1.00  0.00      B    O  
ATOM   1574  H1  HOH B 518      31.547  24.240  26.468  1.00  0.00      B    H  
ATOM   1575  H2  HOH B 518      30.794  25.095  25.247  1.00  0.00      B    H  
ATOM   1576  O   HOH B 519       0.694  26.908   1.575  1.00  0.00      B    O  
ATOM   1577  H1  HOH B 519       0.453  26.316   2.359  1.00  0.00      B    H  
ATOM   1578  H2  HOH B 519       1.295  26.329   0.999  1.00  0.00      B    H  
ATOM   1579  O   HOH B 520       0.538  35.506   6.587  1.00  0.00      B    O  
ATOM   1580  H1  HOH B 520       1.178  36.282   6.549  1.00  0.00      B    H  
ATOM   1581  H2  HOH B 520      -0.246  35.865   7.271  1.00  0.00      B    H  
ATOM   1582  O   HOH B 521       5.198   5.299  14.602  1.00  0.00      B    O  
ATOM   1583  H1  HOH B 521       4.737   5.681  15.398  1.00  0.00      B    H  
ATOM   1584  H2  HOH B 521       5.372   4.333  14.697  1.00  0.00      B    H  
ATOM   1585  O   HOH B 522       6.175  19.848   8.590  1.00  0.00      B    O  
ATOM   1586  H1  HOH B 522       7.102  19.736   8.170  1.00  0.00      B    H  
ATOM   1587  H2  HOH B 522       6.194  19.277   9.352  1.00  0.00      B    H  
ATOM   1588  O   HOH B 523      18.326  35.547  23.037  1.00  0.00      B    O  
ATOM   1589  H1  HOH B 523      17.292  35.598  22.981  1.00  0.00      B    H  
ATOM   1590  H2  HOH B 523      18.417  34.551  23.178  1.00  0.00      B    H  
ATOM   1591  O   HOH B 524      28.822  30.980  23.443  1.00  0.00      B    O  
ATOM   1592  H1  HOH B 524      28.734  32.010  23.365  1.00  0.00      B    H  
ATOM   1593  H2  HOH B 524      28.389  30.569  22.624  1.00  0.00      B    H  
ATOM   1594  O   HOH B 525      11.356   2.928   8.665  1.00  0.00      B    O  
ATOM   1595  H1  HOH B 525      11.443   2.528   9.584  1.00  0.00      B    H  
ATOM   1596  H2  HOH B 525      11.117   3.925   8.779  1.00  0.00      B    H  
ATOM   1597  O   HOH B 526      25.892  19.018  16.250  1.00  0.00      B    O  
ATOM   1598  H1  HOH B 526      26.951  18.867  16.396  1.00  0.00      B    H  
ATOM   1599  H2  HOH B 526      25.670  18.450  15.481  1.00  0.00      B    H  
ATOM   1600  O   HOH B 527       9.837  19.365  -0.011  1.00  0.00      B    O  
ATOM   1601  H1  HOH B 527       9.650  18.863   0.775  1.00  0.00      B    H  
ATOM   1602  H2  HOH B 527       9.209  19.068  -0.747  1.00  0.00      B    H  
ATOM   1603  O   HOH B 528      11.145  15.537   1.780  1.00  0.00      B    O  
ATOM   1604  H1  HOH B 528      10.800  15.594   0.808  1.00  0.00      B    H  
ATOM   1605  H2  HOH B 528      12.109  15.895   1.803  1.00  0.00      B    H  
ATOM   1606  O   HOH B 529      11.603  24.963  12.945  1.00  0.00      B    O  
ATOM   1607  H1  HOH B 529      11.585  25.873  13.377  1.00  0.00      B    H  
ATOM   1608  H2  HOH B 529      12.437  24.857  12.313  1.00  0.00      B    H  
ATOM   1609  O   HOH B 530      15.682  25.767  12.064  1.00  0.00      B    O  
ATOM   1610  H1  HOH B 530      16.232  26.041  12.799  1.00  0.00      B    H  
ATOM   1611  H2  HOH B 530      15.989  26.132  11.191  1.00  0.00      B    H  
ATOM   1612  O   HOH B 531       4.240  25.758  29.680  1.00  0.00      B    O  
ATOM   1613  H1  HOH B 531       4.900  26.362  29.123  1.00  0.00      B    H  
ATOM   1614  H2  HOH B 531       3.688  25.259  29.018  1.00  0.00      B    H  
ATOM   1615  O   HOH B 532      10.805   5.495  22.801  1.00  0.00      B    O  
ATOM   1616  H1  HOH B 532      10.047   5.463  23.440  1.00  0.00      B    H  
ATOM   1617  H2  HOH B 532      11.139   4.552  22.843  1.00  0.00      B    H  
ATOM   1618  O   HOH B 533      34.452   1.632  31.721  1.00  0.00      B    O  
ATOM   1619  H1  HOH B 533      33.966   1.617  30.829  1.00  0.00      B    H  
ATOM   1620  H2  HOH B 533      35.368   1.778  31.454  1.00  0.00      B    H  
ATOM   1621  O   HOH B 534      28.362  34.884  34.008  1.00  0.00      B    O  
ATOM   1622  H1  HOH B 534      27.957  35.810  34.039  1.00  0.00      B    H  
ATOM   1623  H2  HOH B 534      27.655  34.207  34.246  1.00  0.00      B    H  
ATOM   1624  O   HOH B 535      11.373   3.992   5.456  1.00  0.00      B    O  
ATOM   1625  H1  HOH B 535      11.692   4.779   5.929  1.00  0.00      B    H  
ATOM   1626  H2  HOH B 535      11.264   3.255   6.148  1.00  0.00      B    H  
ATOM   1627  O   HOH B 536      11.072  20.843  28.427  1.00  0.00      B    O  
ATOM   1628  H1  HOH B 536      11.957  20.262  28.459  1.00  0.00      B    H  
ATOM   1629  H2  HOH B 536      10.282  20.182  28.499  1.00  0.00      B    H  
ATOM   1630  O   HOH B 537      17.701  18.660  32.760  1.00  0.00      B    O  
ATOM   1631  H1  HOH B 537      17.515  17.735  33.098  1.00  0.00      B    H  
ATOM   1632  H2  HOH B 537      17.913  18.526  31.778  1.00  0.00      B    H  
ATOM   1633  O   HOH B 538       3.314  10.134  20.582  1.00  0.00      B    O  
ATOM   1634  H1  HOH B 538       3.750   9.346  19.980  1.00  0.00      B    H  
ATOM   1635  H2  HOH B 538       2.551   9.794  21.062  1.00  0.00      B    H  
ATOM   1636  O   HOH B 539      29.992   1.271  31.049  1.00  0.00      B    O  
ATOM   1637  H1  HOH B 539      30.099   1.249  30.056  1.00  0.00      B    H  
ATOM   1638  H2  HOH B 539      29.109   0.788  31.319  1.00  0.00      B    H  
ATOM   1639  O   HOH B 540       4.690   8.107  19.433  1.00  0.00      B    O  
ATOM   1640  H1  HOH B 540       4.027   7.474  18.984  1.00  0.00      B    H  
ATOM   1641  H2  HOH B 540       5.527   7.641  19.701  1.00  0.00      B    H  
ATOM   1642  O   HOH B 541      20.650  35.143  24.926  1.00  0.00      B    O  
ATOM   1643  H1  HOH B 541      19.735  35.346  24.475  1.00  0.00      B    H  
ATOM   1644  H2  HOH B 541      20.840  34.131  25.061  1.00  0.00      B    H  
ATOM   1645  O   HOH B 542      38.915  18.588  24.075  1.00  0.00      B    O  
ATOM   1646  H1  HOH B 542      38.199  18.380  23.400  1.00  0.00      B    H  
ATOM   1647  H2  HOH B 542      38.456  18.574  24.967  1.00  0.00      B    H  
ATOM   1648  O   HOH B 543      17.925  17.618  15.935  1.00  0.00      B    O  
ATOM   1649  H1  HOH B 543      18.022  18.647  15.898  1.00  0.00      B    H  
ATOM   1650  H2  HOH B 543      18.708  17.237  15.557  1.00  0.00      B    H  
ATOM   1651  O   HOH B 544       7.350   1.175  32.400  1.00  0.00      B    O  
ATOM   1652  H1  HOH B 544       7.738   0.960  33.323  1.00  0.00      B    H  
ATOM   1653  H2  HOH B 544       6.481   0.667  32.401  1.00  0.00      B    H  
ATOM   1654  O   HOH B 545      37.413  35.519  38.528  1.00  0.00      B    O  
ATOM   1655  H1  HOH B 545      36.969  34.695  38.815  1.00  0.00      B    H  
ATOM   1656  H2  HOH B 545      36.818  36.251  38.915  1.00  0.00      B    H  
ATOM   1657  O   HOH B 546       0.547  15.626   5.490  1.00  0.00      B    O  
ATOM   1658  H1  HOH B 546      -0.007  15.044   4.892  1.00  0.00      B    H  
ATOM   1659  H2  HOH B 546       0.430  16.602   5.137  1.00  0.00      B    H  
ATOM   1660  O   HOH B 547      30.087  38.245  23.790  1.00  0.00      B    O  
ATOM   1661  H1  HOH B 547      29.867  38.316  22.787  1.00  0.00      B    H  
ATOM   1662  H2  HOH B 547      29.208  38.104  24.288  1.00  0.00      B    H  
ATOM   1663  O   HOH B 548       1.992  16.213  22.973  1.00  0.00      B    O  
ATOM   1664  H1  HOH B 548       2.809  16.674  22.639  1.00  0.00      B    H  
ATOM   1665  H2  HOH B 548       2.197  15.266  22.763  1.00  0.00      B    H  
ATOM   1666  O   HOH B 549      16.907  29.124   1.644  1.00  0.00      B    O  
ATOM   1667  H1  HOH B 549      16.429  28.883   0.827  1.00  0.00      B    H  
ATOM   1668  H2  HOH B 549      16.512  28.563   2.411  1.00  0.00      B    H  
ATOM   1669  O   HOH B 550      25.691  12.878  34.449  1.00  0.00      B    O  
ATOM   1670  H1  HOH B 550      25.054  13.140  35.193  1.00  0.00      B    H  
ATOM   1671  H2  HOH B 550      25.196  12.886  33.550  1.00  0.00      B    H  
ATOM   1672  O   HOH B 551       8.874  28.563  27.467  1.00  0.00      B    O  
ATOM   1673  H1  HOH B 551       9.315  27.829  26.885  1.00  0.00      B    H  
ATOM   1674  H2  HOH B 551       8.692  29.401  26.864  1.00  0.00      B    H  
ATOM   1675  O   HOH B 552      31.391   1.658  23.077  1.00  0.00      B    O  
ATOM   1676  H1  HOH B 552      30.737   0.935  22.672  1.00  0.00      B    H  
ATOM   1677  H2  HOH B 552      30.807   2.328  23.622  1.00  0.00      B    H  
ATOM   1678  O   HOH B 553      35.185   7.444   7.039  1.00  0.00      B    O  
ATOM   1679  H1  HOH B 553      34.407   6.930   6.582  1.00  0.00      B    H  
ATOM   1680  H2  HOH B 553      34.789   8.284   7.485  1.00  0.00      B    H  
ATOM   1681  O   HOH B 554      25.172  38.113  31.974  1.00  0.00      B    O  
ATOM   1682  H1  HOH B 554      24.566  37.798  31.263  1.00  0.00      B    H  
ATOM   1683  H2  HOH B 554      24.627  37.912  32.852  1.00  0.00      B    H  
ATOM   1684  O   HOH B 555       8.437  14.602  30.390  1.00  0.00      B    O  
ATOM   1685  H1  HOH B 555       7.765  15.184  30.747  1.00  0.00      B    H  
ATOM   1686  H2  HOH B 555       9.006  14.191  31.128  1.00  0.00      B    H  
ATOM   1687  O   HOH B 556      32.841  36.363  23.321  1.00  0.00      B    O  
ATOM   1688  H1  HOH B 556      32.295  37.242  23.559  1.00  0.00      B    H  
ATOM   1689  H2  HOH B 556      32.133  35.619  23.181  1.00  0.00      B    H  
ATOM   1690  O   HOH B 557      18.651   8.422  32.333  1.00  0.00      B    O  
ATOM   1691  H1  HOH B 557      19.552   8.466  32.736  1.00  0.00      B    H  
ATOM   1692  H2  HOH B 557      18.273   9.346  32.369  1.00  0.00      B    H  
ATOM   1693  O   HOH B 558      22.156  31.880  28.106  1.00  0.00      B    O  
ATOM   1694  H1  HOH B 558      22.036  31.072  28.666  1.00  0.00      B    H  
ATOM   1695  H2  HOH B 558      21.358  32.043  27.504  1.00  0.00      B    H  
ATOM   1696  O   HOH B 559      21.773   1.778  30.505  1.00  0.00      B    O  
ATOM   1697  H1  HOH B 559      21.009   1.877  31.114  1.00  0.00      B    H  
ATOM   1698  H2  HOH B 559      22.631   1.707  31.026  1.00  0.00      B    H  
ATOM   1699  O   HOH B 560      20.962  25.438  29.989  1.00  0.00      B    O  
ATOM   1700  H1  HOH B 560      21.159  24.913  29.183  1.00  0.00      B    H  
ATOM   1701  H2  HOH B 560      21.185  24.764  30.740  1.00  0.00      B    H  
ATOM   1702  O   HOH B 561       7.347  25.202  35.205  1.00  0.00      B    O  
ATOM   1703  H1  HOH B 561       8.341  25.406  34.988  1.00  0.00      B    H  
ATOM   1704  H2  HOH B 561       7.173  24.228  35.294  1.00  0.00      B    H  
ATOM   1705  O   HOH B 562      33.040   7.739  17.625  1.00  0.00      B    O  
ATOM   1706  H1  HOH B 562      33.262   7.198  18.487  1.00  0.00      B    H  
ATOM   1707  H2  HOH B 562      33.127   8.749  17.860  1.00  0.00      B    H  
ATOM   1708  O   HOH B 563      36.395  33.302  37.024  1.00  0.00      B    O  
ATOM   1709  H1  HOH B 563      35.978  33.375  36.125  1.00  0.00      B    H  
ATOM   1710  H2  HOH B 563      37.189  33.991  37.124  1.00  0.00      B    H  
ATOM   1711  O   HOH B 564       3.812  29.732  37.653  1.00  0.00      B    O  
ATOM   1712  H1  HOH B 564       3.436  30.387  36.997  1.00  0.00      B    H  
ATOM   1713  H2  HOH B 564       3.571  30.135  38.519  1.00  0.00      B    H  
ATOM   1714  O   HOH B 565      19.932  33.164   4.014  1.00  0.00      B    O  
ATOM   1715  H1  HOH B 565      20.918  33.278   4.067  1.00  0.00      B    H  
ATOM   1716  H2  HOH B 565      19.773  32.230   3.681  1.00  0.00      B    H  
ATOM   1717  O   HOH B 566      28.898  29.162  20.914  1.00  0.00      B    O  
ATOM   1718  H1  HOH B 566      28.687  28.232  20.684  1.00  0.00      B    H  
ATOM   1719  H2  HOH B 566      28.928  29.699  20.040  1.00  0.00      B    H  
ATOM   1720  O   HOH B 567      24.826  20.045  34.116  1.00  0.00      B    O  
ATOM   1721  H1  HOH B 567      25.827  20.067  33.882  1.00  0.00      B    H  
ATOM   1722  H2  HOH B 567      24.338  19.595  33.355  1.00  0.00      B    H  
ATOM   1723  O   HOH B 568       9.330  32.969  23.691  1.00  0.00      B    O  
ATOM   1724  H1  HOH B 568       9.533  32.047  24.132  1.00  0.00      B    H  
ATOM   1725  H2  HOH B 568      10.122  33.261  23.182  1.00  0.00      B    H  
ATOM   1726  O   HOH B 569       2.044  26.957  31.649  1.00  0.00      B    O  
ATOM   1727  H1  HOH B 569       2.558  26.353  32.259  1.00  0.00      B    H  
ATOM   1728  H2  HOH B 569       1.712  26.459  30.774  1.00  0.00      B    H  
ATOM   1729  O   HOH B 570       1.883   3.574  15.588  1.00  0.00      B    O  
ATOM   1730  H1  HOH B 570       0.905   3.557  15.748  1.00  0.00      B    H  
ATOM   1731  H2  HOH B 570       2.386   3.380  16.450  1.00  0.00      B    H  
ATOM   1732  O   HOH B 571      38.678  31.353  37.365  1.00  0.00      B    O  
ATOM   1733  H1  HOH B 571      38.257  31.845  36.654  1.00  0.00      B    H  
ATOM   1734  H2  HOH B 571      38.839  30.422  36.983  1.00  0.00      B    H  
ATOM   1735  O   HOH B 572      26.659  18.252  19.694  1.00  0.00      B    O  
ATOM   1736  H1  HOH B 572      26.490  17.380  20.233  1.00  0.00      B    H  
ATOM   1737  H2  HOH B 572      25.938  18.433  18.990  1.00  0.00      B    H  
ATOM   1738  O   HOH B 573      18.504   3.622  14.608  1.00  0.00      B    O  
ATOM   1739  H1  HOH B 573      19.302   4.284  14.477  1.00  0.00      B    H  
ATOM   1740  H2  HOH B 573      18.642   3.158  15.540  1.00  0.00      B    H  
ATOM   1741  O   HOH B 574      26.078   2.591  37.311  1.00  0.00      B    O  
ATOM   1742  H1  HOH B 574      26.332   3.007  38.206  1.00  0.00      B    H  
ATOM   1743  H2  HOH B 574      26.563   1.694  37.308  1.00  0.00      B    H  
ATOM   1744  O   HOH B 575      18.239  24.581   4.869  1.00  0.00      B    O  
ATOM   1745  H1  HOH B 575      18.637  25.475   4.680  1.00  0.00      B    H  
ATOM   1746  H2  HOH B 575      17.624  24.302   4.105  1.00  0.00      B    H  
ATOM   1747  O   HOH B 576       4.382  15.556  31.732  1.00  0.00      B    O  
ATOM   1748  H1  HOH B 576       3.814  16.394  31.791  1.00  0.00      B    H  
ATOM   1749  H2  HOH B 576       3.731  14.790  31.559  1.00  0.00      B    H  
ATOM   1750  O   HOH B 577       7.666  34.152  21.529  1.00  0.00      B    O  
ATOM   1751  H1  HOH B 577       7.331  33.648  22.347  1.00  0.00      B    H  
ATOM   1752  H2  HOH B 577       8.614  34.353  21.764  1.00  0.00      B    H  
ATOM   1753  O   HOH B 578       7.310  38.001  18.007  1.00  0.00      B    O  
ATOM   1754  H1  HOH B 578       8.121  37.331  18.187  1.00  0.00      B    H  
ATOM   1755  H2  HOH B 578       6.473  37.751  18.426  1.00  0.00      B    H  
ATOM   1756  O   HOH B 579      33.337  33.419  18.778  1.00  0.00      B    O  
ATOM   1757  H1  HOH B 579      33.653  32.715  19.500  1.00  0.00      B    H  
ATOM   1758  H2  HOH B 579      34.124  33.998  18.500  1.00  0.00      B    H  
ATOM   1759  O   HOH B 580      16.399  16.415  17.697  1.00  0.00      B    O  
ATOM   1760  H1  HOH B 580      16.235  15.429  17.619  1.00  0.00      B    H  
ATOM   1761  H2  HOH B 580      16.899  16.678  16.831  1.00  0.00      B    H  
ATOM   1762  O   HOH B 581       1.976   8.682  28.406  1.00  0.00      B    O  
ATOM   1763  H1  HOH B 581       2.782   8.094  28.418  1.00  0.00      B    H  
ATOM   1764  H2  HOH B 581       1.919   9.209  27.546  1.00  0.00      B    H  
ATOM   1765  O   HOH B 582      20.465  11.783  17.259  1.00  0.00      B    O  
ATOM   1766  H1  HOH B 582      20.822  12.088  18.188  1.00  0.00      B    H  
ATOM   1767  H2  HOH B 582      19.791  12.408  16.921  1.00  0.00      B    H  
ATOM   1768  O   HOH B 583       4.435  34.736   7.395  1.00  0.00      B    O  
ATOM   1769  H1  HOH B 583       4.146  34.138   6.614  1.00  0.00      B    H  
ATOM   1770  H2  HOH B 583       5.358  34.985   7.257  1.00  0.00      B    H  
ATOM   1771  O   HOH B 584       5.338  15.627   3.148  1.00  0.00      B    O  
ATOM   1772  H1  HOH B 584       4.316  15.423   3.136  1.00  0.00      B    H  
ATOM   1773  H2  HOH B 584       5.744  14.673   3.134  1.00  0.00      B    H  
ATOM   1774  O   HOH B 585      37.817  28.216  17.585  1.00  0.00      B    O  
ATOM   1775  H1  HOH B 585      38.772  28.136  17.886  1.00  0.00      B    H  
ATOM   1776  H2  HOH B 585      37.597  27.349  17.156  1.00  0.00      B    H  
ATOM   1777  O   HOH B 586      23.841  15.538   3.503  1.00  0.00      B    O  
ATOM   1778  H1  HOH B 586      24.261  16.039   2.779  1.00  0.00      B    H  
ATOM   1779  H2  HOH B 586      24.378  14.661   3.603  1.00  0.00      B    H  
ATOM   1780  O   HOH B 587      25.070  28.210  14.568  1.00  0.00      B    O  
ATOM   1781  H1  HOH B 587      25.667  27.898  13.855  1.00  0.00      B    H  
ATOM   1782  H2  HOH B 587      25.571  29.076  14.890  1.00  0.00      B    H  
ATOM   1783  O   HOH B 588       9.513   1.861  14.789  1.00  0.00      B    O  
ATOM   1784  H1  HOH B 588       8.631   2.108  14.399  1.00  0.00      B    H  
ATOM   1785  H2  HOH B 588       9.447   2.022  15.795  1.00  0.00      B    H  
ATOM   1786  O   HOH B 589       7.637  10.658  28.343  1.00  0.00      B    O  
ATOM   1787  H1  HOH B 589       7.622  10.168  29.209  1.00  0.00      B    H  
ATOM   1788  H2  HOH B 589       6.663  10.593  27.922  1.00  0.00      B    H  
ATOM   1789  O   HOH B 590       9.028   7.698  32.753  1.00  0.00      B    O  
ATOM   1790  H1  HOH B 590       9.736   8.489  32.729  1.00  0.00      B    H  
ATOM   1791  H2  HOH B 590       8.852   7.570  31.761  1.00  0.00      B    H  
ATOM   1792  O   HOH B 591      13.620  24.099  11.562  1.00  0.00      B    O  
ATOM   1793  H1  HOH B 591      13.985  23.277  11.192  1.00  0.00      B    H  
ATOM   1794  H2  HOH B 591      14.323  24.729  11.962  1.00  0.00      B    H  
ATOM   1795  O   HOH B 592      18.590  10.532   1.141  1.00  0.00      B    O  
ATOM   1796  H1  HOH B 592      19.249  11.270   1.232  1.00  0.00      B    H  
ATOM   1797  H2  HOH B 592      17.988  10.659   0.281  1.00  0.00      B    H  
ATOM   1798  O   HOH B 593       9.143  23.888  24.576  1.00  0.00      B    O  
ATOM   1799  H1  HOH B 593       9.423  22.973  24.900  1.00  0.00      B    H  
ATOM   1800  H2  HOH B 593       8.602  23.674  23.769  1.00  0.00      B    H  
ATOM   1801  O   HOH B 594       4.555  34.096  13.949  1.00  0.00      B    O  
ATOM   1802  H1  HOH B 594       4.061  33.426  14.483  1.00  0.00      B    H  
ATOM   1803  H2  HOH B 594       3.809  34.627  13.504  1.00  0.00      B    H  
ATOM   1804  O   HOH B 595      30.494   3.844   8.785  1.00  0.00      B    O  
ATOM   1805  H1  HOH B 595      30.658   2.901   8.516  1.00  0.00      B    H  
ATOM   1806  H2  HOH B 595      30.995   4.067   9.648  1.00  0.00      B    H  
ATOM   1807  O   HOH B 596      21.191   1.972  33.465  1.00  0.00      B    O  
ATOM   1808  H1  HOH B 596      20.460   2.657  33.237  1.00  0.00      B    H  
ATOM   1809  H2  HOH B 596      21.609   2.299  34.346  1.00  0.00      B    H  
ATOM   1810  O   HOH B 597       4.106  34.892  19.033  1.00  0.00      B    O  
ATOM   1811  H1  HOH B 597       3.230  34.577  18.619  1.00  0.00      B    H  
ATOM   1812  H2  HOH B 597       4.797  34.205  18.831  1.00  0.00      B    H  
ATOM   1813  O   HOH B 598      14.118  37.388   5.535  1.00  0.00      B    O  
ATOM   1814  H1  HOH B 598      14.729  38.004   6.057  1.00  0.00      B    H  
ATOM   1815  H2  HOH B 598      14.475  36.503   5.924  1.00  0.00      B    H  
ATOM   1816  O   HOH B 599      18.458   1.752  17.215  1.00  0.00      B    O  
ATOM   1817  H1  HOH B 599      17.809   2.366  17.655  1.00  0.00      B    H  
ATOM   1818  H2  HOH B 599      19.091   1.396  17.926  1.00  0.00      B    H  
ATOM   1819  O   HOH B 600       4.508  36.934  36.130  1.00  0.00      B    O  
ATOM   1820  H1  HOH B 600       4.907  37.931  36.151  1.00  0.00      B    H  
ATOM   1821  H2  HOH B 600       3.691  36.984  35.568  1.00  0.00      B    H  
ATOM   1822  O   HOH B 601      31.779  11.975  23.025  1.00  0.00      B    O  
ATOM   1823  H1  HOH B 601      31.829  11.401  22.281  1.00  0.00      B    H  
ATOM   1824  H2  HOH B 601      32.592  11.835  23.597  1.00  0.00      B    H  
ATOM   1825  O   HOH B 602      11.954   1.310  10.939  1.00  0.00      B    O  
ATOM   1826  H1  HOH B 602      11.044   0.936  11.282  1.00  0.00      B    H  
ATOM   1827  H2  HOH B 602      12.362   1.896  11.634  1.00  0.00      B    H  
ATOM   1828  O   HOH B 603       5.761  13.406  16.040  1.00  0.00      B    O  
ATOM   1829  H1  HOH B 603       6.209  13.797  16.892  1.00  0.00      B    H  
ATOM   1830  H2  HOH B 603       6.514  13.136  15.416  1.00  0.00      B    H  
ATOM   1831  O   HOH B 604       2.336  12.129  10.717  1.00  0.00      B    O  
ATOM   1832  H1  HOH B 604       2.454  11.798  11.642  1.00  0.00      B    H  
ATOM   1833  H2  HOH B 604       1.408  12.418  10.563  1.00  0.00      B    H  
ATOM   1834  O   HOH B 605      38.056  28.315  21.469  1.00  0.00      B    O  
ATOM   1835  H1  HOH B 605      37.589  27.966  20.651  1.00  0.00      B    H  
ATOM   1836  H2  HOH B 605      38.372  27.505  21.957  1.00  0.00      B    H  
ATOM   1837  O   HOH B 606      17.473   3.164  20.869  1.00  0.00      B    O  
ATOM   1838  H1  HOH B 606      18.405   3.597  20.830  1.00  0.00      B    H  
ATOM   1839  H2  HOH B 606      16.938   3.568  20.136  1.00  0.00      B    H  
ATOM   1840  O   HOH B 607      37.618   6.556  36.643  1.00  0.00      B    O  
ATOM   1841  H1  HOH B 607      37.165   5.743  36.178  1.00  0.00      B    H  
ATOM   1842  H2  HOH B 607      36.846   7.164  36.930  1.00  0.00      B    H  
ATOM   1843  O   HOH B 608      10.592   1.148   6.900  1.00  0.00      B    O  
ATOM   1844  H1  HOH B 608      10.905   1.816   7.589  1.00  0.00      B    H  
ATOM   1845  H2  HOH B 608       9.645   1.422   6.656  1.00  0.00      B    H  
ATOM   1846  O   HOH B 609      21.574  38.253  13.551  1.00  0.00      B    O  
ATOM   1847  H1  HOH B 609      21.166  38.800  14.274  1.00  0.00      B    H  
ATOM   1848  H2  HOH B 609      21.463  37.257  13.858  1.00  0.00      B    H  
ATOM   1849  O   HOH B 610      34.511   1.970  26.924  1.00  0.00      B    O  
ATOM   1850  H1  HOH B 610      34.099   1.440  26.162  1.00  0.00      B    H  
ATOM   1851  H2  HOH B 610      35.486   1.813  26.980  1.00  0.00      B    H  
ATOM   1852  O   HOH B 611      31.222   1.324  13.478  1.00  0.00      B    O  
ATOM   1853  H1  HOH B 611      30.244   1.047  13.321  1.00  0.00      B    H  
ATOM   1854  H2  HOH B 611      31.525   0.882  14.287  1.00  0.00      B    H  
ATOM   1855  O   HOH B 612      22.876   8.010  28.230  1.00  0.00      B    O  
ATOM   1856  H1  HOH B 612      23.289   8.644  27.573  1.00  0.00      B    H  
ATOM   1857  H2  HOH B 612      23.672   7.551  28.783  1.00  0.00      B    H  
ATOM   1858  O   HOH B 613      36.861  12.352  26.934  1.00  0.00      B    O  
ATOM   1859  H1  HOH B 613      36.479  13.202  26.583  1.00  0.00      B    H  
ATOM   1860  H2  HOH B 613      36.875  12.567  27.964  1.00  0.00      B    H  
ATOM   1861  O   HOH B 614      12.240  11.206   1.229  1.00  0.00      B    O  
ATOM   1862  H1  HOH B 614      12.481  12.123   0.888  1.00  0.00      B    H  
ATOM   1863  H2  HOH B 614      12.159  10.645   0.424  1.00  0.00      B    H  
ATOM   1864  O   HOH B 615      11.249  31.673   5.990  1.00  0.00      B    O  
ATOM   1865  H1  HOH B 615      11.608  32.556   6.370  1.00  0.00      B    H  
ATOM   1866  H2  HOH B 615      11.413  30.910   6.644  1.00  0.00      B    H  
ATOM   1867  O   HOH B 616       5.482  18.096  26.737  1.00  0.00      B    O  
ATOM   1868  H1  HOH B 616       6.188  17.398  26.863  1.00  0.00      B    H  
ATOM   1869  H2  HOH B 616       5.071  18.131  27.638  1.00  0.00      B    H  
ATOM   1870  O   HOH B 617       5.755   5.493   2.611  1.00  0.00      B    O  
ATOM   1871  H1  HOH B 617       6.557   6.147   2.594  1.00  0.00      B    H  
ATOM   1872  H2  HOH B 617       5.402   5.361   1.660  1.00  0.00      B    H  
ATOM   1873  O   HOH B 618      20.834  12.791  19.938  1.00  0.00      B    O  
ATOM   1874  H1  HOH B 618      21.301  12.615  20.808  1.00  0.00      B    H  
ATOM   1875  H2  HOH B 618      19.832  12.499  19.990  1.00  0.00      B    H  
ATOM   1876  O   HOH B 619       7.426   5.330   5.622  1.00  0.00      B    O  
ATOM   1877  H1  HOH B 619       6.440   5.462   5.827  1.00  0.00      B    H  
ATOM   1878  H2  HOH B 619       7.718   6.307   5.601  1.00  0.00      B    H  
ATOM   1879  O   HOH B 620      23.738  21.415  36.397  1.00  0.00      B    O  
ATOM   1880  H1  HOH B 620      24.309  22.200  36.403  1.00  0.00      B    H  
ATOM   1881  H2  HOH B 620      23.959  21.039  35.480  1.00  0.00      B    H  
ATOM   1882  O   HOH B 621      19.425  30.212  21.996  1.00  0.00      B    O  
ATOM   1883  H1  HOH B 621      19.864  30.336  21.094  1.00  0.00      B    H  
ATOM   1884  H2  HOH B 621      19.476  29.170  22.106  1.00  0.00      B    H  
ATOM   1885  O   HOH B 622      20.125  28.807   0.548  1.00  0.00      B    O  
ATOM   1886  H1  HOH B 622      20.359  28.623  -0.406  1.00  0.00      B    H  
ATOM   1887  H2  HOH B 622      19.180  28.469   0.720  1.00  0.00      B    H  
ATOM   1888  O   HOH B 623       9.233  15.324  14.663  1.00  0.00      B    O  
ATOM   1889  H1  HOH B 623       8.480  14.685  14.341  1.00  0.00      B    H  
ATOM   1890  H2  HOH B 623       9.980  14.677  15.073  1.00  0.00      B    H  
ATOM   1891  O   HOH B 624      34.973  12.331   0.865  1.00  0.00      B    O  
ATOM   1892  H1  HOH B 624      35.903  12.055   0.948  1.00  0.00      B    H  
ATOM   1893  H2  HOH B 624      34.991  13.182   0.258  1.00  0.00      B    H  
ATOM   1894  O   HOH B 625      16.808   4.553  25.021  1.00  0.00      B    O  
ATOM   1895  H1  HOH B 625      16.628   3.926  24.226  1.00  0.00      B    H  
ATOM   1896  H2  HOH B 625      16.779   4.087  25.917  1.00  0.00      B    H  
ATOM   1897  O   HOH B 626      28.673  17.218   3.941  1.00  0.00      B    O  
ATOM   1898  H1  HOH B 626      27.995  16.574   3.525  1.00  0.00      B    H  
ATOM   1899  H2  HOH B 626      28.155  17.958   4.406  1.00  0.00      B    H  
ATOM   1900  O   HOH B 627      24.826  26.196  11.975  1.00  0.00      B    O  
ATOM   1901  H1  HOH B 627      24.003  25.866  12.452  1.00  0.00      B    H  
ATOM   1902  H2  HOH B 627      25.592  25.728  12.409  1.00  0.00      B    H  
ATOM   1903  O   HOH B 628      23.764   9.528  31.953  1.00  0.00      B    O  
ATOM   1904  H1  HOH B 628      24.749   9.377  31.812  1.00  0.00      B    H  
ATOM   1905  H2  HOH B 628      23.215   9.241  31.158  1.00  0.00      B    H  
ATOM   1906  O   HOH B 629       2.041   3.784  24.162  1.00  0.00      B    O  
ATOM   1907  H1  HOH B 629       1.015   3.877  24.128  1.00  0.00      B    H  
ATOM   1908  H2  HOH B 629       2.337   3.765  23.210  1.00  0.00      B    H  
ATOM   1909  O   HOH B 630      19.974  33.007   0.643  1.00  0.00      B    O  
ATOM   1910  H1  HOH B 630      19.221  32.306   0.655  1.00  0.00      B    H  
ATOM   1911  H2  HOH B 630      20.662  32.692  -0.051  1.00  0.00      B    H  
ATOM   1912  O   HOH B 631      30.595  23.278  33.896  1.00  0.00      B    O  
ATOM   1913  H1  HOH B 631      31.537  23.662  33.815  1.00  0.00      B    H  
ATOM   1914  H2  HOH B 631      30.162  23.469  32.979  1.00  0.00      B    H  
ATOM   1915  O   HOH B 632      33.856  15.712  11.979  1.00  0.00      B    O  
ATOM   1916  H1  HOH B 632      34.290  16.311  12.658  1.00  0.00      B    H  
ATOM   1917  H2  HOH B 632      34.673  15.333  11.384  1.00  0.00      B    H  
ATOM   1918  O   HOH B 633       9.968  25.581  34.663  1.00  0.00      B    O  
ATOM   1919  H1  HOH B 633      10.608  25.719  33.901  1.00  0.00      B    H  
ATOM   1920  H2  HOH B 633      10.418  24.975  35.320  1.00  0.00      B    H  
ATOM   1921  O   HOH B 634       5.944  22.485  23.665  1.00  0.00      B    O  
ATOM   1922  H1  HOH B 634       6.304  22.985  22.943  1.00  0.00      B    H  
ATOM   1923  H2  HOH B 634       6.196  21.524  23.586  1.00  0.00      B    H  
ATOM   1924  O   HOH B 635      27.139  10.106  34.528  1.00  0.00      B    O  
ATOM   1925  H1  HOH B 635      27.119   9.082  34.614  1.00  0.00      B    H  
ATOM   1926  H2  HOH B 635      27.456  10.433  35.476  1.00  0.00      B    H  
ATOM   1927  O   HOH B 636      15.844   6.369  13.632  1.00  0.00      B    O  
ATOM   1928  H1  HOH B 636      16.580   5.880  14.130  1.00  0.00      B    H  
ATOM   1929  H2  HOH B 636      15.810   6.159  12.679  1.00  0.00      B    H  
ATOM   1930  O   HOH B 637      20.730  10.591  26.519  1.00  0.00      B    O  
ATOM   1931  H1  HOH B 637      21.609  11.107  26.803  1.00  0.00      B    H  
ATOM   1932  H2  HOH B 637      20.925   9.719  26.005  1.00  0.00      B    H  
ATOM   1933  O   HOH B 638      21.577  11.252   9.060  1.00  0.00      B    O  
ATOM   1934  H1  HOH B 638      20.631  11.563   9.300  1.00  0.00      B    H  
ATOM   1935  H2  HOH B 638      21.531  10.231   9.210  1.00  0.00      B    H  
ATOM   1936  O   HOH B 639       7.956  17.883  37.492  1.00  0.00      B    O  
ATOM   1937  H1  HOH B 639       8.040  18.337  36.559  1.00  0.00      B    H  
ATOM   1938  H2  HOH B 639       7.005  17.719  37.754  1.00  0.00      B    H  
ATOM   1939  O   HOH B 640      33.067   9.021  15.268  1.00  0.00      B    O  
ATOM   1940  H1  HOH B 640      33.705   9.550  15.761  1.00  0.00      B    H  
ATOM   1941  H2  HOH B 640      32.619   8.405  15.882  1.00  0.00      B    H  
ATOM   1942  O   HOH B 641      12.871  36.995  31.076  1.00  0.00      B    O  
ATOM   1943  H1  HOH B 641      11.930  37.266  30.768  1.00  0.00      B    H  
ATOM   1944  H2  HOH B 641      13.242  36.266  30.446  1.00  0.00      B    H  
ATOM   1945  O   HOH B 642       3.445   7.640   8.350  1.00  0.00      B    O  
ATOM   1946  H1  HOH B 642       3.889   7.624   9.259  1.00  0.00      B    H  
ATOM   1947  H2  HOH B 642       3.349   6.664   8.028  1.00  0.00      B    H  
ATOM   1948  O   HOH B 643      31.069  23.007   3.223  1.00  0.00      B    O  
ATOM   1949  H1  HOH B 643      30.855  21.994   3.252  1.00  0.00      B    H  
ATOM   1950  H2  HOH B 643      30.557  23.434   3.990  1.00  0.00      B    H  
ATOM   1951  O   HOH B 644      39.107  18.044  15.029  1.00  0.00      B    O  
ATOM   1952  H1  HOH B 644      39.848  18.716  15.151  1.00  0.00      B    H  
ATOM   1953  H2  HOH B 644      38.308  18.423  15.548  1.00  0.00      B    H  
ATOM   1954  O   HOH B 645       6.510  38.072  23.187  1.00  0.00      B    O  
ATOM   1955  H1  HOH B 645       6.225  37.167  22.691  1.00  0.00      B    H  
ATOM   1956  H2  HOH B 645       6.619  37.864  24.175  1.00  0.00      B    H  
ATOM   1957  O   HOH B 646      14.564  35.947  11.176  1.00  0.00      B    O  
ATOM   1958  H1  HOH B 646      14.424  36.709  11.832  1.00  0.00      B    H  
ATOM   1959  H2  HOH B 646      14.729  35.098  11.774  1.00  0.00      B    H  
ATOM   1960  O   HOH B 647       7.822  28.226  20.861  1.00  0.00      B    O  
ATOM   1961  H1  HOH B 647       7.147  27.508  20.743  1.00  0.00      B    H  
ATOM   1962  H2  HOH B 647       8.448  28.170  20.117  1.00  0.00      B    H  
ATOM   1963  O   HOH B 648      21.730  23.070  27.944  1.00  0.00      B    O  
ATOM   1964  H1  HOH B 648      21.071  22.660  27.264  1.00  0.00      B    H  
ATOM   1965  H2  HOH B 648      22.140  22.409  28.582  1.00  0.00      B    H  
ATOM   1966  O   HOH B 649       8.820  19.151  31.871  1.00  0.00      B    O  
ATOM   1967  H1  HOH B 649       8.362  18.231  31.948  1.00  0.00      B    H  
ATOM   1968  H2  HOH B 649       9.774  19.079  32.259  1.00  0.00      B    H  
ATOM   1969  O   HOH B 650      31.408  36.318  10.444  1.00  0.00      B    O  
ATOM   1970  H1  HOH B 650      30.482  35.902  10.553  1.00  0.00      B    H  
ATOM   1971  H2  HOH B 650      32.038  35.806   9.751  1.00  0.00      B    H  
ATOM   1972  O   HOH B 651       7.290  24.661   1.166  1.00  0.00      B    O  
ATOM   1973  H1  HOH B 651       8.236  24.796   1.514  1.00  0.00      B    H  
ATOM   1974  H2  HOH B 651       7.025  23.656   1.125  1.00  0.00      B    H  
ATOM   1975  O   HOH B 652      32.523  15.950   0.939  1.00  0.00      B    O  
ATOM   1976  H1  HOH B 652      32.669  15.633   1.932  1.00  0.00      B    H  
ATOM   1977  H2  HOH B 652      33.382  16.364   0.604  1.00  0.00      B    H  
ATOM   1978  O   HOH B 653       0.470  20.784  34.890  1.00  0.00      B    O  
ATOM   1979  H1  HOH B 653       0.137  21.723  34.562  1.00  0.00      B    H  
ATOM   1980  H2  HOH B 653       0.528  20.941  35.901  1.00  0.00      B    H  
ATOM   1981  O   HOH B 654       5.063  37.271  19.330  1.00  0.00      B    O  
ATOM   1982  H1  HOH B 654       5.395  37.294  20.260  1.00  0.00      B    H  
ATOM   1983  H2  HOH B 654       4.573  36.342  19.149  1.00  0.00      B    H  
ATOM   1984  O   HOH B 655       9.082  33.767  31.009  1.00  0.00      B    O  
ATOM   1985  H1  HOH B 655       9.124  33.540  31.974  1.00  0.00      B    H  
ATOM   1986  H2  HOH B 655       9.619  33.143  30.464  1.00  0.00      B    H  
ATOM   1987  O   HOH B 656      20.738  14.423  29.192  1.00  0.00      B    O  
ATOM   1988  H1  HOH B 656      20.961  13.573  29.679  1.00  0.00      B    H  
ATOM   1989  H2  HOH B 656      21.499  14.577  28.543  1.00  0.00      B    H  
ATOM   1990  O   HOH B 657      10.482   0.418  27.920  1.00  0.00      B    O  
ATOM   1991  H1  HOH B 657      10.013   1.187  28.360  1.00  0.00      B    H  
ATOM   1992  H2  HOH B 657       9.774  -0.298  27.860  1.00  0.00      B    H  
ATOM   1993  O   HOH B 658      28.131  16.124   0.029  1.00  0.00      B    O  
ATOM   1994  H1  HOH B 658      27.776  15.604   0.835  1.00  0.00      B    H  
ATOM   1995  H2  HOH B 658      27.753  17.077   0.175  1.00  0.00      B    H  
ATOM   1996  O   HOH B 659      16.828  19.851  22.533  1.00  0.00      B    O  
ATOM   1997  H1  HOH B 659      17.039  18.829  22.560  1.00  0.00      B    H  
ATOM   1998  H2  HOH B 659      16.690  20.177  21.588  1.00  0.00      B    H  
ATOM   1999  O   HOH B 660      12.148   2.626  30.859  1.00  0.00      B    O  
ATOM   2000  H1  HOH B 660      11.305   2.033  30.690  1.00  0.00      B    H  
ATOM   2001  H2  HOH B 660      11.951   3.151  31.684  1.00  0.00      B    H  
ATOM   2002  O   HOH B 661      27.397  32.671  27.629  1.00  0.00      B    O  
ATOM   2003  H1  HOH B 661      28.026  32.014  27.175  1.00  0.00      B    H  
ATOM   2004  H2  HOH B 661      26.440  32.419  27.289  1.00  0.00      B    H  
ATOM   2005  O   HOH B 662       5.069  30.455   8.843  1.00  0.00      B    O  
ATOM   2006  H1  HOH B 662       5.393  29.511   8.883  1.00  0.00      B    H  
ATOM   2007  H2  HOH B 662       4.251  30.449   8.179  1.00  0.00      B    H  
ATOM   2008  O   HOH B 663       3.017  29.356  30.503  1.00  0.00      B    O  
ATOM   2009  H1  HOH B 663       3.043  28.848  29.607  1.00  0.00      B    H  
ATOM   2010  H2  HOH B 663       2.735  28.687  31.179  1.00  0.00      B    H  
ATOM   2011  O   HOH B 664       6.013  32.959  17.458  1.00  0.00      B    O  
ATOM   2012  H1  HOH B 664       6.076  32.653  18.442  1.00  0.00      B    H  
ATOM   2013  H2  HOH B 664       5.396  32.303  16.979  1.00  0.00      B    H  
ATOM   2014  O   HOH B 665       4.618   8.738  37.402  1.00  0.00      B    O  
ATOM   2015  H1  HOH B 665       4.194   9.406  38.024  1.00  0.00      B    H  
ATOM   2016  H2  HOH B 665       5.525   9.078  37.058  1.00  0.00      B    H  
ATOM   2017  O   HOH B 666      16.064  29.889  17.867  1.00  0.00      B    O  
ATOM   2018  H1  HOH B 666      17.046  29.647  18.006  1.00  0.00      B    H  
ATOM   2019  H2  HOH B 666      15.918  30.064  16.915  1.00  0.00      B    H  
ATOM   2020  O   HOH B 667      24.922  12.738  31.554  1.00  0.00      B    O  
ATOM   2021  H1  HOH B 667      24.619  12.141  30.778  1.00  0.00      B    H  
ATOM   2022  H2  HOH B 667      25.935  12.502  31.729  1.00  0.00      B    H  
ATOM   2023  O   HOH B 668       1.257  23.841   8.012  1.00  0.00      B    O  
ATOM   2024  H1  HOH B 668       1.492  23.335   7.158  1.00  0.00      B    H  
ATOM   2025  H2  HOH B 668       1.636  24.793   7.862  1.00  0.00      B    H  
ATOM   2026  O   HOH B 669       0.675   1.487  21.005  1.00  0.00      B    O  
ATOM   2027  H1  HOH B 669       0.033   1.466  20.199  1.00  0.00      B    H  
ATOM   2028  H2  HOH B 669       0.462   0.632  21.527  1.00  0.00      B    H  
ATOM   2029  O   HOH B 670      30.446  33.242  10.477  1.00  0.00      B    O  
ATOM   2030  H1  HOH B 670      29.793  32.683  11.136  1.00  0.00      B    H  
ATOM   2031  H2  HOH B 670      29.882  33.682   9.808  1.00  0.00      B    H  
ATOM   2032  O   HOH B 671       1.217  19.160  18.563  1.00  0.00      B    O  
ATOM   2033  H1  HOH B 671       1.933  18.889  19.245  1.00  0.00      B    H  
ATOM   2034  H2  HOH B 671       0.814  18.337  18.161  1.00  0.00      B    H  
ATOM   2035  O   HOH B 672      30.247  17.709  22.831  1.00  0.00      B    O  
ATOM   2036  H1  HOH B 672      30.266  18.708  22.669  1.00  0.00      B    H  
ATOM   2037  H2  HOH B 672      30.455  17.218  22.026  1.00  0.00      B    H  
ATOM   2038  O   HOH B 673      34.109  18.896   9.422  1.00  0.00      B    O  
ATOM   2039  H1  HOH B 673      34.961  19.207   9.779  1.00  0.00      B    H  
ATOM   2040  H2  HOH B 673      34.296  18.124   8.802  1.00  0.00      B    H  
ATOM   2041  O   HOH B 674      28.650  35.661  10.279  1.00  0.00      B    O  
ATOM   2042  H1  HOH B 674      28.248  35.227   9.458  1.00  0.00      B    H  
ATOM   2043  H2  HOH B 674      28.152  36.460  10.476  1.00  0.00      B    H  
ATOM   2044  O   HOH B 675       4.948  10.638  16.816  1.00  0.00      B    O  
ATOM   2045  H1  HOH B 675       4.892  11.506  16.337  1.00  0.00      B    H  
ATOM   2046  H2  HOH B 675       5.662  10.770  17.515  1.00  0.00      B    H  
ATOM   2047  O   HOH B 676      38.019  31.801   0.778  1.00  0.00      B    O  
ATOM   2048  H1  HOH B 676      38.075  30.835   1.146  1.00  0.00      B    H  
ATOM   2049  H2  HOH B 676      38.083  31.666  -0.245  1.00  0.00      B    H  
ATOM   2050  O   HOH B 677      16.884  26.273  27.452  1.00  0.00      B    O  
ATOM   2051  H1  HOH B 677      15.885  26.061  27.379  1.00  0.00      B    H  
ATOM   2052  H2  HOH B 677      17.150  25.667  28.250  1.00  0.00      B    H  
ATOM   2053  O   HOH B 678      25.485  25.336  33.478  1.00  0.00      B    O  
ATOM   2054  H1  HOH B 678      25.512  25.154  32.478  1.00  0.00      B    H  
ATOM   2055  H2  HOH B 678      26.307  25.847  33.768  1.00  0.00      B    H  
ATOM   2056  O   HOH B 679       3.264  27.094  37.140  1.00  0.00      B    O  
ATOM   2057  H1  HOH B 679       3.338  28.122  37.281  1.00  0.00      B    H  
ATOM   2058  H2  HOH B 679       4.155  26.757  37.493  1.00  0.00      B    H  
ATOM   2059  O   HOH B 680      11.006  18.690  33.556  1.00  0.00      B    O  
ATOM   2060  H1  HOH B 680      11.672  19.237  34.173  1.00  0.00      B    H  
ATOM   2061  H2  HOH B 680      11.493  17.824  33.238  1.00  0.00      B    H  
ATOM   2062  O   HOH B 681      29.386   7.345  32.424  1.00  0.00      B    O  
ATOM   2063  H1  HOH B 681      29.932   6.481  32.365  1.00  0.00      B    H  
ATOM   2064  H2  HOH B 681      30.096   8.089  32.418  1.00  0.00      B    H  
ATOM   2065  O   HOH B 682      37.129   2.050   5.288  1.00  0.00      B    O  
ATOM   2066  H1  HOH B 682      36.205   2.472   5.537  1.00  0.00      B    H  
ATOM   2067  H2  HOH B 682      37.382   1.429   6.029  1.00  0.00      B    H  
ATOM   2068  O   HOH B 683      14.496  12.513  17.297  1.00  0.00      B    O  
ATOM   2069  H1  HOH B 683      13.920  12.826  16.505  1.00  0.00      B    H  
ATOM   2070  H2  HOH B 683      14.244  11.595  17.584  1.00  0.00      B    H  
ATOM   2071  O   HOH B 684      34.071  31.482  15.336  1.00  0.00      B    O  
ATOM   2072  H1  HOH B 684      34.364  30.914  16.140  1.00  0.00      B    H  
ATOM   2073  H2  HOH B 684      34.651  32.369  15.312  1.00  0.00      B    H  
ATOM   2074  O   HOH B 685      13.600   8.184  12.588  1.00  0.00      B    O  
ATOM   2075  H1  HOH B 685      14.552   7.833  12.767  1.00  0.00      B    H  
ATOM   2076  H2  HOH B 685      13.544   8.228  11.521  1.00  0.00      B    H  
ATOM   2077  O   HOH B 686      12.497  22.869  27.124  1.00  0.00      B    O  
ATOM   2078  H1  HOH B 686      13.455  22.824  27.498  1.00  0.00      B    H  
ATOM   2079  H2  HOH B 686      12.026  22.033  27.543  1.00  0.00      B    H  
ATOM   2080  O   HOH B 687       7.217   8.139   1.585  1.00  0.00      B    O  
ATOM   2081  H1  HOH B 687       6.234   8.128   1.527  1.00  0.00      B    H  
ATOM   2082  H2  HOH B 687       7.670   7.551   0.932  1.00  0.00      B    H  
ATOM   2083  O   HOH B 688      21.687  15.025   4.956  1.00  0.00      B    O  
ATOM   2084  H1  HOH B 688      22.590  15.228   4.482  1.00  0.00      B    H  
ATOM   2085  H2  HOH B 688      21.763  14.036   5.255  1.00  0.00      B    H  
ATOM   2086  O   HOH B 689      22.374  25.334  13.661  1.00  0.00      B    O  
ATOM   2087  H1  HOH B 689      22.567  24.424  13.181  1.00  0.00      B    H  
ATOM   2088  H2  HOH B 689      22.973  25.478  14.503  1.00  0.00      B    H  
ATOM   2089  O   HOH B 690       4.014  32.946   5.164  1.00  0.00      B    O  
ATOM   2090  H1  HOH B 690       4.289  31.981   5.246  1.00  0.00      B    H  
ATOM   2091  H2  HOH B 690       4.515  33.299   4.333  1.00  0.00      B    H  
ATOM   2092  O   HOH B 691      36.032  37.221   1.027  1.00  0.00      B    O  
ATOM   2093  H1  HOH B 691      35.959  37.481   2.037  1.00  0.00      B    H  
ATOM   2094  H2  HOH B 691      35.121  37.234   0.644  1.00  0.00      B    H  
ATOM   2095  O   HOH B 692      16.378  23.558   3.021  1.00  0.00      B    O  
ATOM   2096  H1  HOH B 692      15.563  23.520   2.384  1.00  0.00      B    H  
ATOM   2097  H2  HOH B 692      16.451  22.652   3.407  1.00  0.00      B    H  
ATOM   2098  O   HOH B 693      33.059   5.731   9.899  1.00  0.00      B    O  
ATOM   2099  H1  HOH B 693      32.616   6.378  10.533  1.00  0.00      B    H  
ATOM   2100  H2  HOH B 693      33.195   6.189   9.002  1.00  0.00      B    H  
ATOM   2101  O   HOH B 694      37.707  18.124  31.294  1.00  0.00      B    O  
ATOM   2102  H1  HOH B 694      38.002  19.053  31.669  1.00  0.00      B    H  
ATOM   2103  H2  HOH B 694      38.571  17.678  31.052  1.00  0.00      B    H  
ATOM   2104  O   HOH B 695      24.184   7.917  36.056  1.00  0.00      B    O  
ATOM   2105  H1  HOH B 695      23.717   8.696  36.428  1.00  0.00      B    H  
ATOM   2106  H2  HOH B 695      25.134   7.863  36.480  1.00  0.00      B    H  
ATOM   2107  O   HOH B 696      17.599   5.643   8.058  1.00  0.00      B    O  
ATOM   2108  H1  HOH B 696      17.300   4.828   8.614  1.00  0.00      B    H  
ATOM   2109  H2  HOH B 696      16.826   6.304   8.045  1.00  0.00      B    H  
ATOM   2110  O   HOH B 697      29.557  36.524   4.382  1.00  0.00      B    O  
ATOM   2111  H1  HOH B 697      28.613  36.787   4.609  1.00  0.00      B    H  
ATOM   2112  H2  HOH B 697      29.981  37.362   3.977  1.00  0.00      B    H  
ATOM   2113  O   HOH B 698       1.317   8.792  33.648  1.00  0.00      B    O  
ATOM   2114  H1  HOH B 698       0.537   8.445  34.205  1.00  0.00      B    H  
ATOM   2115  H2  HOH B 698       2.159   8.346  33.985  1.00  0.00      B    H  
ATOM   2116  O   HOH B 699      32.643  21.915  38.122  1.00  0.00      B    O  
ATOM   2117  H1  HOH B 699      33.325  22.136  37.367  1.00  0.00      B    H  
ATOM   2118  H2  HOH B 699      32.153  21.067  37.842  1.00  0.00      B    H  
ATOM   2119  O   HOH B 700      29.050  20.252   9.819  1.00  0.00      B    O  
ATOM   2120  H1  HOH B 700      29.934  19.835   9.634  1.00  0.00      B    H  
ATOM   2121  H2  HOH B 700      28.847  20.838   8.991  1.00  0.00      B    H  
ATOM   2122  O   HOH B 701      35.725  24.743  17.889  1.00  0.00      B    O  
ATOM   2123  H1  HOH B 701      35.022  24.574  17.151  1.00  0.00      B    H  
ATOM   2124  H2  HOH B 701      36.379  23.960  17.930  1.00  0.00      B    H  
ATOM   2125  O   HOH B 702      36.011  29.989   0.420  1.00  0.00      B    O  
ATOM   2126  H1  HOH B 702      36.053  29.488   1.342  1.00  0.00      B    H  
ATOM   2127  H2  HOH B 702      36.091  31.041   0.535  1.00  0.00      B    H  
ATOM   2128  O   HOH B 703      16.613   2.561   0.027  1.00  0.00      B    O  
ATOM   2129  H1  HOH B 703      17.122   1.752   0.400  1.00  0.00      B    H  
ATOM   2130  H2  HOH B 703      16.044   2.799   0.853  1.00  0.00      B    H  
ATOM   2131  O   HOH B 704       2.311  22.749  30.640  1.00  0.00      B    O  
ATOM   2132  H1  HOH B 704       2.433  22.469  29.695  1.00  0.00      B    H  
ATOM   2133  H2  HOH B 704       3.155  23.204  30.949  1.00  0.00      B    H  
ATOM   2134  O   HOH B 705      26.044   5.436  18.138  1.00  0.00      B    O  
ATOM   2135  H1  HOH B 705      26.617   4.630  18.054  1.00  0.00      B    H  
ATOM   2136  H2  HOH B 705      26.678   6.174  18.335  1.00  0.00      B    H  
ATOM   2137  O   HOH B 706      21.546  24.564  22.514  1.00  0.00      B    O  
ATOM   2138  H1  HOH B 706      21.820  23.573  22.497  1.00  0.00      B    H  
ATOM   2139  H2  HOH B 706      20.546  24.578  22.724  1.00  0.00      B    H  
ATOM   2140  O   HOH B 707       5.756  17.979   2.206  1.00  0.00      B    O  
ATOM   2141  H1  HOH B 707       5.777  18.567   3.058  1.00  0.00      B    H  
ATOM   2142  H2  HOH B 707       5.725  17.057   2.659  1.00  0.00      B    H  
ATOM   2143  O   HOH B 708      23.575  32.032  13.169  1.00  0.00      B    O  
ATOM   2144  H1  HOH B 708      23.138  32.915  13.002  1.00  0.00      B    H  
ATOM   2145  H2  HOH B 708      23.243  31.359  12.446  1.00  0.00      B    H  
ATOM   2146  O   HOH B 709       9.585  18.082  14.298  1.00  0.00      B    O  
ATOM   2147  H1  HOH B 709       9.522  17.066  14.520  1.00  0.00      B    H  
ATOM   2148  H2  HOH B 709      10.467  18.163  13.932  1.00  0.00      B    H  
ATOM   2149  O   HOH B 710      19.208  15.204  20.942  1.00  0.00      B    O  
ATOM   2150  H1  HOH B 710      19.789  14.446  20.649  1.00  0.00      B    H  
ATOM   2151  H2  HOH B 710      18.265  14.837  21.109  1.00  0.00      B    H  
ATOM   2152  O   HOH B 711      12.660  16.100  33.687  1.00  0.00      B    O  
ATOM   2153  H1  HOH B 711      12.496  15.633  32.834  1.00  0.00      B    H  
ATOM   2154  H2  HOH B 711      13.497  16.657  33.571  1.00  0.00      B    H  
ATOM   2155  O   HOH B 712      21.180  28.351  37.142  1.00  0.00      B    O  
ATOM   2156  H1  HOH B 712      21.359  27.348  37.173  1.00  0.00      B    H  
ATOM   2157  H2  HOH B 712      22.043  28.812  36.991  1.00  0.00      B    H  
ATOM   2158  O   HOH B 713      26.710  24.890  37.665  1.00  0.00      B    O  
ATOM   2159  H1  HOH B 713      26.922  25.875  37.717  1.00  0.00      B    H  
ATOM   2160  H2  HOH B 713      27.439  24.484  37.178  1.00  0.00      B    H  
ATOM   2161  O   HOH B 714       3.303  37.879  28.428  1.00  0.00      B    O  
ATOM   2162  H1  HOH B 714       2.938  38.575  27.757  1.00  0.00      B    H  
ATOM   2163  H2  HOH B 714       3.142  36.919  28.025  1.00  0.00      B    H  
ATOM   2164  O   HOH B 715       7.977  10.883  33.117  1.00  0.00      B    O  
ATOM   2165  H1  HOH B 715       8.862  10.404  32.989  1.00  0.00      B    H  
ATOM   2166  H2  HOH B 715       7.628  10.597  34.019  1.00  0.00      B    H  
ATOM   2167  O   HOH B 716      18.627  15.272  33.537  1.00  0.00      B    O  
ATOM   2168  H1  HOH B 716      17.841  15.038  32.973  1.00  0.00      B    H  
ATOM   2169  H2  HOH B 716      19.070  14.392  33.837  1.00  0.00      B    H  
ATOM   2170  O   HOH B 717      15.750   1.125   3.582  1.00  0.00      B    O  
ATOM   2171  H1  HOH B 717      15.738   0.389   2.907  1.00  0.00      B    H  
ATOM   2172  H2  HOH B 717      15.474   1.955   3.117  1.00  0.00      B    H  
ATOM   2173  O   HOH B 718      29.148   2.461  21.152  1.00  0.00      B    O  
ATOM   2174  H1  HOH B 718      28.250   2.152  20.804  1.00  0.00      B    H  
ATOM   2175  H2  HOH B 718      29.035   2.387  22.175  1.00  0.00      B    H  
ATOM   2176  O   HOH B 719      32.924   4.261  13.660  1.00  0.00      B    O  
ATOM   2177  H1  HOH B 719      33.030   3.399  13.095  1.00  0.00      B    H  
ATOM   2178  H2  HOH B 719      31.952   4.253  14.078  1.00  0.00      B    H  
ATOM   2179  O   HOH B 720      22.651  13.916  32.515  1.00  0.00      B    O  
ATOM   2180  H1  HOH B 720      23.647  14.116  32.259  1.00  0.00      B    H  
ATOM   2181  H2  HOH B 720      22.299  13.604  31.625  1.00  0.00      B    H  
ATOM   2182  O   HOH B 721      22.928   5.523  37.188  1.00  0.00      B    O  
ATOM   2183  H1  HOH B 721      22.097   6.011  37.550  1.00  0.00      B    H  
ATOM   2184  H2  HOH B 721      23.382   6.248  36.655  1.00  0.00      B    H  
ATOM   2185  O   HOH B 722       4.430  31.785  30.474  1.00  0.00      B    O  
ATOM   2186  H1  HOH B 722       5.313  31.705  30.062  1.00  0.00      B    H  
ATOM   2187  H2  HOH B 722       3.955  30.932  30.387  1.00  0.00      B    H  
ATOM   2188  O   HOH B 723       2.619  37.411   6.098  1.00  0.00      B    O  
ATOM   2189  H1  HOH B 723       3.378  37.091   5.479  1.00  0.00      B    H  
ATOM   2190  H2  HOH B 723       2.476  38.358   5.811  1.00  0.00      B    H  
ATOM   2191  O   HOH B 724      30.707  24.216   5.794  1.00  0.00      B    O  
ATOM   2192  H1  HOH B 724      31.086  25.156   5.842  1.00  0.00      B    H  
ATOM   2193  H2  HOH B 724      30.855  23.807   6.753  1.00  0.00      B    H  
ATOM   2194  O   HOH B 725      34.752  22.821  27.971  1.00  0.00      B    O  
ATOM   2195  H1  HOH B 725      35.049  23.170  27.064  1.00  0.00      B    H  
ATOM   2196  H2  HOH B 725      33.803  23.138  28.060  1.00  0.00      B    H  
ATOM   2197  O   HOH B 726      14.997   6.242  33.431  1.00  0.00      B    O  
ATOM   2198  H1  HOH B 726      14.095   6.417  32.989  1.00  0.00      B    H  
ATOM   2199  H2  HOH B 726      15.137   5.239  33.485  1.00  0.00      B    H  
ATOM   2200  O   HOH B 727      34.451  33.728  38.895  1.00  0.00      B    O  
ATOM   2201  H1  HOH B 727      34.374  33.004  39.581  1.00  0.00      B    H  
ATOM   2202  H2  HOH B 727      35.249  33.515  38.320  1.00  0.00      B    H  
ATOM   2203  O   HOH B 728       7.486  35.875  30.729  1.00  0.00      B    O  
ATOM   2204  H1  HOH B 728       8.014  34.986  30.816  1.00  0.00      B    H  
ATOM   2205  H2  HOH B 728       6.633  35.720  30.194  1.00  0.00      B    H  
ATOM   2206  O   HOH B 729      14.697  14.220  28.095  1.00  0.00      B    O  
ATOM   2207  H1  HOH B 729      15.156  13.809  28.867  1.00  0.00      B    H  
ATOM   2208  H2  HOH B 729      15.257  14.988  27.709  1.00  0.00      B    H  
ATOM   2209  O   HOH B 730      35.440   2.025   1.974  1.00  0.00      B    O  
ATOM   2210  H1  HOH B 730      35.987   2.674   2.527  1.00  0.00      B    H  
ATOM   2211  H2  HOH B 730      35.249   1.180   2.570  1.00  0.00      B    H  
ATOM   2212  O   HOH B 731      25.942  18.394  23.431  1.00  0.00      B    O  
ATOM   2213  H1  HOH B 731      26.280  17.637  23.943  1.00  0.00      B    H  
ATOM   2214  H2  HOH B 731      26.376  19.243  23.819  1.00  0.00      B    H  
ATOM   2215  O   HOH B 732      12.152  22.007  12.712  1.00  0.00      B    O  
ATOM   2216  H1  HOH B 732      12.880  21.366  12.498  1.00  0.00      B    H  
ATOM   2217  H2  HOH B 732      12.422  22.946  12.424  1.00  0.00      B    H  
ATOM   2218  O   HOH B 733      18.460  37.552  27.360  1.00  0.00      B    O  
ATOM   2219  H1  HOH B 733      19.350  37.866  27.755  1.00  0.00      B    H  
ATOM   2220  H2  HOH B 733      17.722  37.896  27.963  1.00  0.00      B    H  
ATOM   2221  O   HOH B 734       9.527  27.829  18.772  1.00  0.00      B    O  
ATOM   2222  H1  HOH B 734      10.489  27.546  18.749  1.00  0.00      B    H  
ATOM   2223  H2  HOH B 734       9.506  28.638  18.140  1.00  0.00      B    H  
ATOM   2224  O   HOH B 735      23.676   1.610  23.065  1.00  0.00      B    O  
ATOM   2225  H1  HOH B 735      24.686   1.610  23.135  1.00  0.00      B    H  
ATOM   2226  H2  HOH B 735      23.337   2.545  23.289  1.00  0.00      B    H  
ATOM   2227  O   HOH B 736      18.931  21.155   2.017  1.00  0.00      B    O  
ATOM   2228  H1  HOH B 736      18.981  20.823   2.970  1.00  0.00      B    H  
ATOM   2229  H2  HOH B 736      19.819  21.627   1.840  1.00  0.00      B    H  
ATOM   2230  O   HOH B 737       7.132  13.800  18.430  1.00  0.00      B    O  
ATOM   2231  H1  HOH B 737       7.555  14.363  19.130  1.00  0.00      B    H  
ATOM   2232  H2  HOH B 737       7.059  12.869  18.793  1.00  0.00      B    H  
ATOM   2233  O   HOH B 738      37.585  22.285  24.743  1.00  0.00      B    O  
ATOM   2234  H1  HOH B 738      37.048  21.468  24.814  1.00  0.00      B    H  
ATOM   2235  H2  HOH B 738      38.513  22.151  25.154  1.00  0.00      B    H  
ATOM   2236  O   HOH B 739       9.782  28.156   5.752  1.00  0.00      B    O  
ATOM   2237  H1  HOH B 739      10.025  27.123   5.748  1.00  0.00      B    H  
ATOM   2238  H2  HOH B 739      10.402  28.681   5.143  1.00  0.00      B    H  
ATOM   2239  O   HOH B 740       5.732  15.005  29.267  1.00  0.00      B    O  
ATOM   2240  H1  HOH B 740       5.363  14.854  30.200  1.00  0.00      B    H  
ATOM   2241  H2  HOH B 740       5.333  15.897  29.076  1.00  0.00      B    H  
ATOM   2242  O   HOH B 741      23.055  23.980  33.465  1.00  0.00      B    O  
ATOM   2243  H1  HOH B 741      23.221  23.744  34.463  1.00  0.00      B    H  
ATOM   2244  H2  HOH B 741      23.785  24.594  33.153  1.00  0.00      B    H  
ATOM   2245  O   HOH B 742      25.169   1.305  13.933  1.00  0.00      B    O  
ATOM   2246  H1  HOH B 742      25.186   2.329  13.846  1.00  0.00      B    H  
ATOM   2247  H2  HOH B 742      24.913   1.148  14.875  1.00  0.00      B    H  
ATOM   2248  O   HOH B 743       4.119  21.772   5.630  1.00  0.00      B    O  
ATOM   2249  H1  HOH B 743       3.959  20.862   6.108  1.00  0.00      B    H  
ATOM   2250  H2  HOH B 743       4.791  22.381   6.196  1.00  0.00      B    H  
ATOM   2251  O   HOH B 744      11.766  28.810  38.479  1.00  0.00      B    O  
ATOM   2252  H1  HOH B 744      11.552  29.727  38.080  1.00  0.00      B    H  
ATOM   2253  H2  HOH B 744      11.178  28.149  38.071  1.00  0.00      B    H  
ATOM   2254  O   HOH B 745      37.473   1.597  27.516  1.00  0.00      B    O  
ATOM   2255  H1  HOH B 745      37.507   2.322  26.747  1.00  0.00      B    H  
ATOM   2256  H2  HOH B 745      38.386   1.591  27.988  1.00  0.00      B    H  
ATOM   2257  O   HOH B 746      38.146  32.824  13.283  1.00  0.00      B    O  
ATOM   2258  H1  HOH B 746      37.935  31.887  13.238  1.00  0.00      B    H  
ATOM   2259  H2  HOH B 746      39.076  32.921  12.994  1.00  0.00      B    H  
ATOM   2260  O   HOH B 747      31.067  25.727  31.451  1.00  0.00      B    O  
ATOM   2261  H1  HOH B 747      30.461  24.878  31.452  1.00  0.00      B    H  
ATOM   2262  H2  HOH B 747      30.990  26.194  32.384  1.00  0.00      B    H  
ATOM   2263  O   HOH B 748       4.014   2.421  25.710  1.00  0.00      B    O  
ATOM   2264  H1  HOH B 748       4.397   1.994  24.876  1.00  0.00      B    H  
ATOM   2265  H2  HOH B 748       3.352   3.103  25.362  1.00  0.00      B    H  
ATOM   2266  O   HOH B 749      34.770  10.351  36.124  1.00  0.00      B    O  
ATOM   2267  H1  HOH B 749      34.158  11.136  36.368  1.00  0.00      B    H  
ATOM   2268  H2  HOH B 749      34.769  10.255  35.104  1.00  0.00      B    H  
ATOM   2269  O   HOH B 750      27.441   2.443  28.068  1.00  0.00      B    O  
ATOM   2270  H1  HOH B 750      27.165   3.409  27.851  1.00  0.00      B    H  
ATOM   2271  H2  HOH B 750      27.155   2.272  29.090  1.00  0.00      B    H  
ATOM   2272  O   HOH B 751      31.044  11.181   4.095  1.00  0.00      B    O  
ATOM   2273  H1  HOH B 751      31.401  11.709   4.839  1.00  0.00      B    H  
ATOM   2274  H2  HOH B 751      30.438  10.449   4.449  1.00  0.00      B    H  
ATOM   2275  O   HOH B 752       3.972  31.894  11.099  1.00  0.00      B    O  
ATOM   2276  H1  HOH B 752       3.515  32.568  10.531  1.00  0.00      B    H  
ATOM   2277  H2  HOH B 752       4.698  31.454  10.605  1.00  0.00      B    H  
ATOM   2278  O   HOH B 753      11.765  18.734  16.251  1.00  0.00      B    O  
ATOM   2279  H1  HOH B 753      12.221  17.954  16.762  1.00  0.00      B    H  
ATOM   2280  H2  HOH B 753      11.559  18.344  15.334  1.00  0.00      B    H  
ATOM   2281  O   HOH B 754       7.358  38.544  38.331  1.00  0.00      B    O  
ATOM   2282  H1  HOH B 754       8.348  38.613  38.360  1.00  0.00      B    H  
ATOM   2283  H2  HOH B 754       7.177  37.614  38.733  1.00  0.00      B    H  
ATOM   2284  O   HOH B 755      19.898   5.411  24.451  1.00  0.00      B    O  
ATOM   2285  H1  HOH B 755      19.705   4.464  24.796  1.00  0.00      B    H  
ATOM   2286  H2  HOH B 755      19.577   6.139  25.148  1.00  0.00      B    H  
ATOM   2287  O   HOH B 756      32.016  38.538   0.677  1.00  0.00      B    O  
ATOM   2288  H1  HOH B 756      31.736  38.756  -0.287  1.00  0.00      B    H  
ATOM   2289  H2  HOH B 756      32.764  37.907   0.765  1.00  0.00      B    H  
ATOM   2290  O   HOH B 757      38.649  12.675  21.075  1.00  0.00      B    O  
ATOM   2291  H1  HOH B 757      39.293  12.067  21.496  1.00  0.00      B    H  
ATOM   2292  H2  HOH B 757      37.678  12.468  21.427  1.00  0.00      B    H  
ATOM   2293  O   HOH B 758       4.661  22.426   2.943  1.00  0.00      B    O  
ATOM   2294  H1  HOH B 758       3.790  22.704   2.575  1.00  0.00      B    H  
ATOM   2295  H2  HOH B 758       4.476  22.243   3.930  1.00  0.00      B    H  
ATOM   2296  O   HOH B 759      33.867  12.954   3.521  1.00  0.00      B    O  
ATOM   2297  H1  HOH B 759      34.148  12.667   2.634  1.00  0.00      B    H  
ATOM   2298  H2  HOH B 759      33.829  12.118   4.130  1.00  0.00      B    H  
ATOM   2299  O   HOH B 760      19.431  26.948  22.445  1.00  0.00      B    O  
ATOM   2300  H1  HOH B 760      19.925  27.728  22.858  1.00  0.00      B    H  
ATOM   2301  H2  HOH B 760      19.700  26.172  23.033  1.00  0.00      B    H  
ATOM   2302  O   HOH B 761      11.828   5.727  38.093  1.00  0.00      B    O  
ATOM   2303  H1  HOH B 761      11.083   5.321  37.554  1.00  0.00      B    H  
ATOM   2304  H2  HOH B 761      11.676   5.624  39.047  1.00  0.00      B    H  
ATOM   2305  O   HOH B 762      30.699   4.589  32.022  1.00  0.00      B    O  
ATOM   2306  H1  HOH B 762      30.829   4.393  31.044  1.00  0.00      B    H  
ATOM   2307  H2  HOH B 762      31.124   3.833  32.627  1.00  0.00      B    H  
ATOM   2308  O   HOH B 763      11.836  35.169   5.722  1.00  0.00      B    O  
ATOM   2309  H1  HOH B 763      12.837  35.037   5.817  1.00  0.00      B    H  
ATOM   2310  H2  HOH B 763      11.621  35.459   4.772  1.00  0.00      B    H  
ATOM   2311  O   HOH B 764       4.982  23.572  30.999  1.00  0.00      B    O  
ATOM   2312  H1  HOH B 764       4.613  24.437  30.584  1.00  0.00      B    H  
ATOM   2313  H2  HOH B 764       5.779  23.311  30.446  1.00  0.00      B    H  
ATOM   2314  O   HOH B 765      33.495   8.186  30.058  1.00  0.00      B    O  
ATOM   2315  H1  HOH B 765      34.010   7.390  30.461  1.00  0.00      B    H  
ATOM   2316  H2  HOH B 765      33.970   9.052  30.316  1.00  0.00      B    H  
ATOM   2317  O   HOH B 766      34.021   6.570  13.597  1.00  0.00      B    O  
ATOM   2318  H1  HOH B 766      33.545   5.651  13.711  1.00  0.00      B    H  
ATOM   2319  H2  HOH B 766      33.604   7.278  14.153  1.00  0.00      B    H  
ATOM   2320  O   HOH B 767      23.541  34.430  26.817  1.00  0.00      B    O  
ATOM   2321  H1  HOH B 767      23.119  34.942  26.036  1.00  0.00      B    H  
ATOM   2322  H2  HOH B 767      22.759  34.142  27.392  1.00  0.00      B    H  
ATOM   2323  O   HOH B 768      38.792   8.850  25.551  1.00  0.00      B    O  
ATOM   2324  H1  HOH B 768      38.474   9.779  25.336  1.00  0.00      B    H  
ATOM   2325  H2  HOH B 768      39.827   8.835  25.417  1.00  0.00      B    H  
ATOM   2326  O   HOH B 769      29.320  24.666  35.638  1.00  0.00      B    O  
ATOM   2327  H1  HOH B 769      29.909  25.229  36.211  1.00  0.00      B    H  
ATOM   2328  H2  HOH B 769      29.855  24.110  35.029  1.00  0.00      B    H  
ATOM   2329  O   HOH B 770      27.334  35.026  13.271  1.00  0.00      B    O  
ATOM   2330  H1  HOH B 770      26.373  35.235  13.039  1.00  0.00      B    H  
ATOM   2331  H2  HOH B 770      27.662  34.694  12.427  1.00  0.00      B    H  
ATOM   2332  O   HOH B 771      19.869   2.670  12.105  1.00  0.00      B    O  
ATOM   2333  H1  HOH B 771      19.649   3.104  12.985  1.00  0.00      B    H  
ATOM   2334  H2  HOH B 771      20.848   2.832  11.833  1.00  0.00      B    H  
ATOM   2335  O   HOH B 772      10.255  11.018   2.936  1.00  0.00      B    O  
ATOM   2336  H1  HOH B 772      11.065  11.112   2.339  1.00  0.00      B    H  
ATOM   2337  H2  HOH B 772       9.633  11.700   2.663  1.00  0.00      B    H  
ATOM   2338  O   HOH B 773      33.187  21.527   1.625  1.00  0.00      B    O  
ATOM   2339  H1  HOH B 773      33.102  21.618   0.637  1.00  0.00      B    H  
ATOM   2340  H2  HOH B 773      32.593  22.218   2.029  1.00  0.00      B    H  
ATOM   2341  O   HOH B 774      27.036  30.234  10.965  1.00  0.00      B    O  
ATOM   2342  H1  HOH B 774      26.583  30.373  11.867  1.00  0.00      B    H  
ATOM   2343  H2  HOH B 774      26.401  29.652  10.456  1.00  0.00      B    H  
ATOM   2344  O   HOH B 775      31.546  30.054  22.483  1.00  0.00      B    O  
ATOM   2345  H1  HOH B 775      30.602  30.265  22.807  1.00  0.00      B    H  
ATOM   2346  H2  HOH B 775      32.224  30.277  23.214  1.00  0.00      B    H  
ATOM   2347  O   HOH B 776      25.161   8.974   5.208  1.00  0.00      B    O  
ATOM   2348  H1  HOH B 776      24.457   9.711   5.256  1.00  0.00      B    H  
ATOM   2349  H2  HOH B 776      25.368   8.799   4.229  1.00  0.00      B    H  
ATOM   2350  O   HOH B 777       9.092   4.184   3.742  1.00  0.00      B    O  
ATOM   2351  H1  HOH B 777       9.982   4.126   4.232  1.00  0.00      B    H  
ATOM   2352  H2  HOH B 777       8.376   4.355   4.382  1.00  0.00      B    H  
ATOM   2353  O   HOH B 778      37.380  10.982   0.438  1.00  0.00      B    O  
ATOM   2354  H1  HOH B 778      37.255  11.100  -0.590  1.00  0.00      B    H  
ATOM   2355  H2  HOH B 778      38.109  10.267   0.708  1.00  0.00      B    H  
ATOM   2356  O   HOH B 779      27.706   0.971  34.655  1.00  0.00      B    O  
ATOM   2357  H1  HOH B 779      27.203   1.863  34.656  1.00  0.00      B    H  
ATOM   2358  H2  HOH B 779      27.781   0.616  35.617  1.00  0.00      B    H  
ATOM   2359  O   HOH B 780      15.905  25.889  30.823  1.00  0.00      B    O  
ATOM   2360  H1  HOH B 780      16.605  25.306  30.430  1.00  0.00      B    H  
ATOM   2361  H2  HOH B 780      16.314  26.755  31.104  1.00  0.00      B    H  
ATOM   2362  O   HOH B 781      16.195  20.822   3.626  1.00  0.00      B    O  
ATOM   2363  H1  HOH B 781      17.089  20.386   3.892  1.00  0.00      B    H  
ATOM   2364  H2  HOH B 781      16.078  20.593   2.662  1.00  0.00      B    H  
ATOM   2365  O   HOH B 782       1.839  34.152   4.217  1.00  0.00      B    O  
ATOM   2366  H1  HOH B 782       2.639  33.612   4.503  1.00  0.00      B    H  
ATOM   2367  H2  HOH B 782       1.667  34.803   5.039  1.00  0.00      B    H  
ATOM   2368  O   HOH B 783      28.049  13.299  35.746  1.00  0.00      B    O  
ATOM   2369  H1  HOH B 783      27.166  13.092  35.241  1.00  0.00      B    H  
ATOM   2370  H2  HOH B 783      28.240  12.455  36.243  1.00  0.00      B    H  
ATOM   2371  O   HOH B 784      26.591  10.158  25.619  1.00  0.00      B    O  
ATOM   2372  H1  HOH B 784      26.488  10.469  26.580  1.00  0.00      B    H  
ATOM   2373  H2  HOH B 784      27.587   9.984  25.472  1.00  0.00      B    H  
ATOM   2374  O   HOH B 785      26.028   4.648  27.730  1.00  0.00      B    O  
ATOM   2375  H1  HOH B 785      25.493   4.130  28.365  1.00  0.00      B    H  
ATOM   2376  H2  HOH B 785      26.819   4.989  28.224  1.00  0.00      B    H  
ATOM   2377  O   HOH B 786      11.872  24.224  24.707  1.00  0.00      B    O  
ATOM   2378  H1  HOH B 786      12.311  23.652  25.393  1.00  0.00      B    H  
ATOM   2379  H2  HOH B 786      10.882  24.079  24.798  1.00  0.00      B    H  
ATOM   2380  O   HOH B 787      11.442   6.468  15.690  1.00  0.00      B    O  
ATOM   2381  H1  HOH B 787      11.711   5.488  15.489  1.00  0.00      B    H  
ATOM   2382  H2  HOH B 787      10.624   6.453  16.321  1.00  0.00      B    H  
ATOM   2383  O   HOH B 788      38.055  16.667   8.749  1.00  0.00      B    O  
ATOM   2384  H1  HOH B 788      37.782  17.643   8.768  1.00  0.00      B    H  
ATOM   2385  H2  HOH B 788      37.373  16.154   8.276  1.00  0.00      B    H  
ATOM   2386  O   HOH B 789      15.821  19.086  27.568  1.00  0.00      B    O  
ATOM   2387  H1  HOH B 789      16.395  18.271  27.653  1.00  0.00      B    H  
ATOM   2388  H2  HOH B 789      15.965  19.438  26.615  1.00  0.00      B    H  
ATOM   2389  O   HOH B 790      30.353  21.738  24.714  1.00  0.00      B    O  
ATOM   2390  H1  HOH B 790      30.962  20.982  24.977  1.00  0.00      B    H  
ATOM   2391  H2  HOH B 790      30.718  22.613  25.137  1.00  0.00      B    H  
ATOM   2392  O   HOH B 791       4.497   0.187   1.741  1.00  0.00      B    O  
ATOM   2393  H1  HOH B 791       4.485  -0.261   0.837  1.00  0.00      B    H  
ATOM   2394  H2  HOH B 791       4.144   1.134   1.654  1.00  0.00      B    H  
ATOM   2395  O   HOH B 792      23.525  27.356  38.916  1.00  0.00      B    O  
ATOM   2396  H1  HOH B 792      22.768  26.780  38.633  1.00  0.00      B    H  
ATOM   2397  H2  HOH B 792      24.053  26.874  39.604  1.00  0.00      B    H  
ATOM   2398  O   HOH B 793      11.755  21.471  15.532  1.00  0.00      B    O  
ATOM   2399  H1  HOH B 793      11.991  21.621  14.492  1.00  0.00      B    H  
ATOM   2400  H2  HOH B 793      12.026  20.514  15.837  1.00  0.00      B    H  
ATOM   2401  O   HOH B 794       3.157  18.075  11.161  1.00  0.00      B    O  
ATOM   2402  H1  HOH B 794       2.366  18.445  10.597  1.00  0.00      B    H  
ATOM   2403  H2  HOH B 794       3.033  17.077  11.268  1.00  0.00      B    H  
ATOM   2404  O   HOH B 795      19.775  20.512  12.620  1.00  0.00      B    O  
ATOM   2405  H1  HOH B 795      20.347  20.197  13.404  1.00  0.00      B    H  
ATOM   2406  H2  HOH B 795      19.222  19.713  12.250  1.00  0.00      B    H  
ATOM   2407  O   HOH B 796      -0.094  23.301  31.795  1.00  0.00      B    O  
ATOM   2408  H1  HOH B 796      -0.042  23.660  32.764  1.00  0.00      B    H  
ATOM   2409  H2  HOH B 796       0.858  23.269  31.453  1.00  0.00      B    H  
ATOM   2410  O   HOH B 797      28.411  27.896  15.859  1.00  0.00      B    O  
ATOM   2411  H1  HOH B 797      28.818  28.854  16.019  1.00  0.00      B    H  
ATOM   2412  H2  HOH B 797      28.167  27.850  14.891  1.00  0.00      B    H  
ATOM   2413  O   HOH B 798      36.887  26.575   8.938  1.00  0.00      B    O  
ATOM   2414  H1  HOH B 798      37.648  26.804   8.286  1.00  0.00      B    H  
ATOM   2415  H2  HOH B 798      36.951  27.160   9.749  1.00  0.00      B    H  
ATOM   2416  O   HOH B 799      12.828  27.861  35.031  1.00  0.00      B    O  
ATOM   2417  H1  HOH B 799      12.602  26.949  34.623  1.00  0.00      B    H  
ATOM   2418  H2  HOH B 799      13.790  27.797  35.453  1.00  0.00      B    H  
ATOM   2419  O   HOH B 800      27.614  31.314  -0.141  1.00  0.00      B    O  
ATOM   2420  H1  HOH B 800      27.132  30.457  -0.014  1.00  0.00      B    H  
ATOM   2421  H2  HOH B 800      27.957  31.550   0.763  1.00  0.00      B    H  
ATOM   2422  O   HOH B 801      25.601  13.549   3.474  1.00  0.00      B    O  
ATOM   2423  H1  HOH B 801      25.018  13.185   4.263  1.00  0.00      B    H  
ATOM   2424  H2  HOH B 801      25.845  12.693   2.978  1.00  0.00      B    H  
ATOM   2425  O   HOH B 802      17.875  34.422   9.899  1.00  0.00      B    O  
ATOM   2426  H1  HOH B 802      17.067  34.820   9.361  1.00  0.00      B    H  
ATOM   2427  H2  HOH B 802      17.577  33.695  10.551  1.00  0.00      B    H  
ATOM   2428  O   HOH B 803      29.222  23.624  31.438  1.00  0.00      B    O  
ATOM   2429  H1  HOH B 803      29.641  23.221  30.567  1.00  0.00      B    H  
ATOM   2430  H2  HOH B 803      28.457  24.187  31.045  1.00  0.00      B    H  
ATOM   2431  O   HOH B 804      14.799  35.341  18.764  1.00  0.00      B    O  
ATOM   2432  H1  HOH B 804      15.507  35.003  19.409  1.00  0.00      B    H  
ATOM   2433  H2  HOH B 804      14.826  34.693  17.967  1.00  0.00      B    H  
ATOM   2434  O   HOH B 805       3.456   0.624  33.296  1.00  0.00      B    O  
ATOM   2435  H1  HOH B 805       4.245   0.049  33.294  1.00  0.00      B    H  
ATOM   2436  H2  HOH B 805       2.989   0.599  34.149  1.00  0.00      B    H  
ATOM   2437  O   HOH B 806      22.616   9.181  20.050  1.00  0.00      B    O  
ATOM   2438  H1  HOH B 806      21.894   9.439  19.380  1.00  0.00      B    H  
ATOM   2439  H2  HOH B 806      22.643   8.162  20.139  1.00  0.00      B    H  
ATOM   2440  O   HOH B 807      32.352   3.285  20.846  1.00  0.00      B    O  
ATOM   2441  H1  HOH B 807      33.254   3.584  21.214  1.00  0.00      B    H  
ATOM   2442  H2  HOH B 807      31.777   2.851  21.569  1.00  0.00      B    H  
ATOM   2443  O   HOH B 808       3.394  23.003   9.745  1.00  0.00      B    O  
ATOM   2444  H1  HOH B 808       2.709  23.367   9.112  1.00  0.00      B    H  
ATOM   2445  H2  HOH B 808       3.315  23.549  10.601  1.00  0.00      B    H  
ATOM   2446  O   HOH B 809      32.418  13.023   0.384  1.00  0.00      B    O  
ATOM   2447  H1  HOH B 809      33.258  12.597   0.410  1.00  0.00      B    H  
ATOM   2448  H2  HOH B 809      32.572  14.023   0.325  1.00  0.00      B    H  
ATOM   2449  O   HOH B 810      30.442   6.908  24.219  1.00  0.00      B    O  
ATOM   2450  H1  HOH B 810      29.799   7.209  23.460  1.00  0.00      B    H  
ATOM   2451  H2  HOH B 810      31.216   7.579  24.338  1.00  0.00      B    H  
ATOM   2452  O   HOH B 811      27.051  24.647  13.302  1.00  0.00      B    O  
ATOM   2453  H1  HOH B 811      27.690  24.086  12.711  1.00  0.00      B    H  
ATOM   2454  H2  HOH B 811      27.055  24.170  14.217  1.00  0.00      B    H  
ATOM   2455  O   HOH B 812      23.596  19.896  25.933  1.00  0.00      B    O  
ATOM   2456  H1  HOH B 812      22.841  19.234  25.813  1.00  0.00      B    H  
ATOM   2457  H2  HOH B 812      23.274  20.783  25.549  1.00  0.00      B    H  
ATOM   2458  O   HOH B 813      18.877  24.724   8.440  1.00  0.00      B    O  
ATOM   2459  H1  HOH B 813      18.042  24.225   8.553  1.00  0.00      B    H  
ATOM   2460  H2  HOH B 813      19.330  24.168   7.728  1.00  0.00      B    H  
ATOM   2461  O   HOH B 814      35.949   3.188  16.066  1.00  0.00      B    O  
ATOM   2462  H1  HOH B 814      36.897   2.855  16.048  1.00  0.00      B    H  
ATOM   2463  H2  HOH B 814      35.983   4.147  15.716  1.00  0.00      B    H  
ATOM   2464  O   HOH B 815      29.725   3.062  37.610  1.00  0.00      B    O  
ATOM   2465  H1  HOH B 815      30.724   3.081  37.228  1.00  0.00      B    H  
ATOM   2466  H2  HOH B 815      29.385   2.108  37.599  1.00  0.00      B    H  
ATOM   2467  O   HOH B 816      20.971   8.938  33.415  1.00  0.00      B    O  
ATOM   2468  H1  HOH B 816      21.782   8.377  33.348  1.00  0.00      B    H  
ATOM   2469  H2  HOH B 816      21.272   9.905  33.680  1.00  0.00      B    H  
ATOM   2470  O   HOH B 817      24.568  27.511   6.397  1.00  0.00      B    O  
ATOM   2471  H1  HOH B 817      24.699  28.328   6.905  1.00  0.00      B    H  
ATOM   2472  H2  HOH B 817      24.366  26.809   7.103  1.00  0.00      B    H  
ATOM   2473  O   HOH B 818      14.297  10.947  11.134  1.00  0.00      B    O  
ATOM   2474  H1  HOH B 818      14.970  11.149  10.416  1.00  0.00      B    H  
ATOM   2475  H2  HOH B 818      14.070  11.833  11.569  1.00  0.00      B    H  
ATOM   2476  O   HOH B 819      10.444  20.703  10.852  1.00  0.00      B    O  
ATOM   2477  H1  HOH B 819      10.832  21.151  11.654  1.00  0.00      B    H  
ATOM   2478  H2  HOH B 819       9.712  20.062  11.152  1.00  0.00      B    H  
ATOM   2479  O   HOH B 820      32.890  36.201   3.630  1.00  0.00      B    O  
ATOM   2480  H1  HOH B 820      33.065  37.148   3.976  1.00  0.00      B    H  
ATOM   2481  H2  HOH B 820      32.322  35.769   4.324  1.00  0.00      B    H  
ATOM   2482  O   HOH B 821      25.586  10.107  10.740  1.00  0.00      B    O  
ATOM   2483  H1  HOH B 821      25.128   9.195  10.475  1.00  0.00      B    H  
ATOM   2484  H2  HOH B 821      26.260   9.895  11.415  1.00  0.00      B    H  
ATOM   2485  O   HOH B 822       1.972   7.081   2.197  1.00  0.00      B    O  
ATOM   2486  H1  HOH B 822       1.757   6.147   1.953  1.00  0.00      B    H  
ATOM   2487  H2  HOH B 822       1.484   7.212   3.067  1.00  0.00      B    H  
ATOM   2488  O   HOH B 823      20.210   7.712  14.908  1.00  0.00      B    O  
ATOM   2489  H1  HOH B 823      20.341   6.819  14.475  1.00  0.00      B    H  
ATOM   2490  H2  HOH B 823      20.526   7.665  15.868  1.00  0.00      B    H  
ATOM   2491  O   HOH B 824      14.498  12.961   3.233  1.00  0.00      B    O  
ATOM   2492  H1  HOH B 824      15.466  12.679   3.236  1.00  0.00      B    H  
ATOM   2493  H2  HOH B 824      14.087  12.687   2.402  1.00  0.00      B    H  
ATOM   2494  O   HOH B 825      25.350  34.165  18.154  1.00  0.00      B    O  
ATOM   2495  H1  HOH B 825      25.708  34.074  17.212  1.00  0.00      B    H  
ATOM   2496  H2  HOH B 825      25.708  35.050  18.517  1.00  0.00      B    H  
ATOM   2497  O   HOH B 826      21.953  35.521   5.598  1.00  0.00      B    O  
ATOM   2498  H1  HOH B 826      21.203  36.160   5.829  1.00  0.00      B    H  
ATOM   2499  H2  HOH B 826      22.249  35.092   6.413  1.00  0.00      B    H  
ATOM   2500  O   HOH B 827       7.473  20.190  26.183  1.00  0.00      B    O  
ATOM   2501  H1  HOH B 827       7.614  19.664  27.068  1.00  0.00      B    H  
ATOM   2502  H2  HOH B 827       7.183  19.460  25.552  1.00  0.00      B    H  
ATOM   2503  O   HOH B 828      11.673   3.831  15.344  1.00  0.00      B    O  
ATOM   2504  H1  HOH B 828      10.939   3.755  14.664  1.00  0.00      B    H  
ATOM   2505  H2  HOH B 828      12.384   3.125  15.185  1.00  0.00      B    H  
ATOM   2506  O   HOH B 829      24.196  32.639   8.465  1.00  0.00      B    O  
ATOM   2507  H1  HOH B 829      23.286  32.930   8.103  1.00  0.00      B    H  
ATOM   2508  H2  HOH B 829      24.662  33.439   8.837  1.00  0.00      B    H  
ATOM   2509  O   HOH B 830      12.325  34.946   9.699  1.00  0.00      B    O  
ATOM   2510  H1  HOH B 830      13.234  35.020  10.161  1.00  0.00      B    H  
ATOM   2511  H2  HOH B 830      11.604  35.079  10.455  1.00  0.00      B    H  
ATOM   2512  O   HOH B 831      39.009  14.905  29.707  1.00  0.00      B    O  
ATOM   2513  H1  HOH B 831      39.273  14.171  29.104  1.00  0.00      B    H  
ATOM   2514  H2  HOH B 831      38.569  14.559  30.557  1.00  0.00      B    H  
ATOM   2515  O   HOH B 832       4.420   7.302  27.549  1.00  0.00      B    O  
ATOM   2516  H1  HOH B 832       4.110   6.789  26.711  1.00  0.00      B    H  
ATOM   2517  H2  HOH B 832       4.576   6.583  28.247  1.00  0.00      B    H  
ATOM   2518  O   HOH B 833      10.978  31.605  37.262  1.00  0.00      B    O  
ATOM   2519  H1  HOH B 833      10.854  31.045  36.406  1.00  0.00      B    H  
ATOM   2520  H2  HOH B 833      11.314  32.552  37.066  1.00  0.00      B    H  
ATOM   2521  O   HOH B 834      26.321   2.275   9.225  1.00  0.00      B    O  
ATOM   2522  H1  HOH B 834      26.568   1.356   8.728  1.00  0.00      B    H  
ATOM   2523  H2  HOH B 834      25.328   2.500   9.072  1.00  0.00      B    H  
ATOM   2524  O   HOH B 835       3.302   3.869  36.312  1.00  0.00      B    O  
ATOM   2525  H1  HOH B 835       3.021   3.100  36.915  1.00  0.00      B    H  
ATOM   2526  H2  HOH B 835       3.083   4.749  36.742  1.00  0.00      B    H  
ATOM   2527  O   HOH B 836      26.952  19.537  13.012  1.00  0.00      B    O  
ATOM   2528  H1  HOH B 836      26.698  19.360  12.037  1.00  0.00      B    H  
ATOM   2529  H2  HOH B 836      26.486  18.830  13.568  1.00  0.00      B    H  
ATOM   2530  O   HOH B 837      32.608   0.515  25.322  1.00  0.00      B    O  
ATOM   2531  H1  HOH B 837      32.179   1.113  24.643  1.00  0.00      B    H  
ATOM   2532  H2  HOH B 837      31.834   0.137  25.865  1.00  0.00      B    H  
ATOM   2533  O   HOH B 838      14.654  20.585   0.743  1.00  0.00      B    O  
ATOM   2534  H1  HOH B 838      14.608  20.967  -0.236  1.00  0.00      B    H  
ATOM   2535  H2  HOH B 838      14.690  19.556   0.626  1.00  0.00      B    H  
ATOM   2536  O   HOH B 839      35.693  26.622  31.156  1.00  0.00      B    O  
ATOM   2537  H1  HOH B 839      36.400  26.076  30.665  1.00  0.00      B    H  
ATOM   2538  H2  HOH B 839      35.447  27.355  30.508  1.00  0.00      B    H  
ATOM   2539  O   HOH B 840      17.746  23.939  17.143  1.00  0.00      B    O  
ATOM   2540  H1  HOH B 840      17.900  23.596  18.098  1.00  0.00      B    H  
ATOM   2541  H2  HOH B 840      18.036  23.227  16.557  1.00  0.00      B    H  
ATOM   2542  O   HOH B 841      29.011   7.578  22.018  1.00  0.00      B    O  
ATOM   2543  H1  HOH B 841      29.111   6.749  21.433  1.00  0.00      B    H  
ATOM   2544  H2  HOH B 841      28.927   8.327  21.393  1.00  0.00      B    H  
ATOM   2545  O   HOH B 842       3.271   7.222  34.540  1.00  0.00      B    O  
ATOM   2546  H1  HOH B 842       4.011   7.263  35.255  1.00  0.00      B    H  
ATOM   2547  H2  HOH B 842       3.196   6.243  34.320  1.00  0.00      B    H  
ATOM   2548  O   HOH B 843      26.565  31.517  31.185  1.00  0.00      B    O  
ATOM   2549  H1  HOH B 843      27.261  32.229  30.881  1.00  0.00      B    H  
ATOM   2550  H2  HOH B 843      25.902  31.421  30.416  1.00  0.00      B    H  
ATOM   2551  O   HOH B 844      18.023   2.202  36.584  1.00  0.00      B    O  
ATOM   2552  H1  HOH B 844      17.815   2.303  37.576  1.00  0.00      B    H  
ATOM   2553  H2  HOH B 844      17.731   1.263  36.257  1.00  0.00      B    H  
ATOM   2554  O   HOH B 845       4.183   8.092  10.764  1.00  0.00      B    O  
ATOM   2555  H1  HOH B 845       4.120   7.186  11.253  1.00  0.00      B    H  
ATOM   2556  H2  HOH B 845       4.749   8.685  11.318  1.00  0.00      B    H  
ATOM   2557  O   HOH B 846      23.599  14.235  35.310  1.00  0.00      B    O  
ATOM   2558  H1  HOH B 846      24.188  15.116  35.156  1.00  0.00      B    H  
ATOM   2559  H2  HOH B 846      23.081  14.085  34.453  1.00  0.00      B    H  
ATOM   2560  O   HOH B 847       1.857   4.391   1.667  1.00  0.00      B    O  
ATOM   2561  H1  HOH B 847       1.345   4.233   0.793  1.00  0.00      B    H  
ATOM   2562  H2  HOH B 847       2.808   3.963   1.543  1.00  0.00      B    H  
ATOM   2563  O   HOH B 848      23.382  21.449  29.820  1.00  0.00      B    O  
ATOM   2564  H1  HOH B 848      23.098  20.513  30.042  1.00  0.00      B    H  
ATOM   2565  H2  HOH B 848      24.214  21.304  29.224  1.00  0.00      B    H  
ATOM   2566  O   HOH B 849       9.508  11.101  16.421  1.00  0.00      B    O  
ATOM   2567  H1  HOH B 849       9.349  10.280  16.960  1.00  0.00      B    H  
ATOM   2568  H2  HOH B 849       9.379  10.875  15.427  1.00  0.00      B    H  
ATOM   2569  O   HOH B 850      15.694  10.410   7.305  1.00  0.00      B    O  
ATOM   2570  H1  HOH B 850      16.267  11.228   7.051  1.00  0.00      B    H  
ATOM   2571  H2  HOH B 850      15.618   9.862   6.457  1.00  0.00      B    H  
ATOM   2572  O   HOH B 851      15.265   9.398   4.549  1.00  0.00      B    O  
ATOM   2573  H1  HOH B 851      15.565   8.446   4.471  1.00  0.00      B    H  
ATOM   2574  H2  HOH B 851      14.479   9.466   3.956  1.00  0.00      B    H  
ATOM   2575  O   HOH B 852      35.869   9.461  19.450  1.00  0.00      B    O  
ATOM   2576  H1  HOH B 852      36.155   8.683  19.920  1.00  0.00      B    H  
ATOM   2577  H2  HOH B 852      36.729   9.849  19.112  1.00  0.00      B    H  
ATOM   2578  O   HOH B 853       8.680  35.856  14.280  1.00  0.00      B    O  
ATOM   2579  H1  HOH B 853       9.262  36.639  14.567  1.00  0.00      B    H  
ATOM   2580  H2  HOH B 853       8.090  35.528  15.050  1.00  0.00      B    H  
ATOM   2581  O   HOH B 854       0.783   7.503   4.586  1.00  0.00      B    O  
ATOM   2582  H1  HOH B 854      -0.223   7.393   4.705  1.00  0.00      B    H  
ATOM   2583  H2  HOH B 854       1.195   7.081   5.414  1.00  0.00      B    H  
ATOM   2584  O   HOH B 855       1.963   7.370  14.029  1.00  0.00      B    O  
ATOM   2585  H1  HOH B 855       2.247   6.884  13.154  1.00  0.00      B    H  
ATOM   2586  H2  HOH B 855       2.811   7.699  14.502  1.00  0.00      B    H  
ATOM   2587  O   HOH B 856      31.909   2.232  32.927  1.00  0.00      B    O  
ATOM   2588  H1  HOH B 856      31.180   1.908  32.237  1.00  0.00      B    H  
ATOM   2589  H2  HOH B 856      32.778   1.882  32.546  1.00  0.00      B    H  
ATOM   2590  O   HOH B 857      37.624  18.587  26.476  1.00  0.00      B    O  
ATOM   2591  H1  HOH B 857      38.078  17.758  26.899  1.00  0.00      B    H  
ATOM   2592  H2  HOH B 857      37.461  19.212  27.286  1.00  0.00      B    H  
ATOM   2593  O   HOH B 858      16.537  12.056   9.751  1.00  0.00      B    O  
ATOM   2594  H1  HOH B 858      17.505  11.899   9.958  1.00  0.00      B    H  
ATOM   2595  H2  HOH B 858      16.433  12.049   8.733  1.00  0.00      B    H  
ATOM   2596  O   HOH B 859      37.354  24.209  22.429  1.00  0.00      B    O  
ATOM   2597  H1  HOH B 859      36.763  23.925  21.610  1.00  0.00      B    H  
ATOM   2598  H2  HOH B 859      37.499  23.354  22.968  1.00  0.00      B    H  
ATOM   2599  O   HOH B 860      24.110  36.475   0.973  1.00  0.00      B    O  
ATOM   2600  H1  HOH B 860      24.424  36.055   1.803  1.00  0.00      B    H  
ATOM   2601  H2  HOH B 860      23.822  35.751   0.310  1.00  0.00      B    H  
ATOM   2602  O   HOH B 861      25.915  21.411  28.749  1.00  0.00      B    O  
ATOM   2603  H1  HOH B 861      26.232  21.022  29.681  1.00  0.00      B    H  
ATOM   2604  H2  HOH B 861      26.603  21.190  28.074  1.00  0.00      B    H  
ATOM   2605  O   HOH B 862      26.896  27.312  31.352  1.00  0.00      B    O  
ATOM   2606  H1  HOH B 862      27.289  26.801  32.145  1.00  0.00      B    H  
ATOM   2607  H2  HOH B 862      26.493  28.156  31.733  1.00  0.00      B    H  
ATOM   2608  O   HOH B 863      33.406  34.757  33.523  1.00  0.00      B    O  
ATOM   2609  H1  HOH B 863      32.419  34.523  33.327  1.00  0.00      B    H  
ATOM   2610  H2  HOH B 863      33.924  34.916  32.646  1.00  0.00      B    H  
ATOM   2611  O   HOH B 864      13.898   7.313  16.049  1.00  0.00      B    O  
ATOM   2612  H1  HOH B 864      14.499   7.072  15.203  1.00  0.00      B    H  
ATOM   2613  H2  HOH B 864      12.941   7.046  15.852  1.00  0.00      B    H  
ATOM   2614  O   HOH B 865       2.275  29.652  10.809  1.00  0.00      B    O  
ATOM   2615  H1  HOH B 865       2.904  30.435  10.965  1.00  0.00      B    H  
ATOM   2616  H2  HOH B 865       2.141  29.148  11.657  1.00  0.00      B    H  
ATOM   2617  O   HOH B 866      33.982  10.997   5.457  1.00  0.00      B    O  
ATOM   2618  H1  HOH B 866      34.907  11.048   5.770  1.00  0.00      B    H  
ATOM   2619  H2  HOH B 866      33.848  10.049   5.147  1.00  0.00      B    H  
ATOM   2620  O   HOH B 867      10.514  34.717  21.699  1.00  0.00      B    O  
ATOM   2621  H1  HOH B 867      10.573  34.304  20.763  1.00  0.00      B    H  
ATOM   2622  H2  HOH B 867      11.447  34.646  22.100  1.00  0.00      B    H  
ATOM   2623  O   HOH B 868      35.485  14.402  10.230  1.00  0.00      B    O  
ATOM   2624  H1  HOH B 868      35.690  13.413  10.435  1.00  0.00      B    H  
ATOM   2625  H2  HOH B 868      35.836  14.522   9.268  1.00  0.00      B    H  
ATOM   2626  O   HOH B 869       0.153  23.563  34.687  1.00  0.00      B    O  
ATOM   2627  H1  HOH B 869       0.898  24.174  35.077  1.00  0.00      B    H  
ATOM   2628  H2  HOH B 869      -0.754  23.945  34.889  1.00  0.00      B    H  
ATOM   2629  O   HOH B 870      19.752  22.538  34.425  1.00  0.00      B    O  
ATOM   2630  H1  HOH B 870      19.094  23.267  34.299  1.00  0.00      B    H  
ATOM   2631  H2  HOH B 870      20.249  22.415  33.505  1.00  0.00      B    H  
ATOM   2632  O   HOH B 871      33.487  15.020  22.923  1.00  0.00      B    O  
ATOM   2633  H1  HOH B 871      32.710  14.790  22.307  1.00  0.00      B    H  
ATOM   2634  H2  HOH B 871      33.999  15.812  22.503  1.00  0.00      B    H  
ATOM   2635  O   HOH B 872       4.832  35.865  10.668  1.00  0.00      B    O  
ATOM   2636  H1  HOH B 872       5.724  35.427  10.383  1.00  0.00      B    H  
ATOM   2637  H2  HOH B 872       4.302  36.203   9.861  1.00  0.00      B    H  
ATOM   2638  O   HOH B 873      22.605  37.646  18.181  1.00  0.00      B    O  
ATOM   2639  H1  HOH B 873      22.908  36.728  17.857  1.00  0.00      B    H  
ATOM   2640  H2  HOH B 873      22.018  37.500  19.016  1.00  0.00      B    H  
ATOM   2641  O   HOH B 874       8.119  19.526  12.583  1.00  0.00      B    O  
ATOM   2642  H1  HOH B 874       8.482  19.036  13.355  1.00  0.00      B    H  
ATOM   2643  H2  HOH B 874       8.139  18.880  11.844  1.00  0.00      B    H  
ATOM   2644  O   HOH B 875      19.630   2.076  23.208  1.00  0.00      B    O  
ATOM   2645  H1  HOH B 875      19.034   1.309  23.130  1.00  0.00      B    H  
ATOM   2646  H2  HOH B 875      19.576   2.380  24.195  1.00  0.00      B    H  
ATOM   2647  O   HOH B 876      18.834   5.480  18.682  1.00  0.00      B    O  
ATOM   2648  H1  HOH B 876      19.454   4.844  18.214  1.00  0.00      B    H  
ATOM   2649  H2  HOH B 876      19.404   6.032  19.328  1.00  0.00      B    H  
ATOM   2650  O   HOH B 877      14.525   2.220   7.529  1.00  0.00      B    O  
ATOM   2651  H1  HOH B 877      13.806   2.884   7.335  1.00  0.00      B    H  
ATOM   2652  H2  HOH B 877      14.026   1.486   8.100  1.00  0.00      B    H  
ATOM   2653  O   HOH B 878       2.491  27.686  14.013  1.00  0.00      B    O  
ATOM   2654  H1  HOH B 878       3.387  28.098  14.376  1.00  0.00      B    H  
ATOM   2655  H2  HOH B 878       2.627  26.720  13.848  1.00  0.00      B    H  
ATOM   2656  O   HOH B 879       2.790  32.337  33.025  1.00  0.00      B    O  
ATOM   2657  H1  HOH B 879       3.244  33.199  33.257  1.00  0.00      B    H  
ATOM   2658  H2  HOH B 879       3.186  31.968  32.152  1.00  0.00      B    H  
ATOM   2659  O   HOH B 880      32.032   8.838  24.884  1.00  0.00      B    O  
ATOM   2660  H1  HOH B 880      32.141   8.810  25.922  1.00  0.00      B    H  
ATOM   2661  H2  HOH B 880      32.726   9.476  24.521  1.00  0.00      B    H  
ATOM   2662  O   HOH B 881      26.863  37.749  10.437  1.00  0.00      B    O  
ATOM   2663  H1  HOH B 881      27.100  38.356   9.594  1.00  0.00      B    H  
ATOM   2664  H2  HOH B 881      26.957  38.355  11.290  1.00  0.00      B    H  
ATOM   2665  O   HOH B 882      16.340  14.469  32.156  1.00  0.00      B    O  
ATOM   2666  H1  HOH B 882      15.957  13.554  32.413  1.00  0.00      B    H  
ATOM   2667  H2  HOH B 882      16.785  14.489  31.272  1.00  0.00      B    H  
ATOM   2668  O   HOH B 883      33.958  20.331  33.716  1.00  0.00      B    O  
ATOM   2669  H1  HOH B 883      34.351  19.807  34.452  1.00  0.00      B    H  
ATOM   2670  H2  HOH B 883      34.666  20.992  33.377  1.00  0.00      B    H  
ATOM   2671  O   HOH B 884       2.059   0.267   9.822  1.00  0.00      B    O  
ATOM   2672  H1  HOH B 884       1.694  -0.013  10.745  1.00  0.00      B    H  
ATOM   2673  H2  HOH B 884       2.599   1.103   9.936  1.00  0.00      B    H  
ATOM   2674  O   HOH B 885      19.970  16.035   6.726  1.00  0.00      B    O  
ATOM   2675  H1  HOH B 885      20.703  15.805   6.027  1.00  0.00      B    H  
ATOM   2676  H2  HOH B 885      20.231  16.956   7.007  1.00  0.00      B    H  
ATOM   2677  O   HOH B 886      35.231  29.218   9.996  1.00  0.00      B    O  
ATOM   2678  H1  HOH B 886      35.146  30.174   9.630  1.00  0.00      B    H  
ATOM   2679  H2  HOH B 886      36.205  28.931   9.813  1.00  0.00      B    H  
ATOM   2680  O   HOH B 887      23.914  29.965   8.000  1.00  0.00      B    O  
ATOM   2681  H1  HOH B 887      24.397  29.368   8.738  1.00  0.00      B    H  
ATOM   2682  H2  HOH B 887      24.107  30.980   8.160  1.00  0.00      B    H  
ATOM   2683  O   HOH B 888      29.382  16.898  14.370  1.00  0.00      B    O  
ATOM   2684  H1  HOH B 888      29.448  17.456  13.539  1.00  0.00      B    H  
ATOM   2685  H2  HOH B 888      29.026  17.490  15.089  1.00  0.00      B    H  
ATOM   2686  O   HOH B 889      19.599  32.599   8.080  1.00  0.00      B    O  
ATOM   2687  H1  HOH B 889      19.948  32.678   7.135  1.00  0.00      B    H  
ATOM   2688  H2  HOH B 889      19.758  33.487   8.583  1.00  0.00      B    H  
ATOM   2689  O   HOH B 890       1.465   9.014  22.250  1.00  0.00      B    O  
ATOM   2690  H1  HOH B 890       2.072   8.408  22.790  1.00  0.00      B    H  
ATOM   2691  H2  HOH B 890       0.556   8.541  22.098  1.00  0.00      B    H  
ATOM   2692  O   HOH B 891       7.399  10.482   5.118  1.00  0.00      B    O  
ATOM   2693  H1  HOH B 891       6.758  10.922   5.727  1.00  0.00      B    H  
ATOM   2694  H2  HOH B 891       8.354  10.830   5.320  1.00  0.00      B    H  
ATOM   2695  O   HOH B 892       8.448  15.939  34.819  1.00  0.00      B    O  
ATOM   2696  H1  HOH B 892       8.245  15.446  35.719  1.00  0.00      B    H  
ATOM   2697  H2  HOH B 892       8.525  16.886  35.056  1.00  0.00      B    H  
ATOM   2698  O   HOH B 893      36.141   6.868  20.498  1.00  0.00      B    O  
ATOM   2699  H1  HOH B 893      35.170   6.927  20.178  1.00  0.00      B    H  
ATOM   2700  H2  HOH B 893      36.502   6.027  20.027  1.00  0.00      B    H  
ATOM   2701  O   HOH B 894      28.554   5.283  36.606  1.00  0.00      B    O  
ATOM   2702  H1  HOH B 894      28.896   4.372  36.885  1.00  0.00      B    H  
ATOM   2703  H2  HOH B 894      28.888   5.926  37.279  1.00  0.00      B    H  
ATOM   2704  O   HOH B 895      37.419  37.096  17.541  1.00  0.00      B    O  
ATOM   2705  H1  HOH B 895      38.380  37.077  17.227  1.00  0.00      B    H  
ATOM   2706  H2  HOH B 895      36.904  37.958  17.264  1.00  0.00      B    H  
ATOM   2707  O   HOH B 896       5.780  27.618  16.584  1.00  0.00      B    O  
ATOM   2708  H1  HOH B 896       5.022  27.608  17.252  1.00  0.00      B    H  
ATOM   2709  H2  HOH B 896       6.069  26.631  16.490  1.00  0.00      B    H  
ATOM   2710  O   HOH B 897       4.538  37.914  14.708  1.00  0.00      B    O  
ATOM   2711  H1  HOH B 897       5.337  38.517  15.003  1.00  0.00      B    H  
ATOM   2712  H2  HOH B 897       4.420  37.186  15.385  1.00  0.00      B    H  
ATOM   2713  O   HOH B 898       7.520  14.320  39.045  1.00  0.00      B    O  
ATOM   2714  H1  HOH B 898       6.925  14.735  38.290  1.00  0.00      B    H  
ATOM   2715  H2  HOH B 898       8.006  13.567  38.648  1.00  0.00      B    H  
ATOM   2716  O   HOH B 899      11.958  31.025  22.077  1.00  0.00      B    O  
ATOM   2717  H1  HOH B 899      11.146  31.370  21.639  1.00  0.00      B    H  
ATOM   2718  H2  HOH B 899      11.602  30.470  22.823  1.00  0.00      B    H  
ATOM   2719  O   HOH B 900       8.555  11.417   8.206  1.00  0.00      B    O  
ATOM   2720  H1  HOH B 900       9.603  11.567   8.390  1.00  0.00      B    H  
ATOM   2721  H2  HOH B 900       8.317  12.028   7.415  1.00  0.00      B    H  
ATOM   2722  O   HOH B 901      29.369  31.434  18.716  1.00  0.00      B    O  
ATOM   2723  H1  HOH B 901      30.204  30.804  18.734  1.00  0.00      B    H  
ATOM   2724  H2  HOH B 901      29.642  32.295  19.097  1.00  0.00      B    H  
ATOM   2725  O   HOH B 902      31.645  26.329  14.636  1.00  0.00      B    O  
ATOM   2726  H1  HOH B 902      30.926  26.520  15.334  1.00  0.00      B    H  
ATOM   2727  H2  HOH B 902      31.903  27.198  14.160  1.00  0.00      B    H  
ATOM   2728  O   HOH B 903       0.847   3.883  38.466  1.00  0.00      B    O  
ATOM   2729  H1  HOH B 903       0.830   4.856  38.309  1.00  0.00      B    H  
ATOM   2730  H2  HOH B 903      -0.137   3.584  38.432  1.00  0.00      B    H  
ATOM   2731  O   HOH B 904      11.304   8.751  29.402  1.00  0.00      B    O  
ATOM   2732  H1  HOH B 904      11.661   9.646  29.155  1.00  0.00      B    H  
ATOM   2733  H2  HOH B 904      12.108   8.131  29.459  1.00  0.00      B    H  
ATOM   2734  O   HOH B 905      14.983   9.490  38.766  1.00  0.00      B    O  
ATOM   2735  H1  HOH B 905      14.686  10.397  38.445  1.00  0.00      B    H  
ATOM   2736  H2  HOH B 905      14.261   8.869  38.444  1.00  0.00      B    H  
ATOM   2737  O   HOH B 906      10.904  35.658  28.110  1.00  0.00      B    O  
ATOM   2738  H1  HOH B 906      11.097  34.804  28.557  1.00  0.00      B    H  
ATOM   2739  H2  HOH B 906      10.934  36.416  28.756  1.00  0.00      B    H  
ATOM   2740  O   HOH B 907      13.757  15.520  19.531  1.00  0.00      B    O  
ATOM   2741  H1  HOH B 907      14.700  15.435  19.865  1.00  0.00      B    H  
ATOM   2742  H2  HOH B 907      13.379  14.580  19.469  1.00  0.00      B    H  
ATOM   2743  O   HOH B 908      28.752   0.299   6.536  1.00  0.00      B    O  
ATOM   2744  H1  HOH B 908      29.211  -0.124   7.330  1.00  0.00      B    H  
ATOM   2745  H2  HOH B 908      29.392   0.644   5.863  1.00  0.00      B    H  
ATOM   2746  O   HOH B 909      24.208  27.287  17.802  1.00  0.00      B    O  
ATOM   2747  H1  HOH B 909      23.504  27.580  17.104  1.00  0.00      B    H  
ATOM   2748  H2  HOH B 909      25.089  27.680  17.526  1.00  0.00      B    H  
ATOM   2749  O   HOH B 910      38.586   6.874  31.473  1.00  0.00      B    O  
ATOM   2750  H1  HOH B 910      39.486   6.394  31.730  1.00  0.00      B    H  
ATOM   2751  H2  HOH B 910      37.866   6.549  32.130  1.00  0.00      B    H  
ATOM   2752  O   HOH B 911       7.621  28.969   2.727  1.00  0.00      B    O  
ATOM   2753  H1  HOH B 911       7.549  28.306   3.557  1.00  0.00      B    H  
ATOM   2754  H2  HOH B 911       7.961  29.877   2.969  1.00  0.00      B    H  
ATOM   2755  O   HOH B 912      34.037   6.756  27.258  1.00  0.00      B    O  
ATOM   2756  H1  HOH B 912      34.626   7.127  27.988  1.00  0.00      B    H  
ATOM   2757  H2  HOH B 912      33.193   7.265  27.130  1.00  0.00      B    H  
ATOM   2758  O   HOH B 913      28.607  19.935  20.596  1.00  0.00      B    O  
ATOM   2759  H1  HOH B 913      27.846  20.408  21.101  1.00  0.00      B    H  
ATOM   2760  H2  HOH B 913      28.246  19.136  20.054  1.00  0.00      B    H  
ATOM   2761  O   HOH B 914       1.584  19.898  16.140  1.00  0.00      B    O  
ATOM   2762  H1  HOH B 914       1.378  19.960  17.107  1.00  0.00      B    H  
ATOM   2763  H2  HOH B 914       2.503  19.527  16.093  1.00  0.00      B    H  
ATOM   2764  O   HOH B 915      38.913   9.338  15.446  1.00  0.00      B    O  
ATOM   2765  H1  HOH B 915      39.555   9.388  16.189  1.00  0.00      B    H  
ATOM   2766  H2  HOH B 915      38.657   8.339  15.361  1.00  0.00      B    H  
ATOM   2767  O   HOH B 916      13.700   3.915  22.919  1.00  0.00      B    O  
ATOM   2768  H1  HOH B 916      13.246   3.894  22.029  1.00  0.00      B    H  
ATOM   2769  H2  HOH B 916      14.494   3.289  22.874  1.00  0.00      B    H  
ATOM   2770  O   HOH B 917      17.749  21.643  15.412  1.00  0.00      B    O  
ATOM   2771  H1  HOH B 917      17.258  21.912  14.536  1.00  0.00      B    H  
ATOM   2772  H2  HOH B 917      18.590  21.115  15.135  1.00  0.00      B    H  
ATOM   2773  O   HOH B 918      13.213  19.406  28.432  1.00  0.00      B    O  
ATOM   2774  H1  HOH B 918      13.049  18.489  28.905  1.00  0.00      B    H  
ATOM   2775  H2  HOH B 918      14.105  19.346  27.919  1.00  0.00      B    H  
ATOM   2776  O   HOH B 919       0.789  34.678  22.529  1.00  0.00      B    O  
ATOM   2777  H1  HOH B 919       0.116  34.352  21.843  1.00  0.00      B    H  
ATOM   2778  H2  HOH B 919       0.538  34.292  23.425  1.00  0.00      B    H  
ATOM   2779  O   HOH B 920       0.958  11.444  23.013  1.00  0.00      B    O  
ATOM   2780  H1  HOH B 920       1.137  10.471  22.744  1.00  0.00      B    H  
ATOM   2781  H2  HOH B 920       0.112  11.539  23.643  1.00  0.00      B    H  
ATOM   2782  O   HOH B 921      17.587  34.500  14.599  1.00  0.00      B    O  
ATOM   2783  H1  HOH B 921      17.819  35.364  15.018  1.00  0.00      B    H  
ATOM   2784  H2  HOH B 921      18.331  33.851  14.896  1.00  0.00      B    H  
ATOM   2785  O   HOH B 922      10.376  37.433  30.315  1.00  0.00      B    O  
ATOM   2786  H1  HOH B 922      10.111  38.439  30.263  1.00  0.00      B    H  
ATOM   2787  H2  HOH B 922       9.851  36.986  31.023  1.00  0.00      B    H  
ATOM   2788  O   HOH B 923      15.408  38.230  15.712  1.00  0.00      B    O  
ATOM   2789  H1  HOH B 923      16.055  38.106  16.558  1.00  0.00      B    H  
ATOM   2790  H2  HOH B 923      14.500  38.339  16.130  1.00  0.00      B    H  
ATOM   2791  O   HOH B 924      13.981  39.467  35.372  1.00  0.00      B    O  
ATOM   2792  H1  HOH B 924      13.060  39.144  35.051  1.00  0.00      B    H  
ATOM   2793  H2  HOH B 924      14.180  38.801  36.144  1.00  0.00      B    H  
ATOM   2794  O   HOH B 925      14.156  10.011  18.249  1.00  0.00      B    O  
ATOM   2795  H1  HOH B 925      13.294   9.786  18.702  1.00  0.00      B    H  
ATOM   2796  H2  HOH B 925      14.322   9.389  17.495  1.00  0.00      B    H  
ATOM   2797  O   HOH B 926      12.841  27.471   4.210  1.00  0.00      B    O  
ATOM   2798  H1  HOH B 926      12.277  26.855   3.648  1.00  0.00      B    H  
ATOM   2799  H2  HOH B 926      12.276  28.347   4.259  1.00  0.00      B    H  
ATOM   2800  O   HOH B 927      27.019  13.970   9.047  1.00  0.00      B    O  
ATOM   2801  H1  HOH B 927      27.047  13.190   8.335  1.00  0.00      B    H  
ATOM   2802  H2  HOH B 927      26.184  13.839   9.587  1.00  0.00      B    H  
ATOM   2803  O   HOH B 928      26.302   0.371  18.001  1.00  0.00      B    O  
ATOM   2804  H1  HOH B 928      25.681  -0.000  17.316  1.00  0.00      B    H  
ATOM   2805  H2  HOH B 928      27.044  -0.294  18.129  1.00  0.00      B    H  
ATOM   2806  O   HOH B 929      14.300  12.213  26.354  1.00  0.00      B    O  
ATOM   2807  H1  HOH B 929      14.137  12.621  25.434  1.00  0.00      B    H  
ATOM   2808  H2  HOH B 929      14.744  12.960  26.834  1.00  0.00      B    H  
ATOM   2809  O   HOH B 930      31.173  19.594  -0.186  1.00  0.00      B    O  
ATOM   2810  H1  HOH B 930      31.047  19.120   0.706  1.00  0.00      B    H  
ATOM   2811  H2  HOH B 930      30.913  20.539  -0.069  1.00  0.00      B    H  
ATOM   2812  O   HOH B 931      12.970   0.244  29.094  1.00  0.00      B    O  
ATOM   2813  H1  HOH B 931      12.165   0.169  28.552  1.00  0.00      B    H  
ATOM   2814  H2  HOH B 931      12.785   0.853  29.897  1.00  0.00      B    H  
ATOM   2815  O   HOH B 932      20.938  35.579  15.092  1.00  0.00      B    O  
ATOM   2816  H1  HOH B 932      20.114  36.023  15.377  1.00  0.00      B    H  
ATOM   2817  H2  HOH B 932      21.469  35.283  15.887  1.00  0.00      B    H  
ATOM   2818  O   HOH B 933      21.514   3.813  28.518  1.00  0.00      B    O  
ATOM   2819  H1  HOH B 933      22.244   3.566  27.879  1.00  0.00      B    H  
ATOM   2820  H2  HOH B 933      21.653   3.240  29.377  1.00  0.00      B    H  
ATOM   2821  O   HOH B 934       9.850   5.342   7.895  1.00  0.00      B    O  
ATOM   2822  H1  HOH B 934       9.345   5.530   7.074  1.00  0.00      B    H  
ATOM   2823  H2  HOH B 934       9.765   6.151   8.484  1.00  0.00      B    H  
ATOM   2824  O   HOH B 935       5.359   8.601   4.634  1.00  0.00      B    O  
ATOM   2825  H1  HOH B 935       6.332   9.026   4.656  1.00  0.00      B    H  
ATOM   2826  H2  HOH B 935       4.720   9.093   5.239  1.00  0.00      B    H  
ATOM   2827  O   HOH B 936      28.494   7.427  18.591  1.00  0.00      B    O  
ATOM   2828  H1  HOH B 936      28.368   8.284  19.224  1.00  0.00      B    H  
ATOM   2829  H2  HOH B 936      29.242   6.834  18.944  1.00  0.00      B    H  
ATOM   2830  O   HOH B 937      26.638  19.155  10.408  1.00  0.00      B    O  
ATOM   2831  H1  HOH B 937      27.553  19.691  10.404  1.00  0.00      B    H  
ATOM   2832  H2  HOH B 937      26.521  18.865   9.427  1.00  0.00      B    H  
ATOM   2833  O   HOH B 938       0.736  10.987   6.526  1.00  0.00      B    O  
ATOM   2834  H1  HOH B 938       0.084  10.332   6.893  1.00  0.00      B    H  
ATOM   2835  H2  HOH B 938       0.448  11.909   6.781  1.00  0.00      B    H  
ATOM   2836  O   HOH B 939      33.659   8.518   4.736  1.00  0.00      B    O  
ATOM   2837  H1  HOH B 939      32.918   7.837   4.618  1.00  0.00      B    H  
ATOM   2838  H2  HOH B 939      34.432   8.355   4.119  1.00  0.00      B    H  
ATOM   2839  O   HOH B 940      25.299  34.600   3.024  1.00  0.00      B    O  
ATOM   2840  H1  HOH B 940      24.674  34.861   3.819  1.00  0.00      B    H  
ATOM   2841  H2  HOH B 940      25.117  33.657   2.767  1.00  0.00      B    H  
ATOM   2842  O   HOH B 941      33.013  38.842   7.553  1.00  0.00      B    O  
ATOM   2843  H1  HOH B 941      32.040  38.669   7.407  1.00  0.00      B    H  
ATOM   2844  H2  HOH B 941      33.251  38.380   8.446  1.00  0.00      B    H  
ATOM   2845  O   HOH B 942       9.623  37.888   8.937  1.00  0.00      B    O  
ATOM   2846  H1  HOH B 942       9.547  38.480   9.740  1.00  0.00      B    H  
ATOM   2847  H2  HOH B 942      10.464  38.158   8.442  1.00  0.00      B    H  
ATOM   2848  O   HOH B 943      25.188  10.348  19.680  1.00  0.00      B    O  
ATOM   2849  H1  HOH B 943      24.392   9.858  19.996  1.00  0.00      B    H  
ATOM   2850  H2  HOH B 943      24.903  11.274  19.359  1.00  0.00      B    H  
ATOM   2851  O   HOH B 944      26.308  15.962  21.081  1.00  0.00      B    O  
ATOM   2852  H1  HOH B 944      26.481  16.071  22.123  1.00  0.00      B    H  
ATOM   2853  H2  HOH B 944      25.871  15.001  20.939  1.00  0.00      B    H  
ATOM   2854  O   HOH B 945      37.166  38.252  26.156  1.00  0.00      B    O  
ATOM   2855  H1  HOH B 945      37.066  39.080  26.725  1.00  0.00      B    H  
ATOM   2856  H2  HOH B 945      36.521  38.393  25.446  1.00  0.00      B    H  
ATOM   2857  O   HOH B 946      38.080   9.487  31.573  1.00  0.00      B    O  
ATOM   2858  H1  HOH B 946      38.277   9.780  30.602  1.00  0.00      B    H  
ATOM   2859  H2  HOH B 946      38.082   8.492  31.564  1.00  0.00      B    H  
ATOM   2860  O   HOH B 947       5.123  17.039  14.157  1.00  0.00      B    O  
ATOM   2861  H1  HOH B 947       6.123  16.966  14.042  1.00  0.00      B    H  
ATOM   2862  H2  HOH B 947       4.690  16.315  13.609  1.00  0.00      B    H  
ATOM   2863  O   HOH B 948      16.292  -0.245  33.807  1.00  0.00      B    O  
ATOM   2864  H1  HOH B 948      15.461   0.067  34.383  1.00  0.00      B    H  
ATOM   2865  H2  HOH B 948      16.631   0.624  33.331  1.00  0.00      B    H  
ATOM   2866  O   HOH B 949      13.526   6.051   5.431  1.00  0.00      B    O  
ATOM   2867  H1  HOH B 949      12.913   6.366   4.715  1.00  0.00      B    H  
ATOM   2868  H2  HOH B 949      14.467   6.013   5.050  1.00  0.00      B    H  
ATOM   2869  O   HOH B 950       3.293  35.317  27.487  1.00  0.00      B    O  
ATOM   2870  H1  HOH B 950       3.177  35.324  26.503  1.00  0.00      B    H  
ATOM   2871  H2  HOH B 950       3.281  34.321  27.735  1.00  0.00      B    H  
ATOM   2872  O   HOH B 951       7.850  17.055   6.579  1.00  0.00      B    O  
ATOM   2873  H1  HOH B 951       6.991  16.556   6.771  1.00  0.00      B    H  
ATOM   2874  H2  HOH B 951       7.660  18.027   6.717  1.00  0.00      B    H  
ATOM   2875  O   HOH B 952      12.725  16.778  38.086  1.00  0.00      B    O  
ATOM   2876  H1  HOH B 952      12.979  17.741  37.887  1.00  0.00      B    H  
ATOM   2877  H2  HOH B 952      13.404  16.143  37.533  1.00  0.00      B    H  
ATOM   2878  O   HOH B 953       0.563  15.293  15.181  1.00  0.00      B    O  
ATOM   2879  H1  HOH B 953       0.358  16.312  15.131  1.00  0.00      B    H  
ATOM   2880  H2  HOH B 953       1.580  15.131  15.333  1.00  0.00      B    H  
ATOM   2881  O   HOH B 954      26.627  23.583  15.678  1.00  0.00      B    O  
ATOM   2882  H1  HOH B 954      27.126  24.247  16.268  1.00  0.00      B    H  
ATOM   2883  H2  HOH B 954      26.680  22.677  16.168  1.00  0.00      B    H  
ATOM   2884  O   HOH B 955      11.996   8.168  25.338  1.00  0.00      B    O  
ATOM   2885  H1  HOH B 955      12.675   7.428  25.174  1.00  0.00      B    H  
ATOM   2886  H2  HOH B 955      11.191   7.704  25.715  1.00  0.00      B    H  
ATOM   2887  O   HOH B 956      13.452  34.147  32.988  1.00  0.00      B    O  
ATOM   2888  H1  HOH B 956      14.243  34.542  33.526  1.00  0.00      B    H  
ATOM   2889  H2  HOH B 956      13.647  34.290  32.023  1.00  0.00      B    H  
ATOM   2890  O   HOH B 957      19.726  12.440  33.406  1.00  0.00      B    O  
ATOM   2891  H1  HOH B 957      19.210  12.116  34.235  1.00  0.00      B    H  
ATOM   2892  H2  HOH B 957      20.720  12.078  33.441  1.00  0.00      B    H  
ATOM   2893  O   HOH B 958      24.346  36.133  15.366  1.00  0.00      B    O  
ATOM   2894  H1  HOH B 958      23.754  35.362  15.718  1.00  0.00      B    H  
ATOM   2895  H2  HOH B 958      24.498  35.954  14.362  1.00  0.00      B    H  
ATOM   2896  O   HOH B 959      16.812  21.873  32.031  1.00  0.00      B    O  
ATOM   2897  H1  HOH B 959      16.323  21.472  31.190  1.00  0.00      B    H  
ATOM   2898  H2  HOH B 959      17.793  21.969  31.759  1.00  0.00      B    H  
ATOM   2899  O   HOH B 960       2.527  20.074  33.297  1.00  0.00      B    O  
ATOM   2900  H1  HOH B 960       3.182  20.797  33.178  1.00  0.00      B    H  
ATOM   2901  H2  HOH B 960       1.700  20.373  33.790  1.00  0.00      B    H  
ATOM   2902  O   HOH B 961      22.767   5.389  18.574  1.00  0.00      B    O  
ATOM   2903  H1  HOH B 961      22.737   5.690  19.534  1.00  0.00      B    H  
ATOM   2904  H2  HOH B 961      23.732   5.262  18.275  1.00  0.00      B    H  
ATOM   2905  O   HOH B 962      16.896  15.029  12.996  1.00  0.00      B    O  
ATOM   2906  H1  HOH B 962      17.336  14.137  13.249  1.00  0.00      B    H  
ATOM   2907  H2  HOH B 962      16.666  15.481  13.848  1.00  0.00      B    H  
ATOM   2908  O   HOH B 963       6.143  19.317   4.485  1.00  0.00      B    O  
ATOM   2909  H1  HOH B 963       7.011  19.776   4.549  1.00  0.00      B    H  
ATOM   2910  H2  HOH B 963       5.518  19.820   5.062  1.00  0.00      B    H  
ATOM   2911  O   HOH B 964       0.038  32.736  33.417  1.00  0.00      B    O  
ATOM   2912  H1  HOH B 964      -0.119  31.730  33.261  1.00  0.00      B    H  
ATOM   2913  H2  HOH B 964       1.005  32.840  33.454  1.00  0.00      B    H  
ATOM   2914  O   HOH B 965      29.419  35.343  16.678  1.00  0.00      B    O  
ATOM   2915  H1  HOH B 965      30.176  35.150  17.379  1.00  0.00      B    H  
ATOM   2916  H2  HOH B 965      28.852  34.473  16.594  1.00  0.00      B    H  
ATOM   2917  O   HOH B 966      24.903  30.413   5.448  1.00  0.00      B    O  
ATOM   2918  H1  HOH B 966      24.220  29.881   4.922  1.00  0.00      B    H  
ATOM   2919  H2  HOH B 966      24.488  30.523   6.390  1.00  0.00      B    H  
ATOM   2920  O   HOH B 967       4.397   2.927   1.301  1.00  0.00      B    O  
ATOM   2921  H1  HOH B 967       5.227   2.924   0.752  1.00  0.00      B    H  
ATOM   2922  H2  HOH B 967       4.692   2.888   2.325  1.00  0.00      B    H  
ATOM   2923  O   HOH B 968      10.896  13.711  16.773  1.00  0.00      B    O  
ATOM   2924  H1  HOH B 968      10.313  13.064  17.257  1.00  0.00      B    H  
ATOM   2925  H2  HOH B 968      11.529  13.204  16.123  1.00  0.00      B    H  
ATOM   2926  O   HOH B 969      37.932  13.640  31.957  1.00  0.00      B    O  
ATOM   2927  H1  HOH B 969      38.823  13.658  32.422  1.00  0.00      B    H  
ATOM   2928  H2  HOH B 969      37.262  13.614  32.687  1.00  0.00      B    H  
ATOM   2929  O   HOH B 970      23.557   2.825   8.500  1.00  0.00      B    O  
ATOM   2930  H1  HOH B 970      23.795   2.348   7.575  1.00  0.00      B    H  
ATOM   2931  H2  HOH B 970      22.694   3.382   8.296  1.00  0.00      B    H  
ATOM   2932  O   HOH B 971      22.372  14.862  37.607  1.00  0.00      B    O  
ATOM   2933  H1  HOH B 971      22.434  15.867  37.790  1.00  0.00      B    H  
ATOM   2934  H2  HOH B 971      22.834  14.731  36.716  1.00  0.00      B    H  
ATOM   2935  O   HOH B 972      13.428  11.850   7.714  1.00  0.00      B    O  
ATOM   2936  H1  HOH B 972      14.296  11.414   7.870  1.00  0.00      B    H  
ATOM   2937  H2  HOH B 972      13.313  11.911   6.630  1.00  0.00      B    H  
ATOM   2938  O   HOH B 973      12.889  17.451  11.068  1.00  0.00      B    O  
ATOM   2939  H1  HOH B 973      11.863  17.388  10.907  1.00  0.00      B    H  
ATOM   2940  H2  HOH B 973      13.299  17.053  10.204  1.00  0.00      B    H  
ATOM   2941  O   HOH B 974      11.789  14.638  10.140  1.00  0.00      B    O  
ATOM   2942  H1  HOH B 974      11.341  13.785   9.793  1.00  0.00      B    H  
ATOM   2943  H2  HOH B 974      12.680  14.726   9.781  1.00  0.00      B    H  
ATOM   2944  O   HOH B 975       6.425  27.933  37.034  1.00  0.00      B    O  
ATOM   2945  H1  HOH B 975       5.650  28.530  36.842  1.00  0.00      B    H  
ATOM   2946  H2  HOH B 975       6.894  28.382  37.810  1.00  0.00      B    H  
ATOM   2947  O   HOH B 976      19.312  34.924  28.085  1.00  0.00      B    O  
ATOM   2948  H1  HOH B 976      20.005  34.484  27.510  1.00  0.00      B    H  
ATOM   2949  H2  HOH B 976      18.924  35.649  27.556  1.00  0.00      B    H  
ATOM   2950  O   HOH B 977      16.702   3.738  18.317  1.00  0.00      B    O  
ATOM   2951  H1  HOH B 977      17.318   4.565  18.357  1.00  0.00      B    H  
ATOM   2952  H2  HOH B 977      15.736   4.054  18.336  1.00  0.00      B    H  
ATOM   2953  O   HOH B 978      17.152  16.808  28.593  1.00  0.00      B    O  
ATOM   2954  H1  HOH B 978      17.427  15.927  29.099  1.00  0.00      B    H  
ATOM   2955  H2  HOH B 978      16.495  16.492  27.846  1.00  0.00      B    H  
ATOM   2956  O   HOH B 979      27.495   8.110  28.258  1.00  0.00      B    O  
ATOM   2957  H1  HOH B 979      27.399   7.219  28.721  1.00  0.00      B    H  
ATOM   2958  H2  HOH B 979      27.013   7.993  27.380  1.00  0.00      B    H  
ATOM   2959  O   HOH B 980      13.220  30.019  33.269  1.00  0.00      B    O  
ATOM   2960  H1  HOH B 980      12.514  30.022  32.508  1.00  0.00      B    H  
ATOM   2961  H2  HOH B 980      13.015  29.310  33.845  1.00  0.00      B    H  
ATOM   2962  O   HOH B 981      12.971  27.954  28.557  1.00  0.00      B    O  
ATOM   2963  H1  HOH B 981      12.908  27.884  27.543  1.00  0.00      B    H  
ATOM   2964  H2  HOH B 981      13.679  27.349  28.988  1.00  0.00      B    H  
ATOM   2965  O   HOH B 982      10.111  16.641  10.132  1.00  0.00      B    O  
ATOM   2966  H1  HOH B 982       9.089  16.298  10.121  1.00  0.00      B    H  
ATOM   2967  H2  HOH B 982      10.747  15.828  10.159  1.00  0.00      B    H  
ATOM   2968  O   HOH B 983      36.657  17.260   2.148  1.00  0.00      B    O  
ATOM   2969  H1  HOH B 983      37.047  16.321   2.044  1.00  0.00      B    H  
ATOM   2970  H2  HOH B 983      37.421  17.876   2.094  1.00  0.00      B    H  
ATOM   2971  O   HOH B 984       8.953  31.229  14.755  1.00  0.00      B    O  
ATOM   2972  H1  HOH B 984       9.112  30.353  14.268  1.00  0.00      B    H  
ATOM   2973  H2  HOH B 984       8.965  31.943  14.040  1.00  0.00      B    H  
ATOM   2974  O   HOH B 985       6.462  32.848   8.984  1.00  0.00      B    O  
ATOM   2975  H1  HOH B 985       5.997  32.050   8.659  1.00  0.00      B    H  
ATOM   2976  H2  HOH B 985       6.743  33.465   8.212  1.00  0.00      B    H  
ATOM   2977  O   HOH B 986      15.077   7.739  21.742  1.00  0.00      B    O  
ATOM   2978  H1  HOH B 986      14.135   8.024  21.457  1.00  0.00      B    H  
ATOM   2979  H2  HOH B 986      15.565   7.195  21.023  1.00  0.00      B    H  
ATOM   2980  O   HOH B 987       6.517  22.767  37.235  1.00  0.00      B    O  
ATOM   2981  H1  HOH B 987       7.506  22.877  37.585  1.00  0.00      B    H  
ATOM   2982  H2  HOH B 987       5.970  23.525  37.625  1.00  0.00      B    H  
ATOM   2983  O   HOH B 988       4.658  15.995   9.186  1.00  0.00      B    O  
ATOM   2984  H1  HOH B 988       4.560  16.851   8.652  1.00  0.00      B    H  
ATOM   2985  H2  HOH B 988       4.309  15.193   8.644  1.00  0.00      B    H  
ATOM   2986  O   HOH B 989      37.266  19.849  28.734  1.00  0.00      B    O  
ATOM   2987  H1  HOH B 989      37.387  20.841  29.018  1.00  0.00      B    H  
ATOM   2988  H2  HOH B 989      37.503  19.244  29.531  1.00  0.00      B    H  
ATOM   2989  O   HOH B 990       2.774   3.423  21.309  1.00  0.00      B    O  
ATOM   2990  H1  HOH B 990       2.056   2.747  21.131  1.00  0.00      B    H  
ATOM   2991  H2  HOH B 990       3.706   2.997  21.403  1.00  0.00      B    H  
ATOM   2992  O   HOH B 991      21.878  27.691  12.397  1.00  0.00      B    O  
ATOM   2993  H1  HOH B 991      22.188  26.844  12.812  1.00  0.00      B    H  
ATOM   2994  H2  HOH B 991      21.092  27.407  11.777  1.00  0.00      B    H  
ATOM   2995  O   HOH B 992      21.363   7.465  17.348  1.00  0.00      B    O  
ATOM   2996  H1  HOH B 992      22.199   8.056  17.107  1.00  0.00      B    H  
ATOM   2997  H2  HOH B 992      21.692   6.546  17.613  1.00  0.00      B    H  
ATOM   2998  O   HOH B 993      28.489  18.310  16.871  1.00  0.00      B    O  
ATOM   2999  H1  HOH B 993      29.195  19.010  16.827  1.00  0.00      B    H  
ATOM   3000  H2  HOH B 993      28.586  17.861  17.813  1.00  0.00      B    H  
ATOM   3001  O   HOH B 994      33.293  13.267  13.642  1.00  0.00      B    O  
ATOM   3002  H1  HOH B 994      32.530  12.902  13.025  1.00  0.00      B    H  
ATOM   3003  H2  HOH B 994      33.814  13.986  13.150  1.00  0.00      B    H  
ATOM   3004  O   HOH B 995      26.555   8.326  37.018  1.00  0.00      B    O  
ATOM   3005  H1  HOH B 995      27.161   8.046  36.243  1.00  0.00      B    H  
ATOM   3006  H2  HOH B 995      26.787   9.339  37.239  1.00  0.00      B    H  
ATOM   3007  O   HOH B 996       3.668  34.546  22.238  1.00  0.00      B    O  
ATOM   3008  H1  HOH B 996       2.684  34.900  22.218  1.00  0.00      B    H  
ATOM   3009  H2  HOH B 996       3.777  34.202  23.148  1.00  0.00      B    H  
ATOM   3010  O   HOH B 997      23.212  14.502  28.095  1.00  0.00      B    O  
ATOM   3011  H1  HOH B 997      23.783  14.812  28.803  1.00  0.00      B    H  
ATOM   3012  H2  HOH B 997      23.663  14.710  27.210  1.00  0.00      B    H  
ATOM   3013  O   HOH B 998       0.408  30.030   6.925  1.00  0.00      B    O  
ATOM   3014  H1  HOH B 998       1.407  29.882   6.604  1.00  0.00      B    H  
ATOM   3015  H2  HOH B 998       0.353  30.491   7.762  1.00  0.00      B    H  
ATOM   3016  O   HOH B 999      32.132  24.044  13.356  1.00  0.00      B    O  
ATOM   3017  H1  HOH B 999      33.120  24.318  13.295  1.00  0.00      B    H  
ATOM   3018  H2  HOH B 999      31.719  24.732  13.908  1.00  0.00      B    H  
ATOM   3019  O   HOH B1000      24.279   1.798   6.201  1.00  0.00      B    O  
ATOM   3020  H1  HOH B1000      23.579   2.296   5.612  1.00  0.00      B    H  
ATOM   3021  H2  HOH B1000      25.046   1.559   5.521  1.00  0.00      B    H  
ATOM   3022  O   HOH B1001      19.003  20.700   8.621  1.00  0.00      B    O  
ATOM   3023  H1  HOH B1001      19.720  20.445   9.220  1.00  0.00      B    H  
ATOM   3024  H2  HOH B1001      19.283  20.602   7.666  1.00  0.00      B    H  
ATOM   3025  O   HOH B1002      34.133  27.408  26.133  1.00  0.00      B    O  
ATOM   3026  H1  HOH B1002      33.317  27.933  25.810  1.00  0.00      B    H  
ATOM   3027  H2  HOH B1002      34.481  26.880  25.382  1.00  0.00      B    H  
ATOM   3028  O   HOH B1003       7.542  26.481  28.386  1.00  0.00      B    O  
ATOM   3029  H1  HOH B1003       7.967  27.349  28.042  1.00  0.00      B    H  
ATOM   3030  H2  HOH B1003       8.018  26.144  29.152  1.00  0.00      B    H  
ATOM   3031  O   HOH B1004      28.167  14.938   5.938  1.00  0.00      B    O  
ATOM   3032  H1  HOH B1004      28.920  15.348   6.508  1.00  0.00      B    H  
ATOM   3033  H2  HOH B1004      28.210  15.342   4.991  1.00  0.00      B    H  
ATOM   3034  O   HOH B1005       4.404  31.323  16.060  1.00  0.00      B    O  
ATOM   3035  H1  HOH B1005       4.803  30.572  15.539  1.00  0.00      B    H  
ATOM   3036  H2  HOH B1005       3.588  30.946  16.461  1.00  0.00      B    H  
ATOM   3037  O   HOH B1006       6.892   9.846  30.794  1.00  0.00      B    O  
ATOM   3038  H1  HOH B1006       7.302  10.063  31.740  1.00  0.00      B    H  
ATOM   3039  H2  HOH B1006       6.198   9.122  30.902  1.00  0.00      B    H  
ATOM   3040  O   HOH B1007      21.613  37.237  31.602  1.00  0.00      B    O  
ATOM   3041  H1  HOH B1007      20.789  37.438  32.138  1.00  0.00      B    H  
ATOM   3042  H2  HOH B1007      21.751  36.275  31.627  1.00  0.00      B    H  
ATOM   3043  O   HOH B1008       7.291   4.562  17.630  1.00  0.00      B    O  
ATOM   3044  H1  HOH B1008       6.341   4.194  17.595  1.00  0.00      B    H  
ATOM   3045  H2  HOH B1008       7.935   3.842  17.415  1.00  0.00      B    H  
ATOM   3046  O   HOH B1009       9.104   8.106  27.991  1.00  0.00      B    O  
ATOM   3047  H1  HOH B1009       9.896   8.359  28.632  1.00  0.00      B    H  
ATOM   3048  H2  HOH B1009       8.637   8.981  27.775  1.00  0.00      B    H  
ATOM   3049  O   HOH B1010       7.114  34.078  15.322  1.00  0.00      B    O  
ATOM   3050  H1  HOH B1010       6.713  33.729  16.195  1.00  0.00      B    H  
ATOM   3051  H2  HOH B1010       6.626  33.785  14.533  1.00  0.00      B    H  
ATOM   3052  O   HOH B1011      17.202  20.470  19.918  1.00  0.00      B    O  
ATOM   3053  H1  HOH B1011      16.761  20.650  19.088  1.00  0.00      B    H  
ATOM   3054  H2  HOH B1011      17.781  19.673  19.750  1.00  0.00      B    H  
ATOM   3055  O   HOH B1012      38.151  28.547  10.004  1.00  0.00      B    O  
ATOM   3056  H1  HOH B1012      38.922  27.858   9.870  1.00  0.00      B    H  
ATOM   3057  H2  HOH B1012      38.484  29.496   9.941  1.00  0.00      B    H  
ATOM   3058  O   HOH B1013       5.958  19.106  17.496  1.00  0.00      B    O  
ATOM   3059  H1  HOH B1013       5.196  18.804  16.901  1.00  0.00      B    H  
ATOM   3060  H2  HOH B1013       6.555  19.643  16.873  1.00  0.00      B    H  
ATOM   3061  O   HOH B1014       8.116  14.069  22.837  1.00  0.00      B    O  
ATOM   3062  H1  HOH B1014       7.502  13.406  22.430  1.00  0.00      B    H  
ATOM   3063  H2  HOH B1014       8.363  13.719  23.809  1.00  0.00      B    H  
ATOM   3064  O   HOH B1015      22.810  17.528  37.934  1.00  0.00      B    O  
ATOM   3065  H1  HOH B1015      22.270  17.442  37.091  1.00  0.00      B    H  
ATOM   3066  H2  HOH B1015      23.804  17.788  37.689  1.00  0.00      B    H  
ATOM   3067  O   HOH B1016       7.496   5.939  27.274  1.00  0.00      B    O  
ATOM   3068  H1  HOH B1016       6.833   5.806  28.024  1.00  0.00      B    H  
ATOM   3069  H2  HOH B1016       8.225   6.618  27.542  1.00  0.00      B    H  
ATOM   3070  O   HOH B1017       7.336  30.835  21.297  1.00  0.00      B    O  
ATOM   3071  H1  HOH B1017       7.200  30.944  22.277  1.00  0.00      B    H  
ATOM   3072  H2  HOH B1017       7.377  29.808  21.110  1.00  0.00      B    H  
ATOM   3073  O   HOH B1018      38.323  16.764  17.496  1.00  0.00      B    O  
ATOM   3074  H1  HOH B1018      37.999  16.294  16.617  1.00  0.00      B    H  
ATOM   3075  H2  HOH B1018      38.664  16.092  18.190  1.00  0.00      B    H  
ATOM   3076  O   HOH B1019      32.437  21.189   9.469  1.00  0.00      B    O  
ATOM   3077  H1  HOH B1019      32.315  21.475  10.430  1.00  0.00      B    H  
ATOM   3078  H2  HOH B1019      33.182  20.496   9.545  1.00  0.00      B    H  
ATOM   3079  O   HOH B1020       3.393  12.490  28.351  1.00  0.00      B    O  
ATOM   3080  H1  HOH B1020       2.395  12.651  28.117  1.00  0.00      B    H  
ATOM   3081  H2  HOH B1020       3.436  12.166  29.339  1.00  0.00      B    H  
ATOM   3082  O   HOH B1021       6.978  14.102   7.550  1.00  0.00      B    O  
ATOM   3083  H1  HOH B1021       6.339  14.855   7.206  1.00  0.00      B    H  
ATOM   3084  H2  HOH B1021       6.621  13.163   7.297  1.00  0.00      B    H  
ATOM   3085  O   HOH B1022      30.549  19.858  31.276  1.00  0.00      B    O  
ATOM   3086  H1  HOH B1022      31.520  19.557  31.415  1.00  0.00      B    H  
ATOM   3087  H2  HOH B1022      30.343  19.884  30.270  1.00  0.00      B    H  
ATOM   3088  O   HOH B1023      32.928  18.015   5.874  1.00  0.00      B    O  
ATOM   3089  H1  HOH B1023      33.801  17.951   5.357  1.00  0.00      B    H  
ATOM   3090  H2  HOH B1023      32.858  18.931   6.288  1.00  0.00      B    H  
ATOM   3091  O   HOH B1024      28.331  13.430  21.276  1.00  0.00      B    O  
ATOM   3092  H1  HOH B1024      27.333  13.380  21.298  1.00  0.00      B    H  
ATOM   3093  H2  HOH B1024      28.667  12.676  20.702  1.00  0.00      B    H  
ATOM   3094  O   HOH B1025      38.304  15.840  27.285  1.00  0.00      B    O  
ATOM   3095  H1  HOH B1025      38.376  15.457  28.183  1.00  0.00      B    H  
ATOM   3096  H2  HOH B1025      39.051  15.410  26.759  1.00  0.00      B    H  
ATOM   3097  O   HOH B1026      17.562  10.510  23.054  1.00  0.00      B    O  
ATOM   3098  H1  HOH B1026      16.676  10.969  23.034  1.00  0.00      B    H  
ATOM   3099  H2  HOH B1026      17.358   9.535  23.323  1.00  0.00      B    H  
ATOM   3100  O   HOH B1027      29.984  22.861  29.005  1.00  0.00      B    O  
ATOM   3101  H1  HOH B1027      29.899  21.825  28.869  1.00  0.00      B    H  
ATOM   3102  H2  HOH B1027      29.352  23.259  28.309  1.00  0.00      B    H  
ATOM   3103  O   HOH B1028      20.237  30.526   9.796  1.00  0.00      B    O  
ATOM   3104  H1  HOH B1028      20.561  29.792   9.147  1.00  0.00      B    H  
ATOM   3105  H2  HOH B1028      20.179  31.400   9.221  1.00  0.00      B    H  
ATOM   3106  O   HOH B1029       8.510   6.512  38.566  1.00  0.00      B    O  
ATOM   3107  H1  HOH B1029       8.864   5.951  37.838  1.00  0.00      B    H  
ATOM   3108  H2  HOH B1029       7.567   6.292  38.616  1.00  0.00      B    H  
ATOM   3109  O   HOH B1030      20.245   9.456  18.730  1.00  0.00      B    O  
ATOM   3110  H1  HOH B1030      20.062  10.194  18.058  1.00  0.00      B    H  
ATOM   3111  H2  HOH B1030      20.445   8.627  18.182  1.00  0.00      B    H  
ATOM   3112  O   HOH B1031      35.041  13.646  33.111  1.00  0.00      B    O  
ATOM   3113  H1  HOH B1031      34.249  12.999  33.358  1.00  0.00      B    H  
ATOM   3114  H2  HOH B1031      34.579  14.543  33.066  1.00  0.00      B    H  
ATOM   3115  O   HOH B1032      12.342  27.594  18.651  1.00  0.00      B    O  
ATOM   3116  H1  HOH B1032      12.835  26.935  17.990  1.00  0.00      B    H  
ATOM   3117  H2  HOH B1032      12.784  27.477  19.611  1.00  0.00      B    H  
ATOM   3118  O   HOH B1033      22.986  11.845  26.999  1.00  0.00      B    O  
ATOM   3119  H1  HOH B1033      22.792  12.817  27.298  1.00  0.00      B    H  
ATOM   3120  H2  HOH B1033      23.873  11.801  26.395  1.00  0.00      B    H  
ATOM   3121  O   HOH B1034       4.499  11.039   9.909  1.00  0.00      B    O  
ATOM   3122  H1  HOH B1034       3.611  11.387  10.275  1.00  0.00      B    H  
ATOM   3123  H2  HOH B1034       4.333  10.119   9.546  1.00  0.00      B    H  
ATOM   3124  O   HOH B1035       0.994   8.463   9.489  1.00  0.00      B    O  
ATOM   3125  H1  HOH B1035       0.996   8.789  10.455  1.00  0.00      B    H  
ATOM   3126  H2  HOH B1035       1.877   8.005   9.286  1.00  0.00      B    H  
ATOM   3127  O   HOH B1036       6.174  25.633  11.825  1.00  0.00      B    O  
ATOM   3128  H1  HOH B1036       6.684  25.281  12.609  1.00  0.00      B    H  
ATOM   3129  H2  HOH B1036       6.585  25.168  11.028  1.00  0.00      B    H  
ATOM   3130  O   HOH B1037      16.082  14.285  15.796  1.00  0.00      B    O  
ATOM   3131  H1  HOH B1037      15.887  13.795  16.639  1.00  0.00      B    H  
ATOM   3132  H2  HOH B1037      16.422  13.572  15.119  1.00  0.00      B    H  
ATOM   3133  O   HOH B1038      30.298  32.795   2.115  1.00  0.00      B    O  
ATOM   3134  H1  HOH B1038      29.534  33.360   2.469  1.00  0.00      B    H  
ATOM   3135  H2  HOH B1038      31.080  33.403   1.830  1.00  0.00      B    H  
ATOM   3136  O   HOH B1039      30.551  33.568  26.347  1.00  0.00      B    O  
ATOM   3137  H1  HOH B1039      30.161  33.086  27.098  1.00  0.00      B    H  
ATOM   3138  H2  HOH B1039      31.536  33.310  26.367  1.00  0.00      B    H  
ATOM   3139  O   HOH B1040      27.886  37.400  17.934  1.00  0.00      B    O  
ATOM   3140  H1  HOH B1040      28.467  36.659  17.547  1.00  0.00      B    H  
ATOM   3141  H2  HOH B1040      27.337  37.028  18.718  1.00  0.00      B    H  
ATOM   3142  O   HOH B1041       0.189  36.794   1.751  1.00  0.00      B    O  
ATOM   3143  H1  HOH B1041       0.227  35.816   1.853  1.00  0.00      B    H  
ATOM   3144  H2  HOH B1041      -0.398  36.976   0.941  1.00  0.00      B    H  
ATOM   3145  O   HOH B1042      10.935  31.185  25.753  1.00  0.00      B    O  
ATOM   3146  H1  HOH B1042      11.414  30.862  26.584  1.00  0.00      B    H  
ATOM   3147  H2  HOH B1042       9.962  31.396  26.015  1.00  0.00      B    H  
ATOM   3148  O   HOH B1043       3.570  34.342  35.297  1.00  0.00      B    O  
ATOM   3149  H1  HOH B1043       3.087  35.221  35.475  1.00  0.00      B    H  
ATOM   3150  H2  HOH B1043       3.224  33.691  36.030  1.00  0.00      B    H  
ATOM   3151  O   HOH B1044      27.617  15.967  36.265  1.00  0.00      B    O  
ATOM   3152  H1  HOH B1044      27.944  16.035  37.227  1.00  0.00      B    H  
ATOM   3153  H2  HOH B1044      27.847  15.015  36.019  1.00  0.00      B    H  
ATOM   3154  O   HOH B1045      33.441  38.101  15.012  1.00  0.00      B    O  
ATOM   3155  H1  HOH B1045      32.752  37.872  14.286  1.00  0.00      B    H  
ATOM   3156  H2  HOH B1045      34.308  37.708  14.640  1.00  0.00      B    H  
ATOM   3157  O   HOH B1046      19.219  26.073  31.762  1.00  0.00      B    O  
ATOM   3158  H1  HOH B1046      19.893  25.893  30.985  1.00  0.00      B    H  
ATOM   3159  H2  HOH B1046      19.681  26.619  32.485  1.00  0.00      B    H  
ATOM   3160  O   HOH B1047      10.632  29.522  35.124  1.00  0.00      B    O  
ATOM   3161  H1  HOH B1047       9.744  29.064  34.922  1.00  0.00      B    H  
ATOM   3162  H2  HOH B1047      11.326  28.773  35.272  1.00  0.00      B    H  
ATOM   3163  O   HOH B1048       9.790   4.687  36.836  1.00  0.00      B    O  
ATOM   3164  H1  HOH B1048       9.084   4.832  36.112  1.00  0.00      B    H  
ATOM   3165  H2  HOH B1048       9.990   3.711  36.957  1.00  0.00      B    H  
ATOM   3166  O   HOH B1049      38.249  30.236   4.380  1.00  0.00      B    O  
ATOM   3167  H1  HOH B1049      38.835  30.109   5.220  1.00  0.00      B    H  
ATOM   3168  H2  HOH B1049      38.737  29.755   3.583  1.00  0.00      B    H  
ATOM   3169  O   HOH B1050       3.853  14.897  18.389  1.00  0.00      B    O  
ATOM   3170  H1  HOH B1050       4.454  15.557  18.864  1.00  0.00      B    H  
ATOM   3171  H2  HOH B1050       3.818  14.119  19.046  1.00  0.00      B    H  
ATOM   3172  O   HOH B1051      11.595  36.858   0.839  1.00  0.00      B    O  
ATOM   3173  H1  HOH B1051      11.092  37.657   1.287  1.00  0.00      B    H  
ATOM   3174  H2  HOH B1051      11.195  35.954   1.104  1.00  0.00      B    H  
ATOM   3175  O   HOH B1052       6.075  16.758  19.270  1.00  0.00      B    O  
ATOM   3176  H1  HOH B1052       6.927  16.255  19.118  1.00  0.00      B    H  
ATOM   3177  H2  HOH B1052       6.196  17.568  18.647  1.00  0.00      B    H  
ATOM   3178  O   HOH B1053       7.636  16.844  32.303  1.00  0.00      B    O  
ATOM   3179  H1  HOH B1053       6.604  16.640  32.244  1.00  0.00      B    H  
ATOM   3180  H2  HOH B1053       7.960  16.552  33.167  1.00  0.00      B    H  
ATOM   3181  O   HOH B1054      36.559   7.725  24.575  1.00  0.00      B    O  
ATOM   3182  H1  HOH B1054      36.062   7.701  25.481  1.00  0.00      B    H  
ATOM   3183  H2  HOH B1054      37.482   8.149  24.716  1.00  0.00      B    H  
ATOM   3184  O   HOH B1055      13.574   8.026   9.863  1.00  0.00      B    O  
ATOM   3185  H1  HOH B1055      13.361   9.011   9.740  1.00  0.00      B    H  
ATOM   3186  H2  HOH B1055      13.154   7.579   9.071  1.00  0.00      B    H  
ATOM   3187  O   HOH B1056      37.879  10.461  13.265  1.00  0.00      B    O  
ATOM   3188  H1  HOH B1056      38.320  10.031  14.136  1.00  0.00      B    H  
ATOM   3189  H2  HOH B1056      36.914  10.581  13.476  1.00  0.00      B    H  
ATOM   3190  O   HOH B1057      14.959  22.719  14.198  1.00  0.00      B    O  
ATOM   3191  H1  HOH B1057      14.605  21.816  14.453  1.00  0.00      B    H  
ATOM   3192  H2  HOH B1057      15.462  22.576  13.332  1.00  0.00      B    H  
ATOM   3193  O   HOH B1058       8.726   8.663  23.798  1.00  0.00      B    O  
ATOM   3194  H1  HOH B1058       9.209   7.782  23.957  1.00  0.00      B    H  
ATOM   3195  H2  HOH B1058       7.747   8.407  23.932  1.00  0.00      B    H  
ATOM   3196  O   HOH B1059      11.889  12.925  22.450  1.00  0.00      B    O  
ATOM   3197  H1  HOH B1059      11.090  12.275  22.357  1.00  0.00      B    H  
ATOM   3198  H2  HOH B1059      12.383  12.923  21.567  1.00  0.00      B    H  
ATOM   3199  O   HOH B1060      16.553  10.138  12.577  1.00  0.00      B    O  
ATOM   3200  H1  HOH B1060      15.579  10.165  12.222  1.00  0.00      B    H  
ATOM   3201  H2  HOH B1060      17.156  10.678  11.929  1.00  0.00      B    H  
ATOM   3202  O   HOH B1061      33.046   5.928   6.514  1.00  0.00      B    O  
ATOM   3203  H1  HOH B1061      32.339   6.573   6.778  1.00  0.00      B    H  
ATOM   3204  H2  HOH B1061      32.817   5.025   6.809  1.00  0.00      B    H  
ATOM   3205  O   HOH B1062       1.736   3.825  12.591  1.00  0.00      B    O  
ATOM   3206  H1  HOH B1062       2.023   3.570  13.523  1.00  0.00      B    H  
ATOM   3207  H2  HOH B1062       0.797   4.168  12.652  1.00  0.00      B    H  
ATOM   3208  O   HOH B1063       6.698   9.496  20.919  1.00  0.00      B    O  
ATOM   3209  H1  HOH B1063       5.695   9.233  20.738  1.00  0.00      B    H  
ATOM   3210  H2  HOH B1063       7.243   8.637  20.816  1.00  0.00      B    H  
ATOM   3211  O   HOH B1064      13.649  24.136   3.432  1.00  0.00      B    O  
ATOM   3212  H1  HOH B1064      14.027  24.283   4.323  1.00  0.00      B    H  
ATOM   3213  H2  HOH B1064      13.253  23.201   3.393  1.00  0.00      B    H  
ATOM   3214  O   HOH B1065      21.786  19.465  23.291  1.00  0.00      B    O  
ATOM   3215  H1  HOH B1065      21.941  20.398  22.945  1.00  0.00      B    H  
ATOM   3216  H2  HOH B1065      21.073  19.056  22.703  1.00  0.00      B    H  
ATOM   3217  O   HOH B1066      31.378  21.082  35.512  1.00  0.00      B    O  
ATOM   3218  H1  HOH B1066      31.011  21.997  35.136  1.00  0.00      B    H  
ATOM   3219  H2  HOH B1066      32.159  20.870  34.939  1.00  0.00      B    H  
ATOM   3220  O   HOH B1067       7.905  13.060  13.809  1.00  0.00      B    O  
ATOM   3221  H1  HOH B1067       7.204  13.168  13.101  1.00  0.00      B    H  
ATOM   3222  H2  HOH B1067       8.350  12.207  13.637  1.00  0.00      B    H  
ATOM   3223  O   HOH B1068      31.609  33.915  30.403  1.00  0.00      B    O  
ATOM   3224  H1  HOH B1068      32.540  34.180  30.625  1.00  0.00      B    H  
ATOM   3225  H2  HOH B1068      31.205  33.538  31.191  1.00  0.00      B    H  
ATOM   3226  O   HOH B1069       6.975   2.874   0.408  1.00  0.00      B    O  
ATOM   3227  H1  HOH B1069       7.192   2.190  -0.298  1.00  0.00      B    H  
ATOM   3228  H2  HOH B1069       7.736   2.833   1.109  1.00  0.00      B    H  
ATOM   3229  O   HOH B1070      16.172   0.616   6.090  1.00  0.00      B    O  
ATOM   3230  H1  HOH B1070      15.527   1.154   6.655  1.00  0.00      B    H  
ATOM   3231  H2  HOH B1070      15.931   0.770   5.120  1.00  0.00      B    H  
ATOM   3232  O   HOH B1071      20.449  35.317   9.958  1.00  0.00      B    O  
ATOM   3233  H1  HOH B1071      20.340  36.308  10.016  1.00  0.00      B    H  
ATOM   3234  H2  HOH B1071      19.517  34.879   9.987  1.00  0.00      B    H  
ATOM   3235  O   HOH B1072      35.077  24.490  12.267  1.00  0.00      B    O  
ATOM   3236  H1  HOH B1072      35.996  24.975  12.497  1.00  0.00      B    H  
ATOM   3237  H2  HOH B1072      35.272  23.470  12.383  1.00  0.00      B    H  
ATOM   3238  O   HOH B1073       9.746  29.042  13.482  1.00  0.00      B    O  
ATOM   3239  H1  HOH B1073      10.235  29.026  12.601  1.00  0.00      B    H  
ATOM   3240  H2  HOH B1073      10.241  28.400  14.138  1.00  0.00      B    H  
ATOM   3241  O   HOH B1074      11.534  35.445  12.488  1.00  0.00      B    O  
ATOM   3242  H1  HOH B1074      10.906  34.674  12.409  1.00  0.00      B    H  
ATOM   3243  H2  HOH B1074      12.055  35.181  13.297  1.00  0.00      B    H  
ATOM   3244  O   HOH B1075       0.276  22.124   3.114  1.00  0.00      B    O  
ATOM   3245  H1  HOH B1075       0.987  22.336   2.441  1.00  0.00      B    H  
ATOM   3246  H2  HOH B1075      -0.642  22.484   2.793  1.00  0.00      B    H  
ATOM   3247  O   HOH B1076      13.234  35.632   3.161  1.00  0.00      B    O  
ATOM   3248  H1  HOH B1076      13.164  36.516   2.721  1.00  0.00      B    H  
ATOM   3249  H2  HOH B1076      13.899  35.745   3.883  1.00  0.00      B    H  
ATOM   3250  O   HOH B1077      20.720  17.183  28.665  1.00  0.00      B    O  
ATOM   3251  H1  HOH B1077      20.600  16.191  28.857  1.00  0.00      B    H  
ATOM   3252  H2  HOH B1077      20.227  17.742  29.325  1.00  0.00      B    H  
ATOM   3253  O   HOH B1078      27.815   8.240  16.222  1.00  0.00      B    O  
ATOM   3254  H1  HOH B1078      26.928   8.707  16.210  1.00  0.00      B    H  
ATOM   3255  H2  HOH B1078      28.068   7.884  17.102  1.00  0.00      B    H  
ATOM   3256  O   HOH B1079      35.148  17.216  31.544  1.00  0.00      B    O  
ATOM   3257  H1  HOH B1079      35.131  16.804  30.615  1.00  0.00      B    H  
ATOM   3258  H2  HOH B1079      36.022  17.807  31.587  1.00  0.00      B    H  
ATOM   3259  O   HOH B1080       9.703  22.265   8.335  1.00  0.00      B    O  
ATOM   3260  H1  HOH B1080      10.304  22.327   7.508  1.00  0.00      B    H  
ATOM   3261  H2  HOH B1080      10.167  21.666   9.027  1.00  0.00      B    H  
ATOM   3262  O   HOH B1081      11.149  30.893   1.614  1.00  0.00      B    O  
ATOM   3263  H1  HOH B1081      11.307  30.119   1.004  1.00  0.00      B    H  
ATOM   3264  H2  HOH B1081      11.545  31.748   1.271  1.00  0.00      B    H  
ATOM   3265  O   HOH B1082      22.607  28.246  16.067  1.00  0.00      B    O  
ATOM   3266  H1  HOH B1082      21.779  28.245  15.542  1.00  0.00      B    H  
ATOM   3267  H2  HOH B1082      23.398  27.973  15.426  1.00  0.00      B    H  
ATOM   3268  O   HOH B1083      11.314  29.445   7.726  1.00  0.00      B    O  
ATOM   3269  H1  HOH B1083      10.864  28.894   7.007  1.00  0.00      B    H  
ATOM   3270  H2  HOH B1083      10.665  29.462   8.535  1.00  0.00      B    H  
ATOM   3271  O   HOH B1084      24.559  24.242  35.800  1.00  0.00      B    O  
ATOM   3272  H1  HOH B1084      24.865  24.682  35.011  1.00  0.00      B    H  
ATOM   3273  H2  HOH B1084      25.145  24.552  36.542  1.00  0.00      B    H  
ATOM   3274  O   HOH B1085      21.929  29.533  29.744  1.00  0.00      B    O  
ATOM   3275  H1  HOH B1085      20.983  29.230  29.528  1.00  0.00      B    H  
ATOM   3276  H2  HOH B1085      21.972  30.266  30.434  1.00  0.00      B    H  
ATOM   3277  O   HOH B1086      15.962  21.610   6.609  1.00  0.00      B    O  
ATOM   3278  H1  HOH B1086      16.013  21.218   5.714  1.00  0.00      B    H  
ATOM   3279  H2  HOH B1086      16.338  20.978   7.223  1.00  0.00      B    H  
ATOM   3280  O   HOH B1087       2.732  15.164   3.966  1.00  0.00      B    O  
ATOM   3281  H1  HOH B1087       1.927  15.405   4.623  1.00  0.00      B    H  
ATOM   3282  H2  HOH B1087       2.806  14.143   3.981  1.00  0.00      B    H  
ATOM   3283  O   HOH B1088      20.746  23.700  38.767  1.00  0.00      B    O  
ATOM   3284  H1  HOH B1088      19.711  23.624  38.999  1.00  0.00      B    H  
ATOM   3285  H2  HOH B1088      20.964  23.045  37.977  1.00  0.00      B    H  
ATOM   3286  O   HOH B1089      25.415  38.486  38.555  1.00  0.00      B    O  
ATOM   3287  H1  HOH B1089      25.098  37.640  39.088  1.00  0.00      B    H  
ATOM   3288  H2  HOH B1089      24.782  38.557  37.718  1.00  0.00      B    H  
ATOM   3289  O   HOH B1090       0.787  26.479  10.175  1.00  0.00      B    O  
ATOM   3290  H1  HOH B1090       0.777  25.610  10.751  1.00  0.00      B    H  
ATOM   3291  H2  HOH B1090       1.736  26.762  10.075  1.00  0.00      B    H  
ATOM   3292  O   HOH B1091      34.491   4.851  18.421  1.00  0.00      B    O  
ATOM   3293  H1  HOH B1091      33.812   4.433  17.751  1.00  0.00      B    H  
ATOM   3294  H2  HOH B1091      33.846   5.254  19.115  1.00  0.00      B    H  
ATOM   3295  O   HOH B1092      21.111  22.841  15.829  1.00  0.00      B    O  
ATOM   3296  H1  HOH B1092      22.115  23.005  15.881  1.00  0.00      B    H  
ATOM   3297  H2  HOH B1092      20.781  23.000  14.873  1.00  0.00      B    H  
ATOM   3298  O   HOH B1093      18.117   0.601   0.911  1.00  0.00      B    O  
ATOM   3299  H1  HOH B1093      19.111   0.673   1.217  1.00  0.00      B    H  
ATOM   3300  H2  HOH B1093      17.929  -0.361   0.695  1.00  0.00      B    H  
ATOM   3301  O   HOH B1094      18.436  27.954  13.174  1.00  0.00      B    O  
ATOM   3302  H1  HOH B1094      17.589  27.520  13.574  1.00  0.00      B    H  
ATOM   3303  H2  HOH B1094      18.954  27.285  12.560  1.00  0.00      B    H  
ATOM   3304  O   HOH B1095      31.134  27.331  20.033  1.00  0.00      B    O  
ATOM   3305  H1  HOH B1095      30.982  28.350  19.978  1.00  0.00      B    H  
ATOM   3306  H2  HOH B1095      30.712  27.020  20.922  1.00  0.00      B    H  
ATOM   3307  O   HOH B1096      17.473  23.291  37.071  1.00  0.00      B    O  
ATOM   3308  H1  HOH B1096      17.344  22.253  36.935  1.00  0.00      B    H  
ATOM   3309  H2  HOH B1096      17.456  23.484  38.070  1.00  0.00      B    H  
ATOM   3310  O   HOH B1097      12.496  25.804   1.911  1.00  0.00      B    O  
ATOM   3311  H1  HOH B1097      13.048  25.244   2.617  1.00  0.00      B    H  
ATOM   3312  H2  HOH B1097      13.193  26.181   1.236  1.00  0.00      B    H  
ATOM   3313  O   HOH B1098      16.498  28.591  28.943  1.00  0.00      B    O  
ATOM   3314  H1  HOH B1098      16.832  28.425  29.950  1.00  0.00      B    H  
ATOM   3315  H2  HOH B1098      16.585  27.718  28.391  1.00  0.00      B    H  
ATOM   3316  O   HOH B1099       4.362  19.701  24.727  1.00  0.00      B    O  
ATOM   3317  H1  HOH B1099       4.848  19.696  23.767  1.00  0.00      B    H  
ATOM   3318  H2  HOH B1099       4.837  19.059  25.394  1.00  0.00      B    H  
ATOM   3319  O   HOH B1100      24.727   6.172  15.765  1.00  0.00      B    O  
ATOM   3320  H1  HOH B1100      24.183   6.999  15.908  1.00  0.00      B    H  
ATOM   3321  H2  HOH B1100      25.221   5.936  16.628  1.00  0.00      B    H  
ATOM   3322  O   HOH B1101      16.824  20.431  34.541  1.00  0.00      B    O  
ATOM   3323  H1  HOH B1101      16.983  19.838  33.693  1.00  0.00      B    H  
ATOM   3324  H2  HOH B1101      17.383  21.215  34.343  1.00  0.00      B    H  
ATOM   3325  O   HOH B1102      36.939  26.964  34.756  1.00  0.00      B    O  
ATOM   3326  H1  HOH B1102      36.624  27.675  35.393  1.00  0.00      B    H  
ATOM   3327  H2  HOH B1102      37.620  27.379  34.122  1.00  0.00      B    H  
ATOM   3328  O   HOH B1103      17.796  33.605  34.596  1.00  0.00      B    O  
ATOM   3329  H1  HOH B1103      17.465  32.658  34.792  1.00  0.00      B    H  
ATOM   3330  H2  HOH B1103      18.246  33.948  35.430  1.00  0.00      B    H  
ATOM   3331  O   HOH B1104      16.587   2.542  12.780  1.00  0.00      B    O  
ATOM   3332  H1  HOH B1104      16.099   2.281  13.571  1.00  0.00      B    H  
ATOM   3333  H2  HOH B1104      17.425   3.036  13.121  1.00  0.00      B    H  
ATOM   3334  O   HOH B1105      20.715   9.929  11.949  1.00  0.00      B    O  
ATOM   3335  H1  HOH B1105      21.104   9.005  12.085  1.00  0.00      B    H  
ATOM   3336  H2  HOH B1105      21.016  10.558  12.668  1.00  0.00      B    H  
ATOM   3337  O   HOH B1106      23.119  18.230  32.239  1.00  0.00      B    O  
ATOM   3338  H1  HOH B1106      22.342  17.788  32.642  1.00  0.00      B    H  
ATOM   3339  H2  HOH B1106      22.891  18.523  31.314  1.00  0.00      B    H  
ATOM   3340  O   HOH B1107      27.740  11.708  12.302  1.00  0.00      B    O  
ATOM   3341  H1  HOH B1107      27.874  10.961  11.589  1.00  0.00      B    H  
ATOM   3342  H2  HOH B1107      28.450  12.420  12.144  1.00  0.00      B    H  
ATOM   3343  O   HOH B1108      23.689  30.889   0.556  1.00  0.00      B    O  
ATOM   3344  H1  HOH B1108      24.427  30.227   0.267  1.00  0.00      B    H  
ATOM   3345  H2  HOH B1108      22.804  30.423   0.538  1.00  0.00      B    H  
ATOM   3346  O   HOH B1109      11.970   8.942  38.503  1.00  0.00      B    O  
ATOM   3347  H1  HOH B1109      12.193   7.953  38.568  1.00  0.00      B    H  
ATOM   3348  H2  HOH B1109      11.019   9.123  38.731  1.00  0.00      B    H  
ATOM   3349  O   HOH B1110      35.985  13.092  16.576  1.00  0.00      B    O  
ATOM   3350  H1  HOH B1110      36.087  14.066  16.209  1.00  0.00      B    H  
ATOM   3351  H2  HOH B1110      36.990  12.755  16.690  1.00  0.00      B    H  
ATOM   3352  O   HOH B1111      32.512  28.435   3.068  1.00  0.00      B    O  
ATOM   3353  H1  HOH B1111      32.008  27.645   2.572  1.00  0.00      B    H  
ATOM   3354  H2  HOH B1111      33.289  28.123   3.603  1.00  0.00      B    H  
ATOM   3355  O   HOH B1112      21.760  33.988  20.280  1.00  0.00      B    O  
ATOM   3356  H1  HOH B1112      21.043  34.606  20.470  1.00  0.00      B    H  
ATOM   3357  H2  HOH B1112      21.351  33.257  19.732  1.00  0.00      B    H  
ATOM   3358  O   HOH B1113       4.517  15.082  12.040  1.00  0.00      B    O  
ATOM   3359  H1  HOH B1113       4.883  15.432  11.130  1.00  0.00      B    H  
ATOM   3360  H2  HOH B1113       4.761  14.043  12.018  1.00  0.00      B    H  
ATOM   3361  O   HOH B1114      31.258  15.408  10.811  1.00  0.00      B    O  
ATOM   3362  H1  HOH B1114      32.081  15.212  11.344  1.00  0.00      B    H  
ATOM   3363  H2  HOH B1114      30.504  14.797  11.044  1.00  0.00      B    H  
ATOM   3364  O   HOH B1115      12.686   3.699  35.064  1.00  0.00      B    O  
ATOM   3365  H1  HOH B1115      13.362   3.210  34.504  1.00  0.00      B    H  
ATOM   3366  H2  HOH B1115      12.577   3.227  35.967  1.00  0.00      B    H  
ATOM   3367  O   HOH B1116       5.620  22.604   7.758  1.00  0.00      B    O  
ATOM   3368  H1  HOH B1116       4.822  22.791   8.274  1.00  0.00      B    H  
ATOM   3369  H2  HOH B1116       6.099  21.949   8.327  1.00  0.00      B    H  
ATOM   3370  O   HOH B1117      37.846   3.689  34.130  1.00  0.00      B    O  
ATOM   3371  H1  HOH B1117      37.429   4.597  33.990  1.00  0.00      B    H  
ATOM   3372  H2  HOH B1117      38.817   3.802  34.476  1.00  0.00      B    H  
ATOM   3373  O   HOH B1118      31.776  31.438   0.332  1.00  0.00      B    O  
ATOM   3374  H1  HOH B1118      32.677  31.647   0.789  1.00  0.00      B    H  
ATOM   3375  H2  HOH B1118      30.997  31.753   0.963  1.00  0.00      B    H  
ATOM   3376  O   HOH B1119      28.254  33.067  37.073  1.00  0.00      B    O  
ATOM   3377  H1  HOH B1119      27.968  32.405  37.783  1.00  0.00      B    H  
ATOM   3378  H2  HOH B1119      29.292  33.056  37.022  1.00  0.00      B    H  
ATOM   3379  O   HOH B1120       1.723  19.970  23.159  1.00  0.00      B    O  
ATOM   3380  H1  HOH B1120       0.834  19.579  23.558  1.00  0.00      B    H  
ATOM   3381  H2  HOH B1120       2.517  19.733  23.780  1.00  0.00      B    H  
ATOM   3382  O   HOH B1121      31.100  20.895  21.903  1.00  0.00      B    O  
ATOM   3383  H1  HOH B1121      30.879  21.347  22.743  1.00  0.00      B    H  
ATOM   3384  H2  HOH B1121      31.976  20.395  21.952  1.00  0.00      B    H  
ATOM   3385  O   HOH B1122       2.218   0.671  26.548  1.00  0.00      B    O  
ATOM   3386  H1  HOH B1122       2.980   1.314  26.223  1.00  0.00      B    H  
ATOM   3387  H2  HOH B1122       1.637   0.450  25.718  1.00  0.00      B    H  
ATOM   3388  O   HOH B1123      37.822   3.382  25.596  1.00  0.00      B    O  
ATOM   3389  H1  HOH B1123      37.869   3.317  24.567  1.00  0.00      B    H  
ATOM   3390  H2  HOH B1123      38.294   4.286  25.899  1.00  0.00      B    H  
ATOM   3391  O   HOH B1124      37.403  15.876  11.441  1.00  0.00      B    O  
ATOM   3392  H1  HOH B1124      36.801  15.136  11.121  1.00  0.00      B    H  
ATOM   3393  H2  HOH B1124      37.933  16.158  10.634  1.00  0.00      B    H  
ATOM   3394  O   HOH B1125      31.942  37.562  13.063  1.00  0.00      B    O  
ATOM   3395  H1  HOH B1125      32.019  36.953  12.224  1.00  0.00      B    H  
ATOM   3396  H2  HOH B1125      30.970  37.441  13.342  1.00  0.00      B    H  
ATOM   3397  O   HOH B1126      12.497   3.805  18.406  1.00  0.00      B    O  
ATOM   3398  H1  HOH B1126      12.929   3.111  17.851  1.00  0.00      B    H  
ATOM   3399  H2  HOH B1126      12.100   3.363  19.231  1.00  0.00      B    H  
ATOM   3400  O   HOH B1127       0.232  29.043  36.409  1.00  0.00      B    O  
ATOM   3401  H1  HOH B1127      -0.208  28.399  37.060  1.00  0.00      B    H  
ATOM   3402  H2  HOH B1127       1.175  28.682  36.292  1.00  0.00      B    H  
ATOM   3403  O   HOH B1128      23.641  21.174  20.409  1.00  0.00      B    O  
ATOM   3404  H1  HOH B1128      24.417  21.738  20.011  1.00  0.00      B    H  
ATOM   3405  H2  HOH B1128      23.743  20.299  19.889  1.00  0.00      B    H  
ATOM   3406  O   HOH B1129      33.820  10.997  24.426  1.00  0.00      B    O  
ATOM   3407  H1  HOH B1129      34.396  11.745  23.983  1.00  0.00      B    H  
ATOM   3408  H2  HOH B1129      34.100  11.011  25.406  1.00  0.00      B    H  
ATOM   3409  O   HOH B1130      19.218  22.102  30.844  1.00  0.00      B    O  
ATOM   3410  H1  HOH B1130      20.067  22.624  31.090  1.00  0.00      B    H  
ATOM   3411  H2  HOH B1130      19.343  21.515  30.047  1.00  0.00      B    H  
ATOM   3412  O   HOH B1131      36.650  16.959   6.216  1.00  0.00      B    O  
ATOM   3413  H1  HOH B1131      36.029  17.521   5.593  1.00  0.00      B    H  
ATOM   3414  H2  HOH B1131      37.572  17.409   6.264  1.00  0.00      B    H  
ATOM   3415  O   HOH B1132       2.743  35.521  24.973  1.00  0.00      B    O  
ATOM   3416  H1  HOH B1132       1.794  35.132  25.003  1.00  0.00      B    H  
ATOM   3417  H2  HOH B1132       2.698  36.425  24.472  1.00  0.00      B    H  
ATOM   3418  O   HOH B1133      23.314  10.372   0.798  1.00  0.00      B    O  
ATOM   3419  H1  HOH B1133      22.770   9.821   0.110  1.00  0.00      B    H  
ATOM   3420  H2  HOH B1133      22.960  11.329   0.585  1.00  0.00      B    H  
ATOM   3421  O   HOH B1134       2.304  22.875  18.204  1.00  0.00      B    O  
ATOM   3422  H1  HOH B1134       1.336  22.706  18.506  1.00  0.00      B    H  
ATOM   3423  H2  HOH B1134       2.819  21.992  18.343  1.00  0.00      B    H  
ATOM   3424  O   HOH B1135       0.356  23.054  10.269  1.00  0.00      B    O  
ATOM   3425  H1  HOH B1135       0.544  22.090   9.985  1.00  0.00      B    H  
ATOM   3426  H2  HOH B1135       0.498  23.632   9.437  1.00  0.00      B    H  
ATOM   3427  O   HOH B1136      21.572  18.481   7.458  1.00  0.00      B    O  
ATOM   3428  H1  HOH B1136      21.019  18.584   8.280  1.00  0.00      B    H  
ATOM   3429  H2  HOH B1136      21.382  19.301   6.839  1.00  0.00      B    H  
ATOM   3430  O   HOH B1137      12.463  16.914  29.769  1.00  0.00      B    O  
ATOM   3431  H1  HOH B1137      12.204  16.018  30.154  1.00  0.00      B    H  
ATOM   3432  H2  HOH B1137      11.612  17.331  29.464  1.00  0.00      B    H  
ATOM   3433  O   HOH B1138      21.865  15.248  23.298  1.00  0.00      B    O  
ATOM   3434  H1  HOH B1138      22.276  16.178  23.162  1.00  0.00      B    H  
ATOM   3435  H2  HOH B1138      22.601  14.528  23.109  1.00  0.00      B    H  
ATOM   3436  O   HOH B1139       4.087   8.344  15.627  1.00  0.00      B    O  
ATOM   3437  H1  HOH B1139       4.461   9.190  16.059  1.00  0.00      B    H  
ATOM   3438  H2  HOH B1139       4.202   7.615  16.339  1.00  0.00      B    H  
ATOM   3439  O   HOH B1140      30.368   4.223  14.236  1.00  0.00      B    O  
ATOM   3440  H1  HOH B1140      29.710   4.594  14.944  1.00  0.00      B    H  
ATOM   3441  H2  HOH B1140      30.422   3.235  14.364  1.00  0.00      B    H  
ATOM   3442  O   HOH B1141      16.646  28.672  33.960  1.00  0.00      B    O  
ATOM   3443  H1  HOH B1141      16.056  27.989  34.328  1.00  0.00      B    H  
ATOM   3444  H2  HOH B1141      17.032  29.192  34.746  1.00  0.00      B    H  
ATOM   3445  O   HOH B1142      26.244  19.819  30.891  1.00  0.00      B    O  
ATOM   3446  H1  HOH B1142      26.821  20.225  31.650  1.00  0.00      B    H  
ATOM   3447  H2  HOH B1142      25.983  18.876  31.124  1.00  0.00      B    H  
ATOM   3448  O   HOH B1143      19.085  38.137  23.675  1.00  0.00      B    O  
ATOM   3449  H1  HOH B1143      18.451  38.728  24.222  1.00  0.00      B    H  
ATOM   3450  H2  HOH B1143      18.711  37.208  23.588  1.00  0.00      B    H  
ATOM   3451  O   HOH B1144      30.829  14.742  15.030  1.00  0.00      B    O  
ATOM   3452  H1  HOH B1144      31.743  15.020  14.775  1.00  0.00      B    H  
ATOM   3453  H2  HOH B1144      30.177  15.454  14.713  1.00  0.00      B    H  
ATOM   3454  O   HOH B1145      13.813  34.013  26.467  1.00  0.00      B    O  
ATOM   3455  H1  HOH B1145      14.452  34.541  27.021  1.00  0.00      B    H  
ATOM   3456  H2  HOH B1145      13.264  33.352  27.030  1.00  0.00      B    H  
ATOM   3457  O   HOH B1146       7.131   5.676  22.594  1.00  0.00      B    O  
ATOM   3458  H1  HOH B1146       7.724   4.907  22.904  1.00  0.00      B    H  
ATOM   3459  H2  HOH B1146       6.421   5.671  23.293  1.00  0.00      B    H  
ATOM   3460  O   HOH B1147      26.454  36.020   7.043  1.00  0.00      B    O  
ATOM   3461  H1  HOH B1147      26.444  36.385   6.087  1.00  0.00      B    H  
ATOM   3462  H2  HOH B1147      26.904  35.074   6.969  1.00  0.00      B    H  
ATOM   3463  O   HOH B1148      29.794   9.899  29.123  1.00  0.00      B    O  
ATOM   3464  H1  HOH B1148      28.966   9.278  29.007  1.00  0.00      B    H  
ATOM   3465  H2  HOH B1148      29.456  10.810  28.892  1.00  0.00      B    H  
ATOM   3466  O   HOH B1149      21.745  31.807  38.126  1.00  0.00      B    O  
ATOM   3467  H1  HOH B1149      21.683  31.910  37.113  1.00  0.00      B    H  
ATOM   3468  H2  HOH B1149      22.669  31.400  38.163  1.00  0.00      B    H  
ATOM   3469  O   HOH B1150      19.272   1.054   7.469  1.00  0.00      B    O  
ATOM   3470  H1  HOH B1150      19.516   0.189   7.097  1.00  0.00      B    H  
ATOM   3471  H2  HOH B1150      19.162   0.985   8.516  1.00  0.00      B    H  
ATOM   3472  O   HOH B1151      31.920  21.653  12.170  1.00  0.00      B    O  
ATOM   3473  H1  HOH B1151      31.236  21.056  12.608  1.00  0.00      B    H  
ATOM   3474  H2  HOH B1151      31.922  22.555  12.680  1.00  0.00      B    H  
ATOM   3475  O   HOH B1152      36.716   0.114  35.341  1.00  0.00      B    O  
ATOM   3476  H1  HOH B1152      35.905  -0.280  35.833  1.00  0.00      B    H  
ATOM   3477  H2  HOH B1152      37.375   0.307  36.118  1.00  0.00      B    H  
ATOM   3478  O   HOH B1153      15.382  16.734  33.469  1.00  0.00      B    O  
ATOM   3479  H1  HOH B1153      15.686  16.038  32.843  1.00  0.00      B    H  
ATOM   3480  H2  HOH B1153      15.816  16.416  34.358  1.00  0.00      B    H  
ATOM   3481  O   HOH B1154      30.909  23.394   8.644  1.00  0.00      B    O  
ATOM   3482  H1  HOH B1154      30.981  24.159   9.322  1.00  0.00      B    H  
ATOM   3483  H2  HOH B1154      31.489  22.565   8.970  1.00  0.00      B    H  
ATOM   3484  O   HOH B1155      30.604  20.531  19.003  1.00  0.00      B    O  
ATOM   3485  H1  HOH B1155      31.377  19.877  18.915  1.00  0.00      B    H  
ATOM   3486  H2  HOH B1155      30.012  20.308  19.843  1.00  0.00      B    H  
ATOM   3487  O   HOH B1157      10.066   2.542  22.786  1.00  0.00      B    O  
ATOM   3488  H1  HOH B1157       9.239   1.967  22.547  1.00  0.00      B    H  
ATOM   3489  H2  HOH B1157      10.300   2.483  23.771  1.00  0.00      B    H  
ATOM   3490  O   HOH B1158      31.026  13.702  27.745  1.00  0.00      B    O  
ATOM   3491  H1  HOH B1158      31.287  13.962  26.800  1.00  0.00      B    H  
ATOM   3492  H2  HOH B1158      30.819  14.590  28.254  1.00  0.00      B    H  
ATOM   3493  O   HOH B1159      35.106  34.591  23.519  1.00  0.00      B    O  
ATOM   3494  H1  HOH B1159      34.323  35.179  23.405  1.00  0.00      B    H  
ATOM   3495  H2  HOH B1159      35.693  34.980  24.229  1.00  0.00      B    H  
ATOM   3496  O   HOH B1160      15.047  38.064  25.714  1.00  0.00      B    O  
ATOM   3497  H1  HOH B1160      15.242  37.650  26.621  1.00  0.00      B    H  
ATOM   3498  H2  HOH B1160      14.090  38.303  25.702  1.00  0.00      B    H  
ATOM   3499  O   HOH B1161       9.588  32.254  20.325  1.00  0.00      B    O  
ATOM   3500  H1  HOH B1161       9.425  33.023  19.719  1.00  0.00      B    H  
ATOM   3501  H2  HOH B1161       8.736  31.879  20.684  1.00  0.00      B    H  
ATOM   3502  O   HOH B1162      24.078   7.964  10.102  1.00  0.00      B    O  
ATOM   3503  H1  HOH B1162      23.139   7.883  10.430  1.00  0.00      B    H  
ATOM   3504  H2  HOH B1162      23.997   7.969   9.070  1.00  0.00      B    H  
ATOM   3505  O   HOH B1163      13.017   9.360   3.135  1.00  0.00      B    O  
ATOM   3506  H1  HOH B1163      12.659   9.781   2.326  1.00  0.00      B    H  
ATOM   3507  H2  HOH B1163      12.459   8.449   3.242  1.00  0.00      B    H  
ATOM   3508  O   HOH B1164      22.247  11.364  33.458  1.00  0.00      B    O  
ATOM   3509  H1  HOH B1164      22.951  10.826  32.918  1.00  0.00      B    H  
ATOM   3510  H2  HOH B1164      22.598  12.353  33.545  1.00  0.00      B    H  
ATOM   3511  O   HOH B1165       7.587   6.882  14.313  1.00  0.00      B    O  
ATOM   3512  H1  HOH B1165       6.971   6.141  14.081  1.00  0.00      B    H  
ATOM   3513  H2  HOH B1165       7.297   7.745  13.891  1.00  0.00      B    H  
ATOM   3514  O   HOH B1166      14.600  20.145  15.388  1.00  0.00      B    O  
ATOM   3515  H1  HOH B1166      15.012  20.343  16.348  1.00  0.00      B    H  
ATOM   3516  H2  HOH B1166      14.396  19.149  15.500  1.00  0.00      B    H  
ATOM   3517  O   HOH B1167      27.407  13.554  24.077  1.00  0.00      B    O  
ATOM   3518  H1  HOH B1167      28.153  13.024  24.509  1.00  0.00      B    H  
ATOM   3519  H2  HOH B1167      27.533  13.571  23.117  1.00  0.00      B    H  
ATOM   3520  O   HOH B1168       7.843  26.518   8.746  1.00  0.00      B    O  
ATOM   3521  H1  HOH B1168       7.605  25.801   8.044  1.00  0.00      B    H  
ATOM   3522  H2  HOH B1168       8.312  26.068   9.511  1.00  0.00      B    H  
ATOM   3523  O   HOH B1169       0.562  12.034   2.021  1.00  0.00      B    O  
ATOM   3524  H1  HOH B1169       1.260  12.551   1.615  1.00  0.00      B    H  
ATOM   3525  H2  HOH B1169       1.026  11.304   2.534  1.00  0.00      B    H  
ATOM   3526  O   HOH B1170      39.123  30.769  22.306  1.00  0.00      B    O  
ATOM   3527  H1  HOH B1170      38.971  31.312  21.480  1.00  0.00      B    H  
ATOM   3528  H2  HOH B1170      38.824  29.809  22.216  1.00  0.00      B    H  
ATOM   3529  O   HOH B1171      20.688   3.909  17.577  1.00  0.00      B    O  
ATOM   3530  H1  HOH B1171      21.011   2.909  17.566  1.00  0.00      B    H  
ATOM   3531  H2  HOH B1171      21.514   4.443  17.662  1.00  0.00      B    H  
ATOM   3532  O   HOH B1172      18.732  28.664  18.517  1.00  0.00      B    O  
ATOM   3533  H1  HOH B1172      19.274  29.472  18.775  1.00  0.00      B    H  
ATOM   3534  H2  HOH B1172      19.073  28.262  17.656  1.00  0.00      B    H  
ATOM   3535  O   HOH B1173       3.217  36.015   2.480  1.00  0.00      B    O  
ATOM   3536  H1  HOH B1173       2.889  36.467   1.637  1.00  0.00      B    H  
ATOM   3537  H2  HOH B1173       2.376  35.553   2.811  1.00  0.00      B    H  
ATOM   3538  O   HOH B1174       1.223  37.335  37.484  1.00  0.00      B    O  
ATOM   3539  H1  HOH B1174       1.038  37.151  36.498  1.00  0.00      B    H  
ATOM   3540  H2  HOH B1174       0.514  37.964  37.817  1.00  0.00      B    H  
ATOM   3541  O   HOH B1175      35.055  29.646  17.199  1.00  0.00      B    O  
ATOM   3542  H1  HOH B1175      35.747  30.027  17.822  1.00  0.00      B    H  
ATOM   3543  H2  HOH B1175      35.433  28.784  16.929  1.00  0.00      B    H  
ATOM   3544  O   HOH B1176      26.481   1.861  20.278  1.00  0.00      B    O  
ATOM   3545  H1  HOH B1176      26.434   1.218  19.519  1.00  0.00      B    H  
ATOM   3546  H2  HOH B1176      25.563   1.875  20.710  1.00  0.00      B    H  
ATOM   3547  O   HOH B1177      27.969  27.399  37.740  1.00  0.00      B    O  
ATOM   3548  H1  HOH B1177      28.821  26.904  37.801  1.00  0.00      B    H  
ATOM   3549  H2  HOH B1177      28.205  28.371  37.465  1.00  0.00      B    H  
ATOM   3550  O   HOH B1178      35.768  29.222  36.977  1.00  0.00      B    O  
ATOM   3551  H1  HOH B1178      35.205  28.361  37.078  1.00  0.00      B    H  
ATOM   3552  H2  HOH B1178      35.914  29.625  37.896  1.00  0.00      B    H  
ATOM   3553  O   HOH B1179      15.495  38.058  28.610  1.00  0.00      B    O  
ATOM   3554  H1  HOH B1179      14.615  38.435  28.826  1.00  0.00      B    H  
ATOM   3555  H2  HOH B1179      16.126  38.376  29.250  1.00  0.00      B    H  
ATOM   3556  O   HOH B1180      16.884  21.194   9.831  1.00  0.00      B    O  
ATOM   3557  H1  HOH B1180      17.721  20.927   9.349  1.00  0.00      B    H  
ATOM   3558  H2  HOH B1180      16.213  20.503   9.576  1.00  0.00      B    H  
ATOM   3559  O   HOH B1181      14.283  33.630  23.836  1.00  0.00      B    O  
ATOM   3560  H1  HOH B1181      14.000  33.537  24.830  1.00  0.00      B    H  
ATOM   3561  H2  HOH B1181      14.502  32.749  23.432  1.00  0.00      B    H  
ATOM   3562  O   HOH B1182      13.754  39.282  32.413  1.00  0.00      B    O  
ATOM   3563  H1  HOH B1182      12.961  39.740  32.753  1.00  0.00      B    H  
ATOM   3564  H2  HOH B1182      13.479  38.425  31.953  1.00  0.00      B    H  
ATOM   3565  O   HOH B1183       9.911  21.653  35.518  1.00  0.00      B    O  
ATOM   3566  H1  HOH B1183      10.812  21.909  35.249  1.00  0.00      B    H  
ATOM   3567  H2  HOH B1183       9.628  22.072  36.399  1.00  0.00      B    H  
ATOM   3568  O   HOH B1184      24.772  31.920   2.812  1.00  0.00      B    O  
ATOM   3569  H1  HOH B1184      25.474  31.169   2.957  1.00  0.00      B    H  
ATOM   3570  H2  HOH B1184      24.250  31.594   2.023  1.00  0.00      B    H  
ATOM   3571  O   HOH B1185      38.180  10.904  18.822  1.00  0.00      B    O  
ATOM   3572  H1  HOH B1185      38.303  11.447  19.675  1.00  0.00      B    H  
ATOM   3573  H2  HOH B1185      38.434  11.491  17.988  1.00  0.00      B    H  
ATOM   3574  O   HOH B1186      37.888  11.298  24.554  1.00  0.00      B    O  
ATOM   3575  H1  HOH B1186      37.250  11.384  23.744  1.00  0.00      B    H  
ATOM   3576  H2  HOH B1186      37.553  11.774  25.450  1.00  0.00      B    H  
ATOM   3577  O   HOH B1187      16.348  25.315  35.703  1.00  0.00      B    O  
ATOM   3578  H1  HOH B1187      16.691  24.615  36.344  1.00  0.00      B    H  
ATOM   3579  H2  HOH B1187      16.332  24.883  34.830  1.00  0.00      B    H  
ATOM   3580  O   HOH B1188       4.792   3.432  17.049  1.00  0.00      B    O  
ATOM   3581  H1  HOH B1188       3.963   3.081  17.518  1.00  0.00      B    H  
ATOM   3582  H2  HOH B1188       4.790   2.981  16.117  1.00  0.00      B    H  
ATOM   3583  O   HOH B1189      38.576  37.504  14.364  1.00  0.00      B    O  
ATOM   3584  H1  HOH B1189      39.393  37.853  14.858  1.00  0.00      B    H  
ATOM   3585  H2  HOH B1189      38.820  36.559  14.079  1.00  0.00      B    H  
ATOM   3586  O   HOH B1190       8.825  13.184  25.084  1.00  0.00      B    O  
ATOM   3587  H1  HOH B1190       9.390  12.338  25.053  1.00  0.00      B    H  
ATOM   3588  H2  HOH B1190       8.475  13.297  26.038  1.00  0.00      B    H  
ATOM   3589  O   HOH B1191      36.058   1.558  12.130  1.00  0.00      B    O  
ATOM   3590  H1  HOH B1191      35.054   1.634  12.032  1.00  0.00      B    H  
ATOM   3591  H2  HOH B1191      36.506   1.616  11.198  1.00  0.00      B    H  
ATOM   3592  O   HOH B1192       5.559  25.661  38.483  1.00  0.00      B    O  
ATOM   3593  H1  HOH B1192       6.067  26.432  38.046  1.00  0.00      B    H  
ATOM   3594  H2  HOH B1192       6.110  25.381  39.267  1.00  0.00      B    H  
ATOM   3595  O   HOH B1193      28.095  33.439  30.102  1.00  0.00      B    O  
ATOM   3596  H1  HOH B1193      28.516  34.346  30.028  1.00  0.00      B    H  
ATOM   3597  H2  HOH B1193      27.713  33.149  29.176  1.00  0.00      B    H  
ATOM   3598  O   HOH B1194      38.196  16.740  34.305  1.00  0.00      B    O  
ATOM   3599  H1  HOH B1194      37.775  17.184  33.553  1.00  0.00      B    H  
ATOM   3600  H2  HOH B1194      37.489  16.218  34.739  1.00  0.00      B    H  
ATOM   3601  O   HOH B1195      20.154   0.598  15.467  1.00  0.00      B    O  
ATOM   3602  H1  HOH B1195      20.822   1.065  16.060  1.00  0.00      B    H  
ATOM   3603  H2  HOH B1195      19.284   1.089  15.655  1.00  0.00      B    H  
ATOM   3604  O   HOH B1196       9.281   8.565   3.140  1.00  0.00      B    O  
ATOM   3605  H1  HOH B1196       9.248   9.555   3.268  1.00  0.00      B    H  
ATOM   3606  H2  HOH B1196       8.375   8.254   2.690  1.00  0.00      B    H  
ATOM   3607  O   HOH B1197      21.344  16.337  33.360  1.00  0.00      B    O  
ATOM   3608  H1  HOH B1197      21.789  15.528  32.896  1.00  0.00      B    H  
ATOM   3609  H2  HOH B1197      20.364  16.339  33.025  1.00  0.00      B    H  
ATOM   3610  O   HOH B1198      18.126  34.255  18.725  1.00  0.00      B    O  
ATOM   3611  H1  HOH B1198      17.831  33.492  19.315  1.00  0.00      B    H  
ATOM   3612  H2  HOH B1198      17.341  34.568  18.176  1.00  0.00      B    H  
ATOM   3613  O   HOH B1199      35.215  38.999  24.492  1.00  0.00      B    O  
ATOM   3614  H1  HOH B1199      34.308  39.187  24.801  1.00  0.00      B    H  
ATOM   3615  H2  HOH B1199      35.329  39.150  23.487  1.00  0.00      B    H  
ATOM   3616  O   HOH B1200       7.782  22.936  19.321  1.00  0.00      B    O  
ATOM   3617  H1  HOH B1200       7.882  22.471  18.436  1.00  0.00      B    H  
ATOM   3618  H2  HOH B1200       7.810  23.948  19.152  1.00  0.00      B    H  
ATOM   3619  O   HOH B1201      36.775  19.060  15.890  1.00  0.00      B    O  
ATOM   3620  H1  HOH B1201      36.307  18.716  16.723  1.00  0.00      B    H  
ATOM   3621  H2  HOH B1201      35.984  19.502  15.366  1.00  0.00      B    H  
ATOM   3622  O   HOH B1202      25.139  17.088   1.548  1.00  0.00      B    O  
ATOM   3623  H1  HOH B1202      26.064  17.580   1.536  1.00  0.00      B    H  
ATOM   3624  H2  HOH B1202      25.193  16.308   0.895  1.00  0.00      B    H  
ATOM   3625  O   HOH B1203      28.193   5.161   8.326  1.00  0.00      B    O  
ATOM   3626  H1  HOH B1203      29.022   4.617   8.427  1.00  0.00      B    H  
ATOM   3627  H2  HOH B1203      27.637   4.636   7.627  1.00  0.00      B    H  
ATOM   3628  O   HOH B1204      16.813  11.584   3.426  1.00  0.00      B    O  
ATOM   3629  H1  HOH B1204      16.550  10.692   3.918  1.00  0.00      B    H  
ATOM   3630  H2  HOH B1204      17.213  11.303   2.576  1.00  0.00      B    H  
ATOM   3631  O   HOH B1205      25.057  26.279  24.839  1.00  0.00      B    O  
ATOM   3632  H1  HOH B1205      25.203  26.757  23.956  1.00  0.00      B    H  
ATOM   3633  H2  HOH B1205      25.347  26.896  25.601  1.00  0.00      B    H  
ATOM   3634  O   HOH B1206       3.579  37.544  38.802  1.00  0.00      B    O  
ATOM   3635  H1  HOH B1206       2.679  37.874  38.422  1.00  0.00      B    H  
ATOM   3636  H2  HOH B1206       3.959  36.936  38.112  1.00  0.00      B    H  
ATOM   3637  O   HOH B1207      24.945  18.694  27.828  1.00  0.00      B    O  
ATOM   3638  H1  HOH B1207      24.304  19.084  27.113  1.00  0.00      B    H  
ATOM   3639  H2  HOH B1207      25.644  19.435  27.911  1.00  0.00      B    H  
ATOM   3640  O   HOH B1208      26.603   6.765   9.970  1.00  0.00      B    O  
ATOM   3641  H1  HOH B1208      25.659   7.122   9.911  1.00  0.00      B    H  
ATOM   3642  H2  HOH B1208      26.713   5.960   9.313  1.00  0.00      B    H  
ATOM   3643  O   HOH B1209      30.475  14.121  33.717  1.00  0.00      B    O  
ATOM   3644  H1  HOH B1209      30.235  15.081  33.474  1.00  0.00      B    H  
ATOM   3645  H2  HOH B1209      31.062  14.153  34.536  1.00  0.00      B    H  
ATOM   3646  O   HOH B1210      20.696   8.882   8.879  1.00  0.00      B    O  
ATOM   3647  H1  HOH B1210      19.933   8.862   9.552  1.00  0.00      B    H  
ATOM   3648  H2  HOH B1210      20.463   8.159   8.181  1.00  0.00      B    H  
ATOM   3649  O   HOH B1211      12.690  23.467  17.253  1.00  0.00      B    O  
ATOM   3650  H1  HOH B1211      12.294  22.906  16.503  1.00  0.00      B    H  
ATOM   3651  H2  HOH B1211      12.690  22.867  18.116  1.00  0.00      B    H  
ATOM   3652  O   HOH B1212       7.356  37.148  25.667  1.00  0.00      B    O  
ATOM   3653  H1  HOH B1212       7.725  37.604  26.488  1.00  0.00      B    H  
ATOM   3654  H2  HOH B1212       7.799  36.187  25.694  1.00  0.00      B    H  
ATOM   3655  O   HOH B1213      22.123  19.667  13.874  1.00  0.00      B    O  
ATOM   3656  H1  HOH B1213      22.976  20.175  14.267  1.00  0.00      B    H  
ATOM   3657  H2  HOH B1213      22.361  19.565  12.926  1.00  0.00      B    H  
ATOM   3658  O   HOH B1214       5.405  15.688   6.154  1.00  0.00      B    O  
ATOM   3659  H1  HOH B1214       4.464  15.918   6.318  1.00  0.00      B    H  
ATOM   3660  H2  HOH B1214       5.555  15.450   5.182  1.00  0.00      B    H  
ATOM   3661  O   HOH B1215       7.261  23.861  13.862  1.00  0.00      B    O  
ATOM   3662  H1  HOH B1215       7.038  23.323  13.009  1.00  0.00      B    H  
ATOM   3663  H2  HOH B1215       8.276  23.712  13.916  1.00  0.00      B    H  
ATOM   3664  O   HOH B1216       9.818  26.625  25.950  1.00  0.00      B    O  
ATOM   3665  H1  HOH B1216       9.901  25.791  26.541  1.00  0.00      B    H  
ATOM   3666  H2  HOH B1216       9.413  26.354  25.093  1.00  0.00      B    H  
ATOM   3667  O   HOH B1217      10.062  38.751  38.359  1.00  0.00      B    O  
ATOM   3668  H1  HOH B1217      10.762  38.031  38.243  1.00  0.00      B    H  
ATOM   3669  H2  HOH B1217      10.283  39.182  39.214  1.00  0.00      B    H  
ATOM   3670  O   HOH B1218      18.140   1.800  32.630  1.00  0.00      B    O  
ATOM   3671  H1  HOH B1218      18.649   2.624  32.368  1.00  0.00      B    H  
ATOM   3672  H2  HOH B1218      17.248   1.724  32.111  1.00  0.00      B    H  
ATOM   3673  O   HOH B1219      32.093  28.683  37.783  1.00  0.00      B    O  
ATOM   3674  H1  HOH B1219      31.912  29.066  36.860  1.00  0.00      B    H  
ATOM   3675  H2  HOH B1219      32.165  29.478  38.358  1.00  0.00      B    H  
ATOM   3676  O   HOH B1220       1.634  23.093   5.187  1.00  0.00      B    O  
ATOM   3677  H1  HOH B1220       1.008  22.747   4.487  1.00  0.00      B    H  
ATOM   3678  H2  HOH B1220       2.339  22.358   5.349  1.00  0.00      B    H  
ATOM   3679  O   HOH B1221       8.808  20.453   4.975  1.00  0.00      B    O  
ATOM   3680  H1  HOH B1221       9.188  20.455   5.904  1.00  0.00      B    H  
ATOM   3681  H2  HOH B1221       9.171  19.584   4.471  1.00  0.00      B    H  
ATOM   3682  O   HOH B1222       6.263   8.294   7.852  1.00  0.00      B    O  
ATOM   3683  H1  HOH B1222       5.654   7.456   7.789  1.00  0.00      B    H  
ATOM   3684  H2  HOH B1222       6.865   8.198   7.059  1.00  0.00      B    H  
ATOM   3685  O   HOH B1223      29.586   9.756  25.449  1.00  0.00      B    O  
ATOM   3686  H1  HOH B1223      30.551   9.827  25.106  1.00  0.00      B    H  
ATOM   3687  H2  HOH B1223      29.465   8.815  25.831  1.00  0.00      B    H  
ATOM   3688  O   HOH B1224      28.202  27.845  28.822  1.00  0.00      B    O  
ATOM   3689  H1  HOH B1224      27.934  27.691  29.760  1.00  0.00      B    H  
ATOM   3690  H2  HOH B1224      29.239  28.012  28.752  1.00  0.00      B    H  
ATOM   3691  O   HOH B1225       6.578  26.196  32.840  1.00  0.00      B    O  
ATOM   3692  H1  HOH B1225       7.338  25.823  32.271  1.00  0.00      B    H  
ATOM   3693  H2  HOH B1225       6.811  25.935  33.783  1.00  0.00      B    H  
ATOM   3694  O   HOH B1226      11.228   6.875  12.840  1.00  0.00      B    O  
ATOM   3695  H1  HOH B1226      11.025   6.580  13.789  1.00  0.00      B    H  
ATOM   3696  H2  HOH B1226      11.968   7.570  12.850  1.00  0.00      B    H  
ATOM   3697  O   HOH B1227      24.295   7.155   7.238  1.00  0.00      B    O  
ATOM   3698  H1  HOH B1227      24.658   7.631   6.407  1.00  0.00      B    H  
ATOM   3699  H2  HOH B1227      23.460   6.715   6.927  1.00  0.00      B    H  
ATOM   3700  O   HOH B1228      23.896  12.111  13.960  1.00  0.00      B    O  
ATOM   3701  H1  HOH B1228      24.147  12.453  13.009  1.00  0.00      B    H  
ATOM   3702  H2  HOH B1228      23.800  11.061  14.009  1.00  0.00      B    H  
ATOM   3703  O   HOH B1229      22.600  14.390  18.451  1.00  0.00      B    O  
ATOM   3704  H1  HOH B1229      23.001  15.151  19.063  1.00  0.00      B    H  
ATOM   3705  H2  HOH B1229      21.854  13.868  18.948  1.00  0.00      B    H  
ATOM   3706  O   HOH B1230       9.237   8.178  20.735  1.00  0.00      B    O  
ATOM   3707  H1  HOH B1230       8.894   7.910  21.679  1.00  0.00      B    H  
ATOM   3708  H2  HOH B1230      10.219   8.391  20.908  1.00  0.00      B    H  
ATOM   3709  O   HOH B1231      31.204  29.674  10.637  1.00  0.00      B    O  
ATOM   3710  H1  HOH B1231      30.526  30.294  10.957  1.00  0.00      B    H  
ATOM   3711  H2  HOH B1231      31.911  29.421  11.325  1.00  0.00      B    H  
ATOM   3712  O   HOH B1232       0.449  21.875  26.702  1.00  0.00      B    O  
ATOM   3713  H1  HOH B1232       0.274  21.636  27.705  1.00  0.00      B    H  
ATOM   3714  H2  HOH B1232       1.395  21.859  26.442  1.00  0.00      B    H  
ATOM   3715  O   HOH B1233      18.830  10.747  35.767  1.00  0.00      B    O  
ATOM   3716  H1  HOH B1233      17.913  11.000  35.331  1.00  0.00      B    H  
ATOM   3717  H2  HOH B1233      18.572  10.121  36.595  1.00  0.00      B    H  
ATOM   3718  O   HOH B1234       2.739  31.090  22.438  1.00  0.00      B    O  
ATOM   3719  H1  HOH B1234       1.767  31.066  22.771  1.00  0.00      B    H  
ATOM   3720  H2  HOH B1234       3.249  30.399  22.995  1.00  0.00      B    H  
ATOM   3721  O   HOH B1235      23.544  27.946  31.935  1.00  0.00      B    O  
ATOM   3722  H1  HOH B1235      24.436  28.231  31.654  1.00  0.00      B    H  
ATOM   3723  H2  HOH B1235      22.887  28.297  31.237  1.00  0.00      B    H  
ATOM   3724  O   HOH B1236      16.282  24.406  20.381  1.00  0.00      B    O  
ATOM   3725  H1  HOH B1236      16.615  25.342  20.332  1.00  0.00      B    H  
ATOM   3726  H2  HOH B1236      17.064  23.800  20.060  1.00  0.00      B    H  
ATOM   3727  O   HOH B1237      28.209  21.109  32.387  1.00  0.00      B    O  
ATOM   3728  H1  HOH B1237      29.003  20.604  32.010  1.00  0.00      B    H  
ATOM   3729  H2  HOH B1237      28.264  22.056  32.099  1.00  0.00      B    H  
ATOM   3730  O   HOH B1238      29.458  35.939   0.063  1.00  0.00      B    O  
ATOM   3731  H1  HOH B1238      30.293  35.457   0.286  1.00  0.00      B    H  
ATOM   3732  H2  HOH B1238      28.701  35.744   0.688  1.00  0.00      B    H  
ATOM   3733  O   HOH B1239       1.505  15.526  10.934  1.00  0.00      B    O  
ATOM   3734  H1  HOH B1239       0.996  14.713  10.573  1.00  0.00      B    H  
ATOM   3735  H2  HOH B1239       2.142  15.225  11.670  1.00  0.00      B    H  
ATOM   3736  O   HOH B1240      25.564  17.382  14.116  1.00  0.00      B    O  
ATOM   3737  H1  HOH B1240      25.432  16.508  14.727  1.00  0.00      B    H  
ATOM   3738  H2  HOH B1240      24.854  17.349  13.359  1.00  0.00      B    H  
ATOM   3739  O   HOH B1241      35.578  17.595  18.422  1.00  0.00      B    O  
ATOM   3740  H1  HOH B1241      36.026  16.945  17.854  1.00  0.00      B    H  
ATOM   3741  H2  HOH B1241      36.143  17.719  19.225  1.00  0.00      B    H  
ATOM   3742  O   HOH B1242      35.192  16.990  38.998  1.00  0.00      B    O  
ATOM   3743  H1  HOH B1242      35.928  17.033  38.312  1.00  0.00      B    H  
ATOM   3744  H2  HOH B1242      35.601  17.381  39.844  1.00  0.00      B    H  
ATOM   3745  O   HOH B1243      16.532  16.969  21.834  1.00  0.00      B    O  
ATOM   3746  H1  HOH B1243      16.252  16.020  21.760  1.00  0.00      B    H  
ATOM   3747  H2  HOH B1243      17.029  17.270  21.025  1.00  0.00      B    H  
ATOM   3748  O   HOH B1244      14.119  21.734  37.510  1.00  0.00      B    O  
ATOM   3749  H1  HOH B1244      13.760  22.714  37.345  1.00  0.00      B    H  
ATOM   3750  H2  HOH B1244      14.792  21.594  36.818  1.00  0.00      B    H  
ATOM   3751  O   HOH B1245       1.516  15.950  34.707  1.00  0.00      B    O  
ATOM   3752  H1  HOH B1245       1.971  16.521  34.016  1.00  0.00      B    H  
ATOM   3753  H2  HOH B1245       0.498  16.113  34.626  1.00  0.00      B    H  
ATOM   3754  O   HOH B1246       6.137   7.195  33.697  1.00  0.00      B    O  
ATOM   3755  H1  HOH B1246       6.868   7.495  33.107  1.00  0.00      B    H  
ATOM   3756  H2  HOH B1246       5.260   7.527  33.270  1.00  0.00      B    H  
ATOM   3757  O   HOH B1247      23.305  23.366  12.018  1.00  0.00      B    O  
ATOM   3758  H1  HOH B1247      24.249  22.945  11.927  1.00  0.00      B    H  
ATOM   3759  H2  HOH B1247      22.687  22.651  11.757  1.00  0.00      B    H  
ATOM   3760  O   HOH B1248      19.331  19.784  25.428  1.00  0.00      B    O  
ATOM   3761  H1  HOH B1248      20.179  19.250  25.498  1.00  0.00      B    H  
ATOM   3762  H2  HOH B1248      18.777  19.321  24.778  1.00  0.00      B    H  
ATOM   3763  O   HOH B1249      39.409  28.561  27.439  1.00  0.00      B    O  
ATOM   3764  H1  HOH B1249      39.199  29.440  26.911  1.00  0.00      B    H  
ATOM   3765  H2  HOH B1249      38.544  28.024  27.550  1.00  0.00      B    H  
ATOM   3766  O   HOH B1250      20.405  17.758  21.947  1.00  0.00      B    O  
ATOM   3767  H1  HOH B1250      19.706  17.665  22.699  1.00  0.00      B    H  
ATOM   3768  H2  HOH B1250      20.313  16.947  21.320  1.00  0.00      B    H  
ATOM   3769  O   HOH B1251       5.241  32.814  37.400  1.00  0.00      B    O  
ATOM   3770  H1  HOH B1251       4.368  33.067  37.899  1.00  0.00      B    H  
ATOM   3771  H2  HOH B1251       5.072  32.177  36.606  1.00  0.00      B    H  
ATOM   3772  O   HOH B1252      20.511  20.766   6.041  1.00  0.00      B    O  
ATOM   3773  H1  HOH B1252      20.494  21.740   6.272  1.00  0.00      B    H  
ATOM   3774  H2  HOH B1252      19.649  20.501   5.489  1.00  0.00      B    H  
ATOM   3775  O   HOH B1253      24.708   8.802   2.593  1.00  0.00      B    O  
ATOM   3776  H1  HOH B1253      24.066   9.429   2.123  1.00  0.00      B    H  
ATOM   3777  H2  HOH B1253      25.344   8.431   1.907  1.00  0.00      B    H  
ATOM   3778  O   HOH B1254      24.414  15.810  25.882  1.00  0.00      B    O  
ATOM   3779  H1  HOH B1254      25.375  16.126  25.676  1.00  0.00      B    H  
ATOM   3780  H2  HOH B1254      23.798  16.219  25.184  1.00  0.00      B    H  
ATOM   3781  O   HOH B1255      15.644   1.493  31.231  1.00  0.00      B    O  
ATOM   3782  H1  HOH B1255      14.800   0.990  31.486  1.00  0.00      B    H  
ATOM   3783  H2  HOH B1255      16.268   0.840  30.792  1.00  0.00      B    H  
ATOM   3784  O   HOH B1256      15.535  19.620  24.972  1.00  0.00      B    O  
ATOM   3785  H1  HOH B1256      15.809  19.700  24.024  1.00  0.00      B    H  
ATOM   3786  H2  HOH B1256      14.575  19.212  24.995  1.00  0.00      B    H  
ATOM   3787  O   HOH B1257       0.961   9.224  12.093  1.00  0.00      B    O  
ATOM   3788  H1  HOH B1257       1.133   8.615  12.846  1.00  0.00      B    H  
ATOM   3789  H2  HOH B1257       0.203   9.871  12.286  1.00  0.00      B    H  
ATOM   3790  O   HOH B1258      20.871  25.899  19.531  1.00  0.00      B    O  
ATOM   3791  H1  HOH B1258      21.059  24.956  19.031  1.00  0.00      B    H  
ATOM   3792  H2  HOH B1258      20.857  25.665  20.511  1.00  0.00      B    H  
ATOM   3793  O   HOH B1259      34.090  31.777   1.897  1.00  0.00      B    O  
ATOM   3794  H1  HOH B1259      34.121  32.596   2.536  1.00  0.00      B    H  
ATOM   3795  H2  HOH B1259      34.469  30.964   2.393  1.00  0.00      B    H  
ATOM   3796  O   HOH B1260      17.609  24.112  33.473  1.00  0.00      B    O  
ATOM   3797  H1  HOH B1260      18.074  24.858  32.972  1.00  0.00      B    H  
ATOM   3798  H2  HOH B1260      17.073  23.542  32.828  1.00  0.00      B    H  
ATOM   3799  O   HOH B1261      38.290   4.734  12.550  1.00  0.00      B    O  
ATOM   3800  H1  HOH B1261      37.679   5.483  12.187  1.00  0.00      B    H  
ATOM   3801  H2  HOH B1261      37.780   3.894  12.655  1.00  0.00      B    H  
ATOM   3802  O   HOH B1262      35.770   4.621  36.109  1.00  0.00      B    O  
ATOM   3803  H1  HOH B1262      35.021   4.791  36.751  1.00  0.00      B    H  
ATOM   3804  H2  HOH B1262      35.514   3.708  35.705  1.00  0.00      B    H  
ATOM   3805  O   HOH B1263      21.389  18.048  26.196  1.00  0.00      B    O  
ATOM   3806  H1  HOH B1263      20.780  17.252  26.141  1.00  0.00      B    H  
ATOM   3807  H2  HOH B1263      21.519  18.072  27.153  1.00  0.00      B    H  
ATOM   3808  O   HOH B1264      22.705  18.520  11.191  1.00  0.00      B    O  
ATOM   3809  H1  HOH B1264      23.259  17.779  11.592  1.00  0.00      B    H  
ATOM   3810  H2  HOH B1264      21.775  18.206  10.938  1.00  0.00      B    H  
ATOM   3811  O   HOH B1265      15.682  23.380  22.777  1.00  0.00      B    O  
ATOM   3812  H1  HOH B1265      16.011  23.887  21.962  1.00  0.00      B    H  
ATOM   3813  H2  HOH B1265      15.459  22.424  22.509  1.00  0.00      B    H  
ATOM   3814  O   HOH B1266      28.541  17.267  27.008  1.00  0.00      B    O  
ATOM   3815  H1  HOH B1266      29.131  16.815  26.318  1.00  0.00      B    H  
ATOM   3816  H2  HOH B1266      28.905  16.896  27.881  1.00  0.00      B    H  
ATOM   3817  O   HOH B1267      14.822  22.793  28.519  1.00  0.00      B    O  
ATOM   3818  H1  HOH B1267      15.067  22.279  29.384  1.00  0.00      B    H  
ATOM   3819  H2  HOH B1267      15.436  22.596  27.746  1.00  0.00      B    H  
ATOM   3820  O   HOH B1268      26.015  12.390  16.060  1.00  0.00      B    O  
ATOM   3821  H1  HOH B1268      26.920  12.277  15.580  1.00  0.00      B    H  
ATOM   3822  H2  HOH B1268      25.278  12.153  15.415  1.00  0.00      B    H  
ATOM   3823  O   HOH B1269       5.892   5.684  38.765  1.00  0.00      B    O  
ATOM   3824  H1  HOH B1269       5.008   5.834  38.328  1.00  0.00      B    H  
ATOM   3825  H2  HOH B1269       6.071   4.746  38.999  1.00  0.00      B    H  
ATOM   3826  O   HOH B1270      27.303  15.005  18.001  1.00  0.00      B    O  
ATOM   3827  H1  HOH B1270      28.125  14.464  17.770  1.00  0.00      B    H  
ATOM   3828  H2  HOH B1270      27.483  15.448  18.865  1.00  0.00      B    H  
ATOM   3829  O   HOH B1271      30.925  33.808  33.170  1.00  0.00      B    O  
ATOM   3830  H1  HOH B1271      31.272  33.005  33.686  1.00  0.00      B    H  
ATOM   3831  H2  HOH B1271      30.047  34.146  33.548  1.00  0.00      B    H  
ATOM   3832  O   HOH B1272      25.338  12.942  11.100  1.00  0.00      B    O  
ATOM   3833  H1  HOH B1272      25.977  13.247  11.760  1.00  0.00      B    H  
ATOM   3834  H2  HOH B1272      25.541  11.975  10.921  1.00  0.00      B    H  
ATOM   3835  O   HOH B1273      21.586  20.558   9.740  1.00  0.00      B    O  
ATOM   3836  H1  HOH B1273      22.285  19.909  10.137  1.00  0.00      B    H  
ATOM   3837  H2  HOH B1273      21.946  21.129   8.992  1.00  0.00      B    H  
ATOM   3838  O   HOH B1274       2.575  17.449  32.610  1.00  0.00      B    O  
ATOM   3839  H1  HOH B1274       2.700  18.472  32.668  1.00  0.00      B    H  
ATOM   3840  H2  HOH B1274       1.970  17.209  31.798  1.00  0.00      B    H  
ATOM   3841  O   HOH B1275      22.284   7.446  12.107  1.00  0.00      B    O  
ATOM   3842  H1  HOH B1275      21.420   7.181  11.641  1.00  0.00      B    H  
ATOM   3843  H2  HOH B1275      22.841   6.598  12.194  1.00  0.00      B    H  
ATOM   3844  O   HOH B1276       8.368  15.360  20.368  1.00  0.00      B    O  
ATOM   3845  H1  HOH B1276       8.529  14.720  21.139  1.00  0.00      B    H  
ATOM   3846  H2  HOH B1276       9.172  15.893  20.100  1.00  0.00      B    H  
ATOM   3847  O   HOH B1277       0.163   5.430  26.292  1.00  0.00      B    O  
ATOM   3848  H1  HOH B1277       0.164   5.772  27.219  1.00  0.00      B    H  
ATOM   3849  H2  HOH B1277       0.852   5.926  25.794  1.00  0.00      B    H  
ATOM   3850  O   HOH B1278      29.181  13.640  10.981  1.00  0.00      B    O  
ATOM   3851  H1  HOH B1278      28.706  13.248  10.167  1.00  0.00      B    H  
ATOM   3852  H2  HOH B1278      28.512  14.182  11.571  1.00  0.00      B    H  
ATOM   3853  O   HOH B1279       3.580  13.503   8.445  1.00  0.00      B    O  
ATOM   3854  H1  HOH B1279       3.765  12.674   8.984  1.00  0.00      B    H  
ATOM   3855  H2  HOH B1279       2.601  13.609   8.340  1.00  0.00      B    H  
ATOM   3856  O   HOH B1280      27.613  17.803  34.083  1.00  0.00      B    O  
ATOM   3857  H1  HOH B1280      27.591  17.001  34.761  1.00  0.00      B    H  
ATOM   3858  H2  HOH B1280      27.887  18.694  34.556  1.00  0.00      B    H  
ATOM   3859  O   HOH B1281      31.564   0.706   4.851  1.00  0.00      B    O  
ATOM   3860  H1  HOH B1281      32.283  -0.005   4.841  1.00  0.00      B    H  
ATOM   3861  H2  HOH B1281      31.972   1.652   4.899  1.00  0.00      B    H  
ATOM   3862  O   HOH B1282      27.939  25.597  16.957  1.00  0.00      B    O  
ATOM   3863  H1  HOH B1282      28.058  26.584  16.586  1.00  0.00      B    H  
ATOM   3864  H2  HOH B1282      28.717  25.432  17.619  1.00  0.00      B    H  
ATOM   3865  O   HOH B1283      25.559  35.267   9.441  1.00  0.00      B    O  
ATOM   3866  H1  HOH B1283      25.669  36.099  10.027  1.00  0.00      B    H  
ATOM   3867  H2  HOH B1283      25.985  35.429   8.509  1.00  0.00      B    H  
ATOM   3868  O   HOH B1284      35.427  26.708  14.885  1.00  0.00      B    O  
ATOM   3869  H1  HOH B1284      36.381  26.438  14.615  1.00  0.00      B    H  
ATOM   3870  H2  HOH B1284      35.223  27.600  14.387  1.00  0.00      B    H  
ATOM   3871  O   HOH B1285      25.880  24.583  21.309  1.00  0.00      B    O  
ATOM   3872  H1  HOH B1285      26.161  25.456  21.757  1.00  0.00      B    H  
ATOM   3873  H2  HOH B1285      25.021  24.806  20.734  1.00  0.00      B    H  
ATOM   3874  O   HOH B1286      39.535   0.055  24.289  1.00  0.00      B    O  
ATOM   3875  H1  HOH B1286      39.002  -0.534  23.658  1.00  0.00      B    H  
ATOM   3876  H2  HOH B1286      38.898   0.731  24.594  1.00  0.00      B    H  
ATOM   3877  O   HOH B1287      36.850   3.955   3.334  1.00  0.00      B    O  
ATOM   3878  H1  HOH B1287      37.119   3.367   4.093  1.00  0.00      B    H  
ATOM   3879  H2  HOH B1287      36.030   4.416   3.677  1.00  0.00      B    H  
ATOM   3880  O   HOH B1288      29.410  30.350  16.194  1.00  0.00      B    O  
ATOM   3881  H1  HOH B1288      30.337  30.587  15.803  1.00  0.00      B    H  
ATOM   3882  H2  HOH B1288      29.227  30.778  17.110  1.00  0.00      B    H  
ATOM   3883  O   HOH B1289       5.526  15.659  23.501  1.00  0.00      B    O  
ATOM   3884  H1  HOH B1289       5.076  15.136  24.212  1.00  0.00      B    H  
ATOM   3885  H2  HOH B1289       6.348  15.132  23.264  1.00  0.00      B    H  
ATOM   3886  O   HOH B1290      33.176  32.718  23.350  1.00  0.00      B    O  
ATOM   3887  H1  HOH B1290      33.225  31.901  23.974  1.00  0.00      B    H  
ATOM   3888  H2  HOH B1290      34.058  33.277  23.483  1.00  0.00      B    H  
ATOM   3889  O   HOH B1291      34.321   2.401  35.103  1.00  0.00      B    O  
ATOM   3890  H1  HOH B1291      33.897   2.384  34.225  1.00  0.00      B    H  
ATOM   3891  H2  HOH B1291      34.869   1.561  35.150  1.00  0.00      B    H  
ATOM   3892  O   HOH B1292      35.286  10.865  13.725  1.00  0.00      B    O  
ATOM   3893  H1  HOH B1292      34.525  10.192  13.852  1.00  0.00      B    H  
ATOM   3894  H2  HOH B1292      34.928  11.709  14.116  1.00  0.00      B    H  
ATOM   3895  O   HOH B1293       0.039  27.721  33.515  1.00  0.00      B    O  
ATOM   3896  H1  HOH B1293       0.694  28.104  34.201  1.00  0.00      B    H  
ATOM   3897  H2  HOH B1293       0.582  27.417  32.690  1.00  0.00      B    H  
ATOM   3898  O   HOH B1294      38.954  26.281  22.996  1.00  0.00      B    O  
ATOM   3899  H1  HOH B1294      38.379  25.480  22.638  1.00  0.00      B    H  
ATOM   3900  H2  HOH B1294      39.470  25.863  23.779  1.00  0.00      B    H  
ATOM   3901  O   HOH B1295      10.957  22.603  30.916  1.00  0.00      B    O  
ATOM   3902  H1  HOH B1295      10.965  22.190  29.944  1.00  0.00      B    H  
ATOM   3903  H2  HOH B1295      11.542  21.916  31.478  1.00  0.00      B    H  
ATOM   3904  O   HOH B1296      36.478   9.188  10.857  1.00  0.00      B    O  
ATOM   3905  H1  HOH B1296      36.286   8.228  11.134  1.00  0.00      B    H  
ATOM   3906  H2  HOH B1296      37.062   9.627  11.503  1.00  0.00      B    H  
ATOM   3907  O   HOH B1297      22.677  24.310   4.105  1.00  0.00      B    O  
ATOM   3908  H1  HOH B1297      22.420  24.841   3.293  1.00  0.00      B    H  
ATOM   3909  H2  HOH B1297      22.428  24.864   4.899  1.00  0.00      B    H  
ATOM   3910  O   HOH B1298       2.749   1.881  38.356  1.00  0.00      B    O  
ATOM   3911  H1  HOH B1298       2.036   2.637  38.296  1.00  0.00      B    H  
ATOM   3912  H2  HOH B1298       3.428   2.136  39.079  1.00  0.00      B    H  
ATOM   3913  O   HOH B1299       0.661   6.437  38.371  1.00  0.00      B    O  
ATOM   3914  H1  HOH B1299       0.026   6.450  37.536  1.00  0.00      B    H  
ATOM   3915  H2  HOH B1299       0.428   7.259  38.915  1.00  0.00      B    H  
ATOM   3916  O   HOH B1300      20.815   0.508   0.860  1.00  0.00      B    O  
ATOM   3917  H1  HOH B1300      21.546   0.092   1.437  1.00  0.00      B    H  
ATOM   3918  H2  HOH B1300      20.735  -0.146   0.065  1.00  0.00      B    H  
ATOM   3919  O   HOH B1301       3.754  11.237  30.800  1.00  0.00      B    O  
ATOM   3920  H1  HOH B1301       4.623  11.141  31.271  1.00  0.00      B    H  
ATOM   3921  H2  HOH B1301       3.194  10.441  31.001  1.00  0.00      B    H  
ATOM   3922  O   HOH B1302       9.804  21.732  26.105  1.00  0.00      B    O  
ATOM   3923  H1  HOH B1302       8.895  21.184  26.075  1.00  0.00      B    H  
ATOM   3924  H2  HOH B1302      10.188  21.701  27.078  1.00  0.00      B    H  
ATOM   3925  O   HOH B1303      34.465  27.613  21.847  1.00  0.00      B    O  
ATOM   3926  H1  HOH B1303      34.554  27.634  20.827  1.00  0.00      B    H  
ATOM   3927  H2  HOH B1303      34.938  28.403  22.152  1.00  0.00      B    H  
ATOM   3928  O   HOH B1304      12.462   9.773  23.047  1.00  0.00      B    O  
ATOM   3929  H1  HOH B1304      11.941  10.693  23.096  1.00  0.00      B    H  
ATOM   3930  H2  HOH B1304      12.234   9.165  23.890  1.00  0.00      B    H  
ATOM   3931  O   HOH B1305      18.962   4.707   2.283  1.00  0.00      B    O  
ATOM   3932  H1  HOH B1305      18.752   5.029   1.291  1.00  0.00      B    H  
ATOM   3933  H2  HOH B1305      19.091   3.721   2.211  1.00  0.00      B    H  
ATOM   3934  O   HOH B1306      28.259  33.787   7.610  1.00  0.00      B    O  
ATOM   3935  H1  HOH B1306      28.167  32.972   8.180  1.00  0.00      B    H  
ATOM   3936  H2  HOH B1306      28.791  33.544   6.808  1.00  0.00      B    H  
ATOM   3937  O   HOH B1307      32.951  11.764   9.769  1.00  0.00      B    O  
ATOM   3938  H1  HOH B1307      33.494  12.437   9.306  1.00  0.00      B    H  
ATOM   3939  H2  HOH B1307      32.680  11.961  10.722  1.00  0.00      B    H  
ATOM   3940  O   HOH B1308       0.717  13.302  27.642  1.00  0.00      B    O  
ATOM   3941  H1  HOH B1308      -0.163  12.776  27.767  1.00  0.00      B    H  
ATOM   3942  H2  HOH B1308       0.690  13.752  26.682  1.00  0.00      B    H  
ATOM   3943  O   HOH B1309       2.179  11.911  14.047  1.00  0.00      B    O  
ATOM   3944  H1  HOH B1309       2.092  12.099  15.029  1.00  0.00      B    H  
ATOM   3945  H2  HOH B1309       1.380  12.424  13.636  1.00  0.00      B    H  
ATOM   3946  O   HOH B1310      17.200  38.444  17.833  1.00  0.00      B    O  
ATOM   3947  H1  HOH B1310      17.682  39.279  17.573  1.00  0.00      B    H  
ATOM   3948  H2  HOH B1310      16.783  38.668  18.707  1.00  0.00      B    H  
ATOM   3949  O   HOH B1311      23.731   9.357  13.745  1.00  0.00      B    O  
ATOM   3950  H1  HOH B1311      23.109   8.866  13.133  1.00  0.00      B    H  
ATOM   3951  H2  HOH B1311      24.643   9.106  13.547  1.00  0.00      B    H  
ATOM   3952  O   HOH B1312      37.053  24.969   3.444  1.00  0.00      B    O  
ATOM   3953  H1  HOH B1312      36.534  24.295   4.046  1.00  0.00      B    H  
ATOM   3954  H2  HOH B1312      38.029  25.064   3.839  1.00  0.00      B    H  
ATOM   3955  O   HOH B1313      23.283  22.018   7.950  1.00  0.00      B    O  
ATOM   3956  H1  HOH B1313      23.812  22.158   7.138  1.00  0.00      B    H  
ATOM   3957  H2  HOH B1313      23.872  21.795   8.751  1.00  0.00      B    H  
ATOM   3958  O   HOH B1314       3.399   5.625  25.787  1.00  0.00      B    O  
ATOM   3959  H1  HOH B1314       4.382   5.310  25.553  1.00  0.00      B    H  
ATOM   3960  H2  HOH B1314       2.685   4.939  25.375  1.00  0.00      B    H  
ATOM   3961  O   HOH B1315      35.884  24.175  25.837  1.00  0.00      B    O  
ATOM   3962  H1  HOH B1315      35.393  24.880  25.264  1.00  0.00      B    H  
ATOM   3963  H2  HOH B1315      36.321  23.534  25.169  1.00  0.00      B    H  
ATOM   3964  O   HOH B1316       2.734  17.122  36.899  1.00  0.00      B    O  
ATOM   3965  H1  HOH B1316       2.688  16.477  36.103  1.00  0.00      B    H  
ATOM   3966  H2  HOH B1316       2.040  17.846  36.730  1.00  0.00      B    H  
ATOM   3967  O   HOH B1317      28.500   1.317  12.552  1.00  0.00      B    O  
ATOM   3968  H1  HOH B1317      27.810   0.789  13.103  1.00  0.00      B    H  
ATOM   3969  H2  HOH B1317      28.040   2.185  12.208  1.00  0.00      B    H  
ATOM   3970  O   HOH B1318      36.917  32.961   7.516  1.00  0.00      B    O  
ATOM   3971  H1  HOH B1318      36.100  33.200   6.927  1.00  0.00      B    H  
ATOM   3972  H2  HOH B1318      36.889  31.946   7.606  1.00  0.00      B    H  
ATOM   3973  O   HOH B1319      24.358  11.239  29.322  1.00  0.00      B    O  
ATOM   3974  H1  HOH B1319      23.903  11.467  28.406  1.00  0.00      B    H  
ATOM   3975  H2  HOH B1319      25.221  10.775  29.133  1.00  0.00      B    H  
ATOM   3976  O   HOH B1320      37.688   1.606  18.899  1.00  0.00      B    O  
ATOM   3977  H1  HOH B1320      36.895   0.987  19.046  1.00  0.00      B    H  
ATOM   3978  H2  HOH B1320      38.243   1.375  18.085  1.00  0.00      B    H  
ATOM   3979  O   HOH B1321      34.241  33.033   6.853  1.00  0.00      B    O  
ATOM   3980  H1  HOH B1321      33.978  32.061   6.865  1.00  0.00      B    H  
ATOM   3981  H2  HOH B1321      33.488  33.604   7.213  1.00  0.00      B    H  
ATOM   3982  O   HOH B1322       6.448  24.899  16.131  1.00  0.00      B    O  
ATOM   3983  H1  HOH B1322       6.653  24.597  15.168  1.00  0.00      B    H  
ATOM   3984  H2  HOH B1322       5.767  24.251  16.568  1.00  0.00      B    H  
ATOM   3985  O   HOH B1323      12.340  19.523  37.960  1.00  0.00      B    O  
ATOM   3986  H1  HOH B1323      12.707  20.494  37.882  1.00  0.00      B    H  
ATOM   3987  H2  HOH B1323      11.534  19.607  38.554  1.00  0.00      B    H  
ATOM   3988  O   HOH B1324      33.271   1.551  11.719  1.00  0.00      B    O  
ATOM   3989  H1  HOH B1324      33.221   0.642  11.230  1.00  0.00      B    H  
ATOM   3990  H2  HOH B1324      32.346   1.577  12.277  1.00  0.00      B    H  
ATOM   3991  O   HOH B1325       9.634   6.186  25.300  1.00  0.00      B    O  
ATOM   3992  H1  HOH B1325       8.731   6.150  25.722  1.00  0.00      B    H  
ATOM   3993  H2  HOH B1325      10.264   5.699  25.943  1.00  0.00      B    H  
ATOM   3994  O   HOH B1326      18.052  12.691  14.196  1.00  0.00      B    O  
ATOM   3995  H1  HOH B1326      18.011  11.729  14.451  1.00  0.00      B    H  
ATOM   3996  H2  HOH B1326      18.962  12.939  13.919  1.00  0.00      B    H  
ATOM   3997  O   HOH B1327       8.406  23.454  31.011  1.00  0.00      B    O  
ATOM   3998  H1  HOH B1327       9.373  23.207  30.968  1.00  0.00      B    H  
ATOM   3999  H2  HOH B1327       7.921  22.599  31.272  1.00  0.00      B    H  
ATOM   4000  O   HOH B1328      35.986  26.993  19.351  1.00  0.00      B    O  
ATOM   4001  H1  HOH B1328      36.410  27.595  18.659  1.00  0.00      B    H  
ATOM   4002  H2  HOH B1328      35.717  26.095  18.917  1.00  0.00      B    H  
ATOM   4003  O   HOH B1329       2.305  10.085  16.570  1.00  0.00      B    O  
ATOM   4004  H1  HOH B1329       2.519   9.422  15.826  1.00  0.00      B    H  
ATOM   4005  H2  HOH B1329       3.146  10.441  16.920  1.00  0.00      B    H  
ATOM   4006  O   HOH B1330      35.804  34.624  20.315  1.00  0.00      B    O  
ATOM   4007  H1  HOH B1330      34.968  35.182  20.139  1.00  0.00      B    H  
ATOM   4008  H2  HOH B1330      35.884  34.540  21.300  1.00  0.00      B    H  
ATOM   4009  O   HOH B1331      28.091  34.515   3.000  1.00  0.00      B    O  
ATOM   4010  H1  HOH B1331      27.087  34.652   2.822  1.00  0.00      B    H  
ATOM   4011  H2  HOH B1331      28.549  35.257   3.521  1.00  0.00      B    H  
ATOM   4012  O   HOH B1332      13.809  11.845  37.503  1.00  0.00      B    O  
ATOM   4013  H1  HOH B1332      13.653  12.529  38.187  1.00  0.00      B    H  
ATOM   4014  H2  HOH B1332      12.962  11.742  36.971  1.00  0.00      B    H  
ATOM   4015  O   HOH B1333      27.891   7.264  34.866  1.00  0.00      B    O  
ATOM   4016  H1  HOH B1333      28.092   6.410  35.395  1.00  0.00      B    H  
ATOM   4017  H2  HOH B1333      28.461   7.331  34.036  1.00  0.00      B    H  
ATOM   4018  O   HOH B1334       9.015  25.979  31.034  1.00  0.00      B    O  
ATOM   4019  H1  HOH B1334       8.687  25.024  30.889  1.00  0.00      B    H  
ATOM   4020  H2  HOH B1334       9.944  25.986  30.730  1.00  0.00      B    H  
ATOM   4021  O   HOH B1335       2.756  12.640   4.309  1.00  0.00      B    O  
ATOM   4022  H1  HOH B1335       2.254  12.030   3.665  1.00  0.00      B    H  
ATOM   4023  H2  HOH B1335       2.930  12.086   5.200  1.00  0.00      B    H  
ATOM   4024  O   HOH B1336       1.364  37.417  20.395  1.00  0.00      B    O  
ATOM   4025  H1  HOH B1336       0.375  37.232  20.184  1.00  0.00      B    H  
ATOM   4026  H2  HOH B1336       1.621  37.046  21.338  1.00  0.00      B    H  
ATOM   4027  O   HOH B1337      36.384  21.101  10.125  1.00  0.00      B    O  
ATOM   4028  H1  HOH B1337      36.387  22.103   9.887  1.00  0.00      B    H  
ATOM   4029  H2  HOH B1337      37.281  20.683   9.866  1.00  0.00      B    H  
ATOM   4030  O   HOH B1338      30.361  20.225  28.517  1.00  0.00      B    O  
ATOM   4031  H1  HOH B1338      29.687  20.270  27.755  1.00  0.00      B    H  
ATOM   4032  H2  HOH B1338      31.223  19.776  28.220  1.00  0.00      B    H  
ATOM   4033  O   HOH B1339       8.796  18.968  35.176  1.00  0.00      B    O  
ATOM   4034  H1  HOH B1339       9.367  18.749  34.340  1.00  0.00      B    H  
ATOM   4035  H2  HOH B1339       9.168  19.862  35.477  1.00  0.00      B    H  
ATOM   4036  O   HOH B1340      11.473  29.669   4.144  1.00  0.00      B    O  
ATOM   4037  H1  HOH B1340      11.425  30.077   3.213  1.00  0.00      B    H  
ATOM   4038  H2  HOH B1340      11.420  30.454   4.833  1.00  0.00      B    H  
ATOM   4039  O   HOH B1341      13.772   5.892  36.301  1.00  0.00      B    O  
ATOM   4040  H1  HOH B1341      13.200   5.543  37.121  1.00  0.00      B    H  
ATOM   4041  H2  HOH B1341      13.406   5.495  35.473  1.00  0.00      B    H  
ATOM   4042  O   HOH B1342      29.469  11.720  19.396  1.00  0.00      B    O  
ATOM   4043  H1  HOH B1342      29.655  11.999  18.417  1.00  0.00      B    H  
ATOM   4044  H2  HOH B1342      30.343  11.474  19.793  1.00  0.00      B    H  
ATOM   4045  O   HOH B1343       5.990  12.501  11.611  1.00  0.00      B    O  
ATOM   4046  H1  HOH B1343       5.487  12.026  10.848  1.00  0.00      B    H  
ATOM   4047  H2  HOH B1343       6.891  12.763  11.195  1.00  0.00      B    H  
ATOM   4048  O   HOH B1344      27.961   6.251  12.193  1.00  0.00      B    O  
ATOM   4049  H1  HOH B1344      28.112   5.230  12.322  1.00  0.00      B    H  
ATOM   4050  H2  HOH B1344      27.590   6.386  11.237  1.00  0.00      B    H  
ATOM   4051  O   HOH B1345      15.004   3.437  33.199  1.00  0.00      B    O  
ATOM   4052  H1  HOH B1345      15.852   3.604  33.768  1.00  0.00      B    H  
ATOM   4053  H2  HOH B1345      15.127   2.545  32.678  1.00  0.00      B    H  
ATOM   4054  O   HOH B1346      20.949   0.885  26.208  1.00  0.00      B    O  
ATOM   4055  H1  HOH B1346      21.709   0.756  26.871  1.00  0.00      B    H  
ATOM   4056  H2  HOH B1346      20.869   0.085  25.697  1.00  0.00      B    H  
ATOM   4057  O   HOH B1347      34.902  30.194   6.533  1.00  0.00      B    O  
ATOM   4058  H1  HOH B1347      34.089  30.081   7.148  1.00  0.00      B    H  
ATOM   4059  H2  HOH B1347      35.473  29.288   6.475  1.00  0.00      B    H  
ATOM   4060  O   HOH B1348      -0.241  27.349   6.573  1.00  0.00      B    O  
ATOM   4061  H1  HOH B1348       0.776  27.258   6.765  1.00  0.00      B    H  
ATOM   4062  H2  HOH B1348      -0.468  28.313   6.774  1.00  0.00      B    H  
ATOM   4063  O   HOH B1349      19.286   4.204  32.321  1.00  0.00      B    O  
ATOM   4064  H1  HOH B1349      18.545   4.757  31.849  1.00  0.00      B    H  
ATOM   4065  H2  HOH B1349      19.832   4.831  32.942  1.00  0.00      B    H  
ATOM   4066  O   HOH B1350      25.670   4.597  20.959  1.00  0.00      B    O  
ATOM   4067  H1  HOH B1350      25.714   4.982  20.038  1.00  0.00      B    H  
ATOM   4068  H2  HOH B1350      25.737   3.566  20.777  1.00  0.00      B    H  
ATOM   4069  O   HOH B1351       3.187  22.046  26.043  1.00  0.00      B    O  
ATOM   4070  H1  HOH B1351       3.241  22.646  25.222  1.00  0.00      B    H  
ATOM   4071  H2  HOH B1351       3.580  21.142  25.760  1.00  0.00      B    H  
ATOM   4072  O   HOH B1352      12.159   6.238  32.634  1.00  0.00      B    O  
ATOM   4073  H1  HOH B1352      11.860   6.820  33.361  1.00  0.00      B    H  
ATOM   4074  H2  HOH B1352      11.809   5.311  32.865  1.00  0.00      B    H  
ATOM   4075  O   HOH B1353      16.032   0.501  10.984  1.00  0.00      B    O  
ATOM   4076  H1  HOH B1353      15.899   1.232  11.665  1.00  0.00      B    H  
ATOM   4077  H2  HOH B1353      15.090   0.327  10.587  1.00  0.00      B    H  
ATOM   4078  O   HOH B1354       0.818   1.513  28.775  1.00  0.00      B    O  
ATOM   4079  H1  HOH B1354       1.172   1.268  29.701  1.00  0.00      B    H  
ATOM   4080  H2  HOH B1354       1.472   1.133  28.070  1.00  0.00      B    H  
ATOM   4081  O   HOH B1355      31.370  12.391  11.963  1.00  0.00      B    O  
ATOM   4082  H1  HOH B1355      30.544  12.847  11.707  1.00  0.00      B    H  
ATOM   4083  H2  HOH B1355      31.145  11.618  12.531  1.00  0.00      B    H  
ATOM   4084  O   HOH B1356      16.321   8.264   1.743  1.00  0.00      B    O  
ATOM   4085  H1  HOH B1356      15.918   8.893   1.036  1.00  0.00      B    H  
ATOM   4086  H2  HOH B1356      17.344   8.341   1.676  1.00  0.00      B    H  
ATOM   4087  O   HOH B1357      21.130   4.791   8.186  1.00  0.00      B    O  
ATOM   4088  H1  HOH B1357      20.839   4.075   7.479  1.00  0.00      B    H  
ATOM   4089  H2  HOH B1357      20.962   5.731   7.781  1.00  0.00      B    H  
ATOM   4090  O   HOH B1358      16.436   6.766  19.559  1.00  0.00      B    O  
ATOM   4091  H1  HOH B1358      17.333   6.397  19.160  1.00  0.00      B    H  
ATOM   4092  H2  HOH B1358      15.651   6.220  19.168  1.00  0.00      B    H  
ATOM   4093  O   HOH B1359      25.393  11.073   7.961  1.00  0.00      B    O  
ATOM   4094  H1  HOH B1359      26.331  11.005   7.697  1.00  0.00      B    H  
ATOM   4095  H2  HOH B1359      25.318  10.768   8.973  1.00  0.00      B    H  
ATOM   4096  O   HOH B1360      26.337   1.160  23.476  1.00  0.00      B    O  
ATOM   4097  H1  HOH B1360      26.410   0.235  23.052  1.00  0.00      B    H  
ATOM   4098  H2  HOH B1360      26.867   1.118  24.329  1.00  0.00      B    H  
ATOM   4099  O   HOH B1361      25.058  16.092   6.550  1.00  0.00      B    O  
ATOM   4100  H1  HOH B1361      24.951  16.524   5.690  1.00  0.00      B    H  
ATOM   4101  H2  HOH B1361      25.686  15.274   6.486  1.00  0.00      B    H  
ATOM   4102  O   HOH B1362      20.312  23.686  13.216  1.00  0.00      B    O  
ATOM   4103  H1  HOH B1362      20.969  24.431  13.212  1.00  0.00      B    H  
ATOM   4104  H2  HOH B1362      20.068  23.496  12.284  1.00  0.00      B    H  
ATOM   4105  O   HOH B1363      29.369  25.987  24.647  1.00  0.00      B    O  
ATOM   4106  H1  HOH B1363      28.923  26.879  24.719  1.00  0.00      B    H  
ATOM   4107  H2  HOH B1363      28.686  25.391  24.232  1.00  0.00      B    H  
ATOM   4108  O   HOH B1364      12.354  27.294  25.806  1.00  0.00      B    O  
ATOM   4109  H1  HOH B1364      12.807  26.544  25.336  1.00  0.00      B    H  
ATOM   4110  H2  HOH B1364      11.379  27.012  26.038  1.00  0.00      B    H  
ATOM   4111  O   HOH B1365      12.622   2.129  37.394  1.00  0.00      B    O  
ATOM   4112  H1  HOH B1365      12.875   1.186  37.828  1.00  0.00      B    H  
ATOM   4113  H2  HOH B1365      13.348   2.783  37.615  1.00  0.00      B    H  
ATOM   4114  O   HOH B1366      16.914  32.270  11.390  1.00  0.00      B    O  
ATOM   4115  H1  HOH B1366      17.440  31.544  11.804  1.00  0.00      B    H  
ATOM   4116  H2  HOH B1366      16.394  32.870  12.098  1.00  0.00      B    H  
ATOM   4117  O   HOH B1367      37.191  34.272  32.732  1.00  0.00      B    O  
ATOM   4118  H1  HOH B1367      37.744  35.138  32.625  1.00  0.00      B    H  
ATOM   4119  H2  HOH B1367      37.853  33.626  33.211  1.00  0.00      B    H  
ATOM   4120  O   HOH B1368      23.347  16.423  20.096  1.00  0.00      B    O  
ATOM   4121  H1  HOH B1368      23.750  17.254  19.661  1.00  0.00      B    H  
ATOM   4122  H2  HOH B1368      23.423  16.458  21.120  1.00  0.00      B    H  
ATOM   4123  O   HOH B1369       8.176  28.290  34.927  1.00  0.00      B    O  
ATOM   4124  H1  HOH B1369       7.542  27.856  35.644  1.00  0.00      B    H  
ATOM   4125  H2  HOH B1369       7.832  29.263  34.849  1.00  0.00      B    H  
ATOM   4126  O   HOH B1370       7.700  16.321  26.579  1.00  0.00      B    O  
ATOM   4127  H1  HOH B1370       8.371  16.396  27.346  1.00  0.00      B    H  
ATOM   4128  H2  HOH B1370       7.755  15.403  26.213  1.00  0.00      B    H  
ATOM   4129  O   HOH B1371      24.677  21.249  10.088  1.00  0.00      B    O  
ATOM   4130  H1  HOH B1371      25.169  20.343  10.378  1.00  0.00      B    H  
ATOM   4131  H2  HOH B1371      25.314  22.057  10.235  1.00  0.00      B    H  
ATOM   4132  O   HOH B1372      34.787  38.779  37.082  1.00  0.00      B    O  
ATOM   4133  H1  HOH B1372      34.602  39.485  37.785  1.00  0.00      B    H  
ATOM   4134  H2  HOH B1372      34.476  37.925  37.421  1.00  0.00      B    H  
ATOM   4135  O   HOH B1373      24.931  12.817  25.310  1.00  0.00      B    O  
ATOM   4136  H1  HOH B1373      25.943  12.891  25.284  1.00  0.00      B    H  
ATOM   4137  H2  HOH B1373      24.630  13.787  25.309  1.00  0.00      B    H  
ATOM   4138  O   HOH B1374      28.127  36.654  27.971  1.00  0.00      B    O  
ATOM   4139  H1  HOH B1374      27.231  36.251  28.123  1.00  0.00      B    H  
ATOM   4140  H2  HOH B1374      28.630  36.644  28.857  1.00  0.00      B    H  
ATOM   4141  O   HOH B1375      14.894  11.975  32.505  1.00  0.00      B    O  
ATOM   4142  H1  HOH B1375      14.163  11.607  33.160  1.00  0.00      B    H  
ATOM   4143  H2  HOH B1375      14.694  11.551  31.592  1.00  0.00      B    H  
ATOM   4144  O   HOH B1376       1.905  30.279  17.121  1.00  0.00      B    O  
ATOM   4145  H1  HOH B1376       1.689  30.149  18.074  1.00  0.00      B    H  
ATOM   4146  H2  HOH B1376       1.748  29.391  16.668  1.00  0.00      B    H  
ATOM   4147  O   HOH B1377       4.347  22.199  33.211  1.00  0.00      B    O  
ATOM   4148  H1  HOH B1377       5.201  22.180  33.772  1.00  0.00      B    H  
ATOM   4149  H2  HOH B1377       4.485  22.731  32.368  1.00  0.00      B    H  
ATOM   4150  O   HOH B1378      37.335   9.959  34.048  1.00  0.00      B    O  
ATOM   4151  H1  HOH B1378      37.728   9.717  33.110  1.00  0.00      B    H  
ATOM   4152  H2  HOH B1378      37.960   9.512  34.761  1.00  0.00      B    H  
ATOM   4153  O   HOH B1379      28.701  12.474  28.487  1.00  0.00      B    O  
ATOM   4154  H1  HOH B1379      28.095  13.206  28.875  1.00  0.00      B    H  
ATOM   4155  H2  HOH B1379      29.536  12.825  28.069  1.00  0.00      B    H  
ATOM   4156  O   HOH B1380      26.216  29.040  -0.172  1.00  0.00      B    O  
ATOM   4157  H1  HOH B1380      26.786  28.260  -0.547  1.00  0.00      B    H  
ATOM   4158  H2  HOH B1380      25.805  28.825   0.781  1.00  0.00      B    H  
ATOM   4159  O   HOH B1381      18.420  38.538  36.659  1.00  0.00      B    O  
ATOM   4160  H1  HOH B1381      18.655  37.779  35.998  1.00  0.00      B    H  
ATOM   4161  H2  HOH B1381      19.206  38.625  37.268  1.00  0.00      B    H  
ATOM   4162  O   HOH B1382       1.862  38.645   3.132  1.00  0.00      B    O  
ATOM   4163  H1  HOH B1382       2.752  38.581   2.702  1.00  0.00      B    H  
ATOM   4164  H2  HOH B1382       1.315  37.923   2.726  1.00  0.00      B    H  
ATOM   4165  O   HOH B1383       0.691  14.200  18.965  1.00  0.00      B    O  
ATOM   4166  H1  HOH B1383       1.678  14.009  19.124  1.00  0.00      B    H  
ATOM   4167  H2  HOH B1383       0.195  13.654  19.680  1.00  0.00      B    H  
ATOM   4168  O   HOH B1384       9.555  16.256  28.648  1.00  0.00      B    O  
ATOM   4169  H1  HOH B1384      10.196  15.579  28.177  1.00  0.00      B    H  
ATOM   4170  H2  HOH B1384       9.066  15.754  29.386  1.00  0.00      B    H  
ATOM   4171  O   HOH B1385      22.804   4.090  24.032  1.00  0.00      B    O  
ATOM   4172  H1  HOH B1385      21.948   4.619  23.935  1.00  0.00      B    H  
ATOM   4173  H2  HOH B1385      23.583   4.779  23.917  1.00  0.00      B    H  
ATOM   4174  O   HOH B1386      12.302  25.438   8.499  1.00  0.00      B    O  
ATOM   4175  H1  HOH B1386      12.865  24.605   8.520  1.00  0.00      B    H  
ATOM   4176  H2  HOH B1386      12.692  26.101   7.804  1.00  0.00      B    H  
ATOM   4177  O   HOH B1387      39.101   9.751  36.138  1.00  0.00      B    O  
ATOM   4178  H1  HOH B1387      38.218  10.163  36.400  1.00  0.00      B    H  
ATOM   4179  H2  HOH B1387      39.730   9.850  36.944  1.00  0.00      B    H  
ATOM   4180  O   HOH B1388       0.858   8.623  18.464  1.00  0.00      B    O  
ATOM   4181  H1  HOH B1388       0.278   9.334  18.833  1.00  0.00      B    H  
ATOM   4182  H2  HOH B1388       1.640   9.070  17.953  1.00  0.00      B    H  
ATOM   4183  O   HOH B1389      20.094   5.627  21.792  1.00  0.00      B    O  
ATOM   4184  H1  HOH B1389      19.725   6.524  21.588  1.00  0.00      B    H  
ATOM   4185  H2  HOH B1389      20.046   5.474  22.802  1.00  0.00      B    H  
ATOM   4186  O   HOH B1390      27.703  14.896   2.580  1.00  0.00      B    O  
ATOM   4187  H1  HOH B1390      26.870  14.360   2.943  1.00  0.00      B    H  
ATOM   4188  H2  HOH B1390      28.546  14.325   2.711  1.00  0.00      B    H  
ATOM   4189  O   HOH B1391      35.158  35.220  17.062  1.00  0.00      B    O  
ATOM   4190  H1  HOH B1391      35.186  34.386  16.531  1.00  0.00      B    H  
ATOM   4191  H2  HOH B1391      35.960  35.827  16.965  1.00  0.00      B    H  
ATOM   4192  O   HOH B1392       5.708   2.438  11.824  1.00  0.00      B    O  
ATOM   4193  H1  HOH B1392       6.682   2.740  11.886  1.00  0.00      B    H  
ATOM   4194  H2  HOH B1392       5.628   1.680  11.192  1.00  0.00      B    H  
ATOM   4195  O   HOH B1393      18.714  18.749  29.768  1.00  0.00      B    O  
ATOM   4196  H1  HOH B1393      18.842  19.449  29.022  1.00  0.00      B    H  
ATOM   4197  H2  HOH B1393      18.072  18.108  29.360  1.00  0.00      B    H  
ATOM   4198  O   HOH B1394      19.460  30.652   3.155  1.00  0.00      B    O  
ATOM   4199  H1  HOH B1394      19.566  30.091   2.282  1.00  0.00      B    H  
ATOM   4200  H2  HOH B1394      18.644  30.281   3.579  1.00  0.00      B    H  
ATOM   4201  O   HOH B1395      18.705  13.252   0.068  1.00  0.00      B    O  
ATOM   4202  H1  HOH B1395      19.052  13.569  -0.859  1.00  0.00      B    H  
ATOM   4203  H2  HOH B1395      19.370  13.417   0.798  1.00  0.00      B    H  
ATOM   4204  O   HOH B1396      18.388  12.071  20.698  1.00  0.00      B    O  
ATOM   4205  H1  HOH B1396      18.379  11.997  21.688  1.00  0.00      B    H  
ATOM   4206  H2  HOH B1396      17.743  11.438  20.345  1.00  0.00      B    H  
ATOM   4207  O   HOH B1397      25.304  15.113  15.762  1.00  0.00      B    O  
ATOM   4208  H1  HOH B1397      25.661  14.210  15.584  1.00  0.00      B    H  
ATOM   4209  H2  HOH B1397      26.029  15.559  16.281  1.00  0.00      B    H  
ATOM   4210  O   HOH B1398      12.776  20.944  32.139  1.00  0.00      B    O  
ATOM   4211  H1  HOH B1398      13.299  20.156  31.834  1.00  0.00      B    H  
ATOM   4212  H2  HOH B1398      13.370  21.731  32.031  1.00  0.00      B    H  
ATOM   4213  O   HOH B1399      26.576  27.106  22.713  1.00  0.00      B    O  
ATOM   4214  H1  HOH B1399      26.263  27.985  23.135  1.00  0.00      B    H  
ATOM   4215  H2  HOH B1399      26.884  27.239  21.745  1.00  0.00      B    H  
ATOM   4216  O   HOH B1400      13.035   0.577  22.163  1.00  0.00      B    O  
ATOM   4217  H1  HOH B1400      12.385   0.083  22.838  1.00  0.00      B    H  
ATOM   4218  H2  HOH B1400      13.939   0.100  22.180  1.00  0.00      B    H  
ATOM   4219  O   HOH B1401      27.949  12.305   6.933  1.00  0.00      B    O  
ATOM   4220  H1  HOH B1401      28.887  12.177   7.196  1.00  0.00      B    H  
ATOM   4221  H2  HOH B1401      27.893  13.224   6.492  1.00  0.00      B    H  
ATOM   4222  O   HOH B1402      13.366  15.044  36.109  1.00  0.00      B    O  
ATOM   4223  H1  HOH B1402      14.299  14.705  35.969  1.00  0.00      B    H  
ATOM   4224  H2  HOH B1402      13.027  15.342  35.279  1.00  0.00      B    H  
ATOM   4225  O   HOH B1403      13.316  34.644  29.793  1.00  0.00      B    O  
ATOM   4226  H1  HOH B1403      12.990  33.846  29.281  1.00  0.00      B    H  
ATOM   4227  H2  HOH B1403      14.264  34.700  29.506  1.00  0.00      B    H  
ATOM   4228  O   HOH B1404      38.629  36.395  32.224  1.00  0.00      B    O  
ATOM   4229  H1  HOH B1404      39.182  35.864  31.591  1.00  0.00      B    H  
ATOM   4230  H2  HOH B1404      38.526  37.275  31.855  1.00  0.00      B    H  
ATOM   4231  O   HOH B1405      28.601  24.533  27.284  1.00  0.00      B    O  
ATOM   4232  H1  HOH B1405      28.175  24.503  26.346  1.00  0.00      B    H  
ATOM   4233  H2  HOH B1405      29.004  25.449  27.444  1.00  0.00      B    H  
ATOM   4234  O   HOH B1406      18.517  14.346   8.345  1.00  0.00      B    O  
ATOM   4235  H1  HOH B1406      18.800  14.290   9.362  1.00  0.00      B    H  
ATOM   4236  H2  HOH B1406      19.285  14.833   7.867  1.00  0.00      B    H  
ATOM   4237  O   HOH B1407      34.478  37.340  29.030  1.00  0.00      B    O  
ATOM   4238  H1  HOH B1407      34.324  38.263  29.384  1.00  0.00      B    H  
ATOM   4239  H2  HOH B1407      33.754  37.184  28.310  1.00  0.00      B    H  
ATOM   4240  O   HOH B1408      37.682  30.110  12.779  1.00  0.00      B    O  
ATOM   4241  H1  HOH B1408      38.240  29.341  13.174  1.00  0.00      B    H  
ATOM   4242  H2  HOH B1408      37.813  30.202  11.798  1.00  0.00      B    H  
ATOM   4243  O   HOH B1409      22.538  38.912  33.764  1.00  0.00      B    O  
ATOM   4244  H1  HOH B1409      22.009  38.185  33.370  1.00  0.00      B    H  
ATOM   4245  H2  HOH B1409      22.014  39.720  33.584  1.00  0.00      B    H  
ATOM   4246  O   HOH B1410      10.945  17.152  19.959  1.00  0.00      B    O  
ATOM   4247  H1  HOH B1410      11.846  16.790  19.703  1.00  0.00      B    H  
ATOM   4248  H2  HOH B1410      10.825  18.107  19.596  1.00  0.00      B    H  
ATOM   4249  O   HOH B1411       6.411  34.918  36.494  1.00  0.00      B    O  
ATOM   4250  H1  HOH B1411       6.043  34.036  36.805  1.00  0.00      B    H  
ATOM   4251  H2  HOH B1411       5.630  35.537  36.449  1.00  0.00      B    H  
ATOM   4252  O   HOH B1412      27.416  27.234  13.143  1.00  0.00      B    O  
ATOM   4253  H1  HOH B1412      27.409  27.362  12.127  1.00  0.00      B    H  
ATOM   4254  H2  HOH B1412      27.372  26.206  13.289  1.00  0.00      B    H  
ATOM   4255  O   HOH B1413      31.702  19.689  25.858  1.00  0.00      B    O  
ATOM   4256  H1  HOH B1413      32.250  19.385  26.639  1.00  0.00      B    H  
ATOM   4257  H2  HOH B1413      31.206  18.932  25.438  1.00  0.00      B    H  
ATOM   4258  O   HOH B1414      15.487  20.403  29.995  1.00  0.00      B    O  
ATOM   4259  H1  HOH B1414      14.998  19.540  30.409  1.00  0.00      B    H  
ATOM   4260  H2  HOH B1414      15.586  20.280  29.041  1.00  0.00      B    H  
ATOM   4261  O   HOH B1415       3.729   4.402   8.420  1.00  0.00      B    O  
ATOM   4262  H1  HOH B1415       4.698   4.235   8.447  1.00  0.00      B    H  
ATOM   4263  H2  HOH B1415       3.395   4.175   9.346  1.00  0.00      B    H  
ATOM   4264  O   HOH B1416      22.506  28.166  20.242  1.00  0.00      B    O  
ATOM   4265  H1  HOH B1416      21.737  27.626  19.836  1.00  0.00      B    H  
ATOM   4266  H2  HOH B1416      22.676  27.733  21.104  1.00  0.00      B    H  
ATOM   4267  O   HOH B1417      29.808  38.547  21.075  1.00  0.00      B    O  
ATOM   4268  H1  HOH B1417      29.695  39.367  20.512  1.00  0.00      B    H  
ATOM   4269  H2  HOH B1417      30.589  38.024  20.690  1.00  0.00      B    H  
ATOM   4270  O   HOH B1418      22.885  15.999   8.082  1.00  0.00      B    O  
ATOM   4271  H1  HOH B1418      22.298  16.790   7.895  1.00  0.00      B    H  
ATOM   4272  H2  HOH B1418      23.722  16.142   7.508  1.00  0.00      B    H  
ATOM   4273  O   HOH B1419      37.089   6.294  33.740  1.00  0.00      B    O  
ATOM   4274  H1  HOH B1419      37.440   6.740  34.631  1.00  0.00      B    H  
ATOM   4275  H2  HOH B1419      36.061   6.560  33.659  1.00  0.00      B    H  
ATOM   4276  O   HOH B1420      22.493   2.601   4.269  1.00  0.00      B    O  
ATOM   4277  H1  HOH B1420      22.499   3.391   3.654  1.00  0.00      B    H  
ATOM   4278  H2  HOH B1420      22.301   1.762   3.777  1.00  0.00      B    H  
ATOM   4279  O   HOH B1421      27.101  29.430   7.008  1.00  0.00      B    O  
ATOM   4280  H1  HOH B1421      27.541  30.189   7.399  1.00  0.00      B    H  
ATOM   4281  H2  HOH B1421      26.406  29.734   6.382  1.00  0.00      B    H  
ATOM   4282  O   HOH B1422      20.442   1.075  19.121  1.00  0.00      B    O  
ATOM   4283  H1  HOH B1422      20.945   1.617  19.788  1.00  0.00      B    H  
ATOM   4284  H2  HOH B1422      19.789   0.448  19.650  1.00  0.00      B    H  
ATOM   4285  O   HOH B1423       9.290  35.578   3.701  1.00  0.00      B    O  
ATOM   4286  H1  HOH B1423       9.592  35.344   2.751  1.00  0.00      B    H  
ATOM   4287  H2  HOH B1423       8.282  35.401   3.787  1.00  0.00      B    H  
ATOM   4288  O   HOH B1424       0.282  24.143  13.068  1.00  0.00      B    O  
ATOM   4289  H1  HOH B1424       0.502  23.672  12.221  1.00  0.00      B    H  
ATOM   4290  H2  HOH B1424      -0.208  23.443  13.640  1.00  0.00      B    H  
ATOM   4291  O   HOH B1425      31.092  18.406  10.193  1.00  0.00      B    O  
ATOM   4292  H1  HOH B1425      31.309  17.419  10.463  1.00  0.00      B    H  
ATOM   4293  H2  HOH B1425      31.915  18.747   9.646  1.00  0.00      B    H  
ATOM   4294  O   HOH B1426      15.812  24.625   8.784  1.00  0.00      B    O  
ATOM   4295  H1  HOH B1426      15.444  24.717   7.849  1.00  0.00      B    H  
ATOM   4296  H2  HOH B1426      15.872  25.550   9.116  1.00  0.00      B    H  
ATOM   4297  O   HOH B1427       8.161   0.847   4.516  1.00  0.00      B    O  
ATOM   4298  H1  HOH B1427       8.955   0.186   4.618  1.00  0.00      B    H  
ATOM   4299  H2  HOH B1427       7.643   0.701   3.706  1.00  0.00      B    H  
ATOM   4300  O   HOH B1428      16.385  31.418  15.521  1.00  0.00      B    O  
ATOM   4301  H1  HOH B1428      16.084  30.811  14.755  1.00  0.00      B    H  
ATOM   4302  H2  HOH B1428      17.411  31.380  15.659  1.00  0.00      B    H  
ATOM   4303  O   HOH B1429       2.893  30.708  26.077  1.00  0.00      B    O  
ATOM   4304  H1  HOH B1429       3.893  30.335  26.151  1.00  0.00      B    H  
ATOM   4305  H2  HOH B1429       2.299  29.972  25.818  1.00  0.00      B    H  
ATOM   4306  O   HOH B1430      20.543  30.461  19.317  1.00  0.00      B    O  
ATOM   4307  H1  HOH B1430      20.428  31.208  18.613  1.00  0.00      B    H  
ATOM   4308  H2  HOH B1430      21.487  30.124  19.202  1.00  0.00      B    H  
ATOM   4309  O   HOH B1431       7.174  11.126  18.577  1.00  0.00      B    O  
ATOM   4310  H1  HOH B1431       7.126  10.744  19.501  1.00  0.00      B    H  
ATOM   4311  H2  HOH B1431       7.756  10.442  18.090  1.00  0.00      B    H  
ATOM   4312  O   HOH B1432      20.361  27.478  33.782  1.00  0.00      B    O  
ATOM   4313  H1  HOH B1432      19.961  26.763  34.387  1.00  0.00      B    H  
ATOM   4314  H2  HOH B1432      21.333  27.640  34.166  1.00  0.00      B    H  
ATOM   4315  O   HOH B1433      28.201   5.342  29.196  1.00  0.00      B    O  
ATOM   4316  H1  HOH B1433      27.870   5.226  30.150  1.00  0.00      B    H  
ATOM   4317  H2  HOH B1433      29.150   5.001  29.227  1.00  0.00      B    H  
ATOM   4318  O   HOH B1434      31.524  10.376  20.463  1.00  0.00      B    O  
ATOM   4319  H1  HOH B1434      32.169  10.621  19.725  1.00  0.00      B    H  
ATOM   4320  H2  HOH B1434      31.813   9.508  20.830  1.00  0.00      B    H  
ATOM   4321  O   HOH B1435      38.602  10.435  28.819  1.00  0.00      B    O  
ATOM   4322  H1  HOH B1435      37.883  10.004  28.168  1.00  0.00      B    H  
ATOM   4323  H2  HOH B1435      39.488  10.085  28.458  1.00  0.00      B    H  
ATOM   4324  O   HOH B1436      37.753  36.060   8.348  1.00  0.00      B    O  
ATOM   4325  H1  HOH B1436      38.031  36.735   9.067  1.00  0.00      B    H  
ATOM   4326  H2  HOH B1436      36.726  36.119   8.225  1.00  0.00      B    H  
ATOM   4327  O   HOH B1437      15.356  18.005  39.221  1.00  0.00      B    O  
ATOM   4328  H1  HOH B1437      16.344  17.827  39.301  1.00  0.00      B    H  
ATOM   4329  H2  HOH B1437      15.251  18.116  38.194  1.00  0.00      B    H  
ATOM   4330  O   HOH B1438       0.045  39.064   7.370  1.00  0.00      B    O  
ATOM   4331  H1  HOH B1438       0.687  39.294   6.647  1.00  0.00      B    H  
ATOM   4332  H2  HOH B1438       0.586  38.843   8.171  1.00  0.00      B    H  
ATOM   4333  O   HOH B1439      26.329  31.621  18.364  1.00  0.00      B    O  
ATOM   4334  H1  HOH B1439      25.913  32.546  18.538  1.00  0.00      B    H  
ATOM   4335  H2  HOH B1439      27.284  31.741  18.575  1.00  0.00      B    H  
ATOM   4336  O   HOH B1440       2.428  20.607   9.201  1.00  0.00      B    O  
ATOM   4337  H1  HOH B1440       2.927  21.516   9.300  1.00  0.00      B    H  
ATOM   4338  H2  HOH B1440       2.995  19.935   8.696  1.00  0.00      B    H  
ATOM   4339  O   HOH B1441       2.473  33.649   9.355  1.00  0.00      B    O  
ATOM   4340  H1  HOH B1441       3.042  34.348   8.920  1.00  0.00      B    H  
ATOM   4341  H2  HOH B1441       2.089  33.080   8.624  1.00  0.00      B    H  
ATOM   4342  O   HOH B1442      34.495  24.232  31.486  1.00  0.00      B    O  
ATOM   4343  H1  HOH B1442      34.918  25.188  31.626  1.00  0.00      B    H  
ATOM   4344  H2  HOH B1442      34.066  24.258  30.551  1.00  0.00      B    H  
ATOM   4345  O   HOH B1443      19.324   7.632  35.374  1.00  0.00      B    O  
ATOM   4346  H1  HOH B1443      18.518   8.026  34.906  1.00  0.00      B    H  
ATOM   4347  H2  HOH B1443      20.156   8.140  35.130  1.00  0.00      B    H  
ATOM   4348  O   HOH B1444       1.271   4.943  32.151  1.00  0.00      B    O  
ATOM   4349  H1  HOH B1444       1.399   4.422  32.988  1.00  0.00      B    H  
ATOM   4350  H2  HOH B1444       0.822   4.323  31.446  1.00  0.00      B    H  
ATOM   4351  O   HOH B1445      11.857  32.342  34.030  1.00  0.00      B    O  
ATOM   4352  H1  HOH B1445      12.334  31.458  34.014  1.00  0.00      B    H  
ATOM   4353  H2  HOH B1445      12.504  33.130  33.605  1.00  0.00      B    H  
ATOM   4354  O   HOH B1446      30.392  11.886   8.400  1.00  0.00      B    O  
ATOM   4355  H1  HOH B1446      30.964  11.682   9.176  1.00  0.00      B    H  
ATOM   4356  H2  HOH B1446      31.015  12.039   7.624  1.00  0.00      B    H  
ATOM   4357  O   HOH B1447      10.073  24.466  27.271  1.00  0.00      B    O  
ATOM   4358  H1  HOH B1447       9.510  23.776  26.749  1.00  0.00      B    H  
ATOM   4359  H2  HOH B1447      10.958  24.017  27.266  1.00  0.00      B    H  
ATOM   4360  O   HOH B1448      11.052  15.405   4.620  1.00  0.00      B    O  
ATOM   4361  H1  HOH B1448      10.137  15.762   4.531  1.00  0.00      B    H  
ATOM   4362  H2  HOH B1448      11.404  15.397   3.689  1.00  0.00      B    H  
ATOM   4363  O   HOH B1449       8.479  29.726  16.921  1.00  0.00      B    O  
ATOM   4364  H1  HOH B1449       8.509  30.416  16.190  1.00  0.00      B    H  
ATOM   4365  H2  HOH B1449       7.742  29.089  16.782  1.00  0.00      B    H  
ATOM   4366  O   HOH B1450       7.664  28.723   0.144  1.00  0.00      B    O  
ATOM   4367  H1  HOH B1450       7.702  28.732   1.177  1.00  0.00      B    H  
ATOM   4368  H2  HOH B1450       8.021  29.679  -0.126  1.00  0.00      B    H  
ATOM   4369  O   HOH B1451       6.534  12.725  31.665  1.00  0.00      B    O  
ATOM   4370  H1  HOH B1451       7.079  11.960  32.121  1.00  0.00      B    H  
ATOM   4371  H2  HOH B1451       6.967  13.000  30.765  1.00  0.00      B    H  
ATOM   4372  O   HOH B1452      12.200  33.128   0.904  1.00  0.00      B    O  
ATOM   4373  H1  HOH B1452      12.265  33.486  -0.017  1.00  0.00      B    H  
ATOM   4374  H2  HOH B1452      13.125  33.351   1.378  1.00  0.00      B    H  
ATOM   4375  O   HOH B1453      16.827  38.000   8.209  1.00  0.00      B    O  
ATOM   4376  H1  HOH B1453      16.611  38.575   7.378  1.00  0.00      B    H  
ATOM   4377  H2  HOH B1453      16.646  38.521   9.044  1.00  0.00      B    H  
ATOM   4378  O   HOH B1454       8.470   7.743   5.836  1.00  0.00      B    O  
ATOM   4379  H1  HOH B1454       8.461   8.074   4.850  1.00  0.00      B    H  
ATOM   4380  H2  HOH B1454       9.286   8.234   6.218  1.00  0.00      B    H  
ATOM   4381  O   HOH B1455      11.342  29.459  31.327  1.00  0.00      B    O  
ATOM   4382  H1  HOH B1455      11.234  28.922  30.472  1.00  0.00      B    H  
ATOM   4383  H2  HOH B1455      10.411  29.273  31.810  1.00  0.00      B    H  
ATOM   4384  O   HOH B1456      36.887   4.519  28.041  1.00  0.00      B    O  
ATOM   4385  H1  HOH B1456      37.069   4.348  27.057  1.00  0.00      B    H  
ATOM   4386  H2  HOH B1456      37.632   4.016  28.564  1.00  0.00      B    H  
ATOM   4387  O   HOH B1457      29.300   7.983  13.744  1.00  0.00      B    O  
ATOM   4388  H1  HOH B1457      28.786   7.317  13.179  1.00  0.00      B    H  
ATOM   4389  H2  HOH B1457      28.732   8.289  14.575  1.00  0.00      B    H  
ATOM   4390  O   HOH B1458       6.891  34.249  33.574  1.00  0.00      B    O  
ATOM   4391  H1  HOH B1458       6.575  34.672  34.401  1.00  0.00      B    H  
ATOM   4392  H2  HOH B1458       7.820  33.844  33.742  1.00  0.00      B    H  
ATOM   4393  O   HOH B1459      29.662  35.844  30.540  1.00  0.00      B    O  
ATOM   4394  H1  HOH B1459      30.567  35.336  30.445  1.00  0.00      B    H  
ATOM   4395  H2  HOH B1459      29.575  36.136  31.495  1.00  0.00      B    H  
ATOM   4396  O   HOH B1460      17.866  14.248  30.027  1.00  0.00      B    O  
ATOM   4397  H1  HOH B1460      18.840  14.254  29.864  1.00  0.00      B    H  
ATOM   4398  H2  HOH B1460      17.469  13.421  29.508  1.00  0.00      B    H  
ATOM   4399  O   HOH B1461      22.556  35.176   8.237  1.00  0.00      B    O  
ATOM   4400  H1  HOH B1461      21.819  35.137   8.941  1.00  0.00      B    H  
ATOM   4401  H2  HOH B1461      23.169  35.884   8.573  1.00  0.00      B    H  
ATOM   4402  O   HOH B1462      24.333  12.512   5.771  1.00  0.00      B    O  
ATOM   4403  H1  HOH B1462      23.369  12.656   6.155  1.00  0.00      B    H  
ATOM   4404  H2  HOH B1462      24.797  11.852   6.418  1.00  0.00      B    H  
ATOM   4405  O   HOH B1463      31.300   8.931  36.171  1.00  0.00      B    O  
ATOM   4406  H1  HOH B1463      31.500   9.230  35.222  1.00  0.00      B    H  
ATOM   4407  H2  HOH B1463      30.922   9.758  36.643  1.00  0.00      B    H  
ATOM   4408  O   HOH B1464      36.965  30.229  19.117  1.00  0.00      B    O  
ATOM   4409  H1  HOH B1464      37.252  31.240  19.029  1.00  0.00      B    H  
ATOM   4410  H2  HOH B1464      37.503  29.678  18.483  1.00  0.00      B    H  
ATOM   4411  O   HOH B1465      18.750  23.958  23.298  1.00  0.00      B    O  
ATOM   4412  H1  HOH B1465      18.998  23.012  22.997  1.00  0.00      B    H  
ATOM   4413  H2  HOH B1465      17.776  24.153  22.958  1.00  0.00      B    H  
ATOM   4414  O   HOH B1466       5.258  13.829  26.719  1.00  0.00      B    O  
ATOM   4415  H1  HOH B1466       5.431  14.684  27.242  1.00  0.00      B    H  
ATOM   4416  H2  HOH B1466       4.668  13.156  27.269  1.00  0.00      B    H  
ATOM   4417  O   HOH B1467      16.925   3.823   9.954  1.00  0.00      B    O  
ATOM   4418  H1  HOH B1467      17.686   3.449  10.487  1.00  0.00      B    H  
ATOM   4419  H2  HOH B1467      16.331   3.026   9.809  1.00  0.00      B    H  
ATOM   4420  O   HOH B1468      10.124  34.780   1.114  1.00  0.00      B    O  
ATOM   4421  H1  HOH B1468       9.863  34.819   0.128  1.00  0.00      B    H  
ATOM   4422  H2  HOH B1468      10.747  34.013   1.228  1.00  0.00      B    H  
ATOM   4423  O   HOH B1469      28.551  22.001   7.874  1.00  0.00      B    O  
ATOM   4424  H1  HOH B1469      29.303  22.637   8.010  1.00  0.00      B    H  
ATOM   4425  H2  HOH B1469      28.835  21.332   7.114  1.00  0.00      B    H  
ATOM   4426  O   HOH B1470      36.058  29.652  25.235  1.00  0.00      B    O  
ATOM   4427  H1  HOH B1470      35.746  29.072  25.917  1.00  0.00      B    H  
ATOM   4428  H2  HOH B1470      37.062  29.837  25.373  1.00  0.00      B    H  
ATOM   4429  O   HOH B1471      17.751  23.472   0.601  1.00  0.00      B    O  
ATOM   4430  H1  HOH B1471      17.695  22.456   0.832  1.00  0.00      B    H  
ATOM   4431  H2  HOH B1471      17.219  23.888   1.321  1.00  0.00      B    H  
ATOM   4432  O   HOH B1472       6.979  21.049  31.515  1.00  0.00      B    O  
ATOM   4433  H1  HOH B1472       6.082  20.838  31.861  1.00  0.00      B    H  
ATOM   4434  H2  HOH B1472       7.697  20.376  31.790  1.00  0.00      B    H  
ATOM   4435  O   HOH B1473      27.678   3.901   5.855  1.00  0.00      B    O  
ATOM   4436  H1  HOH B1473      27.036   4.418   5.223  1.00  0.00      B    H  
ATOM   4437  H2  HOH B1473      27.320   2.927   5.938  1.00  0.00      B    H  
ATOM   4438  O   HOH B1474      15.838  36.070  36.087  1.00  0.00      B    O  
ATOM   4439  H1  HOH B1474      16.767  36.299  35.594  1.00  0.00      B    H  
ATOM   4440  H2  HOH B1474      15.099  36.259  35.405  1.00  0.00      B    H  
ATOM   4441  O   HOH B1475      37.750  33.271  29.003  1.00  0.00      B    O  
ATOM   4442  H1  HOH B1475      37.276  32.802  29.781  1.00  0.00      B    H  
ATOM   4443  H2  HOH B1475      37.403  34.191  28.922  1.00  0.00      B    H  
ATOM   4444  O   HOH B1476      35.898  37.028  13.835  1.00  0.00      B    O  
ATOM   4445  H1  HOH B1476      36.813  37.081  14.248  1.00  0.00      B    H  
ATOM   4446  H2  HOH B1476      35.865  37.236  12.829  1.00  0.00      B    H  
ATOM   4447  O   HOH B1477      15.099   5.650  11.103  1.00  0.00      B    O  
ATOM   4448  H1  HOH B1477      14.374   6.078  10.570  1.00  0.00      B    H  
ATOM   4449  H2  HOH B1477      15.686   5.169  10.486  1.00  0.00      B    H  
ATOM   4450  O   HOH B1478      30.421  17.929   2.178  1.00  0.00      B    O  
ATOM   4451  H1  HOH B1478      30.670  17.054   1.741  1.00  0.00      B    H  
ATOM   4452  H2  HOH B1478      29.876  17.741   3.046  1.00  0.00      B    H  
ATOM   4453  O   HOH B1479       1.938  10.008   3.112  1.00  0.00      B    O  
ATOM   4454  H1  HOH B1479       2.761   9.609   2.709  1.00  0.00      B    H  
ATOM   4455  H2  HOH B1479       1.655   9.370   3.769  1.00  0.00      B    H  
ATOM   4456  O   HOH B1480       3.293   7.538  23.785  1.00  0.00      B    O  
ATOM   4457  H1  HOH B1480       3.232   7.002  24.657  1.00  0.00      B    H  
ATOM   4458  H2  HOH B1480       3.800   7.053  23.102  1.00  0.00      B    H  
ATOM   4459  O   HOH B1481       4.356  32.905  24.828  1.00  0.00      B    O  
ATOM   4460  H1  HOH B1481       3.711  32.133  25.134  1.00  0.00      B    H  
ATOM   4461  H2  HOH B1481       4.088  33.766  25.286  1.00  0.00      B    H  
ATOM   4462  O   HOH B1482       8.531   2.966  11.632  1.00  0.00      B    O  
ATOM   4463  H1  HOH B1482       9.376   3.229  12.158  1.00  0.00      B    H  
ATOM   4464  H2  HOH B1482       8.491   3.500  10.807  1.00  0.00      B    H  
ATOM   4465  O   HOH B1483      32.055  18.448  14.487  1.00  0.00      B    O  
ATOM   4466  H1  HOH B1483      31.520  18.957  15.226  1.00  0.00      B    H  
ATOM   4467  H2  HOH B1483      31.615  18.471  13.569  1.00  0.00      B    H  
ATOM   4468  O   HOH B1484      29.781  23.429  21.100  1.00  0.00      B    O  
ATOM   4469  H1  HOH B1484      30.372  24.101  21.616  1.00  0.00      B    H  
ATOM   4470  H2  HOH B1484      30.297  22.537  21.147  1.00  0.00      B    H  
ATOM   4471  O   HOH B1485      23.557   7.483  33.502  1.00  0.00      B    O  
ATOM   4472  H1  HOH B1485      23.706   8.357  32.950  1.00  0.00      B    H  
ATOM   4473  H2  HOH B1485      24.039   7.587  34.432  1.00  0.00      B    H  
ATOM   4474  O   HOH B1486       5.562  26.467  26.498  1.00  0.00      B    O  
ATOM   4475  H1  HOH B1486       5.984  27.007  25.746  1.00  0.00      B    H  
ATOM   4476  H2  HOH B1486       6.323  26.316  27.130  1.00  0.00      B    H  
ATOM   4477  O   HOH B1487       8.973   8.771  17.988  1.00  0.00      B    O  
ATOM   4478  H1  HOH B1487       8.964   8.572  18.981  1.00  0.00      B    H  
ATOM   4479  H2  HOH B1487       8.683   8.031  17.409  1.00  0.00      B    H  
ATOM   4480  O   HOH B1488       4.117  20.746  18.754  1.00  0.00      B    O  
ATOM   4481  H1  HOH B1488       3.909  20.178  19.559  1.00  0.00      B    H  
ATOM   4482  H2  HOH B1488       4.768  20.153  18.218  1.00  0.00      B    H  
ATOM   4483  O   HOH B1489      24.935  32.150  26.566  1.00  0.00      B    O  
ATOM   4484  H1  HOH B1489      24.346  33.026  26.688  1.00  0.00      B    H  
ATOM   4485  H2  HOH B1489      24.263  31.396  26.604  1.00  0.00      B    H  
ATOM   4486  O   HOH B1490      15.590  35.143  28.426  1.00  0.00      B    O  
ATOM   4487  H1  HOH B1490      15.495  36.193  28.636  1.00  0.00      B    H  
ATOM   4488  H2  HOH B1490      16.525  34.826  28.645  1.00  0.00      B    H  
ATOM   4489  O   HOH B1491      20.392   3.605  36.425  1.00  0.00      B    O  
ATOM   4490  H1  HOH B1491      20.776   3.650  37.374  1.00  0.00      B    H  
ATOM   4491  H2  HOH B1491      19.674   2.915  36.307  1.00  0.00      B    H  
ATOM   4492  O   HOH B1492       9.913  39.499  19.336  1.00  0.00      B    O  
ATOM   4493  H1  HOH B1492       9.603  38.567  19.034  1.00  0.00      B    H  
ATOM   4494  H2  HOH B1492      10.468  39.354  20.160  1.00  0.00      B    H  
ATOM   4495  O   HOH B1493      28.068  37.697  25.446  1.00  0.00      B    O  
ATOM   4496  H1  HOH B1493      28.178  37.246  26.326  1.00  0.00      B    H  
ATOM   4497  H2  HOH B1493      27.136  37.546  25.149  1.00  0.00      B    H  
ATOM   4498  O   HOH B1494      21.059  29.967   5.260  1.00  0.00      B    O  
ATOM   4499  H1  HOH B1494      21.971  29.922   4.794  1.00  0.00      B    H  
ATOM   4500  H2  HOH B1494      20.399  30.428   4.607  1.00  0.00      B    H  
ATOM   4501  O   HOH B1495      35.714   8.102   3.019  1.00  0.00      B    O  
ATOM   4502  H1  HOH B1495      36.334   8.750   3.465  1.00  0.00      B    H  
ATOM   4503  H2  HOH B1495      36.280   7.442   2.479  1.00  0.00      B    H  
ATOM   4504  O   HOH B1496       8.076  31.306  26.398  1.00  0.00      B    O  
ATOM   4505  H1  HOH B1496       7.618  32.063  26.928  1.00  0.00      B    H  
ATOM   4506  H2  HOH B1496       7.526  31.184  25.605  1.00  0.00      B    H  
ATOM   4507  O   HOH B1497      24.004  35.356  32.664  1.00  0.00      B    O  
ATOM   4508  H1  HOH B1497      24.836  35.102  32.211  1.00  0.00      B    H  
ATOM   4509  H2  HOH B1497      23.643  34.479  33.022  1.00  0.00      B    H  
ATOM   4510  O   HOH B1498      35.027  25.612   0.513  1.00  0.00      B    O  
ATOM   4511  H1  HOH B1498      35.474  26.182   1.197  1.00  0.00      B    H  
ATOM   4512  H2  HOH B1498      34.320  25.058   0.981  1.00  0.00      B    H  
ATOM   4513  O   HOH B1499      22.611  37.023  24.720  1.00  0.00      B    O  
ATOM   4514  H1  HOH B1499      22.057  36.164  24.432  1.00  0.00      B    H  
ATOM   4515  H2  HOH B1499      22.368  37.726  24.017  1.00  0.00      B    H  
ATOM   4516  O   HOH B1500      35.709  14.713  26.363  1.00  0.00      B    O  
ATOM   4517  H1  HOH B1500      34.931  15.063  26.916  1.00  0.00      B    H  
ATOM   4518  H2  HOH B1500      36.384  15.484  26.294  1.00  0.00      B    H  
ATOM   4519  O   HOH B1501      19.356  15.592   3.554  1.00  0.00      B    O  
ATOM   4520  H1  HOH B1501      19.976  15.501   4.348  1.00  0.00      B    H  
ATOM   4521  H2  HOH B1501      19.680  16.507   3.247  1.00  0.00      B    H  
ATOM   4522  O   HOH B1502      16.468   6.573  37.304  1.00  0.00      B    O  
ATOM   4523  H1  HOH B1502      15.522   6.152  37.423  1.00  0.00      B    H  
ATOM   4524  H2  HOH B1502      16.334   6.860  36.365  1.00  0.00      B    H  
ATOM   4525  O   HOH B1503      11.834  14.601  31.599  1.00  0.00      B    O  
ATOM   4526  H1  HOH B1503      12.054  13.747  31.052  1.00  0.00      B    H  
ATOM   4527  H2  HOH B1503      10.947  14.436  32.176  1.00  0.00      B    H  
ATOM   4528  O   HOH B1504      36.346  38.720   7.091  1.00  0.00      B    O  
ATOM   4529  H1  HOH B1504      36.063  39.026   7.991  1.00  0.00      B    H  
ATOM   4530  H2  HOH B1504      37.331  38.800   6.989  1.00  0.00      B    H  
ATOM   4531  O   HOH B1505       5.904  13.606  34.300  1.00  0.00      B    O  
ATOM   4532  H1  HOH B1505       4.957  13.932  34.353  1.00  0.00      B    H  
ATOM   4533  H2  HOH B1505       6.190  13.419  33.374  1.00  0.00      B    H  
ATOM   4534  O   HOH B1506       5.745  28.157  10.515  1.00  0.00      B    O  
ATOM   4535  H1  HOH B1506       6.339  28.727  11.131  1.00  0.00      B    H  
ATOM   4536  H2  HOH B1506       5.842  27.216  10.810  1.00  0.00      B    H  
ATOM   4537  O   HOH B1507       9.845  25.989   1.768  1.00  0.00      B    O  
ATOM   4538  H1  HOH B1507      10.843  26.178   1.902  1.00  0.00      B    H  
ATOM   4539  H2  HOH B1507       9.425  26.872   1.666  1.00  0.00      B    H  
ATOM   4540  O   HOH B1508      22.302   1.311  16.944  1.00  0.00      B    O  
ATOM   4541  H1  HOH B1508      22.965   0.870  16.319  1.00  0.00      B    H  
ATOM   4542  H2  HOH B1508      21.930   0.590  17.546  1.00  0.00      B    H  
ATOM   4543  O   HOH B1509       4.762  11.280  33.747  1.00  0.00      B    O  
ATOM   4544  H1  HOH B1509       5.202  12.070  34.190  1.00  0.00      B    H  
ATOM   4545  H2  HOH B1509       3.805  11.302  34.052  1.00  0.00      B    H  
ATOM   4546  O   HOH B1510      36.541  21.877   1.522  1.00  0.00      B    O  
ATOM   4547  H1  HOH B1510      36.171  21.707   2.493  1.00  0.00      B    H  
ATOM   4548  H2  HOH B1510      36.660  20.977   1.037  1.00  0.00      B    H  
ATOM   4549  O   HOH B1511      31.499  14.498  18.593  1.00  0.00      B    O  
ATOM   4550  H1  HOH B1511      32.508  14.225  18.610  1.00  0.00      B    H  
ATOM   4551  H2  HOH B1511      31.023  13.841  18.046  1.00  0.00      B    H  
ATOM   4552  O   HOH B1512      10.941   7.096  34.927  1.00  0.00      B    O  
ATOM   4553  H1  HOH B1512      10.631   6.436  35.592  1.00  0.00      B    H  
ATOM   4554  H2  HOH B1512      10.148   7.295  34.309  1.00  0.00      B    H  
ATOM   4555  O   HOH B1513      22.413  31.385  31.804  1.00  0.00      B    O  
ATOM   4556  H1  HOH B1513      23.059  32.037  31.363  1.00  0.00      B    H  
ATOM   4557  H2  HOH B1513      22.731  31.324  32.796  1.00  0.00      B    H  
ATOM   4558  O   HOH B1514      26.944  22.847  10.020  1.00  0.00      B    O  
ATOM   4559  H1  HOH B1514      27.418  22.445   9.226  1.00  0.00      B    H  
ATOM   4560  H2  HOH B1514      26.830  23.850   9.747  1.00  0.00      B    H  
ATOM   4561  O   HOH B1515      32.600  31.652  27.665  1.00  0.00      B    O  
ATOM   4562  H1  HOH B1515      31.624  31.583  27.911  1.00  0.00      B    H  
ATOM   4563  H2  HOH B1515      33.170  31.392  28.498  1.00  0.00      B    H  
ATOM   4564  O   HOH B1516      29.731  24.762  18.667  1.00  0.00      B    O  
ATOM   4565  H1  HOH B1516      29.540  23.969  19.307  1.00  0.00      B    H  
ATOM   4566  H2  HOH B1516      30.732  24.976  18.759  1.00  0.00      B    H  
ATOM   4567  O   HOH B1517      38.906   3.673  22.552  1.00  0.00      B    O  
ATOM   4568  H1  HOH B1517      39.057   2.825  21.964  1.00  0.00      B    H  
ATOM   4569  H2  HOH B1517      39.382   4.470  22.033  1.00  0.00      B    H  
ATOM   4570  O   HOH B1518      33.023  19.135  21.252  1.00  0.00      B    O  
ATOM   4571  H1  HOH B1518      32.946  18.765  20.342  1.00  0.00      B    H  
ATOM   4572  H2  HOH B1518      33.747  18.621  21.735  1.00  0.00      B    H  
ATOM   4573  O   HOH B1519       2.576  28.932  34.149  1.00  0.00      B    O  
ATOM   4574  H1  HOH B1519       2.520  29.883  33.963  1.00  0.00      B    H  
ATOM   4575  H2  HOH B1519       2.517  28.363  33.267  1.00  0.00      B    H  
ATOM   4576  O   HOH B1520      38.149   9.242   7.435  1.00  0.00      B    O  
ATOM   4577  H1  HOH B1520      37.984   8.458   6.868  1.00  0.00      B    H  
ATOM   4578  H2  HOH B1520      38.656   8.923   8.263  1.00  0.00      B    H  
ATOM   4579  O   HOH B1521      38.477  24.672  26.871  1.00  0.00      B    O  
ATOM   4580  H1  HOH B1521      37.507  24.577  26.547  1.00  0.00      B    H  
ATOM   4581  H2  HOH B1521      38.715  23.758  27.325  1.00  0.00      B    H  
ATOM   4582  O   HOH B1522      15.608  36.016  23.738  1.00  0.00      B    O  
ATOM   4583  H1  HOH B1522      15.025  35.152  23.768  1.00  0.00      B    H  
ATOM   4584  H2  HOH B1522      15.425  36.580  24.599  1.00  0.00      B    H  
ATOM   4585  O   HOH B1523      25.799  30.480  35.415  1.00  0.00      B    O  
ATOM   4586  H1  HOH B1523      24.992  30.252  36.020  1.00  0.00      B    H  
ATOM   4587  H2  HOH B1523      26.610  30.162  35.880  1.00  0.00      B    H  
ATOM   4588  O   HOH B1524       0.767  35.377  13.203  1.00  0.00      B    O  
ATOM   4589  H1  HOH B1524       1.700  35.630  12.976  1.00  0.00      B    H  
ATOM   4590  H2  HOH B1524       0.324  35.162  12.307  1.00  0.00      B    H  
ATOM   4591  O   HOH B1525      37.081  32.710   4.084  1.00  0.00      B    O  
ATOM   4592  H1  HOH B1525      37.453  32.900   3.133  1.00  0.00      B    H  
ATOM   4593  H2  HOH B1525      37.316  31.728   4.314  1.00  0.00      B    H  
ATOM   4594  O   HOH B1526       5.752  32.566  19.998  1.00  0.00      B    O  
ATOM   4595  H1  HOH B1526       6.246  31.807  20.408  1.00  0.00      B    H  
ATOM   4596  H2  HOH B1526       5.115  32.985  20.675  1.00  0.00      B    H  
ATOM   4597  O   HOH B1527       7.840   1.170  22.184  1.00  0.00      B    O  
ATOM   4598  H1  HOH B1527       7.468   1.342  21.258  1.00  0.00      B    H  
ATOM   4599  H2  HOH B1527       7.300   0.330  22.534  1.00  0.00      B    H  
ATOM   4600  O   HOH B1528      22.518  34.963  17.419  1.00  0.00      B    O  
ATOM   4601  H1  HOH B1528      23.225  34.736  18.081  1.00  0.00      B    H  
ATOM   4602  H2  HOH B1528      21.779  34.236  17.501  1.00  0.00      B    H  
ATOM   4603  O   HOH B1529      30.290   7.893   1.375  1.00  0.00      B    O  
ATOM   4604  H1  HOH B1529      29.402   7.400   1.337  1.00  0.00      B    H  
ATOM   4605  H2  HOH B1529      30.302   8.753   0.919  1.00  0.00      B    H  
ATOM   4606  O   HOH B1530      27.123   3.707  34.826  1.00  0.00      B    O  
ATOM   4607  H1  HOH B1530      27.849   4.215  35.308  1.00  0.00      B    H  
ATOM   4608  H2  HOH B1530      26.196   3.965  35.248  1.00  0.00      B    H  
ATOM   4609  O   HOH B1531       2.226   5.684   6.561  1.00  0.00      B    O  
ATOM   4610  H1  HOH B1531       2.606   5.070   7.293  1.00  0.00      B    H  
ATOM   4611  H2  HOH B1531       1.347   5.288   6.180  1.00  0.00      B    H  
ATOM   4612  O   HOH B1532       4.604   3.094  33.074  1.00  0.00      B    O  
ATOM   4613  H1  HOH B1532       3.971   2.363  33.388  1.00  0.00      B    H  
ATOM   4614  H2  HOH B1532       5.516   2.655  32.938  1.00  0.00      B    H  
ATOM   4615  O   HOH B1533      32.202  15.001   3.463  1.00  0.00      B    O  
ATOM   4616  H1  HOH B1533      32.058  15.336   4.404  1.00  0.00      B    H  
ATOM   4617  H2  HOH B1533      32.885  14.228   3.446  1.00  0.00      B    H  
ATOM   4618  O   HOH B1534       3.728  17.994  16.067  1.00  0.00      B    O  
ATOM   4619  H1  HOH B1534       4.177  17.519  15.303  1.00  0.00      B    H  
ATOM   4620  H2  HOH B1534       3.345  17.267  16.653  1.00  0.00      B    H  
ATOM   4621  O   HOH B1535      14.058  25.325  28.818  1.00  0.00      B    O  
ATOM   4622  H1  HOH B1535      14.284  24.386  28.687  1.00  0.00      B    H  
ATOM   4623  H2  HOH B1535      14.408  25.613  29.738  1.00  0.00      B    H  
ATOM   4624  O   HOH B1536      12.090  25.597  33.070  1.00  0.00      B    O  
ATOM   4625  H1  HOH B1536      11.688  25.861  32.132  1.00  0.00      B    H  
ATOM   4626  H2  HOH B1536      12.870  24.950  32.834  1.00  0.00      B    H  
ATOM   4627  O   HOH B1537      13.068   0.371   2.780  1.00  0.00      B    O  
ATOM   4628  H1  HOH B1537      13.687   0.244   2.025  1.00  0.00      B    H  
ATOM   4629  H2  HOH B1537      13.379  -0.204   3.553  1.00  0.00      B    H  
ATOM   4630  O   HOH B1538      26.722  39.148   8.103  1.00  0.00      B    O  
ATOM   4631  H1  HOH B1538      27.516  39.157   7.432  1.00  0.00      B    H  
ATOM   4632  H2  HOH B1538      25.934  38.645   7.691  1.00  0.00      B    H  
ATOM   4633  O   HOH B1539       0.271   4.130  29.824  1.00  0.00      B    O  
ATOM   4634  H1  HOH B1539       0.505   3.206  29.411  1.00  0.00      B    H  
ATOM   4635  H2  HOH B1539       0.513   4.875  29.187  1.00  0.00      B    H  
ATOM   4636  O   HOH B1540      20.886  18.709   0.464  1.00  0.00      B    O  
ATOM   4637  H1  HOH B1540      21.713  18.378  -0.022  1.00  0.00      B    H  
ATOM   4638  H2  HOH B1540      20.429  19.425  -0.042  1.00  0.00      B    H  
ATOM   4639  O   HOH B1541      28.075   5.647   2.075  1.00  0.00      B    O  
ATOM   4640  H1  HOH B1541      28.564   4.814   1.685  1.00  0.00      B    H  
ATOM   4641  H2  HOH B1541      27.899   5.493   3.057  1.00  0.00      B    H  
ATOM   4642  O   HOH B1542      34.843   7.994  22.645  1.00  0.00      B    O  
ATOM   4643  H1  HOH B1542      35.291   7.134  22.290  1.00  0.00      B    H  
ATOM   4644  H2  HOH B1542      35.450   8.361  23.390  1.00  0.00      B    H  
ATOM   4645  O   HOH B1543       2.412  31.745  36.565  1.00  0.00      B    O  
ATOM   4646  H1  HOH B1543       1.927  32.014  35.736  1.00  0.00      B    H  
ATOM   4647  H2  HOH B1543       1.676  31.451  37.226  1.00  0.00      B    H  
ATOM   4648  O   HOH B1544       9.884  23.307  14.409  1.00  0.00      B    O  
ATOM   4649  H1  HOH B1544      10.640  23.898  14.008  1.00  0.00      B    H  
ATOM   4650  H2  HOH B1544      10.281  22.472  14.800  1.00  0.00      B    H  
ATOM   4651  O   HOH B1545      26.663  23.199   6.279  1.00  0.00      B    O  
ATOM   4652  H1  HOH B1545      27.127  23.728   5.482  1.00  0.00      B    H  
ATOM   4653  H2  HOH B1545      27.444  22.754   6.710  1.00  0.00      B    H  
ATOM   4654  O   HOH B1546      31.109   9.165  31.398  1.00  0.00      B    O  
ATOM   4655  H1  HOH B1546      31.831   8.556  30.921  1.00  0.00      B    H  
ATOM   4656  H2  HOH B1546      30.526   9.583  30.666  1.00  0.00      B    H  
ATOM   4657  O   HOH B1547      22.797  18.863  29.683  1.00  0.00      B    O  
ATOM   4658  H1  HOH B1547      23.641  18.624  29.147  1.00  0.00      B    H  
ATOM   4659  H2  HOH B1547      22.048  18.279  29.359  1.00  0.00      B    H  
ATOM   4660  O   HOH B1548      24.955  38.251  28.802  1.00  0.00      B    O  
ATOM   4661  H1  HOH B1548      25.417  38.951  29.316  1.00  0.00      B    H  
ATOM   4662  H2  HOH B1548      24.369  38.692  28.049  1.00  0.00      B    H  
ATOM   4663  O   HOH B1549       3.722  37.628   8.747  1.00  0.00      B    O  
ATOM   4664  H1  HOH B1549       3.275  37.238   7.911  1.00  0.00      B    H  
ATOM   4665  H2  HOH B1549       3.098  38.179   9.226  1.00  0.00      B    H  
ATOM   4666  O   HOH B1550      28.590  20.157  35.149  1.00  0.00      B    O  
ATOM   4667  H1  HOH B1550      29.371  20.371  35.759  1.00  0.00      B    H  
ATOM   4668  H2  HOH B1550      28.651  20.726  34.305  1.00  0.00      B    H  
ATOM   4669  O   HOH B1551      27.014  38.128  13.592  1.00  0.00      B    O  
ATOM   4670  H1  HOH B1551      27.918  37.888  13.968  1.00  0.00      B    H  
ATOM   4671  H2  HOH B1551      26.349  38.300  14.318  1.00  0.00      B    H  
ATOM   4672  O   HOH B1552      20.903  32.561  35.293  1.00  0.00      B    O  
ATOM   4673  H1  HOH B1552      20.070  33.150  35.603  1.00  0.00      B    H  
ATOM   4674  H2  HOH B1552      20.585  31.683  34.899  1.00  0.00      B    H  
ATOM   4675  O   HOH B1553      31.584   0.330  16.565  1.00  0.00      B    O  
ATOM   4676  H1  HOH B1553      32.300  -0.272  16.146  1.00  0.00      B    H  
ATOM   4677  H2  HOH B1553      31.910   0.725  17.426  1.00  0.00      B    H  
ATOM   4678  O   HOH B1554      16.989  30.774  21.913  1.00  0.00      B    O  
ATOM   4679  H1  HOH B1554      16.450  29.933  21.626  1.00  0.00      B    H  
ATOM   4680  H2  HOH B1554      17.994  30.487  22.041  1.00  0.00      B    H  
ATOM   4681  O   HOH B1555      32.814  33.140   9.502  1.00  0.00      B    O  
ATOM   4682  H1  HOH B1555      32.932  34.061   9.114  1.00  0.00      B    H  
ATOM   4683  H2  HOH B1555      31.945  33.106  10.051  1.00  0.00      B    H  
ATOM   4684  O   HOH B1556      27.655  27.015  10.619  1.00  0.00      B    O  
ATOM   4685  H1  HOH B1556      28.605  27.336  10.571  1.00  0.00      B    H  
ATOM   4686  H2  HOH B1556      27.550  26.150  10.054  1.00  0.00      B    H  
ATOM   4687  O   HOH B1557       0.759  21.189  37.700  1.00  0.00      B    O  
ATOM   4688  H1  HOH B1557       1.694  20.971  38.064  1.00  0.00      B    H  
ATOM   4689  H2  HOH B1557       0.442  22.140  37.905  1.00  0.00      B    H  
ATOM   4690  O   HOH B1558      34.366   9.741   0.890  1.00  0.00      B    O  
ATOM   4691  H1  HOH B1558      34.467  10.744   0.846  1.00  0.00      B    H  
ATOM   4692  H2  HOH B1558      34.813   9.389   1.784  1.00  0.00      B    H  
ATOM   4693  O   HOH B1559      32.910  28.096  12.730  1.00  0.00      B    O  
ATOM   4694  H1  HOH B1559      32.977  27.461  11.898  1.00  0.00      B    H  
ATOM   4695  H2  HOH B1559      33.836  28.490  12.836  1.00  0.00      B    H  
ATOM   4696  O   HOH B1560      30.933   4.860  17.015  1.00  0.00      B    O  
ATOM   4697  H1  HOH B1560      31.757   4.343  16.729  1.00  0.00      B    H  
ATOM   4698  H2  HOH B1560      31.065   5.831  16.720  1.00  0.00      B    H  
ATOM   4699  O   HOH B1561      28.047  28.326  25.037  1.00  0.00      B    O  
ATOM   4700  H1  HOH B1561      27.079  28.236  25.402  1.00  0.00      B    H  
ATOM   4701  H2  HOH B1561      28.043  28.773  24.106  1.00  0.00      B    H  
ATOM   4702  O   HOH B1562       2.440  37.014  34.503  1.00  0.00      B    O  
ATOM   4703  H1  HOH B1562       1.475  37.303  34.424  1.00  0.00      B    H  
ATOM   4704  H2  HOH B1562       2.797  37.027  33.541  1.00  0.00      B    H  
ATOM   4705  O   HOH B1563      23.334  32.761  34.117  1.00  0.00      B    O  
ATOM   4706  H1  HOH B1563      24.025  32.511  34.803  1.00  0.00      B    H  
ATOM   4707  H2  HOH B1563      22.490  32.950  34.588  1.00  0.00      B    H  
ATOM   4708  O   HOH B1564      33.736  33.908  26.754  1.00  0.00      B    O  
ATOM   4709  H1  HOH B1564      34.622  33.724  26.309  1.00  0.00      B    H  
ATOM   4710  H2  HOH B1564      33.379  33.018  27.183  1.00  0.00      B    H  
ATOM   4711  O   HOH B1565      32.323   8.251  21.955  1.00  0.00      B    O  
ATOM   4712  H1  HOH B1565      31.673   8.005  22.702  1.00  0.00      B    H  
ATOM   4713  H2  HOH B1565      33.275   8.185  22.256  1.00  0.00      B    H  
ATOM   4714  O   HOH B1566      21.067  19.075  18.335  1.00  0.00      B    O  
ATOM   4715  H1  HOH B1566      20.816  19.211  17.389  1.00  0.00      B    H  
ATOM   4716  H2  HOH B1566      20.994  18.056  18.464  1.00  0.00      B    H  
ATOM   4717  O   HOH B1567      38.753  12.635  34.832  1.00  0.00      B    O  
ATOM   4718  H1  HOH B1567      38.436  11.896  34.241  1.00  0.00      B    H  
ATOM   4719  H2  HOH B1567      39.658  12.390  35.263  1.00  0.00      B    H  
ATOM   4720  O   HOH B1568       6.129   1.174   6.379  1.00  0.00      B    O  
ATOM   4721  H1  HOH B1568       6.485   0.941   7.315  1.00  0.00      B    H  
ATOM   4722  H2  HOH B1568       6.870   1.252   5.688  1.00  0.00      B    H  
ATOM   4723  O   HOH B1569      28.852  15.985  20.228  1.00  0.00      B    O  
ATOM   4724  H1  HOH B1569      27.948  16.180  20.692  1.00  0.00      B    H  
ATOM   4725  H2  HOH B1569      29.144  15.092  20.608  1.00  0.00      B    H  
ATOM   4726  O   HOH B1570       0.423  29.438   2.109  1.00  0.00      B    O  
ATOM   4727  H1  HOH B1570       1.292  29.912   1.735  1.00  0.00      B    H  
ATOM   4728  H2  HOH B1570       0.477  28.476   1.905  1.00  0.00      B    H  
ATOM   4729  O   HOH B1571      31.602  25.167  10.436  1.00  0.00      B    O  
ATOM   4730  H1  HOH B1571      31.473  24.875  11.409  1.00  0.00      B    H  
ATOM   4731  H2  HOH B1571      32.544  25.651  10.402  1.00  0.00      B    H  
ATOM   4732  O   HOH B1572      12.659   1.227  14.316  1.00  0.00      B    O  
ATOM   4733  H1  HOH B1572      12.733   0.705  15.202  1.00  0.00      B    H  
ATOM   4734  H2  HOH B1572      12.701   0.548  13.629  1.00  0.00      B    H  
ATOM   4735  O   HOH B1573      29.351   0.715  10.051  1.00  0.00      B    O  
ATOM   4736  H1  HOH B1573      28.799   1.525   9.766  1.00  0.00      B    H  
ATOM   4737  H2  HOH B1573      29.411   0.623  11.063  1.00  0.00      B    H  
ATOM   4738  O   HOH B1574      19.409   7.369  26.249  1.00  0.00      B    O  
ATOM   4739  H1  HOH B1574      18.558   7.870  26.442  1.00  0.00      B    H  
ATOM   4740  H2  HOH B1574      19.631   6.826  27.093  1.00  0.00      B    H  
ATOM   4741  O   HOH B1575      21.005  28.628  23.929  1.00  0.00      B    O  
ATOM   4742  H1  HOH B1575      21.728  27.874  24.060  1.00  0.00      B    H  
ATOM   4743  H2  HOH B1575      21.374  29.409  24.393  1.00  0.00      B    H  
ATOM   4744  O   HOH B1576      27.376  37.940   1.944  1.00  0.00      B    O  
ATOM   4745  H1  HOH B1576      28.365  38.210   1.866  1.00  0.00      B    H  
ATOM   4746  H2  HOH B1576      26.931  38.067   1.060  1.00  0.00      B    H  
ATOM   4747  O   HOH B1577      25.252  16.175  29.711  1.00  0.00      B    O  
ATOM   4748  H1  HOH B1577      25.558  16.519  30.615  1.00  0.00      B    H  
ATOM   4749  H2  HOH B1577      25.295  16.944  28.992  1.00  0.00      B    H  
ATOM   4750  O   HOH B1578      24.137  19.756   5.606  1.00  0.00      B    O  
ATOM   4751  H1  HOH B1578      24.175  20.728   5.369  1.00  0.00      B    H  
ATOM   4752  H2  HOH B1578      23.616  19.692   6.445  1.00  0.00      B    H  
ATOM   4753  O   HOH B1579      12.939  33.939  14.423  1.00  0.00      B    O  
ATOM   4754  H1  HOH B1579      13.553  34.036  15.262  1.00  0.00      B    H  
ATOM   4755  H2  HOH B1579      12.308  33.093  14.617  1.00  0.00      B    H  
ATOM   4756  O   HOH B1580      32.475  18.569  28.361  1.00  0.00      B    O  
ATOM   4757  H1  HOH B1580      33.384  19.005  28.351  1.00  0.00      B    H  
ATOM   4758  H2  HOH B1580      32.418  18.051  29.201  1.00  0.00      B    H  
ATOM   4759  O   HOH B1581      17.375  12.504   6.812  1.00  0.00      B    O  
ATOM   4760  H1  HOH B1581      17.304  13.003   5.919  1.00  0.00      B    H  
ATOM   4761  H2  HOH B1581      17.874  13.142   7.389  1.00  0.00      B    H  
ATOM   4762  O   HOH B1582      17.797  18.901  11.699  1.00  0.00      B    O  
ATOM   4763  H1  HOH B1582      17.473  17.996  11.296  1.00  0.00      B    H  
ATOM   4764  H2  HOH B1582      17.237  19.613  11.255  1.00  0.00      B    H  
ATOM   4765  O   HOH B1583      27.832   2.974  15.701  1.00  0.00      B    O  
ATOM   4766  H1  HOH B1583      28.097   1.979  15.779  1.00  0.00      B    H  
ATOM   4767  H2  HOH B1583      27.733   3.346  16.615  1.00  0.00      B    H  
ATOM   4768  O   HOH B1584      38.186  22.056  14.384  1.00  0.00      B    O  
ATOM   4769  H1  HOH B1584      38.786  21.243  14.530  1.00  0.00      B    H  
ATOM   4770  H2  HOH B1584      37.262  21.764  14.135  1.00  0.00      B    H  
ATOM   4771  O   HOH B1585      26.288   1.392   4.555  1.00  0.00      B    O  
ATOM   4772  H1  HOH B1585      27.059   0.777   4.584  1.00  0.00      B    H  
ATOM   4773  H2  HOH B1585      25.962   1.337   3.613  1.00  0.00      B    H  
ATOM   4774  O   HOH B1586      17.929  36.861  34.520  1.00  0.00      B    O  
ATOM   4775  H1  HOH B1586      17.617  35.986  34.243  1.00  0.00      B    H  
ATOM   4776  H2  HOH B1586      17.217  37.536  34.259  1.00  0.00      B    H  
ATOM   4777  O   HOH B1587       3.797  25.305  32.878  1.00  0.00      B    O  
ATOM   4778  H1  HOH B1587       4.657  25.799  32.894  1.00  0.00      B    H  
ATOM   4779  H2  HOH B1587       3.784  24.629  32.104  1.00  0.00      B    H  
ATOM   4780  O   HOH B1588      22.306  25.083   1.386  1.00  0.00      B    O  
ATOM   4781  H1  HOH B1588      21.778  24.559   0.690  1.00  0.00      B    H  
ATOM   4782  H2  HOH B1588      23.250  24.867   1.282  1.00  0.00      B    H  
ATOM   4783  O   HOH B1589      10.923  18.052   7.953  1.00  0.00      B    O  
ATOM   4784  H1  HOH B1589      10.648  17.303   8.627  1.00  0.00      B    H  
ATOM   4785  H2  HOH B1589      11.473  17.626   7.158  1.00  0.00      B    H  
ATOM   4786  O   HOH B1590      37.547  22.613  28.852  1.00  0.00      B    O  
ATOM   4787  H1  HOH B1590      36.619  22.654  28.483  1.00  0.00      B    H  
ATOM   4788  H2  HOH B1590      37.690  23.419  29.507  1.00  0.00      B    H  
ATOM   4789  O   HOH B1591       7.481   9.339   9.895  1.00  0.00      B    O  
ATOM   4790  H1  HOH B1591       7.771  10.184   9.457  1.00  0.00      B    H  
ATOM   4791  H2  HOH B1591       6.804   8.881   9.247  1.00  0.00      B    H  
ATOM   4792  O   HOH B1592      27.758   9.561  20.104  1.00  0.00      B    O  
ATOM   4793  H1  HOH B1592      26.752   9.720  20.024  1.00  0.00      B    H  
ATOM   4794  H2  HOH B1592      28.243  10.421  19.863  1.00  0.00      B    H  
ATOM   4795  O   HOH B1593      31.943  29.049  34.959  1.00  0.00      B    O  
ATOM   4796  H1  HOH B1593      32.673  28.540  34.489  1.00  0.00      B    H  
ATOM   4797  H2  HOH B1593      32.090  30.044  34.768  1.00  0.00      B    H  
ATOM   4798  O   HOH B1594       1.395  16.264   0.266  1.00  0.00      B    O  
ATOM   4799  H1  HOH B1594       1.932  16.727  -0.461  1.00  0.00      B    H  
ATOM   4800  H2  HOH B1594       1.516  16.854   1.148  1.00  0.00      B    H  
ATOM   4801  O   HOH B1595      20.068  19.403  34.376  1.00  0.00      B    O  
ATOM   4802  H1  HOH B1595      20.377  20.346  34.334  1.00  0.00      B    H  
ATOM   4803  H2  HOH B1595      19.292  19.145  33.716  1.00  0.00      B    H  
ATOM   4804  O   HOH B1596      36.041   6.891  29.220  1.00  0.00      B    O  
ATOM   4805  H1  HOH B1596      35.534   6.458  29.967  1.00  0.00      B    H  
ATOM   4806  H2  HOH B1596      36.332   6.138  28.630  1.00  0.00      B    H  
ATOM   4807  O   HOH B1597      26.706  32.563  34.113  1.00  0.00      B    O  
ATOM   4808  H1  HOH B1597      26.371  31.645  34.430  1.00  0.00      B    H  
ATOM   4809  H2  HOH B1597      26.579  32.492  33.086  1.00  0.00      B    H  
ATOM   4810  O   HOH B1598      17.761  26.862  20.265  1.00  0.00      B    O  
ATOM   4811  H1  HOH B1598      18.225  27.332  19.547  1.00  0.00      B    H  
ATOM   4812  H2  HOH B1598      18.297  26.789  21.109  1.00  0.00      B    H  
ATOM   4813  O   HOH B1599      22.289  12.813   0.378  1.00  0.00      B    O  
ATOM   4814  H1  HOH B1599      21.680  13.184   1.136  1.00  0.00      B    H  
ATOM   4815  H2  HOH B1599      22.356  13.569  -0.285  1.00  0.00      B    H  
ATOM   4816  O   HOH B1600       1.607  31.974  12.622  1.00  0.00      B    O  
ATOM   4817  H1  HOH B1600       2.444  32.063  12.069  1.00  0.00      B    H  
ATOM   4818  H2  HOH B1600       1.788  32.285  13.568  1.00  0.00      B    H  
ATOM   4819  O   HOH B1601      20.298  23.611   6.343  1.00  0.00      B    O  
ATOM   4820  H1  HOH B1601      21.112  24.073   5.951  1.00  0.00      B    H  
ATOM   4821  H2  HOH B1601      19.436  23.934   5.854  1.00  0.00      B    H  
ATOM   4822  O   HOH B1602      36.449  34.237  11.316  1.00  0.00      B    O  
ATOM   4823  H1  HOH B1602      37.063  33.887  12.052  1.00  0.00      B    H  
ATOM   4824  H2  HOH B1602      35.755  33.566  11.152  1.00  0.00      B    H  
ATOM   4825  O   HOH B1603       6.281  18.001  10.489  1.00  0.00      B    O  
ATOM   4826  H1  HOH B1603       5.438  18.248  11.047  1.00  0.00      B    H  
ATOM   4827  H2  HOH B1603       6.157  17.038  10.133  1.00  0.00      B    H  
ATOM   4828  O   HOH B1604      28.075  10.667   4.349  1.00  0.00      B    O  
ATOM   4829  H1  HOH B1604      28.001  11.365   5.050  1.00  0.00      B    H  
ATOM   4830  H2  HOH B1604      28.458   9.851   4.798  1.00  0.00      B    H  
ATOM   4831  O   HOH B1605      36.196  12.868   5.082  1.00  0.00      B    O  
ATOM   4832  H1  HOH B1605      36.947  13.413   4.719  1.00  0.00      B    H  
ATOM   4833  H2  HOH B1605      35.362  13.163   4.601  1.00  0.00      B    H  
ATOM   4834  O   HOH B1606       4.975  19.062  39.086  1.00  0.00      B    O  
ATOM   4835  H1  HOH B1606       5.308  18.581  39.895  1.00  0.00      B    H  
ATOM   4836  H2  HOH B1606       4.944  18.419  38.286  1.00  0.00      B    H  
ATOM   4837  O   HOH B1607      23.552   4.824  12.448  1.00  0.00      B    O  
ATOM   4838  H1  HOH B1607      23.259   3.948  12.084  1.00  0.00      B    H  
ATOM   4839  H2  HOH B1607      24.554   4.781  12.652  1.00  0.00      B    H  
ATOM   4840  O   HOH B1608      24.810  12.824  18.421  1.00  0.00      B    O  
ATOM   4841  H1  HOH B1608      25.402  12.781  17.544  1.00  0.00      B    H  
ATOM   4842  H2  HOH B1608      24.202  13.635  18.392  1.00  0.00      B    H  
ATOM   4843  O   HOH B1609      22.813   9.856   6.532  1.00  0.00      B    O  
ATOM   4844  H1  HOH B1609      22.476   9.012   6.898  1.00  0.00      B    H  
ATOM   4845  H2  HOH B1609      23.379  10.295   7.259  1.00  0.00      B    H  
ATOM   4846  O   HOH B1610      20.946  36.377  35.275  1.00  0.00      B    O  
ATOM   4847  H1  HOH B1610      21.920  36.096  35.499  1.00  0.00      B    H  
ATOM   4848  H2  HOH B1610      20.672  35.913  34.408  1.00  0.00      B    H  
ATOM   4849  O   HOH B1611      34.557  30.826  35.061  1.00  0.00      B    O  
ATOM   4850  H1  HOH B1611      35.187  31.634  35.023  1.00  0.00      B    H  
ATOM   4851  H2  HOH B1611      34.988  30.216  35.792  1.00  0.00      B    H  
ATOM   4852  O   HOH B1612       6.932  38.439   2.548  1.00  0.00      B    O  
ATOM   4853  H1  HOH B1612       6.014  38.692   2.111  1.00  0.00      B    H  
ATOM   4854  H2  HOH B1612       7.476  38.032   1.808  1.00  0.00      B    H  
ATOM   4855  O   HOH B1613       2.501  17.570   2.364  1.00  0.00      B    O  
ATOM   4856  H1  HOH B1613       3.419  17.820   1.999  1.00  0.00      B    H  
ATOM   4857  H2  HOH B1613       2.669  16.714   2.802  1.00  0.00      B    H  
ATOM   4858  O   HOH B1614      21.635   8.514  24.986  1.00  0.00      B    O  
ATOM   4859  H1  HOH B1614      21.133   7.830  25.523  1.00  0.00      B    H  
ATOM   4860  H2  HOH B1614      21.644   8.169  24.015  1.00  0.00      B    H  
ATOM   4861  O   HOH B1615      14.054  16.605   8.265  1.00  0.00      B    O  
ATOM   4862  H1  HOH B1615      14.966  16.254   7.909  1.00  0.00      B    H  
ATOM   4863  H2  HOH B1615      13.402  16.580   7.487  1.00  0.00      B    H  
ATOM   4864  O   HOH B1616      23.022  27.825  34.474  1.00  0.00      B    O  
ATOM   4865  H1  HOH B1616      23.432  27.967  33.486  1.00  0.00      B    H  
ATOM   4866  H2  HOH B1616      23.399  26.949  34.883  1.00  0.00      B    H  
ATOM   4867  O   HOH B1617      33.412  18.644  37.663  1.00  0.00      B    O  
ATOM   4868  H1  HOH B1617      33.989  18.456  38.443  1.00  0.00      B    H  
ATOM   4869  H2  HOH B1617      32.515  18.942  37.992  1.00  0.00      B    H  
ATOM   4870  O   HOH B1618       4.500  10.008  13.218  1.00  0.00      B    O  
ATOM   4871  H1  HOH B1618       3.844  10.782  13.405  1.00  0.00      B    H  
ATOM   4872  H2  HOH B1618       4.401   9.442  14.050  1.00  0.00      B    H  
ATOM   4873  O   HOH B1619       7.860  36.820  35.139  1.00  0.00      B    O  
ATOM   4874  H1  HOH B1619       7.364  36.151  35.709  1.00  0.00      B    H  
ATOM   4875  H2  HOH B1619       7.918  37.670  35.633  1.00  0.00      B    H  
ATOM   4876  O   HOH B1620       9.102   2.497   1.779  1.00  0.00      B    O  
ATOM   4877  H1  HOH B1620       9.060   3.075   2.596  1.00  0.00      B    H  
ATOM   4878  H2  HOH B1620       9.793   1.714   1.977  1.00  0.00      B    H  
ATOM   4879  O   HOH B1621      31.777  27.416  22.909  1.00  0.00      B    O  
ATOM   4880  H1  HOH B1621      32.714  27.140  22.640  1.00  0.00      B    H  
ATOM   4881  H2  HOH B1621      31.742  28.389  22.705  1.00  0.00      B    H  
ATOM   4882  O   HOH B1622      13.440  17.007   2.172  1.00  0.00      B    O  
ATOM   4883  H1  HOH B1622      14.082  17.308   1.454  1.00  0.00      B    H  
ATOM   4884  H2  HOH B1622      14.074  16.721   2.936  1.00  0.00      B    H  
ATOM   4885  O   HOH B1623      33.396  38.246  10.286  1.00  0.00      B    O  
ATOM   4886  H1  HOH B1623      34.204  38.067  10.931  1.00  0.00      B    H  
ATOM   4887  H2  HOH B1623      32.720  37.532  10.382  1.00  0.00      B    H  
ATOM   4888  O   HOH B1624       7.678  35.634   9.570  1.00  0.00      B    O  
ATOM   4889  H1  HOH B1624       8.087  36.259   8.899  1.00  0.00      B    H  
ATOM   4890  H2  HOH B1624       7.666  34.736   9.108  1.00  0.00      B    H  
ATOM   4891  O   HOH B1625      37.651  36.660  20.233  1.00  0.00      B    O  
ATOM   4892  H1  HOH B1625      37.915  36.893  19.252  1.00  0.00      B    H  
ATOM   4893  H2  HOH B1625      37.119  35.772  20.131  1.00  0.00      B    H  
ATOM   4894  O   HOH B1626       7.203   0.342   8.751  1.00  0.00      B    O  
ATOM   4895  H1  HOH B1626       8.017  -0.211   8.950  1.00  0.00      B    H  
ATOM   4896  H2  HOH B1626       6.452   0.191   9.436  1.00  0.00      B    H  
ATOM   4897  O   HOH B1627      16.977   4.163  35.073  1.00  0.00      B    O  
ATOM   4898  H1  HOH B1627      17.382   3.334  35.471  1.00  0.00      B    H  
ATOM   4899  H2  HOH B1627      17.631   4.867  35.113  1.00  0.00      B    H  
ATOM   4900  O   HOH B1628      11.872  18.898   3.153  1.00  0.00      B    O  
ATOM   4901  H1  HOH B1628      12.320  18.220   2.510  1.00  0.00      B    H  
ATOM   4902  H2  HOH B1628      11.293  18.288   3.734  1.00  0.00      B    H  
ATOM   4903  O   HOH B1629      17.359  35.846  30.952  1.00  0.00      B    O  
ATOM   4904  H1  HOH B1629      18.162  35.369  30.653  1.00  0.00      B    H  
ATOM   4905  H2  HOH B1629      16.739  35.268  31.474  1.00  0.00      B    H  
ATOM   4906  O   HOH B1630      34.895  17.472  22.399  1.00  0.00      B    O  
ATOM   4907  H1  HOH B1630      35.641  17.649  21.710  1.00  0.00      B    H  
ATOM   4908  H2  HOH B1630      35.153  17.944  23.261  1.00  0.00      B    H  
ATOM   4909  O   HOH B1631      26.284   7.050   0.474  1.00  0.00      B    O  
ATOM   4910  H1  HOH B1631      26.955   6.339   0.846  1.00  0.00      B    H  
ATOM   4911  H2  HOH B1631      26.632   7.279  -0.445  1.00  0.00      B    H  
ATOM   4912  O   HOH B1632       6.262   3.232  36.205  1.00  0.00      B    O  
ATOM   4913  H1  HOH B1632       5.363   3.698  36.279  1.00  0.00      B    H  
ATOM   4914  H2  HOH B1632       6.896   3.933  35.908  1.00  0.00      B    H  
ATOM   4915  O   HOH B1633      16.940   3.736   5.847  1.00  0.00      B    O  
ATOM   4916  H1  HOH B1633      17.291   2.835   6.089  1.00  0.00      B    H  
ATOM   4917  H2  HOH B1633      17.611   4.391   6.220  1.00  0.00      B    H  
ATOM   4918  O   HOH B1634       9.103   9.281  38.889  1.00  0.00      B    O  
ATOM   4919  H1  HOH B1634       8.962   8.302  38.782  1.00  0.00      B    H  
ATOM   4920  H2  HOH B1634       8.694   9.571  39.723  1.00  0.00      B    H  
ATOM   4921  O   HOH B1635      11.068  12.489   8.836  1.00  0.00      B    O  
ATOM   4922  H1  HOH B1635      11.055  11.778   9.536  1.00  0.00      B    H  
ATOM   4923  H2  HOH B1635      11.948  12.418   8.295  1.00  0.00      B    H  
ATOM   4924  O   HOH B1636       0.680  14.496  25.162  1.00  0.00      B    O  
ATOM   4925  H1  HOH B1636       0.929  15.138  24.410  1.00  0.00      B    H  
ATOM   4926  H2  HOH B1636       0.951  13.552  24.893  1.00  0.00      B    H  
ATOM   4927  O   HOH B1637      18.656  38.590   3.753  1.00  0.00      B    O  
ATOM   4928  H1  HOH B1637      17.634  38.597   3.749  1.00  0.00      B    H  
ATOM   4929  H2  HOH B1637      18.952  39.596   4.015  1.00  0.00      B    H  
ATOM   4930  O   HOH B1638       3.556  24.764  11.817  1.00  0.00      B    O  
ATOM   4931  H1  HOH B1638       4.501  25.104  11.903  1.00  0.00      B    H  
ATOM   4932  H2  HOH B1638       3.045  25.064  12.627  1.00  0.00      B    H  
ATOM   4933  O   HOH B1639      12.624   3.164   3.160  1.00  0.00      B    O  
ATOM   4934  H1  HOH B1639      12.422   3.657   4.025  1.00  0.00      B    H  
ATOM   4935  H2  HOH B1639      12.541   2.142   3.316  1.00  0.00      B    H  
ATOM   4936  O   HOH B1640      30.768  38.436  26.789  1.00  0.00      B    O
[truncated: 87,647 more chars]
