# Supplementary material for: ECE vs DISP Mechanisms in Anodic Electrolysis of Benzyl Alcohols: Computational Prediction of Microscopic Rate Constants
Source: J Phys Chem C Nanomater Interfaces. 2025 Aug 28;129(36):16076–96. doi: 10.1021/acs.jpcc.5c04347 (PMC12434723; doi:10.1021/acs.jpcc.5c04347)
Supplement: Supplementary file 2 [file jp5c04347_si_002.zip › example_simulation_inputs/QMMM_simulation_bulk_H2O_base_OAc/start_22_1.164_coords.pdb]

TITLE     MDANALYSIS FRAME 0: Created by PDBWriter
CRYST1   39.149   39.149   39.149  90.00  90.00  90.00 P 1           1
ATOM      1  C00 2ag A   1      13.925  20.366  23.255  1.00  0.00      A    C  
ATOM      2  O01 2ag A   1      15.154  20.790  22.695  1.00  0.00      A    O  
ATOM      3  C02 2ag A   1      15.034  21.403  21.431  1.00  0.00      A    C  
ATOM      4  C03 2ag A   1      15.266  22.791  21.311  1.00  0.00      A    C  
ATOM      5  C04 2ag A   1      15.228  23.226  19.993  1.00  0.00      A    C  
ATOM      6  C05 2ag A   1      14.891  22.504  18.827  1.00  0.00      A    C  
ATOM      7  C06 2ag A   1      14.908  22.975  17.460  1.00  0.00      A    C  
ATOM      8  O07 2ag A   1      14.852  22.026  16.534  1.00  0.00      A    O  
ATOM      9  C08 2ag A   1      14.651  21.128  19.027  1.00  0.00      A    C  
ATOM     10  C09 2ag A   1      14.678  20.604  20.314  1.00  0.00      A    C  
ATOM     11  H0A 2ag A   1      13.148  21.125  23.037  1.00  0.00      A    H  
ATOM     12  H0B 2ag A   1      13.539  19.328  22.916  1.00  0.00      A    H  
ATOM     13  H0C 2ag A   1      13.979  20.386  24.336  1.00  0.00      A    H  
ATOM     14  H0D 2ag A   1      15.523  23.476  22.186  1.00  0.00      A    H  
ATOM     15  H0E 2ag A   1      15.482  24.293  19.877  1.00  0.00      A    H  
ATOM     16  H0F 2ag A   1      14.998  24.021  17.212  1.00  0.00      A    H  
ATOM     17  H0G 2ag A   1      12.800  23.662  17.115  1.00  0.00      A    H  
ATOM     18  H0H 2ag A   1      14.182  22.416  15.798  1.00  0.00      A    H  
ATOM     19  H0I 2ag A   1      14.459  20.509  18.163  1.00  0.00      A    H  
ATOM     20  H0J 2ag A   1      14.416  19.557  20.531  1.00  0.00      A    H  
ATOM     21  C00 ACA B   2      12.489  23.990  15.197  1.00  0.00      B    C  
ATOM     22  C01 ACA B   2      11.668  24.791  14.243  1.00  0.00      B    C  
ATOM     23  O02 ACA B   2      13.392  23.249  14.826  1.00  0.00      B    O  
ATOM     24  O03 ACA B   2      12.187  24.200  16.495  1.00  0.00      B    O  
ATOM     25  H04 ACA B   2      11.079  25.572  14.726  1.00  0.00      B    H  
ATOM     26  H05 ACA B   2      10.899  24.105  13.801  1.00  0.00      B    H  
ATOM     27  H06 ACA B   2      12.183  25.036  13.257  1.00  0.00      B    H  
ATOM     28  O   HOH B   1      14.007  16.606  15.945  1.00  0.00      B    O  
ATOM     29  H1  HOH B   1      14.470  16.125  16.581  1.00  0.00      B    H  
ATOM     30  H2  HOH B   1      13.036  16.492  16.248  1.00  0.00      B    H  
ATOM     31  O   HOH B   2      14.089  29.287  13.433  1.00  0.00      B    O  
ATOM     32  H1  HOH B   2      14.273  28.690  14.248  1.00  0.00      B    H  
ATOM     33  H2  HOH B   2      13.533  30.027  13.808  1.00  0.00      B    H  
ATOM     34  O   HOH B   4      10.523  22.258  10.731  1.00  0.00      B    O  
ATOM     35  H1  HOH B   4      10.436  21.354  11.201  1.00  0.00      B    H  
ATOM     36  H2  HOH B   4      11.521  22.552  10.857  1.00  0.00      B    H  
ATOM     37  O   HOH B   5      14.243  26.670  22.119  1.00  0.00      B    O  
ATOM     38  H1  HOH B   5      13.878  25.864  22.627  1.00  0.00      B    H  
ATOM     39  H2  HOH B   5      15.236  26.544  22.024  1.00  0.00      B    H  
ATOM     40  O   HOH B   7      16.664  25.493  15.070  1.00  0.00      B    O  
ATOM     41  H1  HOH B   7      16.299  25.757  15.974  1.00  0.00      B    H  
ATOM     42  H2  HOH B   7      17.124  26.353  14.624  1.00  0.00      B    H  
ATOM     43  O   HOH B   8      10.003  19.349  22.958  1.00  0.00      B    O  
ATOM     44  H1  HOH B   8      10.475  18.478  23.299  1.00  0.00      B    H  
ATOM     45  H2  HOH B   8       9.032  19.188  23.192  1.00  0.00      B    H  
ATOM     46  O   HOH B   9      16.134  18.418  11.797  1.00  0.00      B    O  
ATOM     47  H1  HOH B   9      17.043  18.332  12.252  1.00  0.00      B    H  
ATOM     48  H2  HOH B   9      16.149  17.944  10.898  1.00  0.00      B    H  
ATOM     49  O   HOH B  10      15.503  12.619  10.038  1.00  0.00      B    O  
ATOM     50  H1  HOH B  10      15.854  12.932  10.926  1.00  0.00      B    H  
ATOM     51  H2  HOH B  10      14.558  12.274  10.241  1.00  0.00      B    H  
ATOM     52  O   HOH B  11      14.325  15.172  18.356  1.00  0.00      B    O  
ATOM     53  H1  HOH B  11      13.460  14.759  18.063  1.00  0.00      B    H  
ATOM     54  H2  HOH B  11      15.045  14.455  18.398  1.00  0.00      B    H  
ATOM     55  O   HOH B  12      21.077  17.705  14.107  1.00  0.00      B    O  
ATOM     56  H1  HOH B  12      20.484  17.253  14.846  1.00  0.00      B    H  
ATOM     57  H2  HOH B  12      22.050  17.339  14.234  1.00  0.00      B    H  
ATOM     58  O   HOH B  13      37.507  20.759  33.286  1.00  0.00      B    O  
ATOM     59  H1  HOH B  13      37.936  20.326  32.483  1.00  0.00      B    H  
ATOM     60  H2  HOH B  13      36.515  20.466  33.267  1.00  0.00      B    H  
ATOM     61  O   HOH B  14      22.026   1.369  26.405  1.00  0.00      B    O  
ATOM     62  H1  HOH B  14      22.030   2.376  26.426  1.00  0.00      B    H  
ATOM     63  H2  HOH B  14      22.882   1.128  26.991  1.00  0.00      B    H  
ATOM     64  O   HOH B  15      24.428  14.961  11.338  1.00  0.00      B    O  
ATOM     65  H1  HOH B  15      24.342  14.637  12.338  1.00  0.00      B    H  
ATOM     66  H2  HOH B  15      24.932  14.302  10.718  1.00  0.00      B    H  
ATOM     67  O   HOH B  16      31.717  15.500  14.504  1.00  0.00      B    O  
ATOM     68  H1  HOH B  16      31.596  15.864  13.575  1.00  0.00      B    H  
ATOM     69  H2  HOH B  16      32.580  14.956  14.501  1.00  0.00      B    H  
ATOM     70  O   HOH B  17      11.277  22.452  27.684  1.00  0.00      B    O  
ATOM     71  H1  HOH B  17      12.151  22.164  28.074  1.00  0.00      B    H  
ATOM     72  H2  HOH B  17      10.556  21.700  27.845  1.00  0.00      B    H  
ATOM     73  O   HOH B  18       9.686   7.611   7.456  1.00  0.00      B    O  
ATOM     74  H1  HOH B  18       8.977   7.897   6.790  1.00  0.00      B    H  
ATOM     75  H2  HOH B  18       9.733   6.623   7.434  1.00  0.00      B    H  
ATOM     76  O   HOH B  19      15.776   3.136  33.753  1.00  0.00      B    O  
ATOM     77  H1  HOH B  19      16.288   2.240  33.637  1.00  0.00      B    H  
ATOM     78  H2  HOH B  19      16.271   3.842  33.338  1.00  0.00      B    H  
ATOM     79  O   HOH B  20      37.302  30.850  17.980  1.00  0.00      B    O  
ATOM     80  H1  HOH B  20      37.135  31.516  18.763  1.00  0.00      B    H  
ATOM     81  H2  HOH B  20      38.266  31.059  17.726  1.00  0.00      B    H  
ATOM     82  O   HOH B  21       8.443  31.767  30.946  1.00  0.00      B    O  
ATOM     83  H1  HOH B  21       7.713  32.322  31.436  1.00  0.00      B    H  
ATOM     84  H2  HOH B  21       8.288  30.789  31.173  1.00  0.00      B    H  
ATOM     85  O   HOH B  22      20.450  36.866   3.971  1.00  0.00      B    O  
ATOM     86  H1  HOH B  22      21.198  36.869   3.274  1.00  0.00      B    H  
ATOM     87  H2  HOH B  22      20.411  35.931   4.434  1.00  0.00      B    H  
ATOM     88  O   HOH B  23      22.812  23.786  21.306  1.00  0.00      B    O  
ATOM     89  H1  HOH B  23      23.618  23.211  21.456  1.00  0.00      B    H  
ATOM     90  H2  HOH B  23      22.340  23.839  22.243  1.00  0.00      B    H  
ATOM     91  O   HOH B  24      34.365  16.541  23.570  1.00  0.00      B    O  
ATOM     92  H1  HOH B  24      34.899  17.407  23.681  1.00  0.00      B    H  
ATOM     93  H2  HOH B  24      33.896  16.341  24.475  1.00  0.00      B    H  
ATOM     94  O   HOH B  25      17.232  18.768  23.154  1.00  0.00      B    O  
ATOM     95  H1  HOH B  25      17.364  18.021  22.471  1.00  0.00      B    H  
ATOM     96  H2  HOH B  25      16.560  19.466  22.761  1.00  0.00      B    H  
ATOM     97  O   HOH B  26      14.329   6.635  12.295  1.00  0.00      B    O  
ATOM     98  H1  HOH B  26      14.220   6.299  11.376  1.00  0.00      B    H  
ATOM     99  H2  HOH B  26      14.431   7.610  12.130  1.00  0.00      B    H  
ATOM    100  O   HOH B  27       8.210   6.204  10.214  1.00  0.00      B    O  
ATOM    101  H1  HOH B  27       7.723   5.856   9.386  1.00  0.00      B    H  
ATOM    102  H2  HOH B  27       8.400   7.157  10.072  1.00  0.00      B    H  
ATOM    103  O   HOH B  28      37.561  22.763  25.132  1.00  0.00      B    O  
ATOM    104  H1  HOH B  28      37.959  23.657  25.131  1.00  0.00      B    H  
ATOM    105  H2  HOH B  28      38.075  22.266  25.855  1.00  0.00      B    H  
ATOM    106  O   HOH B  29      27.607  31.019  30.442  1.00  0.00      B    O  
ATOM    107  H1  HOH B  29      28.216  31.500  29.754  1.00  0.00      B    H  
ATOM    108  H2  HOH B  29      27.591  30.052  30.229  1.00  0.00      B    H  
ATOM    109  O   HOH B  30       3.046  24.287   4.011  1.00  0.00      B    O  
ATOM    110  H1  HOH B  30       4.025  24.377   3.742  1.00  0.00      B    H  
ATOM    111  H2  HOH B  30       2.479  24.883   3.453  1.00  0.00      B    H  
ATOM    112  O   HOH B  31      32.157  19.226   4.036  1.00  0.00      B    O  
ATOM    113  H1  HOH B  31      32.336  18.278   3.805  1.00  0.00      B    H  
ATOM    114  H2  HOH B  31      32.849  19.868   3.584  1.00  0.00      B    H  
ATOM    115  O   HOH B  32       2.381  35.833   5.160  1.00  0.00      B    O  
ATOM    116  H1  HOH B  32       1.398  36.182   5.308  1.00  0.00      B    H  
ATOM    117  H2  HOH B  32       2.427  35.425   4.246  1.00  0.00      B    H  
ATOM    118  O   HOH B  33       7.345  17.460   3.064  1.00  0.00      B    O  
ATOM    119  H1  HOH B  33       7.748  18.144   3.722  1.00  0.00      B    H  
ATOM    120  H2  HOH B  33       6.777  17.982   2.328  1.00  0.00      B    H  
ATOM    121  O   HOH B  34      27.124  29.709   3.669  1.00  0.00      B    O  
ATOM    122  H1  HOH B  34      26.185  29.243   3.623  1.00  0.00      B    H  
ATOM    123  H2  HOH B  34      27.197  30.064   4.638  1.00  0.00      B    H  
ATOM    124  O   HOH B  35      27.485  13.654  38.175  1.00  0.00      B    O  
ATOM    125  H1  HOH B  35      28.434  13.355  37.933  1.00  0.00      B    H  
ATOM    126  H2  HOH B  35      27.577  14.167  39.020  1.00  0.00      B    H  
ATOM    127  O   HOH B  36      16.808  18.614  29.295  1.00  0.00      B    O  
ATOM    128  H1  HOH B  36      15.857  18.588  29.104  1.00  0.00      B    H  
ATOM    129  H2  HOH B  36      16.990  18.018  30.087  1.00  0.00      B    H  
ATOM    130  O   HOH B  37      24.297  21.647  18.338  1.00  0.00      B    O  
ATOM    131  H1  HOH B  37      25.042  21.811  19.000  1.00  0.00      B    H  
ATOM    132  H2  HOH B  37      24.693  21.437  17.455  1.00  0.00      B    H  
ATOM    133  O   HOH B  38       5.651  21.701   0.730  1.00  0.00      B    O  
ATOM    134  H1  HOH B  38       4.799  22.195   0.942  1.00  0.00      B    H  
ATOM    135  H2  HOH B  38       5.658  21.597  -0.245  1.00  0.00      B    H  
ATOM    136  O   HOH B  39      18.591  35.939  27.390  1.00  0.00      B    O  
ATOM    137  H1  HOH B  39      18.592  34.956  27.131  1.00  0.00      B    H  
ATOM    138  H2  HOH B  39      17.730  36.376  27.041  1.00  0.00      B    H  
ATOM    139  O   HOH B  40      34.265  36.742  28.687  1.00  0.00      B    O  
ATOM    140  H1  HOH B  40      34.923  36.040  28.414  1.00  0.00      B    H  
ATOM    141  H2  HOH B  40      34.281  36.797  29.684  1.00  0.00      B    H  
ATOM    142  O   HOH B  41      17.003  22.194  23.999  1.00  0.00      B    O  
ATOM    143  H1  HOH B  41      16.382  21.435  23.619  1.00  0.00      B    H  
ATOM    144  H2  HOH B  41      16.851  22.270  24.987  1.00  0.00      B    H  
ATOM    145  O   HOH B  42      36.280  26.067  28.073  1.00  0.00      B    O  
ATOM    146  H1  HOH B  42      37.192  25.574  27.901  1.00  0.00      B    H  
ATOM    147  H2  HOH B  42      36.024  26.658  27.289  1.00  0.00      B    H  
ATOM    148  O   HOH B  43      28.085  33.483  24.629  1.00  0.00      B    O  
ATOM    149  H1  HOH B  43      27.375  32.942  25.061  1.00  0.00      B    H  
ATOM    150  H2  HOH B  43      28.564  33.975  25.332  1.00  0.00      B    H  
ATOM    151  O   HOH B  44      18.254  27.301  13.903  1.00  0.00      B    O  
ATOM    152  H1  HOH B  44      18.528  27.545  12.934  1.00  0.00      B    H  
ATOM    153  H2  HOH B  44      18.530  28.102  14.458  1.00  0.00      B    H  
ATOM    154  O   HOH B  45       0.143  21.328  26.999  1.00  0.00      B    O  
ATOM    155  H1  HOH B  45       0.746  21.440  26.203  1.00  0.00      B    H  
ATOM    156  H2  HOH B  45       0.765  21.211  27.805  1.00  0.00      B    H  
ATOM    157  O   HOH B  46      25.654  36.147  31.574  1.00  0.00      B    O  
ATOM    158  H1  HOH B  46      25.874  35.405  32.182  1.00  0.00      B    H  
ATOM    159  H2  HOH B  46      26.049  36.985  31.918  1.00  0.00      B    H  
ATOM    160  O   HOH B  47      37.782  37.287  35.243  1.00  0.00      B    O  
ATOM    161  H1  HOH B  47      37.638  36.382  35.692  1.00  0.00      B    H  
ATOM    162  H2  HOH B  47      38.292  37.152  34.360  1.00  0.00      B    H  
ATOM    163  O   HOH B  48      15.869  36.998  16.744  1.00  0.00      B    O  
ATOM    164  H1  HOH B  48      15.153  37.592  16.340  1.00  0.00      B    H  
ATOM    165  H2  HOH B  48      16.378  37.594  17.330  1.00  0.00      B    H  
ATOM    166  O   HOH B  49      25.984  19.285  25.119  1.00  0.00      B    O  
ATOM    167  H1  HOH B  49      25.684  19.390  24.140  1.00  0.00      B    H  
ATOM    168  H2  HOH B  49      25.164  19.056  25.653  1.00  0.00      B    H  
ATOM    169  O   HOH B  50      23.629  35.207  27.810  1.00  0.00      B    O  
ATOM    170  H1  HOH B  50      22.635  35.245  28.018  1.00  0.00      B    H  
ATOM    171  H2  HOH B  50      23.887  35.725  27.037  1.00  0.00      B    H  
ATOM    172  O   HOH B  51      15.595   6.146  30.817  1.00  0.00      B    O  
ATOM    173  H1  HOH B  51      16.278   6.834  31.174  1.00  0.00      B    H  
ATOM    174  H2  HOH B  51      16.078   5.252  30.694  1.00  0.00      B    H  
ATOM    175  O   HOH B  52      15.966  33.653   9.720  1.00  0.00      B    O  
ATOM    176  H1  HOH B  52      16.714  33.340  10.373  1.00  0.00      B    H  
ATOM    177  H2  HOH B  52      15.443  34.383  10.129  1.00  0.00      B    H  
ATOM    178  O   HOH B  53      18.826   4.850   6.576  1.00  0.00      B    O  
ATOM    179  H1  HOH B  53      19.804   4.517   6.767  1.00  0.00      B    H  
ATOM    180  H2  HOH B  53      18.870   5.096   5.589  1.00  0.00      B    H  
ATOM    181  O   HOH B  54      30.403  25.733  21.544  1.00  0.00      B    O  
ATOM    182  H1  HOH B  54      31.330  25.311  21.425  1.00  0.00      B    H  
ATOM    183  H2  HOH B  54      30.611  26.719  21.549  1.00  0.00      B    H  
ATOM    184  O   HOH B  55       7.492  35.627  24.835  1.00  0.00      B    O  
ATOM    185  H1  HOH B  55       8.039  35.546  25.681  1.00  0.00      B    H  
ATOM    186  H2  HOH B  55       8.016  36.226  24.179  1.00  0.00      B    H  
ATOM    187  O   HOH B  56      30.075  36.664  17.427  1.00  0.00      B    O  
ATOM    188  H1  HOH B  56      30.157  37.276  18.265  1.00  0.00      B    H  
ATOM    189  H2  HOH B  56      29.415  35.923  17.623  1.00  0.00      B    H  
ATOM    190  O   HOH B  57      22.890  21.238  29.811  1.00  0.00      B    O  
ATOM    191  H1  HOH B  57      22.933  22.121  30.213  1.00  0.00      B    H  
ATOM    192  H2  HOH B  57      23.610  20.623  30.229  1.00  0.00      B    H  
ATOM    193  O   HOH B  58      30.448  27.115  32.809  1.00  0.00      B    O  
ATOM    194  H1  HOH B  58      29.884  27.361  33.619  1.00  0.00      B    H  
ATOM    195  H2  HOH B  58      31.401  27.231  32.931  1.00  0.00      B    H  
ATOM    196  O   HOH B  59       6.415   2.177  20.889  1.00  0.00      B    O  
ATOM    197  H1  HOH B  59       6.043   3.078  21.167  1.00  0.00      B    H  
ATOM    198  H2  HOH B  59       7.418   2.309  20.919  1.00  0.00      B    H  
ATOM    199  O   HOH B  60      33.254  34.771  34.185  1.00  0.00      B    O  
ATOM    200  H1  HOH B  60      32.942  35.638  34.544  1.00  0.00      B    H  
ATOM    201  H2  HOH B  60      33.510  34.914  33.214  1.00  0.00      B    H  
ATOM    202  O   HOH B  61      29.208   6.206  21.697  1.00  0.00      B    O  
ATOM    203  H1  HOH B  61      28.944   5.486  21.045  1.00  0.00      B    H  
ATOM    204  H2  HOH B  61      28.673   6.021  22.596  1.00  0.00      B    H  
ATOM    205  O   HOH B  62       0.734   4.394  29.049  1.00  0.00      B    O  
ATOM    206  H1  HOH B  62       0.977   5.250  28.546  1.00  0.00      B    H  
ATOM    207  H2  HOH B  62       1.447   4.285  29.765  1.00  0.00      B    H  
ATOM    208  O   HOH B  63      25.057  36.241  20.594  1.00  0.00      B    O  
ATOM    209  H1  HOH B  63      25.735  35.658  20.177  1.00  0.00      B    H  
ATOM    210  H2  HOH B  63      24.737  35.889  21.530  1.00  0.00      B    H  
ATOM    211  O   HOH B  64      38.706  12.420  26.726  1.00  0.00      B    O  
ATOM    212  H1  HOH B  64      38.642  13.418  26.655  1.00  0.00      B    H  
ATOM    213  H2  HOH B  64      37.796  12.068  27.052  1.00  0.00      B    H  
ATOM    214  O   HOH B  65      12.501  12.158  23.111  1.00  0.00      B    O  
ATOM    215  H1  HOH B  65      13.016  12.267  23.970  1.00  0.00      B    H  
ATOM    216  H2  HOH B  65      11.521  12.180  23.355  1.00  0.00      B    H  
ATOM    217  O   HOH B  66       7.623   7.807   5.446  1.00  0.00      B    O  
ATOM    218  H1  HOH B  66       6.842   8.465   5.542  1.00  0.00      B    H  
ATOM    219  H2  HOH B  66       7.257   6.885   5.466  1.00  0.00      B    H  
ATOM    220  O   HOH B  67      32.885  30.805   3.117  1.00  0.00      B    O  
ATOM    221  H1  HOH B  67      32.275  31.451   2.632  1.00  0.00      B    H  
ATOM    222  H2  HOH B  67      33.500  31.399   3.703  1.00  0.00      B    H  
ATOM    223  O   HOH B  68       9.450  12.920  30.067  1.00  0.00      B    O  
ATOM    224  H1  HOH B  68       9.291  13.806  29.578  1.00  0.00      B    H  
ATOM    225  H2  HOH B  68       8.646  12.666  30.596  1.00  0.00      B    H  
ATOM    226  O   HOH B  69      28.786  10.936  13.841  1.00  0.00      B    O  
ATOM    227  H1  HOH B  69      28.953  11.768  13.272  1.00  0.00      B    H  
ATOM    228  H2  HOH B  69      28.095  11.202  14.589  1.00  0.00      B    H  
ATOM    229  O   HOH B  70       7.524  26.399  -0.227  1.00  0.00      B    O  
ATOM    230  H1  HOH B  70       8.218  25.700  -0.262  1.00  0.00      B    H  
ATOM    231  H2  HOH B  70       7.485  26.729   0.761  1.00  0.00      B    H  
ATOM    232  O   HOH B  71      -0.112  30.458  21.530  1.00  0.00      B    O  
ATOM    233  H1  HOH B  71      -0.464  29.534  21.388  1.00  0.00      B    H  
ATOM    234  H2  HOH B  71       0.706  30.456  22.102  1.00  0.00      B    H  
ATOM    235  O   HOH B  72      29.288  33.742  37.689  1.00  0.00      B    O  
ATOM    236  H1  HOH B  72      29.235  32.751  37.713  1.00  0.00      B    H  
ATOM    237  H2  HOH B  72      29.837  34.016  38.473  1.00  0.00      B    H  
ATOM    238  O   HOH B  73      18.946  36.741  32.723  1.00  0.00      B    O  
ATOM    239  H1  HOH B  73      18.477  36.524  31.867  1.00  0.00      B    H  
ATOM    240  H2  HOH B  73      19.644  37.434  32.484  1.00  0.00      B    H  
ATOM    241  O   HOH B  74      28.367  10.976  18.923  1.00  0.00      B    O  
ATOM    242  H1  HOH B  74      27.616  10.338  19.035  1.00  0.00      B    H  
ATOM    243  H2  HOH B  74      28.121  11.575  18.149  1.00  0.00      B    H  
ATOM    244  O   HOH B  75       0.515   5.988   6.500  1.00  0.00      B    O  
ATOM    245  H1  HOH B  75       1.507   6.118   6.644  1.00  0.00      B    H  
ATOM    246  H2  HOH B  75       0.374   4.940   6.595  1.00  0.00      B    H  
ATOM    247  O   HOH B  76      29.984  17.583  11.189  1.00  0.00      B    O  
ATOM    248  H1  HOH B  76      30.652  16.822  11.506  1.00  0.00      B    H  
ATOM    249  H2  HOH B  76      30.397  18.441  11.448  1.00  0.00      B    H  
ATOM    250  O   HOH B  77      33.305  31.958  17.368  1.00  0.00      B    O  
ATOM    251  H1  HOH B  77      33.337  31.442  16.512  1.00  0.00      B    H  
ATOM    252  H2  HOH B  77      32.356  31.876  17.715  1.00  0.00      B    H  
ATOM    253  O   HOH B  78       1.344  19.562   6.294  1.00  0.00      B    O  
ATOM    254  H1  HOH B  78       2.145  19.945   6.808  1.00  0.00      B    H  
ATOM    255  H2  HOH B  78       0.937  20.297   5.765  1.00  0.00      B    H  
ATOM    256  O   HOH B  79      24.599  26.309   9.801  1.00  0.00      B    O  
ATOM    257  H1  HOH B  79      24.583  25.703   8.969  1.00  0.00      B    H  
ATOM    258  H2  HOH B  79      24.334  25.742  10.584  1.00  0.00      B    H  
ATOM    259  O   HOH B  80      19.580  19.218  24.297  1.00  0.00      B    O  
ATOM    260  H1  HOH B  80      19.807  18.262  24.594  1.00  0.00      B    H  
ATOM    261  H2  HOH B  80      18.667  19.184  23.828  1.00  0.00      B    H  
ATOM    262  O   HOH B  81      24.335   6.711   7.685  1.00  0.00      B    O  
ATOM    263  H1  HOH B  81      23.802   7.486   8.131  1.00  0.00      B    H  
ATOM    264  H2  HOH B  81      24.153   5.884   8.217  1.00  0.00      B    H  
ATOM    265  O   HOH B  82      25.415  14.858  20.217  1.00  0.00      B    O  
ATOM    266  H1  HOH B  82      25.601  14.267  21.075  1.00  0.00      B    H  
ATOM    267  H2  HOH B  82      26.169  15.549  20.191  1.00  0.00      B    H  
ATOM    268  O   HOH B  83      31.252  20.741  16.106  1.00  0.00      B    O  
ATOM    269  H1  HOH B  83      31.765  20.121  15.489  1.00  0.00      B    H  
ATOM    270  H2  HOH B  83      30.990  20.228  16.893  1.00  0.00      B    H  
ATOM    271  O   HOH B  84       1.730   5.329   9.846  1.00  0.00      B    O  
ATOM    272  H1  HOH B  84       1.711   5.517   8.851  1.00  0.00      B    H  
ATOM    273  H2  HOH B  84       1.020   4.576  10.009  1.00  0.00      B    H  
ATOM    274  O   HOH B  85      26.597   8.918  29.644  1.00  0.00      B    O  
ATOM    275  H1  HOH B  85      26.637   9.594  30.367  1.00  0.00      B    H  
ATOM    276  H2  HOH B  85      27.156   9.371  28.868  1.00  0.00      B    H  
ATOM    277  O   HOH B  86      28.296  19.726  18.425  1.00  0.00      B    O  
ATOM    278  H1  HOH B  86      29.303  19.597  18.655  1.00  0.00      B    H  
ATOM    279  H2  HOH B  86      27.788  19.116  19.025  1.00  0.00      B    H  
ATOM    280  O   HOH B  87      31.422  37.229  27.549  1.00  0.00      B    O  
ATOM    281  H1  HOH B  87      31.094  36.489  27.004  1.00  0.00      B    H  
ATOM    282  H2  HOH B  87      32.430  37.044  27.774  1.00  0.00      B    H  
ATOM    283  O   HOH B  88      29.937  31.046  21.955  1.00  0.00      B    O  
ATOM    284  H1  HOH B  88      29.958  31.742  21.239  1.00  0.00      B    H  
ATOM    285  H2  HOH B  88      29.014  31.040  22.378  1.00  0.00      B    H  
ATOM    286  O   HOH B  89      30.041   0.396  11.602  1.00  0.00      B    O  
ATOM    287  H1  HOH B  89      29.574  -0.481  11.322  1.00  0.00      B    H  
ATOM    288  H2  HOH B  89      30.455   0.173  12.494  1.00  0.00      B    H  
ATOM    289  O   HOH B  90       1.636  13.325  -0.004  1.00  0.00      B    O  
ATOM    290  H1  HOH B  90       2.198  13.736   0.786  1.00  0.00      B    H  
ATOM    291  H2  HOH B  90       1.280  12.406   0.176  1.00  0.00      B    H  
ATOM    292  O   HOH B  91      21.548  14.530  23.246  1.00  0.00      B    O  
ATOM    293  H1  HOH B  91      20.785  14.036  22.949  1.00  0.00      B    H  
ATOM    294  H2  HOH B  91      22.322  13.796  23.203  1.00  0.00      B    H  
ATOM    295  O   HOH B  92      35.143   1.915   7.844  1.00  0.00      B    O  
ATOM    296  H1  HOH B  92      34.316   2.213   8.329  1.00  0.00      B    H  
ATOM    297  H2  HOH B  92      35.300   2.566   7.093  1.00  0.00      B    H  
ATOM    298  O   HOH B  93      22.352  32.076   5.299  1.00  0.00      B    O  
ATOM    299  H1  HOH B  93      22.726  31.894   6.217  1.00  0.00      B    H  
ATOM    300  H2  HOH B  93      21.905  31.261   4.991  1.00  0.00      B    H  
ATOM    301  O   HOH B  94       2.481   9.487  17.136  1.00  0.00      B    O  
ATOM    302  H1  HOH B  94       3.010   8.675  17.112  1.00  0.00      B    H  
ATOM    303  H2  HOH B  94       2.266   9.732  18.129  1.00  0.00      B    H  
ATOM    304  O   HOH B  95      24.768   4.389  32.293  1.00  0.00      B    O  
ATOM    305  H1  HOH B  95      24.174   4.761  33.055  1.00  0.00      B    H  
ATOM    306  H2  HOH B  95      24.081   3.851  31.698  1.00  0.00      B    H  
ATOM    307  O   HOH B  96      30.188  17.204  16.365  1.00  0.00      B    O  
ATOM    308  H1  HOH B  96      29.305  16.845  16.071  1.00  0.00      B    H  
ATOM    309  H2  HOH B  96      30.934  16.783  15.827  1.00  0.00      B    H  
ATOM    310  O   HOH B  97      18.122  20.926  14.764  1.00  0.00      B    O  
ATOM    311  H1  HOH B  97      17.287  20.524  15.179  1.00  0.00      B    H  
ATOM    312  H2  HOH B  97      18.857  21.013  15.511  1.00  0.00      B    H  
ATOM    313  O   HOH B  98      11.419   4.504  24.040  1.00  0.00      B    O  
ATOM    314  H1  HOH B  98      11.591   4.601  23.036  1.00  0.00      B    H  
ATOM    315  H2  HOH B  98      11.727   5.347  24.495  1.00  0.00      B    H  
ATOM    316  O   HOH B  99       4.538  26.568  16.945  1.00  0.00      B    O  
ATOM    317  H1  HOH B  99       4.488  27.293  17.663  1.00  0.00      B    H  
ATOM    318  H2  HOH B  99       4.822  25.704  17.434  1.00  0.00      B    H  
ATOM    319  O   HOH B 100      11.468  39.194  36.955  1.00  0.00      B    O  
ATOM    320  H1  HOH B 100      12.131  39.865  37.153  1.00  0.00      B    H  
ATOM    321  H2  HOH B 100      11.932  38.341  36.757  1.00  0.00      B    H  
ATOM    322  O   HOH B 101      15.164  34.684  18.164  1.00  0.00      B    O  
ATOM    323  H1  HOH B 101      15.533  35.539  17.683  1.00  0.00      B    H  
ATOM    324  H2  HOH B 101      15.983  34.193  18.547  1.00  0.00      B    H  
ATOM    325  O   HOH B 102      10.789   1.117  30.485  1.00  0.00      B    O  
ATOM    326  H1  HOH B 102      11.636   1.699  30.415  1.00  0.00      B    H  
ATOM    327  H2  HOH B 102      10.962   0.395  31.153  1.00  0.00      B    H  
ATOM    328  O   HOH B 103      19.837  16.157   4.853  1.00  0.00      B    O  
ATOM    329  H1  HOH B 103      20.744  15.962   5.296  1.00  0.00      B    H  
ATOM    330  H2  HOH B 103      19.805  17.135   4.571  1.00  0.00      B    H  
ATOM    331  O   HOH B 104      26.835  38.841  18.459  1.00  0.00      B    O  
ATOM    332  H1  HOH B 104      26.641  38.878  19.420  1.00  0.00      B    H  
ATOM    333  H2  HOH B 104      26.452  37.954  18.116  1.00  0.00      B    H  
ATOM    334  O   HOH B 105      16.840   7.189  27.138  1.00  0.00      B    O  
ATOM    335  H1  HOH B 105      17.112   6.478  26.446  1.00  0.00      B    H  
ATOM    336  H2  HOH B 105      16.679   8.057  26.650  1.00  0.00      B    H  
ATOM    337  O   HOH B 106      21.160  23.874  28.820  1.00  0.00      B    O  
ATOM    338  H1  HOH B 106      21.662  23.573  29.669  1.00  0.00      B    H  
ATOM    339  H2  HOH B 106      20.343  23.262  28.735  1.00  0.00      B    H  
ATOM    340  O   HOH B 107      17.063   3.736  30.641  1.00  0.00      B    O  
ATOM    341  H1  HOH B 107      17.470   3.570  31.544  1.00  0.00      B    H  
ATOM    342  H2  HOH B 107      16.279   3.070  30.569  1.00  0.00      B    H  
ATOM    343  O   HOH B 108      13.298  22.902  11.105  1.00  0.00      B    O  
ATOM    344  H1  HOH B 108      14.080  23.148  10.538  1.00  0.00      B    H  
ATOM    345  H2  HOH B 108      13.632  22.217  11.736  1.00  0.00      B    H  
ATOM    346  O   HOH B 109      14.727  29.184  22.540  1.00  0.00      B    O  
ATOM    347  H1  HOH B 109      14.793  29.419  23.537  1.00  0.00      B    H  
ATOM    348  H2  HOH B 109      14.430  28.241  22.561  1.00  0.00      B    H  
ATOM    349  O   HOH B 110      35.660  33.591   6.418  1.00  0.00      B    O  
ATOM    350  H1  HOH B 110      36.191  33.028   7.105  1.00  0.00      B    H  
ATOM    351  H2  HOH B 110      35.540  34.506   6.853  1.00  0.00      B    H  
ATOM    352  O   HOH B 111       7.447  31.836  27.086  1.00  0.00      B    O  
ATOM    353  H1  HOH B 111       8.174  31.169  27.174  1.00  0.00      B    H  
ATOM    354  H2  HOH B 111       7.783  32.699  27.474  1.00  0.00      B    H  
ATOM    355  O   HOH B 112       4.792  24.090  36.951  1.00  0.00      B    O  
ATOM    356  H1  HOH B 112       3.813  24.265  37.136  1.00  0.00      B    H  
ATOM    357  H2  HOH B 112       4.958  23.105  37.145  1.00  0.00      B    H  
ATOM    358  O   HOH B 113      34.910  23.846  10.181  1.00  0.00      B    O  
ATOM    359  H1  HOH B 113      35.577  24.592  10.148  1.00  0.00      B    H  
ATOM    360  H2  HOH B 113      35.342  23.055  10.652  1.00  0.00      B    H  
ATOM    361  O   HOH B 114      12.874  34.708   6.420  1.00  0.00      B    O  
ATOM    362  H1  HOH B 114      11.915  34.586   6.006  1.00  0.00      B    H  
ATOM    363  H2  HOH B 114      12.890  34.425   7.429  1.00  0.00      B    H  
ATOM    364  O   HOH B 115      12.276  11.296  39.222  1.00  0.00      B    O  
ATOM    365  H1  HOH B 115      11.541  10.657  38.869  1.00  0.00      B    H  
ATOM    366  H2  HOH B 115      12.967  11.390  38.488  1.00  0.00      B    H  
ATOM    367  O   HOH B 116       0.514  26.914   0.048  1.00  0.00      B    O  
ATOM    368  H1  HOH B 116       0.277  26.826   1.058  1.00  0.00      B    H  
ATOM    369  H2  HOH B 116      -0.261  27.440  -0.275  1.00  0.00      B    H  
ATOM    370  O   HOH B 117      16.662  26.128  23.425  1.00  0.00      B    O  
ATOM    371  H1  HOH B 117      17.054  26.921  23.888  1.00  0.00      B    H  
ATOM    372  H2  HOH B 117      17.028  25.318  23.934  1.00  0.00      B    H  
ATOM    373  O   HOH B 118      23.156  11.876  25.800  1.00  0.00      B    O  
ATOM    374  H1  HOH B 118      22.945  12.629  26.482  1.00  0.00      B    H  
ATOM    375  H2  HOH B 118      24.153  11.789  25.686  1.00  0.00      B    H  
ATOM    376  O   HOH B 119      31.285   2.596  22.409  1.00  0.00      B    O  
ATOM    377  H1  HOH B 119      30.887   1.797  22.882  1.00  0.00      B    H  
ATOM    378  H2  HOH B 119      30.686   3.275  22.706  1.00  0.00      B    H  
ATOM    379  O   HOH B 120      20.349   1.665  31.286  1.00  0.00      B    O  
ATOM    380  H1  HOH B 120      20.974   0.899  31.450  1.00  0.00      B    H  
ATOM    381  H2  HOH B 120      19.590   1.337  30.702  1.00  0.00      B    H  
ATOM    382  O   HOH B 121      21.531  27.969  30.426  1.00  0.00      B    O  
ATOM    383  H1  HOH B 121      21.245  27.519  29.556  1.00  0.00      B    H  
ATOM    384  H2  HOH B 121      22.477  28.425  30.380  1.00  0.00      B    H  
ATOM    385  O   HOH B 122      28.629  12.246  34.400  1.00  0.00      B    O  
ATOM    386  H1  HOH B 122      28.597  11.276  34.171  1.00  0.00      B    H  
ATOM    387  H2  HOH B 122      27.819  12.705  34.009  1.00  0.00      B    H  
ATOM    388  O   HOH B 123       0.017  11.523  16.156  1.00  0.00      B    O  
ATOM    389  H1  HOH B 123       0.829  11.937  16.587  1.00  0.00      B    H  
ATOM    390  H2  HOH B 123       0.353  10.831  15.535  1.00  0.00      B    H  
ATOM    391  O   HOH B 124      36.178   5.259  22.973  1.00  0.00      B    O  
ATOM    392  H1  HOH B 124      35.481   4.648  22.647  1.00  0.00      B    H  
ATOM    393  H2  HOH B 124      36.768   5.583  22.234  1.00  0.00      B    H  
ATOM    394  O   HOH B 125      24.956   9.793  37.058  1.00  0.00      B    O  
ATOM    395  H1  HOH B 125      24.819  10.814  36.821  1.00  0.00      B    H  
ATOM    396  H2  HOH B 125      25.338   9.789  37.960  1.00  0.00      B    H  
ATOM    397  O   HOH B 126      14.204  13.248  31.154  1.00  0.00      B    O  
ATOM    398  H1  HOH B 126      13.375  12.723  31.461  1.00  0.00      B    H  
ATOM    399  H2  HOH B 126      14.010  13.517  30.187  1.00  0.00      B    H  
ATOM    400  O   HOH B 127      17.982  10.721  38.387  1.00  0.00      B    O  
ATOM    401  H1  HOH B 127      17.539   9.929  38.718  1.00  0.00      B    H  
ATOM    402  H2  HOH B 127      17.823  11.475  38.998  1.00  0.00      B    H  
ATOM    403  O   HOH B 128      28.511   8.706  21.475  1.00  0.00      B    O  
ATOM    404  H1  HOH B 128      29.100   9.357  22.010  1.00  0.00      B    H  
ATOM    405  H2  HOH B 128      29.018   7.798  21.353  1.00  0.00      B    H  
ATOM    406  O   HOH B 129      33.597  30.094  14.881  1.00  0.00      B    O  
ATOM    407  H1  HOH B 129      34.570  30.274  14.762  1.00  0.00      B    H  
ATOM    408  H2  HOH B 129      33.434  29.262  15.441  1.00  0.00      B    H  
ATOM    409  O   HOH B 130       3.752  32.338   1.679  1.00  0.00      B    O  
ATOM    410  H1  HOH B 130       4.352  32.428   0.834  1.00  0.00      B    H  
ATOM    411  H2  HOH B 130       4.434  32.047   2.378  1.00  0.00      B    H  
ATOM    412  O   HOH B 131      12.043   6.586  17.300  1.00  0.00      B    O  
ATOM    413  H1  HOH B 131      12.026   6.854  16.299  1.00  0.00      B    H  
ATOM    414  H2  HOH B 131      12.896   6.884  17.676  1.00  0.00      B    H  
ATOM    415  O   HOH B 132      13.914  13.929  28.495  1.00  0.00      B    O  
ATOM    416  H1  HOH B 132      13.499  13.863  27.594  1.00  0.00      B    H  
ATOM    417  H2  HOH B 132      14.795  14.340  28.368  1.00  0.00      B    H  
ATOM    418  O   HOH B 133       9.988  21.344  25.051  1.00  0.00      B    O  
ATOM    419  H1  HOH B 133      10.462  20.578  24.526  1.00  0.00      B    H  
ATOM    420  H2  HOH B 133      10.283  21.305  26.033  1.00  0.00      B    H  
ATOM    421  O   HOH B 134      18.280   8.539   5.716  1.00  0.00      B    O  
ATOM    422  H1  HOH B 134      17.623   9.286   5.587  1.00  0.00      B    H  
ATOM    423  H2  HOH B 134      17.864   7.766   5.249  1.00  0.00      B    H  
ATOM    424  O   HOH B 135      25.668   3.890  26.155  1.00  0.00      B    O  
ATOM    425  H1  HOH B 135      24.977   4.451  25.635  1.00  0.00      B    H  
ATOM    426  H2  HOH B 135      25.383   3.809  27.111  1.00  0.00      B    H  
ATOM    427  O   HOH B 136       6.220  14.538  15.123  1.00  0.00      B    O  
ATOM    428  H1  HOH B 136       7.163  14.244  15.340  1.00  0.00      B    H  
ATOM    429  H2  HOH B 136       5.671  13.737  14.814  1.00  0.00      B    H  
ATOM    430  O   HOH B 137      37.958  16.922  30.854  1.00  0.00      B    O  
ATOM    431  H1  HOH B 137      38.140  17.045  29.867  1.00  0.00      B    H  
ATOM    432  H2  HOH B 137      38.450  16.057  31.179  1.00  0.00      B    H  
ATOM    433  O   HOH B 138       8.732  14.561  18.842  1.00  0.00      B    O  
ATOM    434  H1  HOH B 138       8.412  13.921  18.180  1.00  0.00      B    H  
ATOM    435  H2  HOH B 138       8.548  14.203  19.751  1.00  0.00      B    H  
ATOM    436  O   HOH B 139       6.229   4.331  35.716  1.00  0.00      B    O  
ATOM    437  H1  HOH B 139       6.636   3.478  36.150  1.00  0.00      B    H  
ATOM    438  H2  HOH B 139       5.264   4.173  35.414  1.00  0.00      B    H  
ATOM    439  O   HOH B 140      30.346  14.119  23.236  1.00  0.00      B    O  
ATOM    440  H1  HOH B 140      30.687  14.040  22.354  1.00  0.00      B    H  
ATOM    441  H2  HOH B 140      31.148  13.884  23.844  1.00  0.00      B    H  
ATOM    442  O   HOH B 141       0.359  37.163  25.505  1.00  0.00      B    O  
ATOM    443  H1  HOH B 141       0.974  37.967  25.405  1.00  0.00      B    H  
ATOM    444  H2  HOH B 141      -0.546  37.478  25.485  1.00  0.00      B    H  
ATOM    445  O   HOH B 142      31.094  32.296   1.712  1.00  0.00      B    O  
ATOM    446  H1  HOH B 142      30.269  31.712   1.889  1.00  0.00      B    H  
ATOM    447  H2  HOH B 142      30.734  33.083   1.137  1.00  0.00      B    H  
ATOM    448  O   HOH B 143      11.098  18.344  29.276  1.00  0.00      B    O  
ATOM    449  H1  HOH B 143      10.883  17.431  29.678  1.00  0.00      B    H  
ATOM    450  H2  HOH B 143      12.114  18.524  29.282  1.00  0.00      B    H  
ATOM    451  O   HOH B 144      23.042  38.315  20.097  1.00  0.00      B    O  
ATOM    452  H1  HOH B 144      23.697  37.524  20.181  1.00  0.00      B    H  
ATOM    453  H2  HOH B 144      23.189  38.650  19.158  1.00  0.00      B    H  
ATOM    454  O   HOH B 145      38.002  18.006  26.127  1.00  0.00      B    O  
ATOM    455  H1  HOH B 145      38.960  18.056  25.690  1.00  0.00      B    H  
ATOM    456  H2  HOH B 145      38.048  18.521  26.957  1.00  0.00      B    H  
ATOM    457  O   HOH B 146      34.078   8.563  21.454  1.00  0.00      B    O  
ATOM    458  H1  HOH B 146      34.582   8.711  22.342  1.00  0.00      B    H  
ATOM    459  H2  HOH B 146      33.485   7.778  21.577  1.00  0.00      B    H  
ATOM    460  O   HOH B 147      13.018  31.875  11.070  1.00  0.00      B    O  
ATOM    461  H1  HOH B 147      13.514  32.562  11.658  1.00  0.00      B    H  
ATOM    462  H2  HOH B 147      13.495  30.995  10.952  1.00  0.00      B    H  
ATOM    463  O   HOH B 148      32.208  21.868   7.695  1.00  0.00      B    O  
ATOM    464  H1  HOH B 148      33.146  21.631   7.764  1.00  0.00      B    H  
ATOM    465  H2  HOH B 148      32.005  22.621   8.300  1.00  0.00      B    H  
ATOM    466  O   HOH B 149      30.553  19.351  28.213  1.00  0.00      B    O  
ATOM    467  H1  HOH B 149      30.609  18.522  28.829  1.00  0.00      B    H  
ATOM    468  H2  HOH B 149      29.630  19.440  27.786  1.00  0.00      B    H  
ATOM    469  O   HOH B 150       6.985  23.156  12.386  1.00  0.00      B    O  
ATOM    470  H1  HOH B 150       7.280  23.364  11.434  1.00  0.00      B    H  
ATOM    471  H2  HOH B 150       7.453  22.295  12.673  1.00  0.00      B    H  
ATOM    472  O   HOH B 151      16.558   9.471  25.607  1.00  0.00      B    O  
ATOM    473  H1  HOH B 151      15.849   9.028  24.985  1.00  0.00      B    H  
ATOM    474  H2  HOH B 151      16.008  10.080  26.254  1.00  0.00      B    H  
ATOM    475  O   HOH B 152       6.456  10.612  10.213  1.00  0.00      B    O  
ATOM    476  H1  HOH B 152       7.199   9.894  10.351  1.00  0.00      B    H  
ATOM    477  H2  HOH B 152       6.888  11.369   9.760  1.00  0.00      B    H  
ATOM    478  O   HOH B 153      22.529   7.371  20.868  1.00  0.00      B    O  
ATOM    479  H1  HOH B 153      22.521   8.245  21.374  1.00  0.00      B    H  
ATOM    480  H2  HOH B 153      23.205   7.552  20.062  1.00  0.00      B    H  
ATOM    481  O   HOH B 154      27.336  37.894  28.323  1.00  0.00      B    O  
ATOM    482  H1  HOH B 154      27.542  37.069  27.794  1.00  0.00      B    H  
ATOM    483  H2  HOH B 154      26.378  37.852  28.683  1.00  0.00      B    H  
ATOM    484  O   HOH B 155      19.632  13.888  32.310  1.00  0.00      B    O  
ATOM    485  H1  HOH B 155      19.976  13.076  32.708  1.00  0.00      B    H  
ATOM    486  H2  HOH B 155      20.089  14.624  32.747  1.00  0.00      B    H  
ATOM    487  O   HOH B 156      33.972  21.223  35.341  1.00  0.00      B    O  
ATOM    488  H1  HOH B 156      34.404  20.902  36.190  1.00  0.00      B    H  
ATOM    489  H2  HOH B 156      34.474  22.021  34.964  1.00  0.00      B    H  
ATOM    490  O   HOH B 157      33.017  24.854  34.425  1.00  0.00      B    O  
ATOM    491  H1  HOH B 157      32.193  24.485  33.975  1.00  0.00      B    H  
ATOM    492  H2  HOH B 157      33.428  25.413  33.689  1.00  0.00      B    H  
ATOM    493  O   HOH B 158      21.425   4.132   6.809  1.00  0.00      B    O  
ATOM    494  H1  HOH B 158      21.490   3.465   7.613  1.00  0.00      B    H  
ATOM    495  H2  HOH B 158      22.136   3.896   6.158  1.00  0.00      B    H  
ATOM    496  O   HOH B 159       1.486  16.266  27.986  1.00  0.00      B    O  
ATOM    497  H1  HOH B 159       2.051  16.912  27.488  1.00  0.00      B    H  
ATOM    498  H2  HOH B 159       1.785  16.359  29.026  1.00  0.00      B    H  
ATOM    499  O   HOH B 160      16.191  10.139  19.649  1.00  0.00      B    O  
ATOM    500  H1  HOH B 160      15.913   9.949  20.610  1.00  0.00      B    H  
ATOM    501  H2  HOH B 160      16.720   9.292  19.323  1.00  0.00      B    H  
ATOM    502  O   HOH B 161      16.527  10.169   8.967  1.00  0.00      B    O  
ATOM    503  H1  HOH B 161      16.300  11.153   9.177  1.00  0.00      B    H  
ATOM    504  H2  HOH B 161      17.431  10.092   8.525  1.00  0.00      B    H  
ATOM    505  O   HOH B 162       1.540  26.047  13.295  1.00  0.00      B    O  
ATOM    506  H1  HOH B 162       1.579  27.091  13.323  1.00  0.00      B    H  
ATOM    507  H2  HOH B 162       2.184  25.732  14.067  1.00  0.00      B    H  
ATOM    508  O   HOH B 163      18.789  21.983  21.470  1.00  0.00      B    O  
ATOM    509  H1  HOH B 163      18.067  22.004  22.184  1.00  0.00      B    H  
ATOM    510  H2  HOH B 163      19.614  21.610  21.886  1.00  0.00      B    H  
ATOM    511  O   HOH B 164       2.039   0.097  25.318  1.00  0.00      B    O  
ATOM    512  H1  HOH B 164       2.756  -0.323  25.894  1.00  0.00      B    H  
ATOM    513  H2  HOH B 164       2.445   0.281  24.399  1.00  0.00      B    H  
ATOM    514  O   HOH B 165       2.559  13.090  28.899  1.00  0.00      B    O  
ATOM    515  H1  HOH B 165       3.253  13.671  28.528  1.00  0.00      B    H  
ATOM    516  H2  HOH B 165       1.767  13.652  29.176  1.00  0.00      B    H  
ATOM    517  O   HOH B 166      29.305  27.944   4.251  1.00  0.00      B    O  
ATOM    518  H1  HOH B 166      28.347  28.262   4.173  1.00  0.00      B    H  
ATOM    519  H2  HOH B 166      29.407  27.487   5.161  1.00  0.00      B    H  
ATOM    520  O   HOH B 167      29.860  21.096   4.002  1.00  0.00      B    O  
ATOM    521  H1  HOH B 167      30.873  20.995   4.043  1.00  0.00      B    H  
ATOM    522  H2  HOH B 167      29.681  22.103   4.177  1.00  0.00      B    H  
ATOM    523  O   HOH B 168      37.391   3.334  29.253  1.00  0.00      B    O  
ATOM    524  H1  HOH B 168      37.252   2.916  28.320  1.00  0.00      B    H  
ATOM    525  H2  HOH B 168      38.276   3.764  29.211  1.00  0.00      B    H  
ATOM    526  O   HOH B 169      36.440  29.762  30.887  1.00  0.00      B    O  
ATOM    527  H1  HOH B 169      36.913  28.824  30.762  1.00  0.00      B    H  
ATOM    528  H2  HOH B 169      37.143  30.416  31.251  1.00  0.00      B    H  
ATOM    529  O   HOH B 170      32.689  23.833  12.407  1.00  0.00      B    O  
ATOM    530  H1  HOH B 170      32.952  24.796  12.343  1.00  0.00      B    H  
ATOM    531  H2  HOH B 170      33.508  23.291  12.158  1.00  0.00      B    H  
ATOM    532  O   HOH B 171      39.017  32.814  10.925  1.00  0.00      B    O  
ATOM    533  H1  HOH B 171      39.837  32.444  11.442  1.00  0.00      B    H  
ATOM    534  H2  HOH B 171      38.163  32.443  11.288  1.00  0.00      B    H  
ATOM    535  O   HOH B 172      32.566  10.479  30.680  1.00  0.00      B    O  
ATOM    536  H1  HOH B 172      31.861   9.738  30.504  1.00  0.00      B    H  
ATOM    537  H2  HOH B 172      33.124  10.087  31.492  1.00  0.00      B    H  
ATOM    538  O   HOH B 173      36.494   3.188   2.180  1.00  0.00      B    O  
ATOM    539  H1  HOH B 173      37.413   3.430   1.796  1.00  0.00      B    H  
ATOM    540  H2  HOH B 173      35.848   3.811   1.737  1.00  0.00      B    H  
ATOM    541  O   HOH B 174      35.573  11.253   2.854  1.00  0.00      B    O  
ATOM    542  H1  HOH B 174      36.293  11.407   2.123  1.00  0.00      B    H  
ATOM    543  H2  HOH B 174      35.988  10.777   3.650  1.00  0.00      B    H  
ATOM    544  O   HOH B 175       0.374  37.508  11.110  1.00  0.00      B    O  
ATOM    545  H1  HOH B 175      -0.572  37.412  11.394  1.00  0.00      B    H  
ATOM    546  H2  HOH B 175       0.951  37.675  11.939  1.00  0.00      B    H  
ATOM    547  O   HOH B 176       3.832   4.037  19.878  1.00  0.00      B    O  
ATOM    548  H1  HOH B 176       4.103   4.203  20.850  1.00  0.00      B    H  
ATOM    549  H2  HOH B 176       2.898   3.677  19.882  1.00  0.00      B    H  
ATOM    550  O   HOH B 177      24.876  30.688  20.443  1.00  0.00      B    O  
ATOM    551  H1  HOH B 177      24.300  30.126  21.081  1.00  0.00      B    H  
ATOM    552  H2  HOH B 177      24.431  30.580  19.518  1.00  0.00      B    H  
ATOM    553  O   HOH B 178      35.374  20.023  17.349  1.00  0.00      B    O  
ATOM    554  H1  HOH B 178      35.224  19.221  16.758  1.00  0.00      B    H  
ATOM    555  H2  HOH B 178      35.862  20.732  16.882  1.00  0.00      B    H  
ATOM    556  O   HOH B 179      30.579  22.440  20.275  1.00  0.00      B    O  
ATOM    557  H1  HOH B 179      30.566  21.717  19.531  1.00  0.00      B    H  
ATOM    558  H2  HOH B 179      31.327  23.138  20.134  1.00  0.00      B    H  
ATOM    559  O   HOH B 180      29.370  21.849  25.652  1.00  0.00      B    O  
ATOM    560  H1  HOH B 180      28.887  21.491  26.468  1.00  0.00      B    H  
ATOM    561  H2  HOH B 180      30.159  22.462  25.852  1.00  0.00      B    H  
ATOM    562  O   HOH B 181      13.437  16.018  24.095  1.00  0.00      B    O  
ATOM    563  H1  HOH B 181      13.568  15.704  25.043  1.00  0.00      B    H  
ATOM    564  H2  HOH B 181      14.340  16.212  23.671  1.00  0.00      B    H  
ATOM    565  O   HOH B 182      23.234  21.744   3.826  1.00  0.00      B    O  
ATOM    566  H1  HOH B 182      24.226  21.762   3.849  1.00  0.00      B    H  
ATOM    567  H2  HOH B 182      23.016  22.209   2.934  1.00  0.00      B    H  
ATOM    568  O   HOH B 183       5.956  36.465  13.210  1.00  0.00      B    O  
ATOM    569  H1  HOH B 183       6.922  36.503  12.795  1.00  0.00      B    H  
ATOM    570  H2  HOH B 183       5.864  37.297  13.757  1.00  0.00      B    H  
ATOM    571  O   HOH B 184      33.954  15.214  21.304  1.00  0.00      B    O  
ATOM    572  H1  HOH B 184      33.905  14.300  21.759  1.00  0.00      B    H  
ATOM    573  H2  HOH B 184      34.075  15.936  22.022  1.00  0.00      B    H  
ATOM    574  O   HOH B 185      10.713   3.880  34.401  1.00  0.00      B    O  
ATOM    575  H1  HOH B 185      10.555   2.867  34.498  1.00  0.00      B    H  
ATOM    576  H2  HOH B 185       9.798   4.195  34.225  1.00  0.00      B    H  
ATOM    577  O   HOH B 186      30.303   1.846  37.217  1.00  0.00      B    O  
ATOM    578  H1  HOH B 186      29.610   1.422  36.640  1.00  0.00      B    H  
ATOM    579  H2  HOH B 186      30.092   1.524  38.167  1.00  0.00      B    H  
ATOM    580  O   HOH B 187      11.918  10.781  19.607  1.00  0.00      B    O  
ATOM    581  H1  HOH B 187      11.886  10.203  20.455  1.00  0.00      B    H  
ATOM    582  H2  HOH B 187      11.555  11.674  19.904  1.00  0.00      B    H  
ATOM    583  O   HOH B 188      31.449   5.790  11.569  1.00  0.00      B    O  
ATOM    584  H1  HOH B 188      31.161   4.894  11.984  1.00  0.00      B    H  
ATOM    585  H2  HOH B 188      32.172   6.216  12.227  1.00  0.00      B    H  
ATOM    586  O   HOH B 189       9.882   9.695  31.060  1.00  0.00      B    O  
ATOM    587  H1  HOH B 189       9.228   9.814  31.867  1.00  0.00      B    H  
ATOM    588  H2  HOH B 189      10.657   9.137  31.373  1.00  0.00      B    H  
ATOM    589  O   HOH B 190      27.776   6.289  25.522  1.00  0.00      B    O  
ATOM    590  H1  HOH B 190      27.356   6.824  24.758  1.00  0.00      B    H  
ATOM    591  H2  HOH B 190      27.322   5.416  25.579  1.00  0.00      B    H  
ATOM    592  O   HOH B 191      32.194  36.137  20.665  1.00  0.00      B    O  
ATOM    593  H1  HOH B 191      31.706  35.481  21.277  1.00  0.00      B    H  
ATOM    594  H2  HOH B 191      32.939  35.632  20.144  1.00  0.00      B    H  
ATOM    595  O   HOH B 192      19.960  16.213  15.887  1.00  0.00      B    O  
ATOM    596  H1  HOH B 192      20.237  16.555  16.793  1.00  0.00      B    H  
ATOM    597  H2  HOH B 192      20.182  15.203  15.790  1.00  0.00      B    H  
ATOM    598  O   HOH B 193       9.354  12.547   8.946  1.00  0.00      B    O  
ATOM    599  H1  HOH B 193       9.235  11.920   9.722  1.00  0.00      B    H  
ATOM    600  H2  HOH B 193      10.292  12.480   8.552  1.00  0.00      B    H  
ATOM    601  O   HOH B 194      22.773   3.153  30.847  1.00  0.00      B    O  
ATOM    602  H1  HOH B 194      23.185   2.422  30.274  1.00  0.00      B    H  
ATOM    603  H2  HOH B 194      21.825   2.768  31.100  1.00  0.00      B    H  
ATOM    604  O   HOH B 195       9.854  26.220  12.132  1.00  0.00      B    O  
ATOM    605  H1  HOH B 195       9.279  25.734  12.792  1.00  0.00      B    H  
ATOM    606  H2  HOH B 195      10.025  27.164  12.452  1.00  0.00      B    H  
ATOM    607  O   HOH B 196      34.149  31.783   8.177  1.00  0.00      B    O  
ATOM    608  H1  HOH B 196      34.088  30.952   7.578  1.00  0.00      B    H  
ATOM    609  H2  HOH B 196      34.273  32.580   7.549  1.00  0.00      B    H  
ATOM    610  O   HOH B 197       9.976  34.413  34.230  1.00  0.00      B    O  
ATOM    611  H1  HOH B 197       9.542  35.014  34.897  1.00  0.00      B    H  
ATOM    612  H2  HOH B 197      10.968  34.259  34.602  1.00  0.00      B    H  
ATOM    613  O   HOH B 198      12.235  14.043   1.048  1.00  0.00      B    O  
ATOM    614  H1  HOH B 198      11.754  13.800   1.926  1.00  0.00      B    H  
ATOM    615  H2  HOH B 198      12.345  13.195   0.498  1.00  0.00      B    H  
ATOM    616  O   HOH B 199      29.978  15.543  30.495  1.00  0.00      B    O  
ATOM    617  H1  HOH B 199      30.103  14.846  31.239  1.00  0.00      B    H  
ATOM    618  H2  HOH B 199      30.165  16.484  30.830  1.00  0.00      B    H  
ATOM    619  O   HOH B 200       4.764  12.771  25.470  1.00  0.00      B    O  
ATOM    620  H1  HOH B 200       4.189  12.058  25.731  1.00  0.00      B    H  
ATOM    621  H2  HOH B 200       5.388  12.336  24.894  1.00  0.00      B    H  
ATOM    622  O   HOH B 201       7.312  25.347  10.077  1.00  0.00      B    O  
ATOM    623  H1  HOH B 201       7.894  26.122  10.168  1.00  0.00      B    H  
ATOM    624  H2  HOH B 201       7.892  24.566   9.776  1.00  0.00      B    H  
ATOM    625  O   HOH B 202      37.735  35.698  31.329  1.00  0.00      B    O  
ATOM    626  H1  HOH B 202      36.818  36.079  31.693  1.00  0.00      B    H  
ATOM    627  H2  HOH B 202      37.804  34.722  31.561  1.00  0.00      B    H  
ATOM    628  O   HOH B 203       3.034  34.473  25.106  1.00  0.00      B    O  
ATOM    629  H1  HOH B 203       2.145  34.022  25.255  1.00  0.00      B    H  
ATOM    630  H2  HOH B 203       3.784  33.766  25.237  1.00  0.00      B    H  
ATOM    631  O   HOH B 204      38.937   2.054  22.868  1.00  0.00      B    O  
ATOM    632  H1  HOH B 204      39.910   2.335  23.110  1.00  0.00      B    H  
ATOM    633  H2  HOH B 204      38.405   2.899  22.876  1.00  0.00      B    H  
ATOM    634  O   HOH B 205      25.077  33.357   6.737  1.00  0.00      B    O  
ATOM    635  H1  HOH B 205      24.332  33.183   6.108  1.00  0.00      B    H  
ATOM    636  H2  HOH B 205      25.875  32.827   6.354  1.00  0.00      B    H  
ATOM    637  O   HOH B 206       3.172   6.754  14.051  1.00  0.00      B    O  
ATOM    638  H1  HOH B 206       2.289   6.701  13.494  1.00  0.00      B    H  
ATOM    639  H2  HOH B 206       3.166   5.989  14.746  1.00  0.00      B    H  
ATOM    640  O   HOH B 207      13.044  34.936  31.001  1.00  0.00      B    O  
ATOM    641  H1  HOH B 207      13.542  35.134  30.125  1.00  0.00      B    H  
ATOM    642  H2  HOH B 207      13.297  34.004  31.145  1.00  0.00      B    H  
ATOM    643  O   HOH B 208      17.494   9.940  12.376  1.00  0.00      B    O  
ATOM    644  H1  HOH B 208      18.061  10.459  11.729  1.00  0.00      B    H  
ATOM    645  H2  HOH B 208      18.017   9.159  12.646  1.00  0.00      B    H  
ATOM    646  O   HOH B 209      34.599  30.705  33.257  1.00  0.00      B    O  
ATOM    647  H1  HOH B 209      34.396  30.594  32.276  1.00  0.00      B    H  
ATOM    648  H2  HOH B 209      34.702  29.784  33.698  1.00  0.00      B    H  
ATOM    649  O   HOH B 210       7.095   1.124  33.937  1.00  0.00      B    O  
ATOM    650  H1  HOH B 210       7.412   0.378  33.321  1.00  0.00      B    H  
ATOM    651  H2  HOH B 210       6.916   1.949  33.410  1.00  0.00      B    H  
ATOM    652  O   HOH B 211      24.615  31.271  34.464  1.00  0.00      B    O  
ATOM    653  H1  HOH B 211      25.277  31.292  35.258  1.00  0.00      B    H  
ATOM    654  H2  HOH B 211      23.796  31.800  34.816  1.00  0.00      B    H  
ATOM    655  O   HOH B 212       1.520  28.829  12.900  1.00  0.00      B    O  
ATOM    656  H1  HOH B 212       1.710  29.820  13.019  1.00  0.00      B    H  
ATOM    657  H2  HOH B 212       1.817  28.596  11.975  1.00  0.00      B    H  
ATOM    658  O   HOH B 213      29.696  35.080  26.770  1.00  0.00      B    O  
ATOM    659  H1  HOH B 213      28.673  35.197  26.917  1.00  0.00      B    H  
ATOM    660  H2  HOH B 213      30.101  34.648  27.595  1.00  0.00      B    H  
ATOM    661  O   HOH B 214       4.783  16.244  17.721  1.00  0.00      B    O  
ATOM    662  H1  HOH B 214       5.298  16.379  18.613  1.00  0.00      B    H  
ATOM    663  H2  HOH B 214       5.273  15.523  17.184  1.00  0.00      B    H  
ATOM    664  O   HOH B 215      27.406  18.313  11.561  1.00  0.00      B    O  
ATOM    665  H1  HOH B 215      27.623  19.187  11.072  1.00  0.00      B    H  
ATOM    666  H2  HOH B 215      28.310  17.822  11.637  1.00  0.00      B    H  
ATOM    667  O   HOH B 216      38.464  29.456  26.350  1.00  0.00      B    O  
ATOM    668  H1  HOH B 216      38.468  28.672  25.699  1.00  0.00      B    H  
ATOM    669  H2  HOH B 216      37.571  29.925  26.245  1.00  0.00      B    H  
ATOM    670  O   HOH B 217      27.605   2.517  24.957  1.00  0.00      B    O  
ATOM    671  H1  HOH B 217      26.791   2.908  25.410  1.00  0.00      B    H  
ATOM    672  H2  HOH B 217      27.735   1.605  25.389  1.00  0.00      B    H  
ATOM    673  O   HOH B 218      24.739  22.327  11.277  1.00  0.00      B    O  
ATOM    674  H1  HOH B 218      24.145  21.533  11.464  1.00  0.00      B    H  
ATOM    675  H2  HOH B 218      25.217  22.132  10.429  1.00  0.00      B    H  
ATOM    676  O   HOH B 219       3.321  23.189   0.925  1.00  0.00      B    O  
ATOM    677  H1  HOH B 219       3.824  24.035   0.763  1.00  0.00      B    H  
ATOM    678  H2  HOH B 219       2.354  23.281   0.502  1.00  0.00      B    H  
ATOM    679  O   HOH B 220       8.140   3.669  38.940  1.00  0.00      B    O  
ATOM    680  H1  HOH B 220       8.978   3.804  38.406  1.00  0.00      B    H  
ATOM    681  H2  HOH B 220       7.571   2.961  38.511  1.00  0.00      B    H  
ATOM    682  O   HOH B 221      13.186  27.946  16.899  1.00  0.00      B    O  
ATOM    683  H1  HOH B 221      13.336  27.354  17.734  1.00  0.00      B    H  
ATOM    684  H2  HOH B 221      13.720  27.592  16.128  1.00  0.00      B    H  
ATOM    685  O   HOH B 222       8.702  14.912   3.925  1.00  0.00      B    O  
ATOM    686  H1  HOH B 222       8.171  15.790   3.789  1.00  0.00      B    H  
ATOM    687  H2  HOH B 222       8.554  14.664   4.869  1.00  0.00      B    H  
ATOM    688  O   HOH B 223      17.013  33.536   1.054  1.00  0.00      B    O  
ATOM    689  H1  HOH B 223      16.563  32.955   0.337  1.00  0.00      B    H  
ATOM    690  H2  HOH B 223      16.687  34.553   1.061  1.00  0.00      B    H  
ATOM    691  O   HOH B 224      28.847  26.645  36.720  1.00  0.00      B    O  
ATOM    692  H1  HOH B 224      28.881  27.340  35.937  1.00  0.00      B    H  
ATOM    693  H2  HOH B 224      29.796  26.324  36.805  1.00  0.00      B    H  
ATOM    694  O   HOH B 225      35.606  28.668  18.457  1.00  0.00      B    O  
ATOM    695  H1  HOH B 225      34.822  28.781  19.158  1.00  0.00      B    H  
ATOM    696  H2  HOH B 225      36.130  29.562  18.331  1.00  0.00      B    H  
ATOM    697  O   HOH B 226      11.454  15.555   4.794  1.00  0.00      B    O  
ATOM    698  H1  HOH B 226      10.490  15.440   4.451  1.00  0.00      B    H  
ATOM    699  H2  HOH B 226      11.847  14.597   4.971  1.00  0.00      B    H  
ATOM    700  O   HOH B 227       5.229   0.973  38.337  1.00  0.00      B    O  
ATOM    701  H1  HOH B 227       4.616   1.395  38.977  1.00  0.00      B    H  
ATOM    702  H2  HOH B 227       5.206  -0.037  38.521  1.00  0.00      B    H  
ATOM    703  O   HOH B 228      25.841  34.008  14.551  1.00  0.00      B    O  
ATOM    704  H1  HOH B 228      25.425  34.508  13.803  1.00  0.00      B    H  
ATOM    705  H2  HOH B 228      26.717  34.494  14.701  1.00  0.00      B    H  
ATOM    706  O   HOH B 229      26.801  39.194  12.633  1.00  0.00      B    O  
ATOM    707  H1  HOH B 229      26.743  39.528  11.701  1.00  0.00      B    H  
ATOM    708  H2  HOH B 229      27.186  38.247  12.739  1.00  0.00      B    H  
ATOM    709  O   HOH B 230      20.201  32.226  18.565  1.00  0.00      B    O  
ATOM    710  H1  HOH B 230      20.578  31.289  18.635  1.00  0.00      B    H  
ATOM    711  H2  HOH B 230      20.377  32.712  19.453  1.00  0.00      B    H  
ATOM    712  O   HOH B 231      26.850  19.189   1.359  1.00  0.00      B    O  
ATOM    713  H1  HOH B 231      26.206  18.771   2.045  1.00  0.00      B    H  
ATOM    714  H2  HOH B 231      26.727  18.692   0.410  1.00  0.00      B    H  
ATOM    715  O   HOH B 232      36.454  25.278  20.673  1.00  0.00      B    O  
ATOM    716  H1  HOH B 232      37.432  25.338  20.470  1.00  0.00      B    H  
ATOM    717  H2  HOH B 232      36.185  26.201  21.019  1.00  0.00      B    H  
ATOM    718  O   HOH B 233      27.711   4.901  37.615  1.00  0.00      B    O  
ATOM    719  H1  HOH B 233      27.613   4.237  38.359  1.00  0.00      B    H  
ATOM    720  H2  HOH B 233      26.800   5.335  37.454  1.00  0.00      B    H  
ATOM    721  O   HOH B 234      23.056   0.788  22.420  1.00  0.00      B    O  
ATOM    722  H1  HOH B 234      23.156   0.166  21.608  1.00  0.00      B    H  
ATOM    723  H2  HOH B 234      23.911   0.651  22.967  1.00  0.00      B    H  
ATOM    724  O   HOH B 235      25.153   1.761  30.189  1.00  0.00      B    O  
ATOM    725  H1  HOH B 235      26.176   1.773  30.250  1.00  0.00      B    H  
ATOM    726  H2  HOH B 235      24.792   1.113  30.914  1.00  0.00      B    H  
ATOM    727  O   HOH B 236      21.932   4.219  26.287  1.00  0.00      B    O  
ATOM    728  H1  HOH B 236      22.610   4.626  25.739  1.00  0.00      B    H  
ATOM    729  H2  HOH B 236      21.219   4.925  26.455  1.00  0.00      B    H  
ATOM    730  O   HOH B 237       5.617  33.745  33.285  1.00  0.00      B    O  
ATOM    731  H1  HOH B 237       5.996  34.693  33.480  1.00  0.00      B    H  
ATOM    732  H2  HOH B 237       5.752  33.579  32.259  1.00  0.00      B    H  
ATOM    733  O   HOH B 238       3.104  16.159  33.248  1.00  0.00      B    O  
ATOM    734  H1  HOH B 238       2.526  15.387  33.600  1.00  0.00      B    H  
ATOM    735  H2  HOH B 238       2.832  16.986  33.803  1.00  0.00      B    H  
ATOM    736  O   HOH B 239       1.937  15.014  20.795  1.00  0.00      B    O  
ATOM    737  H1  HOH B 239       2.005  16.036  20.917  1.00  0.00      B    H  
ATOM    738  H2  HOH B 239       0.980  14.737  20.539  1.00  0.00      B    H  
ATOM    739  O   HOH B 240       2.775  37.778  29.654  1.00  0.00      B    O  
ATOM    740  H1  HOH B 240       3.051  37.112  28.974  1.00  0.00      B    H  
ATOM    741  H2  HOH B 240       2.867  37.336  30.528  1.00  0.00      B    H  
ATOM    742  O   HOH B 241       8.040  13.728  12.037  1.00  0.00      B    O  
ATOM    743  H1  HOH B 241       7.632  12.867  12.456  1.00  0.00      B    H  
ATOM    744  H2  HOH B 241       8.993  13.778  12.372  1.00  0.00      B    H  
ATOM    745  O   HOH B 242      17.398  33.576  12.133  1.00  0.00      B    O  
ATOM    746  H1  HOH B 242      18.359  33.345  12.157  1.00  0.00      B    H  
ATOM    747  H2  HOH B 242      17.014  33.160  12.993  1.00  0.00      B    H  
ATOM    748  O   HOH B 243      13.264   8.021  36.675  1.00  0.00      B    O  
ATOM    749  H1  HOH B 243      12.435   7.513  36.349  1.00  0.00      B    H  
ATOM    750  H2  HOH B 243      14.032   7.553  36.288  1.00  0.00      B    H  
ATOM    751  O   HOH B 244      36.817  38.783  37.232  1.00  0.00      B    O  
ATOM    752  H1  HOH B 244      37.222  38.228  36.491  1.00  0.00      B    H  
ATOM    753  H2  HOH B 244      35.804  38.747  37.166  1.00  0.00      B    H  
ATOM    754  O   HOH B 245      35.156   6.605  19.998  1.00  0.00      B    O  
ATOM    755  H1  HOH B 245      34.822   7.432  20.506  1.00  0.00      B    H  
ATOM    756  H2  HOH B 245      34.834   6.740  19.034  1.00  0.00      B    H  
ATOM    757  O   HOH B 246      11.479  39.095  12.787  1.00  0.00      B    O  
ATOM    758  H1  HOH B 246      12.475  39.427  12.784  1.00  0.00      B    H  
ATOM    759  H2  HOH B 246      11.422  38.436  12.073  1.00  0.00      B    H  
ATOM    760  O   HOH B 247       2.823  20.986  21.617  1.00  0.00      B    O  
ATOM    761  H1  HOH B 247       2.591  21.930  21.629  1.00  0.00      B    H  
ATOM    762  H2  HOH B 247       2.667  20.687  20.685  1.00  0.00      B    H  
ATOM    763  O   HOH B 248      37.546  14.730   6.412  1.00  0.00      B    O  
ATOM    764  H1  HOH B 248      37.656  14.596   5.445  1.00  0.00      B    H  
ATOM    765  H2  HOH B 248      38.188  14.042   6.857  1.00  0.00      B    H  
ATOM    766  O   HOH B 249      10.584  36.477  17.118  1.00  0.00      B    O  
ATOM    767  H1  HOH B 249      11.169  36.162  17.871  1.00  0.00      B    H  
ATOM    768  H2  HOH B 249       9.632  36.508  17.430  1.00  0.00      B    H  
ATOM    769  O   HOH B 250       3.874   5.137  24.675  1.00  0.00      B    O  
ATOM    770  H1  HOH B 250       4.235   5.025  25.612  1.00  0.00      B    H  
ATOM    771  H2  HOH B 250       3.445   6.041  24.679  1.00  0.00      B    H  
ATOM    772  O   HOH B 251      19.388  15.403   9.424  1.00  0.00      B    O  
ATOM    773  H1  HOH B 251      19.387  15.040  10.440  1.00  0.00      B    H  
ATOM    774  H2  HOH B 251      20.184  14.972   9.011  1.00  0.00      B    H  
ATOM    775  O   HOH B 252       4.640  28.578  21.381  1.00  0.00      B    O  
ATOM    776  H1  HOH B 252       5.347  29.280  21.246  1.00  0.00      B    H  
ATOM    777  H2  HOH B 252       4.962  28.015  22.174  1.00  0.00      B    H  
ATOM    778  O   HOH B 253       6.019  28.779   7.703  1.00  0.00      B    O  
ATOM    779  H1  HOH B 253       6.266  28.685   8.683  1.00  0.00      B    H  
ATOM    780  H2  HOH B 253       6.150  27.855   7.277  1.00  0.00      B    H  
ATOM    781  O   HOH B 254      11.300  16.159  -0.192  1.00  0.00      B    O  
ATOM    782  H1  HOH B 254      10.359  16.344  -0.277  1.00  0.00      B    H  
ATOM    783  H2  HOH B 254      11.417  15.358   0.476  1.00  0.00      B    H  
ATOM    784  O   HOH B 255       2.562  20.904   2.604  1.00  0.00      B    O  
ATOM    785  H1  HOH B 255       2.896  20.027   2.262  1.00  0.00      B    H  
ATOM    786  H2  HOH B 255       2.710  21.600   1.888  1.00  0.00      B    H  
ATOM    787  O   HOH B 256      26.117  13.262  22.189  1.00  0.00      B    O  
ATOM    788  H1  HOH B 256      26.227  13.675  23.067  1.00  0.00      B    H  
ATOM    789  H2  HOH B 256      27.019  12.788  22.048  1.00  0.00      B    H  
ATOM    790  O   HOH B 257      24.866  12.567   4.031  1.00  0.00      B    O  
ATOM    791  H1  HOH B 257      24.894  12.562   2.998  1.00  0.00      B    H  
ATOM    792  H2  HOH B 257      25.788  12.289   4.365  1.00  0.00      B    H  
ATOM    793  O   HOH B 258      28.390  14.779   2.881  1.00  0.00      B    O  
ATOM    794  H1  HOH B 258      28.753  15.703   2.713  1.00  0.00      B    H  
ATOM    795  H2  HOH B 258      29.040  14.146   2.383  1.00  0.00      B    H  
ATOM    796  O   HOH B 259      16.668  34.738  22.041  1.00  0.00      B    O  
ATOM    797  H1  HOH B 259      17.637  34.769  22.417  1.00  0.00      B    H  
ATOM    798  H2  HOH B 259      16.640  33.909  21.408  1.00  0.00      B    H  
ATOM    799  O   HOH B 260      32.497   5.945   0.820  1.00  0.00      B    O  
ATOM    800  H1  HOH B 260      31.709   5.678   1.428  1.00  0.00      B    H  
ATOM    801  H2  HOH B 260      32.110   6.474   0.011  1.00  0.00      B    H  
ATOM    802  O   HOH B 261       2.494   4.442  31.230  1.00  0.00      B    O  
ATOM    803  H1  HOH B 261       3.442   4.024  31.191  1.00  0.00      B    H  
ATOM    804  H2  HOH B 261       1.928   3.788  31.810  1.00  0.00      B    H  
ATOM    805  O   HOH B 262      39.033   7.976  24.967  1.00  0.00      B    O  
ATOM    806  H1  HOH B 262      38.624   8.089  24.007  1.00  0.00      B    H  
ATOM    807  H2  HOH B 262      38.402   7.619  25.640  1.00  0.00      B    H  
ATOM    808  O   HOH B 263      11.842  28.690   0.419  1.00  0.00      B    O  
ATOM    809  H1  HOH B 263      11.704  29.390  -0.270  1.00  0.00      B    H  
ATOM    810  H2  HOH B 263      11.109  28.734   1.068  1.00  0.00      B    H  
ATOM    811  O   HOH B 264      20.930  26.606  28.315  1.00  0.00      B    O  
ATOM    812  H1  HOH B 264      19.958  26.629  28.031  1.00  0.00      B    H  
ATOM    813  H2  HOH B 264      21.138  25.655  28.519  1.00  0.00      B    H  
ATOM    814  O   HOH B 265      24.945   6.165  22.238  1.00  0.00      B    O  
ATOM    815  H1  HOH B 265      24.970   5.180  22.133  1.00  0.00      B    H  
ATOM    816  H2  HOH B 265      24.267   6.561  21.522  1.00  0.00      B    H  
ATOM    817  O   HOH B 266      21.394  29.409  33.203  1.00  0.00      B    O  
ATOM    818  H1  HOH B 266      20.744  28.708  32.900  1.00  0.00      B    H  
ATOM    819  H2  HOH B 266      21.702  30.043  32.425  1.00  0.00      B    H  
ATOM    820  O   HOH B 267       4.193  38.357  26.513  1.00  0.00      B    O  
ATOM    821  H1  HOH B 267       5.164  38.495  26.654  1.00  0.00      B    H  
ATOM    822  H2  HOH B 267       3.989  37.529  26.987  1.00  0.00      B    H  
ATOM    823  O   HOH B 268      34.064   9.508   9.722  1.00  0.00      B    O  
ATOM    824  H1  HOH B 268      33.376   9.485   8.947  1.00  0.00      B    H  
ATOM    825  H2  HOH B 268      33.762  10.156  10.369  1.00  0.00      B    H  
ATOM    826  O   HOH B 269      17.884   5.463   0.892  1.00  0.00      B    O  
ATOM    827  H1  HOH B 269      18.842   5.662   1.129  1.00  0.00      B    H  
ATOM    828  H2  HOH B 269      17.603   4.588   1.331  1.00  0.00      B    H  
ATOM    829  O   HOH B 270      16.311  11.961  30.449  1.00  0.00      B    O  
ATOM    830  H1  HOH B 270      16.189  11.147  30.999  1.00  0.00      B    H  
ATOM    831  H2  HOH B 270      15.544  12.578  30.761  1.00  0.00      B    H  
ATOM    832  O   HOH B 271      37.278   4.073  36.974  1.00  0.00      B    O  
ATOM    833  H1  HOH B 271      36.398   4.110  37.491  1.00  0.00      B    H  
ATOM    834  H2  HOH B 271      37.684   5.027  36.774  1.00  0.00      B    H  
ATOM    835  O   HOH B 272      38.427  16.906  36.335  1.00  0.00      B    O  
ATOM    836  H1  HOH B 272      37.942  17.572  36.909  1.00  0.00      B    H  
ATOM    837  H2  HOH B 272      38.434  17.223  35.394  1.00  0.00      B    H  
ATOM    838  O   HOH B 273       3.848  35.492  15.069  1.00  0.00      B    O  
ATOM    839  H1  HOH B 273       4.740  35.348  14.656  1.00  0.00      B    H  
ATOM    840  H2  HOH B 273       3.167  35.326  14.327  1.00  0.00      B    H  
ATOM    841  O   HOH B 274      31.183  29.354   7.483  1.00  0.00      B    O  
ATOM    842  H1  HOH B 274      31.022  28.434   7.971  1.00  0.00      B    H  
ATOM    843  H2  HOH B 274      31.727  29.904   8.180  1.00  0.00      B    H  
ATOM    844  O   HOH B 275      20.153  13.789   2.949  1.00  0.00      B    O  
ATOM    845  H1  HOH B 275      20.043  14.505   3.628  1.00  0.00      B    H  
ATOM    846  H2  HOH B 275      20.854  14.166   2.312  1.00  0.00      B    H  
ATOM    847  O   HOH B 276       0.058  34.265   7.926  1.00  0.00      B    O  
ATOM    848  H1  HOH B 276      -0.614  34.471   8.661  1.00  0.00      B    H  
ATOM    849  H2  HOH B 276       0.739  33.623   8.329  1.00  0.00      B    H  
ATOM    850  O   HOH B 277      19.099  30.779  36.280  1.00  0.00      B    O  
ATOM    851  H1  HOH B 277      19.002  29.968  36.833  1.00  0.00      B    H  
ATOM    852  H2  HOH B 277      18.968  31.622  36.850  1.00  0.00      B    H  
ATOM    853  O   HOH B 278      35.710  31.818  37.107  1.00  0.00      B    O  
ATOM    854  H1  HOH B 278      35.024  32.018  36.397  1.00  0.00      B    H  
ATOM    855  H2  HOH B 278      36.598  32.118  36.738  1.00  0.00      B    H  
ATOM    856  O   HOH B 279      10.176  24.900   9.844  1.00  0.00      B    O  
ATOM    857  H1  HOH B 279      10.445  23.898  10.066  1.00  0.00      B    H  
ATOM    858  H2  HOH B 279      10.240  25.398  10.754  1.00  0.00      B    H  
ATOM    859  O   HOH B 280      29.180  21.586  29.945  1.00  0.00      B    O  
ATOM    860  H1  HOH B 280      29.010  21.048  29.139  1.00  0.00      B    H  
ATOM    861  H2  HOH B 280      28.628  21.231  30.683  1.00  0.00      B    H  
ATOM    862  O   HOH B 281      18.322  19.040  34.082  1.00  0.00      B    O  
ATOM    863  H1  HOH B 281      18.582  19.295  35.015  1.00  0.00      B    H  
ATOM    864  H2  HOH B 281      19.190  18.870  33.484  1.00  0.00      B    H  
ATOM    865  O   HOH B 282      38.746   1.378  10.404  1.00  0.00      B    O  
ATOM    866  H1  HOH B 282      38.943   0.450  10.764  1.00  0.00      B    H  
ATOM    867  H2  HOH B 282      38.727   1.241   9.398  1.00  0.00      B    H  
ATOM    868  O   HOH B 283      33.539  21.588  18.882  1.00  0.00      B    O  
ATOM    869  H1  HOH B 283      33.958  20.952  18.215  1.00  0.00      B    H  
ATOM    870  H2  HOH B 283      34.193  21.837  19.614  1.00  0.00      B    H  
ATOM    871  O   HOH B 284      15.616  21.960   6.281  1.00  0.00      B    O  
ATOM    872  H1  HOH B 284      15.999  21.592   7.136  1.00  0.00      B    H  
ATOM    873  H2  HOH B 284      16.017  21.419   5.524  1.00  0.00      B    H  
ATOM    874  O   HOH B 285      38.567  37.389   2.371  1.00  0.00      B    O  
ATOM    875  H1  HOH B 285      38.101  36.575   2.817  1.00  0.00      B    H  
ATOM    876  H2  HOH B 285      38.533  38.060   3.100  1.00  0.00      B    H  
ATOM    877  O   HOH B 286      17.975  21.161  19.097  1.00  0.00      B    O  
ATOM    878  H1  HOH B 286      17.080  21.623  18.927  1.00  0.00      B    H  
ATOM    879  H2  HOH B 286      18.347  21.487  20.022  1.00  0.00      B    H  
ATOM    880  O   HOH B 287       4.388   0.778  29.678  1.00  0.00      B    O  
ATOM    881  H1  HOH B 287       3.822  -0.069  29.536  1.00  0.00      B    H  
ATOM    882  H2  HOH B 287       4.142   1.395  28.857  1.00  0.00      B    H  
ATOM    883  O   HOH B 288      33.279   0.630   2.903  1.00  0.00      B    O  
ATOM    884  H1  HOH B 288      32.670  -0.108   2.561  1.00  0.00      B    H  
ATOM    885  H2  HOH B 288      34.049   0.748   2.243  1.00  0.00      B    H  
ATOM    886  O   HOH B 289       9.329  29.941  26.941  1.00  0.00      B    O  
ATOM    887  H1  HOH B 289      10.154  29.800  27.448  1.00  0.00      B    H  
ATOM    888  H2  HOH B 289       9.575  30.357  26.076  1.00  0.00      B    H  
ATOM    889  O   HOH B 290      12.035  33.259  37.428  1.00  0.00      B    O  
ATOM    890  H1  HOH B 290      11.542  34.121  37.738  1.00  0.00      B    H  
ATOM    891  H2  HOH B 290      12.595  32.999  38.189  1.00  0.00      B    H  
ATOM    892  O   HOH B 291       2.758   6.194  17.510  1.00  0.00      B    O  
ATOM    893  H1  HOH B 291       1.823   6.309  17.753  1.00  0.00      B    H  
ATOM    894  H2  HOH B 291       3.256   6.754  18.130  1.00  0.00      B    H  
ATOM    895  O   HOH B 292      29.328  22.593  15.425  1.00  0.00      B    O  
ATOM    896  H1  HOH B 292      28.901  22.854  16.356  1.00  0.00      B    H  
ATOM    897  H2  HOH B 292      30.087  21.930  15.648  1.00  0.00      B    H  
ATOM    898  O   HOH B 293       2.678  26.791  36.905  1.00  0.00      B    O  
ATOM    899  H1  HOH B 293       2.023  27.151  37.620  1.00  0.00      B    H  
ATOM    900  H2  HOH B 293       3.618  26.828  37.233  1.00  0.00      B    H  
ATOM    901  O   HOH B 294       5.321  10.698   2.390  1.00  0.00      B    O  
ATOM    902  H1  HOH B 294       5.034   9.887   2.878  1.00  0.00      B    H  
ATOM    903  H2  HOH B 294       4.747  10.798   1.595  1.00  0.00      B    H  
ATOM    904  O   HOH B 295      21.427  10.596  20.111  1.00  0.00      B    O  
ATOM    905  H1  HOH B 295      21.343  11.161  19.279  1.00  0.00      B    H  
ATOM    906  H2  HOH B 295      22.381  10.597  20.417  1.00  0.00      B    H  
ATOM    907  O   HOH B 296       8.937  15.303  32.301  1.00  0.00      B    O  
ATOM    908  H1  HOH B 296       8.531  14.348  32.428  1.00  0.00      B    H  
ATOM    909  H2  HOH B 296       9.145  15.669  33.249  1.00  0.00      B    H  
ATOM    910  O   HOH B 297      29.360  14.192  19.690  1.00  0.00      B    O  
ATOM    911  H1  HOH B 297      30.045  13.706  19.095  1.00  0.00      B    H  
ATOM    912  H2  HOH B 297      28.998  13.507  20.367  1.00  0.00      B    H  
ATOM    913  O   HOH B 298      11.542  18.518   1.842  1.00  0.00      B    O  
ATOM    914  H1  HOH B 298      11.669  17.555   1.496  1.00  0.00      B    H  
ATOM    915  H2  HOH B 298      11.925  18.581   2.783  1.00  0.00      B    H  
ATOM    916  O   HOH B 299      33.186  27.933  16.521  1.00  0.00      B    O  
ATOM    917  H1  HOH B 299      33.721  28.299  17.315  1.00  0.00      B    H  
ATOM    918  H2  HOH B 299      33.596  27.025  16.259  1.00  0.00      B    H  
ATOM    919  O   HOH B 300       7.480  38.684  16.550  1.00  0.00      B    O  
ATOM    920  H1  HOH B 300       7.058  39.220  17.294  1.00  0.00      B    H  
ATOM    921  H2  HOH B 300       7.765  37.758  16.915  1.00  0.00      B    H  
ATOM    922  O   HOH B 301       0.315  20.841  35.125  1.00  0.00      B    O  
ATOM    923  H1  HOH B 301      -0.479  20.635  34.533  1.00  0.00      B    H  
ATOM    924  H2  HOH B 301       0.946  21.427  34.518  1.00  0.00      B    H  
ATOM    925  O   HOH B 302       5.620  15.860  31.204  1.00  0.00      B    O  
ATOM    926  H1  HOH B 302       5.505  16.576  30.541  1.00  0.00      B    H  
ATOM    927  H2  HOH B 302       5.002  15.130  30.915  1.00  0.00      B    H  
ATOM    928  O   HOH B 303      20.764   5.193  30.819  1.00  0.00      B    O  
ATOM    929  H1  HOH B 303      21.553   4.630  31.003  1.00  0.00      B    H  
ATOM    930  H2  HOH B 303      20.459   4.968  29.878  1.00  0.00      B    H  
ATOM    931  O   HOH B 304      16.685   7.476  19.055  1.00  0.00      B    O  
ATOM    932  H1  HOH B 304      16.669   7.154  19.988  1.00  0.00      B    H  
ATOM    933  H2  HOH B 304      16.877   6.670  18.497  1.00  0.00      B    H  
ATOM    934  O   HOH B 305       5.208  22.443   8.975  1.00  0.00      B    O  
ATOM    935  H1  HOH B 305       4.870  23.359   9.180  1.00  0.00      B    H  
ATOM    936  H2  HOH B 305       6.139  22.418   9.330  1.00  0.00      B    H  
ATOM    937  O   HOH B 306      33.058  24.843  17.739  1.00  0.00      B    O  
ATOM    938  H1  HOH B 306      34.064  24.924  17.727  1.00  0.00      B    H  
ATOM    939  H2  HOH B 306      32.700  23.872  17.522  1.00  0.00      B    H  
ATOM    940  O   HOH B 307      -0.180  20.134  37.693  1.00  0.00      B    O  
ATOM    941  H1  HOH B 307       0.121  20.537  36.818  1.00  0.00      B    H  
ATOM    942  H2  HOH B 307       0.635  19.747  38.176  1.00  0.00      B    H  
ATOM    943  O   HOH B 308      13.819  11.899  14.580  1.00  0.00      B    O  
ATOM    944  H1  HOH B 308      13.688  12.397  15.456  1.00  0.00      B    H  
ATOM    945  H2  HOH B 308      14.796  11.552  14.562  1.00  0.00      B    H  
ATOM    946  O   HOH B 309      31.184  36.134  31.613  1.00  0.00      B    O  
ATOM    947  H1  HOH B 309      30.608  35.349  31.900  1.00  0.00      B    H  
ATOM    948  H2  HOH B 309      30.677  36.687  30.966  1.00  0.00      B    H  
ATOM    949  O   HOH B 310      31.679  35.471  24.665  1.00  0.00      B    O  
ATOM    950  H1  HOH B 310      32.554  34.984  25.110  1.00  0.00      B    H  
ATOM    951  H2  HOH B 310      30.882  35.200  25.238  1.00  0.00      B    H  
ATOM    952  O   HOH B 311      18.484   1.172  35.707  1.00  0.00      B    O  
ATOM    953  H1  HOH B 311      19.259   0.851  36.222  1.00  0.00      B    H  
ATOM    954  H2  HOH B 311      18.858   1.607  34.875  1.00  0.00      B    H  
ATOM    955  O   HOH B 312       7.346   1.873  36.707  1.00  0.00      B    O  
ATOM    956  H1  HOH B 312       7.370   1.526  35.777  1.00  0.00      B    H  
ATOM    957  H2  HOH B 312       6.641   1.373  37.247  1.00  0.00      B    H  
ATOM    958  O   HOH B 313       3.233   6.229   6.842  1.00  0.00      B    O  
ATOM    959  H1  HOH B 313       3.920   5.981   6.132  1.00  0.00      B    H  
ATOM    960  H2  HOH B 313       3.750   6.449   7.696  1.00  0.00      B    H  
ATOM    961  O   HOH B 314       7.495  11.920  20.506  1.00  0.00      B    O  
ATOM    962  H1  HOH B 314       7.735  11.936  19.525  1.00  0.00      B    H  
ATOM    963  H2  HOH B 314       8.134  11.289  21.006  1.00  0.00      B    H  
ATOM    964  O   HOH B 315      17.147   6.685  12.317  1.00  0.00      B    O  
ATOM    965  H1  HOH B 315      17.721   6.221  13.004  1.00  0.00      B    H  
ATOM    966  H2  HOH B 315      16.180   6.593  12.613  1.00  0.00      B    H  
ATOM    967  O   HOH B 316      37.273   6.567  26.787  1.00  0.00      B    O  
ATOM    968  H1  HOH B 316      37.500   6.544  27.755  1.00  0.00      B    H  
ATOM    969  H2  HOH B 316      37.562   5.724  26.420  1.00  0.00      B    H  
ATOM    970  O   HOH B 317      32.365  35.848  16.117  1.00  0.00      B    O  
ATOM    971  H1  HOH B 317      32.571  36.802  15.806  1.00  0.00      B    H  
ATOM    972  H2  HOH B 317      32.023  35.892  17.073  1.00  0.00      B    H  
ATOM    973  O   HOH B 318      37.138  34.631  24.420  1.00  0.00      B    O  
ATOM    974  H1  HOH B 318      36.910  35.479  24.873  1.00  0.00      B    H  
ATOM    975  H2  HOH B 318      36.732  34.664  23.466  1.00  0.00      B    H  
ATOM    976  O   HOH B 319       6.716  26.651  20.005  1.00  0.00      B    O  
ATOM    977  H1  HOH B 319       6.634  26.887  20.939  1.00  0.00      B    H  
ATOM    978  H2  HOH B 319       6.478  25.705  19.769  1.00  0.00      B    H  
ATOM    979  O   HOH B 320      10.925   6.536  35.744  1.00  0.00      B    O  
ATOM    980  H1  HOH B 320      10.709   6.034  34.889  1.00  0.00      B    H  
ATOM    981  H2  HOH B 320      10.152   7.117  36.063  1.00  0.00      B    H  
ATOM    982  O   HOH B 321       3.445  32.183  21.415  1.00  0.00      B    O  
ATOM    983  H1  HOH B 321       3.140  32.956  21.987  1.00  0.00      B    H  
ATOM    984  H2  HOH B 321       4.139  31.713  22.003  1.00  0.00      B    H  
ATOM    985  O   HOH B 322       2.063  21.059  29.084  1.00  0.00      B    O  
ATOM    986  H1  HOH B 322       1.433  21.705  29.620  1.00  0.00      B    H  
ATOM    987  H2  HOH B 322       2.828  20.786  29.622  1.00  0.00      B    H  
ATOM    988  O   HOH B 323      14.675   9.266  12.152  1.00  0.00      B    O  
ATOM    989  H1  HOH B 323      15.570   9.742  11.903  1.00  0.00      B    H  
ATOM    990  H2  HOH B 323      13.950   9.929  12.057  1.00  0.00      B    H  
ATOM    991  O   HOH B 324      23.658  36.852   9.913  1.00  0.00      B    O  
ATOM    992  H1  HOH B 324      24.029  36.855   8.962  1.00  0.00      B    H  
ATOM    993  H2  HOH B 324      24.172  36.232  10.439  1.00  0.00      B    H  
ATOM    994  O   HOH B 325      23.299  17.776   3.087  1.00  0.00      B    O  
ATOM    995  H1  HOH B 325      22.796  18.167   3.855  1.00  0.00      B    H  
ATOM    996  H2  HOH B 325      24.245  17.568   3.333  1.00  0.00      B    H  
ATOM    997  O   HOH B 326      22.893   6.054  28.744  1.00  0.00      B    O  
ATOM    998  H1  HOH B 326      23.334   6.787  28.180  1.00  0.00      B    H  
ATOM    999  H2  HOH B 326      23.288   5.140  28.540  1.00  0.00      B    H  
ATOM   1000  O   HOH B 327       9.363  31.540  21.834  1.00  0.00      B    O  
ATOM   1001  H1  HOH B 327       9.546  31.276  22.801  1.00  0.00      B    H  
ATOM   1002  H2  HOH B 327       9.646  30.723  21.282  1.00  0.00      B    H  
ATOM   1003  O   HOH B 328       2.137  24.996  25.662  1.00  0.00      B    O  
ATOM   1004  H1  HOH B 328       2.938  24.387  25.688  1.00  0.00      B    H  
ATOM   1005  H2  HOH B 328       2.350  25.643  26.359  1.00  0.00      B    H  
ATOM   1006  O   HOH B 329      36.051   4.294   9.710  1.00  0.00      B    O  
ATOM   1007  H1  HOH B 329      35.721   3.916   8.817  1.00  0.00      B    H  
ATOM   1008  H2  HOH B 329      35.587   5.156   9.877  1.00  0.00      B    H  
ATOM   1009  O   HOH B 330      23.639  37.064  35.794  1.00  0.00      B    O  
ATOM   1010  H1  HOH B 330      23.551  38.043  35.595  1.00  0.00      B    H  
ATOM   1011  H2  HOH B 330      23.563  36.649  34.896  1.00  0.00      B    H  
ATOM   1012  O   HOH B 331       5.177  37.347  21.346  1.00  0.00      B    O  
ATOM   1013  H1  HOH B 331       5.011  38.326  21.447  1.00  0.00      B    H  
ATOM   1014  H2  HOH B 331       4.580  36.937  22.050  1.00  0.00      B    H  
ATOM   1015  O   HOH B 332      11.636  30.880   7.877  1.00  0.00      B    O  
ATOM   1016  H1  HOH B 332      11.793  29.954   7.545  1.00  0.00      B    H  
ATOM   1017  H2  HOH B 332      12.431  31.211   8.374  1.00  0.00      B    H  
ATOM   1018  O   HOH B 333       6.591   0.642   2.246  1.00  0.00      B    O  
ATOM   1019  H1  HOH B 333       7.329   0.206   2.832  1.00  0.00      B    H  
ATOM   1020  H2  HOH B 333       6.439   0.046   1.445  1.00  0.00      B    H  
ATOM   1021  O   HOH B 334      14.328  26.784  14.588  1.00  0.00      B    O  
ATOM   1022  H1  HOH B 334      13.896  26.725  13.693  1.00  0.00      B    H  
ATOM   1023  H2  HOH B 334      15.177  26.189  14.663  1.00  0.00      B    H  
ATOM   1024  O   HOH B 335      23.223   8.682   9.221  1.00  0.00      B    O  
ATOM   1025  H1  HOH B 335      22.348   8.331   8.786  1.00  0.00      B    H  
ATOM   1026  H2  HOH B 335      23.454   8.283  10.138  1.00  0.00      B    H  
ATOM   1027  O   HOH B 336       3.799   3.861  34.442  1.00  0.00      B    O  
ATOM   1028  H1  HOH B 336       3.350   2.997  34.914  1.00  0.00      B    H  
ATOM   1029  H2  HOH B 336       3.962   3.521  33.501  1.00  0.00      B    H  
ATOM   1030  O   HOH B 337      38.286  24.642   7.539  1.00  0.00      B    O  
ATOM   1031  H1  HOH B 337      37.850  25.065   8.387  1.00  0.00      B    H  
ATOM   1032  H2  HOH B 337      38.829  23.798   7.744  1.00  0.00      B    H  
ATOM   1033  O   HOH B 338      24.906  30.665   1.343  1.00  0.00      B    O  
ATOM   1034  H1  HOH B 338      24.496  30.900   0.427  1.00  0.00      B    H  
ATOM   1035  H2  HOH B 338      25.778  31.195   1.381  1.00  0.00      B    H  
ATOM   1036  O   HOH B 339      22.207  15.546   1.560  1.00  0.00      B    O  
ATOM   1037  H1  HOH B 339      22.649  16.393   1.933  1.00  0.00      B    H  
ATOM   1038  H2  HOH B 339      21.750  15.791   0.664  1.00  0.00      B    H  
ATOM   1039  O   HOH B 340      24.000  24.594  12.061  1.00  0.00      B    O  
ATOM   1040  H1  HOH B 340      24.143  23.669  11.680  1.00  0.00      B    H  
ATOM   1041  H2  HOH B 340      24.177  24.568  13.012  1.00  0.00      B    H  
ATOM   1042  O   HOH B 341       9.850  23.950  24.500  1.00  0.00      B    O  
ATOM   1043  H1  HOH B 341       9.598  22.959  24.751  1.00  0.00      B    H  
ATOM   1044  H2  HOH B 341      10.788  24.151  24.932  1.00  0.00      B    H  
ATOM   1045  O   HOH B 342      16.739   7.606   9.723  1.00  0.00      B    O  
ATOM   1046  H1  HOH B 342      17.069   7.464  10.655  1.00  0.00      B    H  
ATOM   1047  H2  HOH B 342      16.619   8.612   9.602  1.00  0.00      B    H  
ATOM   1048  O   HOH B 343      15.476  14.994  26.196  1.00  0.00      B    O  
ATOM   1049  H1  HOH B 343      16.247  15.307  26.801  1.00  0.00      B    H  
ATOM   1050  H2  HOH B 343      15.899  14.154  25.769  1.00  0.00      B    H  
ATOM   1051  O   HOH B 344      16.734   7.546  33.958  1.00  0.00      B    O  
ATOM   1052  H1  HOH B 344      15.864   6.976  34.045  1.00  0.00      B    H  
ATOM   1053  H2  HOH B 344      17.425   7.181  34.617  1.00  0.00      B    H  
ATOM   1054  O   HOH B 345      35.958  18.083   3.777  1.00  0.00      B    O  
ATOM   1055  H1  HOH B 345      36.558  18.165   4.536  1.00  0.00      B    H  
ATOM   1056  H2  HOH B 345      35.273  17.326   4.018  1.00  0.00      B    H  
ATOM   1057  O   HOH B 346      26.901  27.357   1.163  1.00  0.00      B    O  
ATOM   1058  H1  HOH B 346      26.491  27.844   0.289  1.00  0.00      B    H  
ATOM   1059  H2  HOH B 346      26.180  27.529   1.904  1.00  0.00      B    H  
ATOM   1060  O   HOH B 347       4.658  24.663  33.731  1.00  0.00      B    O  
ATOM   1061  H1  HOH B 347       4.417  24.893  34.648  1.00  0.00      B    H  
ATOM   1062  H2  HOH B 347       5.431  23.996  33.767  1.00  0.00      B    H  
ATOM   1063  O   HOH B 348      26.051  28.090  20.590  1.00  0.00      B    O  
ATOM   1064  H1  HOH B 348      25.469  28.772  21.047  1.00  0.00      B    H  
ATOM   1065  H2  HOH B 348      26.489  27.529  21.293  1.00  0.00      B    H  
ATOM   1066  O   HOH B 349       2.960  17.959  17.100  1.00  0.00      B    O  
ATOM   1067  H1  HOH B 349       3.547  17.149  17.238  1.00  0.00      B    H  
ATOM   1068  H2  HOH B 349       1.992  17.641  17.095  1.00  0.00      B    H  
ATOM   1069  O   HOH B 350      10.538  28.669  12.922  1.00  0.00      B    O  
ATOM   1070  H1  HOH B 350      10.242  29.584  12.674  1.00  0.00      B    H  
ATOM   1071  H2  HOH B 350      10.751  28.666  13.944  1.00  0.00      B    H  
ATOM   1072  O   HOH B 351      10.529   7.027   0.769  1.00  0.00      B    O  
ATOM   1073  H1  HOH B 351      11.119   6.321   0.286  1.00  0.00      B    H  
ATOM   1074  H2  HOH B 351       9.575   6.683   0.623  1.00  0.00      B    H  
ATOM   1075  O   HOH B 352       2.396   2.709  -0.333  1.00  0.00      B    O  
ATOM   1076  H1  HOH B 352       2.875   2.187   0.367  1.00  0.00      B    H  
ATOM   1077  H2  HOH B 352       2.232   3.634   0.045  1.00  0.00      B    H  
ATOM   1078  O   HOH B 353       7.175  33.515   5.814  1.00  0.00      B    O  
ATOM   1079  H1  HOH B 353       7.306  32.527   5.754  1.00  0.00      B    H  
ATOM   1080  H2  HOH B 353       6.324  33.566   6.319  1.00  0.00      B    H  
ATOM   1081  O   HOH B 354      26.553   0.803   8.077  1.00  0.00      B    O  
ATOM   1082  H1  HOH B 354      25.928   0.704   8.890  1.00  0.00      B    H  
ATOM   1083  H2  HOH B 354      26.190   1.572   7.456  1.00  0.00      B    H  
ATOM   1084  O   HOH B 355      33.843  16.434  38.612  1.00  0.00      B    O  
ATOM   1085  H1  HOH B 355      33.101  16.520  39.293  1.00  0.00      B    H  
ATOM   1086  H2  HOH B 355      34.767  16.405  39.089  1.00  0.00      B    H  
ATOM   1087  O   HOH B 356       4.918  30.714  15.935  1.00  0.00      B    O  
ATOM   1088  H1  HOH B 356       4.977  31.453  16.648  1.00  0.00      B    H  
ATOM   1089  H2  HOH B 356       5.691  30.092  16.127  1.00  0.00      B    H  
ATOM   1090  O   HOH B 357      28.609  36.928  21.736  1.00  0.00      B    O  
ATOM   1091  H1  HOH B 357      29.275  37.423  21.178  1.00  0.00      B    H  
ATOM   1092  H2  HOH B 357      28.419  36.013  21.318  1.00  0.00      B    H  
ATOM   1093  O   HOH B 358      20.683   8.586  31.227  1.00  0.00      B    O  
ATOM   1094  H1  HOH B 358      21.452   7.949  31.340  1.00  0.00      B    H  
ATOM   1095  H2  HOH B 358      20.073   8.213  30.462  1.00  0.00      B    H  
ATOM   1096  O   HOH B 359      36.045  17.068   6.760  1.00  0.00      B    O  
ATOM   1097  H1  HOH B 359      36.531  16.174   6.699  1.00  0.00      B    H  
ATOM   1098  H2  HOH B 359      36.793  17.743   6.482  1.00  0.00      B    H  
ATOM   1099  O   HOH B 360      30.907   3.314  34.746  1.00  0.00      B    O  
ATOM   1100  H1  HOH B 360      30.407   2.880  35.565  1.00  0.00      B    H  
ATOM   1101  H2  HOH B 360      31.847   3.576  35.028  1.00  0.00      B    H  
ATOM   1102  O   HOH B 361       7.258  18.917  23.421  1.00  0.00      B    O  
ATOM   1103  H1  HOH B 361       6.632  19.284  22.787  1.00  0.00      B    H  
ATOM   1104  H2  HOH B 361       6.903  17.947  23.718  1.00  0.00      B    H  
ATOM   1105  O   HOH B 362      15.959  30.532  24.979  1.00  0.00      B    O  
ATOM   1106  H1  HOH B 362      15.723  31.565  25.124  1.00  0.00      B    H  
ATOM   1107  H2  HOH B 362      15.749  29.990  25.808  1.00  0.00      B    H  
ATOM   1108  O   HOH B 363      14.009   5.252  38.489  1.00  0.00      B    O  
ATOM   1109  H1  HOH B 363      13.720   4.709  37.657  1.00  0.00      B    H  
ATOM   1110  H2  HOH B 363      13.359   5.988  38.723  1.00  0.00      B    H  
ATOM   1111  O   HOH B 364      33.430  17.041   6.208  1.00  0.00      B    O  
ATOM   1112  H1  HOH B 364      34.416  16.955   6.339  1.00  0.00      B    H  
ATOM   1113  H2  HOH B 364      33.079  17.892   6.607  1.00  0.00      B    H  
ATOM   1114  O   HOH B 365      26.774  30.711  17.774  1.00  0.00      B    O  
ATOM   1115  H1  HOH B 365      27.300  29.852  17.957  1.00  0.00      B    H  
ATOM   1116  H2  HOH B 365      26.646  31.204  18.655  1.00  0.00      B    H  
ATOM   1117  O   HOH B 366      39.001  19.937  21.501  1.00  0.00      B    O  
ATOM   1118  H1  HOH B 366      39.428  19.511  22.313  1.00  0.00      B    H  
ATOM   1119  H2  HOH B 366      38.127  19.488  21.341  1.00  0.00      B    H  
ATOM   1120  O   HOH B 367       2.308   3.203  12.634  1.00  0.00      B    O  
ATOM   1121  H1  HOH B 367       1.469   3.369  12.114  1.00  0.00      B    H  
ATOM   1122  H2  HOH B 367       1.971   3.161  13.634  1.00  0.00      B    H  
ATOM   1123  O   HOH B 368      32.219  14.656   6.714  1.00  0.00      B    O  
ATOM   1124  H1  HOH B 368      32.705  15.489   6.377  1.00  0.00      B    H  
ATOM   1125  H2  HOH B 368      32.674  13.851   6.310  1.00  0.00      B    H  
ATOM   1126  O   HOH B 369      38.962   3.817  10.816  1.00  0.00      B    O  
ATOM   1127  H1  HOH B 369      38.940   2.804  10.638  1.00  0.00      B    H  
ATOM   1128  H2  HOH B 369      38.060   4.190  10.694  1.00  0.00      B    H  
ATOM   1129  O   HOH B 370      32.937  19.304  11.656  1.00  0.00      B    O  
ATOM   1130  H1  HOH B 370      32.117  19.934  11.416  1.00  0.00      B    H  
ATOM   1131  H2  HOH B 370      32.971  18.553  10.964  1.00  0.00      B    H  
ATOM   1132  O   HOH B 371      28.138  33.947  21.909  1.00  0.00      B    O  
ATOM   1133  H1  HOH B 371      27.203  33.676  21.491  1.00  0.00      B    H  
ATOM   1134  H2  HOH B 371      28.001  33.753  22.887  1.00  0.00      B    H  
ATOM   1135  O   HOH B 372      29.911  29.682  13.317  1.00  0.00      B    O  
ATOM   1136  H1  HOH B 372      29.673  29.961  14.267  1.00  0.00      B    H  
ATOM   1137  H2  HOH B 372      29.200  28.931  13.086  1.00  0.00      B    H  
ATOM   1138  O   HOH B 373      26.974  15.297  30.151  1.00  0.00      B    O  
ATOM   1139  H1  HOH B 373      27.974  15.072  30.129  1.00  0.00      B    H  
ATOM   1140  H2  HOH B 373      26.843  15.875  30.977  1.00  0.00      B    H  
ATOM   1141  O   HOH B 374      28.834  15.911   9.314  1.00  0.00      B    O  
ATOM   1142  H1  HOH B 374      29.259  16.500  10.047  1.00  0.00      B    H  
ATOM   1143  H2  HOH B 374      27.874  15.707   9.456  1.00  0.00      B    H  
ATOM   1144  O   HOH B 375      26.995  28.236  29.981  1.00  0.00      B    O  
ATOM   1145  H1  HOH B 375      27.407  28.323  29.069  1.00  0.00      B    H  
ATOM   1146  H2  HOH B 375      26.726  27.243  30.124  1.00  0.00      B    H  
ATOM   1147  O   HOH B 376      18.956  32.911  24.185  1.00  0.00      B    O  
ATOM   1148  H1  HOH B 376      18.733  31.975  23.908  1.00  0.00      B    H  
ATOM   1149  H2  HOH B 376      19.378  33.407  23.361  1.00  0.00      B    H  
ATOM   1150  O   HOH B 377       9.348  24.399   0.639  1.00  0.00      B    O  
ATOM   1151  H1  HOH B 377       8.739  24.033   1.345  1.00  0.00      B    H  
ATOM   1152  H2  HOH B 377      10.247  23.968   0.756  1.00  0.00      B    H  
ATOM   1153  O   HOH B 378      34.804   3.133  30.745  1.00  0.00      B    O  
ATOM   1154  H1  HOH B 378      34.144   2.994  30.035  1.00  0.00      B    H  
ATOM   1155  H2  HOH B 378      35.600   3.577  30.293  1.00  0.00      B    H  
ATOM   1156  O   HOH B 379      20.078   9.307   2.340  1.00  0.00      B    O  
ATOM   1157  H1  HOH B 379      20.280   8.600   3.009  1.00  0.00      B    H  
ATOM   1158  H2  HOH B 379      19.080   9.257   2.029  1.00  0.00      B    H  
ATOM   1159  O   HOH B 380      35.877  34.498   1.427  1.00  0.00      B    O  
ATOM   1160  H1  HOH B 380      35.027  34.089   1.855  1.00  0.00      B    H  
ATOM   1161  H2  HOH B 380      36.484  34.758   2.168  1.00  0.00      B    H  
ATOM   1162  O   HOH B 381      33.073  30.169   0.026  1.00  0.00      B    O  
ATOM   1163  H1  HOH B 381      32.608  30.657  -0.767  1.00  0.00      B    H  
ATOM   1164  H2  HOH B 381      32.805  30.649   0.848  1.00  0.00      B    H  
ATOM   1165  O   HOH B 382      14.216  26.485  34.950  1.00  0.00      B    O  
ATOM   1166  H1  HOH B 382      13.616  25.649  35.058  1.00  0.00      B    H  
ATOM   1167  H2  HOH B 382      13.750  27.194  35.499  1.00  0.00      B    H  
ATOM   1168  O   HOH B 383      16.336  14.665  14.743  1.00  0.00      B    O  
ATOM   1169  H1  HOH B 383      16.812  14.152  15.526  1.00  0.00      B    H  
ATOM   1170  H2  HOH B 383      16.700  15.587  14.832  1.00  0.00      B    H  
ATOM   1171  O   HOH B 384       6.973  13.910   9.647  1.00  0.00      B    O  
ATOM   1172  H1  HOH B 384       7.754  13.424   9.245  1.00  0.00      B    H  
ATOM   1173  H2  HOH B 384       7.086  13.958  10.609  1.00  0.00      B    H  
ATOM   1174  O   HOH B 385      14.264  32.590  16.525  1.00  0.00      B    O  
ATOM   1175  H1  HOH B 385      14.638  31.734  17.010  1.00  0.00      B    H  
ATOM   1176  H2  HOH B 385      14.565  33.416  17.088  1.00  0.00      B    H  
ATOM   1177  O   HOH B 386      10.166  28.458  35.183  1.00  0.00      B    O  
ATOM   1178  H1  HOH B 386       9.486  27.702  35.088  1.00  0.00      B    H  
ATOM   1179  H2  HOH B 386       9.964  29.080  36.012  1.00  0.00      B    H  
ATOM   1180  O   HOH B 387      34.440  24.171  22.456  1.00  0.00      B    O  
ATOM   1181  H1  HOH B 387      34.574  23.546  23.267  1.00  0.00      B    H  
ATOM   1182  H2  HOH B 387      35.272  24.284  21.891  1.00  0.00      B    H  
ATOM   1183  O   HOH B 388      21.983  19.476   4.679  1.00  0.00      B    O  
ATOM   1184  H1  HOH B 388      22.625  20.236   4.538  1.00  0.00      B    H  
ATOM   1185  H2  HOH B 388      21.138  19.748   4.238  1.00  0.00      B    H  
ATOM   1186  O   HOH B 389      37.893  30.959   1.566  1.00  0.00      B    O  
ATOM   1187  H1  HOH B 389      37.153  30.774   0.897  1.00  0.00      B    H  
ATOM   1188  H2  HOH B 389      37.999  30.258   2.382  1.00  0.00      B    H  
ATOM   1189  O   HOH B 390      35.338  24.377   1.766  1.00  0.00      B    O  
ATOM   1190  H1  HOH B 390      34.842  23.588   1.388  1.00  0.00      B    H  
ATOM   1191  H2  HOH B 390      34.650  25.089   2.131  1.00  0.00      B    H  
ATOM   1192  O   HOH B 391       6.464  18.682  12.665  1.00  0.00      B    O  
ATOM   1193  H1  HOH B 391       5.500  18.652  12.732  1.00  0.00      B    H  
ATOM   1194  H2  HOH B 391       6.753  17.728  12.903  1.00  0.00      B    H  
ATOM   1195  O   HOH B 392      12.565   7.499  14.847  1.00  0.00      B    O  
ATOM   1196  H1  HOH B 392      12.033   8.336  14.697  1.00  0.00      B    H  
ATOM   1197  H2  HOH B 392      13.498   7.731  14.571  1.00  0.00      B    H  
ATOM   1198  O   HOH B 393       2.875   6.514  34.021  1.00  0.00      B    O  
ATOM   1199  H1  HOH B 393       3.262   5.639  34.221  1.00  0.00      B    H  
ATOM   1200  H2  HOH B 393       3.147   6.635  33.039  1.00  0.00      B    H  
ATOM   1201  O   HOH B 394      38.652  33.744  33.971  1.00  0.00      B    O  
ATOM   1202  H1  HOH B 394      38.325  33.201  34.710  1.00  0.00      B    H  
ATOM   1203  H2  HOH B 394      39.701  33.841  33.999  1.00  0.00      B    H  
ATOM   1204  O   HOH B 395       4.686  24.247  13.119  1.00  0.00      B    O  
ATOM   1205  H1  HOH B 395       4.401  23.660  13.964  1.00  0.00      B    H  
ATOM   1206  H2  HOH B 395       5.529  23.828  12.737  1.00  0.00      B    H  
ATOM   1207  O   HOH B 396      31.634  35.755   8.247  1.00  0.00      B    O  
ATOM   1208  H1  HOH B 396      31.209  34.858   8.603  1.00  0.00      B    H  
ATOM   1209  H2  HOH B 396      32.219  36.193   8.994  1.00  0.00      B    H  
ATOM   1210  O   HOH B 397      30.595  18.109  31.270  1.00  0.00      B    O  
ATOM   1211  H1  HOH B 397      30.395  18.810  31.921  1.00  0.00      B    H  
ATOM   1212  H2  HOH B 397      31.481  18.317  30.796  1.00  0.00      B    H  
ATOM   1213  O   HOH B 398       1.828   2.333  15.295  1.00  0.00      B    O  
ATOM   1214  H1  HOH B 398       2.207   1.395  15.178  1.00  0.00      B    H  
ATOM   1215  H2  HOH B 398       0.873   2.222  15.364  1.00  0.00      B    H  
ATOM   1216  O   HOH B 399      38.352  10.774  21.274  1.00  0.00      B    O  
ATOM   1217  H1  HOH B 399      38.493  11.235  22.215  1.00  0.00      B    H  
ATOM   1218  H2  HOH B 399      37.358  10.968  21.042  1.00  0.00      B    H  
ATOM   1219  O   HOH B 400      17.586  35.939  30.446  1.00  0.00      B    O  
ATOM   1220  H1  HOH B 400      17.263  36.863  30.327  1.00  0.00      B    H  
ATOM   1221  H2  HOH B 400      17.716  35.524  29.516  1.00  0.00      B    H  
ATOM   1222  O   HOH B 401      23.875  15.813  24.649  1.00  0.00      B    O  
ATOM   1223  H1  HOH B 401      22.963  15.709  24.347  1.00  0.00      B    H  
ATOM   1224  H2  HOH B 401      23.944  16.527  25.372  1.00  0.00      B    H  
ATOM   1225  O   HOH B 402      14.981  30.157  34.517  1.00  0.00      B    O  
ATOM   1226  H1  HOH B 402      15.470  30.841  35.045  1.00  0.00      B    H  
ATOM   1227  H2  HOH B 402      14.379  29.612  35.131  1.00  0.00      B    H  
ATOM   1228  O   HOH B 403      18.834  10.033  24.448  1.00  0.00      B    O  
ATOM   1229  H1  HOH B 403      18.778   9.627  23.535  1.00  0.00      B    H  
ATOM   1230  H2  HOH B 403      17.996   9.870  24.982  1.00  0.00      B    H  
ATOM   1231  O   HOH B 404      10.671  35.595  31.949  1.00  0.00      B    O  
ATOM   1232  H1  HOH B 404      11.540  35.085  31.655  1.00  0.00      B    H  
ATOM   1233  H2  HOH B 404      10.294  35.184  32.794  1.00  0.00      B    H  
ATOM   1234  O   HOH B 405      32.391  18.329  22.637  1.00  0.00      B    O  
ATOM   1235  H1  HOH B 405      33.050  17.687  23.003  1.00  0.00      B    H  
ATOM   1236  H2  HOH B 405      32.677  19.278  22.897  1.00  0.00      B    H  
ATOM   1237  O   HOH B 406      35.632  27.776  11.270  1.00  0.00      B    O  
ATOM   1238  H1  HOH B 406      35.626  28.646  10.779  1.00  0.00      B    H  
ATOM   1239  H2  HOH B 406      34.779  27.751  11.748  1.00  0.00      B    H  
ATOM   1240  O   HOH B 407       5.958  25.928  14.688  1.00  0.00      B    O  
ATOM   1241  H1  HOH B 407       5.325  26.070  15.479  1.00  0.00      B    H  
ATOM   1242  H2  HOH B 407       5.421  25.520  13.919  1.00  0.00      B    H  
ATOM   1243  O   HOH B 408      13.751  15.606  32.437  1.00  0.00      B    O  
ATOM   1244  H1  HOH B 408      14.706  15.962  32.323  1.00  0.00      B    H  
ATOM   1245  H2  HOH B 408      13.770  14.639  32.036  1.00  0.00      B    H  
ATOM   1246  O   HOH B 409      34.288  34.064  15.997  1.00  0.00      B    O  
ATOM   1247  H1  HOH B 409      33.534  34.787  15.996  1.00  0.00      B    H  
ATOM   1248  H2  HOH B 409      34.028  33.330  16.633  1.00  0.00      B    H  
ATOM   1249  O   HOH B 410       7.940  19.325  26.232  1.00  0.00      B    O  
ATOM   1250  H1  HOH B 410       7.922  19.917  25.405  1.00  0.00      B    H  
ATOM   1251  H2  HOH B 410       8.256  18.385  25.965  1.00  0.00      B    H  
ATOM   1252  O   HOH B 411      23.695  34.777  22.777  1.00  0.00      B    O  
ATOM   1253  H1  HOH B 411      22.747  34.695  22.594  1.00  0.00      B    H  
ATOM   1254  H2  HOH B 411      24.031  33.930  23.179  1.00  0.00      B    H  
ATOM   1255  O   HOH B 412      30.181  15.352  37.452  1.00  0.00      B    O  
ATOM   1256  H1  HOH B 412      30.009  14.377  37.157  1.00  0.00      B    H  
ATOM   1257  H2  HOH B 412      31.139  15.584  37.284  1.00  0.00      B    H  
ATOM   1258  O   HOH B 413      38.208   3.603  17.669  1.00  0.00      B    O  
ATOM   1259  H1  HOH B 413      38.242   3.025  16.856  1.00  0.00      B    H  
ATOM   1260  H2  HOH B 413      37.613   3.016  18.320  1.00  0.00      B    H  
ATOM   1261  O   HOH B 414       8.438  16.572   0.003  1.00  0.00      B    O  
ATOM   1262  H1  HOH B 414       8.264  16.928   0.960  1.00  0.00      B    H  
ATOM   1263  H2  HOH B 414       7.990  15.618  -0.115  1.00  0.00      B    H  
ATOM   1264  O   HOH B 415      25.677  31.674  12.310  1.00  0.00      B    O  
ATOM   1265  H1  HOH B 415      26.691  31.774  12.440  1.00  0.00      B    H  
ATOM   1266  H2  HOH B 415      25.205  32.556  12.362  1.00  0.00      B    H  
ATOM   1267  O   HOH B 416      36.074  12.248  16.287  1.00  0.00      B    O  
ATOM   1268  H1  HOH B 416      36.861  12.695  16.617  1.00  0.00      B    H  
ATOM   1269  H2  HOH B 416      36.157  12.171  15.283  1.00  0.00      B    H  
ATOM   1270  O   HOH B 417      10.329  34.803   5.308  1.00  0.00      B    O  
ATOM   1271  H1  HOH B 417       9.549  35.473   5.260  1.00  0.00      B    H  
ATOM   1272  H2  HOH B 417      10.175  34.214   6.133  1.00  0.00      B    H  
ATOM   1273  O   HOH B 418      25.886  25.743  30.490  1.00  0.00      B    O  
ATOM   1274  H1  HOH B 418      26.007  24.716  30.376  1.00  0.00      B    H  
ATOM   1275  H2  HOH B 418      25.094  25.906  31.092  1.00  0.00      B    H  
ATOM   1276  O   HOH B 419      21.543  29.428  35.852  1.00  0.00      B    O  
ATOM   1277  H1  HOH B 419      20.702  29.912  36.138  1.00  0.00      B    H  
ATOM   1278  H2  HOH B 419      21.500  29.261  34.856  1.00  0.00      B    H  
ATOM   1279  O   HOH B 420      33.766   6.330  35.978  1.00  0.00      B    O  
ATOM   1280  H1  HOH B 420      33.585   6.692  35.033  1.00  0.00      B    H  
ATOM   1281  H2  HOH B 420      33.816   5.359  35.760  1.00  0.00      B    H  
ATOM   1282  O   HOH B 421       8.741   9.579  15.103  1.00  0.00      B    O  
ATOM   1283  H1  HOH B 421       9.540   9.899  15.698  1.00  0.00      B    H  
ATOM   1284  H2  HOH B 421       9.096   8.746  14.629  1.00  0.00      B    H  
ATOM   1285  O   HOH B 422      36.650  18.568  13.829  1.00  0.00      B    O  
ATOM   1286  H1  HOH B 422      37.291  18.217  13.129  1.00  0.00      B    H  
ATOM   1287  H2  HOH B 422      36.796  19.516  13.892  1.00  0.00      B    H  
ATOM   1288  O   HOH B 423       0.325  22.961  30.028  1.00  0.00      B    O  
ATOM   1289  H1  HOH B 423      -0.650  22.902  29.810  1.00  0.00      B    H  
ATOM   1290  H2  HOH B 423       0.399  23.428  30.852  1.00  0.00      B    H  
ATOM   1291  O   HOH B 424      38.425  30.039  36.959  1.00  0.00      B    O  
ATOM   1292  H1  HOH B 424      39.381  29.759  37.045  1.00  0.00      B    H  
ATOM   1293  H2  HOH B 424      37.891  29.406  37.538  1.00  0.00      B    H  
ATOM   1294  O   HOH B 425       5.145  24.560  18.639  1.00  0.00      B    O  
ATOM   1295  H1  HOH B 425       5.217  23.545  18.374  1.00  0.00      B    H  
ATOM   1296  H2  HOH B 425       4.474  24.686  19.404  1.00  0.00      B    H  
ATOM   1297  O   HOH B 426      19.929   6.349  27.233  1.00  0.00      B    O  
ATOM   1298  H1  HOH B 426      19.513   5.597  27.769  1.00  0.00      B    H  
ATOM   1299  H2  HOH B 426      20.043   7.122  27.861  1.00  0.00      B    H  
ATOM   1300  O   HOH B 427       3.328  18.381  27.145  1.00  0.00      B    O  
ATOM   1301  H1  HOH B 427       4.240  18.331  27.651  1.00  0.00      B    H  
ATOM   1302  H2  HOH B 427       2.866  19.188  27.508  1.00  0.00      B    H  
ATOM   1303  O   HOH B 428      36.723  31.607  11.659  1.00  0.00      B    O  
ATOM   1304  H1  HOH B 428      36.639  32.231  12.447  1.00  0.00      B    H  
ATOM   1305  H2  HOH B 428      36.956  30.682  12.004  1.00  0.00      B    H  
ATOM   1306  O   HOH B 429      32.724  35.833  38.383  1.00  0.00      B    O  
ATOM   1307  H1  HOH B 429      33.680  36.107  38.691  1.00  0.00      B    H  
ATOM   1308  H2  HOH B 429      32.517  36.303  37.499  1.00  0.00      B    H  
ATOM   1309  O   HOH B 430      28.067   4.689   6.612  1.00  0.00      B    O  
ATOM   1310  H1  HOH B 430      27.260   5.250   6.467  1.00  0.00      B    H  
ATOM   1311  H2  HOH B 430      28.324   4.813   7.541  1.00  0.00      B    H  
ATOM   1312  O   HOH B 431       8.647   3.379  25.105  1.00  0.00      B    O  
ATOM   1313  H1  HOH B 431       8.709   2.453  25.512  1.00  0.00      B    H  
ATOM   1314  H2  HOH B 431       9.339   3.560  24.436  1.00  0.00      B    H  
ATOM   1315  O   HOH B 432      30.198  23.010  12.974  1.00  0.00      B    O  
ATOM   1316  H1  HOH B 432      29.941  22.926  13.980  1.00  0.00      B    H  
ATOM   1317  H2  HOH B 432      31.123  23.448  12.900  1.00  0.00      B    H  
ATOM   1318  O   HOH B 433       6.631  16.938   8.782  1.00  0.00      B    O  
ATOM   1319  H1  HOH B 433       6.816  16.012   9.082  1.00  0.00      B    H  
ATOM   1320  H2  HOH B 433       6.212  16.845   7.849  1.00  0.00      B    H  
ATOM   1321  O   HOH B 434       6.781  14.522  21.625  1.00  0.00      B    O  
ATOM   1322  H1  HOH B 434       7.053  13.648  21.136  1.00  0.00      B    H  
ATOM   1323  H2  HOH B 434       5.875  14.773  21.378  1.00  0.00      B    H  
ATOM   1324  O   HOH B 435      11.652  11.890   7.636  1.00  0.00      B    O  
ATOM   1325  H1  HOH B 435      11.673  10.953   7.965  1.00  0.00      B    H  
ATOM   1326  H2  HOH B 435      12.618  12.220   7.515  1.00  0.00      B    H  
ATOM   1327  O   HOH B 436      10.926  21.998  18.344  1.00  0.00      B    O  
ATOM   1328  H1  HOH B 436      10.348  22.763  18.117  1.00  0.00      B    H  
ATOM   1329  H2  HOH B 436      10.634  21.536  19.135  1.00  0.00      B    H  
ATOM   1330  O   HOH B 437      30.501  26.529  29.637  1.00  0.00      B    O  
ATOM   1331  H1  HOH B 437      30.515  26.325  30.573  1.00  0.00      B    H  
ATOM   1332  H2  HOH B 437      30.041  25.711  29.214  1.00  0.00      B    H  
ATOM   1333  O   HOH B 438       5.799  17.778  33.561  1.00  0.00      B    O  
ATOM   1334  H1  HOH B 438       5.553  17.160  34.335  1.00  0.00      B    H  
ATOM   1335  H2  HOH B 438       5.626  17.250  32.752  1.00  0.00      B    H  
ATOM   1336  O   HOH B 439      34.112  25.320  29.648  1.00  0.00      B    O  
ATOM   1337  H1  HOH B 439      34.977  25.536  29.142  1.00  0.00      B    H  
ATOM   1338  H2  HOH B 439      33.772  26.265  30.026  1.00  0.00      B    H  
ATOM   1339  O   HOH B 440      18.810   3.105  32.909  1.00  0.00      B    O  
ATOM   1340  H1  HOH B 440      19.393   2.551  32.226  1.00  0.00      B    H  
ATOM   1341  H2  HOH B 440      19.361   3.936  33.164  1.00  0.00      B    H  
ATOM   1342  O   HOH B 441      19.911  13.632  15.941  1.00  0.00      B    O  
ATOM   1343  H1  HOH B 441      20.372  13.327  16.772  1.00  0.00      B    H  
ATOM   1344  H2  HOH B 441      18.966  13.378  15.939  1.00  0.00      B    H  
ATOM   1345  O   HOH B 442       1.058   9.021  10.564  1.00  0.00      B    O  
ATOM   1346  H1  HOH B 442       1.825   9.121  11.251  1.00  0.00      B    H  
ATOM   1347  H2  HOH B 442       0.348   8.361  10.920  1.00  0.00      B    H  
ATOM   1348  O   HOH B 443      17.280   5.817  36.348  1.00  0.00      B    O  
ATOM   1349  H1  HOH B 443      17.395   6.480  37.107  1.00  0.00      B    H  
ATOM   1350  H2  HOH B 443      17.264   4.872  36.789  1.00  0.00      B    H  
ATOM   1351  O   HOH B 444      20.228  32.827   9.058  1.00  0.00      B    O  
ATOM   1352  H1  HOH B 444      19.530  33.539   9.001  1.00  0.00      B    H  
ATOM   1353  H2  HOH B 444      19.760  31.946   8.752  1.00  0.00      B    H  
ATOM   1354  O   HOH B 445      31.624  22.295  30.593  1.00  0.00      B    O  
ATOM   1355  H1  HOH B 445      31.564  23.149  31.143  1.00  0.00      B    H  
ATOM   1356  H2  HOH B 445      30.645  22.072  30.245  1.00  0.00      B    H  
ATOM   1357  O   HOH B 446      11.974  36.441  19.405  1.00  0.00      B    O  
ATOM   1358  H1  HOH B 446      11.545  35.565  19.639  1.00  0.00      B    H  
ATOM   1359  H2  HOH B 446      12.901  36.445  19.760  1.00  0.00      B    H  
ATOM   1360  O   HOH B 447      37.807  29.083   3.600  1.00  0.00      B    O  
ATOM   1361  H1  HOH B 447      36.790  28.994   3.566  1.00  0.00      B    H  
ATOM   1362  H2  HOH B 447      38.049  29.028   4.595  1.00  0.00      B    H  
ATOM   1363  O   HOH B 448      22.163  18.133   7.003  1.00  0.00      B    O  
ATOM   1364  H1  HOH B 448      21.352  18.368   7.547  1.00  0.00      B    H  
ATOM   1365  H2  HOH B 448      22.202  18.595   6.088  1.00  0.00      B    H  
ATOM   1366  O   HOH B 449       9.939  16.436  12.863  1.00  0.00      B    O  
ATOM   1367  H1  HOH B 449      10.359  17.314  13.133  1.00  0.00      B    H  
ATOM   1368  H2  HOH B 449       8.884  16.530  12.988  1.00  0.00      B    H  
ATOM   1369  O   HOH B 450      12.469  34.250   9.367  1.00  0.00      B    O  
ATOM   1370  H1  HOH B 450      12.905  33.420   9.628  1.00  0.00      B    H  
ATOM   1371  H2  HOH B 450      11.872  34.366  10.115  1.00  0.00      B    H  
ATOM   1372  O   HOH B 451       5.512  32.751  38.631  1.00  0.00      B    O  
ATOM   1373  H1  HOH B 451       5.524  33.664  38.247  1.00  0.00      B    H  
ATOM   1374  H2  HOH B 451       6.344  32.527  39.207  1.00  0.00      B    H  
ATOM   1375  O   HOH B 452      14.176  38.741  22.969  1.00  0.00      B    O  
ATOM   1376  H1  HOH B 452      14.198  37.985  22.345  1.00  0.00      B    H  
ATOM   1377  H2  HOH B 452      14.745  39.531  22.525  1.00  0.00      B    H  
ATOM   1378  O   HOH B 453      24.401  36.402   4.390  1.00  0.00      B    O  
ATOM   1379  H1  HOH B 453      24.154  35.467   4.044  1.00  0.00      B    H  
ATOM   1380  H2  HOH B 453      24.313  36.378   5.410  1.00  0.00      B    H  
ATOM   1381  O   HOH B 454      25.097   9.930  24.036  1.00  0.00      B    O  
ATOM   1382  H1  HOH B 454      25.323  10.723  24.698  1.00  0.00      B    H  
ATOM   1383  H2  HOH B 454      25.847   9.298  23.943  1.00  0.00      B    H  
ATOM   1384  O   HOH B 455      37.676  10.528  12.487  1.00  0.00      B    O  
ATOM   1385  H1  HOH B 455      37.739  10.196  11.531  1.00  0.00      B    H  
ATOM   1386  H2  HOH B 455      37.394   9.745  13.047  1.00  0.00      B    H  
ATOM   1387  O   HOH B 456      35.139   8.674  23.775  1.00  0.00      B    O  
ATOM   1388  H1  HOH B 456      35.262   7.768  24.101  1.00  0.00      B    H  
ATOM   1389  H2  HOH B 456      36.021   8.942  23.314  1.00  0.00      B    H  
ATOM   1390  O   HOH B 457       4.316  18.181  10.063  1.00  0.00      B    O  
ATOM   1391  H1  HOH B 457       5.139  17.731   9.581  1.00  0.00      B    H  
ATOM   1392  H2  HOH B 457       4.276  17.813  11.030  1.00  0.00      B    H  
ATOM   1393  O   HOH B 458       9.359  16.452  34.747  1.00  0.00      B    O  
ATOM   1394  H1  HOH B 458       8.887  17.141  35.326  1.00  0.00      B    H  
ATOM   1395  H2  HOH B 458      10.069  16.002  35.371  1.00  0.00      B    H  
ATOM   1396  O   HOH B 459      38.152   1.948  14.711  1.00  0.00      B    O  
ATOM   1397  H1  HOH B 459      38.335   2.933  14.462  1.00  0.00      B    H  
ATOM   1398  H2  HOH B 459      37.698   1.537  13.893  1.00  0.00      B    H  
ATOM   1399  O   HOH B 460      20.720  22.739   7.531  1.00  0.00      B    O  
ATOM   1400  H1  HOH B 460      19.953  22.321   7.088  1.00  0.00      B    H  
ATOM   1401  H2  HOH B 460      20.905  22.271   8.409  1.00  0.00      B    H  
ATOM   1402  O   HOH B 461       5.517  18.014  29.007  1.00  0.00      B    O  
ATOM   1403  H1  HOH B 461       6.482  18.040  28.655  1.00  0.00      B    H  
ATOM   1404  H2  HOH B 461       5.349  18.864  29.518  1.00  0.00      B    H  
ATOM   1405  O   HOH B 462      23.533  30.181  27.553  1.00  0.00      B    O  
ATOM   1406  H1  HOH B 462      23.001  31.001  27.743  1.00  0.00      B    H  
ATOM   1407  H2  HOH B 462      24.088  30.383  26.772  1.00  0.00      B    H  
ATOM   1408  O   HOH B 463      37.373  11.404   0.208  1.00  0.00      B    O  
ATOM   1409  H1  HOH B 463      38.331  11.344  -0.130  1.00  0.00      B    H  
ATOM   1410  H2  HOH B 463      36.961  10.488   0.269  1.00  0.00      B    H  
ATOM   1411  O   HOH B 464      21.517  13.778  30.314  1.00  0.00      B    O  
ATOM   1412  H1  HOH B 464      20.687  13.979  30.930  1.00  0.00      B    H  
ATOM   1413  H2  HOH B 464      21.623  12.787  30.181  1.00  0.00      B    H  
ATOM   1414  O   HOH B 465       7.821  19.283  32.327  1.00  0.00      B    O  
ATOM   1415  H1  HOH B 465       7.084  18.715  32.744  1.00  0.00      B    H  
ATOM   1416  H2  HOH B 465       8.660  18.915  32.761  1.00  0.00      B    H  
ATOM   1417  O   HOH B 466      19.632   7.544  18.002  1.00  0.00      B    O  
ATOM   1418  H1  HOH B 466      20.399   7.014  18.320  1.00  0.00      B    H  
ATOM   1419  H2  HOH B 466      18.789   7.043  18.177  1.00  0.00      B    H  
ATOM   1420  O   HOH B 467       3.649  19.652  18.995  1.00  0.00      B    O  
ATOM   1421  H1  HOH B 467       3.337  19.102  18.246  1.00  0.00      B    H  
ATOM   1422  H2  HOH B 467       4.581  19.976  18.744  1.00  0.00      B    H  
ATOM   1423  O   HOH B 468      37.167   0.083  22.387  1.00  0.00      B    O  
ATOM   1424  H1  HOH B 468      36.790  -0.061  23.368  1.00  0.00      B    H  
ATOM   1425  H2  HOH B 468      37.803   0.902  22.303  1.00  0.00      B    H  
ATOM   1426  O   HOH B 469      32.353  23.995   9.372  1.00  0.00      B    O  
ATOM   1427  H1  HOH B 469      33.268  23.999   9.787  1.00  0.00      B    H  
ATOM   1428  H2  HOH B 469      31.681  24.230  10.087  1.00  0.00      B    H  
ATOM   1429  O   HOH B 470      25.804  22.265  28.259  1.00  0.00      B    O  
ATOM   1430  H1  HOH B 470      25.004  21.666  28.074  1.00  0.00      B    H  
ATOM   1431  H2  HOH B 470      25.881  22.588  29.232  1.00  0.00      B    H  
ATOM   1432  O   HOH B 471      26.186  38.738  36.555  1.00  0.00      B    O  
ATOM   1433  H1  HOH B 471      25.234  38.929  36.637  1.00  0.00      B    H  
ATOM   1434  H2  HOH B 471      26.240  37.789  36.250  1.00  0.00      B    H  
ATOM   1435  O   HOH B 472       7.186  30.719   5.688  1.00  0.00      B    O  
ATOM   1436  H1  HOH B 472       6.688  30.436   6.483  1.00  0.00      B    H  
ATOM   1437  H2  HOH B 472       7.942  30.061   5.623  1.00  0.00      B    H  
ATOM   1438  O   HOH B 473      15.486   3.776  24.244  1.00  0.00      B    O  
ATOM   1439  H1  HOH B 473      15.026   3.152  24.927  1.00  0.00      B    H  
ATOM   1440  H2  HOH B 473      16.270   4.288  24.760  1.00  0.00      B    H  
ATOM   1441  O   HOH B 474      30.991  27.850  27.340  1.00  0.00      B    O  
ATOM   1442  H1  HOH B 474      31.777  28.464  27.389  1.00  0.00      B    H  
ATOM   1443  H2  HOH B 474      30.892  27.354  28.249  1.00  0.00      B    H  
ATOM   1444  O   HOH B 475      12.894  33.707   2.776  1.00  0.00      B    O  
ATOM   1445  H1  HOH B 475      12.049  34.206   3.084  1.00  0.00      B    H  
ATOM   1446  H2  HOH B 475      13.019  32.836   3.329  1.00  0.00      B    H  
ATOM   1447  O   HOH B 476       7.940  28.729  19.089  1.00  0.00      B    O  
ATOM   1448  H1  HOH B 476       7.425  27.849  19.348  1.00  0.00      B    H  
ATOM   1449  H2  HOH B 476       7.679  29.505  19.662  1.00  0.00      B    H  
ATOM   1450  O   HOH B 477      12.098  20.975  35.735  1.00  0.00      B    O  
ATOM   1451  H1  HOH B 477      11.130  20.817  35.653  1.00  0.00      B    H  
ATOM   1452  H2  HOH B 477      12.375  20.741  36.649  1.00  0.00      B    H  
ATOM   1453  O   HOH B 478      18.116  13.299   1.057  1.00  0.00      B    O  
ATOM   1454  H1  HOH B 478      17.494  12.649   1.528  1.00  0.00      B    H  
ATOM   1455  H2  HOH B 478      18.970  13.345   1.573  1.00  0.00      B    H  
ATOM   1456  O   HOH B 479      21.001  11.423  23.629  1.00  0.00      B    O  
ATOM   1457  H1  HOH B 479      21.672  11.499  24.381  1.00  0.00      B    H  
ATOM   1458  H2  HOH B 479      20.141  10.982  23.942  1.00  0.00      B    H  
ATOM   1459  O   HOH B 480       8.075   7.321  32.673  1.00  0.00      B    O  
ATOM   1460  H1  HOH B 480       9.037   7.108  32.431  1.00  0.00      B    H  
ATOM   1461  H2  HOH B 480       8.075   8.216  33.080  1.00  0.00      B    H  
ATOM   1462  O   HOH B 481      11.281  10.428  14.774  1.00  0.00      B    O  
ATOM   1463  H1  HOH B 481      12.198  10.802  14.567  1.00  0.00      B    H  
ATOM   1464  H2  HOH B 481      11.154  10.452  15.787  1.00  0.00      B    H  
ATOM   1465  O   HOH B 482       1.057  24.285  38.776  1.00  0.00      B    O  
ATOM   1466  H1  HOH B 482       1.466  24.100  37.902  1.00  0.00      B    H  
ATOM   1467  H2  HOH B 482       1.017  25.283  38.891  1.00  0.00      B    H  
ATOM   1468  O   HOH B 483      19.631  28.241  17.846  1.00  0.00      B    O  
ATOM   1469  H1  HOH B 483      19.234  27.318  17.821  1.00  0.00      B    H  
ATOM   1470  H2  HOH B 483      19.221  28.733  18.626  1.00  0.00      B    H  
ATOM   1471  O   HOH B 484      15.610   1.710  13.750  1.00  0.00      B    O  
ATOM   1472  H1  HOH B 484      16.553   1.830  13.393  1.00  0.00      B    H  
ATOM   1473  H2  HOH B 484      15.157   2.642  13.640  1.00  0.00      B    H  
ATOM   1474  O   HOH B 485      15.312  20.852  11.427  1.00  0.00      B    O  
ATOM   1475  H1  HOH B 485      15.678  21.484  12.141  1.00  0.00      B    H  
ATOM   1476  H2  HOH B 485      15.676  19.919  11.595  1.00  0.00      B    H  
ATOM   1477  O   HOH B 486      31.428  16.134   0.564  1.00  0.00      B    O  
ATOM   1478  H1  HOH B 486      31.323  17.165   0.466  1.00  0.00      B    H  
ATOM   1479  H2  HOH B 486      30.582  15.710   0.112  1.00  0.00      B    H  
ATOM   1480  O   HOH B 487      14.235  29.931  31.737  1.00  0.00      B    O  
ATOM   1481  H1  HOH B 487      14.395  30.040  32.748  1.00  0.00      B    H  
ATOM   1482  H2  HOH B 487      14.636  29.043  31.499  1.00  0.00      B    H  
ATOM   1483  O   HOH B 488      23.166   7.282  31.242  1.00  0.00      B    O  
ATOM   1484  H1  HOH B 488      24.011   6.705  31.362  1.00  0.00      B    H  
ATOM   1485  H2  HOH B 488      22.639   6.763  30.468  1.00  0.00      B    H  
ATOM   1486  O   HOH B 489      -0.280  13.559  10.434  1.00  0.00      B    O  
ATOM   1487  H1  HOH B 489      -0.083  13.325  11.416  1.00  0.00      B    H  
ATOM   1488  H2  HOH B 489       0.547  13.815   9.977  1.00  0.00      B    H  
ATOM   1489  O   HOH B 490      18.367  32.409   3.173  1.00  0.00      B    O  
ATOM   1490  H1  HOH B 490      17.774  32.767   2.438  1.00  0.00      B    H  
ATOM   1491  H2  HOH B 490      18.224  32.886   4.005  1.00  0.00      B    H  
ATOM   1492  O   HOH B 491       0.800  13.011  19.050  1.00  0.00      B    O  
ATOM   1493  H1  HOH B 491       0.673  12.010  19.140  1.00  0.00      B    H  
ATOM   1494  H2  HOH B 491       0.024  13.473  19.533  1.00  0.00      B    H  
ATOM   1495  O   HOH B 492      12.095  24.418  21.256  1.00  0.00      B    O  
ATOM   1496  H1  HOH B 492      12.592  24.418  22.191  1.00  0.00      B    H  
ATOM   1497  H2  HOH B 492      12.245  23.554  20.816  1.00  0.00      B    H  
ATOM   1498  O   HOH B 493       8.938   3.134  21.242  1.00  0.00      B    O  
ATOM   1499  H1  HOH B 493       9.711   2.591  21.655  1.00  0.00      B    H  
ATOM   1500  H2  HOH B 493       9.055   4.070  21.608  1.00  0.00      B    H  
ATOM   1501  O   HOH B 494      27.760  19.817  15.825  1.00  0.00      B    O  
ATOM   1502  H1  HOH B 494      28.186  20.586  15.369  1.00  0.00      B    H  
ATOM   1503  H2  HOH B 494      28.126  19.728  16.801  1.00  0.00      B    H  
ATOM   1504  O   HOH B 495      22.567  34.079  37.959  1.00  0.00      B    O  
ATOM   1505  H1  HOH B 495      23.397  34.592  38.275  1.00  0.00      B    H  
ATOM   1506  H2  HOH B 495      21.808  34.437  38.512  1.00  0.00      B    H  
ATOM   1507  O   HOH B 496      14.099   3.780  15.864  1.00  0.00      B    O  
ATOM   1508  H1  HOH B 496      13.099   3.802  16.023  1.00  0.00      B    H  
ATOM   1509  H2  HOH B 496      14.349   3.824  14.895  1.00  0.00      B    H  
ATOM   1510  O   HOH B 497       3.250  31.898  26.676  1.00  0.00      B    O  
ATOM   1511  H1  HOH B 497       3.824  31.775  25.902  1.00  0.00      B    H  
ATOM   1512  H2  HOH B 497       2.431  31.362  26.508  1.00  0.00      B    H  
ATOM   1513  O   HOH B 498      29.120   4.699   9.259  1.00  0.00      B    O  
ATOM   1514  H1  HOH B 498      28.897   5.458   9.871  1.00  0.00      B    H  
ATOM   1515  H2  HOH B 498      29.069   3.895   9.791  1.00  0.00      B    H  
ATOM   1516  O   HOH B 499      10.085   6.698  19.168  1.00  0.00      B    O  
ATOM   1517  H1  HOH B 499       9.273   6.887  18.555  1.00  0.00      B    H  
ATOM   1518  H2  HOH B 499      10.812   6.626  18.461  1.00  0.00      B    H  
ATOM   1519  O   HOH B 500      24.483   1.593   9.657  1.00  0.00      B    O  
ATOM   1520  H1  HOH B 500      23.944   0.908  10.199  1.00  0.00      B    H  
ATOM   1521  H2  HOH B 500      23.836   2.370   9.482  1.00  0.00      B    H  
ATOM   1522  O   HOH B 501       9.296  20.495  37.524  1.00  0.00      B    O  
ATOM   1523  H1  HOH B 501       9.568  20.287  38.484  1.00  0.00      B    H  
ATOM   1524  H2  HOH B 501       8.916  21.467  37.487  1.00  0.00      B    H  
ATOM   1525  O   HOH B 502      35.298  23.460  15.059  1.00  0.00      B    O  
ATOM   1526  H1  HOH B 502      35.621  23.779  16.000  1.00  0.00      B    H  
ATOM   1527  H2  HOH B 502      34.355  23.056  15.214  1.00  0.00      B    H  
ATOM   1528  O   HOH B 503       8.614  17.167  18.722  1.00  0.00      B    O  
ATOM   1529  H1  HOH B 503       8.922  16.208  18.936  1.00  0.00      B    H  
ATOM   1530  H2  HOH B 503       9.354  17.849  18.935  1.00  0.00      B    H  
ATOM   1531  O   HOH B 504      36.653  18.082   9.160  1.00  0.00      B    O  
ATOM   1532  H1  HOH B 504      36.865  17.200   9.646  1.00  0.00      B    H  
ATOM   1533  H2  HOH B 504      36.374  17.875   8.205  1.00  0.00      B    H  
ATOM   1534  O   HOH B 505      19.784  11.305  33.463  1.00  0.00      B    O  
ATOM   1535  H1  HOH B 505      20.231  11.032  32.582  1.00  0.00      B    H  
ATOM   1536  H2  HOH B 505      20.441  11.249  34.217  1.00  0.00      B    H  
ATOM   1537  O   HOH B 506      39.277  21.582  18.863  1.00  0.00      B    O  
ATOM   1538  H1  HOH B 506      38.441  21.258  18.437  1.00  0.00      B    H  
ATOM   1539  H2  HOH B 506      39.523  20.985  19.598  1.00  0.00      B    H  
ATOM   1540  O   HOH B 507      17.145   3.236  37.475  1.00  0.00      B    O  
ATOM   1541  H1  HOH B 507      16.804   2.955  38.378  1.00  0.00      B    H  
ATOM   1542  H2  HOH B 507      17.536   2.449  36.965  1.00  0.00      B    H  
ATOM   1543  O   HOH B 508      24.417  19.317  35.577  1.00  0.00      B    O  
ATOM   1544  H1  HOH B 508      24.932  18.453  35.503  1.00  0.00      B    H  
ATOM   1545  H2  HOH B 508      24.961  19.886  36.137  1.00  0.00      B    H  
ATOM   1546  O   HOH B 509      20.237  34.467  34.079  1.00  0.00      B    O  
ATOM   1547  H1  HOH B 509      20.145  34.697  35.041  1.00  0.00      B    H  
ATOM   1548  H2  HOH B 509      19.696  35.115  33.486  1.00  0.00      B    H  
ATOM   1549  O   HOH B 510      21.214  26.138  34.348  1.00  0.00      B    O  
ATOM   1550  H1  HOH B 510      21.108  25.543  35.085  1.00  0.00      B    H  
ATOM   1551  H2  HOH B 510      22.082  26.546  34.519  1.00  0.00      B    H  
ATOM   1552  O   HOH B 511      24.668  28.056   2.639  1.00  0.00      B    O  
ATOM   1553  H1  HOH B 511      24.630  28.936   2.106  1.00  0.00      B    H  
ATOM   1554  H2  HOH B 511      23.859  27.524   2.298  1.00  0.00      B    H  
ATOM   1555  O   HOH B 512      38.597  27.896  20.606  1.00  0.00      B    O  
ATOM   1556  H1  HOH B 512      38.922  26.973  20.913  1.00  0.00      B    H  
ATOM   1557  H2  HOH B 512      39.135  28.162  19.837  1.00  0.00      B    H  
ATOM   1558  O   HOH B 513      13.901  37.185  13.722  1.00  0.00      B    O  
ATOM   1559  H1  HOH B 513      13.919  37.738  14.582  1.00  0.00      B    H  
ATOM   1560  H2  HOH B 513      13.950  37.850  12.941  1.00  0.00      B    H  
ATOM   1561  O   HOH B 514       5.895  11.552  38.465  1.00  0.00      B    O  
ATOM   1562  H1  HOH B 514       6.827  11.762  38.654  1.00  0.00      B    H  
ATOM   1563  H2  HOH B 514       5.697  10.555  38.635  1.00  0.00      B    H  
ATOM   1564  O   HOH B 515       2.931  26.441   9.082  1.00  0.00      B    O  
ATOM   1565  H1  HOH B 515       3.533  25.826   9.564  1.00  0.00      B    H  
ATOM   1566  H2  HOH B 515       2.808  26.078   8.154  1.00  0.00      B    H  
ATOM   1567  O   HOH B 516      15.573   9.597   5.527  1.00  0.00      B    O  
ATOM   1568  H1  HOH B 516      14.698   9.475   5.001  1.00  0.00      B    H  
ATOM   1569  H2  HOH B 516      15.355   9.856   6.463  1.00  0.00      B    H  
ATOM   1570  O   HOH B 517       8.599   3.023   6.255  1.00  0.00      B    O  
ATOM   1571  H1  HOH B 517       9.205   2.493   5.709  1.00  0.00      B    H  
ATOM   1572  H2  HOH B 517       7.628   2.818   5.946  1.00  0.00      B    H  
ATOM   1573  O   HOH B 518       0.573  26.406  23.753  1.00  0.00      B    O  
ATOM   1574  H1  HOH B 518       1.007  25.949  24.521  1.00  0.00      B    H  
ATOM   1575  H2  HOH B 518       0.565  25.741  22.991  1.00  0.00      B    H  
ATOM   1576  O   HOH B 519      36.605  22.935  19.721  1.00  0.00      B    O  
ATOM   1577  H1  HOH B 519      36.447  23.812  20.169  1.00  0.00      B    H  
ATOM   1578  H2  HOH B 519      36.440  22.150  20.408  1.00  0.00      B    H  
ATOM   1579  O   HOH B 520       2.245  32.492   8.666  1.00  0.00      B    O  
ATOM   1580  H1  HOH B 520       2.625  33.161   8.029  1.00  0.00      B    H  
ATOM   1581  H2  HOH B 520       2.653  31.618   8.431  1.00  0.00      B    H  
ATOM   1582  O   HOH B 521       1.320   3.380  20.093  1.00  0.00      B    O  
ATOM   1583  H1  HOH B 521       0.591   3.713  19.488  1.00  0.00      B    H  
ATOM   1584  H2  HOH B 521       0.999   2.557  20.569  1.00  0.00      B    H  
ATOM   1585  O   HOH B 522      10.067  19.920  11.467  1.00  0.00      B    O  
ATOM   1586  H1  HOH B 522      10.149  19.173  10.817  1.00  0.00      B    H  
ATOM   1587  H2  HOH B 522      10.720  19.696  12.248  1.00  0.00      B    H  
ATOM   1588  O   HOH B 523      14.515  -0.006  15.552  1.00  0.00      B    O  
ATOM   1589  H1  HOH B 523      13.777   0.274  16.214  1.00  0.00      B    H  
ATOM   1590  H2  HOH B 523      14.914   0.878  15.122  1.00  0.00      B    H  
ATOM   1591  O   HOH B 524      30.915  33.827  29.139  1.00  0.00      B    O  
ATOM   1592  H1  HOH B 524      30.446  33.019  28.826  1.00  0.00      B    H  
ATOM   1593  H2  HOH B 524      31.083  33.723  30.120  1.00  0.00      B    H  
ATOM   1594  O   HOH B 525       6.523   5.412   0.751  1.00  0.00      B    O  
ATOM   1595  H1  HOH B 525       7.216   4.873   0.269  1.00  0.00      B    H  
ATOM   1596  H2  HOH B 525       5.771   5.541   0.115  1.00  0.00      B    H  
ATOM   1597  O   HOH B 526      27.750  28.308  18.377  1.00  0.00      B    O  
ATOM   1598  H1  HOH B 526      27.070  28.302  19.148  1.00  0.00      B    H  
ATOM   1599  H2  HOH B 526      27.304  27.864  17.567  1.00  0.00      B    H  
ATOM   1600  O   HOH B 527       9.285  21.327   3.421  1.00  0.00      B    O  
ATOM   1601  H1  HOH B 527      10.081  21.101   4.063  1.00  0.00      B    H  
ATOM   1602  H2  HOH B 527       8.544  20.711   3.787  1.00  0.00      B    H  
ATOM   1603  O   HOH B 528       7.605  11.920   2.653  1.00  0.00      B    O  
ATOM   1604  H1  HOH B 528       8.050  12.101   1.770  1.00  0.00      B    H  
ATOM   1605  H2  HOH B 528       6.796  11.334   2.541  1.00  0.00      B    H  
ATOM   1606  O   HOH B 529      10.595  17.268   7.264  1.00  0.00      B    O  
ATOM   1607  H1  HOH B 529      10.462  17.411   8.246  1.00  0.00      B    H  
ATOM   1608  H2  HOH B 529      11.469  16.797   7.158  1.00  0.00      B    H  
ATOM   1609  O   HOH B 530      18.839  19.954  10.326  1.00  0.00      B    O  
ATOM   1610  H1  HOH B 530      18.798  19.667  11.314  1.00  0.00      B    H  
ATOM   1611  H2  HOH B 530      19.715  20.387  10.174  1.00  0.00      B    H  
ATOM   1612  O   HOH B 531      38.159  32.670  29.903  1.00  0.00      B    O  
ATOM   1613  H1  HOH B 531      37.454  32.638  30.522  1.00  0.00      B    H  
ATOM   1614  H2  HOH B 531      38.427  31.728  29.628  1.00  0.00      B    H  
ATOM   1615  O   HOH B 532      14.045  36.473  25.099  1.00  0.00      B    O  
ATOM   1616  H1  HOH B 532      14.322  35.868  24.342  1.00  0.00      B    H  
ATOM   1617  H2  HOH B 532      13.156  36.876  24.890  1.00  0.00      B    H  
ATOM   1618  O   HOH B 533      26.852  38.497  32.087  1.00  0.00      B    O  
ATOM   1619  H1  HOH B 533      27.807  38.562  32.436  1.00  0.00      B    H  
ATOM   1620  H2  HOH B 533      26.868  39.102  31.258  1.00  0.00      B    H  
ATOM   1621  O   HOH B 534      27.738  31.990  32.965  1.00  0.00      B    O  
ATOM   1622  H1  HOH B 534      27.739  31.573  32.069  1.00  0.00      B    H  
ATOM   1623  H2  HOH B 534      28.505  31.602  33.370  1.00  0.00      B    H  
ATOM   1624  O   HOH B 535      11.971   0.811   7.142  1.00  0.00      B    O  
ATOM   1625  H1  HOH B 535      12.094  -0.084   7.661  1.00  0.00      B    H  
ATOM   1626  H2  HOH B 535      11.626   1.474   7.819  1.00  0.00      B    H  
ATOM   1627  O   HOH B 536       5.459  20.480  22.004  1.00  0.00      B    O  
ATOM   1628  H1  HOH B 536       4.468  20.570  21.761  1.00  0.00      B    H  
ATOM   1629  H2  HOH B 536       5.515  21.115  22.801  1.00  0.00      B    H  
ATOM   1630  O   HOH B 537      29.887  19.953  37.032  1.00  0.00      B    O  
ATOM   1631  H1  HOH B 537      29.269  19.114  36.955  1.00  0.00      B    H  
ATOM   1632  H2  HOH B 537      29.519  20.590  37.721  1.00  0.00      B    H  
ATOM   1633  O   HOH B 538       6.791   6.345  21.198  1.00  0.00      B    O  
ATOM   1634  H1  HOH B 538       6.501   5.756  20.455  1.00  0.00      B    H  
ATOM   1635  H2  HOH B 538       7.789   6.368  21.117  1.00  0.00      B    H  
ATOM   1636  O   HOH B 539      30.893   5.269  26.059  1.00  0.00      B    O  
ATOM   1637  H1  HOH B 539      29.995   5.535  26.532  1.00  0.00      B    H  
ATOM   1638  H2  HOH B 539      31.653   5.713  26.621  1.00  0.00      B    H  
ATOM   1639  O   HOH B 540      36.692   1.714  19.195  1.00  0.00      B    O  
ATOM   1640  H1  HOH B 540      36.375   1.022  19.845  1.00  0.00      B    H  
ATOM   1641  H2  HOH B 540      37.201   1.249  18.408  1.00  0.00      B    H  
ATOM   1642  O   HOH B 541      22.507  31.108  23.144  1.00  0.00      B    O  
ATOM   1643  H1  HOH B 541      22.685  30.385  22.487  1.00  0.00      B    H  
ATOM   1644  H2  HOH B 541      23.425  31.436  23.523  1.00  0.00      B    H  
ATOM   1645  O   HOH B 542      -0.115  15.907  23.895  1.00  0.00      B    O  
ATOM   1646  H1  HOH B 542      -0.019  16.727  24.389  1.00  0.00      B    H  
ATOM   1647  H2  HOH B 542       0.737  15.284  23.931  1.00  0.00      B    H  
ATOM   1648  O   HOH B 543      26.488  17.851  14.209  1.00  0.00      B    O  
ATOM   1649  H1  HOH B 543      26.854  18.571  14.891  1.00  0.00      B    H  
ATOM   1650  H2  HOH B 543      26.727  18.186  13.256  1.00  0.00      B    H  
ATOM   1651  O   HOH B 544      12.561   3.937  31.640  1.00  0.00      B    O  
ATOM   1652  H1  HOH B 544      12.063   3.963  32.572  1.00  0.00      B    H  
ATOM   1653  H2  HOH B 544      13.545   3.668  31.763  1.00  0.00      B    H  
ATOM   1654  O   HOH B 545       3.714  35.635  37.059  1.00  0.00      B    O  
ATOM   1655  H1  HOH B 545       3.324  35.035  36.324  1.00  0.00      B    H  
ATOM   1656  H2  HOH B 545       3.222  35.383  37.944  1.00  0.00      B    H  
ATOM   1657  O   HOH B 546       1.227  10.597   0.698  1.00  0.00      B    O  
ATOM   1658  H1  HOH B 546       0.396  10.045   0.723  1.00  0.00      B    H  
ATOM   1659  H2  HOH B 546       2.044   9.909   0.572  1.00  0.00      B    H  
ATOM   1660  O   HOH B 547      29.171  38.468  33.637  1.00  0.00      B    O  
ATOM   1661  H1  HOH B 547      29.648  39.087  33.027  1.00  0.00      B    H  
ATOM   1662  H2  HOH B 547      29.868  37.808  33.956  1.00  0.00      B    H  
ATOM   1663  O   HOH B 548      11.791  16.172  21.538  1.00  0.00      B    O  
ATOM   1664  H1  HOH B 548      10.963  15.799  22.004  1.00  0.00      B    H  
ATOM   1665  H2  HOH B 548      12.572  16.174  22.177  1.00  0.00      B    H  
ATOM   1666  O   HOH B 549      21.943  30.659   2.278  1.00  0.00      B    O  
ATOM   1667  H1  HOH B 549      22.630  30.587   1.549  1.00  0.00      B    H  
ATOM   1668  H2  HOH B 549      21.612  31.630   2.305  1.00  0.00      B    H  
ATOM   1669  O   HOH B 550      28.203  10.637   1.808  1.00  0.00      B    O  
ATOM   1670  H1  HOH B 550      28.054  11.002   2.737  1.00  0.00      B    H  
ATOM   1671  H2  HOH B 550      28.361   9.635   1.867  1.00  0.00      B    H  
ATOM   1672  O   HOH B 551      11.988  31.383  19.647  1.00  0.00      B    O  
ATOM   1673  H1  HOH B 551      12.610  31.057  18.978  1.00  0.00      B    H  
ATOM   1674  H2  HOH B 551      11.350  30.637  19.823  1.00  0.00      B    H  
ATOM   1675  O   HOH B 552      30.870   4.251  19.057  1.00  0.00      B    O  
ATOM   1676  H1  HOH B 552      30.022   4.133  19.606  1.00  0.00      B    H  
ATOM   1677  H2  HOH B 552      31.682   4.173  19.651  1.00  0.00      B    H  
ATOM   1678  O   HOH B 553      34.545   6.569   2.879  1.00  0.00      B    O  
ATOM   1679  H1  HOH B 553      34.221   6.399   1.925  1.00  0.00      B    H  
ATOM   1680  H2  HOH B 553      34.312   7.521   3.106  1.00  0.00      B    H  
ATOM   1681  O   HOH B 554      23.558   0.640  35.627  1.00  0.00      B    O  
ATOM   1682  H1  HOH B 554      24.261   1.289  35.366  1.00  0.00      B    H  
ATOM   1683  H2  HOH B 554      22.777   0.765  34.971  1.00  0.00      B    H  
ATOM   1684  O   HOH B 555       8.155  17.344  30.282  1.00  0.00      B    O  
ATOM   1685  H1  HOH B 555       7.960  18.158  30.825  1.00  0.00      B    H  
ATOM   1686  H2  HOH B 555       8.380  16.533  30.877  1.00  0.00      B    H  
ATOM   1687  O   HOH B 556      26.729  38.741  21.207  1.00  0.00      B    O  
ATOM   1688  H1  HOH B 556      25.998  38.490  21.800  1.00  0.00      B    H  
ATOM   1689  H2  HOH B 556      27.490  38.078  21.323  1.00  0.00      B    H  
ATOM   1690  O   HOH B 557      25.776   9.688   0.401  1.00  0.00      B    O  
ATOM   1691  H1  HOH B 557      26.616  10.113   0.822  1.00  0.00      B    H  
ATOM   1692  H2  HOH B 557      25.074   9.525   1.058  1.00  0.00      B    H  
ATOM   1693  O   HOH B 558      25.755  33.346  20.755  1.00  0.00      B    O  
ATOM   1694  H1  HOH B 558      25.696  32.339  20.573  1.00  0.00      B    H  
ATOM   1695  H2  HOH B 558      24.909  33.731  20.345  1.00  0.00      B    H  
ATOM   1696  O   HOH B 559      14.562   1.415  35.491  1.00  0.00      B    O  
ATOM   1697  H1  HOH B 559      15.269   0.953  36.142  1.00  0.00      B    H  
ATOM   1698  H2  HOH B 559      15.121   2.092  34.994  1.00  0.00      B    H  
ATOM   1699  O   HOH B 560      13.913  32.507  31.912  1.00  0.00      B    O  
ATOM   1700  H1  HOH B 560      13.792  31.561  31.582  1.00  0.00      B    H  
ATOM   1701  H2  HOH B 560      14.920  32.644  31.979  1.00  0.00      B    H  
ATOM   1702  O   HOH B 561       8.931  15.193  28.615  1.00  0.00      B    O  
ATOM   1703  H1  HOH B 561       8.124  14.965  28.054  1.00  0.00      B    H  
ATOM   1704  H2  HOH B 561       8.819  16.128  28.990  1.00  0.00      B    H  
ATOM   1705  O   HOH B 562      35.881   5.246  13.312  1.00  0.00      B    O  
ATOM   1706  H1  HOH B 562      35.614   4.876  14.214  1.00  0.00      B    H  
ATOM   1707  H2  HOH B 562      35.278   4.743  12.671  1.00  0.00      B    H  
ATOM   1708  O   HOH B 563      30.592   3.054  31.953  1.00  0.00      B    O  
ATOM   1709  H1  HOH B 563      30.796   2.131  31.581  1.00  0.00      B    H  
ATOM   1710  H2  HOH B 563      30.465   3.036  32.970  1.00  0.00      B    H  
ATOM   1711  O   HOH B 564       9.814  28.946   2.520  1.00  0.00      B    O  
ATOM   1712  H1  HOH B 564       9.052  28.372   2.208  1.00  0.00      B    H  
ATOM   1713  H2  HOH B 564       9.550  29.323   3.406  1.00  0.00      B    H  
ATOM   1714  O   HOH B 565      20.725  27.747   9.164  1.00  0.00      B    O  
ATOM   1715  H1  HOH B 565      21.090  26.926   8.781  1.00  0.00      B    H  
ATOM   1716  H2  HOH B 565      20.156  28.235   8.436  1.00  0.00      B    H  
ATOM   1717  O   HOH B 566      33.990  38.060  15.881  1.00  0.00      B    O  
ATOM   1718  H1  HOH B 566      34.372  38.827  15.395  1.00  0.00      B    H  
ATOM   1719  H2  HOH B 566      33.716  38.264  16.825  1.00  0.00      B    H  
ATOM   1720  O   HOH B 567      25.442  24.632  26.675  1.00  0.00      B    O  
ATOM   1721  H1  HOH B 567      26.405  24.843  26.891  1.00  0.00      B    H  
ATOM   1722  H2  HOH B 567      25.273  23.647  26.998  1.00  0.00      B    H  
ATOM   1723  O   HOH B 568      11.600  33.865  22.482  1.00  0.00      B    O  
ATOM   1724  H1  HOH B 568      12.293  33.220  22.068  1.00  0.00      B    H  
ATOM   1725  H2  HOH B 568      10.727  33.294  22.498  1.00  0.00      B    H  
ATOM   1726  O   HOH B 569       2.615  28.557  31.767  1.00  0.00      B    O  
ATOM   1727  H1  HOH B 569       2.363  28.922  32.695  1.00  0.00      B    H  
ATOM   1728  H2  HOH B 569       3.420  27.923  31.873  1.00  0.00      B    H  
ATOM   1729  O   HOH B 570      11.054   1.386  22.235  1.00  0.00      B    O  
ATOM   1730  H1  HOH B 570      10.723   0.731  21.491  1.00  0.00      B    H  
ATOM   1731  H2  HOH B 570      11.235   0.747  23.003  1.00  0.00      B    H  
ATOM   1732  O   HOH B 571      35.596   0.894   1.207  1.00  0.00      B    O  
ATOM   1733  H1  HOH B 571      36.430   0.285   1.347  1.00  0.00      B    H  
ATOM   1734  H2  HOH B 571      35.922   1.787   1.335  1.00  0.00      B    H  
ATOM   1735  O   HOH B 572      22.035  19.325  16.716  1.00  0.00      B    O  
ATOM   1736  H1  HOH B 572      21.112  19.561  16.371  1.00  0.00      B    H  
ATOM   1737  H2  HOH B 572      21.952  19.472  17.695  1.00  0.00      B    H  
ATOM   1738  O   HOH B 573      18.907  38.554  14.446  1.00  0.00      B    O  
ATOM   1739  H1  HOH B 573      19.723  38.887  13.928  1.00  0.00      B    H  
ATOM   1740  H2  HOH B 573      18.285  38.130  13.820  1.00  0.00      B    H  
ATOM   1741  O   HOH B 574      26.467  30.904  36.832  1.00  0.00      B    O  
ATOM   1742  H1  HOH B 574      26.234  31.706  37.366  1.00  0.00      B    H  
ATOM   1743  H2  HOH B 574      27.486  30.855  36.805  1.00  0.00      B    H  
ATOM   1744  O   HOH B 575       9.285  26.854   8.092  1.00  0.00      B    O  
ATOM   1745  H1  HOH B 575       9.405  27.777   8.546  1.00  0.00      B    H  
ATOM   1746  H2  HOH B 575       9.617  26.137   8.663  1.00  0.00      B    H  
ATOM   1747  O   HOH B 576       4.196  10.798  35.339  1.00  0.00      B    O  
ATOM   1748  H1  HOH B 576       3.451  10.841  34.684  1.00  0.00      B    H  
ATOM   1749  H2  HOH B 576       4.169  11.562  35.928  1.00  0.00      B    H  
ATOM   1750  O   HOH B 577      11.482  36.481  23.680  1.00  0.00      B    O  
ATOM   1751  H1  HOH B 577      11.659  35.628  23.109  1.00  0.00      B    H  
ATOM   1752  H2  HOH B 577      10.724  36.886  23.258  1.00  0.00      B    H  
ATOM   1753  O   HOH B 578      38.679  37.127  20.403  1.00  0.00      B    O  
ATOM   1754  H1  HOH B 578      37.955  37.641  20.846  1.00  0.00      B    H  
ATOM   1755  H2  HOH B 578      39.413  37.012  21.134  1.00  0.00      B    H  
ATOM   1756  O   HOH B 579      32.468  37.447  23.011  1.00  0.00      B    O  
ATOM   1757  H1  HOH B 579      32.564  37.102  22.060  1.00  0.00      B    H  
ATOM   1758  H2  HOH B 579      32.232  36.642  23.549  1.00  0.00      B    H  
ATOM   1759  O   HOH B 580      11.911  13.729  20.219  1.00  0.00      B    O  
ATOM   1760  H1  HOH B 580      12.734  13.430  20.722  1.00  0.00      B    H  
ATOM   1761  H2  HOH B 580      11.864  14.690  20.446  1.00  0.00      B    H  
ATOM   1762  O   HOH B 581       5.218   8.396  34.863  1.00  0.00      B    O  
ATOM   1763  H1  HOH B 581       4.803   9.281  34.946  1.00  0.00      B    H  
ATOM   1764  H2  HOH B 581       4.640   7.849  34.199  1.00  0.00      B    H  
ATOM   1765  O   HOH B 582       9.216   7.683  23.462  1.00  0.00      B    O  
ATOM   1766  H1  HOH B 582       8.984   8.580  23.043  1.00  0.00      B    H  
ATOM   1767  H2  HOH B 582       8.616   7.556  24.295  1.00  0.00      B    H  
ATOM   1768  O   HOH B 583       3.680  34.260   6.963  1.00  0.00      B    O  
ATOM   1769  H1  HOH B 583       3.310  34.760   6.126  1.00  0.00      B    H  
ATOM   1770  H2  HOH B 583       4.430  34.796   7.397  1.00  0.00      B    H  
ATOM   1771  O   HOH B 584       5.889  21.489  37.283  1.00  0.00      B    O  
ATOM   1772  H1  HOH B 584       6.083  20.581  37.737  1.00  0.00      B    H  
ATOM   1773  H2  HOH B 584       5.973  21.394  36.268  1.00  0.00      B    H  
ATOM   1774  O   HOH B 585       1.475  27.570  18.473  1.00  0.00      B    O  
ATOM   1775  H1  HOH B 585       1.237  28.052  17.655  1.00  0.00      B    H  
ATOM   1776  H2  HOH B 585       2.503  27.694  18.599  1.00  0.00      B    H  
ATOM   1777  O   HOH B 586      24.064  13.578   1.474  1.00  0.00      B    O  
ATOM   1778  H1  HOH B 586      23.615  13.173   0.669  1.00  0.00      B    H  
ATOM   1779  H2  HOH B 586      23.488  14.411   1.772  1.00  0.00      B    H  
ATOM   1780  O   HOH B 587      23.491  38.891  17.240  1.00  0.00      B    O  
ATOM   1781  H1  HOH B 587      22.568  38.570  16.955  1.00  0.00      B    H  
ATOM   1782  H2  HOH B 587      24.109  38.514  16.551  1.00  0.00      B    H  
ATOM   1783  O   HOH B 588       3.265   1.488  17.818  1.00  0.00      B    O  
ATOM   1784  H1  HOH B 588       4.218   1.313  18.102  1.00  0.00      B    H  
ATOM   1785  H2  HOH B 588       3.066   2.415  18.252  1.00  0.00      B    H  
ATOM   1786  O   HOH B 589      34.964  16.867  31.432  1.00  0.00      B    O  
ATOM   1787  H1  HOH B 589      34.971  16.729  32.406  1.00  0.00      B    H  
ATOM   1788  H2  HOH B 589      35.860  16.510  30.997  1.00  0.00      B    H  
ATOM   1789  O   HOH B 590      10.602   1.241  34.517  1.00  0.00      B    O  
ATOM   1790  H1  HOH B 590      10.910   0.694  35.296  1.00  0.00      B    H  
ATOM   1791  H2  HOH B 590       9.721   0.925  34.156  1.00  0.00      B    H  
ATOM   1792  O   HOH B 591      17.529  30.913  15.850  1.00  0.00      B    O  
ATOM   1793  H1  HOH B 591      18.213  30.333  15.440  1.00  0.00      B    H  
ATOM   1794  H2  HOH B 591      17.332  30.640  16.830  1.00  0.00      B    H  
ATOM   1795  O   HOH B 592      16.260  11.916   2.443  1.00  0.00      B    O  
ATOM   1796  H1  HOH B 592      15.866  12.818   2.582  1.00  0.00      B    H  
ATOM   1797  H2  HOH B 592      15.466  11.276   2.425  1.00  0.00      B    H  
ATOM   1798  O   HOH B 593      12.041  24.374  25.979  1.00  0.00      B    O  
ATOM   1799  H1  HOH B 593      11.972  25.120  26.641  1.00  0.00      B    H  
ATOM   1800  H2  HOH B 593      11.952  23.547  26.487  1.00  0.00      B    H  
ATOM   1801  O   HOH B 594       8.871  33.207  13.355  1.00  0.00      B    O  
ATOM   1802  H1  HOH B 594       8.309  32.399  13.557  1.00  0.00      B    H  
ATOM   1803  H2  HOH B 594       9.704  33.116  13.868  1.00  0.00      B    H  
ATOM   1804  O   HOH B 595      31.664   2.848   5.576  1.00  0.00      B    O  
ATOM   1805  H1  HOH B 595      32.405   3.385   5.164  1.00  0.00      B    H  
ATOM   1806  H2  HOH B 595      31.324   3.350   6.463  1.00  0.00      B    H  
ATOM   1807  O   HOH B 596      18.712   0.253  29.682  1.00  0.00      B    O  
ATOM   1808  H1  HOH B 596      17.815  -0.217  29.661  1.00  0.00      B    H  
ATOM   1809  H2  HOH B 596      18.879   0.646  28.773  1.00  0.00      B    H  
ATOM   1810  O   HOH B 597       4.016  28.582  18.841  1.00  0.00      B    O  
ATOM   1811  H1  HOH B 597       3.509  29.434  18.816  1.00  0.00      B    H  
ATOM   1812  H2  HOH B 597       4.336  28.498  19.777  1.00  0.00      B    H  
ATOM   1813  O   HOH B 598      12.169  28.601   3.963  1.00  0.00      B    O  
ATOM   1814  H1  HOH B 598      12.351  29.568   4.055  1.00  0.00      B    H  
ATOM   1815  H2  HOH B 598      11.401  28.437   3.320  1.00  0.00      B    H  
ATOM   1816  O   HOH B 599       7.163   2.358  14.361  1.00  0.00      B    O  
ATOM   1817  H1  HOH B 599       6.978   3.210  13.853  1.00  0.00      B    H  
ATOM   1818  H2  HOH B 599       8.107   2.102  13.952  1.00  0.00      B    H  
ATOM   1819  O   HOH B 600       0.847  38.265  38.031  1.00  0.00      B    O  
ATOM   1820  H1  HOH B 600       1.010  38.094  37.083  1.00  0.00      B    H  
ATOM   1821  H2  HOH B 600       0.326  39.157  38.154  1.00  0.00      B    H  
ATOM   1822  O   HOH B 601      26.039  11.900  25.796  1.00  0.00      B    O  
ATOM   1823  H1  HOH B 601      26.106  12.707  25.202  1.00  0.00      B    H  
ATOM   1824  H2  HOH B 601      26.686  11.977  26.572  1.00  0.00      B    H  
ATOM   1825  O   HOH B 602       8.269  38.798   3.956  1.00  0.00      B    O  
ATOM   1826  H1  HOH B 602       9.141  39.197   4.266  1.00  0.00      B    H  
ATOM   1827  H2  HOH B 602       8.274  37.837   4.273  1.00  0.00      B    H  
ATOM   1828  O   HOH B 603       5.250   8.506  14.086  1.00  0.00      B    O  
ATOM   1829  H1  HOH B 603       4.498   7.820  14.034  1.00  0.00      B    H  
ATOM   1830  H2  HOH B 603       6.134   8.004  13.978  1.00  0.00      B    H  
ATOM   1831  O   HOH B 604       3.686   9.119   7.620  1.00  0.00      B    O  
ATOM   1832  H1  HOH B 604       3.675   9.172   8.652  1.00  0.00      B    H  
ATOM   1833  H2  HOH B 604       2.799   8.749   7.300  1.00  0.00      B    H  
ATOM   1834  O   HOH B 605      36.275  30.796  26.027  1.00  0.00      B    O  
ATOM   1835  H1  HOH B 605      36.524  31.712  26.449  1.00  0.00      B    H  
ATOM   1836  H2  HOH B 605      35.316  30.615  26.226  1.00  0.00      B    H  
ATOM   1837  O   HOH B 606      10.964   5.360  14.141  1.00  0.00      B    O  
ATOM   1838  H1  HOH B 606      11.672   6.080  14.333  1.00  0.00      B    H  
ATOM   1839  H2  HOH B 606      10.969   4.685  14.907  1.00  0.00      B    H  
ATOM   1840  O   HOH B 607      36.376   2.588   4.768  1.00  0.00      B    O  
ATOM   1841  H1  HOH B 607      35.489   2.117   4.842  1.00  0.00      B    H  
ATOM   1842  H2  HOH B 607      36.474   2.936   3.789  1.00  0.00      B    H  
ATOM   1843  O   HOH B 608      12.830  37.555   8.372  1.00  0.00      B    O  
ATOM   1844  H1  HOH B 608      13.803  37.706   8.546  1.00  0.00      B    H  
ATOM   1845  H2  HOH B 608      12.600  36.700   8.787  1.00  0.00      B    H  
ATOM   1846  O   HOH B 609      18.876   0.775   8.365  1.00  0.00      B    O  
ATOM   1847  H1  HOH B 609      18.955   0.284   7.449  1.00  0.00      B    H  
ATOM   1848  H2  HOH B 609      17.877   0.946   8.579  1.00  0.00      B    H  
ATOM   1849  O   HOH B 610      36.721   0.083  30.025  1.00  0.00      B    O  
ATOM   1850  H1  HOH B 610      36.329   0.670  29.308  1.00  0.00      B    H  
ATOM   1851  H2  HOH B 610      37.724   0.083  29.899  1.00  0.00      B    H  
ATOM   1852  O   HOH B 611      34.006   1.533   5.294  1.00  0.00      B    O  
ATOM   1853  H1  HOH B 611      33.558   1.042   4.457  1.00  0.00      B    H  
ATOM   1854  H2  HOH B 611      33.240   1.823   5.871  1.00  0.00      B    H  
ATOM   1855  O   HOH B 612      17.792  14.825  30.591  1.00  0.00      B    O  
ATOM   1856  H1  HOH B 612      17.242  14.038  30.342  1.00  0.00      B    H  
ATOM   1857  H2  HOH B 612      18.611  14.448  31.058  1.00  0.00      B    H  
ATOM   1858  O   HOH B 613      34.282  21.519  31.344  1.00  0.00      B    O  
ATOM   1859  H1  HOH B 613      33.263  21.537  31.139  1.00  0.00      B    H  
ATOM   1860  H2  HOH B 613      34.428  20.778  32.014  1.00  0.00      B    H  
ATOM   1861  O   HOH B 614      13.386  10.682   2.347  1.00  0.00      B    O  
ATOM   1862  H1  HOH B 614      12.798  11.006   3.094  1.00  0.00      B    H  
ATOM   1863  H2  HOH B 614      12.930  10.892   1.443  1.00  0.00      B    H  
ATOM   1864  O   HOH B 615       9.431  29.212   5.254  1.00  0.00      B    O  
ATOM   1865  H1  HOH B 615       9.323  28.179   5.278  1.00  0.00      B    H  
ATOM   1866  H2  HOH B 615      10.383  29.435   5.388  1.00  0.00      B    H  
ATOM   1867  O   HOH B 616       1.841  21.256  24.666  1.00  0.00      B    O  
ATOM   1868  H1  HOH B 616       2.597  21.955  24.790  1.00  0.00      B    H  
ATOM   1869  H2  HOH B 616       2.328  20.468  24.201  1.00  0.00      B    H  
ATOM   1870  O   HOH B 617      14.517  36.395   4.886  1.00  0.00      B    O  
ATOM   1871  H1  HOH B 617      13.837  35.817   5.336  1.00  0.00      B    H  
ATOM   1872  H2  HOH B 617      14.604  36.012   3.919  1.00  0.00      B    H  
ATOM   1873  O   HOH B 618       9.711   5.855  21.640  1.00  0.00      B    O  
ATOM   1874  H1  HOH B 618       9.698   6.706  22.254  1.00  0.00      B    H  
ATOM   1875  H2  HOH B 618       9.931   6.104  20.687  1.00  0.00      B    H  
ATOM   1876  O   HOH B 619       8.101   2.784   2.472  1.00  0.00      B    O  
ATOM   1877  H1  HOH B 619       7.859   3.500   1.750  1.00  0.00      B    H  
ATOM   1878  H2  HOH B 619       7.340   2.140   2.443  1.00  0.00      B    H  
ATOM   1879  O   HOH B 620      24.653  27.030  26.576  1.00  0.00      B    O  
ATOM   1880  H1  HOH B 620      25.178  26.154  26.753  1.00  0.00      B    H  
ATOM   1881  H2  HOH B 620      23.851  27.020  27.142  1.00  0.00      B    H  
ATOM   1882  O   HOH B 621       6.682  38.230  24.879  1.00  0.00      B    O  
ATOM   1883  H1  HOH B 621       6.774  37.242  25.151  1.00  0.00      B    H  
ATOM   1884  H2  HOH B 621       5.776  38.444  24.523  1.00  0.00      B    H  
ATOM   1885  O   HOH B 622      15.966  23.335   3.250  1.00  0.00      B    O  
ATOM   1886  H1  HOH B 622      15.375  23.842   2.567  1.00  0.00      B    H  
ATOM   1887  H2  HOH B 622      15.633  23.576   4.158  1.00  0.00      B    H  
ATOM   1888  O   HOH B 623      10.150  20.365  20.421  1.00  0.00      B    O  
ATOM   1889  H1  HOH B 623      10.269  20.112  21.377  1.00  0.00      B    H  
ATOM   1890  H2  HOH B 623       9.143  20.626  20.261  1.00  0.00      B    H  
ATOM   1891  O   HOH B 624      35.686  14.183  35.152  1.00  0.00      B    O  
ATOM   1892  H1  HOH B 624      34.674  13.846  34.936  1.00  0.00      B    H  
ATOM   1893  H2  HOH B 624      35.767  14.234  36.191  1.00  0.00      B    H  
ATOM   1894  O   HOH B 625      14.656  10.738  27.502  1.00  0.00      B    O  
ATOM   1895  H1  HOH B 625      15.581  10.914  27.928  1.00  0.00      B    H  
ATOM   1896  H2  HOH B 625      14.047  10.468  28.250  1.00  0.00      B    H  
ATOM   1897  O   HOH B 626      31.960  23.111   5.396  1.00  0.00      B    O  
ATOM   1898  H1  HOH B 626      32.878  23.601   5.603  1.00  0.00      B    H  
ATOM   1899  H2  HOH B 626      31.745  22.507   6.189  1.00  0.00      B    H  
ATOM   1900  O   HOH B 627      19.860  29.074  15.311  1.00  0.00      B    O  
ATOM   1901  H1  HOH B 627      19.880  28.935  16.331  1.00  0.00      B    H  
ATOM   1902  H2  HOH B 627      20.755  28.803  14.891  1.00  0.00      B    H  
ATOM   1903  O   HOH B 628      19.053   9.826  21.480  1.00  0.00      B    O  
ATOM   1904  H1  HOH B 628      19.924  10.050  20.948  1.00  0.00      B    H  
ATOM   1905  H2  HOH B 628      18.915   8.814  21.469  1.00  0.00      B    H  
ATOM   1906  O   HOH B 629       3.894   2.712  27.712  1.00  0.00      B    O  
ATOM   1907  H1  HOH B 629       4.494   3.583  27.556  1.00  0.00      B    H  
ATOM   1908  H2  HOH B 629       3.554   2.319  26.812  1.00  0.00      B    H  
ATOM   1909  O   HOH B 630      16.343  39.000  36.891  1.00  0.00      B    O  
ATOM   1910  H1  HOH B 630      17.213  39.281  36.444  1.00  0.00      B    H  
ATOM   1911  H2  HOH B 630      16.315  37.989  36.966  1.00  0.00      B    H  
ATOM   1912  O   HOH B 631      27.391  16.766  32.242  1.00  0.00      B    O  
ATOM   1913  H1  HOH B 631      27.974  16.091  32.751  1.00  0.00      B    H  
ATOM   1914  H2  HOH B 631      27.782  17.663  32.415  1.00  0.00      B    H  
ATOM   1915  O   HOH B 632      36.846  15.472   9.749  1.00  0.00      B    O  
ATOM   1916  H1  HOH B 632      37.531  14.861  10.196  1.00  0.00      B    H  
ATOM   1917  H2  HOH B 632      36.253  14.878   9.200  1.00  0.00      B    H  
ATOM   1918  O   HOH B 633       7.408  26.359  31.030  1.00  0.00      B    O  
ATOM   1919  H1  HOH B 633       7.705  26.174  30.105  1.00  0.00      B    H  
ATOM   1920  H2  HOH B 633       7.936  25.786  31.721  1.00  0.00      B    H  
ATOM   1921  O   HOH B 634       8.090  23.996  22.108  1.00  0.00      B    O  
ATOM   1922  H1  HOH B 634       7.204  23.586  22.184  1.00  0.00      B    H  
ATOM   1923  H2  HOH B 634       8.706  23.743  22.965  1.00  0.00      B    H  
ATOM   1924  O   HOH B 635      30.660   9.877  35.501  1.00  0.00      B    O  
ATOM   1925  H1  HOH B 635      29.958   9.883  34.668  1.00  0.00      B    H  
ATOM   1926  H2  HOH B 635      30.276   9.490  36.337  1.00  0.00      B    H  
ATOM   1927  O   HOH B 636      20.079   8.192  12.302  1.00  0.00      B    O  
ATOM   1928  H1  HOH B 636      20.621   7.501  11.797  1.00  0.00      B    H  
ATOM   1929  H2  HOH B 636      19.841   8.901  11.661  1.00  0.00      B    H  
ATOM   1930  O   HOH B 637      14.294  13.364  21.548  1.00  0.00      B    O  
ATOM   1931  H1  HOH B 637      14.550  14.235  22.039  1.00  0.00      B    H  
ATOM   1932  H2  HOH B 637      13.779  12.837  22.282  1.00  0.00      B    H  
ATOM   1933  O   HOH B 638      26.688   7.670   4.341  1.00  0.00      B    O  
ATOM   1934  H1  HOH B 638      27.435   8.282   4.664  1.00  0.00      B    H  
ATOM   1935  H2  HOH B 638      26.398   7.993   3.439  1.00  0.00      B    H  
ATOM   1936  O   HOH B 639       6.119  20.347  34.766  1.00  0.00      B    O  
ATOM   1937  H1  HOH B 639       5.969  19.467  34.334  1.00  0.00      B    H  
ATOM   1938  H2  HOH B 639       5.916  21.031  34.020  1.00  0.00      B    H  
ATOM   1939  O   HOH B 640      32.197   8.565  15.138  1.00  0.00      B    O  
ATOM   1940  H1  HOH B 640      32.568   9.062  15.955  1.00  0.00      B    H  
ATOM   1941  H2  HOH B 640      31.345   8.105  15.310  1.00  0.00      B    H  
ATOM   1942  O   HOH B 641      13.740  38.546  30.054  1.00  0.00      B    O  
ATOM   1943  H1  HOH B 641      13.352  37.952  29.398  1.00  0.00      B    H  
ATOM   1944  H2  HOH B 641      13.343  38.376  30.967  1.00  0.00      B    H  
ATOM   1945  O   HOH B 642       4.238   6.213   9.505  1.00  0.00      B    O  
ATOM   1946  H1  HOH B 642       4.315   7.174   9.703  1.00  0.00      B    H  
ATOM   1947  H2  HOH B 642       3.311   5.939   9.931  1.00  0.00      B    H  
ATOM   1948  O   HOH B 643      34.894  24.359   5.335  1.00  0.00      B    O  
ATOM   1949  H1  HOH B 643      34.553  25.021   4.588  1.00  0.00      B    H  
ATOM   1950  H2  HOH B 643      35.149  24.949   6.100  1.00  0.00      B    H  
ATOM   1951  O   HOH B 644      39.326  17.790  17.119  1.00  0.00      B    O  
ATOM   1952  H1  HOH B 644      38.643  17.114  16.735  1.00  0.00      B    H  
ATOM   1953  H2  HOH B 644      39.201  17.756  18.099  1.00  0.00      B    H  
ATOM   1954  O   HOH B 645       5.001   0.857  22.558  1.00  0.00      B    O  
ATOM   1955  H1  HOH B 645       5.486   1.211  21.768  1.00  0.00      B    H  
ATOM   1956  H2  HOH B 645       5.445   1.286  23.391  1.00  0.00      B    H  
ATOM   1957  O   HOH B 646       9.550  29.110   9.680  1.00  0.00      B    O  
ATOM   1958  H1  HOH B 646       9.666  29.827   8.974  1.00  0.00      B    H  
ATOM   1959  H2  HOH B 646       9.891  29.454  10.535  1.00  0.00      B    H  
ATOM   1960  O   HOH B 647      35.574  21.011  21.331  1.00  0.00      B    O  
ATOM   1961  H1  HOH B 647      36.173  20.261  21.700  1.00  0.00      B    H  
ATOM   1962  H2  HOH B 647      34.642  20.893  21.689  1.00  0.00      B    H  
ATOM   1963  O   HOH B 648      26.949  25.564  34.329  1.00  0.00      B    O  
ATOM   1964  H1  HOH B 648      26.810  25.653  35.300  1.00  0.00      B    H  
ATOM   1965  H2  HOH B 648      26.952  26.539  33.935  1.00  0.00      B    H  
ATOM   1966  O   HOH B 649      11.473  16.464  31.648  1.00  0.00      B    O  
ATOM   1967  H1  HOH B 649      10.593  15.974  31.962  1.00  0.00      B    H  
ATOM   1968  H2  HOH B 649      12.309  16.123  32.036  1.00  0.00      B    H  
ATOM   1969  O   HOH B 650      33.000   0.215  10.878  1.00  0.00      B    O  
ATOM   1970  H1  HOH B 650      33.333   1.109  10.515  1.00  0.00      B    H  
ATOM   1971  H2  HOH B 650      31.964   0.403  10.966  1.00  0.00      B    H  
ATOM   1972  O   HOH B 651       7.881  27.144  34.311  1.00  0.00      B    O  
ATOM   1973  H1  HOH B 651       7.293  26.859  35.135  1.00  0.00      B    H  
ATOM   1974  H2  HOH B 651       7.325  27.748  33.695  1.00  0.00      B    H  
ATOM   1975  O   HOH B 652      35.686  13.669  37.973  1.00  0.00      B    O  
ATOM   1976  H1  HOH B 652      36.145  14.163  38.723  1.00  0.00      B    H  
ATOM   1977  H2  HOH B 652      35.458  12.701  38.276  1.00  0.00      B    H  
ATOM   1978  O   HOH B 653      38.270  19.587  31.049  1.00  0.00      B    O  
ATOM   1979  H1  HOH B 653      37.896  18.588  31.023  1.00  0.00      B    H  
ATOM   1980  H2  HOH B 653      37.921  20.075  30.207  1.00  0.00      B    H  
ATOM   1981  O   HOH B 654       2.441   0.378  22.679  1.00  0.00      B    O  
ATOM   1982  H1  HOH B 654       3.432   0.555  22.607  1.00  0.00      B    H  
ATOM   1983  H2  HOH B 654       2.132   0.304  21.681  1.00  0.00      B    H  
ATOM   1984  O   HOH B 655       5.634  31.477  36.186  1.00  0.00      B    O  
ATOM   1985  H1  HOH B 655       5.637  31.918  37.075  1.00  0.00      B    H  
ATOM   1986  H2  HOH B 655       6.057  32.170  35.560  1.00  0.00      B    H  
ATOM   1987  O   HOH B 656      22.602  14.151  27.819  1.00  0.00      B    O  
ATOM   1988  H1  HOH B 656      23.415  14.723  27.943  1.00  0.00      B    H  
ATOM   1989  H2  HOH B 656      22.416  13.744  28.719  1.00  0.00      B    H  
ATOM   1990  O   HOH B 657      13.864   6.016  23.088  1.00  0.00      B    O  
ATOM   1991  H1  HOH B 657      14.320   5.095  23.307  1.00  0.00      B    H  
ATOM   1992  H2  HOH B 657      13.419   5.829  22.209  1.00  0.00      B    H  
ATOM   1993  O   HOH B 658      28.175  15.273   5.598  1.00  0.00      B    O  
ATOM   1994  H1  HOH B 658      28.399  14.976   4.629  1.00  0.00      B    H  
ATOM   1995  H2  HOH B 658      29.052  15.601   6.003  1.00  0.00      B    H  
ATOM   1996  O   HOH B 659      22.154  28.076  18.986  1.00  0.00      B    O  
ATOM   1997  H1  HOH B 659      21.200  28.106  18.729  1.00  0.00      B    H  
ATOM   1998  H2  HOH B 659      22.410  27.075  18.870  1.00  0.00      B    H  
ATOM   1999  O   HOH B 660       9.379   5.180  28.720  1.00  0.00      B    O  
ATOM   2000  H1  HOH B 660      10.380   5.258  28.764  1.00  0.00      B    H  
ATOM   2001  H2  HOH B 660       9.077   4.346  29.182  1.00  0.00      B    H  
ATOM   2002  O   HOH B 661      31.255  25.837  25.150  1.00  0.00      B    O  
ATOM   2003  H1  HOH B 661      31.087  26.474  25.923  1.00  0.00      B    H  
ATOM   2004  H2  HOH B 661      32.030  26.228  24.574  1.00  0.00      B    H  
ATOM   2005  O   HOH B 662      13.968  29.910   1.630  1.00  0.00      B    O  
ATOM   2006  H1  HOH B 662      14.248  29.274   2.373  1.00  0.00      B    H  
ATOM   2007  H2  HOH B 662      13.254  29.408   1.118  1.00  0.00      B    H  
ATOM   2008  O   HOH B 663      33.611  27.184  32.859  1.00  0.00      B    O  
ATOM   2009  H1  HOH B 663      33.715  27.433  31.871  1.00  0.00      B    H  
ATOM   2010  H2  HOH B 663      34.460  27.406  33.431  1.00  0.00      B    H  
ATOM   2011  O   HOH B 664      37.238  34.879  21.286  1.00  0.00      B    O  
ATOM   2012  H1  HOH B 664      37.356  34.014  20.755  1.00  0.00      B    H  
ATOM   2013  H2  HOH B 664      37.777  35.521  20.840  1.00  0.00      B    H  
ATOM   2014  O   HOH B 665       2.310   8.092  28.465  1.00  0.00      B    O  
ATOM   2015  H1  HOH B 665       1.740   7.453  27.976  1.00  0.00      B    H  
ATOM   2016  H2  HOH B 665       2.051   9.034  28.220  1.00  0.00      B    H  
ATOM   2017  O   HOH B 666      14.656  30.123  17.780  1.00  0.00      B    O  
ATOM   2018  H1  HOH B 666      14.216  29.313  17.417  1.00  0.00      B    H  
ATOM   2019  H2  HOH B 666      15.217  29.898  18.593  1.00  0.00      B    H  
ATOM   2020  O   HOH B 667      18.868   8.149  29.026  1.00  0.00      B    O  
ATOM   2021  H1  HOH B 667      18.293   8.019  29.874  1.00  0.00      B    H  
ATOM   2022  H2  HOH B 667      18.284   7.891  28.254  1.00  0.00      B    H  
ATOM   2023  O   HOH B 668       3.486  21.644   4.882  1.00  0.00      B    O  
ATOM   2024  H1  HOH B 668       3.004  21.422   3.995  1.00  0.00      B    H  
ATOM   2025  H2  HOH B 668       3.357  22.623   4.966  1.00  0.00      B    H  
ATOM   2026  O   HOH B 669      36.727   1.816  26.893  1.00  0.00      B    O  
ATOM   2027  H1  HOH B 669      36.152   0.958  27.092  1.00  0.00      B    H  
ATOM   2028  H2  HOH B 669      37.681   1.596  26.683  1.00  0.00      B    H  
ATOM   2029  O   HOH B 670      32.316  32.567  10.505  1.00  0.00      B    O  
ATOM   2030  H1  HOH B 670      33.293  32.804  10.142  1.00  0.00      B    H  
ATOM   2031  H2  HOH B 670      32.397  32.322  11.501  1.00  0.00      B    H  
ATOM   2032  O   HOH B 671       8.455  16.785  16.099  1.00  0.00      B    O  
ATOM   2033  H1  HOH B 671       8.375  16.962  17.114  1.00  0.00      B    H  
ATOM   2034  H2  HOH B 671       8.492  15.786  15.951  1.00  0.00      B    H  
ATOM   2035  O   HOH B 672      25.331  19.677  22.485  1.00  0.00      B    O  
ATOM   2036  H1  HOH B 672      25.404  20.693  22.324  1.00  0.00      B    H  
ATOM   2037  H2  HOH B 672      25.593  19.248  21.622  1.00  0.00      B    H  
ATOM   2038  O   HOH B 673      33.923  17.220   9.974  1.00  0.00      B    O  
ATOM   2039  H1  HOH B 673      33.351  16.380   9.844  1.00  0.00      B    H  
ATOM   2040  H2  HOH B 673      34.607  17.111   9.275  1.00  0.00      B    H  
ATOM   2041  O   HOH B 674      34.089  36.026  12.830  1.00  0.00      B    O  
ATOM   2042  H1  HOH B 674      34.661  36.064  13.635  1.00  0.00      B    H  
ATOM   2043  H2  HOH B 674      33.163  35.924  13.126  1.00  0.00      B    H  
ATOM   2044  O   HOH B 675      12.593   1.460  19.482  1.00  0.00      B    O  
ATOM   2045  H1  HOH B 675      12.513   0.850  18.670  1.00  0.00      B    H  
ATOM   2046  H2  HOH B 675      12.264   0.883  20.284  1.00  0.00      B    H  
ATOM   2047  O   HOH B 676      38.195  24.476  36.375  1.00  0.00      B    O  
ATOM   2048  H1  HOH B 676      37.556  24.085  35.691  1.00  0.00      B    H  
ATOM   2049  H2  HOH B 676      37.789  24.400  37.303  1.00  0.00      B    H  
ATOM   2050  O   HOH B 677      18.737  24.536  25.162  1.00  0.00      B    O  
ATOM   2051  H1  HOH B 677      18.126  23.849  25.650  1.00  0.00      B    H  
ATOM   2052  H2  HOH B 677      19.263  23.974  24.516  1.00  0.00      B    H  
ATOM   2053  O   HOH B 678      23.890  28.836  29.912  1.00  0.00      B    O  
ATOM   2054  H1  HOH B 678      24.217  29.594  30.537  1.00  0.00      B    H  
ATOM   2055  H2  HOH B 678      23.918  29.111  28.914  1.00  0.00      B    H  
ATOM   2056  O   HOH B 679      32.457  27.162  -0.067  1.00  0.00      B    O  
ATOM   2057  H1  HOH B 679      32.016  26.406   0.493  1.00  0.00      B    H  
ATOM   2058  H2  HOH B 679      32.825  27.867   0.589  1.00  0.00      B    H  
ATOM   2059  O   HOH B 680       7.680  13.012  36.327  1.00  0.00      B    O  
ATOM   2060  H1  HOH B 680       8.646  12.968  36.171  1.00  0.00      B    H  
ATOM   2061  H2  HOH B 680       7.549  13.454  37.224  1.00  0.00      B    H  
ATOM   2062  O   HOH B 681      27.389   4.823  32.126  1.00  0.00      B    O  
ATOM   2063  H1  HOH B 681      26.376   4.739  31.964  1.00  0.00      B    H  
ATOM   2064  H2  HOH B 681      27.440   4.771  33.169  1.00  0.00      B    H  
ATOM   2065  O   HOH B 682      34.790  38.231   6.362  1.00  0.00      B    O  
ATOM   2066  H1  HOH B 682      34.547  39.246   6.350  1.00  0.00      B    H  
ATOM   2067  H2  HOH B 682      34.430  37.790   5.541  1.00  0.00      B    H  
ATOM   2068  O   HOH B 683      16.870   6.045  21.773  1.00  0.00      B    O  
ATOM   2069  H1  HOH B 683      16.234   6.177  22.535  1.00  0.00      B    H  
ATOM   2070  H2  HOH B 683      16.634   5.155  21.347  1.00  0.00      B    H  
ATOM   2071  O   HOH B 684      34.660  32.546  19.749  1.00  0.00      B    O  
ATOM   2072  H1  HOH B 684      34.284  32.251  18.828  1.00  0.00      B    H  
ATOM   2073  H2  HOH B 684      34.861  33.550  19.741  1.00  0.00      B    H  
ATOM   2074  O   HOH B 685      18.940  10.696   8.158  1.00  0.00      B    O  
ATOM   2075  H1  HOH B 685      18.927  11.426   7.425  1.00  0.00      B    H  
ATOM   2076  H2  HOH B 685      19.467   9.854   7.866  1.00  0.00      B    H  
ATOM   2077  O   HOH B 686      13.569  28.109  24.820  1.00  0.00      B    O  
ATOM   2078  H1  HOH B 686      14.110  27.315  25.090  1.00  0.00      B    H  
ATOM   2079  H2  HOH B 686      12.584  27.817  24.932  1.00  0.00      B    H  
ATOM   2080  O   HOH B 687       3.063   8.660   0.617  1.00  0.00      B    O  
ATOM   2081  H1  HOH B 687       4.047   8.650   0.320  1.00  0.00      B    H  
ATOM   2082  H2  HOH B 687       2.975   8.273   1.597  1.00  0.00      B    H  
ATOM   2083  O   HOH B 688      16.166  17.240  33.958  1.00  0.00      B    O  
ATOM   2084  H1  HOH B 688      17.082  17.719  34.123  1.00  0.00      B    H  
ATOM   2085  H2  HOH B 688      16.124  16.432  34.601  1.00  0.00      B    H  
ATOM   2086  O   HOH B 689      19.221  35.982  17.900  1.00  0.00      B    O  
ATOM   2087  H1  HOH B 689      18.453  35.760  18.574  1.00  0.00      B    H  
ATOM   2088  H2  HOH B 689      18.866  35.862  16.922  1.00  0.00      B    H  
ATOM   2089  O   HOH B 690       9.333  24.107   4.144  1.00  0.00      B    O  
ATOM   2090  H1  HOH B 690       9.151  23.623   5.005  1.00  0.00      B    H  
ATOM   2091  H2  HOH B 690       9.629  23.456   3.427  1.00  0.00      B    H  
ATOM   2092  O   HOH B 691       2.213  33.270  33.927  1.00  0.00      B    O  
ATOM   2093  H1  HOH B 691       2.577  32.535  33.360  1.00  0.00      B    H  
ATOM   2094  H2  HOH B 691       2.533  33.149  34.906  1.00  0.00      B    H  
ATOM   2095  O   HOH B 692      22.717  23.629   5.645  1.00  0.00      B    O  
ATOM   2096  H1  HOH B 692      22.057  23.201   6.374  1.00  0.00      B    H  
ATOM   2097  H2  HOH B 692      22.990  22.927   4.931  1.00  0.00      B    H  
ATOM   2098  O   HOH B 693      38.638   4.365  13.627  1.00  0.00      B    O  
ATOM   2099  H1  HOH B 693      37.754   4.729  13.244  1.00  0.00      B    H  
ATOM   2100  H2  HOH B 693      39.317   4.998  13.264  1.00  0.00      B    H  
ATOM   2101  O   HOH B 694      35.232  16.906  27.682  1.00  0.00      B    O  
ATOM   2102  H1  HOH B 694      35.931  17.694  27.564  1.00  0.00      B    H  
ATOM   2103  H2  HOH B 694      35.621  16.189  28.305  1.00  0.00      B    H  
ATOM   2104  O   HOH B 695      19.299   7.912  34.787  1.00  0.00      B    O  
ATOM   2105  H1  HOH B 695      20.133   8.453  34.646  1.00  0.00      B    H  
ATOM   2106  H2  HOH B 695      18.424   8.349  34.568  1.00  0.00      B    H  
ATOM   2107  O   HOH B 696      13.918   3.310   9.371  1.00  0.00      B    O  
ATOM   2108  H1  HOH B 696      14.103   4.274   9.345  1.00  0.00      B    H  
ATOM   2109  H2  HOH B 696      12.928   3.042   9.424  1.00  0.00      B    H  
ATOM   2110  O   HOH B 697      29.883  37.079   2.675  1.00  0.00      B    O  
ATOM   2111  H1  HOH B 697      28.920  37.339   2.770  1.00  0.00      B    H  
ATOM   2112  H2  HOH B 697      30.093  36.692   3.560  1.00  0.00      B    H  
ATOM   2113  O   HOH B 698      32.008  15.953  32.946  1.00  0.00      B    O  
ATOM   2114  H1  HOH B 698      32.625  15.842  32.158  1.00  0.00      B    H  
ATOM   2115  H2  HOH B 698      31.887  16.948  33.153  1.00  0.00      B    H  
ATOM   2116  O   HOH B 699      31.578  25.086   1.301  1.00  0.00      B    O  
ATOM   2117  H1  HOH B 699      30.771  25.415   1.808  1.00  0.00      B    H  
ATOM   2118  H2  HOH B 699      31.874  24.176   1.652  1.00  0.00      B    H  
ATOM   2119  O   HOH B 700      32.695  19.375  14.375  1.00  0.00      B    O  
ATOM   2120  H1  HOH B 700      32.838  19.646  13.399  1.00  0.00      B    H  
ATOM   2121  H2  HOH B 700      33.452  18.785  14.676  1.00  0.00      B    H  
ATOM   2122  O   HOH B 701      37.346  26.837  17.290  1.00  0.00      B    O  
ATOM   2123  H1  HOH B 701      38.296  27.049  17.471  1.00  0.00      B    H  
ATOM   2124  H2  HOH B 701      36.748  27.570  17.679  1.00  0.00      B    H  
ATOM   2125  O   HOH B 702      37.915  29.908  34.387  1.00  0.00      B    O  
ATOM   2126  H1  HOH B 702      37.977  30.359  35.316  1.00  0.00      B    H  
ATOM   2127  H2  HOH B 702      37.782  28.894  34.464  1.00  0.00      B    H  
ATOM   2128  O   HOH B 703      20.500   7.432   4.563  1.00  0.00      B    O  
ATOM   2129  H1  HOH B 703      20.183   6.487   4.495  1.00  0.00      B    H  
ATOM   2130  H2  HOH B 703      19.773   7.972   4.884  1.00  0.00      B    H  
ATOM   2131  O   HOH B 704       0.435  22.663  22.548  1.00  0.00      B    O  
ATOM   2132  H1  HOH B 704       0.827  22.197  23.429  1.00  0.00      B    H  
ATOM   2133  H2  HOH B 704       0.027  21.899  22.012  1.00  0.00      B    H  
ATOM   2134  O   HOH B 705      26.585   7.876  23.323  1.00  0.00      B    O  
ATOM   2135  H1  HOH B 705      27.166   8.302  22.569  1.00  0.00      B    H  
ATOM   2136  H2  HOH B 705      26.019   7.161  22.792  1.00  0.00      B    H  
ATOM   2137  O   HOH B 706      16.337  33.346  31.485  1.00  0.00      B    O  
ATOM   2138  H1  HOH B 706      17.336  33.512  31.552  1.00  0.00      B    H  
ATOM   2139  H2  HOH B 706      16.094  33.409  30.467  1.00  0.00      B    H  
ATOM   2140  O   HOH B 707       4.731  24.773  10.460  1.00  0.00      B    O  
ATOM   2141  H1  HOH B 707       4.550  24.923  11.424  1.00  0.00      B    H  
ATOM   2142  H2  HOH B 707       5.677  25.103  10.270  1.00  0.00      B    H  
ATOM   2143  O   HOH B 708      25.813  29.351  13.916  1.00  0.00      B    O  
ATOM   2144  H1  HOH B 708      25.785  30.136  14.555  1.00  0.00      B    H  
ATOM   2145  H2  HOH B 708      25.751  29.758  13.037  1.00  0.00      B    H  
ATOM   2146  O   HOH B 709      17.733  16.828  21.314  1.00  0.00      B    O  
ATOM   2147  H1  HOH B 709      17.345  16.210  20.529  1.00  0.00      B    H  
ATOM   2148  H2  HOH B 709      18.749  17.041  21.124  1.00  0.00      B    H  
ATOM   2149  O   HOH B 710      19.598  11.174  11.280  1.00  0.00      B    O  
ATOM   2150  H1  HOH B 710      20.269  11.762  11.745  1.00  0.00      B    H  
ATOM   2151  H2  HOH B 710      19.760  11.305  10.316  1.00  0.00      B    H  
ATOM   2152  O   HOH B 711      25.173  20.590  33.193  1.00  0.00      B    O  
ATOM   2153  H1  HOH B 711      24.759  19.919  32.603  1.00  0.00      B    H  
ATOM   2154  H2  HOH B 711      25.046  20.244  34.167  1.00  0.00      B    H  
ATOM   2155  O   HOH B 712      29.520  33.035   6.576  1.00  0.00      B    O  
ATOM   2156  H1  HOH B 712      29.736  33.584   7.410  1.00  0.00      B    H  
ATOM   2157  H2  HOH B 712      30.414  32.584   6.322  1.00  0.00      B    H  
ATOM   2158  O   HOH B 713       1.266  31.897   0.525  1.00  0.00      B    O  
ATOM   2159  H1  HOH B 713       0.318  31.584   0.862  1.00  0.00      B    H  
ATOM   2160  H2  HOH B 713       1.938  31.761   1.280  1.00  0.00      B    H  
ATOM   2161  O   HOH B 714       6.326  35.869  28.229  1.00  0.00      B    O  
ATOM   2162  H1  HOH B 714       6.658  34.990  28.453  1.00  0.00      B    H  
ATOM   2163  H2  HOH B 714       7.112  36.458  28.232  1.00  0.00      B    H  
ATOM   2164  O   HOH B 715       8.754  16.523  25.429  1.00  0.00      B    O  
ATOM   2165  H1  HOH B 715       9.703  16.891  25.156  1.00  0.00      B    H  
ATOM   2166  H2  HOH B 715       8.890  16.011  26.296  1.00  0.00      B    H  
ATOM   2167  O   HOH B 716      21.704  18.973  35.259  1.00  0.00      B    O  
ATOM   2168  H1  HOH B 716      22.719  19.036  35.313  1.00  0.00      B    H  
ATOM   2169  H2  HOH B 716      21.437  17.929  35.348  1.00  0.00      B    H  
ATOM   2170  O   HOH B 717      18.512   0.940   4.280  1.00  0.00      B    O  
ATOM   2171  H1  HOH B 717      19.114   0.379   4.899  1.00  0.00      B    H  
ATOM   2172  H2  HOH B 717      17.771   1.227   4.867  1.00  0.00      B    H  
ATOM   2173  O   HOH B 718      19.216   4.185  23.104  1.00  0.00      B    O  
ATOM   2174  H1  HOH B 718      20.199   4.303  23.164  1.00  0.00      B    H  
ATOM   2175  H2  HOH B 718      19.086   3.934  22.171  1.00  0.00      B    H  
ATOM   2176  O   HOH B 719      30.710  34.532  22.277  1.00  0.00      B    O  
ATOM   2177  H1  HOH B 719      29.698  34.504  22.156  1.00  0.00      B    H  
ATOM   2178  H2  HOH B 719      30.936  34.709  23.267  1.00  0.00      B    H  
ATOM   2179  O   HOH B 720      23.807  13.556  32.186  1.00  0.00      B    O  
ATOM   2180  H1  HOH B 720      22.845  13.451  31.841  1.00  0.00      B    H  
ATOM   2181  H2  HOH B 720      24.436  13.295  31.420  1.00  0.00      B    H  
ATOM   2182  O   HOH B 721      20.299  11.363  36.864  1.00  0.00      B    O  
ATOM   2183  H1  HOH B 721      19.732  10.891  37.539  1.00  0.00      B    H  
ATOM   2184  H2  HOH B 721      20.910  10.724  36.363  1.00  0.00      B    H  
ATOM   2185  O   HOH B 722      16.867  27.237  34.559  1.00  0.00      B    O  
ATOM   2186  H1  HOH B 722      15.870  26.976  34.528  1.00  0.00      B    H  
ATOM   2187  H2  HOH B 722      16.923  28.249  34.349  1.00  0.00      B    H  
ATOM   2188  O   HOH B 723       6.986   0.173  11.130  1.00  0.00      B    O  
ATOM   2189  H1  HOH B 723       7.393  -0.427  11.857  1.00  0.00      B    H  
ATOM   2190  H2  HOH B 723       6.378   0.915  11.419  1.00  0.00      B    H  
ATOM   2191  O   HOH B 724      34.910  28.685   3.874  1.00  0.00      B    O  
ATOM   2192  H1  HOH B 724      34.263  29.330   3.433  1.00  0.00      B    H  
ATOM   2193  H2  HOH B 724      34.661  28.752   4.848  1.00  0.00      B    H  
ATOM   2194  O   HOH B 725      32.748  13.647  24.892  1.00  0.00      B    O  
ATOM   2195  H1  HOH B 725      32.828  14.609  25.202  1.00  0.00      B    H  
ATOM   2196  H2  HOH B 725      32.608  13.062  25.690  1.00  0.00      B    H  
ATOM   2197  O   HOH B 726      17.519   7.566  38.508  1.00  0.00      B    O  
ATOM   2198  H1  HOH B 726      18.384   7.691  38.046  1.00  0.00      B    H  
ATOM   2199  H2  HOH B 726      17.619   6.662  39.060  1.00  0.00      B    H  
ATOM   2200  O   HOH B 727       4.038  25.673   0.208  1.00  0.00      B    O  
ATOM   2201  H1  HOH B 727       4.961  25.982  -0.067  1.00  0.00      B    H  
ATOM   2202  H2  HOH B 727       3.706  26.234   0.986  1.00  0.00      B    H  
ATOM   2203  O   HOH B 728       6.164  33.932  30.706  1.00  0.00      B    O  
ATOM   2204  H1  HOH B 728       5.521  33.790  29.979  1.00  0.00      B    H  
ATOM   2205  H2  HOH B 728       6.812  34.592  30.465  1.00  0.00      B    H  
ATOM   2206  O   HOH B 729      16.839  23.029  31.993  1.00  0.00      B    O  
ATOM   2207  H1  HOH B 729      16.601  22.015  32.271  1.00  0.00      B    H  
ATOM   2208  H2  HOH B 729      16.819  23.602  32.824  1.00  0.00      B    H  
ATOM   2209  O   HOH B 730      27.037  38.129   0.598  1.00  0.00      B    O  
ATOM   2210  H1  HOH B 730      27.002  37.653   1.519  1.00  0.00      B    H  
ATOM   2211  H2  HOH B 730      27.289  37.432  -0.117  1.00  0.00      B    H  
ATOM   2212  O   HOH B 731      27.976  15.972  27.666  1.00  0.00      B    O  
ATOM   2213  H1  HOH B 731      27.344  16.018  28.415  1.00  0.00      B    H  
ATOM   2214  H2  HOH B 731      28.150  16.944  27.384  1.00  0.00      B    H  
ATOM   2215  O   HOH B 732       8.834  19.511   7.347  1.00  0.00      B    O  
ATOM   2216  H1  HOH B 732       9.690  18.993   7.310  1.00  0.00      B    H  
ATOM   2217  H2  HOH B 732       8.487  19.525   8.324  1.00  0.00      B    H  
ATOM   2218  O   HOH B 733      14.437  35.144  28.677  1.00  0.00      B    O  
ATOM   2219  H1  HOH B 733      14.318  34.168  28.361  1.00  0.00      B    H  
ATOM   2220  H2  HOH B 733      14.430  35.694  27.815  1.00  0.00      B    H  
ATOM   2221  O   HOH B 734       1.616  30.591  23.540  1.00  0.00      B    O  
ATOM   2222  H1  HOH B 734       1.822  29.907  24.205  1.00  0.00      B    H  
ATOM   2223  H2  HOH B 734       2.559  30.784  23.211  1.00  0.00      B    H  
ATOM   2224  O   HOH B 735      21.236   2.057  17.074  1.00  0.00      B    O  
ATOM   2225  H1  HOH B 735      21.306   1.040  16.918  1.00  0.00      B    H  
ATOM   2226  H2  HOH B 735      21.720   2.278  18.005  1.00  0.00      B    H  
ATOM   2227  O   HOH B 736      24.526  24.713   7.763  1.00  0.00      B    O  
ATOM   2228  H1  HOH B 736      24.101  24.591   6.820  1.00  0.00      B    H  
ATOM   2229  H2  HOH B 736      25.254  24.057   7.910  1.00  0.00      B    H  
ATOM   2230  O   HOH B 737       5.964   9.934   6.394  1.00  0.00      B    O  
ATOM   2231  H1  HOH B 737       6.459  10.741   6.544  1.00  0.00      B    H  
ATOM   2232  H2  HOH B 737       5.388   9.645   7.160  1.00  0.00      B    H  
ATOM   2233  O   HOH B 738       2.212  14.567  23.531  1.00  0.00      B    O  
ATOM   2234  H1  HOH B 738       2.140  14.666  22.531  1.00  0.00      B    H  
ATOM   2235  H2  HOH B 738       2.479  13.584  23.725  1.00  0.00      B    H  
ATOM   2236  O   HOH B 739       2.084  30.742  15.554  1.00  0.00      B    O  
ATOM   2237  H1  HOH B 739       1.970  31.551  16.164  1.00  0.00      B    H  
ATOM   2238  H2  HOH B 739       3.043  30.420  15.621  1.00  0.00      B    H  
ATOM   2239  O   HOH B 740       5.203  20.472  30.062  1.00  0.00      B    O  
ATOM   2240  H1  HOH B 740       5.911  21.197  29.784  1.00  0.00      B    H  
ATOM   2241  H2  HOH B 740       5.121  20.488  31.090  1.00  0.00      B    H  
ATOM   2242  O   HOH B 741      27.371  23.196   1.450  1.00  0.00      B    O  
ATOM   2243  H1  HOH B 741      27.026  23.447   0.555  1.00  0.00      B    H  
ATOM   2244  H2  HOH B 741      27.834  23.968   1.927  1.00  0.00      B    H  
ATOM   2245  O   HOH B 742      20.133   9.189  14.758  1.00  0.00      B    O  
ATOM   2246  H1  HOH B 742      20.185   9.127  13.720  1.00  0.00      B    H  
ATOM   2247  H2  HOH B 742      19.159   9.062  15.085  1.00  0.00      B    H  
ATOM   2248  O   HOH B 743       7.186  29.011  16.220  1.00  0.00      B    O  
ATOM   2249  H1  HOH B 743       6.728  28.170  15.852  1.00  0.00      B    H  
ATOM   2250  H2  HOH B 743       7.665  28.752  17.118  1.00  0.00      B    H  
ATOM   2251  O   HOH B 744      18.023  27.883   2.362  1.00  0.00      B    O  
ATOM   2252  H1  HOH B 744      17.734  27.406   3.172  1.00  0.00      B    H  
ATOM   2253  H2  HOH B 744      18.702  28.608   2.608  1.00  0.00      B    H  
ATOM   2254  O   HOH B 745      37.690   8.097  34.381  1.00  0.00      B    O  
ATOM   2255  H1  HOH B 745      36.922   7.596  33.898  1.00  0.00      B    H  
ATOM   2256  H2  HOH B 745      37.485   9.098  34.344  1.00  0.00      B    H  
ATOM   2257  O   HOH B 746      36.247  35.382  17.832  1.00  0.00      B    O  
ATOM   2258  H1  HOH B 746      35.868  35.093  16.999  1.00  0.00      B    H  
ATOM   2259  H2  HOH B 746      37.252  35.517  17.770  1.00  0.00      B    H  
ATOM   2260  O   HOH B 747      25.151  19.788  30.331  1.00  0.00      B    O  
ATOM   2261  H1  HOH B 747      26.107  19.947  30.669  1.00  0.00      B    H  
ATOM   2262  H2  HOH B 747      25.033  18.791  30.369  1.00  0.00      B    H  
ATOM   2263  O   HOH B 748      37.225   9.425  29.723  1.00  0.00      B    O  
ATOM   2264  H1  HOH B 748      36.988   9.792  28.820  1.00  0.00      B    H  
ATOM   2265  H2  HOH B 748      37.086   8.409  29.673  1.00  0.00      B    H  
ATOM   2266  O   HOH B 749      32.531  13.858  34.495  1.00  0.00      B    O  
ATOM   2267  H1  HOH B 749      32.441  14.792  34.083  1.00  0.00      B    H  
ATOM   2268  H2  HOH B 749      32.502  13.955  35.500  1.00  0.00      B    H  
ATOM   2269  O   HOH B 750      20.357   5.525  33.389  1.00  0.00      B    O  
ATOM   2270  H1  HOH B 750      20.424   5.619  32.423  1.00  0.00      B    H  
ATOM   2271  H2  HOH B 750      19.958   6.373  33.700  1.00  0.00      B    H  
ATOM   2272  O   HOH B 751      26.448   6.726   0.693  1.00  0.00      B    O  
ATOM   2273  H1  HOH B 751      26.143   7.051  -0.195  1.00  0.00      B    H  
ATOM   2274  H2  HOH B 751      25.928   5.895   0.925  1.00  0.00      B    H  
ATOM   2275  O   HOH B 752      37.742  28.096   8.109  1.00  0.00      B    O  
ATOM   2276  H1  HOH B 752      37.580  27.356   8.750  1.00  0.00      B    H  
ATOM   2277  H2  HOH B 752      37.884  28.991   8.627  1.00  0.00      B    H  
ATOM   2278  O   HOH B 753       2.112  14.806  17.104  1.00  0.00      B    O  
ATOM   2279  H1  HOH B 753       3.086  14.749  17.294  1.00  0.00      B    H  
ATOM   2280  H2  HOH B 753       1.699  14.230  17.875  1.00  0.00      B    H  
ATOM   2281  O   HOH B 754       1.117   2.294  32.369  1.00  0.00      B    O  
ATOM   2282  H1  HOH B 754       1.119   1.705  31.555  1.00  0.00      B    H  
ATOM   2283  H2  HOH B 754       0.520   1.970  33.140  1.00  0.00      B    H  
ATOM   2284  O   HOH B 755      29.033   7.264  27.795  1.00  0.00      B    O  
ATOM   2285  H1  HOH B 755      28.401   6.882  27.138  1.00  0.00      B    H  
ATOM   2286  H2  HOH B 755      29.222   6.545  28.538  1.00  0.00      B    H  
ATOM   2287  O   HOH B 756      33.642  32.065  35.277  1.00  0.00      B    O  
ATOM   2288  H1  HOH B 756      33.831  31.381  34.511  1.00  0.00      B    H  
ATOM   2289  H2  HOH B 756      33.449  32.981  34.799  1.00  0.00      B    H  
ATOM   2290  O   HOH B 757      29.763   3.799  16.533  1.00  0.00      B    O  
ATOM   2291  H1  HOH B 757      30.081   4.268  17.403  1.00  0.00      B    H  
ATOM   2292  H2  HOH B 757      29.400   2.920  16.857  1.00  0.00      B    H  
ATOM   2293  O   HOH B 758       1.994  21.994  12.340  1.00  0.00      B    O  
ATOM   2294  H1  HOH B 758       2.338  21.117  12.755  1.00  0.00      B    H  
ATOM   2295  H2  HOH B 758       2.505  22.780  12.799  1.00  0.00      B    H  
ATOM   2296  O   HOH B 759       2.801  12.137   4.161  1.00  0.00      B    O  
ATOM   2297  H1  HOH B 759       1.920  11.779   3.915  1.00  0.00      B    H  
ATOM   2298  H2  HOH B 759       3.465  11.413   4.062  1.00  0.00      B    H  
ATOM   2299  O   HOH B 760      18.585  20.629  28.390  1.00  0.00      B    O  
ATOM   2300  H1  HOH B 760      19.318  20.661  29.148  1.00  0.00      B    H  
ATOM   2301  H2  HOH B 760      17.913  19.883  28.628  1.00  0.00      B    H  
ATOM   2302  O   HOH B 761      10.828   4.340  38.447  1.00  0.00      B    O  
ATOM   2303  H1  HOH B 761      11.170   3.568  39.030  1.00  0.00      B    H  
ATOM   2304  H2  HOH B 761      11.530   4.502  37.726  1.00  0.00      B    H  
ATOM   2305  O   HOH B 762      32.910   1.464  36.770  1.00  0.00      B    O  
ATOM   2306  H1  HOH B 762      33.185   0.731  37.438  1.00  0.00      B    H  
ATOM   2307  H2  HOH B 762      31.906   1.664  37.050  1.00  0.00      B    H  
ATOM   2308  O   HOH B 763       3.350  33.016  11.177  1.00  0.00      B    O  
ATOM   2309  H1  HOH B 763       4.266  32.508  11.220  1.00  0.00      B    H  
ATOM   2310  H2  HOH B 763       3.008  32.832  10.292  1.00  0.00      B    H  
ATOM   2311  O   HOH B 764      16.993  24.306  34.308  1.00  0.00      B    O  
ATOM   2312  H1  HOH B 764      16.531  24.181  35.209  1.00  0.00      B    H  
ATOM   2313  H2  HOH B 764      17.009  25.305  34.215  1.00  0.00      B    H  
ATOM   2314  O   HOH B 765      31.188  18.750  39.311  1.00  0.00      B    O  
ATOM   2315  H1  HOH B 765      31.712  19.581  39.512  1.00  0.00      B    H  
ATOM   2316  H2  HOH B 765      30.712  18.997  38.454  1.00  0.00      B    H  
ATOM   2317  O   HOH B 766      31.282  10.264  13.147  1.00  0.00      B    O  
ATOM   2318  H1  HOH B 766      30.329  10.263  13.467  1.00  0.00      B    H  
ATOM   2319  H2  HOH B 766      31.844   9.641  13.723  1.00  0.00      B    H  
ATOM   2320  O   HOH B 767      21.001  34.879  19.775  1.00  0.00      B    O  
ATOM   2321  H1  HOH B 767      20.403  35.327  19.127  1.00  0.00      B    H  
ATOM   2322  H2  HOH B 767      21.812  34.557  19.320  1.00  0.00      B    H  
ATOM   2323  O   HOH B 768      37.729   8.276  22.577  1.00  0.00      B    O  
ATOM   2324  H1  HOH B 768      37.726   9.048  21.919  1.00  0.00      B    H  
ATOM   2325  H2  HOH B 768      37.875   7.399  22.040  1.00  0.00      B    H  
ATOM   2326  O   HOH B 769      27.678  22.952  37.560  1.00  0.00      B    O  
ATOM   2327  H1  HOH B 769      27.204  23.782  37.263  1.00  0.00      B    H  
ATOM   2328  H2  HOH B 769      28.621  23.281  37.904  1.00  0.00      B    H  
ATOM   2329  O   HOH B 770      27.503  34.685  11.504  1.00  0.00      B    O  
ATOM   2330  H1  HOH B 770      26.781  34.430  10.847  1.00  0.00      B    H  
ATOM   2331  H2  HOH B 770      27.960  33.820  11.808  1.00  0.00      B    H  
ATOM   2332  O   HOH B 771      10.605   0.608   4.926  1.00  0.00      B    O  
ATOM   2333  H1  HOH B 771      10.603   1.534   4.487  1.00  0.00      B    H  
ATOM   2334  H2  HOH B 771      11.334   0.693   5.656  1.00  0.00      B    H  
ATOM   2335  O   HOH B 772      15.177   8.873  38.942  1.00  0.00      B    O  
ATOM   2336  H1  HOH B 772      14.568   8.680  38.146  1.00  0.00      B    H  
ATOM   2337  H2  HOH B 772      16.168   8.580  38.727  1.00  0.00      B    H  
ATOM   2338  O   HOH B 773      30.888  16.594   4.307  1.00  0.00      B    O  
ATOM   2339  H1  HOH B 773      30.401  17.078   5.010  1.00  0.00      B    H  
ATOM   2340  H2  HOH B 773      30.367  16.835   3.427  1.00  0.00      B    H  
ATOM   2341  O   HOH B 774      32.075  31.671  13.254  1.00  0.00      B    O  
ATOM   2342  H1  HOH B 774      31.345  30.981  13.094  1.00  0.00      B    H  
ATOM   2343  H2  HOH B 774      32.765  31.225  13.829  1.00  0.00      B    H  
ATOM   2344  O   HOH B 775      30.463  28.383  19.164  1.00  0.00      B    O  
ATOM   2345  H1  HOH B 775      29.477  28.543  19.002  1.00  0.00      B    H  
ATOM   2346  H2  HOH B 775      30.725  27.715  18.496  1.00  0.00      B    H  
ATOM   2347  O   HOH B 776      27.432   8.708  36.294  1.00  0.00      B    O  
ATOM   2348  H1  HOH B 776      26.441   8.861  36.486  1.00  0.00      B    H  
ATOM   2349  H2  HOH B 776      27.975   9.244  36.975  1.00  0.00      B    H  
ATOM   2350  O   HOH B 777       8.623  38.399   0.358  1.00  0.00      B    O  
ATOM   2351  H1  HOH B 777       8.964  37.646  -0.210  1.00  0.00      B    H  
ATOM   2352  H2  HOH B 777       9.133  39.229   0.072  1.00  0.00      B    H  
ATOM   2353  O   HOH B 778      37.867  10.651  33.646  1.00  0.00      B    O  
ATOM   2354  H1  HOH B 778      38.173  11.555  33.956  1.00  0.00      B    H  
ATOM   2355  H2  HOH B 778      37.077  10.865  33.026  1.00  0.00      B    H  
ATOM   2356  O   HOH B 779      21.613   1.414  33.893  1.00  0.00      B    O  
ATOM   2357  H1  HOH B 779      20.825   1.352  33.198  1.00  0.00      B    H  
ATOM   2358  H2  HOH B 779      21.307   1.972  34.720  1.00  0.00      B    H  
ATOM   2359  O   HOH B 780      10.380  27.380  30.915  1.00  0.00      B    O  
ATOM   2360  H1  HOH B 780      10.045  28.242  31.351  1.00  0.00      B    H  
ATOM   2361  H2  HOH B 780      10.057  26.621  31.532  1.00  0.00      B    H  
ATOM   2362  O   HOH B 781      18.244  24.635  37.783  1.00  0.00      B    O  
ATOM   2363  H1  HOH B 781      18.048  24.923  38.716  1.00  0.00      B    H  
ATOM   2364  H2  HOH B 781      17.378  24.119  37.457  1.00  0.00      B    H  
ATOM   2365  O   HOH B 782       1.817  29.534  37.499  1.00  0.00      B    O  
ATOM   2366  H1  HOH B 782       2.783  29.374  37.115  1.00  0.00      B    H  
ATOM   2367  H2  HOH B 782       1.870  30.133  38.291  1.00  0.00      B    H  
ATOM   2368  O   HOH B 783      25.957   6.210  29.952  1.00  0.00      B    O  
ATOM   2369  H1  HOH B 783      26.689   6.045  30.598  1.00  0.00      B    H  
ATOM   2370  H2  HOH B 783      26.064   7.177  29.622  1.00  0.00      B    H  
ATOM   2371  O   HOH B 784      22.865  13.465  20.252  1.00  0.00      B    O  
ATOM   2372  H1  HOH B 784      23.751  14.003  20.335  1.00  0.00      B    H  
ATOM   2373  H2  HOH B 784      22.746  13.097  21.206  1.00  0.00      B    H  
ATOM   2374  O   HOH B 785      24.000   5.731  24.970  1.00  0.00      B    O  
ATOM   2375  H1  HOH B 785      23.939   6.496  25.650  1.00  0.00      B    H  
ATOM   2376  H2  HOH B 785      24.333   6.094  24.126  1.00  0.00      B    H  
ATOM   2377  O   HOH B 786      15.278  26.525  26.250  1.00  0.00      B    O  
ATOM   2378  H1  HOH B 786      15.604  25.702  26.734  1.00  0.00      B    H  
ATOM   2379  H2  HOH B 786      15.801  27.329  26.623  1.00  0.00      B    H  
ATOM   2380  O   HOH B 787      10.549   4.750  10.627  1.00  0.00      B    O  
ATOM   2381  H1  HOH B 787       9.716   5.262  10.464  1.00  0.00      B    H  
ATOM   2382  H2  HOH B 787      10.798   5.073  11.561  1.00  0.00      B    H  
ATOM   2383  O   HOH B 788      36.241  22.053  11.649  1.00  0.00      B    O  
ATOM   2384  H1  HOH B 788      37.230  22.168  11.888  1.00  0.00      B    H  
ATOM   2385  H2  HOH B 788      36.142  21.021  11.319  1.00  0.00      B    H  
ATOM   2386  O   HOH B 789      22.534  17.213  29.892  1.00  0.00      B    O  
ATOM   2387  H1  HOH B 789      22.687  17.274  30.887  1.00  0.00      B    H  
ATOM   2388  H2  HOH B 789      21.978  16.364  29.782  1.00  0.00      B    H  
ATOM   2389  O   HOH B 790      38.122  14.347  20.643  1.00  0.00      B    O  
ATOM   2390  H1  HOH B 790      37.917  15.243  20.268  1.00  0.00      B    H  
ATOM   2391  H2  HOH B 790      37.394  14.195  21.355  1.00  0.00      B    H  
ATOM   2392  O   HOH B 791       7.116  33.222   1.903  1.00  0.00      B    O  
ATOM   2393  H1  HOH B 791       7.161  34.097   2.472  1.00  0.00      B    H  
ATOM   2394  H2  HOH B 791       7.767  33.293   1.191  1.00  0.00      B    H  
ATOM   2395  O   HOH B 792      31.528  28.291   2.705  1.00  0.00      B    O  
ATOM   2396  H1  HOH B 792      30.593  28.162   3.027  1.00  0.00      B    H  
ATOM   2397  H2  HOH B 792      31.627  29.231   2.440  1.00  0.00      B    H  
ATOM   2398  O   HOH B 793      11.138  18.520  18.700  1.00  0.00      B    O  
ATOM   2399  H1  HOH B 793      11.961  18.036  19.036  1.00  0.00      B    H  
ATOM   2400  H2  HOH B 793      10.813  19.138  19.402  1.00  0.00      B    H  
ATOM   2401  O   HOH B 794       1.302  17.705  14.135  1.00  0.00      B    O  
ATOM   2402  H1  HOH B 794       1.881  16.914  14.217  1.00  0.00      B    H  
ATOM   2403  H2  HOH B 794       0.907  17.858  15.041  1.00  0.00      B    H  
ATOM   2404  O   HOH B 795      22.467  15.556   6.156  1.00  0.00      B    O  
ATOM   2405  H1  HOH B 795      22.292  14.854   6.894  1.00  0.00      B    H  
ATOM   2406  H2  HOH B 795      22.513  16.455   6.602  1.00  0.00      B    H  
ATOM   2407  O   HOH B 796       3.136  24.473  28.760  1.00  0.00      B    O  
ATOM   2408  H1  HOH B 796       4.055  24.330  29.112  1.00  0.00      B    H  
ATOM   2409  H2  HOH B 796       2.689  23.549  28.909  1.00  0.00      B    H  
ATOM   2410  O   HOH B 797      25.395  31.335  15.596  1.00  0.00      B    O  
ATOM   2411  H1  HOH B 797      26.126  31.253  16.303  1.00  0.00      B    H  
ATOM   2412  H2  HOH B 797      25.513  32.305  15.253  1.00  0.00      B    H  
ATOM   2413  O   HOH B 798      38.037  18.963   2.138  1.00  0.00      B    O  
ATOM   2414  H1  HOH B 798      37.306  18.754   2.808  1.00  0.00      B    H  
ATOM   2415  H2  HOH B 798      38.620  19.695   2.490  1.00  0.00      B    H  
ATOM   2416  O   HOH B 799      37.615  27.614  29.928  1.00  0.00      B    O  
ATOM   2417  H1  HOH B 799      38.478  28.028  29.446  1.00  0.00      B    H  
ATOM   2418  H2  HOH B 799      37.189  26.924  29.315  1.00  0.00      B    H  
ATOM   2419  O   HOH B 800      29.047  30.466   1.971  1.00  0.00      B    O  
ATOM   2420  H1  HOH B 800      28.270  30.159   2.603  1.00  0.00      B    H  
ATOM   2421  H2  HOH B 800      29.212  29.676   1.284  1.00  0.00      B    H  
ATOM   2422  O   HOH B 801      26.749  19.229   7.633  1.00  0.00      B    O  
ATOM   2423  H1  HOH B 801      26.123  18.446   7.825  1.00  0.00      B    H  
ATOM   2424  H2  HOH B 801      27.106  19.180   6.701  1.00  0.00      B    H  
ATOM   2425  O   HOH B 802      13.128  34.888  12.364  1.00  0.00      B    O  
ATOM   2426  H1  HOH B 802      13.614  35.222  11.517  1.00  0.00      B    H  
ATOM   2427  H2  HOH B 802      13.392  35.585  13.028  1.00  0.00      B    H  
ATOM   2428  O   HOH B 803      24.563  16.054  28.592  1.00  0.00      B    O  
ATOM   2429  H1  HOH B 803      23.904  16.414  29.323  1.00  0.00      B    H  
ATOM   2430  H2  HOH B 803      25.364  15.648  29.087  1.00  0.00      B    H  
ATOM   2431  O   HOH B 804      16.505  28.038   9.153  1.00  0.00      B    O  
ATOM   2432  H1  HOH B 804      15.951  27.193   9.105  1.00  0.00      B    H  
ATOM   2433  H2  HOH B 804      16.626  28.386   8.190  1.00  0.00      B    H  
ATOM   2434  O   HOH B 805       8.220   4.885  33.944  1.00  0.00      B    O  
ATOM   2435  H1  HOH B 805       8.092   5.804  33.452  1.00  0.00      B    H  
ATOM   2436  H2  HOH B 805       7.440   4.768  34.546  1.00  0.00      B    H  
ATOM   2437  O   HOH B 806      25.241  17.891  17.507  1.00  0.00      B    O  
ATOM   2438  H1  HOH B 806      25.488  16.929  17.669  1.00  0.00      B    H  
ATOM   2439  H2  HOH B 806      24.835  17.994  16.572  1.00  0.00      B    H  
ATOM   2440  O   HOH B 807      34.078   7.213  17.349  1.00  0.00      B    O  
ATOM   2441  H1  HOH B 807      33.422   6.586  16.822  1.00  0.00      B    H  
ATOM   2442  H2  HOH B 807      33.734   8.209  17.368  1.00  0.00      B    H  
ATOM   2443  O   HOH B 808       0.275  21.460  14.301  1.00  0.00      B    O  
ATOM   2444  H1  HOH B 808       1.058  21.051  14.778  1.00  0.00      B    H  
ATOM   2445  H2  HOH B 808       0.644  21.908  13.442  1.00  0.00      B    H  
ATOM   2446  O   HOH B 809      31.748  21.052   1.077  1.00  0.00      B    O  
ATOM   2447  H1  HOH B 809      30.769  21.209   1.170  1.00  0.00      B    H  
ATOM   2448  H2  HOH B 809      32.214  21.669   1.723  1.00  0.00      B    H  
ATOM   2449  O   HOH B 810      33.357  14.420  30.338  1.00  0.00      B    O  
ATOM   2450  H1  HOH B 810      34.127  14.991  30.050  1.00  0.00      B    H  
ATOM   2451  H2  HOH B 810      32.826  14.199  29.523  1.00  0.00      B    H  
ATOM   2452  O   HOH B 811      19.303  24.460  13.566  1.00  0.00      B    O  
ATOM   2453  H1  HOH B 811      19.593  24.207  14.493  1.00  0.00      B    H  
ATOM   2454  H2  HOH B 811      19.130  25.423  13.524  1.00  0.00      B    H  
ATOM   2455  O   HOH B 812      27.552  26.392  22.427  1.00  0.00      B    O  
ATOM   2456  H1  HOH B 812      28.224  26.778  23.138  1.00  0.00      B    H  
ATOM   2457  H2  HOH B 812      28.035  25.629  21.901  1.00  0.00      B    H  
ATOM   2458  O   HOH B 813      18.712  23.361   3.046  1.00  0.00      B    O  
ATOM   2459  H1  HOH B 813      18.787  23.903   3.887  1.00  0.00      B    H  
ATOM   2460  H2  HOH B 813      17.733  23.023   2.957  1.00  0.00      B    H  
ATOM   2461  O   HOH B 814      28.135   3.812  14.494  1.00  0.00      B    O  
ATOM   2462  H1  HOH B 814      28.631   4.188  15.319  1.00  0.00      B    H  
ATOM   2463  H2  HOH B 814      28.096   2.821  14.565  1.00  0.00      B    H  
ATOM   2464  O   HOH B 815      23.291   6.028   0.614  1.00  0.00      B    O  
ATOM   2465  H1  HOH B 815      24.093   5.459   0.773  1.00  0.00      B    H  
ATOM   2466  H2  HOH B 815      23.448   6.875   0.115  1.00  0.00      B    H  
ATOM   2467  O   HOH B 816      25.322   6.509  37.206  1.00  0.00      B    O  
ATOM   2468  H1  HOH B 816      24.997   7.156  36.512  1.00  0.00      B    H  
ATOM   2469  H2  HOH B 816      24.676   5.720  37.247  1.00  0.00      B    H  
ATOM   2470  O   HOH B 817      26.922  29.756   7.251  1.00  0.00      B    O  
ATOM   2471  H1  HOH B 817      26.559  28.841   7.198  1.00  0.00      B    H  
ATOM   2472  H2  HOH B 817      26.445  30.236   7.998  1.00  0.00      B    H  
ATOM   2473  O   HOH B 818      14.199  18.405  14.045  1.00  0.00      B    O  
ATOM   2474  H1  HOH B 818      15.135  18.463  13.735  1.00  0.00      B    H  
ATOM   2475  H2  HOH B 818      14.143  17.717  14.813  1.00  0.00      B    H  
ATOM   2476  O   HOH B 819      11.220  17.067  10.444  1.00  0.00      B    O  
ATOM   2477  H1  HOH B 819      12.119  16.712  10.669  1.00  0.00      B    H  
ATOM   2478  H2  HOH B 819      10.501  16.535  11.027  1.00  0.00      B    H  
ATOM   2479  O   HOH B 820      35.455  36.448  38.718  1.00  0.00      B    O  
ATOM   2480  H1  HOH B 820      36.370  36.675  38.269  1.00  0.00      B    H  
ATOM   2481  H2  HOH B 820      35.673  35.690  39.370  1.00  0.00      B    H  
ATOM   2482  O   HOH B 821      22.433   5.511  16.457  1.00  0.00      B    O  
ATOM   2483  H1  HOH B 821      23.221   5.222  15.935  1.00  0.00      B    H  
ATOM   2484  H2  HOH B 821      22.666   5.339  17.447  1.00  0.00      B    H  
ATOM   2485  O   HOH B 822       2.622   2.440   7.612  1.00  0.00      B    O  
ATOM   2486  H1  HOH B 822       3.010   2.192   6.718  1.00  0.00      B    H  
ATOM   2487  H2  HOH B 822       3.005   1.825   8.282  1.00  0.00      B    H  
ATOM   2488  O   HOH B 823      25.898   7.768  15.018  1.00  0.00      B    O  
ATOM   2489  H1  HOH B 823      25.036   7.451  14.667  1.00  0.00      B    H  
ATOM   2490  H2  HOH B 823      26.494   8.107  14.239  1.00  0.00      B    H  
ATOM   2491  O   HOH B 824       3.418  13.926   2.156  1.00  0.00      B    O  
ATOM   2492  H1  HOH B 824       3.297  13.371   3.006  1.00  0.00      B    H  
ATOM   2493  H2  HOH B 824       4.427  14.089   2.048  1.00  0.00      B    H  
ATOM   2494  O   HOH B 825      22.919  39.233  11.192  1.00  0.00      B    O  
ATOM   2495  H1  HOH B 825      23.031  38.320  10.776  1.00  0.00      B    H  
ATOM   2496  H2  HOH B 825      21.927  39.441  11.090  1.00  0.00      B    H  
ATOM   2497  O   HOH B 826      21.234  29.268   5.505  1.00  0.00      B    O  
ATOM   2498  H1  HOH B 826      20.764  29.393   6.366  1.00  0.00      B    H  
ATOM   2499  H2  HOH B 826      20.460  29.222   4.756  1.00  0.00      B    H  
ATOM   2500  O   HOH B 827       2.593  26.811  27.813  1.00  0.00      B    O  
ATOM   2501  H1  HOH B 827       1.902  27.374  28.299  1.00  0.00      B    H  
ATOM   2502  H2  HOH B 827       2.678  25.882  28.279  1.00  0.00      B    H  
ATOM   2503  O   HOH B 828       6.172  34.689   8.250  1.00  0.00      B    O  
ATOM   2504  H1  HOH B 828       6.327  35.522   8.807  1.00  0.00      B    H  
ATOM   2505  H2  HOH B 828       7.059  34.130   8.353  1.00  0.00      B    H  
ATOM   2506  O   HOH B 829      23.484  30.671   7.638  1.00  0.00      B    O  
ATOM   2507  H1  HOH B 829      23.538  30.087   6.766  1.00  0.00      B    H  
ATOM   2508  H2  HOH B 829      23.538  29.997   8.415  1.00  0.00      B    H  
ATOM   2509  O   HOH B 830       5.916  31.572   3.445  1.00  0.00      B    O  
ATOM   2510  H1  HOH B 830       6.447  31.318   4.328  1.00  0.00      B    H  
ATOM   2511  H2  HOH B 830       6.426  32.311   2.939  1.00  0.00      B    H  
ATOM   2512  O   HOH B 831       5.475   8.671  27.136  1.00  0.00      B    O  
ATOM   2513  H1  HOH B 831       5.101   7.762  27.417  1.00  0.00      B    H  
ATOM   2514  H2  HOH B 831       5.871   9.097  27.971  1.00  0.00      B    H  
ATOM   2515  O   HOH B 832       6.585  13.979  27.228  1.00  0.00      B    O  
ATOM   2516  H1  HOH B 832       6.198  13.502  26.472  1.00  0.00      B    H  
ATOM   2517  H2  HOH B 832       5.891  14.568  27.646  1.00  0.00      B    H  
ATOM   2518  O   HOH B 833       8.856  31.182  36.826  1.00  0.00      B    O  
ATOM   2519  H1  HOH B 833       8.539  31.717  36.057  1.00  0.00      B    H  
ATOM   2520  H2  HOH B 833       8.123  30.541  37.152  1.00  0.00      B    H  
ATOM   2521  O   HOH B 834      30.349   6.886  18.223  1.00  0.00      B    O  
ATOM   2522  H1  HOH B 834      29.421   6.742  17.800  1.00  0.00      B    H  
ATOM   2523  H2  HOH B 834      30.596   5.916  18.489  1.00  0.00      B    H  
ATOM   2524  O   HOH B 835       3.929  13.130  37.565  1.00  0.00      B    O  
ATOM   2525  H1  HOH B 835       3.129  13.270  38.188  1.00  0.00      B    H  
ATOM   2526  H2  HOH B 835       4.546  12.525  37.999  1.00  0.00      B    H  
ATOM   2527  O   HOH B 836      34.061  14.322  13.982  1.00  0.00      B    O  
ATOM   2528  H1  HOH B 836      34.534  13.458  13.767  1.00  0.00      B    H  
ATOM   2529  H2  HOH B 836      34.242  14.977  13.297  1.00  0.00      B    H  
ATOM   2530  O   HOH B 837      34.460   3.107  25.690  1.00  0.00      B    O  
ATOM   2531  H1  HOH B 837      34.348   4.083  25.878  1.00  0.00      B    H  
ATOM   2532  H2  HOH B 837      35.400   2.804  25.925  1.00  0.00      B    H  
ATOM   2533  O   HOH B 838      18.589  17.809  37.196  1.00  0.00      B    O  
ATOM   2534  H1  HOH B 838      18.166  17.104  37.825  1.00  0.00      B    H  
ATOM   2535  H2  HOH B 838      19.586  17.851  37.408  1.00  0.00      B    H  
ATOM   2536  O   HOH B 839       4.694  26.700  31.816  1.00  0.00      B    O  
ATOM   2537  H1  HOH B 839       4.710  26.050  32.612  1.00  0.00      B    H  
ATOM   2538  H2  HOH B 839       5.651  26.758  31.478  1.00  0.00      B    H  
ATOM   2539  O   HOH B 840      16.605  24.797  11.542  1.00  0.00      B    O  
ATOM   2540  H1  HOH B 840      17.573  24.859  11.277  1.00  0.00      B    H  
ATOM   2541  H2  HOH B 840      16.549  24.131  12.313  1.00  0.00      B    H  
ATOM   2542  O   HOH B 841      28.319   4.332  20.195  1.00  0.00      B    O  
ATOM   2543  H1  HOH B 841      27.582   4.457  19.544  1.00  0.00      B    H  
ATOM   2544  H2  HOH B 841      28.118   3.476  20.799  1.00  0.00      B    H  
ATOM   2545  O   HOH B 842      37.114   6.797   7.175  1.00  0.00      B    O  
ATOM   2546  H1  HOH B 842      37.212   7.479   7.901  1.00  0.00      B    H  
ATOM   2547  H2  HOH B 842      38.079   6.587   6.819  1.00  0.00      B    H  
ATOM   2548  O   HOH B 843      26.634  36.564  34.907  1.00  0.00      B    O  
ATOM   2549  H1  HOH B 843      27.036  37.204  34.241  1.00  0.00      B    H  
ATOM   2550  H2  HOH B 843      26.283  35.737  34.376  1.00  0.00      B    H  
ATOM   2551  O   HOH B 844      20.342   0.684  37.945  1.00  0.00      B    O  
ATOM   2552  H1  HOH B 844      21.191   1.106  38.315  1.00  0.00      B    H  
ATOM   2553  H2  HOH B 844      19.745   0.795  38.728  1.00  0.00      B    H  
ATOM   2554  O   HOH B 845       6.032   1.124  18.354  1.00  0.00      B    O  
ATOM   2555  H1  HOH B 845       6.192   2.007  17.875  1.00  0.00      B    H  
ATOM   2556  H2  HOH B 845       6.136   1.335  19.324  1.00  0.00      B    H  
ATOM   2557  O   HOH B 846      25.756  17.352  38.688  1.00  0.00      B    O  
ATOM   2558  H1  HOH B 846      24.846  17.840  38.851  1.00  0.00      B    H  
ATOM   2559  H2  HOH B 846      25.793  16.604  39.300  1.00  0.00      B    H  
ATOM   2560  O   HOH B 847      35.426   9.362  38.703  1.00  0.00      B    O  
ATOM   2561  H1  HOH B 847      36.018   8.591  38.789  1.00  0.00      B    H  
ATOM   2562  H2  HOH B 847      35.534   9.648  37.708  1.00  0.00      B    H  
ATOM   2563  O   HOH B 848      27.868  25.467  26.789  1.00  0.00      B    O  
ATOM   2564  H1  HOH B 848      28.318  24.873  27.486  1.00  0.00      B    H  
ATOM   2565  H2  HOH B 848      28.216  25.134  25.911  1.00  0.00      B    H  
ATOM   2566  O   HOH B 849       9.973   4.796   7.718  1.00  0.00      B    O  
ATOM   2567  H1  HOH B 849      10.412   4.444   8.544  1.00  0.00      B    H  
ATOM   2568  H2  HOH B 849       9.587   3.995   7.140  1.00  0.00      B    H  
ATOM   2569  O   HOH B 850      15.348   5.868   1.495  1.00  0.00      B    O  
ATOM   2570  H1  HOH B 850      14.745   5.800   0.667  1.00  0.00      B    H  
ATOM   2571  H2  HOH B 850      16.306   5.648   1.097  1.00  0.00      B    H  
ATOM   2572  O   HOH B 851      13.773  38.971   5.200  1.00  0.00      B    O  
ATOM   2573  H1  HOH B 851      14.085  38.033   4.896  1.00  0.00      B    H  
ATOM   2574  H2  HOH B 851      13.053  38.950   5.903  1.00  0.00      B    H  
ATOM   2575  O   HOH B 852       5.073  13.325  17.794  1.00  0.00      B    O  
ATOM   2576  H1  HOH B 852       4.619  13.233  18.712  1.00  0.00      B    H  
ATOM   2577  H2  HOH B 852       4.531  12.695  17.157  1.00  0.00      B    H  
ATOM   2578  O   HOH B 853       8.841  37.497  23.345  1.00  0.00      B    O  
ATOM   2579  H1  HOH B 853       8.009  37.945  23.728  1.00  0.00      B    H  
ATOM   2580  H2  HOH B 853       8.662  37.266  22.358  1.00  0.00      B    H  
ATOM   2581  O   HOH B 854      37.186   7.346   2.593  1.00  0.00      B    O  
ATOM   2582  H1  HOH B 854      37.144   8.098   3.293  1.00  0.00      B    H  
ATOM   2583  H2  HOH B 854      36.260   6.905   2.634  1.00  0.00      B    H  
ATOM   2584  O   HOH B 855       4.056   7.420  19.552  1.00  0.00      B    O  
ATOM   2585  H1  HOH B 855       3.758   6.707  20.197  1.00  0.00      B    H  
ATOM   2586  H2  HOH B 855       5.027   7.549  19.731  1.00  0.00      B    H  
ATOM   2587  O   HOH B 856       0.467   7.095   3.857  1.00  0.00      B    O  
ATOM   2588  H1  HOH B 856       0.275   6.469   4.652  1.00  0.00      B    H  
ATOM   2589  H2  HOH B 856      -0.400   7.062   3.345  1.00  0.00      B    H  
ATOM   2590  O   HOH B 857      26.249  13.156  33.546  1.00  0.00      B    O  
ATOM   2591  H1  HOH B 857      25.335  13.170  33.112  1.00  0.00      B    H  
ATOM   2592  H2  HOH B 857      26.186  13.731  34.380  1.00  0.00      B    H  
ATOM   2593  O   HOH B 858      13.317   7.826   2.555  1.00  0.00      B    O  
ATOM   2594  H1  HOH B 858      13.408   8.824   2.313  1.00  0.00      B    H  
ATOM   2595  H2  HOH B 858      14.052   7.293   2.124  1.00  0.00      B    H  
ATOM   2596  O   HOH B 859       9.320  26.339  21.828  1.00  0.00      B    O  
ATOM   2597  H1  HOH B 859      10.225  26.190  22.168  1.00  0.00      B    H  
ATOM   2598  H2  HOH B 859       8.807  25.455  21.925  1.00  0.00      B    H  
ATOM   2599  O   HOH B 860      30.584  34.493  35.268  1.00  0.00      B    O  
ATOM   2600  H1  HOH B 860      31.575  34.407  35.208  1.00  0.00      B    H  
ATOM   2601  H2  HOH B 860      30.183  34.167  36.163  1.00  0.00      B    H  
ATOM   2602  O   HOH B 861      29.530  31.602  28.574  1.00  0.00      B    O  
ATOM   2603  H1  HOH B 861      29.405  31.168  27.701  1.00  0.00      B    H  
ATOM   2604  H2  HOH B 861      30.115  30.945  29.130  1.00  0.00      B    H  
ATOM   2605  O   HOH B 862      29.152  30.612  26.137  1.00  0.00      B    O  
ATOM   2606  H1  HOH B 862      28.661  30.631  25.215  1.00  0.00      B    H  
ATOM   2607  H2  HOH B 862      28.733  29.843  26.688  1.00  0.00      B    H  
ATOM   2608  O   HOH B 863      24.708  36.036  38.291  1.00  0.00      B    O  
ATOM   2609  H1  HOH B 863      24.381  36.008  37.320  1.00  0.00      B    H  
ATOM   2610  H2  HOH B 863      25.696  35.918  38.231  1.00  0.00      B    H  
ATOM   2611  O   HOH B 864      14.319   3.888  13.048  1.00  0.00      B    O  
ATOM   2612  H1  HOH B 864      13.753   4.710  13.007  1.00  0.00      B    H  
ATOM   2613  H2  HOH B 864      14.477   3.570  12.101  1.00  0.00      B    H  
ATOM   2614  O   HOH B 865      38.816  35.969   5.889  1.00  0.00      B    O  
ATOM   2615  H1  HOH B 865      39.097  35.300   6.621  1.00  0.00      B    H  
ATOM   2616  H2  HOH B 865      38.534  36.852   6.314  1.00  0.00      B    H  
ATOM   2617  O   HOH B 866       6.093  15.392   6.485  1.00  0.00      B    O  
ATOM   2618  H1  HOH B 866       5.439  14.585   6.354  1.00  0.00      B    H  
ATOM   2619  H2  HOH B 866       7.073  15.081   6.541  1.00  0.00      B    H  
ATOM   2620  O   HOH B 867       9.813  33.307  17.139  1.00  0.00      B    O  
ATOM   2621  H1  HOH B 867       9.798  32.302  17.287  1.00  0.00      B    H  
ATOM   2622  H2  HOH B 867      10.106  33.672  18.048  1.00  0.00      B    H  
ATOM   2623  O   HOH B 868      35.112   8.739   6.177  1.00  0.00      B    O  
ATOM   2624  H1  HOH B 868      34.191   8.629   6.512  1.00  0.00      B    H  
ATOM   2625  H2  HOH B 868      35.567   7.857   6.061  1.00  0.00      B    H  
ATOM   2626  O   HOH B 869       0.209  26.877  31.896  1.00  0.00      B    O  
ATOM   2627  H1  HOH B 869      -0.338  26.962  31.055  1.00  0.00      B    H  
ATOM   2628  H2  HOH B 869       0.922  27.590  31.929  1.00  0.00      B    H  
ATOM   2629  O   HOH B 870      23.536  24.313  37.005  1.00  0.00      B    O  
ATOM   2630  H1  HOH B 870      22.585  24.701  36.890  1.00  0.00      B    H  
ATOM   2631  H2  HOH B 870      24.025  25.112  37.470  1.00  0.00      B    H  
ATOM   2632  O   HOH B 871      31.416  15.253  11.718  1.00  0.00      B    O  
ATOM   2633  H1  HOH B 871      31.688  15.221  10.756  1.00  0.00      B    H  
ATOM   2634  H2  HOH B 871      31.423  14.237  12.019  1.00  0.00      B    H  
ATOM   2635  O   HOH B 872       6.148  36.802  10.183  1.00  0.00      B    O  
ATOM   2636  H1  HOH B 872       6.824  37.568   9.990  1.00  0.00      B    H  
ATOM   2637  H2  HOH B 872       6.156  36.572  11.185  1.00  0.00      B    H  
ATOM   2638  O   HOH B 873      15.529   6.216  16.203  1.00  0.00      B    O  
ATOM   2639  H1  HOH B 873      14.925   5.479  15.817  1.00  0.00      B    H  
ATOM   2640  H2  HOH B 873      14.856   6.962  16.426  1.00  0.00      B    H  
ATOM   2641  O   HOH B 874      10.592  11.643  12.369  1.00  0.00      B    O  
ATOM   2642  H1  HOH B 874      10.596  11.087  13.221  1.00  0.00      B    H  
ATOM   2643  H2  HOH B 874      10.977  12.556  12.563  1.00  0.00      B    H  
ATOM   2644  O   HOH B 875      25.498  37.588  15.103  1.00  0.00      B    O  
ATOM   2645  H1  HOH B 875      24.628  37.428  14.593  1.00  0.00      B    H  
ATOM   2646  H2  HOH B 875      26.201  37.211  14.511  1.00  0.00      B    H  
ATOM   2647  O   HOH B 876       9.265   1.657  12.982  1.00  0.00      B    O  
ATOM   2648  H1  HOH B 876       9.822   0.975  12.465  1.00  0.00      B    H  
ATOM   2649  H2  HOH B 876       8.975   2.403  12.275  1.00  0.00      B    H  
ATOM   2650  O   HOH B 877      20.135  38.548   5.936  1.00  0.00      B    O  
ATOM   2651  H1  HOH B 877      20.882  38.238   6.521  1.00  0.00      B    H  
ATOM   2652  H2  HOH B 877      20.106  37.867   5.184  1.00  0.00      B    H  
ATOM   2653  O   HOH B 878      37.166  21.530  15.800  1.00  0.00      B    O  
ATOM   2654  H1  HOH B 878      36.577  22.171  15.292  1.00  0.00      B    H  
ATOM   2655  H2  HOH B 878      37.945  21.303  15.180  1.00  0.00      B    H  
ATOM   2656  O   HOH B 879       1.894  24.466  36.124  1.00  0.00      B    O  
ATOM   2657  H1  HOH B 879       2.090  25.477  36.299  1.00  0.00      B    H  
ATOM   2658  H2  HOH B 879       0.859  24.475  35.960  1.00  0.00      B    H  
ATOM   2659  O   HOH B 880      36.114  16.656  33.856  1.00  0.00      B    O  
ATOM   2660  H1  HOH B 880      36.068  15.852  34.507  1.00  0.00      B    H  
ATOM   2661  H2  HOH B 880      37.100  16.827  33.704  1.00  0.00      B    H  
ATOM   2662  O   HOH B 881      29.354  37.209   8.183  1.00  0.00      B    O  
ATOM   2663  H1  HOH B 881      30.228  36.736   8.084  1.00  0.00      B    H  
ATOM   2664  H2  HOH B 881      29.468  38.183   7.958  1.00  0.00      B    H  
ATOM   2665  O   HOH B 882      20.274  22.634  33.039  1.00  0.00      B    O  
ATOM   2666  H1  HOH B 882      20.066  23.564  33.397  1.00  0.00      B    H  
ATOM   2667  H2  HOH B 882      20.496  22.039  33.824  1.00  0.00      B    H  
ATOM   2668  O   HOH B 883      35.056  20.257  29.025  1.00  0.00      B    O  
ATOM   2669  H1  HOH B 883      34.484  20.739  29.740  1.00  0.00      B    H  
ATOM   2670  H2  HOH B 883      34.439  20.195  28.203  1.00  0.00      B    H  
ATOM   2671  O   HOH B 884       0.997   6.521  12.545  1.00  0.00      B    O  
ATOM   2672  H1  HOH B 884       0.143   6.998  12.260  1.00  0.00      B    H  
ATOM   2673  H2  HOH B 884       1.396   6.087  11.710  1.00  0.00      B    H  
ATOM   2674  O   HOH B 885      20.930  11.295   4.081  1.00  0.00      B    O  
ATOM   2675  H1  HOH B 885      20.478  10.570   3.499  1.00  0.00      B    H  
ATOM   2676  H2  HOH B 885      20.773  12.171   3.672  1.00  0.00      B    H  
ATOM   2677  O   HOH B 886      34.087  28.977   6.467  1.00  0.00      B    O  
ATOM   2678  H1  HOH B 886      33.144  28.728   6.671  1.00  0.00      B    H  
ATOM   2679  H2  HOH B 886      34.641  28.374   6.997  1.00  0.00      B    H  
ATOM   2680  O   HOH B 887      23.797  33.918  11.924  1.00  0.00      B    O  
ATOM   2681  H1  HOH B 887      23.395  33.340  11.208  1.00  0.00      B    H  
ATOM   2682  H2  HOH B 887      23.053  34.558  12.277  1.00  0.00      B    H  
ATOM   2683  O   HOH B 888      35.602  13.639   7.864  1.00  0.00      B    O  
ATOM   2684  H1  HOH B 888      36.086  14.235   7.256  1.00  0.00      B    H  
ATOM   2685  H2  HOH B 888      35.103  12.975   7.291  1.00  0.00      B    H  
ATOM   2686  O   HOH B 889      12.570  23.092   3.420  1.00  0.00      B    O  
ATOM   2687  H1  HOH B 889      12.583  24.123   3.520  1.00  0.00      B    H  
ATOM   2688  H2  HOH B 889      12.582  22.690   4.356  1.00  0.00      B    H  
ATOM   2689  O   HOH B 890       1.462  10.053  19.840  1.00  0.00      B    O  
ATOM   2690  H1  HOH B 890       0.774  10.174  20.588  1.00  0.00      B    H  
ATOM   2691  H2  HOH B 890       2.391  10.401  20.170  1.00  0.00      B    H  
ATOM   2692  O   HOH B 891      10.145  11.928  35.991  1.00  0.00      B    O  
ATOM   2693  H1  HOH B 891      10.592  11.328  36.651  1.00  0.00      B    H  
ATOM   2694  H2  HOH B 891      10.591  11.634  35.117  1.00  0.00      B    H  
ATOM   2695  O   HOH B 892      12.929  16.900  34.750  1.00  0.00      B    O  
ATOM   2696  H1  HOH B 892      12.469  16.148  35.210  1.00  0.00      B    H  
ATOM   2697  H2  HOH B 892      13.126  16.586  33.790  1.00  0.00      B    H  
ATOM   2698  O   HOH B 893      31.731   1.450  19.847  1.00  0.00      B    O  
ATOM   2699  H1  HOH B 893      32.124   2.272  19.394  1.00  0.00      B    H  
ATOM   2700  H2  HOH B 893      31.346   1.741  20.740  1.00  0.00      B    H  
ATOM   2701  O   HOH B 894      23.063   5.041  34.361  1.00  0.00      B    O  
ATOM   2702  H1  HOH B 894      22.124   5.017  34.027  1.00  0.00      B    H  
ATOM   2703  H2  HOH B 894      23.210   4.198  34.924  1.00  0.00      B    H  
ATOM   2704  O   HOH B 895      34.798   3.820  15.493  1.00  0.00      B    O  
ATOM   2705  H1  HOH B 895      33.821   4.190  15.635  1.00  0.00      B    H  
ATOM   2706  H2  HOH B 895      35.391   4.139  16.213  1.00  0.00      B    H  
ATOM   2707  O   HOH B 896       0.405  28.551  16.216  1.00  0.00      B    O  
ATOM   2708  H1  HOH B 896       0.748  29.432  16.022  1.00  0.00      B    H  
ATOM   2709  H2  HOH B 896       0.368  28.034  15.341  1.00  0.00      B    H  
ATOM   2710  O   HOH B 897       0.673  37.436  16.915  1.00  0.00      B    O  
ATOM   2711  H1  HOH B 897       0.331  36.462  16.720  1.00  0.00      B    H  
ATOM   2712  H2  HOH B 897       1.316  37.724  16.190  1.00  0.00      B    H  
ATOM   2713  O   HOH B 898      37.963  14.022   3.538  1.00  0.00      B    O  
ATOM   2714  H1  HOH B 898      38.431  13.413   2.938  1.00  0.00      B    H  
ATOM   2715  H2  HOH B 898      38.276  14.897   3.180  1.00  0.00      B    H  
ATOM   2716  O   HOH B 899       1.638  31.607  12.855  1.00  0.00      B    O  
ATOM   2717  H1  HOH B 899       2.415  31.972  12.332  1.00  0.00      B    H  
ATOM   2718  H2  HOH B 899       1.966  31.097  13.661  1.00  0.00      B    H  
ATOM   2719  O   HOH B 900      16.762  14.025  12.014  1.00  0.00      B    O  
ATOM   2720  H1  HOH B 900      16.554  14.327  12.937  1.00  0.00      B    H  
ATOM   2721  H2  HOH B 900      17.759  14.212  11.977  1.00  0.00      B    H  
ATOM   2722  O   HOH B 901      28.447  37.402  10.845  1.00  0.00      B    O  
ATOM   2723  H1  HOH B 901      28.525  37.356   9.835  1.00  0.00      B    H  
ATOM   2724  H2  HOH B 901      27.990  36.579  11.141  1.00  0.00      B    H  
ATOM   2725  O   HOH B 902      36.424  30.072  14.778  1.00  0.00      B    O  
ATOM   2726  H1  HOH B 902      36.823  29.877  15.698  1.00  0.00      B    H  
ATOM   2727  H2  HOH B 902      37.153  29.915  14.089  1.00  0.00      B    H  
ATOM   2728  O   HOH B 903      29.364   1.029   0.485  1.00  0.00      B    O  
ATOM   2729  H1  HOH B 903      29.887   1.277   1.279  1.00  0.00      B    H  
ATOM   2730  H2  HOH B 903      29.111   0.105   0.481  1.00  0.00      B    H  
ATOM   2731  O   HOH B 904      10.131   9.611  38.783  1.00  0.00      B    O  
ATOM   2732  H1  HOH B 904      10.235   8.997  39.627  1.00  0.00      B    H  
ATOM   2733  H2  HOH B 904       9.682   9.087  38.007  1.00  0.00      B    H  
ATOM   2734  O   HOH B 905      10.787  10.492  28.467  1.00  0.00      B    O  
ATOM   2735  H1  HOH B 905      10.332  10.245  29.390  1.00  0.00      B    H  
ATOM   2736  H2  HOH B 905      10.118  11.064  27.896  1.00  0.00      B    H  
ATOM   2737  O   HOH B 906      14.149   7.514  28.505  1.00  0.00      B    O  
ATOM   2738  H1  HOH B 906      14.862   7.103  29.084  1.00  0.00      B    H  
ATOM   2739  H2  HOH B 906      14.299   7.263  27.514  1.00  0.00      B    H  
ATOM   2740  O   HOH B 907      12.133  13.736  17.423  1.00  0.00      B    O  
ATOM   2741  H1  HOH B 907      11.698  14.456  16.831  1.00  0.00      B    H  
ATOM   2742  H2  HOH B 907      11.738  13.811  18.396  1.00  0.00      B    H  
ATOM   2743  O   HOH B 908      30.519  34.802   0.665  1.00  0.00      B    O  
ATOM   2744  H1  HOH B 908      31.207  35.378   0.127  1.00  0.00      B    H  
ATOM   2745  H2  HOH B 908      30.389  35.328   1.470  1.00  0.00      B    H  
ATOM   2746  O   HOH B 909      28.859  33.897  14.924  1.00  0.00      B    O  
ATOM   2747  H1  HOH B 909      28.803  32.933  15.050  1.00  0.00      B    H  
ATOM   2748  H2  HOH B 909      29.747  33.997  14.406  1.00  0.00      B    H  
ATOM   2749  O   HOH B 910      33.792   9.209  32.715  1.00  0.00      B    O  
ATOM   2750  H1  HOH B 910      33.550   9.682  33.564  1.00  0.00      B    H  
ATOM   2751  H2  HOH B 910      33.625   8.216  32.902  1.00  0.00      B    H  
ATOM   2752  O   HOH B 911       6.710  26.129   6.898  1.00  0.00      B    O  
ATOM   2753  H1  HOH B 911       7.705  26.019   7.265  1.00  0.00      B    H  
ATOM   2754  H2  HOH B 911       6.344  25.120   6.779  1.00  0.00      B    H  
ATOM   2755  O   HOH B 912      30.718  15.537  27.810  1.00  0.00      B    O  
ATOM   2756  H1  HOH B 912      30.592  15.542  28.845  1.00  0.00      B    H  
ATOM   2757  H2  HOH B 912      29.792  15.611  27.480  1.00  0.00      B    H  
ATOM   2758  O   HOH B 913      25.645  24.774  23.401  1.00  0.00      B    O  
ATOM   2759  H1  HOH B 913      26.301  25.493  23.084  1.00  0.00      B    H  
ATOM   2760  H2  HOH B 913      25.403  24.972  24.323  1.00  0.00      B    H  
ATOM   2761  O   HOH B 914       6.272  19.991  16.965  1.00  0.00      B    O  
ATOM   2762  H1  HOH B 914       6.969  20.439  16.345  1.00  0.00      B    H  
ATOM   2763  H2  HOH B 914       6.019  19.166  16.388  1.00  0.00      B    H  
ATOM   2764  O   HOH B 915       0.390  12.459  12.664  1.00  0.00      B    O  
ATOM   2765  H1  HOH B 915      -0.167  11.653  12.405  1.00  0.00      B    H  
ATOM   2766  H2  HOH B 915       1.067  12.115  13.276  1.00  0.00      B    H  
ATOM   2767  O   HOH B 916      15.936   1.817  17.432  1.00  0.00      B    O  
ATOM   2768  H1  HOH B 916      16.786   2.113  17.020  1.00  0.00      B    H  
ATOM   2769  H2  HOH B 916      15.207   2.330  16.964  1.00  0.00      B    H  
ATOM   2770  O   HOH B 917      17.600  16.986  14.788  1.00  0.00      B    O  
ATOM   2771  H1  HOH B 917      17.141  17.851  15.095  1.00  0.00      B    H  
ATOM   2772  H2  HOH B 917      18.448  16.734  15.357  1.00  0.00      B    H  
ATOM   2773  O   HOH B 918      13.266  19.282  33.657  1.00  0.00      B    O  
ATOM   2774  H1  HOH B 918      13.253  18.300  34.016  1.00  0.00      B    H  
ATOM   2775  H2  HOH B 918      12.841  19.927  34.319  1.00  0.00      B    H  
ATOM   2776  O   HOH B 919       0.597  28.388  28.507  1.00  0.00      B    O  
ATOM   2777  H1  HOH B 919       0.030  28.591  27.699  1.00  0.00      B    H  
ATOM   2778  H2  HOH B 919       0.940  29.291  28.869  1.00  0.00      B    H  
ATOM   2779  O   HOH B 920      37.948  12.256  23.529  1.00  0.00      B    O  
ATOM   2780  H1  HOH B 920      37.212  12.902  23.193  1.00  0.00      B    H  
ATOM   2781  H2  HOH B 920      37.864  12.235  24.539  1.00  0.00      B    H  
ATOM   2782  O   HOH B 921      16.075  26.279  17.638  1.00  0.00      B    O  
ATOM   2783  H1  HOH B 921      15.361  26.437  18.346  1.00  0.00      B    H  
ATOM   2784  H2  HOH B 921      16.975  26.118  18.131  1.00  0.00      B    H  
ATOM   2785  O   HOH B 922      13.320  32.341   0.510  1.00  0.00      B    O  
ATOM   2786  H1  HOH B 922      13.177  32.971   1.309  1.00  0.00      B    H  
ATOM   2787  H2  HOH B 922      13.742  31.453   0.787  1.00  0.00      B    H  
ATOM   2788  O   HOH B 923      21.725   2.830   9.304  1.00  0.00      B    O  
ATOM   2789  H1  HOH B 923      21.157   2.037   9.240  1.00  0.00      B    H  
ATOM   2790  H2  HOH B 923      21.536   3.163  10.243  1.00  0.00      B    H  
ATOM   2791  O   HOH B 924      11.097  31.190  30.507  1.00  0.00      B    O  
ATOM   2792  H1  HOH B 924      11.515  31.300  31.402  1.00  0.00      B    H  
ATOM   2793  H2  HOH B 924      10.111  31.141  30.660  1.00  0.00      B    H  
ATOM   2794  O   HOH B 925      19.005   5.639  14.389  1.00  0.00      B    O  
ATOM   2795  H1  HOH B 925      19.870   6.043  14.052  1.00  0.00      B    H  
ATOM   2796  H2  HOH B 925      19.164   5.110  15.262  1.00  0.00      B    H  
ATOM   2797  O   HOH B 926       8.259  18.782  35.909  1.00  0.00      B    O  
ATOM   2798  H1  HOH B 926       7.418  19.155  35.537  1.00  0.00      B    H  
ATOM   2799  H2  HOH B 926       8.627  19.478  36.553  1.00  0.00      B    H  
ATOM   2800  O   HOH B 927      25.874  17.530   3.276  1.00  0.00      B    O  
ATOM   2801  H1  HOH B 927      26.713  17.842   3.812  1.00  0.00      B    H  
ATOM   2802  H2  HOH B 927      25.504  16.689   3.718  1.00  0.00      B    H  
ATOM   2803  O   HOH B 928      32.169   4.924  15.803  1.00  0.00      B    O  
ATOM   2804  H1  HOH B 928      31.544   4.200  16.040  1.00  0.00      B    H  
ATOM   2805  H2  HOH B 928      31.616   5.754  15.575  1.00  0.00      B    H  
ATOM   2806  O   HOH B 929      17.084  22.297  26.780  1.00  0.00      B    O  
ATOM   2807  H1  HOH B 929      16.774  22.970  27.506  1.00  0.00      B    H  
ATOM   2808  H2  HOH B 929      17.577  21.553  27.283  1.00  0.00      B    H  
ATOM   2809  O   HOH B 930      34.065  13.042   1.758  1.00  0.00      B    O  
ATOM   2810  H1  HOH B 930      34.561  12.328   2.303  1.00  0.00      B    H  
ATOM   2811  H2  HOH B 930      33.864  13.807   2.305  1.00  0.00      B    H  
ATOM   2812  O   HOH B 931      14.961   5.811  35.141  1.00  0.00      B    O  
ATOM   2813  H1  HOH B 931      14.522   4.925  35.165  1.00  0.00      B    H  
ATOM   2814  H2  HOH B 931      15.862   5.676  35.596  1.00  0.00      B    H  
ATOM   2815  O   HOH B 932      16.435   3.583   6.327  1.00  0.00      B    O  
ATOM   2816  H1  HOH B 932      15.896   3.994   5.615  1.00  0.00      B    H  
ATOM   2817  H2  HOH B 932      17.331   4.103   6.396  1.00  0.00      B    H  
ATOM   2818  O   HOH B 933      14.703  10.089  22.033  1.00  0.00      B    O  
ATOM   2819  H1  HOH B 933      14.639   9.184  22.655  1.00  0.00      B    H  
ATOM   2820  H2  HOH B 933      13.872  10.624  22.150  1.00  0.00      B    H  
ATOM   2821  O   HOH B 934       7.580   2.714   8.597  1.00  0.00      B    O  
ATOM   2822  H1  HOH B 934       7.933   3.148   7.729  1.00  0.00      B    H  
ATOM   2823  H2  HOH B 934       7.630   1.734   8.484  1.00  0.00      B    H  
ATOM   2824  O   HOH B 935       3.201   1.317   5.192  1.00  0.00      B    O  
ATOM   2825  H1  HOH B 935       2.389   1.496   4.725  1.00  0.00      B    H  
ATOM   2826  H2  HOH B 935       3.504   0.321   4.935  1.00  0.00      B    H  
ATOM   2827  O   HOH B 936      26.231  14.623  24.727  1.00  0.00      B    O  
ATOM   2828  H1  HOH B 936      26.900  15.268  25.075  1.00  0.00      B    H  
ATOM   2829  H2  HOH B 936      25.297  15.143  24.651  1.00  0.00      B    H  
ATOM   2830  O   HOH B 937      23.372  19.961  11.670  1.00  0.00      B    O  
ATOM   2831  H1  HOH B 937      23.542  19.981  12.684  1.00  0.00      B    H  
ATOM   2832  H2  HOH B 937      23.925  19.173  11.352  1.00  0.00      B    H  
ATOM   2833  O   HOH B 938       4.213  13.354   6.156  1.00  0.00      B    O  
ATOM   2834  H1  HOH B 938       3.656  12.705   5.621  1.00  0.00      B    H  
ATOM   2835  H2  HOH B 938       3.650  14.129   6.312  1.00  0.00      B    H  
ATOM   2836  O   HOH B 939       1.219   8.769  34.580  1.00  0.00      B    O  
ATOM   2837  H1  HOH B 939       0.275   8.394  34.374  1.00  0.00      B    H  
ATOM   2838  H2  HOH B 939       1.807   7.972  34.390  1.00  0.00      B    H  
ATOM   2839  O   HOH B 940      29.513  28.623  39.204  1.00  0.00      B    O  
ATOM   2840  H1  HOH B 940      28.664  28.121  38.861  1.00  0.00      B    H  
ATOM   2841  H2  HOH B 940      30.241  27.991  39.213  1.00  0.00      B    H  
ATOM   2842  O   HOH B 941      35.887  36.368  14.923  1.00  0.00      B    O  
ATOM   2843  H1  HOH B 941      36.814  36.314  15.270  1.00  0.00      B    H  
ATOM   2844  H2  HOH B 941      35.335  36.990  15.555  1.00  0.00      B    H  
ATOM   2845  O   HOH B 942      37.624  38.118   6.759  1.00  0.00      B    O  
ATOM   2846  H1  HOH B 942      36.683  38.148   6.340  1.00  0.00      B    H  
ATOM   2847  H2  HOH B 942      37.747  38.933   7.343  1.00  0.00      B    H  
ATOM   2848  O   HOH B 943      20.152  15.197  27.079  1.00  0.00      B    O  
ATOM   2849  H1  HOH B 943      21.103  15.196  27.429  1.00  0.00      B    H  
ATOM   2850  H2  HOH B 943      19.982  14.260  26.894  1.00  0.00      B    H  
ATOM   2851  O   HOH B 944      28.253  18.200  26.197  1.00  0.00      B    O  
ATOM   2852  H1  HOH B 944      28.880  18.250  25.411  1.00  0.00      B    H  
ATOM   2853  H2  HOH B 944      27.329  18.519  25.906  1.00  0.00      B    H  
ATOM   2854  O   HOH B 945      35.189   6.173  25.332  1.00  0.00      B    O  
ATOM   2855  H1  HOH B 945      35.618   5.805  24.420  1.00  0.00      B    H  
ATOM   2856  H2  HOH B 945      35.977   6.256  25.976  1.00  0.00      B    H  
ATOM   2857  O   HOH B 946      35.848  10.870  31.891  1.00  0.00      B    O  
ATOM   2858  H1  HOH B 946      36.068  10.378  31.052  1.00  0.00      B    H  
ATOM   2859  H2  HOH B 946      35.013  10.427  32.369  1.00  0.00      B    H  
ATOM   2860  O   HOH B 947       3.927  13.287  20.276  1.00  0.00      B    O  
ATOM   2861  H1  HOH B 947       3.679  12.491  20.882  1.00  0.00      B    H  
ATOM   2862  H2  HOH B 947       3.153  13.994  20.337  1.00  0.00      B    H  
ATOM   2863  O   HOH B 948      13.757   2.287  22.314  1.00  0.00      B    O  
ATOM   2864  H1  HOH B 948      13.897   2.512  23.297  1.00  0.00      B    H  
ATOM   2865  H2  HOH B 948      12.785   1.900  22.244  1.00  0.00      B    H  
ATOM   2866  O   HOH B 949      18.213  34.473   8.219  1.00  0.00      B    O  
ATOM   2867  H1  HOH B 949      17.328  34.267   8.670  1.00  0.00      B    H  
ATOM   2868  H2  HOH B 949      18.093  35.305   7.707  1.00  0.00      B    H  
ATOM   2869  O   HOH B 950       0.171   0.917  27.319  1.00  0.00      B    O  
ATOM   2870  H1  HOH B 950       0.264   0.427  28.220  1.00  0.00      B    H  
ATOM   2871  H2  HOH B 950       0.620   0.357  26.628  1.00  0.00      B    H  
ATOM   2872  O   HOH B 951       8.674  14.995   7.340  1.00  0.00      B    O  
ATOM   2873  H1  HOH B 951       9.316  14.217   7.233  1.00  0.00      B    H  
ATOM   2874  H2  HOH B 951       9.128  15.901   7.190  1.00  0.00      B    H  
ATOM   2875  O   HOH B 952      16.520  15.096  35.777  1.00  0.00      B    O  
ATOM   2876  H1  HOH B 952      16.083  14.409  35.220  1.00  0.00      B    H  
ATOM   2877  H2  HOH B 952      15.910  15.247  36.586  1.00  0.00      B    H  
ATOM   2878  O   HOH B 953      11.060  14.052  13.312  1.00  0.00      B    O  
ATOM   2879  H1  HOH B 953      10.711  14.977  13.003  1.00  0.00      B    H  
ATOM   2880  H2  HOH B 953      12.049  14.097  13.256  1.00  0.00      B    H  
ATOM   2881  O   HOH B 954      22.697  27.857  14.726  1.00  0.00      B    O  
ATOM   2882  H1  HOH B 954      22.885  27.356  13.908  1.00  0.00      B    H  
ATOM   2883  H2  HOH B 954      22.524  27.121  15.413  1.00  0.00      B    H  
ATOM   2884  O   HOH B 955      15.037   9.400  31.507  1.00  0.00      B    O  
ATOM   2885  H1  HOH B 955      14.668   9.317  32.433  1.00  0.00      B    H  
ATOM   2886  H2  HOH B 955      14.264   9.398  30.846  1.00  0.00      B    H  
ATOM   2887  O   HOH B 956      21.753  35.013  30.758  1.00  0.00      B    O  
ATOM   2888  H1  HOH B 956      20.950  35.552  30.407  1.00  0.00      B    H  
ATOM   2889  H2  HOH B 956      21.393  34.239  31.396  1.00  0.00      B    H  
ATOM   2890  O   HOH B 957      13.512  21.599  29.137  1.00  0.00      B    O  
ATOM   2891  H1  HOH B 957      13.919  21.138  29.870  1.00  0.00      B    H  
ATOM   2892  H2  HOH B 957      13.992  21.152  28.339  1.00  0.00      B    H  
ATOM   2893  O   HOH B 958      31.055   3.158  12.060  1.00  0.00      B    O  
ATOM   2894  H1  HOH B 958      30.610   2.509  11.422  1.00  0.00      B    H  
ATOM   2895  H2  HOH B 958      31.133   2.648  12.972  1.00  0.00      B    H  
ATOM   2896  O   HOH B 959      18.272  21.493  36.591  1.00  0.00      B    O  
ATOM   2897  H1  HOH B 959      17.803  22.322  36.141  1.00  0.00      B    H  
ATOM   2898  H2  HOH B 959      17.985  21.478  37.583  1.00  0.00      B    H  
ATOM   2899  O   HOH B 960      29.934  24.106  38.125  1.00  0.00      B    O  
ATOM   2900  H1  HOH B 960      30.635  24.455  37.490  1.00  0.00      B    H  
ATOM   2901  H2  HOH B 960      30.144  24.559  39.053  1.00  0.00      B    H  
ATOM   2902  O   HOH B 961      19.987  14.000  19.532  1.00  0.00      B    O  
ATOM   2903  H1  HOH B 961      19.759  13.746  20.502  1.00  0.00      B    H  
ATOM   2904  H2  HOH B 961      20.936  14.159  19.570  1.00  0.00      B    H  
ATOM   2905  O   HOH B 962      18.794  12.384   6.217  1.00  0.00      B    O  
ATOM   2906  H1  HOH B 962      19.027  12.348   5.249  1.00  0.00      B    H  
ATOM   2907  H2  HOH B 962      18.111  13.092   6.311  1.00  0.00      B    H  
ATOM   2908  O   HOH B 963      13.306  13.188   4.906  1.00  0.00      B    O  
ATOM   2909  H1  HOH B 963      13.816  12.914   5.722  1.00  0.00      B    H  
ATOM   2910  H2  HOH B 963      13.998  13.656   4.381  1.00  0.00      B    H  
ATOM   2911  O   HOH B 964      34.348  31.179  30.584  1.00  0.00      B    O  
ATOM   2912  H1  HOH B 964      35.203  30.564  30.426  1.00  0.00      B    H  
ATOM   2913  H2  HOH B 964      34.241  31.763  29.703  1.00  0.00      B    H  
ATOM   2914  O   HOH B 965      36.661  31.199  23.336  1.00  0.00      B    O  
ATOM   2915  H1  HOH B 965      36.573  31.126  24.389  1.00  0.00      B    H  
ATOM   2916  H2  HOH B 965      37.611  30.954  23.060  1.00  0.00      B    H  
ATOM   2917  O   HOH B 966      26.293  33.269   3.298  1.00  0.00      B    O  
ATOM   2918  H1  HOH B 966      25.334  33.648   3.300  1.00  0.00      B    H  
ATOM   2919  H2  HOH B 966      26.468  32.829   4.170  1.00  0.00      B    H  
ATOM   2920  O   HOH B 967       8.318  36.447  35.465  1.00  0.00      B    O  
ATOM   2921  H1  HOH B 967       8.344  37.048  34.681  1.00  0.00      B    H  
ATOM   2922  H2  HOH B 967       7.305  36.551  35.752  1.00  0.00      B    H  
ATOM   2923  O   HOH B 968      17.464  18.365  18.642  1.00  0.00      B    O  
ATOM   2924  H1  HOH B 968      16.752  17.884  19.192  1.00  0.00      B    H  
ATOM   2925  H2  HOH B 968      17.605  19.289  18.953  1.00  0.00      B    H  
ATOM   2926  O   HOH B 969      37.433  23.665  33.839  1.00  0.00      B    O  
ATOM   2927  H1  HOH B 969      37.380  22.667  33.905  1.00  0.00      B    H  
ATOM   2928  H2  HOH B 969      36.747  23.963  33.187  1.00  0.00      B    H  
ATOM   2929  O   HOH B 970      20.756   8.483   7.799  1.00  0.00      B    O  
ATOM   2930  H1  HOH B 970      19.992   7.868   7.876  1.00  0.00      B    H  
ATOM   2931  H2  HOH B 970      21.028   8.426   6.805  1.00  0.00      B    H  
ATOM   2932  O   HOH B 971      17.317  14.913   5.727  1.00  0.00      B    O  
ATOM   2933  H1  HOH B 971      18.169  15.443   5.517  1.00  0.00      B    H  
ATOM   2934  H2  HOH B 971      17.346  14.748   6.697  1.00  0.00      B    H  
ATOM   2935  O   HOH B 972      13.370   7.121   7.076  1.00  0.00      B    O  
ATOM   2936  H1  HOH B 972      13.001   6.139   6.928  1.00  0.00      B    H  
ATOM   2937  H2  HOH B 972      13.175   7.732   6.256  1.00  0.00      B    H  
ATOM   2938  O   HOH B 973      13.725  14.163  13.228  1.00  0.00      B    O  
ATOM   2939  H1  HOH B 973      13.996  13.187  13.315  1.00  0.00      B    H  
ATOM   2940  H2  HOH B 973      14.211  14.653  14.011  1.00  0.00      B    H  
ATOM   2941  O   HOH B 974      19.500  20.286   2.985  1.00  0.00      B    O  
ATOM   2942  H1  HOH B 974      18.465  20.279   3.066  1.00  0.00      B    H  
ATOM   2943  H2  HOH B 974      19.739  20.971   2.267  1.00  0.00      B    H  
ATOM   2944  O   HOH B 975       4.847  23.513  30.903  1.00  0.00      B    O  
ATOM   2945  H1  HOH B 975       4.732  22.898  31.719  1.00  0.00      B    H  
ATOM   2946  H2  HOH B 975       4.784  24.422  31.297  1.00  0.00      B    H  
ATOM   2947  O   HOH B 976      14.484  37.184  20.388  1.00  0.00      B    O  
ATOM   2948  H1  HOH B 976      15.083  38.006  20.263  1.00  0.00      B    H  
ATOM   2949  H2  HOH B 976      14.913  36.355  19.959  1.00  0.00      B    H  
ATOM   2950  O   HOH B 977      18.877  37.612  11.287  1.00  0.00      B    O  
ATOM   2951  H1  HOH B 977      19.398  37.056  10.617  1.00  0.00      B    H  
ATOM   2952  H2  HOH B 977      18.120  37.019  11.629  1.00  0.00      B    H  
ATOM   2953  O   HOH B 978      10.486  22.279  32.066  1.00  0.00      B    O  
ATOM   2954  H1  HOH B 978      10.846  22.456  32.985  1.00  0.00      B    H  
ATOM   2955  H2  HOH B 978      10.574  21.292  31.889  1.00  0.00      B    H  
ATOM   2956  O   HOH B 979      23.525  12.800  22.953  1.00  0.00      B    O  
ATOM   2957  H1  HOH B 979      24.487  12.726  22.936  1.00  0.00      B    H  
ATOM   2958  H2  HOH B 979      23.019  12.123  23.470  1.00  0.00      B    H  
ATOM   2959  O   HOH B 980       7.069  25.552  27.784  1.00  0.00      B    O  
ATOM   2960  H1  HOH B 980       6.619  24.817  28.369  1.00  0.00      B    H  
ATOM   2961  H2  HOH B 980       7.859  25.955  28.260  1.00  0.00      B    H  
ATOM   2962  O   HOH B 981      12.966  30.938  25.260  1.00  0.00      B    O  
ATOM   2963  H1  HOH B 981      12.824  30.040  24.773  1.00  0.00      B    H  
ATOM   2964  H2  HOH B 981      12.792  30.649  26.236  1.00  0.00      B    H  
ATOM   2965  O   HOH B 982       7.834  22.301   9.714  1.00  0.00      B    O  
ATOM   2966  H1  HOH B 982       7.371  21.493  10.052  1.00  0.00      B    H  
ATOM   2967  H2  HOH B 982       8.798  22.145   9.810  1.00  0.00      B    H  
ATOM   2968  O   HOH B 983      36.989   9.201   4.486  1.00  0.00      B    O  
ATOM   2969  H1  HOH B 983      37.777   9.256   5.061  1.00  0.00      B    H  
ATOM   2970  H2  HOH B 983      36.182   9.246   5.099  1.00  0.00      B    H  
ATOM   2971  O   HOH B 984       1.562  34.593  21.788  1.00  0.00      B    O  
ATOM   2972  H1  HOH B 984       0.860  34.391  22.488  1.00  0.00      B    H  
ATOM   2973  H2  HOH B 984       2.199  35.241  22.220  1.00  0.00      B    H  
ATOM   2974  O   HOH B 985      10.623  35.663   2.482  1.00  0.00      B    O  
ATOM   2975  H1  HOH B 985      10.979  36.587   2.280  1.00  0.00      B    H  
ATOM   2976  H2  HOH B 985      10.591  35.551   3.494  1.00  0.00      B    H  
ATOM   2977  O   HOH B 986      13.036   5.868  20.523  1.00  0.00      B    O  
ATOM   2978  H1  HOH B 986      13.967   5.990  20.100  1.00  0.00      B    H  
ATOM   2979  H2  HOH B 986      12.428   5.373  19.812  1.00  0.00      B    H  
ATOM   2980  O   HOH B 987       4.407  29.107   4.539  1.00  0.00      B    O  
ATOM   2981  H1  HOH B 987       4.899  29.897   4.212  1.00  0.00      B    H  
ATOM   2982  H2  HOH B 987       3.546  29.417   5.021  1.00  0.00      B    H  
ATOM   2983  O   HOH B 988      37.856  15.737  16.231  1.00  0.00      B    O  
ATOM   2984  H1  HOH B 988      38.026  15.616  15.215  1.00  0.00      B    H  
ATOM   2985  H2  HOH B 988      36.847  15.755  16.273  1.00  0.00      B    H  
ATOM   2986  O   HOH B 989      36.520  15.093  29.259  1.00  0.00      B    O  
ATOM   2987  H1  HOH B 989      36.481  14.735  30.205  1.00  0.00      B    H  
ATOM   2988  H2  HOH B 989      37.454  15.056  28.810  1.00  0.00      B    H  
ATOM   2989  O   HOH B 990       3.749  35.925  27.648  1.00  0.00      B    O  
ATOM   2990  H1  HOH B 990       3.652  35.246  26.933  1.00  0.00      B    H  
ATOM   2991  H2  HOH B 990       4.736  35.873  28.017  1.00  0.00      B    H  
ATOM   2992  O   HOH B 991      18.704  27.748  11.276  1.00  0.00      B    O  
ATOM   2993  H1  HOH B 991      17.847  28.172  10.977  1.00  0.00      B    H  
ATOM   2994  H2  HOH B 991      19.475  28.050  10.703  1.00  0.00      B    H  
ATOM   2995  O   HOH B 992      26.149  11.816  14.717  1.00  0.00      B    O  
ATOM   2996  H1  HOH B 992      26.313  11.473  13.781  1.00  0.00      B    H  
ATOM   2997  H2  HOH B 992      25.289  11.533  15.021  1.00  0.00      B    H  
ATOM   2998  O   HOH B 993      21.664  22.727  19.025  1.00  0.00      B    O  
ATOM   2999  H1  HOH B 993      22.517  22.400  18.534  1.00  0.00      B    H  
ATOM   3000  H2  HOH B 993      21.875  23.112  19.913  1.00  0.00      B    H  
ATOM   3001  O   HOH B 994      37.260  15.302  12.991  1.00  0.00      B    O  
ATOM   3002  H1  HOH B 994      38.061  15.743  12.583  1.00  0.00      B    H  
ATOM   3003  H2  HOH B 994      36.397  15.793  12.721  1.00  0.00      B    H  
ATOM   3004  O   HOH B 995      20.841   4.637  37.933  1.00  0.00      B    O  
ATOM   3005  H1  HOH B 995      20.659   4.064  38.763  1.00  0.00      B    H  
ATOM   3006  H2  HOH B 995      20.312   5.485  38.078  1.00  0.00      B    H  
ATOM   3007  O   HOH B 996      35.189  38.627  24.417  1.00  0.00      B    O  
ATOM   3008  H1  HOH B 996      35.020  39.518  24.807  1.00  0.00      B    H  
ATOM   3009  H2  HOH B 996      34.414  38.275  23.983  1.00  0.00      B    H  
ATOM   3010  O   HOH B 997      24.576  17.612  32.014  1.00  0.00      B    O  
ATOM   3011  H1  HOH B 997      23.920  16.925  32.173  1.00  0.00      B    H  
ATOM   3012  H2  HOH B 997      25.399  17.266  32.468  1.00  0.00      B    H  
ATOM   3013  O   HOH B 998       1.303  32.892   4.996  1.00  0.00      B    O  
ATOM   3014  H1  HOH B 998       1.342  33.285   5.944  1.00  0.00      B    H  
ATOM   3015  H2  HOH B 998       1.696  33.483   4.311  1.00  0.00      B    H  
ATOM   3016  O   HOH B 999      21.142  24.221  11.400  1.00  0.00      B    O  
ATOM   3017  H1  HOH B 999      20.476  24.457  12.120  1.00  0.00      B    H  
ATOM   3018  H2  HOH B 999      22.106  24.593  11.675  1.00  0.00      B    H  
ATOM   3019  O   HOH B1000      20.744  36.496   9.812  1.00  0.00      B    O  
ATOM   3020  H1  HOH B1000      21.532  36.830   9.246  1.00  0.00      B    H  
ATOM   3021  H2  HOH B1000      20.360  35.817   9.256  1.00  0.00      B    H  
ATOM   3022  O   HOH B1001      23.409  18.538   0.366  1.00  0.00      B    O  
ATOM   3023  H1  HOH B1001      23.425  19.482  -0.020  1.00  0.00      B    H  
ATOM   3024  H2  HOH B1001      23.435  18.620   1.395  1.00  0.00      B    H  
ATOM   3025  O   HOH B1002      33.451  20.920  23.019  1.00  0.00      B    O  
ATOM   3026  H1  HOH B1002      32.408  21.080  23.143  1.00  0.00      B    H  
ATOM   3027  H2  HOH B1002      33.862  21.506  23.765  1.00  0.00      B    H  
ATOM   3028  O   HOH B1003      12.405  33.998  34.836  1.00  0.00      B    O  
ATOM   3029  H1  HOH B1003      12.549  33.673  35.811  1.00  0.00      B    H  
ATOM   3030  H2  HOH B1003      13.286  34.078  34.359  1.00  0.00      B    H  
ATOM   3031  O   HOH B1004      29.769  17.917   6.587  1.00  0.00      B    O  
ATOM   3032  H1  HOH B1004      29.399  17.478   7.433  1.00  0.00      B    H  
ATOM   3033  H2  HOH B1004      30.667  18.331   6.707  1.00  0.00      B    H  
ATOM   3034  O   HOH B1005       7.853  36.234  17.754  1.00  0.00      B    O  
ATOM   3035  H1  HOH B1005       7.825  35.487  17.094  1.00  0.00      B    H  
ATOM   3036  H2  HOH B1005       6.878  36.487  17.949  1.00  0.00      B    H  
ATOM   3037  O   HOH B1006       6.646   9.621  29.499  1.00  0.00      B    O  
ATOM   3038  H1  HOH B1006       6.452  10.138  30.335  1.00  0.00      B    H  
ATOM   3039  H2  HOH B1006       7.462  10.075  29.056  1.00  0.00      B    H  
ATOM   3040  O   HOH B1007      24.767   0.328  24.790  1.00  0.00      B    O  
ATOM   3041  H1  HOH B1007      24.592   0.515  25.763  1.00  0.00      B    H  
ATOM   3042  H2  HOH B1007      25.518  -0.304  24.730  1.00  0.00      B    H  
ATOM   3043  O   HOH B1008       5.318   8.150  22.746  1.00  0.00      B    O  
ATOM   3044  H1  HOH B1008       4.597   7.739  23.302  1.00  0.00      B    H  
ATOM   3045  H2  HOH B1008       5.819   7.427  22.291  1.00  0.00      B    H  
ATOM   3046  O   HOH B1009      16.869   1.368  22.460  1.00  0.00      B    O  
ATOM   3047  H1  HOH B1009      17.333   1.084  21.560  1.00  0.00      B    H  
ATOM   3048  H2  HOH B1009      16.502   2.338  22.490  1.00  0.00      B    H  
ATOM   3049  O   HOH B1010       1.939  30.236   5.194  1.00  0.00      B    O  
ATOM   3050  H1  HOH B1010       1.000  30.032   5.465  1.00  0.00      B    H  
ATOM   3051  H2  HOH B1010       1.891  31.244   4.974  1.00  0.00      B    H  
ATOM   3052  O   HOH B1011      19.440  24.193  20.027  1.00  0.00      B    O  
ATOM   3053  H1  HOH B1011      20.214  23.750  19.543  1.00  0.00      B    H  
ATOM   3054  H2  HOH B1011      19.095  23.507  20.701  1.00  0.00      B    H  
ATOM   3055  O   HOH B1012       5.854  31.339  10.765  1.00  0.00      B    O  
ATOM   3056  H1  HOH B1012       6.354  30.553  10.443  1.00  0.00      B    H  
ATOM   3057  H2  HOH B1012       5.661  31.200  11.788  1.00  0.00      B    H  
ATOM   3058  O   HOH B1013       7.827  11.382  13.149  1.00  0.00      B    O  
ATOM   3059  H1  HOH B1013       8.657  11.213  12.644  1.00  0.00      B    H  
ATOM   3060  H2  HOH B1013       7.845  10.869  14.070  1.00  0.00      B    H  
ATOM   3061  O   HOH B1014       6.258   4.971  18.940  1.00  0.00      B    O  
ATOM   3062  H1  HOH B1014       6.329   4.625  17.987  1.00  0.00      B    H  
ATOM   3063  H2  HOH B1014       5.464   4.425  19.340  1.00  0.00      B    H  
ATOM   3064  O   HOH B1015      25.182  16.470  35.905  1.00  0.00      B    O  
ATOM   3065  H1  HOH B1015      25.806  15.718  35.695  1.00  0.00      B    H  
ATOM   3066  H2  HOH B1015      25.494  16.904  36.747  1.00  0.00      B    H  
ATOM   3067  O   HOH B1016       9.870  12.524  23.784  1.00  0.00      B    O  
ATOM   3068  H1  HOH B1016       9.214  12.076  24.395  1.00  0.00      B    H  
ATOM   3069  H2  HOH B1016       9.617  13.528  23.591  1.00  0.00      B    H  
ATOM   3070  O   HOH B1017      11.008  25.861  19.211  1.00  0.00      B    O  
ATOM   3071  H1  HOH B1017      11.446  25.357  19.973  1.00  0.00      B    H  
ATOM   3072  H2  HOH B1017      10.183  26.286  19.600  1.00  0.00      B    H  
ATOM   3073  O   HOH B1018       4.323  15.531  28.378  1.00  0.00      B    O  
ATOM   3074  H1  HOH B1018       4.566  16.356  28.939  1.00  0.00      B    H  
ATOM   3075  H2  HOH B1018       4.051  15.871  27.508  1.00  0.00      B    H  
ATOM   3076  O   HOH B1019      32.302  19.311   6.771  1.00  0.00      B    O  
ATOM   3077  H1  HOH B1019      31.875  20.180   7.073  1.00  0.00      B    H  
ATOM   3078  H2  HOH B1019      32.309  19.201   5.771  1.00  0.00      B    H  
ATOM   3079  O   HOH B1020      34.514  10.613  25.546  1.00  0.00      B    O  
ATOM   3080  H1  HOH B1020      33.612  10.998  25.725  1.00  0.00      B    H  
ATOM   3081  H2  HOH B1020      34.516   9.923  24.830  1.00  0.00      B    H  
ATOM   3082  O   HOH B1021       6.045   5.488   5.644  1.00  0.00      B    O  
ATOM   3083  H1  HOH B1021       6.272   5.137   6.546  1.00  0.00      B    H  
ATOM   3084  H2  HOH B1021       5.748   4.634   5.120  1.00  0.00      B    H  
ATOM   3085  O   HOH B1022      36.977  17.883  38.682  1.00  0.00      B    O  
ATOM   3086  H1  HOH B1022      37.481  18.543  39.273  1.00  0.00      B    H  
ATOM   3087  H2  HOH B1022      36.890  16.970  39.133  1.00  0.00      B    H  
ATOM   3088  O   HOH B1023      31.256  26.864  14.325  1.00  0.00      B    O  
ATOM   3089  H1  HOH B1023      30.859  27.707  13.835  1.00  0.00      B    H  
ATOM   3090  H2  HOH B1023      31.845  27.266  14.997  1.00  0.00      B    H  
ATOM   3091  O   HOH B1024      28.321  12.153  21.305  1.00  0.00      B    O  
ATOM   3092  H1  HOH B1024      28.946  11.546  21.796  1.00  0.00      B    H  
ATOM   3093  H2  HOH B1024      28.270  11.891  20.355  1.00  0.00      B    H  
ATOM   3094  O   HOH B1025      32.789  17.979  36.566  1.00  0.00      B    O  
ATOM   3095  H1  HOH B1025      32.377  18.266  37.448  1.00  0.00      B    H  
ATOM   3096  H2  HOH B1025      33.427  17.209  36.784  1.00  0.00      B    H  
ATOM   3097  O   HOH B1026      16.859  13.187  24.550  1.00  0.00      B    O  
ATOM   3098  H1  HOH B1026      16.841  12.544  23.765  1.00  0.00      B    H  
ATOM   3099  H2  HOH B1026      17.637  12.943  25.110  1.00  0.00      B    H  
ATOM   3100  O   HOH B1027       1.819  19.570  31.511  1.00  0.00      B    O  
ATOM   3101  H1  HOH B1027       0.800  19.743  31.252  1.00  0.00      B    H  
ATOM   3102  H2  HOH B1027       1.779  18.936  32.333  1.00  0.00      B    H  
ATOM   3103  O   HOH B1028      15.015  29.897  10.852  1.00  0.00      B    O  
ATOM   3104  H1  HOH B1028      14.878  29.699  11.855  1.00  0.00      B    H  
ATOM   3105  H2  HOH B1028      15.545  29.193  10.385  1.00  0.00      B    H  
ATOM   3106  O   HOH B1029      38.593   8.707   0.587  1.00  0.00      B    O  
ATOM   3107  H1  HOH B1029      37.998   8.287   1.308  1.00  0.00      B    H  
ATOM   3108  H2  HOH B1029      38.906   7.987  -0.063  1.00  0.00      B    H  
ATOM   3109  O   HOH B1030      20.980   0.739  13.466  1.00  0.00      B    O  
ATOM   3110  H1  HOH B1030      21.253   1.593  13.930  1.00  0.00      B    H  
ATOM   3111  H2  HOH B1030      20.525   1.054  12.531  1.00  0.00      B    H  
ATOM   3112  O   HOH B1031      38.273  13.230  34.500  1.00  0.00      B    O  
ATOM   3113  H1  HOH B1031      37.330  13.499  34.562  1.00  0.00      B    H  
ATOM   3114  H2  HOH B1031      38.699  13.383  35.429  1.00  0.00      B    H  
ATOM   3115  O   HOH B1032      19.775  21.401  17.065  1.00  0.00      B    O  
ATOM   3116  H1  HOH B1032      19.130  21.263  17.769  1.00  0.00      B    H  
ATOM   3117  H2  HOH B1032      20.595  21.898  17.487  1.00  0.00      B    H  
ATOM   3118  O   HOH B1033       9.000  15.019  23.202  1.00  0.00      B    O  
ATOM   3119  H1  HOH B1033       8.729  15.600  23.991  1.00  0.00      B    H  
ATOM   3120  H2  HOH B1033       8.158  14.795  22.626  1.00  0.00      B    H  
ATOM   3121  O   HOH B1034       2.139   5.589   0.434  1.00  0.00      B    O  
ATOM   3122  H1  HOH B1034       2.278   6.207  -0.371  1.00  0.00      B    H  
ATOM   3123  H2  HOH B1034       2.414   6.040   1.301  1.00  0.00      B    H  
ATOM   3124  O   HOH B1035      36.803   9.223   9.456  1.00  0.00      B    O  
ATOM   3125  H1  HOH B1035      37.104  10.187   9.262  1.00  0.00      B    H  
ATOM   3126  H2  HOH B1035      35.822   9.287   9.617  1.00  0.00      B    H  
ATOM   3127  O   HOH B1036       9.163  22.658   6.796  1.00  0.00      B    O  
ATOM   3128  H1  HOH B1036       9.443  21.750   7.022  1.00  0.00      B    H  
ATOM   3129  H2  HOH B1036       8.171  22.785   7.065  1.00  0.00      B    H  
ATOM   3130  O   HOH B1037      17.712   8.709  15.828  1.00  0.00      B    O  
ATOM   3131  H1  HOH B1037      17.208   8.089  15.274  1.00  0.00      B    H  
ATOM   3132  H2  HOH B1037      17.732   8.358  16.769  1.00  0.00      B    H  
ATOM   3133  O   HOH B1038      35.274  28.246  34.528  1.00  0.00      B    O  
ATOM   3134  H1  HOH B1038      34.961  27.788  35.439  1.00  0.00      B    H  
ATOM   3135  H2  HOH B1038      36.246  27.965  34.490  1.00  0.00      B    H  
ATOM   3136  O   HOH B1039      22.360  32.733  28.966  1.00  0.00      B    O  
ATOM   3137  H1  HOH B1039      21.802  32.003  29.367  1.00  0.00      B    H  
ATOM   3138  H2  HOH B1039      22.389  33.519  29.556  1.00  0.00      B    H  
ATOM   3139  O   HOH B1040      29.680  37.685  14.868  1.00  0.00      B    O  
ATOM   3140  H1  HOH B1040      30.557  37.889  14.399  1.00  0.00      B    H  
ATOM   3141  H2  HOH B1040      29.911  37.218  15.719  1.00  0.00      B    H  
ATOM   3142  O   HOH B1041      29.809   0.831   7.825  1.00  0.00      B    O  
ATOM   3143  H1  HOH B1041      28.827   1.040   7.666  1.00  0.00      B    H  
ATOM   3144  H2  HOH B1041      30.185   1.674   8.346  1.00  0.00      B    H  
ATOM   3145  O   HOH B1042      13.690  32.595  28.302  1.00  0.00      B    O  
ATOM   3146  H1  HOH B1042      14.637  32.424  28.388  1.00  0.00      B    H  
ATOM   3147  H2  HOH B1042      13.287  31.668  28.036  1.00  0.00      B    H  
ATOM   3148  O   HOH B1043       2.452  35.587  32.435  1.00  0.00      B    O  
ATOM   3149  H1  HOH B1043       2.121  35.102  31.582  1.00  0.00      B    H  
ATOM   3150  H2  HOH B1043       2.389  34.845  33.187  1.00  0.00      B    H  
ATOM   3151  O   HOH B1044      32.925  14.172  37.092  1.00  0.00      B    O  
ATOM   3152  H1  HOH B1044      32.677  13.391  37.736  1.00  0.00      B    H  
ATOM   3153  H2  HOH B1044      33.507  14.824  37.607  1.00  0.00      B    H  
ATOM   3154  O   HOH B1045      28.995  30.114   9.209  1.00  0.00      B    O  
ATOM   3155  H1  HOH B1045      28.137  30.136   8.695  1.00  0.00      B    H  
ATOM   3156  H2  HOH B1045      29.731  29.978   8.540  1.00  0.00      B    H  
ATOM   3157  O   HOH B1046      17.693  30.019  29.247  1.00  0.00      B    O  
ATOM   3158  H1  HOH B1046      18.637  29.890  28.964  1.00  0.00      B    H  
ATOM   3159  H2  HOH B1046      17.460  29.511  30.135  1.00  0.00      B    H  
ATOM   3160  O   HOH B1047       6.335  22.573  28.894  1.00  0.00      B    O  
ATOM   3161  H1  HOH B1047       5.852  22.843  29.745  1.00  0.00      B    H  
ATOM   3162  H2  HOH B1047       7.291  22.684  29.150  1.00  0.00      B    H  
ATOM   3163  O   HOH B1048       4.457   6.586  29.052  1.00  0.00      B    O  
ATOM   3164  H1  HOH B1048       4.919   6.791  29.949  1.00  0.00      B    H  
ATOM   3165  H2  HOH B1048       3.565   7.088  29.050  1.00  0.00      B    H  
ATOM   3166  O   HOH B1049      37.913  32.636   3.740  1.00  0.00      B    O  
ATOM   3167  H1  HOH B1049      38.056  31.902   3.055  1.00  0.00      B    H  
ATOM   3168  H2  HOH B1049      38.602  32.486   4.496  1.00  0.00      B    H  
ATOM   3169  O   HOH B1050      10.849  20.096  16.513  1.00  0.00      B    O  
ATOM   3170  H1  HOH B1050      10.869  20.977  17.131  1.00  0.00      B    H  
ATOM   3171  H2  HOH B1050      10.675  19.350  17.189  1.00  0.00      B    H  
ATOM   3172  O   HOH B1051      17.059  36.446  37.031  1.00  0.00      B    O  
ATOM   3173  H1  HOH B1051      16.729  36.492  37.970  1.00  0.00      B    H  
ATOM   3174  H2  HOH B1051      16.562  35.647  36.587  1.00  0.00      B    H  
ATOM   3175  O   HOH B1052      13.538  24.563  23.635  1.00  0.00      B    O  
ATOM   3176  H1  HOH B1052      12.900  24.429  24.444  1.00  0.00      B    H  
ATOM   3177  H2  HOH B1052      14.395  24.874  24.029  1.00  0.00      B    H  
ATOM   3178  O   HOH B1053       5.901  18.557  37.922  1.00  0.00      B    O  
ATOM   3179  H1  HOH B1053       6.834  18.131  37.936  1.00  0.00      B    H  
ATOM   3180  H2  HOH B1053       5.343  18.047  37.211  1.00  0.00      B    H  
ATOM   3181  O   HOH B1054      29.149   7.242  32.314  1.00  0.00      B    O  
ATOM   3182  H1  HOH B1054      28.285   6.697  32.231  1.00  0.00      B    H  
ATOM   3183  H2  HOH B1054      29.843   6.635  32.793  1.00  0.00      B    H  
ATOM   3184  O   HOH B1055      10.459   1.359   0.995  1.00  0.00      B    O  
ATOM   3185  H1  HOH B1055       9.742   1.937   1.384  1.00  0.00      B    H  
ATOM   3186  H2  HOH B1055      11.298   1.825   1.156  1.00  0.00      B    H  
ATOM   3187  O   HOH B1056      34.451  11.753   6.522  1.00  0.00      B    O  
ATOM   3188  H1  HOH B1056      34.621  10.747   6.857  1.00  0.00      B    H  
ATOM   3189  H2  HOH B1056      33.818  11.747   5.774  1.00  0.00      B    H  
ATOM   3190  O   HOH B1057      18.114  19.636   6.876  1.00  0.00      B    O  
ATOM   3191  H1  HOH B1057      18.685  18.958   7.324  1.00  0.00      B    H  
ATOM   3192  H2  HOH B1057      17.292  19.193   6.470  1.00  0.00      B    H  
ATOM   3193  O   HOH B1058      12.995   9.798  29.683  1.00  0.00      B    O  
ATOM   3194  H1  HOH B1058      12.184  10.190  29.248  1.00  0.00      B    H  
ATOM   3195  H2  HOH B1058      13.053   8.846  29.284  1.00  0.00      B    H  
ATOM   3196  O   HOH B1059      17.565  10.758  28.373  1.00  0.00      B    O  
ATOM   3197  H1  HOH B1059      17.169  11.094  29.242  1.00  0.00      B    H  
ATOM   3198  H2  HOH B1059      18.336  10.111  28.545  1.00  0.00      B    H  
ATOM   3199  O   HOH B1060      11.889   5.168   5.771  1.00  0.00      B    O  
ATOM   3200  H1  HOH B1060      11.071   5.177   6.368  1.00  0.00      B    H  
ATOM   3201  H2  HOH B1060      11.668   5.620   4.909  1.00  0.00      B    H  
ATOM   3202  O   HOH B1061      35.305  10.548  35.940  1.00  0.00      B    O  
ATOM   3203  H1  HOH B1061      35.593  11.562  35.987  1.00  0.00      B    H  
ATOM   3204  H2  HOH B1061      34.299  10.547  35.762  1.00  0.00      B    H  
ATOM   3205  O   HOH B1062       3.198  10.963  21.764  1.00  0.00      B    O  
ATOM   3206  H1  HOH B1062       2.636  11.403  22.507  1.00  0.00      B    H  
ATOM   3207  H2  HOH B1062       3.959  10.596  22.273  1.00  0.00      B    H  
ATOM   3208  O   HOH B1063       2.020   3.371  23.586  1.00  0.00      B    O  
ATOM   3209  H1  HOH B1063       2.552   2.546  23.625  1.00  0.00      B    H  
ATOM   3210  H2  HOH B1063       2.679   4.140  23.562  1.00  0.00      B    H  
ATOM   3211  O   HOH B1064       9.470  29.539  32.597  1.00  0.00      B    O  
ATOM   3212  H1  HOH B1064      10.234  30.237  32.683  1.00  0.00      B    H  
ATOM   3213  H2  HOH B1064       9.345  29.104  33.515  1.00  0.00      B    H  
ATOM   3214  O   HOH B1065      20.038  16.554  24.731  1.00  0.00      B    O  
ATOM   3215  H1  HOH B1065      20.810  16.111  24.181  1.00  0.00      B    H  
ATOM   3216  H2  HOH B1065      19.986  16.161  25.666  1.00  0.00      B    H  
ATOM   3217  O   HOH B1066      31.152  21.238  35.065  1.00  0.00      B    O  
ATOM   3218  H1  HOH B1066      32.132  21.455  35.121  1.00  0.00      B    H  
ATOM   3219  H2  HOH B1066      30.863  21.027  36.047  1.00  0.00      B    H  
ATOM   3220  O   HOH B1067       3.813  11.619  16.101  1.00  0.00      B    O  
ATOM   3221  H1  HOH B1067       3.112  10.901  16.216  1.00  0.00      B    H  
ATOM   3222  H2  HOH B1067       4.099  11.698  15.089  1.00  0.00      B    H  
ATOM   3223  O   HOH B1068      32.139   3.956  29.567  1.00  0.00      B    O  
ATOM   3224  H1  HOH B1068      31.799   3.665  30.464  1.00  0.00      B    H  
ATOM   3225  H2  HOH B1068      32.327   4.946  29.604  1.00  0.00      B    H  
ATOM   3226  O   HOH B1069       4.732   0.020  34.993  1.00  0.00      B    O  
ATOM   3227  H1  HOH B1069       5.600   0.434  34.783  1.00  0.00      B    H  
ATOM   3228  H2  HOH B1069       4.033   0.758  35.299  1.00  0.00      B    H  
ATOM   3229  O   HOH B1070      14.463  -0.120  11.946  1.00  0.00      B    O  
ATOM   3230  H1  HOH B1070      14.921   0.346  12.753  1.00  0.00      B    H  
ATOM   3231  H2  HOH B1070      15.019   0.037  11.115  1.00  0.00      B    H  
ATOM   3232  O   HOH B1071      22.810  32.536   9.610  1.00  0.00      B    O  
ATOM   3233  H1  HOH B1071      21.834  32.513   9.432  1.00  0.00      B    H  
ATOM   3234  H2  HOH B1071      23.268  32.046   8.874  1.00  0.00      B    H  
ATOM   3235  O   HOH B1072       2.305  15.272  14.290  1.00  0.00      B    O  
ATOM   3236  H1  HOH B1072       2.079  14.958  15.247  1.00  0.00      B    H  
ATOM   3237  H2  HOH B1072       2.069  14.512  13.684  1.00  0.00      B    H  
ATOM   3238  O   HOH B1073       5.521  32.917  17.518  1.00  0.00      B    O  
ATOM   3239  H1  HOH B1073       6.141  33.519  16.952  1.00  0.00      B    H  
ATOM   3240  H2  HOH B1073       5.641  33.225  18.489  1.00  0.00      B    H  
ATOM   3241  O   HOH B1074      15.577  24.916   5.597  1.00  0.00      B    O  
ATOM   3242  H1  HOH B1074      15.931  24.303   6.317  1.00  0.00      B    H  
ATOM   3243  H2  HOH B1074      14.799  25.380   6.071  1.00  0.00      B    H  
ATOM   3244  O   HOH B1075       2.993  20.669   8.587  1.00  0.00      B    O  
ATOM   3245  H1  HOH B1075       3.597  21.373   8.835  1.00  0.00      B    H  
ATOM   3246  H2  HOH B1075       3.318  19.818   9.108  1.00  0.00      B    H  
ATOM   3247  O   HOH B1076      17.531  33.410   5.696  1.00  0.00      B    O  
ATOM   3248  H1  HOH B1076      16.557  33.297   5.761  1.00  0.00      B    H  
ATOM   3249  H2  HOH B1076      17.926  33.239   6.595  1.00  0.00      B    H  
ATOM   3250  O   HOH B1077      22.331  23.397  31.253  1.00  0.00      B    O  
ATOM   3251  H1  HOH B1077      22.665  24.219  31.758  1.00  0.00      B    H  
ATOM   3252  H2  HOH B1077      21.641  22.980  31.868  1.00  0.00      B    H  
ATOM   3253  O   HOH B1078      29.744  14.018  15.528  1.00  0.00      B    O  
ATOM   3254  H1  HOH B1078      30.579  14.599  15.352  1.00  0.00      B    H  
ATOM   3255  H2  HOH B1078      28.902  14.598  15.390  1.00  0.00      B    H  
ATOM   3256  O   HOH B1079      29.617  12.671  36.959  1.00  0.00      B    O  
ATOM   3257  H1  HOH B1079      29.257  12.466  36.030  1.00  0.00      B    H  
ATOM   3258  H2  HOH B1079      29.923  11.800  37.313  1.00  0.00      B    H  
ATOM   3259  O   HOH B1080      11.060  24.460   7.279  1.00  0.00      B    O  
ATOM   3260  H1  HOH B1080      10.713  24.808   8.167  1.00  0.00      B    H  
ATOM   3261  H2  HOH B1080      10.539  23.658   7.140  1.00  0.00      B    H  
ATOM   3262  O   HOH B1081       8.893  33.175  38.979  1.00  0.00      B    O  
ATOM   3263  H1  HOH B1081       9.686  33.347  39.571  1.00  0.00      B    H  
ATOM   3264  H2  HOH B1081       9.180  32.503  38.264  1.00  0.00      B    H  
ATOM   3265  O   HOH B1082      33.217  28.885  19.774  1.00  0.00      B    O  
ATOM   3266  H1  HOH B1082      32.219  28.840  19.635  1.00  0.00      B    H  
ATOM   3267  H2  HOH B1082      33.402  29.594  20.452  1.00  0.00      B    H  
ATOM   3268  O   HOH B1083      37.598  31.905   7.660  1.00  0.00      B    O  
ATOM   3269  H1  HOH B1083      38.275  32.679   7.689  1.00  0.00      B    H  
ATOM   3270  H2  HOH B1083      37.813  31.236   8.442  1.00  0.00      B    H  
ATOM   3271  O   HOH B1084      30.310  30.767  34.039  1.00  0.00      B    O  
ATOM   3272  H1  HOH B1084      31.055  30.628  34.732  1.00  0.00      B    H  
ATOM   3273  H2  HOH B1084      30.647  31.215  33.233  1.00  0.00      B    H  
ATOM   3274  O   HOH B1085      17.072  38.113  23.723  1.00  0.00      B    O  
ATOM   3275  H1  HOH B1085      16.952  38.956  23.143  1.00  0.00      B    H  
ATOM   3276  H2  HOH B1085      16.162  37.614  23.675  1.00  0.00      B    H  
ATOM   3277  O   HOH B1086      12.897  25.951  39.002  1.00  0.00      B    O  
ATOM   3278  H1  HOH B1086      12.240  25.247  39.225  1.00  0.00      B    H  
ATOM   3279  H2  HOH B1086      12.499  26.885  39.118  1.00  0.00      B    H  
ATOM   3280  O   HOH B1087       4.796  12.808   8.787  1.00  0.00      B    O  
ATOM   3281  H1  HOH B1087       4.668  13.008   7.794  1.00  0.00      B    H  
ATOM   3282  H2  HOH B1087       5.708  13.235   9.060  1.00  0.00      B    H  
ATOM   3283  O   HOH B1088      20.143  27.600   0.025  1.00  0.00      B    O  
ATOM   3284  H1  HOH B1088      19.511  27.549  -0.722  1.00  0.00      B    H  
ATOM   3285  H2  HOH B1088      19.537  27.884   0.791  1.00  0.00      B    H  
ATOM   3286  O   HOH B1089      30.435  33.670  32.407  1.00  0.00      B    O  
ATOM   3287  H1  HOH B1089      31.138  32.912  32.171  1.00  0.00      B    H  
ATOM   3288  H2  HOH B1089      30.480  33.772  33.418  1.00  0.00      B    H  
ATOM   3289  O   HOH B1090       6.153  23.556   6.228  1.00  0.00      B    O  
ATOM   3290  H1  HOH B1090       5.849  23.619   5.274  1.00  0.00      B    H  
ATOM   3291  H2  HOH B1090       5.887  22.649   6.582  1.00  0.00      B    H  
ATOM   3292  O   HOH B1091      36.774   7.520  16.603  1.00  0.00      B    O  
ATOM   3293  H1  HOH B1091      37.112   8.360  17.145  1.00  0.00      B    H  
ATOM   3294  H2  HOH B1091      35.807   7.366  16.805  1.00  0.00      B    H  
ATOM   3295  O   HOH B1092      23.104  30.540  18.230  1.00  0.00      B    O  
ATOM   3296  H1  HOH B1092      22.765  29.599  18.569  1.00  0.00      B    H  
ATOM   3297  H2  HOH B1092      22.940  30.544  17.247  1.00  0.00      B    H  
ATOM   3298  O   HOH B1093      23.256   7.657  34.186  1.00  0.00      B    O  
ATOM   3299  H1  HOH B1093      23.254   6.656  34.459  1.00  0.00      B    H  
ATOM   3300  H2  HOH B1093      23.490   7.705  33.240  1.00  0.00      B    H  
ATOM   3301  O   HOH B1094      17.663  27.050  20.913  1.00  0.00      B    O  
ATOM   3302  H1  HOH B1094      17.887  26.150  20.498  1.00  0.00      B    H  
ATOM   3303  H2  HOH B1094      17.619  26.866  21.926  1.00  0.00      B    H  
ATOM   3304  O   HOH B1095      36.168  27.710  21.872  1.00  0.00      B    O  
ATOM   3305  H1  HOH B1095      35.477  28.441  21.654  1.00  0.00      B    H  
ATOM   3306  H2  HOH B1095      37.039  27.848  21.377  1.00  0.00      B    H  
ATOM   3307  O   HOH B1096      22.840  23.489   1.303  1.00  0.00      B    O  
ATOM   3308  H1  HOH B1096      21.860  23.488   1.028  1.00  0.00      B    H  
ATOM   3309  H2  HOH B1096      23.140  24.437   1.502  1.00  0.00      B    H  
ATOM   3310  O   HOH B1097      15.574  27.273  37.579  1.00  0.00      B    O  
ATOM   3311  H1  HOH B1097      14.551  27.361  37.637  1.00  0.00      B    H  
ATOM   3312  H2  HOH B1097      15.875  26.517  36.972  1.00  0.00      B    H  
ATOM   3313  O   HOH B1098      22.569  23.810  26.152  1.00  0.00      B    O  
ATOM   3314  H1  HOH B1098      23.557  23.859  26.102  1.00  0.00      B    H  
ATOM   3315  H2  HOH B1098      22.255  23.738  27.137  1.00  0.00      B    H  
ATOM   3316  O   HOH B1099      15.710  12.827  19.235  1.00  0.00      B    O  
ATOM   3317  H1  HOH B1099      15.830  11.810  19.385  1.00  0.00      B    H  
ATOM   3318  H2  HOH B1099      15.212  13.063  20.098  1.00  0.00      B    H  
ATOM   3319  O   HOH B1100      21.128   8.673  25.687  1.00  0.00      B    O  
ATOM   3320  H1  HOH B1100      20.934   7.730  25.901  1.00  0.00      B    H  
ATOM   3321  H2  HOH B1100      20.384   9.070  25.110  1.00  0.00      B    H  
ATOM   3322  O   HOH B1101      22.824   8.206  38.159  1.00  0.00      B    O  
ATOM   3323  H1  HOH B1101      23.524   8.496  37.519  1.00  0.00      B    H  
ATOM   3324  H2  HOH B1101      22.671   8.961  38.866  1.00  0.00      B    H  
ATOM   3325  O   HOH B1102       0.497  24.303  32.429  1.00  0.00      B    O  
ATOM   3326  H1  HOH B1102       0.324  25.325  32.253  1.00  0.00      B    H  
ATOM   3327  H2  HOH B1102      -0.182  24.042  33.074  1.00  0.00      B    H  
ATOM   3328  O   HOH B1103      22.768  33.106  35.470  1.00  0.00      B    O  
ATOM   3329  H1  HOH B1103      22.202  33.752  34.950  1.00  0.00      B    H  
ATOM   3330  H2  HOH B1103      22.819  33.396  36.499  1.00  0.00      B    H  
ATOM   3331  O   HOH B1104      10.705  34.003  19.543  1.00  0.00      B    O  
ATOM   3332  H1  HOH B1104      11.093  33.096  19.777  1.00  0.00      B    H  
ATOM   3333  H2  HOH B1104      10.057  34.252  20.314  1.00  0.00      B    H  
ATOM   3334  O   HOH B1105      22.513   7.455  14.399  1.00  0.00      B    O  
ATOM   3335  H1  HOH B1105      21.703   8.046  14.475  1.00  0.00      B    H  
ATOM   3336  H2  HOH B1105      22.509   6.754  15.119  1.00  0.00      B    H  
ATOM   3337  O   HOH B1106      28.214  23.430  33.270  1.00  0.00      B    O  
ATOM   3338  H1  HOH B1106      27.879  24.341  33.581  1.00  0.00      B    H  
ATOM   3339  H2  HOH B1106      28.063  22.671  33.956  1.00  0.00      B    H  
ATOM   3340  O   HOH B1107      25.907  21.909   8.572  1.00  0.00      B    O  
ATOM   3341  H1  HOH B1107      25.727  20.910   8.410  1.00  0.00      B    H  
ATOM   3342  H2  HOH B1107      26.799  22.090   8.117  1.00  0.00      B    H  
ATOM   3343  O   HOH B1108      26.016  34.339  33.371  1.00  0.00      B    O  
ATOM   3344  H1  HOH B1108      26.868  33.846  33.201  1.00  0.00      B    H  
ATOM   3345  H2  HOH B1108      25.287  33.649  33.347  1.00  0.00      B    H  
ATOM   3346  O   HOH B1109      13.069   3.744  36.106  1.00  0.00      B    O  
ATOM   3347  H1  HOH B1109      13.569   2.859  35.930  1.00  0.00      B    H  
ATOM   3348  H2  HOH B1109      12.224   3.863  35.562  1.00  0.00      B    H  
ATOM   3349  O   HOH B1110      37.633   8.137  14.142  1.00  0.00      B    O  
ATOM   3350  H1  HOH B1110      37.351   7.849  15.061  1.00  0.00      B    H  
ATOM   3351  H2  HOH B1110      37.049   7.623  13.425  1.00  0.00      B    H  
ATOM   3352  O   HOH B1111      30.118  33.757   9.258  1.00  0.00      B    O  
ATOM   3353  H1  HOH B1111      30.885  33.240   9.663  1.00  0.00      B    H  
ATOM   3354  H2  HOH B1111      29.416  33.592   9.898  1.00  0.00      B    H  
ATOM   3355  O   HOH B1112      23.139  37.793  13.925  1.00  0.00      B    O  
ATOM   3356  H1  HOH B1112      22.715  37.132  13.263  1.00  0.00      B    H  
ATOM   3357  H2  HOH B1112      22.606  38.641  14.023  1.00  0.00      B    H  
ATOM   3358  O   HOH B1113       1.632  16.303  11.014  1.00  0.00      B    O  
ATOM   3359  H1  HOH B1113       0.712  16.804  11.094  1.00  0.00      B    H  
ATOM   3360  H2  HOH B1113       2.196  16.688  11.755  1.00  0.00      B    H  
ATOM   3361  O   HOH B1114      38.202  10.801   6.439  1.00  0.00      B    O  
ATOM   3362  H1  HOH B1114      37.446  11.089   7.015  1.00  0.00      B    H  
ATOM   3363  H2  HOH B1114      38.863  11.577   6.336  1.00  0.00      B    H  
ATOM   3364  O   HOH B1115      14.949   1.862  30.909  1.00  0.00      B    O  
ATOM   3365  H1  HOH B1115      15.166   1.628  31.918  1.00  0.00      B    H  
ATOM   3366  H2  HOH B1115      14.563   0.989  30.498  1.00  0.00      B    H  
ATOM   3367  O   HOH B1116       8.377  20.718  15.521  1.00  0.00      B    O  
ATOM   3368  H1  HOH B1116       8.149  20.682  14.511  1.00  0.00      B    H  
ATOM   3369  H2  HOH B1116       9.335  20.399  15.672  1.00  0.00      B    H  
ATOM   3370  O   HOH B1117      35.139  37.273  31.151  1.00  0.00      B    O  
ATOM   3371  H1  HOH B1117      35.269  37.311  32.168  1.00  0.00      B    H  
ATOM   3372  H2  HOH B1117      35.792  37.883  30.762  1.00  0.00      B    H  
ATOM   3373  O   HOH B1118      25.640  30.164   9.670  1.00  0.00      B    O  
ATOM   3374  H1  HOH B1118      25.705  30.750  10.467  1.00  0.00      B    H  
ATOM   3375  H2  HOH B1118      24.695  29.853   9.688  1.00  0.00      B    H  
ATOM   3376  O   HOH B1119      24.308  28.281  33.787  1.00  0.00      B    O  
ATOM   3377  H1  HOH B1119      24.588  29.166  34.273  1.00  0.00      B    H  
ATOM   3378  H2  HOH B1119      23.393  28.343  33.418  1.00  0.00      B    H  
ATOM   3379  O   HOH B1120       2.049  11.738  24.092  1.00  0.00      B    O  
ATOM   3380  H1  HOH B1120       2.320  11.312  24.986  1.00  0.00      B    H  
ATOM   3381  H2  HOH B1120       1.149  12.191  24.140  1.00  0.00      B    H  
ATOM   3382  O   HOH B1121      29.001  24.424  24.442  1.00  0.00      B    O  
ATOM   3383  H1  HOH B1121      29.188  23.497  24.829  1.00  0.00      B    H  
ATOM   3384  H2  HOH B1121      29.778  25.066  24.652  1.00  0.00      B    H  
ATOM   3385  O   HOH B1122       0.393   0.185  30.021  1.00  0.00      B    O  
ATOM   3386  H1  HOH B1122       0.927  -0.611  30.319  1.00  0.00      B    H  
ATOM   3387  H2  HOH B1122       1.040   0.905  29.826  1.00  0.00      B    H  
ATOM   3388  O   HOH B1123      35.200  39.045  27.612  1.00  0.00      B    O  
ATOM   3389  H1  HOH B1123      34.827  38.122  27.745  1.00  0.00      B    H  
ATOM   3390  H2  HOH B1123      34.527  39.761  27.297  1.00  0.00      B    H  
ATOM   3391  O   HOH B1124       4.164   9.059  10.281  1.00  0.00      B    O  
ATOM   3392  H1  HOH B1124       4.989   9.584  10.045  1.00  0.00      B    H  
ATOM   3393  H2  HOH B1124       3.774   9.319  11.219  1.00  0.00      B    H  
ATOM   3394  O   HOH B1125      36.901  37.429  12.080  1.00  0.00      B    O  
ATOM   3395  H1  HOH B1125      36.747  36.913  11.304  1.00  0.00      B    H  
ATOM   3396  H2  HOH B1125      36.431  37.011  12.847  1.00  0.00      B    H  
ATOM   3397  O   HOH B1126      21.583   5.035  22.716  1.00  0.00      B    O  
ATOM   3398  H1  HOH B1126      21.542   6.025  22.290  1.00  0.00      B    H  
ATOM   3399  H2  HOH B1126      22.434   4.600  22.448  1.00  0.00      B    H  
ATOM   3400  O   HOH B1127      -0.100  24.790  27.618  1.00  0.00      B    O  
ATOM   3401  H1  HOH B1127       0.031  24.005  28.246  1.00  0.00      B    H  
ATOM   3402  H2  HOH B1127       0.646  24.804  26.944  1.00  0.00      B    H  
ATOM   3403  O   HOH B1128      26.975  21.968  19.658  1.00  0.00      B    O  
ATOM   3404  H1  HOH B1128      27.631  22.108  20.420  1.00  0.00      B    H  
ATOM   3405  H2  HOH B1128      27.300  21.167  19.076  1.00  0.00      B    H  
ATOM   3406  O   HOH B1129       1.273  10.621  27.790  1.00  0.00      B    O  
ATOM   3407  H1  HOH B1129       2.003  11.240  28.028  1.00  0.00      B    H  
ATOM   3408  H2  HOH B1129       0.621  11.201  27.264  1.00  0.00      B    H  
ATOM   3409  O   HOH B1130      15.054  34.986  33.385  1.00  0.00      B    O  
ATOM   3410  H1  HOH B1130      14.228  35.404  32.906  1.00  0.00      B    H  
ATOM   3411  H2  HOH B1130      15.525  34.366  32.752  1.00  0.00      B    H  
ATOM   3412  O   HOH B1131      -0.211  21.688  10.681  1.00  0.00      B    O  
ATOM   3413  H1  HOH B1131       0.567  22.079  11.134  1.00  0.00      B    H  
ATOM   3414  H2  HOH B1131      -0.133  21.975   9.713  1.00  0.00      B    H  
ATOM   3415  O   HOH B1132       0.565  35.094  27.251  1.00  0.00      B    O  
ATOM   3416  H1  HOH B1132       0.841  35.768  26.518  1.00  0.00      B    H  
ATOM   3417  H2  HOH B1132       1.290  35.028  27.954  1.00  0.00      B    H  
ATOM   3418  O   HOH B1133      16.255  16.426   3.865  1.00  0.00      B    O  
ATOM   3419  H1  HOH B1133      16.847  16.481   3.031  1.00  0.00      B    H  
ATOM   3420  H2  HOH B1133      16.907  16.093   4.569  1.00  0.00      B    H  
ATOM   3421  O   HOH B1134       8.247  23.348  18.595  1.00  0.00      B    O  
ATOM   3422  H1  HOH B1134       7.870  22.757  19.290  1.00  0.00      B    H  
ATOM   3423  H2  HOH B1134       8.321  24.258  18.981  1.00  0.00      B    H  
ATOM   3424  O   HOH B1135       5.748  17.750  15.400  1.00  0.00      B    O  
ATOM   3425  H1  HOH B1135       5.191  17.395  16.156  1.00  0.00      B    H  
ATOM   3426  H2  HOH B1135       6.564  17.192  15.311  1.00  0.00      B    H  
ATOM   3427  O   HOH B1136      30.351  11.931   9.600  1.00  0.00      B    O  
ATOM   3428  H1  HOH B1136      29.546  11.580  10.074  1.00  0.00      B    H  
ATOM   3429  H2  HOH B1136      30.021  12.632   8.925  1.00  0.00      B    H  
ATOM   3430  O   HOH B1137      14.901  20.471  26.903  1.00  0.00      B    O  
ATOM   3431  H1  HOH B1137      15.600  21.150  26.901  1.00  0.00      B    H  
ATOM   3432  H2  HOH B1137      15.293  19.621  26.520  1.00  0.00      B    H  
ATOM   3433  O   HOH B1138      26.352  18.627  20.139  1.00  0.00      B    O  
ATOM   3434  H1  HOH B1138      26.714  17.662  20.342  1.00  0.00      B    H  
ATOM   3435  H2  HOH B1138      25.854  18.603  19.260  1.00  0.00      B    H  
ATOM   3436  O   HOH B1139       8.896  13.674  15.638  1.00  0.00      B    O  
ATOM   3437  H1  HOH B1139       9.775  13.392  15.394  1.00  0.00      B    H  
ATOM   3438  H2  HOH B1139       8.669  13.115  16.437  1.00  0.00      B    H  
ATOM   3439  O   HOH B1140      24.616   4.069  11.972  1.00  0.00      B    O  
ATOM   3440  H1  HOH B1140      25.596   4.209  11.772  1.00  0.00      B    H  
ATOM   3441  H2  HOH B1140      24.540   3.252  12.570  1.00  0.00      B    H  
ATOM   3442  O   HOH B1141      18.640  27.257  36.782  1.00  0.00      B    O  
ATOM   3443  H1  HOH B1141      18.709  26.297  36.902  1.00  0.00      B    H  
ATOM   3444  H2  HOH B1141      18.061  27.401  36.018  1.00  0.00      B    H  
ATOM   3445  O   HOH B1142      30.448   8.556  30.220  1.00  0.00      B    O  
ATOM   3446  H1  HOH B1142      29.917   8.599  29.390  1.00  0.00      B    H  
ATOM   3447  H2  HOH B1142      29.866   8.033  30.925  1.00  0.00      B    H  
ATOM   3448  O   HOH B1143      20.934  38.452  16.789  1.00  0.00      B    O  
ATOM   3449  H1  HOH B1143      20.258  38.707  16.114  1.00  0.00      B    H  
ATOM   3450  H2  HOH B1143      20.531  37.652  17.263  1.00  0.00      B    H  
ATOM   3451  O   HOH B1144      28.191  23.303  17.695  1.00  0.00      B    O  
ATOM   3452  H1  HOH B1144      27.593  22.877  18.386  1.00  0.00      B    H  
ATOM   3453  H2  HOH B1144      28.380  24.237  17.976  1.00  0.00      B    H  
ATOM   3454  O   HOH B1145      10.702  -0.161  27.811  1.00  0.00      B    O  
ATOM   3455  H1  HOH B1145      11.166   0.103  28.606  1.00  0.00      B    H  
ATOM   3456  H2  HOH B1145      10.864   0.585  27.139  1.00  0.00      B    H  
ATOM   3457  O   HOH B1146      11.505   3.854  19.038  1.00  0.00      B    O  
ATOM   3458  H1  HOH B1146      11.697   2.951  19.481  1.00  0.00      B    H  
ATOM   3459  H2  HOH B1146      10.543   4.066  19.374  1.00  0.00      B    H  
ATOM   3460  O   HOH B1147      28.317   2.186  10.042  1.00  0.00      B    O  
ATOM   3461  H1  HOH B1147      27.647   1.710   9.474  1.00  0.00      B    H  
ATOM   3462  H2  HOH B1147      28.772   1.478  10.576  1.00  0.00      B    H  
ATOM   3463  O   HOH B1148      19.344   6.787  21.632  1.00  0.00      B    O  
ATOM   3464  H1  HOH B1148      18.312   6.414  21.828  1.00  0.00      B    H  
ATOM   3465  H2  HOH B1148      19.965   6.047  21.927  1.00  0.00      B    H  
ATOM   3466  O   HOH B1149      22.679  27.667  37.639  1.00  0.00      B    O  
ATOM   3467  H1  HOH B1149      21.790  27.436  38.050  1.00  0.00      B    H  
ATOM   3468  H2  HOH B1149      22.518  28.277  36.841  1.00  0.00      B    H  
ATOM   3469  O   HOH B1150      21.974  36.287   7.070  1.00  0.00      B    O  
ATOM   3470  H1  HOH B1150      21.611  35.702   6.290  1.00  0.00      B    H  
ATOM   3471  H2  HOH B1150      22.987  36.078   7.052  1.00  0.00      B    H  
ATOM   3472  O   HOH B1151       0.121  22.170   7.996  1.00  0.00      B    O  
ATOM   3473  H1  HOH B1151      -0.358  22.100   7.062  1.00  0.00      B    H  
ATOM   3474  H2  HOH B1151       0.796  21.400   7.991  1.00  0.00      B    H  
ATOM   3475  O   HOH B1152      37.441   3.108  34.189  1.00  0.00      B    O  
ATOM   3476  H1  HOH B1152      37.428   3.509  35.112  1.00  0.00      B    H  
ATOM   3477  H2  HOH B1152      37.513   3.807  33.433  1.00  0.00      B    H  
ATOM   3478  O   HOH B1153      21.496  14.342  34.507  1.00  0.00      B    O  
ATOM   3479  H1  HOH B1153      22.223  13.593  34.732  1.00  0.00      B    H  
ATOM   3480  H2  HOH B1153      20.742  14.145  35.136  1.00  0.00      B    H  
ATOM   3481  O   HOH B1154      32.605  22.943  15.840  1.00  0.00      B    O  
ATOM   3482  H1  HOH B1154      32.061  22.117  15.833  1.00  0.00      B    H  
ATOM   3483  H2  HOH B1154      31.972  23.669  15.510  1.00  0.00      B    H  
ATOM   3484  O   HOH B1155      34.759  17.903  15.569  1.00  0.00      B    O  
ATOM   3485  H1  HOH B1155      35.355  17.908  14.760  1.00  0.00      B    H  
ATOM   3486  H2  HOH B1155      34.698  16.958  15.912  1.00  0.00      B    H  
ATOM   3487  O   HOH B1157      11.886  39.027  24.268  1.00  0.00      B    O  
ATOM   3488  H1  HOH B1157      12.894  39.113  24.048  1.00  0.00      B    H  
ATOM   3489  H2  HOH B1157      11.681  38.022  24.122  1.00  0.00      B    H  
ATOM   3490  O   HOH B1158      32.065  18.351  34.119  1.00  0.00      B    O  
ATOM   3491  H1  HOH B1158      31.470  19.133  34.234  1.00  0.00      B    H  
ATOM   3492  H2  HOH B1158      32.477  18.203  35.041  1.00  0.00      B    H  
ATOM   3493  O   HOH B1159      31.683  31.080  24.646  1.00  0.00      B    O  
ATOM   3494  H1  HOH B1159      30.879  31.059  25.273  1.00  0.00      B    H  
ATOM   3495  H2  HOH B1159      31.343  31.388  23.731  1.00  0.00      B    H  
ATOM   3496  O   HOH B1160      15.518   3.597  20.620  1.00  0.00      B    O  
ATOM   3497  H1  HOH B1160      14.938   3.021  21.198  1.00  0.00      B    H  
ATOM   3498  H2  HOH B1160      15.733   3.041  19.793  1.00  0.00      B    H  
ATOM   3499  O   HOH B1161       6.507  27.836  12.830  1.00  0.00      B    O  
ATOM   3500  H1  HOH B1161       6.157  27.220  13.582  1.00  0.00      B    H  
ATOM   3501  H2  HOH B1161       7.462  27.623  12.642  1.00  0.00      B    H  
ATOM   3502  O   HOH B1162      23.571   7.536  11.863  1.00  0.00      B    O  
ATOM   3503  H1  HOH B1162      23.428   7.318  12.863  1.00  0.00      B    H  
ATOM   3504  H2  HOH B1162      23.745   6.681  11.329  1.00  0.00      B    H  
ATOM   3505  O   HOH B1163      10.730   6.232   3.603  1.00  0.00      B    O  
ATOM   3506  H1  HOH B1163      11.194   6.649   2.795  1.00  0.00      B    H  
ATOM   3507  H2  HOH B1163       9.931   6.779   3.751  1.00  0.00      B    H  
ATOM   3508  O   HOH B1164      13.960  17.998  29.719  1.00  0.00      B    O  
ATOM   3509  H1  HOH B1164      13.509  17.292  30.316  1.00  0.00      B    H  
ATOM   3510  H2  HOH B1164      14.236  18.756  30.362  1.00  0.00      B    H  
ATOM   3511  O   HOH B1165      10.627   9.504  17.465  1.00  0.00      B    O  
ATOM   3512  H1  HOH B1165      11.137  10.138  18.101  1.00  0.00      B    H  
ATOM   3513  H2  HOH B1165      10.335   8.676  17.988  1.00  0.00      B    H  
ATOM   3514  O   HOH B1166      20.922  21.094  22.879  1.00  0.00      B    O  
ATOM   3515  H1  HOH B1166      20.589  20.552  23.712  1.00  0.00      B    H  
ATOM   3516  H2  HOH B1166      21.611  20.501  22.462  1.00  0.00      B    H  
ATOM   3517  O   HOH B1167      30.790   9.683  19.069  1.00  0.00      B    O  
ATOM   3518  H1  HOH B1167      29.998  10.313  19.170  1.00  0.00      B    H  
ATOM   3519  H2  HOH B1167      30.469   8.681  18.809  1.00  0.00      B    H  
ATOM   3520  O   HOH B1168      13.020  27.201  12.192  1.00  0.00      B    O  
ATOM   3521  H1  HOH B1168      12.009  27.283  12.201  1.00  0.00      B    H  
ATOM   3522  H2  HOH B1168      13.415  28.056  12.628  1.00  0.00      B    H  
ATOM   3523  O   HOH B1169      34.298  20.755   3.183  1.00  0.00      B    O  
ATOM   3524  H1  HOH B1169      34.707  21.395   3.918  1.00  0.00      B    H  
ATOM   3525  H2  HOH B1169      35.074  20.105   2.894  1.00  0.00      B    H  
ATOM   3526  O   HOH B1170      33.738  32.993  28.631  1.00  0.00      B    O  
ATOM   3527  H1  HOH B1170      32.958  33.625  28.809  1.00  0.00      B    H  
ATOM   3528  H2  HOH B1170      34.599  33.551  28.781  1.00  0.00      B    H  
ATOM   3529  O   HOH B1171      11.777   8.662  21.438  1.00  0.00      B    O  
ATOM   3530  H1  HOH B1171      11.946   7.769  21.030  1.00  0.00      B    H  
ATOM   3531  H2  HOH B1171      12.060   8.670  22.357  1.00  0.00      B    H  
ATOM   3532  O   HOH B1172      16.591  22.638  13.284  1.00  0.00      B    O  
ATOM   3533  H1  HOH B1172      17.184  21.879  13.663  1.00  0.00      B    H  
ATOM   3534  H2  HOH B1172      16.699  23.430  13.950  1.00  0.00      B    H  
ATOM   3535  O   HOH B1173      31.609  36.831   5.565  1.00  0.00      B    O  
ATOM   3536  H1  HOH B1173      32.529  36.842   5.129  1.00  0.00      B    H  
ATOM   3537  H2  HOH B1173      31.655  36.360   6.446  1.00  0.00      B    H  
ATOM   3538  O   HOH B1174       4.118   1.616   1.616  1.00  0.00      B    O  
ATOM   3539  H1  HOH B1174       5.041   1.313   1.945  1.00  0.00      B    H  
ATOM   3540  H2  HOH B1174       3.626   1.808   2.440  1.00  0.00      B    H  
ATOM   3541  O   HOH B1175      27.139  23.903  10.551  1.00  0.00      B    O  
ATOM   3542  H1  HOH B1175      26.211  23.647  10.483  1.00  0.00      B    H  
ATOM   3543  H2  HOH B1175      27.241  24.337  11.429  1.00  0.00      B    H  
ATOM   3544  O   HOH B1176      29.836   8.137  10.892  1.00  0.00      B    O  
ATOM   3545  H1  HOH B1176      29.895   8.047   9.877  1.00  0.00      B    H  
ATOM   3546  H2  HOH B1176      30.513   7.558  11.347  1.00  0.00      B    H  
ATOM   3547  O   HOH B1177      20.158  30.034  27.142  1.00  0.00      B    O  
ATOM   3548  H1  HOH B1177      20.746  29.678  26.350  1.00  0.00      B    H  
ATOM   3549  H2  HOH B1177      19.222  30.184  26.854  1.00  0.00      B    H  
ATOM   3550  O   HOH B1178      35.386  23.955  31.861  1.00  0.00      B    O  
ATOM   3551  H1  HOH B1178      34.679  23.250  31.765  1.00  0.00      B    H  
ATOM   3552  H2  HOH B1178      35.082  24.734  31.280  1.00  0.00      B    H  
ATOM   3553  O   HOH B1179      16.830   0.526  32.458  1.00  0.00      B    O  
ATOM   3554  H1  HOH B1179      17.475   0.561  31.643  1.00  0.00      B    H  
ATOM   3555  H2  HOH B1179      17.055  -0.268  33.013  1.00  0.00      B    H  
ATOM   3556  O   HOH B1180      17.619  24.049   7.926  1.00  0.00      B    O  
ATOM   3557  H1  HOH B1180      18.338  24.466   8.534  1.00  0.00      B    H  
ATOM   3558  H2  HOH B1180      17.089  23.339   8.404  1.00  0.00      B    H  
ATOM   3559  O   HOH B1181      18.533   1.687  16.155  1.00  0.00      B    O  
ATOM   3560  H1  HOH B1181      18.543   1.010  15.352  1.00  0.00      B    H  
ATOM   3561  H2  HOH B1181      19.342   1.560  16.750  1.00  0.00      B    H  
ATOM   3562  O   HOH B1182      13.038  28.790  35.968  1.00  0.00      B    O  
ATOM   3563  H1  HOH B1182      12.240  28.522  35.396  1.00  0.00      B    H  
ATOM   3564  H2  HOH B1182      12.691  29.492  36.586  1.00  0.00      B    H  
ATOM   3565  O   HOH B1183       9.717  20.601  34.343  1.00  0.00      B    O  
ATOM   3566  H1  HOH B1183       9.252  19.880  34.975  1.00  0.00      B    H  
ATOM   3567  H2  HOH B1183       9.969  20.138  33.500  1.00  0.00      B    H  
ATOM   3568  O   HOH B1184      27.251  31.925   5.578  1.00  0.00      B    O  
ATOM   3569  H1  HOH B1184      28.168  32.320   5.797  1.00  0.00      B    H  
ATOM   3570  H2  HOH B1184      27.113  31.092   6.112  1.00  0.00      B    H  
ATOM   3571  O   HOH B1185       1.044   9.315  14.629  1.00  0.00      B    O  
ATOM   3572  H1  HOH B1185       0.068   8.992  14.460  1.00  0.00      B    H  
ATOM   3573  H2  HOH B1185       1.356   9.056  15.550  1.00  0.00      B    H  
ATOM   3574  O   HOH B1186       6.422  11.010  23.198  1.00  0.00      B    O  
ATOM   3575  H1  HOH B1186       6.678  11.388  22.261  1.00  0.00      B    H  
ATOM   3576  H2  HOH B1186       6.079  10.023  22.949  1.00  0.00      B    H  
ATOM   3577  O   HOH B1187      25.008  30.875  31.590  1.00  0.00      B    O  
ATOM   3578  H1  HOH B1187      25.289  30.917  32.572  1.00  0.00      B    H  
ATOM   3579  H2  HOH B1187      25.844  31.052  31.033  1.00  0.00      B    H  
ATOM   3580  O   HOH B1188      11.481   3.557  16.388  1.00  0.00      B    O  
ATOM   3581  H1  HOH B1188      11.733   3.677  17.350  1.00  0.00      B    H  
ATOM   3582  H2  HOH B1188      10.683   2.951  16.385  1.00  0.00      B    H  
ATOM   3583  O   HOH B1189      34.709  35.308  20.017  1.00  0.00      B    O  
ATOM   3584  H1  HOH B1189      35.314  35.587  20.782  1.00  0.00      B    H  
ATOM   3585  H2  HOH B1189      35.285  35.417  19.116  1.00  0.00      B    H  
ATOM   3586  O   HOH B1190      12.891   2.321  25.021  1.00  0.00      B    O  
ATOM   3587  H1  HOH B1190      12.264   3.001  24.586  1.00  0.00      B    H  
ATOM   3588  H2  HOH B1190      12.280   1.460  25.102  1.00  0.00      B    H  
ATOM   3589  O   HOH B1191       1.039   2.139   3.715  1.00  0.00      B    O  
ATOM   3590  H1  HOH B1191       0.615   2.673   2.964  1.00  0.00      B    H  
ATOM   3591  H2  HOH B1191       0.583   1.207   3.712  1.00  0.00      B    H  
ATOM   3592  O   HOH B1192      11.661  26.342  27.652  1.00  0.00      B    O  
ATOM   3593  H1  HOH B1192      12.418  26.775  28.158  1.00  0.00      B    H  
ATOM   3594  H2  HOH B1192      10.806  26.545  28.131  1.00  0.00      B    H  
ATOM   3595  O   HOH B1193      35.934  33.583  32.075  1.00  0.00      B    O  
ATOM   3596  H1  HOH B1193      35.839  32.645  32.429  1.00  0.00      B    H  
ATOM   3597  H2  HOH B1193      35.195  33.672  31.380  1.00  0.00      B    H  
ATOM   3598  O   HOH B1194       2.029  18.426  34.278  1.00  0.00      B    O  
ATOM   3599  H1  HOH B1194       1.761  17.978  35.134  1.00  0.00      B    H  
ATOM   3600  H2  HOH B1194       2.685  19.112  34.518  1.00  0.00      B    H  
ATOM   3601  O   HOH B1195      19.918   0.890  11.038  1.00  0.00      B    O  
ATOM   3602  H1  HOH B1195      19.601  -0.085  11.361  1.00  0.00      B    H  
ATOM   3603  H2  HOH B1195      19.507   0.938  10.075  1.00  0.00      B    H  
ATOM   3604  O   HOH B1196       6.409   5.070   8.324  1.00  0.00      B    O  
ATOM   3605  H1  HOH B1196       6.417   4.070   8.503  1.00  0.00      B    H  
ATOM   3606  H2  HOH B1196       5.708   5.512   8.955  1.00  0.00      B    H  
ATOM   3607  O   HOH B1197      26.415  22.904  30.773  1.00  0.00      B    O  
ATOM   3608  H1  HOH B1197      25.533  22.737  31.276  1.00  0.00      B    H  
ATOM   3609  H2  HOH B1197      27.169  22.955  31.380  1.00  0.00      B    H  
ATOM   3610  O   HOH B1198      19.608  37.659  23.029  1.00  0.00      B    O  
ATOM   3611  H1  HOH B1198      20.357  37.980  23.642  1.00  0.00      B    H  
ATOM   3612  H2  HOH B1198      18.746  38.009  23.349  1.00  0.00      B    H  
ATOM   3613  O   HOH B1199      37.337  33.205  26.709  1.00  0.00      B    O  
ATOM   3614  H1  HOH B1199      38.237  33.602  26.761  1.00  0.00      B    H  
ATOM   3615  H2  HOH B1199      36.957  33.526  25.885  1.00  0.00      B    H  
ATOM   3616  O   HOH B1200       6.066  21.474  26.296  1.00  0.00      B    O  
ATOM   3617  H1  HOH B1200       6.196  21.682  27.303  1.00  0.00      B    H  
ATOM   3618  H2  HOH B1200       6.695  20.725  26.063  1.00  0.00      B    H  
ATOM   3619  O   HOH B1201      35.484  19.825  10.494  1.00  0.00      B    O  
ATOM   3620  H1  HOH B1201      35.916  19.152   9.812  1.00  0.00      B    H  
ATOM   3621  H2  HOH B1201      34.812  19.279  11.021  1.00  0.00      B    H  
ATOM   3622  O   HOH B1202      28.257  19.059   4.601  1.00  0.00      B    O  
ATOM   3623  H1  HOH B1202      28.733  19.736   4.041  1.00  0.00      B    H  
ATOM   3624  H2  HOH B1202      28.854  18.712   5.364  1.00  0.00      B    H  
ATOM   3625  O   HOH B1203      22.249  11.796  10.124  1.00  0.00      B    O  
ATOM   3626  H1  HOH B1203      22.052  10.954   9.621  1.00  0.00      B    H  
ATOM   3627  H2  HOH B1203      22.576  11.560  11.047  1.00  0.00      B    H  
ATOM   3628  O   HOH B1204      19.960  17.983  32.092  1.00  0.00      B    O  
ATOM   3629  H1  HOH B1204      19.135  17.472  31.803  1.00  0.00      B    H  
ATOM   3630  H2  HOH B1204      20.062  18.728  31.426  1.00  0.00      B    H  
ATOM   3631  O   HOH B1205      18.713  26.956  26.425  1.00  0.00      B    O  
ATOM   3632  H1  HOH B1205      18.998  26.006  26.270  1.00  0.00      B    H  
ATOM   3633  H2  HOH B1205      18.567  27.337  25.519  1.00  0.00      B    H  
ATOM   3634  O   HOH B1206       7.921  36.419   5.544  1.00  0.00      B    O  
ATOM   3635  H1  HOH B1206       7.649  35.437   5.612  1.00  0.00      B    H  
ATOM   3636  H2  HOH B1206       7.154  36.901   6.006  1.00  0.00      B    H  
ATOM   3637  O   HOH B1207      30.776  24.423  32.891  1.00  0.00      B    O  
ATOM   3638  H1  HOH B1207      29.905  23.885  32.835  1.00  0.00      B    H  
ATOM   3639  H2  HOH B1207      30.469  25.432  32.881  1.00  0.00      B    H  
ATOM   3640  O   HOH B1208      28.277  10.753  10.693  1.00  0.00      B    O  
ATOM   3641  H1  HOH B1208      28.538   9.839  11.002  1.00  0.00      B    H  
ATOM   3642  H2  HOH B1208      27.874  10.830   9.738  1.00  0.00      B    H  
ATOM   3643  O   HOH B1209      27.258  14.577  35.583  1.00  0.00      B    O  
ATOM   3644  H1  HOH B1209      27.492  14.358  36.528  1.00  0.00      B    H  
ATOM   3645  H2  HOH B1209      28.136  14.854  35.076  1.00  0.00      B    H  
ATOM   3646  O   HOH B1210      18.044   4.358  11.182  1.00  0.00      B    O  
ATOM   3647  H1  HOH B1210      18.991   4.800  11.081  1.00  0.00      B    H  
ATOM   3648  H2  HOH B1210      17.391   5.057  11.505  1.00  0.00      B    H  
ATOM   3649  O   HOH B1211       8.067  20.751  12.875  1.00  0.00      B    O  
ATOM   3650  H1  HOH B1211       7.301  20.039  12.787  1.00  0.00      B    H  
ATOM   3651  H2  HOH B1211       8.913  20.435  12.407  1.00  0.00      B    H  
ATOM   3652  O   HOH B1212      10.700  38.580  20.465  1.00  0.00      B    O  
ATOM   3653  H1  HOH B1212      11.314  37.807  20.155  1.00  0.00      B    H  
ATOM   3654  H2  HOH B1212       9.768  38.138  20.584  1.00  0.00      B    H  
ATOM   3655  O   HOH B1213      14.630  25.856  10.059  1.00  0.00      B    O  
ATOM   3656  H1  HOH B1213      15.302  25.364  10.618  1.00  0.00      B    H  
ATOM   3657  H2  HOH B1213      13.982  26.246  10.740  1.00  0.00      B    H  
ATOM   3658  O   HOH B1214       9.913  13.033   5.996  1.00  0.00      B    O  
ATOM   3659  H1  HOH B1214       9.342  12.261   5.696  1.00  0.00      B    H  
ATOM   3660  H2  HOH B1214      10.564  12.575   6.656  1.00  0.00      B    H  
ATOM   3661  O   HOH B1215       8.766  23.174  16.020  1.00  0.00      B    O  
ATOM   3662  H1  HOH B1215       8.557  22.252  15.674  1.00  0.00      B    H  
ATOM   3663  H2  HOH B1215       8.411  23.234  16.994  1.00  0.00      B    H  
ATOM   3664  O   HOH B1216      11.533  31.484  33.120  1.00  0.00      B    O  
ATOM   3665  H1  HOH B1216      11.224  31.825  33.964  1.00  0.00      B    H  
ATOM   3666  H2  HOH B1216      12.388  31.985  32.871  1.00  0.00      B    H  
ATOM   3667  O   HOH B1217      12.720   2.733   1.874  1.00  0.00      B    O  
ATOM   3668  H1  HOH B1217      13.479   2.093   1.827  1.00  0.00      B    H  
ATOM   3669  H2  HOH B1217      12.588   3.009   2.862  1.00  0.00      B    H  
ATOM   3670  O   HOH B1218      20.710   3.405  35.328  1.00  0.00      B    O  
ATOM   3671  H1  HOH B1218      20.718   3.829  36.253  1.00  0.00      B    H  
ATOM   3672  H2  HOH B1218      20.113   4.063  34.787  1.00  0.00      B    H  
ATOM   3673  O   HOH B1219      33.532  33.966   2.766  1.00  0.00      B    O  
ATOM   3674  H1  HOH B1219      34.008  33.384   3.436  1.00  0.00      B    H  
ATOM   3675  H2  HOH B1219      32.809  33.490   2.225  1.00  0.00      B    H  
ATOM   3676  O   HOH B1220       7.416  19.349   9.749  1.00  0.00      B    O  
ATOM   3677  H1  HOH B1220       7.248  18.482   9.244  1.00  0.00      B    H  
ATOM   3678  H2  HOH B1220       7.171  19.205  10.722  1.00  0.00      B    H  
ATOM   3679  O   HOH B1221      38.043  21.308   5.697  1.00  0.00      B    O  
ATOM   3680  H1  HOH B1221      38.571  21.435   4.801  1.00  0.00      B    H  
ATOM   3681  H2  HOH B1221      37.064  21.483   5.469  1.00  0.00      B    H  
ATOM   3682  O   HOH B1222       5.572   8.840  39.046  1.00  0.00      B    O  
ATOM   3683  H1  HOH B1222       5.966   8.145  38.380  1.00  0.00      B    H  
ATOM   3684  H2  HOH B1222       6.121   8.733  39.913  1.00  0.00      B    H  
ATOM   3685  O   HOH B1223      31.289  12.907  28.528  1.00  0.00      B    O  
ATOM   3686  H1  HOH B1223      30.854  12.762  29.401  1.00  0.00      B    H  
ATOM   3687  H2  HOH B1223      31.135  13.818  28.092  1.00  0.00      B    H  
ATOM   3688  O   HOH B1224      30.035  18.082  23.916  1.00  0.00      B    O  
ATOM   3689  H1  HOH B1224      29.503  18.936  23.796  1.00  0.00      B    H  
ATOM   3690  H2  HOH B1224      30.904  18.283  23.391  1.00  0.00      B    H  
ATOM   3691  O   HOH B1225      10.927  27.779  25.033  1.00  0.00      B    O  
ATOM   3692  H1  HOH B1225       9.982  28.120  25.164  1.00  0.00      B    H  
ATOM   3693  H2  HOH B1225      11.082  27.110  25.832  1.00  0.00      B    H  
ATOM   3694  O   HOH B1226       7.654   3.309  11.458  1.00  0.00      B    O  
ATOM   3695  H1  HOH B1226       7.763   3.161  10.442  1.00  0.00      B    H  
ATOM   3696  H2  HOH B1226       6.811   3.754  11.591  1.00  0.00      B    H  
ATOM   3697  O   HOH B1227      23.287   6.934   3.473  1.00  0.00      B    O  
ATOM   3698  H1  HOH B1227      22.483   6.843   4.176  1.00  0.00      B    H  
ATOM   3699  H2  HOH B1227      23.077   6.293   2.717  1.00  0.00      B    H  
ATOM   3700  O   HOH B1228      14.189  13.118   7.564  1.00  0.00      B    O  
ATOM   3701  H1  HOH B1228      14.953  12.821   8.173  1.00  0.00      B    H  
ATOM   3702  H2  HOH B1228      13.930  14.077   7.851  1.00  0.00      B    H  
ATOM   3703  O   HOH B1229      20.037  17.423  18.340  1.00  0.00      B    O  
ATOM   3704  H1  HOH B1229      19.060  17.666  18.302  1.00  0.00      B    H  
ATOM   3705  H2  HOH B1229      20.308  17.252  19.287  1.00  0.00      B    H  
ATOM   3706  O   HOH B1230       8.105  11.400  28.019  1.00  0.00      B    O  
ATOM   3707  H1  HOH B1230       8.257  12.334  28.337  1.00  0.00      B    H  
ATOM   3708  H2  HOH B1230       8.049  11.453  26.983  1.00  0.00      B    H  
ATOM   3709  O   HOH B1231      27.962  27.887  12.860  1.00  0.00      B    O  
ATOM   3710  H1  HOH B1231      27.060  28.239  13.266  1.00  0.00      B    H  
ATOM   3711  H2  HOH B1231      27.703  27.458  11.970  1.00  0.00      B    H  
ATOM   3712  O   HOH B1232       3.501  24.736  20.879  1.00  0.00      B    O  
ATOM   3713  H1  HOH B1232       3.476  25.629  21.416  1.00  0.00      B    H  
ATOM   3714  H2  HOH B1232       2.642  24.795  20.371  1.00  0.00      B    H  
ATOM   3715  O   HOH B1233      16.761  20.468   3.162  1.00  0.00      B    O  
ATOM   3716  H1  HOH B1233      15.813  20.169   2.980  1.00  0.00      B    H  
ATOM   3717  H2  HOH B1233      16.722  21.492   3.339  1.00  0.00      B    H  
ATOM   3718  O   HOH B1234       8.643  33.526  28.991  1.00  0.00      B    O  
ATOM   3719  H1  HOH B1234       8.572  32.832  29.667  1.00  0.00      B    H  
ATOM   3720  H2  HOH B1234       9.617  33.856  28.901  1.00  0.00      B    H  
ATOM   3721  O   HOH B1235      26.073  31.896  26.439  1.00  0.00      B    O  
ATOM   3722  H1  HOH B1235      26.218  30.926  26.570  1.00  0.00      B    H  
ATOM   3723  H2  HOH B1235      26.159  32.497  27.282  1.00  0.00      B    H  
ATOM   3724  O   HOH B1236      19.132  27.925  23.549  1.00  0.00      B    O  
ATOM   3725  H1  HOH B1236      19.300  27.219  22.898  1.00  0.00      B    H  
ATOM   3726  H2  HOH B1236      19.999  28.406  23.746  1.00  0.00      B    H  
ATOM   3727  O   HOH B1237      27.715  20.045  31.945  1.00  0.00      B    O  
ATOM   3728  H1  HOH B1237      28.673  20.269  32.245  1.00  0.00      B    H  
ATOM   3729  H2  HOH B1237      27.076  20.223  32.703  1.00  0.00      B    H  
ATOM   3730  O   HOH B1238      19.431   1.834   0.947  1.00  0.00      B    O  
ATOM   3731  H1  HOH B1238      18.528   1.610   0.584  1.00  0.00      B    H  
ATOM   3732  H2  HOH B1238      19.361   2.312   1.799  1.00  0.00      B    H  
ATOM   3733  O   HOH B1239       4.899  12.042  13.575  1.00  0.00      B    O  
ATOM   3734  H1  HOH B1239       4.298  11.305  13.160  1.00  0.00      B    H  
ATOM   3735  H2  HOH B1239       5.887  11.704  13.470  1.00  0.00      B    H  
ATOM   3736  O   HOH B1240      25.559  13.160   9.773  1.00  0.00      B    O  
ATOM   3737  H1  HOH B1240      25.231  12.374   9.267  1.00  0.00      B    H  
ATOM   3738  H2  HOH B1240      25.971  13.844   9.129  1.00  0.00      B    H  
ATOM   3739  O   HOH B1241      33.181  12.741  22.285  1.00  0.00      B    O  
ATOM   3740  H1  HOH B1241      32.437  12.082  22.034  1.00  0.00      B    H  
ATOM   3741  H2  HOH B1241      33.382  12.750  23.312  1.00  0.00      B    H  
ATOM   3742  O   HOH B1242      38.905  14.179  37.039  1.00  0.00      B    O  
ATOM   3743  H1  HOH B1242      39.380  14.033  37.963  1.00  0.00      B    H  
ATOM   3744  H2  HOH B1242      38.650  15.139  36.893  1.00  0.00      B    H  
ATOM   3745  O   HOH B1243      22.635  16.955  18.502  1.00  0.00      B    O  
ATOM   3746  H1  HOH B1243      21.634  16.949  18.348  1.00  0.00      B    H  
ATOM   3747  H2  HOH B1243      22.905  17.909  18.656  1.00  0.00      B    H  
ATOM   3748  O   HOH B1244      15.861  23.536  36.969  1.00  0.00      B    O  
ATOM   3749  H1  HOH B1244      14.932  23.828  37.107  1.00  0.00      B    H  
ATOM   3750  H2  HOH B1244      15.871  22.490  37.023  1.00  0.00      B    H  
ATOM   3751  O   HOH B1245      36.350  15.422   0.756  1.00  0.00      B    O  
ATOM   3752  H1  HOH B1245      37.154  15.432   1.383  1.00  0.00      B    H  
ATOM   3753  H2  HOH B1245      35.611  14.953   1.297  1.00  0.00      B    H  
ATOM   3754  O   HOH B1246       2.400  10.619  30.535  1.00  0.00      B    O  
ATOM   3755  H1  HOH B1246       2.315  11.598  30.211  1.00  0.00      B    H  
ATOM   3756  H2  HOH B1246       1.431  10.215  30.722  1.00  0.00      B    H  
ATOM   3757  O   HOH B1247      23.125  14.604  16.682  1.00  0.00      B    O  
ATOM   3758  H1  HOH B1247      22.897  15.533  17.073  1.00  0.00      B    H  
ATOM   3759  H2  HOH B1247      22.615  13.912  17.214  1.00  0.00      B    H  
ATOM   3760  O   HOH B1248      18.134  30.403  23.452  1.00  0.00      B    O  
ATOM   3761  H1  HOH B1248      18.474  29.462  23.658  1.00  0.00      B    H  
ATOM   3762  H2  HOH B1248      17.173  30.506  23.819  1.00  0.00      B    H  
ATOM   3763  O   HOH B1249       5.563  33.175  25.074  1.00  0.00      B    O  
ATOM   3764  H1  HOH B1249       6.265  32.699  25.603  1.00  0.00      B    H  
ATOM   3765  H2  HOH B1249       5.843  34.146  24.869  1.00  0.00      B    H  
ATOM   3766  O   HOH B1250      20.339  17.494  21.221  1.00  0.00      B    O  
ATOM   3767  H1  HOH B1250      20.322  18.386  21.749  1.00  0.00      B    H  
ATOM   3768  H2  HOH B1250      21.242  17.043  21.482  1.00  0.00      B    H  
ATOM   3769  O   HOH B1251       3.622  29.404   1.018  1.00  0.00      B    O  
ATOM   3770  H1  HOH B1251       3.404  28.676   1.723  1.00  0.00      B    H  
ATOM   3771  H2  HOH B1251       3.386  30.296   1.424  1.00  0.00      B    H  
ATOM   3772  O   HOH B1252      19.208  21.827   5.579  1.00  0.00      B    O  
ATOM   3773  H1  HOH B1252      18.913  20.940   5.978  1.00  0.00      B    H  
ATOM   3774  H2  HOH B1252      19.419  21.792   4.565  1.00  0.00      B    H  
ATOM   3775  O   HOH B1253      28.799  11.624   6.343  1.00  0.00      B    O  
ATOM   3776  H1  HOH B1253      28.049  11.295   6.900  1.00  0.00      B    H  
ATOM   3777  H2  HOH B1253      29.092  12.508   6.711  1.00  0.00      B    H  
ATOM   3778  O   HOH B1254      22.653   9.596  27.606  1.00  0.00      B    O  
ATOM   3779  H1  HOH B1254      22.775  10.459  27.112  1.00  0.00      B    H  
ATOM   3780  H2  HOH B1254      22.110   8.979  27.061  1.00  0.00      B    H  
ATOM   3781  O   HOH B1255      11.371   8.456  26.561  1.00  0.00      B    O  
ATOM   3782  H1  HOH B1255      10.756   7.856  26.990  1.00  0.00      B    H  
ATOM   3783  H2  HOH B1255      11.179   9.433  26.884  1.00  0.00      B    H  
ATOM   3784  O   HOH B1256      20.468  21.131  26.371  1.00  0.00      B    O  
ATOM   3785  H1  HOH B1256      19.878  21.076  27.156  1.00  0.00      B    H  
ATOM   3786  H2  HOH B1256      19.956  20.768  25.642  1.00  0.00      B    H  
ATOM   3787  O   HOH B1257       6.528   9.048  16.362  1.00  0.00      B    O  
ATOM   3788  H1  HOH B1257       5.970   9.544  15.710  1.00  0.00      B    H  
ATOM   3789  H2  HOH B1257       7.473   9.026  16.096  1.00  0.00      B    H  
ATOM   3790  O   HOH B1258      23.238  20.753  27.119  1.00  0.00      B    O  
ATOM   3791  H1  HOH B1258      23.006  20.860  28.123  1.00  0.00      B    H  
ATOM   3792  H2  HOH B1258      22.395  20.975  26.650  1.00  0.00      B    H  
ATOM   3793  O   HOH B1259      31.422  36.996  36.314  1.00  0.00      B    O  
ATOM   3794  H1  HOH B1259      31.829  37.323  35.412  1.00  0.00      B    H  
ATOM   3795  H2  HOH B1259      30.809  36.237  36.117  1.00  0.00      B    H  
ATOM   3796  O   HOH B1260      17.026  25.994   0.611  1.00  0.00      B    O  
ATOM   3797  H1  HOH B1260      16.485  26.613   0.054  1.00  0.00      B    H  
ATOM   3798  H2  HOH B1260      17.523  26.584   1.293  1.00  0.00      B    H  
ATOM   3799  O   HOH B1261      36.356  12.720  13.300  1.00  0.00      B    O  
ATOM   3800  H1  HOH B1261      36.929  13.588  13.224  1.00  0.00      B    H  
ATOM   3801  H2  HOH B1261      36.844  11.938  12.869  1.00  0.00      B    H  
ATOM   3802  O   HOH B1262       0.216  37.238  32.995  1.00  0.00      B    O  
ATOM   3803  H1  HOH B1262       1.131  36.774  33.048  1.00  0.00      B    H  
ATOM   3804  H2  HOH B1262      -0.356  36.648  32.408  1.00  0.00      B    H  
ATOM   3805  O   HOH B1263      15.840  18.002  25.477  1.00  0.00      B    O  
ATOM   3806  H1  HOH B1263      16.297  17.159  25.865  1.00  0.00      B    H  
ATOM   3807  H2  HOH B1263      16.325  18.228  24.623  1.00  0.00      B    H  
ATOM   3808  O   HOH B1264      24.423  10.877   8.497  1.00  0.00      B    O  
ATOM   3809  H1  HOH B1264      23.761  11.309   7.813  1.00  0.00      B    H  
ATOM   3810  H2  HOH B1264      24.064   9.978   8.725  1.00  0.00      B    H  
ATOM   3811  O   HOH B1265      12.991  28.026  29.351  1.00  0.00      B    O  
ATOM   3812  H1  HOH B1265      12.343  28.121  30.131  1.00  0.00      B    H  
ATOM   3813  H2  HOH B1265      13.876  27.735  29.790  1.00  0.00      B    H  
ATOM   3814  O   HOH B1266      30.974  12.430  31.362  1.00  0.00      B    O  
ATOM   3815  H1  HOH B1266      31.580  13.143  31.736  1.00  0.00      B    H  
ATOM   3816  H2  HOH B1266      31.591  11.688  31.043  1.00  0.00      B    H  
ATOM   3817  O   HOH B1267      15.130  21.055  35.631  1.00  0.00      B    O  
ATOM   3818  H1  HOH B1267      14.191  21.107  35.900  1.00  0.00      B    H  
ATOM   3819  H2  HOH B1267      15.626  20.317  36.121  1.00  0.00      B    H  
ATOM   3820  O   HOH B1268      21.155  12.910  13.286  1.00  0.00      B    O  
ATOM   3821  H1  HOH B1268      20.768  13.234  14.154  1.00  0.00      B    H  
ATOM   3822  H2  HOH B1268      22.106  12.617  13.408  1.00  0.00      B    H  
ATOM   3823  O   HOH B1269       3.278   6.799   2.995  1.00  0.00      B    O  
ATOM   3824  H1  HOH B1269       3.774   7.428   3.592  1.00  0.00      B    H  
ATOM   3825  H2  HOH B1269       2.309   7.006   3.295  1.00  0.00      B    H  
ATOM   3826  O   HOH B1270      27.808  15.761  15.932  1.00  0.00      B    O  
ATOM   3827  H1  HOH B1270      27.254  15.462  16.758  1.00  0.00      B    H  
ATOM   3828  H2  HOH B1270      27.193  16.294  15.296  1.00  0.00      B    H  
ATOM   3829  O   HOH B1271      25.649   1.036   2.104  1.00  0.00      B    O  
ATOM   3830  H1  HOH B1271      26.068   1.487   2.920  1.00  0.00      B    H  
ATOM   3831  H2  HOH B1271      26.364   0.496   1.566  1.00  0.00      B    H  
ATOM   3832  O   HOH B1272      24.790  17.761  11.027  1.00  0.00      B    O  
ATOM   3833  H1  HOH B1272      25.765  17.684  11.159  1.00  0.00      B    H  
ATOM   3834  H2  HOH B1272      24.427  16.866  11.234  1.00  0.00      B    H  
ATOM   3835  O   HOH B1273      24.746  17.600   8.324  1.00  0.00      B    O  
ATOM   3836  H1  HOH B1273      23.836  17.935   8.007  1.00  0.00      B    H  
ATOM   3837  H2  HOH B1273      24.805  17.581   9.361  1.00  0.00      B    H  
ATOM   3838  O   HOH B1274       1.797  13.694  33.501  1.00  0.00      B    O  
ATOM   3839  H1  HOH B1274       0.801  13.514  33.904  1.00  0.00      B    H  
ATOM   3840  H2  HOH B1274       2.082  12.790  33.257  1.00  0.00      B    H  
ATOM   3841  O   HOH B1275      29.740  13.958   7.774  1.00  0.00      B    O  
ATOM   3842  H1  HOH B1275      30.595  14.339   7.391  1.00  0.00      B    H  
ATOM   3843  H2  HOH B1275      29.412  14.779   8.347  1.00  0.00      B    H  
ATOM   3844  O   HOH B1276      14.461   8.412  17.466  1.00  0.00      B    O  
ATOM   3845  H1  HOH B1276      14.154   9.364  17.260  1.00  0.00      B    H  
ATOM   3846  H2  HOH B1276      15.109   8.409  18.236  1.00  0.00      B    H  
ATOM   3847  O   HOH B1277       7.398   8.149  25.500  1.00  0.00      B    O  
ATOM   3848  H1  HOH B1277       7.744   7.215  25.823  1.00  0.00      B    H  
ATOM   3849  H2  HOH B1277       6.532   8.341  26.048  1.00  0.00      B    H  
ATOM   3850  O   HOH B1278      33.609  12.341  17.636  1.00  0.00      B    O  
ATOM   3851  H1  HOH B1278      34.529  12.153  17.223  1.00  0.00      B    H  
ATOM   3852  H2  HOH B1278      33.752  13.280  18.018  1.00  0.00      B    H  
ATOM   3853  O   HOH B1279       0.733  13.134   6.968  1.00  0.00      B    O  
ATOM   3854  H1  HOH B1279       1.430  13.638   6.416  1.00  0.00      B    H  
ATOM   3855  H2  HOH B1279       1.018  13.341   7.930  1.00  0.00      B    H  
ATOM   3856  O   HOH B1280      26.201  20.520  37.785  1.00  0.00      B    O  
ATOM   3857  H1  HOH B1280      25.376  20.747  38.351  1.00  0.00      B    H  
ATOM   3858  H2  HOH B1280      26.875  21.274  37.754  1.00  0.00      B    H  
ATOM   3859  O   HOH B1281      21.235  37.240  37.705  1.00  0.00      B    O  
ATOM   3860  H1  HOH B1281      20.776  38.130  37.909  1.00  0.00      B    H  
ATOM   3861  H2  HOH B1281      22.147  37.415  37.334  1.00  0.00      B    H  
ATOM   3862  O   HOH B1282      23.256  25.221  18.926  1.00  0.00      B    O  
ATOM   3863  H1  HOH B1282      22.982  24.918  19.853  1.00  0.00      B    H  
ATOM   3864  H2  HOH B1282      24.281  25.086  18.872  1.00  0.00      B    H  
ATOM   3865  O   HOH B1283      27.658  39.345   4.719  1.00  0.00      B    O  
ATOM   3866  H1  HOH B1283      28.653  39.325   4.982  1.00  0.00      B    H  
ATOM   3867  H2  HOH B1283      27.439  38.447   4.223  1.00  0.00      B    H  
ATOM   3868  O   HOH B1284      30.671  26.237  17.408  1.00  0.00      B    O  
ATOM   3869  H1  HOH B1284      30.632  26.392  16.438  1.00  0.00      B    H  
ATOM   3870  H2  HOH B1284      31.337  25.479  17.667  1.00  0.00      B    H  
ATOM   3871  O   HOH B1285      27.532  16.349  20.645  1.00  0.00      B    O  
ATOM   3872  H1  HOH B1285      27.475  16.155  21.687  1.00  0.00      B    H  
ATOM   3873  H2  HOH B1285      28.474  16.151  20.312  1.00  0.00      B    H  
ATOM   3874  O   HOH B1286      25.172  35.613  25.215  1.00  0.00      B    O  
ATOM   3875  H1  HOH B1286      24.441  35.371  24.545  1.00  0.00      B    H  
ATOM   3876  H2  HOH B1286      25.766  36.387  24.853  1.00  0.00      B    H  
ATOM   3877  O   HOH B1287      32.645   9.379  39.242  1.00  0.00      B    O  
ATOM   3878  H1  HOH B1287      32.143   8.647  38.747  1.00  0.00      B    H  
ATOM   3879  H2  HOH B1287      33.602   9.321  38.977  1.00  0.00      B    H  
ATOM   3880  O   HOH B1288      23.906  29.094   5.500  1.00  0.00      B    O  
ATOM   3881  H1  HOH B1288      24.500  28.365   5.161  1.00  0.00      B    H  
ATOM   3882  H2  HOH B1288      22.957  28.825   5.242  1.00  0.00      B    H  
ATOM   3883  O   HOH B1289       7.983   5.679  26.434  1.00  0.00      B    O  
ATOM   3884  H1  HOH B1289       8.183   5.531  27.391  1.00  0.00      B    H  
ATOM   3885  H2  HOH B1289       8.368   4.914  25.891  1.00  0.00      B    H  
ATOM   3886  O   HOH B1290      37.699   6.136  21.003  1.00  0.00      B    O  
ATOM   3887  H1  HOH B1290      38.607   6.402  20.619  1.00  0.00      B    H  
ATOM   3888  H2  HOH B1290      36.995   6.109  20.286  1.00  0.00      B    H  
ATOM   3889  O   HOH B1291      32.110  37.433  33.867  1.00  0.00      B    O  
ATOM   3890  H1  HOH B1291      31.937  36.902  33.050  1.00  0.00      B    H  
ATOM   3891  H2  HOH B1291      32.626  38.215  33.582  1.00  0.00      B    H  
ATOM   3892  O   HOH B1292       3.200   9.981  12.958  1.00  0.00      B    O  
ATOM   3893  H1  HOH B1292       2.357   9.691  13.459  1.00  0.00      B    H  
ATOM   3894  H2  HOH B1292       3.929   9.411  13.328  1.00  0.00      B    H  
ATOM   3895  O   HOH B1293       3.862  21.357  32.635  1.00  0.00      B    O  
ATOM   3896  H1  HOH B1293       3.345  22.000  33.279  1.00  0.00      B    H  
ATOM   3897  H2  HOH B1293       3.208  20.717  32.270  1.00  0.00      B    H  
ATOM   3898  O   HOH B1294      34.848  30.630  21.702  1.00  0.00      B    O  
ATOM   3899  H1  HOH B1294      34.922  31.207  20.876  1.00  0.00      B    H  
ATOM   3900  H2  HOH B1294      35.535  30.897  22.424  1.00  0.00      B    H  
ATOM   3901  O   HOH B1295      14.953  24.630  30.621  1.00  0.00      B    O  
ATOM   3902  H1  HOH B1295      15.596  23.973  31.101  1.00  0.00      B    H  
ATOM   3903  H2  HOH B1295      13.969  24.281  30.690  1.00  0.00      B    H  
ATOM   3904  O   HOH B1296      27.701   5.769  12.283  1.00  0.00      B    O  
ATOM   3905  H1  HOH B1296      27.810   5.257  13.100  1.00  0.00      B    H  
ATOM   3906  H2  HOH B1296      27.797   6.760  12.549  1.00  0.00      B    H  
ATOM   3907  O   HOH B1297      26.599  23.937   4.501  1.00  0.00      B    O  
ATOM   3908  H1  HOH B1297      26.222  23.261   3.797  1.00  0.00      B    H  
ATOM   3909  H2  HOH B1297      27.601  23.758   4.683  1.00  0.00      B    H  
ATOM   3910  O   HOH B1298       5.123   4.483   3.142  1.00  0.00      B    O  
ATOM   3911  H1  HOH B1298       5.835   4.637   2.396  1.00  0.00      B    H  
ATOM   3912  H2  HOH B1298       4.382   5.139   3.001  1.00  0.00      B    H  
ATOM   3913  O   HOH B1299       5.945   7.516  31.004  1.00  0.00      B    O  
ATOM   3914  H1  HOH B1299       6.505   8.192  30.417  1.00  0.00      B    H  
ATOM   3915  H2  HOH B1299       6.620   7.220  31.725  1.00  0.00      B    H  
ATOM   3916  O   HOH B1300      19.177  29.823   7.832  1.00  0.00      B    O  
ATOM   3917  H1  HOH B1300      18.356  29.434   7.310  1.00  0.00      B    H  
ATOM   3918  H2  HOH B1300      18.812  30.359   8.643  1.00  0.00      B    H  
ATOM   3919  O   HOH B1301       4.088  15.337  25.150  1.00  0.00      B    O  
ATOM   3920  H1  HOH B1301       4.277  14.437  25.549  1.00  0.00      B    H  
ATOM   3921  H2  HOH B1301       3.372  15.237  24.458  1.00  0.00      B    H  
ATOM   3922  O   HOH B1302      15.051  27.336  31.074  1.00  0.00      B    O  
ATOM   3923  H1  HOH B1302      15.097  26.306  30.972  1.00  0.00      B    H  
ATOM   3924  H2  HOH B1302      15.980  27.656  31.349  1.00  0.00      B    H  
ATOM   3925  O   HOH B1303      33.205  26.798  23.869  1.00  0.00      B    O  
ATOM   3926  H1  HOH B1303      33.652  26.298  23.117  1.00  0.00      B    H  
ATOM   3927  H2  HOH B1303      33.334  27.808  23.765  1.00  0.00      B    H  
ATOM   3928  O   HOH B1304      17.480  15.664  27.846  1.00  0.00      B    O  
ATOM   3929  H1  HOH B1304      17.552  15.850  28.852  1.00  0.00      B    H  
ATOM   3930  H2  HOH B1304      18.446  15.440  27.525  1.00  0.00      B    H  
ATOM   3931  O   HOH B1305      22.323  12.531  38.357  1.00  0.00      B    O  
ATOM   3932  H1  HOH B1305      22.249  11.833  39.076  1.00  0.00      B    H  
ATOM   3933  H2  HOH B1305      21.343  12.833  38.215  1.00  0.00      B    H  
ATOM   3934  O   HOH B1306      31.830   0.574  13.937  1.00  0.00      B    O  
ATOM   3935  H1  HOH B1306      32.822   0.347  13.741  1.00  0.00      B    H  
ATOM   3936  H2  HOH B1306      31.767   1.046  14.852  1.00  0.00      B    H  
ATOM   3937  O   HOH B1307      37.532   7.375  11.113  1.00  0.00      B    O  
ATOM   3938  H1  HOH B1307      37.331   8.033  10.363  1.00  0.00      B    H  
ATOM   3939  H2  HOH B1307      36.898   6.592  11.043  1.00  0.00      B    H  
ATOM   3940  O   HOH B1308      38.973  12.574  29.767  1.00  0.00      B    O  
ATOM   3941  H1  HOH B1308      39.400  11.729  29.351  1.00  0.00      B    H  
ATOM   3942  H2  HOH B1308      38.013  12.377  30.094  1.00  0.00      B    H  
ATOM   3943  O   HOH B1309       6.133   3.581  16.699  1.00  0.00      B    O  
ATOM   3944  H1  HOH B1309       5.231   3.884  16.373  1.00  0.00      B    H  
ATOM   3945  H2  HOH B1309       6.651   3.157  15.963  1.00  0.00      B    H  
ATOM   3946  O   HOH B1310      17.819  35.300  15.139  1.00  0.00      B    O  
ATOM   3947  H1  HOH B1310      17.210  36.023  15.545  1.00  0.00      B    H  
ATOM   3948  H2  HOH B1310      17.409  34.390  15.084  1.00  0.00      B    H  
ATOM   3949  O   HOH B1311      19.504  14.796  12.130  1.00  0.00      B    O  
ATOM   3950  H1  HOH B1311      20.342  14.230  12.218  1.00  0.00      B    H  
ATOM   3951  H2  HOH B1311      19.441  15.371  12.979  1.00  0.00      B    H  
ATOM   3952  O   HOH B1312      37.520  24.884   3.547  1.00  0.00      B    O  
ATOM   3953  H1  HOH B1312      36.771  24.784   2.808  1.00  0.00      B    H  
ATOM   3954  H2  HOH B1312      37.102  25.403   4.349  1.00  0.00      B    H  
ATOM   3955  O   HOH B1313      20.599  24.136  15.797  1.00  0.00      B    O  
ATOM   3956  H1  HOH B1313      21.075  24.795  16.339  1.00  0.00      B    H  
ATOM   3957  H2  HOH B1313      20.998  23.219  15.897  1.00  0.00      B    H  
ATOM   3958  O   HOH B1314       3.319   8.196  31.676  1.00  0.00      B    O  
ATOM   3959  H1  HOH B1314       3.060   8.904  30.959  1.00  0.00      B    H  
ATOM   3960  H2  HOH B1314       4.284   7.864  31.492  1.00  0.00      B    H  
ATOM   3961  O   HOH B1315      36.584  14.845  23.071  1.00  0.00      B    O  
ATOM   3962  H1  HOH B1315      35.787  15.176  23.620  1.00  0.00      B    H  
ATOM   3963  H2  HOH B1315      37.386  15.339  23.395  1.00  0.00      B    H  
ATOM   3964  O   HOH B1316      38.772  17.385  33.705  1.00  0.00      B    O  
ATOM   3965  H1  HOH B1316      38.690  17.450  32.697  1.00  0.00      B    H  
ATOM   3966  H2  HOH B1316      39.517  18.016  34.028  1.00  0.00      B    H  
ATOM   3967  O   HOH B1317      24.444  36.085   7.094  1.00  0.00      B    O  
ATOM   3968  H1  HOH B1317      24.685  35.111   7.167  1.00  0.00      B    H  
ATOM   3969  H2  HOH B1317      25.308  36.636   7.209  1.00  0.00      B    H  
ATOM   3970  O   HOH B1318      33.471  36.752  10.082  1.00  0.00      B    O  
ATOM   3971  H1  HOH B1318      33.708  36.196  10.918  1.00  0.00      B    H  
ATOM   3972  H2  HOH B1318      33.368  37.703  10.404  1.00  0.00      B    H  
ATOM   3973  O   HOH B1319      32.150  11.291  26.507  1.00  0.00      B    O  
ATOM   3974  H1  HOH B1319      31.219  11.200  26.060  1.00  0.00      B    H  
ATOM   3975  H2  HOH B1319      31.927  11.683  27.418  1.00  0.00      B    H  
ATOM   3976  O   HOH B1320      36.165  34.549  28.809  1.00  0.00      B    O  
ATOM   3977  H1  HOH B1320      36.582  33.935  28.104  1.00  0.00      B    H  
ATOM   3978  H2  HOH B1320      36.887  34.660  29.532  1.00  0.00      B    H  
ATOM   3979  O   HOH B1321      35.666  33.377   9.794  1.00  0.00      B    O  
ATOM   3980  H1  HOH B1321      36.032  32.885  10.603  1.00  0.00      B    H  
ATOM   3981  H2  HOH B1321      34.977  32.791   9.345  1.00  0.00      B    H  
ATOM   3982  O   HOH B1322       9.522  26.557  16.832  1.00  0.00      B    O  
ATOM   3983  H1  HOH B1322       9.259  25.999  16.025  1.00  0.00      B    H  
ATOM   3984  H2  HOH B1322      10.236  25.970  17.326  1.00  0.00      B    H  
ATOM   3985  O   HOH B1323      16.225  18.919  36.713  1.00  0.00      B    O  
ATOM   3986  H1  HOH B1323      17.221  18.855  36.826  1.00  0.00      B    H  
ATOM   3987  H2  HOH B1323      15.808  18.011  36.711  1.00  0.00      B    H  
ATOM   3988  O   HOH B1324      27.016  37.040   3.548  1.00  0.00      B    O  
ATOM   3989  H1  HOH B1324      26.067  36.946   3.876  1.00  0.00      B    H  
ATOM   3990  H2  HOH B1324      27.513  36.158   3.826  1.00  0.00      B    H  
ATOM   3991  O   HOH B1325       5.327   4.818  26.947  1.00  0.00      B    O  
ATOM   3992  H1  HOH B1325       6.275   5.055  26.769  1.00  0.00      B    H  
ATOM   3993  H2  HOH B1325       4.989   5.364  27.745  1.00  0.00      B    H  
ATOM   3994  O   HOH B1326      16.441  19.234  16.249  1.00  0.00      B    O  
ATOM   3995  H1  HOH B1326      15.921  19.935  16.730  1.00  0.00      B    H  
ATOM   3996  H2  HOH B1326      16.762  18.535  16.982  1.00  0.00      B    H  
ATOM   3997  O   HOH B1327      13.465  17.781  37.683  1.00  0.00      B    O  
ATOM   3998  H1  HOH B1327      12.793  17.351  38.271  1.00  0.00      B    H  
ATOM   3999  H2  HOH B1327      13.071  17.855  36.773  1.00  0.00      B    H  
ATOM   4000  O   HOH B1328       0.519  33.583  24.233  1.00  0.00      B    O  
ATOM   4001  H1  HOH B1328      -0.447  33.846  24.276  1.00  0.00      B    H  
ATOM   4002  H2  HOH B1328       0.615  32.649  24.000  1.00  0.00      B    H  
ATOM   4003  O   HOH B1329      38.892   6.212  17.772  1.00  0.00      B    O  
ATOM   4004  H1  HOH B1329      38.540   5.249  17.784  1.00  0.00      B    H  
ATOM   4005  H2  HOH B1329      38.272   6.732  17.184  1.00  0.00      B    H  
ATOM   4006  O   HOH B1330      30.630   0.272  23.472  1.00  0.00      B    O  
ATOM   4007  H1  HOH B1330      30.790   0.402  24.459  1.00  0.00      B    H  
ATOM   4008  H2  HOH B1330      31.368  -0.453  23.221  1.00  0.00      B    H  
ATOM   4009  O   HOH B1331      28.493  31.354  11.456  1.00  0.00      B    O  
ATOM   4010  H1  HOH B1331      28.623  30.854  10.531  1.00  0.00      B    H  
ATOM   4011  H2  HOH B1331      29.036  30.835  12.168  1.00  0.00      B    H  
ATOM   4012  O   HOH B1332       5.961  18.899   1.303  1.00  0.00      B    O  
ATOM   4013  H1  HOH B1332       6.119  18.752   0.335  1.00  0.00      B    H  
ATOM   4014  H2  HOH B1332       5.862  19.862   1.495  1.00  0.00      B    H  
ATOM   4015  O   HOH B1333      25.196   2.956  34.535  1.00  0.00      B    O  
ATOM   4016  H1  HOH B1333      25.831   3.599  34.985  1.00  0.00      B    H  
ATOM   4017  H2  HOH B1333      25.151   3.249  33.557  1.00  0.00      B    H  
ATOM   4018  O   HOH B1334       5.162  27.092  26.659  1.00  0.00      B    O  
ATOM   4019  H1  HOH B1334       4.200  26.885  26.961  1.00  0.00      B    H  
ATOM   4020  H2  HOH B1334       5.777  26.379  27.147  1.00  0.00      B    H  
ATOM   4021  O   HOH B1335       2.222  13.845   9.318  1.00  0.00      B    O  
ATOM   4022  H1  HOH B1335       2.543  14.637   9.821  1.00  0.00      B    H  
ATOM   4023  H2  HOH B1335       3.066  13.340   9.063  1.00  0.00      B    H  
ATOM   4024  O   HOH B1336       5.387  35.846  19.185  1.00  0.00      B    O  
ATOM   4025  H1  HOH B1336       5.335  36.526  19.967  1.00  0.00      B    H  
ATOM   4026  H2  HOH B1336       4.493  35.873  18.625  1.00  0.00      B    H  
ATOM   4027  O   HOH B1337       0.249  19.187  10.240  1.00  0.00      B    O  
ATOM   4028  H1  HOH B1337       0.673  19.081   9.318  1.00  0.00      B    H  
ATOM   4029  H2  HOH B1337       0.184  20.152  10.441  1.00  0.00      B    H  
ATOM   4030  O   HOH B1338      30.185  20.530  32.716  1.00  0.00      B    O  
ATOM   4031  H1  HOH B1338      30.325  20.751  33.683  1.00  0.00      B    H  
ATOM   4032  H2  HOH B1338      30.850  21.058  32.203  1.00  0.00      B    H  
ATOM   4033  O   HOH B1339       8.310  22.995  37.567  1.00  0.00      B    O  
ATOM   4034  H1  HOH B1339       8.682  23.356  38.383  1.00  0.00      B    H  
ATOM   4035  H2  HOH B1339       7.363  22.640  37.687  1.00  0.00      B    H  
ATOM   4036  O   HOH B1340       7.060  27.400   2.203  1.00  0.00      B    O  
ATOM   4037  H1  HOH B1340       6.695  27.235   3.166  1.00  0.00      B    H  
ATOM   4038  H2  HOH B1340       6.648  28.267   1.849  1.00  0.00      B    H  
ATOM   4039  O   HOH B1341      14.544   0.512   2.257  1.00  0.00      B    O  
ATOM   4040  H1  HOH B1341      14.175  -0.252   1.642  1.00  0.00      B    H  
ATOM   4041  H2  HOH B1341      14.226   0.445   3.219  1.00  0.00      B    H  
ATOM   4042  O   HOH B1342      28.296  16.017  23.140  1.00  0.00      B    O  
ATOM   4043  H1  HOH B1342      28.722  16.871  23.440  1.00  0.00      B    H  
ATOM   4044  H2  HOH B1342      29.041  15.323  23.215  1.00  0.00      B    H  
ATOM   4045  O   HOH B1343      11.631  19.573  13.658  1.00  0.00      B    O  
ATOM   4046  H1  HOH B1343      11.422  19.636  14.660  1.00  0.00      B    H  
ATOM   4047  H2  HOH B1343      12.618  19.331  13.702  1.00  0.00      B    H  
ATOM   4048  O   HOH B1344      27.449  12.664  16.925  1.00  0.00      B    O  
ATOM   4049  H1  HOH B1344      28.183  13.316  16.649  1.00  0.00      B    H  
ATOM   4050  H2  HOH B1344      26.696  12.752  16.252  1.00  0.00      B    H  
ATOM   4051  O   HOH B1345       9.816  37.207  37.566  1.00  0.00      B    O  
ATOM   4052  H1  HOH B1345       9.169  36.811  36.831  1.00  0.00      B    H  
ATOM   4053  H2  HOH B1345      10.172  38.053  37.255  1.00  0.00      B    H  
ATOM   4054  O   HOH B1346      17.633   4.960  25.428  1.00  0.00      B    O  
ATOM   4055  H1  HOH B1346      18.244   4.944  24.607  1.00  0.00      B    H  
ATOM   4056  H2  HOH B1346      18.166   4.628  26.191  1.00  0.00      B    H  
ATOM   4057  O   HOH B1347      38.652  29.948   6.119  1.00  0.00      B    O  
ATOM   4058  H1  HOH B1347      38.598  29.179   6.770  1.00  0.00      B    H  
ATOM   4059  H2  HOH B1347      37.951  30.634   6.405  1.00  0.00      B    H  
ATOM   4060  O   HOH B1348       0.301  23.515  17.102  1.00  0.00      B    O  
ATOM   4061  H1  HOH B1348       0.407  22.769  17.806  1.00  0.00      B    H  
ATOM   4062  H2  HOH B1348      -0.432  23.264  16.464  1.00  0.00      B    H  
ATOM   4063  O   HOH B1349      17.483   8.082  31.252  1.00  0.00      B    O  
ATOM   4064  H1  HOH B1349      16.796   8.741  30.998  1.00  0.00      B    H  
ATOM   4065  H2  HOH B1349      17.642   8.313  32.255  1.00  0.00      B    H  
ATOM   4066  O   HOH B1350      21.871   2.170  19.645  1.00  0.00      B    O  
ATOM   4067  H1  HOH B1350      21.923   1.373  20.224  1.00  0.00      B    H  
ATOM   4068  H2  HOH B1350      21.811   2.944  20.276  1.00  0.00      B    H  
ATOM   4069  O   HOH B1351       7.532  20.351  19.840  1.00  0.00      B    O  
ATOM   4070  H1  HOH B1351       6.744  20.237  20.526  1.00  0.00      B    H  
ATOM   4071  H2  HOH B1351       7.114  20.211  18.939  1.00  0.00      B    H  
ATOM   4072  O   HOH B1352      11.640  10.897  33.909  1.00  0.00      B    O  
ATOM   4073  H1  HOH B1352      12.645  10.727  34.141  1.00  0.00      B    H  
ATOM   4074  H2  HOH B1352      11.510  11.474  33.103  1.00  0.00      B    H  
ATOM   4075  O   HOH B1353      14.553  30.366   5.996  1.00  0.00      B    O  
ATOM   4076  H1  HOH B1353      14.618  31.005   6.850  1.00  0.00      B    H  
ATOM   4077  H2  HOH B1353      13.745  29.731   6.181  1.00  0.00      B    H  
ATOM   4078  O   HOH B1354      37.597  35.094  36.877  1.00  0.00      B    O  
ATOM   4079  H1  HOH B1354      38.112  35.390  37.716  1.00  0.00      B    H  
ATOM   4080  H2  HOH B1354      37.917  34.175  36.730  1.00  0.00      B    H  
ATOM   4081  O   HOH B1355      33.188   6.743  13.172  1.00  0.00      B    O  
ATOM   4082  H1  HOH B1355      34.186   6.495  13.327  1.00  0.00      B    H  
ATOM   4083  H2  HOH B1355      32.838   7.239  13.948  1.00  0.00      B    H  
ATOM   4084  O   HOH B1356      19.369  14.018  36.067  1.00  0.00      B    O  
ATOM   4085  H1  HOH B1356      18.428  14.461  36.168  1.00  0.00      B    H  
ATOM   4086  H2  HOH B1356      19.507  13.189  36.522  1.00  0.00      B    H  
ATOM   4087  O   HOH B1357      18.112   2.422  12.855  1.00  0.00      B    O  
ATOM   4088  H1  HOH B1357      18.104   3.286  12.247  1.00  0.00      B    H  
ATOM   4089  H2  HOH B1357      18.908   1.902  12.540  1.00  0.00      B    H  
ATOM   4090  O   HOH B1358      21.378   5.466  19.353  1.00  0.00      B    O  
ATOM   4091  H1  HOH B1358      21.732   6.299  19.855  1.00  0.00      B    H  
ATOM   4092  H2  HOH B1358      20.642   5.050  19.906  1.00  0.00      B    H  
ATOM   4093  O   HOH B1359      24.165   9.379   2.499  1.00  0.00      B    O  
ATOM   4094  H1  HOH B1359      23.994   8.414   2.643  1.00  0.00      B    H  
ATOM   4095  H2  HOH B1359      23.808   9.923   3.283  1.00  0.00      B    H  
ATOM   4096  O   HOH B1360      23.826   3.588  21.513  1.00  0.00      B    O  
ATOM   4097  H1  HOH B1360      23.444   2.835  22.034  1.00  0.00      B    H  
ATOM   4098  H2  HOH B1360      24.575   3.119  20.947  1.00  0.00      B    H  
ATOM   4099  O   HOH B1361      30.355  20.463  11.417  1.00  0.00      B    O  
ATOM   4100  H1  HOH B1361      29.608  20.489  10.681  1.00  0.00      B    H  
ATOM   4101  H2  HOH B1361      30.052  21.076  12.193  1.00  0.00      B    H  
ATOM   4102  O   HOH B1362      16.521  21.687   9.013  1.00  0.00      B    O  
ATOM   4103  H1  HOH B1362      17.432  21.266   9.069  1.00  0.00      B    H  
ATOM   4104  H2  HOH B1362      16.088  21.454   9.910  1.00  0.00      B    H  
ATOM   4105  O   HOH B1363      26.716  30.975  23.503  1.00  0.00      B    O  
ATOM   4106  H1  HOH B1363      26.554  30.157  24.044  1.00  0.00      B    H  
ATOM   4107  H2  HOH B1363      25.922  31.538  23.614  1.00  0.00      B    H  
ATOM   4108  O   HOH B1364       7.947  32.443  34.473  1.00  0.00      B    O  
ATOM   4109  H1  HOH B1364       8.748  32.907  34.107  1.00  0.00      B    H  
ATOM   4110  H2  HOH B1364       7.142  32.876  33.935  1.00  0.00      B    H  
ATOM   4111  O   HOH B1365       7.999  10.151  33.371  1.00  0.00      B    O  
ATOM   4112  H1  HOH B1365       7.146  10.253  32.843  1.00  0.00      B    H  
ATOM   4113  H2  HOH B1365       7.641  10.123  34.309  1.00  0.00      B    H  
ATOM   4114  O   HOH B1366      21.450  32.813  16.002  1.00  0.00      B    O  
ATOM   4115  H1  HOH B1366      21.819  31.909  15.654  1.00  0.00      B    H  
ATOM   4116  H2  HOH B1366      20.895  32.562  16.842  1.00  0.00      B    H  
ATOM   4117  O   HOH B1367       2.252  34.280   2.841  1.00  0.00      B    O  
ATOM   4118  H1  HOH B1367       2.691  33.399   2.481  1.00  0.00      B    H  
ATOM   4119  H2  HOH B1367       2.137  34.924   2.069  1.00  0.00      B    H  
ATOM   4120  O   HOH B1368      25.333  13.017  30.101  1.00  0.00      B    O  
ATOM   4121  H1  HOH B1368      26.075  13.570  29.659  1.00  0.00      B    H  
ATOM   4122  H2  HOH B1368      25.608  12.078  29.850  1.00  0.00      B    H  
ATOM   4123  O   HOH B1369       6.451  26.198  36.351  1.00  0.00      B    O  
ATOM   4124  H1  HOH B1369       7.006  26.140  37.220  1.00  0.00      B    H  
ATOM   4125  H2  HOH B1369       5.940  25.315  36.232  1.00  0.00      B    H  
ATOM   4126  O   HOH B1370       7.779  21.859  31.469  1.00  0.00      B    O  
ATOM   4127  H1  HOH B1370       7.712  20.908  31.636  1.00  0.00      B    H  
ATOM   4128  H2  HOH B1370       8.650  22.258  31.764  1.00  0.00      B    H  
ATOM   4129  O   HOH B1371      19.121  19.046  12.735  1.00  0.00      B    O  
ATOM   4130  H1  HOH B1371      18.984  19.633  13.507  1.00  0.00      B    H  
ATOM   4131  H2  HOH B1371      19.728  18.295  13.112  1.00  0.00      B    H  
ATOM   4132  O   HOH B1372       4.112  37.656  32.798  1.00  0.00      B    O  
ATOM   4133  H1  HOH B1372       4.182  38.091  33.695  1.00  0.00      B    H  
ATOM   4134  H2  HOH B1372       3.274  37.165  32.713  1.00  0.00      B    H  
ATOM   4135  O   HOH B1373      23.882  10.303  29.712  1.00  0.00      B    O  
ATOM   4136  H1  HOH B1373      23.525   9.924  28.819  1.00  0.00      B    H  
ATOM   4137  H2  HOH B1373      23.858   9.477  30.267  1.00  0.00      B    H  
ATOM   4138  O   HOH B1374      29.773  37.670  29.728  1.00  0.00      B    O  
ATOM   4139  H1  HOH B1374      30.344  37.508  28.908  1.00  0.00      B    H  
ATOM   4140  H2  HOH B1374      28.844  37.867  29.362  1.00  0.00      B    H  
ATOM   4141  O   HOH B1375      14.260  20.126  31.336  1.00  0.00      B    O  
ATOM   4142  H1  HOH B1375      13.604  19.962  32.112  1.00  0.00      B    H  
ATOM   4143  H2  HOH B1375      15.200  20.372  31.763  1.00  0.00      B    H  
ATOM   4144  O   HOH B1376      35.078   0.175  20.662  1.00  0.00      B    O  
ATOM   4145  H1  HOH B1376      35.801  -0.075  21.324  1.00  0.00      B    H  
ATOM   4146  H2  HOH B1376      34.254   0.383  21.207  1.00  0.00      B    H  
ATOM   4147  O   HOH B1377       3.680  18.426  23.662  1.00  0.00      B    O  
ATOM   4148  H1  HOH B1377       4.613  18.004  23.743  1.00  0.00      B    H  
ATOM   4149  H2  HOH B1377       3.406  18.429  22.699  1.00  0.00      B    H  
ATOM   4150  O   HOH B1378      35.060   2.410  33.348  1.00  0.00      B    O  
ATOM   4151  H1  HOH B1378      34.877   2.880  32.473  1.00  0.00      B    H  
ATOM   4152  H2  HOH B1378      35.993   2.537  33.487  1.00  0.00      B    H  
ATOM   4153  O   HOH B1379      23.150  11.989  34.820  1.00  0.00      B    O  
ATOM   4154  H1  HOH B1379      23.878  12.167  35.442  1.00  0.00      B    H  
ATOM   4155  H2  HOH B1379      23.356  12.425  33.957  1.00  0.00      B    H  
ATOM   4156  O   HOH B1380      34.732  32.236   4.359  1.00  0.00      B    O  
ATOM   4157  H1  HOH B1380      35.556  31.784   4.075  1.00  0.00      B    H  
ATOM   4158  H2  HOH B1380      35.032  32.816   5.191  1.00  0.00      B    H  
ATOM   4159  O   HOH B1381      29.132  30.665  37.248  1.00  0.00      B    O  
ATOM   4160  H1  HOH B1381      29.238  30.238  38.154  1.00  0.00      B    H  
ATOM   4161  H2  HOH B1381      30.006  30.589  36.791  1.00  0.00      B    H  
ATOM   4162  O   HOH B1382      34.383   0.191  34.677  1.00  0.00      B    O  
ATOM   4163  H1  HOH B1382      34.469   1.043  34.195  1.00  0.00      B    H  
ATOM   4164  H2  HOH B1382      33.886   0.342  35.556  1.00  0.00      B    H  
ATOM   4165  O   HOH B1383       3.750  17.878  20.971  1.00  0.00      B    O  
ATOM   4166  H1  HOH B1383       3.541  18.495  20.236  1.00  0.00      B    H  
ATOM   4167  H2  HOH B1383       4.610  17.412  20.670  1.00  0.00      B    H  
ATOM   4168  O   HOH B1384       8.936  23.795  29.164  1.00  0.00      B    O  
ATOM   4169  H1  HOH B1384       9.094  23.399  30.070  1.00  0.00      B    H  
ATOM   4170  H2  HOH B1384       9.809  23.709  28.655  1.00  0.00      B    H  
ATOM   4171  O   HOH B1385      16.938  11.533  22.472  1.00  0.00      B    O  
ATOM   4172  H1  HOH B1385      17.711  11.174  21.949  1.00  0.00      B    H  
ATOM   4173  H2  HOH B1385      16.074  10.990  22.217  1.00  0.00      B    H  
ATOM   4174  O   HOH B1386      10.219  12.810   2.705  1.00  0.00      B    O  
ATOM   4175  H1  HOH B1386      10.668  12.331   3.444  1.00  0.00      B    H  
ATOM   4176  H2  HOH B1386       9.568  13.427   3.108  1.00  0.00      B    H  
ATOM   4177  O   HOH B1387      39.294   0.932  34.902  1.00  0.00      B    O  
ATOM   4178  H1  HOH B1387      39.345  -0.024  34.641  1.00  0.00      B    H  
ATOM   4179  H2  HOH B1387      38.327   1.194  34.879  1.00  0.00      B    H  
ATOM   4180  O   HOH B1388       0.940   3.548  26.210  1.00  0.00      B    O  
ATOM   4181  H1  HOH B1388       0.774   2.748  26.777  1.00  0.00      B    H  
ATOM   4182  H2  HOH B1388       1.206   3.218  25.275  1.00  0.00      B    H  
ATOM   4183  O   HOH B1389      17.776   5.523  17.719  1.00  0.00      B    O  
ATOM   4184  H1  HOH B1389      18.665   5.244  17.312  1.00  0.00      B    H  
ATOM   4185  H2  HOH B1389      17.142   5.532  16.895  1.00  0.00      B    H  
ATOM   4186  O   HOH B1390      28.514  17.619  37.534  1.00  0.00      B    O  
ATOM   4187  H1  HOH B1390      28.949  16.698  37.533  1.00  0.00      B    H  
ATOM   4188  H2  HOH B1390      27.630  17.574  38.016  1.00  0.00      B    H  
ATOM   4189  O   HOH B1391      34.350  33.933  22.530  1.00  0.00      B    O  
ATOM   4190  H1  HOH B1391      33.792  34.309  21.785  1.00  0.00      B    H  
ATOM   4191  H2  HOH B1391      34.443  32.947  22.480  1.00  0.00      B    H  
ATOM   4192  O   HOH B1392       3.108  38.865  15.794  1.00  0.00      B    O  
ATOM   4193  H1  HOH B1392       4.034  38.767  15.506  1.00  0.00      B    H  
ATOM   4194  H2  HOH B1392       3.104  39.530  16.567  1.00  0.00      B    H  
ATOM   4195  O   HOH B1393      22.770  19.136  22.149  1.00  0.00      B    O  
ATOM   4196  H1  HOH B1393      23.701  19.352  22.490  1.00  0.00      B    H  
ATOM   4197  H2  HOH B1393      22.823  18.163  21.864  1.00  0.00      B    H  
ATOM   4198  O   HOH B1394      22.678  26.487   2.020  1.00  0.00      B    O  
ATOM   4199  H1  HOH B1394      21.997  26.481   1.258  1.00  0.00      B    H  
ATOM   4200  H2  HOH B1394      22.201  26.239   2.943  1.00  0.00      B    H  
ATOM   4201  O   HOH B1395      12.796  19.763  10.030  1.00  0.00      B    O  
ATOM   4202  H1  HOH B1395      13.681  20.089  10.394  1.00  0.00      B    H  
ATOM   4203  H2  HOH B1395      12.476  18.980  10.575  1.00  0.00      B    H  
ATOM   4204  O   HOH B1396      17.502  15.235  19.125  1.00  0.00      B    O  
ATOM   4205  H1  HOH B1396      17.159  14.288  19.403  1.00  0.00      B    H  
ATOM   4206  H2  HOH B1396      18.504  15.138  19.134  1.00  0.00      B    H  
ATOM   4207  O   HOH B1397      23.518  11.232  15.308  1.00  0.00      B    O  
ATOM   4208  H1  HOH B1397      22.723  11.526  15.843  1.00  0.00      B    H  
ATOM   4209  H2  HOH B1397      23.163  10.794  14.516  1.00  0.00      B    H  
ATOM   4210  O   HOH B1398      16.646  28.420  27.453  1.00  0.00      B    O  
ATOM   4211  H1  HOH B1398      16.895  29.078  28.215  1.00  0.00      B    H  
ATOM   4212  H2  HOH B1398      17.482  27.830  27.237  1.00  0.00      B    H  
ATOM   4213  O   HOH B1399      31.255  34.290  14.030  1.00  0.00      B    O  
ATOM   4214  H1  HOH B1399      31.856  33.459  13.861  1.00  0.00      B    H  
ATOM   4215  H2  HOH B1399      31.740  34.949  14.724  1.00  0.00      B    H  
ATOM   4216  O   HOH B1400       8.538  36.787  20.279  1.00  0.00      B    O  
ATOM   4217  H1  HOH B1400       8.382  35.846  20.639  1.00  0.00      B    H  
ATOM   4218  H2  HOH B1400       8.530  36.739  19.285  1.00  0.00      B    H  
ATOM   4219  O   HOH B1401      27.654  12.444   3.881  1.00  0.00      B    O  
ATOM   4220  H1  HOH B1401      28.160  12.438   4.805  1.00  0.00      B    H  
ATOM   4221  H2  HOH B1401      27.647  13.383   3.514  1.00  0.00      B    H  
ATOM   4222  O   HOH B1402      21.113  17.386  38.662  1.00  0.00      B    O  
ATOM   4223  H1  HOH B1402      21.845  17.950  39.036  1.00  0.00      B    H  
ATOM   4224  H2  HOH B1402      21.456  16.957  37.811  1.00  0.00      B    H  
ATOM   4225  O   HOH B1403       8.209   1.021  26.362  1.00  0.00      B    O  
ATOM   4226  H1  HOH B1403       7.848   0.982  27.302  1.00  0.00      B    H  
ATOM   4227  H2  HOH B1403       7.595   0.441  25.720  1.00  0.00      B    H  
ATOM   4228  O   HOH B1404      33.343   0.334  31.865  1.00  0.00      B    O  
ATOM   4229  H1  HOH B1404      33.913  -0.503  31.561  1.00  0.00      B    H  
ATOM   4230  H2  HOH B1404      33.960   1.080  31.835  1.00  0.00      B    H  
ATOM   4231  O   HOH B1405       2.480  28.997  25.334  1.00  0.00      B    O  
ATOM   4232  H1  HOH B1405       2.143  28.721  26.198  1.00  0.00      B    H  
ATOM   4233  H2  HOH B1405       3.440  29.315  25.353  1.00  0.00      B    H  
ATOM   4234  O   HOH B1406      13.955  18.613   7.239  1.00  0.00      B    O  
ATOM   4235  H1  HOH B1406      13.623  19.268   7.943  1.00  0.00      B    H  
ATOM   4236  H2  HOH B1406      14.063  17.664   7.682  1.00  0.00      B    H  
ATOM   4237  O   HOH B1407      27.402   2.602   3.629  1.00  0.00      B    O  
ATOM   4238  H1  HOH B1407      28.129   3.155   4.111  1.00  0.00      B    H  
ATOM   4239  H2  HOH B1407      27.615   1.596   3.838  1.00  0.00      B    H  
ATOM   4240  O   HOH B1408      37.999  32.493  19.974  1.00  0.00      B    O  
ATOM   4241  H1  HOH B1408      38.866  33.039  19.782  1.00  0.00      B    H  
ATOM   4242  H2  HOH B1408      38.150  31.769  20.655  1.00  0.00      B    H  
ATOM   4243  O   HOH B1409      24.278  37.818  29.418  1.00  0.00      B    O  
ATOM   4244  H1  HOH B1409      24.577  37.256  30.214  1.00  0.00      B    H  
ATOM   4245  H2  HOH B1409      23.325  37.550  29.182  1.00  0.00      B    H  
ATOM   4246  O   HOH B1410      15.999  15.384  22.817  1.00  0.00      B    O  
ATOM   4247  H1  HOH B1410      16.676  15.779  22.193  1.00  0.00      B    H  
ATOM   4248  H2  HOH B1410      16.535  14.854  23.531  1.00  0.00      B    H  
ATOM   4249  O   HOH B1411       4.524   2.784  31.659  1.00  0.00      B    O  
ATOM   4250  H1  HOH B1411       4.344   1.915  31.165  1.00  0.00      B    H  
ATOM   4251  H2  HOH B1411       5.559   2.901  31.930  1.00  0.00      B    H  
ATOM   4252  O   HOH B1412      26.827  24.898  15.792  1.00  0.00      B    O  
ATOM   4253  H1  HOH B1412      27.191  24.113  16.297  1.00  0.00      B    H  
ATOM   4254  H2  HOH B1412      27.148  24.854  14.812  1.00  0.00      B    H  
ATOM   4255  O   HOH B1413      28.500  20.117  23.883  1.00  0.00      B    O  
ATOM   4256  H1  HOH B1413      28.833  20.942  24.412  1.00  0.00      B    H  
ATOM   4257  H2  HOH B1413      27.599  19.897  24.229  1.00  0.00      B    H  
ATOM   4258  O   HOH B1414      20.885  21.661  35.945  1.00  0.00      B    O  
ATOM   4259  H1  HOH B1414      19.970  21.294  36.190  1.00  0.00      B    H  
ATOM   4260  H2  HOH B1414      21.549  20.870  35.821  1.00  0.00      B    H  
ATOM   4261  O   HOH B1415       4.046  37.667   8.633  1.00  0.00      B    O  
ATOM   4262  H1  HOH B1415       3.141  37.187   8.616  1.00  0.00      B    H  
ATOM   4263  H2  HOH B1415       4.524  37.333   9.438  1.00  0.00      B    H  
ATOM   4264  O   HOH B1416      25.934  36.194  17.352  1.00  0.00      B    O  
ATOM   4265  H1  HOH B1416      25.746  36.640  16.420  1.00  0.00      B    H  
ATOM   4266  H2  HOH B1416      25.130  35.679  17.633  1.00  0.00      B    H  
ATOM   4267  O   HOH B1417      26.260   9.609  20.276  1.00  0.00      B    O  
ATOM   4268  H1  HOH B1417      26.070  10.565  20.482  1.00  0.00      B    H  
ATOM   4269  H2  HOH B1417      27.105   9.407  20.726  1.00  0.00      B    H  
ATOM   4270  O   HOH B1418      12.880   8.665   5.034  1.00  0.00      B    O  
ATOM   4271  H1  HOH B1418      12.946   8.314   4.102  1.00  0.00      B    H  
ATOM   4272  H2  HOH B1418      12.432   9.571   4.913  1.00  0.00      B    H  
ATOM   4273  O   HOH B1419      28.095   9.822  27.559  1.00  0.00      B    O  
ATOM   4274  H1  HOH B1419      28.392   8.835  27.532  1.00  0.00      B    H  
ATOM   4275  H2  HOH B1419      28.515  10.345  26.791  1.00  0.00      B    H  
ATOM   4276  O   HOH B1420      20.035   4.908   3.991  1.00  0.00      B    O  
ATOM   4277  H1  HOH B1420      20.754   4.384   4.462  1.00  0.00      B    H  
ATOM   4278  H2  HOH B1420      19.314   4.274   3.565  1.00  0.00      B    H  
ATOM   4279  O   HOH B1421      13.438  16.269  11.416  1.00  0.00      B    O  
ATOM   4280  H1  HOH B1421      13.831  17.003  11.938  1.00  0.00      B    H  
ATOM   4281  H2  HOH B1421      13.384  15.426  12.051  1.00  0.00      B    H  
ATOM   4282  O   HOH B1422      21.302   3.653  11.813  1.00  0.00      B    O  
ATOM   4283  H1  HOH B1422      21.807   3.492  12.740  1.00  0.00      B    H  
ATOM   4284  H2  HOH B1422      21.351   4.628  11.722  1.00  0.00      B    H  
ATOM   4285  O   HOH B1423      10.051  33.201   7.415  1.00  0.00      B    O  
ATOM   4286  H1  HOH B1423      10.767  32.499   7.456  1.00  0.00      B    H  
ATOM   4287  H2  HOH B1423       9.264  32.833   7.913  1.00  0.00      B    H  
ATOM   4288  O   HOH B1424       2.901  19.732  13.355  1.00  0.00      B    O  
ATOM   4289  H1  HOH B1424       3.466  19.355  12.614  1.00  0.00      B    H  
ATOM   4290  H2  HOH B1424       2.175  19.029  13.577  1.00  0.00      B    H  
ATOM   4291  O   HOH B1425      33.191   9.696  17.349  1.00  0.00      B    O  
ATOM   4292  H1  HOH B1425      32.487   9.838  18.035  1.00  0.00      B    H  
ATOM   4293  H2  HOH B1425      33.274  10.551  16.848  1.00  0.00      B    H  
ATOM   4294  O   HOH B1426      14.957  24.264   0.876  1.00  0.00      B    O  
ATOM   4295  H1  HOH B1426      15.830  24.840   0.761  1.00  0.00      B    H  
ATOM   4296  H2  HOH B1426      14.201  24.911   0.581  1.00  0.00      B    H  
ATOM   4297  O   HOH B1427       8.192  39.102   7.657  1.00  0.00      B    O  
ATOM   4298  H1  HOH B1427       8.932  39.065   6.909  1.00  0.00      B    H  
ATOM   4299  H2  HOH B1427       7.329  38.664   7.317  1.00  0.00      B    H  
ATOM   4300  O   HOH B1428      18.718  25.617  17.878  1.00  0.00      B    O  
ATOM   4301  H1  HOH B1428      18.775  24.981  17.022  1.00  0.00      B    H  
ATOM   4302  H2  HOH B1428      19.253  25.114  18.596  1.00  0.00      B    H  
ATOM   4303  O   HOH B1429       0.598  30.232  30.453  1.00  0.00      B    O  
ATOM   4304  H1  HOH B1429       1.441  29.795  30.781  1.00  0.00      B    H  
ATOM   4305  H2  HOH B1429       0.195  30.605  31.281  1.00  0.00      B    H  
ATOM   4306  O   HOH B1430       8.658  37.346  28.313  1.00  0.00      B    O  
ATOM   4307  H1  HOH B1430       8.895  36.553  27.743  1.00  0.00      B    H  
ATOM   4308  H2  HOH B1430       9.319  38.061  28.052  1.00  0.00      B    H  
ATOM   4309  O   HOH B1431       8.239  10.919  25.227  1.00  0.00      B    O  
ATOM   4310  H1  HOH B1431       8.201   9.906  25.346  1.00  0.00      B    H  
ATOM   4311  H2  HOH B1431       7.562  11.184  24.498  1.00  0.00      B    H  
ATOM   4312  O   HOH B1432      28.718  28.531  34.699  1.00  0.00      B    O  
ATOM   4313  H1  HOH B1432      29.006  29.481  34.586  1.00  0.00      B    H  
ATOM   4314  H2  HOH B1432      28.040  28.325  33.973  1.00  0.00      B    H  
ATOM   4315  O   HOH B1433      27.683   4.215  34.693  1.00  0.00      B    O  
ATOM   4316  H1  HOH B1433      28.004   3.258  34.511  1.00  0.00      B    H  
ATOM   4317  H2  HOH B1433      27.836   4.395  35.653  1.00  0.00      B    H  
ATOM   4318  O   HOH B1434      24.986  11.907  18.447  1.00  0.00      B    O  
ATOM   4319  H1  HOH B1434      25.675  12.355  17.830  1.00  0.00      B    H  
ATOM   4320  H2  HOH B1434      24.837  10.913  18.249  1.00  0.00      B    H  
ATOM   4321  O   HOH B1435      33.457   9.182  27.736  1.00  0.00      B    O  
ATOM   4322  H1  HOH B1435      34.091   9.561  27.117  1.00  0.00      B    H  
ATOM   4323  H2  HOH B1435      32.787   9.918  27.773  1.00  0.00      B    H  
ATOM   4324  O   HOH B1436      30.191  39.074   5.331  1.00  0.00      B    O  
ATOM   4325  H1  HOH B1436      30.166  39.448   6.301  1.00  0.00      B    H  
ATOM   4326  H2  HOH B1436      30.758  38.250   5.334  1.00  0.00      B    H  
ATOM   4327  O   HOH B1437       9.274  19.907   1.140  1.00  0.00      B    O  
ATOM   4328  H1  HOH B1437      10.048  19.183   1.203  1.00  0.00      B    H  
ATOM   4329  H2  HOH B1437       9.316  20.611   1.901  1.00  0.00      B    H  
ATOM   4330  O   HOH B1438      38.330   0.143   4.126  1.00  0.00      B    O  
ATOM   4331  H1  HOH B1438      37.561   0.754   3.868  1.00  0.00      B    H  
ATOM   4332  H2  HOH B1438      38.341  -0.154   5.092  1.00  0.00      B    H  
ATOM   4333  O   HOH B1439      30.536  31.008  18.112  1.00  0.00      B    O  
ATOM   4334  H1  HOH B1439      30.413  30.111  18.448  1.00  0.00      B    H  
ATOM   4335  H2  HOH B1439      30.011  31.623  18.722  1.00  0.00      B    H  
ATOM   4336  O   HOH B1440      38.606  17.618  12.090  1.00  0.00      B    O  
ATOM   4337  H1  HOH B1440      39.226  17.668  12.867  1.00  0.00      B    H  
ATOM   4338  H2  HOH B1440      38.916  18.358  11.458  1.00  0.00      B    H  
ATOM   4339  O   HOH B1441      37.599  35.272   3.632  1.00  0.00      B    O  
ATOM   4340  H1  HOH B1441      38.067  35.384   4.564  1.00  0.00      B    H  
ATOM   4341  H2  HOH B1441      37.752  34.328   3.356  1.00  0.00      B    H  
ATOM   4342  O   HOH B1442      37.806  19.757  28.402  1.00  0.00      B    O  
ATOM   4343  H1  HOH B1442      36.791  19.792  28.473  1.00  0.00      B    H  
ATOM   4344  H2  HOH B1442      38.145  20.511  27.753  1.00  0.00      B    H  
ATOM   4345  O   HOH B1443      17.531  11.350  35.073  1.00  0.00      B    O  
ATOM   4346  H1  HOH B1443      18.038  11.122  35.873  1.00  0.00      B    H  
ATOM   4347  H2  HOH B1443      18.107  11.125  34.287  1.00  0.00      B    H  
ATOM   4348  O   HOH B1444      35.406  37.213  33.716  1.00  0.00      B    O  
ATOM   4349  H1  HOH B1444      35.093  38.093  34.261  1.00  0.00      B    H  
ATOM   4350  H2  HOH B1444      36.055  36.722  34.336  1.00  0.00      B    H  
ATOM   4351  O   HOH B1445       9.210  27.226  28.514  1.00  0.00      B    O  
ATOM   4352  H1  HOH B1445       9.034  28.113  28.126  1.00  0.00      B    H  
ATOM   4353  H2  HOH B1445       9.562  27.284  29.440  1.00  0.00      B    H  
ATOM   4354  O   HOH B1446      35.720   6.704  37.811  1.00  0.00      B    O  
ATOM   4355  H1  HOH B1446      36.520   6.932  37.306  1.00  0.00      B    H  
ATOM   4356  H2  HOH B1446      35.039   6.599  37.051  1.00  0.00      B    H  
ATOM   4357  O   HOH B1447      11.301  33.898  28.180  1.00  0.00      B    O  
ATOM   4358  H1  HOH B1447      12.172  33.299  28.173  1.00  0.00      B    H  
ATOM   4359  H2  HOH B1447      11.578  34.638  28.742  1.00  0.00      B    H  
ATOM   4360  O   HOH B1448      35.482   4.555   6.813  1.00  0.00      B    O  
ATOM   4361  H1  HOH B1448      36.245   5.216   6.958  1.00  0.00      B    H  
ATOM   4362  H2  HOH B1448      35.921   3.935   6.154  1.00  0.00      B    H  
ATOM   4363  O   HOH B1449      10.102  29.272  20.701  1.00  0.00      B    O  
ATOM   4364  H1  HOH B1449      10.836  28.759  21.176  1.00  0.00      B    H  
ATOM   4365  H2  HOH B1449       9.757  28.689  20.010  1.00  0.00      B    H  
ATOM   4366  O   HOH B1450       5.511  24.691   3.438  1.00  0.00      B    O  
ATOM   4367  H1  HOH B1450       5.932  25.561   3.795  1.00  0.00      B    H  
ATOM   4368  H2  HOH B1450       6.186  24.158   2.862  1.00  0.00      B    H  
ATOM   4369  O   HOH B1451       0.464  14.812  31.467  1.00  0.00      B    O  
ATOM   4370  H1  HOH B1451       1.030  14.554  32.336  1.00  0.00      B    H  
ATOM   4371  H2  HOH B1451       0.475  14.016  30.776  1.00  0.00      B    H  
ATOM   4372  O   HOH B1452      13.355  23.287  33.753  1.00  0.00      B    O  
ATOM   4373  H1  HOH B1452      13.450  23.441  32.758  1.00  0.00      B    H  
ATOM   4374  H2  HOH B1452      13.825  22.423  33.939  1.00  0.00      B    H  
ATOM   4375  O   HOH B1453      16.726  36.479  12.609  1.00  0.00      B    O  
ATOM   4376  H1  HOH B1453      17.099  35.608  12.954  1.00  0.00      B    H  
ATOM   4377  H2  HOH B1453      15.950  36.701  13.228  1.00  0.00      B    H  
ATOM   4378  O   HOH B1454      13.939   9.931   8.164  1.00  0.00      B    O  
ATOM   4379  H1  HOH B1454      13.922   8.959   7.857  1.00  0.00      B    H  
ATOM   4380  H2  HOH B1454      14.934  10.119   8.478  1.00  0.00      B    H  
ATOM   4381  O   HOH B1455       5.870  29.370  28.414  1.00  0.00      B    O  
ATOM   4382  H1  HOH B1455       6.113  30.091  27.808  1.00  0.00      B    H  
ATOM   4383  H2  HOH B1455       5.611  28.502  27.929  1.00  0.00      B    H  
ATOM   4384  O   HOH B1456      32.519   6.774  30.134  1.00  0.00      B    O  
ATOM   4385  H1  HOH B1456      32.990   6.686  29.253  1.00  0.00      B    H  
ATOM   4386  H2  HOH B1456      31.771   7.520  30.154  1.00  0.00      B    H  
ATOM   4387  O   HOH B1457      37.919   1.580   7.763  1.00  0.00      B    O  
ATOM   4388  H1  HOH B1457      36.918   1.815   7.884  1.00  0.00      B    H  
ATOM   4389  H2  HOH B1457      38.398   2.418   7.413  1.00  0.00      B    H  
ATOM   4390  O   HOH B1458      36.810  22.350  29.992  1.00  0.00      B    O  
ATOM   4391  H1  HOH B1458      36.280  22.777  30.805  1.00  0.00      B    H  
ATOM   4392  H2  HOH B1458      36.319  21.531  29.671  1.00  0.00      B    H  
ATOM   4393  O   HOH B1459      23.949   0.739  32.358  1.00  0.00      B    O  
ATOM   4394  H1  HOH B1459      24.388  -0.021  32.870  1.00  0.00      B    H  
ATOM   4395  H2  HOH B1459      23.200   1.104  32.812  1.00  0.00      B    H  
ATOM   4396  O   HOH B1460      24.203  18.010  26.726  1.00  0.00      B    O  
ATOM   4397  H1  HOH B1460      23.584  18.834  26.839  1.00  0.00      B    H  
ATOM   4398  H2  HOH B1460      24.290  17.625  27.683  1.00  0.00      B    H  
ATOM   4399  O   HOH B1461      18.433  30.904  10.240  1.00  0.00      B    O  
ATOM   4400  H1  HOH B1461      17.633  30.456  10.660  1.00  0.00      B    H  
ATOM   4401  H2  HOH B1461      19.149  31.097  10.925  1.00  0.00      B    H  
ATOM   4402  O   HOH B1462      32.346   6.487   9.196  1.00  0.00      B    O  
ATOM   4403  H1  HOH B1462      31.885   6.154  10.065  1.00  0.00      B    H  
ATOM   4404  H2  HOH B1462      31.666   7.125   8.748  1.00  0.00      B    H  
ATOM   4405  O   HOH B1463      33.003  11.007  34.630  1.00  0.00      B    O  
ATOM   4406  H1  HOH B1463      32.776  11.974  34.362  1.00  0.00      B    H  
ATOM   4407  H2  HOH B1463      32.183  10.519  34.999  1.00  0.00      B    H  
ATOM   4408  O   HOH B1464       2.733  31.061  18.816  1.00  0.00      B    O  
ATOM   4409  H1  HOH B1464       2.657  31.288  19.810  1.00  0.00      B    H  
ATOM   4410  H2  HOH B1464       2.670  31.899  18.301  1.00  0.00      B    H  
ATOM   4411  O   HOH B1465      20.214  26.031  22.113  1.00  0.00      B    O  
ATOM   4412  H1  HOH B1465      20.892  26.114  21.364  1.00  0.00      B    H  
ATOM   4413  H2  HOH B1465      20.376  25.113  22.539  1.00  0.00      B    H  
ATOM   4414  O   HOH B1466       2.392  16.747  30.438  1.00  0.00      B    O  
ATOM   4415  H1  HOH B1466       2.506  17.694  30.723  1.00  0.00      B    H  
ATOM   4416  H2  HOH B1466       2.246  16.166  31.289  1.00  0.00      B    H  
ATOM   4417  O   HOH B1467      18.902   6.667   8.530  1.00  0.00      B    O  
ATOM   4418  H1  HOH B1467      17.972   6.764   8.982  1.00  0.00      B    H  
ATOM   4419  H2  HOH B1467      18.724   5.989   7.741  1.00  0.00      B    H  
ATOM   4420  O   HOH B1468      20.788  33.098   2.248  1.00  0.00      B    O  
ATOM   4421  H1  HOH B1468      19.958  32.709   2.604  1.00  0.00      B    H  
ATOM   4422  H2  HOH B1468      20.563  33.865   1.632  1.00  0.00      B    H  
ATOM   4423  O   HOH B1469      28.077  20.365   9.799  1.00  0.00      B    O  
ATOM   4424  H1  HOH B1469      27.896  21.284   9.305  1.00  0.00      B    H  
ATOM   4425  H2  HOH B1469      27.641  19.707   9.138  1.00  0.00      B    H  
ATOM   4426  O   HOH B1470       1.948  28.747  34.515  1.00  0.00      B    O  
ATOM   4427  H1  HOH B1470       1.170  29.135  35.013  1.00  0.00      B    H  
ATOM   4428  H2  HOH B1470       2.595  28.489  35.180  1.00  0.00      B    H  
ATOM   4429  O   HOH B1471      19.992  22.877   0.705  1.00  0.00      B    O  
ATOM   4430  H1  HOH B1471      19.504  22.940  -0.173  1.00  0.00      B    H  
ATOM   4431  H2  HOH B1471      19.363  23.222   1.422  1.00  0.00      B    H  
ATOM   4432  O   HOH B1472       9.364  23.152  34.945  1.00  0.00      B    O  
ATOM   4433  H1  HOH B1472       8.982  23.233  35.875  1.00  0.00      B    H  
ATOM   4434  H2  HOH B1472       9.566  22.141  34.758  1.00  0.00      B    H  
ATOM   4435  O   HOH B1473      31.393   4.324   7.843  1.00  0.00      B    O  
ATOM   4436  H1  HOH B1473      32.112   5.056   8.106  1.00  0.00      B    H  
ATOM   4437  H2  HOH B1473      30.504   4.598   8.262  1.00  0.00      B    H  
ATOM   4438  O   HOH B1474      27.778   1.429  30.470  1.00  0.00      B    O  
ATOM   4439  H1  HOH B1474      28.618   1.387  30.978  1.00  0.00      B    H  
ATOM   4440  H2  HOH B1474      27.880   2.137  29.760  1.00  0.00      B    H  
ATOM   4441  O   HOH B1475      33.792  27.855  30.285  1.00  0.00      B    O  
ATOM   4442  H1  HOH B1475      33.566  28.159  29.348  1.00  0.00      B    H  
ATOM   4443  H2  HOH B1475      34.709  28.219  30.532  1.00  0.00      B    H  
ATOM   4444  O   HOH B1476      38.164   0.606  17.212  1.00  0.00      B    O  
ATOM   4445  H1  HOH B1476      38.175   0.946  16.252  1.00  0.00      B    H  
ATOM   4446  H2  HOH B1476      38.722  -0.289  17.293  1.00  0.00      B    H  
ATOM   4447  O   HOH B1477       5.442   4.672  13.396  1.00  0.00      B    O  
ATOM   4448  H1  HOH B1477       4.645   4.777  12.810  1.00  0.00      B    H  
ATOM   4449  H2  HOH B1477       5.143   4.919  14.308  1.00  0.00      B    H  
ATOM   4450  O   HOH B1478      32.068  12.059  -0.026  1.00  0.00      B    O  
ATOM   4451  H1  HOH B1478      32.680  12.451   0.654  1.00  0.00      B    H  
ATOM   4452  H2  HOH B1478      32.152  11.043  -0.010  1.00  0.00      B    H  
ATOM   4453  O   HOH B1479       2.171  16.274   2.924  1.00  0.00      B    O  
ATOM   4454  H1  HOH B1479       2.525  16.891   3.712  1.00  0.00      B    H  
ATOM   4455  H2  HOH B1479       2.695  15.424   2.856  1.00  0.00      B    H  
ATOM   4456  O   HOH B1480       5.219   4.289  22.430  1.00  0.00      B    O  
ATOM   4457  H1  HOH B1480       4.747   4.368  23.313  1.00  0.00      B    H  
ATOM   4458  H2  HOH B1480       5.949   4.986  22.302  1.00  0.00      B    H  
ATOM   4459  O   HOH B1481       8.397  36.048  30.546  1.00  0.00      B    O  
ATOM   4460  H1  HOH B1481       8.621  36.671  29.816  1.00  0.00      B    H  
ATOM   4461  H2  HOH B1481       9.265  35.720  30.956  1.00  0.00      B    H  
ATOM   4462  O   HOH B1482      10.396   3.182   3.825  1.00  0.00      B    O  
ATOM   4463  H1  HOH B1482      10.666   4.137   4.043  1.00  0.00      B    H  
ATOM   4464  H2  HOH B1482       9.444   3.122   3.444  1.00  0.00      B    H  
ATOM   4465  O   HOH B1483      28.736  25.666  19.336  1.00  0.00      B    O  
ATOM   4466  H1  HOH B1483      29.344  25.625  20.174  1.00  0.00      B    H  
ATOM   4467  H2  HOH B1483      29.075  26.379  18.716  1.00  0.00      B    H  
ATOM   4468  O   HOH B1484      35.820  24.459  17.495  1.00  0.00      B    O  
ATOM   4469  H1  HOH B1484      36.516  25.250  17.496  1.00  0.00      B    H  
ATOM   4470  H2  HOH B1484      36.026  23.941  18.335  1.00  0.00      B    H  
ATOM   4471  O   HOH B1485      20.660   5.899   1.590  1.00  0.00      B    O  
ATOM   4472  H1  HOH B1485      20.755   5.591   2.574  1.00  0.00      B    H  
ATOM   4473  H2  HOH B1485      21.552   5.793   1.111  1.00  0.00      B    H  
ATOM   4474  O   HOH B1486       3.081  31.907  31.725  1.00  0.00      B    O  
ATOM   4475  H1  HOH B1486       3.154  32.772  31.182  1.00  0.00      B    H  
ATOM   4476  H2  HOH B1486       3.782  31.229  31.352  1.00  0.00      B    H  
ATOM   4477  O   HOH B1487       9.550   7.546  13.388  1.00  0.00      B    O  
ATOM   4478  H1  HOH B1487       8.586   7.566  13.001  1.00  0.00      B    H  
ATOM   4479  H2  HOH B1487       9.760   6.536  13.518  1.00  0.00      B    H  
ATOM   4480  O   HOH B1488      11.360  16.382  16.610  1.00  0.00      B    O  
ATOM   4481  H1  HOH B1488      10.427  16.562  16.213  1.00  0.00      B    H  
ATOM   4482  H2  HOH B1488      11.551  17.159  17.246  1.00  0.00      B    H  
ATOM   4483  O   HOH B1489      23.572  33.383  19.070  1.00  0.00      B    O  
ATOM   4484  H1  HOH B1489      23.473  32.351  18.985  1.00  0.00      B    H  
ATOM   4485  H2  HOH B1489      23.551  33.820  18.164  1.00  0.00      B    H  
ATOM   4486  O   HOH B1490      16.387  38.185  29.247  1.00  0.00      B    O  
ATOM   4487  H1  HOH B1490      15.447  38.345  29.710  1.00  0.00      B    H  
ATOM   4488  H2  HOH B1490      16.227  37.628  28.459  1.00  0.00      B    H  
ATOM   4489  O   HOH B1491      21.704   9.577  35.192  1.00  0.00      B    O  
ATOM   4490  H1  HOH B1491      22.407  10.293  35.096  1.00  0.00      B    H  
ATOM   4491  H2  HOH B1491      22.077   8.701  34.970  1.00  0.00      B    H  
ATOM   4492  O   HOH B1492      12.126   0.247  17.004  1.00  0.00      B    O  
ATOM   4493  H1  HOH B1492      11.925  -0.734  17.093  1.00  0.00      B    H  
ATOM   4494  H2  HOH B1492      11.356   0.638  16.507  1.00  0.00      B    H  
ATOM   4495  O   HOH B1493      30.557   0.462  31.165  1.00  0.00      B    O  
ATOM   4496  H1  HOH B1493      30.427  -0.262  30.434  1.00  0.00      B    H  
ATOM   4497  H2  HOH B1493      31.513   0.425  31.496  1.00  0.00      B    H  
ATOM   4498  O   HOH B1494      25.270  28.198  38.240  1.00  0.00      B    O  
ATOM   4499  H1  HOH B1494      25.404  29.104  37.743  1.00  0.00      B    H  
ATOM   4500  H2  HOH B1494      24.316  27.899  38.234  1.00  0.00      B    H  
ATOM   4501  O   HOH B1495      38.251   6.495  36.554  1.00  0.00      B    O  
ATOM   4502  H1  HOH B1495      38.153   7.016  35.622  1.00  0.00      B    H  
ATOM   4503  H2  HOH B1495      39.218   6.623  36.871  1.00  0.00      B    H  
ATOM   4504  O   HOH B1496       4.278  31.272  23.844  1.00  0.00      B    O  
ATOM   4505  H1  HOH B1496       4.880  31.953  24.320  1.00  0.00      B    H  
ATOM   4506  H2  HOH B1496       4.796  30.418  23.949  1.00  0.00      B    H  
ATOM   4507  O   HOH B1497      16.555  37.144  33.966  1.00  0.00      B    O  
ATOM   4508  H1  HOH B1497      17.522  36.911  33.791  1.00  0.00      B    H  
ATOM   4509  H2  HOH B1497      15.992  36.365  33.690  1.00  0.00      B    H  
ATOM   4510  O   HOH B1498       2.956  32.878  36.604  1.00  0.00      B    O  
ATOM   4511  H1  HOH B1498       3.561  32.049  36.720  1.00  0.00      B    H  
ATOM   4512  H2  HOH B1498       2.740  33.273  37.537  1.00  0.00      B    H  
ATOM   4513  O   HOH B1499      24.375  32.469  24.347  1.00  0.00      B    O  
ATOM   4514  H1  HOH B1499      25.127  32.181  24.989  1.00  0.00      B    H  
ATOM   4515  H2  HOH B1499      23.692  32.917  24.976  1.00  0.00      B    H  
ATOM   4516  O   HOH B1500      34.918  19.459  32.831  1.00  0.00      B    O  
ATOM   4517  H1  HOH B1500      34.705  19.537  33.825  1.00  0.00      B    H  
ATOM   4518  H2  HOH B1500      35.160  18.474  32.606  1.00  0.00      B    H  
ATOM   4519  O   HOH B1501      17.749  21.510  -0.060  1.00  0.00      B    O  
ATOM   4520  H1  HOH B1501      16.789  21.288   0.323  1.00  0.00      B    H  
ATOM   4521  H2  HOH B1501      18.430  21.189   0.659  1.00  0.00      B    H  
ATOM   4522  O   HOH B1502      15.563   4.158   3.477  1.00  0.00      B    O  
ATOM   4523  H1  HOH B1502      14.655   3.886   3.910  1.00  0.00      B    H  
ATOM   4524  H2  HOH B1502      15.250   4.746   2.745  1.00  0.00      B    H  
ATOM   4525  O   HOH B1503       2.246  10.946  33.381  1.00  0.00      B    O  
ATOM   4526  H1  HOH B1503       1.876  10.128  33.843  1.00  0.00      B    H  
ATOM   4527  H2  HOH B1503       2.246  10.751  32.398  1.00  0.00      B    H  
ATOM   4528  O   HOH B1504       0.485   3.402   6.438  1.00  0.00      B    O  
ATOM   4529  H1  HOH B1504       0.637   2.960   5.513  1.00  0.00      B    H  
ATOM   4530  H2  HOH B1504       1.219   3.045   7.052  1.00  0.00      B    H  
ATOM   4531  O   HOH B1505       5.624  10.407  32.060  1.00  0.00      B    O  
ATOM   4532  H1  HOH B1505       4.986  11.223  32.184  1.00  0.00      B    H  
ATOM   4533  H2  HOH B1505       5.087   9.596  32.346  1.00  0.00      B    H  
ATOM   4534  O   HOH B1506       5.293  31.240  13.359  1.00  0.00      B    O  
ATOM   4535  H1  HOH B1506       5.084  30.838  14.280  1.00  0.00      B    H  
ATOM   4536  H2  HOH B1506       5.316  32.265  13.506  1.00  0.00      B    H  
ATOM   4537  O   HOH B1507       6.013  27.161   4.559  1.00  0.00      B    O  
ATOM   4538  H1  HOH B1507       6.233  26.755   5.435  1.00  0.00      B    H  
ATOM   4539  H2  HOH B1507       5.266  27.807   4.639  1.00  0.00      B    H  
ATOM   4540  O   HOH B1508      19.968   4.572  16.649  1.00  0.00      B    O  
ATOM   4541  H1  HOH B1508      20.829   5.055  16.718  1.00  0.00      B    H  
ATOM   4542  H2  HOH B1508      20.038   3.693  17.119  1.00  0.00      B    H  
ATOM   4543  O   HOH B1509       8.066  12.739  32.481  1.00  0.00      B    O  
ATOM   4544  H1  HOH B1509       7.188  12.908  32.890  1.00  0.00      B    H  
ATOM   4545  H2  HOH B1509       8.282  11.767  32.672  1.00  0.00      B    H  
ATOM   4546  O   HOH B1510      37.108  26.656   5.863  1.00  0.00      B    O  
ATOM   4547  H1  HOH B1510      37.567  25.889   6.360  1.00  0.00      B    H  
ATOM   4548  H2  HOH B1510      37.233  27.441   6.429  1.00  0.00      B    H  
ATOM   4549  O   HOH B1511      29.748  11.665  25.420  1.00  0.00      B    O  
ATOM   4550  H1  HOH B1511      29.354  11.509  24.494  1.00  0.00      B    H  
ATOM   4551  H2  HOH B1511      29.249  12.361  25.948  1.00  0.00      B    H  
ATOM   4552  O   HOH B1512      20.296   7.570  37.647  1.00  0.00      B    O  
ATOM   4553  H1  HOH B1512      21.118   8.019  37.985  1.00  0.00      B    H  
ATOM   4554  H2  HOH B1512      20.429   7.391  36.641  1.00  0.00      B    H  
ATOM   4555  O   HOH B1513      22.105  32.826  25.801  1.00  0.00      B    O  
ATOM   4556  H1  HOH B1513      21.215  32.406  25.467  1.00  0.00      B    H  
ATOM   4557  H2  HOH B1513      22.049  32.899  26.813  1.00  0.00      B    H  
ATOM   4558  O   HOH B1514      29.751  24.643  10.483  1.00  0.00      B    O  
ATOM   4559  H1  HOH B1514      28.863  24.164  10.263  1.00  0.00      B    H  
ATOM   4560  H2  HOH B1514      30.007  24.388  11.468  1.00  0.00      B    H  
ATOM   4561  O   HOH B1515      30.411  29.465  30.426  1.00  0.00      B    O  
ATOM   4562  H1  HOH B1515      29.502  29.420  30.910  1.00  0.00      B    H  
ATOM   4563  H2  HOH B1515      30.666  28.503  30.380  1.00  0.00      B    H  
ATOM   4564  O   HOH B1516      28.233  25.163  13.455  1.00  0.00      B    O  
ATOM   4565  H1  HOH B1516      28.516  26.092  13.153  1.00  0.00      B    H  
ATOM   4566  H2  HOH B1516      29.010  24.505  13.435  1.00  0.00      B    H  
ATOM   4567  O   HOH B1517       2.424   5.839  21.533  1.00  0.00      B    O  
ATOM   4568  H1  HOH B1517       1.851   6.521  20.984  1.00  0.00      B    H  
ATOM   4569  H2  HOH B1517       1.927   4.998  21.820  1.00  0.00      B    H  
ATOM   4570  O   HOH B1518      35.239  15.290  16.309  1.00  0.00      B    O  
ATOM   4571  H1  HOH B1518      34.631  15.265  17.156  1.00  0.00      B    H  
ATOM   4572  H2  HOH B1518      34.760  14.736  15.637  1.00  0.00      B    H  
ATOM   4573  O   HOH B1519       3.569  22.784  15.011  1.00  0.00      B    O  
ATOM   4574  H1  HOH B1519       3.231  21.875  15.309  1.00  0.00      B    H  
ATOM   4575  H2  HOH B1519       2.761  23.427  14.992  1.00  0.00      B    H  
ATOM   4576  O   HOH B1520       3.648   4.751  15.723  1.00  0.00      B    O  
ATOM   4577  H1  HOH B1520       3.097   3.940  15.504  1.00  0.00      B    H  
ATOM   4578  H2  HOH B1520       3.231   5.279  16.509  1.00  0.00      B    H  
ATOM   4579  O   HOH B1521       8.688  25.999  25.595  1.00  0.00      B    O  
ATOM   4580  H1  HOH B1521       8.173  25.759  26.415  1.00  0.00      B    H  
ATOM   4581  H2  HOH B1521       9.098  25.076  25.229  1.00  0.00      B    H  
ATOM   4582  O   HOH B1522      18.117   0.819  20.050  1.00  0.00      B    O  
ATOM   4583  H1  HOH B1522      17.646   0.595  19.140  1.00  0.00      B    H  
ATOM   4584  H2  HOH B1522      18.903   0.215  20.115  1.00  0.00      B    H  
ATOM   4585  O   HOH B1523      23.082  36.410  33.072  1.00  0.00      B    O  
ATOM   4586  H1  HOH B1523      23.895  36.414  32.485  1.00  0.00      B    H  
ATOM   4587  H2  HOH B1523      22.655  35.512  32.949  1.00  0.00      B    H  
ATOM   4588  O   HOH B1524      -0.120  34.872  17.044  1.00  0.00      B    O  
ATOM   4589  H1  HOH B1524       0.084  34.501  16.135  1.00  0.00      B    H  
ATOM   4590  H2  HOH B1524       0.162  34.235  17.804  1.00  0.00      B    H  
ATOM   4591  O   HOH B1525      37.215  25.982   9.975  1.00  0.00      B    O  
ATOM   4592  H1  HOH B1525      38.130  25.796  10.423  1.00  0.00      B    H  
ATOM   4593  H2  HOH B1525      36.698  26.528  10.669  1.00  0.00      B    H  
ATOM   4594  O   HOH B1526       5.616  33.254  20.281  1.00  0.00      B    O  
ATOM   4595  H1  HOH B1526       4.665  32.970  20.529  1.00  0.00      B    H  
ATOM   4596  H2  HOH B1526       5.522  34.262  20.041  1.00  0.00      B    H  
ATOM   4597  O   HOH B1527       2.178  38.616  20.019  1.00  0.00      B    O  
ATOM   4598  H1  HOH B1527       1.287  38.152  19.741  1.00  0.00      B    H  
ATOM   4599  H2  HOH B1527       2.843  38.520  19.328  1.00  0.00      B    H  
ATOM   4600  O   HOH B1528      17.383  36.324  19.833  1.00  0.00      B    O  
ATOM   4601  H1  HOH B1528      18.210  36.814  20.096  1.00  0.00      B    H  
ATOM   4602  H2  HOH B1528      16.997  35.890  20.636  1.00  0.00      B    H  
ATOM   4603  O   HOH B1529      25.350   2.527   6.266  1.00  0.00      B    O  
ATOM   4604  H1  HOH B1529      24.926   3.447   6.210  1.00  0.00      B    H  
ATOM   4605  H2  HOH B1529      25.991   2.470   5.463  1.00  0.00      B    H  
ATOM   4606  O   HOH B1530      25.124   4.038  28.727  1.00  0.00      B    O  
ATOM   4607  H1  HOH B1530      25.345   3.400  29.476  1.00  0.00      B    H  
ATOM   4608  H2  HOH B1530      25.267   4.997  29.050  1.00  0.00      B    H  
ATOM   4609  O   HOH B1531       4.256   1.108   9.214  1.00  0.00      B    O  
ATOM   4610  H1  HOH B1531       5.236   1.168   9.268  1.00  0.00      B    H  
ATOM   4611  H2  HOH B1531       3.996   0.104   8.965  1.00  0.00      B    H  
ATOM   4612  O   HOH B1532      11.242  17.580  24.714  1.00  0.00      B    O  
ATOM   4613  H1  HOH B1532      11.976  16.887  24.485  1.00  0.00      B    H  
ATOM   4614  H2  HOH B1532      11.733  18.107  25.493  1.00  0.00      B    H  
ATOM   4615  O   HOH B1533      37.218  11.632   9.151  1.00  0.00      B    O  
ATOM   4616  H1  HOH B1533      38.003  12.094   9.655  1.00  0.00      B    H  
ATOM   4617  H2  HOH B1533      36.557  12.409   8.922  1.00  0.00      B    H  
ATOM   4618  O   HOH B1534       6.284  17.149  20.239  1.00  0.00      B    O  
ATOM   4619  H1  HOH B1534       6.943  17.386  19.461  1.00  0.00      B    H  
ATOM   4620  H2  HOH B1534       6.669  16.400  20.834  1.00  0.00      B    H  
ATOM   4621  O   HOH B1535      12.898  36.871  36.681  1.00  0.00      B    O  
ATOM   4622  H1  HOH B1535      13.027  35.947  36.941  1.00  0.00      B    H  
ATOM   4623  H2  HOH B1535      13.152  36.964  35.739  1.00  0.00      B    H  
ATOM   4624  O   HOH B1536      16.248  20.650  33.111  1.00  0.00      B    O  
ATOM   4625  H1  HOH B1536      16.996  19.997  33.348  1.00  0.00      B    H  
ATOM   4626  H2  HOH B1536      15.742  20.794  33.926  1.00  0.00      B    H  
ATOM   4627  O   HOH B1537      23.102   2.170   2.394  1.00  0.00      B    O  
ATOM   4628  H1  HOH B1537      23.936   1.553   2.294  1.00  0.00      B    H  
ATOM   4629  H2  HOH B1537      22.457   1.800   1.723  1.00  0.00      B    H  
ATOM   4630  O   HOH B1538      26.647  37.290   7.402  1.00  0.00      B    O  
ATOM   4631  H1  HOH B1538      26.598  38.283   7.282  1.00  0.00      B    H  
ATOM   4632  H2  HOH B1538      27.563  37.095   7.697  1.00  0.00      B    H  
ATOM   4633  O   HOH B1539       1.256   6.058  26.813  1.00  0.00      B    O  
ATOM   4634  H1  HOH B1539       1.243   5.016  26.737  1.00  0.00      B    H  
ATOM   4635  H2  HOH B1539       1.559   6.483  25.991  1.00  0.00      B    H  
ATOM   4636  O   HOH B1540      24.140  23.731  34.433  1.00  0.00      B    O  
ATOM   4637  H1  HOH B1540      25.107  23.509  34.500  1.00  0.00      B    H  
ATOM   4638  H2  HOH B1540      23.805  23.801  35.380  1.00  0.00      B    H  
ATOM   4639  O   HOH B1541      22.342  37.123   2.047  1.00  0.00      B    O  
ATOM   4640  H1  HOH B1541      23.147  37.025   2.650  1.00  0.00      B    H  
ATOM   4641  H2  HOH B1541      22.574  37.697   1.234  1.00  0.00      B    H  
ATOM   4642  O   HOH B1542      29.966  10.574  22.812  1.00  0.00      B    O  
ATOM   4643  H1  HOH B1542      30.638  10.962  22.164  1.00  0.00      B    H  
ATOM   4644  H2  HOH B1542      30.426   9.854  23.416  1.00  0.00      B    H  
ATOM   4645  O   HOH B1543       2.832  27.075   2.499  1.00  0.00      B    O  
ATOM   4646  H1  HOH B1543       3.263  27.249   3.405  1.00  0.00      B    H  
ATOM   4647  H2  HOH B1543       1.840  26.990   2.626  1.00  0.00      B    H  
ATOM   4648  O   HOH B1544      14.144  16.103   8.697  1.00  0.00      B    O  
ATOM   4649  H1  HOH B1544      15.121  15.767   8.616  1.00  0.00      B    H  
ATOM   4650  H2  HOH B1544      13.812  16.162   9.650  1.00  0.00      B    H  
ATOM   4651  O   HOH B1545      28.920  26.253   6.388  1.00  0.00      B    O  
ATOM   4652  H1  HOH B1545      29.540  26.512   7.169  1.00  0.00      B    H  
ATOM   4653  H2  HOH B1545      28.004  26.637   6.702  1.00  0.00      B    H  
ATOM   4654  O   HOH B1546      29.065   5.324  29.661  1.00  0.00      B    O  
ATOM   4655  H1  HOH B1546      29.595   4.526  29.365  1.00  0.00      B    H  
ATOM   4656  H2  HOH B1546      28.744   5.108  30.594  1.00  0.00      B    H  
ATOM   4657  O   HOH B1547      20.765  30.527  29.784  1.00  0.00      B    O  
ATOM   4658  H1  HOH B1547      20.517  30.527  28.836  1.00  0.00      B    H  
ATOM   4659  H2  HOH B1547      21.222  29.645  29.927  1.00  0.00      B    H  
ATOM   4660  O   HOH B1548      21.354  37.483  29.207  1.00  0.00      B    O  
ATOM   4661  H1  HOH B1548      20.441  37.914  29.286  1.00  0.00      B    H  
ATOM   4662  H2  HOH B1548      21.429  37.439  28.178  1.00  0.00      B    H  
ATOM   4663  O   HOH B1549       6.186   2.282   5.271  1.00  0.00      B    O  
ATOM   4664  H1  HOH B1549       6.377   2.117   4.275  1.00  0.00      B    H  
ATOM   4665  H2  HOH B1549       5.194   2.288   5.416  1.00  0.00      B    H  
ATOM   4666  O   HOH B1550      29.540  24.214  28.500  1.00  0.00      B    O  
ATOM   4667  H1  HOH B1550      29.199  23.345  28.802  1.00  0.00      B    H  
ATOM   4668  H2  HOH B1550      30.290  23.995  27.844  1.00  0.00      B    H  
ATOM   4669  O   HOH B1551      24.814   4.931  14.800  1.00  0.00      B    O  
ATOM   4670  H1  HOH B1551      24.675   5.101  13.817  1.00  0.00      B    H  
ATOM   4671  H2  HOH B1551      25.373   4.119  14.855  1.00  0.00      B    H  
ATOM   4672  O   HOH B1552      26.853  28.120  32.831  1.00  0.00      B    O  
ATOM   4673  H1  HOH B1552      26.818  28.118  31.786  1.00  0.00      B    H  
ATOM   4674  H2  HOH B1552      25.891  28.241  33.191  1.00  0.00      B    H  
ATOM   4675  O   HOH B1553      33.556   3.798  23.247  1.00  0.00      B    O  
ATOM   4676  H1  HOH B1553      33.786   3.612  24.224  1.00  0.00      B    H  
ATOM   4677  H2  HOH B1553      32.670   3.413  23.123  1.00  0.00      B    H  
ATOM   4678  O   HOH B1554      17.520  33.607  26.237  1.00  0.00      B    O  
ATOM   4679  H1  HOH B1554      18.066  33.533  25.390  1.00  0.00      B    H  
ATOM   4680  H2  HOH B1554      16.622  33.213  25.934  1.00  0.00      B    H  
ATOM   4681  O   HOH B1555      36.309  33.375  13.787  1.00  0.00      B    O  
ATOM   4682  H1  HOH B1555      36.996  33.698  14.472  1.00  0.00      B    H  
ATOM   4683  H2  HOH B1555      35.393  33.563  14.118  1.00  0.00      B    H  
ATOM   4684  O   HOH B1556      25.778  26.404   4.834  1.00  0.00      B    O  
ATOM   4685  H1  HOH B1556      25.948  25.397   4.721  1.00  0.00      B    H  
ATOM   4686  H2  HOH B1556      25.436  26.691   3.923  1.00  0.00      B    H  
ATOM   4687  O   HOH B1557      34.861  24.020  36.290  1.00  0.00      B    O  
ATOM   4688  H1  HOH B1557      34.172  24.465  35.605  1.00  0.00      B    H  
ATOM   4689  H2  HOH B1557      34.376  23.513  37.020  1.00  0.00      B    H  
ATOM   4690  O   HOH B1558      29.024  10.092  38.420  1.00  0.00      B    O  
ATOM   4691  H1  HOH B1558      29.391   9.309  38.873  1.00  0.00      B    H  
ATOM   4692  H2  HOH B1558      28.469  10.640  39.072  1.00  0.00      B    H  
ATOM   4693  O   HOH B1559      33.317  29.321  23.373  1.00  0.00      B    O  
ATOM   4694  H1  HOH B1559      33.918  30.027  22.952  1.00  0.00      B    H  
ATOM   4695  H2  HOH B1559      32.713  29.856  23.997  1.00  0.00      B    H  
ATOM   4696  O   HOH B1560      27.973   0.684  14.924  1.00  0.00      B    O  
ATOM   4697  H1  HOH B1560      28.686  -0.063  14.959  1.00  0.00      B    H  
ATOM   4698  H2  HOH B1560      27.415   0.560  14.083  1.00  0.00      B    H  
ATOM   4699  O   HOH B1561      28.116  23.299  21.897  1.00  0.00      B    O  
ATOM   4700  H1  HOH B1561      28.424  23.781  22.724  1.00  0.00      B    H  
ATOM   4701  H2  HOH B1561      28.915  23.362  21.262  1.00  0.00      B    H  
ATOM   4702  O   HOH B1562      38.815  36.086  -0.183  1.00  0.00      B    O  
ATOM   4703  H1  HOH B1562      39.232  36.978  -0.511  1.00  0.00      B    H  
ATOM   4704  H2  HOH B1562      38.446  36.238   0.722  1.00  0.00      B    H  
ATOM   4705  O   HOH B1563      28.400  28.388  27.609  1.00  0.00      B    O  
ATOM   4706  H1  HOH B1563      29.387  28.391  27.356  1.00  0.00      B    H  
ATOM   4707  H2  HOH B1563      28.090  27.515  27.247  1.00  0.00      B    H  
ATOM   4708  O   HOH B1564      27.038  37.424  24.502  1.00  0.00      B    O  
ATOM   4709  H1  HOH B1564      27.445  38.037  25.105  1.00  0.00      B    H  
ATOM   4710  H2  HOH B1564      27.713  37.262  23.771  1.00  0.00      B    H  
ATOM   4711  O   HOH B1565      33.126  15.934  26.243  1.00  0.00      B    O  
ATOM   4712  H1  HOH B1565      32.261  15.992  26.796  1.00  0.00      B    H  
ATOM   4713  H2  HOH B1565      33.834  16.414  26.836  1.00  0.00      B    H  
ATOM   4714  O   HOH B1566      21.264  23.697  23.461  1.00  0.00      B    O  
ATOM   4715  H1  HOH B1566      21.158  22.718  23.235  1.00  0.00      B    H  
ATOM   4716  H2  HOH B1566      21.621  23.697  24.383  1.00  0.00      B    H  
ATOM   4717  O   HOH B1567      34.565  22.654  38.916  1.00  0.00      B    O  
ATOM   4718  H1  HOH B1567      35.640  22.496  39.011  1.00  0.00      B    H  
ATOM   4719  H2  HOH B1567      34.058  21.764  38.755  1.00  0.00      B    H  
ATOM   4720  O   HOH B1568       5.848  37.936   6.607  1.00  0.00      B    O  
ATOM   4721  H1  HOH B1568       5.335  37.404   7.310  1.00  0.00      B    H  
ATOM   4722  H2  HOH B1568       5.282  38.125   5.787  1.00  0.00      B    H  
ATOM   4723  O   HOH B1569      33.688  14.886  18.525  1.00  0.00      B    O  
ATOM   4724  H1  HOH B1569      32.750  15.256  18.441  1.00  0.00      B    H  
ATOM   4725  H2  HOH B1569      33.919  14.951  19.486  1.00  0.00      B    H  
ATOM   4726  O   HOH B1570      35.157  35.941   7.811  1.00  0.00      B    O  
ATOM   4727  H1  HOH B1570      35.247  36.791   7.245  1.00  0.00      B    H  
ATOM   4728  H2  HOH B1570      34.623  36.171   8.656  1.00  0.00      B    H  
ATOM   4729  O   HOH B1571      30.014  26.929   8.858  1.00  0.00      B    O  
ATOM   4730  H1  HOH B1571      30.062  25.939   9.169  1.00  0.00      B    H  
ATOM   4731  H2  HOH B1571      29.569  27.419   9.571  1.00  0.00      B    H  
ATOM   4732  O   HOH B1572      15.471  38.076   8.561  1.00  0.00      B    O  
ATOM   4733  H1  HOH B1572      15.985  37.531   7.927  1.00  0.00      B    H  
ATOM   4734  H2  HOH B1572      16.052  38.603   9.227  1.00  0.00      B    H  
ATOM   4735  O   HOH B1573      27.898   8.581  12.758  1.00  0.00      B    O  
ATOM   4736  H1  HOH B1573      28.238   9.382  13.304  1.00  0.00      B    H  
ATOM   4737  H2  HOH B1573      28.658   8.435  12.057  1.00  0.00      B    H  
ATOM   4738  O   HOH B1574      14.645   8.517  24.134  1.00  0.00      B    O  
ATOM   4739  H1  HOH B1574      14.643   7.598  23.780  1.00  0.00      B    H  
ATOM   4740  H2  HOH B1574      13.672   8.736  24.356  1.00  0.00      B    H  
ATOM   4741  O   HOH B1575      14.204  33.065  20.472  1.00  0.00      B    O  
ATOM   4742  H1  HOH B1575      14.358  33.524  19.514  1.00  0.00      B    H  
ATOM   4743  H2  HOH B1575      13.427  32.408  20.444  1.00  0.00      B    H  
ATOM   4744  O   HOH B1576      34.927   4.663   0.562  1.00  0.00      B    O  
ATOM   4745  H1  HOH B1576      35.321   5.308  -0.099  1.00  0.00      B    H  
ATOM   4746  H2  HOH B1576      33.912   4.987   0.635  1.00  0.00      B    H  
ATOM   4747  O   HOH B1577      29.449  15.156  33.609  1.00  0.00      B    O  
ATOM   4748  H1  HOH B1577      29.550  14.140  33.660  1.00  0.00      B    H  
ATOM   4749  H2  HOH B1577      30.363  15.543  33.551  1.00  0.00      B    H  
ATOM   4750  O   HOH B1578      34.749  21.639   8.394  1.00  0.00      B    O  
ATOM   4751  H1  HOH B1578      34.649  22.518   8.900  1.00  0.00      B    H  
ATOM   4752  H2  HOH B1578      35.015  20.847   8.955  1.00  0.00      B    H  
ATOM   4753  O   HOH B1579      10.753  28.956  16.129  1.00  0.00      B    O  
ATOM   4754  H1  HOH B1579      10.306  28.134  16.506  1.00  0.00      B    H  
ATOM   4755  H2  HOH B1579      11.722  28.763  16.247  1.00  0.00      B    H  
ATOM   4756  O   HOH B1580      35.489  11.385  21.128  1.00  0.00      B    O  
ATOM   4757  H1  HOH B1580      35.525  11.067  20.216  1.00  0.00      B    H  
ATOM   4758  H2  HOH B1580      34.634  11.911  21.236  1.00  0.00      B    H  
ATOM   4759  O   HOH B1581      15.082  14.163   3.084  1.00  0.00      B    O  
ATOM   4760  H1  HOH B1581      14.414  14.275   2.412  1.00  0.00      B    H  
ATOM   4761  H2  HOH B1581      15.412  15.063   3.415  1.00  0.00      B    H  
ATOM   4762  O   HOH B1582      24.733  15.404   4.498  1.00  0.00      B    O  
ATOM   4763  H1  HOH B1582      24.792  14.443   4.253  1.00  0.00      B    H  
ATOM   4764  H2  HOH B1582      23.929  15.516   5.103  1.00  0.00      B    H  
ATOM   4765  O   HOH B1583      24.606   9.383  16.997  1.00  0.00      B    O  
ATOM   4766  H1  HOH B1583      24.010  10.048  16.514  1.00  0.00      B    H  
ATOM   4767  H2  HOH B1583      25.154   8.890  16.320  1.00  0.00      B    H  
ATOM   4768  O   HOH B1584       4.678  22.263  17.564  1.00  0.00      B    O  
ATOM   4769  H1  HOH B1584       4.097  22.561  16.790  1.00  0.00      B    H  
ATOM   4770  H2  HOH B1584       5.284  21.557  17.260  1.00  0.00      B    H  
ATOM   4771  O   HOH B1585      25.595  33.720   9.483  1.00  0.00      B    O  
ATOM   4772  H1  HOH B1585      25.596  33.564   8.455  1.00  0.00      B    H  
ATOM   4773  H2  HOH B1585      24.658  33.509   9.764  1.00  0.00      B    H  
ATOM   4774  O   HOH B1586      19.614  35.363  36.699  1.00  0.00      B    O  
ATOM   4775  H1  HOH B1586      20.236  36.155  36.928  1.00  0.00      B    H  
ATOM   4776  H2  HOH B1586      18.645  35.616  36.764  1.00  0.00      B    H  
ATOM   4777  O   HOH B1587       6.840  23.256  33.849  1.00  0.00      B    O  
ATOM   4778  H1  HOH B1587       7.794  23.422  34.337  1.00  0.00      B    H  
ATOM   4779  H2  HOH B1587       7.035  22.763  32.975  1.00  0.00      B    H  
ATOM   4780  O   HOH B1588      21.705  21.495   9.983  1.00  0.00      B    O  
ATOM   4781  H1  HOH B1588      22.210  20.949  10.686  1.00  0.00      B    H  
ATOM   4782  H2  HOH B1588      21.438  22.336  10.452  1.00  0.00      B    H  
ATOM   4783  O   HOH B1589      12.277  18.125   4.795  1.00  0.00      B    O  
ATOM   4784  H1  HOH B1589      11.872  17.166   4.898  1.00  0.00      B    H  
ATOM   4785  H2  HOH B1589      13.062  18.244   5.431  1.00  0.00      B    H  
ATOM   4786  O   HOH B1590       5.186  23.429  22.572  1.00  0.00      B    O  
ATOM   4787  H1  HOH B1590       4.476  23.773  21.929  1.00  0.00      B    H  
ATOM   4788  H2  HOH B1590       5.394  24.170  23.260  1.00  0.00      B    H  
ATOM   4789  O   HOH B1591       8.685   9.126  10.533  1.00  0.00      B    O  
ATOM   4790  H1  HOH B1591       9.572   9.215  10.067  1.00  0.00      B    H  
ATOM   4791  H2  HOH B1591       8.868   9.045  11.528  1.00  0.00      B    H  
ATOM   4792  O   HOH B1592      28.095  12.983  27.328  1.00  0.00      B    O  
ATOM   4793  H1  HOH B1592      28.298  12.762  28.284  1.00  0.00      B    H  
ATOM   4794  H2  HOH B1592      28.334  13.969  27.228  1.00  0.00      B    H  
ATOM   4795  O   HOH B1593      30.806  21.267  22.662  1.00  0.00      B    O  
ATOM   4796  H1  HOH B1593      30.749  21.701  21.716  1.00  0.00      B    H  
ATOM   4797  H2  HOH B1593      29.889  21.072  22.975  1.00  0.00      B    H  
ATOM   4798  O   HOH B1594       2.851  17.789   4.904  1.00  0.00      B    O  
ATOM   4799  H1  HOH B1594       2.324  18.458   5.407  1.00  0.00      B    H  
ATOM   4800  H2  HOH B1594       3.822  17.964   5.152  1.00  0.00      B    H  
ATOM   4801  O   HOH B1595      21.336  29.226  24.570  1.00  0.00      B    O  
ATOM   4802  H1  HOH B1595      22.003  28.529  24.431  1.00  0.00      B    H  
ATOM   4803  H2  HOH B1595      21.701  30.126  24.132  1.00  0.00      B    H  
ATOM   4804  O   HOH B1596      36.209  13.944  31.668  1.00  0.00      B    O  
ATOM   4805  H1  HOH B1596      36.166  14.264  32.647  1.00  0.00      B    H  
ATOM   4806  H2  HOH B1596      35.867  13.005  31.629  1.00  0.00      B    H  
ATOM   4807  O   HOH B1597      28.200   0.848  35.711  1.00  0.00      B    O  
ATOM   4808  H1  HOH B1597      27.403   0.424  36.215  1.00  0.00      B    H  
ATOM   4809  H2  HOH B1597      28.511   0.284  34.946  1.00  0.00      B    H  
ATOM   4810  O   HOH B1598      14.326  34.753  23.301  1.00  0.00      B    O  
ATOM   4811  H1  HOH B1598      13.679  34.294  22.704  1.00  0.00      B    H  
ATOM   4812  H2  HOH B1598      15.225  34.722  22.809  1.00  0.00      B    H  
ATOM   4813  O   HOH B1599      22.311  16.346  36.352  1.00  0.00      B    O  
ATOM   4814  H1  HOH B1599      23.192  16.697  35.980  1.00  0.00      B    H  
ATOM   4815  H2  HOH B1599      21.963  15.538  35.806  1.00  0.00      B    H  
ATOM   4816  O   HOH B1600       7.939  32.545   9.249  1.00  0.00      B    O  
ATOM   4817  H1  HOH B1600       7.104  32.129   9.579  1.00  0.00      B    H  
ATOM   4818  H2  HOH B1600       8.522  32.659  10.047  1.00  0.00      B    H  
ATOM   4819  O   HOH B1601      16.387  32.961  14.629  1.00  0.00      B    O  
ATOM   4820  H1  HOH B1601      16.889  32.242  15.191  1.00  0.00      B    H  
ATOM   4821  H2  HOH B1601      15.438  33.032  14.930  1.00  0.00      B    H  
ATOM   4822  O   HOH B1602      37.284  35.491   9.483  1.00  0.00      B    O  
ATOM   4823  H1  HOH B1602      36.734  35.743   8.666  1.00  0.00      B    H  
ATOM   4824  H2  HOH B1602      36.889  34.591   9.736  1.00  0.00      B    H  
ATOM   4825  O   HOH B1603      12.786  11.452  10.762  1.00  0.00      B    O  
ATOM   4826  H1  HOH B1603      12.475  10.819  10.046  1.00  0.00      B    H  
ATOM   4827  H2  HOH B1603      12.016  11.600  11.362  1.00  0.00      B    H  
ATOM   4828  O   HOH B1604      25.270   5.574   5.476  1.00  0.00      B    O  
ATOM   4829  H1  HOH B1604      24.653   6.080   6.094  1.00  0.00      B    H  
ATOM   4830  H2  HOH B1604      25.777   6.262   4.910  1.00  0.00      B    H  
ATOM   4831  O   HOH B1605      33.816   9.236   2.756  1.00  0.00      B    O  
ATOM   4832  H1  HOH B1605      33.495   9.240   1.851  1.00  0.00      B    H  
ATOM   4833  H2  HOH B1605      34.590   9.888   2.736  1.00  0.00      B    H  
ATOM   4834  O   HOH B1606       0.159  21.278   3.445  1.00  0.00      B    O  
ATOM   4835  H1  HOH B1606       1.139  21.148   3.212  1.00  0.00      B    H  
ATOM   4836  H2  HOH B1606      -0.251  21.974   2.896  1.00  0.00      B    H  
ATOM   4837  O   HOH B1607      24.377   1.684  13.318  1.00  0.00      B    O  
ATOM   4838  H1  HOH B1607      23.883   0.990  12.775  1.00  0.00      B    H  
ATOM   4839  H2  HOH B1607      25.321   1.388  13.301  1.00  0.00      B    H  
ATOM   4840  O   HOH B1608      25.997  11.570  12.034  1.00  0.00      B    O  
ATOM   4841  H1  HOH B1608      26.729  10.994  11.592  1.00  0.00      B    H  
ATOM   4842  H2  HOH B1608      25.889  12.310  11.417  1.00  0.00      B    H  
ATOM   4843  O   HOH B1609      22.870  11.687   6.329  1.00  0.00      B    O  
ATOM   4844  H1  HOH B1609      23.524  12.037   5.618  1.00  0.00      B    H  
ATOM   4845  H2  HOH B1609      22.013  11.352   5.910  1.00  0.00      B    H  
ATOM   4846  O   HOH B1610      27.436  32.490   1.035  1.00  0.00      B    O  
ATOM   4847  H1  HOH B1610      26.991  32.910   1.829  1.00  0.00      B    H  
ATOM   4848  H2  HOH B1610      28.214  31.941   1.445  1.00  0.00      B    H  
ATOM   4849  O   HOH B1611      34.834  22.650  24.818  1.00  0.00      B    O  
ATOM   4850  H1  HOH B1611      34.421  22.953  25.679  1.00  0.00      B    H  
ATOM   4851  H2  HOH B1611      35.846  22.634  24.942  1.00  0.00      B    H  
ATOM   4852  O   HOH B1612      18.723  33.117  37.863  1.00  0.00      B    O  
ATOM   4853  H1  HOH B1612      19.398  33.833  37.533  1.00  0.00      B    H  
ATOM   4854  H2  HOH B1612      18.786  33.241  38.880  1.00  0.00      B    H  
ATOM   4855  O   HOH B1613      38.628  16.286   2.329  1.00  0.00      B    O  
ATOM   4856  H1  HOH B1613      38.397  17.290   2.184  1.00  0.00      B    H  
ATOM   4857  H2  HOH B1613      39.643  16.159   2.403  1.00  0.00      B    H  
ATOM   4858  O   HOH B1614      21.836  12.109  17.324  1.00  0.00      B    O  
ATOM   4859  H1  HOH B1614      22.334  12.185  18.244  1.00  0.00      B    H  
ATOM   4860  H2  HOH B1614      21.369  11.141  17.269  1.00  0.00      B    H  
ATOM   4861  O   HOH B1615      11.696  11.120   4.522  1.00  0.00      B    O  
ATOM   4862  H1  HOH B1615      11.985  11.931   5.110  1.00  0.00      B    H  
ATOM   4863  H2  HOH B1615      10.734  10.841   4.763  1.00  0.00      B    H  
ATOM   4864  O   HOH B1616      21.266  38.250  32.002  1.00  0.00      B    O  
ATOM   4865  H1  HOH B1616      21.939  37.607  32.424  1.00  0.00      B    H  
ATOM   4866  H2  HOH B1616      21.262  38.000  30.962  1.00  0.00      B    H  
ATOM   4867  O   HOH B1617      28.433  12.422  30.249  1.00  0.00      B    O  
ATOM   4868  H1  HOH B1617      27.663  11.915  30.644  1.00  0.00      B    H  
ATOM   4869  H2  HOH B1617      29.293  12.335  30.826  1.00  0.00      B    H  
ATOM   4870  O   HOH B1618       7.135  16.073  13.083  1.00  0.00      B    O  
ATOM   4871  H1  HOH B1618       7.599  15.372  12.508  1.00  0.00      B    H  
ATOM   4872  H2  HOH B1618       6.765  15.617  13.910  1.00  0.00      B    H  
ATOM   4873  O   HOH B1619       5.818  36.879  36.277  1.00  0.00      B    O  
ATOM   4874  H1  HOH B1619       5.417  37.797  35.988  1.00  0.00      B    H  
ATOM   4875  H2  HOH B1619       5.042  36.280  36.456  1.00  0.00      B    H  
ATOM   4876  O   HOH B1620       6.865   7.743   2.047  1.00  0.00      B    O  
ATOM   4877  H1  HOH B1620       6.811   6.925   1.448  1.00  0.00      B    H  
ATOM   4878  H2  HOH B1620       6.432   7.420   2.893  1.00  0.00      B    H  
ATOM   4879  O   HOH B1621      32.728  24.515  20.561  1.00  0.00      B    O  
ATOM   4880  H1  HOH B1621      33.125  24.877  19.707  1.00  0.00      B    H  
ATOM   4881  H2  HOH B1621      33.530  24.236  21.175  1.00  0.00      B    H  
ATOM   4882  O   HOH B1622      18.899  17.459   1.492  1.00  0.00      B    O  
ATOM   4883  H1  HOH B1622      19.830  17.370   1.178  1.00  0.00      B    H  
ATOM   4884  H2  HOH B1622      18.851  18.390   1.887  1.00  0.00      B    H  
ATOM   4885  O   HOH B1623      33.573   4.986   5.016  1.00  0.00      B    O  
ATOM   4886  H1  HOH B1623      34.126   4.771   5.811  1.00  0.00      B    H  
ATOM   4887  H2  HOH B1623      34.217   5.354   4.326  1.00  0.00      B    H  
ATOM   4888  O   HOH B1624       6.876  28.896  10.296  1.00  0.00      B    O  
ATOM   4889  H1  HOH B1624       6.640  28.643  11.267  1.00  0.00      B    H  
ATOM   4890  H2  HOH B1624       7.845  28.774  10.039  1.00  0.00      B    H  
ATOM   4891  O   HOH B1625      33.504  31.083  26.742  1.00  0.00      B    O  
ATOM   4892  H1  HOH B1625      32.899  31.411  25.996  1.00  0.00      B    H  
ATOM   4893  H2  HOH B1625      33.504  31.777  27.516  1.00  0.00      B    H  
ATOM   4894  O   HOH B1626       8.396  36.727  12.171  1.00  0.00      B    O  
ATOM   4895  H1  HOH B1626       8.696  36.703  11.200  1.00  0.00      B    H  
ATOM   4896  H2  HOH B1626       9.275  36.690  12.782  1.00  0.00      B    H  
ATOM   4897  O   HOH B1627      23.467  34.106   3.419  1.00  0.00      B    O  
ATOM   4898  H1  HOH B1627      22.639  33.894   2.888  1.00  0.00      B    H  
ATOM   4899  H2  HOH B1627      23.276  33.651   4.293  1.00  0.00      B    H  
ATOM   4900  O   HOH B1628      13.207  20.390  38.115  1.00  0.00      B    O  
ATOM   4901  H1  HOH B1628      13.871  20.897  38.762  1.00  0.00      B    H  
ATOM   4902  H2  HOH B1628      13.585  19.447  37.923  1.00  0.00      B    H  
ATOM   4903  O   HOH B1629      25.881   1.959  16.593  1.00  0.00      B    O  
ATOM   4904  H1  HOH B1629      25.027   1.411  16.562  1.00  0.00      B    H  
ATOM   4905  H2  HOH B1629      26.613   1.456  16.153  1.00  0.00      B    H  
ATOM   4906  O   HOH B1630      32.562  17.888  19.829  1.00  0.00      B    O  
ATOM   4907  H1  HOH B1630      32.332  17.708  20.777  1.00  0.00      B    H  
ATOM   4908  H2  HOH B1630      32.129  17.136  19.329  1.00  0.00      B    H  
ATOM   4909  O   HOH B1631      28.232   3.440   0.836  1.00  0.00      B    O  
ATOM   4910  H1  HOH B1631      28.801   2.721   0.415  1.00  0.00      B    H  
ATOM   4911  H2  HOH B1631      28.091   3.136   1.819  1.00  0.00      B    H  
ATOM   4912  O   HOH B1632       6.324   6.950  36.951  1.00  0.00      B    O  
ATOM   4913  H1  HOH B1632       6.502   6.049  36.515  1.00  0.00      B    H  
ATOM   4914  H2  HOH B1632       5.731   7.546  36.291  1.00  0.00      B    H  
ATOM   4915  O   HOH B1633      16.484   0.351   6.227  1.00  0.00      B    O  
ATOM   4916  H1  HOH B1633      16.101   1.140   6.794  1.00  0.00      B    H  
ATOM   4917  H2  HOH B1633      15.646  -0.049   5.776  1.00  0.00      B    H  
ATOM   4918  O   HOH B1634       7.144  10.323  35.892  1.00  0.00      B    O  
ATOM   4919  H1  HOH B1634       6.213  10.148  36.127  1.00  0.00      B    H  
ATOM   4920  H2  HOH B1634       7.461  11.279  36.133  1.00  0.00      B    H  
ATOM   4921  O   HOH B1635      11.223   2.350   9.274  1.00  0.00      B    O  
ATOM   4922  H1  HOH B1635      10.949   1.498   9.754  1.00  0.00      B    H  
ATOM   4923  H2  HOH B1635      10.706   3.104   9.768  1.00  0.00      B    H  
ATOM   4924  O   HOH B1636      38.260   9.479  17.653  1.00  0.00      B    O  
ATOM   4925  H1  HOH B1636      38.276  10.271  16.995  1.00  0.00      B    H  
ATOM   4926  H2  HOH B1636      38.907   9.661  18.394  1.00  0.00      B    H  
ATOM   4927  O   HOH B1637      14.466  35.735   1.908  1.00  0.00      B    O  
ATOM   4928  H1  HOH B1637      13.999  36.504   1.484  1.00  0.00      B    H  
ATOM   4929  H2  HOH B1637      13.829  35.083   2.170  1.00  0.00      B    H  
ATOM   4930  O   HOH B1638       8.428  25.380  14.494  1.00  0.00      B    O  
ATOM   4931  H1  HOH B1638       8.534  24.430  14.904  1.00  0.00      B    H  
ATOM   4932  H2  HOH B1638       7.388  25.620  14.515  1.00  0.00      B    H  
ATOM   4933  O   HOH B1639      13.191  37.476   0.496  1.00  0.00      B    O  
ATOM   4934  H1  HOH B1639      12.264  37.639   0.884  1.00  0.00      B    H  
ATOM   4935  H2  HOH B1639      13.149  36.823  -0.303  1.00  0.00      B    H  
ATOM   4936  O   HOH B1640      30.947   0.632  26.217  1.00  0.00      B    O
[truncated: 87,647 more chars]
