# Supplementary material for: ECE vs DISP Mechanisms in Anodic Electrolysis of Benzyl Alcohols: Computational Prediction of Microscopic Rate Constants
Source: J Phys Chem C Nanomater Interfaces. 2025 Aug 28;129(36):16076–96. doi: 10.1021/acs.jpcc.5c04347 (PMC12434723; doi:10.1021/acs.jpcc.5c04347)
Supplement: Supplementary file 2 [file jp5c04347_si_002.zip › example_simulation_inputs/QMMM_simulation_bulk_H2O_base_OAc/start_11_-0.543_coords.pdb]

TITLE     MDANALYSIS FRAME 0: Created by PDBWriter
CRYST1   39.149   39.149   39.149  90.00  90.00  90.00 P 1           1
ATOM      1  C00 2ag A   1      18.366  20.798  21.837  1.00  0.00      A    C  
ATOM      2  O01 2ag A   1      17.757  19.623  21.269  1.00  0.00      A    O  
ATOM      3  C02 2ag A   1      16.541  19.812  20.586  1.00  0.00      A    C  
ATOM      4  C03 2ag A   1      16.345  20.906  19.710  1.00  0.00      A    C  
ATOM      5  C04 2ag A   1      15.045  21.143  19.210  1.00  0.00      A    C  
ATOM      6  C05 2ag A   1      14.003  20.253  19.477  1.00  0.00      A    C  
ATOM      7  C06 2ag A   1      12.629  20.422  18.858  1.00  0.00      A    C  
ATOM      8  O07 2ag A   1      11.550  19.979  19.613  1.00  0.00      A    O  
ATOM      9  C08 2ag A   1      14.264  19.112  20.285  1.00  0.00      A    C  
ATOM     10  C09 2ag A   1      15.530  18.921  20.827  1.00  0.00      A    C  
ATOM     11  H0A 2ag A   1      18.391  21.587  21.127  1.00  0.00      A    H  
ATOM     12  H0B 2ag A   1      17.854  21.159  22.774  1.00  0.00      A    H  
ATOM     13  H0C 2ag A   1      19.349  20.566  22.215  1.00  0.00      A    H  
ATOM     14  H0D 2ag A   1      17.139  21.682  19.466  1.00  0.00      A    H  
ATOM     15  H0E 2ag A   1      14.793  22.098  18.726  1.00  0.00      A    H  
ATOM     16  H0F 2ag A   1      12.613  19.954  17.842  1.00  0.00      A    H  
ATOM     17  H0G 2ag A   1      12.459  21.499  18.533  1.00  0.00      A    H  
ATOM     18  H0H 2ag A   1      11.082  20.835  19.896  1.00  0.00      A    H  
ATOM     19  H0I 2ag A   1      13.555  18.288  20.287  1.00  0.00      A    H  
ATOM     20  H0J 2ag A   1      15.689  18.056  21.452  1.00  0.00      A    H  
ATOM     21  C00 ACA B   2      10.798  23.154  19.526  1.00  0.00      B    C  
ATOM     22  C01 ACA B   2      10.197  24.538  19.638  1.00  0.00      B    C  
ATOM     23  O02 ACA B   2      10.398  22.109  20.050  1.00  0.00      B    O  
ATOM     24  O03 ACA B   2      11.760  23.057  18.619  1.00  0.00      B    O  
ATOM     25  H04 ACA B   2      10.785  25.249  19.109  1.00  0.00      B    H  
ATOM     26  H05 ACA B   2      10.258  25.004  20.638  1.00  0.00      B    H  
ATOM     27  H06 ACA B   2       9.111  24.588  19.390  1.00  0.00      B    H  
ATOM     28  O   HOH B   1      10.650  16.942  16.852  1.00  0.00      B    O  
ATOM     29  H1  HOH B   1      10.571  16.815  17.859  1.00  0.00      B    H  
ATOM     30  H2  HOH B   1      10.238  16.153  16.359  1.00  0.00      B    H  
ATOM     31  O   HOH B   2      17.259  21.055  16.184  1.00  0.00      B    O  
ATOM     32  H1  HOH B   2      16.573  20.339  16.379  1.00  0.00      B    H  
ATOM     33  H2  HOH B   2      17.946  20.528  15.763  1.00  0.00      B    H  
ATOM     34  O   HOH B   4      13.140  20.876  15.479  1.00  0.00      B    O  
ATOM     35  H1  HOH B   4      13.963  20.256  15.363  1.00  0.00      B    H  
ATOM     36  H2  HOH B   4      12.330  20.271  15.667  1.00  0.00      B    H  
ATOM     37  O   HOH B   5      11.410  22.858  23.470  1.00  0.00      B    O  
ATOM     38  H1  HOH B   5      11.990  22.985  24.301  1.00  0.00      B    H  
ATOM     39  H2  HOH B   5      12.036  22.941  22.683  1.00  0.00      B    H  
ATOM     40  O   HOH B   7      12.681  12.364   8.282  1.00  0.00      B    O  
ATOM     41  H1  HOH B   7      12.860  12.286   9.253  1.00  0.00      B    H  
ATOM     42  H2  HOH B   7      12.020  11.702   7.962  1.00  0.00      B    H  
ATOM     43  O   HOH B   8       8.943  16.717  22.792  1.00  0.00      B    O  
ATOM     44  H1  HOH B   8       9.727  16.393  23.337  1.00  0.00      B    H  
ATOM     45  H2  HOH B   8       8.651  15.940  22.205  1.00  0.00      B    H  
ATOM     46  O   HOH B   9      16.715  22.772  12.830  1.00  0.00      B    O  
ATOM     47  H1  HOH B   9      17.090  23.135  11.969  1.00  0.00      B    H  
ATOM     48  H2  HOH B   9      17.287  21.936  13.039  1.00  0.00      B    H  
ATOM     49  O   HOH B  10      14.242  13.266  10.519  1.00  0.00      B    O  
ATOM     50  H1  HOH B  10      14.921  12.622  11.030  1.00  0.00      B    H  
ATOM     51  H2  HOH B  10      14.541  13.202   9.556  1.00  0.00      B    H  
ATOM     52  O   HOH B  11      13.399  17.651  16.831  1.00  0.00      B    O  
ATOM     53  H1  HOH B  11      13.737  16.870  17.327  1.00  0.00      B    H  
ATOM     54  H2  HOH B  11      12.376  17.553  16.767  1.00  0.00      B    H  
ATOM     55  O   HOH B  12      13.797  22.796  13.540  1.00  0.00      B    O  
ATOM     56  H1  HOH B  12      14.638  22.580  13.021  1.00  0.00      B    H  
ATOM     57  H2  HOH B  12      13.609  21.937  14.096  1.00  0.00      B    H  
ATOM     58  O   HOH B  13       1.025  19.310  32.564  1.00  0.00      B    O  
ATOM     59  H1  HOH B  13       1.089  18.290  32.566  1.00  0.00      B    H  
ATOM     60  H2  HOH B  13       0.970  19.671  31.615  1.00  0.00      B    H  
ATOM     61  O   HOH B  14      29.162   4.283  27.120  1.00  0.00      B    O  
ATOM     62  H1  HOH B  14      30.144   4.451  27.433  1.00  0.00      B    H  
ATOM     63  H2  HOH B  14      28.767   5.132  26.678  1.00  0.00      B    H  
ATOM     64  O   HOH B  15      20.143  17.343  10.269  1.00  0.00      B    O  
ATOM     65  H1  HOH B  15      20.467  17.266   9.334  1.00  0.00      B    H  
ATOM     66  H2  HOH B  15      19.982  16.378  10.562  1.00  0.00      B    H  
ATOM     67  O   HOH B  16      35.096  19.469  13.316  1.00  0.00      B    O  
ATOM     68  H1  HOH B  16      34.273  19.725  13.882  1.00  0.00      B    H  
ATOM     69  H2  HOH B  16      35.974  19.760  13.748  1.00  0.00      B    H  
ATOM     70  O   HOH B  17      13.063  22.682  25.620  1.00  0.00      B    O  
ATOM     71  H1  HOH B  17      13.678  21.978  25.336  1.00  0.00      B    H  
ATOM     72  H2  HOH B  17      13.601  23.412  26.078  1.00  0.00      B    H  
ATOM     73  O   HOH B  18      12.957   4.643  15.545  1.00  0.00      B    O  
ATOM     74  H1  HOH B  18      12.788   3.782  15.070  1.00  0.00      B    H  
ATOM     75  H2  HOH B  18      12.693   5.329  14.886  1.00  0.00      B    H  
ATOM     76  O   HOH B  19      11.167   2.914  33.757  1.00  0.00      B    O  
ATOM     77  H1  HOH B  19      10.126   2.715  33.783  1.00  0.00      B    H  
ATOM     78  H2  HOH B  19      11.534   2.307  33.000  1.00  0.00      B    H  
ATOM     79  O   HOH B  20       3.689  29.113  23.541  1.00  0.00      B    O  
ATOM     80  H1  HOH B  20       4.649  29.061  23.986  1.00  0.00      B    H  
ATOM     81  H2  HOH B  20       3.395  28.180  23.257  1.00  0.00      B    H  
ATOM     82  O   HOH B  21      15.554  31.792  28.871  1.00  0.00      B    O  
ATOM     83  H1  HOH B  21      14.678  31.520  29.389  1.00  0.00      B    H  
ATOM     84  H2  HOH B  21      16.298  31.684  29.488  1.00  0.00      B    H  
ATOM     85  O   HOH B  22      21.175   1.451   4.733  1.00  0.00      B    O  
ATOM     86  H1  HOH B  22      21.334   2.095   5.487  1.00  0.00      B    H  
ATOM     87  H2  HOH B  22      20.336   1.746   4.250  1.00  0.00      B    H  
ATOM     88  O   HOH B  23      14.516  20.300  25.271  1.00  0.00      B    O  
ATOM     89  H1  HOH B  23      13.933  19.918  26.033  1.00  0.00      B    H  
ATOM     90  H2  HOH B  23      15.516  20.138  25.530  1.00  0.00      B    H  
ATOM     91  O   HOH B  24      32.920  14.016  21.480  1.00  0.00      B    O  
ATOM     92  H1  HOH B  24      33.867  13.904  21.165  1.00  0.00      B    H  
ATOM     93  H2  HOH B  24      32.701  13.162  21.950  1.00  0.00      B    H  
ATOM     94  O   HOH B  25      18.784  17.161  21.916  1.00  0.00      B    O  
ATOM     95  H1  HOH B  25      18.771  16.508  21.154  1.00  0.00      B    H  
ATOM     96  H2  HOH B  25      18.239  17.963  21.634  1.00  0.00      B    H  
ATOM     97  O   HOH B  26      16.187   5.093  12.434  1.00  0.00      B    O  
ATOM     98  H1  HOH B  26      16.391   4.485  13.206  1.00  0.00      B    H  
ATOM     99  H2  HOH B  26      15.637   5.812  12.846  1.00  0.00      B    H  
ATOM    100  O   HOH B  27      10.579   9.265   3.482  1.00  0.00      B    O  
ATOM    101  H1  HOH B  27      11.499   9.611   3.505  1.00  0.00      B    H  
ATOM    102  H2  HOH B  27      10.561   8.328   3.879  1.00  0.00      B    H  
ATOM    103  O   HOH B  28      31.743  18.033  25.585  1.00  0.00      B    O  
ATOM    104  H1  HOH B  28      31.684  18.673  26.369  1.00  0.00      B    H  
ATOM    105  H2  HOH B  28      31.911  18.480  24.673  1.00  0.00      B    H  
ATOM    106  O   HOH B  29      24.952  29.786  37.075  1.00  0.00      B    O  
ATOM    107  H1  HOH B  29      25.086  29.833  36.095  1.00  0.00      B    H  
ATOM    108  H2  HOH B  29      25.554  28.985  37.380  1.00  0.00      B    H  
ATOM    109  O   HOH B  30      33.323  32.222  37.518  1.00  0.00      B    O  
ATOM    110  H1  HOH B  30      32.995  32.870  38.228  1.00  0.00      B    H  
ATOM    111  H2  HOH B  30      33.244  32.667  36.632  1.00  0.00      B    H  
ATOM    112  O   HOH B  31      28.747  17.768  37.714  1.00  0.00      B    O  
ATOM    113  H1  HOH B  31      28.877  17.477  36.800  1.00  0.00      B    H  
ATOM    114  H2  HOH B  31      29.619  17.937  38.058  1.00  0.00      B    H  
ATOM    115  O   HOH B  32       9.043   4.533   4.206  1.00  0.00      B    O  
ATOM    116  H1  HOH B  32       8.678   4.890   3.369  1.00  0.00      B    H  
ATOM    117  H2  HOH B  32       9.787   5.114   4.466  1.00  0.00      B    H  
ATOM    118  O   HOH B  33      17.062  23.647   1.792  1.00  0.00      B    O  
ATOM    119  H1  HOH B  33      17.232  24.607   2.105  1.00  0.00      B    H  
ATOM    120  H2  HOH B  33      16.109  23.604   1.408  1.00  0.00      B    H  
ATOM    121  O   HOH B  34      24.512   0.608   2.228  1.00  0.00      B    O  
ATOM    122  H1  HOH B  34      23.590   0.950   1.930  1.00  0.00      B    H  
ATOM    123  H2  HOH B  34      24.630  -0.251   1.702  1.00  0.00      B    H  
ATOM    124  O   HOH B  35      15.838  11.145  35.278  1.00  0.00      B    O  
ATOM    125  H1  HOH B  35      15.054  10.789  35.825  1.00  0.00      B    H  
ATOM    126  H2  HOH B  35      16.608  11.041  35.904  1.00  0.00      B    H  
ATOM    127  O   HOH B  36      18.980  14.554  25.365  1.00  0.00      B    O  
ATOM    128  H1  HOH B  36      18.650  13.585  25.360  1.00  0.00      B    H  
ATOM    129  H2  HOH B  36      18.912  14.881  26.338  1.00  0.00      B    H  
ATOM    130  O   HOH B  37      31.355  22.677  16.661  1.00  0.00      B    O  
ATOM    131  H1  HOH B  37      31.196  23.690  16.462  1.00  0.00      B    H  
ATOM    132  H2  HOH B  37      32.302  22.506  16.512  1.00  0.00      B    H  
ATOM    133  O   HOH B  38      10.575  26.586   0.150  1.00  0.00      B    O  
ATOM    134  H1  HOH B  38       9.981  26.451  -0.709  1.00  0.00      B    H  
ATOM    135  H2  HOH B  38       9.989  27.062   0.754  1.00  0.00      B    H  
ATOM    136  O   HOH B  39      21.005  34.520  22.824  1.00  0.00      B    O  
ATOM    137  H1  HOH B  39      21.095  33.688  23.419  1.00  0.00      B    H  
ATOM    138  H2  HOH B  39      21.703  35.218  23.084  1.00  0.00      B    H  
ATOM    139  O   HOH B  40      30.415  37.455  19.079  1.00  0.00      B    O  
ATOM    140  H1  HOH B  40      31.375  37.404  18.744  1.00  0.00      B    H  
ATOM    141  H2  HOH B  40      30.030  36.549  19.242  1.00  0.00      B    H  
ATOM    142  O   HOH B  41      12.912  25.738  25.026  1.00  0.00      B    O  
ATOM    143  H1  HOH B  41      11.925  25.855  25.134  1.00  0.00      B    H  
ATOM    144  H2  HOH B  41      13.328  26.570  25.378  1.00  0.00      B    H  
ATOM    145  O   HOH B  42      36.167  30.080  22.721  1.00  0.00      B    O  
ATOM    146  H1  HOH B  42      37.036  30.213  23.243  1.00  0.00      B    H  
ATOM    147  H2  HOH B  42      36.390  30.449  21.861  1.00  0.00      B    H  
ATOM    148  O   HOH B  43      31.189  31.256  28.047  1.00  0.00      B    O  
ATOM    149  H1  HOH B  43      30.549  31.867  27.606  1.00  0.00      B    H  
ATOM    150  H2  HOH B  43      30.784  30.375  28.132  1.00  0.00      B    H  
ATOM    151  O   HOH B  44      32.587  35.444   8.158  1.00  0.00      B    O  
ATOM    152  H1  HOH B  44      33.325  35.918   7.591  1.00  0.00      B    H  
ATOM    153  H2  HOH B  44      32.320  34.591   7.732  1.00  0.00      B    H  
ATOM    154  O   HOH B  45       1.212  24.058  26.818  1.00  0.00      B    O  
ATOM    155  H1  HOH B  45       1.760  24.838  26.474  1.00  0.00      B    H  
ATOM    156  H2  HOH B  45       1.636  23.135  26.569  1.00  0.00      B    H  
ATOM    157  O   HOH B  46      28.796  31.571  35.001  1.00  0.00      B    O  
ATOM    158  H1  HOH B  46      27.844  31.263  34.996  1.00  0.00      B    H  
ATOM    159  H2  HOH B  46      29.287  31.291  35.862  1.00  0.00      B    H  
ATOM    160  O   HOH B  47      37.713   1.467  30.182  1.00  0.00      B    O  
ATOM    161  H1  HOH B  47      37.837   0.574  29.697  1.00  0.00      B    H  
ATOM    162  H2  HOH B  47      38.530   1.752  30.627  1.00  0.00      B    H  
ATOM    163  O   HOH B  48      17.207   1.817  18.979  1.00  0.00      B    O  
ATOM    164  H1  HOH B  48      16.334   2.008  19.469  1.00  0.00      B    H  
ATOM    165  H2  HOH B  48      17.536   2.716  18.682  1.00  0.00      B    H  
ATOM    166  O   HOH B  49      27.133  21.501  19.708  1.00  0.00      B    O  
ATOM    167  H1  HOH B  49      27.712  21.547  18.835  1.00  0.00      B    H  
ATOM    168  H2  HOH B  49      26.459  20.705  19.496  1.00  0.00      B    H  
ATOM    169  O   HOH B  50      25.669  38.422  21.995  1.00  0.00      B    O  
ATOM    170  H1  HOH B  50      26.458  38.737  21.452  1.00  0.00      B    H  
ATOM    171  H2  HOH B  50      24.880  39.048  21.825  1.00  0.00      B    H  
ATOM    172  O   HOH B  51      16.886  36.076  29.263  1.00  0.00      B    O  
ATOM    173  H1  HOH B  51      16.315  35.250  29.197  1.00  0.00      B    H  
ATOM    174  H2  HOH B  51      17.407  36.136  30.149  1.00  0.00      B    H  
ATOM    175  O   HOH B  52      16.783  27.026  10.775  1.00  0.00      B    O  
ATOM    176  H1  HOH B  52      17.221  26.331  10.177  1.00  0.00      B    H  
ATOM    177  H2  HOH B  52      16.241  27.662  10.265  1.00  0.00      B    H  
ATOM    178  O   HOH B  53      24.099   2.841  17.760  1.00  0.00      B    O  
ATOM    179  H1  HOH B  53      24.461   3.725  18.162  1.00  0.00      B    H  
ATOM    180  H2  HOH B  53      24.898   2.219  17.653  1.00  0.00      B    H  
ATOM    181  O   HOH B  54      29.573  24.700  25.695  1.00  0.00      B    O  
ATOM    182  H1  HOH B  54      28.849  24.415  25.059  1.00  0.00      B    H  
ATOM    183  H2  HOH B  54      29.230  24.692  26.623  1.00  0.00      B    H  
ATOM    184  O   HOH B  55      10.834   2.525  24.905  1.00  0.00      B    O  
ATOM    185  H1  HOH B  55       9.829   2.746  24.824  1.00  0.00      B    H  
ATOM    186  H2  HOH B  55      10.969   1.481  24.974  1.00  0.00      B    H  
ATOM    187  O   HOH B  56      35.375  37.407  16.079  1.00  0.00      B    O  
ATOM    188  H1  HOH B  56      36.262  37.618  15.717  1.00  0.00      B    H  
ATOM    189  H2  HOH B  56      35.534  36.802  16.865  1.00  0.00      B    H  
ATOM    190  O   HOH B  57      27.087  22.390  36.468  1.00  0.00      B    O  
ATOM    191  H1  HOH B  57      26.422  22.557  35.727  1.00  0.00      B    H  
ATOM    192  H2  HOH B  57      27.972  22.705  36.087  1.00  0.00      B    H  
ATOM    193  O   HOH B  58      35.382  25.304  31.839  1.00  0.00      B    O  
ATOM    194  H1  HOH B  58      35.279  25.006  32.864  1.00  0.00      B    H  
ATOM    195  H2  HOH B  58      36.399  25.191  31.574  1.00  0.00      B    H  
ATOM    196  O   HOH B  59       3.655  38.006  22.617  1.00  0.00      B    O  
ATOM    197  H1  HOH B  59       3.107  37.489  23.273  1.00  0.00      B    H  
ATOM    198  H2  HOH B  59       4.047  38.897  23.039  1.00  0.00      B    H  
ATOM    199  O   HOH B  60      32.323  36.213  33.810  1.00  0.00      B    O  
ATOM    200  H1  HOH B  60      33.088  36.845  34.026  1.00  0.00      B    H  
ATOM    201  H2  HOH B  60      32.163  36.193  32.841  1.00  0.00      B    H  
ATOM    202  O   HOH B  61      35.284   5.383  19.037  1.00  0.00      B    O  
ATOM    203  H1  HOH B  61      34.762   5.793  19.773  1.00  0.00      B    H  
ATOM    204  H2  HOH B  61      34.583   5.228  18.286  1.00  0.00      B    H  
ATOM    205  O   HOH B  62      31.787  39.135  27.338  1.00  0.00      B    O  
ATOM    206  H1  HOH B  62      32.378  39.229  26.561  1.00  0.00      B    H  
ATOM    207  H2  HOH B  62      31.759  38.124  27.448  1.00  0.00      B    H  
ATOM    208  O   HOH B  63      19.173  35.831  21.087  1.00  0.00      B    O  
ATOM    209  H1  HOH B  63      19.726  36.458  20.474  1.00  0.00      B    H  
ATOM    210  H2  HOH B  63      19.735  35.036  21.338  1.00  0.00      B    H  
ATOM    211  O   HOH B  64       6.198  23.060  23.165  1.00  0.00      B    O  
ATOM    212  H1  HOH B  64       5.605  22.306  22.857  1.00  0.00      B    H  
ATOM    213  H2  HOH B  64       6.930  22.668  23.769  1.00  0.00      B    H  
ATOM    214  O   HOH B  65      17.156  11.987  24.967  1.00  0.00      B    O  
ATOM    215  H1  HOH B  65      16.795  12.227  25.912  1.00  0.00      B    H  
ATOM    216  H2  HOH B  65      17.368  11.048  25.037  1.00  0.00      B    H  
ATOM    217  O   HOH B  66      10.914   1.784   2.894  1.00  0.00      B    O  
ATOM    218  H1  HOH B  66      10.265   2.545   2.611  1.00  0.00      B    H  
ATOM    219  H2  HOH B  66      10.582   0.909   2.466  1.00  0.00      B    H  
ATOM    220  O   HOH B  67      30.029  27.328  32.346  1.00  0.00      B    O  
ATOM    221  H1  HOH B  67      29.075  27.413  32.536  1.00  0.00      B    H  
ATOM    222  H2  HOH B  67      30.367  28.216  32.029  1.00  0.00      B    H  
ATOM    223  O   HOH B  68      17.805  17.289  28.591  1.00  0.00      B    O  
ATOM    224  H1  HOH B  68      18.668  17.771  28.276  1.00  0.00      B    H  
ATOM    225  H2  HOH B  68      17.902  16.328  28.378  1.00  0.00      B    H  
ATOM    226  O   HOH B  69      34.839  12.890  12.595  1.00  0.00      B    O  
ATOM    227  H1  HOH B  69      35.042  12.375  11.697  1.00  0.00      B    H  
ATOM    228  H2  HOH B  69      35.766  13.075  13.087  1.00  0.00      B    H  
ATOM    229  O   HOH B  70       8.357  31.656  37.050  1.00  0.00      B    O  
ATOM    230  H1  HOH B  70       7.557  31.595  37.759  1.00  0.00      B    H  
ATOM    231  H2  HOH B  70       9.128  32.126  37.448  1.00  0.00      B    H  
ATOM    232  O   HOH B  71       1.469  21.914  16.801  1.00  0.00      B    O  
ATOM    233  H1  HOH B  71       1.817  21.009  17.062  1.00  0.00      B    H  
ATOM    234  H2  HOH B  71       0.548  22.015  17.252  1.00  0.00      B    H  
ATOM    235  O   HOH B  72      25.390  29.485   2.710  1.00  0.00      B    O  
ATOM    236  H1  HOH B  72      25.174  29.416   3.724  1.00  0.00      B    H  
ATOM    237  H2  HOH B  72      24.511  29.782   2.264  1.00  0.00      B    H  
ATOM    238  O   HOH B  73      16.134  27.651  35.765  1.00  0.00      B    O  
ATOM    239  H1  HOH B  73      16.714  26.946  35.211  1.00  0.00      B    H  
ATOM    240  H2  HOH B  73      16.408  27.497  36.735  1.00  0.00      B    H  
ATOM    241  O   HOH B  74      32.105  15.473  15.158  1.00  0.00      B    O  
ATOM    242  H1  HOH B  74      32.465  16.167  14.596  1.00  0.00      B    H  
ATOM    243  H2  HOH B  74      32.306  14.522  14.784  1.00  0.00      B    H  
ATOM    244  O   HOH B  75       1.747   4.476   7.556  1.00  0.00      B    O  
ATOM    245  H1  HOH B  75       1.461   3.912   6.738  1.00  0.00      B    H  
ATOM    246  H2  HOH B  75       0.911   4.836   8.061  1.00  0.00      B    H  
ATOM    247  O   HOH B  76      33.033  15.144  11.824  1.00  0.00      B    O  
ATOM    248  H1  HOH B  76      33.682  14.396  12.037  1.00  0.00      B    H  
ATOM    249  H2  HOH B  76      32.117  14.774  11.587  1.00  0.00      B    H  
ATOM    250  O   HOH B  77      32.664  31.281  18.081  1.00  0.00      B    O  
ATOM    251  H1  HOH B  77      33.393  31.928  17.790  1.00  0.00      B    H  
ATOM    252  H2  HOH B  77      32.986  30.323  18.001  1.00  0.00      B    H  
ATOM    253  O   HOH B  78       5.741  22.973   2.873  1.00  0.00      B    O  
ATOM    254  H1  HOH B  78       6.348  22.339   3.374  1.00  0.00      B    H  
ATOM    255  H2  HOH B  78       4.862  22.887   3.307  1.00  0.00      B    H  
ATOM    256  O   HOH B  79      25.778  20.525   3.974  1.00  0.00      B    O  
ATOM    257  H1  HOH B  79      25.573  19.558   4.265  1.00  0.00      B    H  
ATOM    258  H2  HOH B  79      24.897  21.032   3.750  1.00  0.00      B    H  
ATOM    259  O   HOH B  80      24.981  14.667  19.942  1.00  0.00      B    O  
ATOM    260  H1  HOH B  80      25.628  14.166  19.398  1.00  0.00      B    H  
ATOM    261  H2  HOH B  80      25.415  14.752  20.828  1.00  0.00      B    H  
ATOM    262  O   HOH B  81      25.330   2.863   9.594  1.00  0.00      B    O  
ATOM    263  H1  HOH B  81      25.578   2.762   8.643  1.00  0.00      B    H  
ATOM    264  H2  HOH B  81      24.453   3.409   9.652  1.00  0.00      B    H  
ATOM    265  O   HOH B  82      28.612  11.024  12.809  1.00  0.00      B    O  
ATOM    266  H1  HOH B  82      27.798  11.193  12.216  1.00  0.00      B    H  
ATOM    267  H2  HOH B  82      28.440  11.631  13.670  1.00  0.00      B    H  
ATOM    268  O   HOH B  83      30.815  23.095  21.797  1.00  0.00      B    O  
ATOM    269  H1  HOH B  83      31.679  22.759  21.434  1.00  0.00      B    H  
ATOM    270  H2  HOH B  83      31.131  23.825  22.467  1.00  0.00      B    H  
ATOM    271  O   HOH B  84      11.970   3.356  12.820  1.00  0.00      B    O  
ATOM    272  H1  HOH B  84      12.406   3.882  12.088  1.00  0.00      B    H  
ATOM    273  H2  HOH B  84      10.955   3.501  12.731  1.00  0.00      B    H  
ATOM    274  O   HOH B  85      30.199   0.995  29.391  1.00  0.00      B    O  
ATOM    275  H1  HOH B  85      30.865   1.469  29.975  1.00  0.00      B    H  
ATOM    276  H2  HOH B  85      30.584   0.710  28.537  1.00  0.00      B    H  
ATOM    277  O   HOH B  86      32.197  20.197  20.532  1.00  0.00      B    O  
ATOM    278  H1  HOH B  86      32.792  21.035  20.784  1.00  0.00      B    H  
ATOM    279  H2  HOH B  86      32.618  19.730  19.766  1.00  0.00      B    H  
ATOM    280  O   HOH B  87      31.763   4.384  28.208  1.00  0.00      B    O  
ATOM    281  H1  HOH B  87      32.054   4.711  29.127  1.00  0.00      B    H  
ATOM    282  H2  HOH B  87      32.589   4.062  27.638  1.00  0.00      B    H  
ATOM    283  O   HOH B  88      32.572  29.233  21.471  1.00  0.00      B    O  
ATOM    284  H1  HOH B  88      32.011  30.050  21.133  1.00  0.00      B    H  
ATOM    285  H2  HOH B  88      32.412  29.107  22.502  1.00  0.00      B    H  
ATOM    286  O   HOH B  89      31.709  35.689  16.590  1.00  0.00      B    O  
ATOM    287  H1  HOH B  89      31.261  34.737  16.611  1.00  0.00      B    H  
ATOM    288  H2  HOH B  89      30.984  36.296  16.248  1.00  0.00      B    H  
ATOM    289  O   HOH B  90      39.314  17.397   2.513  1.00  0.00      B    O  
ATOM    290  H1  HOH B  90      38.294  17.547   2.692  1.00  0.00      B    H  
ATOM    291  H2  HOH B  90      39.838  17.271   3.357  1.00  0.00      B    H  
ATOM    292  O   HOH B  91      30.707   3.401  23.105  1.00  0.00      B    O  
ATOM    293  H1  HOH B  91      30.797   2.851  23.985  1.00  0.00      B    H  
ATOM    294  H2  HOH B  91      29.743   3.274  22.738  1.00  0.00      B    H  
ATOM    295  O   HOH B  92       3.106   2.014   7.400  1.00  0.00      B    O  
ATOM    296  H1  HOH B  92       2.587   2.856   7.578  1.00  0.00      B    H  
ATOM    297  H2  HOH B  92       4.036   2.061   7.847  1.00  0.00      B    H  
ATOM    298  O   HOH B  93      22.455  36.514   3.565  1.00  0.00      B    O  
ATOM    299  H1  HOH B  93      21.735  36.659   4.285  1.00  0.00      B    H  
ATOM    300  H2  HOH B  93      22.187  37.016   2.749  1.00  0.00      B    H  
ATOM    301  O   HOH B  94       2.852   4.659  21.704  1.00  0.00      B    O  
ATOM    302  H1  HOH B  94       2.662   4.957  20.745  1.00  0.00      B    H  
ATOM    303  H2  HOH B  94       2.467   5.338  22.347  1.00  0.00      B    H  
ATOM    304  O   HOH B  95      21.261   1.618  32.158  1.00  0.00      B    O  
ATOM    305  H1  HOH B  95      21.730   0.702  31.830  1.00  0.00      B    H  
ATOM    306  H2  HOH B  95      21.535   1.765  33.110  1.00  0.00      B    H  
ATOM    307  O   HOH B  96      24.015  20.590  12.669  1.00  0.00      B    O  
ATOM    308  H1  HOH B  96      23.384  19.886  12.275  1.00  0.00      B    H  
ATOM    309  H2  HOH B  96      24.780  20.108  13.163  1.00  0.00      B    H  
ATOM    310  O   HOH B  97      14.140  15.347  17.970  1.00  0.00      B    O  
ATOM    311  H1  HOH B  97      14.064  14.564  17.316  1.00  0.00      B    H  
ATOM    312  H2  HOH B  97      13.377  15.156  18.678  1.00  0.00      B    H  
ATOM    313  O   HOH B  98       6.365   3.737  29.898  1.00  0.00      B    O  
ATOM    314  H1  HOH B  98       7.348   3.526  29.645  1.00  0.00      B    H  
ATOM    315  H2  HOH B  98       6.398   4.370  30.661  1.00  0.00      B    H  
ATOM    316  O   HOH B  99       4.943  25.412  17.866  1.00  0.00      B    O  
ATOM    317  H1  HOH B  99       5.671  25.348  18.561  1.00  0.00      B    H  
ATOM    318  H2  HOH B  99       4.140  24.821  18.129  1.00  0.00      B    H  
ATOM    319  O   HOH B 100       9.472  36.304   4.108  1.00  0.00      B    O  
ATOM    320  H1  HOH B 100       9.666  36.503   5.035  1.00  0.00      B    H  
ATOM    321  H2  HOH B 100       9.945  35.382   3.893  1.00  0.00      B    H  
ATOM    322  O   HOH B 101      26.827   0.409  14.609  1.00  0.00      B    O  
ATOM    323  H1  HOH B 101      27.663   0.788  14.165  1.00  0.00      B    H  
ATOM    324  H2  HOH B 101      26.772   0.792  15.562  1.00  0.00      B    H  
ATOM    325  O   HOH B 102      10.298  37.677  31.343  1.00  0.00      B    O  
ATOM    326  H1  HOH B 102       9.912  37.099  30.569  1.00  0.00      B    H  
ATOM    327  H2  HOH B 102      10.896  37.101  31.873  1.00  0.00      B    H  
ATOM    328  O   HOH B 103      23.532  22.056   3.534  1.00  0.00      B    O  
ATOM    329  H1  HOH B 103      23.961  22.999   3.481  1.00  0.00      B    H  
ATOM    330  H2  HOH B 103      23.075  21.882   4.447  1.00  0.00      B    H  
ATOM    331  O   HOH B 104      22.334   0.971  16.752  1.00  0.00      B    O  
ATOM    332  H1  HOH B 104      22.984   1.682  17.045  1.00  0.00      B    H  
ATOM    333  H2  HOH B 104      22.088   1.173  15.767  1.00  0.00      B    H  
ATOM    334  O   HOH B 105      15.879   4.496  33.281  1.00  0.00      B    O  
ATOM    335  H1  HOH B 105      15.854   3.660  33.795  1.00  0.00      B    H  
ATOM    336  H2  HOH B 105      15.029   5.021  33.561  1.00  0.00      B    H  
ATOM    337  O   HOH B 106      23.620  23.681  26.839  1.00  0.00      B    O  
ATOM    338  H1  HOH B 106      24.564  23.306  26.654  1.00  0.00      B    H  
ATOM    339  H2  HOH B 106      23.530  24.555  26.367  1.00  0.00      B    H  
ATOM    340  O   HOH B 107      18.800  34.743  25.874  1.00  0.00      B    O  
ATOM    341  H1  HOH B 107      17.864  34.642  26.200  1.00  0.00      B    H  
ATOM    342  H2  HOH B 107      19.406  34.917  26.684  1.00  0.00      B    H  
ATOM    343  O   HOH B 108      15.720  19.609   5.096  1.00  0.00      B    O  
ATOM    344  H1  HOH B 108      15.840  19.312   4.140  1.00  0.00      B    H  
ATOM    345  H2  HOH B 108      15.410  18.816   5.665  1.00  0.00      B    H  
ATOM    346  O   HOH B 109      12.013  29.972  17.329  1.00  0.00      B    O  
ATOM    347  H1  HOH B 109      12.718  30.332  16.734  1.00  0.00      B    H  
ATOM    348  H2  HOH B 109      12.452  29.914  18.222  1.00  0.00      B    H  
ATOM    349  O   HOH B 110      36.148  35.346   0.475  1.00  0.00      B    O  
ATOM    350  H1  HOH B 110      35.701  34.598   1.028  1.00  0.00      B    H  
ATOM    351  H2  HOH B 110      36.461  36.003   1.194  1.00  0.00      B    H  
ATOM    352  O   HOH B 111      17.836  27.566  25.895  1.00  0.00      B    O  
ATOM    353  H1  HOH B 111      17.122  28.053  25.378  1.00  0.00      B    H  
ATOM    354  H2  HOH B 111      17.894  26.602  25.549  1.00  0.00      B    H  
ATOM    355  O   HOH B 112      11.456  22.701  30.460  1.00  0.00      B    O  
ATOM    356  H1  HOH B 112      11.681  22.246  31.388  1.00  0.00      B    H  
ATOM    357  H2  HOH B 112      11.304  21.961  29.769  1.00  0.00      B    H  
ATOM    358  O   HOH B 113      33.361  19.594   9.098  1.00  0.00      B    O  
ATOM    359  H1  HOH B 113      33.907  18.828   9.415  1.00  0.00      B    H  
ATOM    360  H2  HOH B 113      32.425  19.301   8.957  1.00  0.00      B    H  
ATOM    361  O   HOH B 114      18.872  36.500   9.794  1.00  0.00      B    O  
ATOM    362  H1  HOH B 114      19.378  36.862  10.603  1.00  0.00      B    H  
ATOM    363  H2  HOH B 114      18.495  35.576   9.986  1.00  0.00      B    H  
ATOM    364  O   HOH B 115      11.139  14.973   4.198  1.00  0.00      B    O  
ATOM    365  H1  HOH B 115      10.136  14.905   3.885  1.00  0.00      B    H  
ATOM    366  H2  HOH B 115      11.751  14.198   3.858  1.00  0.00      B    H  
ATOM    367  O   HOH B 116       1.112  29.109   5.922  1.00  0.00      B    O  
ATOM    368  H1  HOH B 116       1.999  29.184   5.471  1.00  0.00      B    H  
ATOM    369  H2  HOH B 116       0.602  29.999   5.888  1.00  0.00      B    H  
ATOM    370  O   HOH B 117      15.260  17.609  29.976  1.00  0.00      B    O  
ATOM    371  H1  HOH B 117      16.117  17.696  29.448  1.00  0.00      B    H  
ATOM    372  H2  HOH B 117      14.766  16.751  29.745  1.00  0.00      B    H  
ATOM    373  O   HOH B 118      26.372   7.099  15.458  1.00  0.00      B    O  
ATOM    374  H1  HOH B 118      27.345   6.812  15.270  1.00  0.00      B    H  
ATOM    375  H2  HOH B 118      25.835   6.585  14.774  1.00  0.00      B    H  
ATOM    376  O   HOH B 119      35.681   4.443  28.134  1.00  0.00      B    O  
ATOM    377  H1  HOH B 119      34.796   4.398  27.669  1.00  0.00      B    H  
ATOM    378  H2  HOH B 119      35.536   4.205  29.104  1.00  0.00      B    H  
ATOM    379  O   HOH B 120      13.701  36.401  34.779  1.00  0.00      B    O  
ATOM    380  H1  HOH B 120      14.120  35.470  34.608  1.00  0.00      B    H  
ATOM    381  H2  HOH B 120      14.492  37.033  34.679  1.00  0.00      B    H  
ATOM    382  O   HOH B 121      27.023  27.275  28.194  1.00  0.00      B    O  
ATOM    383  H1  HOH B 121      27.321  27.682  29.041  1.00  0.00      B    H  
ATOM    384  H2  HOH B 121      26.021  27.536  28.140  1.00  0.00      B    H  
ATOM    385  O   HOH B 122      29.644  14.081  29.538  1.00  0.00      B    O  
ATOM    386  H1  HOH B 122      30.642  13.957  29.351  1.00  0.00      B    H  
ATOM    387  H2  HOH B 122      29.525  14.946  30.112  1.00  0.00      B    H  
ATOM    388  O   HOH B 123       2.423  11.623  19.413  1.00  0.00      B    O  
ATOM    389  H1  HOH B 123       1.887  11.610  18.573  1.00  0.00      B    H  
ATOM    390  H2  HOH B 123       2.297  12.598  19.798  1.00  0.00      B    H  
ATOM    391  O   HOH B 124      -0.210  12.849  26.771  1.00  0.00      B    O  
ATOM    392  H1  HOH B 124       0.403  12.202  26.267  1.00  0.00      B    H  
ATOM    393  H2  HOH B 124       0.187  13.060  27.663  1.00  0.00      B    H  
ATOM    394  O   HOH B 125      19.388   8.844  30.192  1.00  0.00      B    O  
ATOM    395  H1  HOH B 125      19.196   7.875  30.447  1.00  0.00      B    H  
ATOM    396  H2  HOH B 125      18.496   9.226  30.268  1.00  0.00      B    H  
ATOM    397  O   HOH B 126      18.230   6.097  31.065  1.00  0.00      B    O  
ATOM    398  H1  HOH B 126      17.525   6.834  31.063  1.00  0.00      B    H  
ATOM    399  H2  HOH B 126      17.783   5.199  30.900  1.00  0.00      B    H  
ATOM    400  O   HOH B 127      12.186   8.896  36.687  1.00  0.00      B    O  
ATOM    401  H1  HOH B 127      12.896   8.934  35.959  1.00  0.00      B    H  
ATOM    402  H2  HOH B 127      12.414   8.007  37.133  1.00  0.00      B    H  
ATOM    403  O   HOH B 128      25.842   9.529  19.136  1.00  0.00      B    O  
ATOM    404  H1  HOH B 128      25.588   8.832  19.834  1.00  0.00      B    H  
ATOM    405  H2  HOH B 128      26.499  10.120  19.539  1.00  0.00      B    H  
ATOM    406  O   HOH B 129      29.335   1.226   1.606  1.00  0.00      B    O  
ATOM    407  H1  HOH B 129      28.935   0.361   1.321  1.00  0.00      B    H  
ATOM    408  H2  HOH B 129      28.861   1.515   2.501  1.00  0.00      B    H  
ATOM    409  O   HOH B 130       7.326  35.158   7.318  1.00  0.00      B    O  
ATOM    410  H1  HOH B 130       7.087  35.339   8.300  1.00  0.00      B    H  
ATOM    411  H2  HOH B 130       8.137  35.754   7.130  1.00  0.00      B    H  
ATOM    412  O   HOH B 131      13.300   4.444  18.091  1.00  0.00      B    O  
ATOM    413  H1  HOH B 131      12.853   5.248  18.600  1.00  0.00      B    H  
ATOM    414  H2  HOH B 131      13.234   4.655  17.073  1.00  0.00      B    H  
ATOM    415  O   HOH B 132      13.696  15.302  22.153  1.00  0.00      B    O  
ATOM    416  H1  HOH B 132      13.120  15.819  21.511  1.00  0.00      B    H  
ATOM    417  H2  HOH B 132      13.190  14.528  22.590  1.00  0.00      B    H  
ATOM    418  O   HOH B 133       8.336  21.065  31.140  1.00  0.00      B    O  
ATOM    419  H1  HOH B 133       9.135  20.773  31.697  1.00  0.00      B    H  
ATOM    420  H2  HOH B 133       8.598  21.260  30.224  1.00  0.00      B    H  
ATOM    421  O   HOH B 134      13.004   6.086  37.301  1.00  0.00      B    O  
ATOM    422  H1  HOH B 134      12.488   5.401  36.692  1.00  0.00      B    H  
ATOM    423  H2  HOH B 134      12.542   6.098  38.197  1.00  0.00      B    H  
ATOM    424  O   HOH B 135      19.132   5.618  26.674  1.00  0.00      B    O  
ATOM    425  H1  HOH B 135      19.387   5.143  27.576  1.00  0.00      B    H  
ATOM    426  H2  HOH B 135      18.226   5.323  26.435  1.00  0.00      B    H  
ATOM    427  O   HOH B 136       5.335   8.744   9.136  1.00  0.00      B    O  
ATOM    428  H1  HOH B 136       4.436   9.011   8.727  1.00  0.00      B    H  
ATOM    429  H2  HOH B 136       5.190   8.484  10.104  1.00  0.00      B    H  
ATOM    430  O   HOH B 137       2.167  15.532  23.094  1.00  0.00      B    O  
ATOM    431  H1  HOH B 137       1.961  14.487  23.288  1.00  0.00      B    H  
ATOM    432  H2  HOH B 137       1.338  16.047  23.197  1.00  0.00      B    H  
ATOM    433  O   HOH B 138       8.706   4.694  22.535  1.00  0.00      B    O  
ATOM    434  H1  HOH B 138       9.675   4.685  22.238  1.00  0.00      B    H  
ATOM    435  H2  HOH B 138       8.059   4.686  21.754  1.00  0.00      B    H  
ATOM    436  O   HOH B 139       0.609  37.132   2.398  1.00  0.00      B    O  
ATOM    437  H1  HOH B 139       0.915  36.150   2.383  1.00  0.00      B    H  
ATOM    438  H2  HOH B 139       0.411  37.453   3.360  1.00  0.00      B    H  
ATOM    439  O   HOH B 140      27.598  12.855  25.857  1.00  0.00      B    O  
ATOM    440  H1  HOH B 140      26.775  12.252  25.893  1.00  0.00      B    H  
ATOM    441  H2  HOH B 140      27.975  12.678  24.944  1.00  0.00      B    H  
ATOM    442  O   HOH B 141       1.750  38.957  28.730  1.00  0.00      B    O  
ATOM    443  H1  HOH B 141       2.152  39.560  29.408  1.00  0.00      B    H  
ATOM    444  H2  HOH B 141       2.363  38.806  27.899  1.00  0.00      B    H  
ATOM    445  O   HOH B 142      26.579  30.770   0.442  1.00  0.00      B    O  
ATOM    446  H1  HOH B 142      26.070  30.086  -0.117  1.00  0.00      B    H  
ATOM    447  H2  HOH B 142      26.250  30.652   1.441  1.00  0.00      B    H  
ATOM    448  O   HOH B 143       5.855   9.328  36.233  1.00  0.00      B    O  
ATOM    449  H1  HOH B 143       6.354  10.216  36.377  1.00  0.00      B    H  
ATOM    450  H2  HOH B 143       6.315   8.550  36.704  1.00  0.00      B    H  
ATOM    451  O   HOH B 144      14.714  34.663  17.068  1.00  0.00      B    O  
ATOM    452  H1  HOH B 144      15.677  34.511  16.931  1.00  0.00      B    H  
ATOM    453  H2  HOH B 144      14.430  35.574  16.796  1.00  0.00      B    H  
ATOM    454  O   HOH B 145      33.834  25.088  24.920  1.00  0.00      B    O  
ATOM    455  H1  HOH B 145      33.126  24.949  24.222  1.00  0.00      B    H  
ATOM    456  H2  HOH B 145      34.512  25.707  24.498  1.00  0.00      B    H  
ATOM    457  O   HOH B 146      38.319  19.931  20.556  1.00  0.00      B    O  
ATOM    458  H1  HOH B 146      38.542  18.918  20.518  1.00  0.00      B    H  
ATOM    459  H2  HOH B 146      38.492  20.307  19.691  1.00  0.00      B    H  
ATOM    460  O   HOH B 147      13.086  28.715   5.349  1.00  0.00      B    O  
ATOM    461  H1  HOH B 147      13.650  28.083   4.740  1.00  0.00      B    H  
ATOM    462  H2  HOH B 147      13.641  28.868   6.213  1.00  0.00      B    H  
ATOM    463  O   HOH B 148      29.713  20.883   6.617  1.00  0.00      B    O  
ATOM    464  H1  HOH B 148      30.423  20.976   5.915  1.00  0.00      B    H  
ATOM    465  H2  HOH B 148      28.841  20.743   6.135  1.00  0.00      B    H  
ATOM    466  O   HOH B 149      27.168  17.766  21.574  1.00  0.00      B    O  
ATOM    467  H1  HOH B 149      27.497  18.467  22.164  1.00  0.00      B    H  
ATOM    468  H2  HOH B 149      27.003  18.209  20.711  1.00  0.00      B    H  
ATOM    469  O   HOH B 150      10.992  17.904  13.049  1.00  0.00      B    O  
ATOM    470  H1  HOH B 150      10.185  17.415  13.360  1.00  0.00      B    H  
ATOM    471  H2  HOH B 150      11.711  17.259  12.796  1.00  0.00      B    H  
ATOM    472  O   HOH B 151      13.955  16.840  26.829  1.00  0.00      B    O  
ATOM    473  H1  HOH B 151      14.104  16.760  25.818  1.00  0.00      B    H  
ATOM    474  H2  HOH B 151      14.259  15.966  27.253  1.00  0.00      B    H  
ATOM    475  O   HOH B 152       7.596  16.277  12.790  1.00  0.00      B    O  
ATOM    476  H1  HOH B 152       7.065  15.858  13.530  1.00  0.00      B    H  
ATOM    477  H2  HOH B 152       7.596  15.675  11.945  1.00  0.00      B    H  
ATOM    478  O   HOH B 153      22.287   7.933  24.725  1.00  0.00      B    O  
ATOM    479  H1  HOH B 153      21.684   7.226  25.037  1.00  0.00      B    H  
ATOM    480  H2  HOH B 153      22.295   8.701  25.406  1.00  0.00      B    H  
ATOM    481  O   HOH B 154      26.139   0.113  31.723  1.00  0.00      B    O  
ATOM    482  H1  HOH B 154      26.645   0.741  31.153  1.00  0.00      B    H  
ATOM    483  H2  HOH B 154      25.915   0.530  32.634  1.00  0.00      B    H  
ATOM    484  O   HOH B 155      18.716  13.678  38.397  1.00  0.00      B    O  
ATOM    485  H1  HOH B 155      19.116  14.344  39.050  1.00  0.00      B    H  
ATOM    486  H2  HOH B 155      18.636  14.021  37.447  1.00  0.00      B    H  
ATOM    487  O   HOH B 156      33.756   9.206   1.434  1.00  0.00      B    O  
ATOM    488  H1  HOH B 156      34.041   9.436   2.351  1.00  0.00      B    H  
ATOM    489  H2  HOH B 156      34.569   9.029   0.851  1.00  0.00      B    H  
ATOM    490  O   HOH B 157      33.934  22.058  36.951  1.00  0.00      B    O  
ATOM    491  H1  HOH B 157      34.747  22.628  36.933  1.00  0.00      B    H  
ATOM    492  H2  HOH B 157      33.934  21.473  37.777  1.00  0.00      B    H  
ATOM    493  O   HOH B 158      20.595   4.747   7.308  1.00  0.00      B    O  
ATOM    494  H1  HOH B 158      20.792   4.915   6.323  1.00  0.00      B    H  
ATOM    495  H2  HOH B 158      19.850   5.446   7.495  1.00  0.00      B    H  
ATOM    496  O   HOH B 159      36.470  13.393  29.385  1.00  0.00      B    O  
ATOM    497  H1  HOH B 159      35.784  13.547  28.639  1.00  0.00      B    H  
ATOM    498  H2  HOH B 159      36.103  12.580  29.899  1.00  0.00      B    H  
ATOM    499  O   HOH B 160      17.087  11.530  19.784  1.00  0.00      B    O  
ATOM    500  H1  HOH B 160      17.839  10.861  20.016  1.00  0.00      B    H  
ATOM    501  H2  HOH B 160      17.169  12.252  20.531  1.00  0.00      B    H  
ATOM    502  O   HOH B 161      18.788  11.860  14.559  1.00  0.00      B    O  
ATOM    503  H1  HOH B 161      18.191  11.250  15.092  1.00  0.00      B    H  
ATOM    504  H2  HOH B 161      19.629  12.146  15.061  1.00  0.00      B    H  
ATOM    505  O   HOH B 162       2.262  36.653  24.832  1.00  0.00      B    O  
ATOM    506  H1  HOH B 162       2.522  35.747  25.242  1.00  0.00      B    H  
ATOM    507  H2  HOH B 162       2.516  37.387  25.525  1.00  0.00      B    H  
ATOM    508  O   HOH B 163      21.322  20.617   9.552  1.00  0.00      B    O  
ATOM    509  H1  HOH B 163      20.910  20.598  10.427  1.00  0.00      B    H  
ATOM    510  H2  HOH B 163      21.919  21.408   9.492  1.00  0.00      B    H  
ATOM    511  O   HOH B 164       5.613  38.944  30.760  1.00  0.00      B    O  
ATOM    512  H1  HOH B 164       4.994  38.450  31.421  1.00  0.00      B    H  
ATOM    513  H2  HOH B 164       5.067  39.756  30.508  1.00  0.00      B    H  
ATOM    514  O   HOH B 165      29.082  10.485  26.902  1.00  0.00      B    O  
ATOM    515  H1  HOH B 165      29.650  10.131  26.106  1.00  0.00      B    H  
ATOM    516  H2  HOH B 165      28.831  11.472  26.708  1.00  0.00      B    H  
ATOM    517  O   HOH B 166      32.996  26.326  35.614  1.00  0.00      B    O  
ATOM    518  H1  HOH B 166      32.593  26.658  34.780  1.00  0.00      B    H  
ATOM    519  H2  HOH B 166      32.351  26.535  36.287  1.00  0.00      B    H  
ATOM    520  O   HOH B 167      20.511  19.392  36.808  1.00  0.00      B    O  
ATOM    521  H1  HOH B 167      20.251  19.163  37.744  1.00  0.00      B    H  
ATOM    522  H2  HOH B 167      21.336  19.971  36.921  1.00  0.00      B    H  
ATOM    523  O   HOH B 168      35.705   1.359  37.981  1.00  0.00      B    O  
ATOM    524  H1  HOH B 168      34.694   1.541  38.201  1.00  0.00      B    H  
ATOM    525  H2  HOH B 168      35.791   0.903  37.072  1.00  0.00      B    H  
ATOM    526  O   HOH B 169      36.119  28.121  29.962  1.00  0.00      B    O  
ATOM    527  H1  HOH B 169      37.040  27.994  30.405  1.00  0.00      B    H  
ATOM    528  H2  HOH B 169      35.897  29.129  29.954  1.00  0.00      B    H  
ATOM    529  O   HOH B 170      28.842  21.708  13.964  1.00  0.00      B    O  
ATOM    530  H1  HOH B 170      28.621  22.413  14.607  1.00  0.00      B    H  
ATOM    531  H2  HOH B 170      28.503  20.783  14.292  1.00  0.00      B    H  
ATOM    532  O   HOH B 171       1.676  32.081   8.060  1.00  0.00      B    O  
ATOM    533  H1  HOH B 171       2.099  31.254   8.426  1.00  0.00      B    H  
ATOM    534  H2  HOH B 171       1.597  32.766   8.793  1.00  0.00      B    H  
ATOM    535  O   HOH B 172      34.014  10.338   4.023  1.00  0.00      B    O  
ATOM    536  H1  HOH B 172      34.362  11.282   4.124  1.00  0.00      B    H  
ATOM    537  H2  HOH B 172      33.005  10.402   4.125  1.00  0.00      B    H  
ATOM    538  O   HOH B 173      38.867   1.118  36.246  1.00  0.00      B    O  
ATOM    539  H1  HOH B 173      38.288   1.832  36.696  1.00  0.00      B    H  
ATOM    540  H2  HOH B 173      39.558   1.622  35.856  1.00  0.00      B    H  
ATOM    541  O   HOH B 174      35.271  16.478   0.810  1.00  0.00      B    O  
ATOM    542  H1  HOH B 174      34.308  16.744   0.534  1.00  0.00      B    H  
ATOM    543  H2  HOH B 174      35.806  16.397  -0.046  1.00  0.00      B    H  
ATOM    544  O   HOH B 175      37.408  32.298  10.099  1.00  0.00      B    O  
ATOM    545  H1  HOH B 175      38.430  32.522  10.142  1.00  0.00      B    H  
ATOM    546  H2  HOH B 175      37.224  31.924  11.025  1.00  0.00      B    H  
ATOM    547  O   HOH B 176       6.306   1.059  16.673  1.00  0.00      B    O  
ATOM    548  H1  HOH B 176       6.647   2.062  16.584  1.00  0.00      B    H  
ATOM    549  H2  HOH B 176       6.897   0.592  17.334  1.00  0.00      B    H  
ATOM    550  O   HOH B 177      23.549  30.908  23.440  1.00  0.00      B    O  
ATOM    551  H1  HOH B 177      22.828  31.599  23.647  1.00  0.00      B    H  
ATOM    552  H2  HOH B 177      23.239  30.383  22.643  1.00  0.00      B    H  
ATOM    553  O   HOH B 178      28.376  19.572  23.237  1.00  0.00      B    O  
ATOM    554  H1  HOH B 178      29.128  19.087  22.804  1.00  0.00      B    H  
ATOM    555  H2  HOH B 178      28.361  20.478  22.929  1.00  0.00      B    H  
ATOM    556  O   HOH B 179      33.159  24.507  19.152  1.00  0.00      B    O  
ATOM    557  H1  HOH B 179      32.555  24.416  18.302  1.00  0.00      B    H  
ATOM    558  H2  HOH B 179      33.120  25.480  19.367  1.00  0.00      B    H  
ATOM    559  O   HOH B 180      31.387  25.244  23.411  1.00  0.00      B    O  
ATOM    560  H1  HOH B 180      30.762  25.224  24.219  1.00  0.00      B    H  
ATOM    561  H2  HOH B 180      30.937  25.793  22.723  1.00  0.00      B    H  
ATOM    562  O   HOH B 181      10.885  15.721  24.491  1.00  0.00      B    O  
ATOM    563  H1  HOH B 181      11.307  14.837  24.814  1.00  0.00      B    H  
ATOM    564  H2  HOH B 181      10.546  16.200  25.366  1.00  0.00      B    H  
ATOM    565  O   HOH B 182      21.658  29.238   3.197  1.00  0.00      B    O  
ATOM    566  H1  HOH B 182      20.837  29.754   3.373  1.00  0.00      B    H  
ATOM    567  H2  HOH B 182      21.370  28.293   3.235  1.00  0.00      B    H  
ATOM    568  O   HOH B 183       3.228   2.076  11.518  1.00  0.00      B    O  
ATOM    569  H1  HOH B 183       3.316   1.240  10.912  1.00  0.00      B    H  
ATOM    570  H2  HOH B 183       4.176   2.395  11.657  1.00  0.00      B    H  
ATOM    571  O   HOH B 184      34.522  16.720  13.781  1.00  0.00      B    O  
ATOM    572  H1  HOH B 184      33.964  16.287  13.069  1.00  0.00      B    H  
ATOM    573  H2  HOH B 184      34.624  17.696  13.576  1.00  0.00      B    H  
ATOM    574  O   HOH B 185       6.649   5.975   2.878  1.00  0.00      B    O  
ATOM    575  H1  HOH B 185       6.362   5.406   2.104  1.00  0.00      B    H  
ATOM    576  H2  HOH B 185       6.474   6.935   2.660  1.00  0.00      B    H  
ATOM    577  O   HOH B 186      28.522  35.627  35.476  1.00  0.00      B    O  
ATOM    578  H1  HOH B 186      27.650  36.058  35.126  1.00  0.00      B    H  
ATOM    579  H2  HOH B 186      28.771  34.971  34.737  1.00  0.00      B    H  
ATOM    580  O   HOH B 187      14.494  13.254  16.165  1.00  0.00      B    O  
ATOM    581  H1  HOH B 187      14.912  12.598  16.801  1.00  0.00      B    H  
ATOM    582  H2  HOH B 187      15.153  13.371  15.408  1.00  0.00      B    H  
ATOM    583  O   HOH B 188      36.553   3.119  16.802  1.00  0.00      B    O  
ATOM    584  H1  HOH B 188      36.198   2.396  16.137  1.00  0.00      B    H  
ATOM    585  H2  HOH B 188      35.756   3.350  17.389  1.00  0.00      B    H  
ATOM    586  O   HOH B 189      10.416  13.485  26.373  1.00  0.00      B    O  
ATOM    587  H1  HOH B 189      11.181  13.278  27.055  1.00  0.00      B    H  
ATOM    588  H2  HOH B 189       9.607  13.643  26.926  1.00  0.00      B    H  
ATOM    589  O   HOH B 190      20.280  35.369  28.708  1.00  0.00      B    O  
ATOM    590  H1  HOH B 190      20.026  36.349  28.489  1.00  0.00      B    H  
ATOM    591  H2  HOH B 190      20.948  35.426  29.518  1.00  0.00      B    H  
ATOM    592  O   HOH B 191      32.884  35.134  18.980  1.00  0.00      B    O  
ATOM    593  H1  HOH B 191      33.786  34.978  18.720  1.00  0.00      B    H  
ATOM    594  H2  HOH B 191      32.326  35.173  18.126  1.00  0.00      B    H  
ATOM    595  O   HOH B 192      25.847  11.906  14.375  1.00  0.00      B    O  
ATOM    596  H1  HOH B 192      26.026  12.902  14.476  1.00  0.00      B    H  
ATOM    597  H2  HOH B 192      26.570  11.284  14.860  1.00  0.00      B    H  
ATOM    598  O   HOH B 193       7.886  18.996  13.641  1.00  0.00      B    O  
ATOM    599  H1  HOH B 193       7.868  17.999  13.399  1.00  0.00      B    H  
ATOM    600  H2  HOH B 193       7.092  19.079  14.215  1.00  0.00      B    H  
ATOM    601  O   HOH B 194      26.621  36.962  30.862  1.00  0.00      B    O  
ATOM    602  H1  HOH B 194      26.356  37.895  31.181  1.00  0.00      B    H  
ATOM    603  H2  HOH B 194      26.052  36.805  30.009  1.00  0.00      B    H  
ATOM    604  O   HOH B 195      12.868  24.956  10.573  1.00  0.00      B    O  
ATOM    605  H1  HOH B 195      12.282  24.312  11.077  1.00  0.00      B    H  
ATOM    606  H2  HOH B 195      13.216  25.653  11.178  1.00  0.00      B    H  
ATOM    607  O   HOH B 196      32.820  31.432   5.019  1.00  0.00      B    O  
ATOM    608  H1  HOH B 196      33.036  31.180   4.074  1.00  0.00      B    H  
ATOM    609  H2  HOH B 196      33.565  31.137   5.637  1.00  0.00      B    H  
ATOM    610  O   HOH B 197      12.946   0.705  38.126  1.00  0.00      B    O  
ATOM    611  H1  HOH B 197      12.386   1.191  38.795  1.00  0.00      B    H  
ATOM    612  H2  HOH B 197      12.338   0.080  37.595  1.00  0.00      B    H  
ATOM    613  O   HOH B 198      10.629  13.691   1.485  1.00  0.00      B    O  
ATOM    614  H1  HOH B 198      10.037  12.878   1.734  1.00  0.00      B    H  
ATOM    615  H2  HOH B 198      10.554  13.939   0.494  1.00  0.00      B    H  
ATOM    616  O   HOH B 199      27.448  19.412  31.538  1.00  0.00      B    O  
ATOM    617  H1  HOH B 199      27.183  18.433  31.437  1.00  0.00      B    H  
ATOM    618  H2  HOH B 199      28.033  19.412  32.401  1.00  0.00      B    H  
ATOM    619  O   HOH B 200      18.582  15.272  20.001  1.00  0.00      B    O  
ATOM    620  H1  HOH B 200      18.028  15.261  19.109  1.00  0.00      B    H  
ATOM    621  H2  HOH B 200      18.806  14.332  20.270  1.00  0.00      B    H  
ATOM    622  O   HOH B 201       5.446  22.535   6.664  1.00  0.00      B    O  
ATOM    623  H1  HOH B 201       4.718  22.749   7.289  1.00  0.00      B    H  
ATOM    624  H2  HOH B 201       5.996  23.404   6.367  1.00  0.00      B    H  
ATOM    625  O   HOH B 202      38.151  33.623  31.173  1.00  0.00      B    O  
ATOM    626  H1  HOH B 202      38.447  34.528  31.503  1.00  0.00      B    H  
ATOM    627  H2  HOH B 202      38.917  33.165  30.748  1.00  0.00      B    H  
ATOM    628  O   HOH B 203       3.254  33.292  22.803  1.00  0.00      B    O  
ATOM    629  H1  HOH B 203       3.711  33.167  23.675  1.00  0.00      B    H  
ATOM    630  H2  HOH B 203       3.825  34.034  22.282  1.00  0.00      B    H  
ATOM    631  O   HOH B 204      32.721   1.131  20.150  1.00  0.00      B    O  
ATOM    632  H1  HOH B 204      32.498   0.552  20.963  1.00  0.00      B    H  
ATOM    633  H2  HOH B 204      32.942   0.438  19.421  1.00  0.00      B    H  
ATOM    634  O   HOH B 205      26.953  36.316   3.562  1.00  0.00      B    O  
ATOM    635  H1  HOH B 205      26.024  36.721   3.513  1.00  0.00      B    H  
ATOM    636  H2  HOH B 205      26.831  35.369   3.494  1.00  0.00      B    H  
ATOM    637  O   HOH B 206       3.970   9.844  13.453  1.00  0.00      B    O  
ATOM    638  H1  HOH B 206       4.347   9.600  12.577  1.00  0.00      B    H  
ATOM    639  H2  HOH B 206       2.952   9.779  13.345  1.00  0.00      B    H  
ATOM    640  O   HOH B 207       8.921  31.468  32.428  1.00  0.00      B    O  
ATOM    641  H1  HOH B 207       9.272  31.781  33.318  1.00  0.00      B    H  
ATOM    642  H2  HOH B 207       8.480  32.246  31.993  1.00  0.00      B    H  
ATOM    643  O   HOH B 208      10.978   8.911  14.904  1.00  0.00      B    O  
ATOM    644  H1  HOH B 208      10.765   9.078  13.936  1.00  0.00      B    H  
ATOM    645  H2  HOH B 208      10.140   8.416  15.275  1.00  0.00      B    H  
ATOM    646  O   HOH B 209      33.625  27.216  30.898  1.00  0.00      B    O  
ATOM    647  H1  HOH B 209      33.758  28.124  31.309  1.00  0.00      B    H  
ATOM    648  H2  HOH B 209      34.388  26.656  31.223  1.00  0.00      B    H  
ATOM    649  O   HOH B 210       5.301  34.546  30.099  1.00  0.00      B    O  
ATOM    650  H1  HOH B 210       4.326  34.188  30.094  1.00  0.00      B    H  
ATOM    651  H2  HOH B 210       5.261  35.541  29.807  1.00  0.00      B    H  
ATOM    652  O   HOH B 211      25.147  34.065  36.570  1.00  0.00      B    O  
ATOM    653  H1  HOH B 211      26.035  34.003  37.054  1.00  0.00      B    H  
ATOM    654  H2  HOH B 211      24.436  34.160  37.250  1.00  0.00      B    H  
ATOM    655  O   HOH B 212      37.619  28.996  10.766  1.00  0.00      B    O  
ATOM    656  H1  HOH B 212      38.611  28.790  10.564  1.00  0.00      B    H  
ATOM    657  H2  HOH B 212      37.531  29.680  11.571  1.00  0.00      B    H  
ATOM    658  O   HOH B 213      32.133  24.371  31.041  1.00  0.00      B    O  
ATOM    659  H1  HOH B 213      32.695  25.245  31.031  1.00  0.00      B    H  
ATOM    660  H2  HOH B 213      32.767  23.630  31.212  1.00  0.00      B    H  
ATOM    661  O   HOH B 214       6.507  13.302  16.888  1.00  0.00      B    O  
ATOM    662  H1  HOH B 214       6.151  12.688  17.612  1.00  0.00      B    H  
ATOM    663  H2  HOH B 214       6.586  12.847  16.013  1.00  0.00      B    H  
ATOM    664  O   HOH B 215      34.281  16.305   9.687  1.00  0.00      B    O  
ATOM    665  H1  HOH B 215      33.865  15.874  10.526  1.00  0.00      B    H  
ATOM    666  H2  HOH B 215      34.829  17.081  10.036  1.00  0.00      B    H  
ATOM    667  O   HOH B 216      37.551  25.640  24.526  1.00  0.00      B    O  
ATOM    668  H1  HOH B 216      37.818  26.039  25.389  1.00  0.00      B    H  
ATOM    669  H2  HOH B 216      36.669  26.038  24.295  1.00  0.00      B    H  
ATOM    670  O   HOH B 217      37.146   7.180  17.979  1.00  0.00      B    O  
ATOM    671  H1  HOH B 217      36.466   6.587  18.424  1.00  0.00      B    H  
ATOM    672  H2  HOH B 217      37.888   7.407  18.694  1.00  0.00      B    H  
ATOM    673  O   HOH B 218      19.157  21.492   2.944  1.00  0.00      B    O  
ATOM    674  H1  HOH B 218      18.440  22.100   2.483  1.00  0.00      B    H  
ATOM    675  H2  HOH B 218      18.683  21.207   3.819  1.00  0.00      B    H  
ATOM    676  O   HOH B 219      18.346  26.129  34.466  1.00  0.00      B    O  
ATOM    677  H1  HOH B 219      18.784  25.844  33.626  1.00  0.00      B    H  
ATOM    678  H2  HOH B 219      17.432  25.671  34.400  1.00  0.00      B    H  
ATOM    679  O   HOH B 220      17.319  34.352   4.077  1.00  0.00      B    O  
ATOM    680  H1  HOH B 220      17.280  34.780   4.992  1.00  0.00      B    H  
ATOM    681  H2  HOH B 220      18.083  33.674   4.147  1.00  0.00      B    H  
ATOM    682  O   HOH B 221      13.311  33.099   7.738  1.00  0.00      B    O  
ATOM    683  H1  HOH B 221      13.826  32.520   7.123  1.00  0.00      B    H  
ATOM    684  H2  HOH B 221      14.007  33.621   8.217  1.00  0.00      B    H  
ATOM    685  O   HOH B 222      12.779  12.632   4.053  1.00  0.00      B    O  
ATOM    686  H1  HOH B 222      12.711  11.771   4.624  1.00  0.00      B    H  
ATOM    687  H2  HOH B 222      13.735  12.681   3.767  1.00  0.00      B    H  
ATOM    688  O   HOH B 223      10.966  27.768  32.188  1.00  0.00      B    O  
ATOM    689  H1  HOH B 223      11.162  28.391  31.393  1.00  0.00      B    H  
ATOM    690  H2  HOH B 223      11.546  26.908  32.061  1.00  0.00      B    H  
ATOM    691  O   HOH B 224      25.139  34.299   1.682  1.00  0.00      B    O  
ATOM    692  H1  HOH B 224      24.135  34.028   1.704  1.00  0.00      B    H  
ATOM    693  H2  HOH B 224      25.554  33.903   0.824  1.00  0.00      B    H  
ATOM    694  O   HOH B 225       3.307  24.332  21.489  1.00  0.00      B    O  
ATOM    695  H1  HOH B 225       3.109  24.209  20.502  1.00  0.00      B    H  
ATOM    696  H2  HOH B 225       3.278  23.425  21.977  1.00  0.00      B    H  
ATOM    697  O   HOH B 226      15.863  12.789   8.187  1.00  0.00      B    O  
ATOM    698  H1  HOH B 226      16.310  13.614   8.461  1.00  0.00      B    H  
ATOM    699  H2  HOH B 226      15.624  12.967   7.215  1.00  0.00      B    H  
ATOM    700  O   HOH B 227       6.728  31.945  39.125  1.00  0.00      B    O  
ATOM    701  H1  HOH B 227       5.960  31.391  38.712  1.00  0.00      B    H  
ATOM    702  H2  HOH B 227       6.360  32.824  39.475  1.00  0.00      B    H  
ATOM    703  O   HOH B 228      26.581  33.287  10.666  1.00  0.00      B    O  
ATOM    704  H1  HOH B 228      27.072  32.917   9.870  1.00  0.00      B    H  
ATOM    705  H2  HOH B 228      26.291  34.246  10.595  1.00  0.00      B    H  
ATOM    706  O   HOH B 229      31.432   0.388  15.807  1.00  0.00      B    O  
ATOM    707  H1  HOH B 229      30.739  -0.264  15.601  1.00  0.00      B    H  
ATOM    708  H2  HOH B 229      31.325   1.223  15.275  1.00  0.00      B    H  
ATOM    709  O   HOH B 230      19.797  33.039  14.170  1.00  0.00      B    O  
ATOM    710  H1  HOH B 230      20.558  32.778  13.568  1.00  0.00      B    H  
ATOM    711  H2  HOH B 230      19.952  34.074  14.247  1.00  0.00      B    H  
ATOM    712  O   HOH B 231      26.798  14.973   1.414  1.00  0.00      B    O  
ATOM    713  H1  HOH B 231      26.888  15.691   0.723  1.00  0.00      B    H  
ATOM    714  H2  HOH B 231      25.827  14.752   1.557  1.00  0.00      B    H  
ATOM    715  O   HOH B 232      33.468  22.583  20.859  1.00  0.00      B    O  
ATOM    716  H1  HOH B 232      33.210  23.206  20.122  1.00  0.00      B    H  
ATOM    717  H2  HOH B 232      34.347  22.915  21.254  1.00  0.00      B    H  
ATOM    718  O   HOH B 233      19.202  12.882   4.075  1.00  0.00      B    O  
ATOM    719  H1  HOH B 233      18.971  12.152   3.403  1.00  0.00      B    H  
ATOM    720  H2  HOH B 233      19.451  13.685   3.475  1.00  0.00      B    H  
ATOM    721  O   HOH B 234      27.904  32.881  17.021  1.00  0.00      B    O  
ATOM    722  H1  HOH B 234      28.831  32.689  16.756  1.00  0.00      B    H  
ATOM    723  H2  HOH B 234      27.889  33.336  17.970  1.00  0.00      B    H  
ATOM    724  O   HOH B 235      25.088   2.380  38.510  1.00  0.00      B    O  
ATOM    725  H1  HOH B 235      25.904   2.528  38.978  1.00  0.00      B    H  
ATOM    726  H2  HOH B 235      24.557   3.234  38.312  1.00  0.00      B    H  
ATOM    727  O   HOH B 236      10.984   5.149  25.845  1.00  0.00      B    O  
ATOM    728  H1  HOH B 236      10.989   4.179  25.683  1.00  0.00      B    H  
ATOM    729  H2  HOH B 236      10.218   5.611  25.289  1.00  0.00      B    H  
ATOM    730  O   HOH B 237      11.279  27.976  35.306  1.00  0.00      B    O  
ATOM    731  H1  HOH B 237      11.426  28.851  35.701  1.00  0.00      B    H  
ATOM    732  H2  HOH B 237      10.881  28.052  34.353  1.00  0.00      B    H  
ATOM    733  O   HOH B 238       2.070   1.193  33.672  1.00  0.00      B    O  
ATOM    734  H1  HOH B 238       2.914   0.796  34.025  1.00  0.00      B    H  
ATOM    735  H2  HOH B 238       1.890   1.954  34.246  1.00  0.00      B    H  
ATOM    736  O   HOH B 239      38.751  13.885  18.356  1.00  0.00      B    O  
ATOM    737  H1  HOH B 239      38.999  14.174  19.319  1.00  0.00      B    H  
ATOM    738  H2  HOH B 239      39.478  14.401  17.808  1.00  0.00      B    H  
ATOM    739  O   HOH B 240       2.540  36.617  30.459  1.00  0.00      B    O  
ATOM    740  H1  HOH B 240       2.184  37.218  29.738  1.00  0.00      B    H  
ATOM    741  H2  HOH B 240       2.879  35.706  30.153  1.00  0.00      B    H  
ATOM    742  O   HOH B 241      37.069  24.846   4.325  1.00  0.00      B    O  
ATOM    743  H1  HOH B 241      36.535  24.008   4.349  1.00  0.00      B    H  
ATOM    744  H2  HOH B 241      37.158  25.141   3.388  1.00  0.00      B    H  
ATOM    745  O   HOH B 242      24.908  36.035  11.069  1.00  0.00      B    O  
ATOM    746  H1  HOH B 242      24.204  35.401  11.433  1.00  0.00      B    H  
ATOM    747  H2  HOH B 242      25.611  36.233  11.784  1.00  0.00      B    H  
ATOM    748  O   HOH B 243       4.858   5.406  36.764  1.00  0.00      B    O  
ATOM    749  H1  HOH B 243       4.535   4.698  37.427  1.00  0.00      B    H  
ATOM    750  H2  HOH B 243       4.297   5.384  35.954  1.00  0.00      B    H  
ATOM    751  O   HOH B 244      35.826  39.382  35.639  1.00  0.00      B    O  
ATOM    752  H1  HOH B 244      36.618  38.834  36.094  1.00  0.00      B    H  
ATOM    753  H2  HOH B 244      35.423  38.833  34.828  1.00  0.00      B    H  
ATOM    754  O   HOH B 245      39.079   1.517  18.529  1.00  0.00      B    O  
ATOM    755  H1  HOH B 245      39.003   2.445  18.156  1.00  0.00      B    H  
ATOM    756  H2  HOH B 245      38.183   1.068  18.375  1.00  0.00      B    H  
ATOM    757  O   HOH B 246       9.720  35.097  10.291  1.00  0.00      B    O  
ATOM    758  H1  HOH B 246      10.261  34.436   9.671  1.00  0.00      B    H  
ATOM    759  H2  HOH B 246      10.118  34.966  11.239  1.00  0.00      B    H  
ATOM    760  O   HOH B 247       2.253  18.816  23.541  1.00  0.00      B    O  
ATOM    761  H1  HOH B 247       2.726  18.312  22.784  1.00  0.00      B    H  
ATOM    762  H2  HOH B 247       1.612  18.181  23.974  1.00  0.00      B    H  
ATOM    763  O   HOH B 248      30.654  14.768   4.113  1.00  0.00      B    O  
ATOM    764  H1  HOH B 248      29.684  14.540   4.212  1.00  0.00      B    H  
ATOM    765  H2  HOH B 248      31.124  14.530   5.013  1.00  0.00      B    H  
ATOM    766  O   HOH B 249       8.928  36.587  16.161  1.00  0.00      B    O  
ATOM    767  H1  HOH B 249       9.891  36.307  16.049  1.00  0.00      B    H  
ATOM    768  H2  HOH B 249       8.678  36.292  17.147  1.00  0.00      B    H  
ATOM    769  O   HOH B 250      10.426  10.829  22.685  1.00  0.00      B    O  
ATOM    770  H1  HOH B 250      10.655  10.981  21.697  1.00  0.00      B    H  
ATOM    771  H2  HOH B 250      10.854   9.910  22.960  1.00  0.00      B    H  
ATOM    772  O   HOH B 251      26.730  17.055   7.589  1.00  0.00      B    O  
ATOM    773  H1  HOH B 251      26.982  16.153   7.181  1.00  0.00      B    H  
ATOM    774  H2  HOH B 251      26.979  17.087   8.576  1.00  0.00      B    H  
ATOM    775  O   HOH B 252       5.658  28.149  13.700  1.00  0.00      B    O  
ATOM    776  H1  HOH B 252       4.881  28.584  14.224  1.00  0.00      B    H  
ATOM    777  H2  HOH B 252       6.384  27.991  14.346  1.00  0.00      B    H  
ATOM    778  O   HOH B 253       8.552  31.897   2.107  1.00  0.00      B    O  
ATOM    779  H1  HOH B 253       8.217  31.211   2.744  1.00  0.00      B    H  
ATOM    780  H2  HOH B 253       7.840  31.993   1.415  1.00  0.00      B    H  
ATOM    781  O   HOH B 254      12.415  11.246   0.295  1.00  0.00      B    O  
ATOM    782  H1  HOH B 254      11.495  11.176  -0.043  1.00  0.00      B    H  
ATOM    783  H2  HOH B 254      12.458  12.053   0.942  1.00  0.00      B    H  
ATOM    784  O   HOH B 255       6.475  26.875   0.252  1.00  0.00      B    O  
ATOM    785  H1  HOH B 255       6.386  27.126  -0.722  1.00  0.00      B    H  
ATOM    786  H2  HOH B 255       7.152  27.459   0.631  1.00  0.00      B    H  
ATOM    787  O   HOH B 256      26.527  14.512  14.244  1.00  0.00      B    O  
ATOM    788  H1  HOH B 256      26.460  14.942  15.192  1.00  0.00      B    H  
ATOM    789  H2  HOH B 256      26.324  15.212  13.536  1.00  0.00      B    H  
ATOM    790  O   HOH B 257      26.733  10.856   7.659  1.00  0.00      B    O  
ATOM    791  H1  HOH B 257      26.351  11.719   7.484  1.00  0.00      B    H  
ATOM    792  H2  HOH B 257      27.697  10.809   7.265  1.00  0.00      B    H  
ATOM    793  O   HOH B 258      23.331   9.770  -0.009  1.00  0.00      B    O  
ATOM    794  H1  HOH B 258      24.012  10.188   0.551  1.00  0.00      B    H  
ATOM    795  H2  HOH B 258      22.748  10.515  -0.438  1.00  0.00      B    H  
ATOM    796  O   HOH B 259      17.997  33.440  23.617  1.00  0.00      B    O  
ATOM    797  H1  HOH B 259      18.650  33.958  24.237  1.00  0.00      B    H  
ATOM    798  H2  HOH B 259      18.631  33.035  22.895  1.00  0.00      B    H  
ATOM    799  O   HOH B 260      33.056   5.383   3.138  1.00  0.00      B    O  
ATOM    800  H1  HOH B 260      32.020   5.392   2.825  1.00  0.00      B    H  
ATOM    801  H2  HOH B 260      33.215   6.173   3.719  1.00  0.00      B    H  
ATOM    802  O   HOH B 261      35.378   2.457   1.616  1.00  0.00      B    O  
ATOM    803  H1  HOH B 261      34.430   2.783   1.900  1.00  0.00      B    H  
ATOM    804  H2  HOH B 261      35.410   2.695   0.662  1.00  0.00      B    H  
ATOM    805  O   HOH B 262      37.380   2.705  23.723  1.00  0.00      B    O  
ATOM    806  H1  HOH B 262      38.273   3.141  23.536  1.00  0.00      B    H  
ATOM    807  H2  HOH B 262      37.397   1.763  23.393  1.00  0.00      B    H  
ATOM    808  O   HOH B 263      21.892  32.629   9.444  1.00  0.00      B    O  
ATOM    809  H1  HOH B 263      21.681  33.093  10.310  1.00  0.00      B    H  
ATOM    810  H2  HOH B 263      22.922  32.457   9.347  1.00  0.00      B    H  
ATOM    811  O   HOH B 264      22.580  21.031  26.669  1.00  0.00      B    O  
ATOM    812  H1  HOH B 264      22.042  20.873  27.493  1.00  0.00      B    H  
ATOM    813  H2  HOH B 264      22.726  22.034  26.600  1.00  0.00      B    H  
ATOM    814  O   HOH B 265      23.732   6.925  22.777  1.00  0.00      B    O  
ATOM    815  H1  HOH B 265      23.033   6.422  22.222  1.00  0.00      B    H  
ATOM    816  H2  HOH B 265      23.289   7.174  23.683  1.00  0.00      B    H  
ATOM    817  O   HOH B 266      25.856  36.149  34.777  1.00  0.00      B    O  
ATOM    818  H1  HOH B 266      25.973  35.688  33.792  1.00  0.00      B    H  
ATOM    819  H2  HOH B 266      25.585  35.391  35.439  1.00  0.00      B    H  
ATOM    820  O   HOH B 267       4.586   6.925  30.173  1.00  0.00      B    O  
ATOM    821  H1  HOH B 267       4.990   7.682  29.573  1.00  0.00      B    H  
ATOM    822  H2  HOH B 267       5.268   6.320  30.619  1.00  0.00      B    H  
ATOM    823  O   HOH B 268      34.396   5.967   8.911  1.00  0.00      B    O  
ATOM    824  H1  HOH B 268      34.361   6.359   9.871  1.00  0.00      B    H  
ATOM    825  H2  HOH B 268      35.153   5.257   9.008  1.00  0.00      B    H  
ATOM    826  O   HOH B 269      22.585   6.297  30.647  1.00  0.00      B    O  
ATOM    827  H1  HOH B 269      23.541   6.539  30.813  1.00  0.00      B    H  
ATOM    828  H2  HOH B 269      22.619   5.280  30.551  1.00  0.00      B    H  
ATOM    829  O   HOH B 270      11.736   5.439  32.008  1.00  0.00      B    O  
ATOM    830  H1  HOH B 270      12.491   4.786  31.741  1.00  0.00      B    H  
ATOM    831  H2  HOH B 270      12.086   5.870  32.847  1.00  0.00      B    H  
ATOM    832  O   HOH B 271      30.617  37.840  35.141  1.00  0.00      B    O  
ATOM    833  H1  HOH B 271      29.674  38.009  34.764  1.00  0.00      B    H  
ATOM    834  H2  HOH B 271      31.014  36.992  34.703  1.00  0.00      B    H  
ATOM    835  O   HOH B 272      36.793  20.168   1.585  1.00  0.00      B    O  
ATOM    836  H1  HOH B 272      37.558  20.542   1.123  1.00  0.00      B    H  
ATOM    837  H2  HOH B 272      35.966  20.484   1.094  1.00  0.00      B    H  
ATOM    838  O   HOH B 273       0.203  38.406  12.474  1.00  0.00      B    O  
ATOM    839  H1  HOH B 273       0.572  38.118  11.520  1.00  0.00      B    H  
ATOM    840  H2  HOH B 273       0.765  39.147  12.884  1.00  0.00      B    H  
ATOM    841  O   HOH B 274      33.709  32.480  10.112  1.00  0.00      B    O  
ATOM    842  H1  HOH B 274      33.180  31.655   9.819  1.00  0.00      B    H  
ATOM    843  H2  HOH B 274      34.604  32.126  10.392  1.00  0.00      B    H  
ATOM    844  O   HOH B 275      21.726  11.511  38.168  1.00  0.00      B    O  
ATOM    845  H1  HOH B 275      21.955  11.387  37.173  1.00  0.00      B    H  
ATOM    846  H2  HOH B 275      21.627  12.491  38.385  1.00  0.00      B    H  
ATOM    847  O   HOH B 276       7.110  31.845  13.833  1.00  0.00      B    O  
ATOM    848  H1  HOH B 276       7.696  32.668  14.086  1.00  0.00      B    H  
ATOM    849  H2  HOH B 276       7.426  31.039  14.419  1.00  0.00      B    H  
ATOM    850  O   HOH B 277      20.479  31.701  39.345  1.00  0.00      B    O  
ATOM    851  H1  HOH B 277      20.125  30.739  39.181  1.00  0.00      B    H  
ATOM    852  H2  HOH B 277      21.163  31.928  38.619  1.00  0.00      B    H  
ATOM    853  O   HOH B 278      33.826  29.929   2.171  1.00  0.00      B    O  
ATOM    854  H1  HOH B 278      34.299  30.024   1.219  1.00  0.00      B    H  
ATOM    855  H2  HOH B 278      34.554  29.838   2.919  1.00  0.00      B    H  
ATOM    856  O   HOH B 279       7.144  24.113  13.159  1.00  0.00      B    O  
ATOM    857  H1  HOH B 279       6.980  24.238  14.145  1.00  0.00      B    H  
ATOM    858  H2  HOH B 279       7.617  23.213  13.029  1.00  0.00      B    H  
ATOM    859  O   HOH B 280      34.576  18.967  28.549  1.00  0.00      B    O  
ATOM    860  H1  HOH B 280      34.874  18.389  27.809  1.00  0.00      B    H  
ATOM    861  H2  HOH B 280      33.898  19.593  28.079  1.00  0.00      B    H  
ATOM    862  O   HOH B 281      19.751  22.060  38.676  1.00  0.00      B    O  
ATOM    863  H1  HOH B 281      20.174  22.615  39.437  1.00  0.00      B    H  
ATOM    864  H2  HOH B 281      19.546  21.186  39.085  1.00  0.00      B    H  
ATOM    865  O   HOH B 282      32.765   2.040  13.544  1.00  0.00      B    O  
ATOM    866  H1  HOH B 282      32.760   1.159  13.078  1.00  0.00      B    H  
ATOM    867  H2  HOH B 282      33.388   2.677  13.045  1.00  0.00      B    H  
ATOM    868  O   HOH B 283      37.987  22.142  13.817  1.00  0.00      B    O  
ATOM    869  H1  HOH B 283      38.033  22.455  12.871  1.00  0.00      B    H  
ATOM    870  H2  HOH B 283      38.435  21.241  13.841  1.00  0.00      B    H  
ATOM    871  O   HOH B 284       9.254  20.342   5.297  1.00  0.00      B    O  
ATOM    872  H1  HOH B 284       9.500  19.361   5.535  1.00  0.00      B    H  
ATOM    873  H2  HOH B 284      10.112  20.899   5.480  1.00  0.00      B    H  
ATOM    874  O   HOH B 285      34.813   0.475   7.905  1.00  0.00      B    O  
ATOM    875  H1  HOH B 285      34.130   0.326   8.617  1.00  0.00      B    H  
ATOM    876  H2  HOH B 285      34.494   1.172   7.225  1.00  0.00      B    H  
ATOM    877  O   HOH B 286      17.797  17.545  15.635  1.00  0.00      B    O  
ATOM    878  H1  HOH B 286      18.433  18.273  16.059  1.00  0.00      B    H  
ATOM    879  H2  HOH B 286      18.434  16.995  15.115  1.00  0.00      B    H  
ATOM    880  O   HOH B 287       9.148   4.989  32.146  1.00  0.00      B    O  
ATOM    881  H1  HOH B 287       8.872   4.074  32.466  1.00  0.00      B    H  
ATOM    882  H2  HOH B 287      10.201   4.992  32.087  1.00  0.00      B    H  
ATOM    883  O   HOH B 288      35.006  34.148   2.480  1.00  0.00      B    O  
ATOM    884  H1  HOH B 288      34.862  34.719   3.344  1.00  0.00      B    H  
ATOM    885  H2  HOH B 288      34.974  33.155   2.804  1.00  0.00      B    H  
ATOM    886  O   HOH B 289       8.977  32.285  28.212  1.00  0.00      B    O  
ATOM    887  H1  HOH B 289       9.822  32.849  27.969  1.00  0.00      B    H  
ATOM    888  H2  HOH B 289       9.215  31.311  28.060  1.00  0.00      B    H  
ATOM    889  O   HOH B 290      16.480  33.134  37.751  1.00  0.00      B    O  
ATOM    890  H1  HOH B 290      17.231  33.584  38.374  1.00  0.00      B    H  
ATOM    891  H2  HOH B 290      16.434  32.140  38.008  1.00  0.00      B    H  
ATOM    892  O   HOH B 291       1.789   1.235  13.604  1.00  0.00      B    O  
ATOM    893  H1  HOH B 291       2.550   0.956  14.210  1.00  0.00      B    H  
ATOM    894  H2  HOH B 291       2.144   1.719  12.806  1.00  0.00      B    H  
ATOM    895  O   HOH B 292      30.012  29.395  10.688  1.00  0.00      B    O  
ATOM    896  H1  HOH B 292      31.049  29.432  10.569  1.00  0.00      B    H  
ATOM    897  H2  HOH B 292      29.613  29.080   9.796  1.00  0.00      B    H  
ATOM    898  O   HOH B 293       3.954  35.481  38.999  1.00  0.00      B    O  
ATOM    899  H1  HOH B 293       3.828  35.372  37.967  1.00  0.00      B    H  
ATOM    900  H2  HOH B 293       3.611  34.594  39.371  1.00  0.00      B    H  
ATOM    901  O   HOH B 294      -0.355  13.601   0.838  1.00  0.00      B    O  
ATOM    902  H1  HOH B 294      -0.165  13.842  -0.099  1.00  0.00      B    H  
ATOM    903  H2  HOH B 294       0.589  13.518   1.292  1.00  0.00      B    H  
ATOM    904  O   HOH B 295      27.052   8.621  11.541  1.00  0.00      B    O  
ATOM    905  H1  HOH B 295      27.905   8.385  11.893  1.00  0.00      B    H  
ATOM    906  H2  HOH B 295      26.403   8.624  12.367  1.00  0.00      B    H  
ATOM    907  O   HOH B 296       3.361  15.088  36.780  1.00  0.00      B    O  
ATOM    908  H1  HOH B 296       4.259  15.426  37.130  1.00  0.00      B    H  
ATOM    909  H2  HOH B 296       3.316  15.551  35.849  1.00  0.00      B    H  
ATOM    910  O   HOH B 297      26.982  10.894  21.937  1.00  0.00      B    O  
ATOM    911  H1  HOH B 297      27.429  11.426  22.671  1.00  0.00      B    H  
ATOM    912  H2  HOH B 297      26.006  10.683  22.168  1.00  0.00      B    H  
ATOM    913  O   HOH B 298      14.341  15.648   4.600  1.00  0.00      B    O  
ATOM    914  H1  HOH B 298      14.774  14.985   3.943  1.00  0.00      B    H  
ATOM    915  H2  HOH B 298      14.072  15.195   5.484  1.00  0.00      B    H  
ATOM    916  O   HOH B 299      30.773  32.858   9.457  1.00  0.00      B    O  
ATOM    917  H1  HOH B 299      31.156  32.908   8.468  1.00  0.00      B    H  
ATOM    918  H2  HOH B 299      31.493  32.713  10.122  1.00  0.00      B    H  
ATOM    919  O   HOH B 300       7.074   5.375  16.355  1.00  0.00      B    O  
ATOM    920  H1  HOH B 300       6.270   5.220  15.688  1.00  0.00      B    H  
ATOM    921  H2  HOH B 300       7.613   4.564  16.384  1.00  0.00      B    H  
ATOM    922  O   HOH B 301      37.080  24.540  36.121  1.00  0.00      B    O  
ATOM    923  H1  HOH B 301      37.838  25.060  35.593  1.00  0.00      B    H  
ATOM    924  H2  HOH B 301      37.503  23.707  36.580  1.00  0.00      B    H  
ATOM    925  O   HOH B 302       6.677  11.708  37.132  1.00  0.00      B    O  
ATOM    926  H1  HOH B 302       6.708  12.227  38.020  1.00  0.00      B    H  
ATOM    927  H2  HOH B 302       7.347  12.160  36.441  1.00  0.00      B    H  
ATOM    928  O   HOH B 303      20.724   6.202  32.657  1.00  0.00      B    O  
ATOM    929  H1  HOH B 303      19.797   6.089  32.184  1.00  0.00      B    H  
ATOM    930  H2  HOH B 303      21.455   6.386  31.940  1.00  0.00      B    H  
ATOM    931  O   HOH B 304      12.465  18.028  23.588  1.00  0.00      B    O  
ATOM    932  H1  HOH B 304      13.343  17.896  23.980  1.00  0.00      B    H  
ATOM    933  H2  HOH B 304      11.905  17.229  23.911  1.00  0.00      B    H  
ATOM    934  O   HOH B 305       2.548  27.152  11.487  1.00  0.00      B    O  
ATOM    935  H1  HOH B 305       3.559  27.241  11.445  1.00  0.00      B    H  
ATOM    936  H2  HOH B 305       2.305  26.535  12.202  1.00  0.00      B    H  
ATOM    937  O   HOH B 306      32.497  31.476  13.870  1.00  0.00      B    O  
ATOM    938  H1  HOH B 306      31.919  32.199  13.447  1.00  0.00      B    H  
ATOM    939  H2  HOH B 306      33.350  31.910  14.184  1.00  0.00      B    H  
ATOM    940  O   HOH B 307       3.213  21.358  39.042  1.00  0.00      B    O  
ATOM    941  H1  HOH B 307       2.524  21.661  38.329  1.00  0.00      B    H  
ATOM    942  H2  HOH B 307       3.952  22.050  38.955  1.00  0.00      B    H  
ATOM    943  O   HOH B 308      11.165  11.059  16.618  1.00  0.00      B    O  
ATOM    944  H1  HOH B 308      11.175  10.216  16.066  1.00  0.00      B    H  
ATOM    945  H2  HOH B 308      11.659  11.763  16.089  1.00  0.00      B    H  
ATOM    946  O   HOH B 309      25.743  37.340  37.868  1.00  0.00      B    O  
ATOM    947  H1  HOH B 309      25.379  37.431  38.825  1.00  0.00      B    H  
ATOM    948  H2  HOH B 309      26.748  37.157  37.922  1.00  0.00      B    H  
ATOM    949  O   HOH B 310      30.940  35.069  25.194  1.00  0.00      B    O  
ATOM    950  H1  HOH B 310      30.682  34.245  25.783  1.00  0.00      B    H  
ATOM    951  H2  HOH B 310      30.095  35.419  24.846  1.00  0.00      B    H  
ATOM    952  O   HOH B 311      21.902  37.419   1.047  1.00  0.00      B    O  
ATOM    953  H1  HOH B 311      21.895  38.424   0.867  1.00  0.00      B    H  
ATOM    954  H2  HOH B 311      20.953  37.155   0.850  1.00  0.00      B    H  
ATOM    955  O   HOH B 312       6.024   1.423   0.703  1.00  0.00      B    O  
ATOM    956  H1  HOH B 312       6.444   1.409   1.611  1.00  0.00      B    H  
ATOM    957  H2  HOH B 312       5.071   1.584   0.871  1.00  0.00      B    H  
ATOM    958  O   HOH B 313      12.878  10.459   5.411  1.00  0.00      B    O  
ATOM    959  H1  HOH B 313      13.463   9.627   5.414  1.00  0.00      B    H  
ATOM    960  H2  HOH B 313      12.176  10.328   6.124  1.00  0.00      B    H  
ATOM    961  O   HOH B 314       3.706  16.092  18.661  1.00  0.00      B    O  
ATOM    962  H1  HOH B 314       4.499  15.706  18.230  1.00  0.00      B    H  
ATOM    963  H2  HOH B 314       3.667  17.105  18.446  1.00  0.00      B    H  
ATOM    964  O   HOH B 315      19.033  14.978  11.274  1.00  0.00      B    O  
ATOM    965  H1  HOH B 315      18.394  15.540  10.726  1.00  0.00      B    H  
ATOM    966  H2  HOH B 315      19.047  15.303  12.222  1.00  0.00      B    H  
ATOM    967  O   HOH B 316       3.912  37.700  32.580  1.00  0.00      B    O  
ATOM    968  H1  HOH B 316       3.435  37.172  31.825  1.00  0.00      B    H  
ATOM    969  H2  HOH B 316       3.672  37.304  33.482  1.00  0.00      B    H  
ATOM    970  O   HOH B 317      21.876  33.844  27.228  1.00  0.00      B    O  
ATOM    971  H1  HOH B 317      21.399  34.473  27.892  1.00  0.00      B    H  
ATOM    972  H2  HOH B 317      22.440  34.433  26.588  1.00  0.00      B    H  
ATOM    973  O   HOH B 318      35.884  34.599  22.041  1.00  0.00      B    O  
ATOM    974  H1  HOH B 318      35.491  35.220  21.416  1.00  0.00      B    H  
ATOM    975  H2  HOH B 318      35.101  33.988  22.253  1.00  0.00      B    H  
ATOM    976  O   HOH B 319       6.783  28.255  22.811  1.00  0.00      B    O  
ATOM    977  H1  HOH B 319       7.120  27.781  23.681  1.00  0.00      B    H  
ATOM    978  H2  HOH B 319       7.101  27.676  22.005  1.00  0.00      B    H  
ATOM    979  O   HOH B 320      13.734   3.821   0.177  1.00  0.00      B    O  
ATOM    980  H1  HOH B 320      13.316   4.710   0.330  1.00  0.00      B    H  
ATOM    981  H2  HOH B 320      13.032   3.061   0.124  1.00  0.00      B    H  
ATOM    982  O   HOH B 321       3.599  38.472  26.581  1.00  0.00      B    O  
ATOM    983  H1  HOH B 321       4.095  37.595  26.572  1.00  0.00      B    H  
ATOM    984  H2  HOH B 321       4.142  39.268  26.345  1.00  0.00      B    H  
ATOM    985  O   HOH B 322       7.428  33.213  31.133  1.00  0.00      B    O  
ATOM    986  H1  HOH B 322       6.495  33.469  30.698  1.00  0.00      B    H  
ATOM    987  H2  HOH B 322       8.158  33.698  30.601  1.00  0.00      B    H  
ATOM    988  O   HOH B 323      18.705  12.119  11.840  1.00  0.00      B    O  
ATOM    989  H1  HOH B 323      18.645  13.152  11.679  1.00  0.00      B    H  
ATOM    990  H2  HOH B 323      19.080  11.866  12.714  1.00  0.00      B    H  
ATOM    991  O   HOH B 324      25.982   2.457   6.885  1.00  0.00      B    O  
ATOM    992  H1  HOH B 324      26.198   3.185   6.215  1.00  0.00      B    H  
ATOM    993  H2  HOH B 324      25.296   1.905   6.398  1.00  0.00      B    H  
ATOM    994  O   HOH B 325      22.679  21.095   5.884  1.00  0.00      B    O  
ATOM    995  H1  HOH B 325      22.207  20.279   6.243  1.00  0.00      B    H  
ATOM    996  H2  HOH B 325      22.200  21.985   6.116  1.00  0.00      B    H  
ATOM    997  O   HOH B 326      27.728   1.803  30.334  1.00  0.00      B    O  
ATOM    998  H1  HOH B 326      28.536   1.516  29.769  1.00  0.00      B    H  
ATOM    999  H2  HOH B 326      28.035   2.023  31.283  1.00  0.00      B    H  
ATOM   1000  O   HOH B 327       7.549  26.783  25.239  1.00  0.00      B    O  
ATOM   1001  H1  HOH B 327       8.453  26.347  25.438  1.00  0.00      B    H  
ATOM   1002  H2  HOH B 327       6.884  26.134  24.791  1.00  0.00      B    H  
ATOM   1003  O   HOH B 328       3.510  26.964  27.303  1.00  0.00      B    O  
ATOM   1004  H1  HOH B 328       4.210  27.695  27.320  1.00  0.00      B    H  
ATOM   1005  H2  HOH B 328       4.066  26.048  27.278  1.00  0.00      B    H  
ATOM   1006  O   HOH B 329      38.243  13.862   8.199  1.00  0.00      B    O  
ATOM   1007  H1  HOH B 329      38.776  14.582   8.679  1.00  0.00      B    H  
ATOM   1008  H2  HOH B 329      37.224  13.949   8.405  1.00  0.00      B    H  
ATOM   1009  O   HOH B 330      28.459   3.428  35.183  1.00  0.00      B    O  
ATOM   1010  H1  HOH B 330      27.690   3.939  35.582  1.00  0.00      B    H  
ATOM   1011  H2  HOH B 330      28.778   2.736  35.883  1.00  0.00      B    H  
ATOM   1012  O   HOH B 331       8.970   3.267  28.679  1.00  0.00      B    O  
ATOM   1013  H1  HOH B 331       9.231   4.239  28.731  1.00  0.00      B    H  
ATOM   1014  H2  HOH B 331       9.677   2.683  29.077  1.00  0.00      B    H  
ATOM   1015  O   HOH B 332      15.377  31.053  10.900  1.00  0.00      B    O  
ATOM   1016  H1  HOH B 332      16.180  31.231  10.244  1.00  0.00      B    H  
ATOM   1017  H2  HOH B 332      14.635  30.615  10.392  1.00  0.00      B    H  
ATOM   1018  O   HOH B 333       5.924  38.958   7.180  1.00  0.00      B    O  
ATOM   1019  H1  HOH B 333       6.250  39.054   8.177  1.00  0.00      B    H  
ATOM   1020  H2  HOH B 333       5.601  38.042   7.068  1.00  0.00      B    H  
ATOM   1021  O   HOH B 334       8.124  30.211  15.908  1.00  0.00      B    O  
ATOM   1022  H1  HOH B 334       8.855  29.604  15.471  1.00  0.00      B    H  
ATOM   1023  H2  HOH B 334       8.507  30.542  16.777  1.00  0.00      B    H  
ATOM   1024  O   HOH B 335      29.476  11.863   9.396  1.00  0.00      B    O  
ATOM   1025  H1  HOH B 335      28.908  12.695   9.447  1.00  0.00      B    H  
ATOM   1026  H2  HOH B 335      28.941  11.219   9.954  1.00  0.00      B    H  
ATOM   1027  O   HOH B 336      38.872  10.057  32.786  1.00  0.00      B    O  
ATOM   1028  H1  HOH B 336      39.363  10.901  33.045  1.00  0.00      B    H  
ATOM   1029  H2  HOH B 336      37.917  10.182  33.051  1.00  0.00      B    H  
ATOM   1030  O   HOH B 337      34.612  29.991  38.898  1.00  0.00      B    O  
ATOM   1031  H1  HOH B 337      34.850  29.547  38.030  1.00  0.00      B    H  
ATOM   1032  H2  HOH B 337      34.520  30.970  38.679  1.00  0.00      B    H  
ATOM   1033  O   HOH B 338      23.436  34.156   4.544  1.00  0.00      B    O  
ATOM   1034  H1  HOH B 338      22.949  35.029   4.222  1.00  0.00      B    H  
ATOM   1035  H2  HOH B 338      22.899  33.340   4.304  1.00  0.00      B    H  
ATOM   1036  O   HOH B 339      23.207  16.681   5.317  1.00  0.00      B    O  
ATOM   1037  H1  HOH B 339      24.009  17.324   5.150  1.00  0.00      B    H  
ATOM   1038  H2  HOH B 339      23.477  15.823   4.838  1.00  0.00      B    H  
ATOM   1039  O   HOH B 340      28.831  21.438  17.663  1.00  0.00      B    O  
ATOM   1040  H1  HOH B 340      29.325  20.671  18.100  1.00  0.00      B    H  
ATOM   1041  H2  HOH B 340      29.528  22.058  17.269  1.00  0.00      B    H  
ATOM   1042  O   HOH B 341       3.688  17.682  21.489  1.00  0.00      B    O  
ATOM   1043  H1  HOH B 341       4.566  18.137  21.254  1.00  0.00      B    H  
ATOM   1044  H2  HOH B 341       3.837  16.706  21.704  1.00  0.00      B    H  
ATOM   1045  O   HOH B 342      15.851   5.396   8.101  1.00  0.00      B    O  
ATOM   1046  H1  HOH B 342      16.392   5.968   7.469  1.00  0.00      B    H  
ATOM   1047  H2  HOH B 342      15.153   4.784   7.572  1.00  0.00      B    H  
ATOM   1048  O   HOH B 343      17.907  13.127  22.634  1.00  0.00      B    O  
ATOM   1049  H1  HOH B 343      17.593  12.956  23.606  1.00  0.00      B    H  
ATOM   1050  H2  HOH B 343      18.682  12.564  22.542  1.00  0.00      B    H  
ATOM   1051  O   HOH B 344      12.564  10.357  32.421  1.00  0.00      B    O  
ATOM   1052  H1  HOH B 344      11.739   9.793  32.208  1.00  0.00      B    H  
ATOM   1053  H2  HOH B 344      12.233  11.327  32.434  1.00  0.00      B    H  
ATOM   1054  O   HOH B 345      34.243  21.374   0.734  1.00  0.00      B    O  
ATOM   1055  H1  HOH B 345      34.772  22.167   0.918  1.00  0.00      B    H  
ATOM   1056  H2  HOH B 345      33.256  21.598   0.912  1.00  0.00      B    H  
ATOM   1057  O   HOH B 346      26.173  27.737  38.334  1.00  0.00      B    O  
ATOM   1058  H1  HOH B 346      26.390  27.807  39.347  1.00  0.00      B    H  
ATOM   1059  H2  HOH B 346      25.408  27.141  38.150  1.00  0.00      B    H  
ATOM   1060  O   HOH B 347       1.155  31.614  30.455  1.00  0.00      B    O  
ATOM   1061  H1  HOH B 347       1.262  30.707  30.919  1.00  0.00      B    H  
ATOM   1062  H2  HOH B 347       0.936  31.249  29.523  1.00  0.00      B    H  
ATOM   1063  O   HOH B 348      24.237  16.094  24.600  1.00  0.00      B    O  
ATOM   1064  H1  HOH B 348      25.237  16.181  24.373  1.00  0.00      B    H  
ATOM   1065  H2  HOH B 348      23.876  17.008  24.665  1.00  0.00      B    H  
ATOM   1066  O   HOH B 349       4.569  22.684  13.453  1.00  0.00      B    O  
ATOM   1067  H1  HOH B 349       5.512  22.593  13.688  1.00  0.00      B    H  
ATOM   1068  H2  HOH B 349       4.351  23.604  13.711  1.00  0.00      B    H  
ATOM   1069  O   HOH B 350       8.116  28.858  10.144  1.00  0.00      B    O  
ATOM   1070  H1  HOH B 350       8.751  28.707  10.922  1.00  0.00      B    H  
ATOM   1071  H2  HOH B 350       7.384  29.450  10.490  1.00  0.00      B    H  
ATOM   1072  O   HOH B 351       3.306   9.099  37.244  1.00  0.00      B    O  
ATOM   1073  H1  HOH B 351       3.361   8.528  36.412  1.00  0.00      B    H  
ATOM   1074  H2  HOH B 351       3.978   9.808  37.175  1.00  0.00      B    H  
ATOM   1075  O   HOH B 352      34.765  37.607  33.874  1.00  0.00      B    O  
ATOM   1076  H1  HOH B 352      35.218  36.816  34.368  1.00  0.00      B    H  
ATOM   1077  H2  HOH B 352      35.078  37.603  32.932  1.00  0.00      B    H  
ATOM   1078  O   HOH B 353      11.322  37.432  10.027  1.00  0.00      B    O  
ATOM   1079  H1  HOH B 353      11.787  36.926   9.283  1.00  0.00      B    H  
ATOM   1080  H2  HOH B 353      10.575  36.786  10.365  1.00  0.00      B    H  
ATOM   1081  O   HOH B 354      21.641   7.199  11.239  1.00  0.00      B    O  
ATOM   1082  H1  HOH B 354      22.220   7.042  10.416  1.00  0.00      B    H  
ATOM   1083  H2  HOH B 354      21.109   6.324  11.327  1.00  0.00      B    H  
ATOM   1084  O   HOH B 355      34.930  19.544  35.414  1.00  0.00      B    O  
ATOM   1085  H1  HOH B 355      35.539  19.245  36.158  1.00  0.00      B    H  
ATOM   1086  H2  HOH B 355      34.809  20.509  35.494  1.00  0.00      B    H  
ATOM   1087  O   HOH B 356      36.041  27.892  14.994  1.00  0.00      B    O  
ATOM   1088  H1  HOH B 356      35.585  28.083  14.116  1.00  0.00      B    H  
ATOM   1089  H2  HOH B 356      36.515  27.010  14.920  1.00  0.00      B    H  
ATOM   1090  O   HOH B 357      28.805   5.908  15.266  1.00  0.00      B    O  
ATOM   1091  H1  HOH B 357      29.423   5.281  15.801  1.00  0.00      B    H  
ATOM   1092  H2  HOH B 357      29.402   6.602  14.918  1.00  0.00      B    H  
ATOM   1093  O   HOH B 358      16.253   9.112  33.672  1.00  0.00      B    O  
ATOM   1094  H1  HOH B 358      16.072  10.015  34.156  1.00  0.00      B    H  
ATOM   1095  H2  HOH B 358      17.092   8.765  34.137  1.00  0.00      B    H  
ATOM   1096  O   HOH B 359      38.268  14.768   5.468  1.00  0.00      B    O  
ATOM   1097  H1  HOH B 359      38.386  14.528   6.469  1.00  0.00      B    H  
ATOM   1098  H2  HOH B 359      38.309  13.941   4.916  1.00  0.00      B    H  
ATOM   1099  O   HOH B 360      28.643   6.823  29.197  1.00  0.00      B    O  
ATOM   1100  H1  HOH B 360      29.182   6.609  28.396  1.00  0.00      B    H  
ATOM   1101  H2  HOH B 360      29.171   7.418  29.883  1.00  0.00      B    H  
ATOM   1102  O   HOH B 361       5.616  10.418  24.368  1.00  0.00      B    O  
ATOM   1103  H1  HOH B 361       6.342  10.080  23.687  1.00  0.00      B    H  
ATOM   1104  H2  HOH B 361       5.954  11.053  25.085  1.00  0.00      B    H  
ATOM   1105  O   HOH B 362      14.488  27.688  26.004  1.00  0.00      B    O  
ATOM   1106  H1  HOH B 362      14.652  27.796  27.017  1.00  0.00      B    H  
ATOM   1107  H2  HOH B 362      14.966  28.480  25.566  1.00  0.00      B    H  
ATOM   1108  O   HOH B 363      15.793   6.203  37.920  1.00  0.00      B    O  
ATOM   1109  H1  HOH B 363      16.337   6.161  37.063  1.00  0.00      B    H  
ATOM   1110  H2  HOH B 363      14.838   5.831  37.608  1.00  0.00      B    H  
ATOM   1111  O   HOH B 364      30.980  12.459   2.832  1.00  0.00      B    O  
ATOM   1112  H1  HOH B 364      31.919  12.361   2.479  1.00  0.00      B    H  
ATOM   1113  H2  HOH B 364      30.895  13.357   3.239  1.00  0.00      B    H  
ATOM   1114  O   HOH B 365      21.417  32.444  24.439  1.00  0.00      B    O  
ATOM   1115  H1  HOH B 365      20.588  31.873  24.462  1.00  0.00      B    H  
ATOM   1116  H2  HOH B 365      21.664  32.692  25.377  1.00  0.00      B    H  
ATOM   1117  O   HOH B 366       3.457  21.847  22.375  1.00  0.00      B    O  
ATOM   1118  H1  HOH B 366       3.678  21.312  23.227  1.00  0.00      B    H  
ATOM   1119  H2  HOH B 366       2.468  21.740  22.233  1.00  0.00      B    H  
ATOM   1120  O   HOH B 367       7.591   7.232   9.432  1.00  0.00      B    O  
ATOM   1121  H1  HOH B 367       6.969   8.001   9.475  1.00  0.00      B    H  
ATOM   1122  H2  HOH B 367       7.043   6.418   9.206  1.00  0.00      B    H  
ATOM   1123  O   HOH B 368      29.677   7.477   9.639  1.00  0.00      B    O  
ATOM   1124  H1  HOH B 368      29.811   7.933  10.540  1.00  0.00      B    H  
ATOM   1125  H2  HOH B 368      29.039   6.696   9.828  1.00  0.00      B    H  
ATOM   1126  O   HOH B 369       1.233   4.311  11.389  1.00  0.00      B    O  
ATOM   1127  H1  HOH B 369       1.455   3.355  11.474  1.00  0.00      B    H  
ATOM   1128  H2  HOH B 369       1.862   4.859  11.900  1.00  0.00      B    H  
ATOM   1129  O   HOH B 370      36.776  22.755   8.602  1.00  0.00      B    O  
ATOM   1130  H1  HOH B 370      35.791  22.598   8.810  1.00  0.00      B    H  
ATOM   1131  H2  HOH B 370      37.370  22.059   9.095  1.00  0.00      B    H  
ATOM   1132  O   HOH B 371      22.702  36.391  24.311  1.00  0.00      B    O  
ATOM   1133  H1  HOH B 371      23.222  36.132  25.147  1.00  0.00      B    H  
ATOM   1134  H2  HOH B 371      23.328  36.231  23.473  1.00  0.00      B    H  
ATOM   1135  O   HOH B 372      24.493  32.504   8.913  1.00  0.00      B    O  
ATOM   1136  H1  HOH B 372      25.444  32.492   9.080  1.00  0.00      B    H  
ATOM   1137  H2  HOH B 372      24.375  33.146   8.172  1.00  0.00      B    H  
ATOM   1138  O   HOH B 373      24.315  13.827  26.599  1.00  0.00      B    O  
ATOM   1139  H1  HOH B 373      24.192  12.999  27.183  1.00  0.00      B    H  
ATOM   1140  H2  HOH B 373      24.789  13.553  25.753  1.00  0.00      B    H  
ATOM   1141  O   HOH B 374      20.677  11.199   5.718  1.00  0.00      B    O  
ATOM   1142  H1  HOH B 374      20.280  11.658   4.903  1.00  0.00      B    H  
ATOM   1143  H2  HOH B 374      21.245  11.909   6.145  1.00  0.00      B    H  
ATOM   1144  O   HOH B 375      34.904  24.876  34.310  1.00  0.00      B    O  
ATOM   1145  H1  HOH B 375      34.135  25.425  34.641  1.00  0.00      B    H  
ATOM   1146  H2  HOH B 375      35.663  24.981  34.979  1.00  0.00      B    H  
ATOM   1147  O   HOH B 376      24.541  27.913  27.691  1.00  0.00      B    O  
ATOM   1148  H1  HOH B 376      23.904  28.419  28.304  1.00  0.00      B    H  
ATOM   1149  H2  HOH B 376      23.991  27.286  27.130  1.00  0.00      B    H  
ATOM   1150  O   HOH B 377      13.496  23.111  34.182  1.00  0.00      B    O  
ATOM   1151  H1  HOH B 377      13.224  22.623  33.380  1.00  0.00      B    H  
ATOM   1152  H2  HOH B 377      12.660  23.327  34.744  1.00  0.00      B    H  
ATOM   1153  O   HOH B 378       1.042  11.981   4.243  1.00  0.00      B    O  
ATOM   1154  H1  HOH B 378       1.456  12.155   5.164  1.00  0.00      B    H  
ATOM   1155  H2  HOH B 378       1.639  11.272   3.753  1.00  0.00      B    H  
ATOM   1156  O   HOH B 379      21.800   0.868   2.297  1.00  0.00      B    O  
ATOM   1157  H1  HOH B 379      21.602   1.007   3.303  1.00  0.00      B    H  
ATOM   1158  H2  HOH B 379      21.115   1.367   1.712  1.00  0.00      B    H  
ATOM   1159  O   HOH B 380      30.032  34.433   1.075  1.00  0.00      B    O  
ATOM   1160  H1  HOH B 380      29.382  33.938   1.658  1.00  0.00      B    H  
ATOM   1161  H2  HOH B 380      29.715  34.377   0.112  1.00  0.00      B    H  
ATOM   1162  O   HOH B 381      30.952  27.869  37.158  1.00  0.00      B    O  
ATOM   1163  H1  HOH B 381      30.376  28.715  37.064  1.00  0.00      B    H  
ATOM   1164  H2  HOH B 381      31.603  27.984  37.961  1.00  0.00      B    H  
ATOM   1165  O   HOH B 382      16.474  30.272  38.161  1.00  0.00      B    O  
ATOM   1166  H1  HOH B 382      15.608  30.349  38.679  1.00  0.00      B    H  
ATOM   1167  H2  HOH B 382      16.830  29.311  38.246  1.00  0.00      B    H  
ATOM   1168  O   HOH B 383       7.312   9.860  12.153  1.00  0.00      B    O  
ATOM   1169  H1  HOH B 383       8.105   9.219  12.320  1.00  0.00      B    H  
ATOM   1170  H2  HOH B 383       7.649  10.397  11.372  1.00  0.00      B    H  
ATOM   1171  O   HOH B 384       5.819  14.510   7.610  1.00  0.00      B    O  
ATOM   1172  H1  HOH B 384       5.187  15.308   7.871  1.00  0.00      B    H  
ATOM   1173  H2  HOH B 384       5.995  13.995   8.423  1.00  0.00      B    H  
ATOM   1174  O   HOH B 385      17.281  34.301  16.566  1.00  0.00      B    O  
ATOM   1175  H1  HOH B 385      17.736  33.916  17.415  1.00  0.00      B    H  
ATOM   1176  H2  HOH B 385      17.699  35.222  16.459  1.00  0.00      B    H  
ATOM   1177  O   HOH B 386      13.161  24.395  29.011  1.00  0.00      B    O  
ATOM   1178  H1  HOH B 386      12.617  23.541  29.278  1.00  0.00      B    H  
ATOM   1179  H2  HOH B 386      13.939  24.158  28.316  1.00  0.00      B    H  
ATOM   1180  O   HOH B 387      36.544  34.261  29.048  1.00  0.00      B    O  
ATOM   1181  H1  HOH B 387      36.858  33.909  29.944  1.00  0.00      B    H  
ATOM   1182  H2  HOH B 387      37.282  34.801  28.627  1.00  0.00      B    H  
ATOM   1183  O   HOH B 388      29.099  30.100  -0.079  1.00  0.00      B    O  
ATOM   1184  H1  HOH B 388      28.096  30.344   0.169  1.00  0.00      B    H  
ATOM   1185  H2  HOH B 388      29.680  30.147   0.768  1.00  0.00      B    H  
ATOM   1186  O   HOH B 389      35.983  22.162  33.922  1.00  0.00      B    O  
ATOM   1187  H1  HOH B 389      35.774  22.114  32.959  1.00  0.00      B    H  
ATOM   1188  H2  HOH B 389      35.787  23.077  34.283  1.00  0.00      B    H  
ATOM   1189  O   HOH B 390      33.189  14.297  36.718  1.00  0.00      B    O  
ATOM   1190  H1  HOH B 390      32.486  14.401  37.425  1.00  0.00      B    H  
ATOM   1191  H2  HOH B 390      33.687  15.158  36.606  1.00  0.00      B    H  
ATOM   1192  O   HOH B 391       4.642  14.527  21.935  1.00  0.00      B    O  
ATOM   1193  H1  HOH B 391       5.345  14.926  21.272  1.00  0.00      B    H  
ATOM   1194  H2  HOH B 391       5.182  13.867  22.481  1.00  0.00      B    H  
ATOM   1195  O   HOH B 392       8.287  14.521  21.022  1.00  0.00      B    O  
ATOM   1196  H1  HOH B 392       8.610  13.788  20.360  1.00  0.00      B    H  
ATOM   1197  H2  HOH B 392       7.727  14.049  21.766  1.00  0.00      B    H  
ATOM   1198  O   HOH B 393       8.780   7.071  30.375  1.00  0.00      B    O  
ATOM   1199  H1  HOH B 393       9.147   6.205  30.832  1.00  0.00      B    H  
ATOM   1200  H2  HOH B 393       8.655   6.815  29.403  1.00  0.00      B    H  
ATOM   1201  O   HOH B 394       6.336  30.349  29.068  1.00  0.00      B    O  
ATOM   1202  H1  HOH B 394       6.860  29.493  29.127  1.00  0.00      B    H  
ATOM   1203  H2  HOH B 394       6.996  31.083  28.843  1.00  0.00      B    H  
ATOM   1204  O   HOH B 395       5.688  29.706  17.836  1.00  0.00      B    O  
ATOM   1205  H1  HOH B 395       6.343  30.466  17.896  1.00  0.00      B    H  
ATOM   1206  H2  HOH B 395       6.224  28.858  17.853  1.00  0.00      B    H  
ATOM   1207  O   HOH B 396      25.712  38.545   9.470  1.00  0.00      B    O  
ATOM   1208  H1  HOH B 396      25.807  38.585   8.462  1.00  0.00      B    H  
ATOM   1209  H2  HOH B 396      24.865  38.095   9.777  1.00  0.00      B    H  
ATOM   1210  O   HOH B 397      31.333  18.144  34.574  1.00  0.00      B    O  
ATOM   1211  H1  HOH B 397      31.128  17.164  34.604  1.00  0.00      B    H  
ATOM   1212  H2  HOH B 397      32.263  18.195  34.095  1.00  0.00      B    H  
ATOM   1213  O   HOH B 398       6.389   2.067  11.847  1.00  0.00      B    O  
ATOM   1214  H1  HOH B 398       6.860   1.767  12.681  1.00  0.00      B    H  
ATOM   1215  H2  HOH B 398       6.580   3.074  11.765  1.00  0.00      B    H  
ATOM   1216  O   HOH B 399       9.427  12.582  19.586  1.00  0.00      B    O  
ATOM   1217  H1  HOH B 399       8.814  12.161  18.911  1.00  0.00      B    H  
ATOM   1218  H2  HOH B 399      10.121  11.874  19.801  1.00  0.00      B    H  
ATOM   1219  O   HOH B 400      28.596  34.159  29.171  1.00  0.00      B    O  
ATOM   1220  H1  HOH B 400      28.269  35.079  29.015  1.00  0.00      B    H  
ATOM   1221  H2  HOH B 400      28.896  34.069  30.154  1.00  0.00      B    H  
ATOM   1222  O   HOH B 401      29.037   7.558  19.120  1.00  0.00      B    O  
ATOM   1223  H1  HOH B 401      28.931   8.120  19.969  1.00  0.00      B    H  
ATOM   1224  H2  HOH B 401      28.169   7.393  18.699  1.00  0.00      B    H  
ATOM   1225  O   HOH B 402      13.129  26.051  32.529  1.00  0.00      B    O  
ATOM   1226  H1  HOH B 402      13.823  25.670  31.963  1.00  0.00      B    H  
ATOM   1227  H2  HOH B 402      13.108  25.691  33.468  1.00  0.00      B    H  
ATOM   1228  O   HOH B 403      14.771   9.653  27.019  1.00  0.00      B    O  
ATOM   1229  H1  HOH B 403      14.789   9.234  27.931  1.00  0.00      B    H  
ATOM   1230  H2  HOH B 403      15.422   9.165  26.458  1.00  0.00      B    H  
ATOM   1231  O   HOH B 404       8.084  30.703  23.308  1.00  0.00      B    O  
ATOM   1232  H1  HOH B 404       7.360  31.360  23.307  1.00  0.00      B    H  
ATOM   1233  H2  HOH B 404       7.690  29.758  23.170  1.00  0.00      B    H  
ATOM   1234  O   HOH B 405      28.950  11.939  23.719  1.00  0.00      B    O  
ATOM   1235  H1  HOH B 405      29.407  11.027  23.871  1.00  0.00      B    H  
ATOM   1236  H2  HOH B 405      29.522  12.426  22.960  1.00  0.00      B    H  
ATOM   1237  O   HOH B 406      39.094  31.372   6.056  1.00  0.00      B    O  
ATOM   1238  H1  HOH B 406      39.736  31.643   6.810  1.00  0.00      B    H  
ATOM   1239  H2  HOH B 406      38.177  31.283   6.435  1.00  0.00      B    H  
ATOM   1240  O   HOH B 407      34.919  32.401  16.877  1.00  0.00      B    O  
ATOM   1241  H1  HOH B 407      34.477  32.703  16.030  1.00  0.00      B    H  
ATOM   1242  H2  HOH B 407      35.300  31.429  16.781  1.00  0.00      B    H  
ATOM   1243  O   HOH B 408      13.756   8.692  34.362  1.00  0.00      B    O  
ATOM   1244  H1  HOH B 408      13.383   9.222  33.600  1.00  0.00      B    H  
ATOM   1245  H2  HOH B 408      14.778   8.686  34.332  1.00  0.00      B    H  
ATOM   1246  O   HOH B 409      30.781  33.490  13.232  1.00  0.00      B    O  
ATOM   1247  H1  HOH B 409      30.616  34.136  12.504  1.00  0.00      B    H  
ATOM   1248  H2  HOH B 409      29.981  32.890  13.266  1.00  0.00      B    H  
ATOM   1249  O   HOH B 410       5.668  25.593  23.982  1.00  0.00      B    O  
ATOM   1250  H1  HOH B 410       5.882  24.659  23.683  1.00  0.00      B    H  
ATOM   1251  H2  HOH B 410       5.176  25.966  23.186  1.00  0.00      B    H  
ATOM   1252  O   HOH B 411      28.458  36.478  28.060  1.00  0.00      B    O  
ATOM   1253  H1  HOH B 411      28.384  37.441  28.240  1.00  0.00      B    H  
ATOM   1254  H2  HOH B 411      29.406  36.254  28.195  1.00  0.00      B    H  
ATOM   1255  O   HOH B 412      18.663  14.567  28.177  1.00  0.00      B    O  
ATOM   1256  H1  HOH B 412      19.381  13.913  27.833  1.00  0.00      B    H  
ATOM   1257  H2  HOH B 412      18.710  14.715  29.178  1.00  0.00      B    H  
ATOM   1258  O   HOH B 413      38.692   5.321   8.967  1.00  0.00      B    O  
ATOM   1259  H1  HOH B 413      37.877   4.694   8.913  1.00  0.00      B    H  
ATOM   1260  H2  HOH B 413      39.207   5.094   9.819  1.00  0.00      B    H  
ATOM   1261  O   HOH B 414       9.275  16.699   7.984  1.00  0.00      B    O  
ATOM   1262  H1  HOH B 414       9.671  17.152   8.782  1.00  0.00      B    H  
ATOM   1263  H2  HOH B 414       9.891  15.959   7.714  1.00  0.00      B    H  
ATOM   1264  O   HOH B 415      28.380   0.865   6.266  1.00  0.00      B    O  
ATOM   1265  H1  HOH B 415      29.097   1.490   6.571  1.00  0.00      B    H  
ATOM   1266  H2  HOH B 415      27.449   1.298   6.319  1.00  0.00      B    H  
ATOM   1267  O   HOH B 416      36.233  15.397  15.405  1.00  0.00      B    O  
ATOM   1268  H1  HOH B 416      35.574  15.951  14.866  1.00  0.00      B    H  
ATOM   1269  H2  HOH B 416      35.650  15.065  16.213  1.00  0.00      B    H  
ATOM   1270  O   HOH B 417      10.825  34.647  12.691  1.00  0.00      B    O  
ATOM   1271  H1  HOH B 417      10.684  33.800  13.237  1.00  0.00      B    H  
ATOM   1272  H2  HOH B 417      11.781  34.947  12.851  1.00  0.00      B    H  
ATOM   1273  O   HOH B 418      29.421  15.506  23.635  1.00  0.00      B    O  
ATOM   1274  H1  HOH B 418      29.755  14.771  24.175  1.00  0.00      B    H  
ATOM   1275  H2  HOH B 418      30.263  15.850  23.125  1.00  0.00      B    H  
ATOM   1276  O   HOH B 419      19.201  29.735  38.109  1.00  0.00      B    O  
ATOM   1277  H1  HOH B 419      18.557  30.417  37.667  1.00  0.00      B    H  
ATOM   1278  H2  HOH B 419      19.249  28.823  37.652  1.00  0.00      B    H  
ATOM   1279  O   HOH B 420      37.410   8.150   2.144  1.00  0.00      B    O  
ATOM   1280  H1  HOH B 420      37.003   7.928   1.261  1.00  0.00      B    H  
ATOM   1281  H2  HOH B 420      37.982   8.984   1.947  1.00  0.00      B    H  
ATOM   1282  O   HOH B 421      11.894   6.862  19.329  1.00  0.00      B    O  
ATOM   1283  H1  HOH B 421      12.376   7.683  19.210  1.00  0.00      B    H  
ATOM   1284  H2  HOH B 421      10.928   7.130  19.176  1.00  0.00      B    H  
ATOM   1285  O   HOH B 422      39.155  19.749  14.206  1.00  0.00      B    O  
ATOM   1286  H1  HOH B 422      38.997  18.847  13.677  1.00  0.00      B    H  
ATOM   1287  H2  HOH B 422      38.525  19.751  15.038  1.00  0.00      B    H  
ATOM   1288  O   HOH B 423      27.184  27.698  32.206  1.00  0.00      B    O  
ATOM   1289  H1  HOH B 423      26.646  28.324  32.741  1.00  0.00      B    H  
ATOM   1290  H2  HOH B 423      27.538  28.249  31.465  1.00  0.00      B    H  
ATOM   1291  O   HOH B 424      35.063  30.956  28.979  1.00  0.00      B    O  
ATOM   1292  H1  HOH B 424      35.374  30.816  29.918  1.00  0.00      B    H  
ATOM   1293  H2  HOH B 424      35.025  31.963  28.902  1.00  0.00      B    H  
ATOM   1294  O   HOH B 425      11.984  24.119  15.809  1.00  0.00      B    O  
ATOM   1295  H1  HOH B 425      11.326  23.353  16.004  1.00  0.00      B    H  
ATOM   1296  H2  HOH B 425      12.628  23.783  15.117  1.00  0.00      B    H  
ATOM   1297  O   HOH B 426      16.291  37.897  22.498  1.00  0.00      B    O  
ATOM   1298  H1  HOH B 426      16.914  37.175  22.952  1.00  0.00      B    H  
ATOM   1299  H2  HOH B 426      16.275  37.637  21.447  1.00  0.00      B    H  
ATOM   1300  O   HOH B 427       7.174  16.909  25.097  1.00  0.00      B    O  
ATOM   1301  H1  HOH B 427       7.970  16.968  24.519  1.00  0.00      B    H  
ATOM   1302  H2  HOH B 427       6.301  16.950  24.593  1.00  0.00      B    H  
ATOM   1303  O   HOH B 428       1.530  35.408  11.132  1.00  0.00      B    O  
ATOM   1304  H1  HOH B 428       1.630  36.378  10.783  1.00  0.00      B    H  
ATOM   1305  H2  HOH B 428       1.260  34.868  10.312  1.00  0.00      B    H  
ATOM   1306  O   HOH B 429      34.210   5.643   0.313  1.00  0.00      B    O  
ATOM   1307  H1  HOH B 429      33.364   5.736  -0.165  1.00  0.00      B    H  
ATOM   1308  H2  HOH B 429      34.007   5.510   1.312  1.00  0.00      B    H  
ATOM   1309  O   HOH B 430      33.325  38.793  12.576  1.00  0.00      B    O  
ATOM   1310  H1  HOH B 430      32.650  38.078  12.771  1.00  0.00      B    H  
ATOM   1311  H2  HOH B 430      34.261  38.420  12.795  1.00  0.00      B    H  
ATOM   1312  O   HOH B 431       9.493  37.182  21.093  1.00  0.00      B    O  
ATOM   1313  H1  HOH B 431      10.002  37.737  20.450  1.00  0.00      B    H  
ATOM   1314  H2  HOH B 431       9.426  37.713  21.940  1.00  0.00      B    H  
ATOM   1315  O   HOH B 432      31.535  21.076   4.697  1.00  0.00      B    O  
ATOM   1316  H1  HOH B 432      31.320  21.233   3.687  1.00  0.00      B    H  
ATOM   1317  H2  HOH B 432      32.533  21.176   4.903  1.00  0.00      B    H  
ATOM   1318  O   HOH B 433       7.137  22.766  38.166  1.00  0.00      B    O  
ATOM   1319  H1  HOH B 433       6.887  21.825  38.366  1.00  0.00      B    H  
ATOM   1320  H2  HOH B 433       6.302  23.255  38.504  1.00  0.00      B    H  
ATOM   1321  O   HOH B 434       4.632  16.642  24.293  1.00  0.00      B    O  
ATOM   1322  H1  HOH B 434       3.687  16.899  23.975  1.00  0.00      B    H  
ATOM   1323  H2  HOH B 434       4.572  15.648  24.488  1.00  0.00      B    H  
ATOM   1324  O   HOH B 435       7.112  13.325   3.167  1.00  0.00      B    O  
ATOM   1325  H1  HOH B 435       6.977  14.127   2.667  1.00  0.00      B    H  
ATOM   1326  H2  HOH B 435       6.294  13.261   3.809  1.00  0.00      B    H  
ATOM   1327  O   HOH B 436       6.641  24.242  20.216  1.00  0.00      B    O  
ATOM   1328  H1  HOH B 436       6.171  23.894  21.028  1.00  0.00      B    H  
ATOM   1329  H2  HOH B 436       6.716  23.513  19.528  1.00  0.00      B    H  
ATOM   1330  O   HOH B 437      20.872  29.806  32.419  1.00  0.00      B    O  
ATOM   1331  H1  HOH B 437      20.714  29.267  33.289  1.00  0.00      B    H  
ATOM   1332  H2  HOH B 437      21.534  29.255  31.880  1.00  0.00      B    H  
ATOM   1333  O   HOH B 438       2.526  16.361  26.759  1.00  0.00      B    O  
ATOM   1334  H1  HOH B 438       2.520  15.690  25.982  1.00  0.00      B    H  
ATOM   1335  H2  HOH B 438       3.485  16.658  26.900  1.00  0.00      B    H  
ATOM   1336  O   HOH B 439      38.462  27.962  31.052  1.00  0.00      B    O  
ATOM   1337  H1  HOH B 439      39.471  28.266  30.933  1.00  0.00      B    H  
ATOM   1338  H2  HOH B 439      38.194  28.212  31.984  1.00  0.00      B    H  
ATOM   1339  O   HOH B 440      24.200  35.524  26.368  1.00  0.00      B    O  
ATOM   1340  H1  HOH B 440      24.490  35.948  27.257  1.00  0.00      B    H  
ATOM   1341  H2  HOH B 440      24.968  34.908  26.045  1.00  0.00      B    H  
ATOM   1342  O   HOH B 441      26.111  19.069  13.625  1.00  0.00      B    O  
ATOM   1343  H1  HOH B 441      26.992  19.350  13.977  1.00  0.00      B    H  
ATOM   1344  H2  HOH B 441      26.181  18.302  12.954  1.00  0.00      B    H  
ATOM   1345  O   HOH B 442       5.576   6.558   7.603  1.00  0.00      B    O  
ATOM   1346  H1  HOH B 442       4.816   6.507   6.885  1.00  0.00      B    H  
ATOM   1347  H2  HOH B 442       5.683   7.495   7.982  1.00  0.00      B    H  
ATOM   1348  O   HOH B 443      20.012   4.233  39.035  1.00  0.00      B    O  
ATOM   1349  H1  HOH B 443      19.706   4.652  39.905  1.00  0.00      B    H  
ATOM   1350  H2  HOH B 443      19.796   4.829  38.256  1.00  0.00      B    H  
ATOM   1351  O   HOH B 444      28.739  37.661   1.584  1.00  0.00      B    O  
ATOM   1352  H1  HOH B 444      28.358  37.035   0.905  1.00  0.00      B    H  
ATOM   1353  H2  HOH B 444      28.476  37.372   2.489  1.00  0.00      B    H  
ATOM   1354  O   HOH B 445       0.157  21.737  29.517  1.00  0.00      B    O  
ATOM   1355  H1  HOH B 445       0.788  21.231  28.911  1.00  0.00      B    H  
ATOM   1356  H2  HOH B 445      -0.539  22.127  28.863  1.00  0.00      B    H  
ATOM   1357  O   HOH B 446      18.168   4.190  18.472  1.00  0.00      B    O  
ATOM   1358  H1  HOH B 446      17.516   4.360  17.669  1.00  0.00      B    H  
ATOM   1359  H2  HOH B 446      19.139   4.356  18.108  1.00  0.00      B    H  
ATOM   1360  O   HOH B 447      30.756  24.108   5.173  1.00  0.00      B    O  
ATOM   1361  H1  HOH B 447      29.910  23.680   4.813  1.00  0.00      B    H  
ATOM   1362  H2  HOH B 447      30.606  25.086   5.103  1.00  0.00      B    H  
ATOM   1363  O   HOH B 448      26.215  20.423   1.238  1.00  0.00      B    O  
ATOM   1364  H1  HOH B 448      26.412  20.490   2.249  1.00  0.00      B    H  
ATOM   1365  H2  HOH B 448      27.064  20.616   0.677  1.00  0.00      B    H  
ATOM   1366  O   HOH B 449      16.415  15.899  10.460  1.00  0.00      B    O  
ATOM   1367  H1  HOH B 449      16.535  15.643   9.502  1.00  0.00      B    H  
ATOM   1368  H2  HOH B 449      15.620  16.543  10.572  1.00  0.00      B    H  
ATOM   1369  O   HOH B 450      11.313   0.146  14.059  1.00  0.00      B    O  
ATOM   1370  H1  HOH B 450      11.316   1.122  13.978  1.00  0.00      B    H  
ATOM   1371  H2  HOH B 450      12.298  -0.121  14.088  1.00  0.00      B    H  
ATOM   1372  O   HOH B 451       4.405  31.465   2.441  1.00  0.00      B    O  
ATOM   1373  H1  HOH B 451       5.284  30.981   2.354  1.00  0.00      B    H  
ATOM   1374  H2  HOH B 451       4.548  32.250   3.069  1.00  0.00      B    H  
ATOM   1375  O   HOH B 452      14.149  32.807  19.852  1.00  0.00      B    O  
ATOM   1376  H1  HOH B 452      14.092  32.859  20.890  1.00  0.00      B    H  
ATOM   1377  H2  HOH B 452      13.666  31.971  19.534  1.00  0.00      B    H  
ATOM   1378  O   HOH B 453      25.731   9.237   3.818  1.00  0.00      B    O  
ATOM   1379  H1  HOH B 453      25.091   8.793   3.169  1.00  0.00      B    H  
ATOM   1380  H2  HOH B 453      25.483   9.015   4.760  1.00  0.00      B    H  
ATOM   1381  O   HOH B 454      37.791   4.904  31.278  1.00  0.00      B    O  
ATOM   1382  H1  HOH B 454      38.024   5.882  31.332  1.00  0.00      B    H  
ATOM   1383  H2  HOH B 454      38.212   4.605  30.417  1.00  0.00      B    H  
ATOM   1384  O   HOH B 455       9.259   4.470  12.648  1.00  0.00      B    O  
ATOM   1385  H1  HOH B 455       9.288   4.146  13.560  1.00  0.00      B    H  
ATOM   1386  H2  HOH B 455       8.310   4.668  12.470  1.00  0.00      B    H  
ATOM   1387  O   HOH B 456      38.906   4.183  17.693  1.00  0.00      B    O  
ATOM   1388  H1  HOH B 456      38.840   4.092  18.678  1.00  0.00      B    H  
ATOM   1389  H2  HOH B 456      38.040   3.877  17.296  1.00  0.00      B    H  
ATOM   1390  O   HOH B 457       5.979  24.094  15.698  1.00  0.00      B    O  
ATOM   1391  H1  HOH B 457       5.574  24.962  16.136  1.00  0.00      B    H  
ATOM   1392  H2  HOH B 457       6.030  23.350  16.411  1.00  0.00      B    H  
ATOM   1393  O   HOH B 458       0.580  19.327  37.553  1.00  0.00      B    O  
ATOM   1394  H1  HOH B 458       0.844  20.287  37.458  1.00  0.00      B    H  
ATOM   1395  H2  HOH B 458       0.034  19.184  36.726  1.00  0.00      B    H  
ATOM   1396  O   HOH B 459       4.086   4.391  16.541  1.00  0.00      B    O  
ATOM   1397  H1  HOH B 459       4.387   3.856  17.417  1.00  0.00      B    H  
ATOM   1398  H2  HOH B 459       3.340   3.833  16.212  1.00  0.00      B    H  
ATOM   1399  O   HOH B 460      27.265  21.785   5.721  1.00  0.00      B    O  
ATOM   1400  H1  HOH B 460      26.548  22.189   6.305  1.00  0.00      B    H  
ATOM   1401  H2  HOH B 460      26.795  21.199   5.004  1.00  0.00      B    H  
ATOM   1402  O   HOH B 461       6.358  15.344  29.502  1.00  0.00      B    O  
ATOM   1403  H1  HOH B 461       5.572  14.774  29.165  1.00  0.00      B    H  
ATOM   1404  H2  HOH B 461       6.836  14.817  30.223  1.00  0.00      B    H  
ATOM   1405  O   HOH B 462      28.101  24.991  28.181  1.00  0.00      B    O  
ATOM   1406  H1  HOH B 462      27.464  24.210  27.998  1.00  0.00      B    H  
ATOM   1407  H2  HOH B 462      27.536  25.834  28.201  1.00  0.00      B    H  
ATOM   1408  O   HOH B 463       3.023  10.988   2.550  1.00  0.00      B    O  
ATOM   1409  H1  HOH B 463       2.985  11.486   1.648  1.00  0.00      B    H  
ATOM   1410  H2  HOH B 463       3.192  10.030   2.377  1.00  0.00      B    H  
ATOM   1411  O   HOH B 464      20.484  11.138  25.421  1.00  0.00      B    O  
ATOM   1412  H1  HOH B 464      20.817  10.633  26.284  1.00  0.00      B    H  
ATOM   1413  H2  HOH B 464      19.725  10.542  25.093  1.00  0.00      B    H  
ATOM   1414  O   HOH B 465       4.718  24.268  38.679  1.00  0.00      B    O  
ATOM   1415  H1  HOH B 465       5.339  25.020  38.743  1.00  0.00      B    H  
ATOM   1416  H2  HOH B 465       4.087  24.342  39.515  1.00  0.00      B    H  
ATOM   1417  O   HOH B 466      17.027   9.824  15.831  1.00  0.00      B    O  
ATOM   1418  H1  HOH B 466      17.335   8.932  16.008  1.00  0.00      B    H  
ATOM   1419  H2  HOH B 466      16.643   9.765  14.894  1.00  0.00      B    H  
ATOM   1420  O   HOH B 467      10.537  20.321  23.994  1.00  0.00      B    O  
ATOM   1421  H1  HOH B 467      11.215  19.563  23.821  1.00  0.00      B    H  
ATOM   1422  H2  HOH B 467      10.855  21.163  23.531  1.00  0.00      B    H  
ATOM   1423  O   HOH B 468      37.766  35.481  25.685  1.00  0.00      B    O  
ATOM   1424  H1  HOH B 468      38.100  35.094  24.885  1.00  0.00      B    H  
ATOM   1425  H2  HOH B 468      36.839  35.116  25.852  1.00  0.00      B    H  
ATOM   1426  O   HOH B 469      28.686  26.629   1.097  1.00  0.00      B    O  
ATOM   1427  H1  HOH B 469      29.081  25.688   1.280  1.00  0.00      B    H  
ATOM   1428  H2  HOH B 469      28.850  26.867   0.081  1.00  0.00      B    H  
ATOM   1429  O   HOH B 470      27.205  27.473  20.736  1.00  0.00      B    O  
ATOM   1430  H1  HOH B 470      26.497  27.052  21.309  1.00  0.00      B    H  
ATOM   1431  H2  HOH B 470      28.084  27.356  21.210  1.00  0.00      B    H  
ATOM   1432  O   HOH B 471      24.100  38.300  35.075  1.00  0.00      B    O  
ATOM   1433  H1  HOH B 471      24.689  37.470  35.056  1.00  0.00      B    H  
ATOM   1434  H2  HOH B 471      24.632  39.163  34.853  1.00  0.00      B    H  
ATOM   1435  O   HOH B 472       9.204  27.558   8.150  1.00  0.00      B    O  
ATOM   1436  H1  HOH B 472       9.864  28.017   7.538  1.00  0.00      B    H  
ATOM   1437  H2  HOH B 472       8.877  28.235   8.840  1.00  0.00      B    H  
ATOM   1438  O   HOH B 473      10.039  36.619  26.544  1.00  0.00      B    O  
ATOM   1439  H1  HOH B 473      10.986  36.414  26.302  1.00  0.00      B    H  
ATOM   1440  H2  HOH B 473       9.484  36.176  25.868  1.00  0.00      B    H  
ATOM   1441  O   HOH B 474      33.590  31.166  23.737  1.00  0.00      B    O  
ATOM   1442  H1  HOH B 474      32.906  30.395  23.687  1.00  0.00      B    H  
ATOM   1443  H2  HOH B 474      34.355  30.864  23.135  1.00  0.00      B    H  
ATOM   1444  O   HOH B 475       7.153  35.388   3.086  1.00  0.00      B    O  
ATOM   1445  H1  HOH B 475       6.838  36.322   2.910  1.00  0.00      B    H  
ATOM   1446  H2  HOH B 475       7.988  35.454   3.656  1.00  0.00      B    H  
ATOM   1447  O   HOH B 476       7.571  27.448  17.562  1.00  0.00      B    O  
ATOM   1448  H1  HOH B 476       8.551  27.680  17.458  1.00  0.00      B    H  
ATOM   1449  H2  HOH B 476       7.322  26.934  16.750  1.00  0.00      B    H  
ATOM   1450  O   HOH B 477       9.350  26.426  36.755  1.00  0.00      B    O  
ATOM   1451  H1  HOH B 477       9.973  26.784  36.087  1.00  0.00      B    H  
ATOM   1452  H2  HOH B 477       9.483  25.424  36.723  1.00  0.00      B    H  
ATOM   1453  O   HOH B 478      14.208  11.277  37.508  1.00  0.00      B    O  
ATOM   1454  H1  HOH B 478      14.229  12.309  37.573  1.00  0.00      B    H  
ATOM   1455  H2  HOH B 478      13.406  10.973  38.141  1.00  0.00      B    H  
ATOM   1456  O   HOH B 479      22.903  13.627  18.161  1.00  0.00      B    O  
ATOM   1457  H1  HOH B 479      23.481  12.892  17.763  1.00  0.00      B    H  
ATOM   1458  H2  HOH B 479      23.276  13.973  19.029  1.00  0.00      B    H  
ATOM   1459  O   HOH B 480      11.656   4.084  36.017  1.00  0.00      B    O  
ATOM   1460  H1  HOH B 480      10.760   4.412  36.247  1.00  0.00      B    H  
ATOM   1461  H2  HOH B 480      11.541   3.730  35.050  1.00  0.00      B    H  
ATOM   1462  O   HOH B 481      13.359   6.718  23.891  1.00  0.00      B    O  
ATOM   1463  H1  HOH B 481      12.638   7.439  24.025  1.00  0.00      B    H  
ATOM   1464  H2  HOH B 481      13.478   6.229  24.766  1.00  0.00      B    H  
ATOM   1465  O   HOH B 482       2.249  27.072   0.797  1.00  0.00      B    O  
ATOM   1466  H1  HOH B 482       2.151  27.918   1.390  1.00  0.00      B    H  
ATOM   1467  H2  HOH B 482       2.685  27.292  -0.081  1.00  0.00      B    H  
ATOM   1468  O   HOH B 483      19.853  25.608  15.848  1.00  0.00      B    O  
ATOM   1469  H1  HOH B 483      19.931  24.635  16.159  1.00  0.00      B    H  
ATOM   1470  H2  HOH B 483      19.776  25.588  14.821  1.00  0.00      B    H  
ATOM   1471  O   HOH B 484      19.708   4.774  11.778  1.00  0.00      B    O  
ATOM   1472  H1  HOH B 484      19.043   5.207  11.197  1.00  0.00      B    H  
ATOM   1473  H2  HOH B 484      19.779   3.810  11.412  1.00  0.00      B    H  
ATOM   1474  O   HOH B 485      18.030  20.371  12.107  1.00  0.00      B    O  
ATOM   1475  H1  HOH B 485      18.891  20.036  12.591  1.00  0.00      B    H  
ATOM   1476  H2  HOH B 485      17.268  19.784  12.429  1.00  0.00      B    H  
ATOM   1477  O   HOH B 486      31.545  19.101  37.721  1.00  0.00      B    O  
ATOM   1478  H1  HOH B 486      31.571  18.888  36.730  1.00  0.00      B    H  
ATOM   1479  H2  HOH B 486      32.400  18.747  38.110  1.00  0.00      B    H  
ATOM   1480  O   HOH B 487      17.978  25.192  24.486  1.00  0.00      B    O  
ATOM   1481  H1  HOH B 487      18.185  24.225  24.675  1.00  0.00      B    H  
ATOM   1482  H2  HOH B 487      17.150  25.265  23.880  1.00  0.00      B    H  
ATOM   1483  O   HOH B 488      32.339   7.457  29.417  1.00  0.00      B    O  
ATOM   1484  H1  HOH B 488      32.878   6.679  29.744  1.00  0.00      B    H  
ATOM   1485  H2  HOH B 488      32.440   7.550  28.334  1.00  0.00      B    H  
ATOM   1486  O   HOH B 489       0.562  12.237  13.971  1.00  0.00      B    O  
ATOM   1487  H1  HOH B 489       1.427  12.639  14.261  1.00  0.00      B    H  
ATOM   1488  H2  HOH B 489       0.836  11.314  13.695  1.00  0.00      B    H  
ATOM   1489  O   HOH B 490      20.998  33.346   7.131  1.00  0.00      B    O  
ATOM   1490  H1  HOH B 490      21.523  33.002   7.962  1.00  0.00      B    H  
ATOM   1491  H2  HOH B 490      20.471  34.168   7.343  1.00  0.00      B    H  
ATOM   1492  O   HOH B 491      35.660  18.221  17.998  1.00  0.00      B    O  
ATOM   1493  H1  HOH B 491      35.881  18.866  18.734  1.00  0.00      B    H  
ATOM   1494  H2  HOH B 491      35.170  17.428  18.511  1.00  0.00      B    H  
ATOM   1495  O   HOH B 492       9.266  19.763  21.494  1.00  0.00      B    O  
ATOM   1496  H1  HOH B 492       9.436  19.874  22.479  1.00  0.00      B    H  
ATOM   1497  H2  HOH B 492       9.404  18.772  21.369  1.00  0.00      B    H  
ATOM   1498  O   HOH B 493       9.217  36.583  29.104  1.00  0.00      B    O  
ATOM   1499  H1  HOH B 493       9.455  35.654  29.461  1.00  0.00      B    H  
ATOM   1500  H2  HOH B 493       9.485  36.591  28.099  1.00  0.00      B    H  
ATOM   1501  O   HOH B 494      30.031  19.059  18.422  1.00  0.00      B    O  
ATOM   1502  H1  HOH B 494      30.767  19.538  18.917  1.00  0.00      B    H  
ATOM   1503  H2  HOH B 494      30.476  18.756  17.612  1.00  0.00      B    H  
ATOM   1504  O   HOH B 495      14.104  34.477  38.076  1.00  0.00      B    O  
ATOM   1505  H1  HOH B 495      15.032  34.093  37.788  1.00  0.00      B    H  
ATOM   1506  H2  HOH B 495      14.188  35.488  38.120  1.00  0.00      B    H  
ATOM   1507  O   HOH B 496      19.429   2.340  10.846  1.00  0.00      B    O  
ATOM   1508  H1  HOH B 496      18.811   2.590  10.109  1.00  0.00      B    H  
ATOM   1509  H2  HOH B 496      19.085   1.495  11.297  1.00  0.00      B    H  
ATOM   1510  O   HOH B 497       4.909  24.591  26.784  1.00  0.00      B    O  
ATOM   1511  H1  HOH B 497       5.201  24.871  25.868  1.00  0.00      B    H  
ATOM   1512  H2  HOH B 497       5.569  23.937  27.145  1.00  0.00      B    H  
ATOM   1513  O   HOH B 498      34.298   1.438  15.637  1.00  0.00      B    O  
ATOM   1514  H1  HOH B 498      34.416   0.453  15.730  1.00  0.00      B    H  
ATOM   1515  H2  HOH B 498      33.802   1.628  14.760  1.00  0.00      B    H  
ATOM   1516  O   HOH B 499       2.124   7.116  23.178  1.00  0.00      B    O  
ATOM   1517  H1  HOH B 499       2.409   6.467  23.892  1.00  0.00      B    H  
ATOM   1518  H2  HOH B 499       1.074   7.210  23.253  1.00  0.00      B    H  
ATOM   1519  O   HOH B 500      24.940  37.648  14.970  1.00  0.00      B    O  
ATOM   1520  H1  HOH B 500      24.786  37.650  15.968  1.00  0.00      B    H  
ATOM   1521  H2  HOH B 500      25.457  38.462  14.679  1.00  0.00      B    H  
ATOM   1522  O   HOH B 501       9.926  16.325  34.286  1.00  0.00      B    O  
ATOM   1523  H1  HOH B 501      10.614  15.591  34.588  1.00  0.00      B    H  
ATOM   1524  H2  HOH B 501       9.984  17.071  34.949  1.00  0.00      B    H  
ATOM   1525  O   HOH B 502       4.493  26.053   7.390  1.00  0.00      B    O  
ATOM   1526  H1  HOH B 502       4.455  25.252   8.023  1.00  0.00      B    H  
ATOM   1527  H2  HOH B 502       5.171  26.748   7.729  1.00  0.00      B    H  
ATOM   1528  O   HOH B 503      11.586  10.901  20.257  1.00  0.00      B    O  
ATOM   1529  H1  HOH B 503      12.547  11.337  20.483  1.00  0.00      B    H  
ATOM   1530  H2  HOH B 503      11.763  10.071  19.677  1.00  0.00      B    H  
ATOM   1531  O   HOH B 504      37.068  25.101  13.414  1.00  0.00      B    O  
ATOM   1532  H1  HOH B 504      37.432  25.383  14.376  1.00  0.00      B    H  
ATOM   1533  H2  HOH B 504      37.771  24.588  12.927  1.00  0.00      B    H  
ATOM   1534  O   HOH B 505      21.931  10.897  35.529  1.00  0.00      B    O  
ATOM   1535  H1  HOH B 505      22.950  11.108  35.597  1.00  0.00      B    H  
ATOM   1536  H2  HOH B 505      21.868  10.055  35.001  1.00  0.00      B    H  
ATOM   1537  O   HOH B 506       2.126  21.614  26.016  1.00  0.00      B    O  
ATOM   1538  H1  HOH B 506       1.865  20.953  26.776  1.00  0.00      B    H  
ATOM   1539  H2  HOH B 506       3.004  21.338  25.532  1.00  0.00      B    H  
ATOM   1540  O   HOH B 507      11.178   1.970  29.234  1.00  0.00      B    O  
ATOM   1541  H1  HOH B 507      11.770   1.166  29.139  1.00  0.00      B    H  
ATOM   1542  H2  HOH B 507      11.720   2.784  29.052  1.00  0.00      B    H  
ATOM   1543  O   HOH B 508      19.655  14.968   2.468  1.00  0.00      B    O  
ATOM   1544  H1  HOH B 508      20.084  14.981   1.525  1.00  0.00      B    H  
ATOM   1545  H2  HOH B 508      20.143  15.750   2.982  1.00  0.00      B    H  
ATOM   1546  O   HOH B 509      27.701  31.428  29.291  1.00  0.00      B    O  
ATOM   1547  H1  HOH B 509      28.226  32.325  29.193  1.00  0.00      B    H  
ATOM   1548  H2  HOH B 509      26.727  31.656  29.161  1.00  0.00      B    H  
ATOM   1549  O   HOH B 510      27.030  24.883  31.224  1.00  0.00      B    O  
ATOM   1550  H1  HOH B 510      27.349  25.829  31.220  1.00  0.00      B    H  
ATOM   1551  H2  HOH B 510      26.076  24.918  31.534  1.00  0.00      B    H  
ATOM   1552  O   HOH B 511      18.654  28.700  12.400  1.00  0.00      B    O  
ATOM   1553  H1  HOH B 511      18.392  27.986  11.733  1.00  0.00      B    H  
ATOM   1554  H2  HOH B 511      19.669  28.634  12.487  1.00  0.00      B    H  
ATOM   1555  O   HOH B 512      36.665  19.023  15.542  1.00  0.00      B    O  
ATOM   1556  H1  HOH B 512      36.650  18.204  14.998  1.00  0.00      B    H  
ATOM   1557  H2  HOH B 512      36.270  18.779  16.424  1.00  0.00      B    H  
ATOM   1558  O   HOH B 513      13.782  37.028  18.926  1.00  0.00      B    O  
ATOM   1559  H1  HOH B 513      13.134  36.234  19.200  1.00  0.00      B    H  
ATOM   1560  H2  HOH B 513      14.531  36.989  19.603  1.00  0.00      B    H  
ATOM   1561  O   HOH B 514      35.843   7.804  39.018  1.00  0.00      B    O  
ATOM   1562  H1  HOH B 514      35.227   6.972  39.167  1.00  0.00      B    H  
ATOM   1563  H2  HOH B 514      36.375   7.556  38.194  1.00  0.00      B    H  
ATOM   1564  O   HOH B 515      35.082  28.749   9.822  1.00  0.00      B    O  
ATOM   1565  H1  HOH B 515      35.916  29.156  10.279  1.00  0.00      B    H  
ATOM   1566  H2  HOH B 515      35.367  27.868   9.487  1.00  0.00      B    H  
ATOM   1567  O   HOH B 516      21.737  14.550  11.110  1.00  0.00      B    O  
ATOM   1568  H1  HOH B 516      20.791  14.485  10.787  1.00  0.00      B    H  
ATOM   1569  H2  HOH B 516      21.839  14.289  12.062  1.00  0.00      B    H  
ATOM   1570  O   HOH B 517       1.731   5.669   2.932  1.00  0.00      B    O  
ATOM   1571  H1  HOH B 517       1.403   5.096   2.181  1.00  0.00      B    H  
ATOM   1572  H2  HOH B 517       2.268   5.111   3.554  1.00  0.00      B    H  
ATOM   1573  O   HOH B 518      38.001  24.217  28.233  1.00  0.00      B    O  
ATOM   1574  H1  HOH B 518      38.955  24.378  27.785  1.00  0.00      B    H  
ATOM   1575  H2  HOH B 518      37.912  24.842  28.976  1.00  0.00      B    H  
ATOM   1576  O   HOH B 519      38.742  24.323   6.932  1.00  0.00      B    O  
ATOM   1577  H1  HOH B 519      38.677  24.593   5.986  1.00  0.00      B    H  
ATOM   1578  H2  HOH B 519      37.879  23.893   7.106  1.00  0.00      B    H  
ATOM   1579  O   HOH B 520       3.165  34.306  12.957  1.00  0.00      B    O  
ATOM   1580  H1  HOH B 520       2.592  34.602  12.202  1.00  0.00      B    H  
ATOM   1581  H2  HOH B 520       3.805  35.115  13.116  1.00  0.00      B    H  
ATOM   1582  O   HOH B 521       2.693   0.760  17.916  1.00  0.00      B    O  
ATOM   1583  H1  HOH B 521       1.628   0.858  18.018  1.00  0.00      B    H  
ATOM   1584  H2  HOH B 521       2.812  -0.113  17.360  1.00  0.00      B    H  
ATOM   1585  O   HOH B 522      10.494  20.549  12.390  1.00  0.00      B    O  
ATOM   1586  H1  HOH B 522      10.074  20.370  11.493  1.00  0.00      B    H  
ATOM   1587  H2  HOH B 522      10.754  19.666  12.807  1.00  0.00      B    H  
ATOM   1588  O   HOH B 523      17.194  33.068  14.016  1.00  0.00      B    O  
ATOM   1589  H1  HOH B 523      18.238  32.864  13.980  1.00  0.00      B    H  
ATOM   1590  H2  HOH B 523      16.995  33.667  14.801  1.00  0.00      B    H  
ATOM   1591  O   HOH B 524      30.702  30.004  32.219  1.00  0.00      B    O  
ATOM   1592  H1  HOH B 524      30.000  30.105  31.522  1.00  0.00      B    H  
ATOM   1593  H2  HOH B 524      30.436  30.444  33.074  1.00  0.00      B    H  
ATOM   1594  O   HOH B 525      19.157   2.684   3.809  1.00  0.00      B    O  
ATOM   1595  H1  HOH B 525      18.620   2.683   2.920  1.00  0.00      B    H  
ATOM   1596  H2  HOH B 525      18.589   3.106   4.577  1.00  0.00      B    H  
ATOM   1597  O   HOH B 526      17.729  27.986  15.127  1.00  0.00      B    O  
ATOM   1598  H1  HOH B 526      17.379  28.172  14.201  1.00  0.00      B    H  
ATOM   1599  H2  HOH B 526      17.557  26.941  15.312  1.00  0.00      B    H  
ATOM   1600  O   HOH B 527       7.534  24.900   1.716  1.00  0.00      B    O  
ATOM   1601  H1  HOH B 527       7.245  25.689   1.150  1.00  0.00      B    H  
ATOM   1602  H2  HOH B 527       6.762  24.312   1.981  1.00  0.00      B    H  
ATOM   1603  O   HOH B 528       9.196  16.106   1.834  1.00  0.00      B    O  
ATOM   1604  H1  HOH B 528       9.457  15.159   1.583  1.00  0.00      B    H  
ATOM   1605  H2  HOH B 528      10.074  16.625   2.022  1.00  0.00      B    H  
ATOM   1606  O   HOH B 529       9.441  20.696   9.714  1.00  0.00      B    O  
ATOM   1607  H1  HOH B 529       9.859  19.770   9.649  1.00  0.00      B    H  
ATOM   1608  H2  HOH B 529       8.740  20.618   9.039  1.00  0.00      B    H  
ATOM   1609  O   HOH B 530      21.678  23.483   6.922  1.00  0.00      B    O  
ATOM   1610  H1  HOH B 530      22.283  23.360   7.782  1.00  0.00      B    H  
ATOM   1611  H2  HOH B 530      21.833  24.302   6.318  1.00  0.00      B    H  
ATOM   1612  O   HOH B 531       2.653  30.887  21.676  1.00  0.00      B    O  
ATOM   1613  H1  HOH B 531       2.881  31.827  21.981  1.00  0.00      B    H  
ATOM   1614  H2  HOH B 531       3.080  30.295  22.409  1.00  0.00      B    H  
ATOM   1615  O   HOH B 532      11.129   4.697  20.862  1.00  0.00      B    O  
ATOM   1616  H1  HOH B 532      11.537   5.458  20.339  1.00  0.00      B    H  
ATOM   1617  H2  HOH B 532      11.861   4.263  21.375  1.00  0.00      B    H  
ATOM   1618  O   HOH B 533      36.250  37.749  31.183  1.00  0.00      B    O  
ATOM   1619  H1  HOH B 533      37.109  37.200  31.153  1.00  0.00      B    H  
ATOM   1620  H2  HOH B 533      35.843  37.606  30.253  1.00  0.00      B    H  
ATOM   1621  O   HOH B 534      33.133  39.020  25.133  1.00  0.00      B    O  
ATOM   1622  H1  HOH B 534      33.435  38.040  25.287  1.00  0.00      B    H  
ATOM   1623  H2  HOH B 534      33.972  39.661  25.052  1.00  0.00      B    H  
ATOM   1624  O   HOH B 535      17.182   1.361   9.244  1.00  0.00      B    O  
ATOM   1625  H1  HOH B 535      16.296   1.623   8.836  1.00  0.00      B    H  
ATOM   1626  H2  HOH B 535      17.570   0.555   8.646  1.00  0.00      B    H  
ATOM   1627  O   HOH B 536       4.198  13.680  28.278  1.00  0.00      B    O  
ATOM   1628  H1  HOH B 536       4.328  12.735  27.923  1.00  0.00      B    H  
ATOM   1629  H2  HOH B 536       4.338  14.386  27.517  1.00  0.00      B    H  
ATOM   1630  O   HOH B 537      24.269  19.718  38.916  1.00  0.00      B    O  
ATOM   1631  H1  HOH B 537      24.755  19.793  38.000  1.00  0.00      B    H  
ATOM   1632  H2  HOH B 537      24.939  20.093  39.620  1.00  0.00      B    H  
ATOM   1633  O   HOH B 538       1.387  13.015  23.261  1.00  0.00      B    O  
ATOM   1634  H1  HOH B 538       1.426  12.507  24.189  1.00  0.00      B    H  
ATOM   1635  H2  HOH B 538       1.156  12.234  22.623  1.00  0.00      B    H  
ATOM   1636  O   HOH B 539      27.452   7.408  22.890  1.00  0.00      B    O  
ATOM   1637  H1  HOH B 539      28.294   7.017  23.192  1.00  0.00      B    H  
ATOM   1638  H2  HOH B 539      26.869   7.535  23.657  1.00  0.00      B    H  
ATOM   1639  O   HOH B 540       4.661  32.765  14.849  1.00  0.00      B    O  
ATOM   1640  H1  HOH B 540       5.548  32.608  14.368  1.00  0.00      B    H  
ATOM   1641  H2  HOH B 540       4.214  33.523  14.387  1.00  0.00      B    H  
ATOM   1642  O   HOH B 541      16.527  36.738  20.223  1.00  0.00      B    O  
ATOM   1643  H1  HOH B 541      17.468  36.796  20.405  1.00  0.00      B    H  
ATOM   1644  H2  HOH B 541      16.375  35.874  19.728  1.00  0.00      B    H  
ATOM   1645  O   HOH B 542      35.296  10.590  22.776  1.00  0.00      B    O  
ATOM   1646  H1  HOH B 542      35.882  10.086  22.237  1.00  0.00      B    H  
ATOM   1647  H2  HOH B 542      36.010  11.189  23.190  1.00  0.00      B    H  
ATOM   1648  O   HOH B 543      26.834  12.814  17.821  1.00  0.00      B    O  
ATOM   1649  H1  HOH B 543      26.151  12.226  17.362  1.00  0.00      B    H  
ATOM   1650  H2  HOH B 543      26.808  13.762  17.432  1.00  0.00      B    H  
ATOM   1651  O   HOH B 544       6.542   5.687  31.814  1.00  0.00      B    O  
ATOM   1652  H1  HOH B 544       6.430   5.524  32.814  1.00  0.00      B    H  
ATOM   1653  H2  HOH B 544       7.559   5.792  31.685  1.00  0.00      B    H  
ATOM   1654  O   HOH B 545       0.914  30.788   0.857  1.00  0.00      B    O  
ATOM   1655  H1  HOH B 545       0.323  31.374   1.441  1.00  0.00      B    H  
ATOM   1656  H2  HOH B 545       1.515  30.417   1.565  1.00  0.00      B    H  
ATOM   1657  O   HOH B 546      37.542  10.782   4.668  1.00  0.00      B    O  
ATOM   1658  H1  HOH B 546      37.479   9.951   4.092  1.00  0.00      B    H  
ATOM   1659  H2  HOH B 546      38.464  11.218   4.516  1.00  0.00      B    H  
ATOM   1660  O   HOH B 547      31.816  36.091  31.038  1.00  0.00      B    O  
ATOM   1661  H1  HOH B 547      32.403  36.115  30.199  1.00  0.00      B    H  
ATOM   1662  H2  HOH B 547      30.933  36.535  30.787  1.00  0.00      B    H  
ATOM   1663  O   HOH B 548      10.459  10.788  29.448  1.00  0.00      B    O  
ATOM   1664  H1  HOH B 548      11.053  11.591  29.333  1.00  0.00      B    H  
ATOM   1665  H2  HOH B 548      10.636  10.112  28.689  1.00  0.00      B    H  
ATOM   1666  O   HOH B 549      19.010  28.563   1.411  1.00  0.00      B    O  
ATOM   1667  H1  HOH B 549      19.060  29.040   0.521  1.00  0.00      B    H  
ATOM   1668  H2  HOH B 549      18.900  29.247   2.185  1.00  0.00      B    H  
ATOM   1669  O   HOH B 550      21.354   8.643  34.162  1.00  0.00      B    O  
ATOM   1670  H1  HOH B 550      22.401   8.572  34.123  1.00  0.00      B    H  
ATOM   1671  H2  HOH B 550      21.025   7.791  33.596  1.00  0.00      B    H  
ATOM   1672  O   HOH B 551      10.323  27.488  21.869  1.00  0.00      B    O  
ATOM   1673  H1  HOH B 551       9.534  27.282  21.277  1.00  0.00      B    H  
ATOM   1674  H2  HOH B 551      10.398  26.693  22.518  1.00  0.00      B    H  
ATOM   1675  O   HOH B 552      26.351   4.843  29.272  1.00  0.00      B    O  
ATOM   1676  H1  HOH B 552      26.487   3.851  29.332  1.00  0.00      B    H  
ATOM   1677  H2  HOH B 552      27.273   5.246  29.038  1.00  0.00      B    H  
ATOM   1678  O   HOH B 553      34.566   8.455   7.732  1.00  0.00      B    O  
ATOM   1679  H1  HOH B 553      34.611   7.475   8.016  1.00  0.00      B    H  
ATOM   1680  H2  HOH B 553      33.818   8.852   8.274  1.00  0.00      B    H  
ATOM   1681  O   HOH B 554      22.674  36.217  37.617  1.00  0.00      B    O  
ATOM   1682  H1  HOH B 554      23.548  36.758  37.731  1.00  0.00      B    H  
ATOM   1683  H2  HOH B 554      21.932  36.768  38.133  1.00  0.00      B    H  
ATOM   1684  O   HOH B 555       5.609  15.663  37.847  1.00  0.00      B    O  
ATOM   1685  H1  HOH B 555       6.485  16.074  37.519  1.00  0.00      B    H  
ATOM   1686  H2  HOH B 555       5.814  15.213  38.704  1.00  0.00      B    H  
ATOM   1687  O   HOH B 556      24.976  33.374  21.623  1.00  0.00      B    O  
ATOM   1688  H1  HOH B 556      25.964  33.307  21.806  1.00  0.00      B    H  
ATOM   1689  H2  HOH B 556      24.526  32.511  21.972  1.00  0.00      B    H  
ATOM   1690  O   HOH B 557      16.116  11.610   0.420  1.00  0.00      B    O  
ATOM   1691  H1  HOH B 557      16.506  10.714   0.555  1.00  0.00      B    H  
ATOM   1692  H2  HOH B 557      15.462  11.506  -0.312  1.00  0.00      B    H  
ATOM   1693  O   HOH B 558      28.333  31.598  24.998  1.00  0.00      B    O  
ATOM   1694  H1  HOH B 558      27.758  30.782  25.279  1.00  0.00      B    H  
ATOM   1695  H2  HOH B 558      28.822  31.259  24.188  1.00  0.00      B    H  
ATOM   1696  O   HOH B 559      16.107   5.047  26.268  1.00  0.00      B    O  
ATOM   1697  H1  HOH B 559      16.259   4.215  25.683  1.00  0.00      B    H  
ATOM   1698  H2  HOH B 559      15.100   5.149  26.437  1.00  0.00      B    H  
ATOM   1699  O   HOH B 560      15.534  24.797  23.398  1.00  0.00      B    O  
ATOM   1700  H1  HOH B 560      15.126  24.890  24.307  1.00  0.00      B    H  
ATOM   1701  H2  HOH B 560      14.772  24.345  22.890  1.00  0.00      B    H  
ATOM   1702  O   HOH B 561       9.595  19.361  33.524  1.00  0.00      B    O  
ATOM   1703  H1  HOH B 561       8.967  19.212  34.307  1.00  0.00      B    H  
ATOM   1704  H2  HOH B 561      10.362  18.698  33.716  1.00  0.00      B    H  
ATOM   1705  O   HOH B 562      38.387   2.121  14.480  1.00  0.00      B    O  
ATOM   1706  H1  HOH B 562      38.127   2.934  13.877  1.00  0.00      B    H  
ATOM   1707  H2  HOH B 562      39.260   1.768  14.172  1.00  0.00      B    H  
ATOM   1708  O   HOH B 563      33.953  36.473  37.638  1.00  0.00      B    O  
ATOM   1709  H1  HOH B 563      33.782  37.383  38.035  1.00  0.00      B    H  
ATOM   1710  H2  HOH B 563      34.149  35.889  38.437  1.00  0.00      B    H  
ATOM   1711  O   HOH B 564      38.741  25.986  34.546  1.00  0.00      B    O  
ATOM   1712  H1  HOH B 564      38.620  25.715  33.576  1.00  0.00      B    H  
ATOM   1713  H2  HOH B 564      38.637  27.002  34.509  1.00  0.00      B    H  
ATOM   1714  O   HOH B 565      14.672  26.504   4.528  1.00  0.00      B    O  
ATOM   1715  H1  HOH B 565      14.673  25.716   5.135  1.00  0.00      B    H  
ATOM   1716  H2  HOH B 565      15.438  27.103   4.830  1.00  0.00      B    H  
ATOM   1717  O   HOH B 566      29.043  31.467  12.170  1.00  0.00      B    O  
ATOM   1718  H1  HOH B 566      29.501  30.725  11.603  1.00  0.00      B    H  
ATOM   1719  H2  HOH B 566      28.132  31.100  12.365  1.00  0.00      B    H  
ATOM   1720  O   HOH B 567      28.501  29.239  30.331  1.00  0.00      B    O  
ATOM   1721  H1  HOH B 567      27.995  30.118  30.005  1.00  0.00      B    H  
ATOM   1722  H2  HOH B 567      29.357  29.125  29.776  1.00  0.00      B    H  
ATOM   1723  O   HOH B 568      11.368  27.426  17.034  1.00  0.00      B    O  
ATOM   1724  H1  HOH B 568      12.233  26.892  16.944  1.00  0.00      B    H  
ATOM   1725  H2  HOH B 568      11.540  28.398  17.345  1.00  0.00      B    H  
ATOM   1726  O   HOH B 569       5.675  31.639  32.717  1.00  0.00      B    O  
ATOM   1727  H1  HOH B 569       5.135  31.055  32.040  1.00  0.00      B    H  
ATOM   1728  H2  HOH B 569       6.337  32.211  32.183  1.00  0.00      B    H  
ATOM   1729  O   HOH B 570       2.299   5.091  18.748  1.00  0.00      B    O  
ATOM   1730  H1  HOH B 570       1.403   4.868  18.313  1.00  0.00      B    H  
ATOM   1731  H2  HOH B 570       3.043   5.009  18.007  1.00  0.00      B    H  
ATOM   1732  O   HOH B 571      36.188  35.526  35.122  1.00  0.00      B    O  
ATOM   1733  H1  HOH B 571      35.828  34.997  35.952  1.00  0.00      B    H  
ATOM   1734  H2  HOH B 571      36.843  36.167  35.560  1.00  0.00      B    H  
ATOM   1735  O   HOH B 572      28.244  19.650  15.468  1.00  0.00      B    O  
ATOM   1736  H1  HOH B 572      28.167  20.199  16.322  1.00  0.00      B    H  
ATOM   1737  H2  HOH B 572      29.093  19.104  15.537  1.00  0.00      B    H  
ATOM   1738  O   HOH B 573      22.255   8.074  13.903  1.00  0.00      B    O  
ATOM   1739  H1  HOH B 573      22.382   7.147  14.271  1.00  0.00      B    H  
ATOM   1740  H2  HOH B 573      21.853   7.916  12.957  1.00  0.00      B    H  
ATOM   1741  O   HOH B 574      18.603  38.457   3.479  1.00  0.00      B    O  
ATOM   1742  H1  HOH B 574      18.152  39.409   3.433  1.00  0.00      B    H  
ATOM   1743  H2  HOH B 574      18.088  37.794   4.089  1.00  0.00      B    H  
ATOM   1744  O   HOH B 575      11.496  21.614   5.497  1.00  0.00      B    O  
ATOM   1745  H1  HOH B 575      11.627  22.212   6.344  1.00  0.00      B    H  
ATOM   1746  H2  HOH B 575      11.663  22.258   4.734  1.00  0.00      B    H  
ATOM   1747  O   HOH B 576       0.511  12.766  33.823  1.00  0.00      B    O  
ATOM   1748  H1  HOH B 576       1.011  13.280  33.192  1.00  0.00      B    H  
ATOM   1749  H2  HOH B 576       1.175  12.100  34.181  1.00  0.00      B    H  
ATOM   1750  O   HOH B 577       5.535  30.098  20.648  1.00  0.00      B    O  
ATOM   1751  H1  HOH B 577       5.117  29.478  19.954  1.00  0.00      B    H  
ATOM   1752  H2  HOH B 577       5.902  29.453  21.333  1.00  0.00      B    H  
ATOM   1753  O   HOH B 578       8.184   2.636  23.946  1.00  0.00      B    O  
ATOM   1754  H1  HOH B 578       8.500   3.318  23.237  1.00  0.00      B    H  
ATOM   1755  H2  HOH B 578       7.209   2.832  24.197  1.00  0.00      B    H  
ATOM   1756  O   HOH B 579      30.716  35.000  20.643  1.00  0.00      B    O  
ATOM   1757  H1  HOH B 579      30.716  35.492  21.551  1.00  0.00      B    H  
ATOM   1758  H2  HOH B 579      31.677  34.805  20.293  1.00  0.00      B    H  
ATOM   1759  O   HOH B 580      17.895   7.304  16.390  1.00  0.00      B    O  
ATOM   1760  H1  HOH B 580      18.216   6.643  15.717  1.00  0.00      B    H  
ATOM   1761  H2  HOH B 580      17.135   6.807  16.966  1.00  0.00      B    H  
ATOM   1762  O   HOH B 581       3.149   5.762  32.561  1.00  0.00      B    O  
ATOM   1763  H1  HOH B 581       3.807   5.012  32.792  1.00  0.00      B    H  
ATOM   1764  H2  HOH B 581       3.617   6.428  31.894  1.00  0.00      B    H  
ATOM   1765  O   HOH B 582       8.881   6.458  24.747  1.00  0.00      B    O  
ATOM   1766  H1  HOH B 582       7.951   6.600  25.219  1.00  0.00      B    H  
ATOM   1767  H2  HOH B 582       8.746   6.021  23.878  1.00  0.00      B    H  
ATOM   1768  O   HOH B 583       6.440   0.257   9.831  1.00  0.00      B    O  
ATOM   1769  H1  HOH B 583       7.350  -0.122  10.052  1.00  0.00      B    H  
ATOM   1770  H2  HOH B 583       6.301   0.919  10.629  1.00  0.00      B    H  
ATOM   1771  O   HOH B 584       3.272  16.580  34.533  1.00  0.00      B    O  
ATOM   1772  H1  HOH B 584       3.903  16.487  33.773  1.00  0.00      B    H  
ATOM   1773  H2  HOH B 584       3.184  17.574  34.745  1.00  0.00      B    H  
ATOM   1774  O   HOH B 585       6.545  32.811  22.577  1.00  0.00      B    O  
ATOM   1775  H1  HOH B 585       6.197  33.713  22.730  1.00  0.00      B    H  
ATOM   1776  H2  HOH B 585       6.668  32.822  21.557  1.00  0.00      B    H  
ATOM   1777  O   HOH B 586      25.184  14.274   9.988  1.00  0.00      B    O  
ATOM   1778  H1  HOH B 586      24.591  15.016   9.709  1.00  0.00      B    H  
ATOM   1779  H2  HOH B 586      24.812  13.822  10.824  1.00  0.00      B    H  
ATOM   1780  O   HOH B 587      19.057  36.489  17.115  1.00  0.00      B    O  
ATOM   1781  H1  HOH B 587      19.745  36.653  17.833  1.00  0.00      B    H  
ATOM   1782  H2  HOH B 587      18.410  37.313  17.173  1.00  0.00      B    H  
ATOM   1783  O   HOH B 588       9.532  37.161  13.143  1.00  0.00      B    O  
ATOM   1784  H1  HOH B 588      10.375  37.613  13.504  1.00  0.00      B    H  
ATOM   1785  H2  HOH B 588       9.733  36.152  13.256  1.00  0.00      B    H  
ATOM   1786  O   HOH B 589       2.200  11.142  35.067  1.00  0.00      B    O  
ATOM   1787  H1  HOH B 589       2.612  10.416  34.539  1.00  0.00      B    H  
ATOM   1788  H2  HOH B 589       2.863  11.465  35.796  1.00  0.00      B    H  
ATOM   1789  O   HOH B 590       9.181   5.087  36.865  1.00  0.00      B    O  
ATOM   1790  H1  HOH B 590       8.477   4.343  36.795  1.00  0.00      B    H  
ATOM   1791  H2  HOH B 590       9.512   5.168  37.850  1.00  0.00      B    H  
ATOM   1792  O   HOH B 591      14.051  26.894  12.526  1.00  0.00      B    O  
ATOM   1793  H1  HOH B 591      14.938  26.914  12.062  1.00  0.00      B    H  
ATOM   1794  H2  HOH B 591      14.259  26.606  13.462  1.00  0.00      B    H  
ATOM   1795  O   HOH B 592      15.494  12.642   3.097  1.00  0.00      B    O  
ATOM   1796  H1  HOH B 592      15.550  12.169   2.286  1.00  0.00      B    H  
ATOM   1797  H2  HOH B 592      16.185  13.380   3.050  1.00  0.00      B    H  
ATOM   1798  O   HOH B 593      14.135  27.614  22.394  1.00  0.00      B    O  
ATOM   1799  H1  HOH B 593      13.835  26.743  22.704  1.00  0.00      B    H  
ATOM   1800  H2  HOH B 593      14.924  27.423  21.799  1.00  0.00      B    H  
ATOM   1801  O   HOH B 594       0.868  35.563  17.861  1.00  0.00      B    O  
ATOM   1802  H1  HOH B 594       0.366  34.774  17.384  1.00  0.00      B    H  
ATOM   1803  H2  HOH B 594       0.252  36.098  18.399  1.00  0.00      B    H  
ATOM   1804  O   HOH B 595      35.647  12.793   4.401  1.00  0.00      B    O  
ATOM   1805  H1  HOH B 595      35.813  13.172   3.476  1.00  0.00      B    H  
ATOM   1806  H2  HOH B 595      36.394  12.124   4.619  1.00  0.00      B    H  
ATOM   1807  O   HOH B 596      12.943  39.073  28.539  1.00  0.00      B    O  
ATOM   1808  H1  HOH B 596      13.088  38.850  27.577  1.00  0.00      B    H  
ATOM   1809  H2  HOH B 596      12.616  38.208  29.040  1.00  0.00      B    H  
ATOM   1810  O   HOH B 597       4.773  37.593  18.560  1.00  0.00      B    O  
ATOM   1811  H1  HOH B 597       5.216  36.684  18.704  1.00  0.00      B    H  
ATOM   1812  H2  HOH B 597       5.348  38.325  18.917  1.00  0.00      B    H  
ATOM   1813  O   HOH B 598      13.178  38.338   6.171  1.00  0.00      B    O  
ATOM   1814  H1  HOH B 598      12.720  39.237   5.997  1.00  0.00      B    H  
ATOM   1815  H2  HOH B 598      14.076  38.336   5.672  1.00  0.00      B    H  
ATOM   1816  O   HOH B 599      11.417  35.739  15.858  1.00  0.00      B    O  
ATOM   1817  H1  HOH B 599      11.769  35.280  15.016  1.00  0.00      B    H  
ATOM   1818  H2  HOH B 599      12.044  35.591  16.640  1.00  0.00      B    H  
ATOM   1819  O   HOH B 600       5.298  35.596  35.405  1.00  0.00      B    O  
ATOM   1820  H1  HOH B 600       5.716  35.775  34.536  1.00  0.00      B    H  
ATOM   1821  H2  HOH B 600       4.975  36.512  35.806  1.00  0.00      B    H  
ATOM   1822  O   HOH B 601      34.268   8.220  18.674  1.00  0.00      B    O  
ATOM   1823  H1  HOH B 601      33.933   7.685  17.875  1.00  0.00      B    H  
ATOM   1824  H2  HOH B 601      33.794   7.888  19.493  1.00  0.00      B    H  
ATOM   1825  O   HOH B 602      16.087   0.821  11.643  1.00  0.00      B    O  
ATOM   1826  H1  HOH B 602      16.331   1.201  10.751  1.00  0.00      B    H  
ATOM   1827  H2  HOH B 602      15.279   1.304  12.100  1.00  0.00      B    H  
ATOM   1828  O   HOH B 603       7.319   6.272  19.003  1.00  0.00      B    O  
ATOM   1829  H1  HOH B 603       7.182   5.414  19.641  1.00  0.00      B    H  
ATOM   1830  H2  HOH B 603       7.129   6.075  18.056  1.00  0.00      B    H  
ATOM   1831  O   HOH B 604      37.344  13.758  13.476  1.00  0.00      B    O  
ATOM   1832  H1  HOH B 604      38.049  13.133  13.837  1.00  0.00      B    H  
ATOM   1833  H2  HOH B 604      36.832  14.193  14.268  1.00  0.00      B    H  
ATOM   1834  O   HOH B 605      38.607  29.980  24.193  1.00  0.00      B    O  
ATOM   1835  H1  HOH B 605      39.156  30.864  24.172  1.00  0.00      B    H  
ATOM   1836  H2  HOH B 605      39.215  29.384  24.727  1.00  0.00      B    H  
ATOM   1837  O   HOH B 606      11.140  35.770  22.730  1.00  0.00      B    O  
ATOM   1838  H1  HOH B 606      12.085  36.008  22.478  1.00  0.00      B    H  
ATOM   1839  H2  HOH B 606      10.431  36.287  22.179  1.00  0.00      B    H  
ATOM   1840  O   HOH B 607       0.525   7.202   5.167  1.00  0.00      B    O  
ATOM   1841  H1  HOH B 607       0.855   6.636   4.347  1.00  0.00      B    H  
ATOM   1842  H2  HOH B 607      -0.499   7.102   5.227  1.00  0.00      B    H  
ATOM   1843  O   HOH B 608      13.101   0.203   9.881  1.00  0.00      B    O  
ATOM   1844  H1  HOH B 608      12.591   1.056   9.627  1.00  0.00      B    H  
ATOM   1845  H2  HOH B 608      12.382  -0.503  10.067  1.00  0.00      B    H  
ATOM   1846  O   HOH B 609      22.628  31.820  12.485  1.00  0.00      B    O  
ATOM   1847  H1  HOH B 609      22.527  31.455  13.460  1.00  0.00      B    H  
ATOM   1848  H2  HOH B 609      23.033  31.099  11.877  1.00  0.00      B    H  
ATOM   1849  O   HOH B 610       0.425  35.589  32.064  1.00  0.00      B    O  
ATOM   1850  H1  HOH B 610       1.194  35.692  31.398  1.00  0.00      B    H  
ATOM   1851  H2  HOH B 610       0.602  36.392  32.626  1.00  0.00      B    H  
ATOM   1852  O   HOH B 611      37.904   4.034   4.214  1.00  0.00      B    O  
ATOM   1853  H1  HOH B 611      38.220   3.750   3.291  1.00  0.00      B    H  
ATOM   1854  H2  HOH B 611      37.436   4.974   4.189  1.00  0.00      B    H  
ATOM   1855  O   HOH B 612      16.776   7.653  26.407  1.00  0.00      B    O  
ATOM   1856  H1  HOH B 612      16.277   6.840  26.063  1.00  0.00      B    H  
ATOM   1857  H2  HOH B 612      17.478   7.228  26.955  1.00  0.00      B    H  
ATOM   1858  O   HOH B 613      27.258  13.778  28.545  1.00  0.00      B    O  
ATOM   1859  H1  HOH B 613      28.210  13.855  28.898  1.00  0.00      B    H  
ATOM   1860  H2  HOH B 613      27.307  13.707  27.550  1.00  0.00      B    H  
ATOM   1861  O   HOH B 614      12.571   6.379   0.948  1.00  0.00      B    O  
ATOM   1862  H1  HOH B 614      12.787   7.372   1.108  1.00  0.00      B    H  
ATOM   1863  H2  HOH B 614      12.880   5.935   1.758  1.00  0.00      B    H  
ATOM   1864  O   HOH B 615       7.805  29.372   6.186  1.00  0.00      B    O  
ATOM   1865  H1  HOH B 615       7.837  29.755   7.136  1.00  0.00      B    H  
ATOM   1866  H2  HOH B 615       8.683  29.012   5.973  1.00  0.00      B    H  
ATOM   1867  O   HOH B 616       8.899  24.729  33.225  1.00  0.00      B    O  
ATOM   1868  H1  HOH B 616       8.262  23.883  33.118  1.00  0.00      B    H  
ATOM   1869  H2  HOH B 616       8.367  25.564  33.204  1.00  0.00      B    H  
ATOM   1870  O   HOH B 617       8.750   3.394   7.300  1.00  0.00      B    O  
ATOM   1871  H1  HOH B 617       9.229   4.003   7.932  1.00  0.00      B    H  
ATOM   1872  H2  HOH B 617       8.775   3.684   6.338  1.00  0.00      B    H  
ATOM   1873  O   HOH B 618      16.859  15.338  17.829  1.00  0.00      B    O  
ATOM   1874  H1  HOH B 618      16.949  16.045  17.111  1.00  0.00      B    H  
ATOM   1875  H2  HOH B 618      15.835  15.149  17.973  1.00  0.00      B    H  
ATOM   1876  O   HOH B 619      13.783   3.771   6.877  1.00  0.00      B    O  
ATOM   1877  H1  HOH B 619      13.916   3.140   7.692  1.00  0.00      B    H  
ATOM   1878  H2  HOH B 619      14.496   3.564   6.218  1.00  0.00      B    H  
ATOM   1879  O   HOH B 620      22.237  18.234   0.276  1.00  0.00      B    O  
ATOM   1880  H1  HOH B 620      23.141  18.714   0.269  1.00  0.00      B    H  
ATOM   1881  H2  HOH B 620      21.632  18.755   0.925  1.00  0.00      B    H  
ATOM   1882  O   HOH B 621      14.352  31.336  24.969  1.00  0.00      B    O  
ATOM   1883  H1  HOH B 621      15.160  30.882  25.480  1.00  0.00      B    H  
ATOM   1884  H2  HOH B 621      14.412  30.950  24.050  1.00  0.00      B    H  
ATOM   1885  O   HOH B 622      22.469  25.775  33.652  1.00  0.00      B    O  
ATOM   1886  H1  HOH B 622      21.855  25.800  32.857  1.00  0.00      B    H  
ATOM   1887  H2  HOH B 622      21.996  25.173  34.335  1.00  0.00      B    H  
ATOM   1888  O   HOH B 623       6.836  12.876  22.987  1.00  0.00      B    O  
ATOM   1889  H1  HOH B 623       7.314  13.021  23.834  1.00  0.00      B    H  
ATOM   1890  H2  HOH B 623       7.137  11.985  22.613  1.00  0.00      B    H  
ATOM   1891  O   HOH B 624      34.077  14.206  31.748  1.00  0.00      B    O  
ATOM   1892  H1  HOH B 624      34.383  13.839  32.666  1.00  0.00      B    H  
ATOM   1893  H2  HOH B 624      34.159  13.498  31.038  1.00  0.00      B    H  
ATOM   1894  O   HOH B 625      11.189   9.096  27.558  1.00  0.00      B    O  
ATOM   1895  H1  HOH B 625      11.781   9.803  27.099  1.00  0.00      B    H  
ATOM   1896  H2  HOH B 625      10.264   9.198  27.116  1.00  0.00      B    H  
ATOM   1897  O   HOH B 626       1.316  15.714   9.149  1.00  0.00      B    O  
ATOM   1898  H1  HOH B 626       1.942  16.172   9.789  1.00  0.00      B    H  
ATOM   1899  H2  HOH B 626       0.938  16.520   8.686  1.00  0.00      B    H  
ATOM   1900  O   HOH B 627      17.173  24.865  14.650  1.00  0.00      B    O  
ATOM   1901  H1  HOH B 627      17.693  25.456  14.004  1.00  0.00      B    H  
ATOM   1902  H2  HOH B 627      16.985  24.083  14.145  1.00  0.00      B    H  
ATOM   1903  O   HOH B 628      20.990  13.106  27.139  1.00  0.00      B    O  
ATOM   1904  H1  HOH B 628      20.707  12.564  26.300  1.00  0.00      B    H  
ATOM   1905  H2  HOH B 628      21.959  12.856  27.359  1.00  0.00      B    H  
ATOM   1906  O   HOH B 629      38.532   5.004  20.327  1.00  0.00      B    O  
ATOM   1907  H1  HOH B 629      38.014   5.272  21.162  1.00  0.00      B    H  
ATOM   1908  H2  HOH B 629      38.856   5.929  19.873  1.00  0.00      B    H  
ATOM   1909  O   HOH B 630      16.330  32.678   1.764  1.00  0.00      B    O  
ATOM   1910  H1  HOH B 630      15.323  32.845   1.530  1.00  0.00      B    H  
ATOM   1911  H2  HOH B 630      16.550  33.236   2.565  1.00  0.00      B    H  
ATOM   1912  O   HOH B 631      27.342  16.648  31.734  1.00  0.00      B    O  
ATOM   1913  H1  HOH B 631      27.136  16.187  32.643  1.00  0.00      B    H  
ATOM   1914  H2  HOH B 631      28.306  16.617  31.548  1.00  0.00      B    H  
ATOM   1915  O   HOH B 632      39.057  17.763   7.731  1.00  0.00      B    O  
ATOM   1916  H1  HOH B 632      38.314  17.639   7.026  1.00  0.00      B    H  
ATOM   1917  H2  HOH B 632      39.776  18.352   7.328  1.00  0.00      B    H  
ATOM   1918  O   HOH B 633      12.465  17.576  31.268  1.00  0.00      B    O  
ATOM   1919  H1  HOH B 633      12.842  18.256  30.598  1.00  0.00      B    H  
ATOM   1920  H2  HOH B 633      13.183  17.467  31.966  1.00  0.00      B    H  
ATOM   1921  O   HOH B 634      37.473  19.583  27.018  1.00  0.00      B    O  
ATOM   1922  H1  HOH B 634      37.967  20.095  26.321  1.00  0.00      B    H  
ATOM   1923  H2  HOH B 634      37.041  20.276  27.592  1.00  0.00      B    H  
ATOM   1924  O   HOH B 635      33.315  12.802   1.714  1.00  0.00      B    O  
ATOM   1925  H1  HOH B 635      33.093  12.271   0.889  1.00  0.00      B    H  
ATOM   1926  H2  HOH B 635      34.345  12.884   1.774  1.00  0.00      B    H  
ATOM   1927  O   HOH B 636      28.158  14.266   9.990  1.00  0.00      B    O  
ATOM   1928  H1  HOH B 636      28.111  15.243   9.900  1.00  0.00      B    H  
ATOM   1929  H2  HOH B 636      27.247  13.756   9.806  1.00  0.00      B    H  
ATOM   1930  O   HOH B 637      15.825   8.851  20.028  1.00  0.00      B    O  
ATOM   1931  H1  HOH B 637      16.481   9.565  19.780  1.00  0.00      B    H  
ATOM   1932  H2  HOH B 637      16.330   8.046  20.380  1.00  0.00      B    H  
ATOM   1933  O   HOH B 638      25.880  11.195   0.673  1.00  0.00      B    O  
ATOM   1934  H1  HOH B 638      26.179  10.897  -0.241  1.00  0.00      B    H  
ATOM   1935  H2  HOH B 638      26.768  11.460   1.129  1.00  0.00      B    H  
ATOM   1936  O   HOH B 639       6.916  27.464  36.942  1.00  0.00      B    O  
ATOM   1937  H1  HOH B 639       7.911  27.446  36.938  1.00  0.00      B    H  
ATOM   1938  H2  HOH B 639       6.686  28.139  36.260  1.00  0.00      B    H  
ATOM   1939  O   HOH B 640      37.507   9.745  16.673  1.00  0.00      B    O  
ATOM   1940  H1  HOH B 640      36.743  10.349  16.916  1.00  0.00      B    H  
ATOM   1941  H2  HOH B 640      37.300   8.865  17.205  1.00  0.00      B    H  
ATOM   1942  O   HOH B 641      11.928  37.312  36.533  1.00  0.00      B    O  
ATOM   1943  H1  HOH B 641      11.414  37.798  35.828  1.00  0.00      B    H  
ATOM   1944  H2  HOH B 641      12.670  36.912  36.000  1.00  0.00      B    H  
ATOM   1945  O   HOH B 642       7.522  10.323   9.326  1.00  0.00      B    O  
ATOM   1946  H1  HOH B 642       6.710   9.789   9.231  1.00  0.00      B    H  
ATOM   1947  H2  HOH B 642       8.089  10.113   8.500  1.00  0.00      B    H  
ATOM   1948  O   HOH B 643      31.603  22.034   1.725  1.00  0.00      B    O  
ATOM   1949  H1  HOH B 643      31.292  22.999   1.956  1.00  0.00      B    H  
ATOM   1950  H2  HOH B 643      31.011  21.666   0.984  1.00  0.00      B    H  
ATOM   1951  O   HOH B 644       2.404  19.039  17.299  1.00  0.00      B    O  
ATOM   1952  H1  HOH B 644       2.268  18.854  16.342  1.00  0.00      B    H  
ATOM   1953  H2  HOH B 644       3.445  19.164  17.563  1.00  0.00      B    H  
ATOM   1954  O   HOH B 645      38.277  38.016  28.887  1.00  0.00      B    O  
ATOM   1955  H1  HOH B 645      39.286  38.100  29.034  1.00  0.00      B    H  
ATOM   1956  H2  HOH B 645      38.090  37.151  28.355  1.00  0.00      B    H  
ATOM   1957  O   HOH B 646      10.421  30.604   9.479  1.00  0.00      B    O  
ATOM   1958  H1  HOH B 646       9.474  30.592   9.234  1.00  0.00      B    H  
ATOM   1959  H2  HOH B 646      10.445  30.356  10.440  1.00  0.00      B    H  
ATOM   1960  O   HOH B 647       9.786  22.035  16.333  1.00  0.00      B    O  
ATOM   1961  H1  HOH B 647      10.380  21.383  15.805  1.00  0.00      B    H  
ATOM   1962  H2  HOH B 647       9.353  21.432  17.046  1.00  0.00      B    H  
ATOM   1963  O   HOH B 648      23.624  23.551  36.800  1.00  0.00      B    O  
ATOM   1964  H1  HOH B 648      24.491  23.979  36.579  1.00  0.00      B    H  
ATOM   1965  H2  HOH B 648      23.790  22.981  37.627  1.00  0.00      B    H  
ATOM   1966  O   HOH B 649      11.277  14.052  35.168  1.00  0.00      B    O  
ATOM   1967  H1  HOH B 649      11.573  13.575  34.349  1.00  0.00      B    H  
ATOM   1968  H2  HOH B 649      12.113  14.263  35.773  1.00  0.00      B    H  
ATOM   1969  O   HOH B 650      37.146  35.744  11.784  1.00  0.00      B    O  
ATOM   1970  H1  HOH B 650      36.172  35.451  11.513  1.00  0.00      B    H  
ATOM   1971  H2  HOH B 650      37.124  36.682  12.018  1.00  0.00      B    H  
ATOM   1972  O   HOH B 651       9.534  23.546  37.384  1.00  0.00      B    O  
ATOM   1973  H1  HOH B 651       8.523  23.451  37.662  1.00  0.00      B    H  
ATOM   1974  H2  HOH B 651      10.168  23.418  38.187  1.00  0.00      B    H  
ATOM   1975  O   HOH B 652      31.529  14.855  32.843  1.00  0.00      B    O  
ATOM   1976  H1  HOH B 652      31.564  15.008  33.830  1.00  0.00      B    H  
ATOM   1977  H2  HOH B 652      32.479  14.654  32.512  1.00  0.00      B    H  
ATOM   1978  O   HOH B 653      36.483  22.117  27.693  1.00  0.00      B    O  
ATOM   1979  H1  HOH B 653      35.650  22.435  27.195  1.00  0.00      B    H  
ATOM   1980  H2  HOH B 653      36.982  22.958  28.037  1.00  0.00      B    H  
ATOM   1981  O   HOH B 654       9.313  38.834  23.046  1.00  0.00      B    O  
ATOM   1982  H1  HOH B 654       9.972  39.003  23.790  1.00  0.00      B    H  
ATOM   1983  H2  HOH B 654       8.394  38.714  23.427  1.00  0.00      B    H  
ATOM   1984  O   HOH B 655       3.114  34.504  36.473  1.00  0.00      B    O  
ATOM   1985  H1  HOH B 655       2.457  34.414  35.714  1.00  0.00      B    H  
ATOM   1986  H2  HOH B 655       4.028  34.581  36.063  1.00  0.00      B    H  
ATOM   1987  O   HOH B 656      26.319  17.892  27.010  1.00  0.00      B    O  
ATOM   1988  H1  HOH B 656      27.249  17.569  26.921  1.00  0.00      B    H  
ATOM   1989  H2  HOH B 656      25.750  17.088  27.218  1.00  0.00      B    H  
ATOM   1990  O   HOH B 657      17.677  38.743  26.856  1.00  0.00      B    O  
ATOM   1991  H1  HOH B 657      17.102  38.006  26.491  1.00  0.00      B    H  
ATOM   1992  H2  HOH B 657      18.369  38.335  27.444  1.00  0.00      B    H  
ATOM   1993  O   HOH B 658      26.375   8.052  39.092  1.00  0.00      B    O  
ATOM   1994  H1  HOH B 658      27.292   8.338  39.297  1.00  0.00      B    H  
ATOM   1995  H2  HOH B 658      25.915   8.852  38.714  1.00  0.00      B    H  
ATOM   1996  O   HOH B 659      20.955  23.152  22.667  1.00  0.00      B    O  
ATOM   1997  H1  HOH B 659      20.921  23.108  21.650  1.00  0.00      B    H  
ATOM   1998  H2  HOH B 659      20.735  22.220  23.029  1.00  0.00      B    H  
ATOM   1999  O   HOH B 660       4.837   0.471  34.140  1.00  0.00      B    O  
ATOM   2000  H1  HOH B 660       5.233  -0.091  34.831  1.00  0.00      B    H  
ATOM   2001  H2  HOH B 660       4.563  -0.213  33.403  1.00  0.00      B    H  
ATOM   2002  O   HOH B 661      23.433  29.751  29.374  1.00  0.00      B    O  
ATOM   2003  H1  HOH B 661      24.132  30.439  29.285  1.00  0.00      B    H  
ATOM   2004  H2  HOH B 661      22.565  30.230  29.237  1.00  0.00      B    H  
ATOM   2005  O   HOH B 662       7.497  29.375   3.295  1.00  0.00      B    O  
ATOM   2006  H1  HOH B 662       7.511  29.111   4.287  1.00  0.00      B    H  
ATOM   2007  H2  HOH B 662       6.536  29.184   2.879  1.00  0.00      B    H  
ATOM   2008  O   HOH B 663       2.589  33.789  29.860  1.00  0.00      B    O  
ATOM   2009  H1  HOH B 663       2.414  33.701  28.874  1.00  0.00      B    H  
ATOM   2010  H2  HOH B 663       2.044  33.069  30.323  1.00  0.00      B    H  
ATOM   2011  O   HOH B 664      37.374  39.256  23.076  1.00  0.00      B    O  
ATOM   2012  H1  HOH B 664      36.864  39.673  22.245  1.00  0.00      B    H  
ATOM   2013  H2  HOH B 664      36.805  38.489  23.367  1.00  0.00      B    H  
ATOM   2014  O   HOH B 665      37.449  16.200  37.942  1.00  0.00      B    O  
ATOM   2015  H1  HOH B 665      37.023  15.279  38.125  1.00  0.00      B    H  
ATOM   2016  H2  HOH B 665      38.396  16.041  37.663  1.00  0.00      B    H  
ATOM   2017  O   HOH B 666      14.553  28.922  14.951  1.00  0.00      B    O  
ATOM   2018  H1  HOH B 666      14.558  27.890  15.019  1.00  0.00      B    H  
ATOM   2019  H2  HOH B 666      15.165  29.210  14.141  1.00  0.00      B    H  
ATOM   2020  O   HOH B 667      20.953  10.398  31.805  1.00  0.00      B    O  
ATOM   2021  H1  HOH B 667      20.461   9.807  31.124  1.00  0.00      B    H  
ATOM   2022  H2  HOH B 667      20.982   9.843  32.634  1.00  0.00      B    H  
ATOM   2023  O   HOH B 668       5.829  25.035  10.724  1.00  0.00      B    O  
ATOM   2024  H1  HOH B 668       6.593  25.090  10.054  1.00  0.00      B    H  
ATOM   2025  H2  HOH B 668       6.230  24.769  11.596  1.00  0.00      B    H  
ATOM   2026  O   HOH B 669      38.579   7.212  23.361  1.00  0.00      B    O  
ATOM   2027  H1  HOH B 669      38.296   8.046  23.865  1.00  0.00      B    H  
ATOM   2028  H2  HOH B 669      37.890   6.560  23.514  1.00  0.00      B    H  
ATOM   2029  O   HOH B 670      29.750  37.558  15.126  1.00  0.00      B    O  
ATOM   2030  H1  HOH B 670      28.951  37.090  15.515  1.00  0.00      B    H  
ATOM   2031  H2  HOH B 670      29.665  37.435  14.129  1.00  0.00      B    H  
ATOM   2032  O   HOH B 671      35.641  14.181  21.039  1.00  0.00      B    O  
ATOM   2033  H1  HOH B 671      36.201  14.357  21.836  1.00  0.00      B    H  
ATOM   2034  H2  HOH B 671      36.050  13.524  20.389  1.00  0.00      B    H  
ATOM   2035  O   HOH B 672      25.688  20.858  30.337  1.00  0.00      B    O  
ATOM   2036  H1  HOH B 672      25.182  20.191  29.771  1.00  0.00      B    H  
ATOM   2037  H2  HOH B 672      26.463  20.325  30.814  1.00  0.00      B    H  
ATOM   2038  O   HOH B 673      35.291  22.517  14.151  1.00  0.00      B    O  
ATOM   2039  H1  HOH B 673      36.286  22.249  14.011  1.00  0.00      B    H  
ATOM   2040  H2  HOH B 673      34.905  22.604  13.219  1.00  0.00      B    H  
ATOM   2041  O   HOH B 674      37.170  33.911  13.992  1.00  0.00      B    O  
ATOM   2042  H1  HOH B 674      38.179  33.784  14.040  1.00  0.00      B    H  
ATOM   2043  H2  HOH B 674      36.965  34.434  13.166  1.00  0.00      B    H  
ATOM   2044  O   HOH B 675      22.093   4.973  14.461  1.00  0.00      B    O  
ATOM   2045  H1  HOH B 675      22.193   4.311  13.764  1.00  0.00      B    H  
ATOM   2046  H2  HOH B 675      21.124   5.153  14.457  1.00  0.00      B    H  
ATOM   2047  O   HOH B 676       4.128  28.543  34.655  1.00  0.00      B    O  
ATOM   2048  H1  HOH B 676       3.543  29.367  34.467  1.00  0.00      B    H  
ATOM   2049  H2  HOH B 676       4.774  28.468  33.881  1.00  0.00      B    H  
ATOM   2050  O   HOH B 677      20.369  25.991  23.227  1.00  0.00      B    O  
ATOM   2051  H1  HOH B 677      19.527  25.862  23.804  1.00  0.00      B    H  
ATOM   2052  H2  HOH B 677      20.718  25.092  22.987  1.00  0.00      B    H  
ATOM   2053  O   HOH B 678      26.530  22.582  26.561  1.00  0.00      B    O  
ATOM   2054  H1  HOH B 678      26.425  22.662  27.582  1.00  0.00      B    H  
ATOM   2055  H2  HOH B 678      26.670  21.559  26.295  1.00  0.00      B    H  
ATOM   2056  O   HOH B 679      36.371  27.399   2.222  1.00  0.00      B    O  
ATOM   2057  H1  HOH B 679      36.462  27.705   3.122  1.00  0.00      B    H  
ATOM   2058  H2  HOH B 679      37.245  27.671   1.693  1.00  0.00      B    H  
ATOM   2059  O   HOH B 680       4.899  16.772  31.909  1.00  0.00      B    O  
ATOM   2060  H1  HOH B 680       4.155  16.953  31.250  1.00  0.00      B    H  
ATOM   2061  H2  HOH B 680       5.752  16.444  31.398  1.00  0.00      B    H  
ATOM   2062  O   HOH B 681      32.433   4.732  30.820  1.00  0.00      B    O  
ATOM   2063  H1  HOH B 681      31.982   4.028  31.386  1.00  0.00      B    H  
ATOM   2064  H2  HOH B 681      33.265   5.082  31.338  1.00  0.00      B    H  
ATOM   2065  O   HOH B 682      36.233   3.912   9.554  1.00  0.00      B    O  
ATOM   2066  H1  HOH B 682      36.036   3.207  10.322  1.00  0.00      B    H  
ATOM   2067  H2  HOH B 682      36.396   3.413   8.720  1.00  0.00      B    H  
ATOM   2068  O   HOH B 683      17.668   6.738  20.874  1.00  0.00      B    O  
ATOM   2069  H1  HOH B 683      17.743   6.411  21.839  1.00  0.00      B    H  
ATOM   2070  H2  HOH B 683      17.403   5.807  20.410  1.00  0.00      B    H  
ATOM   2071  O   HOH B 684      34.673  34.851  10.949  1.00  0.00      B    O  
ATOM   2072  H1  HOH B 684      34.040  35.539  10.605  1.00  0.00      B    H  
ATOM   2073  H2  HOH B 684      34.212  33.957  10.811  1.00  0.00      B    H  
ATOM   2074  O   HOH B 685      22.625   8.159   7.113  1.00  0.00      B    O  
ATOM   2075  H1  HOH B 685      22.003   8.186   6.286  1.00  0.00      B    H  
ATOM   2076  H2  HOH B 685      23.605   8.210   6.746  1.00  0.00      B    H  
ATOM   2077  O   HOH B 686      10.607  22.702  26.560  1.00  0.00      B    O  
ATOM   2078  H1  HOH B 686      11.485  22.620  26.029  1.00  0.00      B    H  
ATOM   2079  H2  HOH B 686      10.756  22.143  27.358  1.00  0.00      B    H  
ATOM   2080  O   HOH B 687       9.725   5.950   0.231  1.00  0.00      B    O  
ATOM   2081  H1  HOH B 687      10.665   5.720   0.473  1.00  0.00      B    H  
ATOM   2082  H2  HOH B 687       9.476   6.861   0.654  1.00  0.00      B    H  
ATOM   2083  O   HOH B 688      18.742  14.267  35.758  1.00  0.00      B    O  
ATOM   2084  H1  HOH B 688      19.171  13.472  35.285  1.00  0.00      B    H  
ATOM   2085  H2  HOH B 688      19.299  15.040  35.457  1.00  0.00      B    H  
ATOM   2086  O   HOH B 689      16.362  29.902  13.138  1.00  0.00      B    O  
ATOM   2087  H1  HOH B 689      17.274  29.533  12.837  1.00  0.00      B    H  
ATOM   2088  H2  HOH B 689      15.909  30.485  12.394  1.00  0.00      B    H  
ATOM   2089  O   HOH B 690       7.510  32.726   6.023  1.00  0.00      B    O  
ATOM   2090  H1  HOH B 690       7.126  32.876   5.118  1.00  0.00      B    H  
ATOM   2091  H2  HOH B 690       7.470  33.643   6.462  1.00  0.00      B    H  
ATOM   2092  O   HOH B 691      36.137  30.418  34.372  1.00  0.00      B    O  
ATOM   2093  H1  HOH B 691      35.607  29.917  35.052  1.00  0.00      B    H  
ATOM   2094  H2  HOH B 691      35.966  31.399  34.453  1.00  0.00      B    H  
ATOM   2095  O   HOH B 692      17.754  31.154   6.551  1.00  0.00      B    O  
ATOM   2096  H1  HOH B 692      18.345  30.319   6.543  1.00  0.00      B    H  
ATOM   2097  H2  HOH B 692      18.311  31.874   6.072  1.00  0.00      B    H  
ATOM   2098  O   HOH B 693      37.974   4.364  13.122  1.00  0.00      B    O  
ATOM   2099  H1  HOH B 693      38.376   4.714  12.304  1.00  0.00      B    H  
ATOM   2100  H2  HOH B 693      37.659   5.117  13.724  1.00  0.00      B    H  
ATOM   2101  O   HOH B 694      30.341  19.488  29.953  1.00  0.00      B    O  
ATOM   2102  H1  HOH B 694      29.471  18.972  29.986  1.00  0.00      B    H  
ATOM   2103  H2  HOH B 694      30.080  20.483  30.164  1.00  0.00      B    H  
ATOM   2104  O   HOH B 695      20.736   6.199  37.032  1.00  0.00      B    O  
ATOM   2105  H1  HOH B 695      21.739   6.473  37.141  1.00  0.00      B    H  
ATOM   2106  H2  HOH B 695      20.687   5.444  36.339  1.00  0.00      B    H  
ATOM   2107  O   HOH B 696      17.991   8.215  10.873  1.00  0.00      B    O  
ATOM   2108  H1  HOH B 696      18.028   7.297  10.521  1.00  0.00      B    H  
ATOM   2109  H2  HOH B 696      18.863   8.688  10.615  1.00  0.00      B    H  
ATOM   2110  O   HOH B 697      24.634  37.172   1.197  1.00  0.00      B    O  
ATOM   2111  H1  HOH B 697      23.619  37.007   1.168  1.00  0.00      B    H  
ATOM   2112  H2  HOH B 697      25.103  36.279   1.193  1.00  0.00      B    H  
ATOM   2113  O   HOH B 698      31.805   9.554  35.980  1.00  0.00      B    O  
ATOM   2114  H1  HOH B 698      31.828  10.422  35.534  1.00  0.00      B    H  
ATOM   2115  H2  HOH B 698      32.280   8.906  35.306  1.00  0.00      B    H  
ATOM   2116  O   HOH B 699      29.007  22.662   3.819  1.00  0.00      B    O  
ATOM   2117  H1  HOH B 699      28.394  22.524   4.663  1.00  0.00      B    H  
ATOM   2118  H2  HOH B 699      29.211  21.824   3.463  1.00  0.00      B    H  
ATOM   2119  O   HOH B 700      32.512  26.687  15.989  1.00  0.00      B    O  
ATOM   2120  H1  HOH B 700      31.946  26.699  15.167  1.00  0.00      B    H  
ATOM   2121  H2  HOH B 700      33.119  25.903  15.956  1.00  0.00      B    H  
ATOM   2122  O   HOH B 701      38.759  24.272  22.524  1.00  0.00      B    O  
ATOM   2123  H1  HOH B 701      39.143  23.481  23.027  1.00  0.00      B    H  
ATOM   2124  H2  HOH B 701      38.248  24.864  23.215  1.00  0.00      B    H  
ATOM   2125  O   HOH B 702      38.372  27.965   0.699  1.00  0.00      B    O  
ATOM   2126  H1  HOH B 702      39.088  28.629   0.451  1.00  0.00      B    H  
ATOM   2127  H2  HOH B 702      38.212  27.344  -0.108  1.00  0.00      B    H  
ATOM   2128  O   HOH B 703      20.758   0.676  36.923  1.00  0.00      B    O  
ATOM   2129  H1  HOH B 703      20.210  -0.060  36.475  1.00  0.00      B    H  
ATOM   2130  H2  HOH B 703      21.759   0.495  37.051  1.00  0.00      B    H  
ATOM   2131  O   HOH B 704       7.373  18.424  30.269  1.00  0.00      B    O  
ATOM   2132  H1  HOH B 704       7.591  19.212  30.902  1.00  0.00      B    H  
ATOM   2133  H2  HOH B 704       6.576  18.739  29.740  1.00  0.00      B    H  
ATOM   2134  O   HOH B 705      27.162   9.853  15.721  1.00  0.00      B    O  
ATOM   2135  H1  HOH B 705      27.936   9.948  16.319  1.00  0.00      B    H  
ATOM   2136  H2  HOH B 705      26.980   8.854  15.622  1.00  0.00      B    H  
ATOM   2137  O   HOH B 706      23.769  31.785  32.401  1.00  0.00      B    O  
ATOM   2138  H1  HOH B 706      23.902  30.822  32.169  1.00  0.00      B    H  
ATOM   2139  H2  HOH B 706      22.750  31.941  32.352  1.00  0.00      B    H  
ATOM   2140  O   HOH B 707       9.278  22.601   3.203  1.00  0.00      B    O  
ATOM   2141  H1  HOH B 707       8.888  22.978   2.365  1.00  0.00      B    H  
ATOM   2142  H2  HOH B 707       8.830  21.735   3.385  1.00  0.00      B    H  
ATOM   2143  O   HOH B 708      21.004  29.951   9.289  1.00  0.00      B    O  
ATOM   2144  H1  HOH B 708      21.070  29.471  10.194  1.00  0.00      B    H  
ATOM   2145  H2  HOH B 708      21.562  30.820   9.366  1.00  0.00      B    H  
ATOM   2146  O   HOH B 709       9.030  12.263  24.571  1.00  0.00      B    O  
ATOM   2147  H1  HOH B 709       9.533  12.019  23.781  1.00  0.00      B    H  
ATOM   2148  H2  HOH B 709       9.678  12.525  25.292  1.00  0.00      B    H  
ATOM   2149  O   HOH B 710      25.850  16.558  12.421  1.00  0.00      B    O  
ATOM   2150  H1  HOH B 710      25.036  16.368  11.856  1.00  0.00      B    H  
ATOM   2151  H2  HOH B 710      26.647  16.576  11.786  1.00  0.00      B    H  
ATOM   2152  O   HOH B 711      11.645  21.318  32.916  1.00  0.00      B    O  
ATOM   2153  H1  HOH B 711      12.027  20.451  33.364  1.00  0.00      B    H  
ATOM   2154  H2  HOH B 711      10.629  21.175  33.046  1.00  0.00      B    H  
ATOM   2155  O   HOH B 712      25.405  26.603   4.697  1.00  0.00      B    O  
ATOM   2156  H1  HOH B 712      24.858  27.448   4.889  1.00  0.00      B    H  
ATOM   2157  H2  HOH B 712      26.201  26.954   4.129  1.00  0.00      B    H  
ATOM   2158  O   HOH B 713      29.911  27.067   5.784  1.00  0.00      B    O  
ATOM   2159  H1  HOH B 713      30.778  27.552   5.777  1.00  0.00      B    H  
ATOM   2160  H2  HOH B 713      29.469  27.279   4.847  1.00  0.00      B    H  
ATOM   2161  O   HOH B 714       6.355  37.072  28.894  1.00  0.00      B    O  
ATOM   2162  H1  HOH B 714       7.302  36.741  29.068  1.00  0.00      B    H  
ATOM   2163  H2  HOH B 714       6.202  37.825  29.575  1.00  0.00      B    H  
ATOM   2164  O   HOH B 715       7.891  11.214  29.335  1.00  0.00      B    O  
ATOM   2165  H1  HOH B 715       8.867  10.944  29.285  1.00  0.00      B    H  
ATOM   2166  H2  HOH B 715       7.454  10.582  30.016  1.00  0.00      B    H  
ATOM   2167  O   HOH B 716      19.449  19.347  34.384  1.00  0.00      B    O  
ATOM   2168  H1  HOH B 716      19.946  19.136  35.240  1.00  0.00      B    H  
ATOM   2169  H2  HOH B 716      18.517  19.715  34.692  1.00  0.00      B    H  
ATOM   2170  O   HOH B 717      23.672   1.394   6.003  1.00  0.00      B    O  
ATOM   2171  H1  HOH B 717      23.065   1.232   5.211  1.00  0.00      B    H  
ATOM   2172  H2  HOH B 717      23.492   0.657   6.703  1.00  0.00      B    H  
ATOM   2173  O   HOH B 718      26.906   3.172  26.373  1.00  0.00      B    O  
ATOM   2174  H1  HOH B 718      27.012   2.411  25.681  1.00  0.00      B    H  
ATOM   2175  H2  HOH B 718      27.744   3.306  26.956  1.00  0.00      B    H  
ATOM   2176  O   HOH B 719      34.610  36.460  20.799  1.00  0.00      B    O  
ATOM   2177  H1  HOH B 719      34.031  36.575  21.611  1.00  0.00      B    H  
ATOM   2178  H2  HOH B 719      34.027  36.377  19.955  1.00  0.00      B    H  
ATOM   2179  O   HOH B 720      16.555  13.662  34.265  1.00  0.00      B    O  
ATOM   2180  H1  HOH B 720      17.278  13.982  34.934  1.00  0.00      B    H  
ATOM   2181  H2  HOH B 720      16.568  12.672  34.337  1.00  0.00      B    H  
ATOM   2182  O   HOH B 721      19.371   7.713  38.889  1.00  0.00      B    O  
ATOM   2183  H1  HOH B 721      20.158   7.910  39.472  1.00  0.00      B    H  
ATOM   2184  H2  HOH B 721      19.786   7.122  38.125  1.00  0.00      B    H  
ATOM   2185  O   HOH B 722       8.286  28.460  32.805  1.00  0.00      B    O  
ATOM   2186  H1  HOH B 722       9.159  28.266  32.322  1.00  0.00      B    H  
ATOM   2187  H2  HOH B 722       8.328  29.433  33.133  1.00  0.00      B    H  
ATOM   2188  O   HOH B 723       3.191   1.069   0.841  1.00  0.00      B    O  
ATOM   2189  H1  HOH B 723       3.266   0.129   1.074  1.00  0.00      B    H  
ATOM   2190  H2  HOH B 723       2.476   1.464   1.372  1.00  0.00      B    H  
ATOM   2191  O   HOH B 724      25.002  24.308   3.378  1.00  0.00      B    O  
ATOM   2192  H1  HOH B 724      25.400  24.911   4.108  1.00  0.00      B    H  
ATOM   2193  H2  HOH B 724      25.501  24.363   2.507  1.00  0.00      B    H  
ATOM   2194  O   HOH B 725       0.693  20.984  22.443  1.00  0.00      B    O  
ATOM   2195  H1  HOH B 725       0.013  20.863  21.716  1.00  0.00      B    H  
ATOM   2196  H2  HOH B 725       1.072  20.083  22.657  1.00  0.00      B    H  
ATOM   2197  O   HOH B 726      11.162   2.545   0.019  1.00  0.00      B    O  
ATOM   2198  H1  HOH B 726      10.572   2.173  -0.714  1.00  0.00      B    H  
ATOM   2199  H2  HOH B 726      10.502   2.882   0.703  1.00  0.00      B    H  
ATOM   2200  O   HOH B 727      36.880  34.142   5.125  1.00  0.00      B    O  
ATOM   2201  H1  HOH B 727      36.521  35.098   4.873  1.00  0.00      B    H  
ATOM   2202  H2  HOH B 727      36.849  34.106   6.164  1.00  0.00      B    H  
ATOM   2203  O   HOH B 728       6.823  35.379  33.055  1.00  0.00      B    O  
ATOM   2204  H1  HOH B 728       6.471  34.621  32.444  1.00  0.00      B    H  
ATOM   2205  H2  HOH B 728       7.811  35.088  33.183  1.00  0.00      B    H  
ATOM   2206  O   HOH B 729      14.666  14.636  28.057  1.00  0.00      B    O  
ATOM   2207  H1  HOH B 729      14.082  14.196  28.713  1.00  0.00      B    H  
ATOM   2208  H2  HOH B 729      15.277  13.866  27.730  1.00  0.00      B    H  
ATOM   2209  O   HOH B 730      28.601   1.551  32.992  1.00  0.00      B    O  
ATOM   2210  H1  HOH B 730      28.368   0.717  33.508  1.00  0.00      B    H  
ATOM   2211  H2  HOH B 730      28.589   2.348  33.611  1.00  0.00      B    H  
ATOM   2212  O   HOH B 731      29.134  19.571  33.947  1.00  0.00      B    O  
ATOM   2213  H1  HOH B 731      29.401  20.530  33.833  1.00  0.00      B    H  
ATOM   2214  H2  HOH B 731      29.973  19.051  34.162  1.00  0.00      B    H  
ATOM   2215  O   HOH B 732      11.536  23.307   7.585  1.00  0.00      B    O  
ATOM   2216  H1  HOH B 732      11.207  24.145   7.112  1.00  0.00      B    H  
ATOM   2217  H2  HOH B 732      10.985  23.244   8.416  1.00  0.00      B    H  
ATOM   2218  O   HOH B 733      18.757  36.997  31.113  1.00  0.00      B    O  
ATOM   2219  H1  HOH B 733      18.796  37.907  30.673  1.00  0.00      B    H  
ATOM   2220  H2  HOH B 733      18.447  37.090  32.077  1.00  0.00      B    H  
ATOM   2221  O   HOH B 734       9.788  25.470  12.440  1.00  0.00      B    O  
ATOM   2222  H1  HOH B 734       8.915  25.071  12.775  1.00  0.00      B    H  
ATOM   2223  H2  HOH B 734      10.556  24.823  12.601  1.00  0.00      B    H  
ATOM   2224  O   HOH B 735      21.427   7.884  20.463  1.00  0.00      B    O  
ATOM   2225  H1  HOH B 735      21.240   6.981  20.975  1.00  0.00      B    H  
ATOM   2226  H2  HOH B 735      21.450   7.661  19.475  1.00  0.00      B    H  
ATOM   2227  O   HOH B 736      21.515  23.657  35.286  1.00  0.00      B    O  
ATOM   2228  H1  HOH B 736      22.406  23.593  35.852  1.00  0.00      B    H  
ATOM   2229  H2  HOH B 736      20.721  23.563  35.984  1.00  0.00      B    H  
ATOM   2230  O   HOH B 737       4.363  16.560   8.402  1.00  0.00      B    O  
ATOM   2231  H1  HOH B 737       5.185  17.194   8.520  1.00  0.00      B    H  
ATOM   2232  H2  HOH B 737       3.543  17.161   8.419  1.00  0.00      B    H  
ATOM   2233  O   HOH B 738      36.562  17.567  23.523  1.00  0.00      B    O  
ATOM   2234  H1  HOH B 738      35.880  18.337  23.407  1.00  0.00      B    H  
ATOM   2235  H2  HOH B 738      37.067  17.479  22.649  1.00  0.00      B    H  
ATOM   2236  O   HOH B 739      34.674  28.476  12.835  1.00  0.00      B    O  
ATOM   2237  H1  HOH B 739      34.834  28.681  11.842  1.00  0.00      B    H  
ATOM   2238  H2  HOH B 739      33.693  28.534  12.999  1.00  0.00      B    H  
ATOM   2239  O   HOH B 740       3.720  14.205  25.334  1.00  0.00      B    O  
ATOM   2240  H1  HOH B 740       3.769  13.216  25.537  1.00  0.00      B    H  
ATOM   2241  H2  HOH B 740       3.179  14.317  24.495  1.00  0.00      B    H  
ATOM   2242  O   HOH B 741      35.005  28.500  36.420  1.00  0.00      B    O  
ATOM   2243  H1  HOH B 741      35.635  27.829  36.889  1.00  0.00      B    H  
ATOM   2244  H2  HOH B 741      34.258  27.895  36.108  1.00  0.00      B    H  
ATOM   2245  O   HOH B 742      22.386  13.992  13.704  1.00  0.00      B    O  
ATOM   2246  H1  HOH B 742      22.185  13.482  14.577  1.00  0.00      B    H  
ATOM   2247  H2  HOH B 742      23.000  13.381  13.105  1.00  0.00      B    H  
ATOM   2248  O   HOH B 743       7.886  21.500  12.835  1.00  0.00      B    O  
ATOM   2249  H1  HOH B 743       8.916  21.448  12.555  1.00  0.00      B    H  
ATOM   2250  H2  HOH B 743       7.646  20.595  13.199  1.00  0.00      B    H  
ATOM   2251  O   HOH B 744      12.654  30.417  36.323  1.00  0.00      B    O  
ATOM   2252  H1  HOH B 744      12.754  31.405  36.541  1.00  0.00      B    H  
ATOM   2253  H2  HOH B 744      12.734  30.009  37.248  1.00  0.00      B    H  
ATOM   2254  O   HOH B 745       3.662   7.857  26.229  1.00  0.00      B    O  
ATOM   2255  H1  HOH B 745       2.785   8.313  26.411  1.00  0.00      B    H  
ATOM   2256  H2  HOH B 745       3.672   7.048  26.817  1.00  0.00      B    H  
ATOM   2257  O   HOH B 746      33.496  35.948  14.679  1.00  0.00      B    O  
ATOM   2258  H1  HOH B 746      34.239  36.667  14.851  1.00  0.00      B    H  
ATOM   2259  H2  HOH B 746      32.916  35.943  15.469  1.00  0.00      B    H  
ATOM   2260  O   HOH B 747      31.451  21.815  35.280  1.00  0.00      B    O  
ATOM   2261  H1  HOH B 747      32.332  21.854  35.768  1.00  0.00      B    H  
ATOM   2262  H2  HOH B 747      31.661  21.703  34.312  1.00  0.00      B    H  
ATOM   2263  O   HOH B 748       2.482   4.971  24.835  1.00  0.00      B    O  
ATOM   2264  H1  HOH B 748       3.443   5.024  25.206  1.00  0.00      B    H  
ATOM   2265  H2  HOH B 748       2.179   4.025  24.988  1.00  0.00      B    H  
ATOM   2266  O   HOH B 749      33.505   8.021  34.663  1.00  0.00      B    O  
ATOM   2267  H1  HOH B 749      34.386   7.755  34.175  1.00  0.00      B    H  
ATOM   2268  H2  HOH B 749      32.975   7.111  34.692  1.00  0.00      B    H  
ATOM   2269  O   HOH B 750      27.048   9.030  28.563  1.00  0.00      B    O  
ATOM   2270  H1  HOH B 750      27.549   8.172  28.849  1.00  0.00      B    H  
ATOM   2271  H2  HOH B 750      27.587   9.460  27.848  1.00  0.00      B    H  
ATOM   2272  O   HOH B 751      24.258  13.508   0.917  1.00  0.00      B    O  
ATOM   2273  H1  HOH B 751      24.453  13.714  -0.047  1.00  0.00      B    H  
ATOM   2274  H2  HOH B 751      24.266  12.542   1.026  1.00  0.00      B    H  
ATOM   2275  O   HOH B 752       0.907  32.706  10.887  1.00  0.00      B    O  
ATOM   2276  H1  HOH B 752       1.208  31.824  11.304  1.00  0.00      B    H  
ATOM   2277  H2  HOH B 752       0.884  33.453  11.590  1.00  0.00      B    H  
ATOM   2278  O   HOH B 753       1.696  14.884  16.926  1.00  0.00      B    O  
ATOM   2279  H1  HOH B 753       2.273  15.562  17.459  1.00  0.00      B    H  
ATOM   2280  H2  HOH B 753       2.382  14.440  16.231  1.00  0.00      B    H  
ATOM   2281  O   HOH B 754      38.747  34.518  37.019  1.00  0.00      B    O  
ATOM   2282  H1  HOH B 754      39.061  35.247  37.653  1.00  0.00      B    H  
ATOM   2283  H2  HOH B 754      39.360  34.689  36.179  1.00  0.00      B    H  
ATOM   2284  O   HOH B 755      23.364   0.885  24.669  1.00  0.00      B    O  
ATOM   2285  H1  HOH B 755      22.818   0.026  24.635  1.00  0.00      B    H  
ATOM   2286  H2  HOH B 755      23.830   1.092  23.758  1.00  0.00      B    H  
ATOM   2287  O   HOH B 756      37.058  36.969   2.327  1.00  0.00      B    O  
ATOM   2288  H1  HOH B 756      38.064  36.877   2.206  1.00  0.00      B    H  
ATOM   2289  H2  HOH B 756      36.853  37.939   1.999  1.00  0.00      B    H  
ATOM   2290  O   HOH B 757      36.879  12.096  19.426  1.00  0.00      B    O  
ATOM   2291  H1  HOH B 757      37.538  12.761  19.019  1.00  0.00      B    H  
ATOM   2292  H2  HOH B 757      36.354  11.672  18.603  1.00  0.00      B    H  
ATOM   2293  O   HOH B 758      31.504  25.855   9.137  1.00  0.00      B    O  
ATOM   2294  H1  HOH B 758      31.964  25.769   8.257  1.00  0.00      B    H  
ATOM   2295  H2  HOH B 758      31.970  26.564   9.690  1.00  0.00      B    H  
ATOM   2296  O   HOH B 759       3.425  19.491   4.234  1.00  0.00      B    O  
ATOM   2297  H1  HOH B 759       3.362  19.263   3.218  1.00  0.00      B    H  
ATOM   2298  H2  HOH B 759       3.638  20.490   4.319  1.00  0.00      B    H  
ATOM   2299  O   HOH B 760      17.719  23.707  30.055  1.00  0.00      B    O  
ATOM   2300  H1  HOH B 760      18.287  24.562  29.972  1.00  0.00      B    H  
ATOM   2301  H2  HOH B 760      18.321  22.841  29.844  1.00  0.00      B    H  
ATOM   2302  O   HOH B 761       6.811   8.686   2.019  1.00  0.00      B    O  
ATOM   2303  H1  HOH B 761       6.881   9.494   2.644  1.00  0.00      B    H  
ATOM   2304  H2  HOH B 761       7.644   8.777   1.493  1.00  0.00      B    H  
ATOM   2305  O   HOH B 762      27.734  38.516  34.547  1.00  0.00      B    O  
ATOM   2306  H1  HOH B 762      27.388  38.967  35.411  1.00  0.00      B    H  
ATOM   2307  H2  HOH B 762      27.065  37.845  34.247  1.00  0.00      B    H  
ATOM   2308  O   HOH B 763       6.719  31.143  11.021  1.00  0.00      B    O  
ATOM   2309  H1  HOH B 763       6.935  31.491  11.931  1.00  0.00      B    H  
ATOM   2310  H2  HOH B 763       5.754  31.288  10.950  1.00  0.00      B    H  
ATOM   2311  O   HOH B 764       9.858  24.963  30.701  1.00  0.00      B    O  
ATOM   2312  H1  HOH B 764      10.609  24.330  30.547  1.00  0.00      B    H  
ATOM   2313  H2  HOH B 764       9.461  24.766  31.614  1.00  0.00      B    H  
ATOM   2314  O   HOH B 765      31.716  12.399  35.406  1.00  0.00      B    O  
ATOM   2315  H1  HOH B 765      32.441  13.104  35.556  1.00  0.00      B    H  
ATOM   2316  H2  HOH B 765      31.788  12.248  34.445  1.00  0.00      B    H  
ATOM   2317  O   HOH B 766      34.137   6.924  11.578  1.00  0.00      B    O  
ATOM   2318  H1  HOH B 766      35.103   6.833  11.833  1.00  0.00      B    H  
ATOM   2319  H2  HOH B 766      33.738   7.736  11.998  1.00  0.00      B    H  
ATOM   2320  O   HOH B 767      18.800  33.125  18.584  1.00  0.00      B    O  
ATOM   2321  H1  HOH B 767      19.697  33.182  19.095  1.00  0.00      B    H  
ATOM   2322  H2  HOH B 767      18.921  32.377  17.881  1.00  0.00      B    H  
ATOM   2323  O   HOH B 768      37.235  15.039  25.636  1.00  0.00      B    O  
ATOM   2324  H1  HOH B 768      37.174  15.919  26.087  1.00  0.00      B    H  
ATOM   2325  H2  HOH B 768      38.004  14.507  26.044  1.00  0.00      B    H  
ATOM   2326  O   HOH B 769      29.400  24.142   1.539  1.00  0.00      B    O  
ATOM   2327  H1  HOH B 769      29.258  23.646   2.413  1.00  0.00      B    H  
ATOM   2328  H2  HOH B 769      28.891  23.605   0.818  1.00  0.00      B    H  
ATOM   2329  O   HOH B 770      23.062  34.372  12.410  1.00  0.00      B    O  
ATOM   2330  H1  HOH B 770      22.267  34.635  11.871  1.00  0.00      B    H  
ATOM   2331  H2  HOH B 770      23.028  33.346  12.510  1.00  0.00      B    H  
ATOM   2332  O   HOH B 771      14.572   2.226  13.563  1.00  0.00      B    O  
ATOM   2333  H1  HOH B 771      13.596   2.559  13.401  1.00  0.00      B    H  
ATOM   2334  H2  HOH B 771      14.502   1.256  13.781  1.00  0.00      B    H  
ATOM   2335  O   HOH B 772       9.490  11.033  38.326  1.00  0.00      B    O  
ATOM   2336  H1  HOH B 772       8.511  11.135  38.505  1.00  0.00      B    H  
ATOM   2337  H2  HOH B 772       9.628  10.798  37.343  1.00  0.00      B    H  
ATOM   2338  O   HOH B 773      26.462  24.223   1.048  1.00  0.00      B    O  
ATOM   2339  H1  HOH B 773      26.777  25.045   0.586  1.00  0.00      B    H  
ATOM   2340  H2  HOH B 773      26.877  23.425   0.523  1.00  0.00      B    H  
ATOM   2341  O   HOH B 774      30.502  35.059  10.967  1.00  0.00      B    O  
ATOM   2342  H1  HOH B 774      30.582  34.203  10.420  1.00  0.00      B    H  
ATOM   2343  H2  HOH B 774      29.752  35.561  10.647  1.00  0.00      B    H  
ATOM   2344  O   HOH B 775      26.262  31.019  12.462  1.00  0.00      B    O  
ATOM   2345  H1  HOH B 775      25.313  30.633  12.527  1.00  0.00      B    H  
ATOM   2346  H2  HOH B 775      26.251  31.679  11.637  1.00  0.00      B    H  
ATOM   2347  O   HOH B 776      26.806  10.379  37.045  1.00  0.00      B    O  
ATOM   2348  H1  HOH B 776      27.382  11.161  36.829  1.00  0.00      B    H  
ATOM   2349  H2  HOH B 776      27.298   9.532  36.685  1.00  0.00      B    H  
ATOM   2350  O   HOH B 777       6.328   2.393  35.057  1.00  0.00      B    O  
ATOM   2351  H1  HOH B 777       6.389   2.279  36.092  1.00  0.00      B    H  
ATOM   2352  H2  HOH B 777       5.592   1.748  34.837  1.00  0.00      B    H  
ATOM   2353  O   HOH B 778      36.215  14.006   1.990  1.00  0.00      B    O  
ATOM   2354  H1  HOH B 778      35.788  14.827   1.516  1.00  0.00      B    H  
ATOM   2355  H2  HOH B 778      37.078  13.808   1.555  1.00  0.00      B    H  
ATOM   2356  O   HOH B 779      19.531   1.596  38.931  1.00  0.00      B    O  
ATOM   2357  H1  HOH B 779      20.029   1.224  38.144  1.00  0.00      B    H  
ATOM   2358  H2  HOH B 779      19.669   2.615  38.910  1.00  0.00      B    H  
ATOM   2359  O   HOH B 780      18.628  22.374  25.241  1.00  0.00      B    O  
ATOM   2360  H1  HOH B 780      19.345  21.940  24.718  1.00  0.00      B    H  
ATOM   2361  H2  HOH B 780      18.139  21.577  25.606  1.00  0.00      B    H  
ATOM   2362  O   HOH B 781      18.318  20.831   5.527  1.00  0.00      B    O  
ATOM   2363  H1  HOH B 781      18.572  21.451   6.327  1.00  0.00      B    H  
ATOM   2364  H2  HOH B 781      17.370  20.670   5.632  1.00  0.00      B    H  
ATOM   2365  O   HOH B 782       2.779  33.696   5.713  1.00  0.00      B    O  
ATOM   2366  H1  HOH B 782       2.625  32.769   6.064  1.00  0.00      B    H  
ATOM   2367  H2  HOH B 782       1.885  34.209   5.386  1.00  0.00      B    H  
ATOM   2368  O   HOH B 783      25.802  15.319  29.885  1.00  0.00      B    O  
ATOM   2369  H1  HOH B 783      26.496  15.659  30.532  1.00  0.00      B    H  
ATOM   2370  H2  HOH B 783      26.291  14.665  29.257  1.00  0.00      B    H  
ATOM   2371  O   HOH B 784      26.027   7.363  25.111  1.00  0.00      B    O  
ATOM   2372  H1  HOH B 784      25.539   6.484  25.041  1.00  0.00      B    H  
ATOM   2373  H2  HOH B 784      25.361   8.111  25.292  1.00  0.00      B    H  
ATOM   2374  O   HOH B 785      19.831   4.368  29.192  1.00  0.00      B    O  
ATOM   2375  H1  HOH B 785      19.814   5.229  29.765  1.00  0.00      B    H  
ATOM   2376  H2  HOH B 785      18.954   3.891  29.453  1.00  0.00      B    H  
ATOM   2377  O   HOH B 786       9.835  25.125  23.379  1.00  0.00      B    O  
ATOM   2378  H1  HOH B 786      10.173  24.173  23.332  1.00  0.00      B    H  
ATOM   2379  H2  HOH B 786       9.633  25.321  24.408  1.00  0.00      B    H  
ATOM   2380  O   HOH B 787      14.870   6.940  13.972  1.00  0.00      B    O  
ATOM   2381  H1  HOH B 787      14.505   7.386  14.821  1.00  0.00      B    H  
ATOM   2382  H2  HOH B 787      14.075   6.529  13.521  1.00  0.00      B    H  
ATOM   2383  O   HOH B 788      -0.306  21.267   9.706  1.00  0.00      B    O  
ATOM   2384  H1  HOH B 788      -0.260  21.990  10.407  1.00  0.00      B    H  
ATOM   2385  H2  HOH B 788       0.627  20.885   9.504  1.00  0.00      B    H  
ATOM   2386  O   HOH B 789      16.194  21.621  27.778  1.00  0.00      B    O  
ATOM   2387  H1  HOH B 789      16.750  20.751  27.696  1.00  0.00      B    H  
ATOM   2388  H2  HOH B 789      15.933  21.658  28.733  1.00  0.00      B    H  
ATOM   2389  O   HOH B 790      27.517  23.913  24.198  1.00  0.00      B    O  
ATOM   2390  H1  HOH B 790      27.144  23.279  24.901  1.00  0.00      B    H  
ATOM   2391  H2  HOH B 790      27.585  23.354  23.319  1.00  0.00      B    H  
ATOM   2392  O   HOH B 791      10.699  34.070   4.029  1.00  0.00      B    O  
ATOM   2393  H1  HOH B 791      11.287  33.412   3.541  1.00  0.00      B    H  
ATOM   2394  H2  HOH B 791      10.355  33.535   4.802  1.00  0.00      B    H  
ATOM   2395  O   HOH B 792      31.073  28.144   2.857  1.00  0.00      B    O  
ATOM   2396  H1  HOH B 792      31.990  28.365   2.566  1.00  0.00      B    H  
ATOM   2397  H2  HOH B 792      30.444  27.997   2.096  1.00  0.00      B    H  
ATOM   2398  O   HOH B 793      12.224  14.417  19.618  1.00  0.00      B    O  
ATOM   2399  H1  HOH B 793      12.778  13.647  19.677  1.00  0.00      B    H  
ATOM   2400  H2  HOH B 793      11.263  14.055  19.415  1.00  0.00      B    H  
ATOM   2401  O   HOH B 794       2.621  20.036  13.725  1.00  0.00      B    O  
ATOM   2402  H1  HOH B 794       2.663  20.925  13.267  1.00  0.00      B    H  
ATOM   2403  H2  HOH B 794       1.635  19.762  13.793  1.00  0.00      B    H  
ATOM   2404  O   HOH B 795      31.062  15.324  38.104  1.00  0.00      B    O  
ATOM   2405  H1  HOH B 795      31.640  15.701  38.819  1.00  0.00      B    H  
ATOM   2406  H2  HOH B 795      30.427  14.701  38.596  1.00  0.00      B    H  
ATOM   2407  O   HOH B 796       2.438  21.067  34.427  1.00  0.00      B    O  
ATOM   2408  H1  HOH B 796       1.653  20.660  33.899  1.00  0.00      B    H  
ATOM   2409  H2  HOH B 796       2.969  20.305  34.847  1.00  0.00      B    H  
ATOM   2410  O   HOH B 797      24.035   1.276  21.627  1.00  0.00      B    O  
ATOM   2411  H1  HOH B 797      23.965   2.086  21.024  1.00  0.00      B    H  
ATOM   2412  H2  HOH B 797      23.227   0.708  21.396  1.00  0.00      B    H  
ATOM   2413  O   HOH B 798      32.383  25.686   3.478  1.00  0.00      B    O  
ATOM   2414  H1  HOH B 798      32.247  25.057   4.307  1.00  0.00      B    H  
ATOM   2415  H2  HOH B 798      31.553  26.276   3.403  1.00  0.00      B    H  
ATOM   2416  O   HOH B 799       6.063  24.159  30.653  1.00  0.00      B    O  
ATOM   2417  H1  HOH B 799       5.475  24.805  31.203  1.00  0.00      B    H  
ATOM   2418  H2  HOH B 799       6.429  23.439  31.343  1.00  0.00      B    H  
ATOM   2419  O   HOH B 800      28.911  33.464  32.972  1.00  0.00      B    O  
ATOM   2420  H1  HOH B 800      29.823  33.461  32.512  1.00  0.00      B    H  
ATOM   2421  H2  HOH B 800      28.922  32.854  33.829  1.00  0.00      B    H  
ATOM   2422  O   HOH B 801      26.110   4.157   4.692  1.00  0.00      B    O  
ATOM   2423  H1  HOH B 801      26.658   4.926   4.280  1.00  0.00      B    H  
ATOM   2424  H2  HOH B 801      25.104   4.367   4.565  1.00  0.00      B    H  
ATOM   2425  O   HOH B 802      16.894  35.347   6.826  1.00  0.00      B    O  
ATOM   2426  H1  HOH B 802      17.838  35.239   7.099  1.00  0.00      B    H  
ATOM   2427  H2  HOH B 802      16.415  34.687   7.466  1.00  0.00      B    H  
ATOM   2428  O   HOH B 803      24.196  17.720  34.086  1.00  0.00      B    O  
ATOM   2429  H1  HOH B 803      25.153  18.015  34.271  1.00  0.00      B    H  
ATOM   2430  H2  HOH B 803      23.629  17.642  34.946  1.00  0.00      B    H  
ATOM   2431  O   HOH B 804      12.639  30.488  13.836  1.00  0.00      B    O  
ATOM   2432  H1  HOH B 804      13.318  29.947  14.374  1.00  0.00      B    H  
ATOM   2433  H2  HOH B 804      12.659  30.020  12.956  1.00  0.00      B    H  
ATOM   2434  O   HOH B 805       9.211   7.106  34.513  1.00  0.00      B    O  
ATOM   2435  H1  HOH B 805       9.168   6.841  35.472  1.00  0.00      B    H  
ATOM   2436  H2  HOH B 805       9.025   6.286  33.982  1.00  0.00      B    H  
ATOM   2437  O   HOH B 806      19.238  14.147  17.034  1.00  0.00      B    O  
ATOM   2438  H1  HOH B 806      19.706  13.567  17.736  1.00  0.00      B    H  
ATOM   2439  H2  HOH B 806      18.207  14.074  17.124  1.00  0.00      B    H  
ATOM   2440  O   HOH B 807      36.706  10.305  13.275  1.00  0.00      B    O  
ATOM   2441  H1  HOH B 807      37.356  10.186  14.033  1.00  0.00      B    H  
ATOM   2442  H2  HOH B 807      37.203  10.774  12.551  1.00  0.00      B    H  
ATOM   2443  O   HOH B 808       0.152  23.897  15.419  1.00  0.00      B    O  
ATOM   2444  H1  HOH B 808       0.843  23.488  15.952  1.00  0.00      B    H  
ATOM   2445  H2  HOH B 808      -0.293  23.107  14.972  1.00  0.00      B    H  
ATOM   2446  O   HOH B 809      33.846  18.516  38.790  1.00  0.00      B    O  
ATOM   2447  H1  HOH B 809      34.740  18.702  38.319  1.00  0.00      B    H  
ATOM   2448  H2  HOH B 809      33.831  19.043  39.635  1.00  0.00      B    H  
ATOM   2449  O   HOH B 810      37.364   8.853  25.123  1.00  0.00      B    O  
ATOM   2450  H1  HOH B 810      36.718   8.609  25.862  1.00  0.00      B    H  
ATOM   2451  H2  HOH B 810      37.317   9.855  24.872  1.00  0.00      B    H  
ATOM   2452  O   HOH B 811      34.619  24.961  15.939  1.00  0.00      B    O  
ATOM   2453  H1  HOH B 811      35.445  25.298  16.450  1.00  0.00      B    H  
ATOM   2454  H2  HOH B 811      34.961  24.413  15.140  1.00  0.00      B    H  
ATOM   2455  O   HOH B 812      24.298  28.949  18.733  1.00  0.00      B    O  
ATOM   2456  H1  HOH B 812      25.276  28.735  18.547  1.00  0.00      B    H  
ATOM   2457  H2  HOH B 812      23.810  28.057  18.837  1.00  0.00      B    H  
ATOM   2458  O   HOH B 813      15.500  27.779   1.445  1.00  0.00      B    O  
ATOM   2459  H1  HOH B 813      15.664  28.734   1.691  1.00  0.00      B    H  
ATOM   2460  H2  HOH B 813      14.524  27.695   1.129  1.00  0.00      B    H  
ATOM   2461  O   HOH B 814      33.551   4.084  11.897  1.00  0.00      B    O  
ATOM   2462  H1  HOH B 814      32.611   3.793  11.661  1.00  0.00      B    H  
ATOM   2463  H2  HOH B 814      33.683   5.053  11.496  1.00  0.00      B    H  
ATOM   2464  O   HOH B 815      27.719  11.132   4.251  1.00  0.00      B    O  
ATOM   2465  H1  HOH B 815      28.155  10.811   5.146  1.00  0.00      B    H  
ATOM   2466  H2  HOH B 815      26.874  10.609   4.062  1.00  0.00      B    H  
ATOM   2467  O   HOH B 816      22.282  14.413  37.197  1.00  0.00      B    O  
ATOM   2468  H1  HOH B 816      23.317  14.413  37.340  1.00  0.00      B    H  
ATOM   2469  H2  HOH B 816      22.150  14.497  36.289  1.00  0.00      B    H  
ATOM   2470  O   HOH B 817      24.703  31.377   5.474  1.00  0.00      B    O  
ATOM   2471  H1  HOH B 817      25.494  31.250   6.088  1.00  0.00      B    H  
ATOM   2472  H2  HOH B 817      23.815  31.450   5.977  1.00  0.00      B    H  
ATOM   2473  O   HOH B 818      14.141  17.509  13.848  1.00  0.00      B    O  
ATOM   2474  H1  HOH B 818      14.011  17.295  14.827  1.00  0.00      B    H  
ATOM   2475  H2  HOH B 818      14.667  16.667  13.404  1.00  0.00      B    H  
ATOM   2476  O   HOH B 819       5.508  28.499   8.721  1.00  0.00      B    O  
ATOM   2477  H1  HOH B 819       6.475  28.846   8.650  1.00  0.00      B    H  
ATOM   2478  H2  HOH B 819       5.325  28.315   9.726  1.00  0.00      B    H  
ATOM   2479  O   HOH B 820      28.439  36.897  37.804  1.00  0.00      B    O  
ATOM   2480  H1  HOH B 820      29.297  37.484  37.882  1.00  0.00      B    H  
ATOM   2481  H2  HOH B 820      28.523  36.422  36.891  1.00  0.00      B    H  
ATOM   2482  O   HOH B 821      33.817   9.244  15.317  1.00  0.00      B    O  
ATOM   2483  H1  HOH B 821      34.287   9.932  15.838  1.00  0.00      B    H  
ATOM   2484  H2  HOH B 821      34.257   8.341  15.525  1.00  0.00      B    H  
ATOM   2485  O   HOH B 822       7.839   6.912   5.648  1.00  0.00      B    O  
ATOM   2486  H1  HOH B 822       7.606   6.269   4.924  1.00  0.00      B    H  
ATOM   2487  H2  HOH B 822       7.315   6.717   6.511  1.00  0.00      B    H  
ATOM   2488  O   HOH B 823      27.525   4.818  13.110  1.00  0.00      B    O  
ATOM   2489  H1  HOH B 823      28.037   5.273  13.882  1.00  0.00      B    H  
ATOM   2490  H2  HOH B 823      26.517   4.952  13.223  1.00  0.00      B    H  
ATOM   2491  O   HOH B 824      12.596  18.619   8.990  1.00  0.00      B    O  
ATOM   2492  H1  HOH B 824      13.415  18.847   9.557  1.00  0.00      B    H  
ATOM   2493  H2  HOH B 824      12.868  18.766   8.003  1.00  0.00      B    H  
ATOM   2494  O   HOH B 825      28.151  34.135  19.499  1.00  0.00      B    O  
ATOM   2495  H1  HOH B 825      29.137  34.368  19.582  1.00  0.00      B    H  
ATOM   2496  H2  HOH B 825      27.875  33.775  20.378  1.00  0.00      B    H  
ATOM   2497  O   HOH B 826      19.337  30.203   3.990  1.00  0.00      B    O  
ATOM   2498  H1  HOH B 826      19.525  31.208   4.106  1.00  0.00      B    H  
ATOM   2499  H2  HOH B 826      19.102  29.859   4.876  1.00  0.00      B    H  
ATOM   2500  O   HOH B 827       3.519  19.176  29.764  1.00  0.00      B    O  
ATOM   2501  H1  HOH B 827       3.705  19.816  30.520  1.00  0.00      B    H  
ATOM   2502  H2  HOH B 827       4.207  19.300  29.067  1.00  0.00      B    H  
ATOM   2503  O   HOH B 828      14.850  38.502  17.047  1.00  0.00      B    O  
ATOM   2504  H1  HOH B 828      14.516  37.930  17.849  1.00  0.00      B    H  
ATOM   2505  H2  HOH B 828      14.368  39.401  17.037  1.00  0.00      B    H  
ATOM   2506  O   HOH B 829      24.068  29.649  11.064  1.00  0.00      B    O  
ATOM   2507  H1  HOH B 829      24.582  29.639  10.210  1.00  0.00      B    H  
ATOM   2508  H2  HOH B 829      23.914  28.698  11.354  1.00  0.00      B    H  
ATOM   2509  O   HOH B 830       5.044  27.587  11.164  1.00  0.00      B    O  
ATOM   2510  H1  HOH B 830       5.476  26.690  11.043  1.00  0.00      B    H  
ATOM   2511  H2  HOH B 830       5.139  27.832  12.144  1.00  0.00      B    H  
ATOM   2512  O   HOH B 831      33.953  11.155  26.937  1.00  0.00      B    O  
ATOM   2513  H1  HOH B 831      34.515  11.587  27.646  1.00  0.00      B    H  
ATOM   2514  H2  HOH B 831      32.970  11.429  27.088  1.00  0.00      B    H  
ATOM   2515  O   HOH B 832       4.389  11.207  27.008  1.00  0.00      B    O  
ATOM   2516  H1  HOH B 832       4.180  10.413  26.410  1.00  0.00      B    H  
ATOM   2517  H2  HOH B 832       5.338  11.535  26.859  1.00  0.00      B    H  
ATOM   2518  O   HOH B 833       9.545  35.205  33.444  1.00  0.00      B    O  
ATOM   2519  H1  HOH B 833      10.472  35.609  33.200  1.00  0.00      B    H  
ATOM   2520  H2  HOH B 833       9.770  34.286  33.837  1.00  0.00      B    H  
ATOM   2521  O   HOH B 834      39.060   8.858   9.001  1.00  0.00      B    O  
ATOM   2522  H1  HOH B 834      39.699   8.293   8.405  1.00  0.00      B    H  
ATOM   2523  H2  HOH B 834      38.131   8.941   8.511  1.00  0.00      B    H  
ATOM   2524  O   HOH B 835      37.433   3.337  37.568  1.00  0.00      B    O  
ATOM   2525  H1  HOH B 835      37.029   2.462  37.802  1.00  0.00      B    H  
ATOM   2526  H2  HOH B 835      36.684   3.880  37.185  1.00  0.00      B    H  
ATOM   2527  O   HOH B 836      30.851  18.501  15.656  1.00  0.00      B    O  
ATOM   2528  H1  HOH B 836      31.695  18.999  15.304  1.00  0.00      B    H  
ATOM   2529  H2  HOH B 836      30.738  17.783  14.942  1.00  0.00      B    H  
ATOM   2530  O   HOH B 837      28.254   2.999  22.089  1.00  0.00      B    O  
ATOM   2531  H1  HOH B 837      27.955   2.459  22.896  1.00  0.00      B    H  
ATOM   2532  H2  HOH B 837      27.435   3.516  21.850  1.00  0.00      B    H  
ATOM   2533  O   HOH B 838      15.932  22.825   4.541  1.00  0.00      B    O  
ATOM   2534  H1  HOH B 838      15.562  21.874   4.584  1.00  0.00      B    H  
ATOM   2535  H2  HOH B 838      16.370  22.970   3.647  1.00  0.00      B    H  
ATOM   2536  O   HOH B 839       1.769  29.047  31.502  1.00  0.00      B    O  
ATOM   2537  H1  HOH B 839       2.744  29.282  31.287  1.00  0.00      B    H  
ATOM   2538  H2  HOH B 839       1.748  28.343  32.245  1.00  0.00      B    H  
ATOM   2539  O   HOH B 840      14.930  18.883  10.440  1.00  0.00      B    O  
ATOM   2540  H1  HOH B 840      15.095  19.283  11.339  1.00  0.00      B    H  
ATOM   2541  H2  HOH B 840      15.789  18.964   9.870  1.00  0.00      B    H  
ATOM   2542  O   HOH B 841      19.188   2.595  23.545  1.00  0.00      B    O  
ATOM   2543  H1  HOH B 841      19.961   2.830  24.130  1.00  0.00      B    H  
ATOM   2544  H2  HOH B 841      19.285   1.613  23.337  1.00  0.00      B    H  
ATOM   2545  O   HOH B 842      38.211  10.480   0.844  1.00  0.00      B    O  
ATOM   2546  H1  HOH B 842      39.109  10.203   0.432  1.00  0.00      B    H  
ATOM   2547  H2  HOH B 842      38.306  11.426   1.220  1.00  0.00      B    H  
ATOM   2548  O   HOH B 843      32.841  34.675  35.909  1.00  0.00      B    O  
ATOM   2549  H1  HOH B 843      33.304  35.255  36.615  1.00  0.00      B    H  
ATOM   2550  H2  HOH B 843      32.501  35.310  35.144  1.00  0.00      B    H  
ATOM   2551  O   HOH B 844      17.613  36.877  33.495  1.00  0.00      B    O  
ATOM   2552  H1  HOH B 844      17.186  36.303  34.215  1.00  0.00      B    H  
ATOM   2553  H2  HOH B 844      16.799  37.421  33.099  1.00  0.00      B    H  
ATOM   2554  O   HOH B 845       4.702   6.400  13.703  1.00  0.00      B    O  
ATOM   2555  H1  HOH B 845       3.786   5.984  13.701  1.00  0.00      B    H  
ATOM   2556  H2  HOH B 845       4.836   6.900  14.599  1.00  0.00      B    H  
ATOM   2557  O   HOH B 846      19.202  11.595   1.401  1.00  0.00      B    O  
ATOM   2558  H1  HOH B 846      19.934  11.160   0.910  1.00  0.00      B    H  
ATOM   2559  H2  HOH B 846      19.059  12.429   0.889  1.00  0.00      B    H  
ATOM   2560  O   HOH B 847       5.286   3.681   4.804  1.00  0.00      B    O  
ATOM   2561  H1  HOH B 847       4.677   4.507   4.879  1.00  0.00      B    H  
ATOM   2562  H2  HOH B 847       5.478   3.319   5.724  1.00  0.00      B    H  
ATOM   2563  O   HOH B 848      26.099  21.087  33.951  1.00  0.00      B    O  
ATOM   2564  H1  HOH B 848      25.635  20.600  33.184  1.00  0.00      B    H  
ATOM   2565  H2  HOH B 848      26.807  21.739  33.562  1.00  0.00      B    H  
ATOM   2566  O   HOH B 849      16.427   9.111  13.098  1.00  0.00      B    O  
ATOM   2567  H1  HOH B 849      15.969   8.264  13.370  1.00  0.00      B    H  
ATOM   2568  H2  HOH B 849      16.907   8.837  12.223  1.00  0.00      B    H  
ATOM   2569  O   HOH B 850      17.968   5.372   2.790  1.00  0.00      B    O  
ATOM   2570  H1  HOH B 850      17.254   5.034   2.153  1.00  0.00      B    H  
ATOM   2571  H2  HOH B 850      17.609   5.292   3.774  1.00  0.00      B    H  
ATOM   2572  O   HOH B 851       8.857   3.371   1.304  1.00  0.00      B    O  
ATOM   2573  H1  HOH B 851       8.144   3.058   2.036  1.00  0.00      B    H  
ATOM   2574  H2  HOH B 851       8.451   4.174   0.910  1.00  0.00      B    H  
ATOM   2575  O   HOH B 852       2.575   8.101  20.369  1.00  0.00      B    O  
ATOM   2576  H1  HOH B 852       3.548   7.916  20.098  1.00  0.00      B    H  
ATOM   2577  H2  HOH B 852       2.449   7.888  21.361  1.00  0.00      B    H  
ATOM   2578  O   HOH B 853       7.567  38.715  18.595  1.00  0.00      B    O  
ATOM   2579  H1  HOH B 853       8.590  38.803  18.614  1.00  0.00      B    H  
ATOM   2580  H2  HOH B 853       7.211  38.875  19.530  1.00  0.00      B    H  
ATOM   2581  O   HOH B 854       1.598   3.481   4.866  1.00  0.00      B    O  
ATOM   2582  H1  HOH B 854       1.968   2.551   4.766  1.00  0.00      B    H  
ATOM   2583  H2  HOH B 854       0.595   3.420   4.640  1.00  0.00      B    H  
ATOM   2584  O   HOH B 855       4.305   7.298  16.167  1.00  0.00      B    O  
ATOM   2585  H1  HOH B 855       3.666   7.714  16.751  1.00  0.00      B    H  
ATOM   2586  H2  HOH B 855       4.588   6.435  16.555  1.00  0.00      B    H  
ATOM   2587  O   HOH B 856      32.772   2.953  35.423  1.00  0.00      B    O  
ATOM   2588  H1  HOH B 856      32.597   1.987  35.160  1.00  0.00      B    H  
ATOM   2589  H2  HOH B 856      33.693   3.213  35.152  1.00  0.00      B    H  
ATOM   2590  O   HOH B 857      26.632  11.599  30.339  1.00  0.00      B    O  
ATOM   2591  H1  HOH B 857      26.009  10.847  30.120  1.00  0.00      B    H  
ATOM   2592  H2  HOH B 857      26.798  12.124  29.500  1.00  0.00      B    H  
ATOM   2593  O   HOH B 858      21.105   8.755   4.824  1.00  0.00      B    O  
ATOM   2594  H1  HOH B 858      20.616   8.362   4.078  1.00  0.00      B    H  
ATOM   2595  H2  HOH B 858      20.822   9.751   4.877  1.00  0.00      B    H  
ATOM   2596  O   HOH B 859       1.511  19.890  28.025  1.00  0.00      B    O  
ATOM   2597  H1  HOH B 859       2.275  19.651  28.644  1.00  0.00      B    H  
ATOM   2598  H2  HOH B 859       0.796  19.189  28.200  1.00  0.00      B    H  
ATOM   2599  O   HOH B 860      19.557  32.972   4.827  1.00  0.00      B    O  
ATOM   2600  H1  HOH B 860      20.118  33.006   3.998  1.00  0.00      B    H  
ATOM   2601  H2  HOH B 860      20.092  33.217   5.706  1.00  0.00      B    H  
ATOM   2602  O   HOH B 861      23.910  27.674  34.995  1.00  0.00      B    O  
ATOM   2603  H1  HOH B 861      23.367  27.802  35.845  1.00  0.00      B    H  
ATOM   2604  H2  HOH B 861      23.501  26.903  34.378  1.00  0.00      B    H  
ATOM   2605  O   HOH B 862      29.909  21.941  30.834  1.00  0.00      B    O  
ATOM   2606  H1  HOH B 862      29.230  22.194  31.615  1.00  0.00      B    H  
ATOM   2607  H2  HOH B 862      30.305  22.798  30.427  1.00  0.00      B    H  
ATOM   2608  O   HOH B 863      29.223   5.335  37.553  1.00  0.00      B    O  
ATOM   2609  H1  HOH B 863      28.908   4.795  38.379  1.00  0.00      B    H  
ATOM   2610  H2  HOH B 863      28.934   4.862  36.691  1.00  0.00      B    H  
ATOM   2611  O   HOH B 864      20.209  10.008  10.553  1.00  0.00      B    O  
ATOM   2612  H1  HOH B 864      20.012  10.924  11.035  1.00  0.00      B    H  
ATOM   2613  H2  HOH B 864      20.134  10.069   9.523  1.00  0.00      B    H  
ATOM   2614  O   HOH B 865       1.714  30.494  12.131  1.00  0.00      B    O  
ATOM   2615  H1  HOH B 865       2.312  29.683  11.913  1.00  0.00      B    H  
ATOM   2616  H2  HOH B 865       1.440  30.382  13.088  1.00  0.00      B    H  
ATOM   2617  O   HOH B 866       2.736  10.890   7.178  1.00  0.00      B    O  
ATOM   2618  H1  HOH B 866       3.036  11.829   7.221  1.00  0.00      B    H  
ATOM   2619  H2  HOH B 866       1.689  10.831   7.323  1.00  0.00      B    H  
ATOM   2620  O   HOH B 867      14.160  31.897  16.174  1.00  0.00      B    O  
ATOM   2621  H1  HOH B 867      14.285  32.883  16.426  1.00  0.00      B    H  
ATOM   2622  H2  HOH B 867      13.846  31.864  15.229  1.00  0.00      B    H  
ATOM   2623  O   HOH B 868      33.129  11.329   7.476  1.00  0.00      B    O  
ATOM   2624  H1  HOH B 868      34.065  10.923   7.627  1.00  0.00      B    H  
ATOM   2625  H2  HOH B 868      32.459  10.557   7.551  1.00  0.00      B    H  
ATOM   2626  O   HOH B 869       0.301  21.633   1.165  1.00  0.00      B    O  
ATOM   2627  H1  HOH B 869       0.419  22.189   2.034  1.00  0.00      B    H  
ATOM   2628  H2  HOH B 869       1.186  21.387   0.779  1.00  0.00      B    H  
ATOM   2629  O   HOH B 870      22.854  17.586  36.229  1.00  0.00      B    O  
ATOM   2630  H1  HOH B 870      21.866  17.792  36.035  1.00  0.00      B    H  
ATOM   2631  H2  HOH B 870      23.015  17.507  37.259  1.00  0.00      B    H  
ATOM   2632  O   HOH B 871      31.570  16.229  22.140  1.00  0.00      B    O  
ATOM   2633  H1  HOH B 871      32.261  16.831  22.590  1.00  0.00      B    H  
ATOM   2634  H2  HOH B 871      32.031  15.442  21.695  1.00  0.00      B    H  
ATOM   2635  O   HOH B 872       5.068  36.449   6.831  1.00  0.00      B    O  
ATOM   2636  H1  HOH B 872       4.508  35.912   7.490  1.00  0.00      B    H  
ATOM   2637  H2  HOH B 872       5.963  35.949   6.866  1.00  0.00      B    H  
ATOM   2638  O   HOH B 873      15.138   3.090  20.383  1.00  0.00      B    O  
ATOM   2639  H1  HOH B 873      14.688   3.437  19.577  1.00  0.00      B    H  
ATOM   2640  H2  HOH B 873      14.858   3.608  21.207  1.00  0.00      B    H  
ATOM   2641  O   HOH B 874       7.559  17.715  18.121  1.00  0.00      B    O  
ATOM   2642  H1  HOH B 874       7.226  16.953  17.469  1.00  0.00      B    H  
ATOM   2643  H2  HOH B 874       8.289  17.241  18.657  1.00  0.00      B    H  
ATOM   2644  O   HOH B 875      17.292   5.210  23.112  1.00  0.00      B    O  
ATOM   2645  H1  HOH B 875      16.607   4.502  23.212  1.00  0.00      B    H  
ATOM   2646  H2  HOH B 875      18.209   4.924  23.456  1.00  0.00      B    H  
ATOM   2647  O   HOH B 876      17.700   5.578  10.208  1.00  0.00      B    O  
ATOM   2648  H1  HOH B 876      17.243   5.114   9.462  1.00  0.00      B    H  
ATOM   2649  H2  HOH B 876      17.172   5.458  11.066  1.00  0.00      B    H  
ATOM   2650  O   HOH B 877      23.958  36.547   8.554  1.00  0.00      B    O  
ATOM   2651  H1  HOH B 877      24.256  36.068   9.374  1.00  0.00      B    H  
ATOM   2652  H2  HOH B 877      24.114  35.886   7.821  1.00  0.00      B    H  
ATOM   2653  O   HOH B 878      33.298  27.091  20.125  1.00  0.00      B    O  
ATOM   2654  H1  HOH B 878      33.068  27.858  20.740  1.00  0.00      B    H  
ATOM   2655  H2  HOH B 878      34.340  26.916  20.215  1.00  0.00      B    H  
ATOM   2656  O   HOH B 879      38.125  28.773  34.143  1.00  0.00      B    O  
ATOM   2657  H1  HOH B 879      38.843  29.421  34.086  1.00  0.00      B    H  
ATOM   2658  H2  HOH B 879      37.288  29.305  34.203  1.00  0.00      B    H  
ATOM   2659  O   HOH B 880      32.786   7.616  26.789  1.00  0.00      B    O  
ATOM   2660  H1  HOH B 880      33.040   8.355  26.139  1.00  0.00      B    H  
ATOM   2661  H2  HOH B 880      32.724   6.752  26.278  1.00  0.00      B    H  
ATOM   2662  O   HOH B 881      31.674  36.682  12.618  1.00  0.00      B    O  
ATOM   2663  H1  HOH B 881      31.151  36.042  12.056  1.00  0.00      B    H  
ATOM   2664  H2  HOH B 881      32.168  36.109  13.259  1.00  0.00      B    H  
ATOM   2665  O   HOH B 882      16.979  18.972  26.349  1.00  0.00      B    O  
ATOM   2666  H1  HOH B 882      16.922  18.125  25.822  1.00  0.00      B    H  
ATOM   2667  H2  HOH B 882      17.344  18.704  27.286  1.00  0.00      B    H  
ATOM   2668  O   HOH B 883      38.283  25.456  31.669  1.00  0.00      B    O  
ATOM   2669  H1  HOH B 883      38.460  26.340  31.216  1.00  0.00      B    H  
ATOM   2670  H2  HOH B 883      39.056  24.863  31.373  1.00  0.00      B    H  
ATOM   2671  O   HOH B 884       7.756   0.240   5.234  1.00  0.00      B    O  
ATOM   2672  H1  HOH B 884       8.684   0.225   5.666  1.00  0.00      B    H  
ATOM   2673  H2  HOH B 884       7.113  -0.037   5.952  1.00  0.00      B    H  
ATOM   2674  O   HOH B 885      27.854  13.883   3.998  1.00  0.00      B    O  
ATOM   2675  H1  HOH B 885      27.552  14.087   3.097  1.00  0.00      B    H  
ATOM   2676  H2  HOH B 885      27.872  12.863   4.104  1.00  0.00      B    H  
ATOM   2677  O   HOH B 886      33.953  26.058   7.215  1.00  0.00      B    O  
ATOM   2678  H1  HOH B 886      33.772  25.073   7.341  1.00  0.00      B    H  
ATOM   2679  H2  HOH B 886      34.797  26.319   7.785  1.00  0.00      B    H  
ATOM   2680  O   HOH B 887      25.199  27.568  14.572  1.00  0.00      B    O  
ATOM   2681  H1  HOH B 887      25.911  27.866  13.822  1.00  0.00      B    H  
ATOM   2682  H2  HOH B 887      25.369  28.056  15.432  1.00  0.00      B    H  
ATOM   2683  O   HOH B 888      38.047  11.237  11.178  1.00  0.00      B    O  
ATOM   2684  H1  HOH B 888      38.544  12.095  11.146  1.00  0.00      B    H  
ATOM   2685  H2  HOH B 888      38.654  10.590  10.723  1.00  0.00      B    H  
ATOM   2686  O   HOH B 889      10.538  29.371   6.347  1.00  0.00      B    O  
ATOM   2687  H1  HOH B 889      11.479  29.168   6.019  1.00  0.00      B    H  
ATOM   2688  H2  HOH B 889      10.345  30.338   6.306  1.00  0.00      B    H  
ATOM   2689  O   HOH B 890       1.360  11.228  25.209  1.00  0.00      B    O  
ATOM   2690  H1  HOH B 890       1.143  10.537  25.973  1.00  0.00      B    H  
ATOM   2691  H2  HOH B 890       1.934  10.677  24.571  1.00  0.00      B    H  
ATOM   2692  O   HOH B 891       7.429   7.193  37.468  1.00  0.00      B    O  
ATOM   2693  H1  HOH B 891       8.282   6.685  37.475  1.00  0.00      B    H  
ATOM   2694  H2  HOH B 891       6.632   6.568  37.660  1.00  0.00      B    H  
ATOM   2695  O   HOH B 892       7.639  14.506  26.952  1.00  0.00      B    O  
ATOM   2696  H1  HOH B 892       7.447  15.310  26.290  1.00  0.00      B    H  
ATOM   2697  H2  HOH B 892       7.287  14.817  27.902  1.00  0.00      B    H  
ATOM   2698  O   HOH B 893       0.705   8.695  26.483  1.00  0.00      B    O  
ATOM   2699  H1  HOH B 893       0.589   8.070  27.306  1.00  0.00      B    H  
ATOM   2700  H2  HOH B 893      -0.197   8.689  25.903  1.00  0.00      B    H  
ATOM   2701  O   HOH B 894      24.607  11.825  36.139  1.00  0.00      B    O  
ATOM   2702  H1  HOH B 894      24.907  12.753  36.437  1.00  0.00      B    H  
ATOM   2703  H2  HOH B 894      25.365  11.162  36.343  1.00  0.00      B    H  
ATOM   2704  O   HOH B 895      35.309  34.912  17.864  1.00  0.00      B    O  
ATOM   2705  H1  HOH B 895      35.047  34.002  17.451  1.00  0.00      B    H  
ATOM   2706  H2  HOH B 895      36.359  34.812  17.851  1.00  0.00      B    H  
ATOM   2707  O   HOH B 896       3.235  31.536  18.437  1.00  0.00      B    O  
ATOM   2708  H1  HOH B 896       3.997  30.967  18.016  1.00  0.00      B    H  
ATOM   2709  H2  HOH B 896       3.380  31.504  19.460  1.00  0.00      B    H  
ATOM   2710  O   HOH B 897      37.786  38.489  15.161  1.00  0.00      B    O  
ATOM   2711  H1  HOH B 897      37.699  39.510  14.867  1.00  0.00      B    H  
ATOM   2712  H2  HOH B 897      38.611  38.053  14.703  1.00  0.00      B    H  
ATOM   2713  O   HOH B 898      37.115  12.722  32.344  1.00  0.00      B    O  
ATOM   2714  H1  HOH B 898      37.661  12.800  33.152  1.00  0.00      B    H  
ATOM   2715  H2  HOH B 898      37.304  13.485  31.753  1.00  0.00      B    H  
ATOM   2716  O   HOH B 899       2.894  28.369  20.396  1.00  0.00      B    O  
ATOM   2717  H1  HOH B 899       2.393  29.187  20.546  1.00  0.00      B    H  
ATOM   2718  H2  HOH B 899       3.345  28.153  21.274  1.00  0.00      B    H  
ATOM   2719  O   HOH B 900      12.373  12.442  12.362  1.00  0.00      B    O  
ATOM   2720  H1  HOH B 900      12.683  11.471  12.363  1.00  0.00      B    H  
ATOM   2721  H2  HOH B 900      12.860  12.791  11.589  1.00  0.00      B    H  
ATOM   2722  O   HOH B 901      24.175  35.974  22.165  1.00  0.00      B    O  
ATOM   2723  H1  HOH B 901      24.565  35.034  21.953  1.00  0.00      B    H  
ATOM   2724  H2  HOH B 901      24.900  36.683  22.189  1.00  0.00      B    H  
ATOM   2725  O   HOH B 902      34.316  33.338  14.430  1.00  0.00      B    O  
ATOM   2726  H1  HOH B 902      33.854  34.279  14.446  1.00  0.00      B    H  
ATOM   2727  H2  HOH B 902      35.355  33.478  14.306  1.00  0.00      B    H  
ATOM   2728  O   HOH B 903      33.074   2.810   2.713  1.00  0.00      B    O  
ATOM   2729  H1  HOH B 903      32.896   2.275   3.518  1.00  0.00      B    H  
ATOM   2730  H2  HOH B 903      33.219   3.787   3.035  1.00  0.00      B    H  
ATOM   2731  O   HOH B 904      18.687   2.554  32.342  1.00  0.00      B    O  
ATOM   2732  H1  HOH B 904      18.131   2.284  33.140  1.00  0.00      B    H  
ATOM   2733  H2  HOH B 904      19.630   2.248  32.550  1.00  0.00      B    H  
ATOM   2734  O   HOH B 905      14.349  10.562  30.216  1.00  0.00      B    O  
ATOM   2735  H1  HOH B 905      14.828  11.256  30.770  1.00  0.00      B    H  
ATOM   2736  H2  HOH B 905      13.660  10.227  30.788  1.00  0.00      B    H  
ATOM   2737  O   HOH B 906      11.221   1.037  31.855  1.00  0.00      B    O  
ATOM   2738  H1  HOH B 906      10.912   0.080  31.744  1.00  0.00      B    H  
ATOM   2739  H2  HOH B 906      11.056   1.412  30.949  1.00  0.00      B    H  
ATOM   2740  O   HOH B 907      13.224   7.738  16.057  1.00  0.00      B    O  
ATOM   2741  H1  HOH B 907      12.427   8.063  15.456  1.00  0.00      B    H  
ATOM   2742  H2  HOH B 907      13.403   8.335  16.809  1.00  0.00      B    H  
ATOM   2743  O   HOH B 908      31.313   2.975   0.780  1.00  0.00      B    O  
ATOM   2744  H1  HOH B 908      30.672   2.234   0.974  1.00  0.00      B    H  
ATOM   2745  H2  HOH B 908      32.130   2.986   1.467  1.00  0.00      B    H  
ATOM   2746  O   HOH B 909      22.731  29.006  21.294  1.00  0.00      B    O  
ATOM   2747  H1  HOH B 909      21.748  29.136  21.074  1.00  0.00      B    H  
ATOM   2748  H2  HOH B 909      23.273  29.021  20.426  1.00  0.00      B    H  
ATOM   2749  O   HOH B 910      34.623   5.111  32.519  1.00  0.00      B    O  
ATOM   2750  H1  HOH B 910      34.915   4.414  31.810  1.00  0.00      B    H  
ATOM   2751  H2  HOH B 910      34.830   4.704  33.440  1.00  0.00      B    H  
ATOM   2752  O   HOH B 911       3.234  29.858   9.349  1.00  0.00      B    O  
ATOM   2753  H1  HOH B 911       3.939  29.251   8.930  1.00  0.00      B    H  
ATOM   2754  H2  HOH B 911       3.710  30.678   9.734  1.00  0.00      B    H  
ATOM   2755  O   HOH B 912      32.804   5.622  24.683  1.00  0.00      B    O  
ATOM   2756  H1  HOH B 912      33.326   6.095  23.974  1.00  0.00      B    H  
ATOM   2757  H2  HOH B 912      33.224   4.747  24.902  1.00  0.00      B    H  
ATOM   2758  O   HOH B 913      20.056  23.030  17.203  1.00  0.00      B    O  
ATOM   2759  H1  HOH B 913      20.297  22.512  16.387  1.00  0.00      B    H  
ATOM   2760  H2  HOH B 913      19.512  22.400  17.853  1.00  0.00      B    H  
ATOM   2761  O   HOH B 914       5.380  20.566  15.614  1.00  0.00      B    O  
ATOM   2762  H1  HOH B 914       4.536  20.774  15.044  1.00  0.00      B    H  
ATOM   2763  H2  HOH B 914       5.604  21.370  16.222  1.00  0.00      B    H  
ATOM   2764  O   HOH B 915      35.941   7.918  20.901  1.00  0.00      B    O  
ATOM   2765  H1  HOH B 915      35.526   7.828  19.971  1.00  0.00      B    H  
ATOM   2766  H2  HOH B 915      36.506   8.762  20.896  1.00  0.00      B    H  
ATOM   2767  O   HOH B 916      12.541   0.623  19.907  1.00  0.00      B    O  
ATOM   2768  H1  HOH B 916      13.077   0.807  20.733  1.00  0.00      B    H  
ATOM   2769  H2  HOH B 916      12.847  -0.311  19.602  1.00  0.00      B    H  
ATOM   2770  O   HOH B 917      23.875  23.210  11.709  1.00  0.00      B    O  
ATOM   2771  H1  HOH B 917      24.086  22.323  12.111  1.00  0.00      B    H  
ATOM   2772  H2  HOH B 917      24.664  23.811  11.983  1.00  0.00      B    H  
ATOM   2773  O   HOH B 918       9.483  16.978  29.472  1.00  0.00      B    O  
ATOM   2774  H1  HOH B 918       8.639  17.587  29.676  1.00  0.00      B    H  
ATOM   2775  H2  HOH B 918       9.540  16.302  30.210  1.00  0.00      B    H  
ATOM   2776  O   HOH B 919       1.522  33.166  26.967  1.00  0.00      B    O  
ATOM   2777  H1  HOH B 919       1.237  32.256  27.312  1.00  0.00      B    H  
ATOM   2778  H2  HOH B 919       1.147  33.206  26.038  1.00  0.00      B    H  
ATOM   2779  O   HOH B 920      36.297  10.167  33.274  1.00  0.00      B    O  
ATOM   2780  H1  HOH B 920      35.829   9.529  32.649  1.00  0.00      B    H  
ATOM   2781  H2  HOH B 920      36.222  11.070  32.865  1.00  0.00      B    H  
ATOM   2782  O   HOH B 921      16.317  29.692  19.045  1.00  0.00      B    O  
ATOM   2783  H1  HOH B 921      16.908  28.870  18.900  1.00  0.00      B    H  
ATOM   2784  H2  HOH B 921      16.141  30.055  18.110  1.00  0.00      B    H  
ATOM   2785  O   HOH B 922      15.792  37.466   5.483  1.00  0.00      B    O  
ATOM   2786  H1  HOH B 922      16.250  36.764   6.073  1.00  0.00      B    H  
ATOM   2787  H2  HOH B 922      15.453  37.067   4.614  1.00  0.00      B    H  
ATOM   2788  O   HOH B 923      20.691  37.136  19.142  1.00  0.00      B    O  
ATOM   2789  H1  HOH B 923      20.521  37.936  19.702  1.00  0.00      B    H  
ATOM   2790  H2  HOH B 923      21.650  36.889  19.216  1.00  0.00      B    H  
ATOM   2791  O   HOH B 924      12.170  36.221  32.684  1.00  0.00      B    O  
ATOM   2792  H1  HOH B 924      12.569  36.342  33.604  1.00  0.00      B    H  
ATOM   2793  H2  HOH B 924      12.908  35.847  32.057  1.00  0.00      B    H  
ATOM   2794  O   HOH B 925      20.230  12.542  19.170  1.00  0.00      B    O  
ATOM   2795  H1  HOH B 925      21.144  12.436  18.737  1.00  0.00      B    H  
ATOM   2796  H2  HOH B 925      20.338  12.059  20.009  1.00  0.00      B    H  
ATOM   2797  O   HOH B 926      11.189  23.581   0.672  1.00  0.00      B    O  
ATOM   2798  H1  HOH B 926      11.629  23.388   1.534  1.00  0.00      B    H  
ATOM   2799  H2  HOH B 926      11.231  24.552   0.590  1.00  0.00      B    H  
ATOM   2800  O   HOH B 927      27.381  17.202   3.185  1.00  0.00      B    O  
ATOM   2801  H1  HOH B 927      28.338  17.049   3.380  1.00  0.00      B    H  
ATOM   2802  H2  HOH B 927      27.178  16.835   2.389  1.00  0.00      B    H  
ATOM   2803  O   HOH B 928      33.099  38.707  17.952  1.00  0.00      B    O  
ATOM   2804  H1  HOH B 928      32.514  39.179  17.235  1.00  0.00      B    H  
ATOM   2805  H2  HOH B 928      33.397  37.785  17.578  1.00  0.00      B    H  
ATOM   2806  O   HOH B 929       7.308  13.524  31.307  1.00  0.00      B    O  
ATOM   2807  H1  HOH B 929       7.996  13.383  31.971  1.00  0.00      B    H  
ATOM   2808  H2  HOH B 929       7.413  12.837  30.575  1.00  0.00      B    H  
ATOM   2809  O   HOH B 930      24.995  14.549  37.553  1.00  0.00      B    O  
ATOM   2810  H1  HOH B 930      25.167  14.745  36.576  1.00  0.00      B    H  
ATOM   2811  H2  HOH B 930      25.343  15.385  38.101  1.00  0.00      B    H  
ATOM   2812  O   HOH B 931      12.488  36.522  29.059  1.00  0.00      B    O  
ATOM   2813  H1  HOH B 931      12.156  35.731  28.615  1.00  0.00      B    H  
ATOM   2814  H2  HOH B 931      12.929  36.197  29.901  1.00  0.00      B    H  
ATOM   2815  O   HOH B 932      20.332  35.539  14.927  1.00  0.00      B    O  
ATOM   2816  H1  HOH B 932      19.854  35.873  15.755  1.00  0.00      B    H  
ATOM   2817  H2  HOH B 932      21.296  35.665  15.065  1.00  0.00      B    H  
ATOM   2818  O   HOH B 933      20.633  11.531  21.637  1.00  0.00      B    O  
ATOM   2819  H1  HOH B 933      21.220  12.248  22.033  1.00  0.00      B    H  
ATOM   2820  H2  HOH B 933      20.792  10.683  22.022  1.00  0.00      B    H  
ATOM   2821  O   HOH B 934       4.503   9.116   5.911  1.00  0.00      B    O  
ATOM   2822  H1  HOH B 934       3.819   9.568   6.531  1.00  0.00      B    H  
ATOM   2823  H2  HOH B 934       4.015   8.962   5.004  1.00  0.00      B    H  
ATOM   2824  O   HOH B 935      10.618   6.562   5.050  1.00  0.00      B    O  
ATOM   2825  H1  HOH B 935      11.332   6.432   5.813  1.00  0.00      B    H  
ATOM   2826  H2  HOH B 935       9.768   6.967   5.472  1.00  0.00      B    H  
ATOM   2827  O   HOH B 936      30.733  11.690  17.668  1.00  0.00      B    O  
ATOM   2828  H1  HOH B 936      30.341  12.467  17.236  1.00  0.00      B    H  
ATOM   2829  H2  HOH B 936      30.203  11.452  18.520  1.00  0.00      B    H  
ATOM   2830  O   HOH B 937      27.975  14.817   6.480  1.00  0.00      B    O  
ATOM   2831  H1  HOH B 937      27.892  14.448   5.533  1.00  0.00      B    H  
ATOM   2832  H2  HOH B 937      28.939  15.166   6.564  1.00  0.00      B    H  
ATOM   2833  O   HOH B 938       1.899   7.222   7.439  1.00  0.00      B    O  
ATOM   2834  H1  HOH B 938       1.800   6.296   7.840  1.00  0.00      B    H  
ATOM   2835  H2  HOH B 938       1.419   7.295   6.490  1.00  0.00      B    H  
ATOM   2836  O   HOH B 939      37.157   9.601   7.191  1.00  0.00      B    O  
ATOM   2837  H1  HOH B 939      37.262   9.927   6.247  1.00  0.00      B    H  
ATOM   2838  H2  HOH B 939      36.227   9.163   7.254  1.00  0.00      B    H  
ATOM   2839  O   HOH B 940      23.637  28.616   4.906  1.00  0.00      B    O  
ATOM   2840  H1  HOH B 940      22.999  28.944   4.197  1.00  0.00      B    H  
ATOM   2841  H2  HOH B 940      23.635  29.355   5.626  1.00  0.00      B    H  
ATOM   2842  O   HOH B 941      27.263  35.483   6.999  1.00  0.00      B    O  
ATOM   2843  H1  HOH B 941      27.914  34.989   7.530  1.00  0.00      B    H  
ATOM   2844  H2  HOH B 941      27.731  36.312   6.571  1.00  0.00      B    H  
ATOM   2845  O   HOH B 942       1.498   0.454   5.951  1.00  0.00      B    O  
ATOM   2846  H1  HOH B 942       1.941   1.022   6.616  1.00  0.00      B    H  
ATOM   2847  H2  HOH B 942       2.152   0.411   5.173  1.00  0.00      B    H  
ATOM   2848  O   HOH B 943      26.867  16.261  24.129  1.00  0.00      B    O  
ATOM   2849  H1  HOH B 943      27.050  16.865  23.329  1.00  0.00      B    H  
ATOM   2850  H2  HOH B 943      27.607  15.628  24.292  1.00  0.00      B    H  
ATOM   2851  O   HOH B 944      27.094  29.120  25.399  1.00  0.00      B    O  
ATOM   2852  H1  HOH B 944      26.355  29.029  24.713  1.00  0.00      B    H  
ATOM   2853  H2  HOH B 944      26.781  28.679  26.226  1.00  0.00      B    H  
ATOM   2854  O   HOH B 945       0.387   3.055  27.000  1.00  0.00      B    O  
ATOM   2855  H1  HOH B 945       0.057   2.124  26.856  1.00  0.00      B    H  
ATOM   2856  H2  HOH B 945      -0.304   3.703  26.542  1.00  0.00      B    H  
ATOM   2857  O   HOH B 946      37.824  15.242  30.455  1.00  0.00      B    O  
ATOM   2858  H1  HOH B 946      37.284  14.519  29.929  1.00  0.00      B    H  
ATOM   2859  H2  HOH B 946      37.352  16.092  30.232  1.00  0.00      B    H  
ATOM   2860  O   HOH B 947       5.503  11.470  18.601  1.00  0.00      B    O  
ATOM   2861  H1  HOH B 947       5.492  10.794  17.873  1.00  0.00      B    H  
ATOM   2862  H2  HOH B 947       4.605  11.418  19.008  1.00  0.00      B    H  
ATOM   2863  O   HOH B 948      16.674   2.850  24.658  1.00  0.00      B    O  
ATOM   2864  H1  HOH B 948      16.290   1.879  24.729  1.00  0.00      B    H  
ATOM   2865  H2  HOH B 948      17.622   2.815  24.193  1.00  0.00      B    H  
ATOM   2866  O   HOH B 949      14.882  37.644   8.773  1.00  0.00      B    O  
ATOM   2867  H1  HOH B 949      14.221  38.019   9.436  1.00  0.00      B    H  
ATOM   2868  H2  HOH B 949      14.340  37.309   7.998  1.00  0.00      B    H  
ATOM   2869  O   HOH B 950       4.903   1.106  23.609  1.00  0.00      B    O  
ATOM   2870  H1  HOH B 950       4.684   1.862  23.061  1.00  0.00      B    H  
ATOM   2871  H2  HOH B 950       4.846   1.415  24.560  1.00  0.00      B    H  
ATOM   2872  O   HOH B 951      10.076  17.692   5.267  1.00  0.00      B    O  
ATOM   2873  H1  HOH B 951       9.161  17.559   5.681  1.00  0.00      B    H  
ATOM   2874  H2  HOH B 951      10.373  16.871   4.748  1.00  0.00      B    H  
ATOM   2875  O   HOH B 952      17.033  27.798  38.418  1.00  0.00      B    O  
ATOM   2876  H1  HOH B 952      16.546  27.615  39.266  1.00  0.00      B    H  
ATOM   2877  H2  HOH B 952      17.976  27.471  38.568  1.00  0.00      B    H  
ATOM   2878  O   HOH B 953       7.619  13.015  14.486  1.00  0.00      B    O  
ATOM   2879  H1  HOH B 953       7.980  13.693  15.113  1.00  0.00      B    H  
ATOM   2880  H2  HOH B 953       8.236  12.757  13.787  1.00  0.00      B    H  
ATOM   2881  O   HOH B 954      17.018  23.394  17.573  1.00  0.00      B    O  
ATOM   2882  H1  HOH B 954      16.933  22.414  17.298  1.00  0.00      B    H  
ATOM   2883  H2  HOH B 954      17.399  23.863  16.722  1.00  0.00      B    H  
ATOM   2884  O   HOH B 955      10.984  39.031  25.179  1.00  0.00      B    O  
ATOM   2885  H1  HOH B 955      11.987  38.911  25.301  1.00  0.00      B    H  
ATOM   2886  H2  HOH B 955      10.548  38.343  25.799  1.00  0.00      B    H  
ATOM   2887  O   HOH B 956      22.170  35.017  30.546  1.00  0.00      B    O  
ATOM   2888  H1  HOH B 956      21.835  35.102  31.533  1.00  0.00      B    H  
ATOM   2889  H2  HOH B 956      23.168  34.742  30.592  1.00  0.00      B    H  
ATOM   2890  O   HOH B 957      16.708  12.314  30.198  1.00  0.00      B    O  
ATOM   2891  H1  HOH B 957      17.531  12.471  30.841  1.00  0.00      B    H  
ATOM   2892  H2  HOH B 957      16.155  13.112  30.299  1.00  0.00      B    H  
ATOM   2893  O   HOH B 958      24.751   5.754  13.432  1.00  0.00      B    O  
ATOM   2894  H1  HOH B 958      24.610   5.906  12.467  1.00  0.00      B    H  
ATOM   2895  H2  HOH B 958      23.872   5.574  13.873  1.00  0.00      B    H  
ATOM   2896  O   HOH B 959      13.891  19.781  30.090  1.00  0.00      B    O  
ATOM   2897  H1  HOH B 959      14.518  20.418  30.472  1.00  0.00      B    H  
ATOM   2898  H2  HOH B 959      14.476  18.948  30.155  1.00  0.00      B    H  
ATOM   2899  O   HOH B 960      36.454  20.686  30.521  1.00  0.00      B    O  
ATOM   2900  H1  HOH B 960      37.468  20.825  30.364  1.00  0.00      B    H  
ATOM   2901  H2  HOH B 960      36.187  19.930  29.913  1.00  0.00      B    H  
ATOM   2902  O   HOH B 961      24.528   9.951  22.221  1.00  0.00      B    O  
ATOM   2903  H1  HOH B 961      24.228   9.122  21.795  1.00  0.00      B    H  
ATOM   2904  H2  HOH B 961      23.812  10.303  22.875  1.00  0.00      B    H  
ATOM   2905  O   HOH B 962      20.359  19.654  13.878  1.00  0.00      B    O  
ATOM   2906  H1  HOH B 962      21.026  19.179  13.226  1.00  0.00      B    H  
ATOM   2907  H2  HOH B 962      20.718  20.572  14.182  1.00  0.00      B    H  
ATOM   2908  O   HOH B 963       7.645  20.509   7.665  1.00  0.00      B    O  
ATOM   2909  H1  HOH B 963       6.947  21.231   7.781  1.00  0.00      B    H  
ATOM   2910  H2  HOH B 963       8.122  20.586   6.727  1.00  0.00      B    H  
ATOM   2911  O   HOH B 964       0.508  36.477  38.375  1.00  0.00      B    O  
ATOM   2912  H1  HOH B 964       0.374  36.377  39.371  1.00  0.00      B    H  
ATOM   2913  H2  HOH B 964       1.435  36.848  38.153  1.00  0.00      B    H  
ATOM   2914  O   HOH B 965      34.956  32.123  20.331  1.00  0.00      B    O  
ATOM   2915  H1  HOH B 965      35.709  32.176  19.686  1.00  0.00      B    H  
ATOM   2916  H2  HOH B 965      34.395  31.389  20.042  1.00  0.00      B    H  
ATOM   2917  O   HOH B 966      26.954  28.254  12.694  1.00  0.00      B    O  
ATOM   2918  H1  HOH B 966      26.851  27.683  11.863  1.00  0.00      B    H  
ATOM   2919  H2  HOH B 966      27.115  29.182  12.459  1.00  0.00      B    H  
ATOM   2920  O   HOH B 967       6.732  38.004   3.164  1.00  0.00      B    O  
ATOM   2921  H1  HOH B 967       7.498  38.548   3.563  1.00  0.00      B    H  
ATOM   2922  H2  HOH B 967       5.875  38.099   3.717  1.00  0.00      B    H  
ATOM   2923  O   HOH B 968      15.159  15.338  12.890  1.00  0.00      B    O  
ATOM   2924  H1  HOH B 968      15.739  15.315  12.016  1.00  0.00      B    H  
ATOM   2925  H2  HOH B 968      15.554  14.591  13.412  1.00  0.00      B    H  
ATOM   2926  O   HOH B 969      34.852  14.360  27.407  1.00  0.00      B    O  
ATOM   2927  H1  HOH B 969      34.333  14.008  26.655  1.00  0.00      B    H  
ATOM   2928  H2  HOH B 969      35.693  14.810  27.036  1.00  0.00      B    H  
ATOM   2929  O   HOH B 970      21.686   7.737   1.222  1.00  0.00      B    O  
ATOM   2930  H1  HOH B 970      22.617   7.362   1.493  1.00  0.00      B    H  
ATOM   2931  H2  HOH B 970      21.887   8.632   0.750  1.00  0.00      B    H  
ATOM   2932  O   HOH B 971      21.838  13.457   6.609  1.00  0.00      B    O  
ATOM   2933  H1  HOH B 971      22.061  13.070   7.552  1.00  0.00      B    H  
ATOM   2934  H2  HOH B 971      22.742  13.483   6.048  1.00  0.00      B    H  
ATOM   2935  O   HOH B 972      14.510   8.280   6.838  1.00  0.00      B    O  
ATOM   2936  H1  HOH B 972      14.621   7.779   5.966  1.00  0.00      B    H  
ATOM   2937  H2  HOH B 972      15.448   8.622   7.086  1.00  0.00      B    H  
ATOM   2938  O   HOH B 973      14.030  14.119   6.629  1.00  0.00      B    O  
ATOM   2939  H1  HOH B 973      13.711  13.200   6.726  1.00  0.00      B    H  
ATOM   2940  H2  HOH B 973      13.897  14.603   7.498  1.00  0.00      B    H  
ATOM   2941  O   HOH B 974      13.463  20.631   1.842  1.00  0.00      B    O  
ATOM   2942  H1  HOH B 974      13.517  19.902   2.597  1.00  0.00      B    H  
ATOM   2943  H2  HOH B 974      12.666  20.531   1.287  1.00  0.00      B    H  
ATOM   2944  O   HOH B 975       1.047  34.277  34.668  1.00  0.00      B    O  
ATOM   2945  H1  HOH B 975       0.691  33.315  34.720  1.00  0.00      B    H  
ATOM   2946  H2  HOH B 975       0.917  34.474  33.677  1.00  0.00      B    H  
ATOM   2947  O   HOH B 976      19.239  31.939  21.680  1.00  0.00      B    O  
ATOM   2948  H1  HOH B 976      19.465  30.949  21.479  1.00  0.00      B    H  
ATOM   2949  H2  HOH B 976      19.877  32.427  21.065  1.00  0.00      B    H  
ATOM   2950  O   HOH B 977      17.492  35.867  13.314  1.00  0.00      B    O  
ATOM   2951  H1  HOH B 977      18.448  36.303  13.320  1.00  0.00      B    H  
ATOM   2952  H2  HOH B 977      17.590  34.864  13.282  1.00  0.00      B    H  
ATOM   2953  O   HOH B 978      13.764   5.891  34.331  1.00  0.00      B    O  
ATOM   2954  H1  HOH B 978      13.235   5.356  34.944  1.00  0.00      B    H  
ATOM   2955  H2  HOH B 978      13.626   6.883  34.512  1.00  0.00      B    H  
ATOM   2956  O   HOH B 979      27.550   5.346  17.792  1.00  0.00      B    O  
ATOM   2957  H1  HOH B 979      27.403   5.927  16.963  1.00  0.00      B    H  
ATOM   2958  H2  HOH B 979      28.175   4.601  17.553  1.00  0.00      B    H  
ATOM   2959  O   HOH B 980       4.552  29.626  30.829  1.00  0.00      B    O  
ATOM   2960  H1  HOH B 980       4.908  28.802  31.378  1.00  0.00      B    H  
ATOM   2961  H2  HOH B 980       5.284  30.004  30.280  1.00  0.00      B    H  
ATOM   2962  O   HOH B 981       8.340  21.704  28.500  1.00  0.00      B    O  
ATOM   2963  H1  HOH B 981       8.991  21.043  28.134  1.00  0.00      B    H  
ATOM   2964  H2  HOH B 981       8.498  22.608  28.117  1.00  0.00      B    H  
ATOM   2965  O   HOH B 982       2.001  20.320   8.433  1.00  0.00      B    O  
ATOM   2966  H1  HOH B 982       1.948  19.644   7.661  1.00  0.00      B    H  
ATOM   2967  H2  HOH B 982       1.886  21.300   8.040  1.00  0.00      B    H  
ATOM   2968  O   HOH B 983      36.914  16.914  34.762  1.00  0.00      B    O  
ATOM   2969  H1  HOH B 983      37.194  15.979  34.994  1.00  0.00      B    H  
ATOM   2970  H2  HOH B 983      36.221  16.856  34.048  1.00  0.00      B    H  
ATOM   2971  O   HOH B 984       5.856  35.194  19.047  1.00  0.00      B    O  
ATOM   2972  H1  HOH B 984       5.665  34.219  18.790  1.00  0.00      B    H  
ATOM   2973  H2  HOH B 984       6.840  35.289  19.160  1.00  0.00      B    H  
ATOM   2974  O   HOH B 985       7.788  31.283   8.514  1.00  0.00      B    O  
ATOM   2975  H1  HOH B 985       7.411  31.345   9.519  1.00  0.00      B    H  
ATOM   2976  H2  HOH B 985       7.459  32.068   7.955  1.00  0.00      B    H  
ATOM   2977  O   HOH B 986       8.330   1.680  21.090  1.00  0.00      B    O  
ATOM   2978  H1  HOH B 986       7.492   1.064  21.207  1.00  0.00      B    H  
ATOM   2979  H2  HOH B 986       8.902   1.458  21.887  1.00  0.00      B    H  
ATOM   2980  O   HOH B 987       6.334  20.718   4.499  1.00  0.00      B    O  
ATOM   2981  H1  HOH B 987       7.152  20.330   4.808  1.00  0.00      B    H  
ATOM   2982  H2  HOH B 987       6.007  21.491   5.067  1.00  0.00      B    H  
ATOM   2983  O   HOH B 988       2.770  17.102  11.459  1.00  0.00      B    O  
ATOM   2984  H1  HOH B 988       1.842  17.267  11.812  1.00  0.00      B    H  
ATOM   2985  H2  HOH B 988       3.398  17.541  12.145  1.00  0.00      B    H  
ATOM   2986  O   HOH B 989      33.896  16.440  23.886  1.00  0.00      B    O  
ATOM   2987  H1  HOH B 989      33.580  17.287  24.267  1.00  0.00      B    H  
ATOM   2988  H2  HOH B 989      34.885  16.574  23.634  1.00  0.00      B    H  
ATOM   2989  O   HOH B 990       6.839   3.049  26.770  1.00  0.00      B    O  
ATOM   2990  H1  HOH B 990       6.946   2.047  26.823  1.00  0.00      B    H  
ATOM   2991  H2  HOH B 990       7.455   3.503  27.457  1.00  0.00      B    H  
ATOM   2992  O   HOH B 991      15.158  24.572   6.409  1.00  0.00      B    O  
ATOM   2993  H1  HOH B 991      15.224  23.831   5.667  1.00  0.00      B    H  
ATOM   2994  H2  HOH B 991      14.726  24.155   7.291  1.00  0.00      B    H  
ATOM   2995  O   HOH B 992      27.239   6.502   7.773  1.00  0.00      B    O  
ATOM   2996  H1  HOH B 992      27.799   5.872   7.188  1.00  0.00      B    H  
ATOM   2997  H2  HOH B 992      27.868   7.189   8.138  1.00  0.00      B    H  
ATOM   2998  O   HOH B 993      22.648  30.802  17.513  1.00  0.00      B    O  
ATOM   2999  H1  HOH B 993      21.707  30.595  17.824  1.00  0.00      B    H  
ATOM   3000  H2  HOH B 993      23.270  30.152  18.027  1.00  0.00      B    H  
ATOM   3001  O   HOH B 994      35.531  11.914  10.187  1.00  0.00      B    O  
ATOM   3002  H1  HOH B 994      36.506  11.901  10.486  1.00  0.00      B    H  
ATOM   3003  H2  HOH B 994      35.442  12.685   9.556  1.00  0.00      B    H  
ATOM   3004  O   HOH B 995      24.269   6.659   2.276  1.00  0.00      B    O  
ATOM   3005  H1  HOH B 995      25.197   6.654   1.861  1.00  0.00      B    H  
ATOM   3006  H2  HOH B 995      23.998   5.720   2.434  1.00  0.00      B    H  
ATOM   3007  O   HOH B 996       0.850  35.084  21.509  1.00  0.00      B    O  
ATOM   3008  H1  HOH B 996       1.099  34.276  20.910  1.00  0.00      B    H  
ATOM   3009  H2  HOH B 996       1.416  35.906  21.258  1.00  0.00      B    H  
ATOM   3010  O   HOH B 997      22.844  13.284  22.471  1.00  0.00      B    O  
ATOM   3011  H1  HOH B 997      22.405  13.971  23.096  1.00  0.00      B    H  
ATOM   3012  H2  HOH B 997      23.839  13.477  22.440  1.00  0.00      B    H  
ATOM   3013  O   HOH B 998       1.574  24.679   4.432  1.00  0.00      B    O  
ATOM   3014  H1  HOH B 998       1.713  24.974   5.434  1.00  0.00      B    H  
ATOM   3015  H2  HOH B 998       1.021  25.433   3.995  1.00  0.00      B    H  
ATOM   3016  O   HOH B 999      25.659  25.144  16.800  1.00  0.00      B    O  
ATOM   3017  H1  HOH B 999      24.646  25.292  16.645  1.00  0.00      B    H  
ATOM   3018  H2  HOH B 999      26.084  25.967  17.187  1.00  0.00      B    H  
ATOM   3019  O   HOH B1000      20.582  34.623  11.354  1.00  0.00      B    O  
ATOM   3020  H1  HOH B1000      19.902  34.265  10.679  1.00  0.00      B    H  
ATOM   3021  H2  HOH B1000      20.212  35.497  11.655  1.00  0.00      B    H  
ATOM   3022  O   HOH B1001      19.306  18.523   5.613  1.00  0.00      B    O  
ATOM   3023  H1  HOH B1001      20.066  18.697   6.336  1.00  0.00      B    H  
ATOM   3024  H2  HOH B1001      18.872  19.374   5.363  1.00  0.00      B    H  
ATOM   3025  O   HOH B1002       0.838  16.674  31.389  1.00  0.00      B    O  
ATOM   3026  H1  HOH B1002       0.100  16.080  31.152  1.00  0.00      B    H  
ATOM   3027  H2  HOH B1002       1.682  16.275  30.942  1.00  0.00      B    H  
ATOM   3028  O   HOH B1003      14.386  35.223  31.238  1.00  0.00      B    O  
ATOM   3029  H1  HOH B1003      13.936  34.431  30.761  1.00  0.00      B    H  
ATOM   3030  H2  HOH B1003      15.286  34.961  31.459  1.00  0.00      B    H  
ATOM   3031  O   HOH B1004      31.586  13.728   6.219  1.00  0.00      B    O  
ATOM   3032  H1  HOH B1004      31.787  14.233   7.082  1.00  0.00      B    H  
ATOM   3033  H2  HOH B1004      32.030  12.808   6.286  1.00  0.00      B    H  
ATOM   3034  O   HOH B1005       3.860  38.746  10.380  1.00  0.00      B    O  
ATOM   3035  H1  HOH B1005       4.897  38.891  10.311  1.00  0.00      B    H  
ATOM   3036  H2  HOH B1005       3.659  38.049  11.056  1.00  0.00      B    H  
ATOM   3037  O   HOH B1006       0.729   7.245  28.958  1.00  0.00      B    O  
ATOM   3038  H1  HOH B1006       0.245   7.099  29.854  1.00  0.00      B    H  
ATOM   3039  H2  HOH B1006       1.320   8.067  29.101  1.00  0.00      B    H  
ATOM   3040  O   HOH B1007      24.551  -0.060  27.240  1.00  0.00      B    O  
ATOM   3041  H1  HOH B1007      24.133   0.591  26.597  1.00  0.00      B    H  
ATOM   3042  H2  HOH B1007      24.038   0.007  28.128  1.00  0.00      B    H  
ATOM   3043  O   HOH B1008       8.693   9.347  26.011  1.00  0.00      B    O  
ATOM   3044  H1  HOH B1008       8.055   8.562  25.917  1.00  0.00      B    H  
ATOM   3045  H2  HOH B1008       8.134  10.149  26.035  1.00  0.00      B    H  
ATOM   3046  O   HOH B1009      12.642   4.104  28.864  1.00  0.00      B    O  
ATOM   3047  H1  HOH B1009      12.549   5.042  28.636  1.00  0.00      B    H  
ATOM   3048  H2  HOH B1009      13.379   4.032  29.545  1.00  0.00      B    H  
ATOM   3049  O   HOH B1010       1.515  31.775  16.338  1.00  0.00      B    O  
ATOM   3050  H1  HOH B1010       1.987  31.581  17.229  1.00  0.00      B    H  
ATOM   3051  H2  HOH B1010       1.570  30.913  15.860  1.00  0.00      B    H  
ATOM   3052  O   HOH B1011      22.804  19.699  19.955  1.00  0.00      B    O  
ATOM   3053  H1  HOH B1011      23.391  18.888  19.821  1.00  0.00      B    H  
ATOM   3054  H2  HOH B1011      23.039  20.004  20.890  1.00  0.00      B    H  
ATOM   3055  O   HOH B1012      38.645  23.602  19.572  1.00  0.00      B    O  
ATOM   3056  H1  HOH B1012      39.158  24.273  20.144  1.00  0.00      B    H  
ATOM   3057  H2  HOH B1012      37.707  23.766  19.765  1.00  0.00      B    H  
ATOM   3058  O   HOH B1013       4.094  21.551   9.810  1.00  0.00      B    O  
ATOM   3059  H1  HOH B1013       3.550  20.797   9.366  1.00  0.00      B    H  
ATOM   3060  H2  HOH B1013       4.958  21.082  10.115  1.00  0.00      B    H  
ATOM   3061  O   HOH B1014       6.937   9.709  14.960  1.00  0.00      B    O  
ATOM   3062  H1  HOH B1014       5.996   9.985  15.274  1.00  0.00      B    H  
ATOM   3063  H2  HOH B1014       7.006   9.983  13.993  1.00  0.00      B    H  
ATOM   3064  O   HOH B1015      28.047  22.362  39.110  1.00  0.00      B    O  
ATOM   3065  H1  HOH B1015      27.679  22.431  38.148  1.00  0.00      B    H  
ATOM   3066  H2  HOH B1015      28.936  21.851  38.953  1.00  0.00      B    H  
ATOM   3067  O   HOH B1016       8.755   5.936  27.784  1.00  0.00      B    O  
ATOM   3068  H1  HOH B1016       9.463   5.639  27.110  1.00  0.00      B    H  
ATOM   3069  H2  HOH B1016       8.114   6.474  27.231  1.00  0.00      B    H  
ATOM   3070  O   HOH B1017      13.620  30.251  19.928  1.00  0.00      B    O  
ATOM   3071  H1  HOH B1017      13.294  29.917  20.878  1.00  0.00      B    H  
ATOM   3072  H2  HOH B1017      14.537  29.873  19.764  1.00  0.00      B    H  
ATOM   3073  O   HOH B1018      39.436  17.355  24.256  1.00  0.00      B    O  
ATOM   3074  H1  HOH B1018      38.496  17.597  23.888  1.00  0.00      B    H  
ATOM   3075  H2  HOH B1018      39.281  17.061  25.239  1.00  0.00      B    H  
ATOM   3076  O   HOH B1019      34.126  21.205   5.113  1.00  0.00      B    O  
ATOM   3077  H1  HOH B1019      34.444  20.381   5.619  1.00  0.00      B    H  
ATOM   3078  H2  HOH B1019      34.977  21.680   4.811  1.00  0.00      B    H  
ATOM   3079  O   HOH B1020      38.520  10.803  28.862  1.00  0.00      B    O  
ATOM   3080  H1  HOH B1020      38.446  11.792  28.972  1.00  0.00      B    H  
ATOM   3081  H2  HOH B1020      39.503  10.520  29.002  1.00  0.00      B    H  
ATOM   3082  O   HOH B1021      12.199   6.681   7.090  1.00  0.00      B    O  
ATOM   3083  H1  HOH B1021      12.989   6.096   6.974  1.00  0.00      B    H  
ATOM   3084  H2  HOH B1021      12.545   7.608   6.888  1.00  0.00      B    H  
ATOM   3085  O   HOH B1022      32.114  19.812  27.555  1.00  0.00      B    O  
ATOM   3086  H1  HOH B1022      32.098  20.813  27.539  1.00  0.00      B    H  
ATOM   3087  H2  HOH B1022      31.544  19.518  28.281  1.00  0.00      B    H  
ATOM   3088  O   HOH B1023      29.903  18.791  10.872  1.00  0.00      B    O  
ATOM   3089  H1  HOH B1023      29.215  19.496  11.038  1.00  0.00      B    H  
ATOM   3090  H2  HOH B1023      30.240  18.894   9.925  1.00  0.00      B    H  
ATOM   3091  O   HOH B1024      20.922   9.139  27.319  1.00  0.00      B    O  
ATOM   3092  H1  HOH B1024      21.641   8.408  27.463  1.00  0.00      B    H  
ATOM   3093  H2  HOH B1024      20.370   9.115  28.150  1.00  0.00      B    H  
ATOM   3094  O   HOH B1025      34.727  13.414  34.306  1.00  0.00      B    O  
ATOM   3095  H1  HOH B1025      35.738  13.447  34.257  1.00  0.00      B    H  
ATOM   3096  H2  HOH B1025      34.508  14.095  34.971  1.00  0.00      B    H  
ATOM   3097  O   HOH B1026      18.952   9.359  20.317  1.00  0.00      B    O  
ATOM   3098  H1  HOH B1026      18.580   8.424  20.254  1.00  0.00      B    H  
ATOM   3099  H2  HOH B1026      19.639   9.389  21.045  1.00  0.00      B    H  
ATOM   3100  O   HOH B1027       1.355  22.016  37.086  1.00  0.00      B    O  
ATOM   3101  H1  HOH B1027       0.549  22.146  36.479  1.00  0.00      B    H  
ATOM   3102  H2  HOH B1027       2.078  22.699  36.892  1.00  0.00      B    H  
ATOM   3103  O   HOH B1028      17.723  31.210   9.305  1.00  0.00      B    O  
ATOM   3104  H1  HOH B1028      17.804  31.036   8.323  1.00  0.00      B    H  
ATOM   3105  H2  HOH B1028      18.594  30.944   9.652  1.00  0.00      B    H  
ATOM   3106  O   HOH B1029       1.650   9.879   0.053  1.00  0.00      B    O  
ATOM   3107  H1  HOH B1029       1.875   9.098   0.650  1.00  0.00      B    H  
ATOM   3108  H2  HOH B1029       2.346   9.941  -0.644  1.00  0.00      B    H  
ATOM   3109  O   HOH B1030      19.801   9.664   7.804  1.00  0.00      B    O  
ATOM   3110  H1  HOH B1030      20.171  10.288   7.072  1.00  0.00      B    H  
ATOM   3111  H2  HOH B1030      20.582   9.124   8.101  1.00  0.00      B    H  
ATOM   3112  O   HOH B1031      35.218  11.218  30.559  1.00  0.00      B    O  
ATOM   3113  H1  HOH B1031      34.321  10.841  30.793  1.00  0.00      B    H  
ATOM   3114  H2  HOH B1031      35.876  10.489  30.361  1.00  0.00      B    H  
ATOM   3115  O   HOH B1032      19.501  19.372  16.566  1.00  0.00      B    O  
ATOM   3116  H1  HOH B1032      19.892  19.774  17.376  1.00  0.00      B    H  
ATOM   3117  H2  HOH B1032      20.178  19.291  15.806  1.00  0.00      B    H  
ATOM   3118  O   HOH B1033      17.385  16.722  24.357  1.00  0.00      B    O  
ATOM   3119  H1  HOH B1033      17.823  16.771  23.424  1.00  0.00      B    H  
ATOM   3120  H2  HOH B1033      17.722  15.985  25.031  1.00  0.00      B    H  
ATOM   3121  O   HOH B1034       4.454  10.407  16.030  1.00  0.00      B    O  
ATOM   3122  H1  HOH B1034       4.285  10.203  15.061  1.00  0.00      B    H  
ATOM   3123  H2  HOH B1034       3.731   9.916  16.515  1.00  0.00      B    H  
ATOM   3124  O   HOH B1035       0.039   7.794  19.619  1.00  0.00      B    O  
ATOM   3125  H1  HOH B1035      -0.389   8.496  20.268  1.00  0.00      B    H  
ATOM   3126  H2  HOH B1035       1.061   7.815  19.783  1.00  0.00      B    H  
ATOM   3127  O   HOH B1036      10.509  25.567   6.794  1.00  0.00      B    O  
ATOM   3128  H1  HOH B1036      10.027  25.785   5.936  1.00  0.00      B    H  
ATOM   3129  H2  HOH B1036       9.954  26.020   7.527  1.00  0.00      B    H  
ATOM   3130  O   HOH B1037       9.526  16.611  19.582  1.00  0.00      B    O  
ATOM   3131  H1  HOH B1037       9.226  15.786  20.109  1.00  0.00      B    H  
ATOM   3132  H2  HOH B1037      10.360  16.972  20.026  1.00  0.00      B    H  
ATOM   3133  O   HOH B1038      29.308  30.913   3.861  1.00  0.00      B    O  
ATOM   3134  H1  HOH B1038      30.062  31.162   3.194  1.00  0.00      B    H  
ATOM   3135  H2  HOH B1038      29.105  29.910   3.738  1.00  0.00      B    H  
ATOM   3136  O   HOH B1039      24.861  30.957  25.924  1.00  0.00      B    O  
ATOM   3137  H1  HOH B1039      24.622  30.036  26.185  1.00  0.00      B    H  
ATOM   3138  H2  HOH B1039      24.601  31.012  24.960  1.00  0.00      B    H  
ATOM   3139  O   HOH B1040      25.066   5.271  19.185  1.00  0.00      B    O  
ATOM   3140  H1  HOH B1040      24.942   6.283  19.270  1.00  0.00      B    H  
ATOM   3141  H2  HOH B1040      25.980   5.119  18.860  1.00  0.00      B    H  
ATOM   3142  O   HOH B1041      37.268   0.082   6.643  1.00  0.00      B    O  
ATOM   3143  H1  HOH B1041      37.173   1.041   6.432  1.00  0.00      B    H  
ATOM   3144  H2  HOH B1041      36.695  -0.175   7.422  1.00  0.00      B    H  
ATOM   3145  O   HOH B1042      12.590  33.290  30.356  1.00  0.00      B    O  
ATOM   3146  H1  HOH B1042      13.067  32.648  29.655  1.00  0.00      B    H  
ATOM   3147  H2  HOH B1042      12.742  32.849  31.281  1.00  0.00      B    H  
ATOM   3148  O   HOH B1043       2.939  33.175   0.996  1.00  0.00      B    O  
ATOM   3149  H1  HOH B1043       3.331  32.537   1.675  1.00  0.00      B    H  
ATOM   3150  H2  HOH B1043       2.703  32.654   0.160  1.00  0.00      B    H  
ATOM   3151  O   HOH B1044      26.397  16.817  38.648  1.00  0.00      B    O  
ATOM   3152  H1  HOH B1044      27.347  17.122  38.263  1.00  0.00      B    H  
ATOM   3153  H2  HOH B1044      26.100  17.627  39.128  1.00  0.00      B    H  
ATOM   3154  O   HOH B1045      34.884  36.839   7.103  1.00  0.00      B    O  
ATOM   3155  H1  HOH B1045      35.003  36.484   6.159  1.00  0.00      B    H  
ATOM   3156  H2  HOH B1045      35.165  37.820   7.105  1.00  0.00      B    H  
ATOM   3157  O   HOH B1046      21.128  26.871  30.120  1.00  0.00      B    O  
ATOM   3158  H1  HOH B1046      21.883  27.448  30.467  1.00  0.00      B    H  
ATOM   3159  H2  HOH B1046      20.658  27.371  29.358  1.00  0.00      B    H  
ATOM   3160  O   HOH B1047       5.866  27.773  31.990  1.00  0.00      B    O  
ATOM   3161  H1  HOH B1047       5.522  26.912  32.318  1.00  0.00      B    H  
ATOM   3162  H2  HOH B1047       6.854  27.891  32.332  1.00  0.00      B    H  
ATOM   3163  O   HOH B1048       3.623   3.384  38.487  1.00  0.00      B    O  
ATOM   3164  H1  HOH B1048       3.451   2.532  38.959  1.00  0.00      B    H  
ATOM   3165  H2  HOH B1048       2.722   3.807  38.229  1.00  0.00      B    H  
ATOM   3166  O   HOH B1049       3.069  37.641   1.479  1.00  0.00      B    O  
ATOM   3167  H1  HOH B1049       2.161  37.475   1.930  1.00  0.00      B    H  
ATOM   3168  H2  HOH B1049       3.118  36.934   0.721  1.00  0.00      B    H  
ATOM   3169  O   HOH B1050       0.252  15.205  20.821  1.00  0.00      B    O  
ATOM   3170  H1  HOH B1050       0.536  16.161  20.560  1.00  0.00      B    H  
ATOM   3171  H2  HOH B1050       1.115  14.699  21.007  1.00  0.00      B    H  
ATOM   3172  O   HOH B1051      14.451  33.654  34.144  1.00  0.00      B    O  
ATOM   3173  H1  HOH B1051      14.175  33.157  33.335  1.00  0.00      B    H  
ATOM   3174  H2  HOH B1051      15.424  33.324  34.338  1.00  0.00      B    H  
ATOM   3175  O   HOH B1052       2.672  14.167  20.157  1.00  0.00      B    O  
ATOM   3176  H1  HOH B1052       3.019  14.705  19.383  1.00  0.00      B    H  
ATOM   3177  H2  HOH B1052       3.323  14.274  20.925  1.00  0.00      B    H  
ATOM   3178  O   HOH B1053       7.502  13.371  39.022  1.00  0.00      B    O  
ATOM   3179  H1  HOH B1053       8.402  13.571  38.718  1.00  0.00      B    H  
ATOM   3180  H2  HOH B1053       7.562  12.632  39.698  1.00  0.00      B    H  
ATOM   3181  O   HOH B1054       0.428   3.930  29.528  1.00  0.00      B    O  
ATOM   3182  H1  HOH B1054       1.015   3.223  30.004  1.00  0.00      B    H  
ATOM   3183  H2  HOH B1054       0.445   3.537  28.561  1.00  0.00      B    H  
ATOM   3184  O   HOH B1055      15.482   2.771   5.023  1.00  0.00      B    O  
ATOM   3185  H1  HOH B1055      14.762   2.309   4.421  1.00  0.00      B    H  
ATOM   3186  H2  HOH B1055      16.100   2.067   5.409  1.00  0.00      B    H  
ATOM   3187  O   HOH B1056       0.776  13.632  10.967  1.00  0.00      B    O  
ATOM   3188  H1  HOH B1056       0.036  14.176  11.263  1.00  0.00      B    H  
ATOM   3189  H2  HOH B1056       1.085  14.027  10.137  1.00  0.00      B    H  
ATOM   3190  O   HOH B1057      22.047  18.749  11.945  1.00  0.00      B    O  
ATOM   3191  H1  HOH B1057      22.595  18.097  12.536  1.00  0.00      B    H  
ATOM   3192  H2  HOH B1057      21.368  18.255  11.369  1.00  0.00      B    H  
ATOM   3193  O   HOH B1058      14.745  11.181  24.011  1.00  0.00      B    O  
ATOM   3194  H1  HOH B1058      15.433  11.710  24.482  1.00  0.00      B    H  
ATOM   3195  H2  HOH B1058      15.110  10.292  23.694  1.00  0.00      B    H  
ATOM   3196  O   HOH B1059      13.517  38.345  25.719  1.00  0.00      B    O  
ATOM   3197  H1  HOH B1059      14.359  38.877  25.464  1.00  0.00      B    H  
ATOM   3198  H2  HOH B1059      13.747  37.348  25.716  1.00  0.00      B    H  
ATOM   3199  O   HOH B1060      13.484   8.910   1.442  1.00  0.00      B    O  
ATOM   3200  H1  HOH B1060      13.254   9.832   1.077  1.00  0.00      B    H  
ATOM   3201  H2  HOH B1060      14.376   8.977   1.953  1.00  0.00      B    H  
ATOM   3202  O   HOH B1061      34.532   7.769   5.071  1.00  0.00      B    O  
ATOM   3203  H1  HOH B1061      34.532   8.005   6.068  1.00  0.00      B    H  
ATOM   3204  H2  HOH B1061      34.275   8.618   4.580  1.00  0.00      B    H  
ATOM   3205  O   HOH B1062       3.668   1.443  20.504  1.00  0.00      B    O  
ATOM   3206  H1  HOH B1062       3.245   1.306  19.623  1.00  0.00      B    H  
ATOM   3207  H2  HOH B1062       2.900   1.728  21.111  1.00  0.00      B    H  
ATOM   3208  O   HOH B1063       6.794   7.409  26.335  1.00  0.00      B    O  
ATOM   3209  H1  HOH B1063       5.986   6.891  25.959  1.00  0.00      B    H  
ATOM   3210  H2  HOH B1063       6.391   7.936  27.110  1.00  0.00      B    H  
ATOM   3211  O   HOH B1064      16.831  21.709  37.608  1.00  0.00      B    O  
ATOM   3212  H1  HOH B1064      16.090  22.369  37.828  1.00  0.00      B    H  
ATOM   3213  H2  HOH B1064      17.619  22.020  38.152  1.00  0.00      B    H  
ATOM   3214  O   HOH B1065      19.021  25.054  19.112  1.00  0.00      B    O  
ATOM   3215  H1  HOH B1065      19.676  24.338  19.520  1.00  0.00      B    H  
ATOM   3216  H2  HOH B1065      18.389  24.560  18.511  1.00  0.00      B    H  
ATOM   3217  O   HOH B1066      25.293  14.436  34.849  1.00  0.00      B    O  
ATOM   3218  H1  HOH B1066      24.740  15.009  34.315  1.00  0.00      B    H  
ATOM   3219  H2  HOH B1066      25.607  13.663  34.162  1.00  0.00      B    H  
ATOM   3220  O   HOH B1067       3.670  14.195  12.512  1.00  0.00      B    O  
ATOM   3221  H1  HOH B1067       2.869  14.748  12.176  1.00  0.00      B    H  
ATOM   3222  H2  HOH B1067       3.670  13.320  11.974  1.00  0.00      B    H  
ATOM   3223  O   HOH B1068      29.423  37.576  30.465  1.00  0.00      B    O  
ATOM   3224  H1  HOH B1068      29.559  38.566  30.524  1.00  0.00      B    H  
ATOM   3225  H2  HOH B1068      28.450  37.338  30.459  1.00  0.00      B    H  
ATOM   3226  O   HOH B1069       8.774  37.842  39.011  1.00  0.00      B    O  
ATOM   3227  H1  HOH B1069       9.505  37.090  39.152  1.00  0.00      B    H  
ATOM   3228  H2  HOH B1069       7.840  37.470  38.894  1.00  0.00      B    H  
ATOM   3229  O   HOH B1070      15.002  31.398   6.191  1.00  0.00      B    O  
ATOM   3230  H1  HOH B1070      16.038  31.321   6.246  1.00  0.00      B    H  
ATOM   3231  H2  HOH B1070      14.612  31.187   5.233  1.00  0.00      B    H  
ATOM   3232  O   HOH B1071      27.226  37.159  12.814  1.00  0.00      B    O  
ATOM   3233  H1  HOH B1071      27.125  36.599  13.625  1.00  0.00      B    H  
ATOM   3234  H2  HOH B1071      26.950  38.130  13.050  1.00  0.00      B    H  
ATOM   3235  O   HOH B1072      38.804  23.788  11.517  1.00  0.00      B    O  
ATOM   3236  H1  HOH B1072      39.757  23.470  11.530  1.00  0.00      B    H  
ATOM   3237  H2  HOH B1072      38.765  24.376  10.675  1.00  0.00      B    H  
ATOM   3238  O   HOH B1073      10.648  32.482  14.373  1.00  0.00      B    O  
ATOM   3239  H1  HOH B1073      11.330  31.777  14.245  1.00  0.00      B    H  
ATOM   3240  H2  HOH B1073       9.957  32.078  14.970  1.00  0.00      B    H  
ATOM   3241  O   HOH B1074      14.046  23.480   8.603  1.00  0.00      B    O  
ATOM   3242  H1  HOH B1074      13.873  23.853   9.561  1.00  0.00      B    H  
ATOM   3243  H2  HOH B1074      13.137  23.307   8.198  1.00  0.00      B    H  
ATOM   3244  O   HOH B1075       3.454  27.664   4.184  1.00  0.00      B    O  
ATOM   3245  H1  HOH B1075       3.858  28.273   4.953  1.00  0.00      B    H  
ATOM   3246  H2  HOH B1075       3.088  26.892   4.642  1.00  0.00      B    H  
ATOM   3247  O   HOH B1076      16.412  28.545   5.031  1.00  0.00      B    O  
ATOM   3248  H1  HOH B1076      16.495  29.270   4.337  1.00  0.00      B    H  
ATOM   3249  H2  HOH B1076      16.022  29.005   5.862  1.00  0.00      B    H  
ATOM   3250  O   HOH B1077      20.861  16.642  29.802  1.00  0.00      B    O  
ATOM   3251  H1  HOH B1077      21.079  16.509  28.829  1.00  0.00      B    H  
ATOM   3252  H2  HOH B1077      21.650  16.326  30.416  1.00  0.00      B    H  
ATOM   3253  O   HOH B1078      29.897  14.622  12.024  1.00  0.00      B    O  
ATOM   3254  H1  HOH B1078      29.173  14.471  11.327  1.00  0.00      B    H  
ATOM   3255  H2  HOH B1078      29.659  14.158  12.820  1.00  0.00      B    H  
ATOM   3256  O   HOH B1079      30.517  15.879  35.308  1.00  0.00      B    O  
ATOM   3257  H1  HOH B1079      29.547  15.649  35.476  1.00  0.00      B    H  
ATOM   3258  H2  HOH B1079      31.110  15.520  36.052  1.00  0.00      B    H  
ATOM   3259  O   HOH B1080       6.795  24.527   5.488  1.00  0.00      B    O  
ATOM   3260  H1  HOH B1080       7.695  25.009   5.423  1.00  0.00      B    H  
ATOM   3261  H2  HOH B1080       6.090  25.121   5.043  1.00  0.00      B    H  
ATOM   3262  O   HOH B1081      10.258  33.018  35.084  1.00  0.00      B    O  
ATOM   3263  H1  HOH B1081       9.560  32.809  35.774  1.00  0.00      B    H  
ATOM   3264  H2  HOH B1081      11.043  33.458  35.555  1.00  0.00      B    H  
ATOM   3265  O   HOH B1082      29.835  26.217  16.592  1.00  0.00      B    O  
ATOM   3266  H1  HOH B1082      29.903  26.727  17.434  1.00  0.00      B    H  
ATOM   3267  H2  HOH B1082      30.747  26.287  16.173  1.00  0.00      B    H  
ATOM   3268  O   HOH B1083      37.592  30.878  12.739  1.00  0.00      B    O  
ATOM   3269  H1  HOH B1083      38.229  31.508  13.213  1.00  0.00      B    H  
ATOM   3270  H2  HOH B1083      37.244  30.257  13.459  1.00  0.00      B    H  
ATOM   3271  O   HOH B1084      29.400  23.530  35.471  1.00  0.00      B    O  
ATOM   3272  H1  HOH B1084      29.926  24.084  34.837  1.00  0.00      B    H  
ATOM   3273  H2  HOH B1084      30.060  22.744  35.667  1.00  0.00      B    H  
ATOM   3274  O   HOH B1085      14.487  27.905  29.163  1.00  0.00      B    O  
ATOM   3275  H1  HOH B1085      15.111  28.648  29.513  1.00  0.00      B    H  
ATOM   3276  H2  HOH B1085      14.808  27.044  29.556  1.00  0.00      B    H  
ATOM   3277  O   HOH B1086      18.008  22.866  33.960  1.00  0.00      B    O  
ATOM   3278  H1  HOH B1086      18.862  22.588  33.498  1.00  0.00      B    H  
ATOM   3279  H2  HOH B1086      18.343  23.110  34.901  1.00  0.00      B    H  
ATOM   3280  O   HOH B1087      11.887  16.453   2.146  1.00  0.00      B    O  
ATOM   3281  H1  HOH B1087      12.010  15.819   2.974  1.00  0.00      B    H  
ATOM   3282  H2  HOH B1087      12.423  17.329   2.224  1.00  0.00      B    H  
ATOM   3283  O   HOH B1088      24.050  22.543   0.041  1.00  0.00      B    O  
ATOM   3284  H1  HOH B1088      24.804  22.783   0.697  1.00  0.00      B    H  
ATOM   3285  H2  HOH B1088      23.799  21.582   0.022  1.00  0.00      B    H  
ATOM   3286  O   HOH B1089      27.889   3.292   0.209  1.00  0.00      B    O  
ATOM   3287  H1  HOH B1089      27.572   4.176   0.536  1.00  0.00      B    H  
ATOM   3288  H2  HOH B1089      27.865   2.615   1.036  1.00  0.00      B    H  
ATOM   3289  O   HOH B1090      32.562  27.101  11.250  1.00  0.00      B    O  
ATOM   3290  H1  HOH B1090      33.393  26.498  11.504  1.00  0.00      B    H  
ATOM   3291  H2  HOH B1090      32.269  27.712  11.940  1.00  0.00      B    H  
ATOM   3292  O   HOH B1091      34.483   6.614  22.739  1.00  0.00      B    O  
ATOM   3293  H1  HOH B1091      34.937   7.266  22.074  1.00  0.00      B    H  
ATOM   3294  H2  HOH B1091      35.266   6.042  23.166  1.00  0.00      B    H  
ATOM   3295  O   HOH B1092      31.247  25.791  13.626  1.00  0.00      B    O  
ATOM   3296  H1  HOH B1092      30.441  26.198  13.183  1.00  0.00      B    H  
ATOM   3297  H2  HOH B1092      31.890  25.477  12.896  1.00  0.00      B    H  
ATOM   3298  O   HOH B1093      15.649   2.163  34.939  1.00  0.00      B    O  
ATOM   3299  H1  HOH B1093      14.946   1.721  34.369  1.00  0.00      B    H  
ATOM   3300  H2  HOH B1093      15.375   2.042  35.880  1.00  0.00      B    H  
ATOM   3301  O   HOH B1094      13.700  25.561  17.539  1.00  0.00      B    O  
ATOM   3302  H1  HOH B1094      14.046  25.249  18.487  1.00  0.00      B    H  
ATOM   3303  H2  HOH B1094      13.173  24.793  17.184  1.00  0.00      B    H  
ATOM   3304  O   HOH B1095      26.666  27.424  18.044  1.00  0.00      B    O  
ATOM   3305  H1  HOH B1095      26.980  27.305  19.044  1.00  0.00      B    H  
ATOM   3306  H2  HOH B1095      27.316  28.006  17.487  1.00  0.00      B    H  
ATOM   3307  O   HOH B1096      19.045  23.461  36.351  1.00  0.00      B    O  
ATOM   3308  H1  HOH B1096      19.064  22.838  37.190  1.00  0.00      B    H  
ATOM   3309  H2  HOH B1096      18.904  24.425  36.700  1.00  0.00      B    H  
ATOM   3310  O   HOH B1097      12.749  25.961   2.763  1.00  0.00      B    O  
ATOM   3311  H1  HOH B1097      13.114  26.102   1.806  1.00  0.00      B    H  
ATOM   3312  H2  HOH B1097      13.507  26.137   3.395  1.00  0.00      B    H  
ATOM   3313  O   HOH B1098      12.245  29.381  22.466  1.00  0.00      B    O  
ATOM   3314  H1  HOH B1098      11.576  28.658  22.139  1.00  0.00      B    H  
ATOM   3315  H2  HOH B1098      13.162  28.889  22.491  1.00  0.00      B    H  
ATOM   3316  O   HOH B1099       1.426  17.708  19.977  1.00  0.00      B    O  
ATOM   3317  H1  HOH B1099       2.357  17.672  20.516  1.00  0.00      B    H  
ATOM   3318  H2  HOH B1099       1.527  18.323  19.173  1.00  0.00      B    H  
ATOM   3319  O   HOH B1100      24.459   7.657  17.454  1.00  0.00      B    O  
ATOM   3320  H1  HOH B1100      25.186   7.389  16.730  1.00  0.00      B    H  
ATOM   3321  H2  HOH B1100      24.765   8.509  17.952  1.00  0.00      B    H  
ATOM   3322  O   HOH B1101      19.073  12.625  31.805  1.00  0.00      B    O  
ATOM   3323  H1  HOH B1101      19.122  12.439  32.824  1.00  0.00      B    H  
ATOM   3324  H2  HOH B1101      19.539  11.885  31.329  1.00  0.00      B    H  
ATOM   3325  O   HOH B1102      33.436  29.859  31.541  1.00  0.00      B    O  
ATOM   3326  H1  HOH B1102      34.017  30.606  31.947  1.00  0.00      B    H  
ATOM   3327  H2  HOH B1102      32.498  29.886  31.946  1.00  0.00      B    H  
ATOM   3328  O   HOH B1103      14.101  30.710   0.656  1.00  0.00      B    O  
ATOM   3329  H1  HOH B1103      13.449  30.179   1.195  1.00  0.00      B    H  
ATOM   3330  H2  HOH B1103      13.961  31.686   0.956  1.00  0.00      B    H  
ATOM   3331  O   HOH B1104      16.257  30.531  16.470  1.00  0.00      B    O  
ATOM   3332  H1  HOH B1104      15.949  29.755  15.868  1.00  0.00      B    H  
ATOM   3333  H2  HOH B1104      15.586  31.273  16.353  1.00  0.00      B    H  
ATOM   3334  O   HOH B1105      14.185   7.001   9.551  1.00  0.00      B    O  
ATOM   3335  H1  HOH B1105      14.637   7.891   9.544  1.00  0.00      B    H  
ATOM   3336  H2  HOH B1105      14.824   6.288   9.081  1.00  0.00      B    H  
ATOM   3337  O   HOH B1106      18.242  19.826  30.974  1.00  0.00      B    O  
ATOM   3338  H1  HOH B1106      18.208  18.948  31.420  1.00  0.00      B    H  
ATOM   3339  H2  HOH B1106      19.053  20.369  31.271  1.00  0.00      B    H  
ATOM   3340  O   HOH B1107      30.645  18.974   8.338  1.00  0.00      B    O  
ATOM   3341  H1  HOH B1107      30.236  19.659   7.759  1.00  0.00      B    H  
ATOM   3342  H2  HOH B1107      30.224  18.116   8.103  1.00  0.00      B    H  
ATOM   3343  O   HOH B1108      26.795  33.372  38.829  1.00  0.00      B    O  
ATOM   3344  H1  HOH B1108      27.687  33.591  38.411  1.00  0.00      B    H  
ATOM   3345  H2  HOH B1108      26.843  32.438  39.230  1.00  0.00      B    H  
ATOM   3346  O   HOH B1109       8.520  12.843  35.587  1.00  0.00      B    O  
ATOM   3347  H1  HOH B1109       8.979  12.223  34.909  1.00  0.00      B    H  
ATOM   3348  H2  HOH B1109       9.146  13.599  35.635  1.00  0.00      B    H  
ATOM   3349  O   HOH B1110       0.825  11.009  17.302  1.00  0.00      B    O  
ATOM   3350  H1  HOH B1110      -0.182  10.707  17.127  1.00  0.00      B    H  
ATOM   3351  H2  HOH B1110       0.955  11.712  16.598  1.00  0.00      B    H  
ATOM   3352  O   HOH B1111      32.180  36.330   1.008  1.00  0.00      B    O  
ATOM   3353  H1  HOH B1111      32.402  36.483   2.008  1.00  0.00      B    H  
ATOM   3354  H2  HOH B1111      31.277  35.860   0.949  1.00  0.00      B    H  
ATOM   3355  O   HOH B1112      24.943   9.265  12.974  1.00  0.00      B    O  
ATOM   3356  H1  HOH B1112      24.104   8.733  13.170  1.00  0.00      B    H  
ATOM   3357  H2  HOH B1112      24.910  10.101  13.539  1.00  0.00      B    H  
ATOM   3358  O   HOH B1113       5.098  15.873  14.230  1.00  0.00      B    O  
ATOM   3359  H1  HOH B1113       5.075  16.810  13.843  1.00  0.00      B    H  
ATOM   3360  H2  HOH B1113       4.835  15.191  13.564  1.00  0.00      B    H  
ATOM   3361  O   HOH B1114      37.272  15.712  11.156  1.00  0.00      B    O  
ATOM   3362  H1  HOH B1114      36.535  16.367  10.931  1.00  0.00      B    H  
ATOM   3363  H2  HOH B1114      36.941  14.975  11.757  1.00  0.00      B    H  
ATOM   3364  O   HOH B1115      21.540  36.649  34.865  1.00  0.00      B    O  
ATOM   3365  H1  HOH B1115      21.516  35.883  34.220  1.00  0.00      B    H  
ATOM   3366  H2  HOH B1115      22.496  36.764  35.183  1.00  0.00      B    H  
ATOM   3367  O   HOH B1116      10.773  19.448  15.566  1.00  0.00      B    O  
ATOM   3368  H1  HOH B1116      10.140  18.932  16.217  1.00  0.00      B    H  
ATOM   3369  H2  HOH B1116      11.193  18.837  14.842  1.00  0.00      B    H  
ATOM   3370  O   HOH B1117      39.053  31.538  34.698  1.00  0.00      B    O  
ATOM   3371  H1  HOH B1117      39.048  31.375  35.702  1.00  0.00      B    H  
ATOM   3372  H2  HOH B1117      38.170  31.907  34.463  1.00  0.00      B    H  
ATOM   3373  O   HOH B1118      31.552  33.051   6.756  1.00  0.00      B    O  
ATOM   3374  H1  HOH B1118      32.131  32.450   6.120  1.00  0.00      B    H  
ATOM   3375  H2  HOH B1118      31.298  33.787   6.149  1.00  0.00      B    H  
ATOM   3376  O   HOH B1119      22.175  28.009  37.135  1.00  0.00      B    O  
ATOM   3377  H1  HOH B1119      22.825  27.400  37.675  1.00  0.00      B    H  
ATOM   3378  H2  HOH B1119      22.112  28.960  37.481  1.00  0.00      B    H  
ATOM   3379  O   HOH B1120      33.314  13.934  25.042  1.00  0.00      B    O  
ATOM   3380  H1  HOH B1120      32.807  13.311  24.396  1.00  0.00      B    H  
ATOM   3381  H2  HOH B1120      33.376  14.839  24.557  1.00  0.00      B    H  
ATOM   3382  O   HOH B1121      32.118  20.338  23.793  1.00  0.00      B    O  
ATOM   3383  H1  HOH B1121      31.945  20.320  22.838  1.00  0.00      B    H  
ATOM   3384  H2  HOH B1121      31.610  21.120  24.148  1.00  0.00      B    H  
ATOM   3385  O   HOH B1122       4.544   1.863  26.263  1.00  0.00      B    O  
ATOM   3386  H1  HOH B1122       5.347   2.360  26.604  1.00  0.00      B    H  
ATOM   3387  H2  HOH B1122       3.740   2.429  26.579  1.00  0.00      B    H  
ATOM   3388  O   HOH B1123      32.532   0.955  33.812  1.00  0.00      B    O  
ATOM   3389  H1  HOH B1123      32.281   0.037  34.055  1.00  0.00      B    H  
ATOM   3390  H2  HOH B1123      33.175   0.855  33.050  1.00  0.00      B    H  
ATOM   3391  O   HOH B1124       2.286  22.680  11.654  1.00  0.00      B    O  
ATOM   3392  H1  HOH B1124       2.750  21.948  11.111  1.00  0.00      B    H  
ATOM   3393  H2  HOH B1124       3.054  23.179  12.133  1.00  0.00      B    H  
ATOM   3394  O   HOH B1125       2.676  35.366   8.280  1.00  0.00      B    O  
ATOM   3395  H1  HOH B1125       2.677  34.711   7.460  1.00  0.00      B    H  
ATOM   3396  H2  HOH B1125       2.025  36.121   8.120  1.00  0.00      B    H  
ATOM   3397  O   HOH B1126      13.554   1.713  17.653  1.00  0.00      B    O  
ATOM   3398  H1  HOH B1126      13.231   1.334  18.454  1.00  0.00      B    H  
ATOM   3399  H2  HOH B1126      13.667   2.731  17.831  1.00  0.00      B    H  
ATOM   3400  O   HOH B1127       3.185  23.326  33.112  1.00  0.00      B    O  
ATOM   3401  H1  HOH B1127       2.909  22.580  33.715  1.00  0.00      B    H  
ATOM   3402  H2  HOH B1127       2.457  23.548  32.489  1.00  0.00      B    H  
ATOM   3403  O   HOH B1128      23.023  26.547  18.968  1.00  0.00      B    O  
ATOM   3404  H1  HOH B1128      23.286  25.603  19.140  1.00  0.00      B    H  
ATOM   3405  H2  HOH B1128      22.118  26.482  18.475  1.00  0.00      B    H  
ATOM   3406  O   HOH B1129      35.194  10.754  17.712  1.00  0.00      B    O  
ATOM   3407  H1  HOH B1129      34.783   9.990  18.212  1.00  0.00      B    H  
ATOM   3408  H2  HOH B1129      34.474  11.410  17.477  1.00  0.00      B    H  
ATOM   3409  O   HOH B1130      10.922  26.105  28.452  1.00  0.00      B    O  
ATOM   3410  H1  HOH B1130      11.769  25.580  28.488  1.00  0.00      B    H  
ATOM   3411  H2  HOH B1130      10.542  25.802  29.367  1.00  0.00      B    H  
ATOM   3412  O   HOH B1131      34.147  22.436  11.684  1.00  0.00      B    O  
ATOM   3413  H1  HOH B1131      34.230  22.701  10.693  1.00  0.00      B    H  
ATOM   3414  H2  HOH B1131      33.345  21.782  11.852  1.00  0.00      B    H  
ATOM   3415  O   HOH B1132      37.929   0.424  26.662  1.00  0.00      B    O  
ATOM   3416  H1  HOH B1132      38.303  -0.057  25.844  1.00  0.00      B    H  
ATOM   3417  H2  HOH B1132      38.110  -0.094  27.501  1.00  0.00      B    H  
ATOM   3418  O   HOH B1133      16.194  15.006  31.809  1.00  0.00      B    O  
ATOM   3419  H1  HOH B1133      17.123  15.237  31.482  1.00  0.00      B    H  
ATOM   3420  H2  HOH B1133      16.283  14.482  32.706  1.00  0.00      B    H  
ATOM   3421  O   HOH B1134       4.152  20.596  24.578  1.00  0.00      B    O  
ATOM   3422  H1  HOH B1134       5.021  20.276  24.991  1.00  0.00      B    H  
ATOM   3423  H2  HOH B1134       3.622  19.861  24.209  1.00  0.00      B    H  
ATOM   3424  O   HOH B1135       8.648  20.419  18.356  1.00  0.00      B    O  
ATOM   3425  H1  HOH B1135       8.232  19.457  18.395  1.00  0.00      B    H  
ATOM   3426  H2  HOH B1135       9.205  20.462  19.237  1.00  0.00      B    H  
ATOM   3427  O   HOH B1136      27.587  17.366  10.304  1.00  0.00      B    O  
ATOM   3428  H1  HOH B1136      28.492  17.694  10.621  1.00  0.00      B    H  
ATOM   3429  H2  HOH B1136      26.929  18.176  10.184  1.00  0.00      B    H  
ATOM   3430  O   HOH B1137      13.289  19.321  27.523  1.00  0.00      B    O  
ATOM   3431  H1  HOH B1137      13.565  19.632  28.484  1.00  0.00      B    H  
ATOM   3432  H2  HOH B1137      13.688  18.370  27.291  1.00  0.00      B    H  
ATOM   3433  O   HOH B1138      26.116  23.317  29.212  1.00  0.00      B    O  
ATOM   3434  H1  HOH B1138      26.595  23.865  29.897  1.00  0.00      B    H  
ATOM   3435  H2  HOH B1138      25.903  22.402  29.635  1.00  0.00      B    H  
ATOM   3436  O   HOH B1139       8.856   7.757  15.754  1.00  0.00      B    O  
ATOM   3437  H1  HOH B1139       8.347   6.937  16.061  1.00  0.00      B    H  
ATOM   3438  H2  HOH B1139       8.179   8.489  15.453  1.00  0.00      B    H  
ATOM   3439  O   HOH B1140      33.915   3.438  17.559  1.00  0.00      B    O  
ATOM   3440  H1  HOH B1140      33.993   2.493  17.114  1.00  0.00      B    H  
ATOM   3441  H2  HOH B1140      33.004   3.446  18.036  1.00  0.00      B    H  
ATOM   3442  O   HOH B1141      24.937  32.079  29.136  1.00  0.00      B    O  
ATOM   3443  H1  HOH B1141      24.606  32.454  28.238  1.00  0.00      B    H  
ATOM   3444  H2  HOH B1141      24.848  32.791  29.821  1.00  0.00      B    H  
ATOM   3445  O   HOH B1142      21.680  15.990  27.180  1.00  0.00      B    O  
ATOM   3446  H1  HOH B1142      21.544  15.017  26.955  1.00  0.00      B    H  
ATOM   3447  H2  HOH B1142      22.687  16.100  27.120  1.00  0.00      B    H  
ATOM   3448  O   HOH B1143      18.955   0.422  20.588  1.00  0.00      B    O  
ATOM   3449  H1  HOH B1143      19.787   0.746  20.052  1.00  0.00      B    H  
ATOM   3450  H2  HOH B1143      18.089   0.644  20.139  1.00  0.00      B    H  
ATOM   3451  O   HOH B1144      28.394  11.100  19.316  1.00  0.00      B    O  
ATOM   3452  H1  HOH B1144      28.859  11.822  19.938  1.00  0.00      B    H  
ATOM   3453  H2  HOH B1144      27.762  11.576  18.696  1.00  0.00      B    H  
ATOM   3454  O   HOH B1145       9.628  32.432  24.996  1.00  0.00      B    O  
ATOM   3455  H1  HOH B1145       9.866  31.797  25.736  1.00  0.00      B    H  
ATOM   3456  H2  HOH B1145       9.016  31.904  24.390  1.00  0.00      B    H  
ATOM   3457  O   HOH B1146      16.803   3.429  14.644  1.00  0.00      B    O  
ATOM   3458  H1  HOH B1146      15.921   2.868  14.493  1.00  0.00      B    H  
ATOM   3459  H2  HOH B1146      17.491   2.730  14.590  1.00  0.00      B    H  
ATOM   3460  O   HOH B1147      31.527  38.889   2.477  1.00  0.00      B    O  
ATOM   3461  H1  HOH B1147      30.573  39.121   2.555  1.00  0.00      B    H  
ATOM   3462  H2  HOH B1147      31.723  38.499   1.561  1.00  0.00      B    H  
ATOM   3463  O   HOH B1148      24.416   9.525  27.571  1.00  0.00      B    O  
ATOM   3464  H1  HOH B1148      23.830   8.741  27.840  1.00  0.00      B    H  
ATOM   3465  H2  HOH B1148      25.370   9.252  27.896  1.00  0.00      B    H  
ATOM   3466  O   HOH B1149      20.319  28.698  34.974  1.00  0.00      B    O  
ATOM   3467  H1  HOH B1149      21.118  28.872  35.571  1.00  0.00      B    H  
ATOM   3468  H2  HOH B1149      20.232  27.684  34.872  1.00  0.00      B    H  
ATOM   3469  O   HOH B1150      24.738  38.050   4.363  1.00  0.00      B    O  
ATOM   3470  H1  HOH B1150      23.970  37.445   3.970  1.00  0.00      B    H  
ATOM   3471  H2  HOH B1150      24.663  38.905   3.841  1.00  0.00      B    H  
ATOM   3472  O   HOH B1151       1.749  29.631  14.964  1.00  0.00      B    O  
ATOM   3473  H1  HOH B1151       1.338  29.040  15.673  1.00  0.00      B    H  
ATOM   3474  H2  HOH B1151       2.753  29.637  15.118  1.00  0.00      B    H  
ATOM   3475  O   HOH B1152      36.105  34.053  37.095  1.00  0.00      B    O  
ATOM   3476  H1  HOH B1152      37.131  34.097  37.073  1.00  0.00      B    H  
ATOM   3477  H2  HOH B1152      35.778  34.264  37.984  1.00  0.00      B    H  
ATOM   3478  O   HOH B1153      22.433  14.014  33.637  1.00  0.00      B    O  
ATOM   3479  H1  HOH B1153      23.070  13.843  32.841  1.00  0.00      B    H  
ATOM   3480  H2  HOH B1153      21.995  13.222  33.982  1.00  0.00      B    H  
ATOM   3481  O   HOH B1154      33.125  23.447   6.880  1.00  0.00      B    O  
ATOM   3482  H1  HOH B1154      32.168  23.751   6.699  1.00  0.00      B    H  
ATOM   3483  H2  HOH B1154      33.464  23.056   5.990  1.00  0.00      B    H  
ATOM   3484  O   HOH B1155      25.822  19.330  18.958  1.00  0.00      B    O  
ATOM   3485  H1  HOH B1155      25.170  18.649  19.209  1.00  0.00      B    H  
ATOM   3486  H2  HOH B1155      25.918  19.289  17.963  1.00  0.00      B    H  
ATOM   3487  O   HOH B1157      13.992   4.564  22.271  1.00  0.00      B    O  
ATOM   3488  H1  HOH B1157      13.900   5.514  22.572  1.00  0.00      B    H  
ATOM   3489  H2  HOH B1157      13.847   3.865  23.094  1.00  0.00      B    H  
ATOM   3490  O   HOH B1158      32.554  17.741  30.332  1.00  0.00      B    O  
ATOM   3491  H1  HOH B1158      31.816  18.356  30.589  1.00  0.00      B    H  
ATOM   3492  H2  HOH B1158      33.277  18.320  29.903  1.00  0.00      B    H  
ATOM   3493  O   HOH B1159      31.003   2.159  25.507  1.00  0.00      B    O  
ATOM   3494  H1  HOH B1159      30.916   1.233  25.843  1.00  0.00      B    H  
ATOM   3495  H2  HOH B1159      30.282   2.695  25.902  1.00  0.00      B    H  
ATOM   3496  O   HOH B1160      15.634  34.662  22.124  1.00  0.00      B    O  
ATOM   3497  H1  HOH B1160      16.432  34.136  22.506  1.00  0.00      B    H  
ATOM   3498  H2  HOH B1160      15.700  34.503  21.083  1.00  0.00      B    H  
ATOM   3499  O   HOH B1161      15.620  33.580  11.695  1.00  0.00      B    O  
ATOM   3500  H1  HOH B1161      16.128  33.717  12.563  1.00  0.00      B    H  
ATOM   3501  H2  HOH B1161      15.598  32.570  11.504  1.00  0.00      B    H  
ATOM   3502  O   HOH B1162      22.667  12.499   9.096  1.00  0.00      B    O  
ATOM   3503  H1  HOH B1162      22.248  12.791   9.980  1.00  0.00      B    H  
ATOM   3504  H2  HOH B1162      23.244  11.737   9.438  1.00  0.00      B    H  
ATOM   3505  O   HOH B1163       8.811  11.649   1.938  1.00  0.00      B    O  
ATOM   3506  H1  HOH B1163       8.010  12.080   2.415  1.00  0.00      B    H  
ATOM   3507  H2  HOH B1163       9.042  10.832   2.495  1.00  0.00      B    H  
ATOM   3508  O   HOH B1164      20.368  23.509  32.595  1.00  0.00      B    O  
ATOM   3509  H1  HOH B1164      20.818  22.805  32.029  1.00  0.00      B    H  
ATOM   3510  H2  HOH B1164      20.754  23.426  33.479  1.00  0.00      B    H  
ATOM   3511  O   HOH B1165       5.493   3.910  22.651  1.00  0.00      B    O  
ATOM   3512  H1  HOH B1165       5.756   3.760  21.703  1.00  0.00      B    H  
ATOM   3513  H2  HOH B1165       4.525   4.245  22.643  1.00  0.00      B    H  
ATOM   3514  O   HOH B1166      22.270  17.496  16.630  1.00  0.00      B    O  
ATOM   3515  H1  HOH B1166      22.468  18.432  16.847  1.00  0.00      B    H  
ATOM   3516  H2  HOH B1166      21.554  17.123  17.335  1.00  0.00      B    H  
ATOM   3517  O   HOH B1167      34.218  21.845  16.458  1.00  0.00      B    O  
ATOM   3518  H1  HOH B1167      34.979  22.096  17.132  1.00  0.00      B    H  
ATOM   3519  H2  HOH B1167      34.597  22.161  15.518  1.00  0.00      B    H  
ATOM   3520  O   HOH B1168      11.431  23.136  12.408  1.00  0.00      B    O  
ATOM   3521  H1  HOH B1168      12.461  23.081  12.615  1.00  0.00      B    H  
ATOM   3522  H2  HOH B1168      11.043  22.232  12.587  1.00  0.00      B    H  
ATOM   3523  O   HOH B1169       0.216  22.158   4.359  1.00  0.00      B    O  
ATOM   3524  H1  HOH B1169       0.582  23.059   4.589  1.00  0.00      B    H  
ATOM   3525  H2  HOH B1169       0.798  21.464   4.824  1.00  0.00      B    H  
ATOM   3526  O   HOH B1170      29.016  30.987  22.302  1.00  0.00      B    O  
ATOM   3527  H1  HOH B1170      29.981  31.112  21.922  1.00  0.00      B    H  
ATOM   3528  H2  HOH B1170      28.390  30.931  21.516  1.00  0.00      B    H  
ATOM   3529  O   HOH B1171      19.301   3.945  21.162  1.00  0.00      B    O  
ATOM   3530  H1  HOH B1171      18.954   3.247  21.747  1.00  0.00      B    H  
ATOM   3531  H2  HOH B1171      18.860   3.845  20.260  1.00  0.00      B    H  
ATOM   3532  O   HOH B1172      15.565  19.216  16.128  1.00  0.00      B    O  
ATOM   3533  H1  HOH B1172      14.746  18.894  16.668  1.00  0.00      B    H  
ATOM   3534  H2  HOH B1172      16.192  18.381  16.080  1.00  0.00      B    H  
ATOM   3535  O   HOH B1173       2.565  30.832  33.927  1.00  0.00      B    O  
ATOM   3536  H1  HOH B1173       2.910  31.663  33.494  1.00  0.00      B    H  
ATOM   3537  H2  HOH B1173       1.620  31.035  34.131  1.00  0.00      B    H  
ATOM   3538  O   HOH B1174       5.277  33.609   4.141  1.00  0.00      B    O  
ATOM   3539  H1  HOH B1174       5.977  34.329   3.849  1.00  0.00      B    H  
ATOM   3540  H2  HOH B1174       4.619  33.948   4.827  1.00  0.00      B    H  
ATOM   3541  O   HOH B1175      28.744  28.953   8.284  1.00  0.00      B    O  
ATOM   3542  H1  HOH B1175      28.693  28.056   7.825  1.00  0.00      B    H  
ATOM   3543  H2  HOH B1175      29.567  29.394   7.911  1.00  0.00      B    H  
ATOM   3544  O   HOH B1176      28.850   0.426  18.222  1.00  0.00      B    O  
ATOM   3545  H1  HOH B1176      29.694  -0.154  18.341  1.00  0.00      B    H  
ATOM   3546  H2  HOH B1176      29.083   1.200  17.621  1.00  0.00      B    H  
ATOM   3547  O   HOH B1177      29.579  33.043  26.860  1.00  0.00      B    O  
ATOM   3548  H1  HOH B1177      28.953  32.509  26.260  1.00  0.00      B    H  
ATOM   3549  H2  HOH B1177      28.999  33.594  27.481  1.00  0.00      B    H  
ATOM   3550  O   HOH B1178      32.804  27.724  25.929  1.00  0.00      B    O  
ATOM   3551  H1  HOH B1178      33.030  28.103  26.882  1.00  0.00      B    H  
ATOM   3552  H2  HOH B1178      33.305  26.820  25.833  1.00  0.00      B    H  
ATOM   3553  O   HOH B1179      15.485  37.610  31.928  1.00  0.00      B    O  
ATOM   3554  H1  HOH B1179      15.211  36.646  31.705  1.00  0.00      B    H  
ATOM   3555  H2  HOH B1179      15.466  38.124  31.051  1.00  0.00      B    H  
ATOM   3556  O   HOH B1180      16.960  18.957   8.677  1.00  0.00      B    O  
ATOM   3557  H1  HOH B1180      17.890  19.356   8.758  1.00  0.00      B    H  
ATOM   3558  H2  HOH B1180      17.070  17.963   8.358  1.00  0.00      B    H  
ATOM   3559  O   HOH B1181      16.485  33.781  31.948  1.00  0.00      B    O  
ATOM   3560  H1  HOH B1181      16.818  33.711  32.932  1.00  0.00      B    H  
ATOM   3561  H2  HOH B1181      16.867  33.002  31.427  1.00  0.00      B    H  
ATOM   3562  O   HOH B1182       9.869  34.183  29.971  1.00  0.00      B    O  
ATOM   3563  H1  HOH B1182      10.824  33.899  30.225  1.00  0.00      B    H  
ATOM   3564  H2  HOH B1182       9.532  33.645  29.146  1.00  0.00      B    H  
ATOM   3565  O   HOH B1183       6.567  21.612  35.415  1.00  0.00      B    O  
ATOM   3566  H1  HOH B1183       6.685  21.684  36.436  1.00  0.00      B    H  
ATOM   3567  H2  HOH B1183       6.163  20.713  35.221  1.00  0.00      B    H  
ATOM   3568  O   HOH B1184      28.714  33.839   3.433  1.00  0.00      B    O  
ATOM   3569  H1  HOH B1184      29.336  33.061   3.604  1.00  0.00      B    H  
ATOM   3570  H2  HOH B1184      27.808  33.611   3.825  1.00  0.00      B    H  
ATOM   3571  O   HOH B1185      37.432  14.024  23.196  1.00  0.00      B    O  
ATOM   3572  H1  HOH B1185      38.403  14.220  23.079  1.00  0.00      B    H  
ATOM   3573  H2  HOH B1185      37.094  14.438  24.051  1.00  0.00      B    H  
ATOM   3574  O   HOH B1186       1.123  10.682  21.438  1.00  0.00      B    O  
ATOM   3575  H1  HOH B1186       1.803  10.082  21.929  1.00  0.00      B    H  
ATOM   3576  H2  HOH B1186       1.467  10.855  20.522  1.00  0.00      B    H  
ATOM   3577  O   HOH B1187      23.951  26.080  38.178  1.00  0.00      B    O  
ATOM   3578  H1  HOH B1187      23.600  25.973  39.140  1.00  0.00      B    H  
ATOM   3579  H2  HOH B1187      23.828  25.152  37.782  1.00  0.00      B    H  
ATOM   3580  O   HOH B1188       9.854   3.104  19.205  1.00  0.00      B    O  
ATOM   3581  H1  HOH B1188      10.281   3.639  19.938  1.00  0.00      B    H  
ATOM   3582  H2  HOH B1188       9.312   2.353  19.622  1.00  0.00      B    H  
ATOM   3583  O   HOH B1189      37.312  29.515  18.867  1.00  0.00      B    O  
ATOM   3584  H1  HOH B1189      36.660  29.649  18.018  1.00  0.00      B    H  
ATOM   3585  H2  HOH B1189      37.910  28.777  18.671  1.00  0.00      B    H  
ATOM   3586  O   HOH B1190      15.981  36.630  26.709  1.00  0.00      B    O  
ATOM   3587  H1  HOH B1190      15.907  35.691  26.323  1.00  0.00      B    H  
ATOM   3588  H2  HOH B1190      16.212  36.568  27.716  1.00  0.00      B    H  
ATOM   3589  O   HOH B1191       3.609   5.697   5.493  1.00  0.00      B    O  
ATOM   3590  H1  HOH B1191       2.990   5.040   5.998  1.00  0.00      B    H  
ATOM   3591  H2  HOH B1191       3.240   6.686   5.656  1.00  0.00      B    H  
ATOM   3592  O   HOH B1192      11.077  23.946  35.038  1.00  0.00      B    O  
ATOM   3593  H1  HOH B1192      10.405  24.210  34.287  1.00  0.00      B    H  
ATOM   3594  H2  HOH B1192      10.657  23.599  35.893  1.00  0.00      B    H  
ATOM   3595  O   HOH B1193      33.245  32.517  34.247  1.00  0.00      B    O  
ATOM   3596  H1  HOH B1193      32.382  32.707  33.780  1.00  0.00      B    H  
ATOM   3597  H2  HOH B1193      33.342  33.220  34.943  1.00  0.00      B    H  
ATOM   3598  O   HOH B1194      38.931   7.584  34.599  1.00  0.00      B    O  
ATOM   3599  H1  HOH B1194      38.655   8.436  34.135  1.00  0.00      B    H  
ATOM   3600  H2  HOH B1194      39.221   6.892  33.914  1.00  0.00      B    H  
ATOM   3601  O   HOH B1195      21.451   1.186  13.878  1.00  0.00      B    O  
ATOM   3602  H1  HOH B1195      21.775   0.407  13.309  1.00  0.00      B    H  
ATOM   3603  H2  HOH B1195      21.712   2.016  13.366  1.00  0.00      B    H  
ATOM   3604  O   HOH B1196      11.294  10.072   7.615  1.00  0.00      B    O  
ATOM   3605  H1  HOH B1196      11.450   9.371   8.299  1.00  0.00      B    H  
ATOM   3606  H2  HOH B1196      10.316  10.021   7.399  1.00  0.00      B    H  
ATOM   3607  O   HOH B1197      24.392  16.145  27.668  1.00  0.00      B    O  
ATOM   3608  H1  HOH B1197      24.711  15.950  28.600  1.00  0.00      B    H  
ATOM   3609  H2  HOH B1197      24.365  15.224  27.227  1.00  0.00      B    H  
ATOM   3610  O   HOH B1198      16.321  30.976  21.608  1.00  0.00      B    O  
ATOM   3611  H1  HOH B1198      17.164  31.459  21.689  1.00  0.00      B    H  
ATOM   3612  H2  HOH B1198      16.158  30.800  20.665  1.00  0.00      B    H  
ATOM   3613  O   HOH B1199      35.492  36.899  23.519  1.00  0.00      B    O  
ATOM   3614  H1  HOH B1199      34.805  36.657  24.249  1.00  0.00      B    H  
ATOM   3615  H2  HOH B1199      35.786  36.072  22.960  1.00  0.00      B    H  
ATOM   3616  O   HOH B1200      13.337  23.500  21.427  1.00  0.00      B    O  
ATOM   3617  H1  HOH B1200      13.981  23.717  20.694  1.00  0.00      B    H  
ATOM   3618  H2  HOH B1200      13.688  22.719  22.018  1.00  0.00      B    H  
ATOM   3619  O   HOH B1201      38.290  21.350  18.220  1.00  0.00      B    O  
ATOM   3620  H1  HOH B1201      38.336  22.262  18.708  1.00  0.00      B    H  
ATOM   3621  H2  HOH B1201      37.292  21.237  18.225  1.00  0.00      B    H  
ATOM   3622  O   HOH B1202      31.956  18.167   5.088  1.00  0.00      B    O  
ATOM   3623  H1  HOH B1202      32.907  17.809   4.969  1.00  0.00      B    H  
ATOM   3624  H2  HOH B1202      31.902  19.137   4.927  1.00  0.00      B    H  
ATOM   3625  O   HOH B1203      25.713   6.510  10.036  1.00  0.00      B    O  
ATOM   3626  H1  HOH B1203      26.302   6.159   9.342  1.00  0.00      B    H  
ATOM   3627  H2  HOH B1203      26.241   7.221  10.541  1.00  0.00      B    H  
ATOM   3628  O   HOH B1204      18.474   8.106  34.946  1.00  0.00      B    O  
ATOM   3629  H1  HOH B1204      19.462   8.187  34.995  1.00  0.00      B    H  
ATOM   3630  H2  HOH B1204      18.201   7.228  35.455  1.00  0.00      B    H  
ATOM   3631  O   HOH B1205      19.743  28.074  28.112  1.00  0.00      B    O  
ATOM   3632  H1  HOH B1205      18.917  27.889  27.586  1.00  0.00      B    H  
ATOM   3633  H2  HOH B1205      20.463  28.289  27.412  1.00  0.00      B    H  
ATOM   3634  O   HOH B1206       6.486  34.669   0.508  1.00  0.00      B    O  
ATOM   3635  H1  HOH B1206       6.745  34.909   1.474  1.00  0.00      B    H  
ATOM   3636  H2  HOH B1206       5.597  35.080   0.287  1.00  0.00      B    H  
ATOM   3637  O   HOH B1207      32.320  21.234  32.358  1.00  0.00      B    O  
ATOM   3638  H1  HOH B1207      31.587  21.238  31.675  1.00  0.00      B    H  
ATOM   3639  H2  HOH B1207      33.080  21.775  31.914  1.00  0.00      B    H  
ATOM   3640  O   HOH B1208      28.399   2.206  13.118  1.00  0.00      B    O  
ATOM   3641  H1  HOH B1208      28.108   1.947  12.151  1.00  0.00      B    H  
ATOM   3642  H2  HOH B1208      28.029   3.118  13.322  1.00  0.00      B    H  
ATOM   3643  O   HOH B1209      23.964  18.813  29.276  1.00  0.00      B    O  
ATOM   3644  H1  HOH B1209      24.375  18.292  28.498  1.00  0.00      B    H  
ATOM   3645  H2  HOH B1209      23.662  18.171  29.917  1.00  0.00      B    H  
ATOM   3646  O   HOH B1210      16.975   4.961   5.272  1.00  0.00      B    O  
ATOM   3647  H1  HOH B1210      16.483   4.076   5.101  1.00  0.00      B    H  
ATOM   3648  H2  HOH B1210      16.366   5.761   5.289  1.00  0.00      B    H  
ATOM   3649  O   HOH B1211       6.959  18.091   8.553  1.00  0.00      B    O  
ATOM   3650  H1  HOH B1211       7.726  17.659   8.078  1.00  0.00      B    H  
ATOM   3651  H2  HOH B1211       7.006  19.053   8.135  1.00  0.00      B    H  
ATOM   3652  O   HOH B1212      12.516  12.792  23.430  1.00  0.00      B    O  
ATOM   3653  H1  HOH B1212      11.981  12.439  22.651  1.00  0.00      B    H  
ATOM   3654  H2  HOH B1212      13.216  12.095  23.703  1.00  0.00      B    H  
ATOM   3655  O   HOH B1213      16.238  21.913   8.720  1.00  0.00      B    O  
ATOM   3656  H1  HOH B1213      15.487  22.632   8.660  1.00  0.00      B    H  
ATOM   3657  H2  HOH B1213      15.900  21.047   8.319  1.00  0.00      B    H  
ATOM   3658  O   HOH B1214       5.350  13.316   5.236  1.00  0.00      B    O  
ATOM   3659  H1  HOH B1214       4.416  13.640   4.998  1.00  0.00      B    H  
ATOM   3660  H2  HOH B1214       5.565  13.718   6.132  1.00  0.00      B    H  
ATOM   3661  O   HOH B1215      11.321  17.687  21.212  1.00  0.00      B    O  
ATOM   3662  H1  HOH B1215      11.561  17.799  22.212  1.00  0.00      B    H  
ATOM   3663  H2  HOH B1215      11.608  18.530  20.692  1.00  0.00      B    H  
ATOM   3664  O   HOH B1216      12.590  31.233  27.078  1.00  0.00      B    O  
ATOM   3665  H1  HOH B1216      13.284  31.501  26.457  1.00  0.00      B    H  
ATOM   3666  H2  HOH B1216      12.732  30.289  27.306  1.00  0.00      B    H  
ATOM   3667  O   HOH B1217       9.717   0.778  37.556  1.00  0.00      B    O  
ATOM   3668  H1  HOH B1217      10.218   0.393  36.798  1.00  0.00      B    H  
ATOM   3669  H2  HOH B1217       9.194   0.005  38.076  1.00  0.00      B    H  
ATOM   3670  O   HOH B1218      15.317   0.068  29.721  1.00  0.00      B    O  
ATOM   3671  H1  HOH B1218      14.357   0.175  29.366  1.00  0.00      B    H  
ATOM   3672  H2  HOH B1218      15.979   0.336  29.007  1.00  0.00      B    H  
ATOM   3673  O   HOH B1219      27.907  27.959   3.446  1.00  0.00      B    O  
ATOM   3674  H1  HOH B1219      28.164  27.526   2.555  1.00  0.00      B    H  
ATOM   3675  H2  HOH B1219      27.211  28.665   3.265  1.00  0.00      B    H  
ATOM   3676  O   HOH B1220       0.242  25.366   9.452  1.00  0.00      B    O  
ATOM   3677  H1  HOH B1220       1.050  25.945   9.368  1.00  0.00      B    H  
ATOM   3678  H2  HOH B1220      -0.119  25.240   8.557  1.00  0.00      B    H  
ATOM   3679  O   HOH B1221       8.887  19.749   2.620  1.00  0.00      B    O  
ATOM   3680  H1  HOH B1221       7.917  19.508   2.501  1.00  0.00      B    H  
ATOM   3681  H2  HOH B1221       9.084  19.750   3.671  1.00  0.00      B    H  
ATOM   3682  O   HOH B1222       6.397  16.295   1.929  1.00  0.00      B    O  
ATOM   3683  H1  HOH B1222       7.325  16.003   1.645  1.00  0.00      B    H  
ATOM   3684  H2  HOH B1222       6.469  17.301   2.065  1.00  0.00      B    H  
ATOM   3685  O   HOH B1223      29.039   8.992  21.332  1.00  0.00      B    O  
ATOM   3686  H1  HOH B1223      28.457   8.490  21.971  1.00  0.00      B    H  
ATOM   3687  H2  HOH B1223      28.536   9.903  21.214  1.00  0.00      B    H  
ATOM   3688  O   HOH B1224      27.295  20.130  25.817  1.00  0.00      B    O  
ATOM   3689  H1  HOH B1224      27.580  19.934  24.842  1.00  0.00      B    H  
ATOM   3690  H2  HOH B1224      26.887  19.266  26.222  1.00  0.00      B    H  
ATOM   3691  O   HOH B1225       4.048  23.026  29.215  1.00  0.00      B    O  
ATOM   3692  H1  HOH B1225       3.963  23.126  28.227  1.00  0.00      B    H  
ATOM   3693  H2  HOH B1225       4.961  23.526  29.472  1.00  0.00      B    H  
ATOM   3694  O   HOH B1226       8.316   0.837  13.873  1.00  0.00      B    O  
ATOM   3695  H1  HOH B1226       9.121   0.301  13.739  1.00  0.00      B    H  
ATOM   3696  H2  HOH B1226       7.579   0.224  14.221  1.00  0.00      B    H  
ATOM   3697  O   HOH B1227      16.703   8.411   0.331  1.00  0.00      B    O  
ATOM   3698  H1  HOH B1227      16.087   7.937  -0.290  1.00  0.00      B    H  
ATOM   3699  H2  HOH B1227      17.662   8.144   0.096  1.00  0.00      B    H  
ATOM   3700  O   HOH B1228      16.073  11.526  11.867  1.00  0.00      B    O  
ATOM   3701  H1  HOH B1228      15.843  10.577  12.149  1.00  0.00      B    H  
ATOM   3702  H2  HOH B1228      17.086  11.605  11.961  1.00  0.00      B    H  
ATOM   3703  O   HOH B1229      19.466  15.705  14.328  1.00  0.00      B    O  
ATOM   3704  H1  HOH B1229      19.260  15.517  15.264  1.00  0.00      B    H  
ATOM   3705  H2  HOH B1229      20.418  15.998  14.400  1.00  0.00      B    H  
ATOM   3706  O   HOH B1230      14.746  16.648  24.286  1.00  0.00      B    O  
ATOM   3707  H1  HOH B1230      14.417  15.943  23.708  1.00  0.00      B    H  
ATOM   3708  H2  HOH B1230      15.748  16.542  24.158  1.00  0.00      B    H  
ATOM   3709  O   HOH B1231      20.208  29.103  15.132  1.00  0.00      B    O  
ATOM   3710  H1  HOH B1231      20.025  29.990  15.548  1.00  0.00      B    H  
ATOM   3711  H2  HOH B1231      19.275  28.593  14.952  1.00  0.00      B    H  
ATOM   3712  O   HOH B1232       5.139  16.920  27.169  1.00  0.00      B    O  
ATOM   3713  H1  HOH B1232       5.893  16.920  27.817  1.00  0.00      B    H  
ATOM   3714  H2  HOH B1232       5.562  17.204  26.294  1.00  0.00      B    H  
ATOM   3715  O   HOH B1233      14.520  17.545  35.655  1.00  0.00      B    O  
ATOM   3716  H1  HOH B1233      15.463  17.889  35.497  1.00  0.00      B    H  
ATOM   3717  H2  HOH B1233      14.172  17.933  36.552  1.00  0.00      B    H  
ATOM   3718  O   HOH B1234       6.016  36.638  26.354  1.00  0.00      B    O  
ATOM   3719  H1  HOH B1234       6.149  36.986  27.294  1.00  0.00      B    H  
ATOM   3720  H2  HOH B1234       6.281  35.632  26.373  1.00  0.00      B    H  
ATOM   3721  O   HOH B1235      31.336  36.423  27.792  1.00  0.00      B    O  
ATOM   3722  H1  HOH B1235      31.227  35.870  26.978  1.00  0.00      B    H  
ATOM   3723  H2  HOH B1235      32.109  35.983  28.281  1.00  0.00      B    H  
ATOM   3724  O   HOH B1236      17.312  27.448  17.927  1.00  0.00      B    O  
ATOM   3725  H1  HOH B1236      18.229  27.140  18.194  1.00  0.00      B    H  
ATOM   3726  H2  HOH B1236      17.477  27.911  17.076  1.00  0.00      B    H  
ATOM   3727  O   HOH B1237      27.101  17.946  34.838  1.00  0.00      B    O  
ATOM   3728  H1  HOH B1237      27.954  18.383  34.469  1.00  0.00      B    H  
ATOM   3729  H2  HOH B1237      26.561  18.695  35.363  1.00  0.00      B    H  
ATOM   3730  O   HOH B1238      18.519   2.540  35.208  1.00  0.00      B    O  
ATOM   3731  H1  HOH B1238      18.967   1.996  35.936  1.00  0.00      B    H  
ATOM   3732  H2  HOH B1238      17.509   2.448  35.305  1.00  0.00      B    H  
ATOM   3733  O   HOH B1239       9.894  14.759  12.504  1.00  0.00      B    O  
ATOM   3734  H1  HOH B1239       9.514  14.597  11.597  1.00  0.00      B    H  
ATOM   3735  H2  HOH B1239       9.345  15.389  13.081  1.00  0.00      B    H  
ATOM   3736  O   HOH B1240      34.941  14.562   6.295  1.00  0.00      B    O  
ATOM   3737  H1  HOH B1240      35.326  13.994   5.525  1.00  0.00      B    H  
ATOM   3738  H2  HOH B1240      34.649  15.485   5.952  1.00  0.00      B    H  
ATOM   3739  O   HOH B1241      32.817  19.967  14.791  1.00  0.00      B    O  
ATOM   3740  H1  HOH B1241      32.027  20.397  14.309  1.00  0.00      B    H  
ATOM   3741  H2  HOH B1241      33.075  20.678  15.477  1.00  0.00      B    H  
ATOM   3742  O   HOH B1242       3.864  18.959   1.229  1.00  0.00      B    O  
ATOM   3743  H1  HOH B1242       3.627  19.905   0.914  1.00  0.00      B    H  
ATOM   3744  H2  HOH B1242       3.083  18.366   1.007  1.00  0.00      B    H  
ATOM   3745  O   HOH B1243      25.105  17.546  16.302  1.00  0.00      B    O  
ATOM   3746  H1  HOH B1243      25.171  17.834  15.333  1.00  0.00      B    H  
ATOM   3747  H2  HOH B1243      24.116  17.327  16.504  1.00  0.00      B    H  
ATOM   3748  O   HOH B1244      20.683  20.498  32.447  1.00  0.00      B    O  
ATOM   3749  H1  HOH B1244      20.333  20.156  33.289  1.00  0.00      B    H  
ATOM   3750  H2  HOH B1244      21.664  20.340  32.429  1.00  0.00      B    H  
ATOM   3751  O   HOH B1245      35.100  16.723  32.325  1.00  0.00      B    O  
ATOM   3752  H1  HOH B1245      34.657  15.851  32.135  1.00  0.00      B    H  
ATOM   3753  H2  HOH B1245      34.392  17.373  32.171  1.00  0.00      B    H  
ATOM   3754  O   HOH B1246       4.289   2.241  29.985  1.00  0.00      B    O  
ATOM   3755  H1  HOH B1246       3.804   2.471  29.082  1.00  0.00      B    H  
ATOM   3756  H2  HOH B1246       5.054   2.978  30.053  1.00  0.00      B    H  
ATOM   3757  O   HOH B1247      26.563  15.416  16.930  1.00  0.00      B    O  
ATOM   3758  H1  HOH B1247      27.394  15.741  17.482  1.00  0.00      B    H  
ATOM   3759  H2  HOH B1247      25.889  16.201  17.024  1.00  0.00      B    H  
ATOM   3760  O   HOH B1248      16.047  29.251  23.720  1.00  0.00      B    O  
ATOM   3761  H1  HOH B1248      16.233  29.827  22.892  1.00  0.00      B    H  
ATOM   3762  H2  HOH B1248      15.405  28.628  23.379  1.00  0.00      B    H  
ATOM   3763  O   HOH B1249       4.823  35.103  21.688  1.00  0.00      B    O  
ATOM   3764  H1  HOH B1249       4.163  35.847  21.687  1.00  0.00      B    H  
ATOM   3765  H2  HOH B1249       5.383  35.170  20.875  1.00  0.00      B    H  
ATOM   3766  O   HOH B1250      20.207  19.736  19.274  1.00  0.00      B    O  
ATOM   3767  H1  HOH B1250      19.680  18.987  19.734  1.00  0.00      B    H  
ATOM   3768  H2  HOH B1250      21.142  19.682  19.614  1.00  0.00      B    H  
ATOM   3769  O   HOH B1251       2.743  31.911  37.459  1.00  0.00      B    O  
ATOM   3770  H1  HOH B1251       1.792  31.618  37.423  1.00  0.00      B    H  
ATOM   3771  H2  HOH B1251       2.847  32.801  36.979  1.00  0.00      B    H  
ATOM   3772  O   HOH B1252      21.272  19.224   7.401  1.00  0.00      B    O  
ATOM   3773  H1  HOH B1252      21.174  19.857   8.242  1.00  0.00      B    H  
ATOM   3774  H2  HOH B1252      21.641  18.311   7.734  1.00  0.00      B    H  
ATOM   3775  O   HOH B1253      22.751   4.447   0.668  1.00  0.00      B    O  
ATOM   3776  H1  HOH B1253      21.823   4.354   0.403  1.00  0.00      B    H  
ATOM   3777  H2  HOH B1253      23.265   4.724  -0.122  1.00  0.00      B    H  
ATOM   3778  O   HOH B1254      25.766  14.017  22.540  1.00  0.00      B    O  
ATOM   3779  H1  HOH B1254      26.127  13.110  22.209  1.00  0.00      B    H  
ATOM   3780  H2  HOH B1254      26.339  14.460  23.276  1.00  0.00      B    H  
ATOM   3781  O   HOH B1255      13.499   5.855  26.349  1.00  0.00      B    O  
ATOM   3782  H1  HOH B1255      13.549   6.114  27.323  1.00  0.00      B    H  
ATOM   3783  H2  HOH B1255      12.540   5.632  26.079  1.00  0.00      B    H  
ATOM   3784  O   HOH B1256      23.616  17.033  19.677  1.00  0.00      B    O  
ATOM   3785  H1  HOH B1256      24.124  16.189  19.857  1.00  0.00      B    H  
ATOM   3786  H2  HOH B1256      22.604  16.756  19.610  1.00  0.00      B    H  
ATOM   3787  O   HOH B1257      36.173   0.955  20.890  1.00  0.00      B    O  
ATOM   3788  H1  HOH B1257      35.951   1.957  20.961  1.00  0.00      B    H  
ATOM   3789  H2  HOH B1257      36.526   0.808  19.969  1.00  0.00      B    H  
ATOM   3790  O   HOH B1258      23.668  23.423  23.468  1.00  0.00      B    O  
ATOM   3791  H1  HOH B1258      24.286  23.356  22.639  1.00  0.00      B    H  
ATOM   3792  H2  HOH B1258      22.739  23.416  23.154  1.00  0.00      B    H  
ATOM   3793  O   HOH B1259      31.301  31.330   2.048  1.00  0.00      B    O  
ATOM   3794  H1  HOH B1259      32.053  30.650   2.230  1.00  0.00      B    H  
ATOM   3795  H2  HOH B1259      31.674  32.029   1.397  1.00  0.00      B    H  
ATOM   3796  O   HOH B1260      15.082  25.105  30.854  1.00  0.00      B    O  
ATOM   3797  H1  HOH B1260      14.323  24.613  30.403  1.00  0.00      B    H  
ATOM   3798  H2  HOH B1260      15.937  24.753  30.438  1.00  0.00      B    H  
ATOM   3799  O   HOH B1261      39.072   8.010  15.261  1.00  0.00      B    O  
ATOM   3800  H1  HOH B1261      38.522   8.714  15.680  1.00  0.00      B    H  
ATOM   3801  H2  HOH B1261      39.552   7.501  15.967  1.00  0.00      B    H  
ATOM   3802  O   HOH B1262       1.768   2.021  30.820  1.00  0.00      B    O  
ATOM   3803  H1  HOH B1262       1.847   1.588  31.737  1.00  0.00      B    H  
ATOM   3804  H2  HOH B1262       2.740   2.237  30.522  1.00  0.00      B    H  
ATOM   3805  O   HOH B1263      30.401  12.509  21.513  1.00  0.00      B    O  
ATOM   3806  H1  HOH B1263      30.630  13.315  20.858  1.00  0.00      B    H  
ATOM   3807  H2  HOH B1263      31.290  12.005  21.680  1.00  0.00      B    H  
ATOM   3808  O   HOH B1264      19.186  14.107   6.575  1.00  0.00      B    O  
ATOM   3809  H1  HOH B1264      20.184  14.003   6.774  1.00  0.00      B    H  
ATOM   3810  H2  HOH B1264      19.077  13.847   5.593  1.00  0.00      B    H  
ATOM   3811  O   HOH B1265      15.218  24.002  27.062  1.00  0.00      B    O  
ATOM   3812  H1  HOH B1265      15.585  23.047  27.283  1.00  0.00      B    H  
ATOM   3813  H2  HOH B1265      15.965  24.515  26.645  1.00  0.00      B    H  
ATOM   3814  O   HOH B1266      32.765  11.250  22.173  1.00  0.00      B    O  
ATOM   3815  H1  HOH B1266      33.681  10.895  22.417  1.00  0.00      B    H  
ATOM   3816  H2  HOH B1266      32.509  10.816  21.281  1.00  0.00      B    H  
ATOM   3817  O   HOH B1267      15.970  24.656  34.182  1.00  0.00      B    O  
ATOM   3818  H1  HOH B1267      15.161  24.034  34.302  1.00  0.00      B    H  
ATOM   3819  H2  HOH B1267      16.718  23.991  33.904  1.00  0.00      B    H  
ATOM   3820  O   HOH B1268      24.304  18.419   8.585  1.00  0.00      B    O  
ATOM   3821  H1  HOH B1268      23.915  19.081   7.980  1.00  0.00      B    H  
ATOM   3822  H2  HOH B1268      24.941  17.810   8.039  1.00  0.00      B    H  
ATOM   3823  O   HOH B1269       3.741  15.573   1.270  1.00  0.00      B    O  
ATOM   3824  H1  HOH B1269       4.573  16.072   1.495  1.00  0.00      B    H  
ATOM   3825  H2  HOH B1269       3.000  16.252   0.938  1.00  0.00      B    H  
ATOM   3826  O   HOH B1270      23.832  18.959  25.046  1.00  0.00      B    O  
ATOM   3827  H1  HOH B1270      24.621  18.711  25.550  1.00  0.00      B    H  
ATOM   3828  H2  HOH B1270      23.223  19.497  25.714  1.00  0.00      B    H  
ATOM   3829  O   HOH B1271      34.169   0.504  31.669  1.00  0.00      B    O  
ATOM   3830  H1  HOH B1271      35.101   0.020  31.638  1.00  0.00      B    H  
ATOM   3831  H2  HOH B1271      33.684   0.464  30.783  1.00  0.00      B    H  
ATOM   3832  O   HOH B1272      23.746  16.488  10.796  1.00  0.00      B    O  
ATOM   3833  H1  HOH B1272      22.935  15.866  10.584  1.00  0.00      B    H  
ATOM   3834  H2  HOH B1272      23.880  17.090   9.948  1.00  0.00      B    H  
ATOM   3835  O   HOH B1273      30.743  23.097  10.245  1.00  0.00      B    O  
ATOM   3836  H1  HOH B1273      31.016  24.021  10.111  1.00  0.00      B    H  
ATOM   3837  H2  HOH B1273      30.098  22.869   9.525  1.00  0.00      B    H  
ATOM   3838  O   HOH B1274      35.650  17.667  26.377  1.00  0.00      B    O  
ATOM   3839  H1  HOH B1274      36.042  17.291  25.516  1.00  0.00      B    H  
ATOM   3840  H2  HOH B1274      36.205  18.502  26.635  1.00  0.00      B    H  
ATOM   3841  O   HOH B1275      27.080  10.932  10.333  1.00  0.00      B    O  
ATOM   3842  H1  HOH B1275      27.041   9.990  10.678  1.00  0.00      B    H  
ATOM   3843  H2  HOH B1275      26.666  10.947   9.395  1.00  0.00      B    H  
ATOM   3844  O   HOH B1276      19.129   4.992  14.482  1.00  0.00      B    O  
ATOM   3845  H1  HOH B1276      18.380   4.463  14.848  1.00  0.00      B    H  
ATOM   3846  H2  HOH B1276      19.283   4.680  13.578  1.00  0.00      B    H  
ATOM   3847  O   HOH B1277       2.718   8.027  34.231  1.00  0.00      B    O  
ATOM   3848  H1  HOH B1277       2.807   7.124  33.706  1.00  0.00      B    H  
ATOM   3849  H2  HOH B1277       1.757   8.086  34.590  1.00  0.00      B    H  
ATOM   3850  O   HOH B1278      28.852  16.014  18.527  1.00  0.00      B    O  
ATOM   3851  H1  HOH B1278      28.912  17.039  18.588  1.00  0.00      B    H  
ATOM   3852  H2  HOH B1278      28.702  15.547  19.439  1.00  0.00      B    H  
ATOM   3853  O   HOH B1279      36.873  20.880   4.157  1.00  0.00      B    O  
ATOM   3854  H1  HOH B1279      36.786  20.448   3.203  1.00  0.00      B    H  
ATOM   3855  H2  HOH B1279      37.556  21.615   4.107  1.00  0.00      B    H  
ATOM   3856  O   HOH B1280      20.319  16.093  34.480  1.00  0.00      B    O  
ATOM   3857  H1  HOH B1280      21.115  15.561  34.046  1.00  0.00      B    H  
ATOM   3858  H2  HOH B1280      20.051  16.863  33.851  1.00  0.00      B    H  
ATOM   3859  O   HOH B1281      29.338   3.199   4.464  1.00  0.00      B    O  
ATOM   3860  H1  HOH B1281      28.934   2.300   4.267  1.00  0.00      B    H  
ATOM   3861  H2  HOH B1281      30.089   3.053   5.145  1.00  0.00      B    H  
ATOM   3862  O   HOH B1282      27.950  23.866  15.247  1.00  0.00      B    O  
ATOM   3863  H1  HOH B1282      28.666  24.445  15.754  1.00  0.00      B    H  
ATOM   3864  H2  HOH B1282      27.025  24.127  15.635  1.00  0.00      B    H  
ATOM   3865  O   HOH B1283      32.646   4.720   6.938  1.00  0.00      B    O  
ATOM   3866  H1  HOH B1283      32.522   5.451   6.193  1.00  0.00      B    H  
ATOM   3867  H2  HOH B1283      33.122   5.186   7.711  1.00  0.00      B    H  
ATOM   3868  O   HOH B1284      29.346  28.107  24.298  1.00  0.00      B    O  
ATOM   3869  H1  HOH B1284      28.503  28.518  24.607  1.00  0.00      B    H  
ATOM   3870  H2  HOH B1284      29.756  27.815  25.221  1.00  0.00      B    H  
ATOM   3871  O   HOH B1285      23.639  20.443  22.655  1.00  0.00      B    O  
ATOM   3872  H1  HOH B1285      23.934  19.727  23.328  1.00  0.00      B    H  
ATOM   3873  H2  HOH B1285      22.991  21.029  23.157  1.00  0.00      B    H  
ATOM   3874  O   HOH B1286      23.496   3.880  21.056  1.00  0.00      B    O  
ATOM   3875  H1  HOH B1286      22.559   4.322  21.084  1.00  0.00      B    H  
ATOM   3876  H2  HOH B1286      23.994   4.279  20.241  1.00  0.00      B    H  
ATOM   3877  O   HOH B1287      31.691   8.967  38.911  1.00  0.00      B    O  
ATOM   3878  H1  HOH B1287      31.848   8.820  37.922  1.00  0.00      B    H  
ATOM   3879  H2  HOH B1287      32.591   9.025  39.406  1.00  0.00      B    H  
ATOM   3880  O   HOH B1288      24.587  34.615   6.982  1.00  0.00      B    O  
ATOM   3881  H1  HOH B1288      24.165  34.332   6.159  1.00  0.00      B    H  
ATOM   3882  H2  HOH B1288      25.619  34.615   6.908  1.00  0.00      B    H  
ATOM   3883  O   HOH B1289      14.198   4.234  31.055  1.00  0.00      B    O  
ATOM   3884  H1  HOH B1289      14.116   3.401  31.640  1.00  0.00      B    H  
ATOM   3885  H2  HOH B1289      15.141   4.617  31.150  1.00  0.00      B    H  
ATOM   3886  O   HOH B1290      27.114   1.485  24.237  1.00  0.00      B    O  
ATOM   3887  H1  HOH B1290      26.396   1.819  23.676  1.00  0.00      B    H  
ATOM   3888  H2  HOH B1290      26.978   0.469  24.342  1.00  0.00      B    H  
ATOM   3889  O   HOH B1291      29.068  33.730  37.508  1.00  0.00      B    O  
ATOM   3890  H1  HOH B1291      29.181  34.213  36.618  1.00  0.00      B    H  
ATOM   3891  H2  HOH B1291      29.566  32.906  37.339  1.00  0.00      B    H  
ATOM   3892  O   HOH B1292      33.736  14.728  17.200  1.00  0.00      B    O  
ATOM   3893  H1  HOH B1292      33.228  15.182  16.405  1.00  0.00      B    H  
ATOM   3894  H2  HOH B1292      33.762  13.736  17.066  1.00  0.00      B    H  
ATOM   3895  O   HOH B1293       6.621  30.171  35.065  1.00  0.00      B    O  
ATOM   3896  H1  HOH B1293       7.435  30.720  35.387  1.00  0.00      B    H  
ATOM   3897  H2  HOH B1293       6.296  30.591  34.202  1.00  0.00      B    H  
ATOM   3898  O   HOH B1294       0.293  28.059  26.050  1.00  0.00      B    O  
ATOM   3899  H1  HOH B1294       0.788  27.667  26.836  1.00  0.00      B    H  
ATOM   3900  H2  HOH B1294      -0.738  28.086  26.260  1.00  0.00      B    H  
ATOM   3901  O   HOH B1295      10.636  19.543  30.374  1.00  0.00      B    O  
ATOM   3902  H1  HOH B1295      11.177  18.781  30.743  1.00  0.00      B    H  
ATOM   3903  H2  HOH B1295       9.750  19.148  30.070  1.00  0.00      B    H  
ATOM   3904  O   HOH B1296      34.754   4.425  14.578  1.00  0.00      B    O  
ATOM   3905  H1  HOH B1296      34.287   4.287  13.669  1.00  0.00      B    H  
ATOM   3906  H2  HOH B1296      34.797   3.543  15.057  1.00  0.00      B    H  
ATOM   3907  O   HOH B1297      20.203  25.006   1.101  1.00  0.00      B    O  
ATOM   3908  H1  HOH B1297      19.233  24.802   1.367  1.00  0.00      B    H  
ATOM   3909  H2  HOH B1297      20.832  24.271   1.512  1.00  0.00      B    H  
ATOM   3910  O   HOH B1298       1.053   4.435  37.618  1.00  0.00      B    O  
ATOM   3911  H1  HOH B1298       0.066   4.483  37.667  1.00  0.00      B    H  
ATOM   3912  H2  HOH B1298       1.360   5.422  37.596  1.00  0.00      B    H  
ATOM   3913  O   HOH B1299       1.392   3.250   1.373  1.00  0.00      B    O  
ATOM   3914  H1  HOH B1299       0.392   2.903   1.390  1.00  0.00      B    H  
ATOM   3915  H2  HOH B1299       1.523   3.951   0.699  1.00  0.00      B    H  
ATOM   3916  O   HOH B1300      19.675  35.689   7.305  1.00  0.00      B    O  
ATOM   3917  H1  HOH B1300      19.524  36.246   8.091  1.00  0.00      B    H  
ATOM   3918  H2  HOH B1300      19.848  36.342   6.556  1.00  0.00      B    H  
ATOM   3919  O   HOH B1301       0.613  13.750  29.397  1.00  0.00      B    O  
ATOM   3920  H1  HOH B1301       1.573  14.028  29.332  1.00  0.00      B    H  
ATOM   3921  H2  HOH B1301       0.090  14.567  29.691  1.00  0.00      B    H  
ATOM   3922  O   HOH B1302      10.866  16.986  26.881  1.00  0.00      B    O  
ATOM   3923  H1  HOH B1302      10.451  16.691  27.787  1.00  0.00      B    H  
ATOM   3924  H2  HOH B1302      11.847  17.208  27.099  1.00  0.00      B    H  
ATOM   3925  O   HOH B1303       0.508  29.223  21.854  1.00  0.00      B    O  
ATOM   3926  H1  HOH B1303       0.067  29.533  22.743  1.00  0.00      B    H  
ATOM   3927  H2  HOH B1303       1.190  29.969  21.576  1.00  0.00      B    H  
ATOM   3928  O   HOH B1304      12.270  11.249  25.967  1.00  0.00      B    O  
ATOM   3929  H1  HOH B1304      13.267  11.061  25.693  1.00  0.00      B    H  
ATOM   3930  H2  HOH B1304      11.841  11.925  25.373  1.00  0.00      B    H  
ATOM   3931  O   HOH B1305      21.044   5.222   4.548  1.00  0.00      B    O  
ATOM   3932  H1  HOH B1305      20.106   4.927   4.229  1.00  0.00      B    H  
ATOM   3933  H2  HOH B1305      21.237   6.172   4.294  1.00  0.00      B    H  
ATOM   3934  O   HOH B1306      38.091  32.083  18.860  1.00  0.00      B    O  
ATOM   3935  H1  HOH B1306      38.085  31.078  19.023  1.00  0.00      B    H  
ATOM   3936  H2  HOH B1306      38.871  32.456  19.377  1.00  0.00      B    H  
ATOM   3937  O   HOH B1307      35.588  14.199   8.728  1.00  0.00      B    O  
ATOM   3938  H1  HOH B1307      35.364  15.055   9.164  1.00  0.00      B    H  
ATOM   3939  H2  HOH B1307      35.193  14.261   7.809  1.00  0.00      B    H  
ATOM   3940  O   HOH B1308      38.538   7.575  31.434  1.00  0.00      B    O  
ATOM   3941  H1  HOH B1308      38.887   8.336  32.031  1.00  0.00      B    H  
ATOM   3942  H2  HOH B1308      37.879   8.085  30.824  1.00  0.00      B    H  
ATOM   3943  O   HOH B1309       8.619  10.780  17.105  1.00  0.00      B    O  
ATOM   3944  H1  HOH B1309       9.597  10.816  16.771  1.00  0.00      B    H  
ATOM   3945  H2  HOH B1309       7.991  10.726  16.336  1.00  0.00      B    H  
ATOM   3946  O   HOH B1310      23.494  36.117  19.410  1.00  0.00      B    O  
ATOM   3947  H1  HOH B1310      23.290  35.378  18.741  1.00  0.00      B    H  
ATOM   3948  H2  HOH B1310      23.527  35.734  20.367  1.00  0.00      B    H  
ATOM   3949  O   HOH B1311      22.123  16.781  14.079  1.00  0.00      B    O  
ATOM   3950  H1  HOH B1311      22.141  17.177  14.989  1.00  0.00      B    H  
ATOM   3951  H2  HOH B1311      22.329  15.758  14.094  1.00  0.00      B    H  
ATOM   3952  O   HOH B1312      36.208  32.088   3.541  1.00  0.00      B    O  
ATOM   3953  H1  HOH B1312      36.614  32.659   4.305  1.00  0.00      B    H  
ATOM   3954  H2  HOH B1312      36.169  31.120   3.899  1.00  0.00      B    H  
ATOM   3955  O   HOH B1313      29.877  27.615  21.449  1.00  0.00      B    O  
ATOM   3956  H1  HOH B1313      29.684  27.895  22.409  1.00  0.00      B    H  
ATOM   3957  H2  HOH B1313      30.757  28.023  21.171  1.00  0.00      B    H  
ATOM   3958  O   HOH B1314       2.941   5.736  28.336  1.00  0.00      B    O  
ATOM   3959  H1  HOH B1314       1.979   5.854  28.698  1.00  0.00      B    H  
ATOM   3960  H2  HOH B1314       3.594   6.217  28.968  1.00  0.00      B    H  
ATOM   3961  O   HOH B1315      -0.129  16.536  27.186  1.00  0.00      B    O  
ATOM   3962  H1  HOH B1315      -0.334  17.322  27.754  1.00  0.00      B    H  
ATOM   3963  H2  HOH B1315       0.887  16.446  27.194  1.00  0.00      B    H  
ATOM   3964  O   HOH B1316      35.715  13.639  37.810  1.00  0.00      B    O  
ATOM   3965  H1  HOH B1316      34.722  13.729  37.596  1.00  0.00      B    H  
ATOM   3966  H2  HOH B1316      35.860  12.712  38.200  1.00  0.00      B    H  
ATOM   3967  O   HOH B1317      29.997   2.242   9.478  1.00  0.00      B    O  
ATOM   3968  H1  HOH B1317      30.676   1.532   9.734  1.00  0.00      B    H  
ATOM   3969  H2  HOH B1317      29.066   1.846   9.449  1.00  0.00      B    H  
ATOM   3970  O   HOH B1318      32.740  37.036   3.935  1.00  0.00      B    O  
ATOM   3971  H1  HOH B1318      32.199  36.571   4.636  1.00  0.00      B    H  
ATOM   3972  H2  HOH B1318      32.191  37.628   3.345  1.00  0.00      B    H  
ATOM   3973  O   HOH B1319      33.126  12.223  16.806  1.00  0.00      B    O  
ATOM   3974  H1  HOH B1319      32.857  12.081  15.818  1.00  0.00      B    H  
ATOM   3975  H2  HOH B1319      32.265  12.070  17.387  1.00  0.00      B    H  
ATOM   3976  O   HOH B1320      35.579   1.869  25.895  1.00  0.00      B    O  
ATOM   3977  H1  HOH B1320      36.343   1.220  26.215  1.00  0.00      B    H  
ATOM   3978  H2  HOH B1320      35.922   2.266  24.984  1.00  0.00      B    H  
ATOM   3979  O   HOH B1321      31.157  38.275   6.090  1.00  0.00      B    O  
ATOM   3980  H1  HOH B1321      31.212  38.047   7.078  1.00  0.00      B    H  
ATOM   3981  H2  HOH B1321      30.223  37.985   5.819  1.00  0.00      B    H  
ATOM   3982  O   HOH B1322       9.464  24.640  15.688  1.00  0.00      B    O  
ATOM   3983  H1  HOH B1322      10.418  24.856  15.465  1.00  0.00      B    H  
ATOM   3984  H2  HOH B1322       9.362  23.598  15.925  1.00  0.00      B    H  
ATOM   3985  O   HOH B1323      12.990  19.077  37.846  1.00  0.00      B    O  
ATOM   3986  H1  HOH B1323      12.195  19.419  38.343  1.00  0.00      B    H  
ATOM   3987  H2  HOH B1323      13.157  19.828  37.106  1.00  0.00      B    H  
ATOM   3988  O   HOH B1324      28.727  37.421   5.776  1.00  0.00      B    O  
ATOM   3989  H1  HOH B1324      28.613  38.422   6.101  1.00  0.00      B    H  
ATOM   3990  H2  HOH B1324      28.242  37.271   4.900  1.00  0.00      B    H  
ATOM   3991  O   HOH B1325       8.539   2.502  33.194  1.00  0.00      B    O  
ATOM   3992  H1  HOH B1325       7.854   2.661  33.899  1.00  0.00      B    H  
ATOM   3993  H2  HOH B1325       8.191   1.672  32.761  1.00  0.00      B    H  
ATOM   3994  O   HOH B1326      16.443  13.102  14.034  1.00  0.00      B    O  
ATOM   3995  H1  HOH B1326      16.133  12.406  13.346  1.00  0.00      B    H  
ATOM   3996  H2  HOH B1326      17.468  12.929  14.183  1.00  0.00      B    H  
ATOM   3997  O   HOH B1327      10.065  17.709  36.585  1.00  0.00      B    O  
ATOM   3998  H1  HOH B1327      10.402  17.025  37.242  1.00  0.00      B    H  
ATOM   3999  H2  HOH B1327       9.400  18.280  37.129  1.00  0.00      B    H  
ATOM   4000  O   HOH B1328      35.429  27.033  23.195  1.00  0.00      B    O  
ATOM   4001  H1  HOH B1328      36.179  26.748  22.574  1.00  0.00      B    H  
ATOM   4002  H2  HOH B1328      35.395  28.061  23.057  1.00  0.00      B    H  
ATOM   4003  O   HOH B1329       1.210   9.574  13.391  1.00  0.00      B    O  
ATOM   4004  H1  HOH B1329       1.307   9.108  14.289  1.00  0.00      B    H  
ATOM   4005  H2  HOH B1329       0.693   8.920  12.784  1.00  0.00      B    H  
ATOM   4006  O   HOH B1330      27.968   0.452  20.716  1.00  0.00      B    O  
ATOM   4007  H1  HOH B1330      28.184   1.461  20.864  1.00  0.00      B    H  
ATOM   4008  H2  HOH B1330      28.390   0.106  19.852  1.00  0.00      B    H  
ATOM   4009  O   HOH B1331      26.221  33.424   4.144  1.00  0.00      B    O  
ATOM   4010  H1  HOH B1331      25.972  33.851   3.271  1.00  0.00      B    H  
ATOM   4011  H2  HOH B1331      25.362  32.952   4.512  1.00  0.00      B    H  
ATOM   4012  O   HOH B1332      15.190  14.134  38.441  1.00  0.00      B    O  
ATOM   4013  H1  HOH B1332      15.401  15.067  38.817  1.00  0.00      B    H  
ATOM   4014  H2  HOH B1332      15.614  13.475  39.038  1.00  0.00      B    H  
ATOM   4015  O   HOH B1333      29.985   6.380  32.753  1.00  0.00      B    O  
ATOM   4016  H1  HOH B1333      30.091   5.423  32.321  1.00  0.00      B    H  
ATOM   4017  H2  HOH B1333      30.445   6.287  33.621  1.00  0.00      B    H  
ATOM   4018  O   HOH B1334       9.762  25.290  26.220  1.00  0.00      B    O  
ATOM   4019  H1  HOH B1334      10.211  25.680  27.020  1.00  0.00      B    H  
ATOM   4020  H2  HOH B1334       9.862  24.285  26.301  1.00  0.00      B    H  
ATOM   4021  O   HOH B1335       3.268   7.939   1.753  1.00  0.00      B    O  
ATOM   4022  H1  HOH B1335       2.917   7.202   2.307  1.00  0.00      B    H  
ATOM   4023  H2  HOH B1335       4.156   7.690   1.379  1.00  0.00      B    H  
ATOM   4024  O   HOH B1336       1.646  37.618  20.598  1.00  0.00      B    O  
ATOM   4025  H1  HOH B1336       1.719  37.613  19.653  1.00  0.00      B    H  
ATOM   4026  H2  HOH B1336       2.523  37.994  21.054  1.00  0.00      B    H  
ATOM   4027  O   HOH B1337      34.995  19.343   6.795  1.00  0.00      B    O  
ATOM   4028  H1  HOH B1337      35.837  19.167   7.342  1.00  0.00      B    H  
ATOM   4029  H2  HOH B1337      34.277  19.535   7.511  1.00  0.00      B    H  
ATOM   4030  O   HOH B1338      34.447  22.736  31.418  1.00  0.00      B    O  
ATOM   4031  H1  HOH B1338      34.761  23.715  31.338  1.00  0.00      B    H  
ATOM   4032  H2  HOH B1338      34.969  22.071  30.909  1.00  0.00      B    H  
ATOM   4033  O   HOH B1339       3.389  18.982  36.138  1.00  0.00      B    O  
ATOM   4034  H1  HOH B1339       3.023  19.549  36.872  1.00  0.00      B    H  
ATOM   4035  H2  HOH B1339       4.218  18.513  36.447  1.00  0.00      B    H  
ATOM   4036  O   HOH B1340      13.672  27.645  36.764  1.00  0.00      B    O  
ATOM   4037  H1  HOH B1340      14.590  27.783  36.297  1.00  0.00      B    H  
ATOM   4038  H2  HOH B1340      12.958  27.760  36.061  1.00  0.00      B    H  
ATOM   4039  O   HOH B1341      17.440   1.960   1.560  1.00  0.00      B    O  
ATOM   4040  H1  HOH B1341      17.171   2.826   1.208  1.00  0.00      B    H  
ATOM   4041  H2  HOH B1341      18.269   1.660   0.989  1.00  0.00      B    H  
ATOM   4042  O   HOH B1342      25.287  25.296  24.133  1.00  0.00      B    O  
ATOM   4043  H1  HOH B1342      24.662  24.550  24.055  1.00  0.00      B    H  
ATOM   4044  H2  HOH B1342      26.255  24.974  24.357  1.00  0.00      B    H  
ATOM   4045  O   HOH B1343       5.971  15.825  16.628  1.00  0.00      B    O  
ATOM   4046  H1  HOH B1343       6.209  14.846  16.854  1.00  0.00      B    H  
ATOM   4047  H2  HOH B1343       5.565  15.824  15.678  1.00  0.00      B    H  
ATOM   4048  O   HOH B1344      33.266   9.254  12.623  1.00  0.00      B    O  
ATOM   4049  H1  HOH B1344      33.595   9.116  13.583  1.00  0.00      B    H  
ATOM   4050  H2  HOH B1344      32.703  10.074  12.594  1.00  0.00      B    H  
ATOM   4051  O   HOH B1345      15.568   8.629   2.830  1.00  0.00      B    O  
ATOM   4052  H1  HOH B1345      15.825   9.350   3.429  1.00  0.00      B    H  
ATOM   4053  H2  HOH B1345      16.222   8.452   2.069  1.00  0.00      B    H  
ATOM   4054  O   HOH B1346      22.036   3.673  27.683  1.00  0.00      B    O  
ATOM   4055  H1  HOH B1346      21.266   4.030  28.277  1.00  0.00      B    H  
ATOM   4056  H2  HOH B1346      22.910   4.231  27.888  1.00  0.00      B    H  
ATOM   4057  O   HOH B1347      37.045  30.680   7.832  1.00  0.00      B    O  
ATOM   4058  H1  HOH B1347      37.250  30.944   8.803  1.00  0.00      B    H  
ATOM   4059  H2  HOH B1347      37.039  29.688   7.799  1.00  0.00      B    H  
ATOM   4060  O   HOH B1348      34.994  25.225  11.678  1.00  0.00      B    O  
ATOM   4061  H1  HOH B1348      34.653  24.277  11.816  1.00  0.00      B    H  
ATOM   4062  H2  HOH B1348      35.802  25.271  12.325  1.00  0.00      B    H  
ATOM   4063  O   HOH B1349      16.807   1.997  27.980  1.00  0.00      B    O  
ATOM   4064  H1  HOH B1349      15.907   2.147  27.478  1.00  0.00      B    H  
ATOM   4065  H2  HOH B1349      17.351   1.301  27.468  1.00  0.00      B    H  
ATOM   4066  O   HOH B1350      21.176   5.655  21.820  1.00  0.00      B    O  
ATOM   4067  H1  HOH B1350      20.605   4.883  21.477  1.00  0.00      B    H  
ATOM   4068  H2  HOH B1350      20.942   5.786  22.793  1.00  0.00      B    H  
ATOM   4069  O   HOH B1351       4.881  21.088  19.790  1.00  0.00      B    O  
ATOM   4070  H1  HOH B1351       4.433  21.033  20.694  1.00  0.00      B    H  
ATOM   4071  H2  HOH B1351       5.036  20.102  19.560  1.00  0.00      B    H  
ATOM   4072  O   HOH B1352      16.635   8.282  31.141  1.00  0.00      B    O  
ATOM   4073  H1  HOH B1352      16.573   8.576  32.111  1.00  0.00      B    H  
ATOM   4074  H2  HOH B1352      15.988   8.942  30.676  1.00  0.00      B    H  
ATOM   4075  O   HOH B1353      12.340  36.327   7.821  1.00  0.00      B    O  
ATOM   4076  H1  HOH B1353      12.729  36.867   7.068  1.00  0.00      B    H  
ATOM   4077  H2  HOH B1353      12.224  35.410   7.413  1.00  0.00      B    H  
ATOM   4078  O   HOH B1354       2.118  27.199  33.328  1.00  0.00      B    O  
ATOM   4079  H1  HOH B1354       3.024  27.448  33.772  1.00  0.00      B    H  
ATOM   4080  H2  HOH B1354       1.675  26.492  33.876  1.00  0.00      B    H  
ATOM   4081  O   HOH B1355      33.533   6.604  16.635  1.00  0.00      B    O  
ATOM   4082  H1  HOH B1355      34.007   5.983  15.954  1.00  0.00      B    H  
ATOM   4083  H2  HOH B1355      32.538   6.704  16.441  1.00  0.00      B    H  
ATOM   4084  O   HOH B1356      24.147   4.932  34.878  1.00  0.00      B    O  
ATOM   4085  H1  HOH B1356      24.635   4.363  34.181  1.00  0.00      B    H  
ATOM   4086  H2  HOH B1356      23.186   4.854  34.627  1.00  0.00      B    H  
ATOM   4087  O   HOH B1357      24.775   1.848  12.220  1.00  0.00      B    O  
ATOM   4088  H1  HOH B1357      25.276   1.873  11.306  1.00  0.00      B    H  
ATOM   4089  H2  HOH B1357      25.415   1.611  12.965  1.00  0.00      B    H  
ATOM   4090  O   HOH B1358      22.077  10.029  15.910  1.00  0.00      B    O  
ATOM   4091  H1  HOH B1358      21.986   9.491  15.022  1.00  0.00      B    H  
ATOM   4092  H2  HOH B1358      21.330   9.737  16.530  1.00  0.00      B    H  
ATOM   4093  O   HOH B1359      23.372   4.051   3.487  1.00  0.00      B    O  
ATOM   4094  H1  HOH B1359      23.105   3.937   2.486  1.00  0.00      B    H  
ATOM   4095  H2  HOH B1359      22.576   4.464   3.969  1.00  0.00      B    H  
ATOM   4096  O   HOH B1360      19.783  38.248  28.474  1.00  0.00      B    O  
ATOM   4097  H1  HOH B1360      19.360  38.793  29.188  1.00  0.00      B    H  
ATOM   4098  H2  HOH B1360      20.558  38.789  28.135  1.00  0.00      B    H  
ATOM   4099  O   HOH B1361      34.400  17.243   4.983  1.00  0.00      B    O  
ATOM   4100  H1  HOH B1361      35.028  17.335   4.171  1.00  0.00      B    H  
ATOM   4101  H2  HOH B1361      34.760  17.889   5.662  1.00  0.00      B    H  
ATOM   4102  O   HOH B1362      19.030  25.572  12.616  1.00  0.00      B    O  
ATOM   4103  H1  HOH B1362      19.150  26.089  11.776  1.00  0.00      B    H  
ATOM   4104  H2  HOH B1362      19.727  24.790  12.701  1.00  0.00      B    H  
ATOM   4105  O   HOH B1363      31.756  29.362  23.927  1.00  0.00      B    O  
ATOM   4106  H1  HOH B1363      30.756  29.064  24.050  1.00  0.00      B    H  
ATOM   4107  H2  HOH B1363      32.222  28.989  24.761  1.00  0.00      B    H  
ATOM   4108  O   HOH B1364      13.528  30.550  30.133  1.00  0.00      B    O  
ATOM   4109  H1  HOH B1364      12.725  30.209  29.571  1.00  0.00      B    H  
ATOM   4110  H2  HOH B1364      13.615  30.067  31.020  1.00  0.00      B    H  
ATOM   4111  O   HOH B1365       9.717   9.922  35.777  1.00  0.00      B    O  
ATOM   4112  H1  HOH B1365       9.259   9.097  35.350  1.00  0.00      B    H  
ATOM   4113  H2  HOH B1365      10.632   9.644  36.104  1.00  0.00      B    H  
ATOM   4114  O   HOH B1366      19.574  29.374   7.005  1.00  0.00      B    O  
ATOM   4115  H1  HOH B1366      20.138  29.405   7.846  1.00  0.00      B    H  
ATOM   4116  H2  HOH B1366      19.616  28.421   6.662  1.00  0.00      B    H  
ATOM   4117  O   HOH B1367      36.727   0.151   1.221  1.00  0.00      B    O  
ATOM   4118  H1  HOH B1367      36.728   0.220   0.261  1.00  0.00      B    H  
ATOM   4119  H2  HOH B1367      36.155   0.922   1.551  1.00  0.00      B    H  
ATOM   4120  O   HOH B1368      16.125  12.160  27.427  1.00  0.00      B    O  
ATOM   4121  H1  HOH B1368      16.623  12.078  28.310  1.00  0.00      B    H  
ATOM   4122  H2  HOH B1368      15.292  11.662  27.514  1.00  0.00      B    H  
ATOM   4123  O   HOH B1369       8.667  28.493   0.897  1.00  0.00      B    O  
ATOM   4124  H1  HOH B1369       9.277  29.134   0.440  1.00  0.00      B    H  
ATOM   4125  H2  HOH B1369       8.383  28.914   1.772  1.00  0.00      B    H  
ATOM   4126  O   HOH B1370       2.718  11.386  31.181  1.00  0.00      B    O  
ATOM   4127  H1  HOH B1370       3.580  11.407  31.653  1.00  0.00      B    H  
ATOM   4128  H2  HOH B1370       2.391  12.322  31.177  1.00  0.00      B    H  
ATOM   4129  O   HOH B1371      35.443  22.114  18.837  1.00  0.00      B    O  
ATOM   4130  H1  HOH B1371      35.119  21.395  19.462  1.00  0.00      B    H  
ATOM   4131  H2  HOH B1371      34.962  22.902  19.166  1.00  0.00      B    H  
ATOM   4132  O   HOH B1372       2.055  38.660  37.274  1.00  0.00      B    O  
ATOM   4133  H1  HOH B1372       2.660  39.336  37.738  1.00  0.00      B    H  
ATOM   4134  H2  HOH B1372       1.350  39.234  36.898  1.00  0.00      B    H  
ATOM   4135  O   HOH B1373      30.450   6.598  23.429  1.00  0.00      B    O  
ATOM   4136  H1  HOH B1373      30.854   5.685  23.767  1.00  0.00      B    H  
ATOM   4137  H2  HOH B1373      30.587   6.609  22.433  1.00  0.00      B    H  
ATOM   4138  O   HOH B1374      29.955   5.418  20.426  1.00  0.00      B    O  
ATOM   4139  H1  HOH B1374      29.621   6.277  19.987  1.00  0.00      B    H  
ATOM   4140  H2  HOH B1374      29.210   4.720  20.429  1.00  0.00      B    H  
ATOM   4141  O   HOH B1375      10.543  15.772  31.770  1.00  0.00      B    O  
ATOM   4142  H1  HOH B1375      10.156  16.157  32.659  1.00  0.00      B    H  
ATOM   4143  H2  HOH B1375      11.285  16.358  31.436  1.00  0.00      B    H  
ATOM   4144  O   HOH B1376       0.895  36.218  14.104  1.00  0.00      B    O  
ATOM   4145  H1  HOH B1376       0.636  36.786  13.302  1.00  0.00      B    H  
ATOM   4146  H2  HOH B1376       0.566  35.288  13.941  1.00  0.00      B    H  
ATOM   4147  O   HOH B1377       6.784  20.070  25.590  1.00  0.00      B    O  
ATOM   4148  H1  HOH B1377       7.396  20.967  25.570  1.00  0.00      B    H  
ATOM   4149  H2  HOH B1377       7.412  19.362  25.829  1.00  0.00      B    H  
ATOM   4150  O   HOH B1378      37.795   7.455  37.011  1.00  0.00      B    O  
ATOM   4151  H1  HOH B1378      38.415   7.413  36.193  1.00  0.00      B    H  
ATOM   4152  H2  HOH B1378      36.941   7.983  36.708  1.00  0.00      B    H  
ATOM   4153  O   HOH B1379      23.167  11.343  30.664  1.00  0.00      B    O  
ATOM   4154  H1  HOH B1379      22.270  11.022  30.987  1.00  0.00      B    H  
ATOM   4155  H2  HOH B1379      23.829  10.617  30.750  1.00  0.00      B    H  
ATOM   4156  O   HOH B1380      27.599  31.653   5.770  1.00  0.00      B    O  
ATOM   4157  H1  HOH B1380      27.019  32.359   5.309  1.00  0.00      B    H  
ATOM   4158  H2  HOH B1380      28.345  31.412   5.081  1.00  0.00      B    H  
ATOM   4159  O   HOH B1381      22.640  30.835  37.742  1.00  0.00      B    O  
ATOM   4160  H1  HOH B1381      23.553  30.437  37.383  1.00  0.00      B    H  
ATOM   4161  H2  HOH B1381      22.638  31.792  37.429  1.00  0.00      B    H  
ATOM   4162  O   HOH B1382      34.083   2.453   6.195  1.00  0.00      B    O  
ATOM   4163  H1  HOH B1382      33.687   3.350   6.499  1.00  0.00      B    H  
ATOM   4164  H2  HOH B1382      33.523   2.110   5.413  1.00  0.00      B    H  
ATOM   4165  O   HOH B1383       5.013  18.928  17.761  1.00  0.00      B    O  
ATOM   4166  H1  HOH B1383       5.721  18.304  18.103  1.00  0.00      B    H  
ATOM   4167  H2  HOH B1383       5.331  19.423  16.936  1.00  0.00      B    H  
ATOM   4168  O   HOH B1384       2.410  13.938  32.467  1.00  0.00      B    O  
ATOM   4169  H1  HOH B1384       3.414  13.812  32.598  1.00  0.00      B    H  
ATOM   4170  H2  HOH B1384       2.088  14.889  32.766  1.00  0.00      B    H  
ATOM   4171  O   HOH B1385      25.206   4.585  24.984  1.00  0.00      B    O  
ATOM   4172  H1  HOH B1385      25.482   4.258  24.095  1.00  0.00      B    H  
ATOM   4173  H2  HOH B1385      25.755   4.072  25.650  1.00  0.00      B    H  
ATOM   4174  O   HOH B1386      12.496  19.190   5.995  1.00  0.00      B    O  
ATOM   4175  H1  HOH B1386      12.203  20.179   5.775  1.00  0.00      B    H  
ATOM   4176  H2  HOH B1386      11.801  18.484   5.866  1.00  0.00      B    H  
ATOM   4177  O   HOH B1387      37.259  37.342  36.871  1.00  0.00      B    O  
ATOM   4178  H1  HOH B1387      36.652  36.664  37.389  1.00  0.00      B    H  
ATOM   4179  H2  HOH B1387      38.139  37.404  37.422  1.00  0.00      B    H  
ATOM   4180  O   HOH B1388       6.911   3.932  20.260  1.00  0.00      B    O  
ATOM   4181  H1  HOH B1388       7.519   3.259  20.644  1.00  0.00      B    H  
ATOM   4182  H2  HOH B1388       6.471   3.480  19.440  1.00  0.00      B    H  
ATOM   4183  O   HOH B1389      20.187   9.266  17.724  1.00  0.00      B    O  
ATOM   4184  H1  HOH B1389      19.490   8.697  17.149  1.00  0.00      B    H  
ATOM   4185  H2  HOH B1389      19.719   9.597  18.519  1.00  0.00      B    H  
ATOM   4186  O   HOH B1390      28.924  13.371  38.664  1.00  0.00      B    O  
ATOM   4187  H1  HOH B1390      28.920  12.599  39.275  1.00  0.00      B    H  
ATOM   4188  H2  HOH B1390      27.995  13.766  38.672  1.00  0.00      B    H  
ATOM   4189  O   HOH B1391      37.681  25.886  16.039  1.00  0.00      B    O  
ATOM   4190  H1  HOH B1391      38.047  26.584  16.696  1.00  0.00      B    H  
ATOM   4191  H2  HOH B1391      38.307  25.093  15.980  1.00  0.00      B    H  
ATOM   4192  O   HOH B1392       4.936   2.704  18.565  1.00  0.00      B    O  
ATOM   4193  H1  HOH B1392       4.620   2.305  19.477  1.00  0.00      B    H  
ATOM   4194  H2  HOH B1392       4.786   2.044  17.812  1.00  0.00      B    H  
ATOM   4195  O   HOH B1393      20.771  18.227  23.541  1.00  0.00      B    O  
ATOM   4196  H1  HOH B1393      19.924  17.882  23.136  1.00  0.00      B    H  
ATOM   4197  H2  HOH B1393      21.519  17.640  23.215  1.00  0.00      B    H  
ATOM   4198  O   HOH B1394      21.655  26.995   7.847  1.00  0.00      B    O  
ATOM   4199  H1  HOH B1394      21.619  26.695   6.884  1.00  0.00      B    H  
ATOM   4200  H2  HOH B1394      22.084  27.926   7.802  1.00  0.00      B    H  
ATOM   4201  O   HOH B1395      13.584  18.456   3.417  1.00  0.00      B    O  
ATOM   4202  H1  HOH B1395      13.216  19.024   4.221  1.00  0.00      B    H  
ATOM   4203  H2  HOH B1395      13.998  17.613   3.866  1.00  0.00      B    H  
ATOM   4204  O   HOH B1396      15.510  11.240  17.412  1.00  0.00      B    O  
ATOM   4205  H1  HOH B1396      16.068  11.399  18.276  1.00  0.00      B    H  
ATOM   4206  H2  HOH B1396      16.116  10.836  16.727  1.00  0.00      B    H  
ATOM   4207  O   HOH B1397      29.969  14.143  16.743  1.00  0.00      B    O  
ATOM   4208  H1  HOH B1397      29.648  14.896  17.361  1.00  0.00      B    H  
ATOM   4209  H2  HOH B1397      30.790  14.519  16.288  1.00  0.00      B    H  
ATOM   4210  O   HOH B1398      16.218  21.450  30.370  1.00  0.00      B    O  
ATOM   4211  H1  HOH B1398      16.727  22.332  30.368  1.00  0.00      B    H  
ATOM   4212  H2  HOH B1398      16.848  20.682  30.456  1.00  0.00      B    H  
ATOM   4213  O   HOH B1399      22.766  30.518  14.842  1.00  0.00      B    O  
ATOM   4214  H1  HOH B1399      22.831  30.736  15.828  1.00  0.00      B    H  
ATOM   4215  H2  HOH B1399      22.255  29.656  14.827  1.00  0.00      B    H  
ATOM   4216  O   HOH B1400       8.656  35.274  19.079  1.00  0.00      B    O  
ATOM   4217  H1  HOH B1400       8.927  36.045  19.695  1.00  0.00      B    H  
ATOM   4218  H2  HOH B1400       9.052  34.435  19.520  1.00  0.00      B    H  
ATOM   4219  O   HOH B1401      25.514   8.358   6.438  1.00  0.00      B    O  
ATOM   4220  H1  HOH B1401      25.890   7.542   6.954  1.00  0.00      B    H  
ATOM   4221  H2  HOH B1401      25.815   9.251   6.969  1.00  0.00      B    H  
ATOM   4222  O   HOH B1402      18.713  15.401  31.026  1.00  0.00      B    O  
ATOM   4223  H1  HOH B1402      19.585  15.919  30.733  1.00  0.00      B    H  
ATOM   4224  H2  HOH B1402      18.940  14.563  31.443  1.00  0.00      B    H  
ATOM   4225  O   HOH B1403      19.760  32.243  29.551  1.00  0.00      B    O  
ATOM   4226  H1  HOH B1403      20.364  31.697  28.931  1.00  0.00      B    H  
ATOM   4227  H2  HOH B1403      19.731  33.160  29.187  1.00  0.00      B    H  
ATOM   4228  O   HOH B1404      36.997  33.243  33.667  1.00  0.00      B    O  
ATOM   4229  H1  HOH B1404      36.743  33.901  34.373  1.00  0.00      B    H  
ATOM   4230  H2  HOH B1404      37.139  33.729  32.781  1.00  0.00      B    H  
ATOM   4231  O   HOH B1405      -0.310  20.968  24.875  1.00  0.00      B    O  
ATOM   4232  H1  HOH B1405      -0.191  21.084  23.905  1.00  0.00      B    H  
ATOM   4233  H2  HOH B1405       0.558  21.119  25.356  1.00  0.00      B    H  
ATOM   4234  O   HOH B1406      17.233  15.375   8.030  1.00  0.00      B    O  
ATOM   4235  H1  HOH B1406      18.047  14.918   7.594  1.00  0.00      B    H  
ATOM   4236  H2  HOH B1406      16.744  15.833   7.271  1.00  0.00      B    H  
ATOM   4237  O   HOH B1407      23.751   5.156  37.491  1.00  0.00      B    O  
ATOM   4238  H1  HOH B1407      23.872   4.972  36.516  1.00  0.00      B    H  
ATOM   4239  H2  HOH B1407      23.485   6.125  37.493  1.00  0.00      B    H  
ATOM   4240  O   HOH B1408      33.304  28.575  17.658  1.00  0.00      B    O  
ATOM   4241  H1  HOH B1408      33.389  27.875  18.423  1.00  0.00      B    H  
ATOM   4242  H2  HOH B1408      32.923  28.052  16.885  1.00  0.00      B    H  
ATOM   4243  O   HOH B1409      19.445  38.285  35.189  1.00  0.00      B    O  
ATOM   4244  H1  HOH B1409      18.791  38.082  34.432  1.00  0.00      B    H  
ATOM   4245  H2  HOH B1409      20.237  37.649  35.083  1.00  0.00      B    H  
ATOM   4246  O   HOH B1410       9.370  19.427  26.656  1.00  0.00      B    O  
ATOM   4247  H1  HOH B1410       9.831  18.519  26.812  1.00  0.00      B    H  
ATOM   4248  H2  HOH B1410       9.901  19.827  25.914  1.00  0.00      B    H  
ATOM   4249  O   HOH B1411       8.336  37.916  34.642  1.00  0.00      B    O  
ATOM   4250  H1  HOH B1411       8.544  36.956  34.349  1.00  0.00      B    H  
ATOM   4251  H2  HOH B1411       8.064  38.389  33.778  1.00  0.00      B    H  
ATOM   4252  O   HOH B1412      27.727  24.436  11.796  1.00  0.00      B    O  
ATOM   4253  H1  HOH B1412      28.385  25.174  11.715  1.00  0.00      B    H  
ATOM   4254  H2  HOH B1412      28.257  23.616  11.612  1.00  0.00      B    H  
ATOM   4255  O   HOH B1413      30.018  21.743  25.608  1.00  0.00      B    O  
ATOM   4256  H1  HOH B1413      29.310  21.012  25.536  1.00  0.00      B    H  
ATOM   4257  H2  HOH B1413      29.465  22.551  25.868  1.00  0.00      B    H  
ATOM   4258  O   HOH B1414      17.422  28.933  29.195  1.00  0.00      B    O  
ATOM   4259  H1  HOH B1414      17.324  28.230  29.919  1.00  0.00      B    H  
ATOM   4260  H2  HOH B1414      18.393  29.031  28.980  1.00  0.00      B    H  
ATOM   4261  O   HOH B1415       5.902  36.718  12.535  1.00  0.00      B    O  
ATOM   4262  H1  HOH B1415       4.867  36.952  12.566  1.00  0.00      B    H  
ATOM   4263  H2  HOH B1415       6.356  37.280  13.321  1.00  0.00      B    H  
ATOM   4264  O   HOH B1416      30.945  33.022  16.323  1.00  0.00      B    O  
ATOM   4265  H1  HOH B1416      31.478  32.882  15.450  1.00  0.00      B    H  
ATOM   4266  H2  HOH B1416      31.320  32.357  16.951  1.00  0.00      B    H  
ATOM   4267  O   HOH B1417      24.132   5.443  27.629  1.00  0.00      B    O  
ATOM   4268  H1  HOH B1417      24.170   5.260  26.650  1.00  0.00      B    H  
ATOM   4269  H2  HOH B1417      25.035   5.195  28.112  1.00  0.00      B    H  
ATOM   4270  O   HOH B1418      20.859  16.944   4.012  1.00  0.00      B    O  
ATOM   4271  H1  HOH B1418      21.815  16.943   4.394  1.00  0.00      B    H  
ATOM   4272  H2  HOH B1418      20.277  17.401   4.675  1.00  0.00      B    H  
ATOM   4273  O   HOH B1419      35.571   9.279  35.798  1.00  0.00      B    O  
ATOM   4274  H1  HOH B1419      34.629   8.969  35.591  1.00  0.00      B    H  
ATOM   4275  H2  HOH B1419      35.813   9.824  34.992  1.00  0.00      B    H  
ATOM   4276  O   HOH B1420      20.769  37.447   5.689  1.00  0.00      B    O  
ATOM   4277  H1  HOH B1420      21.202  37.943   6.471  1.00  0.00      B    H  
ATOM   4278  H2  HOH B1420      20.176  38.137   5.178  1.00  0.00      B    H  
ATOM   4279  O   HOH B1421      23.518  22.720   9.022  1.00  0.00      B    O  
ATOM   4280  H1  HOH B1421      23.663  22.729  10.047  1.00  0.00      B    H  
ATOM   4281  H2  HOH B1421      24.431  22.503   8.567  1.00  0.00      B    H  
ATOM   4282  O   HOH B1422      22.412  38.351  12.088  1.00  0.00      B    O  
ATOM   4283  H1  HOH B1422      22.206  39.009  11.300  1.00  0.00      B    H  
ATOM   4284  H2  HOH B1422      23.355  38.121  12.033  1.00  0.00      B    H  
ATOM   4285  O   HOH B1423      11.846   1.596   6.033  1.00  0.00      B    O  
ATOM   4286  H1  HOH B1423      11.380   1.996   5.225  1.00  0.00      B    H  
ATOM   4287  H2  HOH B1423      12.548   2.218   6.461  1.00  0.00      B    H  
ATOM   4288  O   HOH B1424       1.743  25.247  13.295  1.00  0.00      B    O  
ATOM   4289  H1  HOH B1424       1.035  24.838  12.791  1.00  0.00      B    H  
ATOM   4290  H2  HOH B1424       1.497  25.149  14.295  1.00  0.00      B    H  
ATOM   4291  O   HOH B1425      31.961  15.125   8.358  1.00  0.00      B    O  
ATOM   4292  H1  HOH B1425      31.682  14.578   9.177  1.00  0.00      B    H  
ATOM   4293  H2  HOH B1425      32.833  15.598   8.567  1.00  0.00      B    H  
ATOM   4294  O   HOH B1426      14.723  23.452  37.924  1.00  0.00      B    O  
ATOM   4295  H1  HOH B1426      14.227  24.179  37.422  1.00  0.00      B    H  
ATOM   4296  H2  HOH B1426      14.531  23.521  38.918  1.00  0.00      B    H  
ATOM   4297  O   HOH B1427       9.827   0.141   7.063  1.00  0.00      B    O  
ATOM   4298  H1  HOH B1427       9.460   0.312   8.014  1.00  0.00      B    H  
ATOM   4299  H2  HOH B1427      10.661   0.715   6.960  1.00  0.00      B    H  
ATOM   4300  O   HOH B1428      14.843  26.244  15.093  1.00  0.00      B    O  
ATOM   4301  H1  HOH B1428      15.657  25.653  15.007  1.00  0.00      B    H  
ATOM   4302  H2  HOH B1428      14.500  26.005  15.980  1.00  0.00      B    H  
ATOM   4303  O   HOH B1429      36.297  27.485  26.827  1.00  0.00      B    O  
ATOM   4304  H1  HOH B1429      35.703  28.240  27.100  1.00  0.00      B    H  
ATOM   4305  H2  HOH B1429      36.759  27.220  27.695  1.00  0.00      B    H  
ATOM   4306  O   HOH B1430      13.538  36.602  21.895  1.00  0.00      B    O  
ATOM   4307  H1  HOH B1430      13.667  37.506  22.217  1.00  0.00      B    H  
ATOM   4308  H2  HOH B1430      14.351  35.985  22.080  1.00  0.00      B    H  
ATOM   4309  O   HOH B1431       5.279   8.205  19.478  1.00  0.00      B    O  
ATOM   4310  H1  HOH B1431       6.012   7.585  19.316  1.00  0.00      B    H  
ATOM   4311  H2  HOH B1431       5.643   8.939  20.054  1.00  0.00      B    H  
ATOM   4312  O   HOH B1432      29.348  25.679  37.381  1.00  0.00      B    O  
ATOM   4313  H1  HOH B1432      30.038  26.449  37.221  1.00  0.00      B    H  
ATOM   4314  H2  HOH B1432      29.401  24.927  36.710  1.00  0.00      B    H  
ATOM   4315  O   HOH B1433      25.333  11.190  25.686  1.00  0.00      B    O  
ATOM   4316  H1  HOH B1433      25.162  10.512  26.451  1.00  0.00      B    H  
ATOM   4317  H2  HOH B1433      24.467  11.130  25.113  1.00  0.00      B    H  
ATOM   4318  O   HOH B1434      28.304  15.404  21.160  1.00  0.00      B    O  
ATOM   4319  H1  HOH B1434      27.676  16.174  21.328  1.00  0.00      B    H  
ATOM   4320  H2  HOH B1434      28.725  15.169  22.035  1.00  0.00      B    H  
ATOM   4321  O   HOH B1435       2.822   3.153  27.835  1.00  0.00      B    O  
ATOM   4322  H1  HOH B1435       2.827   4.163  28.080  1.00  0.00      B    H  
ATOM   4323  H2  HOH B1435       1.863   2.983  27.454  1.00  0.00      B    H  
ATOM   4324  O   HOH B1436      33.158  33.773   0.717  1.00  0.00      B    O  
ATOM   4325  H1  HOH B1436      32.647  34.649   0.519  1.00  0.00      B    H  
ATOM   4326  H2  HOH B1436      33.877  33.932   1.414  1.00  0.00      B    H  
ATOM   4327  O   HOH B1437      13.487  15.068  36.333  1.00  0.00      B    O  
ATOM   4328  H1  HOH B1437      13.941  15.817  35.823  1.00  0.00      B    H  
ATOM   4329  H2  HOH B1437      14.037  14.802  37.146  1.00  0.00      B    H  
ATOM   4330  O   HOH B1438       0.402  36.914   7.419  1.00  0.00      B    O  
ATOM   4331  H1  HOH B1438       0.305  37.623   6.643  1.00  0.00      B    H  
ATOM   4332  H2  HOH B1438      -0.536  36.740   7.790  1.00  0.00      B    H  
ATOM   4333  O   HOH B1439      26.769  35.670  17.936  1.00  0.00      B    O  
ATOM   4334  H1  HOH B1439      25.866  35.624  18.413  1.00  0.00      B    H  
ATOM   4335  H2  HOH B1439      27.412  35.097  18.559  1.00  0.00      B    H  
ATOM   4336  O   HOH B1440       1.776  22.832   7.718  1.00  0.00      B    O  
ATOM   4337  H1  HOH B1440       0.933  23.380   7.524  1.00  0.00      B    H  
ATOM   4338  H2  HOH B1440       2.361  23.486   8.170  1.00  0.00      B    H  
ATOM   4339  O   HOH B1441      37.217  33.817   7.923  1.00  0.00      B    O  
ATOM   4340  H1  HOH B1441      37.240  33.161   8.685  1.00  0.00      B    H  
ATOM   4341  H2  HOH B1441      37.140  34.822   8.229  1.00  0.00      B    H  
ATOM   4342  O   HOH B1442      34.176  22.886  26.396  1.00  0.00      B    O  
ATOM   4343  H1  HOH B1442      33.268  22.767  26.958  1.00  0.00      B    H  
ATOM   4344  H2  HOH B1442      34.062  23.699  25.843  1.00  0.00      B    H  
ATOM   4345  O   HOH B1443      16.337  19.092   2.481  1.00  0.00      B    O  
ATOM   4346  H1  HOH B1443      16.773  18.455   1.779  1.00  0.00      B    H  
ATOM   4347  H2  HOH B1443      15.410  19.304   2.115  1.00  0.00      B    H  
ATOM   4348  O   HOH B1444       1.590   3.192  35.372  1.00  0.00      B    O  
ATOM   4349  H1  HOH B1444       1.161   3.784  34.643  1.00  0.00      B    H  
ATOM   4350  H2  HOH B1444       1.449   3.609  36.285  1.00  0.00      B    H  
ATOM   4351  O   HOH B1445       7.007  22.725  32.721  1.00  0.00      B    O  
ATOM   4352  H1  HOH B1445       7.428  22.096  32.035  1.00  0.00      B    H  
ATOM   4353  H2  HOH B1445       6.651  22.158  33.470  1.00  0.00      B    H  
ATOM   4354  O   HOH B1446      39.328  11.433   7.458  1.00  0.00      B    O  
ATOM   4355  H1  HOH B1446      38.990  12.239   7.962  1.00  0.00      B    H  
ATOM   4356  H2  HOH B1446      38.622  10.770   7.440  1.00  0.00      B    H  
ATOM   4357  O   HOH B1447       9.525  29.652  27.665  1.00  0.00      B    O  
ATOM   4358  H1  HOH B1447      10.344  29.177  27.398  1.00  0.00      B    H  
ATOM   4359  H2  HOH B1447       8.817  28.921  27.824  1.00  0.00      B    H  
ATOM   4360  O   HOH B1448       3.862  12.221  10.149  1.00  0.00      B    O  
ATOM   4361  H1  HOH B1448       3.402  11.273  10.214  1.00  0.00      B    H  
ATOM   4362  H2  HOH B1448       3.749  12.654   9.222  1.00  0.00      B    H  
ATOM   4363  O   HOH B1449       8.364  34.149  15.366  1.00  0.00      B    O  
ATOM   4364  H1  HOH B1449       9.318  33.927  15.058  1.00  0.00      B    H  
ATOM   4365  H2  HOH B1449       8.399  35.164  15.497  1.00  0.00      B    H  
ATOM   4366  O   HOH B1450       5.139  30.407  37.552  1.00  0.00      B    O  
ATOM   4367  H1  HOH B1450       5.572  30.256  36.619  1.00  0.00      B    H  
ATOM   4368  H2  HOH B1450       4.219  30.772  37.439  1.00  0.00      B    H  
ATOM   4369  O   HOH B1451       5.118   9.510  33.343  1.00  0.00      B    O  
ATOM   4370  H1  HOH B1451       4.109   9.292  33.577  1.00  0.00      B    H  
ATOM   4371  H2  HOH B1451       5.654   9.386  34.216  1.00  0.00      B    H  
ATOM   4372  O   HOH B1452      16.789  33.003  34.935  1.00  0.00      B    O  
ATOM   4373  H1  HOH B1452      16.816  33.132  35.940  1.00  0.00      B    H  
ATOM   4374  H2  HOH B1452      17.363  32.189  34.807  1.00  0.00      B    H  
ATOM   4375  O   HOH B1453      15.493  37.268  12.107  1.00  0.00      B    O  
ATOM   4376  H1  HOH B1453      16.232  36.627  12.476  1.00  0.00      B    H  
ATOM   4377  H2  HOH B1453      15.976  38.146  11.830  1.00  0.00      B    H  
ATOM   4378  O   HOH B1454      13.505  10.097  11.425  1.00  0.00      B    O  
ATOM   4379  H1  HOH B1454      14.052  10.106  10.571  1.00  0.00      B    H  
ATOM   4380  H2  HOH B1454      13.345   9.177  11.777  1.00  0.00      B    H  
ATOM   4381  O   HOH B1455       7.653  25.299  28.962  1.00  0.00      B    O  
ATOM   4382  H1  HOH B1455       8.520  25.032  29.399  1.00  0.00      B    H  
ATOM   4383  H2  HOH B1455       6.934  24.943  29.627  1.00  0.00      B    H  
ATOM   4384  O   HOH B1456      35.555   2.578  34.299  1.00  0.00      B    O  
ATOM   4385  H1  HOH B1456      35.667   1.758  34.921  1.00  0.00      B    H  
ATOM   4386  H2  HOH B1456      35.946   2.306  33.416  1.00  0.00      B    H  
ATOM   4387  O   HOH B1457      36.676  38.521  12.036  1.00  0.00      B    O  
ATOM   4388  H1  HOH B1457      37.713  38.438  12.338  1.00  0.00      B    H  
ATOM   4389  H2  HOH B1457      36.469  39.571  11.925  1.00  0.00      B    H  
ATOM   4390  O   HOH B1458       7.849  35.264  37.231  1.00  0.00      B    O  
ATOM   4391  H1  HOH B1458       7.440  34.784  38.015  1.00  0.00      B    H  
ATOM   4392  H2  HOH B1458       7.067  35.421  36.584  1.00  0.00      B    H  
ATOM   4393  O   HOH B1459      31.160  33.603  31.694  1.00  0.00      B    O  
ATOM   4394  H1  HOH B1459      31.634  33.151  30.893  1.00  0.00      B    H  
ATOM   4395  H2  HOH B1459      31.585  34.494  31.821  1.00  0.00      B    H  
ATOM   4396  O   HOH B1460      21.652  14.965  24.171  1.00  0.00      B    O  
ATOM   4397  H1  HOH B1460      22.380  15.555  24.503  1.00  0.00      B    H  
ATOM   4398  H2  HOH B1460      20.951  14.963  24.911  1.00  0.00      B    H  
ATOM   4399  O   HOH B1461      21.214  32.589   2.758  1.00  0.00      B    O  
ATOM   4400  H1  HOH B1461      21.089  32.068   1.893  1.00  0.00      B    H  
ATOM   4401  H2  HOH B1461      21.880  33.364   2.553  1.00  0.00      B    H  
ATOM   4402  O   HOH B1462      29.568   8.270  12.490  1.00  0.00      B    O  
ATOM   4403  H1  HOH B1462      30.240   7.951  13.159  1.00  0.00      B    H  
ATOM   4404  H2  HOH B1462      29.389   9.251  12.555  1.00  0.00      B    H  
ATOM   4405  O   HOH B1463      31.964   6.115  37.970  1.00  0.00      B    O  
ATOM   4406  H1  HOH B1463      31.826   6.974  38.449  1.00  0.00      B    H  
ATOM   4407  H2  HOH B1463      31.084   5.637  38.009  1.00  0.00      B    H  
ATOM   4408  O   HOH B1464       1.291  33.332  19.513  1.00  0.00      B    O  
ATOM   4409  H1  HOH B1464       1.188  34.091  18.814  1.00  0.00      B    H  
ATOM   4410  H2  HOH B1464       1.759  32.582  18.997  1.00  0.00      B    H  
ATOM   4411  O   HOH B1465      15.445  24.231  19.635  1.00  0.00      B    O  
ATOM   4412  H1  HOH B1465      16.018  23.852  18.887  1.00  0.00      B    H  
ATOM   4413  H2  HOH B1465      15.790  25.162  19.732  1.00  0.00      B    H  
ATOM   4414  O   HOH B1466      37.430  13.961  35.247  1.00  0.00      B    O  
ATOM   4415  H1  HOH B1466      37.296  13.674  36.256  1.00  0.00      B    H  
ATOM   4416  H2  HOH B1466      38.351  13.745  34.899  1.00  0.00      B    H  
ATOM   4417  O   HOH B1467      15.632   9.541   9.525  1.00  0.00      B    O  
ATOM   4418  H1  HOH B1467      15.700  10.408   9.022  1.00  0.00      B    H  
ATOM   4419  H2  HOH B1467      16.526   9.426  10.041  1.00  0.00      B    H  
ATOM   4420  O   HOH B1468      12.562  33.699  36.203  1.00  0.00      B    O  
ATOM   4421  H1  HOH B1468      13.209  33.814  35.364  1.00  0.00      B    H  
ATOM   4422  H2  HOH B1468      13.154  33.932  36.965  1.00  0.00      B    H  
ATOM   4423  O   HOH B1469      30.328  16.652   6.777  1.00  0.00      B    O  
ATOM   4424  H1  HOH B1469      30.968  15.969   7.228  1.00  0.00      B    H  
ATOM   4425  H2  HOH B1469      30.936  17.098   6.139  1.00  0.00      B    H  
ATOM   4426  O   HOH B1470      36.258  31.103  31.687  1.00  0.00      B    O  
ATOM   4427  H1  HOH B1470      36.198  30.754  32.650  1.00  0.00      B    H  
ATOM   4428  H2  HOH B1470      37.023  31.697  31.503  1.00  0.00      B    H  
ATOM   4429  O   HOH B1471      15.800  19.330  38.592  1.00  0.00      B    O  
ATOM   4430  H1  HOH B1471      14.872  19.441  38.286  1.00  0.00      B    H  
ATOM   4431  H2  HOH B1471      16.299  20.097  38.249  1.00  0.00      B    H  
ATOM   4432  O   HOH B1472       7.028  18.340  34.902  1.00  0.00      B    O  
ATOM   4433  H1  HOH B1472       7.047  17.358  34.640  1.00  0.00      B    H  
ATOM   4434  H2  HOH B1472       6.401  18.819  34.286  1.00  0.00      B    H  
ATOM   4435  O   HOH B1473      23.195   6.378   9.009  1.00  0.00      B    O  
ATOM   4436  H1  HOH B1473      24.213   6.394   9.301  1.00  0.00      B    H  
ATOM   4437  H2  HOH B1473      23.137   6.980   8.194  1.00  0.00      B    H  
ATOM   4438  O   HOH B1474      14.115   1.626  32.064  1.00  0.00      B    O  
ATOM   4439  H1  HOH B1474      14.778   1.307  31.433  1.00  0.00      B    H  
ATOM   4440  H2  HOH B1474      13.392   0.936  32.133  1.00  0.00      B    H  
ATOM   4441  O   HOH B1475      29.584  37.770  22.227  1.00  0.00      B    O  
ATOM   4442  H1  HOH B1475      30.403  38.285  22.245  1.00  0.00      B    H  
ATOM   4443  H2  HOH B1475      28.978  38.094  21.498  1.00  0.00      B    H  
ATOM   4444  O   HOH B1476       2.286   5.491  13.704  1.00  0.00      B    O  
ATOM   4445  H1  HOH B1476       1.514   6.122  13.426  1.00  0.00      B    H  
ATOM   4446  H2  HOH B1476       1.970   4.961  14.543  1.00  0.00      B    H  
ATOM   4447  O   HOH B1477      14.060   4.365  10.764  1.00  0.00      B    O  
ATOM   4448  H1  HOH B1477      13.906   5.323  10.445  1.00  0.00      B    H  
ATOM   4449  H2  HOH B1477      14.875   4.334  11.312  1.00  0.00      B    H  
ATOM   4450  O   HOH B1478      28.992  11.977  36.239  1.00  0.00      B    O  
ATOM   4451  H1  HOH B1478      28.923  12.657  36.990  1.00  0.00      B    H  
ATOM   4452  H2  HOH B1478      29.993  12.036  35.911  1.00  0.00      B    H  
ATOM   4453  O   HOH B1479       1.777  17.533   0.357  1.00  0.00      B    O  
ATOM   4454  H1  HOH B1479       1.130  17.601   1.151  1.00  0.00      B    H  
ATOM   4455  H2  HOH B1479       1.402  18.126  -0.396  1.00  0.00      B    H  
ATOM   4456  O   HOH B1480       2.506   8.683  17.648  1.00  0.00      B    O  
ATOM   4457  H1  HOH B1480       2.786   8.268  18.567  1.00  0.00      B    H  
ATOM   4458  H2  HOH B1480       1.720   9.286  17.752  1.00  0.00      B    H  
ATOM   4459  O   HOH B1481       6.781  38.313  23.832  1.00  0.00      B    O  
ATOM   4460  H1  HOH B1481       6.575  37.708  24.603  1.00  0.00      B    H  
ATOM   4461  H2  HOH B1481       5.958  38.899  23.711  1.00  0.00      B    H  
ATOM   4462  O   HOH B1482       8.843  38.459  10.755  1.00  0.00      B    O  
ATOM   4463  H1  HOH B1482       9.646  38.160  10.224  1.00  0.00      B    H  
ATOM   4464  H2  HOH B1482       9.017  38.072  11.722  1.00  0.00      B    H  
ATOM   4465  O   HOH B1483      22.025  21.773  14.288  1.00  0.00      B    O  
ATOM   4466  H1  HOH B1483      22.492  21.095  13.722  1.00  0.00      B    H  
ATOM   4467  H2  HOH B1483      22.702  22.420  14.698  1.00  0.00      B    H  
ATOM   4468  O   HOH B1484      35.609  29.670  16.969  1.00  0.00      B    O  
ATOM   4469  H1  HOH B1484      35.792  29.109  16.130  1.00  0.00      B    H  
ATOM   4470  H2  HOH B1484      34.641  29.438  17.256  1.00  0.00      B    H  
ATOM   4471  O   HOH B1485      22.951   7.732  37.363  1.00  0.00      B    O  
ATOM   4472  H1  HOH B1485      23.267   8.529  37.913  1.00  0.00      B    H  
ATOM   4473  H2  HOH B1485      23.168   7.939  36.365  1.00  0.00      B    H  
ATOM   4474  O   HOH B1486       6.768  33.768  26.790  1.00  0.00      B    O  
ATOM   4475  H1  HOH B1486       7.192  33.004  27.251  1.00  0.00      B    H  
ATOM   4476  H2  HOH B1486       7.535  34.238  26.276  1.00  0.00      B    H  
ATOM   4477  O   HOH B1487      10.267  38.680  18.535  1.00  0.00      B    O  
ATOM   4478  H1  HOH B1487      11.048  39.164  18.872  1.00  0.00      B    H  
ATOM   4479  H2  HOH B1487      10.441  38.493  17.547  1.00  0.00      B    H  
ATOM   4480  O   HOH B1488       6.313  22.013  17.778  1.00  0.00      B    O  
ATOM   4481  H1  HOH B1488       5.726  21.623  18.514  1.00  0.00      B    H  
ATOM   4482  H2  HOH B1488       7.103  21.368  17.736  1.00  0.00      B    H  
ATOM   4483  O   HOH B1489      23.285  26.229  25.746  1.00  0.00      B    O  
ATOM   4484  H1  HOH B1489      24.171  26.028  25.281  1.00  0.00      B    H  
ATOM   4485  H2  HOH B1489      22.861  26.960  25.236  1.00  0.00      B    H  
ATOM   4486  O   HOH B1490      12.296  35.352  25.467  1.00  0.00      B    O  
ATOM   4487  H1  HOH B1490      11.691  35.301  24.623  1.00  0.00      B    H  
ATOM   4488  H2  HOH B1490      13.152  34.846  25.179  1.00  0.00      B    H  
ATOM   4489  O   HOH B1491      18.327   0.404  30.302  1.00  0.00      B    O  
ATOM   4490  H1  HOH B1491      17.610   0.868  29.780  1.00  0.00      B    H  
ATOM   4491  H2  HOH B1491      18.485   0.944  31.144  1.00  0.00      B    H  
ATOM   4492  O   HOH B1492       9.421   7.920  18.815  1.00  0.00      B    O  
ATOM   4493  H1  HOH B1492       8.696   7.242  19.125  1.00  0.00      B    H  
ATOM   4494  H2  HOH B1492       9.079   8.222  17.977  1.00  0.00      B    H  
ATOM   4495  O   HOH B1493      21.643  38.293  31.201  1.00  0.00      B    O  
ATOM   4496  H1  HOH B1493      21.209  37.518  31.701  1.00  0.00      B    H  
ATOM   4497  H2  HOH B1493      21.186  38.284  30.305  1.00  0.00      B    H  
ATOM   4498  O   HOH B1494      20.664  34.844  32.861  1.00  0.00      B    O  
ATOM   4499  H1  HOH B1494      20.823  33.885  32.615  1.00  0.00      B    H  
ATOM   4500  H2  HOH B1494      19.644  35.008  32.775  1.00  0.00      B    H  
ATOM   4501  O   HOH B1495      32.854   1.852  37.929  1.00  0.00      B    O  
ATOM   4502  H1  HOH B1495      32.839   2.260  36.996  1.00  0.00      B    H  
ATOM   4503  H2  HOH B1495      32.255   2.378  38.597  1.00  0.00      B    H  
ATOM   4504  O   HOH B1496       2.135  30.462  25.293  1.00  0.00      B    O  
ATOM   4505  H1  HOH B1496       1.807  31.242  24.753  1.00  0.00      B    H  
ATOM   4506  H2  HOH B1496       2.712  29.850  24.697  1.00  0.00      B    H  
ATOM   4507  O   HOH B1497      23.692   0.860  30.739  1.00  0.00      B    O  
ATOM   4508  H1  HOH B1497      23.005   0.125  30.816  1.00  0.00      B    H  
ATOM   4509  H2  HOH B1497      24.625   0.468  30.890  1.00  0.00      B    H  
ATOM   4510  O   HOH B1498      30.476  31.269  37.196  1.00  0.00      B    O  
ATOM   4511  H1  HOH B1498      31.537  31.139  37.116  1.00  0.00      B    H  
ATOM   4512  H2  HOH B1498      30.104  30.714  38.006  1.00  0.00      B    H  
ATOM   4513  O   HOH B1499      15.834  33.613  26.898  1.00  0.00      B    O  
ATOM   4514  H1  HOH B1499      15.780  32.819  27.508  1.00  0.00      B    H  
ATOM   4515  H2  HOH B1499      15.413  33.342  25.993  1.00  0.00      B    H  
ATOM   4516  O   HOH B1500      31.257  12.725  26.867  1.00  0.00      B    O  
ATOM   4517  H1  HOH B1500      30.345  13.173  26.864  1.00  0.00      B    H  
ATOM   4518  H2  HOH B1500      31.853  13.359  26.392  1.00  0.00      B    H  
ATOM   4519  O   HOH B1501      15.947  21.255  32.987  1.00  0.00      B    O  
ATOM   4520  H1  HOH B1501      16.112  21.240  32.006  1.00  0.00      B    H  
ATOM   4521  H2  HOH B1501      16.599  21.974  33.364  1.00  0.00      B    H  
ATOM   4522  O   HOH B1502      25.420   1.599  34.046  1.00  0.00      B    O  
ATOM   4523  H1  HOH B1502      25.849   1.644  34.985  1.00  0.00      B    H  
ATOM   4524  H2  HOH B1502      25.459   2.537  33.572  1.00  0.00      B    H  
ATOM   4525  O   HOH B1503       3.903  12.506  37.365  1.00  0.00      B    O  
ATOM   4526  H1  HOH B1503       3.801  13.475  37.113  1.00  0.00      B    H  
ATOM   4527  H2  HOH B1503       4.854  12.099  37.041  1.00  0.00      B    H  
ATOM   4528  O   HOH B1504       1.186  37.899  10.052  1.00  0.00      B    O  
ATOM   4529  H1  HOH B1504       0.867  37.714   9.125  1.00  0.00      B    H  
ATOM   4530  H2  HOH B1504       1.937  38.493   9.931  1.00  0.00      B    H  
ATOM   4531  O   HOH B1505       8.006  17.996  -0.137  1.00  0.00      B    O  
ATOM   4532  H1  HOH B1505       7.245  17.475   0.236  1.00  0.00      B    H  
ATOM   4533  H2  HOH B1505       8.826  17.767   0.372  1.00  0.00      B    H  
ATOM   4534  O   HOH B1506       6.712  32.225  19.657  1.00  0.00      B    O  
ATOM   4535  H1  HOH B1506       5.994  31.509  19.970  1.00  0.00      B    H  
ATOM   4536  H2  HOH B1506       6.523  32.419  18.635  1.00  0.00      B    H  
ATOM   4537  O   HOH B1507       0.921  25.500  37.505  1.00  0.00      B    O  
ATOM   4538  H1  HOH B1507       1.430  24.744  37.183  1.00  0.00      B    H  
ATOM   4539  H2  HOH B1507       1.499  26.097  38.065  1.00  0.00      B    H  
ATOM   4540  O   HOH B1508      24.444  11.097  17.369  1.00  0.00      B    O  
ATOM   4541  H1  HOH B1508      23.699  10.689  16.870  1.00  0.00      B    H  
ATOM   4542  H2  HOH B1508      24.810  10.410  18.021  1.00  0.00      B    H  
ATOM   4543  O   HOH B1509       7.045   9.446  31.122  1.00  0.00      B    O  
ATOM   4544  H1  HOH B1509       7.660   8.607  30.902  1.00  0.00      B    H  
ATOM   4545  H2  HOH B1509       6.507   9.207  31.937  1.00  0.00      B    H  
ATOM   4546  O   HOH B1510      35.350  23.769   1.189  1.00  0.00      B    O  
ATOM   4547  H1  HOH B1510      34.726  24.535   1.111  1.00  0.00      B    H  
ATOM   4548  H2  HOH B1510      36.175  24.080   0.751  1.00  0.00      B    H  
ATOM   4549  O   HOH B1511      33.216   9.749  24.881  1.00  0.00      B    O  
ATOM   4550  H1  HOH B1511      33.509  10.359  25.647  1.00  0.00      B    H  
ATOM   4551  H2  HOH B1511      33.959   9.765  24.227  1.00  0.00      B    H  
ATOM   4552  O   HOH B1512      17.419   5.453  35.671  1.00  0.00      B    O  
ATOM   4553  H1  HOH B1512      16.918   5.259  34.824  1.00  0.00      B    H  
ATOM   4554  H2  HOH B1512      18.002   4.625  35.847  1.00  0.00      B    H  
ATOM   4555  O   HOH B1513      11.996  28.487  28.767  1.00  0.00      B    O  
ATOM   4556  H1  HOH B1513      11.562  27.636  28.444  1.00  0.00      B    H  
ATOM   4557  H2  HOH B1513      12.945  28.223  28.923  1.00  0.00      B    H  
ATOM   4558  O   HOH B1514      28.186  21.000  11.445  1.00  0.00      B    O  
ATOM   4559  H1  HOH B1514      28.443  21.366  12.381  1.00  0.00      B    H  
ATOM   4560  H2  HOH B1514      27.172  20.817  11.403  1.00  0.00      B    H  
ATOM   4561  O   HOH B1515      32.708  32.293  30.037  1.00  0.00      B    O  
ATOM   4562  H1  HOH B1515      33.061  31.419  30.378  1.00  0.00      B    H  
ATOM   4563  H2  HOH B1515      32.209  32.040  29.192  1.00  0.00      B    H  
ATOM   4564  O   HOH B1516      32.105  28.763  13.477  1.00  0.00      B    O  
ATOM   4565  H1  HOH B1516      31.176  28.733  13.794  1.00  0.00      B    H  
ATOM   4566  H2  HOH B1516      32.427  29.735  13.605  1.00  0.00      B    H  
ATOM   4567  O   HOH B1517       1.442   2.555  24.167  1.00  0.00      B    O  
ATOM   4568  H1  HOH B1517       1.159   1.639  24.463  1.00  0.00      B    H  
ATOM   4569  H2  HOH B1517       1.308   2.626  23.144  1.00  0.00      B    H  
ATOM   4570  O   HOH B1518      34.651  19.464  23.358  1.00  0.00      B    O  
ATOM   4571  H1  HOH B1518      35.234  20.330  23.416  1.00  0.00      B    H  
ATOM   4572  H2  HOH B1518      33.765  19.826  23.654  1.00  0.00      B    H  
ATOM   4573  O   HOH B1519       2.396  29.517   2.583  1.00  0.00      B    O  
ATOM   4574  H1  HOH B1519       2.647  28.688   3.133  1.00  0.00      B    H  
ATOM   4575  H2  HOH B1519       3.269  30.024   2.395  1.00  0.00      B    H  
ATOM   4576  O   HOH B1520      10.506   4.975   8.683  1.00  0.00      B    O  
ATOM   4577  H1  HOH B1520      10.236   5.705   9.273  1.00  0.00      B    H  
ATOM   4578  H2  HOH B1520      11.251   5.317   8.160  1.00  0.00      B    H  
ATOM   4579  O   HOH B1521       4.610  21.049  31.527  1.00  0.00      B    O  
ATOM   4580  H1  HOH B1521       4.347  21.555  32.383  1.00  0.00      B    H  
ATOM   4581  H2  HOH B1521       4.561  21.733  30.822  1.00  0.00      B    H  
ATOM   4582  O   HOH B1522      14.066   0.477  22.526  1.00  0.00      B    O  
ATOM   4583  H1  HOH B1522      14.912  -0.065  22.377  1.00  0.00      B    H  
ATOM   4584  H2  HOH B1522      14.348   1.166  23.226  1.00  0.00      B    H  
ATOM   4585  O   HOH B1523      26.834  35.189  32.490  1.00  0.00      B    O  
ATOM   4586  H1  HOH B1523      26.979  35.918  31.723  1.00  0.00      B    H  
ATOM   4587  H2  HOH B1523      27.614  34.512  32.541  1.00  0.00      B    H  
ATOM   4588  O   HOH B1524      34.470  30.334   7.187  1.00  0.00      B    O  
ATOM   4589  H1  HOH B1524      35.389  30.574   7.439  1.00  0.00      B    H  
ATOM   4590  H2  HOH B1524      33.928  30.595   7.962  1.00  0.00      B    H  
ATOM   4591  O   HOH B1525       0.549  26.854   3.526  1.00  0.00      B    O  
ATOM   4592  H1  HOH B1525       0.671  27.557   4.192  1.00  0.00      B    H  
ATOM   4593  H2  HOH B1525       0.049  27.244   2.747  1.00  0.00      B    H  
ATOM   4594  O   HOH B1526       0.490  38.708  24.407  1.00  0.00      B    O  
ATOM   4595  H1  HOH B1526       0.974  37.825  24.477  1.00  0.00      B    H  
ATOM   4596  H2  HOH B1526      -0.320  38.677  23.722  1.00  0.00      B    H  
ATOM   4597  O   HOH B1527      10.977   8.428  24.037  1.00  0.00      B    O  
ATOM   4598  H1  HOH B1527      10.437   7.599  24.095  1.00  0.00      B    H  
ATOM   4599  H2  HOH B1527      10.513   8.974  24.790  1.00  0.00      B    H  
ATOM   4600  O   HOH B1528      18.768   1.558  14.772  1.00  0.00      B    O  
ATOM   4601  H1  HOH B1528      18.571   0.786  15.441  1.00  0.00      B    H  
ATOM   4602  H2  HOH B1528      19.760   1.496  14.591  1.00  0.00      B    H  
ATOM   4603  O   HOH B1529      29.066   5.708   5.558  1.00  0.00      B    O  
ATOM   4604  H1  HOH B1529      30.074   5.948   5.607  1.00  0.00      B    H  
ATOM   4605  H2  HOH B1529      29.046   4.695   5.361  1.00  0.00      B    H  
ATOM   4606  O   HOH B1530      27.089   7.227  33.431  1.00  0.00      B    O  
ATOM   4607  H1  HOH B1530      28.053   7.207  33.102  1.00  0.00      B    H  
ATOM   4608  H2  HOH B1530      27.128   7.533  34.369  1.00  0.00      B    H  
ATOM   4609  O   HOH B1531       5.167   8.233  11.558  1.00  0.00      B    O  
ATOM   4610  H1  HOH B1531       6.100   8.693  11.742  1.00  0.00      B    H  
ATOM   4611  H2  HOH B1531       4.896   7.605  12.316  1.00  0.00      B    H  
ATOM   4612  O   HOH B1532       7.108  11.760  26.703  1.00  0.00      B    O  
ATOM   4613  H1  HOH B1532       7.419  12.725  26.583  1.00  0.00      B    H  
ATOM   4614  H2  HOH B1532       7.240  11.549  27.724  1.00  0.00      B    H  
ATOM   4615  O   HOH B1533      37.454  17.324   5.827  1.00  0.00      B    O  
ATOM   4616  H1  HOH B1533      36.904  17.634   5.059  1.00  0.00      B    H  
ATOM   4617  H2  HOH B1533      37.478  16.312   5.795  1.00  0.00      B    H  
ATOM   4618  O   HOH B1534       6.146  18.539  20.718  1.00  0.00      B    O  
ATOM   4619  H1  HOH B1534       6.767  18.961  21.403  1.00  0.00      B    H  
ATOM   4620  H2  HOH B1534       6.724  18.055  19.992  1.00  0.00      B    H  
ATOM   4621  O   HOH B1535      10.564  30.526  30.591  1.00  0.00      B    O  
ATOM   4622  H1  HOH B1535      10.296  30.239  29.660  1.00  0.00      B    H  
ATOM   4623  H2  HOH B1535       9.761  30.959  31.097  1.00  0.00      B    H  
ATOM   4624  O   HOH B1536      19.512  26.010  31.897  1.00  0.00      B    O  
ATOM   4625  H1  HOH B1536      20.186  26.284  31.159  1.00  0.00      B    H  
ATOM   4626  H2  HOH B1536      19.699  25.028  32.080  1.00  0.00      B    H  
ATOM   4627  O   HOH B1537      15.601   0.156   2.571  1.00  0.00      B    O  
ATOM   4628  H1  HOH B1537      16.283   0.784   2.151  1.00  0.00      B    H  
ATOM   4629  H2  HOH B1537      15.886  -0.813   2.317  1.00  0.00      B    H  
ATOM   4630  O   HOH B1538      25.692  38.418   6.897  1.00  0.00      B    O  
ATOM   4631  H1  HOH B1538      25.418  38.532   5.886  1.00  0.00      B    H  
ATOM   4632  H2  HOH B1538      25.383  37.533   7.195  1.00  0.00      B    H  
ATOM   4633  O   HOH B1539      37.708   5.122  26.547  1.00  0.00      B    O  
ATOM   4634  H1  HOH B1539      36.967   4.816  27.255  1.00  0.00      B    H  
ATOM   4635  H2  HOH B1539      38.420   5.609  27.072  1.00  0.00      B    H  
ATOM   4636  O   HOH B1540      20.485  19.032   2.278  1.00  0.00      B    O  
ATOM   4637  H1  HOH B1540      20.652  18.119   2.790  1.00  0.00      B    H  
ATOM   4638  H2  HOH B1540      19.999  19.627   2.920  1.00  0.00      B    H  
ATOM   4639  O   HOH B1541      30.610   2.740   6.862  1.00  0.00      B    O  
ATOM   4640  H1  HOH B1541      30.361   2.694   7.866  1.00  0.00      B    H  
ATOM   4641  H2  HOH B1541      31.447   3.204   6.737  1.00  0.00      B    H  
ATOM   4642  O   HOH B1542      37.639   9.968  20.867  1.00  0.00      B    O  
ATOM   4643  H1  HOH B1542      37.331  10.887  20.485  1.00  0.00      B    H  
ATOM   4644  H2  HOH B1542      38.640  10.126  21.141  1.00  0.00      B    H  
ATOM   4645  O   HOH B1543       0.983  28.372   9.506  1.00  0.00      B    O  
ATOM   4646  H1  HOH B1543       1.690  29.056   9.234  1.00  0.00      B    H  
ATOM   4647  H2  HOH B1543       1.383  27.862  10.301  1.00  0.00      B    H  
ATOM   4648  O   HOH B1544      15.606  19.579  12.994  1.00  0.00      B    O  
ATOM   4649  H1  HOH B1544      15.976  19.849  13.881  1.00  0.00      B    H  
ATOM   4650  H2  HOH B1544      15.012  18.752  13.114  1.00  0.00      B    H  
ATOM   4651  O   HOH B1545      27.791  31.866   8.892  1.00  0.00      B    O  
ATOM   4652  H1  HOH B1545      28.653  31.908   9.393  1.00  0.00      B    H  
ATOM   4653  H2  HOH B1545      27.931  31.476   7.998  1.00  0.00      B    H  
ATOM   4654  O   HOH B1546      30.129   8.257  30.870  1.00  0.00      B    O  
ATOM   4655  H1  HOH B1546      30.142   7.678  31.679  1.00  0.00      B    H  
ATOM   4656  H2  HOH B1546      31.003   8.047  30.350  1.00  0.00      B    H  
ATOM   4657  O   HOH B1547      23.198  22.359  31.174  1.00  0.00      B    O  
ATOM   4658  H1  HOH B1547      23.056  23.179  30.581  1.00  0.00      B    H  
ATOM   4659  H2  HOH B1547      23.586  21.681  30.596  1.00  0.00      B    H  
ATOM   4660  O   HOH B1548      25.910  31.704  34.733  1.00  0.00      B    O  
ATOM   4661  H1  HOH B1548      26.384  32.123  33.996  1.00  0.00      B    H  
ATOM   4662  H2  HOH B1548      25.784  32.390  35.453  1.00  0.00      B    H  
ATOM   4663  O   HOH B1549       6.018   4.338   0.919  1.00  0.00      B    O  
ATOM   4664  H1  HOH B1549       6.135   3.562   1.529  1.00  0.00      B    H  
ATOM   4665  H2  HOH B1549       5.259   4.125   0.250  1.00  0.00      B    H  
ATOM   4666  O   HOH B1550      30.093  16.197  31.083  1.00  0.00      B    O  
ATOM   4667  H1  HOH B1550      30.862  16.651  30.560  1.00  0.00      B    H  
ATOM   4668  H2  HOH B1550      30.590  15.594  31.718  1.00  0.00      B    H  
ATOM   4669  O   HOH B1551      30.493   3.235  14.674  1.00  0.00      B    O  
ATOM   4670  H1  HOH B1551      31.296   3.164  14.080  1.00  0.00      B    H  
ATOM   4671  H2  HOH B1551      29.773   2.722  14.182  1.00  0.00      B    H  
ATOM   4672  O   HOH B1552      16.860  -0.205  37.526  1.00  0.00      B    O  
ATOM   4673  H1  HOH B1552      17.826  -0.105  37.727  1.00  0.00      B    H  
ATOM   4674  H2  HOH B1552      16.311   0.581  37.813  1.00  0.00      B    H  
ATOM   4675  O   HOH B1553      32.784   6.566  20.510  1.00  0.00      B    O  
ATOM   4676  H1  HOH B1553      33.181   6.637  21.413  1.00  0.00      B    H  
ATOM   4677  H2  HOH B1553      32.098   5.833  20.508  1.00  0.00      B    H  
ATOM   4678  O   HOH B1554      18.561  30.947  25.523  1.00  0.00      B    O  
ATOM   4679  H1  HOH B1554      18.256  31.903  25.467  1.00  0.00      B    H  
ATOM   4680  H2  HOH B1554      17.951  30.449  24.926  1.00  0.00      B    H  
ATOM   4681  O   HOH B1555      35.385  29.790   4.714  1.00  0.00      B    O  
ATOM   4682  H1  HOH B1555      35.047  30.122   5.621  1.00  0.00      B    H  
ATOM   4683  H2  HOH B1555      35.763  28.823   4.812  1.00  0.00      B    H  
ATOM   4684  O   HOH B1556      23.324  35.518  14.888  1.00  0.00      B    O  
ATOM   4685  H1  HOH B1556      23.859  36.377  14.908  1.00  0.00      B    H  
ATOM   4686  H2  HOH B1556      23.524  35.166  13.916  1.00  0.00      B    H  
ATOM   4687  O   HOH B1557      37.919  21.831  35.834  1.00  0.00      B    O  
ATOM   4688  H1  HOH B1557      38.179  20.885  35.680  1.00  0.00      B    H  
ATOM   4689  H2  HOH B1557      37.211  21.988  35.130  1.00  0.00      B    H  
ATOM   4690  O   HOH B1558      28.577  13.971  32.943  1.00  0.00      B    O  
ATOM   4691  H1  HOH B1558      29.149  14.393  33.681  1.00  0.00      B    H  
ATOM   4692  H2  HOH B1558      29.215  13.772  32.192  1.00  0.00      B    H  
ATOM   4693  O   HOH B1559      36.011  27.095  20.224  1.00  0.00      B    O  
ATOM   4694  H1  HOH B1559      36.666  26.403  19.933  1.00  0.00      B    H  
ATOM   4695  H2  HOH B1559      36.498  27.964  20.114  1.00  0.00      B    H  
ATOM   4696  O   HOH B1560      29.796   3.628  17.257  1.00  0.00      B    O  
ATOM   4697  H1  HOH B1560      30.290   3.569  16.402  1.00  0.00      B    H  
ATOM   4698  H2  HOH B1560      30.401   3.470  18.098  1.00  0.00      B    H  
ATOM   4699  O   HOH B1561      27.479  31.113  14.971  1.00  0.00      B    O  
ATOM   4700  H1  HOH B1561      27.110  31.256  14.012  1.00  0.00      B    H  
ATOM   4701  H2  HOH B1561      27.525  31.959  15.447  1.00  0.00      B    H  
ATOM   4702  O   HOH B1562       5.920  38.157  36.187  1.00  0.00      B    O  
ATOM   4703  H1  HOH B1562       5.905  38.125  37.183  1.00  0.00      B    H  
ATOM   4704  H2  HOH B1562       6.889  38.042  35.823  1.00  0.00      B    H  
ATOM   4705  O   HOH B1563      28.787  29.579  19.543  1.00  0.00      B    O  
ATOM   4706  H1  HOH B1563      28.733  29.420  18.554  1.00  0.00      B    H  
ATOM   4707  H2  HOH B1563      28.450  28.697  19.996  1.00  0.00      B    H  
ATOM   4708  O   HOH B1564      27.736  33.518  22.254  1.00  0.00      B    O  
ATOM   4709  H1  HOH B1564      28.310  32.859  22.717  1.00  0.00      B    H  
ATOM   4710  H2  HOH B1564      27.574  34.275  22.901  1.00  0.00      B    H  
ATOM   4711  O   HOH B1565      37.080  11.784  24.839  1.00  0.00      B    O  
ATOM   4712  H1  HOH B1565      37.605  11.866  25.746  1.00  0.00      B    H  
ATOM   4713  H2  HOH B1565      37.243  12.627  24.337  1.00  0.00      B    H  
ATOM   4714  O   HOH B1566      20.980  20.836  24.058  1.00  0.00      B    O  
ATOM   4715  H1  HOH B1566      20.931  19.824  23.825  1.00  0.00      B    H  
ATOM   4716  H2  HOH B1566      21.559  20.880  24.896  1.00  0.00      B    H  
ATOM   4717  O   HOH B1567      33.739  18.963  33.148  1.00  0.00      B    O  
ATOM   4718  H1  HOH B1567      33.285  19.869  32.882  1.00  0.00      B    H  
ATOM   4719  H2  HOH B1567      34.339  19.156  33.952  1.00  0.00      B    H  
ATOM   4720  O   HOH B1568       9.426   8.525   0.993  1.00  0.00      B    O  
ATOM   4721  H1  HOH B1568       9.998   8.633   1.848  1.00  0.00      B    H  
ATOM   4722  H2  HOH B1568       9.677   9.343   0.388  1.00  0.00      B    H  
ATOM   4723  O   HOH B1569      22.804  20.163  17.226  1.00  0.00      B    O  
ATOM   4724  H1  HOH B1569      22.838  20.226  18.228  1.00  0.00      B    H  
ATOM   4725  H2  HOH B1569      23.209  20.990  16.870  1.00  0.00      B    H  
ATOM   4726  O   HOH B1570      38.796  32.227   2.706  1.00  0.00      B    O  
ATOM   4727  H1  HOH B1570      38.714  31.815   3.612  1.00  0.00      B    H  
ATOM   4728  H2  HOH B1570      37.862  32.480   2.375  1.00  0.00      B    H  
ATOM   4729  O   HOH B1571      23.983  26.843  11.343  1.00  0.00      B    O  
ATOM   4730  H1  HOH B1571      23.949  26.294  10.549  1.00  0.00      B    H  
ATOM   4731  H2  HOH B1571      24.419  26.308  12.112  1.00  0.00      B    H  
ATOM   4732  O   HOH B1572      13.200  30.140   9.726  1.00  0.00      B    O  
ATOM   4733  H1  HOH B1572      12.461  30.732   9.383  1.00  0.00      B    H  
ATOM   4734  H2  HOH B1572      12.807  29.668  10.517  1.00  0.00      B    H  
ATOM   4735  O   HOH B1573      36.571   7.740  12.850  1.00  0.00      B    O  
ATOM   4736  H1  HOH B1573      36.607   8.794  12.858  1.00  0.00      B    H  
ATOM   4737  H2  HOH B1573      36.678   7.313  13.776  1.00  0.00      B    H  
ATOM   4738  O   HOH B1574      15.892  14.235  20.916  1.00  0.00      B    O  
ATOM   4739  H1  HOH B1574      16.503  14.053  21.676  1.00  0.00      B    H  
ATOM   4740  H2  HOH B1574      15.124  14.746  21.334  1.00  0.00      B    H  
ATOM   4741  O   HOH B1575      16.536  34.134  19.528  1.00  0.00      B    O  
ATOM   4742  H1  HOH B1575      17.426  33.590  19.515  1.00  0.00      B    H  
ATOM   4743  H2  HOH B1575      15.826  33.569  19.149  1.00  0.00      B    H  
ATOM   4744  O   HOH B1576      30.511   4.926   2.540  1.00  0.00      B    O  
ATOM   4745  H1  HOH B1576      29.787   4.573   3.207  1.00  0.00      B    H  
ATOM   4746  H2  HOH B1576      30.634   4.206   1.818  1.00  0.00      B    H  
ATOM   4747  O   HOH B1577      20.304  18.010  26.229  1.00  0.00      B    O  
ATOM   4748  H1  HOH B1577      20.883  17.234  26.584  1.00  0.00      B    H  
ATOM   4749  H2  HOH B1577      20.503  18.251  25.268  1.00  0.00      B    H  
ATOM   4750  O   HOH B1578      28.080  25.195   7.017  1.00  0.00      B    O  
ATOM   4751  H1  HOH B1578      28.912  25.616   6.648  1.00  0.00      B    H  
ATOM   4752  H2  HOH B1578      27.374  25.592   6.393  1.00  0.00      B    H  
ATOM   4753  O   HOH B1579      10.311  28.982  14.806  1.00  0.00      B    O  
ATOM   4754  H1  HOH B1579      11.019  29.687  14.813  1.00  0.00      B    H  
ATOM   4755  H2  HOH B1579      10.601  28.229  15.468  1.00  0.00      B    H  
ATOM   4756  O   HOH B1580      35.740  21.715  24.400  1.00  0.00      B    O  
ATOM   4757  H1  HOH B1580      36.682  21.460  24.686  1.00  0.00      B    H  
ATOM   4758  H2  HOH B1580      35.283  22.201  25.178  1.00  0.00      B    H  
ATOM   4759  O   HOH B1581      16.955  14.752   2.384  1.00  0.00      B    O  
ATOM   4760  H1  HOH B1581      17.973  14.821   2.414  1.00  0.00      B    H  
ATOM   4761  H2  HOH B1581      16.595  15.481   1.778  1.00  0.00      B    H  
ATOM   4762  O   HOH B1582      25.612  17.921   4.949  1.00  0.00      B    O  
ATOM   4763  H1  HOH B1582      26.170  17.622   5.761  1.00  0.00      B    H  
ATOM   4764  H2  HOH B1582      26.079  17.547   4.147  1.00  0.00      B    H  
ATOM   4765  O   HOH B1583      31.444   8.004  15.141  1.00  0.00      B    O  
ATOM   4766  H1  HOH B1583      30.945   8.651  15.744  1.00  0.00      B    H  
ATOM   4767  H2  HOH B1583      32.262   8.472  14.918  1.00  0.00      B    H  
ATOM   4768  O   HOH B1584      38.841  16.105  15.116  1.00  0.00      B    O  
ATOM   4769  H1  HOH B1584      37.924  15.642  15.172  1.00  0.00      B    H  
ATOM   4770  H2  HOH B1584      39.419  15.617  15.746  1.00  0.00      B    H  
ATOM   4771  O   HOH B1585      23.442   0.045  37.685  1.00  0.00      B    O  
ATOM   4772  H1  HOH B1585      24.012  -0.298  36.891  1.00  0.00      B    H  
ATOM   4773  H2  HOH B1585      23.866   0.898  38.011  1.00  0.00      B    H  
ATOM   4774  O   HOH B1586      17.383  31.370  30.626  1.00  0.00      B    O  
ATOM   4775  H1  HOH B1586      17.288  30.392  30.726  1.00  0.00      B    H  
ATOM   4776  H2  HOH B1586      18.346  31.491  30.352  1.00  0.00      B    H  
ATOM   4777  O   HOH B1587       5.915  25.038  35.848  1.00  0.00      B    O  
ATOM   4778  H1  HOH B1587       6.462  24.240  36.059  1.00  0.00      B    H  
ATOM   4779  H2  HOH B1587       6.246  25.801  36.394  1.00  0.00      B    H  
ATOM   4780  O   HOH B1588      23.770  23.003  16.672  1.00  0.00      B    O  
ATOM   4781  H1  HOH B1588      23.539  23.788  16.004  1.00  0.00      B    H  
ATOM   4782  H2  HOH B1588      24.794  23.029  16.769  1.00  0.00      B    H  
ATOM   4783  O   HOH B1589       7.890  14.918  10.511  1.00  0.00      B    O  
ATOM   4784  H1  HOH B1589       7.670  13.970  10.373  1.00  0.00      B    H  
ATOM   4785  H2  HOH B1589       7.450  15.468   9.804  1.00  0.00      B    H  
ATOM   4786  O   HOH B1590       8.296  22.283  24.988  1.00  0.00      B    O  
ATOM   4787  H1  HOH B1590       9.036  22.524  25.677  1.00  0.00      B    H  
ATOM   4788  H2  HOH B1590       8.760  21.636  24.423  1.00  0.00      B    H  
ATOM   4789  O   HOH B1591       8.447   9.453   6.803  1.00  0.00      B    O  
ATOM   4790  H1  HOH B1591       8.245  10.229   6.194  1.00  0.00      B    H  
ATOM   4791  H2  HOH B1591       8.328   8.598   6.289  1.00  0.00      B    H  
ATOM   4792  O   HOH B1592      25.498   7.552  20.776  1.00  0.00      B    O  
ATOM   4793  H1  HOH B1592      24.729   7.319  21.494  1.00  0.00      B    H  
ATOM   4794  H2  HOH B1592      26.358   7.647  21.273  1.00  0.00      B    H  
ATOM   4795  O   HOH B1593      28.008  22.750  32.766  1.00  0.00      B    O  
ATOM   4796  H1  HOH B1593      27.726  23.477  32.083  1.00  0.00      B    H  
ATOM   4797  H2  HOH B1593      28.692  23.104  33.411  1.00  0.00      B    H  
ATOM   4798  O   HOH B1594       3.289  14.114   3.578  1.00  0.00      B    O  
ATOM   4799  H1  HOH B1594       2.780  13.314   3.227  1.00  0.00      B    H  
ATOM   4800  H2  HOH B1594       3.586  14.636   2.770  1.00  0.00      B    H  
ATOM   4801  O   HOH B1595      17.031  27.180  31.328  1.00  0.00      B    O  
ATOM   4802  H1  HOH B1595      16.281  26.470  31.591  1.00  0.00      B    H  
ATOM   4803  H2  HOH B1595      17.880  26.903  31.756  1.00  0.00      B    H  
ATOM   4804  O   HOH B1596      35.052   7.986  31.949  1.00  0.00      B    O  
ATOM   4805  H1  HOH B1596      34.834   7.016  32.025  1.00  0.00      B    H  
ATOM   4806  H2  HOH B1596      35.613   8.145  31.151  1.00  0.00      B    H  
ATOM   4807  O   HOH B1597      26.345   0.720  36.476  1.00  0.00      B    O  
ATOM   4808  H1  HOH B1597      26.112   1.561  37.070  1.00  0.00      B    H  
ATOM   4809  H2  HOH B1597      26.327  -0.109  37.138  1.00  0.00      B    H  
ATOM   4810  O   HOH B1598      18.696  26.870  21.288  1.00  0.00      B    O  
ATOM   4811  H1  HOH B1598      18.785  26.133  20.620  1.00  0.00      B    H  
ATOM   4812  H2  HOH B1598      19.166  26.597  22.117  1.00  0.00      B    H  
ATOM   4813  O   HOH B1599      17.836  10.885  36.916  1.00  0.00      B    O  
ATOM   4814  H1  HOH B1599      18.029   9.947  37.253  1.00  0.00      B    H  
ATOM   4815  H2  HOH B1599      17.780  11.528  37.638  1.00  0.00      B    H  
ATOM   4816  O   HOH B1600       3.233  37.219  12.943  1.00  0.00      B    O  
ATOM   4817  H1  HOH B1600       3.653  37.994  13.504  1.00  0.00      B    H  
ATOM   4818  H2  HOH B1600       2.566  36.743  13.507  1.00  0.00      B    H  
ATOM   4819  O   HOH B1601      18.238  22.230  10.251  1.00  0.00      B    O  
ATOM   4820  H1  HOH B1601      18.253  21.381  10.818  1.00  0.00      B    H  
ATOM   4821  H2  HOH B1601      17.308  22.317   9.774  1.00  0.00      B    H  
ATOM   4822  O   HOH B1602      30.521  35.386   5.327  1.00  0.00      B    O  
ATOM   4823  H1  HOH B1602      29.919  36.166   5.544  1.00  0.00      B    H  
ATOM   4824  H2  HOH B1602      30.286  35.046   4.381  1.00  0.00      B    H  
ATOM   4825  O   HOH B1603       6.181  20.179  10.693  1.00  0.00      B    O  
ATOM   4826  H1  HOH B1603       6.756  19.421  10.361  1.00  0.00      B    H  
ATOM   4827  H2  HOH B1603       6.600  20.755  11.442  1.00  0.00      B    H  
ATOM   4828  O   HOH B1604      31.250  10.077   4.426  1.00  0.00      B    O  
ATOM   4829  H1  HOH B1604      31.029  11.037   4.096  1.00  0.00      B    H  
ATOM   4830  H2  HOH B1604      30.733   9.340   4.002  1.00  0.00      B    H  
ATOM   4831  O   HOH B1605       1.192  16.361   4.599  1.00  0.00      B    O  
ATOM   4832  H1  HOH B1605       1.809  15.633   4.254  1.00  0.00      B    H  
ATOM   4833  H2  HOH B1605       0.338  15.922   4.875  1.00  0.00      B    H  
ATOM   4834  O   HOH B1606       3.015  24.515   1.672  1.00  0.00      B    O  
ATOM   4835  H1  HOH B1606       2.821  25.499   1.409  1.00  0.00      B    H  
ATOM   4836  H2  HOH B1606       2.439  24.360   2.479  1.00  0.00      B    H  
ATOM   4837  O   HOH B1607      28.349   5.157  10.199  1.00  0.00      B    O  
ATOM   4838  H1  HOH B1607      28.243   4.400   9.515  1.00  0.00      B    H  
ATOM   4839  H2  HOH B1607      28.123   4.818  11.123  1.00  0.00      B    H  
ATOM   4840  O   HOH B1608      24.215  12.572  12.350  1.00  0.00      B    O  
ATOM   4841  H1  HOH B1608      24.912  12.407  13.115  1.00  0.00      B    H  
ATOM   4842  H2  HOH B1608      24.259  11.867  11.673  1.00  0.00      B    H  
ATOM   4843  O   HOH B1609      26.447   4.651  36.640  1.00  0.00      B    O  
ATOM   4844  H1  HOH B1609      26.405   5.278  37.442  1.00  0.00      B    H  
ATOM   4845  H2  HOH B1609      25.686   4.789  36.003  1.00  0.00      B    H  
ATOM   4846  O   HOH B1610      22.232  33.474  37.153  1.00  0.00      B    O  
ATOM   4847  H1  HOH B1610      21.837  33.324  36.209  1.00  0.00      B    H  
ATOM   4848  H2  HOH B1610      22.458  34.463  37.142  1.00  0.00      B    H  
ATOM   4849  O   HOH B1611      31.721  22.481  27.596  1.00  0.00      B    O  
ATOM   4850  H1  HOH B1611      30.998  22.227  26.957  1.00  0.00      B    H  
ATOM   4851  H2  HOH B1611      31.455  23.415  27.913  1.00  0.00      B    H  
ATOM   4852  O   HOH B1612      10.232  30.050  38.429  1.00  0.00      B    O  
ATOM   4853  H1  HOH B1612       9.415  30.060  37.840  1.00  0.00      B    H  
ATOM   4854  H2  HOH B1612      10.368  31.038  38.649  1.00  0.00      B    H  
ATOM   4855  O   HOH B1613       6.244  19.902  38.026  1.00  0.00      B    O  
ATOM   4856  H1  HOH B1613       5.569  19.462  38.650  1.00  0.00      B    H  
ATOM   4857  H2  HOH B1613       7.168  19.577  38.323  1.00  0.00      B    H  
ATOM   4858  O   HOH B1614      18.489   9.476  24.747  1.00  0.00      B    O  
ATOM   4859  H1  HOH B1614      18.799   9.157  23.846  1.00  0.00      B    H  
ATOM   4860  H2  HOH B1614      17.737   8.905  25.063  1.00  0.00      B    H  
ATOM   4861  O   HOH B1615       9.629  12.861   8.640  1.00  0.00      B    O  
ATOM   4862  H1  HOH B1615       8.807  13.145   8.184  1.00  0.00      B    H  
ATOM   4863  H2  HOH B1615      10.428  13.206   8.128  1.00  0.00      B    H  
ATOM   4864  O   HOH B1616      25.256  29.352  33.341  1.00  0.00      B    O  
ATOM   4865  H1  HOH B1616      25.191  30.252  33.843  1.00  0.00      B    H  
ATOM   4866  H2  HOH B1616      25.003  28.614  33.983  1.00  0.00      B    H  
ATOM   4867  O   HOH B1617      27.806  15.468  35.546  1.00  0.00      B    O  
ATOM   4868  H1  HOH B1617      27.426  16.381  35.181  1.00  0.00      B    H  
ATOM   4869  H2  HOH B1617      27.047  14.809  35.592  1.00  0.00      B    H  
ATOM   4870  O   HOH B1618       4.741  18.407  13.127  1.00  0.00      B    O  
ATOM   4871  H1  HOH B1618       5.095  18.912  12.340  1.00  0.00      B    H  
ATOM   4872  H2  HOH B1618       4.050  19.005  13.563  1.00  0.00      B    H  
ATOM   4873  O   HOH B1619      10.249  32.449   6.335  1.00  0.00      B    O  
ATOM   4874  H1  HOH B1619       9.289  32.174   6.348  1.00  0.00      B    H  
ATOM   4875  H2  HOH B1619      10.470  32.911   7.219  1.00  0.00      B    H  
ATOM   4876  O   HOH B1620      13.673   1.934   3.334  1.00  0.00      B    O  
ATOM   4877  H1  HOH B1620      14.301   1.141   3.002  1.00  0.00      B    H  
ATOM   4878  H2  HOH B1620      12.718   1.658   3.165  1.00  0.00      B    H  
ATOM   4879  O   HOH B1621      28.469  29.238  16.892  1.00  0.00      B    O  
ATOM   4880  H1  HOH B1621      27.802  29.826  16.463  1.00  0.00      B    H  
ATOM   4881  H2  HOH B1621      29.194  29.147  16.248  1.00  0.00      B    H  
ATOM   4882  O   HOH B1622      16.991  16.994   5.854  1.00  0.00      B    O  
ATOM   4883  H1  HOH B1622      17.910  17.526   5.790  1.00  0.00      B    H  
ATOM   4884  H2  HOH B1622      16.891  16.575   4.953  1.00  0.00      B    H  
ATOM   4885  O   HOH B1623      32.002  39.524  10.016  1.00  0.00      B    O  
ATOM   4886  H1  HOH B1623      31.656  38.739   9.395  1.00  0.00      B    H  
ATOM   4887  H2  HOH B1623      32.639  39.129  10.704  1.00  0.00      B    H  
ATOM   4888  O   HOH B1624       4.076  31.836  11.084  1.00  0.00      B    O  
ATOM   4889  H1  HOH B1624       3.541  31.762  11.961  1.00  0.00      B    H  
ATOM   4890  H2  HOH B1624       4.243  32.818  10.866  1.00  0.00      B    H  
ATOM   4891  O   HOH B1625      32.375  38.682  22.426  1.00  0.00      B    O  
ATOM   4892  H1  HOH B1625      32.549  37.703  22.510  1.00  0.00      B    H  
ATOM   4893  H2  HOH B1625      32.574  39.058  23.317  1.00  0.00      B    H  
ATOM   4894  O   HOH B1626      11.234   2.562   9.474  1.00  0.00      B    O  
ATOM   4895  H1  HOH B1626      11.512   3.488   9.202  1.00  0.00      B    H  
ATOM   4896  H2  HOH B1626      10.306   2.711   9.764  1.00  0.00      B    H  
ATOM   4897  O   HOH B1627      15.617  36.215   2.788  1.00  0.00      B    O  
ATOM   4898  H1  HOH B1627      16.135  35.390   3.014  1.00  0.00      B    H  
ATOM   4899  H2  HOH B1627      14.656  35.991   2.706  1.00  0.00      B    H  
ATOM   4900  O   HOH B1628      13.432  21.304  36.553  1.00  0.00      B    O  
ATOM   4901  H1  HOH B1628      13.177  21.668  35.668  1.00  0.00      B    H  
ATOM   4902  H2  HOH B1628      13.910  22.107  36.979  1.00  0.00      B    H  
ATOM   4903  O   HOH B1629      26.529  34.248  25.699  1.00  0.00      B    O  
ATOM   4904  H1  HOH B1629      26.923  33.318  25.676  1.00  0.00      B    H  
ATOM   4905  H2  HOH B1629      27.048  34.721  24.995  1.00  0.00      B    H  
ATOM   4906  O   HOH B1630      24.963  22.405  21.014  1.00  0.00      B    O  
ATOM   4907  H1  HOH B1630      24.691  21.592  21.543  1.00  0.00      B    H  
ATOM   4908  H2  HOH B1630      25.928  22.240  20.679  1.00  0.00      B    H  
ATOM   4909  O   HOH B1631      19.334  36.500   0.982  1.00  0.00      B    O  
ATOM   4910  H1  HOH B1631      18.602  36.969   1.495  1.00  0.00      B    H  
ATOM   4911  H2  HOH B1631      19.145  35.473   0.902  1.00  0.00      B    H  
ATOM   4912  O   HOH B1632       0.889  15.122  37.881  1.00  0.00      B    O  
ATOM   4913  H1  HOH B1632       1.367  15.606  38.639  1.00  0.00      B    H  
ATOM   4914  H2  HOH B1632       1.540  15.043  37.087  1.00  0.00      B    H  
ATOM   4915  O   HOH B1633      21.805   0.995  10.239  1.00  0.00      B    O  
ATOM   4916  H1  HOH B1633      22.570   1.645  10.192  1.00  0.00      B    H  
ATOM   4917  H2  HOH B1633      20.955   1.509  10.389  1.00  0.00      B    H  
ATOM   4918  O   HOH B1634       2.685  13.019   0.675  1.00  0.00      B    O  
ATOM   4919  H1  HOH B1634       3.283  13.789   0.422  1.00  0.00      B    H  
ATOM   4920  H2  HOH B1634       2.572  12.378  -0.161  1.00  0.00      B    H  
ATOM   4921  O   HOH B1635      10.241   9.352  12.173  1.00  0.00      B    O  
ATOM   4922  H1  HOH B1635      10.117  10.354  12.250  1.00  0.00      B    H  
ATOM   4923  H2  HOH B1635      10.321   9.107  11.174  1.00  0.00      B    H  
ATOM   4924  O   HOH B1636       3.048   9.610  23.495  1.00  0.00      B    O  
ATOM   4925  H1  HOH B1636       2.700   8.655  23.408  1.00  0.00      B    H  
ATOM   4926  H2  HOH B1636       4.052   9.602  23.737  1.00  0.00      B    H  
ATOM   4927  O   HOH B1637      22.071  38.422   7.986  1.00  0.00      B    O  
ATOM   4928  H1  HOH B1637      22.791  37.660   8.119  1.00  0.00      B    H  
ATOM   4929  H2  HOH B1637      22.038  39.008   8.859  1.00  0.00      B    H  
ATOM   4930  O   HOH B1638       2.581  28.222  17.276  1.00  0.00      B    O  
ATOM   4931  H1  HOH B1638       2.746  28.294  18.253  1.00  0.00      B    H  
ATOM   4932  H2  HOH B1638       3.305  27.665  16.821  1.00  0.00      B    H  
ATOM   4933  O   HOH B1639      14.549  37.031  38.222  1.00  0.00      B    O  
ATOM   4934  H1  HOH B1639      13.663  37.350  37.887  1.00  0.00      B    H  
ATOM   4935  H2  HOH B1639      15.250  37.757  38.179  1.00  0.00      B    H  
ATOM   4936  O   HOH B1640      25.768   4.162  32.848  1.00  0.00      B    O
[truncated: 87,647 more chars]
