# Supplementary material for: ECE vs DISP Mechanisms in Anodic Electrolysis of Benzyl Alcohols: Computational Prediction of Microscopic Rate Constants
Source: J Phys Chem C Nanomater Interfaces. 2025 Aug 28;129(36):16076–96. doi: 10.1021/acs.jpcc.5c04347 (PMC12434723; doi:10.1021/acs.jpcc.5c04347)
Supplement: Supplementary file 2 [file jp5c04347_si_002.zip › example_simulation_inputs/QMMM_simulation_bulk_H2O_base_OAc/run_pydft_qmmm.py]

from __future__ import annotations
from pydft_qmmm import *
from pydft_qmmm.plugins import Plumed

# Load system first.
system = System.load("start_15_0.078_coords.pdb")

# Generate velocities.
system.velocities = generate_velocities(system.masses, 300, 10101)

# Define QM Hamiltonian.
qm = QMHamiltonian(
    basis_set="def2-SVP",
    functional="B3LYP-D3",
    charge=0,
    spin=2,
    quadrature_spherical = 194,
    quadrature_radial = 50,
)

# Define MM Hamiltonian.
mm = MMHamiltonian(["forcefield_PMBA_oxidized.xml", "residues.xml"])

# Define IXN Hamiltonian.
qmmm = QMMMHamiltonian("electrostatic", "cutoff")

# Define QM/MM Hamiltonian
total = qm[:27] + mm[27:] + qmmm

# Define the integrator to use.
integrator = LangevinIntegrator(1, 300, 0.005)

# Define the logger.
logger = Logger("output/", system, decimal_places=3)

# Define plumed plugin.
plumed = Plumed(
    """
    UNITS LENGTH=A TIME=fs

    DISTANCE LABEL=distCH ATOMS=7,17
    DISTANCE LABEL=distOH ATOMS=17,24
    CUSTOM LABEL=diff1 ARG=distCH,distOH FUNC=x-y PERIODIC=NO
    RESTRAINT LABEL=umb1 ARG=diff1 AT=REPLACE_AT KAPPA=750.0
    
    DISTANCE LABEL=distCH2 ATOMS=7,16
    UPPER_WALLS LABEL=uwall1 ARG=distCH2 AT=1.18 KAPPA=500.0
    
    DISTANCE LABEL=dist_lwall1 ATOMS=17,23
    LOWER_WALLS LABEL=lwall1 ARG=dist_lwall1 AT=1.5 KAPPA=500.0
    DISTANCE LABEL=dist_lwall2 ATOMS=18,24
    LOWER_WALLS LABEL=lwall2 ARG=dist_lwall2 AT=1.5 KAPPA=500.0
    
    DISTANCE LABEL=distOH2 ATOMS=8,18
    DISTANCE LABEL=distOH3 ATOMS=18,23
    CUSTOM LABEL=diff2 ARG=distOH2,distOH3 FUNC=x-y PERIODIC=NO
    UPPER_WALLS LABEL=uwall_diff ARG=diff2 AT=0.0 KAPPA=750.0
    LOWER_WALLS LABEL=lwall_diff ARG=diff2 AT=-1.5 KAPPA=750.0
    """,
    "output/plumed.log",
)

# Define simulation.
simulation = Simulation(
    system=system,
    hamiltonian=total,
    integrator=integrator,
    logger=logger,
    plugins=[plumed],
)

# Run simulation.
simulation.set_threads(8)
simulation.run_dynamics(1000)
plumed.plumed.finalize()
