# Supplementary material for: ECE vs DISP Mechanisms in Anodic Electrolysis of Benzyl Alcohols: Computational Prediction of Microscopic Rate Constants
Source: J Phys Chem C Nanomater Interfaces. 2025 Aug 28;129(36):16076–96. doi: 10.1021/acs.jpcc.5c04347 (PMC12434723; doi:10.1021/acs.jpcc.5c04347)
Supplement: Supplementary file 2 [file jp5c04347_si_002.zip › example_simulation_inputs/QMMM_simulation_bulk_H2O_base_OAc/start_00_-2.250_coords.pdb]

TITLE     MDANALYSIS FRAME 0: Created by PDBWriter
CRYST1   39.149   39.149   39.149  90.00  90.00  90.00 P 1           1
ATOM      1  C00 2ag A   1      15.142  17.533  21.172  1.00  0.00      A    C  
ATOM      2  O01 2ag A   1      13.759  17.402  21.680  1.00  0.00      A    O  
ATOM      3  C02 2ag A   1      12.927  18.517  21.673  1.00  0.00      A    C  
ATOM      4  C03 2ag A   1      13.445  19.770  21.407  1.00  0.00      A    C  
ATOM      5  C04 2ag A   1      12.633  20.897  21.523  1.00  0.00      A    C  
ATOM      6  C05 2ag A   1      11.303  20.738  21.821  1.00  0.00      A    C  
ATOM      7  C06 2ag A   1      10.425  21.991  22.000  1.00  0.00      A    C  
ATOM      8  O07 2ag A   1       9.063  21.533  22.055  1.00  0.00      A    O  
ATOM      9  C08 2ag A   1      10.805  19.472  22.084  1.00  0.00      A    C  
ATOM     10  C09 2ag A   1      11.603  18.303  22.076  1.00  0.00      A    C  
ATOM     11  H0A 2ag A   1      15.719  16.649  21.552  1.00  0.00      A    H  
ATOM     12  H0B 2ag A   1      15.241  17.579  20.068  1.00  0.00      A    H  
ATOM     13  H0C 2ag A   1      15.582  18.445  21.643  1.00  0.00      A    H  
ATOM     14  H0D 2ag A   1      14.507  19.775  21.125  1.00  0.00      A    H  
ATOM     15  H0E 2ag A   1      13.096  21.874  21.494  1.00  0.00      A    H  
ATOM     16  H0F 2ag A   1      10.661  22.749  21.285  1.00  0.00      A    H  
ATOM     17  H0G 2ag A   1      10.593  22.412  23.004  1.00  0.00      A    H  
ATOM     18  H0H 2ag A   1       8.561  22.197  21.561  1.00  0.00      A    H  
ATOM     19  H0I 2ag A   1       9.800  19.444  22.477  1.00  0.00      A    H  
ATOM     20  H0J 2ag A   1      11.265  17.336  22.377  1.00  0.00      A    H  
ATOM     21  C00 ACA B   2       8.882  24.894  20.789  1.00  0.00      B    C  
ATOM     22  C01 ACA B   2       8.367  26.327  20.955  1.00  0.00      B    C  
ATOM     23  O02 ACA B   2       8.141  23.900  20.810  1.00  0.00      B    O  
ATOM     24  O03 ACA B   2      10.092  24.517  20.497  1.00  0.00      B    O  
ATOM     25  H04 ACA B   2       9.217  26.990  20.885  1.00  0.00      B    H  
ATOM     26  H05 ACA B   2       8.158  26.232  22.056  1.00  0.00      B    H  
ATOM     27  H06 ACA B   2       7.489  26.528  20.350  1.00  0.00      B    H  
ATOM     28  O   HOH B   1       7.678  14.985  13.813  1.00  0.00      B    O  
ATOM     29  H1  HOH B   1       8.001  15.882  13.517  1.00  0.00      B    H  
ATOM     30  H2  HOH B   1       8.393  14.548  14.352  1.00  0.00      B    H  
ATOM     31  O   HOH B   2      10.768  24.048  14.303  1.00  0.00      B    O  
ATOM     32  H1  HOH B   2      10.500  23.356  13.572  1.00  0.00      B    H  
ATOM     33  H2  HOH B   2      11.600  23.698  14.734  1.00  0.00      B    H  
ATOM     34  O   HOH B   4       7.389  22.066  10.885  1.00  0.00      B    O  
ATOM     35  H1  HOH B   4       6.782  21.451  11.320  1.00  0.00      B    H  
ATOM     36  H2  HOH B   4       8.223  21.522  10.691  1.00  0.00      B    H  
ATOM     37  O   HOH B   5      12.769  24.767  24.288  1.00  0.00      B    O  
ATOM     38  H1  HOH B   5      13.775  25.008  24.517  1.00  0.00      B    H  
ATOM     39  H2  HOH B   5      12.458  23.889  24.817  1.00  0.00      B    H  
ATOM     40  O   HOH B   7      18.451  19.928  20.087  1.00  0.00      B    O  
ATOM     41  H1  HOH B   7      18.510  18.991  19.739  1.00  0.00      B    H  
ATOM     42  H2  HOH B   7      19.283  20.392  19.697  1.00  0.00      B    H  
ATOM     43  O   HOH B   8       5.669  18.042  20.369  1.00  0.00      B    O  
ATOM     44  H1  HOH B   8       5.755  18.212  19.392  1.00  0.00      B    H  
ATOM     45  H2  HOH B   8       6.575  18.033  20.756  1.00  0.00      B    H  
ATOM     46  O   HOH B   9      17.646  23.699  14.789  1.00  0.00      B    O  
ATOM     47  H1  HOH B   9      16.820  23.656  14.203  1.00  0.00      B    H  
ATOM     48  H2  HOH B   9      18.366  24.069  14.155  1.00  0.00      B    H  
ATOM     49  O   HOH B  10      12.398  20.426  18.290  1.00  0.00      B    O  
ATOM     50  H1  HOH B  10      13.251  20.868  18.360  1.00  0.00      B    H  
ATOM     51  H2  HOH B  10      12.618  19.579  17.821  1.00  0.00      B    H  
ATOM     52  O   HOH B  11       8.652  17.786  17.160  1.00  0.00      B    O  
ATOM     53  H1  HOH B  11       9.209  18.180  17.916  1.00  0.00      B    H  
ATOM     54  H2  HOH B  11       8.953  16.871  16.914  1.00  0.00      B    H  
ATOM     55  O   HOH B  12      12.294  17.045  11.345  1.00  0.00      B    O  
ATOM     56  H1  HOH B  12      12.491  16.203  10.783  1.00  0.00      B    H  
ATOM     57  H2  HOH B  12      12.586  16.854  12.314  1.00  0.00      B    H  
ATOM     58  O   HOH B  13       1.339  20.781  34.358  1.00  0.00      B    O  
ATOM     59  H1  HOH B  13       0.830  21.428  34.918  1.00  0.00      B    H  
ATOM     60  H2  HOH B  13       0.914  19.872  34.437  1.00  0.00      B    H  
ATOM     61  O   HOH B  14      26.428   3.851  25.961  1.00  0.00      B    O  
ATOM     62  H1  HOH B  14      25.510   3.428  25.778  1.00  0.00      B    H  
ATOM     63  H2  HOH B  14      27.049   3.034  26.072  1.00  0.00      B    H  
ATOM     64  O   HOH B  15      13.665  16.782  13.689  1.00  0.00      B    O  
ATOM     65  H1  HOH B  15      13.227  16.228  14.408  1.00  0.00      B    H  
ATOM     66  H2  HOH B  15      14.567  16.307  13.509  1.00  0.00      B    H  
ATOM     67  O   HOH B  16      35.458  16.340  16.375  1.00  0.00      B    O  
ATOM     68  H1  HOH B  16      36.082  16.072  17.101  1.00  0.00      B    H  
ATOM     69  H2  HOH B  16      35.732  17.260  16.100  1.00  0.00      B    H  
ATOM     70  O   HOH B  17       4.722  22.450  24.025  1.00  0.00      B    O  
ATOM     71  H1  HOH B  17       3.702  22.472  23.902  1.00  0.00      B    H  
ATOM     72  H2  HOH B  17       5.178  22.045  23.157  1.00  0.00      B    H  
ATOM     73  O   HOH B  18      13.207   9.281  12.744  1.00  0.00      B    O  
ATOM     74  H1  HOH B  18      13.444   9.554  13.702  1.00  0.00      B    H  
ATOM     75  H2  HOH B  18      13.992   9.432  12.126  1.00  0.00      B    H  
ATOM     76  O   HOH B  19      14.428   0.127  32.061  1.00  0.00      B    O  
ATOM     77  H1  HOH B  19      14.424   0.619  32.944  1.00  0.00      B    H  
ATOM     78  H2  HOH B  19      13.731   0.559  31.490  1.00  0.00      B    H  
ATOM     79  O   HOH B  20       4.779  35.717  16.078  1.00  0.00      B    O  
ATOM     80  H1  HOH B  20       4.835  34.711  16.168  1.00  0.00      B    H  
ATOM     81  H2  HOH B  20       4.359  36.159  16.909  1.00  0.00      B    H  
ATOM     82  O   HOH B  21      10.753  29.061  29.936  1.00  0.00      B    O  
ATOM     83  H1  HOH B  21      11.222  28.183  30.075  1.00  0.00      B    H  
ATOM     84  H2  HOH B  21      10.924  29.641  30.748  1.00  0.00      B    H  
ATOM     85  O   HOH B  22      25.422   2.599   3.594  1.00  0.00      B    O  
ATOM     86  H1  HOH B  22      25.090   1.720   3.969  1.00  0.00      B    H  
ATOM     87  H2  HOH B  22      26.297   2.871   4.011  1.00  0.00      B    H  
ATOM     88  O   HOH B  23      20.316  19.739  29.067  1.00  0.00      B    O  
ATOM     89  H1  HOH B  23      19.898  19.246  28.307  1.00  0.00      B    H  
ATOM     90  H2  HOH B  23      19.823  20.617  29.297  1.00  0.00      B    H  
ATOM     91  O   HOH B  24      35.813  19.921  24.804  1.00  0.00      B    O  
ATOM     92  H1  HOH B  24      35.284  19.755  23.941  1.00  0.00      B    H  
ATOM     93  H2  HOH B  24      36.773  19.604  24.570  1.00  0.00      B    H  
ATOM     94  O   HOH B  25      15.066  17.392  16.860  1.00  0.00      B    O  
ATOM     95  H1  HOH B  25      15.581  16.847  17.526  1.00  0.00      B    H  
ATOM     96  H2  HOH B  25      15.595  17.429  16.041  1.00  0.00      B    H  
ATOM     97  O   HOH B  26      13.118   2.961  14.581  1.00  0.00      B    O  
ATOM     98  H1  HOH B  26      13.053   3.294  15.535  1.00  0.00      B    H  
ATOM     99  H2  HOH B  26      12.179   2.846  14.094  1.00  0.00      B    H  
ATOM    100  O   HOH B  27       4.314   6.509   7.233  1.00  0.00      B    O  
ATOM    101  H1  HOH B  27       3.584   5.870   7.178  1.00  0.00      B    H  
ATOM    102  H2  HOH B  27       5.044   6.306   6.556  1.00  0.00      B    H  
ATOM    103  O   HOH B  28      29.520  23.833  27.528  1.00  0.00      B    O  
ATOM    104  H1  HOH B  28      28.553  23.644  27.252  1.00  0.00      B    H  
ATOM    105  H2  HOH B  28      29.479  23.946  28.546  1.00  0.00      B    H  
ATOM    106  O   HOH B  29      27.341  33.774  32.080  1.00  0.00      B    O  
ATOM    107  H1  HOH B  29      27.343  32.895  31.504  1.00  0.00      B    H  
ATOM    108  H2  HOH B  29      28.271  34.178  32.037  1.00  0.00      B    H  
ATOM    109  O   HOH B  30      34.375  25.904   3.481  1.00  0.00      B    O  
ATOM    110  H1  HOH B  30      35.404  25.802   3.397  1.00  0.00      B    H  
ATOM    111  H2  HOH B  30      34.200  26.123   4.479  1.00  0.00      B    H  
ATOM    112  O   HOH B  31      29.373  20.494  38.483  1.00  0.00      B    O  
ATOM    113  H1  HOH B  31      29.960  20.834  37.785  1.00  0.00      B    H  
ATOM    114  H2  HOH B  31      28.930  19.571  38.301  1.00  0.00      B    H  
ATOM    115  O   HOH B  32       1.955  38.716   9.996  1.00  0.00      B    O  
ATOM    116  H1  HOH B  32       1.035  39.166  10.017  1.00  0.00      B    H  
ATOM    117  H2  HOH B  32       2.260  38.738   9.051  1.00  0.00      B    H  
ATOM    118  O   HOH B  33      15.134  23.315  10.180  1.00  0.00      B    O  
ATOM    119  H1  HOH B  33      15.755  22.542   9.854  1.00  0.00      B    H  
ATOM    120  H2  HOH B  33      14.309  22.962  10.619  1.00  0.00      B    H  
ATOM    121  O   HOH B  34      35.137   0.443  10.146  1.00  0.00      B    O  
ATOM    122  H1  HOH B  34      34.331  -0.155  10.164  1.00  0.00      B    H  
ATOM    123  H2  HOH B  34      34.984   1.407  10.535  1.00  0.00      B    H  
ATOM    124  O   HOH B  35      23.405  11.922  37.146  1.00  0.00      B    O  
ATOM    125  H1  HOH B  35      23.644  11.797  38.119  1.00  0.00      B    H  
ATOM    126  H2  HOH B  35      24.240  11.789  36.592  1.00  0.00      B    H  
ATOM    127  O   HOH B  36      22.453  16.330  27.012  1.00  0.00      B    O  
ATOM    128  H1  HOH B  36      21.973  16.282  27.877  1.00  0.00      B    H  
ATOM    129  H2  HOH B  36      22.936  15.485  26.876  1.00  0.00      B    H  
ATOM    130  O   HOH B  37      24.178  18.864  10.098  1.00  0.00      B    O  
ATOM    131  H1  HOH B  37      24.727  18.130   9.682  1.00  0.00      B    H  
ATOM    132  H2  HOH B  37      23.314  18.494  10.430  1.00  0.00      B    H  
ATOM    133  O   HOH B  38       7.062  24.399  37.075  1.00  0.00      B    O  
ATOM    134  H1  HOH B  38       7.518  25.200  37.472  1.00  0.00      B    H  
ATOM    135  H2  HOH B  38       6.863  24.553  36.114  1.00  0.00      B    H  
ATOM    136  O   HOH B  39      17.663  32.531  29.396  1.00  0.00      B    O  
ATOM    137  H1  HOH B  39      18.429  32.285  29.941  1.00  0.00      B    H  
ATOM    138  H2  HOH B  39      17.990  32.638  28.457  1.00  0.00      B    H  
ATOM    139  O   HOH B  40      29.724   2.710  21.602  1.00  0.00      B    O  
ATOM    140  H1  HOH B  40      29.096   1.956  21.425  1.00  0.00      B    H  
ATOM    141  H2  HOH B  40      29.235   3.558  21.325  1.00  0.00      B    H  
ATOM    142  O   HOH B  41      15.645  20.913  25.750  1.00  0.00      B    O  
ATOM    143  H1  HOH B  41      16.391  20.365  26.149  1.00  0.00      B    H  
ATOM    144  H2  HOH B  41      14.896  20.337  25.526  1.00  0.00      B    H  
ATOM    145  O   HOH B  42      34.331  31.633  17.709  1.00  0.00      B    O  
ATOM    146  H1  HOH B  42      34.571  30.817  18.274  1.00  0.00      B    H  
ATOM    147  H2  HOH B  42      35.019  32.343  17.922  1.00  0.00      B    H  
ATOM    148  O   HOH B  43      27.791  34.982  22.922  1.00  0.00      B    O  
ATOM    149  H1  HOH B  43      28.537  35.636  22.921  1.00  0.00      B    H  
ATOM    150  H2  HOH B  43      28.225  34.025  23.007  1.00  0.00      B    H  
ATOM    151  O   HOH B  44      32.068  26.622   6.083  1.00  0.00      B    O  
ATOM    152  H1  HOH B  44      32.636  27.171   5.506  1.00  0.00      B    H  
ATOM    153  H2  HOH B  44      31.096  26.819   5.887  1.00  0.00      B    H  
ATOM    154  O   HOH B  45      37.888  23.377  27.277  1.00  0.00      B    O  
ATOM    155  H1  HOH B  45      37.852  23.851  28.178  1.00  0.00      B    H  
ATOM    156  H2  HOH B  45      37.413  22.457  27.372  1.00  0.00      B    H  
ATOM    157  O   HOH B  46      19.312  28.373  31.320  1.00  0.00      B    O  
ATOM    158  H1  HOH B  46      18.556  27.826  31.006  1.00  0.00      B    H  
ATOM    159  H2  HOH B  46      19.054  28.779  32.174  1.00  0.00      B    H  
ATOM    160  O   HOH B  47      34.468   3.563  33.492  1.00  0.00      B    O  
ATOM    161  H1  HOH B  47      34.445   4.521  33.157  1.00  0.00      B    H  
ATOM    162  H2  HOH B  47      35.370   3.210  33.212  1.00  0.00      B    H  
ATOM    163  O   HOH B  48      20.550  35.992  12.516  1.00  0.00      B    O  
ATOM    164  H1  HOH B  48      20.491  35.395  13.361  1.00  0.00      B    H  
ATOM    165  H2  HOH B  48      21.491  36.144  12.270  1.00  0.00      B    H  
ATOM    166  O   HOH B  49      25.374  28.058  16.160  1.00  0.00      B    O  
ATOM    167  H1  HOH B  49      26.056  28.020  16.889  1.00  0.00      B    H  
ATOM    168  H2  HOH B  49      24.491  27.810  16.616  1.00  0.00      B    H  
ATOM    169  O   HOH B  50      24.300   2.722  21.405  1.00  0.00      B    O  
ATOM    170  H1  HOH B  50      24.932   2.200  21.960  1.00  0.00      B    H  
ATOM    171  H2  HOH B  50      24.809   3.302  20.728  1.00  0.00      B    H  
ATOM    172  O   HOH B  51      13.074   5.216  30.000  1.00  0.00      B    O  
ATOM    173  H1  HOH B  51      13.745   4.477  29.823  1.00  0.00      B    H  
ATOM    174  H2  HOH B  51      13.441   5.841  30.699  1.00  0.00      B    H  
ATOM    175  O   HOH B  52      18.508  31.506   5.814  1.00  0.00      B    O  
ATOM    176  H1  HOH B  52      18.256  32.048   6.588  1.00  0.00      B    H  
ATOM    177  H2  HOH B  52      17.614  31.244   5.318  1.00  0.00      B    H  
ATOM    178  O   HOH B  53      20.637   3.696  12.649  1.00  0.00      B    O  
ATOM    179  H1  HOH B  53      20.257   4.366  12.042  1.00  0.00      B    H  
ATOM    180  H2  HOH B  53      19.845   3.102  13.011  1.00  0.00      B    H  
ATOM    181  O   HOH B  54      24.966  30.577  24.052  1.00  0.00      B    O  
ATOM    182  H1  HOH B  54      24.711  29.946  23.333  1.00  0.00      B    H  
ATOM    183  H2  HOH B  54      24.726  31.493  23.767  1.00  0.00      B    H  
ATOM    184  O   HOH B  55       7.251  36.821  22.972  1.00  0.00      B    O  
ATOM    185  H1  HOH B  55       7.747  36.882  23.823  1.00  0.00      B    H  
ATOM    186  H2  HOH B  55       6.826  35.909  22.940  1.00  0.00      B    H  
ATOM    187  O   HOH B  56      24.312  31.644  15.962  1.00  0.00      B    O  
ATOM    188  H1  HOH B  56      25.277  31.864  16.233  1.00  0.00      B    H  
ATOM    189  H2  HOH B  56      23.734  32.491  16.063  1.00  0.00      B    H  
ATOM    190  O   HOH B  57      23.085  29.824  32.938  1.00  0.00      B    O  
ATOM    191  H1  HOH B  57      24.025  29.582  33.234  1.00  0.00      B    H  
ATOM    192  H2  HOH B  57      22.534  28.925  32.873  1.00  0.00      B    H  
ATOM    193  O   HOH B  58      31.795  28.664  33.432  1.00  0.00      B    O  
ATOM    194  H1  HOH B  58      32.066  27.731  33.530  1.00  0.00      B    H  
ATOM    195  H2  HOH B  58      32.233  29.010  32.576  1.00  0.00      B    H  
ATOM    196  O   HOH B  59       5.844   2.167  21.193  1.00  0.00      B    O  
ATOM    197  H1  HOH B  59       6.045   1.908  20.277  1.00  0.00      B    H  
ATOM    198  H2  HOH B  59       5.571   1.306  21.663  1.00  0.00      B    H  
ATOM    199  O   HOH B  60      28.841   0.417  32.907  1.00  0.00      B    O  
ATOM    200  H1  HOH B  60      28.541   0.934  32.136  1.00  0.00      B    H  
ATOM    201  H2  HOH B  60      28.752   0.990  33.667  1.00  0.00      B    H  
ATOM    202  O   HOH B  61      31.785   7.125  21.858  1.00  0.00      B    O  
ATOM    203  H1  HOH B  61      31.384   6.768  22.719  1.00  0.00      B    H  
ATOM    204  H2  HOH B  61      31.267   6.807  21.040  1.00  0.00      B    H  
ATOM    205  O   HOH B  62      36.186   1.609  30.916  1.00  0.00      B    O  
ATOM    206  H1  HOH B  62      35.749   1.085  30.193  1.00  0.00      B    H  
ATOM    207  H2  HOH B  62      36.704   0.911  31.401  1.00  0.00      B    H  
ATOM    208  O   HOH B  63      25.261  31.641  20.315  1.00  0.00      B    O  
ATOM    209  H1  HOH B  63      25.652  32.227  19.662  1.00  0.00      B    H  
ATOM    210  H2  HOH B  63      24.990  32.096  21.182  1.00  0.00      B    H  
ATOM    211  O   HOH B  64       1.454  17.109  22.260  1.00  0.00      B    O  
ATOM    212  H1  HOH B  64       0.992  16.459  22.927  1.00  0.00      B    H  
ATOM    213  H2  HOH B  64       2.383  17.309  22.650  1.00  0.00      B    H  
ATOM    214  O   HOH B  65      13.159  14.961  21.952  1.00  0.00      B    O  
ATOM    215  H1  HOH B  65      13.129  15.967  21.756  1.00  0.00      B    H  
ATOM    216  H2  HOH B  65      13.824  14.534  21.347  1.00  0.00      B    H  
ATOM    217  O   HOH B  66      16.509   8.811   0.141  1.00  0.00      B    O  
ATOM    218  H1  HOH B  66      16.674   7.839   0.416  1.00  0.00      B    H  
ATOM    219  H2  HOH B  66      17.116   9.349   0.745  1.00  0.00      B    H  
ATOM    220  O   HOH B  67      27.807  31.475   1.933  1.00  0.00      B    O  
ATOM    221  H1  HOH B  67      27.923  32.341   2.425  1.00  0.00      B    H  
ATOM    222  H2  HOH B  67      26.897  31.209   2.189  1.00  0.00      B    H  
ATOM    223  O   HOH B  68      14.085  13.913  31.681  1.00  0.00      B    O  
ATOM    224  H1  HOH B  68      13.962  14.898  31.394  1.00  0.00      B    H  
ATOM    225  H2  HOH B  68      14.726  13.427  31.032  1.00  0.00      B    H  
ATOM    226  O   HOH B  69      28.176   8.283  10.167  1.00  0.00      B    O  
ATOM    227  H1  HOH B  69      28.623   8.414   9.277  1.00  0.00      B    H  
ATOM    228  H2  HOH B  69      27.247   8.644  10.079  1.00  0.00      B    H  
ATOM    229  O   HOH B  70       9.971  31.392  31.587  1.00  0.00      B    O  
ATOM    230  H1  HOH B  70      10.493  30.707  32.078  1.00  0.00      B    H  
ATOM    231  H2  HOH B  70      10.669  31.933  31.116  1.00  0.00      B    H  
ATOM    232  O   HOH B  71      39.129  28.728  19.323  1.00  0.00      B    O  
ATOM    233  H1  HOH B  71      38.608  28.465  18.534  1.00  0.00      B    H  
ATOM    234  H2  HOH B  71      39.365  29.722  19.302  1.00  0.00      B    H  
ATOM    235  O   HOH B  72      21.301  26.715  35.222  1.00  0.00      B    O  
ATOM    236  H1  HOH B  72      22.007  27.301  35.656  1.00  0.00      B    H  
ATOM    237  H2  HOH B  72      20.610  26.443  35.908  1.00  0.00      B    H  
ATOM    238  O   HOH B  73      13.433  36.963  34.097  1.00  0.00      B    O  
ATOM    239  H1  HOH B  73      14.388  36.911  34.380  1.00  0.00      B    H  
ATOM    240  H2  HOH B  73      12.959  36.327  34.641  1.00  0.00      B    H  
ATOM    241  O   HOH B  74      33.438   8.561  19.115  1.00  0.00      B    O  
ATOM    242  H1  HOH B  74      33.161   9.147  19.906  1.00  0.00      B    H  
ATOM    243  H2  HOH B  74      32.627   8.470  18.535  1.00  0.00      B    H  
ATOM    244  O   HOH B  75      37.202   9.500   8.028  1.00  0.00      B    O  
ATOM    245  H1  HOH B  75      38.055   9.823   7.579  1.00  0.00      B    H  
ATOM    246  H2  HOH B  75      37.107   8.497   7.886  1.00  0.00      B    H  
ATOM    247  O   HOH B  76      28.807  14.910   9.212  1.00  0.00      B    O  
ATOM    248  H1  HOH B  76      28.356  14.980   8.332  1.00  0.00      B    H  
ATOM    249  H2  HOH B  76      29.497  15.676   9.241  1.00  0.00      B    H  
ATOM    250  O   HOH B  77      28.937  36.048  11.012  1.00  0.00      B    O  
ATOM    251  H1  HOH B  77      29.731  36.495  10.581  1.00  0.00      B    H  
ATOM    252  H2  HOH B  77      28.609  35.225  10.473  1.00  0.00      B    H  
ATOM    253  O   HOH B  78       1.981  14.570   5.770  1.00  0.00      B    O  
ATOM    254  H1  HOH B  78       1.895  15.552   6.141  1.00  0.00      B    H  
ATOM    255  H2  HOH B  78       2.166  13.934   6.543  1.00  0.00      B    H  
ATOM    256  O   HOH B  79      27.609  20.819   7.788  1.00  0.00      B    O  
ATOM    257  H1  HOH B  79      27.270  20.884   8.753  1.00  0.00      B    H  
ATOM    258  H2  HOH B  79      27.216  21.553   7.311  1.00  0.00      B    H  
ATOM    259  O   HOH B  80      12.274  17.773  17.143  1.00  0.00      B    O  
ATOM    260  H1  HOH B  80      12.000  17.183  17.984  1.00  0.00      B    H  
ATOM    261  H2  HOH B  80      13.263  17.652  16.825  1.00  0.00      B    H  
ATOM    262  O   HOH B  81      25.527   1.606  12.781  1.00  0.00      B    O  
ATOM    263  H1  HOH B  81      25.345   0.634  12.721  1.00  0.00      B    H  
ATOM    264  H2  HOH B  81      26.534   1.764  12.559  1.00  0.00      B    H  
ATOM    265  O   HOH B  82      24.742  10.282  19.086  1.00  0.00      B    O  
ATOM    266  H1  HOH B  82      24.149  10.783  18.410  1.00  0.00      B    H  
ATOM    267  H2  HOH B  82      24.451  10.597  20.019  1.00  0.00      B    H  
ATOM    268  O   HOH B  83      27.679  28.587  22.631  1.00  0.00      B    O  
ATOM    269  H1  HOH B  83      27.255  28.293  23.544  1.00  0.00      B    H  
ATOM    270  H2  HOH B  83      28.524  29.117  22.862  1.00  0.00      B    H  
ATOM    271  O   HOH B  84      10.169   5.245   9.523  1.00  0.00      B    O  
ATOM    272  H1  HOH B  84       9.174   5.031   9.654  1.00  0.00      B    H  
ATOM    273  H2  HOH B  84      10.575   4.356   9.124  1.00  0.00      B    H  
ATOM    274  O   HOH B  85      28.650   2.402  35.374  1.00  0.00      B    O  
ATOM    275  H1  HOH B  85      28.696   2.615  36.366  1.00  0.00      B    H  
ATOM    276  H2  HOH B  85      28.662   3.265  34.859  1.00  0.00      B    H  
ATOM    277  O   HOH B  86      30.958  19.987  15.786  1.00  0.00      B    O  
ATOM    278  H1  HOH B  86      30.922  20.803  15.151  1.00  0.00      B    H  
ATOM    279  H2  HOH B  86      31.800  19.505  15.448  1.00  0.00      B    H  
ATOM    280  O   HOH B  87      33.853   2.130  26.163  1.00  0.00      B    O  
ATOM    281  H1  HOH B  87      33.482   1.504  26.880  1.00  0.00      B    H  
ATOM    282  H2  HOH B  87      34.481   2.805  26.630  1.00  0.00      B    H  
ATOM    283  O   HOH B  88      33.000  25.331  21.511  1.00  0.00      B    O  
ATOM    284  H1  HOH B  88      32.426  25.217  22.353  1.00  0.00      B    H  
ATOM    285  H2  HOH B  88      33.218  26.306  21.441  1.00  0.00      B    H  
ATOM    286  O   HOH B  89      23.293   1.306  16.149  1.00  0.00      B    O  
ATOM    287  H1  HOH B  89      24.280   1.046  15.895  1.00  0.00      B    H  
ATOM    288  H2  HOH B  89      23.013   2.078  15.582  1.00  0.00      B    H  
ATOM    289  O   HOH B  90      34.359  16.279   0.741  1.00  0.00      B    O  
ATOM    290  H1  HOH B  90      33.377  16.427   0.924  1.00  0.00      B    H  
ATOM    291  H2  HOH B  90      34.672  15.433   1.171  1.00  0.00      B    H  
ATOM    292  O   HOH B  91      30.724   9.066  30.842  1.00  0.00      B    O  
ATOM    293  H1  HOH B  91      30.014   9.770  30.634  1.00  0.00      B    H  
ATOM    294  H2  HOH B  91      30.308   8.256  30.541  1.00  0.00      B    H  
ATOM    295  O   HOH B  92      36.198   0.346  34.485  1.00  0.00      B    O  
ATOM    296  H1  HOH B  92      35.972  -0.172  35.342  1.00  0.00      B    H  
ATOM    297  H2  HOH B  92      35.733  -0.098  33.699  1.00  0.00      B    H  
ATOM    298  O   HOH B  93      21.513  35.212   9.824  1.00  0.00      B    O  
ATOM    299  H1  HOH B  93      20.946  36.069   9.927  1.00  0.00      B    H  
ATOM    300  H2  HOH B  93      22.217  35.145  10.522  1.00  0.00      B    H  
ATOM    301  O   HOH B  94       3.632   3.666  13.217  1.00  0.00      B    O  
ATOM    302  H1  HOH B  94       2.805   3.206  12.919  1.00  0.00      B    H  
ATOM    303  H2  HOH B  94       4.354   2.911  13.157  1.00  0.00      B    H  
ATOM    304  O   HOH B  95      28.362   2.101  26.191  1.00  0.00      B    O  
ATOM    305  H1  HOH B  95      28.701   2.545  27.027  1.00  0.00      B    H  
ATOM    306  H2  HOH B  95      28.191   1.143  26.427  1.00  0.00      B    H  
ATOM    307  O   HOH B  96      28.259  26.709  16.379  1.00  0.00      B    O  
ATOM    308  H1  HOH B  96      29.022  26.973  17.009  1.00  0.00      B    H  
ATOM    309  H2  HOH B  96      27.476  26.377  16.854  1.00  0.00      B    H  
ATOM    310  O   HOH B  97      14.886  20.863  16.489  1.00  0.00      B    O  
ATOM    311  H1  HOH B  97      14.904  19.866  16.525  1.00  0.00      B    H  
ATOM    312  H2  HOH B  97      15.171  21.143  17.412  1.00  0.00      B    H  
ATOM    313  O   HOH B  98       6.840  37.730  26.004  1.00  0.00      B    O  
ATOM    314  H1  HOH B  98       6.201  37.031  25.599  1.00  0.00      B    H  
ATOM    315  H2  HOH B  98       7.562  37.315  26.505  1.00  0.00      B    H  
ATOM    316  O   HOH B  99       0.920  24.672  16.208  1.00  0.00      B    O  
ATOM    317  H1  HOH B  99       1.322  23.954  16.716  1.00  0.00      B    H  
ATOM    318  H2  HOH B  99       1.471  24.799  15.350  1.00  0.00      B    H  
ATOM    319  O   HOH B 100      13.281   5.679   3.888  1.00  0.00      B    O  
ATOM    320  H1  HOH B 100      14.227   5.936   3.850  1.00  0.00      B    H  
ATOM    321  H2  HOH B 100      12.814   6.300   3.237  1.00  0.00      B    H  
ATOM    322  O   HOH B 101      17.690   0.561   9.962  1.00  0.00      B    O  
ATOM    323  H1  HOH B 101      17.281   0.119   9.205  1.00  0.00      B    H  
ATOM    324  H2  HOH B 101      17.089   0.415  10.758  1.00  0.00      B    H  
ATOM    325  O   HOH B 102       8.072   4.417  28.555  1.00  0.00      B    O  
ATOM    326  H1  HOH B 102       9.096   4.496  28.622  1.00  0.00      B    H  
ATOM    327  H2  HOH B 102       7.717   4.075  29.489  1.00  0.00      B    H  
ATOM    328  O   HOH B 103      24.087  20.934   7.459  1.00  0.00      B    O  
ATOM    329  H1  HOH B 103      23.749  20.076   7.831  1.00  0.00      B    H  
ATOM    330  H2  HOH B 103      24.945  21.162   7.963  1.00  0.00      B    H  
ATOM    331  O   HOH B 104      21.089   2.684  17.336  1.00  0.00      B    O  
ATOM    332  H1  HOH B 104      20.756   1.714  17.493  1.00  0.00      B    H  
ATOM    333  H2  HOH B 104      21.546   2.833  16.465  1.00  0.00      B    H  
ATOM    334  O   HOH B 105      17.784   5.821  37.231  1.00  0.00      B    O  
ATOM    335  H1  HOH B 105      17.963   5.845  36.218  1.00  0.00      B    H  
ATOM    336  H2  HOH B 105      17.008   5.230  37.317  1.00  0.00      B    H  
ATOM    337  O   HOH B 106      24.409  27.586  28.028  1.00  0.00      B    O  
ATOM    338  H1  HOH B 106      25.141  28.292  27.945  1.00  0.00      B    H  
ATOM    339  H2  HOH B 106      24.764  26.750  28.504  1.00  0.00      B    H  
ATOM    340  O   HOH B 107      26.331  33.787  25.183  1.00  0.00      B    O  
ATOM    341  H1  HOH B 107      26.599  33.894  24.258  1.00  0.00      B    H  
ATOM    342  H2  HOH B 107      25.362  34.028  25.240  1.00  0.00      B    H  
ATOM    343  O   HOH B 108      13.263  20.352   5.178  1.00  0.00      B    O  
ATOM    344  H1  HOH B 108      13.473  21.212   5.660  1.00  0.00      B    H  
ATOM    345  H2  HOH B 108      12.532  20.521   4.490  1.00  0.00      B    H  
ATOM    346  O   HOH B 109       6.078  31.084  21.530  1.00  0.00      B    O  
ATOM    347  H1  HOH B 109       6.511  31.968  21.283  1.00  0.00      B    H  
ATOM    348  H2  HOH B 109       6.246  30.450  20.744  1.00  0.00      B    H  
ATOM    349  O   HOH B 110      36.131  33.684   0.410  1.00  0.00      B    O  
ATOM    350  H1  HOH B 110      36.257  34.351   1.187  1.00  0.00      B    H  
ATOM    351  H2  HOH B 110      36.709  32.881   0.566  1.00  0.00      B    H  
ATOM    352  O   HOH B 111      10.127  28.113  25.757  1.00  0.00      B    O  
ATOM    353  H1  HOH B 111       9.428  27.646  26.320  1.00  0.00      B    H  
ATOM    354  H2  HOH B 111      10.867  27.418  25.603  1.00  0.00      B    H  
ATOM    355  O   HOH B 112       6.444  23.133  28.689  1.00  0.00      B    O  
ATOM    356  H1  HOH B 112       6.417  22.933  27.708  1.00  0.00      B    H  
ATOM    357  H2  HOH B 112       7.215  22.622  29.019  1.00  0.00      B    H  
ATOM    358  O   HOH B 113      36.465  18.642  15.081  1.00  0.00      B    O  
ATOM    359  H1  HOH B 113      36.501  19.058  14.136  1.00  0.00      B    H  
ATOM    360  H2  HOH B 113      37.407  18.258  15.214  1.00  0.00      B    H  
ATOM    361  O   HOH B 114      14.032  32.265  10.722  1.00  0.00      B    O  
ATOM    362  H1  HOH B 114      13.966  31.465  11.323  1.00  0.00      B    H  
ATOM    363  H2  HOH B 114      14.135  31.981   9.778  1.00  0.00      B    H  
ATOM    364  O   HOH B 115      14.798   9.492   3.858  1.00  0.00      B    O  
ATOM    365  H1  HOH B 115      14.287   9.480   3.026  1.00  0.00      B    H  
ATOM    366  H2  HOH B 115      15.369   8.580   3.889  1.00  0.00      B    H  
ATOM    367  O   HOH B 116       2.259  24.560  38.935  1.00  0.00      B    O  
ATOM    368  H1  HOH B 116       2.900  25.321  39.143  1.00  0.00      B    H  
ATOM    369  H2  HOH B 116       2.815  23.782  38.674  1.00  0.00      B    H  
ATOM    370  O   HOH B 117      22.412  22.975  28.703  1.00  0.00      B    O  
ATOM    371  H1  HOH B 117      21.936  22.680  29.500  1.00  0.00      B    H  
ATOM    372  H2  HOH B 117      22.822  22.065  28.491  1.00  0.00      B    H  
ATOM    373  O   HOH B 118      27.762  11.347  21.808  1.00  0.00      B    O  
ATOM    374  H1  HOH B 118      28.054  11.647  22.781  1.00  0.00      B    H  
ATOM    375  H2  HOH B 118      27.681  10.370  21.724  1.00  0.00      B    H  
ATOM    376  O   HOH B 119      32.645   0.077  28.672  1.00  0.00      B    O  
ATOM    377  H1  HOH B 119      32.031   0.653  29.236  1.00  0.00      B    H  
ATOM    378  H2  HOH B 119      32.017  -0.622  28.225  1.00  0.00      B    H  
ATOM    379  O   HOH B 120      20.914  30.846  37.890  1.00  0.00      B    O  
ATOM    380  H1  HOH B 120      21.540  31.413  37.335  1.00  0.00      B    H  
ATOM    381  H2  HOH B 120      20.526  31.401  38.659  1.00  0.00      B    H  
ATOM    382  O   HOH B 121      30.295  26.603  25.439  1.00  0.00      B    O  
ATOM    383  H1  HOH B 121      30.752  26.144  24.705  1.00  0.00      B    H  
ATOM    384  H2  HOH B 121      29.333  26.279  25.588  1.00  0.00      B    H  
ATOM    385  O   HOH B 122      38.272  10.706  26.673  1.00  0.00      B    O  
ATOM    386  H1  HOH B 122      39.182  10.695  27.077  1.00  0.00      B    H  
ATOM    387  H2  HOH B 122      38.274  11.299  25.891  1.00  0.00      B    H  
ATOM    388  O   HOH B 123       0.864  14.078  15.066  1.00  0.00      B    O  
ATOM    389  H1  HOH B 123       1.068  14.391  15.947  1.00  0.00      B    H  
ATOM    390  H2  HOH B 123       1.273  13.186  14.982  1.00  0.00      B    H  
ATOM    391  O   HOH B 124       2.317   7.619  20.034  1.00  0.00      B    O  
ATOM    392  H1  HOH B 124       1.974   7.854  19.089  1.00  0.00      B    H  
ATOM    393  H2  HOH B 124       3.232   7.248  20.036  1.00  0.00      B    H  
ATOM    394  O   HOH B 125      23.964   2.320  33.133  1.00  0.00      B    O  
ATOM    395  H1  HOH B 125      24.343   1.800  32.337  1.00  0.00      B    H  
ATOM    396  H2  HOH B 125      24.526   2.041  33.934  1.00  0.00      B    H  
ATOM    397  O   HOH B 126      20.136   4.079  30.181  1.00  0.00      B    O  
ATOM    398  H1  HOH B 126      21.012   4.053  30.693  1.00  0.00      B    H  
ATOM    399  H2  HOH B 126      19.822   5.026  30.247  1.00  0.00      B    H  
ATOM    400  O   HOH B 127      18.761   8.683  37.326  1.00  0.00      B    O  
ATOM    401  H1  HOH B 127      18.745   7.720  37.583  1.00  0.00      B    H  
ATOM    402  H2  HOH B 127      17.830   9.083  37.597  1.00  0.00      B    H  
ATOM    403  O   HOH B 128      33.857  11.713  17.927  1.00  0.00      B    O  
ATOM    404  H1  HOH B 128      33.516  12.455  17.379  1.00  0.00      B    H  
ATOM    405  H2  HOH B 128      33.538  11.783  18.899  1.00  0.00      B    H  
ATOM    406  O   HOH B 129      37.355  32.301   5.711  1.00  0.00      B    O  
ATOM    407  H1  HOH B 129      38.267  32.077   5.296  1.00  0.00      B    H  
ATOM    408  H2  HOH B 129      36.974  31.368   5.877  1.00  0.00      B    H  
ATOM    409  O   HOH B 130       3.715  30.687   2.201  1.00  0.00      B    O  
ATOM    410  H1  HOH B 130       3.380  30.255   3.035  1.00  0.00      B    H  
ATOM    411  H2  HOH B 130       3.841  29.964   1.527  1.00  0.00      B    H  
ATOM    412  O   HOH B 131      13.180   1.362  21.816  1.00  0.00      B    O  
ATOM    413  H1  HOH B 131      12.865   0.587  22.459  1.00  0.00      B    H  
ATOM    414  H2  HOH B 131      12.299   1.562  21.328  1.00  0.00      B    H  
ATOM    415  O   HOH B 132      18.227  17.296  20.232  1.00  0.00      B    O  
ATOM    416  H1  HOH B 132      18.210  16.735  21.091  1.00  0.00      B    H  
ATOM    417  H2  HOH B 132      18.525  16.662  19.501  1.00  0.00      B    H  
ATOM    418  O   HOH B 133       3.001  19.434  30.535  1.00  0.00      B    O  
ATOM    419  H1  HOH B 133       3.433  19.661  29.630  1.00  0.00      B    H  
ATOM    420  H2  HOH B 133       3.384  18.600  30.945  1.00  0.00      B    H  
ATOM    421  O   HOH B 134      21.656  14.436   6.873  1.00  0.00      B    O  
ATOM    422  H1  HOH B 134      21.345  14.551   5.902  1.00  0.00      B    H  
ATOM    423  H2  HOH B 134      22.679  14.678   6.893  1.00  0.00      B    H  
ATOM    424  O   HOH B 135      14.480  10.474  18.085  1.00  0.00      B    O  
ATOM    425  H1  HOH B 135      15.069  10.403  18.890  1.00  0.00      B    H  
ATOM    426  H2  HOH B 135      14.614   9.618  17.616  1.00  0.00      B    H  
ATOM    427  O   HOH B 136      -0.271  17.642  15.461  1.00  0.00      B    O  
ATOM    428  H1  HOH B 136      -0.009  17.848  14.498  1.00  0.00      B    H  
ATOM    429  H2  HOH B 136       0.517  17.650  16.078  1.00  0.00      B    H  
ATOM    430  O   HOH B 137      35.970   9.460  27.437  1.00  0.00      B    O  
ATOM    431  H1  HOH B 137      36.816  10.038  27.223  1.00  0.00      B    H  
ATOM    432  H2  HOH B 137      35.434  10.020  28.049  1.00  0.00      B    H  
ATOM    433  O   HOH B 138      10.284  12.940  19.158  1.00  0.00      B    O  
ATOM    434  H1  HOH B 138       9.946  12.188  18.617  1.00  0.00      B    H  
ATOM    435  H2  HOH B 138      11.325  12.721  19.309  1.00  0.00      B    H  
ATOM    436  O   HOH B 139       2.750   3.057  38.327  1.00  0.00      B    O  
ATOM    437  H1  HOH B 139       3.331   2.245  38.436  1.00  0.00      B    H  
ATOM    438  H2  HOH B 139       3.102   3.778  38.952  1.00  0.00      B    H  
ATOM    439  O   HOH B 140      33.096  24.004  35.140  1.00  0.00      B    O  
ATOM    440  H1  HOH B 140      34.054  24.184  35.257  1.00  0.00      B    H  
ATOM    441  H2  HOH B 140      32.733  23.881  36.051  1.00  0.00      B    H  
ATOM    442  O   HOH B 141       5.329   1.488  33.997  1.00  0.00      B    O  
ATOM    443  H1  HOH B 141       4.517   2.036  34.272  1.00  0.00      B    H  
ATOM    444  H2  HOH B 141       5.026   0.949  33.221  1.00  0.00      B    H  
ATOM    445  O   HOH B 142      28.696  36.718   7.642  1.00  0.00      B    O  
ATOM    446  H1  HOH B 142      29.147  36.623   6.716  1.00  0.00      B    H  
ATOM    447  H2  HOH B 142      28.280  35.872   7.959  1.00  0.00      B    H  
ATOM    448  O   HOH B 143      14.165  16.261  30.330  1.00  0.00      B    O  
ATOM    449  H1  HOH B 143      13.276  16.144  29.817  1.00  0.00      B    H  
ATOM    450  H2  HOH B 143      14.938  16.600  29.680  1.00  0.00      B    H  
ATOM    451  O   HOH B 144      19.235  36.300  21.069  1.00  0.00      B    O  
ATOM    452  H1  HOH B 144      19.556  35.539  20.471  1.00  0.00      B    H  
ATOM    453  H2  HOH B 144      18.764  35.814  21.881  1.00  0.00      B    H  
ATOM    454  O   HOH B 145      33.410  26.526  33.955  1.00  0.00      B    O  
ATOM    455  H1  HOH B 145      33.295  25.591  34.306  1.00  0.00      B    H  
ATOM    456  H2  HOH B 145      33.601  27.158  34.735  1.00  0.00      B    H  
ATOM    457  O   HOH B 146      30.241  22.815  21.617  1.00  0.00      B    O  
ATOM    458  H1  HOH B 146      30.177  21.850  21.282  1.00  0.00      B    H  
ATOM    459  H2  HOH B 146      30.859  23.343  21.065  1.00  0.00      B    H  
ATOM    460  O   HOH B 147       8.223  30.512  11.280  1.00  0.00      B    O  
ATOM    461  H1  HOH B 147       8.048  31.342  11.809  1.00  0.00      B    H  
ATOM    462  H2  HOH B 147       9.204  30.360  11.496  1.00  0.00      B    H  
ATOM    463  O   HOH B 148      25.496  22.421  14.699  1.00  0.00      B    O  
ATOM    464  H1  HOH B 148      26.333  22.501  14.154  1.00  0.00      B    H  
ATOM    465  H2  HOH B 148      25.029  23.331  14.675  1.00  0.00      B    H  
ATOM    466  O   HOH B 149      29.859  27.207  20.779  1.00  0.00      B    O  
ATOM    467  H1  HOH B 149      30.803  27.246  21.037  1.00  0.00      B    H  
ATOM    468  H2  HOH B 149      29.297  27.690  21.472  1.00  0.00      B    H  
ATOM    469  O   HOH B 150       5.593  20.229  12.058  1.00  0.00      B    O  
ATOM    470  H1  HOH B 150       5.892  20.131  13.070  1.00  0.00      B    H  
ATOM    471  H2  HOH B 150       5.985  19.412  11.602  1.00  0.00      B    H  
ATOM    472  O   HOH B 151      20.942   8.685  18.322  1.00  0.00      B    O  
ATOM    473  H1  HOH B 151      21.099   9.219  19.167  1.00  0.00      B    H  
ATOM    474  H2  HOH B 151      21.550   7.838  18.357  1.00  0.00      B    H  
ATOM    475  O   HOH B 152      11.923   8.213  10.443  1.00  0.00      B    O  
ATOM    476  H1  HOH B 152      12.278   9.087  10.070  1.00  0.00      B    H  
ATOM    477  H2  HOH B 152      11.924   8.406  11.422  1.00  0.00      B    H  
ATOM    478  O   HOH B 153      16.792  15.172  17.237  1.00  0.00      B    O  
ATOM    479  H1  HOH B 153      17.567  15.045  17.859  1.00  0.00      B    H  
ATOM    480  H2  HOH B 153      17.157  15.473  16.384  1.00  0.00      B    H  
ATOM    481  O   HOH B 154      29.274  38.372  22.352  1.00  0.00      B    O  
ATOM    482  H1  HOH B 154      28.391  38.218  22.831  1.00  0.00      B    H  
ATOM    483  H2  HOH B 154      29.005  38.883  21.534  1.00  0.00      B    H  
ATOM    484  O   HOH B 155      18.927   6.928  29.793  1.00  0.00      B    O  
ATOM    485  H1  HOH B 155      18.617   6.681  30.770  1.00  0.00      B    H  
ATOM    486  H2  HOH B 155      19.903   7.167  29.830  1.00  0.00      B    H  
ATOM    487  O   HOH B 156      32.286  13.739  33.118  1.00  0.00      B    O  
ATOM    488  H1  HOH B 156      31.516  13.742  32.432  1.00  0.00      B    H  
ATOM    489  H2  HOH B 156      31.965  13.467  34.048  1.00  0.00      B    H  
ATOM    490  O   HOH B 157      34.630  30.258  37.449  1.00  0.00      B    O  
ATOM    491  H1  HOH B 157      34.339  29.424  36.918  1.00  0.00      B    H  
ATOM    492  H2  HOH B 157      35.153  29.906  38.283  1.00  0.00      B    H  
ATOM    493  O   HOH B 158      17.467  34.709   1.459  1.00  0.00      B    O  
ATOM    494  H1  HOH B 158      16.923  35.308   0.846  1.00  0.00      B    H  
ATOM    495  H2  HOH B 158      17.544  33.770   0.982  1.00  0.00      B    H  
ATOM    496  O   HOH B 159       4.003  16.931  31.442  1.00  0.00      B    O  
ATOM    497  H1  HOH B 159       4.579  16.900  30.625  1.00  0.00      B    H  
ATOM    498  H2  HOH B 159       4.583  16.518  32.182  1.00  0.00      B    H  
ATOM    499  O   HOH B 160      17.720  13.869  20.308  1.00  0.00      B    O  
ATOM    500  H1  HOH B 160      17.896  13.389  19.464  1.00  0.00      B    H  
ATOM    501  H2  HOH B 160      18.576  13.710  20.867  1.00  0.00      B    H  
ATOM    502  O   HOH B 161      21.283  11.307   9.383  1.00  0.00      B    O  
ATOM    503  H1  HOH B 161      21.018  12.256   9.602  1.00  0.00      B    H  
ATOM    504  H2  HOH B 161      22.221  11.167   9.692  1.00  0.00      B    H  
ATOM    505  O   HOH B 162       0.145  33.758  17.703  1.00  0.00      B    O  
ATOM    506  H1  HOH B 162       0.621  33.353  16.924  1.00  0.00      B    H  
ATOM    507  H2  HOH B 162      -0.612  34.372  17.367  1.00  0.00      B    H  
ATOM    508  O   HOH B 163      16.952  20.700  22.306  1.00  0.00      B    O  
ATOM    509  H1  HOH B 163      17.668  20.574  23.046  1.00  0.00      B    H  
ATOM    510  H2  HOH B 163      17.387  20.469  21.424  1.00  0.00      B    H  
ATOM    511  O   HOH B 164       5.358   0.497  27.394  1.00  0.00      B    O  
ATOM    512  H1  HOH B 164       4.562  -0.048  27.660  1.00  0.00      B    H  
ATOM    513  H2  HOH B 164       5.923  -0.069  26.754  1.00  0.00      B    H  
ATOM    514  O   HOH B 165      36.616  13.314  33.889  1.00  0.00      B    O  
ATOM    515  H1  HOH B 165      36.829  13.983  33.165  1.00  0.00      B    H  
ATOM    516  H2  HOH B 165      35.869  12.700  33.624  1.00  0.00      B    H  
ATOM    517  O   HOH B 166      32.138  33.947   2.601  1.00  0.00      B    O  
ATOM    518  H1  HOH B 166      32.335  34.922   2.836  1.00  0.00      B    H  
ATOM    519  H2  HOH B 166      32.057  33.922   1.625  1.00  0.00      B    H  
ATOM    520  O   HOH B 167      27.829  13.525   6.618  1.00  0.00      B    O  
ATOM    521  H1  HOH B 167      28.226  12.904   5.921  1.00  0.00      B    H  
ATOM    522  H2  HOH B 167      27.536  14.351   6.134  1.00  0.00      B    H  
ATOM    523  O   HOH B 168       0.323   2.946   1.479  1.00  0.00      B    O  
ATOM    524  H1  HOH B 168       1.026   2.294   1.635  1.00  0.00      B    H  
ATOM    525  H2  HOH B 168       0.067   2.766   0.498  1.00  0.00      B    H  
ATOM    526  O   HOH B 169      38.402  32.556  33.728  1.00  0.00      B    O  
ATOM    527  H1  HOH B 169      38.856  32.224  32.898  1.00  0.00      B    H  
ATOM    528  H2  HOH B 169      38.842  32.167  34.571  1.00  0.00      B    H  
ATOM    529  O   HOH B 170       2.726  24.257   6.013  1.00  0.00      B    O  
ATOM    530  H1  HOH B 170       3.665  24.496   6.171  1.00  0.00      B    H  
ATOM    531  H2  HOH B 170       2.195  24.434   6.875  1.00  0.00      B    H  
ATOM    532  O   HOH B 171       1.822  25.151   3.522  1.00  0.00      B    O  
ATOM    533  H1  HOH B 171       2.632  24.824   3.079  1.00  0.00      B    H  
ATOM    534  H2  HOH B 171       1.953  25.047   4.525  1.00  0.00      B    H  
ATOM    535  O   HOH B 172      34.956  11.810   0.623  1.00  0.00      B    O  
ATOM    536  H1  HOH B 172      35.802  11.264   0.758  1.00  0.00      B    H  
ATOM    537  H2  HOH B 172      34.214  11.500  -0.021  1.00  0.00      B    H  
ATOM    538  O   HOH B 173       1.198   5.833   0.978  1.00  0.00      B    O  
ATOM    539  H1  HOH B 173       0.760   4.980   1.198  1.00  0.00      B    H  
ATOM    540  H2  HOH B 173       0.462   6.548   1.024  1.00  0.00      B    H  
ATOM    541  O   HOH B 174       3.463  18.239   2.845  1.00  0.00      B    O  
ATOM    542  H1  HOH B 174       3.102  17.342   3.215  1.00  0.00      B    H  
ATOM    543  H2  HOH B 174       3.179  18.278   1.853  1.00  0.00      B    H  
ATOM    544  O   HOH B 175      37.488  32.924   8.589  1.00  0.00      B    O  
ATOM    545  H1  HOH B 175      37.338  32.704   7.619  1.00  0.00      B    H  
ATOM    546  H2  HOH B 175      38.251  33.663   8.591  1.00  0.00      B    H  
ATOM    547  O   HOH B 176       5.184   1.408  18.398  1.00  0.00      B    O  
ATOM    548  H1  HOH B 176       5.068   2.181  17.743  1.00  0.00      B    H  
ATOM    549  H2  HOH B 176       6.073   0.942  18.185  1.00  0.00      B    H  
ATOM    550  O   HOH B 177      24.163  32.932  22.557  1.00  0.00      B    O  
ATOM    551  H1  HOH B 177      23.294  32.703  22.078  1.00  0.00      B    H  
ATOM    552  H2  HOH B 177      24.092  33.798  22.995  1.00  0.00      B    H  
ATOM    553  O   HOH B 178      37.968  27.390  21.443  1.00  0.00      B    O  
ATOM    554  H1  HOH B 178      38.622  26.656  21.658  1.00  0.00      B    H  
ATOM    555  H2  HOH B 178      38.412  27.867  20.634  1.00  0.00      B    H  
ATOM    556  O   HOH B 179      34.194  24.721  25.077  1.00  0.00      B    O  
ATOM    557  H1  HOH B 179      33.762  25.599  25.205  1.00  0.00      B    H  
ATOM    558  H2  HOH B 179      35.211  24.847  25.253  1.00  0.00      B    H  
ATOM    559  O   HOH B 180      33.873  25.732  31.302  1.00  0.00      B    O  
ATOM    560  H1  HOH B 180      33.133  26.180  30.789  1.00  0.00      B    H  
ATOM    561  H2  HOH B 180      33.831  26.110  32.265  1.00  0.00      B    H  
ATOM    562  O   HOH B 181       9.272  19.512  26.871  1.00  0.00      B    O  
ATOM    563  H1  HOH B 181       9.888  19.022  26.219  1.00  0.00      B    H  
ATOM    564  H2  HOH B 181       9.546  20.462  26.992  1.00  0.00      B    H  
ATOM    565  O   HOH B 182      25.907  25.974   0.787  1.00  0.00      B    O  
ATOM    566  H1  HOH B 182      25.853  24.957   0.375  1.00  0.00      B    H  
ATOM    567  H2  HOH B 182      25.294  26.535   0.211  1.00  0.00      B    H  
ATOM    568  O   HOH B 183       0.926   6.655   8.241  1.00  0.00      B    O  
ATOM    569  H1  HOH B 183       1.471   7.068   8.965  1.00  0.00      B    H  
ATOM    570  H2  HOH B 183       1.361   5.755   7.979  1.00  0.00      B    H  
ATOM    571  O   HOH B 184      33.650  12.537  20.435  1.00  0.00      B    O  
ATOM    572  H1  HOH B 184      34.389  12.352  21.055  1.00  0.00      B    H  
ATOM    573  H2  HOH B 184      33.275  13.456  20.686  1.00  0.00      B    H  
ATOM    574  O   HOH B 185      10.712   3.536  36.296  1.00  0.00      B    O  
ATOM    575  H1  HOH B 185      10.295   4.328  36.795  1.00  0.00      B    H  
ATOM    576  H2  HOH B 185      10.338   2.676  36.702  1.00  0.00      B    H  
ATOM    577  O   HOH B 186      22.680  34.844  37.708  1.00  0.00      B    O  
ATOM    578  H1  HOH B 186      23.258  34.456  36.949  1.00  0.00      B    H  
ATOM    579  H2  HOH B 186      22.346  35.749  37.478  1.00  0.00      B    H  
ATOM    580  O   HOH B 187      16.435   8.765  14.280  1.00  0.00      B    O  
ATOM    581  H1  HOH B 187      17.280   8.532  14.873  1.00  0.00      B    H  
ATOM    582  H2  HOH B 187      15.629   8.942  14.852  1.00  0.00      B    H  
ATOM    583  O   HOH B 188      31.153   5.245  19.520  1.00  0.00      B    O  
ATOM    584  H1  HOH B 188      32.172   5.331  19.684  1.00  0.00      B    H  
ATOM    585  H2  HOH B 188      30.932   4.402  18.944  1.00  0.00      B    H  
ATOM    586  O   HOH B 189      11.661   6.875  25.912  1.00  0.00      B    O  
ATOM    587  H1  HOH B 189      11.541   7.270  24.996  1.00  0.00      B    H  
ATOM    588  H2  HOH B 189      12.068   5.941  25.814  1.00  0.00      B    H  
ATOM    589  O   HOH B 190      22.265   0.879  29.400  1.00  0.00      B    O  
ATOM    590  H1  HOH B 190      21.656   0.292  29.962  1.00  0.00      B    H  
ATOM    591  H2  HOH B 190      23.175   0.385  29.310  1.00  0.00      B    H  
ATOM    592  O   HOH B 191      36.864  33.395  13.159  1.00  0.00      B    O  
ATOM    593  H1  HOH B 191      37.592  33.670  12.520  1.00  0.00      B    H  
ATOM    594  H2  HOH B 191      36.206  32.795  12.745  1.00  0.00      B    H  
ATOM    595  O   HOH B 192       8.984  14.908  17.580  1.00  0.00      B    O  
ATOM    596  H1  HOH B 192       9.786  14.866  18.118  1.00  0.00      B    H  
ATOM    597  H2  HOH B 192       9.200  14.433  16.732  1.00  0.00      B    H  
ATOM    598  O   HOH B 193       8.516  24.654  15.733  1.00  0.00      B    O  
ATOM    599  H1  HOH B 193       8.258  23.808  16.173  1.00  0.00      B    H  
ATOM    600  H2  HOH B 193       9.405  24.484  15.260  1.00  0.00      B    H  
ATOM    601  O   HOH B 194      24.161  37.462  34.540  1.00  0.00      B    O  
ATOM    602  H1  HOH B 194      25.012  36.920  34.568  1.00  0.00      B    H  
ATOM    603  H2  HOH B 194      24.303  38.373  34.950  1.00  0.00      B    H  
ATOM    604  O   HOH B 195       7.347  26.842  11.489  1.00  0.00      B    O  
ATOM    605  H1  HOH B 195       6.928  25.909  11.523  1.00  0.00      B    H  
ATOM    606  H2  HOH B 195       8.334  26.768  11.688  1.00  0.00      B    H  
ATOM    607  O   HOH B 196      34.635  27.605   5.630  1.00  0.00      B    O  
ATOM    608  H1  HOH B 196      35.429  28.062   5.270  1.00  0.00      B    H  
ATOM    609  H2  HOH B 196      34.535  27.798   6.585  1.00  0.00      B    H  
ATOM    610  O   HOH B 197      12.181  37.076  31.476  1.00  0.00      B    O  
ATOM    611  H1  HOH B 197      11.958  37.941  31.041  1.00  0.00      B    H  
ATOM    612  H2  HOH B 197      12.616  37.321  32.358  1.00  0.00      B    H  
ATOM    613  O   HOH B 198       4.485   9.408  30.140  1.00  0.00      B    O  
ATOM    614  H1  HOH B 198       3.510   9.259  30.393  1.00  0.00      B    H  
ATOM    615  H2  HOH B 198       4.755   8.724  29.443  1.00  0.00      B    H  
ATOM    616  O   HOH B 199      33.788  16.115  33.190  1.00  0.00      B    O  
ATOM    617  H1  HOH B 199      33.013  15.492  33.313  1.00  0.00      B    H  
ATOM    618  H2  HOH B 199      34.357  15.892  32.374  1.00  0.00      B    H  
ATOM    619  O   HOH B 200      18.577  12.464  26.349  1.00  0.00      B    O  
ATOM    620  H1  HOH B 200      19.580  12.513  26.363  1.00  0.00      B    H  
ATOM    621  H2  HOH B 200      18.303  11.678  25.824  1.00  0.00      B    H  
ATOM    622  O   HOH B 201      11.792  20.578   2.737  1.00  0.00      B    O  
ATOM    623  H1  HOH B 201      12.293  19.857   2.299  1.00  0.00      B    H  
ATOM    624  H2  HOH B 201      10.811  20.257   2.990  1.00  0.00      B    H  
ATOM    625  O   HOH B 202      37.196  38.391  31.499  1.00  0.00      B    O  
ATOM    626  H1  HOH B 202      37.674  37.779  30.791  1.00  0.00      B    H  
ATOM    627  H2  HOH B 202      36.232  37.981  31.784  1.00  0.00      B    H  
ATOM    628  O   HOH B 203       0.570  34.277  20.310  1.00  0.00      B    O  
ATOM    629  H1  HOH B 203       1.440  33.788  20.472  1.00  0.00      B    H  
ATOM    630  H2  HOH B 203       0.268  34.015  19.374  1.00  0.00      B    H  
ATOM    631  O   HOH B 204       2.129   1.306  21.983  1.00  0.00      B    O  
ATOM    632  H1  HOH B 204       1.596   0.799  22.574  1.00  0.00      B    H  
ATOM    633  H2  HOH B 204       2.546   0.614  21.340  1.00  0.00      B    H  
ATOM    634  O   HOH B 205      21.267  30.797   6.743  1.00  0.00      B    O  
ATOM    635  H1  HOH B 205      20.452  31.161   6.248  1.00  0.00      B    H  
ATOM    636  H2  HOH B 205      20.950  29.971   7.233  1.00  0.00      B    H  
ATOM    637  O   HOH B 206      29.210   6.598  12.069  1.00  0.00      B    O  
ATOM    638  H1  HOH B 206      28.844   7.259  11.400  1.00  0.00      B    H  
ATOM    639  H2  HOH B 206      29.649   5.809  11.539  1.00  0.00      B    H  
ATOM    640  O   HOH B 207      14.173  35.884  24.068  1.00  0.00      B    O  
ATOM    641  H1  HOH B 207      13.886  35.968  23.134  1.00  0.00      B    H  
ATOM    642  H2  HOH B 207      13.388  35.348  24.477  1.00  0.00      B    H  
ATOM    643  O   HOH B 208      16.209  15.460  13.129  1.00  0.00      B    O  
ATOM    644  H1  HOH B 208      16.650  16.064  12.417  1.00  0.00      B    H  
ATOM    645  H2  HOH B 208      16.628  14.576  13.021  1.00  0.00      B    H  
ATOM    646  O   HOH B 209      32.909  33.661  33.475  1.00  0.00      B    O  
ATOM    647  H1  HOH B 209      33.707  34.222  33.082  1.00  0.00      B    H  
ATOM    648  H2  HOH B 209      33.272  32.877  34.090  1.00  0.00      B    H  
ATOM    649  O   HOH B 210       0.624  38.764  35.970  1.00  0.00      B    O  
ATOM    650  H1  HOH B 210       0.190  37.817  36.045  1.00  0.00      B    H  
ATOM    651  H2  HOH B 210       0.204  39.187  35.149  1.00  0.00      B    H  
ATOM    652  O   HOH B 211      25.059  32.722   1.009  1.00  0.00      B    O  
ATOM    653  H1  HOH B 211      25.452  33.629   0.802  1.00  0.00      B    H  
ATOM    654  H2  HOH B 211      24.978  32.266   0.122  1.00  0.00      B    H  
ATOM    655  O   HOH B 212       4.127  27.516   5.674  1.00  0.00      B    O  
ATOM    656  H1  HOH B 212       4.083  27.355   4.677  1.00  0.00      B    H  
ATOM    657  H2  HOH B 212       4.668  26.793   6.121  1.00  0.00      B    H  
ATOM    658  O   HOH B 213      28.325  31.277  30.925  1.00  0.00      B    O  
ATOM    659  H1  HOH B 213      28.781  30.871  31.745  1.00  0.00      B    H  
ATOM    660  H2  HOH B 213      28.906  31.143  30.080  1.00  0.00      B    H  
ATOM    661  O   HOH B 214      37.623  12.414  11.571  1.00  0.00      B    O  
ATOM    662  H1  HOH B 214      37.584  11.455  11.843  1.00  0.00      B    H  
ATOM    663  H2  HOH B 214      37.584  12.509  10.563  1.00  0.00      B    H  
ATOM    664  O   HOH B 215      31.112  21.722   8.355  1.00  0.00      B    O  
ATOM    665  H1  HOH B 215      31.138  20.741   8.415  1.00  0.00      B    H  
ATOM    666  H2  HOH B 215      30.481  21.877   7.571  1.00  0.00      B    H  
ATOM    667  O   HOH B 216       1.160  34.558  14.183  1.00  0.00      B    O  
ATOM    668  H1  HOH B 216       0.987  34.152  13.299  1.00  0.00      B    H  
ATOM    669  H2  HOH B 216       1.639  33.905  14.774  1.00  0.00      B    H  
ATOM    670  O   HOH B 217      31.655   8.941  24.896  1.00  0.00      B    O  
ATOM    671  H1  HOH B 217      31.617   9.299  25.837  1.00  0.00      B    H  
ATOM    672  H2  HOH B 217      32.621   8.880  24.534  1.00  0.00      B    H  
ATOM    673  O   HOH B 218      16.796  20.813  10.485  1.00  0.00      B    O  
ATOM    674  H1  HOH B 218      16.825  20.555  11.470  1.00  0.00      B    H  
ATOM    675  H2  HOH B 218      17.756  21.038  10.319  1.00  0.00      B    H  
ATOM    676  O   HOH B 219      10.302  22.152  27.691  1.00  0.00      B    O  
ATOM    677  H1  HOH B 219      11.187  21.969  28.147  1.00  0.00      B    H  
ATOM    678  H2  HOH B 219       9.507  22.053  28.405  1.00  0.00      B    H  
ATOM    679  O   HOH B 220      16.828   0.005  35.573  1.00  0.00      B    O  
ATOM    680  H1  HOH B 220      16.883   0.717  34.834  1.00  0.00      B    H  
ATOM    681  H2  HOH B 220      17.504   0.336  36.272  1.00  0.00      B    H  
ATOM    682  O   HOH B 221      11.161  32.414  15.458  1.00  0.00      B    O  
ATOM    683  H1  HOH B 221      11.847  31.693  15.890  1.00  0.00      B    H  
ATOM    684  H2  HOH B 221      11.314  32.415  14.500  1.00  0.00      B    H  
ATOM    685  O   HOH B 222      17.906  10.379   1.854  1.00  0.00      B    O  
ATOM    686  H1  HOH B 222      17.420  11.282   1.929  1.00  0.00      B    H  
ATOM    687  H2  HOH B 222      17.818   9.855   2.713  1.00  0.00      B    H  
ATOM    688  O   HOH B 223      12.765  34.145  38.454  1.00  0.00      B    O  
ATOM    689  H1  HOH B 223      13.570  33.899  39.042  1.00  0.00      B    H  
ATOM    690  H2  HOH B 223      11.986  34.142  39.144  1.00  0.00      B    H  
ATOM    691  O   HOH B 224      23.874  31.510   6.286  1.00  0.00      B    O  
ATOM    692  H1  HOH B 224      22.891  31.347   6.460  1.00  0.00      B    H  
ATOM    693  H2  HOH B 224      24.380  31.653   7.142  1.00  0.00      B    H  
ATOM    694  O   HOH B 225       0.047  27.334  15.889  1.00  0.00      B    O  
ATOM    695  H1  HOH B 225       0.249  26.361  15.956  1.00  0.00      B    H  
ATOM    696  H2  HOH B 225       0.898  27.832  15.583  1.00  0.00      B    H  
ATOM    697  O   HOH B 226      15.404  11.896  12.884  1.00  0.00      B    O  
ATOM    698  H1  HOH B 226      16.234  12.523  12.895  1.00  0.00      B    H  
ATOM    699  H2  HOH B 226      15.693  10.996  12.509  1.00  0.00      B    H  
ATOM    700  O   HOH B 227      10.532  33.571   1.022  1.00  0.00      B    O  
ATOM    701  H1  HOH B 227      10.039  32.763   1.322  1.00  0.00      B    H  
ATOM    702  H2  HOH B 227       9.980  34.075   0.392  1.00  0.00      B    H  
ATOM    703  O   HOH B 228      23.847  30.104  18.287  1.00  0.00      B    O  
ATOM    704  H1  HOH B 228      24.008  30.682  17.496  1.00  0.00      B    H  
ATOM    705  H2  HOH B 228      24.304  30.579  19.074  1.00  0.00      B    H  
ATOM    706  O   HOH B 229      24.579   4.041  12.857  1.00  0.00      B    O  
ATOM    707  H1  HOH B 229      24.998   3.105  12.858  1.00  0.00      B    H  
ATOM    708  H2  HOH B 229      24.238   4.173  11.889  1.00  0.00      B    H  
ATOM    709  O   HOH B 230      20.229  26.658  21.663  1.00  0.00      B    O  
ATOM    710  H1  HOH B 230      21.052  26.019  21.663  1.00  0.00      B    H  
ATOM    711  H2  HOH B 230      19.585  26.561  22.407  1.00  0.00      B    H  
ATOM    712  O   HOH B 231      25.803  15.906   4.467  1.00  0.00      B    O  
ATOM    713  H1  HOH B 231      26.699  15.629   3.999  1.00  0.00      B    H  
ATOM    714  H2  HOH B 231      25.022  15.971   3.799  1.00  0.00      B    H  
ATOM    715  O   HOH B 232      37.169  25.718  25.342  1.00  0.00      B    O  
ATOM    716  H1  HOH B 232      37.553  25.114  26.072  1.00  0.00      B    H  
ATOM    717  H2  HOH B 232      37.790  25.647  24.474  1.00  0.00      B    H  
ATOM    718  O   HOH B 233      27.666  13.601   0.240  1.00  0.00      B    O  
ATOM    719  H1  HOH B 233      26.799  13.366   0.583  1.00  0.00      B    H  
ATOM    720  H2  HOH B 233      27.488  13.575  -0.753  1.00  0.00      B    H  
ATOM    721  O   HOH B 234      19.717  29.283  21.847  1.00  0.00      B    O  
ATOM    722  H1  HOH B 234      20.406  29.672  22.493  1.00  0.00      B    H  
ATOM    723  H2  HOH B 234      19.904  28.274  21.793  1.00  0.00      B    H  
ATOM    724  O   HOH B 235      22.231  33.757   1.117  1.00  0.00      B    O  
ATOM    725  H1  HOH B 235      22.895  33.047   1.453  1.00  0.00      B    H  
ATOM    726  H2  HOH B 235      22.386  33.848   0.114  1.00  0.00      B    H  
ATOM    727  O   HOH B 236      14.437  14.561  18.399  1.00  0.00      B    O  
ATOM    728  H1  HOH B 236      14.564  13.917  19.154  1.00  0.00      B    H  
ATOM    729  H2  HOH B 236      15.352  14.712  17.971  1.00  0.00      B    H  
ATOM    730  O   HOH B 237       8.036  34.472  31.281  1.00  0.00      B    O  
ATOM    731  H1  HOH B 237       8.955  34.687  31.645  1.00  0.00      B    H  
ATOM    732  H2  HOH B 237       7.637  35.404  30.997  1.00  0.00      B    H  
ATOM    733  O   HOH B 238       7.937   7.409  35.201  1.00  0.00      B    O  
ATOM    734  H1  HOH B 238       7.086   7.582  34.611  1.00  0.00      B    H  
ATOM    735  H2  HOH B 238       7.755   7.181  36.100  1.00  0.00      B    H  
ATOM    736  O   HOH B 239       4.445  12.342  20.515  1.00  0.00      B    O  
ATOM    737  H1  HOH B 239       5.284  12.135  19.949  1.00  0.00      B    H  
ATOM    738  H2  HOH B 239       4.547  11.756  21.349  1.00  0.00      B    H  
ATOM    739  O   HOH B 240      38.326  36.714  29.799  1.00  0.00      B    O  
ATOM    740  H1  HOH B 240      38.734  35.867  30.208  1.00  0.00      B    H  
ATOM    741  H2  HOH B 240      37.367  36.511  29.513  1.00  0.00      B    H  
ATOM    742  O   HOH B 241       9.331  20.234   9.943  1.00  0.00      B    O  
ATOM    743  H1  HOH B 241       9.478  20.376   8.965  1.00  0.00      B    H  
ATOM    744  H2  HOH B 241      10.240  19.963  10.315  1.00  0.00      B    H  
ATOM    745  O   HOH B 242      21.777   6.276   9.521  1.00  0.00      B    O  
ATOM    746  H1  HOH B 242      21.086   7.045   9.335  1.00  0.00      B    H  
ATOM    747  H2  HOH B 242      21.685   5.645   8.770  1.00  0.00      B    H  
ATOM    748  O   HOH B 243      11.668   7.188   1.636  1.00  0.00      B    O  
ATOM    749  H1  HOH B 243      10.776   7.522   1.690  1.00  0.00      B    H  
ATOM    750  H2  HOH B 243      11.630   6.220   1.258  1.00  0.00      B    H  
ATOM    751  O   HOH B 244       2.964   1.006  30.094  1.00  0.00      B    O  
ATOM    752  H1  HOH B 244       2.190   0.498  29.676  1.00  0.00      B    H  
ATOM    753  H2  HOH B 244       2.600   1.294  30.990  1.00  0.00      B    H  
ATOM    754  O   HOH B 245      36.428   2.725  18.922  1.00  0.00      B    O  
ATOM    755  H1  HOH B 245      37.159   2.066  19.214  1.00  0.00      B    H  
ATOM    756  H2  HOH B 245      35.565   2.193  19.035  1.00  0.00      B    H  
ATOM    757  O   HOH B 246       1.984   1.008  14.933  1.00  0.00      B    O  
ATOM    758  H1  HOH B 246       2.020   0.114  15.347  1.00  0.00      B    H  
ATOM    759  H2  HOH B 246       1.212   1.540  15.300  1.00  0.00      B    H  
ATOM    760  O   HOH B 247       7.175  14.715  24.837  1.00  0.00      B    O  
ATOM    761  H1  HOH B 247       6.491  14.339  24.140  1.00  0.00      B    H  
ATOM    762  H2  HOH B 247       6.671  14.678  25.706  1.00  0.00      B    H  
ATOM    763  O   HOH B 248       0.732   9.292   7.469  1.00  0.00      B    O  
ATOM    764  H1  HOH B 248       1.522   9.693   8.036  1.00  0.00      B    H  
ATOM    765  H2  HOH B 248       0.762   8.269   7.577  1.00  0.00      B    H  
ATOM    766  O   HOH B 249      13.040  30.803  16.400  1.00  0.00      B    O  
ATOM    767  H1  HOH B 249      13.960  30.792  16.867  1.00  0.00      B    H  
ATOM    768  H2  HOH B 249      12.467  30.045  16.742  1.00  0.00      B    H  
ATOM    769  O   HOH B 250       7.868  39.412  18.461  1.00  0.00      B    O  
ATOM    770  H1  HOH B 250       8.683  39.089  17.966  1.00  0.00      B    H  
ATOM    771  H2  HOH B 250       7.475  38.594  18.977  1.00  0.00      B    H  
ATOM    772  O   HOH B 251      21.997  20.517  11.894  1.00  0.00      B    O  
ATOM    773  H1  HOH B 251      21.620  19.570  11.843  1.00  0.00      B    H  
ATOM    774  H2  HOH B 251      22.954  20.496  12.275  1.00  0.00      B    H  
ATOM    775  O   HOH B 252       4.876  33.259  17.059  1.00  0.00      B    O  
ATOM    776  H1  HOH B 252       4.545  33.561  17.940  1.00  0.00      B    H  
ATOM    777  H2  HOH B 252       5.251  32.260  17.086  1.00  0.00      B    H  
ATOM    778  O   HOH B 253       6.523  32.383   3.372  1.00  0.00      B    O  
ATOM    779  H1  HOH B 253       5.756  31.762   3.116  1.00  0.00      B    H  
ATOM    780  H2  HOH B 253       6.174  33.187   3.934  1.00  0.00      B    H  
ATOM    781  O   HOH B 254      14.212   9.514  38.312  1.00  0.00      B    O  
ATOM    782  H1  HOH B 254      15.230   9.510  38.509  1.00  0.00      B    H  
ATOM    783  H2  HOH B 254      13.809   9.227  39.194  1.00  0.00      B    H  
ATOM    784  O   HOH B 255       8.871  23.283   1.304  1.00  0.00      B    O  
ATOM    785  H1  HOH B 255       8.857  22.729   2.173  1.00  0.00      B    H  
ATOM    786  H2  HOH B 255       9.605  24.001   1.330  1.00  0.00      B    H  
ATOM    787  O   HOH B 256      19.268  15.461  18.158  1.00  0.00      B    O  
ATOM    788  H1  HOH B 256      20.170  15.809  17.990  1.00  0.00      B    H  
ATOM    789  H2  HOH B 256      19.377  14.443  17.993  1.00  0.00      B    H  
ATOM    790  O   HOH B 257      30.372  12.219   8.924  1.00  0.00      B    O  
ATOM    791  H1  HOH B 257      31.340  12.517   8.909  1.00  0.00      B    H  
ATOM    792  H2  HOH B 257      29.800  13.072   8.951  1.00  0.00      B    H  
ATOM    793  O   HOH B 258      23.406  10.530   1.424  1.00  0.00      B    O  
ATOM    794  H1  HOH B 258      22.512  10.361   0.996  1.00  0.00      B    H  
ATOM    795  H2  HOH B 258      23.904   9.693   1.363  1.00  0.00      B    H  
ATOM    796  O   HOH B 259      14.328  28.334  26.603  1.00  0.00      B    O  
ATOM    797  H1  HOH B 259      15.040  28.703  27.182  1.00  0.00      B    H  
ATOM    798  H2  HOH B 259      14.485  27.364  26.434  1.00  0.00      B    H  
ATOM    799  O   HOH B 260      28.141   2.848   4.807  1.00  0.00      B    O  
ATOM    800  H1  HOH B 260      28.458   1.894   4.752  1.00  0.00      B    H  
ATOM    801  H2  HOH B 260      28.970   3.417   4.718  1.00  0.00      B    H  
ATOM    802  O   HOH B 261       4.328   4.793  29.377  1.00  0.00      B    O  
ATOM    803  H1  HOH B 261       3.505   5.145  29.793  1.00  0.00      B    H  
ATOM    804  H2  HOH B 261       4.102   4.143  28.644  1.00  0.00      B    H  
ATOM    805  O   HOH B 262      36.774   3.887  29.569  1.00  0.00      B    O  
ATOM    806  H1  HOH B 262      37.720   4.189  29.816  1.00  0.00      B    H  
ATOM    807  H2  HOH B 262      36.520   3.023  30.074  1.00  0.00      B    H  
ATOM    808  O   HOH B 263      13.167  35.367   7.597  1.00  0.00      B    O  
ATOM    809  H1  HOH B 263      13.881  34.740   7.205  1.00  0.00      B    H  
ATOM    810  H2  HOH B 263      12.573  35.628   6.831  1.00  0.00      B    H  
ATOM    811  O   HOH B 264      27.723  22.146  29.087  1.00  0.00      B    O  
ATOM    812  H1  HOH B 264      27.398  22.598  29.868  1.00  0.00      B    H  
ATOM    813  H2  HOH B 264      27.001  21.556  28.728  1.00  0.00      B    H  
ATOM    814  O   HOH B 265      20.502   2.282  28.052  1.00  0.00      B    O  
ATOM    815  H1  HOH B 265      21.044   1.632  28.552  1.00  0.00      B    H  
ATOM    816  H2  HOH B 265      20.161   2.929  28.808  1.00  0.00      B    H  
ATOM    817  O   HOH B 266      17.302  26.259  31.189  1.00  0.00      B    O  
ATOM    818  H1  HOH B 266      16.947  25.330  30.946  1.00  0.00      B    H  
ATOM    819  H2  HOH B 266      16.788  26.547  32.000  1.00  0.00      B    H  
ATOM    820  O   HOH B 267       7.787   8.413  23.747  1.00  0.00      B    O  
ATOM    821  H1  HOH B 267       8.669   8.150  24.148  1.00  0.00      B    H  
ATOM    822  H2  HOH B 267       7.249   7.562  23.668  1.00  0.00      B    H  
ATOM    823  O   HOH B 268      38.243   0.468   9.309  1.00  0.00      B    O  
ATOM    824  H1  HOH B 268      37.513   0.092   8.665  1.00  0.00      B    H  
ATOM    825  H2  HOH B 268      37.815   0.457  10.206  1.00  0.00      B    H  
ATOM    826  O   HOH B 269      28.096   2.632  30.874  1.00  0.00      B    O  
ATOM    827  H1  HOH B 269      28.285   2.824  29.935  1.00  0.00      B    H  
ATOM    828  H2  HOH B 269      27.062   2.688  30.889  1.00  0.00      B    H  
ATOM    829  O   HOH B 270      15.556  12.442  30.058  1.00  0.00      B    O  
ATOM    830  H1  HOH B 270      16.510  12.400  29.719  1.00  0.00      B    H  
ATOM    831  H2  HOH B 270      15.394  11.645  30.682  1.00  0.00      B    H  
ATOM    832  O   HOH B 271      31.371   0.120  35.456  1.00  0.00      B    O  
ATOM    833  H1  HOH B 271      31.973   0.072  34.696  1.00  0.00      B    H  
ATOM    834  H2  HOH B 271      30.595   0.697  35.329  1.00  0.00      B    H  
ATOM    835  O   HOH B 272       7.503  18.430  35.760  1.00  0.00      B    O  
ATOM    836  H1  HOH B 272       7.427  18.866  36.643  1.00  0.00      B    H  
ATOM    837  H2  HOH B 272       6.810  17.661  35.714  1.00  0.00      B    H  
ATOM    838  O   HOH B 273       0.203   2.675  12.635  1.00  0.00      B    O  
ATOM    839  H1  HOH B 273       0.869   3.134  12.042  1.00  0.00      B    H  
ATOM    840  H2  HOH B 273       0.377   1.668  12.570  1.00  0.00      B    H  
ATOM    841  O   HOH B 274      32.216  26.266   8.866  1.00  0.00      B    O  
ATOM    842  H1  HOH B 274      32.273  26.527   7.891  1.00  0.00      B    H  
ATOM    843  H2  HOH B 274      31.377  26.707   9.239  1.00  0.00      B    H  
ATOM    844  O   HOH B 275      24.279  14.003   6.368  1.00  0.00      B    O  
ATOM    845  H1  HOH B 275      25.177  13.757   6.835  1.00  0.00      B    H  
ATOM    846  H2  HOH B 275      24.330  13.990   5.375  1.00  0.00      B    H  
ATOM    847  O   HOH B 276      12.156  35.696   9.973  1.00  0.00      B    O  
ATOM    848  H1  HOH B 276      11.562  36.538  10.098  1.00  0.00      B    H  
ATOM    849  H2  HOH B 276      12.332  35.582   8.966  1.00  0.00      B    H  
ATOM    850  O   HOH B 277      25.681  36.782  37.850  1.00  0.00      B    O  
ATOM    851  H1  HOH B 277      26.459  37.044  37.195  1.00  0.00      B    H  
ATOM    852  H2  HOH B 277      25.743  35.780  37.940  1.00  0.00      B    H  
ATOM    853  O   HOH B 278      31.445  25.589   0.620  1.00  0.00      B    O  
ATOM    854  H1  HOH B 278      30.433  25.788   0.752  1.00  0.00      B    H  
ATOM    855  H2  HOH B 278      31.701  24.956   1.317  1.00  0.00      B    H  
ATOM    856  O   HOH B 279       8.292  28.083   4.605  1.00  0.00      B    O  
ATOM    857  H1  HOH B 279       7.497  28.488   5.078  1.00  0.00      B    H  
ATOM    858  H2  HOH B 279       8.958  27.826   5.350  1.00  0.00      B    H  
ATOM    859  O   HOH B 280      34.043  14.275  35.685  1.00  0.00      B    O  
ATOM    860  H1  HOH B 280      33.967  15.088  36.339  1.00  0.00      B    H  
ATOM    861  H2  HOH B 280      34.095  14.631  34.735  1.00  0.00      B    H  
ATOM    862  O   HOH B 281      18.737  25.940   1.519  1.00  0.00      B    O  
ATOM    863  H1  HOH B 281      18.083  26.685   1.708  1.00  0.00      B    H  
ATOM    864  H2  HOH B 281      19.372  25.976   2.307  1.00  0.00      B    H  
ATOM    865  O   HOH B 282      30.669  36.303  19.010  1.00  0.00      B    O  
ATOM    866  H1  HOH B 282      31.599  35.960  19.278  1.00  0.00      B    H  
ATOM    867  H2  HOH B 282      30.819  37.208  18.571  1.00  0.00      B    H  
ATOM    868  O   HOH B 283      36.380  23.187  10.123  1.00  0.00      B    O  
ATOM    869  H1  HOH B 283      36.450  23.833  10.865  1.00  0.00      B    H  
ATOM    870  H2  HOH B 283      36.767  23.691   9.310  1.00  0.00      B    H  
ATOM    871  O   HOH B 284      11.572  16.074  38.414  1.00  0.00      B    O  
ATOM    872  H1  HOH B 284      11.515  17.065  38.153  1.00  0.00      B    H  
ATOM    873  H2  HOH B 284      12.491  15.739  38.254  1.00  0.00      B    H  
ATOM    874  O   HOH B 285       4.666   4.350   2.563  1.00  0.00      B    O  
ATOM    875  H1  HOH B 285       3.768   3.952   2.611  1.00  0.00      B    H  
ATOM    876  H2  HOH B 285       4.546   5.353   2.619  1.00  0.00      B    H  
ATOM    877  O   HOH B 286      18.009  24.154  20.337  1.00  0.00      B    O  
ATOM    878  H1  HOH B 286      18.854  23.847  20.747  1.00  0.00      B    H  
ATOM    879  H2  HOH B 286      18.056  23.808  19.393  1.00  0.00      B    H  
ATOM    880  O   HOH B 287      15.888   7.968  31.142  1.00  0.00      B    O  
ATOM    881  H1  HOH B 287      14.962   7.801  31.508  1.00  0.00      B    H  
ATOM    882  H2  HOH B 287      15.899   7.770  30.112  1.00  0.00      B    H  
ATOM    883  O   HOH B 288      33.650  32.790  38.032  1.00  0.00      B    O  
ATOM    884  H1  HOH B 288      33.873  31.787  37.837  1.00  0.00      B    H  
ATOM    885  H2  HOH B 288      34.407  33.215  38.557  1.00  0.00      B    H  
ATOM    886  O   HOH B 289       3.382  30.244  21.802  1.00  0.00      B    O  
ATOM    887  H1  HOH B 289       3.471  29.230  21.775  1.00  0.00      B    H  
ATOM    888  H2  HOH B 289       4.362  30.579  21.832  1.00  0.00      B    H  
ATOM    889  O   HOH B 290      12.360  28.801  37.130  1.00  0.00      B    O  
ATOM    890  H1  HOH B 290      11.994  27.958  37.565  1.00  0.00      B    H  
ATOM    891  H2  HOH B 290      12.684  29.475  37.797  1.00  0.00      B    H  
ATOM    892  O   HOH B 291      32.383   3.068  13.055  1.00  0.00      B    O  
ATOM    893  H1  HOH B 291      32.981   2.929  12.285  1.00  0.00      B    H  
ATOM    894  H2  HOH B 291      32.566   3.967  13.417  1.00  0.00      B    H  
ATOM    895  O   HOH B 292      27.942  23.210  17.259  1.00  0.00      B    O  
ATOM    896  H1  HOH B 292      27.588  22.312  17.668  1.00  0.00      B    H  
ATOM    897  H2  HOH B 292      28.492  22.992  16.386  1.00  0.00      B    H  
ATOM    898  O   HOH B 293       3.648  36.661  32.534  1.00  0.00      B    O  
ATOM    899  H1  HOH B 293       2.873  36.204  33.124  1.00  0.00      B    H  
ATOM    900  H2  HOH B 293       3.900  35.976  31.864  1.00  0.00      B    H  
ATOM    901  O   HOH B 294       0.312  19.215   3.700  1.00  0.00      B    O  
ATOM    902  H1  HOH B 294      -0.328  19.059   2.953  1.00  0.00      B    H  
ATOM    903  H2  HOH B 294       0.878  18.393   3.873  1.00  0.00      B    H  
ATOM    904  O   HOH B 295      18.941  13.479  15.376  1.00  0.00      B    O  
ATOM    905  H1  HOH B 295      18.737  13.281  16.353  1.00  0.00      B    H  
ATOM    906  H2  HOH B 295      18.977  12.594  14.842  1.00  0.00      B    H  
ATOM    907  O   HOH B 296      11.050  12.169  30.938  1.00  0.00      B    O  
ATOM    908  H1  HOH B 296      11.478  11.973  31.850  1.00  0.00      B    H  
ATOM    909  H2  HOH B 296      11.242  11.375  30.311  1.00  0.00      B    H  
ATOM    910  O   HOH B 297      30.687  14.699  22.155  1.00  0.00      B    O  
ATOM    911  H1  HOH B 297      31.623  15.000  22.236  1.00  0.00      B    H  
ATOM    912  H2  HOH B 297      30.753  13.780  21.704  1.00  0.00      B    H  
ATOM    913  O   HOH B 298      16.914  13.854   9.152  1.00  0.00      B    O  
ATOM    914  H1  HOH B 298      16.369  14.715   9.468  1.00  0.00      B    H  
ATOM    915  H2  HOH B 298      16.339  13.324   8.462  1.00  0.00      B    H  
ATOM    916  O   HOH B 299      27.418  27.287  11.616  1.00  0.00      B    O  
ATOM    917  H1  HOH B 299      26.726  27.739  12.190  1.00  0.00      B    H  
ATOM    918  H2  HOH B 299      27.766  28.050  10.985  1.00  0.00      B    H  
ATOM    919  O   HOH B 300       9.023  38.895  24.722  1.00  0.00      B    O  
ATOM    920  H1  HOH B 300       8.156  38.780  25.262  1.00  0.00      B    H  
ATOM    921  H2  HOH B 300       9.719  38.231  25.163  1.00  0.00      B    H  
ATOM    922  O   HOH B 301      38.137  18.933   1.214  1.00  0.00      B    O  
ATOM    923  H1  HOH B 301      37.571  18.138   0.839  1.00  0.00      B    H  
ATOM    924  H2  HOH B 301      38.122  19.681   0.592  1.00  0.00      B    H  
ATOM    925  O   HOH B 302       2.315  11.736  24.306  1.00  0.00      B    O  
ATOM    926  H1  HOH B 302       1.747  10.862  24.057  1.00  0.00      B    H  
ATOM    927  H2  HOH B 302       3.005  11.502  24.956  1.00  0.00      B    H  
ATOM    928  O   HOH B 303      23.739   4.023  35.435  1.00  0.00      B    O  
ATOM    929  H1  HOH B 303      23.990   3.687  34.509  1.00  0.00      B    H  
ATOM    930  H2  HOH B 303      24.614   4.002  35.930  1.00  0.00      B    H  
ATOM    931  O   HOH B 304      10.756  15.039  23.144  1.00  0.00      B    O  
ATOM    932  H1  HOH B 304      10.090  14.710  22.401  1.00  0.00      B    H  
ATOM    933  H2  HOH B 304      11.699  14.814  22.844  1.00  0.00      B    H  
ATOM    934  O   HOH B 305       4.114  25.448   8.508  1.00  0.00      B    O  
ATOM    935  H1  HOH B 305       4.928  25.971   8.131  1.00  0.00      B    H  
ATOM    936  H2  HOH B 305       4.398  24.559   8.799  1.00  0.00      B    H  
ATOM    937  O   HOH B 306      32.937  24.696  17.064  1.00  0.00      B    O  
ATOM    938  H1  HOH B 306      32.649  24.800  16.105  1.00  0.00      B    H  
ATOM    939  H2  HOH B 306      33.842  24.273  16.916  1.00  0.00      B    H  
ATOM    940  O   HOH B 307       7.571  19.819  38.087  1.00  0.00      B    O  
ATOM    941  H1  HOH B 307       8.604  19.993  38.113  1.00  0.00      B    H  
ATOM    942  H2  HOH B 307       7.179  20.656  38.517  1.00  0.00      B    H  
ATOM    943  O   HOH B 308       9.370   7.996  15.246  1.00  0.00      B    O  
ATOM    944  H1  HOH B 308       9.709   7.141  14.831  1.00  0.00      B    H  
ATOM    945  H2  HOH B 308       8.367   8.119  15.139  1.00  0.00      B    H  
ATOM    946  O   HOH B 309      33.215  37.053  39.337  1.00  0.00      B    O  
ATOM    947  H1  HOH B 309      32.582  36.646  38.668  1.00  0.00      B    H  
ATOM    948  H2  HOH B 309      34.137  37.026  38.947  1.00  0.00      B    H  
ATOM    949  O   HOH B 310      32.444   0.315  32.965  1.00  0.00      B    O  
ATOM    950  H1  HOH B 310      31.790  -0.208  32.391  1.00  0.00      B    H  
ATOM    951  H2  HOH B 310      32.425   1.248  32.633  1.00  0.00      B    H  
ATOM    952  O   HOH B 311      18.616  37.354  37.387  1.00  0.00      B    O  
ATOM    953  H1  HOH B 311      19.394  37.251  38.021  1.00  0.00      B    H  
ATOM    954  H2  HOH B 311      17.836  36.861  37.747  1.00  0.00      B    H  
ATOM    955  O   HOH B 312       7.198   4.361   2.299  1.00  0.00      B    O  
ATOM    956  H1  HOH B 312       7.271   4.848   1.392  1.00  0.00      B    H  
ATOM    957  H2  HOH B 312       6.181   4.212   2.534  1.00  0.00      B    H  
ATOM    958  O   HOH B 313       8.047  11.045  11.488  1.00  0.00      B    O  
ATOM    959  H1  HOH B 313       8.005  10.672  10.523  1.00  0.00      B    H  
ATOM    960  H2  HOH B 313       7.749  10.321  12.147  1.00  0.00      B    H  
ATOM    961  O   HOH B 314       2.561  14.237  22.833  1.00  0.00      B    O  
ATOM    962  H1  HOH B 314       3.069  14.830  23.472  1.00  0.00      B    H  
ATOM    963  H2  HOH B 314       2.345  13.357  23.312  1.00  0.00      B    H  
ATOM    964  O   HOH B 315      16.837   3.856  17.154  1.00  0.00      B    O  
ATOM    965  H1  HOH B 315      16.678   2.960  16.735  1.00  0.00      B    H  
ATOM    966  H2  HOH B 315      16.879   3.844  18.189  1.00  0.00      B    H  
ATOM    967  O   HOH B 316       4.379   6.748  32.540  1.00  0.00      B    O  
ATOM    968  H1  HOH B 316       3.564   6.681  31.930  1.00  0.00      B    H  
ATOM    969  H2  HOH B 316       5.084   6.169  32.107  1.00  0.00      B    H  
ATOM    970  O   HOH B 317      21.974   3.408  14.982  1.00  0.00      B    O  
ATOM    971  H1  HOH B 317      22.879   3.821  14.928  1.00  0.00      B    H  
ATOM    972  H2  HOH B 317      21.436   3.546  14.120  1.00  0.00      B    H  
ATOM    973  O   HOH B 318      26.917  33.832  18.928  1.00  0.00      B    O  
ATOM    974  H1  HOH B 318      26.821  34.816  19.049  1.00  0.00      B    H  
ATOM    975  H2  HOH B 318      27.941  33.627  18.869  1.00  0.00      B    H  
ATOM    976  O   HOH B 319       4.276  24.718  16.706  1.00  0.00      B    O  
ATOM    977  H1  HOH B 319       5.060  24.672  17.340  1.00  0.00      B    H  
ATOM    978  H2  HOH B 319       3.526  24.068  17.100  1.00  0.00      B    H  
ATOM    979  O   HOH B 320       9.119   8.338  37.927  1.00  0.00      B    O  
ATOM    980  H1  HOH B 320       9.538   8.760  37.106  1.00  0.00      B    H  
ATOM    981  H2  HOH B 320       8.544   9.023  38.354  1.00  0.00      B    H  
ATOM    982  O   HOH B 321       4.376  36.244  20.816  1.00  0.00      B    O  
ATOM    983  H1  HOH B 321       4.513  35.274  20.541  1.00  0.00      B    H  
ATOM    984  H2  HOH B 321       3.825  36.173  21.676  1.00  0.00      B    H  
ATOM    985  O   HOH B 322       8.719  21.899  29.684  1.00  0.00      B    O  
ATOM    986  H1  HOH B 322       8.191  21.153  30.166  1.00  0.00      B    H  
ATOM    987  H2  HOH B 322       9.350  22.248  30.378  1.00  0.00      B    H  
ATOM    988  O   HOH B 323      10.530  10.469  15.447  1.00  0.00      B    O  
ATOM    989  H1  HOH B 323      10.525  10.410  16.418  1.00  0.00      B    H  
ATOM    990  H2  HOH B 323      10.147   9.598  15.141  1.00  0.00      B    H  
ATOM    991  O   HOH B 324      24.410   3.819   7.775  1.00  0.00      B    O  
ATOM    992  H1  HOH B 324      24.051   3.814   6.828  1.00  0.00      B    H  
ATOM    993  H2  HOH B 324      25.381   3.483   7.787  1.00  0.00      B    H  
ATOM    994  O   HOH B 325      17.981  19.974   5.066  1.00  0.00      B    O  
ATOM    995  H1  HOH B 325      18.095  19.968   6.074  1.00  0.00      B    H  
ATOM    996  H2  HOH B 325      17.055  19.660   4.879  1.00  0.00      B    H  
ATOM    997  O   HOH B 326      31.691   9.041  27.605  1.00  0.00      B    O  
ATOM    998  H1  HOH B 326      31.751   9.728  28.328  1.00  0.00      B    H  
ATOM    999  H2  HOH B 326      32.331   8.315  27.777  1.00  0.00      B    H  
ATOM   1000  O   HOH B 327       8.549  24.235  23.919  1.00  0.00      B    O  
ATOM   1001  H1  HOH B 327       7.658  24.544  23.670  1.00  0.00      B    H  
ATOM   1002  H2  HOH B 327       8.357  23.361  24.316  1.00  0.00      B    H  
ATOM   1003  O   HOH B 328       6.815  30.971  24.183  1.00  0.00      B    O  
ATOM   1004  H1  HOH B 328       7.656  30.411  24.290  1.00  0.00      B    H  
ATOM   1005  H2  HOH B 328       6.522  30.757  23.228  1.00  0.00      B    H  
ATOM   1006  O   HOH B 329       0.327   0.491   6.543  1.00  0.00      B    O  
ATOM   1007  H1  HOH B 329      -0.305  -0.263   6.479  1.00  0.00      B    H  
ATOM   1008  H2  HOH B 329       0.602   0.628   7.501  1.00  0.00      B    H  
ATOM   1009  O   HOH B 330      23.596  38.388  38.479  1.00  0.00      B    O  
ATOM   1010  H1  HOH B 330      24.388  37.803  38.272  1.00  0.00      B    H  
ATOM   1011  H2  HOH B 330      23.815  39.324  38.193  1.00  0.00      B    H  
ATOM   1012  O   HOH B 331       9.306  36.603  34.689  1.00  0.00      B    O  
ATOM   1013  H1  HOH B 331       8.391  36.266  34.549  1.00  0.00      B    H  
ATOM   1014  H2  HOH B 331       9.720  36.294  33.744  1.00  0.00      B    H  
ATOM   1015  O   HOH B 332       9.668  25.303  11.605  1.00  0.00      B    O  
ATOM   1016  H1  HOH B 332      10.046  24.367  11.737  1.00  0.00      B    H  
ATOM   1017  H2  HOH B 332      10.418  25.967  11.487  1.00  0.00      B    H  
ATOM   1018  O   HOH B 333       0.626  31.767   4.299  1.00  0.00      B    O  
ATOM   1019  H1  HOH B 333       1.093  32.386   4.943  1.00  0.00      B    H  
ATOM   1020  H2  HOH B 333       1.181  30.928   4.333  1.00  0.00      B    H  
ATOM   1021  O   HOH B 334      15.396  30.878  17.711  1.00  0.00      B    O  
ATOM   1022  H1  HOH B 334      15.860  30.123  17.246  1.00  0.00      B    H  
ATOM   1023  H2  HOH B 334      16.087  31.208  18.389  1.00  0.00      B    H  
ATOM   1024  O   HOH B 335      21.678   7.366   5.429  1.00  0.00      B    O  
ATOM   1025  H1  HOH B 335      22.648   7.514   5.683  1.00  0.00      B    H  
ATOM   1026  H2  HOH B 335      21.680   6.521   4.775  1.00  0.00      B    H  
ATOM   1027  O   HOH B 336       4.994  10.644  32.656  1.00  0.00      B    O  
ATOM   1028  H1  HOH B 336       5.058  10.303  31.722  1.00  0.00      B    H  
ATOM   1029  H2  HOH B 336       5.444  11.549  32.788  1.00  0.00      B    H  
ATOM   1030  O   HOH B 337      39.055  21.237  38.272  1.00  0.00      B    O  
ATOM   1031  H1  HOH B 337      39.052  21.606  37.374  1.00  0.00      B    H  
ATOM   1032  H2  HOH B 337      38.763  21.955  38.902  1.00  0.00      B    H  
ATOM   1033  O   HOH B 338      27.638  33.914   3.503  1.00  0.00      B    O  
ATOM   1034  H1  HOH B 338      28.440  33.830   4.123  1.00  0.00      B    H  
ATOM   1035  H2  HOH B 338      27.625  34.871   3.241  1.00  0.00      B    H  
ATOM   1036  O   HOH B 339      21.232  21.002   7.030  1.00  0.00      B    O  
ATOM   1037  H1  HOH B 339      21.365  19.990   6.885  1.00  0.00      B    H  
ATOM   1038  H2  HOH B 339      21.728  21.311   7.865  1.00  0.00      B    H  
ATOM   1039  O   HOH B 340      22.774  15.293  14.482  1.00  0.00      B    O  
ATOM   1040  H1  HOH B 340      22.563  15.184  15.434  1.00  0.00      B    H  
ATOM   1041  H2  HOH B 340      23.180  16.228  14.316  1.00  0.00      B    H  
ATOM   1042  O   HOH B 341       8.990  14.749  28.184  1.00  0.00      B    O  
ATOM   1043  H1  HOH B 341       9.167  15.041  27.173  1.00  0.00      B    H  
ATOM   1044  H2  HOH B 341       9.711  15.080  28.753  1.00  0.00      B    H  
ATOM   1045  O   HOH B 342      19.337   7.722   6.848  1.00  0.00      B    O  
ATOM   1046  H1  HOH B 342      20.182   7.574   6.306  1.00  0.00      B    H  
ATOM   1047  H2  HOH B 342      19.554   8.172   7.723  1.00  0.00      B    H  
ATOM   1048  O   HOH B 343      21.715  18.930  21.723  1.00  0.00      B    O  
ATOM   1049  H1  HOH B 343      21.261  18.804  20.815  1.00  0.00      B    H  
ATOM   1050  H2  HOH B 343      20.979  19.171  22.307  1.00  0.00      B    H  
ATOM   1051  O   HOH B 344      11.143  10.506  36.971  1.00  0.00      B    O  
ATOM   1052  H1  HOH B 344      10.454  11.137  36.507  1.00  0.00      B    H  
ATOM   1053  H2  HOH B 344      11.073   9.612  36.537  1.00  0.00      B    H  
ATOM   1054  O   HOH B 345      29.512  19.411   3.998  1.00  0.00      B    O  
ATOM   1055  H1  HOH B 345      29.379  18.968   4.911  1.00  0.00      B    H  
ATOM   1056  H2  HOH B 345      28.548  19.646   3.669  1.00  0.00      B    H  
ATOM   1057  O   HOH B 346      20.947  20.911   2.299  1.00  0.00      B    O  
ATOM   1058  H1  HOH B 346      20.950  21.629   3.084  1.00  0.00      B    H  
ATOM   1059  H2  HOH B 346      20.010  20.808   2.009  1.00  0.00      B    H  
ATOM   1060  O   HOH B 347       7.155  30.854  31.694  1.00  0.00      B    O  
ATOM   1061  H1  HOH B 347       6.971  29.909  31.502  1.00  0.00      B    H  
ATOM   1062  H2  HOH B 347       8.069  31.043  31.359  1.00  0.00      B    H  
ATOM   1063  O   HOH B 348      26.029  21.569  26.873  1.00  0.00      B    O  
ATOM   1064  H1  HOH B 348      26.066  21.009  26.040  1.00  0.00      B    H  
ATOM   1065  H2  HOH B 348      25.190  21.313  27.326  1.00  0.00      B    H  
ATOM   1066  O   HOH B 349       1.877  20.973   9.027  1.00  0.00      B    O  
ATOM   1067  H1  HOH B 349       1.528  20.681   8.164  1.00  0.00      B    H  
ATOM   1068  H2  HOH B 349       2.793  20.611   9.053  1.00  0.00      B    H  
ATOM   1069  O   HOH B 350       6.318  29.088   6.068  1.00  0.00      B    O  
ATOM   1070  H1  HOH B 350       6.646  28.425   6.755  1.00  0.00      B    H  
ATOM   1071  H2  HOH B 350       5.410  28.754   5.848  1.00  0.00      B    H  
ATOM   1072  O   HOH B 351       7.519   2.748  34.473  1.00  0.00      B    O  
ATOM   1073  H1  HOH B 351       7.928   2.139  35.215  1.00  0.00      B    H  
ATOM   1074  H2  HOH B 351       6.568   2.369  34.278  1.00  0.00      B    H  
ATOM   1075  O   HOH B 352      37.305   2.772  35.963  1.00  0.00      B    O  
ATOM   1076  H1  HOH B 352      38.092   3.385  35.701  1.00  0.00      B    H  
ATOM   1077  H2  HOH B 352      37.068   2.257  35.084  1.00  0.00      B    H  
ATOM   1078  O   HOH B 353       7.620   1.442   8.094  1.00  0.00      B    O  
ATOM   1079  H1  HOH B 353       7.875   2.418   7.736  1.00  0.00      B    H  
ATOM   1080  H2  HOH B 353       7.049   1.007   7.378  1.00  0.00      B    H  
ATOM   1081  O   HOH B 354      16.877   3.843  19.978  1.00  0.00      B    O  
ATOM   1082  H1  HOH B 354      17.677   3.979  20.579  1.00  0.00      B    H  
ATOM   1083  H2  HOH B 354      16.572   2.911  20.151  1.00  0.00      B    H  
ATOM   1084  O   HOH B 355      36.880  16.839   0.122  1.00  0.00      B    O  
ATOM   1085  H1  HOH B 355      37.174  15.931  -0.173  1.00  0.00      B    H  
ATOM   1086  H2  HOH B 355      35.895  16.746   0.148  1.00  0.00      B    H  
ATOM   1087  O   HOH B 356       3.291  28.728  12.968  1.00  0.00      B    O  
ATOM   1088  H1  HOH B 356       4.100  29.173  12.563  1.00  0.00      B    H  
ATOM   1089  H2  HOH B 356       2.597  28.675  12.243  1.00  0.00      B    H  
ATOM   1090  O   HOH B 357      25.628   7.741  15.506  1.00  0.00      B    O  
ATOM   1091  H1  HOH B 357      25.499   7.329  16.449  1.00  0.00      B    H  
ATOM   1092  H2  HOH B 357      24.756   7.972  15.194  1.00  0.00      B    H  
ATOM   1093  O   HOH B 358      15.157  13.353  20.752  1.00  0.00      B    O  
ATOM   1094  H1  HOH B 358      16.009  13.909  20.522  1.00  0.00      B    H  
ATOM   1095  H2  HOH B 358      15.347  12.616  21.386  1.00  0.00      B    H  
ATOM   1096  O   HOH B 359      36.421  18.039  10.419  1.00  0.00      B    O  
ATOM   1097  H1  HOH B 359      36.736  18.688   9.721  1.00  0.00      B    H  
ATOM   1098  H2  HOH B 359      36.544  17.141  10.020  1.00  0.00      B    H  
ATOM   1099  O   HOH B 360      31.131   1.632  30.237  1.00  0.00      B    O  
ATOM   1100  H1  HOH B 360      31.341   2.143  31.130  1.00  0.00      B    H  
ATOM   1101  H2  HOH B 360      30.257   1.219  30.383  1.00  0.00      B    H  
ATOM   1102  O   HOH B 361       8.372  16.923  21.035  1.00  0.00      B    O  
ATOM   1103  H1  HOH B 361       8.352  17.035  22.032  1.00  0.00      B    H  
ATOM   1104  H2  HOH B 361       8.457  15.957  20.851  1.00  0.00      B    H  
ATOM   1105  O   HOH B 362      10.031  29.410  19.459  1.00  0.00      B    O  
ATOM   1106  H1  HOH B 362      10.039  29.240  20.472  1.00  0.00      B    H  
ATOM   1107  H2  HOH B 362      10.691  28.756  19.063  1.00  0.00      B    H  
ATOM   1108  O   HOH B 363      20.823   4.262  35.338  1.00  0.00      B    O  
ATOM   1109  H1  HOH B 363      20.219   4.960  35.028  1.00  0.00      B    H  
ATOM   1110  H2  HOH B 363      21.613   4.359  34.726  1.00  0.00      B    H  
ATOM   1111  O   HOH B 364      33.798   7.775   6.112  1.00  0.00      B    O  
ATOM   1112  H1  HOH B 364      32.947   8.214   6.411  1.00  0.00      B    H  
ATOM   1113  H2  HOH B 364      33.845   7.728   5.072  1.00  0.00      B    H  
ATOM   1114  O   HOH B 365      20.611  34.811  24.210  1.00  0.00      B    O  
ATOM   1115  H1  HOH B 365      20.167  34.277  23.486  1.00  0.00      B    H  
ATOM   1116  H2  HOH B 365      21.196  34.198  24.796  1.00  0.00      B    H  
ATOM   1117  O   HOH B 366      37.307  22.081  23.377  1.00  0.00      B    O  
ATOM   1118  H1  HOH B 366      36.636  21.750  22.732  1.00  0.00      B    H  
ATOM   1119  H2  HOH B 366      37.167  21.493  24.216  1.00  0.00      B    H  
ATOM   1120  O   HOH B 367       0.286   5.695  16.155  1.00  0.00      B    O  
ATOM   1121  H1  HOH B 367       0.597   6.480  16.779  1.00  0.00      B    H  
ATOM   1122  H2  HOH B 367      -0.654   5.438  16.509  1.00  0.00      B    H  
ATOM   1123  O   HOH B 368      35.560   6.907  10.675  1.00  0.00      B    O  
ATOM   1124  H1  HOH B 368      36.206   7.655  10.548  1.00  0.00      B    H  
ATOM   1125  H2  HOH B 368      36.090   6.025  10.844  1.00  0.00      B    H  
ATOM   1126  O   HOH B 369       6.787   7.314   4.040  1.00  0.00      B    O  
ATOM   1127  H1  HOH B 369       7.796   7.049   3.964  1.00  0.00      B    H  
ATOM   1128  H2  HOH B 369       6.578   7.984   3.252  1.00  0.00      B    H  
ATOM   1129  O   HOH B 370      33.949  14.983   8.040  1.00  0.00      B    O  
ATOM   1130  H1  HOH B 370      33.573  14.637   7.236  1.00  0.00      B    H  
ATOM   1131  H2  HOH B 370      33.842  14.335   8.811  1.00  0.00      B    H  
ATOM   1132  O   HOH B 371      23.391  38.253  22.009  1.00  0.00      B    O  
ATOM   1133  H1  HOH B 371      22.869  38.657  22.738  1.00  0.00      B    H  
ATOM   1134  H2  HOH B 371      24.282  38.774  21.941  1.00  0.00      B    H  
ATOM   1135  O   HOH B 372      25.316  29.117   6.317  1.00  0.00      B    O  
ATOM   1136  H1  HOH B 372      25.449  29.106   7.359  1.00  0.00      B    H  
ATOM   1137  H2  HOH B 372      24.722  29.876   6.091  1.00  0.00      B    H  
ATOM   1138  O   HOH B 373      25.501  17.983  32.269  1.00  0.00      B    O  
ATOM   1139  H1  HOH B 373      24.632  17.521  31.930  1.00  0.00      B    H  
ATOM   1140  H2  HOH B 373      26.261  17.462  31.913  1.00  0.00      B    H  
ATOM   1141  O   HOH B 374      31.345   8.817   6.552  1.00  0.00      B    O  
ATOM   1142  H1  HOH B 374      31.095   7.834   6.660  1.00  0.00      B    H  
ATOM   1143  H2  HOH B 374      30.707   9.416   7.105  1.00  0.00      B    H  
ATOM   1144  O   HOH B 375      32.023  30.170   0.900  1.00  0.00      B    O  
ATOM   1145  H1  HOH B 375      32.790  30.804   0.918  1.00  0.00      B    H  
ATOM   1146  H2  HOH B 375      32.337  29.360   1.267  1.00  0.00      B    H  
ATOM   1147  O   HOH B 376      24.047  20.729  28.779  1.00  0.00      B    O  
ATOM   1148  H1  HOH B 376      23.784  19.771  28.762  1.00  0.00      B    H  
ATOM   1149  H2  HOH B 376      24.752  20.832  29.517  1.00  0.00      B    H  
ATOM   1150  O   HOH B 377      12.827  22.086  37.773  1.00  0.00      B    O  
ATOM   1151  H1  HOH B 377      11.953  21.863  38.255  1.00  0.00      B    H  
ATOM   1152  H2  HOH B 377      13.371  22.751  38.331  1.00  0.00      B    H  
ATOM   1153  O   HOH B 378       1.080  13.116  37.612  1.00  0.00      B    O  
ATOM   1154  H1  HOH B 378       0.991  13.675  36.766  1.00  0.00      B    H  
ATOM   1155  H2  HOH B 378       0.395  12.341  37.555  1.00  0.00      B    H  
ATOM   1156  O   HOH B 379      19.428   0.257   1.203  1.00  0.00      B    O  
ATOM   1157  H1  HOH B 379      20.189   0.799   1.610  1.00  0.00      B    H  
ATOM   1158  H2  HOH B 379      19.811  -0.468   0.591  1.00  0.00      B    H  
ATOM   1159  O   HOH B 380      35.953  30.388   2.819  1.00  0.00      B    O  
ATOM   1160  H1  HOH B 380      35.319  30.923   3.417  1.00  0.00      B    H  
ATOM   1161  H2  HOH B 380      36.493  29.722   3.388  1.00  0.00      B    H  
ATOM   1162  O   HOH B 381      24.763  26.171   3.194  1.00  0.00      B    O  
ATOM   1163  H1  HOH B 381      23.919  26.718   3.133  1.00  0.00      B    H  
ATOM   1164  H2  HOH B 381      25.250  26.200   2.275  1.00  0.00      B    H  
ATOM   1165  O   HOH B 382       8.867  30.980   2.108  1.00  0.00      B    O  
ATOM   1166  H1  HOH B 382       8.438  30.870   1.223  1.00  0.00      B    H  
ATOM   1167  H2  HOH B 382       8.218  31.035   2.891  1.00  0.00      B    H  
ATOM   1168  O   HOH B 383      12.875  10.531   9.449  1.00  0.00      B    O  
ATOM   1169  H1  HOH B 383      12.906  11.224  10.196  1.00  0.00      B    H  
ATOM   1170  H2  HOH B 383      12.340  10.874   8.688  1.00  0.00      B    H  
ATOM   1171  O   HOH B 384       9.781  18.071   5.251  1.00  0.00      B    O  
ATOM   1172  H1  HOH B 384       9.190  18.738   4.706  1.00  0.00      B    H  
ATOM   1173  H2  HOH B 384       9.421  17.143   5.097  1.00  0.00      B    H  
ATOM   1174  O   HOH B 385      14.764  36.314  13.132  1.00  0.00      B    O  
ATOM   1175  H1  HOH B 385      15.453  37.067  13.103  1.00  0.00      B    H  
ATOM   1176  H2  HOH B 385      14.974  35.705  12.370  1.00  0.00      B    H  
ATOM   1177  O   HOH B 386      11.368  24.614  32.564  1.00  0.00      B    O  
ATOM   1178  H1  HOH B 386      11.401  23.711  32.004  1.00  0.00      B    H  
ATOM   1179  H2  HOH B 386      10.784  24.549  33.354  1.00  0.00      B    H  
ATOM   1180  O   HOH B 387       0.536  26.263  28.771  1.00  0.00      B    O  
ATOM   1181  H1  HOH B 387       1.318  26.303  28.064  1.00  0.00      B    H  
ATOM   1182  H2  HOH B 387       0.852  26.785  29.601  1.00  0.00      B    H  
ATOM   1183  O   HOH B 388      19.583  24.059  38.633  1.00  0.00      B    O  
ATOM   1184  H1  HOH B 388      19.299  24.609  39.449  1.00  0.00      B    H  
ATOM   1185  H2  HOH B 388      18.896  23.271  38.618  1.00  0.00      B    H  
ATOM   1186  O   HOH B 389       2.556  20.746  39.057  1.00  0.00      B    O  
ATOM   1187  H1  HOH B 389       1.793  21.088  38.561  1.00  0.00      B    H  
ATOM   1188  H2  HOH B 389       2.336  19.749  39.226  1.00  0.00      B    H  
ATOM   1189  O   HOH B 390      38.141  16.381  36.167  1.00  0.00      B    O  
ATOM   1190  H1  HOH B 390      38.096  15.729  36.908  1.00  0.00      B    H  
ATOM   1191  H2  HOH B 390      37.292  16.984  36.227  1.00  0.00      B    H  
ATOM   1192  O   HOH B 391       9.287  20.289   7.058  1.00  0.00      B    O  
ATOM   1193  H1  HOH B 391       8.251  20.212   7.043  1.00  0.00      B    H  
ATOM   1194  H2  HOH B 391       9.705  19.431   6.750  1.00  0.00      B    H  
ATOM   1195  O   HOH B 392       2.799  20.604  11.915  1.00  0.00      B    O  
ATOM   1196  H1  HOH B 392       3.714  20.259  11.898  1.00  0.00      B    H  
ATOM   1197  H2  HOH B 392       2.491  20.798  10.987  1.00  0.00      B    H  
ATOM   1198  O   HOH B 393      13.892   8.712  23.861  1.00  0.00      B    O  
ATOM   1199  H1  HOH B 393      14.481   8.219  23.155  1.00  0.00      B    H  
ATOM   1200  H2  HOH B 393      12.897   8.472  23.626  1.00  0.00      B    H  
ATOM   1201  O   HOH B 394       2.954  27.828  27.475  1.00  0.00      B    O  
ATOM   1202  H1  HOH B 394       3.675  27.520  28.129  1.00  0.00      B    H  
ATOM   1203  H2  HOH B 394       3.418  28.344  26.710  1.00  0.00      B    H  
ATOM   1204  O   HOH B 395       2.518  24.458  13.985  1.00  0.00      B    O  
ATOM   1205  H1  HOH B 395       2.139  23.558  13.736  1.00  0.00      B    H  
ATOM   1206  H2  HOH B 395       3.235  24.211  14.678  1.00  0.00      B    H  
ATOM   1207  O   HOH B 396      25.759  35.981  13.894  1.00  0.00      B    O  
ATOM   1208  H1  HOH B 396      26.278  35.118  14.147  1.00  0.00      B    H  
ATOM   1209  H2  HOH B 396      24.828  36.019  14.363  1.00  0.00      B    H  
ATOM   1210  O   HOH B 397      35.356  22.946  36.862  1.00  0.00      B    O  
ATOM   1211  H1  HOH B 397      35.881  22.174  36.763  1.00  0.00      B    H  
ATOM   1212  H2  HOH B 397      34.922  22.999  37.808  1.00  0.00      B    H  
ATOM   1213  O   HOH B 398       4.879   6.399  19.673  1.00  0.00      B    O  
ATOM   1214  H1  HOH B 398       5.308   7.079  20.299  1.00  0.00      B    H  
ATOM   1215  H2  HOH B 398       5.547   6.307  18.952  1.00  0.00      B    H  
ATOM   1216  O   HOH B 399       8.004  17.324  23.771  1.00  0.00      B    O  
ATOM   1217  H1  HOH B 399       8.928  17.011  23.757  1.00  0.00      B    H  
ATOM   1218  H2  HOH B 399       7.481  16.613  24.271  1.00  0.00      B    H  
ATOM   1219  O   HOH B 400      21.568  33.212  29.751  1.00  0.00      B    O  
ATOM   1220  H1  HOH B 400      21.769  32.942  30.683  1.00  0.00      B    H  
ATOM   1221  H2  HOH B 400      21.712  32.356  29.225  1.00  0.00      B    H  
ATOM   1222  O   HOH B 401      31.994  18.082  22.000  1.00  0.00      B    O  
ATOM   1223  H1  HOH B 401      32.830  18.238  21.517  1.00  0.00      B    H  
ATOM   1224  H2  HOH B 401      31.918  18.886  22.596  1.00  0.00      B    H  
ATOM   1225  O   HOH B 402      15.886  27.003  33.514  1.00  0.00      B    O  
ATOM   1226  H1  HOH B 402      16.111  27.493  34.373  1.00  0.00      B    H  
ATOM   1227  H2  HOH B 402      15.298  26.242  33.635  1.00  0.00      B    H  
ATOM   1228  O   HOH B 403      21.008  14.937  23.179  1.00  0.00      B    O  
ATOM   1229  H1  HOH B 403      20.685  14.173  22.596  1.00  0.00      B    H  
ATOM   1230  H2  HOH B 403      21.932  14.577  23.638  1.00  0.00      B    H  
ATOM   1231  O   HOH B 404      10.591  36.137  28.961  1.00  0.00      B    O  
ATOM   1232  H1  HOH B 404      10.186  35.459  29.566  1.00  0.00      B    H  
ATOM   1233  H2  HOH B 404      11.574  35.896  28.783  1.00  0.00      B    H  
ATOM   1234  O   HOH B 405      28.604  12.170  24.046  1.00  0.00      B    O  
ATOM   1235  H1  HOH B 405      28.616  11.689  24.961  1.00  0.00      B    H  
ATOM   1236  H2  HOH B 405      29.544  12.557  23.902  1.00  0.00      B    H  
ATOM   1237  O   HOH B 406      35.487  30.837   9.188  1.00  0.00      B    O  
ATOM   1238  H1  HOH B 406      34.613  31.192   9.520  1.00  0.00      B    H  
ATOM   1239  H2  HOH B 406      36.175  31.566   9.409  1.00  0.00      B    H  
ATOM   1240  O   HOH B 407      37.950  31.175  16.072  1.00  0.00      B    O  
ATOM   1241  H1  HOH B 407      37.320  31.653  15.473  1.00  0.00      B    H  
ATOM   1242  H2  HOH B 407      38.867  31.567  15.882  1.00  0.00      B    H  
ATOM   1243  O   HOH B 408      24.407   8.842  33.801  1.00  0.00      B    O  
ATOM   1244  H1  HOH B 408      23.840   8.294  34.465  1.00  0.00      B    H  
ATOM   1245  H2  HOH B 408      23.893   9.708  33.790  1.00  0.00      B    H  
ATOM   1246  O   HOH B 409      35.951  29.178  14.811  1.00  0.00      B    O  
ATOM   1247  H1  HOH B 409      36.659  29.626  15.366  1.00  0.00      B    H  
ATOM   1248  H2  HOH B 409      35.546  28.434  15.394  1.00  0.00      B    H  
ATOM   1249  O   HOH B 410       4.171  18.767  24.109  1.00  0.00      B    O  
ATOM   1250  H1  HOH B 410       4.300  17.981  23.502  1.00  0.00      B    H  
ATOM   1251  H2  HOH B 410       4.974  18.785  24.706  1.00  0.00      B    H  
ATOM   1252  O   HOH B 411      30.173  35.114  28.281  1.00  0.00      B    O  
ATOM   1253  H1  HOH B 411      30.370  34.382  27.613  1.00  0.00      B    H  
ATOM   1254  H2  HOH B 411      29.168  35.019  28.502  1.00  0.00      B    H  
ATOM   1255  O   HOH B 412      30.067  20.191  32.893  1.00  0.00      B    O  
ATOM   1256  H1  HOH B 412      29.504  20.806  33.518  1.00  0.00      B    H  
ATOM   1257  H2  HOH B 412      31.023  20.234  33.148  1.00  0.00      B    H  
ATOM   1258  O   HOH B 413      32.754   5.136   5.578  1.00  0.00      B    O  
ATOM   1259  H1  HOH B 413      32.290   5.754   4.904  1.00  0.00      B    H  
ATOM   1260  H2  HOH B 413      33.409   5.714   6.024  1.00  0.00      B    H  
ATOM   1261  O   HOH B 414      17.056  15.423  37.579  1.00  0.00      B    O  
ATOM   1262  H1  HOH B 414      17.594  16.327  37.571  1.00  0.00      B    H  
ATOM   1263  H2  HOH B 414      17.684  14.658  37.358  1.00  0.00      B    H  
ATOM   1264  O   HOH B 415      27.388   0.414   9.971  1.00  0.00      B    O  
ATOM   1265  H1  HOH B 415      27.158  -0.301  10.581  1.00  0.00      B    H  
ATOM   1266  H2  HOH B 415      27.582   1.254  10.569  1.00  0.00      B    H  
ATOM   1267  O   HOH B 416      35.726  12.471  22.258  1.00  0.00      B    O  
ATOM   1268  H1  HOH B 416      36.258  13.017  21.540  1.00  0.00      B    H  
ATOM   1269  H2  HOH B 416      36.429  11.806  22.609  1.00  0.00      B    H  
ATOM   1270  O   HOH B 417      17.142  29.905  13.400  1.00  0.00      B    O  
ATOM   1271  H1  HOH B 417      16.204  29.993  13.085  1.00  0.00      B    H  
ATOM   1272  H2  HOH B 417      17.129  29.415  14.274  1.00  0.00      B    H  
ATOM   1273  O   HOH B 418      33.974  23.428  27.537  1.00  0.00      B    O  
ATOM   1274  H1  HOH B 418      34.275  23.733  28.497  1.00  0.00      B    H  
ATOM   1275  H2  HOH B 418      34.240  24.147  26.845  1.00  0.00      B    H  
ATOM   1276  O   HOH B 419      19.125  29.221  36.538  1.00  0.00      B    O  
ATOM   1277  H1  HOH B 419      19.918  29.731  36.894  1.00  0.00      B    H  
ATOM   1278  H2  HOH B 419      19.064  28.313  36.956  1.00  0.00      B    H  
ATOM   1279  O   HOH B 420      28.346   3.441   1.472  1.00  0.00      B    O  
ATOM   1280  H1  HOH B 420      27.780   3.570   2.311  1.00  0.00      B    H  
ATOM   1281  H2  HOH B 420      29.282   3.288   1.827  1.00  0.00      B    H  
ATOM   1282  O   HOH B 421       6.521  13.954  18.459  1.00  0.00      B    O  
ATOM   1283  H1  HOH B 421       7.213  14.702  18.371  1.00  0.00      B    H  
ATOM   1284  H2  HOH B 421       7.030  13.101  18.612  1.00  0.00      B    H  
ATOM   1285  O   HOH B 422      30.809  20.125  20.564  1.00  0.00      B    O  
ATOM   1286  H1  HOH B 422      30.969  19.139  20.548  1.00  0.00      B    H  
ATOM   1287  H2  HOH B 422      31.414  20.488  19.890  1.00  0.00      B    H  
ATOM   1288  O   HOH B 423      34.035  27.890  36.481  1.00  0.00      B    O  
ATOM   1289  H1  HOH B 423      33.138  27.569  36.868  1.00  0.00      B    H  
ATOM   1290  H2  HOH B 423      34.683  27.105  36.634  1.00  0.00      B    H  
ATOM   1291  O   HOH B 424      34.300  31.513  34.462  1.00  0.00      B    O  
ATOM   1292  H1  HOH B 424      34.954  31.355  33.689  1.00  0.00      B    H  
ATOM   1293  H2  HOH B 424      34.591  30.861  35.084  1.00  0.00      B    H  
ATOM   1294  O   HOH B 425       8.897  26.253  17.644  1.00  0.00      B    O  
ATOM   1295  H1  HOH B 425       9.809  25.950  17.973  1.00  0.00      B    H  
ATOM   1296  H2  HOH B 425       8.606  25.615  16.941  1.00  0.00      B    H  
ATOM   1297  O   HOH B 426      20.655  11.264  23.101  1.00  0.00      B    O  
ATOM   1298  H1  HOH B 426      19.912  10.617  23.384  1.00  0.00      B    H  
ATOM   1299  H2  HOH B 426      21.389  11.191  23.774  1.00  0.00      B    H  
ATOM   1300  O   HOH B 427      -0.050  19.341  30.284  1.00  0.00      B    O  
ATOM   1301  H1  HOH B 427       0.938  19.084  30.315  1.00  0.00      B    H  
ATOM   1302  H2  HOH B 427      -0.321  19.126  29.307  1.00  0.00      B    H  
ATOM   1303  O   HOH B 428       4.366  37.342  11.600  1.00  0.00      B    O  
ATOM   1304  H1  HOH B 428       3.964  36.824  12.338  1.00  0.00      B    H  
ATOM   1305  H2  HOH B 428       3.991  38.334  11.637  1.00  0.00      B    H  
ATOM   1306  O   HOH B 429      35.259   2.807  39.094  1.00  0.00      B    O  
ATOM   1307  H1  HOH B 429      35.151   3.810  39.288  1.00  0.00      B    H  
ATOM   1308  H2  HOH B 429      35.141   2.673  38.061  1.00  0.00      B    H  
ATOM   1309  O   HOH B 430      33.278  37.132  10.012  1.00  0.00      B    O  
ATOM   1310  H1  HOH B 430      33.131  36.996  11.043  1.00  0.00      B    H  
ATOM   1311  H2  HOH B 430      32.382  37.412   9.629  1.00  0.00      B    H  
ATOM   1312  O   HOH B 431      14.287   1.827  18.202  1.00  0.00      B    O  
ATOM   1313  H1  HOH B 431      14.647   2.145  19.092  1.00  0.00      B    H  
ATOM   1314  H2  HOH B 431      14.544   0.825  18.077  1.00  0.00      B    H  
ATOM   1315  O   HOH B 432      32.222  23.218   5.715  1.00  0.00      B    O  
ATOM   1316  H1  HOH B 432      31.405  22.631   5.506  1.00  0.00      B    H  
ATOM   1317  H2  HOH B 432      31.933  24.216   5.729  1.00  0.00      B    H  
ATOM   1318  O   HOH B 433      12.174  18.162   6.763  1.00  0.00      B    O  
ATOM   1319  H1  HOH B 433      11.803  17.437   6.137  1.00  0.00      B    H  
ATOM   1320  H2  HOH B 433      12.379  18.927   6.153  1.00  0.00      B    H  
ATOM   1321  O   HOH B 434       2.409  11.048  19.357  1.00  0.00      B    O  
ATOM   1322  H1  HOH B 434       3.057  11.625  19.813  1.00  0.00      B    H  
ATOM   1323  H2  HOH B 434       2.867  10.620  18.585  1.00  0.00      B    H  
ATOM   1324  O   HOH B 435      37.363  10.481   0.417  1.00  0.00      B    O  
ATOM   1325  H1  HOH B 435      37.942  10.661   1.216  1.00  0.00      B    H  
ATOM   1326  H2  HOH B 435      37.899  10.762  -0.428  1.00  0.00      B    H  
ATOM   1327  O   HOH B 436       6.197  24.630  18.822  1.00  0.00      B    O  
ATOM   1328  H1  HOH B 436       5.648  24.312  19.670  1.00  0.00      B    H  
ATOM   1329  H2  HOH B 436       6.868  23.992  18.563  1.00  0.00      B    H  
ATOM   1330  O   HOH B 437      21.681  31.916  32.036  1.00  0.00      B    O  
ATOM   1331  H1  HOH B 437      22.479  31.274  32.236  1.00  0.00      B    H  
ATOM   1332  H2  HOH B 437      21.319  32.171  32.964  1.00  0.00      B    H  
ATOM   1333  O   HOH B 438      -0.167  19.082  27.487  1.00  0.00      B    O  
ATOM   1334  H1  HOH B 438       0.625  18.541  27.780  1.00  0.00      B    H  
ATOM   1335  H2  HOH B 438       0.134  19.716  26.735  1.00  0.00      B    H  
ATOM   1336  O   HOH B 439       2.458  23.952  30.289  1.00  0.00      B    O  
ATOM   1337  H1  HOH B 439       3.051  23.243  30.667  1.00  0.00      B    H  
ATOM   1338  H2  HOH B 439       1.547  23.592  30.154  1.00  0.00      B    H  
ATOM   1339  O   HOH B 440      22.714  39.527  25.062  1.00  0.00      B    O  
ATOM   1340  H1  HOH B 440      22.053  38.833  24.703  1.00  0.00      B    H  
ATOM   1341  H2  HOH B 440      23.545  39.058  25.519  1.00  0.00      B    H  
ATOM   1342  O   HOH B 441      20.207  20.815  16.420  1.00  0.00      B    O  
ATOM   1343  H1  HOH B 441      20.249  21.179  17.345  1.00  0.00      B    H  
ATOM   1344  H2  HOH B 441      19.334  20.308  16.364  1.00  0.00      B    H  
ATOM   1345  O   HOH B 442      34.155  10.163  10.781  1.00  0.00      B    O  
ATOM   1346  H1  HOH B 442      33.246   9.826  10.989  1.00  0.00      B    H  
ATOM   1347  H2  HOH B 442      34.388   9.774   9.878  1.00  0.00      B    H  
ATOM   1348  O   HOH B 443      19.411   6.365  34.325  1.00  0.00      B    O  
ATOM   1349  H1  HOH B 443      18.852   6.161  33.539  1.00  0.00      B    H  
ATOM   1350  H2  HOH B 443      19.397   7.425  34.406  1.00  0.00      B    H  
ATOM   1351  O   HOH B 444      21.797   1.570   8.969  1.00  0.00      B    O  
ATOM   1352  H1  HOH B 444      21.908   1.601   9.979  1.00  0.00      B    H  
ATOM   1353  H2  HOH B 444      21.641   2.518   8.632  1.00  0.00      B    H  
ATOM   1354  O   HOH B 445       1.392  16.465  32.601  1.00  0.00      B    O  
ATOM   1355  H1  HOH B 445       0.849  15.909  31.946  1.00  0.00      B    H  
ATOM   1356  H2  HOH B 445       2.330  16.664  32.155  1.00  0.00      B    H  
ATOM   1357  O   HOH B 446      17.342   3.949  27.271  1.00  0.00      B    O  
ATOM   1358  H1  HOH B 446      17.270   3.369  28.061  1.00  0.00      B    H  
ATOM   1359  H2  HOH B 446      16.416   4.197  26.988  1.00  0.00      B    H  
ATOM   1360  O   HOH B 447      25.266  23.275   0.123  1.00  0.00      B    O  
ATOM   1361  H1  HOH B 447      24.793  23.010   1.038  1.00  0.00      B    H  
ATOM   1362  H2  HOH B 447      24.609  22.972  -0.655  1.00  0.00      B    H  
ATOM   1363  O   HOH B 448      22.835  16.078   3.497  1.00  0.00      B    O  
ATOM   1364  H1  HOH B 448      21.938  15.750   3.941  1.00  0.00      B    H  
ATOM   1365  H2  HOH B 448      22.635  17.018   3.128  1.00  0.00      B    H  
ATOM   1366  O   HOH B 449      14.880  19.252  12.363  1.00  0.00      B    O  
ATOM   1367  H1  HOH B 449      15.793  18.852  12.213  1.00  0.00      B    H  
ATOM   1368  H2  HOH B 449      14.382  18.661  13.000  1.00  0.00      B    H  
ATOM   1369  O   HOH B 450      10.400   2.595  13.871  1.00  0.00      B    O  
ATOM   1370  H1  HOH B 450      10.306   1.582  14.022  1.00  0.00      B    H  
ATOM   1371  H2  HOH B 450       9.554   2.884  13.370  1.00  0.00      B    H  
ATOM   1372  O   HOH B 451       4.609  35.246   1.266  1.00  0.00      B    O  
ATOM   1373  H1  HOH B 451       4.448  34.512   1.939  1.00  0.00      B    H  
ATOM   1374  H2  HOH B 451       5.280  34.936   0.571  1.00  0.00      B    H  
ATOM   1375  O   HOH B 452      19.029  39.015  23.982  1.00  0.00      B    O  
ATOM   1376  H1  HOH B 452      19.427  39.866  24.334  1.00  0.00      B    H  
ATOM   1377  H2  HOH B 452      18.768  38.411  24.769  1.00  0.00      B    H  
ATOM   1378  O   HOH B 453      26.586  38.014   5.468  1.00  0.00      B    O  
ATOM   1379  H1  HOH B 453      26.571  38.154   6.478  1.00  0.00      B    H  
ATOM   1380  H2  HOH B 453      25.910  38.610   5.150  1.00  0.00      B    H  
ATOM   1381  O   HOH B 454      27.093   5.807  27.690  1.00  0.00      B    O  
ATOM   1382  H1  HOH B 454      26.662   5.210  26.978  1.00  0.00      B    H  
ATOM   1383  H2  HOH B 454      27.054   6.680  27.330  1.00  0.00      B    H  
ATOM   1384  O   HOH B 455       6.117   6.302  12.927  1.00  0.00      B    O  
ATOM   1385  H1  HOH B 455       5.574   6.569  13.763  1.00  0.00      B    H  
ATOM   1386  H2  HOH B 455       6.166   5.288  12.867  1.00  0.00      B    H  
ATOM   1387  O   HOH B 456       3.118   4.566  18.028  1.00  0.00      B    O  
ATOM   1388  H1  HOH B 456       3.610   5.231  18.623  1.00  0.00      B    H  
ATOM   1389  H2  HOH B 456       2.292   4.158  18.460  1.00  0.00      B    H  
ATOM   1390  O   HOH B 457       1.936  29.449  10.501  1.00  0.00      B    O  
ATOM   1391  H1  HOH B 457       1.563  30.331  10.704  1.00  0.00      B    H  
ATOM   1392  H2  HOH B 457       1.382  29.154   9.738  1.00  0.00      B    H  
ATOM   1393  O   HOH B 458      10.294  13.113   3.558  1.00  0.00      B    O  
ATOM   1394  H1  HOH B 458      10.522  13.574   4.430  1.00  0.00      B    H  
ATOM   1395  H2  HOH B 458      11.160  12.948   3.078  1.00  0.00      B    H  
ATOM   1396  O   HOH B 459      37.752   5.160  10.892  1.00  0.00      B    O  
ATOM   1397  H1  HOH B 459      37.967   4.767  11.781  1.00  0.00      B    H  
ATOM   1398  H2  HOH B 459      37.735   4.437  10.201  1.00  0.00      B    H  
ATOM   1399  O   HOH B 460      28.333  22.983   0.490  1.00  0.00      B    O  
ATOM   1400  H1  HOH B 460      28.775  22.805  -0.367  1.00  0.00      B    H  
ATOM   1401  H2  HOH B 460      27.450  22.681   0.363  1.00  0.00      B    H  
ATOM   1402  O   HOH B 461      12.108  14.959  29.275  1.00  0.00      B    O  
ATOM   1403  H1  HOH B 461      12.231  14.560  28.332  1.00  0.00      B    H  
ATOM   1404  H2  HOH B 461      12.023  14.173  29.906  1.00  0.00      B    H  
ATOM   1405  O   HOH B 462      25.407  35.735  31.530  1.00  0.00      B    O  
ATOM   1406  H1  HOH B 462      25.950  34.974  31.933  1.00  0.00      B    H  
ATOM   1407  H2  HOH B 462      25.130  35.416  30.571  1.00  0.00      B    H  
ATOM   1408  O   HOH B 463      33.495  11.521   5.884  1.00  0.00      B    O  
ATOM   1409  H1  HOH B 463      32.706  10.901   5.859  1.00  0.00      B    H  
ATOM   1410  H2  HOH B 463      33.124  12.435   5.828  1.00  0.00      B    H  
ATOM   1411  O   HOH B 464      22.888  10.950  24.763  1.00  0.00      B    O  
ATOM   1412  H1  HOH B 464      23.210  10.131  25.265  1.00  0.00      B    H  
ATOM   1413  H2  HOH B 464      23.662  11.517  24.493  1.00  0.00      B    H  
ATOM   1414  O   HOH B 465       1.463  21.688   3.769  1.00  0.00      B    O  
ATOM   1415  H1  HOH B 465       1.240  22.262   4.571  1.00  0.00      B    H  
ATOM   1416  H2  HOH B 465       0.981  20.766   3.809  1.00  0.00      B    H  
ATOM   1417  O   HOH B 466      12.758  12.134  19.639  1.00  0.00      B    O  
ATOM   1418  H1  HOH B 466      13.449  12.121  20.350  1.00  0.00      B    H  
ATOM   1419  H2  HOH B 466      13.262  11.711  18.858  1.00  0.00      B    H  
ATOM   1420  O   HOH B 467       2.428  23.217  18.070  1.00  0.00      B    O  
ATOM   1421  H1  HOH B 467       2.415  22.274  17.745  1.00  0.00      B    H  
ATOM   1422  H2  HOH B 467       2.629  23.218  19.070  1.00  0.00      B    H  
ATOM   1423  O   HOH B 468       2.834  36.252  23.142  1.00  0.00      B    O  
ATOM   1424  H1  HOH B 468       2.125  35.785  23.683  1.00  0.00      B    H  
ATOM   1425  H2  HOH B 468       3.083  37.078  23.652  1.00  0.00      B    H  
ATOM   1426  O   HOH B 469      33.311  27.685   1.364  1.00  0.00      B    O  
ATOM   1427  H1  HOH B 469      32.904  26.984   0.694  1.00  0.00      B    H  
ATOM   1428  H2  HOH B 469      33.590  27.195   2.211  1.00  0.00      B    H  
ATOM   1429  O   HOH B 470      26.128  24.156  26.511  1.00  0.00      B    O  
ATOM   1430  H1  HOH B 470      26.830  24.363  25.809  1.00  0.00      B    H  
ATOM   1431  H2  HOH B 470      26.199  23.154  26.742  1.00  0.00      B    H  
ATOM   1432  O   HOH B 471      25.328  31.387  37.869  1.00  0.00      B    O  
ATOM   1433  H1  HOH B 471      25.651  30.522  37.441  1.00  0.00      B    H  
ATOM   1434  H2  HOH B 471      24.916  32.052  37.179  1.00  0.00      B    H  
ATOM   1435  O   HOH B 472      10.291  32.376   5.821  1.00  0.00      B    O  
ATOM   1436  H1  HOH B 472      10.686  31.540   6.260  1.00  0.00      B    H  
ATOM   1437  H2  HOH B 472       9.246  32.269   5.910  1.00  0.00      B    H  
ATOM   1438  O   HOH B 473      11.064  37.220  25.870  1.00  0.00      B    O  
ATOM   1439  H1  HOH B 473      11.274  36.247  26.147  1.00  0.00      B    H  
ATOM   1440  H2  HOH B 473      10.526  37.620  26.607  1.00  0.00      B    H  
ATOM   1441  O   HOH B 474      29.689  30.662  20.926  1.00  0.00      B    O  
ATOM   1442  H1  HOH B 474      30.630  30.669  20.521  1.00  0.00      B    H  
ATOM   1443  H2  HOH B 474      29.061  30.648  20.152  1.00  0.00      B    H  
ATOM   1444  O   HOH B 475      13.751  32.305  36.748  1.00  0.00      B    O  
ATOM   1445  H1  HOH B 475      13.567  31.528  37.317  1.00  0.00      B    H  
ATOM   1446  H2  HOH B 475      13.428  33.127  37.280  1.00  0.00      B    H  
ATOM   1447  O   HOH B 476       7.965  28.886  17.259  1.00  0.00      B    O  
ATOM   1448  H1  HOH B 476       8.377  27.958  17.294  1.00  0.00      B    H  
ATOM   1449  H2  HOH B 476       7.338  28.915  16.451  1.00  0.00      B    H  
ATOM   1450  O   HOH B 477       6.519  28.894  36.885  1.00  0.00      B    O  
ATOM   1451  H1  HOH B 477       7.407  29.392  36.546  1.00  0.00      B    H  
ATOM   1452  H2  HOH B 477       5.750  29.510  36.950  1.00  0.00      B    H  
ATOM   1453  O   HOH B 478      19.541  12.698  31.026  1.00  0.00      B    O  
ATOM   1454  H1  HOH B 478      19.770  11.767  31.355  1.00  0.00      B    H  
ATOM   1455  H2  HOH B 478      18.863  12.620  30.284  1.00  0.00      B    H  
ATOM   1456  O   HOH B 479      26.692  12.801  16.660  1.00  0.00      B    O  
ATOM   1457  H1  HOH B 479      27.207  12.005  16.762  1.00  0.00      B    H  
ATOM   1458  H2  HOH B 479      26.978  13.510  17.316  1.00  0.00      B    H  
ATOM   1459  O   HOH B 480      13.323   6.812  34.839  1.00  0.00      B    O  
ATOM   1460  H1  HOH B 480      12.756   6.048  34.856  1.00  0.00      B    H  
ATOM   1461  H2  HOH B 480      14.036   6.675  35.600  1.00  0.00      B    H  
ATOM   1462  O   HOH B 481       7.151   8.809  18.087  1.00  0.00      B    O  
ATOM   1463  H1  HOH B 481       6.340   8.404  17.586  1.00  0.00      B    H  
ATOM   1464  H2  HOH B 481       7.812   8.086  18.076  1.00  0.00      B    H  
ATOM   1465  O   HOH B 482       0.881  30.738  38.549  1.00  0.00      B    O  
ATOM   1466  H1  HOH B 482       0.341  31.325  38.001  1.00  0.00      B    H  
ATOM   1467  H2  HOH B 482       1.834  31.085  38.512  1.00  0.00      B    H  
ATOM   1468  O   HOH B 483      25.064  24.629  12.113  1.00  0.00      B    O  
ATOM   1469  H1  HOH B 483      25.788  25.107  11.674  1.00  0.00      B    H  
ATOM   1470  H2  HOH B 483      24.982  25.012  13.019  1.00  0.00      B    H  
ATOM   1471  O   HOH B 484      17.789  34.819  16.801  1.00  0.00      B    O  
ATOM   1472  H1  HOH B 484      16.824  35.049  16.491  1.00  0.00      B    H  
ATOM   1473  H2  HOH B 484      18.396  35.678  16.674  1.00  0.00      B    H  
ATOM   1474  O   HOH B 485      15.358  28.342  10.413  1.00  0.00      B    O  
ATOM   1475  H1  HOH B 485      16.260  28.673  10.624  1.00  0.00      B    H  
ATOM   1476  H2  HOH B 485      15.227  27.367  10.608  1.00  0.00      B    H  
ATOM   1477  O   HOH B 486      34.388  19.986  34.453  1.00  0.00      B    O  
ATOM   1478  H1  HOH B 486      34.994  19.155  34.585  1.00  0.00      B    H  
ATOM   1479  H2  HOH B 486      33.627  19.890  35.136  1.00  0.00      B    H  
ATOM   1480  O   HOH B 487      15.623  30.979  29.418  1.00  0.00      B    O  
ATOM   1481  H1  HOH B 487      16.432  31.568  29.481  1.00  0.00      B    H  
ATOM   1482  H2  HOH B 487      15.883  30.050  29.122  1.00  0.00      B    H  
ATOM   1483  O   HOH B 488      32.038   2.600  37.829  1.00  0.00      B    O  
ATOM   1484  H1  HOH B 488      32.841   2.628  37.260  1.00  0.00      B    H  
ATOM   1485  H2  HOH B 488      31.275   2.071  37.421  1.00  0.00      B    H  
ATOM   1486  O   HOH B 489      38.153  14.128   5.835  1.00  0.00      B    O  
ATOM   1487  H1  HOH B 489      39.140  13.907   5.745  1.00  0.00      B    H  
ATOM   1488  H2  HOH B 489      38.081  14.820   6.551  1.00  0.00      B    H  
ATOM   1489  O   HOH B 490      22.223  35.263   7.027  1.00  0.00      B    O  
ATOM   1490  H1  HOH B 490      21.823  35.460   8.012  1.00  0.00      B    H  
ATOM   1491  H2  HOH B 490      23.170  34.963   7.149  1.00  0.00      B    H  
ATOM   1492  O   HOH B 491      34.292  19.452  18.227  1.00  0.00      B    O  
ATOM   1493  H1  HOH B 491      33.545  20.186  18.390  1.00  0.00      B    H  
ATOM   1494  H2  HOH B 491      34.186  19.026  17.331  1.00  0.00      B    H  
ATOM   1495  O   HOH B 492       3.626  20.165  20.537  1.00  0.00      B    O  
ATOM   1496  H1  HOH B 492       4.127  19.353  20.289  1.00  0.00      B    H  
ATOM   1497  H2  HOH B 492       3.102  20.412  19.701  1.00  0.00      B    H  
ATOM   1498  O   HOH B 493      11.739  32.194  22.681  1.00  0.00      B    O  
ATOM   1499  H1  HOH B 493      12.060  31.435  22.043  1.00  0.00      B    H  
ATOM   1500  H2  HOH B 493      11.238  32.887  22.134  1.00  0.00      B    H  
ATOM   1501  O   HOH B 494      26.006  18.561  14.141  1.00  0.00      B    O  
ATOM   1502  H1  HOH B 494      26.502  18.140  13.397  1.00  0.00      B    H  
ATOM   1503  H2  HOH B 494      26.685  18.959  14.707  1.00  0.00      B    H  
ATOM   1504  O   HOH B 495      24.121  29.747   0.772  1.00  0.00      B    O  
ATOM   1505  H1  HOH B 495      23.781  30.367   1.518  1.00  0.00      B    H  
ATOM   1506  H2  HOH B 495      24.518  30.298  -0.012  1.00  0.00      B    H  
ATOM   1507  O   HOH B 496      14.702   0.961  15.029  1.00  0.00      B    O  
ATOM   1508  H1  HOH B 496      14.068   1.722  14.900  1.00  0.00      B    H  
ATOM   1509  H2  HOH B 496      14.343   0.333  15.795  1.00  0.00      B    H  
ATOM   1510  O   HOH B 497       5.812  24.831  23.713  1.00  0.00      B    O  
ATOM   1511  H1  HOH B 497       5.220  24.063  23.977  1.00  0.00      B    H  
ATOM   1512  H2  HOH B 497       5.994  25.327  24.545  1.00  0.00      B    H  
ATOM   1513  O   HOH B 498      31.064  38.155  15.851  1.00  0.00      B    O  
ATOM   1514  H1  HOH B 498      30.910  38.244  14.856  1.00  0.00      B    H  
ATOM   1515  H2  HOH B 498      31.398  37.193  15.996  1.00  0.00      B    H  
ATOM   1516  O   HOH B 499      10.232   3.540  19.506  1.00  0.00      B    O  
ATOM   1517  H1  HOH B 499      10.874   4.215  19.108  1.00  0.00      B    H  
ATOM   1518  H2  HOH B 499       9.456   3.525  18.903  1.00  0.00      B    H  
ATOM   1519  O   HOH B 500      22.388   1.625  11.577  1.00  0.00      B    O  
ATOM   1520  H1  HOH B 500      23.253   1.909  11.888  1.00  0.00      B    H  
ATOM   1521  H2  HOH B 500      21.704   2.072  12.189  1.00  0.00      B    H  
ATOM   1522  O   HOH B 501      14.041  19.551  29.828  1.00  0.00      B    O  
ATOM   1523  H1  HOH B 501      15.046  19.329  29.907  1.00  0.00      B    H  
ATOM   1524  H2  HOH B 501      13.698  19.818  30.773  1.00  0.00      B    H  
ATOM   1525  O   HOH B 502       0.308  24.701  10.140  1.00  0.00      B    O  
ATOM   1526  H1  HOH B 502       1.283  25.036  10.381  1.00  0.00      B    H  
ATOM   1527  H2  HOH B 502      -0.318  25.321  10.624  1.00  0.00      B    H  
ATOM   1528  O   HOH B 503       4.675  15.860  17.891  1.00  0.00      B    O  
ATOM   1529  H1  HOH B 503       5.095  16.173  17.023  1.00  0.00      B    H  
ATOM   1530  H2  HOH B 503       5.241  15.156  18.352  1.00  0.00      B    H  
ATOM   1531  O   HOH B 504      39.091  22.433   5.885  1.00  0.00      B    O  
ATOM   1532  H1  HOH B 504      39.234  23.277   6.449  1.00  0.00      B    H  
ATOM   1533  H2  HOH B 504      38.237  22.631   5.401  1.00  0.00      B    H  
ATOM   1534  O   HOH B 505      26.146  14.678  31.609  1.00  0.00      B    O  
ATOM   1535  H1  HOH B 505      25.352  14.160  31.217  1.00  0.00      B    H  
ATOM   1536  H2  HOH B 505      26.543  14.075  32.286  1.00  0.00      B    H  
ATOM   1537  O   HOH B 506      36.387  28.409  25.132  1.00  0.00      B    O  
ATOM   1538  H1  HOH B 506      36.484  27.429  25.368  1.00  0.00      B    H  
ATOM   1539  H2  HOH B 506      37.076  28.616  24.390  1.00  0.00      B    H  
ATOM   1540  O   HOH B 507      14.718   6.709  37.326  1.00  0.00      B    O  
ATOM   1541  H1  HOH B 507      14.522   7.633  37.686  1.00  0.00      B    H  
ATOM   1542  H2  HOH B 507      15.062   6.084  38.072  1.00  0.00      B    H  
ATOM   1543  O   HOH B 508      26.237  12.381  35.317  1.00  0.00      B    O  
ATOM   1544  H1  HOH B 508      26.485  11.718  36.070  1.00  0.00      B    H  
ATOM   1545  H2  HOH B 508      26.882  12.198  34.599  1.00  0.00      B    H  
ATOM   1546  O   HOH B 509      21.640  27.509  32.569  1.00  0.00      B    O  
ATOM   1547  H1  HOH B 509      20.817  27.773  32.085  1.00  0.00      B    H  
ATOM   1548  H2  HOH B 509      21.331  27.189  33.475  1.00  0.00      B    H  
ATOM   1549  O   HOH B 510      25.918  26.701  32.683  1.00  0.00      B    O  
ATOM   1550  H1  HOH B 510      26.337  27.138  31.905  1.00  0.00      B    H  
ATOM   1551  H2  HOH B 510      25.144  26.099  32.307  1.00  0.00      B    H  
ATOM   1552  O   HOH B 511      18.249  32.949   8.958  1.00  0.00      B    O  
ATOM   1553  H1  HOH B 511      18.961  33.207   8.289  1.00  0.00      B    H  
ATOM   1554  H2  HOH B 511      18.713  32.914   9.878  1.00  0.00      B    H  
ATOM   1555  O   HOH B 512       0.697  20.387  18.925  1.00  0.00      B    O  
ATOM   1556  H1  HOH B 512       0.544  19.643  19.680  1.00  0.00      B    H  
ATOM   1557  H2  HOH B 512       0.380  21.306  19.271  1.00  0.00      B    H  
ATOM   1558  O   HOH B 513      19.870  30.618  16.185  1.00  0.00      B    O  
ATOM   1559  H1  HOH B 513      19.102  31.112  15.757  1.00  0.00      B    H  
ATOM   1560  H2  HOH B 513      20.248  31.209  16.915  1.00  0.00      B    H  
ATOM   1561  O   HOH B 514      34.101   8.742  36.188  1.00  0.00      B    O  
ATOM   1562  H1  HOH B 514      33.801   7.738  36.034  1.00  0.00      B    H  
ATOM   1563  H2  HOH B 514      34.865   8.791  36.841  1.00  0.00      B    H  
ATOM   1564  O   HOH B 515       0.159  28.110   6.409  1.00  0.00      B    O  
ATOM   1565  H1  HOH B 515       1.076  28.064   6.915  1.00  0.00      B    H  
ATOM   1566  H2  HOH B 515      -0.545  27.463   6.886  1.00  0.00      B    H  
ATOM   1567  O   HOH B 516      18.654  10.620  11.643  1.00  0.00      B    O  
ATOM   1568  H1  HOH B 516      19.235   9.826  11.839  1.00  0.00      B    H  
ATOM   1569  H2  HOH B 516      18.483  10.666  10.659  1.00  0.00      B    H  
ATOM   1570  O   HOH B 517       2.351   4.429   7.017  1.00  0.00      B    O  
ATOM   1571  H1  HOH B 517       2.613   3.757   7.711  1.00  0.00      B    H  
ATOM   1572  H2  HOH B 517       1.933   3.944   6.254  1.00  0.00      B    H  
ATOM   1573  O   HOH B 518       1.812  29.736  29.245  1.00  0.00      B    O  
ATOM   1574  H1  HOH B 518       2.279  29.025  28.712  1.00  0.00      B    H  
ATOM   1575  H2  HOH B 518       2.347  30.635  29.123  1.00  0.00      B    H  
ATOM   1576  O   HOH B 519       0.906  15.051   1.324  1.00  0.00      B    O  
ATOM   1577  H1  HOH B 519       1.340  14.197   1.687  1.00  0.00      B    H  
ATOM   1578  H2  HOH B 519       0.466  14.932   0.429  1.00  0.00      B    H  
ATOM   1579  O   HOH B 520       4.666  35.337   8.235  1.00  0.00      B    O  
ATOM   1580  H1  HOH B 520       4.958  36.270   8.071  1.00  0.00      B    H  
ATOM   1581  H2  HOH B 520       5.386  34.727   7.821  1.00  0.00      B    H  
ATOM   1582  O   HOH B 521      33.189   0.773  14.751  1.00  0.00      B    O  
ATOM   1583  H1  HOH B 521      32.475   0.566  15.408  1.00  0.00      B    H  
ATOM   1584  H2  HOH B 521      32.858   1.547  14.107  1.00  0.00      B    H  
ATOM   1585  O   HOH B 522       7.801  22.487  17.309  1.00  0.00      B    O  
ATOM   1586  H1  HOH B 522       7.316  21.868  16.682  1.00  0.00      B    H  
ATOM   1587  H2  HOH B 522       7.917  21.986  18.213  1.00  0.00      B    H  
ATOM   1588  O   HOH B 523      15.914  38.004  20.319  1.00  0.00      B    O  
ATOM   1589  H1  HOH B 523      15.260  37.337  20.705  1.00  0.00      B    H  
ATOM   1590  H2  HOH B 523      16.801  38.039  20.844  1.00  0.00      B    H  
ATOM   1591  O   HOH B 524      26.033  30.233  31.132  1.00  0.00      B    O  
ATOM   1592  H1  HOH B 524      26.952  30.657  31.007  1.00  0.00      B    H  
ATOM   1593  H2  HOH B 524      25.952  29.898  32.110  1.00  0.00      B    H  
ATOM   1594  O   HOH B 525      15.944   2.364   3.467  1.00  0.00      B    O  
ATOM   1595  H1  HOH B 525      16.500   2.666   2.691  1.00  0.00      B    H  
ATOM   1596  H2  HOH B 525      16.021   1.334   3.574  1.00  0.00      B    H  
ATOM   1597  O   HOH B 526      16.118  23.434  22.394  1.00  0.00      B    O  
ATOM   1598  H1  HOH B 526      16.219  22.419  22.611  1.00  0.00      B    H  
ATOM   1599  H2  HOH B 526      16.684  23.633  21.561  1.00  0.00      B    H  
ATOM   1600  O   HOH B 527       9.125  16.204   0.703  1.00  0.00      B    O  
ATOM   1601  H1  HOH B 527       9.413  15.870   1.593  1.00  0.00      B    H  
ATOM   1602  H2  HOH B 527       9.889  15.980   0.032  1.00  0.00      B    H  
ATOM   1603  O   HOH B 528      14.673  13.042   0.842  1.00  0.00      B    O  
ATOM   1604  H1  HOH B 528      14.063  12.920   1.640  1.00  0.00      B    H  
ATOM   1605  H2  HOH B 528      14.239  12.747  -0.009  1.00  0.00      B    H  
ATOM   1606  O   HOH B 529       6.751  27.354   7.958  1.00  0.00      B    O  
ATOM   1607  H1  HOH B 529       7.144  26.738   8.648  1.00  0.00      B    H  
ATOM   1608  H2  HOH B 529       6.001  27.848   8.492  1.00  0.00      B    H  
ATOM   1609  O   HOH B 530      19.595  21.131  10.172  1.00  0.00      B    O  
ATOM   1610  H1  HOH B 530      20.073  22.013   9.801  1.00  0.00      B    H  
ATOM   1611  H2  HOH B 530      20.307  20.535  10.528  1.00  0.00      B    H  
ATOM   1612  O   HOH B 531       1.870  25.408  25.342  1.00  0.00      B    O  
ATOM   1613  H1  HOH B 531       1.571  26.402  25.209  1.00  0.00      B    H  
ATOM   1614  H2  HOH B 531       2.555  25.392  26.115  1.00  0.00      B    H  
ATOM   1615  O   HOH B 532      12.815  38.589  24.160  1.00  0.00      B    O  
ATOM   1616  H1  HOH B 532      13.614  37.995  24.134  1.00  0.00      B    H  
ATOM   1617  H2  HOH B 532      12.130  38.250  24.830  1.00  0.00      B    H  
ATOM   1618  O   HOH B 533      29.209  37.978  29.711  1.00  0.00      B    O  
ATOM   1619  H1  HOH B 533      28.200  38.041  29.989  1.00  0.00      B    H  
ATOM   1620  H2  HOH B 533      29.225  38.145  28.702  1.00  0.00      B    H  
ATOM   1621  O   HOH B 534      31.855  26.978  29.997  1.00  0.00      B    O  
ATOM   1622  H1  HOH B 534      31.879  27.846  30.483  1.00  0.00      B    H  
ATOM   1623  H2  HOH B 534      31.843  27.205  28.998  1.00  0.00      B    H  
ATOM   1624  O   HOH B 535      21.815  37.735   5.466  1.00  0.00      B    O  
ATOM   1625  H1  HOH B 535      22.068  38.046   6.379  1.00  0.00      B    H  
ATOM   1626  H2  HOH B 535      22.506  37.018   5.258  1.00  0.00      B    H  
ATOM   1627  O   HOH B 536       4.441  15.582  26.328  1.00  0.00      B    O  
ATOM   1628  H1  HOH B 536       4.916  14.808  26.864  1.00  0.00      B    H  
ATOM   1629  H2  HOH B 536       3.442  15.469  26.424  1.00  0.00      B    H  
ATOM   1630  O   HOH B 537      26.104  18.921   5.771  1.00  0.00      B    O  
ATOM   1631  H1  HOH B 537      26.175  19.590   6.463  1.00  0.00      B    H  
ATOM   1632  H2  HOH B 537      25.190  18.437   5.843  1.00  0.00      B    H  
ATOM   1633  O   HOH B 538       4.967   7.758  16.641  1.00  0.00      B    O  
ATOM   1634  H1  HOH B 538       4.370   7.075  16.152  1.00  0.00      B    H  
ATOM   1635  H2  HOH B 538       4.373   8.526  16.805  1.00  0.00      B    H  
ATOM   1636  O   HOH B 539      33.164   6.982  28.900  1.00  0.00      B    O  
ATOM   1637  H1  HOH B 539      34.080   6.854  29.341  1.00  0.00      B    H  
ATOM   1638  H2  HOH B 539      33.296   6.841  27.890  1.00  0.00      B    H  
ATOM   1639  O   HOH B 540       6.642   4.298  15.476  1.00  0.00      B    O  
ATOM   1640  H1  HOH B 540       6.762   4.858  16.350  1.00  0.00      B    H  
ATOM   1641  H2  HOH B 540       5.780   3.678  15.578  1.00  0.00      B    H  
ATOM   1642  O   HOH B 541      17.968  33.939  27.091  1.00  0.00      B    O  
ATOM   1643  H1  HOH B 541      17.111  33.836  26.521  1.00  0.00      B    H  
ATOM   1644  H2  HOH B 541      18.693  34.037  26.409  1.00  0.00      B    H  
ATOM   1645  O   HOH B 542      39.279  15.179  24.576  1.00  0.00      B    O  
ATOM   1646  H1  HOH B 542      39.027  14.190  24.595  1.00  0.00      B    H  
ATOM   1647  H2  HOH B 542      38.481  15.810  24.373  1.00  0.00      B    H  
ATOM   1648  O   HOH B 543      25.172  20.629  21.178  1.00  0.00      B    O  
ATOM   1649  H1  HOH B 543      26.115  20.671  20.790  1.00  0.00      B    H  
ATOM   1650  H2  HOH B 543      24.906  19.629  21.094  1.00  0.00      B    H  
ATOM   1651  O   HOH B 544       7.655  38.731  35.969  1.00  0.00      B    O  
ATOM   1652  H1  HOH B 544       6.807  38.390  35.616  1.00  0.00      B    H  
ATOM   1653  H2  HOH B 544       8.331  38.049  35.660  1.00  0.00      B    H  
ATOM   1654  O   HOH B 545       1.129  27.703  31.114  1.00  0.00      B    O  
ATOM   1655  H1  HOH B 545       0.164  27.949  31.360  1.00  0.00      B    H  
ATOM   1656  H2  HOH B 545       1.588  28.567  30.841  1.00  0.00      B    H  
ATOM   1657  O   HOH B 546      37.152  12.573   3.841  1.00  0.00      B    O  
ATOM   1658  H1  HOH B 546      37.392  13.123   4.740  1.00  0.00      B    H  
ATOM   1659  H2  HOH B 546      38.042  12.153   3.472  1.00  0.00      B    H  
ATOM   1660  O   HOH B 547      31.274  37.784  31.452  1.00  0.00      B    O  
ATOM   1661  H1  HOH B 547      30.472  38.008  30.819  1.00  0.00      B    H  
ATOM   1662  H2  HOH B 547      31.796  37.156  30.908  1.00  0.00      B    H  
ATOM   1663  O   HOH B 548       6.292  14.117  27.593  1.00  0.00      B    O  
ATOM   1664  H1  HOH B 548       7.195  14.459  27.840  1.00  0.00      B    H  
ATOM   1665  H2  HOH B 548       6.175  13.156  27.964  1.00  0.00      B    H  
ATOM   1666  O   HOH B 549      15.956  27.771   4.684  1.00  0.00      B    O  
ATOM   1667  H1  HOH B 549      15.125  27.345   4.363  1.00  0.00      B    H  
ATOM   1668  H2  HOH B 549      15.792  27.899   5.659  1.00  0.00      B    H  
ATOM   1669  O   HOH B 550      25.217  12.504   1.606  1.00  0.00      B    O  
ATOM   1670  H1  HOH B 550      24.768  13.332   1.287  1.00  0.00      B    H  
ATOM   1671  H2  HOH B 550      24.503  11.753   1.622  1.00  0.00      B    H  
ATOM   1672  O   HOH B 551       5.661  32.920  25.465  1.00  0.00      B    O  
ATOM   1673  H1  HOH B 551       6.240  32.215  25.108  1.00  0.00      B    H  
ATOM   1674  H2  HOH B 551       5.997  33.186  26.387  1.00  0.00      B    H  
ATOM   1675  O   HOH B 552      26.959   8.840  26.459  1.00  0.00      B    O  
ATOM   1676  H1  HOH B 552      26.976   9.758  26.803  1.00  0.00      B    H  
ATOM   1677  H2  HOH B 552      27.756   8.796  25.840  1.00  0.00      B    H  
ATOM   1678  O   HOH B 553      37.978   3.538   3.595  1.00  0.00      B    O  
ATOM   1679  H1  HOH B 553      37.253   2.868   3.301  1.00  0.00      B    H  
ATOM   1680  H2  HOH B 553      38.827   3.467   3.039  1.00  0.00      B    H  
ATOM   1681  O   HOH B 554      17.795  32.450  36.305  1.00  0.00      B    O  
ATOM   1682  H1  HOH B 554      17.703  32.135  37.257  1.00  0.00      B    H  
ATOM   1683  H2  HOH B 554      16.906  32.907  36.034  1.00  0.00      B    H  
ATOM   1684  O   HOH B 555      12.963  10.401  32.887  1.00  0.00      B    O  
ATOM   1685  H1  HOH B 555      13.870  10.672  32.480  1.00  0.00      B    H  
ATOM   1686  H2  HOH B 555      13.064  10.148  33.855  1.00  0.00      B    H  
ATOM   1687  O   HOH B 556      26.088   0.810  18.888  1.00  0.00      B    O  
ATOM   1688  H1  HOH B 556      25.450   0.078  19.162  1.00  0.00      B    H  
ATOM   1689  H2  HOH B 556      25.873   1.089  17.913  1.00  0.00      B    H  
ATOM   1690  O   HOH B 557      26.345   4.205  36.658  1.00  0.00      B    O  
ATOM   1691  H1  HOH B 557      26.300   4.669  37.581  1.00  0.00      B    H  
ATOM   1692  H2  HOH B 557      26.907   4.639  35.968  1.00  0.00      B    H  
ATOM   1693  O   HOH B 558      25.590   1.258  23.629  1.00  0.00      B    O  
ATOM   1694  H1  HOH B 558      24.849   1.558  24.226  1.00  0.00      B    H  
ATOM   1695  H2  HOH B 558      26.225   2.039  23.526  1.00  0.00      B    H  
ATOM   1696  O   HOH B 559      15.535  10.619  32.007  1.00  0.00      B    O  
ATOM   1697  H1  HOH B 559      15.602   9.626  31.780  1.00  0.00      B    H  
ATOM   1698  H2  HOH B 559      15.793  10.697  32.981  1.00  0.00      B    H  
ATOM   1699  O   HOH B 560      18.460  21.804  29.203  1.00  0.00      B    O  
ATOM   1700  H1  HOH B 560      17.807  22.200  29.866  1.00  0.00      B    H  
ATOM   1701  H2  HOH B 560      19.360  22.228  29.430  1.00  0.00      B    H  
ATOM   1702  O   HOH B 561       9.125  20.085   3.078  1.00  0.00      B    O  
ATOM   1703  H1  HOH B 561       8.575  20.908   3.416  1.00  0.00      B    H  
ATOM   1704  H2  HOH B 561       8.436  19.373   2.931  1.00  0.00      B    H  
ATOM   1705  O   HOH B 562      34.581   0.597  18.856  1.00  0.00      B    O  
ATOM   1706  H1  HOH B 562      35.481   0.196  19.090  1.00  0.00      B    H  
ATOM   1707  H2  HOH B 562      34.335   0.497  17.874  1.00  0.00      B    H  
ATOM   1708  O   HOH B 563      34.270   2.857  36.439  1.00  0.00      B    O  
ATOM   1709  H1  HOH B 563      33.950   3.274  35.541  1.00  0.00      B    H  
ATOM   1710  H2  HOH B 563      35.023   2.298  36.218  1.00  0.00      B    H  
ATOM   1711  O   HOH B 564       5.313  31.685  37.408  1.00  0.00      B    O  
ATOM   1712  H1  HOH B 564       4.601  31.792  38.123  1.00  0.00      B    H  
ATOM   1713  H2  HOH B 564       5.468  32.610  36.972  1.00  0.00      B    H  
ATOM   1714  O   HOH B 565      16.726  22.580   6.026  1.00  0.00      B    O  
ATOM   1715  H1  HOH B 565      17.622  23.026   6.338  1.00  0.00      B    H  
ATOM   1716  H2  HOH B 565      16.861  21.647   5.848  1.00  0.00      B    H  
ATOM   1717  O   HOH B 566      31.735  31.372  19.126  1.00  0.00      B    O  
ATOM   1718  H1  HOH B 566      31.773  30.749  18.298  1.00  0.00      B    H  
ATOM   1719  H2  HOH B 566      32.589  31.900  19.142  1.00  0.00      B    H  
ATOM   1720  O   HOH B 567      33.720  27.322  24.794  1.00  0.00      B    O  
ATOM   1721  H1  HOH B 567      33.719  27.354  23.808  1.00  0.00      B    H  
ATOM   1722  H2  HOH B 567      34.563  27.731  25.157  1.00  0.00      B    H  
ATOM   1723  O   HOH B 568      13.901  33.872  20.390  1.00  0.00      B    O  
ATOM   1724  H1  HOH B 568      14.228  33.374  21.236  1.00  0.00      B    H  
ATOM   1725  H2  HOH B 568      13.275  33.225  19.844  1.00  0.00      B    H  
ATOM   1726  O   HOH B 569       5.227  26.527  28.799  1.00  0.00      B    O  
ATOM   1727  H1  HOH B 569       4.796  25.621  28.559  1.00  0.00      B    H  
ATOM   1728  H2  HOH B 569       6.086  26.402  29.342  1.00  0.00      B    H  
ATOM   1729  O   HOH B 570       5.710  38.976  22.629  1.00  0.00      B    O  
ATOM   1730  H1  HOH B 570       6.232  38.061  22.689  1.00  0.00      B    H  
ATOM   1731  H2  HOH B 570       4.731  38.785  22.766  1.00  0.00      B    H  
ATOM   1732  O   HOH B 571       4.921   1.410  38.993  1.00  0.00      B    O  
ATOM   1733  H1  HOH B 571       5.728   1.941  39.303  1.00  0.00      B    H  
ATOM   1734  H2  HOH B 571       5.338   0.721  38.338  1.00  0.00      B    H  
ATOM   1735  O   HOH B 572      22.598  20.673  24.009  1.00  0.00      B    O  
ATOM   1736  H1  HOH B 572      22.813  20.158  23.203  1.00  0.00      B    H  
ATOM   1737  H2  HOH B 572      22.536  20.010  24.834  1.00  0.00      B    H  
ATOM   1738  O   HOH B 573      16.947  38.187  17.677  1.00  0.00      B    O  
ATOM   1739  H1  HOH B 573      17.872  37.777  17.658  1.00  0.00      B    H  
ATOM   1740  H2  HOH B 573      16.535  38.176  18.630  1.00  0.00      B    H  
ATOM   1741  O   HOH B 574      23.632  35.684   3.985  1.00  0.00      B    O  
ATOM   1742  H1  HOH B 574      24.326  36.172   3.435  1.00  0.00      B    H  
ATOM   1743  H2  HOH B 574      24.093  34.952   4.520  1.00  0.00      B    H  
ATOM   1744  O   HOH B 575       8.819  25.449   8.920  1.00  0.00      B    O  
ATOM   1745  H1  HOH B 575       9.171  25.496   9.907  1.00  0.00      B    H  
ATOM   1746  H2  HOH B 575       9.071  24.559   8.536  1.00  0.00      B    H  
ATOM   1747  O   HOH B 576       9.304  22.617  36.676  1.00  0.00      B    O  
ATOM   1748  H1  HOH B 576       8.453  23.154  36.746  1.00  0.00      B    H  
ATOM   1749  H2  HOH B 576       9.348  22.169  35.775  1.00  0.00      B    H  
ATOM   1750  O   HOH B 577       3.172  33.119  24.659  1.00  0.00      B    O  
ATOM   1751  H1  HOH B 577       4.115  33.009  25.025  1.00  0.00      B    H  
ATOM   1752  H2  HOH B 577       2.629  32.265  24.772  1.00  0.00      B    H  
ATOM   1753  O   HOH B 578       3.138  38.772  24.681  1.00  0.00      B    O  
ATOM   1754  H1  HOH B 578       3.218  38.542  25.660  1.00  0.00      B    H  
ATOM   1755  H2  HOH B 578       3.619  39.697  24.489  1.00  0.00      B    H  
ATOM   1756  O   HOH B 579      32.273  34.140  22.827  1.00  0.00      B    O  
ATOM   1757  H1  HOH B 579      33.201  33.983  22.421  1.00  0.00      B    H  
ATOM   1758  H2  HOH B 579      32.083  35.102  22.580  1.00  0.00      B    H  
ATOM   1759  O   HOH B 580      14.005   6.206  10.315  1.00  0.00      B    O  
ATOM   1760  H1  HOH B 580      13.300   6.887   9.954  1.00  0.00      B    H  
ATOM   1761  H2  HOH B 580      14.479   6.616  11.150  1.00  0.00      B    H  
ATOM   1762  O   HOH B 581       8.219   8.088  28.304  1.00  0.00      B    O  
ATOM   1763  H1  HOH B 581       7.332   7.712  28.036  1.00  0.00      B    H  
ATOM   1764  H2  HOH B 581       8.411   7.912  29.294  1.00  0.00      B    H  
ATOM   1765  O   HOH B 582      11.771   9.047  19.332  1.00  0.00      B    O  
ATOM   1766  H1  HOH B 582      12.446   9.109  18.687  1.00  0.00      B    H  
ATOM   1767  H2  HOH B 582      11.625   8.051  19.424  1.00  0.00      B    H  
ATOM   1768  O   HOH B 583      12.894  32.710   3.516  1.00  0.00      B    O  
ATOM   1769  H1  HOH B 583      12.263  33.470   3.583  1.00  0.00      B    H  
ATOM   1770  H2  HOH B 583      13.778  33.126   3.301  1.00  0.00      B    H  
ATOM   1771  O   HOH B 584       7.503  12.689   4.182  1.00  0.00      B    O  
ATOM   1772  H1  HOH B 584       7.683  12.802   5.162  1.00  0.00      B    H  
ATOM   1773  H2  HOH B 584       8.368  12.444   3.700  1.00  0.00      B    H  
ATOM   1774  O   HOH B 585       1.571  32.398  15.713  1.00  0.00      B    O  
ATOM   1775  H1  HOH B 585       2.431  32.195  16.219  1.00  0.00      B    H  
ATOM   1776  H2  HOH B 585       1.524  31.785  14.869  1.00  0.00      B    H  
ATOM   1777  O   HOH B 586      32.206  16.841   2.486  1.00  0.00      B    O  
ATOM   1778  H1  HOH B 586      32.721  17.252   3.272  1.00  0.00      B    H  
ATOM   1779  H2  HOH B 586      31.695  17.592   2.043  1.00  0.00      B    H  
ATOM   1780  O   HOH B 587      20.054  34.411  14.608  1.00  0.00      B    O  
ATOM   1781  H1  HOH B 587      19.432  33.627  14.799  1.00  0.00      B    H  
ATOM   1782  H2  HOH B 587      19.868  35.076  15.331  1.00  0.00      B    H  
ATOM   1783  O   HOH B 588       5.238  30.542  17.242  1.00  0.00      B    O  
ATOM   1784  H1  HOH B 588       5.554  30.124  16.375  1.00  0.00      B    H  
ATOM   1785  H2  HOH B 588       5.752  30.158  18.050  1.00  0.00      B    H  
ATOM   1786  O   HOH B 589       1.991  11.973  27.466  1.00  0.00      B    O  
ATOM   1787  H1  HOH B 589       2.909  11.713  27.043  1.00  0.00      B    H  
ATOM   1788  H2  HOH B 589       1.993  11.714  28.489  1.00  0.00      B    H  
ATOM   1789  O   HOH B 590      13.517  12.132  37.487  1.00  0.00      B    O  
ATOM   1790  H1  HOH B 590      14.023  11.339  37.859  1.00  0.00      B    H  
ATOM   1791  H2  HOH B 590      12.699  11.737  37.097  1.00  0.00      B    H  
ATOM   1792  O   HOH B 591       9.748  19.029  19.283  1.00  0.00      B    O  
ATOM   1793  H1  HOH B 591       9.440  18.448  20.049  1.00  0.00      B    H  
ATOM   1794  H2  HOH B 591      10.773  19.118  19.282  1.00  0.00      B    H  
ATOM   1795  O   HOH B 592      18.929  11.637  35.313  1.00  0.00      B    O  
ATOM   1796  H1  HOH B 592      19.476  10.983  34.800  1.00  0.00      B    H  
ATOM   1797  H2  HOH B 592      17.939  11.375  35.170  1.00  0.00      B    H  
ATOM   1798  O   HOH B 593      11.973  22.553  25.662  1.00  0.00      B    O  
ATOM   1799  H1  HOH B 593      11.131  22.530  26.183  1.00  0.00      B    H  
ATOM   1800  H2  HOH B 593      12.210  21.576  25.353  1.00  0.00      B    H  
ATOM   1801  O   HOH B 594       8.520  34.596  16.859  1.00  0.00      B    O  
ATOM   1802  H1  HOH B 594       9.208  34.678  17.678  1.00  0.00      B    H  
ATOM   1803  H2  HOH B 594       8.256  33.599  16.753  1.00  0.00      B    H  
ATOM   1804  O   HOH B 595      33.771   8.281   3.181  1.00  0.00      B    O  
ATOM   1805  H1  HOH B 595      34.278   9.087   3.539  1.00  0.00      B    H  
ATOM   1806  H2  HOH B 595      33.807   8.291   2.196  1.00  0.00      B    H  
ATOM   1807  O   HOH B 596      19.075  35.620  34.236  1.00  0.00      B    O  
ATOM   1808  H1  HOH B 596      18.694  35.605  35.169  1.00  0.00      B    H  
ATOM   1809  H2  HOH B 596      19.978  36.014  34.259  1.00  0.00      B    H  
ATOM   1810  O   HOH B 597       8.838  31.706  16.872  1.00  0.00      B    O  
ATOM   1811  H1  HOH B 597       9.741  31.890  16.425  1.00  0.00      B    H  
ATOM   1812  H2  HOH B 597       8.589  30.740  16.821  1.00  0.00      B    H  
ATOM   1813  O   HOH B 598      13.524  30.822   5.427  1.00  0.00      B    O  
ATOM   1814  H1  HOH B 598      12.680  30.281   5.612  1.00  0.00      B    H  
ATOM   1815  H2  HOH B 598      13.277  31.635   4.882  1.00  0.00      B    H  
ATOM   1816  O   HOH B 599      14.125  35.331  18.162  1.00  0.00      B    O  
ATOM   1817  H1  HOH B 599      14.453  34.833  18.971  1.00  0.00      B    H  
ATOM   1818  H2  HOH B 599      14.557  34.932  17.390  1.00  0.00      B    H  
ATOM   1819  O   HOH B 600       7.169   0.609   2.342  1.00  0.00      B    O  
ATOM   1820  H1  HOH B 600       7.469   1.197   1.553  1.00  0.00      B    H  
ATOM   1821  H2  HOH B 600       6.464   1.113   2.880  1.00  0.00      B    H  
ATOM   1822  O   HOH B 601      36.028   8.874  23.175  1.00  0.00      B    O  
ATOM   1823  H1  HOH B 601      35.744   7.955  22.926  1.00  0.00      B    H  
ATOM   1824  H2  HOH B 601      36.686   8.773  23.913  1.00  0.00      B    H  
ATOM   1825  O   HOH B 602      10.957  38.038  10.822  1.00  0.00      B    O  
ATOM   1826  H1  HOH B 602      10.364  38.755  10.359  1.00  0.00      B    H  
ATOM   1827  H2  HOH B 602      10.822  38.017  11.858  1.00  0.00      B    H  
ATOM   1828  O   HOH B 603       7.266   9.550   9.412  1.00  0.00      B    O  
ATOM   1829  H1  HOH B 603       6.355   9.241   9.737  1.00  0.00      B    H  
ATOM   1830  H2  HOH B 603       7.870   8.767   9.341  1.00  0.00      B    H  
ATOM   1831  O   HOH B 604      33.956  12.876   9.792  1.00  0.00      B    O  
ATOM   1832  H1  HOH B 604      34.141  12.518  10.735  1.00  0.00      B    H  
ATOM   1833  H2  HOH B 604      34.522  12.413   9.159  1.00  0.00      B    H  
ATOM   1834  O   HOH B 605      -0.136  31.446  21.857  1.00  0.00      B    O  
ATOM   1835  H1  HOH B 605       0.618  31.994  22.161  1.00  0.00      B    H  
ATOM   1836  H2  HOH B 605      -0.120  31.452  20.815  1.00  0.00      B    H  
ATOM   1837  O   HOH B 606      13.732  36.306  21.515  1.00  0.00      B    O  
ATOM   1838  H1  HOH B 606      13.353  37.138  21.005  1.00  0.00      B    H  
ATOM   1839  H2  HOH B 606      13.583  35.450  20.935  1.00  0.00      B    H  
ATOM   1840  O   HOH B 607      38.887  10.646  36.931  1.00  0.00      B    O  
ATOM   1841  H1  HOH B 607      38.230  11.138  36.334  1.00  0.00      B    H  
ATOM   1842  H2  HOH B 607      39.247   9.887  36.400  1.00  0.00      B    H  
ATOM   1843  O   HOH B 608      13.089   5.268   6.933  1.00  0.00      B    O  
ATOM   1844  H1  HOH B 608      13.530   4.876   6.125  1.00  0.00      B    H  
ATOM   1845  H2  HOH B 608      13.790   5.620   7.486  1.00  0.00      B    H  
ATOM   1846  O   HOH B 609      24.532  32.936   8.813  1.00  0.00      B    O  
ATOM   1847  H1  HOH B 609      23.552  32.807   8.993  1.00  0.00      B    H  
ATOM   1848  H2  HOH B 609      24.991  32.657   9.730  1.00  0.00      B    H  
ATOM   1849  O   HOH B 610       0.806  38.618  28.942  1.00  0.00      B    O  
ATOM   1850  H1  HOH B 610       0.234  37.872  29.341  1.00  0.00      B    H  
ATOM   1851  H2  HOH B 610       0.664  38.590  27.943  1.00  0.00      B    H  
ATOM   1852  O   HOH B 611      27.020   2.584   7.463  1.00  0.00      B    O  
ATOM   1853  H1  HOH B 611      27.170   1.602   7.638  1.00  0.00      B    H  
ATOM   1854  H2  HOH B 611      27.512   2.721   6.521  1.00  0.00      B    H  
ATOM   1855  O   HOH B 612      22.150   8.669  28.055  1.00  0.00      B    O  
ATOM   1856  H1  HOH B 612      22.297   9.508  28.617  1.00  0.00      B    H  
ATOM   1857  H2  HOH B 612      22.926   8.639  27.355  1.00  0.00      B    H  
ATOM   1858  O   HOH B 613      35.005  18.065  26.451  1.00  0.00      B    O  
ATOM   1859  H1  HOH B 613      35.761  17.892  27.193  1.00  0.00      B    H  
ATOM   1860  H2  HOH B 613      35.403  18.657  25.754  1.00  0.00      B    H  
ATOM   1861  O   HOH B 614      13.153   9.443   1.898  1.00  0.00      B    O  
ATOM   1862  H1  HOH B 614      12.522   8.653   1.911  1.00  0.00      B    H  
ATOM   1863  H2  HOH B 614      12.602  10.293   1.768  1.00  0.00      B    H  
ATOM   1864  O   HOH B 615      12.342  29.099  13.893  1.00  0.00      B    O  
ATOM   1865  H1  HOH B 615      12.225  29.354  14.860  1.00  0.00      B    H  
ATOM   1866  H2  HOH B 615      12.458  28.085  13.891  1.00  0.00      B    H  
ATOM   1867  O   HOH B 616       8.935  21.525  34.154  1.00  0.00      B    O  
ATOM   1868  H1  HOH B 616       9.707  20.931  34.204  1.00  0.00      B    H  
ATOM   1869  H2  HOH B 616       8.132  20.936  33.873  1.00  0.00      B    H  
ATOM   1870  O   HOH B 617       9.512   9.294   1.745  1.00  0.00      B    O  
ATOM   1871  H1  HOH B 617       8.676   8.949   1.324  1.00  0.00      B    H  
ATOM   1872  H2  HOH B 617      10.020   9.981   1.198  1.00  0.00      B    H  
ATOM   1873  O   HOH B 618      10.600  10.344  21.472  1.00  0.00      B    O  
ATOM   1874  H1  HOH B 618      11.258  11.149  21.805  1.00  0.00      B    H  
ATOM   1875  H2  HOH B 618      10.933  10.052  20.551  1.00  0.00      B    H  
ATOM   1876  O   HOH B 619       9.070   5.825   4.172  1.00  0.00      B    O  
ATOM   1877  H1  HOH B 619       9.724   5.265   4.747  1.00  0.00      B    H  
ATOM   1878  H2  HOH B 619       8.669   5.256   3.406  1.00  0.00      B    H  
ATOM   1879  O   HOH B 620      19.169  26.677  37.657  1.00  0.00      B    O  
ATOM   1880  H1  HOH B 620      18.146  26.618  37.531  1.00  0.00      B    H  
ATOM   1881  H2  HOH B 620      19.444  25.840  38.191  1.00  0.00      B    H  
ATOM   1882  O   HOH B 621      10.159  34.165  21.747  1.00  0.00      B    O  
ATOM   1883  H1  HOH B 621      10.360  35.080  22.122  1.00  0.00      B    H  
ATOM   1884  H2  HOH B 621       9.270  33.829  22.124  1.00  0.00      B    H  
ATOM   1885  O   HOH B 622      17.814  22.379   0.172  1.00  0.00      B    O  
ATOM   1886  H1  HOH B 622      17.080  23.080   0.424  1.00  0.00      B    H  
ATOM   1887  H2  HOH B 622      18.120  21.882   1.017  1.00  0.00      B    H  
ATOM   1888  O   HOH B 623       9.527  10.539  18.218  1.00  0.00      B    O  
ATOM   1889  H1  HOH B 623      10.331  10.095  18.563  1.00  0.00      B    H  
ATOM   1890  H2  HOH B 623       8.715  10.187  18.713  1.00  0.00      B    H  
ATOM   1891  O   HOH B 624      31.128  12.839  38.680  1.00  0.00      B    O  
ATOM   1892  H1  HOH B 624      32.142  13.056  38.639  1.00  0.00      B    H  
ATOM   1893  H2  HOH B 624      30.628  13.633  38.299  1.00  0.00      B    H  
ATOM   1894  O   HOH B 625      17.234  13.623  24.471  1.00  0.00      B    O  
ATOM   1895  H1  HOH B 625      17.446  14.645  24.337  1.00  0.00      B    H  
ATOM   1896  H2  HOH B 625      17.670  13.334  25.304  1.00  0.00      B    H  
ATOM   1897  O   HOH B 626      33.834  19.403   7.639  1.00  0.00      B    O  
ATOM   1898  H1  HOH B 626      33.598  19.632   6.698  1.00  0.00      B    H  
ATOM   1899  H2  HOH B 626      34.352  20.214   8.086  1.00  0.00      B    H  
ATOM   1900  O   HOH B 627      21.086  26.701  18.943  1.00  0.00      B    O  
ATOM   1901  H1  HOH B 627      21.217  25.800  18.416  1.00  0.00      B    H  
ATOM   1902  H2  HOH B 627      20.737  26.568  19.889  1.00  0.00      B    H  
ATOM   1903  O   HOH B 628      19.866   4.855  26.075  1.00  0.00      B    O  
ATOM   1904  H1  HOH B 628      19.797   5.783  26.594  1.00  0.00      B    H  
ATOM   1905  H2  HOH B 628      18.921   4.403  26.240  1.00  0.00      B    H  
ATOM   1906  O   HOH B 629       3.312   3.884  21.326  1.00  0.00      B    O  
ATOM   1907  H1  HOH B 629       4.237   3.980  20.831  1.00  0.00      B    H  
ATOM   1908  H2  HOH B 629       3.009   2.931  21.317  1.00  0.00      B    H  
ATOM   1909  O   HOH B 630      19.850  32.301   1.238  1.00  0.00      B    O  
ATOM   1910  H1  HOH B 630      19.395  32.664   2.067  1.00  0.00      B    H  
ATOM   1911  H2  HOH B 630      20.825  32.664   1.212  1.00  0.00      B    H  
ATOM   1912  O   HOH B 631      31.179  16.995  35.530  1.00  0.00      B    O  
ATOM   1913  H1  HOH B 631      32.183  17.060  35.759  1.00  0.00      B    H  
ATOM   1914  H2  HOH B 631      31.011  17.717  34.829  1.00  0.00      B    H  
ATOM   1915  O   HOH B 632      35.381  11.430   7.868  1.00  0.00      B    O  
ATOM   1916  H1  HOH B 632      34.634  11.407   7.209  1.00  0.00      B    H  
ATOM   1917  H2  HOH B 632      35.731  10.496   7.950  1.00  0.00      B    H  
ATOM   1918  O   HOH B 633       6.678  18.937  25.458  1.00  0.00      B    O  
ATOM   1919  H1  HOH B 633       7.364  18.998  26.173  1.00  0.00      B    H  
ATOM   1920  H2  HOH B 633       7.088  18.403  24.742  1.00  0.00      B    H  
ATOM   1921  O   HOH B 634       4.135  20.439  28.443  1.00  0.00      B    O  
ATOM   1922  H1  HOH B 634       5.098  20.412  28.493  1.00  0.00      B    H  
ATOM   1923  H2  HOH B 634       3.917  21.016  27.620  1.00  0.00      B    H  
ATOM   1924  O   HOH B 635      30.949  12.375   2.371  1.00  0.00      B    O  
ATOM   1925  H1  HOH B 635      31.608  13.018   2.848  1.00  0.00      B    H  
ATOM   1926  H2  HOH B 635      31.041  12.528   1.394  1.00  0.00      B    H  
ATOM   1927  O   HOH B 636      20.574  11.493   1.512  1.00  0.00      B    O  
ATOM   1928  H1  HOH B 636      19.585  11.430   1.651  1.00  0.00      B    H  
ATOM   1929  H2  HOH B 636      20.968  11.637   2.427  1.00  0.00      B    H  
ATOM   1930  O   HOH B 637       7.754  10.907  26.381  1.00  0.00      B    O  
ATOM   1931  H1  HOH B 637       8.478  10.148  26.389  1.00  0.00      B    H  
ATOM   1932  H2  HOH B 637       8.194  11.561  25.742  1.00  0.00      B    H  
ATOM   1933  O   HOH B 638      18.465  13.023   3.565  1.00  0.00      B    O  
ATOM   1934  H1  HOH B 638      18.313  13.340   2.595  1.00  0.00      B    H  
ATOM   1935  H2  HOH B 638      17.675  12.391   3.796  1.00  0.00      B    H  
ATOM   1936  O   HOH B 639       4.252  22.521  38.005  1.00  0.00      B    O  
ATOM   1937  H1  HOH B 639       5.161  22.318  38.312  1.00  0.00      B    H  
ATOM   1938  H2  HOH B 639       3.723  21.656  38.094  1.00  0.00      B    H  
ATOM   1939  O   HOH B 640      34.001   5.224  19.814  1.00  0.00      B    O  
ATOM   1940  H1  HOH B 640      34.539   6.053  19.634  1.00  0.00      B    H  
ATOM   1941  H2  HOH B 640      34.756   4.532  19.940  1.00  0.00      B    H  
ATOM   1942  O   HOH B 641      13.778   2.586  33.783  1.00  0.00      B    O  
ATOM   1943  H1  HOH B 641      12.782   2.571  33.659  1.00  0.00      B    H  
ATOM   1944  H2  HOH B 641      13.967   2.468  34.744  1.00  0.00      B    H  
ATOM   1945  O   HOH B 642       3.416  10.081   3.648  1.00  0.00      B    O  
ATOM   1946  H1  HOH B 642       2.459  10.089   3.904  1.00  0.00      B    H  
ATOM   1947  H2  HOH B 642       3.883  10.146   4.522  1.00  0.00      B    H  
ATOM   1948  O   HOH B 643      28.814  15.552   4.023  1.00  0.00      B    O  
ATOM   1949  H1  HOH B 643      29.534  16.207   4.249  1.00  0.00      B    H  
ATOM   1950  H2  HOH B 643      29.226  14.615   4.222  1.00  0.00      B    H  
ATOM   1951  O   HOH B 644      31.455  22.249  13.901  1.00  0.00      B    O  
ATOM   1952  H1  HOH B 644      31.700  23.225  14.203  1.00  0.00      B    H  
ATOM   1953  H2  HOH B 644      32.031  21.990  13.162  1.00  0.00      B    H  
ATOM   1954  O   HOH B 645       2.044   1.060  32.762  1.00  0.00      B    O  
ATOM   1955  H1  HOH B 645       2.522   0.491  33.480  1.00  0.00      B    H  
ATOM   1956  H2  HOH B 645       1.046   0.758  32.761  1.00  0.00      B    H  
ATOM   1957  O   HOH B 646      10.195  33.831   8.491  1.00  0.00      B    O  
ATOM   1958  H1  HOH B 646      10.882  33.523   9.133  1.00  0.00      B    H  
ATOM   1959  H2  HOH B 646      10.375  33.403   7.593  1.00  0.00      B    H  
ATOM   1960  O   HOH B 647      38.753  22.503  20.414  1.00  0.00      B    O  
ATOM   1961  H1  HOH B 647      38.417  23.486  20.317  1.00  0.00      B    H  
ATOM   1962  H2  HOH B 647      38.289  22.023  21.206  1.00  0.00      B    H  
ATOM   1963  O   HOH B 648      26.614  24.449  30.824  1.00  0.00      B    O  
ATOM   1964  H1  HOH B 648      25.857  24.649  30.118  1.00  0.00      B    H  
ATOM   1965  H2  HOH B 648      27.314  25.122  30.699  1.00  0.00      B    H  
ATOM   1966  O   HOH B 649       8.063  14.947  33.156  1.00  0.00      B    O  
ATOM   1967  H1  HOH B 649       7.981  14.988  34.227  1.00  0.00      B    H  
ATOM   1968  H2  HOH B 649       7.556  14.104  32.941  1.00  0.00      B    H  
ATOM   1969  O   HOH B 650      33.020  36.756  12.690  1.00  0.00      B    O  
ATOM   1970  H1  HOH B 650      33.119  35.855  13.026  1.00  0.00      B    H  
ATOM   1971  H2  HOH B 650      33.597  37.418  13.206  1.00  0.00      B    H  
ATOM   1972  O   HOH B 651       6.310  31.178  34.335  1.00  0.00      B    O  
ATOM   1973  H1  HOH B 651       5.306  31.258  34.263  1.00  0.00      B    H  
ATOM   1974  H2  HOH B 651       6.692  30.746  33.496  1.00  0.00      B    H  
ATOM   1975  O   HOH B 652      30.697  21.692  36.241  1.00  0.00      B    O  
ATOM   1976  H1  HOH B 652      29.959  21.868  35.597  1.00  0.00      B    H  
ATOM   1977  H2  HOH B 652      30.920  22.544  36.710  1.00  0.00      B    H  
ATOM   1978  O   HOH B 653      36.955  26.442  33.795  1.00  0.00      B    O  
ATOM   1979  H1  HOH B 653      36.492  25.567  33.698  1.00  0.00      B    H  
ATOM   1980  H2  HOH B 653      36.291  27.038  34.264  1.00  0.00      B    H  
ATOM   1981  O   HOH B 654       3.552  38.654  20.309  1.00  0.00      B    O  
ATOM   1982  H1  HOH B 654       4.177  38.973  19.596  1.00  0.00      B    H  
ATOM   1983  H2  HOH B 654       3.770  37.659  20.498  1.00  0.00      B    H  
ATOM   1984  O   HOH B 655       4.942  32.654  31.245  1.00  0.00      B    O  
ATOM   1985  H1  HOH B 655       4.360  32.036  31.844  1.00  0.00      B    H  
ATOM   1986  H2  HOH B 655       5.831  32.166  31.091  1.00  0.00      B    H  
ATOM   1987  O   HOH B 656      28.695  15.893  27.036  1.00  0.00      B    O  
ATOM   1988  H1  HOH B 656      29.194  16.664  27.521  1.00  0.00      B    H  
ATOM   1989  H2  HOH B 656      29.035  15.988  26.095  1.00  0.00      B    H  
ATOM   1990  O   HOH B 657      18.747   7.582  24.560  1.00  0.00      B    O  
ATOM   1991  H1  HOH B 657      19.292   7.328  25.375  1.00  0.00      B    H  
ATOM   1992  H2  HOH B 657      19.325   7.169  23.793  1.00  0.00      B    H  
ATOM   1993  O   HOH B 658      29.480   9.781   8.009  1.00  0.00      B    O  
ATOM   1994  H1  HOH B 658      28.555   9.891   7.467  1.00  0.00      B    H  
ATOM   1995  H2  HOH B 658      29.752  10.726   8.413  1.00  0.00      B    H  
ATOM   1996  O   HOH B 659      20.115  22.265  23.632  1.00  0.00      B    O  
ATOM   1997  H1  HOH B 659      20.692  21.430  23.588  1.00  0.00      B    H  
ATOM   1998  H2  HOH B 659      19.285  22.131  24.170  1.00  0.00      B    H  
ATOM   1999  O   HOH B 660      11.297  38.680  34.834  1.00  0.00      B    O  
ATOM   2000  H1  HOH B 660      12.223  38.278  34.794  1.00  0.00      B    H  
ATOM   2001  H2  HOH B 660      10.581  37.959  34.970  1.00  0.00      B    H  
ATOM   2002  O   HOH B 661      26.958  27.862  30.321  1.00  0.00      B    O  
ATOM   2003  H1  HOH B 661      26.597  28.793  30.519  1.00  0.00      B    H  
ATOM   2004  H2  HOH B 661      27.628  27.906  29.541  1.00  0.00      B    H  
ATOM   2005  O   HOH B 662       4.131  27.573   2.964  1.00  0.00      B    O  
ATOM   2006  H1  HOH B 662       4.135  26.597   2.657  1.00  0.00      B    H  
ATOM   2007  H2  HOH B 662       4.235  27.983   2.074  1.00  0.00      B    H  
ATOM   2008  O   HOH B 663      35.130  29.999  30.205  1.00  0.00      B    O  
ATOM   2009  H1  HOH B 663      35.648  29.156  29.969  1.00  0.00      B    H  
ATOM   2010  H2  HOH B 663      35.382  30.328  31.156  1.00  0.00      B    H  
ATOM   2011  O   HOH B 664      37.023  33.508  20.158  1.00  0.00      B    O  
ATOM   2012  H1  HOH B 664      37.024  32.561  19.844  1.00  0.00      B    H  
ATOM   2013  H2  HOH B 664      37.969  33.794  20.444  1.00  0.00      B    H  
ATOM   2014  O   HOH B 665       8.751   9.785  32.569  1.00  0.00      B    O  
ATOM   2015  H1  HOH B 665       8.649   8.769  32.492  1.00  0.00      B    H  
ATOM   2016  H2  HOH B 665       9.240  10.089  31.751  1.00  0.00      B    H  
ATOM   2017  O   HOH B 666      14.578  32.514  22.929  1.00  0.00      B    O  
ATOM   2018  H1  HOH B 666      13.603  32.582  23.050  1.00  0.00      B    H  
ATOM   2019  H2  HOH B 666      14.947  33.064  23.644  1.00  0.00      B    H  
ATOM   2020  O   HOH B 667      23.885  13.326  30.848  1.00  0.00      B    O  
ATOM   2021  H1  HOH B 667      24.487  12.555  30.512  1.00  0.00      B    H  
ATOM   2022  H2  HOH B 667      23.912  13.227  31.890  1.00  0.00      B    H  
ATOM   2023  O   HOH B 668       2.559  25.461  11.331  1.00  0.00      B    O  
ATOM   2024  H1  HOH B 668       3.429  25.846  11.015  1.00  0.00      B    H  
ATOM   2025  H2  HOH B 668       2.537  25.257  12.329  1.00  0.00      B    H  
ATOM   2026  O   HOH B 669      38.685   2.935  23.026  1.00  0.00      B    O  
ATOM   2027  H1  HOH B 669      38.798   3.725  22.398  1.00  0.00      B    H  
ATOM   2028  H2  HOH B 669      39.535   2.521  22.982  1.00  0.00      B    H  
ATOM   2029  O   HOH B 670      25.795   0.347  15.905  1.00  0.00      B    O  
ATOM   2030  H1  HOH B 670      25.499  -0.599  15.671  1.00  0.00      B    H  
ATOM   2031  H2  HOH B 670      26.799   0.312  15.770  1.00  0.00      B    H  
ATOM   2032  O   HOH B 671      35.270  23.584  17.005  1.00  0.00      B    O  
ATOM   2033  H1  HOH B 671      35.229  22.619  17.234  1.00  0.00      B    H  
ATOM   2034  H2  HOH B 671      35.899  23.723  16.263  1.00  0.00      B    H  
ATOM   2035  O   HOH B 672      29.690  15.915  24.561  1.00  0.00      B    O  
ATOM   2036  H1  HOH B 672      29.493  16.847  24.202  1.00  0.00      B    H  
ATOM   2037  H2  HOH B 672      30.064  15.325  23.837  1.00  0.00      B    H  
ATOM   2038  O   HOH B 673      32.400  23.421   9.959  1.00  0.00      B    O  
ATOM   2039  H1  HOH B 673      31.864  22.851   9.243  1.00  0.00      B    H  
ATOM   2040  H2  HOH B 673      32.390  24.412   9.607  1.00  0.00      B    H  
ATOM   2041  O   HOH B 674      27.857  31.871  12.532  1.00  0.00      B    O  
ATOM   2042  H1  HOH B 674      28.537  32.598  12.774  1.00  0.00      B    H  
ATOM   2043  H2  HOH B 674      28.352  31.024  12.677  1.00  0.00      B    H  
ATOM   2044  O   HOH B 675      16.255   6.574  19.481  1.00  0.00      B    O  
ATOM   2045  H1  HOH B 675      16.489   5.632  19.747  1.00  0.00      B    H  
ATOM   2046  H2  HOH B 675      17.132   6.894  19.073  1.00  0.00      B    H  
ATOM   2047  O   HOH B 676       2.795  26.075  32.401  1.00  0.00      B    O  
ATOM   2048  H1  HOH B 676       2.980  25.089  32.352  1.00  0.00      B    H  
ATOM   2049  H2  HOH B 676       2.309  26.355  31.561  1.00  0.00      B    H  
ATOM   2050  O   HOH B 677      17.899  22.247  25.337  1.00  0.00      B    O  
ATOM   2051  H1  HOH B 677      17.165  21.752  24.825  1.00  0.00      B    H  
ATOM   2052  H2  HOH B 677      18.064  21.686  26.179  1.00  0.00      B    H  
ATOM   2053  O   HOH B 678      23.082  28.470  37.059  1.00  0.00      B    O  
ATOM   2054  H1  HOH B 678      24.070  28.749  36.919  1.00  0.00      B    H  
ATOM   2055  H2  HOH B 678      22.508  29.343  37.127  1.00  0.00      B    H  
ATOM   2056  O   HOH B 679      37.081  24.468   0.706  1.00  0.00      B    O  
ATOM   2057  H1  HOH B 679      37.925  23.937   0.885  1.00  0.00      B    H  
ATOM   2058  H2  HOH B 679      37.305  25.334   0.225  1.00  0.00      B    H  
ATOM   2059  O   HOH B 680       6.737  17.182  39.027  1.00  0.00      B    O  
ATOM   2060  H1  HOH B 680       7.590  16.883  39.496  1.00  0.00      B    H  
ATOM   2061  H2  HOH B 680       6.988  17.905  38.436  1.00  0.00      B    H  
ATOM   2062  O   HOH B 681      38.142   6.959  37.198  1.00  0.00      B    O  
ATOM   2063  H1  HOH B 681      38.990   7.167  36.693  1.00  0.00      B    H  
ATOM   2064  H2  HOH B 681      38.370   6.804  38.170  1.00  0.00      B    H  
ATOM   2065  O   HOH B 682      30.798  37.867   9.514  1.00  0.00      B    O  
ATOM   2066  H1  HOH B 682      29.963  37.564   8.906  1.00  0.00      B    H  
ATOM   2067  H2  HOH B 682      30.528  38.804   9.958  1.00  0.00      B    H  
ATOM   2068  O   HOH B 683      13.576   5.149  19.368  1.00  0.00      B    O  
ATOM   2069  H1  HOH B 683      14.473   5.637  19.489  1.00  0.00      B    H  
ATOM   2070  H2  HOH B 683      13.634   4.647  18.515  1.00  0.00      B    H  
ATOM   2071  O   HOH B 684      34.912  31.404  12.503  1.00  0.00      B    O  
ATOM   2072  H1  HOH B 684      34.255  31.772  11.813  1.00  0.00      B    H  
ATOM   2073  H2  HOH B 684      34.416  31.145  13.354  1.00  0.00      B    H  
ATOM   2074  O   HOH B 685      23.209   3.426   5.155  1.00  0.00      B    O  
ATOM   2075  H1  HOH B 685      24.175   3.351   4.737  1.00  0.00      B    H  
ATOM   2076  H2  HOH B 685      22.765   2.613   5.035  1.00  0.00      B    H  
ATOM   2077  O   HOH B 686       7.463  20.690  19.521  1.00  0.00      B    O  
ATOM   2078  H1  HOH B 686       8.277  20.159  19.851  1.00  0.00      B    H  
ATOM   2079  H2  HOH B 686       7.005  20.172  18.813  1.00  0.00      B    H  
ATOM   2080  O   HOH B 687       4.004   6.957   2.265  1.00  0.00      B    O  
ATOM   2081  H1  HOH B 687       3.167   6.561   1.847  1.00  0.00      B    H  
ATOM   2082  H2  HOH B 687       3.848   7.737   2.832  1.00  0.00      B    H  
ATOM   2083  O   HOH B 688      15.897  19.892   1.382  1.00  0.00      B    O  
ATOM   2084  H1  HOH B 688      16.263  19.920   0.441  1.00  0.00      B    H  
ATOM   2085  H2  HOH B 688      14.907  19.633   1.426  1.00  0.00      B    H  
ATOM   2086  O   HOH B 689      20.931  26.755  10.778  1.00  0.00      B    O  
ATOM   2087  H1  HOH B 689      21.890  26.673  10.386  1.00  0.00      B    H  
ATOM   2088  H2  HOH B 689      20.971  27.344  11.575  1.00  0.00      B    H  
ATOM   2089  O   HOH B 690       8.757  27.026   2.127  1.00  0.00      B    O  
ATOM   2090  H1  HOH B 690       9.662  26.603   1.984  1.00  0.00      B    H  
ATOM   2091  H2  HOH B 690       8.744  27.374   3.125  1.00  0.00      B    H  
ATOM   2092  O   HOH B 691      32.074  36.144  34.196  1.00  0.00      B    O  
ATOM   2093  H1  HOH B 691      32.176  35.236  33.859  1.00  0.00      B    H  
ATOM   2094  H2  HOH B 691      31.716  36.700  33.451  1.00  0.00      B    H  
ATOM   2095  O   HOH B 692      15.668  24.093   4.146  1.00  0.00      B    O  
ATOM   2096  H1  HOH B 692      16.101  23.488   4.845  1.00  0.00      B    H  
ATOM   2097  H2  HOH B 692      14.903  24.649   4.594  1.00  0.00      B    H  
ATOM   2098  O   HOH B 693       1.470   3.802  10.475  1.00  0.00      B    O  
ATOM   2099  H1  HOH B 693       0.596   3.831   9.873  1.00  0.00      B    H  
ATOM   2100  H2  HOH B 693       2.160   3.314   9.908  1.00  0.00      B    H  
ATOM   2101  O   HOH B 694      34.117  21.029  30.403  1.00  0.00      B    O  
ATOM   2102  H1  HOH B 694      35.114  20.661  30.217  1.00  0.00      B    H  
ATOM   2103  H2  HOH B 694      34.229  22.036  30.573  1.00  0.00      B    H  
ATOM   2104  O   HOH B 695      26.096   6.408  30.433  1.00  0.00      B    O  
ATOM   2105  H1  HOH B 695      26.190   6.063  29.473  1.00  0.00      B    H  
ATOM   2106  H2  HOH B 695      26.784   5.956  31.051  1.00  0.00      B    H  
ATOM   2107  O   HOH B 696      19.759   6.961   2.403  1.00  0.00      B    O  
ATOM   2108  H1  HOH B 696      19.666   7.800   2.997  1.00  0.00      B    H  
ATOM   2109  H2  HOH B 696      20.647   6.542   2.650  1.00  0.00      B    H  
ATOM   2110  O   HOH B 697      34.387  34.625   9.686  1.00  0.00      B    O  
ATOM   2111  H1  HOH B 697      33.936  35.572   9.705  1.00  0.00      B    H  
ATOM   2112  H2  HOH B 697      35.367  34.823   9.710  1.00  0.00      B    H  
ATOM   2113  O   HOH B 698       0.900   8.379  35.094  1.00  0.00      B    O  
ATOM   2114  H1  HOH B 698       1.337   9.178  34.647  1.00  0.00      B    H  
ATOM   2115  H2  HOH B 698       1.592   7.598  34.965  1.00  0.00      B    H  
ATOM   2116  O   HOH B 699      21.563  23.958  35.289  1.00  0.00      B    O  
ATOM   2117  H1  HOH B 699      21.426  24.968  35.125  1.00  0.00      B    H  
ATOM   2118  H2  HOH B 699      21.772  23.754  36.322  1.00  0.00      B    H  
ATOM   2119  O   HOH B 700      28.912  22.691  14.756  1.00  0.00      B    O  
ATOM   2120  H1  HOH B 700      28.433  22.224  13.955  1.00  0.00      B    H  
ATOM   2121  H2  HOH B 700      29.848  22.808  14.578  1.00  0.00      B    H  
ATOM   2122  O   HOH B 701      38.239  24.926  22.971  1.00  0.00      B    O  
ATOM   2123  H1  HOH B 701      38.238  23.984  23.308  1.00  0.00      B    H  
ATOM   2124  H2  HOH B 701      39.049  25.038  22.472  1.00  0.00      B    H  
ATOM   2125  O   HOH B 702       3.730  36.255  37.876  1.00  0.00      B    O  
ATOM   2126  H1  HOH B 702       4.146  37.174  37.667  1.00  0.00      B    H  
ATOM   2127  H2  HOH B 702       3.607  36.097  38.895  1.00  0.00      B    H  
ATOM   2128  O   HOH B 703      21.904   7.134  38.187  1.00  0.00      B    O  
ATOM   2129  H1  HOH B 703      21.188   6.454  38.469  1.00  0.00      B    H  
ATOM   2130  H2  HOH B 703      21.642   8.011  38.637  1.00  0.00      B    H  
ATOM   2131  O   HOH B 704       6.463  26.403  25.753  1.00  0.00      B    O  
ATOM   2132  H1  HOH B 704       5.822  26.354  26.583  1.00  0.00      B    H  
ATOM   2133  H2  HOH B 704       7.383  26.514  26.151  1.00  0.00      B    H  
ATOM   2134  O   HOH B 705      31.715   2.845  18.397  1.00  0.00      B    O  
ATOM   2135  H1  HOH B 705      32.185   2.651  19.309  1.00  0.00      B    H  
ATOM   2136  H2  HOH B 705      32.483   2.913  17.687  1.00  0.00      B    H  
ATOM   2137  O   HOH B 706      22.881  31.294  28.154  1.00  0.00      B    O  
ATOM   2138  H1  HOH B 706      23.723  31.551  28.669  1.00  0.00      B    H  
ATOM   2139  H2  HOH B 706      22.884  30.266  28.221  1.00  0.00      B    H  
ATOM   2140  O   HOH B 707       6.825  18.724   2.651  1.00  0.00      B    O  
ATOM   2141  H1  HOH B 707       6.269  18.190   3.337  1.00  0.00      B    H  
ATOM   2142  H2  HOH B 707       7.014  18.128   1.856  1.00  0.00      B    H  
ATOM   2143  O   HOH B 708      22.156  28.690   4.502  1.00  0.00      B    O  
ATOM   2144  H1  HOH B 708      21.553  28.171   5.170  1.00  0.00      B    H  
ATOM   2145  H2  HOH B 708      21.976  29.707   4.721  1.00  0.00      B    H  
ATOM   2146  O   HOH B 709      12.012  15.672  18.993  1.00  0.00      B    O  
ATOM   2147  H1  HOH B 709      11.656  15.184  19.781  1.00  0.00      B    H  
ATOM   2148  H2  HOH B 709      12.846  15.294  18.643  1.00  0.00      B    H  
ATOM   2149  O   HOH B 710      13.196  12.528  14.436  1.00  0.00      B    O  
ATOM   2150  H1  HOH B 710      14.027  12.007  14.184  1.00  0.00      B    H  
ATOM   2151  H2  HOH B 710      12.743  12.915  13.627  1.00  0.00      B    H  
ATOM   2152  O   HOH B 711      20.937  22.340  30.925  1.00  0.00      B    O  
ATOM   2153  H1  HOH B 711      21.634  22.587  31.616  1.00  0.00      B    H  
ATOM   2154  H2  HOH B 711      20.251  21.671  31.297  1.00  0.00      B    H  
ATOM   2155  O   HOH B 712      27.163  30.858   5.442  1.00  0.00      B    O  
ATOM   2156  H1  HOH B 712      26.774  30.168   6.119  1.00  0.00      B    H  
ATOM   2157  H2  HOH B 712      26.443  31.039   4.671  1.00  0.00      B    H  
ATOM   2158  O   HOH B 713      34.917  20.647   0.988  1.00  0.00      B    O  
ATOM   2159  H1  HOH B 713      34.654  21.565   0.595  1.00  0.00      B    H  
ATOM   2160  H2  HOH B 713      35.393  20.870   1.885  1.00  0.00      B    H  
ATOM   2161  O   HOH B 714      13.556   2.903  36.786  1.00  0.00      B    O  
ATOM   2162  H1  HOH B 714      12.626   3.247  37.015  1.00  0.00      B    H  
ATOM   2163  H2  HOH B 714      14.272   3.257  37.376  1.00  0.00      B    H  
ATOM   2164  O   HOH B 715       8.072   5.592  32.690  1.00  0.00      B    O  
ATOM   2165  H1  HOH B 715       8.042   4.702  32.205  1.00  0.00      B    H  
ATOM   2166  H2  HOH B 715       8.310   5.434  33.654  1.00  0.00      B    H  
ATOM   2167  O   HOH B 716      20.441  17.434  39.113  1.00  0.00      B    O  
ATOM   2168  H1  HOH B 716      19.946  17.655  38.258  1.00  0.00      B    H  
ATOM   2169  H2  HOH B 716      21.427  17.304  38.728  1.00  0.00      B    H  
ATOM   2170  O   HOH B 717      19.651  34.007   6.886  1.00  0.00      B    O  
ATOM   2171  H1  HOH B 717      19.038  34.736   7.309  1.00  0.00      B    H  
ATOM   2172  H2  HOH B 717      20.481  34.547   6.532  1.00  0.00      B    H  
ATOM   2173  O   HOH B 718      29.762   5.742  23.145  1.00  0.00      B    O  
ATOM   2174  H1  HOH B 718      29.219   5.512  22.357  1.00  0.00      B    H  
ATOM   2175  H2  HOH B 718      29.803   4.986  23.772  1.00  0.00      B    H  
ATOM   2176  O   HOH B 719      38.287   2.917  26.000  1.00  0.00      B    O  
ATOM   2177  H1  HOH B 719      38.201   2.692  25.009  1.00  0.00      B    H  
ATOM   2178  H2  HOH B 719      37.472   3.334  26.325  1.00  0.00      B    H  
ATOM   2179  O   HOH B 720      21.912  15.160  34.396  1.00  0.00      B    O  
ATOM   2180  H1  HOH B 720      21.051  14.834  34.039  1.00  0.00      B    H  
ATOM   2181  H2  HOH B 720      21.861  15.219  35.388  1.00  0.00      B    H  
ATOM   2182  O   HOH B 721      21.013   9.634  38.714  1.00  0.00      B    O  
ATOM   2183  H1  HOH B 721      20.183   9.538  38.129  1.00  0.00      B    H  
ATOM   2184  H2  HOH B 721      20.799  10.337  39.431  1.00  0.00      B    H  
ATOM   2185  O   HOH B 722       7.181  27.904  31.649  1.00  0.00      B    O  
ATOM   2186  H1  HOH B 722       7.438  27.675  32.581  1.00  0.00      B    H  
ATOM   2187  H2  HOH B 722       7.696  27.296  31.031  1.00  0.00      B    H  
ATOM   2188  O   HOH B 723       3.034  38.749   7.650  1.00  0.00      B    O  
ATOM   2189  H1  HOH B 723       4.004  38.737   7.870  1.00  0.00      B    H  
ATOM   2190  H2  HOH B 723       2.930  39.230   6.763  1.00  0.00      B    H  
ATOM   2191  O   HOH B 724      35.634  28.877   0.536  1.00  0.00      B    O  
ATOM   2192  H1  HOH B 724      36.027  29.403   1.332  1.00  0.00      B    H  
ATOM   2193  H2  HOH B 724      34.756  28.448   0.803  1.00  0.00      B    H  
ATOM   2194  O   HOH B 725      38.401  19.210  23.895  1.00  0.00      B    O  
ATOM   2195  H1  HOH B 725      39.242  19.135  24.478  1.00  0.00      B    H  
ATOM   2196  H2  HOH B 725      38.753  19.543  23.016  1.00  0.00      B    H  
ATOM   2197  O   HOH B 726      17.530   5.980  32.308  1.00  0.00      B    O  
ATOM   2198  H1  HOH B 726      16.962   6.757  31.936  1.00  0.00      B    H  
ATOM   2199  H2  HOH B 726      17.047   5.105  32.057  1.00  0.00      B    H  
ATOM   2200  O   HOH B 727       0.233  28.418  37.462  1.00  0.00      B    O  
ATOM   2201  H1  HOH B 727       0.540  29.342  37.858  1.00  0.00      B    H  
ATOM   2202  H2  HOH B 727       0.206  28.445  36.464  1.00  0.00      B    H  
ATOM   2203  O   HOH B 728       8.957  34.635  38.088  1.00  0.00      B    O  
ATOM   2204  H1  HOH B 728       7.975  34.737  38.150  1.00  0.00      B    H  
ATOM   2205  H2  HOH B 728       9.166  34.109  37.265  1.00  0.00      B    H  
ATOM   2206  O   HOH B 729      25.646  20.188  30.772  1.00  0.00      B    O  
ATOM   2207  H1  HOH B 729      26.648  20.264  30.601  1.00  0.00      B    H  
ATOM   2208  H2  HOH B 729      25.535  19.312  31.345  1.00  0.00      B    H  
ATOM   2209  O   HOH B 730      25.127   1.403   1.150  1.00  0.00      B    O  
ATOM   2210  H1  HOH B 730      25.208   1.822   2.093  1.00  0.00      B    H  
ATOM   2211  H2  HOH B 730      25.485   0.433   1.189  1.00  0.00      B    H  
ATOM   2212  O   HOH B 731      32.084  20.325  28.490  1.00  0.00      B    O  
ATOM   2213  H1  HOH B 731      32.680  20.312  29.286  1.00  0.00      B    H  
ATOM   2214  H2  HOH B 731      32.210  21.240  28.094  1.00  0.00      B    H  
ATOM   2215  O   HOH B 732      13.710  23.700   0.455  1.00  0.00      B    O  
ATOM   2216  H1  HOH B 732      13.175  23.537   1.295  1.00  0.00      B    H  
ATOM   2217  H2  HOH B 732      14.672  23.921   0.795  1.00  0.00      B    H  
ATOM   2218  O   HOH B 733      18.293  38.893  29.071  1.00  0.00      B    O  
ATOM   2219  H1  HOH B 733      17.474  38.552  29.503  1.00  0.00      B    H  
ATOM   2220  H2  HOH B 733      19.083  38.414  29.463  1.00  0.00      B    H  
ATOM   2221  O   HOH B 734       5.022  27.047  19.250  1.00  0.00      B    O  
ATOM   2222  H1  HOH B 734       5.516  26.149  19.113  1.00  0.00      B    H  
ATOM   2223  H2  HOH B 734       4.023  26.929  19.156  1.00  0.00      B    H  
ATOM   2224  O   HOH B 735      20.959  10.299  15.688  1.00  0.00      B    O  
ATOM   2225  H1  HOH B 735      20.097  10.131  15.154  1.00  0.00      B    H  
ATOM   2226  H2  HOH B 735      21.039   9.641  16.505  1.00  0.00      B    H  
ATOM   2227  O   HOH B 736      26.869  20.228   3.438  1.00  0.00      B    O  
ATOM   2228  H1  HOH B 736      26.193  20.232   2.661  1.00  0.00      B    H  
ATOM   2229  H2  HOH B 736      26.438  19.762   4.209  1.00  0.00      B    H  
ATOM   2230  O   HOH B 737       8.275  13.784   7.127  1.00  0.00      B    O  
ATOM   2231  H1  HOH B 737       8.289  12.782   7.337  1.00  0.00      B    H  
ATOM   2232  H2  HOH B 737       7.523  14.193   7.736  1.00  0.00      B    H  
ATOM   2233  O   HOH B 738      31.292  24.298  24.015  1.00  0.00      B    O  
ATOM   2234  H1  HOH B 738      30.958  23.694  23.287  1.00  0.00      B    H  
ATOM   2235  H2  HOH B 738      31.358  23.776  24.877  1.00  0.00      B    H  
ATOM   2236  O   HOH B 739      36.583  26.558  11.589  1.00  0.00      B    O  
ATOM   2237  H1  HOH B 739      37.216  27.169  12.144  1.00  0.00      B    H  
ATOM   2238  H2  HOH B 739      36.418  27.165  10.748  1.00  0.00      B    H  
ATOM   2239  O   HOH B 740      39.101  15.026  30.831  1.00  0.00      B    O  
ATOM   2240  H1  HOH B 740      39.424  14.865  29.884  1.00  0.00      B    H  
ATOM   2241  H2  HOH B 740      38.570  14.168  31.057  1.00  0.00      B    H  
ATOM   2242  O   HOH B 741      25.545  25.910  36.908  1.00  0.00      B    O  
ATOM   2243  H1  HOH B 741      24.525  25.710  37.103  1.00  0.00      B    H  
ATOM   2244  H2  HOH B 741      26.022  25.152  36.400  1.00  0.00      B    H  
ATOM   2245  O   HOH B 742      20.034   7.836  12.038  1.00  0.00      B    O  
ATOM   2246  H1  HOH B 742      19.864   6.960  11.655  1.00  0.00      B    H  
ATOM   2247  H2  HOH B 742      21.041   7.983  12.236  1.00  0.00      B    H  
ATOM   2248  O   HOH B 743       2.219  27.474   7.857  1.00  0.00      B    O  
ATOM   2249  H1  HOH B 743       3.079  27.461   7.309  1.00  0.00      B    H  
ATOM   2250  H2  HOH B 743       2.082  26.489   8.174  1.00  0.00      B    H  
ATOM   2251  O   HOH B 744      14.789  28.153   0.974  1.00  0.00      B    O  
ATOM   2252  H1  HOH B 744      14.700  27.295   0.420  1.00  0.00      B    H  
ATOM   2253  H2  HOH B 744      15.728  28.191   1.265  1.00  0.00      B    H  
ATOM   2254  O   HOH B 745      39.256   0.457  26.519  1.00  0.00      B    O  
ATOM   2255  H1  HOH B 745      38.832   1.335  26.754  1.00  0.00      B    H  
ATOM   2256  H2  HOH B 745      39.212   0.349  25.548  1.00  0.00      B    H  
ATOM   2257  O   HOH B 746      33.328  32.427  10.574  1.00  0.00      B    O  
ATOM   2258  H1  HOH B 746      33.002  31.719   9.842  1.00  0.00      B    H  
ATOM   2259  H2  HOH B 746      33.524  33.336  10.155  1.00  0.00      B    H  
ATOM   2260  O   HOH B 747      28.220  26.432  34.117  1.00  0.00      B    O  
ATOM   2261  H1  HOH B 747      27.296  26.489  33.675  1.00  0.00      B    H  
ATOM   2262  H2  HOH B 747      28.845  25.862  33.517  1.00  0.00      B    H  
ATOM   2263  O   HOH B 748       1.579   4.248  26.717  1.00  0.00      B    O  
ATOM   2264  H1  HOH B 748       0.951   3.541  26.348  1.00  0.00      B    H  
ATOM   2265  H2  HOH B 748       2.439   3.792  26.910  1.00  0.00      B    H  
ATOM   2266  O   HOH B 749      34.602  12.255  32.410  1.00  0.00      B    O  
ATOM   2267  H1  HOH B 749      33.856  12.930  32.406  1.00  0.00      B    H  
ATOM   2268  H2  HOH B 749      34.128  11.369  32.242  1.00  0.00      B    H  
ATOM   2269  O   HOH B 750      29.090   4.024  28.230  1.00  0.00      B    O  
ATOM   2270  H1  HOH B 750      28.741   4.801  27.651  1.00  0.00      B    H  
ATOM   2271  H2  HOH B 750      29.887   4.345  28.793  1.00  0.00      B    H  
ATOM   2272  O   HOH B 751      33.853  16.704  37.055  1.00  0.00      B    O  
ATOM   2273  H1  HOH B 751      34.519  17.285  36.593  1.00  0.00      B    H  
ATOM   2274  H2  HOH B 751      34.057  16.727  38.055  1.00  0.00      B    H  
ATOM   2275  O   HOH B 752       4.615  31.176   9.106  1.00  0.00      B    O  
ATOM   2276  H1  HOH B 752       5.190  31.942   9.467  1.00  0.00      B    H  
ATOM   2277  H2  HOH B 752       4.948  30.325   9.504  1.00  0.00      B    H  
ATOM   2278  O   HOH B 753      37.771  14.565  13.324  1.00  0.00      B    O  
ATOM   2279  H1  HOH B 753      37.719  13.688  12.804  1.00  0.00      B    H  
ATOM   2280  H2  HOH B 753      38.479  14.411  14.043  1.00  0.00      B    H  
ATOM   2281  O   HOH B 754       6.260   3.710  36.569  1.00  0.00      B    O  
ATOM   2282  H1  HOH B 754       6.726   3.659  35.655  1.00  0.00      B    H  
ATOM   2283  H2  HOH B 754       5.346   3.248  36.487  1.00  0.00      B    H  
ATOM   2284  O   HOH B 755      30.116  -0.077  24.850  1.00  0.00      B    O  
ATOM   2285  H1  HOH B 755      30.950   0.443  24.665  1.00  0.00      B    H  
ATOM   2286  H2  HOH B 755      29.641  -0.226  23.931  1.00  0.00      B    H  
ATOM   2287  O   HOH B 756      31.202  38.988   3.177  1.00  0.00      B    O  
ATOM   2288  H1  HOH B 756      31.205  39.519   2.274  1.00  0.00      B    H  
ATOM   2289  H2  HOH B 756      31.581  38.109   3.083  1.00  0.00      B    H  
ATOM   2290  O   HOH B 757      37.489  15.736  17.969  1.00  0.00      B    O  
ATOM   2291  H1  HOH B 757      38.090  16.390  18.476  1.00  0.00      B    H  
ATOM   2292  H2  HOH B 757      37.963  15.553  17.086  1.00  0.00      B    H  
ATOM   2293  O   HOH B 758       4.754  28.623   9.580  1.00  0.00      B    O  
ATOM   2294  H1  HOH B 758       4.936  28.687  10.559  1.00  0.00      B    H  
ATOM   2295  H2  HOH B 758       3.725  28.514   9.510  1.00  0.00      B    H  
ATOM   2296  O   HOH B 759       3.674  13.878   2.183  1.00  0.00      B    O  
ATOM   2297  H1  HOH B 759       4.096  14.576   1.580  1.00  0.00      B    H  
ATOM   2298  H2  HOH B 759       4.065  13.902   3.119  1.00  0.00      B    H  
ATOM   2299  O   HOH B 760      19.876  30.723  30.221  1.00  0.00      B    O  
ATOM   2300  H1  HOH B 760      20.485  31.281  30.761  1.00  0.00      B    H  
ATOM   2301  H2  HOH B 760      19.803  29.818  30.636  1.00  0.00      B    H  
ATOM   2302  O   HOH B 761      17.612   3.546   1.617  1.00  0.00      B    O  
ATOM   2303  H1  HOH B 761      17.591   3.243   0.666  1.00  0.00      B    H  
ATOM   2304  H2  HOH B 761      18.582   3.763   1.869  1.00  0.00      B    H  
ATOM   2305  O   HOH B 762      29.674  35.101  35.539  1.00  0.00      B    O  
ATOM   2306  H1  HOH B 762      29.431  35.928  35.008  1.00  0.00      B    H  
ATOM   2307  H2  HOH B 762      29.553  34.281  35.000  1.00  0.00      B    H  
ATOM   2308  O   HOH B 763      13.435  38.406   7.783  1.00  0.00      B    O  
ATOM   2309  H1  HOH B 763      13.624  39.421   7.573  1.00  0.00      B    H  
ATOM   2310  H2  HOH B 763      12.481  38.170   7.485  1.00  0.00      B    H  
ATOM   2311  O   HOH B 764       6.948  19.118  28.755  1.00  0.00      B    O  
ATOM   2312  H1  HOH B 764       7.067  19.528  29.649  1.00  0.00      B    H  
ATOM   2313  H2  HOH B 764       7.794  19.291  28.170  1.00  0.00      B    H  
ATOM   2314  O   HOH B 765      29.979   8.975  33.888  1.00  0.00      B    O  
ATOM   2315  H1  HOH B 765      30.471   8.218  33.433  1.00  0.00      B    H  
ATOM   2316  H2  HOH B 765      29.944   9.809  33.323  1.00  0.00      B    H  
ATOM   2317  O   HOH B 766      26.818  13.027  13.863  1.00  0.00      B    O  
ATOM   2318  H1  HOH B 766      26.757  12.002  13.686  1.00  0.00      B    H  
ATOM   2319  H2  HOH B 766      26.983  13.205  14.823  1.00  0.00      B    H  
ATOM   2320  O   HOH B 767      19.654  37.024  16.340  1.00  0.00      B    O  
ATOM   2321  H1  HOH B 767      19.384  37.522  15.513  1.00  0.00      B    H  
ATOM   2322  H2  HOH B 767      20.065  37.686  17.029  1.00  0.00      B    H  
ATOM   2323  O   HOH B 768       1.800   6.969  22.526  1.00  0.00      B    O  
ATOM   2324  H1  HOH B 768       1.952   7.193  21.531  1.00  0.00      B    H  
ATOM   2325  H2  HOH B 768       2.567   6.418  22.854  1.00  0.00      B    H  
ATOM   2326  O   HOH B 769      23.820  22.056   2.288  1.00  0.00      B    O  
ATOM   2327  H1  HOH B 769      23.895  22.688   3.052  1.00  0.00      B    H  
ATOM   2328  H2  HOH B 769      22.819  21.810   2.281  1.00  0.00      B    H  
ATOM   2329  O   HOH B 770      23.095  36.533  15.022  1.00  0.00      B    O  
ATOM   2330  H1  HOH B 770      22.424  37.261  15.038  1.00  0.00      B    H  
ATOM   2331  H2  HOH B 770      23.260  36.338  16.056  1.00  0.00      B    H  
ATOM   2332  O   HOH B 771       7.647   4.523  10.470  1.00  0.00      B    O  
ATOM   2333  H1  HOH B 771       6.919   5.250  10.431  1.00  0.00      B    H  
ATOM   2334  H2  HOH B 771       7.733   4.092  11.348  1.00  0.00      B    H  
ATOM   2335  O   HOH B 772      20.112   5.314  38.660  1.00  0.00      B    O  
ATOM   2336  H1  HOH B 772      20.497   4.616  38.024  1.00  0.00      B    H  
ATOM   2337  H2  HOH B 772      19.131   5.554  38.337  1.00  0.00      B    H  
ATOM   2338  O   HOH B 773      28.037  16.187   1.384  1.00  0.00      B    O  
ATOM   2339  H1  HOH B 773      28.380  15.957   2.299  1.00  0.00      B    H  
ATOM   2340  H2  HOH B 773      27.658  15.315   1.054  1.00  0.00      B    H  
ATOM   2341  O   HOH B 774      29.315  29.110  12.874  1.00  0.00      B    O  
ATOM   2342  H1  HOH B 774      29.072  28.106  13.153  1.00  0.00      B    H  
ATOM   2343  H2  HOH B 774      30.306  29.102  12.540  1.00  0.00      B    H  
ATOM   2344  O   HOH B 775      27.123  31.982  27.000  1.00  0.00      B    O  
ATOM   2345  H1  HOH B 775      26.715  32.735  26.413  1.00  0.00      B    H  
ATOM   2346  H2  HOH B 775      27.897  31.582  26.455  1.00  0.00      B    H  
ATOM   2347  O   HOH B 776      31.467  15.880   9.124  1.00  0.00      B    O  
ATOM   2348  H1  HOH B 776      31.067  15.281   9.831  1.00  0.00      B    H  
ATOM   2349  H2  HOH B 776      32.423  15.703   9.030  1.00  0.00      B    H  
ATOM   2350  O   HOH B 777      12.100   2.071   1.403  1.00  0.00      B    O  
ATOM   2351  H1  HOH B 777      13.054   1.783   1.110  1.00  0.00      B    H  
ATOM   2352  H2  HOH B 777      11.510   1.280   1.280  1.00  0.00      B    H  
ATOM   2353  O   HOH B 778       0.035  10.961   2.347  1.00  0.00      B    O  
ATOM   2354  H1  HOH B 778       0.330  10.420   3.163  1.00  0.00      B    H  
ATOM   2355  H2  HOH B 778       0.847  11.254   1.828  1.00  0.00      B    H  
ATOM   2356  O   HOH B 779      26.590  33.902  38.007  1.00  0.00      B    O  
ATOM   2357  H1  HOH B 779      26.499  33.993  37.035  1.00  0.00      B    H  
ATOM   2358  H2  HOH B 779      27.062  33.000  38.163  1.00  0.00      B    H  
ATOM   2359  O   HOH B 780      16.637  28.724  28.119  1.00  0.00      B    O  
ATOM   2360  H1  HOH B 780      17.009  27.807  28.365  1.00  0.00      B    H  
ATOM   2361  H2  HOH B 780      17.363  29.392  27.972  1.00  0.00      B    H  
ATOM   2362  O   HOH B 781      16.557  22.463  36.379  1.00  0.00      B    O  
ATOM   2363  H1  HOH B 781      17.370  21.852  36.462  1.00  0.00      B    H  
ATOM   2364  H2  HOH B 781      16.795  23.353  35.906  1.00  0.00      B    H  
ATOM   2365  O   HOH B 782       0.803  34.453  31.215  1.00  0.00      B    O  
ATOM   2366  H1  HOH B 782       1.186  34.877  32.022  1.00  0.00      B    H  
ATOM   2367  H2  HOH B 782       0.477  33.477  31.518  1.00  0.00      B    H  
ATOM   2368  O   HOH B 783      28.444  10.442  30.159  1.00  0.00      B    O  
ATOM   2369  H1  HOH B 783      27.688  10.242  30.809  1.00  0.00      B    H  
ATOM   2370  H2  HOH B 783      27.986  10.832  29.299  1.00  0.00      B    H  
ATOM   2371  O   HOH B 784      19.988  13.173  21.409  1.00  0.00      B    O  
ATOM   2372  H1  HOH B 784      20.343  12.382  21.971  1.00  0.00      B    H  
ATOM   2373  H2  HOH B 784      20.405  13.131  20.485  1.00  0.00      B    H  
ATOM   2374  O   HOH B 785      21.526   7.333  30.596  1.00  0.00      B    O  
ATOM   2375  H1  HOH B 785      21.875   7.493  29.671  1.00  0.00      B    H  
ATOM   2376  H2  HOH B 785      22.322   7.305  31.236  1.00  0.00      B    H  
ATOM   2377  O   HOH B 786      13.118  29.519  21.773  1.00  0.00      B    O  
ATOM   2378  H1  HOH B 786      13.665  29.802  22.600  1.00  0.00      B    H  
ATOM   2379  H2  HOH B 786      13.771  28.952  21.178  1.00  0.00      B    H  
ATOM   2380  O   HOH B 787      10.674   5.971  13.657  1.00  0.00      B    O  
ATOM   2381  H1  HOH B 787       9.867   6.397  13.124  1.00  0.00      B    H  
ATOM   2382  H2  HOH B 787      11.299   5.543  13.006  1.00  0.00      B    H  
ATOM   2383  O   HOH B 788       0.041  22.016  10.740  1.00  0.00      B    O  
ATOM   2384  H1  HOH B 788       0.867  21.630  10.289  1.00  0.00      B    H  
ATOM   2385  H2  HOH B 788       0.000  23.033  10.692  1.00  0.00      B    H  
ATOM   2386  O   HOH B 789      20.937  25.389  27.786  1.00  0.00      B    O  
ATOM   2387  H1  HOH B 789      20.787  25.057  26.820  1.00  0.00      B    H  
ATOM   2388  H2  HOH B 789      21.348  24.576  28.275  1.00  0.00      B    H  
ATOM   2389  O   HOH B 790      31.584  22.572  26.429  1.00  0.00      B    O  
ATOM   2390  H1  HOH B 790      32.451  22.933  26.729  1.00  0.00      B    H  
ATOM   2391  H2  HOH B 790      30.846  23.121  26.915  1.00  0.00      B    H  
ATOM   2392  O   HOH B 791      11.348  29.982   2.779  1.00  0.00      B    O  
ATOM   2393  H1  HOH B 791      10.358  30.172   2.555  1.00  0.00      B    H  
ATOM   2394  H2  HOH B 791      11.959  30.766   2.375  1.00  0.00      B    H  
ATOM   2395  O   HOH B 792      25.900  28.492  37.381  1.00  0.00      B    O  
ATOM   2396  H1  HOH B 792      26.704  28.381  38.028  1.00  0.00      B    H  
ATOM   2397  H2  HOH B 792      25.771  27.571  36.995  1.00  0.00      B    H  
ATOM   2398  O   HOH B 793       5.236  12.572  16.420  1.00  0.00      B    O  
ATOM   2399  H1  HOH B 793       5.966  11.886  16.260  1.00  0.00      B    H  
ATOM   2400  H2  HOH B 793       5.607  13.011  17.236  1.00  0.00      B    H  
ATOM   2401  O   HOH B 794       1.570  18.379  17.451  1.00  0.00      B    O  
ATOM   2402  H1  HOH B 794       1.133  19.087  18.024  1.00  0.00      B    H  
ATOM   2403  H2  HOH B 794       1.999  17.695  18.093  1.00  0.00      B    H  
ATOM   2404  O   HOH B 795      19.538  15.644   8.235  1.00  0.00      B    O  
ATOM   2405  H1  HOH B 795      19.016  14.894   8.649  1.00  0.00      B    H  
ATOM   2406  H2  HOH B 795      20.351  15.193   7.834  1.00  0.00      B    H  
ATOM   2407  O   HOH B 796       4.110  23.815  35.278  1.00  0.00      B    O  
ATOM   2408  H1  HOH B 796       3.818  24.805  35.106  1.00  0.00      B    H  
ATOM   2409  H2  HOH B 796       4.251  23.777  36.273  1.00  0.00      B    H  
ATOM   2410  O   HOH B 797      21.532  31.825  21.663  1.00  0.00      B    O  
ATOM   2411  H1  HOH B 797      21.469  31.208  22.485  1.00  0.00      B    H  
ATOM   2412  H2  HOH B 797      20.702  32.303  21.657  1.00  0.00      B    H  
ATOM   2413  O   HOH B 798      31.332  16.602   5.646  1.00  0.00      B    O  
ATOM   2414  H1  HOH B 798      32.072  17.130   5.360  1.00  0.00      B    H  
ATOM   2415  H2  HOH B 798      30.847  17.005   6.463  1.00  0.00      B    H  
ATOM   2416  O   HOH B 799       4.562  29.303  25.724  1.00  0.00      B    O  
ATOM   2417  H1  HOH B 799       5.048  29.941  26.358  1.00  0.00      B    H  
ATOM   2418  H2  HOH B 799       5.110  29.253  24.847  1.00  0.00      B    H  
ATOM   2419  O   HOH B 800      30.058  32.717  33.972  1.00  0.00      B    O  
ATOM   2420  H1  HOH B 800      31.053  32.935  33.964  1.00  0.00      B    H  
ATOM   2421  H2  HOH B 800      29.909  31.806  33.643  1.00  0.00      B    H  
ATOM   2422  O   HOH B 801      24.554   7.577   5.687  1.00  0.00      B    O  
ATOM   2423  H1  HOH B 801      25.028   7.160   4.919  1.00  0.00      B    H  
ATOM   2424  H2  HOH B 801      24.918   7.197   6.527  1.00  0.00      B    H  
ATOM   2425  O   HOH B 802      18.597  37.903  12.407  1.00  0.00      B    O  
ATOM   2426  H1  HOH B 802      19.421  37.287  12.544  1.00  0.00      B    H  
ATOM   2427  H2  HOH B 802      17.924  37.317  11.844  1.00  0.00      B    H  
ATOM   2428  O   HOH B 803      26.384  19.981  37.415  1.00  0.00      B    O  
ATOM   2429  H1  HOH B 803      27.120  20.604  37.667  1.00  0.00      B    H  
ATOM   2430  H2  HOH B 803      26.263  20.079  36.370  1.00  0.00      B    H  
ATOM   2431  O   HOH B 804      16.852  26.213  16.008  1.00  0.00      B    O  
ATOM   2432  H1  HOH B 804      17.661  25.975  15.373  1.00  0.00      B    H  
ATOM   2433  H2  HOH B 804      17.121  26.100  17.012  1.00  0.00      B    H  
ATOM   2434  O   HOH B 805      10.535   8.209  35.473  1.00  0.00      B    O  
ATOM   2435  H1  HOH B 805       9.558   7.981  35.141  1.00  0.00      B    H  
ATOM   2436  H2  HOH B 805      11.202   7.727  34.996  1.00  0.00      B    H  
ATOM   2437  O   HOH B 806      24.107  17.619  18.126  1.00  0.00      B    O  
ATOM   2438  H1  HOH B 806      24.323  16.670  17.769  1.00  0.00      B    H  
ATOM   2439  H2  HOH B 806      24.650  18.284  17.643  1.00  0.00      B    H  
ATOM   2440  O   HOH B 807      36.424   5.157  22.683  1.00  0.00      B    O  
ATOM   2441  H1  HOH B 807      36.142   4.188  22.601  1.00  0.00      B    H  
ATOM   2442  H2  HOH B 807      35.562   5.719  22.748  1.00  0.00      B    H  
ATOM   2443  O   HOH B 808      34.532  21.649   8.679  1.00  0.00      B    O  
ATOM   2444  H1  HOH B 808      33.787  22.164   9.134  1.00  0.00      B    H  
ATOM   2445  H2  HOH B 808      35.443  21.833   9.122  1.00  0.00      B    H  
ATOM   2446  O   HOH B 809      32.501  19.660  36.300  1.00  0.00      B    O  
ATOM   2447  H1  HOH B 809      31.826  20.339  36.228  1.00  0.00      B    H  
ATOM   2448  H2  HOH B 809      32.747  19.556  37.329  1.00  0.00      B    H  
ATOM   2449  O   HOH B 810      34.469  11.241  28.812  1.00  0.00      B    O  
ATOM   2450  H1  HOH B 810      33.585  11.492  28.314  1.00  0.00      B    H  
ATOM   2451  H2  HOH B 810      34.102  10.860  29.694  1.00  0.00      B    H  
ATOM   2452  O   HOH B 811      27.755  17.819  18.338  1.00  0.00      B    O  
ATOM   2453  H1  HOH B 811      27.784  18.093  17.391  1.00  0.00      B    H  
ATOM   2454  H2  HOH B 811      28.671  17.639  18.668  1.00  0.00      B    H  
ATOM   2455  O   HOH B 812      26.295  28.252  25.081  1.00  0.00      B    O  
ATOM   2456  H1  HOH B 812      25.506  28.866  24.963  1.00  0.00      B    H  
ATOM   2457  H2  HOH B 812      26.707  28.469  26.000  1.00  0.00      B    H  
ATOM   2458  O   HOH B 813      12.917  21.341  11.903  1.00  0.00      B    O  
ATOM   2459  H1  HOH B 813      13.757  20.759  12.023  1.00  0.00      B    H  
ATOM   2460  H2  HOH B 813      12.184  20.931  12.447  1.00  0.00      B    H  
ATOM   2461  O   HOH B 814      34.784   3.407   7.723  1.00  0.00      B    O  
ATOM   2462  H1  HOH B 814      34.419   4.326   8.089  1.00  0.00      B    H  
ATOM   2463  H2  HOH B 814      34.700   2.778   8.515  1.00  0.00      B    H  
ATOM   2464  O   HOH B 815      26.304   7.011   3.112  1.00  0.00      B    O  
ATOM   2465  H1  HOH B 815      27.068   7.604   2.683  1.00  0.00      B    H  
ATOM   2466  H2  HOH B 815      25.457   6.966   2.475  1.00  0.00      B    H  
ATOM   2467  O   HOH B 816      21.600   5.140   3.733  1.00  0.00      B    O  
ATOM   2468  H1  HOH B 816      22.110   4.525   4.402  1.00  0.00      B    H  
ATOM   2469  H2  HOH B 816      20.855   4.572   3.449  1.00  0.00      B    H  
ATOM   2470  O   HOH B 817      15.284  34.416   2.969  1.00  0.00      B    O  
ATOM   2471  H1  HOH B 817      15.592  34.656   3.899  1.00  0.00      B    H  
ATOM   2472  H2  HOH B 817      15.920  34.872   2.393  1.00  0.00      B    H  
ATOM   2473  O   HOH B 818      11.864  19.117   9.575  1.00  0.00      B    O  
ATOM   2474  H1  HOH B 818      12.224  18.521  10.289  1.00  0.00      B    H  
ATOM   2475  H2  HOH B 818      12.129  18.771   8.664  1.00  0.00      B    H  
ATOM   2476  O   HOH B 819      11.709  18.699  37.627  1.00  0.00      B    O  
ATOM   2477  H1  HOH B 819      11.257  18.727  36.726  1.00  0.00      B    H  
ATOM   2478  H2  HOH B 819      11.585  19.624  38.019  1.00  0.00      B    H  
ATOM   2479  O   HOH B 820      34.230  32.464   3.732  1.00  0.00      B    O  
ATOM   2480  H1  HOH B 820      35.048  33.071   3.812  1.00  0.00      B    H  
ATOM   2481  H2  HOH B 820      33.488  33.004   3.326  1.00  0.00      B    H  
ATOM   2482  O   HOH B 821      18.072  11.338  14.144  1.00  0.00      B    O  
ATOM   2483  H1  HOH B 821      18.331  11.133  13.130  1.00  0.00      B    H  
ATOM   2484  H2  HOH B 821      17.404  10.612  14.389  1.00  0.00      B    H  
ATOM   2485  O   HOH B 822      37.608   6.883   6.967  1.00  0.00      B    O  
ATOM   2486  H1  HOH B 822      38.512   7.004   7.394  1.00  0.00      B    H  
ATOM   2487  H2  HOH B 822      37.449   5.897   6.970  1.00  0.00      B    H  
ATOM   2488  O   HOH B 823      23.226   7.968  11.268  1.00  0.00      B    O  
ATOM   2489  H1  HOH B 823      22.944   7.303  12.047  1.00  0.00      B    H  
ATOM   2490  H2  HOH B 823      22.884   7.508  10.407  1.00  0.00      B    H  
ATOM   2491  O   HOH B 824      15.401  15.806   6.063  1.00  0.00      B    O  
ATOM   2492  H1  HOH B 824      15.035  14.986   6.586  1.00  0.00      B    H  
ATOM   2493  H2  HOH B 824      15.599  16.522   6.738  1.00  0.00      B    H  
ATOM   2494  O   HOH B 825      25.584  37.122  18.627  1.00  0.00      B    O  
ATOM   2495  H1  HOH B 825      25.553  36.798  19.594  1.00  0.00      B    H  
ATOM   2496  H2  HOH B 825      26.544  37.079  18.293  1.00  0.00      B    H  
ATOM   2497  O   HOH B 826      22.200  24.027  38.019  1.00  0.00      B    O  
ATOM   2498  H1  HOH B 826      21.308  23.918  38.528  1.00  0.00      B    H  
ATOM   2499  H2  HOH B 826      22.395  25.002  38.199  1.00  0.00      B    H  
ATOM   2500  O   HOH B 827       1.053  22.853  25.499  1.00  0.00      B    O  
ATOM   2501  H1  HOH B 827       0.137  22.867  25.971  1.00  0.00      B    H  
ATOM   2502  H2  HOH B 827       1.347  23.802  25.215  1.00  0.00      B    H  
ATOM   2503  O   HOH B 828       8.296  37.811  13.214  1.00  0.00      B    O  
ATOM   2504  H1  HOH B 828       9.094  38.147  13.678  1.00  0.00      B    H  
ATOM   2505  H2  HOH B 828       7.723  37.303  13.903  1.00  0.00      B    H  
ATOM   2506  O   HOH B 829      23.193  35.628  11.896  1.00  0.00      B    O  
ATOM   2507  H1  HOH B 829      24.016  36.053  11.552  1.00  0.00      B    H  
ATOM   2508  H2  HOH B 829      23.405  34.993  12.619  1.00  0.00      B    H  
ATOM   2509  O   HOH B 830       4.568  28.671   0.419  1.00  0.00      B    O  
ATOM   2510  H1  HOH B 830       5.513  28.416   0.302  1.00  0.00      B    H  
ATOM   2511  H2  HOH B 830       4.054  28.057  -0.181  1.00  0.00      B    H  
ATOM   2512  O   HOH B 831      37.570   7.093  27.553  1.00  0.00      B    O  
ATOM   2513  H1  HOH B 831      36.640   7.495  27.582  1.00  0.00      B    H  
ATOM   2514  H2  HOH B 831      37.812   6.980  26.528  1.00  0.00      B    H  
ATOM   2515  O   HOH B 832       4.340  11.472  26.091  1.00  0.00      B    O  
ATOM   2516  H1  HOH B 832       4.941  12.011  26.656  1.00  0.00      B    H  
ATOM   2517  H2  HOH B 832       4.916  10.688  25.727  1.00  0.00      B    H  
ATOM   2518  O   HOH B 833      15.567  33.842  35.412  1.00  0.00      B    O  
ATOM   2519  H1  HOH B 833      15.527  34.874  35.378  1.00  0.00      B    H  
ATOM   2520  H2  HOH B 833      14.872  33.391  36.036  1.00  0.00      B    H  
ATOM   2521  O   HOH B 834      28.130   6.381  18.624  1.00  0.00      B    O  
ATOM   2522  H1  HOH B 834      27.793   5.749  17.877  1.00  0.00      B    H  
ATOM   2523  H2  HOH B 834      28.879   6.946  18.277  1.00  0.00      B    H  
ATOM   2524  O   HOH B 835       5.642   7.726  38.447  1.00  0.00      B    O  
ATOM   2525  H1  HOH B 835       4.642   7.916  38.576  1.00  0.00      B    H  
ATOM   2526  H2  HOH B 835       6.047   8.543  37.923  1.00  0.00      B    H  
ATOM   2527  O   HOH B 836      28.248  18.876  16.038  1.00  0.00      B    O  
ATOM   2528  H1  HOH B 836      29.085  19.390  16.166  1.00  0.00      B    H  
ATOM   2529  H2  HOH B 836      28.491  18.035  15.455  1.00  0.00      B    H  
ATOM   2530  O   HOH B 837      31.579  36.649  22.255  1.00  0.00      B    O  
ATOM   2531  H1  HOH B 837      32.308  37.159  21.753  1.00  0.00      B    H  
ATOM   2532  H2  HOH B 837      30.800  37.300  22.436  1.00  0.00      B    H  
ATOM   2533  O   HOH B 838      18.567  20.132   7.635  1.00  0.00      B    O  
ATOM   2534  H1  HOH B 838      19.516  20.375   7.326  1.00  0.00      B    H  
ATOM   2535  H2  HOH B 838      18.498  20.472   8.621  1.00  0.00      B    H  
ATOM   2536  O   HOH B 839       5.333  29.277  29.550  1.00  0.00      B    O  
ATOM   2537  H1  HOH B 839       4.973  29.104  30.497  1.00  0.00      B    H  
ATOM   2538  H2  HOH B 839       5.583  28.447  29.195  1.00  0.00      B    H  
ATOM   2539  O   HOH B 840      18.259  23.598  17.684  1.00  0.00      B    O  
ATOM   2540  H1  HOH B 840      19.187  24.046  17.571  1.00  0.00      B    H  
ATOM   2541  H2  HOH B 840      17.826  23.630  16.806  1.00  0.00      B    H  
ATOM   2542  O   HOH B 841      23.858   2.831  25.276  1.00  0.00      B    O  
ATOM   2543  H1  HOH B 841      23.192   2.136  25.109  1.00  0.00      B    H  
ATOM   2544  H2  HOH B 841      23.428   3.496  25.960  1.00  0.00      B    H  
ATOM   2545  O   HOH B 842       2.266   6.412  37.576  1.00  0.00      B    O  
ATOM   2546  H1  HOH B 842       2.217   6.007  38.491  1.00  0.00      B    H  
ATOM   2547  H2  HOH B 842       2.440   7.384  37.807  1.00  0.00      B    H  
ATOM   2548  O   HOH B 843      32.367  29.633  30.950  1.00  0.00      B    O  
ATOM   2549  H1  HOH B 843      31.864  30.530  31.045  1.00  0.00      B    H  
ATOM   2550  H2  HOH B 843      32.883  29.745  30.078  1.00  0.00      B    H  
ATOM   2551  O   HOH B 844      21.209  37.458  34.277  1.00  0.00      B    O  
ATOM   2552  H1  HOH B 844      20.877  38.217  34.875  1.00  0.00      B    H  
ATOM   2553  H2  HOH B 844      22.131  37.201  34.538  1.00  0.00      B    H  
ATOM   2554  O   HOH B 845       4.885   9.034  10.344  1.00  0.00      B    O  
ATOM   2555  H1  HOH B 845       4.339   9.597  11.035  1.00  0.00      B    H  
ATOM   2556  H2  HOH B 845       4.427   9.217   9.412  1.00  0.00      B    H  
ATOM   2557  O   HOH B 846      23.882  13.378  33.653  1.00  0.00      B    O  
ATOM   2558  H1  HOH B 846      23.376  14.213  34.010  1.00  0.00      B    H  
ATOM   2559  H2  HOH B 846      24.675  13.234  34.250  1.00  0.00      B    H  
ATOM   2560  O   HOH B 847      37.364   8.147   4.334  1.00  0.00      B    O  
ATOM   2561  H1  HOH B 847      37.268   7.843   5.339  1.00  0.00      B    H  
ATOM   2562  H2  HOH B 847      36.877   9.078   4.272  1.00  0.00      B    H  
ATOM   2563  O   HOH B 848      24.005  22.025  36.877  1.00  0.00      B    O  
ATOM   2564  H1  HOH B 848      23.656  21.119  37.204  1.00  0.00      B    H  
ATOM   2565  H2  HOH B 848      23.459  22.758  37.339  1.00  0.00      B    H  
ATOM   2566  O   HOH B 849      14.159   8.813   7.626  1.00  0.00      B    O  
ATOM   2567  H1  HOH B 849      13.320   8.795   7.054  1.00  0.00      B    H  
ATOM   2568  H2  HOH B 849      13.801   9.404   8.435  1.00  0.00      B    H  
ATOM   2569  O   HOH B 850      18.930   1.665   4.148  1.00  0.00      B    O  
ATOM   2570  H1  HOH B 850      18.421   1.900   3.296  1.00  0.00      B    H  
ATOM   2571  H2  HOH B 850      18.525   0.766   4.551  1.00  0.00      B    H  
ATOM   2572  O   HOH B 851       5.640   6.415   9.544  1.00  0.00      B    O  
ATOM   2573  H1  HOH B 851       5.141   6.180   8.713  1.00  0.00      B    H  
ATOM   2574  H2  HOH B 851       5.115   7.168   9.979  1.00  0.00      B    H  
ATOM   2575  O   HOH B 852       1.997   8.252  10.615  1.00  0.00      B    O  
ATOM   2576  H1  HOH B 852       2.364   7.571  11.279  1.00  0.00      B    H  
ATOM   2577  H2  HOH B 852       1.002   8.440  10.877  1.00  0.00      B    H  
ATOM   2578  O   HOH B 853      12.238   3.163  17.109  1.00  0.00      B    O  
ATOM   2579  H1  HOH B 853      11.374   2.627  16.991  1.00  0.00      B    H  
ATOM   2580  H2  HOH B 853      12.833   2.500  17.547  1.00  0.00      B    H  
ATOM   2581  O   HOH B 854      38.336   3.286   9.066  1.00  0.00      B    O  
ATOM   2582  H1  HOH B 854      38.405   2.299   9.022  1.00  0.00      B    H  
ATOM   2583  H2  HOH B 854      38.044   3.550   8.154  1.00  0.00      B    H  
ATOM   2584  O   HOH B 855       4.370  15.844  11.767  1.00  0.00      B    O  
ATOM   2585  H1  HOH B 855       4.479  16.053  10.806  1.00  0.00      B    H  
ATOM   2586  H2  HOH B 855       5.055  15.204  12.071  1.00  0.00      B    H  
ATOM   2587  O   HOH B 856       1.784   9.023  30.922  1.00  0.00      B    O  
ATOM   2588  H1  HOH B 856       2.113   9.370  31.867  1.00  0.00      B    H  
ATOM   2589  H2  HOH B 856       1.594   9.827  30.362  1.00  0.00      B    H  
ATOM   2590  O   HOH B 857       0.289  18.210  34.406  1.00  0.00      B    O  
ATOM   2591  H1  HOH B 857       0.075  17.751  35.290  1.00  0.00      B    H  
ATOM   2592  H2  HOH B 857       0.609  17.519  33.731  1.00  0.00      B    H  
ATOM   2593  O   HOH B 858      16.432   7.260   4.035  1.00  0.00      B    O  
ATOM   2594  H1  HOH B 858      17.309   7.315   4.549  1.00  0.00      B    H  
ATOM   2595  H2  HOH B 858      16.574   6.502   3.370  1.00  0.00      B    H  
ATOM   2596  O   HOH B 859       4.913  17.379  28.640  1.00  0.00      B    O  
ATOM   2597  H1  HOH B 859       5.705  17.986  28.551  1.00  0.00      B    H  
ATOM   2598  H2  HOH B 859       4.932  16.637  27.991  1.00  0.00      B    H  
ATOM   2599  O   HOH B 860      30.473  33.781   4.626  1.00  0.00      B    O  
ATOM   2600  H1  HOH B 860      31.116  33.918   5.427  1.00  0.00      B    H  
ATOM   2601  H2  HOH B 860      31.147  33.687   3.835  1.00  0.00      B    H  
ATOM   2602  O   HOH B 861      29.446  26.188  36.680  1.00  0.00      B    O  
ATOM   2603  H1  HOH B 861      29.077  26.439  35.742  1.00  0.00      B    H  
ATOM   2604  H2  HOH B 861      29.132  26.922  37.327  1.00  0.00      B    H  
ATOM   2605  O   HOH B 862      31.563  28.497  37.705  1.00  0.00      B    O  
ATOM   2606  H1  HOH B 862      31.593  29.149  36.888  1.00  0.00      B    H  
ATOM   2607  H2  HOH B 862      31.715  29.128  38.480  1.00  0.00      B    H  
ATOM   2608  O   HOH B 863      32.229  34.102   6.780  1.00  0.00      B    O  
ATOM   2609  H1  HOH B 863      32.882  34.824   6.548  1.00  0.00      B    H  
ATOM   2610  H2  HOH B 863      31.669  34.390   7.594  1.00  0.00      B    H  
ATOM   2611  O   HOH B 864      11.916   4.796  11.473  1.00  0.00      B    O  
ATOM   2612  H1  HOH B 864      12.722   5.403  11.352  1.00  0.00      B    H  
ATOM   2613  H2  HOH B 864      11.179   5.189  10.936  1.00  0.00      B    H  
ATOM   2614  O   HOH B 865      34.418  27.993  12.831  1.00  0.00      B    O  
ATOM   2615  H1  HOH B 865      34.937  28.684  13.235  1.00  0.00      B    H  
ATOM   2616  H2  HOH B 865      35.079  27.414  12.356  1.00  0.00      B    H  
ATOM   2617  O   HOH B 866       2.009  11.991   0.853  1.00  0.00      B    O  
ATOM   2618  H1  HOH B 866       1.998  12.547  -0.003  1.00  0.00      B    H  
ATOM   2619  H2  HOH B 866       2.723  12.294   1.492  1.00  0.00      B    H  
ATOM   2620  O   HOH B 867      17.455  31.839  22.951  1.00  0.00      B    O  
ATOM   2621  H1  HOH B 867      17.637  31.564  23.916  1.00  0.00      B    H  
ATOM   2622  H2  HOH B 867      16.421  31.850  22.806  1.00  0.00      B    H  
ATOM   2623  O   HOH B 868      33.149   6.677  12.262  1.00  0.00      B    O  
ATOM   2624  H1  HOH B 868      34.078   7.015  12.082  1.00  0.00      B    H  
ATOM   2625  H2  HOH B 868      32.576   7.537  12.025  1.00  0.00      B    H  
ATOM   2626  O   HOH B 869       4.355  20.906  34.809  1.00  0.00      B    O  
ATOM   2627  H1  HOH B 869       4.689  21.874  34.954  1.00  0.00      B    H  
ATOM   2628  H2  HOH B 869       3.353  21.001  34.726  1.00  0.00      B    H  
ATOM   2629  O   HOH B 870      19.636  20.385  32.414  1.00  0.00      B    O  
ATOM   2630  H1  HOH B 870      19.088  19.477  32.293  1.00  0.00      B    H  
ATOM   2631  H2  HOH B 870      20.429  20.167  32.891  1.00  0.00      B    H  
ATOM   2632  O   HOH B 871      35.744  21.573  21.230  1.00  0.00      B    O  
ATOM   2633  H1  HOH B 871      36.219  20.971  20.594  1.00  0.00      B    H  
ATOM   2634  H2  HOH B 871      35.746  22.559  20.967  1.00  0.00      B    H  
ATOM   2635  O   HOH B 872       4.400  38.004   1.781  1.00  0.00      B    O  
ATOM   2636  H1  HOH B 872       4.660  37.081   1.433  1.00  0.00      B    H  
ATOM   2637  H2  HOH B 872       4.734  38.658   1.107  1.00  0.00      B    H  
ATOM   2638  O   HOH B 873      19.011   3.666  22.365  1.00  0.00      B    O  
ATOM   2639  H1  HOH B 873      18.658   2.809  22.692  1.00  0.00      B    H  
ATOM   2640  H2  HOH B 873      19.955   3.477  22.047  1.00  0.00      B    H  
ATOM   2641  O   HOH B 874       5.526  13.697  13.774  1.00  0.00      B    O  
ATOM   2642  H1  HOH B 874       5.287  13.438  14.762  1.00  0.00      B    H  
ATOM   2643  H2  HOH B 874       6.410  14.288  13.794  1.00  0.00      B    H  
ATOM   2644  O   HOH B 875      18.694   6.811  18.351  1.00  0.00      B    O  
ATOM   2645  H1  HOH B 875      19.554   7.341  18.629  1.00  0.00      B    H  
ATOM   2646  H2  HOH B 875      18.995   6.016  17.858  1.00  0.00      B    H  
ATOM   2647  O   HOH B 876      19.660   1.253   7.011  1.00  0.00      B    O  
ATOM   2648  H1  HOH B 876      20.201   1.689   6.230  1.00  0.00      B    H  
ATOM   2649  H2  HOH B 876      20.281   1.300   7.804  1.00  0.00      B    H  
ATOM   2650  O   HOH B 877      12.788  37.714   2.083  1.00  0.00      B    O  
ATOM   2651  H1  HOH B 877      13.368  37.657   2.901  1.00  0.00      B    H  
ATOM   2652  H2  HOH B 877      13.230  38.220   1.322  1.00  0.00      B    H  
ATOM   2653  O   HOH B 878      37.850  27.984  13.401  1.00  0.00      B    O  
ATOM   2654  H1  HOH B 878      38.480  27.467  14.037  1.00  0.00      B    H  
ATOM   2655  H2  HOH B 878      37.172  28.513  13.940  1.00  0.00      B    H  
ATOM   2656  O   HOH B 879       3.486  30.856  33.048  1.00  0.00      B    O  
ATOM   2657  H1  HOH B 879       2.786  30.741  33.767  1.00  0.00      B    H  
ATOM   2658  H2  HOH B 879       3.704  29.872  32.723  1.00  0.00      B    H  
ATOM   2659  O   HOH B 880      34.992  11.862  25.982  1.00  0.00      B    O  
ATOM   2660  H1  HOH B 880      34.896  11.331  26.910  1.00  0.00      B    H  
ATOM   2661  H2  HOH B 880      35.547  12.671  26.080  1.00  0.00      B    H  
ATOM   2662  O   HOH B 881      28.149  38.130  15.079  1.00  0.00      B    O  
ATOM   2663  H1  HOH B 881      28.073  37.296  14.585  1.00  0.00      B    H  
ATOM   2664  H2  HOH B 881      28.904  38.641  14.671  1.00  0.00      B    H  
ATOM   2665  O   HOH B 882      23.702  16.554  30.931  1.00  0.00      B    O  
ATOM   2666  H1  HOH B 882      23.701  15.517  30.914  1.00  0.00      B    H  
ATOM   2667  H2  HOH B 882      22.698  16.784  30.818  1.00  0.00      B    H  
ATOM   2668  O   HOH B 883      39.033  23.210  31.301  1.00  0.00      B    O  
ATOM   2669  H1  HOH B 883      38.714  23.410  32.227  1.00  0.00      B    H  
ATOM   2670  H2  HOH B 883      39.573  22.400  31.330  1.00  0.00      B    H  
ATOM   2671  O   HOH B 884      10.737  37.801   7.654  1.00  0.00      B    O  
ATOM   2672  H1  HOH B 884       9.902  37.351   8.154  1.00  0.00      B    H  
ATOM   2673  H2  HOH B 884      10.392  38.727   7.530  1.00  0.00      B    H  
ATOM   2674  O   HOH B 885      24.555  11.823  10.804  1.00  0.00      B    O  
ATOM   2675  H1  HOH B 885      24.364  12.364  11.671  1.00  0.00      B    H  
ATOM   2676  H2  HOH B 885      25.377  12.176  10.367  1.00  0.00      B    H  
ATOM   2677  O   HOH B 886      32.515  23.955   2.660  1.00  0.00      B    O  
ATOM   2678  H1  HOH B 886      31.572  23.999   3.071  1.00  0.00      B    H  
ATOM   2679  H2  HOH B 886      33.097  24.575   3.245  1.00  0.00      B    H  
ATOM   2680  O   HOH B 887      27.809  34.384   9.259  1.00  0.00      B    O  
ATOM   2681  H1  HOH B 887      26.969  34.508   8.696  1.00  0.00      B    H  
ATOM   2682  H2  HOH B 887      28.177  33.411   9.192  1.00  0.00      B    H  
ATOM   2683  O   HOH B 888      37.496  10.116  14.943  1.00  0.00      B    O  
ATOM   2684  H1  HOH B 888      37.407   9.827  13.968  1.00  0.00      B    H  
ATOM   2685  H2  HOH B 888      36.857   9.489  15.391  1.00  0.00      B    H  
ATOM   2686  O   HOH B 889      14.653  25.764  11.659  1.00  0.00      B    O  
ATOM   2687  H1  HOH B 889      15.448  26.068  12.197  1.00  0.00      B    H  
ATOM   2688  H2  HOH B 889      14.975  25.060  10.937  1.00  0.00      B    H  
ATOM   2689  O   HOH B 890       5.160   8.867  21.202  1.00  0.00      B    O  
ATOM   2690  H1  HOH B 890       6.048   9.372  21.172  1.00  0.00      B    H  
ATOM   2691  H2  HOH B 890       4.727   9.192  22.052  1.00  0.00      B    H  
ATOM   2692  O   HOH B 891      11.207  11.050   0.423  1.00  0.00      B    O  
ATOM   2693  H1  HOH B 891      10.547  11.823   0.467  1.00  0.00      B    H  
ATOM   2694  H2  HOH B 891      11.415  10.913  -0.624  1.00  0.00      B    H  
ATOM   2695  O   HOH B 892      10.330  18.547  34.994  1.00  0.00      B    O  
ATOM   2696  H1  HOH B 892       9.360  18.705  35.321  1.00  0.00      B    H  
ATOM   2697  H2  HOH B 892      10.386  17.756  34.330  1.00  0.00      B    H  
ATOM   2698  O   HOH B 893      33.609   5.756  16.827  1.00  0.00      B    O  
ATOM   2699  H1  HOH B 893      34.018   5.680  17.752  1.00  0.00      B    H  
ATOM   2700  H2  HOH B 893      33.028   6.517  16.702  1.00  0.00      B    H  
ATOM   2701  O   HOH B 894      28.166   5.570  35.154  1.00  0.00      B    O  
ATOM   2702  H1  HOH B 894      29.089   5.608  35.591  1.00  0.00      B    H  
ATOM   2703  H2  HOH B 894      28.189   5.388  34.137  1.00  0.00      B    H  
ATOM   2704  O   HOH B 895      35.851  33.864  17.761  1.00  0.00      B    O  
ATOM   2705  H1  HOH B 895      36.285  33.844  18.667  1.00  0.00      B    H  
ATOM   2706  H2  HOH B 895      35.700  34.880  17.656  1.00  0.00      B    H  
ATOM   2707  O   HOH B 896       2.679  28.148  15.511  1.00  0.00      B    O  
ATOM   2708  H1  HOH B 896       3.010  28.350  14.519  1.00  0.00      B    H  
ATOM   2709  H2  HOH B 896       3.279  27.554  15.949  1.00  0.00      B    H  
ATOM   2710  O   HOH B 897      37.135   0.863  21.710  1.00  0.00      B    O  
ATOM   2711  H1  HOH B 897      37.833   1.345  22.279  1.00  0.00      B    H  
ATOM   2712  H2  HOH B 897      36.258   1.399  21.814  1.00  0.00      B    H  
ATOM   2713  O   HOH B 898       6.344   9.974  37.013  1.00  0.00      B    O  
ATOM   2714  H1  HOH B 898       6.986  10.226  36.244  1.00  0.00      B    H  
ATOM   2715  H2  HOH B 898       5.437   9.793  36.601  1.00  0.00      B    H  
ATOM   2716  O   HOH B 899       2.424  30.273  17.567  1.00  0.00      B    O  
ATOM   2717  H1  HOH B 899       2.028  29.430  17.125  1.00  0.00      B    H  
ATOM   2718  H2  HOH B 899       3.416  30.312  17.314  1.00  0.00      B    H  
ATOM   2719  O   HOH B 900       1.855  10.923  10.064  1.00  0.00      B    O  
ATOM   2720  H1  HOH B 900       2.070   9.989  10.354  1.00  0.00      B    H  
ATOM   2721  H2  HOH B 900       0.840  11.034  10.079  1.00  0.00      B    H  
ATOM   2722  O   HOH B 901      21.436  31.685  18.615  1.00  0.00      B    O  
ATOM   2723  H1  HOH B 901      21.909  30.807  18.407  1.00  0.00      B    H  
ATOM   2724  H2  HOH B 901      21.383  31.743  19.593  1.00  0.00      B    H  
ATOM   2725  O   HOH B 902      29.634  34.023  12.808  1.00  0.00      B    O  
ATOM   2726  H1  HOH B 902      29.568  34.774  12.187  1.00  0.00      B    H  
ATOM   2727  H2  HOH B 902      29.430  34.347  13.758  1.00  0.00      B    H  
ATOM   2728  O   HOH B 903      38.464  37.806   0.211  1.00  0.00      B    O  
ATOM   2729  H1  HOH B 903      38.540  38.693  -0.239  1.00  0.00      B    H  
ATOM   2730  H2  HOH B 903      39.432  37.456   0.166  1.00  0.00      B    H  
ATOM   2731  O   HOH B 904      20.184   9.325  34.828  1.00  0.00      B    O  
ATOM   2732  H1  HOH B 904      21.056   9.803  34.702  1.00  0.00      B    H  
ATOM   2733  H2  HOH B 904      20.140   9.162  35.820  1.00  0.00      B    H  
ATOM   2734  O   HOH B 905      20.132  16.217  25.285  1.00  0.00      B    O  
ATOM   2735  H1  HOH B 905      20.970  16.341  25.899  1.00  0.00      B    H  
ATOM   2736  H2  HOH B 905      20.516  15.847  24.384  1.00  0.00      B    H  
ATOM   2737  O   HOH B 906       8.378   2.777  25.536  1.00  0.00      B    O  
ATOM   2738  H1  HOH B 906       8.130   2.009  25.054  1.00  0.00      B    H  
ATOM   2739  H2  HOH B 906       7.547   3.339  25.793  1.00  0.00      B    H  
ATOM   2740  O   HOH B 907       8.067   9.968  21.330  1.00  0.00      B    O  
ATOM   2741  H1  HOH B 907       8.070   9.385  22.106  1.00  0.00      B    H  
ATOM   2742  H2  HOH B 907       9.017  10.320  21.226  1.00  0.00      B    H  
ATOM   2743  O   HOH B 908      28.826   0.297   4.291  1.00  0.00      B    O  
ATOM   2744  H1  HOH B 908      28.290  -0.398   3.874  1.00  0.00      B    H  
ATOM   2745  H2  HOH B 908      29.802   0.224   3.953  1.00  0.00      B    H  
ATOM   2746  O   HOH B 909      18.757  30.313  27.866  1.00  0.00      B    O  
ATOM   2747  H1  HOH B 909      19.091  30.512  28.778  1.00  0.00      B    H  
ATOM   2748  H2  HOH B 909      19.545  29.905  27.353  1.00  0.00      B    H  
ATOM   2749  O   HOH B 910      36.504  12.743  36.640  1.00  0.00      B    O  
ATOM   2750  H1  HOH B 910      35.574  12.347  36.802  1.00  0.00      B    H  
ATOM   2751  H2  HOH B 910      36.529  13.109  35.679  1.00  0.00      B    H  
ATOM   2752  O   HOH B 911       2.247  33.566   5.891  1.00  0.00      B    O  
ATOM   2753  H1  HOH B 911       2.290  34.517   6.217  1.00  0.00      B    H  
ATOM   2754  H2  HOH B 911       2.416  32.951   6.699  1.00  0.00      B    H  
ATOM   2755  O   HOH B 912      33.496   9.795  30.907  1.00  0.00      B    O  
ATOM   2756  H1  HOH B 912      34.072   9.309  31.596  1.00  0.00      B    H  
ATOM   2757  H2  HOH B 912      32.567   9.391  30.969  1.00  0.00      B    H  
ATOM   2758  O   HOH B 913      22.429  25.108  21.907  1.00  0.00      B    O  
ATOM   2759  H1  HOH B 913      23.271  25.290  21.342  1.00  0.00      B    H  
ATOM   2760  H2  HOH B 913      22.806  24.427  22.530  1.00  0.00      B    H  
ATOM   2761  O   HOH B 914       5.670  23.049  14.547  1.00  0.00      B    O  
ATOM   2762  H1  HOH B 914       5.142  23.740  15.071  1.00  0.00      B    H  
ATOM   2763  H2  HOH B 914       6.255  23.578  13.912  1.00  0.00      B    H  
ATOM   2764  O   HOH B 915      37.546   9.212  19.002  1.00  0.00      B    O  
ATOM   2765  H1  HOH B 915      37.219  10.072  18.570  1.00  0.00      B    H  
ATOM   2766  H2  HOH B 915      38.125   9.447  19.856  1.00  0.00      B    H  
ATOM   2767  O   HOH B 916      15.767   8.204  17.243  1.00  0.00      B    O  
ATOM   2768  H1  HOH B 916      16.058   7.766  18.068  1.00  0.00      B    H  
ATOM   2769  H2  HOH B 916      15.574   7.443  16.647  1.00  0.00      B    H  
ATOM   2770  O   HOH B 917      21.739  19.737  14.572  1.00  0.00      B    O  
ATOM   2771  H1  HOH B 917      21.710  20.340  13.787  1.00  0.00      B    H  
ATOM   2772  H2  HOH B 917      21.140  20.105  15.325  1.00  0.00      B    H  
ATOM   2773  O   HOH B 918      10.657  17.263  29.340  1.00  0.00      B    O  
ATOM   2774  H1  HOH B 918      11.291  17.917  28.915  1.00  0.00      B    H  
ATOM   2775  H2  HOH B 918      11.155  16.340  29.433  1.00  0.00      B    H  
ATOM   2776  O   HOH B 919       2.401  32.887  21.778  1.00  0.00      B    O  
ATOM   2777  H1  HOH B 919       2.732  31.929  21.697  1.00  0.00      B    H  
ATOM   2778  H2  HOH B 919       2.547  33.189  22.737  1.00  0.00      B    H  
ATOM   2779  O   HOH B 920       1.701   9.136  24.463  1.00  0.00      B    O  
ATOM   2780  H1  HOH B 920       1.752   8.573  23.642  1.00  0.00      B    H  
ATOM   2781  H2  HOH B 920       2.433   8.801  25.100  1.00  0.00      B    H  
ATOM   2782  O   HOH B 921      17.524  31.573  19.392  1.00  0.00      B    O  
ATOM   2783  H1  HOH B 921      17.871  30.713  18.989  1.00  0.00      B    H  
ATOM   2784  H2  HOH B 921      17.624  31.414  20.357  1.00  0.00      B    H  
ATOM   2785  O   HOH B 922       7.092  34.056   0.966  1.00  0.00      B    O  
ATOM   2786  H1  HOH B 922       7.146  35.061   1.201  1.00  0.00      B    H  
ATOM   2787  H2  HOH B 922       6.893  33.460   1.732  1.00  0.00      B    H  
ATOM   2788  O   HOH B 923      18.679   1.774  13.457  1.00  0.00      B    O  
ATOM   2789  H1  HOH B 923      18.718   0.882  12.992  1.00  0.00      B    H  
ATOM   2790  H2  HOH B 923      18.467   1.567  14.439  1.00  0.00      B    H  
ATOM   2791  O   HOH B 924      11.908  33.466  32.337  1.00  0.00      B    O  
ATOM   2792  H1  HOH B 924      11.489  32.907  33.097  1.00  0.00      B    H  
ATOM   2793  H2  HOH B 924      12.900  33.350  32.469  1.00  0.00      B    H  
ATOM   2794  O   HOH B 925      19.385   4.763  16.750  1.00  0.00      B    O  
ATOM   2795  H1  HOH B 925      19.874   3.927  16.989  1.00  0.00      B    H  
ATOM   2796  H2  HOH B 925      18.391   4.566  16.677  1.00  0.00      B    H  
ATOM   2797  O   HOH B 926       6.052  20.678   6.217  1.00  0.00      B    O  
ATOM   2798  H1  HOH B 926       6.655  20.977   5.525  1.00  0.00      B    H  
ATOM   2799  H2  HOH B 926       5.106  20.693   5.797  1.00  0.00      B    H  
ATOM   2800  O   HOH B 927      30.692  18.878   1.585  1.00  0.00      B    O  
ATOM   2801  H1  HOH B 927      30.113  19.252   0.807  1.00  0.00      B    H  
ATOM   2802  H2  HOH B 927      30.387  19.178   2.492  1.00  0.00      B    H  
ATOM   2803  O   HOH B 928      34.546   3.168  10.830  1.00  0.00      B    O  
ATOM   2804  H1  HOH B 928      35.165   3.519  11.572  1.00  0.00      B    H  
ATOM   2805  H2  HOH B 928      33.949   3.931  10.580  1.00  0.00      B    H  
ATOM   2806  O   HOH B 929      17.965  18.221  31.953  1.00  0.00      B    O  
ATOM   2807  H1  HOH B 929      18.120  17.353  31.519  1.00  0.00      B    H  
ATOM   2808  H2  HOH B 929      17.579  18.067  32.875  1.00  0.00      B    H  
ATOM   2809  O   HOH B 930      25.604  17.028  36.803  1.00  0.00      B    O  
ATOM   2810  H1  HOH B 930      26.171  17.288  37.583  1.00  0.00      B    H  
ATOM   2811  H2  HOH B 930      25.695  17.715  36.114  1.00  0.00      B    H  
ATOM   2812  O   HOH B 931      10.074   1.849  31.439  1.00  0.00      B    O  
ATOM   2813  H1  HOH B 931      10.700   1.678  32.235  1.00  0.00      B    H  
ATOM   2814  H2  HOH B 931       9.290   1.224  31.470  1.00  0.00      B    H  
ATOM   2815  O   HOH B 932      17.034   3.815  12.511  1.00  0.00      B    O  
ATOM   2816  H1  HOH B 932      17.756   3.291  13.042  1.00  0.00      B    H  
ATOM   2817  H2  HOH B 932      16.700   3.261  11.726  1.00  0.00      B    H  
ATOM   2818  O   HOH B 933      18.041  10.164  24.974  1.00  0.00      B    O  
ATOM   2819  H1  HOH B 933      18.073  10.523  24.023  1.00  0.00      B    H  
ATOM   2820  H2  HOH B 933      18.202   9.162  24.885  1.00  0.00      B    H  
ATOM   2821  O   HOH B 934       5.721   2.935   9.384  1.00  0.00      B    O  
ATOM   2822  H1  HOH B 934       6.391   3.694   9.643  1.00  0.00      B    H  
ATOM   2823  H2  HOH B 934       6.296   2.222   8.903  1.00  0.00      B    H  
ATOM   2824  O   HOH B 935      12.042   8.253   6.170  1.00  0.00      B    O  
ATOM   2825  H1  HOH B 935      11.850   7.335   6.559  1.00  0.00      B    H  
ATOM   2826  H2  HOH B 935      11.308   8.508   5.463  1.00  0.00      B    H  
ATOM   2827  O   HOH B 936      29.113  22.057  24.821  1.00  0.00      B    O  
ATOM   2828  H1  HOH B 936      29.456  22.361  23.930  1.00  0.00      B    H  
ATOM   2829  H2  HOH B 936      29.800  22.302  25.477  1.00  0.00      B    H  
ATOM   2830  O   HOH B 937      23.650  17.694  14.918  1.00  0.00      B    O  
ATOM   2831  H1  HOH B 937      23.063  18.491  14.915  1.00  0.00      B    H  
ATOM   2832  H2  HOH B 937      24.570  18.024  14.548  1.00  0.00      B    H  
ATOM   2833  O   HOH B 938      32.608   4.893  10.260  1.00  0.00      B    O  
ATOM   2834  H1  HOH B 938      31.625   4.673  10.052  1.00  0.00      B    H  
ATOM   2835  H2  HOH B 938      32.613   5.833  10.757  1.00  0.00      B    H  
ATOM   2836  O   HOH B 939      36.666   5.973   2.945  1.00  0.00      B    O  
ATOM   2837  H1  HOH B 939      37.085   5.151   3.363  1.00  0.00      B    H  
ATOM   2838  H2  HOH B 939      36.791   6.761   3.586  1.00  0.00      B    H  
ATOM   2839  O   HOH B 940      28.701  25.811   0.639  1.00  0.00      B    O  
ATOM   2840  H1  HOH B 940      27.815  26.262   0.926  1.00  0.00      B    H  
ATOM   2841  H2  HOH B 940      28.632  24.767   0.727  1.00  0.00      B    H  
ATOM   2842  O   HOH B 941      35.457  30.401   6.343  1.00  0.00      B    O  
ATOM   2843  H1  HOH B 941      35.432  30.506   7.325  1.00  0.00      B    H  
ATOM   2844  H2  HOH B 941      34.483  30.481   6.053  1.00  0.00      B    H  
ATOM   2845  O   HOH B 942       3.219   2.591   8.878  1.00  0.00      B    O  
ATOM   2846  H1  HOH B 942       4.188   2.889   9.175  1.00  0.00      B    H  
ATOM   2847  H2  HOH B 942       3.167   1.589   8.767  1.00  0.00      B    H  
ATOM   2848  O   HOH B 943      28.319  16.164  21.731  1.00  0.00      B    O  
ATOM   2849  H1  HOH B 943      29.049  15.433  21.714  1.00  0.00      B    H  
ATOM   2850  H2  HOH B 943      28.506  16.712  22.574  1.00  0.00      B    H  
ATOM   2851  O   HOH B 944      24.250  26.354  20.415  1.00  0.00      B    O  
ATOM   2852  H1  HOH B 944      24.672  26.038  19.506  1.00  0.00      B    H  
ATOM   2853  H2  HOH B 944      24.638  27.269  20.712  1.00  0.00      B    H  
ATOM   2854  O   HOH B 945       0.975   3.854  19.564  1.00  0.00      B    O  
ATOM   2855  H1  HOH B 945       1.791   3.580  20.133  1.00  0.00      B    H  
ATOM   2856  H2  HOH B 945       0.491   4.616  19.925  1.00  0.00      B    H  
ATOM   2857  O   HOH B 946      36.689  10.440  31.950  1.00  0.00      B    O  
ATOM   2858  H1  HOH B 946      36.198  11.335  31.955  1.00  0.00      B    H  
ATOM   2859  H2  HOH B 946      36.216   9.777  32.599  1.00  0.00      B    H  
ATOM   2860  O   HOH B 947       2.333  13.014   8.201  1.00  0.00      B    O  
ATOM   2861  H1  HOH B 947       2.193  13.849   8.785  1.00  0.00      B    H  
ATOM   2862  H2  HOH B 947       2.016  12.165   8.692  1.00  0.00      B    H  
ATOM   2863  O   HOH B 948      14.048   2.981  23.777  1.00  0.00      B    O  
ATOM   2864  H1  HOH B 948      13.714   2.264  23.208  1.00  0.00      B    H  
ATOM   2865  H2  HOH B 948      14.944   2.694  24.125  1.00  0.00      B    H  
ATOM   2866  O   HOH B 949       8.822  36.036   8.628  1.00  0.00      B    O  
ATOM   2867  H1  HOH B 949       9.462  35.264   8.722  1.00  0.00      B    H  
ATOM   2868  H2  HOH B 949       8.319  36.152   9.470  1.00  0.00      B    H  
ATOM   2869  O   HOH B 950       7.037  36.888  30.766  1.00  0.00      B    O  
ATOM   2870  H1  HOH B 950       7.049  37.777  30.242  1.00  0.00      B    H  
ATOM   2871  H2  HOH B 950       6.085  36.435  30.727  1.00  0.00      B    H  
ATOM   2872  O   HOH B 951      18.816  23.748   7.254  1.00  0.00      B    O  
ATOM   2873  H1  HOH B 951      19.240  23.274   8.033  1.00  0.00      B    H  
ATOM   2874  H2  HOH B 951      18.730  24.733   7.374  1.00  0.00      B    H  
ATOM   2875  O   HOH B 952      11.520  22.251  31.039  1.00  0.00      B    O  
ATOM   2876  H1  HOH B 952      12.072  22.402  30.214  1.00  0.00      B    H  
ATOM   2877  H2  HOH B 952      12.012  21.499  31.605  1.00  0.00      B    H  
ATOM   2878  O   HOH B 953       9.474  16.768  10.907  1.00  0.00      B    O  
ATOM   2879  H1  HOH B 953       9.379  15.763  10.907  1.00  0.00      B    H  
ATOM   2880  H2  HOH B 953      10.435  16.964  10.973  1.00  0.00      B    H  
ATOM   2881  O   HOH B 954      17.242  26.572  12.256  1.00  0.00      B    O  
ATOM   2882  H1  HOH B 954      17.499  27.464  11.809  1.00  0.00      B    H  
ATOM   2883  H2  HOH B 954      17.792  26.529  13.161  1.00  0.00      B    H  
ATOM   2884  O   HOH B 955      12.558   7.390  28.394  1.00  0.00      B    O  
ATOM   2885  H1  HOH B 955      12.093   6.999  27.586  1.00  0.00      B    H  
ATOM   2886  H2  HOH B 955      12.378   6.755  29.192  1.00  0.00      B    H  
ATOM   2887  O   HOH B 956      18.374  33.401  32.576  1.00  0.00      B    O  
ATOM   2888  H1  HOH B 956      18.938  34.092  33.045  1.00  0.00      B    H  
ATOM   2889  H2  HOH B 956      18.631  32.535  32.971  1.00  0.00      B    H  
ATOM   2890  O   HOH B 957      19.913   7.253  27.122  1.00  0.00      B    O  
ATOM   2891  H1  HOH B 957      20.784   7.590  27.493  1.00  0.00      B    H  
ATOM   2892  H2  HOH B 957      19.202   7.415  27.798  1.00  0.00      B    H  
ATOM   2893  O   HOH B 958      23.673   3.742  18.321  1.00  0.00      B    O  
ATOM   2894  H1  HOH B 958      22.984   3.008  18.252  1.00  0.00      B    H  
ATOM   2895  H2  HOH B 958      24.288   3.697  17.518  1.00  0.00      B    H  
ATOM   2896  O   HOH B 959      12.594  19.876  34.351  1.00  0.00      B    O  
ATOM   2897  H1  HOH B 959      11.761  19.489  34.701  1.00  0.00      B    H  
ATOM   2898  H2  HOH B 959      13.364  19.469  34.905  1.00  0.00      B    H  
ATOM   2899  O   HOH B 960      36.317  18.387  35.719  1.00  0.00      B    O  
ATOM   2900  H1  HOH B 960      36.753  19.015  35.007  1.00  0.00      B    H  
ATOM   2901  H2  HOH B 960      36.266  18.911  36.609  1.00  0.00      B    H  
ATOM   2902  O   HOH B 961      29.705  13.576  18.582  1.00  0.00      B    O  
ATOM   2903  H1  HOH B 961      29.988  13.073  19.410  1.00  0.00      B    H  
ATOM   2904  H2  HOH B 961      28.802  14.103  18.798  1.00  0.00      B    H  
ATOM   2905  O   HOH B 962      18.347  18.446  17.165  1.00  0.00      B    O  
ATOM   2906  H1  HOH B 962      18.590  17.460  17.089  1.00  0.00      B    H  
ATOM   2907  H2  HOH B 962      17.667  18.692  16.455  1.00  0.00      B    H  
ATOM   2908  O   HOH B 963       3.891  18.211   7.266  1.00  0.00      B    O  
ATOM   2909  H1  HOH B 963       3.636  18.535   6.332  1.00  0.00      B    H  
ATOM   2910  H2  HOH B 963       3.276  17.489   7.417  1.00  0.00      B    H  
ATOM   2911  O   HOH B 964      37.496  31.377  36.277  1.00  0.00      B    O  
ATOM   2912  H1  HOH B 964      36.820  31.925  35.792  1.00  0.00      B    H  
ATOM   2913  H2  HOH B 964      38.184  32.029  36.693  1.00  0.00      B    H  
ATOM   2914  O   HOH B 965      30.344  33.413  15.682  1.00  0.00      B    O  
ATOM   2915  H1  HOH B 965      30.314  32.594  15.099  1.00  0.00      B    H  
ATOM   2916  H2  HOH B 965      29.923  33.160  16.589  1.00  0.00      B    H  
ATOM   2917  O   HOH B 966      29.315  31.769   8.962  1.00  0.00      B    O  
ATOM   2918  H1  HOH B 966      29.376  31.954   7.917  1.00  0.00      B    H  
ATOM   2919  H2  HOH B 966      30.236  31.629   9.365  1.00  0.00      B    H  
ATOM   2920  O   HOH B 967      12.970  37.210  38.275  1.00  0.00      B    O  
ATOM   2921  H1  HOH B 967      12.853  36.248  37.993  1.00  0.00      B    H  
ATOM   2922  H2  HOH B 967      13.462  37.676  37.510  1.00  0.00      B    H  
ATOM   2923  O   HOH B 968      10.695  19.114  15.623  1.00  0.00      B    O  
ATOM   2924  H1  HOH B 968       9.843  19.113  16.200  1.00  0.00      B    H  
ATOM   2925  H2  HOH B 968      11.466  18.842  16.181  1.00  0.00      B    H  
ATOM   2926  O   HOH B 969      36.919  17.240  28.079  1.00  0.00      B    O  
ATOM   2927  H1  HOH B 969      37.083  17.354  29.122  1.00  0.00      B    H  
ATOM   2928  H2  HOH B 969      37.560  17.838  27.630  1.00  0.00      B    H  
ATOM   2929  O   HOH B 970      22.764  38.797   7.589  1.00  0.00      B    O  
ATOM   2930  H1  HOH B 970      22.598  39.766   7.796  1.00  0.00      B    H  
ATOM   2931  H2  HOH B 970      23.374  38.412   8.285  1.00  0.00      B    H  
ATOM   2932  O   HOH B 971      21.330  14.045   0.450  1.00  0.00      B    O  
ATOM   2933  H1  HOH B 971      21.154  13.055   0.768  1.00  0.00      B    H  
ATOM   2934  H2  HOH B 971      22.140  14.432   0.929  1.00  0.00      B    H  
ATOM   2935  O   HOH B 972      16.911  11.177   4.516  1.00  0.00      B    O  
ATOM   2936  H1  HOH B 972      17.104  10.796   5.443  1.00  0.00      B    H  
ATOM   2937  H2  HOH B 972      16.120  10.659   4.155  1.00  0.00      B    H  
ATOM   2938  O   HOH B 973      15.376  16.177   9.564  1.00  0.00      B    O  
ATOM   2939  H1  HOH B 973      15.119  16.855   8.829  1.00  0.00      B    H  
ATOM   2940  H2  HOH B 973      16.147  16.585  10.093  1.00  0.00      B    H  
ATOM   2941  O   HOH B 974      14.542  17.988   7.842  1.00  0.00      B    O  
ATOM   2942  H1  HOH B 974      13.629  17.961   7.339  1.00  0.00      B    H  
ATOM   2943  H2  HOH B 974      14.573  18.875   8.297  1.00  0.00      B    H  
ATOM   2944  O   HOH B 975       1.738  35.238  36.673  1.00  0.00      B    O  
ATOM   2945  H1  HOH B 975       2.423  35.846  37.125  1.00  0.00      B    H  
ATOM   2946  H2  HOH B 975       0.859  35.756  36.685  1.00  0.00      B    H  
ATOM   2947  O   HOH B 976      15.752  33.464  25.702  1.00  0.00      B    O  
ATOM   2948  H1  HOH B 976      15.989  32.462  25.737  1.00  0.00      B    H  
ATOM   2949  H2  HOH B 976      14.812  33.630  26.126  1.00  0.00      B    H  
ATOM   2950  O   HOH B 977      12.229  37.083  13.396  1.00  0.00      B    O  
ATOM   2951  H1  HOH B 977      11.906  36.485  14.119  1.00  0.00      B    H  
ATOM   2952  H2  HOH B 977      13.219  36.814  13.246  1.00  0.00      B    H  
ATOM   2953  O   HOH B 978      20.877  14.081  28.554  1.00  0.00      B    O  
ATOM   2954  H1  HOH B 978      20.522  13.602  27.690  1.00  0.00      B    H  
ATOM   2955  H2  HOH B 978      20.275  13.837  29.358  1.00  0.00      B    H  
ATOM   2956  O   HOH B 979      33.430   6.504  26.288  1.00  0.00      B    O  
ATOM   2957  H1  HOH B 979      32.970   5.865  25.656  1.00  0.00      B    H  
ATOM   2958  H2  HOH B 979      33.643   7.353  25.757  1.00  0.00      B    H  
ATOM   2959  O   HOH B 980       7.853  26.055  29.903  1.00  0.00      B    O  
ATOM   2960  H1  HOH B 980       8.879  26.075  30.093  1.00  0.00      B    H  
ATOM   2961  H2  HOH B 980       7.360  25.291  30.518  1.00  0.00      B    H  
ATOM   2962  O   HOH B 981      13.529  28.563  32.663  1.00  0.00      B    O  
ATOM   2963  H1  HOH B 981      13.873  29.370  32.123  1.00  0.00      B    H  
ATOM   2964  H2  HOH B 981      14.279  27.925  32.857  1.00  0.00      B    H  
ATOM   2965  O   HOH B 982       5.729  21.269   3.079  1.00  0.00      B    O  
ATOM   2966  H1  HOH B 982       5.996  20.324   2.859  1.00  0.00      B    H  
ATOM   2967  H2  HOH B 982       4.908  21.430   2.537  1.00  0.00      B    H  
ATOM   2968  O   HOH B 983       4.002  14.293  35.391  1.00  0.00      B    O  
ATOM   2969  H1  HOH B 983       3.096  14.566  35.714  1.00  0.00      B    H  
ATOM   2970  H2  HOH B 983       4.578  14.015  36.198  1.00  0.00      B    H  
ATOM   2971  O   HOH B 984       8.809  32.057  19.572  1.00  0.00      B    O  
ATOM   2972  H1  HOH B 984       8.937  31.127  19.991  1.00  0.00      B    H  
ATOM   2973  H2  HOH B 984       8.977  32.045  18.576  1.00  0.00      B    H  
ATOM   2974  O   HOH B 985       8.167  38.619   5.410  1.00  0.00      B    O  
ATOM   2975  H1  HOH B 985       9.118  38.690   4.949  1.00  0.00      B    H  
ATOM   2976  H2  HOH B 985       7.728  39.484   5.192  1.00  0.00      B    H  
ATOM   2977  O   HOH B 986      14.786  11.072  22.762  1.00  0.00      B    O  
ATOM   2978  H1  HOH B 986      15.768  11.042  22.621  1.00  0.00      B    H  
ATOM   2979  H2  HOH B 986      14.623  10.223  23.301  1.00  0.00      B    H  
ATOM   2980  O   HOH B 987       4.535  20.247   8.858  1.00  0.00      B    O  
ATOM   2981  H1  HOH B 987       5.099  20.920   8.343  1.00  0.00      B    H  
ATOM   2982  H2  HOH B 987       4.575  19.344   8.414  1.00  0.00      B    H  
ATOM   2983  O   HOH B 988      34.050  17.205  12.353  1.00  0.00      B    O  
ATOM   2984  H1  HOH B 988      34.552  16.441  12.828  1.00  0.00      B    H  
ATOM   2985  H2  HOH B 988      34.618  17.567  11.653  1.00  0.00      B    H  
ATOM   2986  O   HOH B 989      35.969  14.619  27.307  1.00  0.00      B    O  
ATOM   2987  H1  HOH B 989      35.495  14.788  26.415  1.00  0.00      B    H  
ATOM   2988  H2  HOH B 989      36.477  15.489  27.523  1.00  0.00      B    H  
ATOM   2989  O   HOH B 990       6.622   3.679  30.539  1.00  0.00      B    O  
ATOM   2990  H1  HOH B 990       6.522   2.734  30.719  1.00  0.00      B    H  
ATOM   2991  H2  HOH B 990       5.780   3.941  30.063  1.00  0.00      B    H  
ATOM   2992  O   HOH B 991      18.456  26.092   9.895  1.00  0.00      B    O  
ATOM   2993  H1  HOH B 991      19.386  26.128  10.241  1.00  0.00      B    H  
ATOM   2994  H2  HOH B 991      17.798  25.739  10.569  1.00  0.00      B    H  
ATOM   2995  O   HOH B 992      22.867   6.213  13.548  1.00  0.00      B    O  
ATOM   2996  H1  HOH B 992      22.361   5.851  14.341  1.00  0.00      B    H  
ATOM   2997  H2  HOH B 992      23.520   5.475  13.271  1.00  0.00      B    H  
ATOM   2998  O   HOH B 993      20.846  28.225  15.249  1.00  0.00      B    O  
ATOM   2999  H1  HOH B 993      21.785  28.070  15.538  1.00  0.00      B    H  
ATOM   3000  H2  HOH B 993      20.585  29.051  15.636  1.00  0.00      B    H  
ATOM   3001  O   HOH B 994      33.377  13.739  13.311  1.00  0.00      B    O  
ATOM   3002  H1  HOH B 994      32.742  13.595  14.138  1.00  0.00      B    H  
ATOM   3003  H2  HOH B 994      33.996  14.515  13.549  1.00  0.00      B    H  
ATOM   3004  O   HOH B 995      23.366   5.024   1.342  1.00  0.00      B    O  
ATOM   3005  H1  HOH B 995      23.081   4.934   2.279  1.00  0.00      B    H  
ATOM   3006  H2  HOH B 995      23.200   5.973   1.081  1.00  0.00      B    H  
ATOM   3007  O   HOH B 996      33.520  35.863  19.709  1.00  0.00      B    O  
ATOM   3008  H1  HOH B 996      34.392  35.854  19.158  1.00  0.00      B    H  
ATOM   3009  H2  HOH B 996      33.465  36.777  20.174  1.00  0.00      B    H  
ATOM   3010  O   HOH B 997      25.509  16.522  23.787  1.00  0.00      B    O  
ATOM   3011  H1  HOH B 997      25.809  16.976  24.609  1.00  0.00      B    H  
ATOM   3012  H2  HOH B 997      25.900  17.041  22.923  1.00  0.00      B    H  
ATOM   3013  O   HOH B 998       0.149  33.266  37.471  1.00  0.00      B    O  
ATOM   3014  H1  HOH B 998       0.726  33.968  36.947  1.00  0.00      B    H  
ATOM   3015  H2  HOH B 998       0.430  33.486  38.428  1.00  0.00      B    H  
ATOM   3016  O   HOH B 999      25.765  28.871  13.472  1.00  0.00      B    O  
ATOM   3017  H1  HOH B 999      24.844  29.292  13.345  1.00  0.00      B    H  
ATOM   3018  H2  HOH B 999      25.836  28.594  14.505  1.00  0.00      B    H  
ATOM   3019  O   HOH B1000      20.642  37.848   9.653  1.00  0.00      B    O  
ATOM   3020  H1  HOH B1000      20.193  38.119  10.508  1.00  0.00      B    H  
ATOM   3021  H2  HOH B1000      20.921  38.691   9.178  1.00  0.00      B    H  
ATOM   3022  O   HOH B1001      23.907  23.726   7.096  1.00  0.00      B    O  
ATOM   3023  H1  HOH B1001      23.801  22.719   7.176  1.00  0.00      B    H  
ATOM   3024  H2  HOH B1001      23.038  24.156   7.453  1.00  0.00      B    H  
ATOM   3025  O   HOH B1002      35.932  21.476  27.021  1.00  0.00      B    O  
ATOM   3026  H1  HOH B1002      35.073  22.019  27.129  1.00  0.00      B    H  
ATOM   3027  H2  HOH B1002      35.734  20.782  26.320  1.00  0.00      B    H  
ATOM   3028  O   HOH B1003       6.255  30.864  27.618  1.00  0.00      B    O  
ATOM   3029  H1  HOH B1003       5.836  30.462  28.488  1.00  0.00      B    H  
ATOM   3030  H2  HOH B1003       7.271  30.702  27.738  1.00  0.00      B    H  
ATOM   3031  O   HOH B1004      32.609  14.267   3.126  1.00  0.00      B    O  
ATOM   3032  H1  HOH B1004      33.536  14.007   2.941  1.00  0.00      B    H  
ATOM   3033  H2  HOH B1004      32.480  15.251   2.970  1.00  0.00      B    H  
ATOM   3034  O   HOH B1005      10.330  35.029  12.501  1.00  0.00      B    O  
ATOM   3035  H1  HOH B1005      10.958  35.709  12.027  1.00  0.00      B    H  
ATOM   3036  H2  HOH B1005      10.487  35.145  13.499  1.00  0.00      B    H  
ATOM   3037  O   HOH B1006       8.781   7.479  30.830  1.00  0.00      B    O  
ATOM   3038  H1  HOH B1006       9.780   7.544  31.030  1.00  0.00      B    H  
ATOM   3039  H2  HOH B1006       8.438   6.789  31.518  1.00  0.00      B    H  
ATOM   3040  O   HOH B1007      18.538  39.040  21.088  1.00  0.00      B    O  
ATOM   3041  H1  HOH B1007      18.714  39.351  22.031  1.00  0.00      B    H  
ATOM   3042  H2  HOH B1007      18.934  38.044  21.161  1.00  0.00      B    H  
ATOM   3043  O   HOH B1008      15.617   7.817  21.801  1.00  0.00      B    O  
ATOM   3044  H1  HOH B1008      15.956   7.384  20.955  1.00  0.00      B    H  
ATOM   3045  H2  HOH B1008      15.920   7.346  22.640  1.00  0.00      B    H  
ATOM   3046  O   HOH B1009      12.520   4.787  22.103  1.00  0.00      B    O  
ATOM   3047  H1  HOH B1009      13.052   4.968  21.304  1.00  0.00      B    H  
ATOM   3048  H2  HOH B1009      13.017   4.121  22.612  1.00  0.00      B    H  
ATOM   3049  O   HOH B1010       1.773  35.737  10.321  1.00  0.00      B    O  
ATOM   3050  H1  HOH B1010       2.007  36.755  10.352  1.00  0.00      B    H  
ATOM   3051  H2  HOH B1010       2.622  35.160  10.254  1.00  0.00      B    H  
ATOM   3052  O   HOH B1011      23.289  21.353  19.300  1.00  0.00      B    O  
ATOM   3053  H1  HOH B1011      23.710  21.367  20.238  1.00  0.00      B    H  
ATOM   3054  H2  HOH B1011      24.001  20.973  18.687  1.00  0.00      B    H  
ATOM   3055  O   HOH B1012      31.039  25.680  12.313  1.00  0.00      B    O  
ATOM   3056  H1  HOH B1012      30.244  25.972  12.961  1.00  0.00      B    H  
ATOM   3057  H2  HOH B1012      30.551  25.505  11.413  1.00  0.00      B    H  
ATOM   3058  O   HOH B1013      11.255  11.386   7.324  1.00  0.00      B    O  
ATOM   3059  H1  HOH B1013      11.153  12.388   7.553  1.00  0.00      B    H  
ATOM   3060  H2  HOH B1013      10.324  10.965   7.245  1.00  0.00      B    H  
ATOM   3061  O   HOH B1014       9.130  13.799  10.524  1.00  0.00      B    O  
ATOM   3062  H1  HOH B1014       8.172  13.512  10.718  1.00  0.00      B    H  
ATOM   3063  H2  HOH B1014       9.762  13.416  11.208  1.00  0.00      B    H  
ATOM   3064  O   HOH B1015      22.224  19.763  37.403  1.00  0.00      B    O  
ATOM   3065  H1  HOH B1015      22.569  18.948  37.771  1.00  0.00      B    H  
ATOM   3066  H2  HOH B1015      21.421  20.040  37.901  1.00  0.00      B    H  
ATOM   3067  O   HOH B1016       6.428   4.513  26.317  1.00  0.00      B    O  
ATOM   3068  H1  HOH B1016       7.095   4.761  27.080  1.00  0.00      B    H  
ATOM   3069  H2  HOH B1016       5.507   4.458  26.711  1.00  0.00      B    H  
ATOM   3070  O   HOH B1017       5.928  29.082  15.070  1.00  0.00      B    O  
ATOM   3071  H1  HOH B1017       5.972  28.104  14.815  1.00  0.00      B    H  
ATOM   3072  H2  HOH B1017       5.782  29.607  14.226  1.00  0.00      B    H  
ATOM   3073  O   HOH B1018       2.167  17.610  28.051  1.00  0.00      B    O  
ATOM   3074  H1  HOH B1018       3.083  17.762  28.452  1.00  0.00      B    H  
ATOM   3075  H2  HOH B1018       2.029  16.657  27.886  1.00  0.00      B    H  
ATOM   3076  O   HOH B1019      37.938  15.603   8.340  1.00  0.00      B    O  
ATOM   3077  H1  HOH B1019      37.976  15.698   9.386  1.00  0.00      B    H  
ATOM   3078  H2  HOH B1019      37.147  16.120   8.024  1.00  0.00      B    H  
ATOM   3079  O   HOH B1020       0.468   9.795  20.551  1.00  0.00      B    O  
ATOM   3080  H1  HOH B1020       1.043  10.552  20.117  1.00  0.00      B    H  
ATOM   3081  H2  HOH B1020       1.001   8.953  20.422  1.00  0.00      B    H  
ATOM   3082  O   HOH B1021       7.964   9.822   5.673  1.00  0.00      B    O  
ATOM   3083  H1  HOH B1021       8.817   9.531   5.182  1.00  0.00      B    H  
ATOM   3084  H2  HOH B1021       7.481   8.967   5.940  1.00  0.00      B    H  
ATOM   3085  O   HOH B1022      35.505  24.155  33.272  1.00  0.00      B    O  
ATOM   3086  H1  HOH B1022      35.897  23.310  33.660  1.00  0.00      B    H  
ATOM   3087  H2  HOH B1022      35.106  23.835  32.405  1.00  0.00      B    H  
ATOM   3088  O   HOH B1023      36.688  20.861   3.370  1.00  0.00      B    O  
ATOM   3089  H1  HOH B1023      37.417  20.176   3.514  1.00  0.00      B    H  
ATOM   3090  H2  HOH B1023      36.881  21.619   4.018  1.00  0.00      B    H  
ATOM   3091  O   HOH B1024      23.807  11.415  21.651  1.00  0.00      B    O  
ATOM   3092  H1  HOH B1024      24.233  12.252  21.986  1.00  0.00      B    H  
ATOM   3093  H2  HOH B1024      24.146  10.720  22.327  1.00  0.00      B    H  
ATOM   3094  O   HOH B1025      37.396  14.350  38.535  1.00  0.00      B    O  
ATOM   3095  H1  HOH B1025      37.410  13.867  39.385  1.00  0.00      B    H  
ATOM   3096  H2  HOH B1025      37.043  13.679  37.841  1.00  0.00      B    H  
ATOM   3097  O   HOH B1026      21.737   9.322  20.975  1.00  0.00      B    O  
ATOM   3098  H1  HOH B1026      22.060  10.224  21.175  1.00  0.00      B    H  
ATOM   3099  H2  HOH B1026      22.476   8.684  21.164  1.00  0.00      B    H  
ATOM   3100  O   HOH B1027      37.613  19.414  32.761  1.00  0.00      B    O  
ATOM   3101  H1  HOH B1027      38.182  18.808  33.385  1.00  0.00      B    H  
ATOM   3102  H2  HOH B1027      38.146  19.581  31.901  1.00  0.00      B    H  
ATOM   3103  O   HOH B1028      16.912  30.562   7.928  1.00  0.00      B    O  
ATOM   3104  H1  HOH B1028      17.786  30.430   7.432  1.00  0.00      B    H  
ATOM   3105  H2  HOH B1028      17.192  31.346   8.501  1.00  0.00      B    H  
ATOM   3106  O   HOH B1029       6.861   8.829   1.810  1.00  0.00      B    O  
ATOM   3107  H1  HOH B1029       6.247   9.657   1.959  1.00  0.00      B    H  
ATOM   3108  H2  HOH B1029       6.423   8.254   1.082  1.00  0.00      B    H  
ATOM   3109  O   HOH B1030      26.489  10.492  13.755  1.00  0.00      B    O  
ATOM   3110  H1  HOH B1030      27.170   9.989  14.365  1.00  0.00      B    H  
ATOM   3111  H2  HOH B1030      26.190   9.855  13.034  1.00  0.00      B    H  
ATOM   3112  O   HOH B1031      34.988  15.330  30.923  1.00  0.00      B    O  
ATOM   3113  H1  HOH B1031      35.741  16.001  30.925  1.00  0.00      B    H  
ATOM   3114  H2  HOH B1031      35.330  14.498  30.429  1.00  0.00      B    H  
ATOM   3115  O   HOH B1032      19.156  19.261  23.043  1.00  0.00      B    O  
ATOM   3116  H1  HOH B1032      18.919  18.346  23.357  1.00  0.00      B    H  
ATOM   3117  H2  HOH B1032      18.848  19.399  22.097  1.00  0.00      B    H  
ATOM   3118  O   HOH B1033      13.199  14.903  15.715  1.00  0.00      B    O  
ATOM   3119  H1  HOH B1033      13.485  14.841  16.697  1.00  0.00      B    H  
ATOM   3120  H2  HOH B1033      13.215  13.988  15.301  1.00  0.00      B    H  
ATOM   3121  O   HOH B1034      38.617   7.578  11.582  1.00  0.00      B    O  
ATOM   3122  H1  HOH B1034      38.851   7.323  12.570  1.00  0.00      B    H  
ATOM   3123  H2  HOH B1034      38.122   6.813  11.137  1.00  0.00      B    H  
ATOM   3124  O   HOH B1035       0.649   7.934  17.785  1.00  0.00      B    O  
ATOM   3125  H1  HOH B1035      -0.132   8.145  18.452  1.00  0.00      B    H  
ATOM   3126  H2  HOH B1035       0.794   8.684  17.142  1.00  0.00      B    H  
ATOM   3127  O   HOH B1036      20.958  23.386   9.575  1.00  0.00      B    O  
ATOM   3128  H1  HOH B1036      21.007  24.378   9.424  1.00  0.00      B    H  
ATOM   3129  H2  HOH B1036      21.728  23.098  10.103  1.00  0.00      B    H  
ATOM   3130  O   HOH B1037      15.388   6.412   8.195  1.00  0.00      B    O  
ATOM   3131  H1  HOH B1037      14.859   6.277   9.072  1.00  0.00      B    H  
ATOM   3132  H2  HOH B1037      15.071   7.295   7.788  1.00  0.00      B    H  
ATOM   3133  O   HOH B1038      29.716  30.986  -0.388  1.00  0.00      B    O  
ATOM   3134  H1  HOH B1038      30.549  30.837   0.149  1.00  0.00      B    H  
ATOM   3135  H2  HOH B1038      28.946  31.172   0.314  1.00  0.00      B    H  
ATOM   3136  O   HOH B1039      26.939  38.095  23.498  1.00  0.00      B    O  
ATOM   3137  H1  HOH B1039      26.318  38.903  23.611  1.00  0.00      B    H  
ATOM   3138  H2  HOH B1039      26.408  37.220  23.498  1.00  0.00      B    H  
ATOM   3139  O   HOH B1040      24.909   4.582  15.842  1.00  0.00      B    O  
ATOM   3140  H1  HOH B1040      25.196   4.673  14.923  1.00  0.00      B    H  
ATOM   3141  H2  HOH B1040      25.659   4.936  16.402  1.00  0.00      B    H  
ATOM   3142  O   HOH B1041      34.194   0.561   5.375  1.00  0.00      B    O  
ATOM   3143  H1  HOH B1041      33.698   0.876   6.213  1.00  0.00      B    H  
ATOM   3144  H2  HOH B1041      34.103   1.323   4.684  1.00  0.00      B    H  
ATOM   3145  O   HOH B1042      11.981  30.053  26.658  1.00  0.00      B    O  
ATOM   3146  H1  HOH B1042      11.207  29.361  26.520  1.00  0.00      B    H  
ATOM   3147  H2  HOH B1042      12.833  29.619  26.365  1.00  0.00      B    H  
ATOM   3148  O   HOH B1043       7.218  33.554  33.712  1.00  0.00      B    O  
ATOM   3149  H1  HOH B1043       6.866  32.663  34.035  1.00  0.00      B    H  
ATOM   3150  H2  HOH B1043       7.312  33.480  32.664  1.00  0.00      B    H  
ATOM   3151  O   HOH B1044      32.286  14.046   5.908  1.00  0.00      B    O  
ATOM   3152  H1  HOH B1044      32.275  14.130   4.863  1.00  0.00      B    H  
ATOM   3153  H2  HOH B1044      31.807  14.862   6.284  1.00  0.00      B    H  
ATOM   3154  O   HOH B1045      31.383  32.098  12.505  1.00  0.00      B    O  
ATOM   3155  H1  HOH B1045      32.114  32.381  11.895  1.00  0.00      B    H  
ATOM   3156  H2  HOH B1045      30.808  32.937  12.659  1.00  0.00      B    H  
ATOM   3157  O   HOH B1046      14.528  30.882  31.758  1.00  0.00      B    O  
ATOM   3158  H1  HOH B1046      14.989  31.063  30.824  1.00  0.00      B    H  
ATOM   3159  H2  HOH B1046      14.519  31.811  32.217  1.00  0.00      B    H  
ATOM   3160  O   HOH B1047       8.479  30.563  36.139  1.00  0.00      B    O  
ATOM   3161  H1  HOH B1047       7.679  30.785  35.572  1.00  0.00      B    H  
ATOM   3162  H2  HOH B1047       8.961  31.391  36.325  1.00  0.00      B    H  
ATOM   3163  O   HOH B1048      11.220   2.008  34.047  1.00  0.00      B    O  
ATOM   3164  H1  HOH B1048      11.031   2.657  34.786  1.00  0.00      B    H  
ATOM   3165  H2  HOH B1048      11.181   1.052  34.452  1.00  0.00      B    H  
ATOM   3166  O   HOH B1049      31.845  34.546  38.968  1.00  0.00      B    O  
ATOM   3167  H1  HOH B1049      32.456  33.924  38.451  1.00  0.00      B    H  
ATOM   3168  H2  HOH B1049      31.239  35.009  38.333  1.00  0.00      B    H  
ATOM   3169  O   HOH B1050       2.486  21.018  16.418  1.00  0.00      B    O  
ATOM   3170  H1  HOH B1050       2.053  20.125  16.687  1.00  0.00      B    H  
ATOM   3171  H2  HOH B1050       2.134  21.277  15.500  1.00  0.00      B    H  
ATOM   3172  O   HOH B1051      14.485  33.385  32.663  1.00  0.00      B    O  
ATOM   3173  H1  HOH B1051      15.161  33.769  32.025  1.00  0.00      B    H  
ATOM   3174  H2  HOH B1051      14.912  33.489  33.549  1.00  0.00      B    H  
ATOM   3175  O   HOH B1052       3.681  17.653  15.155  1.00  0.00      B    O  
ATOM   3176  H1  HOH B1052       3.085  17.486  14.374  1.00  0.00      B    H  
ATOM   3177  H2  HOH B1052       3.151  17.816  16.009  1.00  0.00      B    H  
ATOM   3178  O   HOH B1053      13.588  14.442  36.220  1.00  0.00      B    O  
ATOM   3179  H1  HOH B1053      14.153  15.163  36.672  1.00  0.00      B    H  
ATOM   3180  H2  HOH B1053      13.496  13.620  36.862  1.00  0.00      B    H  
ATOM   3181  O   HOH B1054      38.806   5.191  21.567  1.00  0.00      B    O  
ATOM   3182  H1  HOH B1054      39.329   5.944  22.004  1.00  0.00      B    H  
ATOM   3183  H2  HOH B1054      37.794   5.241  21.876  1.00  0.00      B    H  
ATOM   3184  O   HOH B1055       6.172  13.025  11.124  1.00  0.00      B    O  
ATOM   3185  H1  HOH B1055       6.421  12.079  11.203  1.00  0.00      B    H  
ATOM   3186  H2  HOH B1055       6.003  13.382  12.048  1.00  0.00      B    H  
ATOM   3187  O   HOH B1056      37.001   5.018  17.136  1.00  0.00      B    O  
ATOM   3188  H1  HOH B1056      36.731   4.184  17.681  1.00  0.00      B    H  
ATOM   3189  H2  HOH B1056      36.541   5.810  17.602  1.00  0.00      B    H  
ATOM   3190  O   HOH B1057      21.773  17.688  11.359  1.00  0.00      B    O  
ATOM   3191  H1  HOH B1057      21.299  17.728  10.442  1.00  0.00      B    H  
ATOM   3192  H2  HOH B1057      22.073  16.709  11.381  1.00  0.00      B    H  
ATOM   3193  O   HOH B1058      16.250   6.174  23.914  1.00  0.00      B    O  
ATOM   3194  H1  HOH B1058      17.079   6.586  24.258  1.00  0.00      B    H  
ATOM   3195  H2  HOH B1058      16.355   5.179  23.662  1.00  0.00      B    H  
ATOM   3196  O   HOH B1059      22.363  11.418  29.083  1.00  0.00      B    O  
ATOM   3197  H1  HOH B1059      21.684  12.070  29.399  1.00  0.00      B    H  
ATOM   3198  H2  HOH B1059      23.208  11.587  29.662  1.00  0.00      B    H  
ATOM   3199  O   HOH B1060      13.594  11.559   5.756  1.00  0.00      B    O  
ATOM   3200  H1  HOH B1060      12.721  11.390   6.211  1.00  0.00      B    H  
ATOM   3201  H2  HOH B1060      13.858  10.727   5.309  1.00  0.00      B    H  
ATOM   3202  O   HOH B1061       1.103   2.813   5.267  1.00  0.00      B    O  
ATOM   3203  H1  HOH B1061       0.339   3.242   4.789  1.00  0.00      B    H  
ATOM   3204  H2  HOH B1061       0.812   1.845   5.558  1.00  0.00      B    H  
ATOM   3205  O   HOH B1062      -0.051   1.804  17.918  1.00  0.00      B    O  
ATOM   3206  H1  HOH B1062       0.335   2.548  18.535  1.00  0.00      B    H  
ATOM   3207  H2  HOH B1062      -0.185   2.205  17.000  1.00  0.00      B    H  
ATOM   3208  O   HOH B1063       9.758  37.333  20.638  1.00  0.00      B    O  
ATOM   3209  H1  HOH B1063      10.053  38.278  20.861  1.00  0.00      B    H  
ATOM   3210  H2  HOH B1063       8.979  37.175  21.277  1.00  0.00      B    H  
ATOM   3211  O   HOH B1064      15.169  28.497  35.831  1.00  0.00      B    O  
ATOM   3212  H1  HOH B1064      14.194  28.590  36.070  1.00  0.00      B    H  
ATOM   3213  H2  HOH B1064      15.335  29.009  34.986  1.00  0.00      B    H  
ATOM   3214  O   HOH B1065      23.429  23.207  23.398  1.00  0.00      B    O  
ATOM   3215  H1  HOH B1065      23.068  22.284  23.768  1.00  0.00      B    H  
ATOM   3216  H2  HOH B1065      24.450  23.098  23.321  1.00  0.00      B    H  
ATOM   3217  O   HOH B1066      28.221  12.604  33.307  1.00  0.00      B    O  
ATOM   3218  H1  HOH B1066      28.676  12.973  32.484  1.00  0.00      B    H  
ATOM   3219  H2  HOH B1066      28.916  12.772  34.021  1.00  0.00      B    H  
ATOM   3220  O   HOH B1067       3.414  12.623  11.431  1.00  0.00      B    O  
ATOM   3221  H1  HOH B1067       4.330  12.682  11.057  1.00  0.00      B    H  
ATOM   3222  H2  HOH B1067       2.748  12.121  10.806  1.00  0.00      B    H  
ATOM   3223  O   HOH B1068      30.152   3.475  24.286  1.00  0.00      B    O  
ATOM   3224  H1  HOH B1068      30.108   3.063  23.334  1.00  0.00      B    H  
ATOM   3225  H2  HOH B1068      29.598   2.887  24.902  1.00  0.00      B    H  
ATOM   3226  O   HOH B1069      11.307   4.607   0.863  1.00  0.00      B    O  
ATOM   3227  H1  HOH B1069      10.723   4.831   0.048  1.00  0.00      B    H  
ATOM   3228  H2  HOH B1069      11.575   3.609   0.855  1.00  0.00      B    H  
ATOM   3229  O   HOH B1070      11.609  36.331   5.532  1.00  0.00      B    O  
ATOM   3230  H1  HOH B1070      11.249  35.496   5.052  1.00  0.00      B    H  
ATOM   3231  H2  HOH B1070      10.905  36.699   6.180  1.00  0.00      B    H  
ATOM   3232  O   HOH B1071      21.926  33.222   4.067  1.00  0.00      B    O  
ATOM   3233  H1  HOH B1071      22.035  33.967   4.768  1.00  0.00      B    H  
ATOM   3234  H2  HOH B1071      20.959  33.068   3.761  1.00  0.00      B    H  
ATOM   3235  O   HOH B1072       3.081  12.357  14.478  1.00  0.00      B    O  
ATOM   3236  H1  HOH B1072       3.258  12.818  13.623  1.00  0.00      B    H  
ATOM   3237  H2  HOH B1072       3.893  12.408  15.095  1.00  0.00      B    H  
ATOM   3238  O   HOH B1073       8.941  29.396   8.624  1.00  0.00      B    O  
ATOM   3239  H1  HOH B1073       8.778  30.025   9.416  1.00  0.00      B    H  
ATOM   3240  H2  HOH B1073       8.283  28.649   8.658  1.00  0.00      B    H  
ATOM   3241  O   HOH B1074      13.310  25.164   8.969  1.00  0.00      B    O  
ATOM   3242  H1  HOH B1074      14.128  24.483   9.032  1.00  0.00      B    H  
ATOM   3243  H2  HOH B1074      12.729  25.018   9.778  1.00  0.00      B    H  
ATOM   3244  O   HOH B1075       1.219  16.746   7.185  1.00  0.00      B    O  
ATOM   3245  H1  HOH B1075       1.106  17.739   7.276  1.00  0.00      B    H  
ATOM   3246  H2  HOH B1075       0.493  16.301   7.759  1.00  0.00      B    H  
ATOM   3247  O   HOH B1076      16.867  36.606  10.706  1.00  0.00      B    O  
ATOM   3248  H1  HOH B1076      16.607  37.112   9.819  1.00  0.00      B    H  
ATOM   3249  H2  HOH B1076      16.227  35.900  10.852  1.00  0.00      B    H  
ATOM   3250  O   HOH B1077      28.525  19.440  25.973  1.00  0.00      B    O  
ATOM   3251  H1  HOH B1077      29.120  18.893  26.531  1.00  0.00      B    H  
ATOM   3252  H2  HOH B1077      28.920  20.404  25.854  1.00  0.00      B    H  
ATOM   3253  O   HOH B1078      25.939  15.633  20.844  1.00  0.00      B    O  
ATOM   3254  H1  HOH B1078      25.157  16.256  20.965  1.00  0.00      B    H  
ATOM   3255  H2  HOH B1078      26.824  16.178  21.051  1.00  0.00      B    H  
ATOM   3256  O   HOH B1079      26.307   9.196  31.532  1.00  0.00      B    O  
ATOM   3257  H1  HOH B1079      26.433   8.402  30.967  1.00  0.00      B    H  
ATOM   3258  H2  HOH B1079      25.528   8.993  32.198  1.00  0.00      B    H  
ATOM   3259  O   HOH B1080       4.855  23.033   9.365  1.00  0.00      B    O  
ATOM   3260  H1  HOH B1080       5.869  22.970   9.623  1.00  0.00      B    H  
ATOM   3261  H2  HOH B1080       4.422  22.336   9.966  1.00  0.00      B    H  
ATOM   3262  O   HOH B1081      11.792  31.854  34.757  1.00  0.00      B    O  
ATOM   3263  H1  HOH B1081      12.638  32.044  35.244  1.00  0.00      B    H  
ATOM   3264  H2  HOH B1081      11.650  30.884  34.684  1.00  0.00      B    H  
ATOM   3265  O   HOH B1082      21.439  30.062  23.868  1.00  0.00      B    O  
ATOM   3266  H1  HOH B1082      20.798  29.685  24.555  1.00  0.00      B    H  
ATOM   3267  H2  HOH B1082      22.232  29.424  23.678  1.00  0.00      B    H  
ATOM   3268  O   HOH B1083       2.180  29.284   4.528  1.00  0.00      B    O  
ATOM   3269  H1  HOH B1083       1.402  28.731   4.617  1.00  0.00      B    H  
ATOM   3270  H2  HOH B1083       2.894  28.801   5.055  1.00  0.00      B    H  
ATOM   3271  O   HOH B1084      31.424  24.423  37.191  1.00  0.00      B    O  
ATOM   3272  H1  HOH B1084      31.745  24.955  37.991  1.00  0.00      B    H  
ATOM   3273  H2  HOH B1084      30.547  24.984  36.981  1.00  0.00      B    H  
ATOM   3274  O   HOH B1085      20.293  28.657  26.096  1.00  0.00      B    O  
ATOM   3275  H1  HOH B1085      21.009  28.400  26.771  1.00  0.00      B    H  
ATOM   3276  H2  HOH B1085      19.522  28.018  26.223  1.00  0.00      B    H  
ATOM   3277  O   HOH B1086      14.197  24.054  36.125  1.00  0.00      B    O  
ATOM   3278  H1  HOH B1086      13.441  23.633  36.602  1.00  0.00      B    H  
ATOM   3279  H2  HOH B1086      15.087  23.573  36.377  1.00  0.00      B    H  
ATOM   3280  O   HOH B1087      13.236  15.473   4.537  1.00  0.00      B    O  
ATOM   3281  H1  HOH B1087      13.999  15.730   5.253  1.00  0.00      B    H  
ATOM   3282  H2  HOH B1087      12.458  15.282   5.074  1.00  0.00      B    H  
ATOM   3283  O   HOH B1088      19.055  20.426  37.748  1.00  0.00      B    O  
ATOM   3284  H1  HOH B1088      19.047  20.846  36.808  1.00  0.00      B    H  
ATOM   3285  H2  HOH B1088      18.610  21.049  38.391  1.00  0.00      B    H  
ATOM   3286  O   HOH B1089      28.913  29.217   3.523  1.00  0.00      B    O  
ATOM   3287  H1  HOH B1089      28.661  29.563   4.472  1.00  0.00      B    H  
ATOM   3288  H2  HOH B1089      28.524  29.920   2.909  1.00  0.00      B    H  
ATOM   3289  O   HOH B1090       6.433  32.989  10.174  1.00  0.00      B    O  
ATOM   3290  H1  HOH B1090       5.805  33.664  10.674  1.00  0.00      B    H  
ATOM   3291  H2  HOH B1090       7.092  32.758  10.914  1.00  0.00      B    H  
ATOM   3292  O   HOH B1091      34.013   6.265  23.075  1.00  0.00      B    O  
ATOM   3293  H1  HOH B1091      33.593   5.471  23.648  1.00  0.00      B    H  
ATOM   3294  H2  HOH B1091      33.314   6.507  22.369  1.00  0.00      B    H  
ATOM   3295  O   HOH B1092      20.489  24.196  13.242  1.00  0.00      B    O  
ATOM   3296  H1  HOH B1092      21.110  23.656  13.788  1.00  0.00      B    H  
ATOM   3297  H2  HOH B1092      20.858  24.277  12.286  1.00  0.00      B    H  
ATOM   3298  O   HOH B1093      17.006  36.450  32.271  1.00  0.00      B    O  
ATOM   3299  H1  HOH B1093      17.844  36.191  32.798  1.00  0.00      B    H  
ATOM   3300  H2  HOH B1093      16.642  35.634  31.795  1.00  0.00      B    H  
ATOM   3301  O   HOH B1094      18.031  29.394  24.085  1.00  0.00      B    O  
ATOM   3302  H1  HOH B1094      18.644  29.278  23.233  1.00  0.00      B    H  
ATOM   3303  H2  HOH B1094      17.882  28.467  24.521  1.00  0.00      B    H  
ATOM   3304  O   HOH B1095      30.412  30.902  14.668  1.00  0.00      B    O  
ATOM   3305  H1  HOH B1095      30.845  31.201  13.778  1.00  0.00      B    H  
ATOM   3306  H2  HOH B1095      29.755  30.131  14.412  1.00  0.00      B    H  
ATOM   3307  O   HOH B1096      14.226  26.303  38.301  1.00  0.00      B    O  
ATOM   3308  H1  HOH B1096      13.271  26.490  38.576  1.00  0.00      B    H  
ATOM   3309  H2  HOH B1096      14.150  25.853  37.410  1.00  0.00      B    H  
ATOM   3310  O   HOH B1097       8.425  26.508  38.489  1.00  0.00      B    O  
ATOM   3311  H1  HOH B1097       7.898  27.158  37.914  1.00  0.00      B    H  
ATOM   3312  H2  HOH B1097       8.425  26.819  39.427  1.00  0.00      B    H  
ATOM   3313  O   HOH B1098      23.626  25.801  31.568  1.00  0.00      B    O  
ATOM   3314  H1  HOH B1098      22.933  26.452  31.820  1.00  0.00      B    H  
ATOM   3315  H2  HOH B1098      23.702  25.681  30.564  1.00  0.00      B    H  
ATOM   3316  O   HOH B1099      16.258  17.043  25.504  1.00  0.00      B    O  
ATOM   3317  H1  HOH B1099      16.051  16.544  26.368  1.00  0.00      B    H  
ATOM   3318  H2  HOH B1099      15.332  17.175  25.074  1.00  0.00      B    H  
ATOM   3319  O   HOH B1100      24.913   9.336  22.703  1.00  0.00      B    O  
ATOM   3320  H1  HOH B1100      24.260   8.528  22.802  1.00  0.00      B    H  
ATOM   3321  H2  HOH B1100      25.885   8.983  22.630  1.00  0.00      B    H  
ATOM   3322  O   HOH B1101      21.811  18.237   2.494  1.00  0.00      B    O  
ATOM   3323  H1  HOH B1101      21.623  19.234   2.465  1.00  0.00      B    H  
ATOM   3324  H2  HOH B1101      21.374  17.858   1.610  1.00  0.00      B    H  
ATOM   3325  O   HOH B1102      36.591  30.714  32.900  1.00  0.00      B    O  
ATOM   3326  H1  HOH B1102      37.249  31.395  33.358  1.00  0.00      B    H  
ATOM   3327  H2  HOH B1102      36.926  29.785  33.034  1.00  0.00      B    H  
ATOM   3328  O   HOH B1103      16.159  30.492  34.070  1.00  0.00      B    O  
ATOM   3329  H1  HOH B1103      16.379  31.473  34.312  1.00  0.00      B    H  
ATOM   3330  H2  HOH B1103      15.650  30.433  33.142  1.00  0.00      B    H  
ATOM   3331  O   HOH B1104      16.852  32.538  11.993  1.00  0.00      B    O  
ATOM   3332  H1  HOH B1104      15.875  32.389  11.971  1.00  0.00      B    H  
ATOM   3333  H2  HOH B1104      17.202  31.926  12.697  1.00  0.00      B    H  
ATOM   3334  O   HOH B1105      28.422   8.210   1.871  1.00  0.00      B    O  
ATOM   3335  H1  HOH B1105      28.924   8.739   2.612  1.00  0.00      B    H  
ATOM   3336  H2  HOH B1105      28.194   8.879   1.176  1.00  0.00      B    H  
ATOM   3337  O   HOH B1106      21.420  17.523  33.256  1.00  0.00      B    O  
ATOM   3338  H1  HOH B1106      21.745  16.574  33.403  1.00  0.00      B    H  
ATOM   3339  H2  HOH B1106      21.767  18.077  34.103  1.00  0.00      B    H  
ATOM   3340  O   HOH B1107      26.441  14.683  11.306  1.00  0.00      B    O  
ATOM   3341  H1  HOH B1107      26.413  14.181  12.231  1.00  0.00      B    H  
ATOM   3342  H2  HOH B1107      27.293  14.374  10.787  1.00  0.00      B    H  
ATOM   3343  O   HOH B1108      28.508  28.235  38.479  1.00  0.00      B    O  
ATOM   3344  H1  HOH B1108      28.755  27.418  38.993  1.00  0.00      B    H  
ATOM   3345  H2  HOH B1108      29.183  28.965  38.680  1.00  0.00      B    H  
ATOM   3346  O   HOH B1109      15.940   3.504  38.077  1.00  0.00      B    O  
ATOM   3347  H1  HOH B1109      15.360   3.503  38.901  1.00  0.00      B    H  
ATOM   3348  H2  HOH B1109      16.618   2.771  38.281  1.00  0.00      B    H  
ATOM   3349  O   HOH B1110      35.744   7.278  18.529  1.00  0.00      B    O  
ATOM   3350  H1  HOH B1110      36.537   7.905  18.692  1.00  0.00      B    H  
ATOM   3351  H2  HOH B1110      34.960   7.729  18.903  1.00  0.00      B    H  
ATOM   3352  O   HOH B1111      29.417  32.002   6.212  1.00  0.00      B    O  
ATOM   3353  H1  HOH B1111      28.538  31.582   5.886  1.00  0.00      B    H  
ATOM   3354  H2  HOH B1111      29.689  32.775   5.568  1.00  0.00      B    H  
ATOM   3355  O   HOH B1112      23.457   6.190  24.818  1.00  0.00      B    O  
ATOM   3356  H1  HOH B1112      24.258   5.603  25.027  1.00  0.00      B    H  
ATOM   3357  H2  HOH B1112      22.672   5.529  24.894  1.00  0.00      B    H  
ATOM   3358  O   HOH B1113      38.644  15.990  11.324  1.00  0.00      B    O  
ATOM   3359  H1  HOH B1113      38.353  15.327  12.093  1.00  0.00      B    H  
ATOM   3360  H2  HOH B1113      38.493  16.924  11.542  1.00  0.00      B    H  
ATOM   3361  O   HOH B1114      37.399   3.998   6.484  1.00  0.00      B    O  
ATOM   3362  H1  HOH B1114      37.660   3.770   5.553  1.00  0.00      B    H  
ATOM   3363  H2  HOH B1114      36.489   3.600   6.722  1.00  0.00      B    H  
ATOM   3364  O   HOH B1115      15.914  36.694  34.891  1.00  0.00      B    O  
ATOM   3365  H1  HOH B1115      16.265  36.557  33.967  1.00  0.00      B    H  
ATOM   3366  H2  HOH B1115      16.213  37.602  35.132  1.00  0.00      B    H  
ATOM   3367  O   HOH B1116       6.315  18.858  17.928  1.00  0.00      B    O  
ATOM   3368  H1  HOH B1116       5.908  19.432  17.243  1.00  0.00      B    H  
ATOM   3369  H2  HOH B1116       7.049  18.293  17.471  1.00  0.00      B    H  
ATOM   3370  O   HOH B1117       3.257  38.060  27.769  1.00  0.00      B    O  
ATOM   3371  H1  HOH B1117       2.434  38.278  28.352  1.00  0.00      B    H  
ATOM   3372  H2  HOH B1117       3.094  37.125  27.368  1.00  0.00      B    H  
ATOM   3373  O   HOH B1118      25.266  33.610   5.173  1.00  0.00      B    O  
ATOM   3374  H1  HOH B1118      24.865  32.714   5.233  1.00  0.00      B    H  
ATOM   3375  H2  HOH B1118      26.056  33.534   4.515  1.00  0.00      B    H  
ATOM   3376  O   HOH B1119      22.745  31.167   2.776  1.00  0.00      B    O  
ATOM   3377  H1  HOH B1119      22.715  32.029   3.260  1.00  0.00      B    H  
ATOM   3378  H2  HOH B1119      21.874  30.712   3.015  1.00  0.00      B    H  
ATOM   3379  O   HOH B1120       2.830  17.217  19.459  1.00  0.00      B    O  
ATOM   3380  H1  HOH B1120       2.757  16.942  20.429  1.00  0.00      B    H  
ATOM   3381  H2  HOH B1120       3.635  16.731  19.088  1.00  0.00      B    H  
ATOM   3382  O   HOH B1121      34.995  23.731  30.077  1.00  0.00      B    O  
ATOM   3383  H1  HOH B1121      36.038  24.002  30.064  1.00  0.00      B    H  
ATOM   3384  H2  HOH B1121      34.453  24.526  30.532  1.00  0.00      B    H  
ATOM   3385  O   HOH B1122       4.664   1.976  24.363  1.00  0.00      B    O  
ATOM   3386  H1  HOH B1122       4.139   2.393  23.605  1.00  0.00      B    H  
ATOM   3387  H2  HOH B1122       5.515   1.627  23.967  1.00  0.00      B    H  
ATOM   3388  O   HOH B1123      32.108  32.319  31.154  1.00  0.00      B    O  
ATOM   3389  H1  HOH B1123      32.048  32.733  32.074  1.00  0.00      B    H  
ATOM   3390  H2  HOH B1123      32.860  32.852  30.709  1.00  0.00      B    H  
ATOM   3391  O   HOH B1124      36.973   9.531  12.411  1.00  0.00      B    O  
ATOM   3392  H1  HOH B1124      35.946   9.456  12.210  1.00  0.00      B    H  
ATOM   3393  H2  HOH B1124      37.496   8.838  11.915  1.00  0.00      B    H  
ATOM   3394  O   HOH B1125      31.940  35.533  15.790  1.00  0.00      B    O  
ATOM   3395  H1  HOH B1125      31.297  34.769  15.685  1.00  0.00      B    H  
ATOM   3396  H2  HOH B1125      32.815  35.180  15.374  1.00  0.00      B    H  
ATOM   3397  O   HOH B1126      11.703  36.266  17.773  1.00  0.00      B    O  
ATOM   3398  H1  HOH B1126      12.621  35.806  17.869  1.00  0.00      B    H  
ATOM   3399  H2  HOH B1126      11.035  35.748  18.401  1.00  0.00      B    H  
ATOM   3400  O   HOH B1127       3.912  23.587  32.572  1.00  0.00      B    O  
ATOM   3401  H1  HOH B1127       3.090  23.052  32.362  1.00  0.00      B    H  
ATOM   3402  H2  HOH B1127       4.008  23.629  33.608  1.00  0.00      B    H  
ATOM   3403  O   HOH B1128      18.753  28.872  19.267  1.00  0.00      B    O  
ATOM   3404  H1  HOH B1128      19.011  29.302  20.204  1.00  0.00      B    H  
ATOM   3405  H2  HOH B1128      19.577  28.578  18.780  1.00  0.00      B    H  
ATOM   3406  O   HOH B1129       1.207  13.866  20.468  1.00  0.00      B    O  
ATOM   3407  H1  HOH B1129       1.850  14.289  21.099  1.00  0.00      B    H  
ATOM   3408  H2  HOH B1129       1.613  13.009  20.099  1.00  0.00      B    H  
ATOM   3409  O   HOH B1130      14.367  23.171  26.787  1.00  0.00      B    O  
ATOM   3410  H1  HOH B1130      13.520  22.944  26.191  1.00  0.00      B    H  
ATOM   3411  H2  HOH B1130      15.110  22.517  26.465  1.00  0.00      B    H  
ATOM   3412  O   HOH B1131      36.779  23.149   5.014  1.00  0.00      B    O  
ATOM   3413  H1  HOH B1131      36.771  23.976   4.467  1.00  0.00      B    H  
ATOM   3414  H2  HOH B1131      36.053  23.244   5.692  1.00  0.00      B    H  
ATOM   3415  O   HOH B1132       0.344  39.048  23.788  1.00  0.00      B    O  
ATOM   3416  H1  HOH B1132       1.245  38.559  23.976  1.00  0.00      B    H  
ATOM   3417  H2  HOH B1132      -0.313  38.355  23.540  1.00  0.00      B    H  
ATOM   3418  O   HOH B1133      17.513  13.007   0.991  1.00  0.00      B    O  
ATOM   3419  H1  HOH B1133      16.471  13.112   0.928  1.00  0.00      B    H  
ATOM   3420  H2  HOH B1133      17.890  13.189   0.087  1.00  0.00      B    H  
ATOM   3421  O   HOH B1134      39.378  25.048  19.019  1.00  0.00      B    O  
ATOM   3422  H1  HOH B1134      38.376  25.117  18.902  1.00  0.00      B    H  
ATOM   3423  H2  HOH B1134      39.682  24.523  18.246  1.00  0.00      B    H  
ATOM   3424  O   HOH B1135       6.394  20.810  15.840  1.00  0.00      B    O  
ATOM   3425  H1  HOH B1135       5.816  21.514  15.389  1.00  0.00      B    H  
ATOM   3426  H2  HOH B1135       6.540  20.044  15.202  1.00  0.00      B    H  
ATOM   3427  O   HOH B1136      25.902  20.860  10.113  1.00  0.00      B    O  
ATOM   3428  H1  HOH B1136      25.810  21.376  10.974  1.00  0.00      B    H  
ATOM   3429  H2  HOH B1136      25.227  20.111  10.184  1.00  0.00      B    H  
ATOM   3430  O   HOH B1137      18.116  16.760  23.570  1.00  0.00      B    O  
ATOM   3431  H1  HOH B1137      17.316  16.875  24.135  1.00  0.00      B    H  
ATOM   3432  H2  HOH B1137      18.889  16.582  24.189  1.00  0.00      B    H  
ATOM   3433  O   HOH B1138      26.027  22.635  23.013  1.00  0.00      B    O  
ATOM   3434  H1  HOH B1138      26.952  22.666  23.421  1.00  0.00      B    H  
ATOM   3435  H2  HOH B1138      26.006  21.839  22.408  1.00  0.00      B    H  
ATOM   3436  O   HOH B1139       4.203  10.303  12.716  1.00  0.00      B    O  
ATOM   3437  H1  HOH B1139       3.563   9.595  13.066  1.00  0.00      B    H  
ATOM   3438  H2  HOH B1139       3.690  11.189  12.583  1.00  0.00      B    H  
ATOM   3439  O   HOH B1140      25.296   7.552  18.240  1.00  0.00      B    O  
ATOM   3440  H1  HOH B1140      26.244   7.225  18.366  1.00  0.00      B    H  
ATOM   3441  H2  HOH B1140      25.282   8.502  18.588  1.00  0.00      B    H  
ATOM   3442  O   HOH B1141      13.055  27.803   3.195  1.00  0.00      B    O  
ATOM   3443  H1  HOH B1141      13.674  27.968   2.413  1.00  0.00      B    H  
ATOM   3444  H2  HOH B1141      12.381  28.593   3.201  1.00  0.00      B    H  
ATOM   3445  O   HOH B1142      25.110  11.237  29.866  1.00  0.00      B    O  
ATOM   3446  H1  HOH B1142      25.541  10.501  30.453  1.00  0.00      B    H  
ATOM   3447  H2  HOH B1142      25.505  11.199  28.926  1.00  0.00      B    H  
ATOM   3448  O   HOH B1143      20.123   2.192  25.167  1.00  0.00      B    O  
ATOM   3449  H1  HOH B1143      20.241   2.121  26.177  1.00  0.00      B    H  
ATOM   3450  H2  HOH B1143      20.122   3.214  24.936  1.00  0.00      B    H  
ATOM   3451  O   HOH B1144      29.851  17.545  20.020  1.00  0.00      B    O  
ATOM   3452  H1  HOH B1144      30.585  17.433  20.667  1.00  0.00      B    H  
ATOM   3453  H2  HOH B1144      29.018  17.349  20.648  1.00  0.00      B    H  
ATOM   3454  O   HOH B1145      10.919  32.171  25.544  1.00  0.00      B    O  
ATOM   3455  H1  HOH B1145      11.164  32.189  24.541  1.00  0.00      B    H  
ATOM   3456  H2  HOH B1145      11.272  31.324  25.894  1.00  0.00      B    H  
ATOM   3457  O   HOH B1146       7.873   2.923  17.545  1.00  0.00      B    O  
ATOM   3458  H1  HOH B1146       7.631   3.146  16.602  1.00  0.00      B    H  
ATOM   3459  H2  HOH B1146       7.972   1.912  17.654  1.00  0.00      B    H  
ATOM   3460  O   HOH B1147      27.969   2.457  11.725  1.00  0.00      B    O  
ATOM   3461  H1  HOH B1147      27.789   3.257  11.162  1.00  0.00      B    H  
ATOM   3462  H2  HOH B1147      28.674   2.813  12.332  1.00  0.00      B    H  
ATOM   3463  O   HOH B1148      26.986  11.483  27.503  1.00  0.00      B    O  
ATOM   3464  H1  HOH B1148      26.617  12.377  27.757  1.00  0.00      B    H  
ATOM   3465  H2  HOH B1148      28.025  11.635  27.327  1.00  0.00      B    H  
ATOM   3466  O   HOH B1149      15.372  35.262   5.838  1.00  0.00      B    O  
ATOM   3467  H1  HOH B1149      15.795  35.107   6.779  1.00  0.00      B    H  
ATOM   3468  H2  HOH B1149      14.968  36.203   5.841  1.00  0.00      B    H  
ATOM   3469  O   HOH B1150      21.564  36.028   2.317  1.00  0.00      B    O  
ATOM   3470  H1  HOH B1150      21.860  35.181   1.860  1.00  0.00      B    H  
ATOM   3471  H2  HOH B1150      22.227  36.123   3.152  1.00  0.00      B    H  
ATOM   3472  O   HOH B1151      37.520  20.282   9.191  1.00  0.00      B    O  
ATOM   3473  H1  HOH B1151      38.231  20.292   8.469  1.00  0.00      B    H  
ATOM   3474  H2  HOH B1151      37.761  21.005   9.800  1.00  0.00      B    H  
ATOM   3475  O   HOH B1152      31.251   0.145  39.283  1.00  0.00      B    O  
ATOM   3476  H1  HOH B1152      31.571   1.028  38.867  1.00  0.00      B    H  
ATOM   3477  H2  HOH B1152      31.942  -0.549  38.960  1.00  0.00      B    H  
ATOM   3478  O   HOH B1153      21.859  14.498  36.990  1.00  0.00      B    O  
ATOM   3479  H1  HOH B1153      22.280  13.554  36.803  1.00  0.00      B    H  
ATOM   3480  H2  HOH B1153      21.622  14.441  38.008  1.00  0.00      B    H  
ATOM   3481  O   HOH B1154      25.415  25.339  15.069  1.00  0.00      B    O  
ATOM   3482  H1  HOH B1154      25.752  26.304  15.076  1.00  0.00      B    H  
ATOM   3483  H2  HOH B1154      25.290  25.072  16.063  1.00  0.00      B    H  
ATOM   3484  O   HOH B1155      33.728  18.605  14.905  1.00  0.00      B    O  
ATOM   3485  H1  HOH B1155      34.728  18.741  15.018  1.00  0.00      B    H  
ATOM   3486  H2  HOH B1155      33.558  18.417  13.926  1.00  0.00      B    H  
ATOM   3487  O   HOH B1157      12.579   0.989  26.492  1.00  0.00      B    O  
ATOM   3488  H1  HOH B1157      12.671   0.863  25.479  1.00  0.00      B    H  
ATOM   3489  H2  HOH B1157      11.702   1.473  26.617  1.00  0.00      B    H  
ATOM   3490  O   HOH B1158      30.322  17.986  27.589  1.00  0.00      B    O  
ATOM   3491  H1  HOH B1158      30.951  17.228  27.859  1.00  0.00      B    H  
ATOM   3492  H2  HOH B1158      30.769  18.864  27.886  1.00  0.00      B    H  
ATOM   3493  O   HOH B1159      37.941  33.421  23.425  1.00  0.00      B    O  
ATOM   3494  H1  HOH B1159      37.674  34.306  22.915  1.00  0.00      B    H  
ATOM   3495  H2  HOH B1159      38.187  32.746  22.709  1.00  0.00      B    H  
ATOM   3496  O   HOH B1160      16.927   9.966  20.240  1.00  0.00      B    O  
ATOM   3497  H1  HOH B1160      16.350   9.378  20.752  1.00  0.00      B    H  
ATOM   3498  H2  HOH B1160      17.888   9.762  20.573  1.00  0.00      B    H  
ATOM   3499  O   HOH B1161      10.914  29.990  11.771  1.00  0.00      B    O  
ATOM   3500  H1  HOH B1161      11.276  29.468  12.584  1.00  0.00      B    H  
ATOM   3501  H2  HOH B1161      11.358  29.630  10.891  1.00  0.00      B    H  
ATOM   3502  O   HOH B1162      19.047   5.386  11.308  1.00  0.00      B    O  
ATOM   3503  H1  HOH B1162      19.257   4.877  10.461  1.00  0.00      B    H  
ATOM   3504  H2  HOH B1162      18.128   5.041  11.587  1.00  0.00      B    H  
ATOM   3505  O   HOH B1163       5.812  11.233   2.268  1.00  0.00      B    O  
ATOM   3506  H1  HOH B1163       4.866  11.155   2.676  1.00  0.00      B    H  
ATOM   3507  H2  HOH B1163       6.419  11.781   2.904  1.00  0.00      B    H  
ATOM   3508  O   HOH B1164      18.659  17.933  36.908  1.00  0.00      B    O  
ATOM   3509  H1  HOH B1164      18.236  17.733  36.019  1.00  0.00      B    H  
ATOM   3510  H2  HOH B1164      18.505  18.901  37.130  1.00  0.00      B    H  
ATOM   3511  O   HOH B1165       8.652   7.066  12.168  1.00  0.00      B    O  
ATOM   3512  H1  HOH B1165       7.689   6.782  12.408  1.00  0.00      B    H  
ATOM   3513  H2  HOH B1165       8.714   7.440  11.169  1.00  0.00      B    H  
ATOM   3514  O   HOH B1166       7.259  10.887  15.944  1.00  0.00      B    O  
ATOM   3515  H1  HOH B1166       7.664  10.405  15.121  1.00  0.00      B    H  
ATOM   3516  H2  HOH B1166       7.426  10.393  16.768  1.00  0.00      B    H  
ATOM   3517  O   HOH B1167      33.294  15.033  22.287  1.00  0.00      B    O  
ATOM   3518  H1  HOH B1167      33.918  14.899  23.027  1.00  0.00      B    H  
ATOM   3519  H2  HOH B1167      33.404  15.952  21.908  1.00  0.00      B    H  
ATOM   3520  O   HOH B1168      10.639  22.748  11.554  1.00  0.00      B    O  
ATOM   3521  H1  HOH B1168      10.126  22.092  11.083  1.00  0.00      B    H  
ATOM   3522  H2  HOH B1168      11.566  22.302  11.628  1.00  0.00      B    H  
ATOM   3523  O   HOH B1169       1.914  18.218   0.582  1.00  0.00      B    O  
ATOM   3524  H1  HOH B1169       2.225  17.543  -0.096  1.00  0.00      B    H  
ATOM   3525  H2  HOH B1169       1.001  17.914   0.897  1.00  0.00      B    H  
ATOM   3526  O   HOH B1170      36.324  27.476  29.395  1.00  0.00      B    O  
ATOM   3527  H1  HOH B1170      36.200  26.489  29.697  1.00  0.00      B    H  
ATOM   3528  H2  HOH B1170      36.770  27.470  28.489  1.00  0.00      B    H  
ATOM   3529  O   HOH B1171      18.440   3.293   9.613  1.00  0.00      B    O  
ATOM   3530  H1  HOH B1171      17.484   3.578   9.336  1.00  0.00      B    H  
ATOM   3531  H2  HOH B1171      18.360   2.302   9.739  1.00  0.00      B    H  
ATOM   3532  O   HOH B1172      16.453  21.688  18.760  1.00  0.00      B    O  
ATOM   3533  H1  HOH B1172      16.733  21.066  19.468  1.00  0.00      B    H  
ATOM   3534  H2  HOH B1172      17.226  22.111  18.292  1.00  0.00      B    H  
ATOM   3535  O   HOH B1173      38.452  36.593   3.843  1.00  0.00      B    O  
ATOM   3536  H1  HOH B1173      37.945  37.264   3.345  1.00  0.00      B    H  
ATOM   3537  H2  HOH B1173      37.953  35.800   3.926  1.00  0.00      B    H  
ATOM   3538  O   HOH B1174       6.033  38.011  38.366  1.00  0.00      B    O  
ATOM   3539  H1  HOH B1174       6.525  37.858  37.456  1.00  0.00      B    H  
ATOM   3540  H2  HOH B1174       6.662  37.825  39.108  1.00  0.00      B    H  
ATOM   3541  O   HOH B1175      28.451  25.210  19.063  1.00  0.00      B    O  
ATOM   3542  H1  HOH B1175      28.169  24.382  18.471  1.00  0.00      B    H  
ATOM   3543  H2  HOH B1175      29.442  25.261  18.946  1.00  0.00      B    H  
ATOM   3544  O   HOH B1176      28.425   4.876  20.868  1.00  0.00      B    O  
ATOM   3545  H1  HOH B1176      27.725   5.370  21.441  1.00  0.00      B    H  
ATOM   3546  H2  HOH B1176      28.589   5.306  19.962  1.00  0.00      B    H  
ATOM   3547  O   HOH B1177      26.942  33.384  34.707  1.00  0.00      B    O  
ATOM   3548  H1  HOH B1177      27.065  33.355  33.697  1.00  0.00      B    H  
ATOM   3549  H2  HOH B1177      27.522  32.715  35.160  1.00  0.00      B    H  
ATOM   3550  O   HOH B1178      37.626  24.933  29.785  1.00  0.00      B    O  
ATOM   3551  H1  HOH B1178      37.954  24.188  30.323  1.00  0.00      B    H  
ATOM   3552  H2  HOH B1178      38.377  25.559  29.462  1.00  0.00      B    H  
ATOM   3553  O   HOH B1179      13.927  35.931  29.590  1.00  0.00      B    O  
ATOM   3554  H1  HOH B1179      13.370  36.174  30.445  1.00  0.00      B    H  
ATOM   3555  H2  HOH B1179      14.505  36.788  29.396  1.00  0.00      B    H  
ATOM   3556  O   HOH B1180      14.360  20.478   9.128  1.00  0.00      B    O  
ATOM   3557  H1  HOH B1180      13.648  20.604   9.854  1.00  0.00      B    H  
ATOM   3558  H2  HOH B1180      15.268  20.400   9.611  1.00  0.00      B    H  
ATOM   3559  O   HOH B1181      15.371  39.359  26.790  1.00  0.00      B    O  
ATOM   3560  H1  HOH B1181      14.412  39.678  26.958  1.00  0.00      B    H  
ATOM   3561  H2  HOH B1181      15.343  38.323  26.866  1.00  0.00      B    H  
ATOM   3562  O   HOH B1182       7.446   1.020  32.106  1.00  0.00      B    O  
ATOM   3563  H1  HOH B1182       6.591   0.579  32.401  1.00  0.00      B    H  
ATOM   3564  H2  HOH B1182       7.576   1.729  32.816  1.00  0.00      B    H  
ATOM   3565  O   HOH B1183       8.038  22.538   3.757  1.00  0.00      B    O  
ATOM   3566  H1  HOH B1183       6.988  22.428   3.644  1.00  0.00      B    H  
ATOM   3567  H2  HOH B1183       8.259  23.332   4.410  1.00  0.00      B    H  
ATOM   3568  O   HOH B1184      26.655  27.223   4.996  1.00  0.00      B    O  
ATOM   3569  H1  HOH B1184      26.048  27.941   5.467  1.00  0.00      B    H  
ATOM   3570  H2  HOH B1184      26.283  27.082   4.114  1.00  0.00      B    H  
ATOM   3571  O   HOH B1185      36.650  11.803  18.046  1.00  0.00      B    O  
ATOM   3572  H1  HOH B1185      36.783  11.991  17.075  1.00  0.00      B    H  
ATOM   3573  H2  HOH B1185      35.631  11.670  18.132  1.00  0.00      B    H  
ATOM   3574  O   HOH B1186      37.360  13.313  20.288  1.00  0.00      B    O  
ATOM   3575  H1  HOH B1186      37.043  12.867  19.422  1.00  0.00      B    H  
ATOM   3576  H2  HOH B1186      38.349  13.282  20.379  1.00  0.00      B    H  
ATOM   3577  O   HOH B1187      16.802  21.139  32.531  1.00  0.00      B    O  
ATOM   3578  H1  HOH B1187      17.440  21.426  33.292  1.00  0.00      B    H  
ATOM   3579  H2  HOH B1187      16.876  20.131  32.445  1.00  0.00      B    H  
ATOM   3580  O   HOH B1188       9.239   6.735  18.220  1.00  0.00      B    O  
ATOM   3581  H1  HOH B1188       9.949   6.569  18.904  1.00  0.00      B    H  
ATOM   3582  H2  HOH B1188       9.603   6.445  17.330  1.00  0.00      B    H  
ATOM   3583  O   HOH B1189      37.661  30.487  12.089  1.00  0.00      B    O  
ATOM   3584  H1  HOH B1189      37.808  29.545  12.506  1.00  0.00      B    H  
ATOM   3585  H2  HOH B1189      36.722  30.787  12.402  1.00  0.00      B    H  
ATOM   3586  O   HOH B1190      10.730   2.792  26.865  1.00  0.00      B    O  
ATOM   3587  H1  HOH B1190       9.793   2.744  26.390  1.00  0.00      B    H  
ATOM   3588  H2  HOH B1190      10.668   3.368  27.740  1.00  0.00      B    H  
ATOM   3589  O   HOH B1191       3.118   0.642  12.076  1.00  0.00      B    O  
ATOM   3590  H1  HOH B1191       2.738   0.176  11.282  1.00  0.00      B    H  
ATOM   3591  H2  HOH B1191       2.468   0.610  12.872  1.00  0.00      B    H  
ATOM   3592  O   HOH B1192       7.457  20.040  31.210  1.00  0.00      B    O  
ATOM   3593  H1  HOH B1192       8.216  19.344  31.325  1.00  0.00      B    H  
ATOM   3594  H2  HOH B1192       6.926  20.088  32.087  1.00  0.00      B    H  
ATOM   3595  O   HOH B1193      35.360  36.593  29.563  1.00  0.00      B    O  
ATOM   3596  H1  HOH B1193      35.407  37.617  29.372  1.00  0.00      B    H  
ATOM   3597  H2  HOH B1193      35.489  36.088  28.680  1.00  0.00      B    H  
ATOM   3598  O   HOH B1194       2.302  10.184  33.467  1.00  0.00      B    O  
ATOM   3599  H1  HOH B1194       1.961  11.095  33.178  1.00  0.00      B    H  
ATOM   3600  H2  HOH B1194       3.318  10.196  33.322  1.00  0.00      B    H  
ATOM   3601  O   HOH B1195      17.143   1.390  15.965  1.00  0.00      B    O  
ATOM   3602  H1  HOH B1195      17.268   0.630  16.583  1.00  0.00      B    H  
ATOM   3603  H2  HOH B1195      16.271   1.366  15.544  1.00  0.00      B    H  
ATOM   3604  O   HOH B1196      17.188   6.251   1.207  1.00  0.00      B    O  
ATOM   3605  H1  HOH B1196      18.056   6.589   1.638  1.00  0.00      B    H  
ATOM   3606  H2  HOH B1196      17.273   5.243   1.113  1.00  0.00      B    H  
ATOM   3607  O   HOH B1197      27.543  17.563  29.989  1.00  0.00      B    O  
ATOM   3608  H1  HOH B1197      28.056  17.050  30.699  1.00  0.00      B    H  
ATOM   3609  H2  HOH B1197      28.069  18.438  29.820  1.00  0.00      B    H  
ATOM   3610  O   HOH B1198      17.146  29.145  16.267  1.00  0.00      B    O  
ATOM   3611  H1  HOH B1198      18.112  29.261  16.548  1.00  0.00      B    H  
ATOM   3612  H2  HOH B1198      16.972  28.123  16.242  1.00  0.00      B    H  
ATOM   3613  O   HOH B1199      34.995  29.877  22.942  1.00  0.00      B    O  
ATOM   3614  H1  HOH B1199      34.504  30.275  23.702  1.00  0.00      B    H  
ATOM   3615  H2  HOH B1199      35.893  30.194  22.956  1.00  0.00      B    H  
ATOM   3616  O   HOH B1200       7.816  21.509  24.442  1.00  0.00      B    O  
ATOM   3617  H1  HOH B1200       8.253  21.277  23.502  1.00  0.00      B    H  
ATOM   3618  H2  HOH B1200       7.020  20.879  24.681  1.00  0.00      B    H  
ATOM   3619  O   HOH B1201      34.762  23.738   7.000  1.00  0.00      B    O  
ATOM   3620  H1  HOH B1201      34.895  22.906   7.607  1.00  0.00      B    H  
ATOM   3621  H2  HOH B1201      33.906  23.623   6.522  1.00  0.00      B    H  
ATOM   3622  O   HOH B1202      25.468  16.122   9.250  1.00  0.00      B    O  
ATOM   3623  H1  HOH B1202      25.808  15.538   9.996  1.00  0.00      B    H  
ATOM   3624  H2  HOH B1202      26.194  16.131   8.603  1.00  0.00      B    H  
ATOM   3625  O   HOH B1203      25.543   9.308  11.275  1.00  0.00      B    O  
ATOM   3626  H1  HOH B1203      25.340  10.279  11.106  1.00  0.00      B    H  
ATOM   3627  H2  HOH B1203      24.678   8.802  11.574  1.00  0.00      B    H  
ATOM   3628  O   HOH B1204      22.473   4.242  32.068  1.00  0.00      B    O  
ATOM   3629  H1  HOH B1204      23.057   5.004  32.467  1.00  0.00      B    H  
ATOM   3630  H2  HOH B1204      22.812   3.368  32.492  1.00  0.00      B    H  
ATOM   3631  O   HOH B1205      25.484  32.035  29.206  1.00  0.00      B    O  
ATOM   3632  H1  HOH B1205      26.097  31.931  28.446  1.00  0.00      B    H  
ATOM   3633  H2  HOH B1205      25.609  31.227  29.790  1.00  0.00      B    H  
ATOM   3634  O   HOH B1206       7.421  37.047   1.478  1.00  0.00      B    O  
ATOM   3635  H1  HOH B1206       7.241  37.881   1.986  1.00  0.00      B    H  
ATOM   3636  H2  HOH B1206       8.348  36.716   1.660  1.00  0.00      B    H  
ATOM   3637  O   HOH B1207      32.659  20.161  32.427  1.00  0.00      B    O  
ATOM   3638  H1  HOH B1207      33.408  20.322  33.201  1.00  0.00      B    H  
ATOM   3639  H2  HOH B1207      33.129  20.523  31.595  1.00  0.00      B    H  
ATOM   3640  O   HOH B1208      29.678   5.037   9.754  1.00  0.00      B    O  
ATOM   3641  H1  HOH B1208      28.613   5.033   9.808  1.00  0.00      B    H  
ATOM   3642  H2  HOH B1208      29.942   4.308   9.112  1.00  0.00      B    H  
ATOM   3643  O   HOH B1209      28.423  20.270  30.732  1.00  0.00      B    O  
ATOM   3644  H1  HOH B1209      28.602  21.071  30.149  1.00  0.00      B    H  
ATOM   3645  H2  HOH B1209      29.087  20.374  31.529  1.00  0.00      B    H  
ATOM   3646  O   HOH B1210      16.856   9.705   6.633  1.00  0.00      B    O  
ATOM   3647  H1  HOH B1210      17.447   8.971   6.410  1.00  0.00      B    H  
ATOM   3648  H2  HOH B1210      15.946   9.252   6.884  1.00  0.00      B    H  
ATOM   3649  O   HOH B1211       8.586  17.479  13.431  1.00  0.00      B    O  
ATOM   3650  H1  HOH B1211       9.021  17.559  12.521  1.00  0.00      B    H  
ATOM   3651  H2  HOH B1211       9.327  17.095  14.021  1.00  0.00      B    H  
ATOM   3652  O   HOH B1212       6.859  37.113  19.306  1.00  0.00      B    O  
ATOM   3653  H1  HOH B1212       6.478  37.104  20.206  1.00  0.00      B    H  
ATOM   3654  H2  HOH B1212       7.211  36.216  19.082  1.00  0.00      B    H  
ATOM   3655  O   HOH B1213      12.554  26.368  13.908  1.00  0.00      B    O  
ATOM   3656  H1  HOH B1213      11.807  25.699  14.133  1.00  0.00      B    H  
ATOM   3657  H2  HOH B1213      13.296  26.185  14.591  1.00  0.00      B    H  
ATOM   3658  O   HOH B1214      10.868  14.860   5.740  1.00  0.00      B    O  
ATOM   3659  H1  HOH B1214       9.896  15.108   5.591  1.00  0.00      B    H  
ATOM   3660  H2  HOH B1214      11.011  14.326   6.602  1.00  0.00      B    H  
ATOM   3661  O   HOH B1215       5.931  14.102  22.479  1.00  0.00      B    O  
ATOM   3662  H1  HOH B1215       5.164  13.533  22.045  1.00  0.00      B    H  
ATOM   3663  H2  HOH B1215       6.788  13.592  22.320  1.00  0.00      B    H  
ATOM   3664  O   HOH B1216       6.322  28.035  23.623  1.00  0.00      B    O  
ATOM   3665  H1  HOH B1216       6.587  27.391  24.392  1.00  0.00      B    H  
ATOM   3666  H2  HOH B1216       7.235  28.339  23.292  1.00  0.00      B    H  
ATOM   3667  O   HOH B1217       7.491   2.117  39.199  1.00  0.00      B    O  
ATOM   3668  H1  HOH B1217       8.257   1.784  38.574  1.00  0.00      B    H  
ATOM   3669  H2  HOH B1217       7.417   3.122  39.085  1.00  0.00      B    H  
ATOM   3670  O   HOH B1218      14.751   2.862  29.701  1.00  0.00      B    O  
ATOM   3671  H1  HOH B1218      15.725   2.606  29.775  1.00  0.00      B    H  
ATOM   3672  H2  HOH B1218      14.349   2.342  28.999  1.00  0.00      B    H  
ATOM   3673  O   HOH B1219      37.309  26.963  38.722  1.00  0.00      B    O  
ATOM   3674  H1  HOH B1219      36.779  27.695  39.223  1.00  0.00      B    H  
ATOM   3675  H2  HOH B1219      38.101  27.352  38.295  1.00  0.00      B    H  
ATOM   3676  O   HOH B1220      35.810  28.246   9.669  1.00  0.00      B    O  
ATOM   3677  H1  HOH B1220      35.688  27.681   8.884  1.00  0.00      B    H  
ATOM   3678  H2  HOH B1220      35.717  29.258   9.401  1.00  0.00      B    H  
ATOM   3679  O   HOH B1221       6.912  22.244  38.845  1.00  0.00      B    O  
ATOM   3680  H1  HOH B1221       7.572  22.413  39.598  1.00  0.00      B    H  
ATOM   3681  H2  HOH B1221       6.811  23.045  38.246  1.00  0.00      B    H  
ATOM   3682  O   HOH B1222      10.557  12.383  35.029  1.00  0.00      B    O  
ATOM   3683  H1  HOH B1222      11.124  12.604  34.201  1.00  0.00      B    H  
ATOM   3684  H2  HOH B1222      10.347  13.244  35.477  1.00  0.00      B    H  
ATOM   3685  O   HOH B1223      31.430  12.412  24.738  1.00  0.00      B    O  
ATOM   3686  H1  HOH B1223      31.641  13.427  24.825  1.00  0.00      B    H  
ATOM   3687  H2  HOH B1223      32.208  11.900  24.363  1.00  0.00      B    H  
ATOM   3688  O   HOH B1224      29.460  24.663  32.651  1.00  0.00      B    O  
ATOM   3689  H1  HOH B1224      28.674  24.141  32.982  1.00  0.00      B    H  
ATOM   3690  H2  HOH B1224      30.319  24.037  32.642  1.00  0.00      B    H  
ATOM   3691  O   HOH B1225       5.426  24.081  21.285  1.00  0.00      B    O  
ATOM   3692  H1  HOH B1225       5.718  24.649  22.115  1.00  0.00      B    H  
ATOM   3693  H2  HOH B1225       5.628  23.095  21.504  1.00  0.00      B    H  
ATOM   3694  O   HOH B1226       3.510   5.693  15.061  1.00  0.00      B    O  
ATOM   3695  H1  HOH B1226       2.981   5.467  15.847  1.00  0.00      B    H  
ATOM   3696  H2  HOH B1226       3.469   4.846  14.515  1.00  0.00      B    H  
ATOM   3697  O   HOH B1227      17.529   5.705   6.548  1.00  0.00      B    O  
ATOM   3698  H1  HOH B1227      18.123   6.492   6.822  1.00  0.00      B    H  
ATOM   3699  H2  HOH B1227      16.739   5.650   7.200  1.00  0.00      B    H  
ATOM   3700  O   HOH B1228      17.579  13.359  11.891  1.00  0.00      B    O  
ATOM   3701  H1  HOH B1228      17.402  13.431  10.839  1.00  0.00      B    H  
ATOM   3702  H2  HOH B1228      18.409  12.819  12.036  1.00  0.00      B    H  
ATOM   3703  O   HOH B1229      15.011   5.871  16.272  1.00  0.00      B    O  
ATOM   3704  H1  HOH B1229      14.898   5.565  15.314  1.00  0.00      B    H  
ATOM   3705  H2  HOH B1229      15.757   5.358  16.765  1.00  0.00      B    H  
ATOM   3706  O   HOH B1230       8.522  12.730  23.636  1.00  0.00      B    O  
ATOM   3707  H1  HOH B1230       9.364  12.248  23.975  1.00  0.00      B    H  
ATOM   3708  H2  HOH B1230       8.341  13.597  24.114  1.00  0.00      B    H  
ATOM   3709  O   HOH B1231      23.153  36.146  17.736  1.00  0.00      B    O  
ATOM   3710  H1  HOH B1231      24.166  36.029  17.930  1.00  0.00      B    H  
ATOM   3711  H2  HOH B1231      22.626  36.221  18.662  1.00  0.00      B    H  
ATOM   3712  O   HOH B1232       3.772  21.996  26.396  1.00  0.00      B    O  
ATOM   3713  H1  HOH B1232       2.810  22.303  26.150  1.00  0.00      B    H  
ATOM   3714  H2  HOH B1232       4.415  21.974  25.608  1.00  0.00      B    H  
ATOM   3715  O   HOH B1233      14.018  22.337   7.064  1.00  0.00      B    O  
ATOM   3716  H1  HOH B1233      14.958  22.293   6.679  1.00  0.00      B    H  
ATOM   3717  H2  HOH B1233      14.022  21.630   7.740  1.00  0.00      B    H  
ATOM   3718  O   HOH B1234       9.159  37.847  27.676  1.00  0.00      B    O  
ATOM   3719  H1  HOH B1234       8.748  38.614  28.255  1.00  0.00      B    H  
ATOM   3720  H2  HOH B1234       9.492  37.130  28.357  1.00  0.00      B    H  
ATOM   3721  O   HOH B1235      29.739  30.701  28.592  1.00  0.00      B    O  
ATOM   3722  H1  HOH B1235      29.668  30.981  27.633  1.00  0.00      B    H  
ATOM   3723  H2  HOH B1235      30.656  30.328  28.723  1.00  0.00      B    H  
ATOM   3724  O   HOH B1236      21.775  27.755  28.205  1.00  0.00      B    O  
ATOM   3725  H1  HOH B1236      21.506  26.755  28.081  1.00  0.00      B    H  
ATOM   3726  H2  HOH B1236      22.784  27.702  28.075  1.00  0.00      B    H  
ATOM   3727  O   HOH B1237      26.916  14.226  37.022  1.00  0.00      B    O  
ATOM   3728  H1  HOH B1237      26.539  13.628  36.306  1.00  0.00      B    H  
ATOM   3729  H2  HOH B1237      26.490  15.169  37.034  1.00  0.00      B    H  
ATOM   3730  O   HOH B1238      18.950   2.333  35.815  1.00  0.00      B    O  
ATOM   3731  H1  HOH B1238      18.392   2.487  35.004  1.00  0.00      B    H  
ATOM   3732  H2  HOH B1238      19.800   2.942  35.643  1.00  0.00      B    H  
ATOM   3733  O   HOH B1239       5.754  17.078   8.994  1.00  0.00      B    O  
ATOM   3734  H1  HOH B1239       6.294  17.807   9.425  1.00  0.00      B    H  
ATOM   3735  H2  HOH B1239       5.057  17.600   8.437  1.00  0.00      B    H  
ATOM   3736  O   HOH B1240      27.269  16.462   6.994  1.00  0.00      B    O  
ATOM   3737  H1  HOH B1240      27.841  17.288   6.846  1.00  0.00      B    H  
ATOM   3738  H2  HOH B1240      26.578  16.381   6.263  1.00  0.00      B    H  
ATOM   3739  O   HOH B1241      34.195  16.751  20.029  1.00  0.00      B    O  
ATOM   3740  H1  HOH B1241      33.542  16.077  19.593  1.00  0.00      B    H  
ATOM   3741  H2  HOH B1241      34.241  17.565  19.446  1.00  0.00      B    H  
ATOM   3742  O   HOH B1242       1.430  15.413  35.399  1.00  0.00      B    O  
ATOM   3743  H1  HOH B1242       0.519  15.659  35.740  1.00  0.00      B    H  
ATOM   3744  H2  HOH B1242       1.447  15.824  34.432  1.00  0.00      B    H  
ATOM   3745  O   HOH B1243      22.730  18.822  25.916  1.00  0.00      B    O  
ATOM   3746  H1  HOH B1243      22.246  17.975  26.260  1.00  0.00      B    H  
ATOM   3747  H2  HOH B1243      23.691  18.544  26.027  1.00  0.00      B    H  
ATOM   3748  O   HOH B1244      19.221  21.850  35.494  1.00  0.00      B    O  
ATOM   3749  H1  HOH B1244      20.105  21.445  35.122  1.00  0.00      B    H  
ATOM   3750  H2  HOH B1244      19.261  22.875  35.275  1.00  0.00      B    H  
ATOM   3751  O   HOH B1245       6.695  20.089  33.761  1.00  0.00      B    O  
ATOM   3752  H1  HOH B1245       6.885  19.450  34.538  1.00  0.00      B    H  
ATOM   3753  H2  HOH B1245       5.831  20.656  34.003  1.00  0.00      B    H  
ATOM   3754  O   HOH B1246       3.257   6.525  25.922  1.00  0.00      B    O  
ATOM   3755  H1  HOH B1246       2.627   5.949  26.455  1.00  0.00      B    H  
ATOM   3756  H2  HOH B1246       3.353   6.184  24.995  1.00  0.00      B    H  
ATOM   3757  O   HOH B1247      20.388  14.948  13.310  1.00  0.00      B    O  
ATOM   3758  H1  HOH B1247      19.937  14.375  14.007  1.00  0.00      B    H  
ATOM   3759  H2  HOH B1247      21.397  15.047  13.551  1.00  0.00      B    H  
ATOM   3760  O   HOH B1248      14.579  29.440  24.060  1.00  0.00      B    O  
ATOM   3761  H1  HOH B1248      15.549  29.528  23.868  1.00  0.00      B    H  
ATOM   3762  H2  HOH B1248      14.471  29.027  24.958  1.00  0.00      B    H  
ATOM   3763  O   HOH B1249       2.444  30.764  25.986  1.00  0.00      B    O  
ATOM   3764  H1  HOH B1249       1.708  30.286  26.391  1.00  0.00      B    H  
ATOM   3765  H2  HOH B1249       3.205  30.053  25.867  1.00  0.00      B    H  
ATOM   3766  O   HOH B1250      21.078  24.111  17.572  1.00  0.00      B    O  
ATOM   3767  H1  HOH B1250      21.223  23.525  16.693  1.00  0.00      B    H  
ATOM   3768  H2  HOH B1250      21.583  23.575  18.340  1.00  0.00      B    H  
ATOM   3769  O   HOH B1251       6.734  36.192  33.506  1.00  0.00      B    O  
ATOM   3770  H1  HOH B1251       6.887  36.419  32.499  1.00  0.00      B    H  
ATOM   3771  H2  HOH B1251       6.637  35.222  33.584  1.00  0.00      B    H  
ATOM   3772  O   HOH B1252      19.534  28.914   8.181  1.00  0.00      B    O  
ATOM   3773  H1  HOH B1252      19.460  28.739   9.174  1.00  0.00      B    H  
ATOM   3774  H2  HOH B1252      19.154  28.074   7.807  1.00  0.00      B    H  
ATOM   3775  O   HOH B1253      28.956  12.318   4.454  1.00  0.00      B    O  
ATOM   3776  H1  HOH B1253      29.663  12.202   3.766  1.00  0.00      B    H  
ATOM   3777  H2  HOH B1253      28.056  11.853   4.124  1.00  0.00      B    H  
ATOM   3778  O   HOH B1254      25.440  12.995  24.834  1.00  0.00      B    O  
ATOM   3779  H1  HOH B1254      26.254  12.762  25.330  1.00  0.00      B    H  
ATOM   3780  H2  HOH B1254      25.693  13.028  23.821  1.00  0.00      B    H  
ATOM   3781  O   HOH B1255      13.593   7.013  31.880  1.00  0.00      B    O  
ATOM   3782  H1  HOH B1255      12.812   7.566  31.791  1.00  0.00      B    H  
ATOM   3783  H2  HOH B1255      13.739   6.659  32.775  1.00  0.00      B    H  
ATOM   3784  O   HOH B1256      19.251  17.411  27.685  1.00  0.00      B    O  
ATOM   3785  H1  HOH B1256      19.633  16.918  26.858  1.00  0.00      B    H  
ATOM   3786  H2  HOH B1256      19.260  16.760  28.448  1.00  0.00      B    H  
ATOM   3787  O   HOH B1257      32.119   5.289  14.445  1.00  0.00      B    O  
ATOM   3788  H1  HOH B1257      32.864   5.576  15.122  1.00  0.00      B    H  
ATOM   3789  H2  HOH B1257      32.445   5.640  13.518  1.00  0.00      B    H  
ATOM   3790  O   HOH B1258      23.801  25.674  25.158  1.00  0.00      B    O  
ATOM   3791  H1  HOH B1258      23.675  24.780  24.698  1.00  0.00      B    H  
ATOM   3792  H2  HOH B1258      24.470  25.511  25.917  1.00  0.00      B    H  
ATOM   3793  O   HOH B1259       0.874  33.644   1.095  1.00  0.00      B    O  
ATOM   3794  H1  HOH B1259       0.079  33.042   1.406  1.00  0.00      B    H  
ATOM   3795  H2  HOH B1259       1.348  33.983   1.976  1.00  0.00      B    H  
ATOM   3796  O   HOH B1260      16.890  23.417  31.317  1.00  0.00      B    O  
ATOM   3797  H1  HOH B1260      16.951  22.545  31.930  1.00  0.00      B    H  
ATOM   3798  H2  HOH B1260      15.896  23.475  31.084  1.00  0.00      B    H  
ATOM   3799  O   HOH B1261      32.320   2.177  20.719  1.00  0.00      B    O  
ATOM   3800  H1  HOH B1261      32.061   1.258  20.803  1.00  0.00      B    H  
ATOM   3801  H2  HOH B1261      31.534   2.699  21.086  1.00  0.00      B    H  
ATOM   3802  O   HOH B1262      38.407  36.507  36.376  1.00  0.00      B    O  
ATOM   3803  H1  HOH B1262      38.058  35.871  35.616  1.00  0.00      B    H  
ATOM   3804  H2  HOH B1262      37.628  36.760  36.979  1.00  0.00      B    H  
ATOM   3805  O   HOH B1263      23.672  14.806  24.521  1.00  0.00      B    O  
ATOM   3806  H1  HOH B1263      24.293  14.006  24.691  1.00  0.00      B    H  
ATOM   3807  H2  HOH B1263      24.302  15.616  24.283  1.00  0.00      B    H  
ATOM   3808  O   HOH B1264      19.927  17.885   9.488  1.00  0.00      B    O  
ATOM   3809  H1  HOH B1264      19.874  16.995   8.988  1.00  0.00      B    H  
ATOM   3810  H2  HOH B1264      19.495  18.639   8.951  1.00  0.00      B    H  
ATOM   3811  O   HOH B1265      11.296  17.887  26.148  1.00  0.00      B    O  
ATOM   3812  H1  HOH B1265      11.066  16.843  25.987  1.00  0.00      B    H  
ATOM   3813  H2  HOH B1265      12.189  17.848  26.702  1.00  0.00      B    H  
ATOM   3814  O   HOH B1266      32.074  14.801  25.410  1.00  0.00      B    O  
ATOM   3815  H1  HOH B1266      32.958  15.320  25.452  1.00  0.00      B    H  
ATOM   3816  H2  HOH B1266      31.281  15.385  25.312  1.00  0.00      B    H  
ATOM   3817  O   HOH B1267      11.312  25.564  26.947  1.00  0.00      B    O  
ATOM   3818  H1  HOH B1267      11.720  25.340  27.838  1.00  0.00      B    H  
ATOM   3819  H2  HOH B1267      11.882  25.120  26.163  1.00  0.00      B    H  
ATOM   3820  O   HOH B1268      20.520  13.791  10.684  1.00  0.00      B    O  
ATOM   3821  H1  HOH B1268      19.965  14.188  11.438  1.00  0.00      B    H  
ATOM   3822  H2  HOH B1268      21.503  13.976  10.828  1.00  0.00      B    H  
ATOM   3823  O   HOH B1269       2.517   1.266   2.425  1.00  0.00      B    O  
ATOM   3824  H1  HOH B1269       2.534   0.287   2.670  1.00  0.00      B    H  
ATOM   3825  H2  HOH B1269       2.919   1.371   1.529  1.00  0.00      B    H  
ATOM   3826  O   HOH B1270      29.438  18.370  23.590  1.00  0.00      B    O  
ATOM   3827  H1  HOH B1270      29.060  18.680  24.448  1.00  0.00      B    H  
ATOM   3828  H2  HOH B1270      30.236  18.916  23.325  1.00  0.00      B    H  
ATOM   3829  O   HOH B1271      27.945  38.865  36.050  1.00  0.00      B    O  
ATOM   3830  H1  HOH B1271      28.212  39.835  35.804  1.00  0.00      B    H  
ATOM   3831  H2  HOH B1271      28.451  38.643  36.902  1.00  0.00      B    H  
ATOM   3832  O   HOH B1272      23.816  13.444  12.902  1.00  0.00      B    O  
ATOM   3833  H1  HOH B1272      24.018  14.140  13.597  1.00  0.00      B    H  
ATOM   3834  H2  HOH B1272      23.401  12.741  13.514  1.00  0.00      B    H  
ATOM   3835  O   HOH B1273      23.289  23.039  10.891  1.00  0.00      B    O  
ATOM   3836  H1  HOH B1273      24.064  23.680  11.237  1.00  0.00      B    H  
ATOM   3837  H2  HOH B1273      23.504  22.117  11.276  1.00  0.00      B    H  
ATOM   3838  O   HOH B1274      38.380  12.567  31.320  1.00  0.00      B    O  
ATOM   3839  H1  HOH B1274      38.242  11.679  31.749  1.00  0.00      B    H  
ATOM   3840  H2  HOH B1274      37.537  12.742  30.837  1.00  0.00      B    H  
ATOM   3841  O   HOH B1275      23.133   8.796  15.046  1.00  0.00      B    O  
ATOM   3842  H1  HOH B1275      22.911   7.919  14.632  1.00  0.00      B    H  
ATOM   3843  H2  HOH B1275      22.251   9.194  15.284  1.00  0.00      B    H  
ATOM   3844  O   HOH B1276      12.722   7.769  17.078  1.00  0.00      B    O  
ATOM   3845  H1  HOH B1276      13.442   7.147  16.800  1.00  0.00      B    H  
ATOM   3846  H2  HOH B1276      11.836   7.236  17.045  1.00  0.00      B    H  
ATOM   3847  O   HOH B1277       3.805   5.510  23.452  1.00  0.00      B    O  
ATOM   3848  H1  HOH B1277       4.832   5.480  23.370  1.00  0.00      B    H  
ATOM   3849  H2  HOH B1277       3.400   4.904  22.707  1.00  0.00      B    H  
ATOM   3850  O   HOH B1278      24.026  13.383  16.702  1.00  0.00      B    O  
ATOM   3851  H1  HOH B1278      25.055  13.403  16.565  1.00  0.00      B    H  
ATOM   3852  H2  HOH B1278      23.716  12.693  16.034  1.00  0.00      B    H  
ATOM   3853  O   HOH B1279      37.821  12.347   8.890  1.00  0.00      B    O  
ATOM   3854  H1  HOH B1279      36.975  11.888   8.534  1.00  0.00      B    H  
ATOM   3855  H2  HOH B1279      37.942  13.122   8.266  1.00  0.00      B    H  
ATOM   3856  O   HOH B1280      24.528  21.698  33.126  1.00  0.00      B    O  
ATOM   3857  H1  HOH B1280      24.885  21.090  32.415  1.00  0.00      B    H  
ATOM   3858  H2  HOH B1280      23.716  22.184  32.793  1.00  0.00      B    H  
ATOM   3859  O   HOH B1281      23.740  38.268   2.409  1.00  0.00      B    O  
ATOM   3860  H1  HOH B1281      22.996  37.575   2.567  1.00  0.00      B    H  
ATOM   3861  H2  HOH B1281      23.623  38.619   1.440  1.00  0.00      B    H  
ATOM   3862  O   HOH B1282      19.122  26.283  14.208  1.00  0.00      B    O  
ATOM   3863  H1  HOH B1282      19.654  25.457  13.942  1.00  0.00      B    H  
ATOM   3864  H2  HOH B1282      19.739  26.926  14.713  1.00  0.00      B    H  
ATOM   3865  O   HOH B1283      30.352  38.773  13.159  1.00  0.00      B    O  
ATOM   3866  H1  HOH B1283      30.433  38.126  12.348  1.00  0.00      B    H  
ATOM   3867  H2  HOH B1283      30.477  39.688  12.747  1.00  0.00      B    H  
ATOM   3868  O   HOH B1284      29.613  31.060  25.496  1.00  0.00      B    O  
ATOM   3869  H1  HOH B1284      29.362  31.650  24.719  1.00  0.00      B    H  
ATOM   3870  H2  HOH B1284      30.346  30.450  25.091  1.00  0.00      B    H  
ATOM   3871  O   HOH B1285      31.426  24.945  19.189  1.00  0.00      B    O  
ATOM   3872  H1  HOH B1285      31.875  24.936  20.087  1.00  0.00      B    H  
ATOM   3873  H2  HOH B1285      32.071  24.900  18.405  1.00  0.00      B    H  
ATOM   3874  O   HOH B1286      32.662   0.683  24.304  1.00  0.00      B    O  
ATOM   3875  H1  HOH B1286      32.906   1.221  25.123  1.00  0.00      B    H  
ATOM   3876  H2  HOH B1286      33.272  -0.113  24.222  1.00  0.00      B    H  
ATOM   3877  O   HOH B1287      34.528   5.390   1.363  1.00  0.00      B    O  
ATOM   3878  H1  HOH B1287      35.325   5.589   1.988  1.00  0.00      B    H  
ATOM   3879  H2  HOH B1287      34.053   6.304   1.196  1.00  0.00      B    H  
ATOM   3880  O   HOH B1288      25.606  29.916   8.966  1.00  0.00      B    O  
ATOM   3881  H1  HOH B1288      25.493  30.808   9.473  1.00  0.00      B    H  
ATOM   3882  H2  HOH B1288      26.470  29.518   9.250  1.00  0.00      B    H  
ATOM   3883  O   HOH B1289      12.848  13.696  27.009  1.00  0.00      B    O  
ATOM   3884  H1  HOH B1289      13.229  12.847  27.502  1.00  0.00      B    H  
ATOM   3885  H2  HOH B1289      13.403  13.756  26.136  1.00  0.00      B    H  
ATOM   3886  O   HOH B1290      31.436  30.050  23.898  1.00  0.00      B    O  
ATOM   3887  H1  HOH B1290      32.348  30.167  24.327  1.00  0.00      B    H  
ATOM   3888  H2  HOH B1290      31.616  29.838  22.894  1.00  0.00      B    H  
ATOM   3889  O   HOH B1291      29.588  35.163  31.496  1.00  0.00      B    O  
ATOM   3890  H1  HOH B1291      30.138  34.601  30.894  1.00  0.00      B    H  
ATOM   3891  H2  HOH B1291      29.529  36.078  31.031  1.00  0.00      B    H  
ATOM   3892  O   HOH B1292      36.582  12.605  15.533  1.00  0.00      B    O  
ATOM   3893  H1  HOH B1292      37.091  11.781  15.166  1.00  0.00      B    H  
ATOM   3894  H2  HOH B1292      35.888  12.905  14.843  1.00  0.00      B    H  
ATOM   3895  O   HOH B1293       6.172  26.851  35.255  1.00  0.00      B    O  
ATOM   3896  H1  HOH B1293       6.325  27.694  35.796  1.00  0.00      B    H  
ATOM   3897  H2  HOH B1293       6.962  26.607  34.673  1.00  0.00      B    H  
ATOM   3898  O   HOH B1294       3.300  24.667  27.624  1.00  0.00      B    O  
ATOM   3899  H1  HOH B1294       3.388  23.701  27.322  1.00  0.00      B    H  
ATOM   3900  H2  HOH B1294       3.046  24.587  28.607  1.00  0.00      B    H  
ATOM   3901  O   HOH B1295      16.223  16.818  28.461  1.00  0.00      B    O  
ATOM   3902  H1  HOH B1295      16.902  16.129  28.610  1.00  0.00      B    H  
ATOM   3903  H2  HOH B1295      16.665  17.654  28.846  1.00  0.00      B    H  
ATOM   3904  O   HOH B1296      30.290   6.254   7.163  1.00  0.00      B    O  
ATOM   3905  H1  HOH B1296      30.655   6.198   8.139  1.00  0.00      B    H  
ATOM   3906  H2  HOH B1296      29.237   6.366   7.179  1.00  0.00      B    H  
ATOM   3907  O   HOH B1297      22.333  28.145   1.926  1.00  0.00      B    O  
ATOM   3908  H1  HOH B1297      22.989  28.833   1.527  1.00  0.00      B    H  
ATOM   3909  H2  HOH B1297      22.215  28.401   2.935  1.00  0.00      B    H  
ATOM   3910  O   HOH B1298       3.024   9.278  38.541  1.00  0.00      B    O  
ATOM   3911  H1  HOH B1298       3.089   9.934  37.771  1.00  0.00      B    H  
ATOM   3912  H2  HOH B1298       2.759   9.893  39.262  1.00  0.00      B    H  
ATOM   3913  O   HOH B1299       9.431   1.314  37.616  1.00  0.00      B    O  
ATOM   3914  H1  HOH B1299       8.859   0.563  37.155  1.00  0.00      B    H  
ATOM   3915  H2  HOH B1299      10.189   0.837  38.089  1.00  0.00      B    H  
ATOM   3916  O   HOH B1300      21.797  32.615   9.150  1.00  0.00      B    O  
ATOM   3917  H1  HOH B1300      21.355  32.549   8.250  1.00  0.00      B    H  
ATOM   3918  H2  HOH B1300      21.604  33.531   9.507  1.00  0.00      B    H  
ATOM   3919  O   HOH B1301       1.511  11.593  30.263  1.00  0.00      B    O  
ATOM   3920  H1  HOH B1301       0.516  11.869  30.372  1.00  0.00      B    H  
ATOM   3921  H2  HOH B1301       2.061  12.273  30.797  1.00  0.00      B    H  
ATOM   3922  O   HOH B1302      11.032  15.364  25.863  1.00  0.00      B    O  
ATOM   3923  H1  HOH B1302      11.577  14.600  26.205  1.00  0.00      B    H  
ATOM   3924  H2  HOH B1302      10.883  15.245  24.885  1.00  0.00      B    H  
ATOM   3925  O   HOH B1303      29.501  32.732  23.103  1.00  0.00      B    O  
ATOM   3926  H1  HOH B1303      30.393  33.060  23.472  1.00  0.00      B    H  
ATOM   3927  H2  HOH B1303      29.727  32.041  22.389  1.00  0.00      B    H  
ATOM   3928  O   HOH B1304      13.576  11.394  28.163  1.00  0.00      B    O  
ATOM   3929  H1  HOH B1304      14.066  10.821  27.444  1.00  0.00      B    H  
ATOM   3930  H2  HOH B1304      14.349  11.736  28.726  1.00  0.00      B    H  
ATOM   3931  O   HOH B1305      24.114   7.781   0.745  1.00  0.00      B    O  
ATOM   3932  H1  HOH B1305      24.901   8.079   0.238  1.00  0.00      B    H  
ATOM   3933  H2  HOH B1305      23.313   7.815   0.166  1.00  0.00      B    H  
ATOM   3934  O   HOH B1306      35.799   3.854  13.146  1.00  0.00      B    O  
ATOM   3935  H1  HOH B1306      35.834   3.214  13.909  1.00  0.00      B    H  
ATOM   3936  H2  HOH B1306      36.109   4.807  13.557  1.00  0.00      B    H  
ATOM   3937  O   HOH B1307      34.224  11.353  13.634  1.00  0.00      B    O  
ATOM   3938  H1  HOH B1307      34.436  10.962  12.715  1.00  0.00      B    H  
ATOM   3939  H2  HOH B1307      34.011  12.372  13.527  1.00  0.00      B    H  
ATOM   3940  O   HOH B1308      38.106   7.791  24.615  1.00  0.00      B    O  
ATOM   3941  H1  HOH B1308      38.658   7.128  24.095  1.00  0.00      B    H  
ATOM   3942  H2  HOH B1308      38.796   8.538  24.826  1.00  0.00      B    H  
ATOM   3943  O   HOH B1309       6.792   9.261  13.353  1.00  0.00      B    O  
ATOM   3944  H1  HOH B1309       7.001   8.379  12.929  1.00  0.00      B    H  
ATOM   3945  H2  HOH B1309       5.863   9.563  13.133  1.00  0.00      B    H  
ATOM   3946  O   HOH B1310      15.443   0.736  12.181  1.00  0.00      B    O  
ATOM   3947  H1  HOH B1310      14.918  -0.041  11.775  1.00  0.00      B    H  
ATOM   3948  H2  HOH B1310      15.145   0.897  13.132  1.00  0.00      B    H  
ATOM   3949  O   HOH B1311      17.606  20.508  15.439  1.00  0.00      B    O  
ATOM   3950  H1  HOH B1311      17.702  21.524  15.356  1.00  0.00      B    H  
ATOM   3951  H2  HOH B1311      16.759  20.462  16.014  1.00  0.00      B    H  
ATOM   3952  O   HOH B1312       6.159  17.113   4.750  1.00  0.00      B    O  
ATOM   3953  H1  HOH B1312       5.790  16.330   4.290  1.00  0.00      B    H  
ATOM   3954  H2  HOH B1312       5.587  17.265   5.567  1.00  0.00      B    H  
ATOM   3955  O   HOH B1313      21.783  22.710  15.221  1.00  0.00      B    O  
ATOM   3956  H1  HOH B1313      21.179  21.981  15.458  1.00  0.00      B    H  
ATOM   3957  H2  HOH B1313      22.675  22.243  15.126  1.00  0.00      B    H  
ATOM   3958  O   HOH B1314       5.155   7.461  28.262  1.00  0.00      B    O  
ATOM   3959  H1  HOH B1314       5.114   6.536  28.693  1.00  0.00      B    H  
ATOM   3960  H2  HOH B1314       4.602   7.417  27.419  1.00  0.00      B    H  
ATOM   3961  O   HOH B1315      35.525  24.505  21.112  1.00  0.00      B    O  
ATOM   3962  H1  HOH B1315      35.959  24.791  21.959  1.00  0.00      B    H  
ATOM   3963  H2  HOH B1315      34.511  24.570  21.181  1.00  0.00      B    H  
ATOM   3964  O   HOH B1316       2.418  12.986  32.997  1.00  0.00      B    O  
ATOM   3965  H1  HOH B1316       2.783  13.336  32.082  1.00  0.00      B    H  
ATOM   3966  H2  HOH B1316       2.887  13.534  33.743  1.00  0.00      B    H  
ATOM   3967  O   HOH B1317      34.152  34.720  14.262  1.00  0.00      B    O  
ATOM   3968  H1  HOH B1317      35.092  34.969  13.949  1.00  0.00      B    H  
ATOM   3969  H2  HOH B1317      34.058  33.724  14.411  1.00  0.00      B    H  
ATOM   3970  O   HOH B1318      32.207  30.713   8.691  1.00  0.00      B    O  
ATOM   3971  H1  HOH B1318      31.828  29.828   9.051  1.00  0.00      B    H  
ATOM   3972  H2  HOH B1318      32.245  30.605   7.677  1.00  0.00      B    H  
ATOM   3973  O   HOH B1319      33.718  11.286  23.471  1.00  0.00      B    O  
ATOM   3974  H1  HOH B1319      34.434  11.735  22.886  1.00  0.00      B    H  
ATOM   3975  H2  HOH B1319      34.136  11.272  24.385  1.00  0.00      B    H  
ATOM   3976  O   HOH B1320      -0.084  36.855  20.952  1.00  0.00      B    O  
ATOM   3977  H1  HOH B1320       0.423  35.945  20.829  1.00  0.00      B    H  
ATOM   3978  H2  HOH B1320       0.161  37.418  20.176  1.00  0.00      B    H  
ATOM   3979  O   HOH B1321      34.897  37.396   4.489  1.00  0.00      B    O  
ATOM   3980  H1  HOH B1321      35.554  37.556   3.752  1.00  0.00      B    H  
ATOM   3981  H2  HOH B1321      34.562  38.292   4.824  1.00  0.00      B    H  
ATOM   3982  O   HOH B1322       6.148  26.268  15.160  1.00  0.00      B    O  
ATOM   3983  H1  HOH B1322       6.996  25.705  15.268  1.00  0.00      B    H  
ATOM   3984  H2  HOH B1322       5.314  25.838  15.637  1.00  0.00      B    H  
ATOM   3985  O   HOH B1323      12.008  23.227   2.514  1.00  0.00      B    O  
ATOM   3986  H1  HOH B1323      11.927  22.190   2.398  1.00  0.00      B    H  
ATOM   3987  H2  HOH B1323      12.346  23.425   3.466  1.00  0.00      B    H  
ATOM   3988  O   HOH B1324      32.426  36.554   3.002  1.00  0.00      B    O  
ATOM   3989  H1  HOH B1324      33.318  36.677   3.443  1.00  0.00      B    H  
ATOM   3990  H2  HOH B1324      32.643  36.549   2.011  1.00  0.00      B    H  
ATOM   3991  O   HOH B1325      14.707  10.040  26.177  1.00  0.00      B    O  
ATOM   3992  H1  HOH B1325      15.660   9.774  25.993  1.00  0.00      B    H  
ATOM   3993  H2  HOH B1325      14.020   9.507  25.618  1.00  0.00      B    H  
ATOM   3994  O   HOH B1326      17.302  17.107  15.018  1.00  0.00      B    O  
ATOM   3995  H1  HOH B1326      16.910  16.477  14.290  1.00  0.00      B    H  
ATOM   3996  H2  HOH B1326      18.194  17.392  14.666  1.00  0.00      B    H  
ATOM   3997  O   HOH B1327      10.385  16.304  33.551  1.00  0.00      B    O  
ATOM   3998  H1  HOH B1327      11.207  15.738  33.600  1.00  0.00      B    H  
ATOM   3999  H2  HOH B1327       9.556  15.716  33.340  1.00  0.00      B    H  
ATOM   4000  O   HOH B1328      34.068  28.931  18.776  1.00  0.00      B    O  
ATOM   4001  H1  HOH B1328      33.540  28.659  17.974  1.00  0.00      B    H  
ATOM   4002  H2  HOH B1328      35.026  28.591  18.642  1.00  0.00      B    H  
ATOM   4003  O   HOH B1329       0.232   2.954  15.499  1.00  0.00      B    O  
ATOM   4004  H1  HOH B1329       0.070   2.690  14.526  1.00  0.00      B    H  
ATOM   4005  H2  HOH B1329       0.302   3.929  15.568  1.00  0.00      B    H  
ATOM   4006  O   HOH B1330      28.276  37.044  17.769  1.00  0.00      B    O  
ATOM   4007  H1  HOH B1330      29.226  36.750  17.930  1.00  0.00      B    H  
ATOM   4008  H2  HOH B1330      28.370  37.822  17.116  1.00  0.00      B    H  
ATOM   4009  O   HOH B1331      30.191   2.623   8.172  1.00  0.00      B    O  
ATOM   4010  H1  HOH B1331      29.543   1.960   7.696  1.00  0.00      B    H  
ATOM   4011  H2  HOH B1331      31.066   2.651   7.662  1.00  0.00      B    H  
ATOM   4012  O   HOH B1332      14.235  16.525   2.087  1.00  0.00      B    O  
ATOM   4013  H1  HOH B1332      15.189  16.271   2.274  1.00  0.00      B    H  
ATOM   4014  H2  HOH B1332      13.692  16.232   2.873  1.00  0.00      B    H  
ATOM   4015  O   HOH B1333      31.420   6.453  33.109  1.00  0.00      B    O  
ATOM   4016  H1  HOH B1333      31.788   6.458  34.094  1.00  0.00      B    H  
ATOM   4017  H2  HOH B1333      32.198   6.528  32.472  1.00  0.00      B    H  
ATOM   4018  O   HOH B1334       3.996  27.515  21.950  1.00  0.00      B    O  
ATOM   4019  H1  HOH B1334       4.377  27.361  21.038  1.00  0.00      B    H  
ATOM   4020  H2  HOH B1334       4.815  27.535  22.567  1.00  0.00      B    H  
ATOM   4021  O   HOH B1335      38.043   7.707   1.142  1.00  0.00      B    O  
ATOM   4022  H1  HOH B1335      37.742   8.648   1.168  1.00  0.00      B    H  
ATOM   4023  H2  HOH B1335      37.397   7.115   1.621  1.00  0.00      B    H  
ATOM   4024  O   HOH B1336       8.031  33.064  12.317  1.00  0.00      B    O  
ATOM   4025  H1  HOH B1336       7.272  33.355  12.950  1.00  0.00      B    H  
ATOM   4026  H2  HOH B1336       8.757  33.734  12.568  1.00  0.00      B    H  
ATOM   4027  O   HOH B1337      35.356  15.495  13.884  1.00  0.00      B    O  
ATOM   4028  H1  HOH B1337      36.332  15.204  13.760  1.00  0.00      B    H  
ATOM   4029  H2  HOH B1337      35.359  15.822  14.874  1.00  0.00      B    H  
ATOM   4030  O   HOH B1338      37.261  16.987  30.756  1.00  0.00      B    O  
ATOM   4031  H1  HOH B1338      37.930  16.228  30.900  1.00  0.00      B    H  
ATOM   4032  H2  HOH B1338      37.439  17.734  31.418  1.00  0.00      B    H  
ATOM   4033  O   HOH B1339      10.282  21.131  38.660  1.00  0.00      B    O  
ATOM   4034  H1  HOH B1339      10.158  21.641  39.538  1.00  0.00      B    H  
ATOM   4035  H2  HOH B1339       9.829  21.693  37.918  1.00  0.00      B    H  
ATOM   4036  O   HOH B1340       1.482  35.486  33.691  1.00  0.00      B    O  
ATOM   4037  H1  HOH B1340       1.703  35.034  34.572  1.00  0.00      B    H  
ATOM   4038  H2  HOH B1340       0.532  35.893  33.786  1.00  0.00      B    H  
ATOM   4039  O   HOH B1341      17.060   1.966  33.708  1.00  0.00      B    O  
ATOM   4040  H1  HOH B1341      16.533   2.681  33.191  1.00  0.00      B    H  
ATOM   4041  H2  HOH B1341      17.628   1.572  33.071  1.00  0.00      B    H  
ATOM   4042  O   HOH B1342      27.873  19.887  20.606  1.00  0.00      B    O  
ATOM   4043  H1  HOH B1342      28.890  19.940  20.542  1.00  0.00      B    H  
ATOM   4044  H2  HOH B1342      27.644  19.173  19.942  1.00  0.00      B    H  
ATOM   4045  O   HOH B1343       7.217  18.491  10.606  1.00  0.00      B    O  
ATOM   4046  H1  HOH B1343       8.025  18.981  10.252  1.00  0.00      B    H  
ATOM   4047  H2  HOH B1343       7.516  17.614  10.928  1.00  0.00      B    H  
ATOM   4048  O   HOH B1344      32.052   7.843  16.094  1.00  0.00      B    O  
ATOM   4049  H1  HOH B1344      31.483   7.639  15.247  1.00  0.00      B    H  
ATOM   4050  H2  HOH B1344      32.453   8.762  15.855  1.00  0.00      B    H  
ATOM   4051  O   HOH B1345      19.203  33.101   3.886  1.00  0.00      B    O  
ATOM   4052  H1  HOH B1345      18.942  34.041   4.282  1.00  0.00      B    H  
ATOM   4053  H2  HOH B1345      18.997  32.460   4.640  1.00  0.00      B    H  
ATOM   4054  O   HOH B1346      15.251   7.499  28.202  1.00  0.00      B    O  
ATOM   4055  H1  HOH B1346      15.586   6.817  27.556  1.00  0.00      B    H  
ATOM   4056  H2  HOH B1346      14.256   7.624  27.991  1.00  0.00      B    H  
ATOM   4057  O   HOH B1347       0.335  24.933   7.414  1.00  0.00      B    O  
ATOM   4058  H1  HOH B1347       0.184  24.763   8.394  1.00  0.00      B    H  
ATOM   4059  H2  HOH B1347      -0.440  25.520   7.148  1.00  0.00      B    H  
ATOM   4060  O   HOH B1348      33.720  28.078  16.144  1.00  0.00      B    O  
ATOM   4061  H1  HOH B1348      33.494  28.994  15.775  1.00  0.00      B    H  
ATOM   4062  H2  HOH B1348      33.471  27.411  15.460  1.00  0.00      B    H  
ATOM   4063  O   HOH B1349      18.090   9.088  33.254  1.00  0.00      B    O  
ATOM   4064  H1  HOH B1349      18.864   9.334  33.870  1.00  0.00      B    H  
ATOM   4065  H2  HOH B1349      17.262   8.970  33.802  1.00  0.00      B    H  
ATOM   4066  O   HOH B1350      22.651   4.626  26.988  1.00  0.00      B    O  
ATOM   4067  H1  HOH B1350      22.922   4.334  27.907  1.00  0.00      B    H  
ATOM   4068  H2  HOH B1350      21.706   4.416  26.749  1.00  0.00      B    H  
ATOM   4069  O   HOH B1351       1.593  15.073  17.826  1.00  0.00      B    O  
ATOM   4070  H1  HOH B1351       2.604  15.073  17.857  1.00  0.00      B    H  
ATOM   4071  H2  HOH B1351       1.258  14.874  18.791  1.00  0.00      B    H  
ATOM   4072  O   HOH B1352      17.363   9.401  28.762  1.00  0.00      B    O  
ATOM   4073  H1  HOH B1352      18.101   8.812  29.038  1.00  0.00      B    H  
ATOM   4074  H2  HOH B1352      16.499   8.913  28.641  1.00  0.00      B    H  
ATOM   4075  O   HOH B1353      16.126  37.869   8.577  1.00  0.00      B    O  
ATOM   4076  H1  HOH B1353      15.144  37.736   8.623  1.00  0.00      B    H  
ATOM   4077  H2  HOH B1353      16.362  38.561   7.862  1.00  0.00      B    H  
ATOM   4078  O   HOH B1354       4.863  39.118  31.789  1.00  0.00      B    O  
ATOM   4079  H1  HOH B1354       4.330  38.364  32.240  1.00  0.00      B    H  
ATOM   4080  H2  HOH B1354       4.274  39.453  31.026  1.00  0.00      B    H  
ATOM   4081  O   HOH B1355      30.208   8.115  14.119  1.00  0.00      B    O  
ATOM   4082  H1  HOH B1355      29.587   8.628  14.711  1.00  0.00      B    H  
ATOM   4083  H2  HOH B1355      29.696   7.423  13.609  1.00  0.00      B    H  
ATOM   4084  O   HOH B1356      26.068   5.161   0.148  1.00  0.00      B    O  
ATOM   4085  H1  HOH B1356      26.478   4.271   0.525  1.00  0.00      B    H  
ATOM   4086  H2  HOH B1356      25.064   5.199   0.404  1.00  0.00      B    H  
ATOM   4087  O   HOH B1357      20.150   8.705   9.270  1.00  0.00      B    O  
ATOM   4088  H1  HOH B1357      19.884   8.440  10.196  1.00  0.00      B    H  
ATOM   4089  H2  HOH B1357      20.649   9.614   9.314  1.00  0.00      B    H  
ATOM   4090  O   HOH B1358      19.857   6.262  22.557  1.00  0.00      B    O  
ATOM   4091  H1  HOH B1358      20.457   6.139  21.719  1.00  0.00      B    H  
ATOM   4092  H2  HOH B1358      19.276   5.424  22.526  1.00  0.00      B    H  
ATOM   4093  O   HOH B1359      20.661   4.148   8.182  1.00  0.00      B    O  
ATOM   4094  H1  HOH B1359      19.915   3.759   8.797  1.00  0.00      B    H  
ATOM   4095  H2  HOH B1359      20.358   4.106   7.201  1.00  0.00      B    H  
ATOM   4096  O   HOH B1360      21.637   2.265  20.996  1.00  0.00      B    O  
ATOM   4097  H1  HOH B1360      22.529   2.458  21.413  1.00  0.00      B    H  
ATOM   4098  H2  HOH B1360      21.815   1.795  20.133  1.00  0.00      B    H  
ATOM   4099  O   HOH B1361      31.225  18.809   8.581  1.00  0.00      B    O  
ATOM   4100  H1  HOH B1361      32.175  18.743   8.307  1.00  0.00      B    H  
ATOM   4101  H2  HOH B1361      31.191  18.079   9.282  1.00  0.00      B    H  
ATOM   4102  O   HOH B1362      24.570  20.665  12.985  1.00  0.00      B    O  
ATOM   4103  H1  HOH B1362      25.036  21.446  13.465  1.00  0.00      B    H  
ATOM   4104  H2  HOH B1362      24.964  19.846  13.419  1.00  0.00      B    H  
ATOM   4105  O   HOH B1363      33.891  30.971  25.135  1.00  0.00      B    O  
ATOM   4106  H1  HOH B1363      34.708  30.901  25.778  1.00  0.00      B    H  
ATOM   4107  H2  HOH B1363      33.495  31.931  25.149  1.00  0.00      B    H  
ATOM   4108  O   HOH B1364      10.576  26.154  23.755  1.00  0.00      B    O  
ATOM   4109  H1  HOH B1364       9.681  25.779  24.093  1.00  0.00      B    H  
ATOM   4110  H2  HOH B1364      11.276  25.491  23.975  1.00  0.00      B    H  
ATOM   4111  O   HOH B1365      12.209  14.517  33.667  1.00  0.00      B    O  
ATOM   4112  H1  HOH B1365      12.702  14.615  34.625  1.00  0.00      B    H  
ATOM   4113  H2  HOH B1365      12.917  14.185  32.992  1.00  0.00      B    H  
ATOM   4114  O   HOH B1366      16.151  30.729   4.874  1.00  0.00      B    O  
ATOM   4115  H1  HOH B1366      15.155  30.826   5.172  1.00  0.00      B    H  
ATOM   4116  H2  HOH B1366      16.218  29.762   4.500  1.00  0.00      B    H  
ATOM   4117  O   HOH B1367      38.670   0.265  33.443  1.00  0.00      B    O  
ATOM   4118  H1  HOH B1367      38.454  -0.296  32.644  1.00  0.00      B    H  
ATOM   4119  H2  HOH B1367      37.694   0.475  33.825  1.00  0.00      B    H  
ATOM   4120  O   HOH B1368      25.285  17.918  28.887  1.00  0.00      B    O  
ATOM   4121  H1  HOH B1368      24.674  17.296  29.333  1.00  0.00      B    H  
ATOM   4122  H2  HOH B1368      26.160  17.953  29.451  1.00  0.00      B    H  
ATOM   4123  O   HOH B1369      14.093  25.058  33.424  1.00  0.00      B    O  
ATOM   4124  H1  HOH B1369      14.265  24.876  34.404  1.00  0.00      B    H  
ATOM   4125  H2  HOH B1369      13.120  24.928  33.269  1.00  0.00      B    H  
ATOM   4126  O   HOH B1370       8.649  13.119  30.270  1.00  0.00      B    O  
ATOM   4127  H1  HOH B1370       8.843  13.757  29.491  1.00  0.00      B    H  
ATOM   4128  H2  HOH B1370       9.564  12.842  30.658  1.00  0.00      B    H  
ATOM   4129  O   HOH B1371      21.909  15.166  17.501  1.00  0.00      B    O  
ATOM   4130  H1  HOH B1371      22.055  15.136  18.541  1.00  0.00      B    H  
ATOM   4131  H2  HOH B1371      22.471  14.402  17.145  1.00  0.00      B    H  
ATOM   4132  O   HOH B1372       3.210   0.083  35.288  1.00  0.00      B    O  
ATOM   4133  H1  HOH B1372       3.723   0.930  35.418  1.00  0.00      B    H  
ATOM   4134  H2  HOH B1372       2.283   0.049  35.716  1.00  0.00      B    H  
ATOM   4135  O   HOH B1373      32.165  12.235  27.710  1.00  0.00      B    O  
ATOM   4136  H1  HOH B1373      32.204  12.530  26.716  1.00  0.00      B    H  
ATOM   4137  H2  HOH B1373      31.433  12.770  28.108  1.00  0.00      B    H  
ATOM   4138  O   HOH B1374      28.246  38.682  26.942  1.00  0.00      B    O  
ATOM   4139  H1  HOH B1374      28.805  38.875  26.062  1.00  0.00      B    H  
ATOM   4140  H2  HOH B1374      27.691  37.867  26.758  1.00  0.00      B    H  
ATOM   4141  O   HOH B1375      19.573  13.757  33.524  1.00  0.00      B    O  
ATOM   4142  H1  HOH B1375      19.661  12.947  34.131  1.00  0.00      B    H  
ATOM   4143  H2  HOH B1375      19.543  13.383  32.536  1.00  0.00      B    H  
ATOM   4144  O   HOH B1376       1.442  37.570  16.508  1.00  0.00      B    O  
ATOM   4145  H1  HOH B1376       2.084  36.853  16.748  1.00  0.00      B    H  
ATOM   4146  H2  HOH B1376       1.118  37.999  17.411  1.00  0.00      B    H  
ATOM   4147  O   HOH B1377       1.566  18.734  25.197  1.00  0.00      B    O  
ATOM   4148  H1  HOH B1377       1.833  18.465  26.138  1.00  0.00      B    H  
ATOM   4149  H2  HOH B1377       2.442  18.731  24.678  1.00  0.00      B    H  
ATOM   4150  O   HOH B1378       2.402   6.115  34.576  1.00  0.00      B    O  
ATOM   4151  H1  HOH B1378       3.075   6.193  33.815  1.00  0.00      B    H  
ATOM   4152  H2  HOH B1378       2.892   6.353  35.442  1.00  0.00      B    H  
ATOM   4153  O   HOH B1379      29.657  11.224  26.428  1.00  0.00      B    O  
ATOM   4154  H1  HOH B1379      30.262  10.821  27.161  1.00  0.00      B    H  
ATOM   4155  H2  HOH B1379      30.373  11.696  25.798  1.00  0.00      B    H  
ATOM   4156  O   HOH B1380      32.792  31.134   5.764  1.00  0.00      B    O  
ATOM   4157  H1  HOH B1380      32.685  31.949   6.304  1.00  0.00      B    H  
ATOM   4158  H2  HOH B1380      33.157  31.504   4.913  1.00  0.00      B    H  
ATOM   4159  O   HOH B1381      21.039  37.308  38.932  1.00  0.00      B    O  
ATOM   4160  H1  HOH B1381      21.210  36.688  39.699  1.00  0.00      B    H  
ATOM   4161  H2  HOH B1381      21.908  37.620  38.540  1.00  0.00      B    H  
ATOM   4162  O   HOH B1382      35.299  37.775  36.432  1.00  0.00      B    O  
ATOM   4163  H1  HOH B1382      34.328  37.596  36.460  1.00  0.00      B    H  
ATOM   4164  H2  HOH B1382      35.763  37.079  37.010  1.00  0.00      B    H  
ATOM   4165  O   HOH B1383       1.621  15.024  26.865  1.00  0.00      B    O  
ATOM   4166  H1  HOH B1383       1.549  14.054  27.031  1.00  0.00      B    H  
ATOM   4167  H2  HOH B1383       0.869  15.316  26.255  1.00  0.00      B    H  
ATOM   4168  O   HOH B1384      13.851  16.555  24.248  1.00  0.00      B    O  
ATOM   4169  H1  HOH B1384      13.430  15.644  24.251  1.00  0.00      B    H  
ATOM   4170  H2  HOH B1384      13.707  16.899  23.294  1.00  0.00      B    H  
ATOM   4171  O   HOH B1385      21.339  12.249  26.438  1.00  0.00      B    O  
ATOM   4172  H1  HOH B1385      21.802  11.758  27.186  1.00  0.00      B    H  
ATOM   4173  H2  HOH B1385      21.766  11.895  25.557  1.00  0.00      B    H  
ATOM   4174  O   HOH B1386      10.173  22.995   7.121  1.00  0.00      B    O  
ATOM   4175  H1  HOH B1386      10.824  23.118   6.377  1.00  0.00      B    H  
ATOM   4176  H2  HOH B1386       9.881  21.999   7.166  1.00  0.00      B    H  
ATOM   4177  O   HOH B1387      38.810   1.598  38.091  1.00  0.00      B    O  
ATOM   4178  H1  HOH B1387      38.196   1.982  37.365  1.00  0.00      B    H  
ATOM   4179  H2  HOH B1387      39.584   1.158  37.664  1.00  0.00      B    H  
ATOM   4180  O   HOH B1388       0.648  38.631  18.876  1.00  0.00      B    O  
ATOM   4181  H1  HOH B1388       1.605  38.630  19.312  1.00  0.00      B    H  
ATOM   4182  H2  HOH B1388       0.449  39.579  18.633  1.00  0.00      B    H  
ATOM   4183  O   HOH B1389      15.550   7.098  12.276  1.00  0.00      B    O  
ATOM   4184  H1  HOH B1389      15.695   7.860  12.894  1.00  0.00      B    H  
ATOM   4185  H2  HOH B1389      15.050   6.415  12.810  1.00  0.00      B    H  
ATOM   4186  O   HOH B1390      26.702  11.446   8.232  1.00  0.00      B    O  
ATOM   4187  H1  HOH B1390      27.269  12.143   7.815  1.00  0.00      B    H  
ATOM   4188  H2  HOH B1390      26.380  10.863   7.465  1.00  0.00      B    H  
ATOM   4189  O   HOH B1391      -0.014  33.902  11.630  1.00  0.00      B    O  
ATOM   4190  H1  HOH B1391       0.486  34.651  11.181  1.00  0.00      B    H  
ATOM   4191  H2  HOH B1391       0.185  33.055  11.142  1.00  0.00      B    H  
ATOM   4192  O   HOH B1392      29.755   0.944  17.785  1.00  0.00      B    O  
ATOM   4193  H1  HOH B1392      29.929   0.248  17.036  1.00  0.00      B    H  
ATOM   4194  H2  HOH B1392      30.646   1.433  17.966  1.00  0.00      B    H  
ATOM   4195  O   HOH B1393      32.696  19.261  26.154  1.00  0.00      B    O  
ATOM   4196  H1  HOH B1393      33.447  18.716  26.624  1.00  0.00      B    H  
ATOM   4197  H2  HOH B1393      32.226  19.831  26.804  1.00  0.00      B    H  
ATOM   4198  O   HOH B1394      16.102  24.593   1.449  1.00  0.00      B    O  
ATOM   4199  H1  HOH B1394      17.035  25.018   1.427  1.00  0.00      B    H  
ATOM   4200  H2  HOH B1394      15.918  24.607   2.475  1.00  0.00      B    H  
ATOM   4201  O   HOH B1395      16.544  15.760   3.351  1.00  0.00      B    O  
ATOM   4202  H1  HOH B1395      16.151  16.251   4.105  1.00  0.00      B    H  
ATOM   4203  H2  HOH B1395      16.884  14.878   3.676  1.00  0.00      B    H  
ATOM   4204  O   HOH B1396       9.280  12.995  15.086  1.00  0.00      B    O  
ATOM   4205  H1  HOH B1396      10.128  12.585  14.824  1.00  0.00      B    H  
ATOM   4206  H2  HOH B1396       8.720  12.239  15.473  1.00  0.00      B    H  
ATOM   4207  O   HOH B1397      21.503  18.319  18.871  1.00  0.00      B    O  
ATOM   4208  H1  HOH B1397      22.313  17.808  18.615  1.00  0.00      B    H  
ATOM   4209  H2  HOH B1397      20.994  18.622  18.099  1.00  0.00      B    H  
ATOM   4210  O   HOH B1398      17.703  19.315  26.477  1.00  0.00      B    O  
ATOM   4211  H1  HOH B1398      18.334  18.787  27.032  1.00  0.00      B    H  
ATOM   4212  H2  HOH B1398      17.264  18.582  25.986  1.00  0.00      B    H  
ATOM   4213  O   HOH B1399      27.045  33.626  14.631  1.00  0.00      B    O  
ATOM   4214  H1  HOH B1399      27.018  32.974  15.412  1.00  0.00      B    H  
ATOM   4215  H2  HOH B1399      26.945  33.105  13.778  1.00  0.00      B    H  
ATOM   4216  O   HOH B1400       9.858  35.004  19.173  1.00  0.00      B    O  
ATOM   4217  H1  HOH B1400       9.839  35.946  19.663  1.00  0.00      B    H  
ATOM   4218  H2  HOH B1400      10.151  34.312  19.821  1.00  0.00      B    H  
ATOM   4219  O   HOH B1401      34.499   8.756   8.606  1.00  0.00      B    O  
ATOM   4220  H1  HOH B1401      34.375   8.373   7.689  1.00  0.00      B    H  
ATOM   4221  H2  HOH B1401      34.864   8.068   9.217  1.00  0.00      B    H  
ATOM   4222  O   HOH B1402      14.436  18.388  35.986  1.00  0.00      B    O  
ATOM   4223  H1  HOH B1402      14.647  19.202  36.546  1.00  0.00      B    H  
ATOM   4224  H2  HOH B1402      14.228  17.666  36.621  1.00  0.00      B    H  
ATOM   4225  O   HOH B1403      16.611   2.442  24.643  1.00  0.00      B    O  
ATOM   4226  H1  HOH B1403      17.488   2.918  24.606  1.00  0.00      B    H  
ATOM   4227  H2  HOH B1403      16.587   2.087  25.596  1.00  0.00      B    H  
ATOM   4228  O   HOH B1404      36.945   3.387  32.645  1.00  0.00      B    O  
ATOM   4229  H1  HOH B1404      37.419   4.147  32.222  1.00  0.00      B    H  
ATOM   4230  H2  HOH B1404      36.972   2.584  32.022  1.00  0.00      B    H  
ATOM   4231  O   HOH B1405      36.425  20.114  29.644  1.00  0.00      B    O  
ATOM   4232  H1  HOH B1405      36.490  20.461  28.691  1.00  0.00      B    H  
ATOM   4233  H2  HOH B1405      37.324  19.971  29.991  1.00  0.00      B    H  
ATOM   4234  O   HOH B1406      19.475  17.168  12.879  1.00  0.00      B    O  
ATOM   4235  H1  HOH B1406      20.278  17.617  12.467  1.00  0.00      B    H  
ATOM   4236  H2  HOH B1406      19.834  16.186  13.086  1.00  0.00      B    H  
ATOM   4237  O   HOH B1407      21.987   3.535  38.138  1.00  0.00      B    O  
ATOM   4238  H1  HOH B1407      22.667   4.147  38.462  1.00  0.00      B    H  
ATOM   4239  H2  HOH B1407      22.309   3.244  37.237  1.00  0.00      B    H  
ATOM   4240  O   HOH B1408      34.759  27.410  21.964  1.00  0.00      B    O  
ATOM   4241  H1  HOH B1408      34.970  28.413  22.231  1.00  0.00      B    H  
ATOM   4242  H2  HOH B1408      35.588  27.040  21.626  1.00  0.00      B    H  
ATOM   4243  O   HOH B1409      16.159  37.885  30.270  1.00  0.00      B    O  
ATOM   4244  H1  HOH B1409      15.504  38.639  30.516  1.00  0.00      B    H  
ATOM   4245  H2  HOH B1409      16.418  37.497  31.174  1.00  0.00      B    H  
ATOM   4246  O   HOH B1410       9.102  14.148  21.295  1.00  0.00      B    O  
ATOM   4247  H1  HOH B1410       8.813  13.606  22.101  1.00  0.00      B    H  
ATOM   4248  H2  HOH B1410       9.326  13.511  20.535  1.00  0.00      B    H  
ATOM   4249  O   HOH B1411      17.950   1.864  38.201  1.00  0.00      B    O  
ATOM   4250  H1  HOH B1411      18.591   1.418  38.824  1.00  0.00      B    H  
ATOM   4251  H2  HOH B1411      18.420   2.005  37.320  1.00  0.00      B    H  
ATOM   4252  O   HOH B1412      26.168  20.905  17.149  1.00  0.00      B    O  
ATOM   4253  H1  HOH B1412      26.762  20.242  16.652  1.00  0.00      B    H  
ATOM   4254  H2  HOH B1412      25.720  21.527  16.547  1.00  0.00      B    H  
ATOM   4255  O   HOH B1413      28.074  24.856  22.396  1.00  0.00      B    O  
ATOM   4256  H1  HOH B1413      28.697  24.168  22.042  1.00  0.00      B    H  
ATOM   4257  H2  HOH B1413      28.297  25.756  21.989  1.00  0.00      B    H  
ATOM   4258  O   HOH B1414      25.807  18.278  26.219  1.00  0.00      B    O  
ATOM   4259  H1  HOH B1414      25.635  18.012  27.209  1.00  0.00      B    H  
ATOM   4260  H2  HOH B1414      26.835  18.591  26.079  1.00  0.00      B    H  
ATOM   4261  O   HOH B1415       3.987   9.194   7.920  1.00  0.00      B    O  
ATOM   4262  H1  HOH B1415       3.935   8.196   7.734  1.00  0.00      B    H  
ATOM   4263  H2  HOH B1415       4.394   9.674   7.113  1.00  0.00      B    H  
ATOM   4264  O   HOH B1416      26.654  29.382  27.476  1.00  0.00      B    O  
ATOM   4265  H1  HOH B1416      26.724  30.330  27.152  1.00  0.00      B    H  
ATOM   4266  H2  HOH B1416      27.571  29.107  27.854  1.00  0.00      B    H  
ATOM   4267  O   HOH B1417      30.572   7.602  18.330  1.00  0.00      B    O  
ATOM   4268  H1  HOH B1417      30.772   6.583  18.392  1.00  0.00      B    H  
ATOM   4269  H2  HOH B1417      31.084   7.937  17.532  1.00  0.00      B    H  
ATOM   4270  O   HOH B1418      20.844  11.325   4.075  1.00  0.00      B    O  
ATOM   4271  H1  HOH B1418      20.072  12.009   4.073  1.00  0.00      B    H  
ATOM   4272  H2  HOH B1418      21.264  11.426   4.985  1.00  0.00      B    H  
ATOM   4273  O   HOH B1419      38.705   7.363  32.796  1.00  0.00      B    O  
ATOM   4274  H1  HOH B1419      38.819   7.936  32.027  1.00  0.00      B    H  
ATOM   4275  H2  HOH B1419      39.153   7.719  33.659  1.00  0.00      B    H  
ATOM   4276  O   HOH B1420      21.528   1.173   4.593  1.00  0.00      B    O  
ATOM   4277  H1  HOH B1420      21.472   0.184   4.866  1.00  0.00      B    H  
ATOM   4278  H2  HOH B1420      20.552   1.366   4.280  1.00  0.00      B    H  
ATOM   4279  O   HOH B1421      23.874  30.938  13.440  1.00  0.00      B    O  
ATOM   4280  H1  HOH B1421      23.945  30.916  14.468  1.00  0.00      B    H  
ATOM   4281  H2  HOH B1421      22.984  31.377  13.145  1.00  0.00      B    H  
ATOM   4282  O   HOH B1422      14.269  38.528  17.112  1.00  0.00      B    O  
ATOM   4283  H1  HOH B1422      15.215  38.315  17.370  1.00  0.00      B    H  
ATOM   4284  H2  HOH B1422      13.697  38.234  17.878  1.00  0.00      B    H  
ATOM   4285  O   HOH B1423      14.285   1.031   0.293  1.00  0.00      B    O  
ATOM   4286  H1  HOH B1423      15.078   0.587   0.693  1.00  0.00      B    H  
ATOM   4287  H2  HOH B1423      14.100   0.576  -0.580  1.00  0.00      B    H  
ATOM   4288  O   HOH B1424       1.780  21.889  13.916  1.00  0.00      B    O  
ATOM   4289  H1  HOH B1424       2.221  21.371  13.172  1.00  0.00      B    H  
ATOM   4290  H2  HOH B1424       0.784  21.924  13.735  1.00  0.00      B    H  
ATOM   4291  O   HOH B1425      27.419  17.496  12.159  1.00  0.00      B    O  
ATOM   4292  H1  HOH B1425      28.429  17.416  12.133  1.00  0.00      B    H  
ATOM   4293  H2  HOH B1425      27.003  16.699  11.668  1.00  0.00      B    H  
ATOM   4294  O   HOH B1426      14.937  20.498  37.458  1.00  0.00      B    O  
ATOM   4295  H1  HOH B1426      15.523  21.257  37.111  1.00  0.00      B    H  
ATOM   4296  H2  HOH B1426      14.011  20.920  37.501  1.00  0.00      B    H  
ATOM   4297  O   HOH B1427       8.424   3.735   6.927  1.00  0.00      B    O  
ATOM   4298  H1  HOH B1427       7.858   4.586   6.746  1.00  0.00      B    H  
ATOM   4299  H2  HOH B1427       9.384   3.979   6.713  1.00  0.00      B    H  
ATOM   4300  O   HOH B1428      14.096  25.121  21.802  1.00  0.00      B    O  
ATOM   4301  H1  HOH B1428      14.970  24.599  22.011  1.00  0.00      B    H  
ATOM   4302  H2  HOH B1428      13.414  24.827  22.516  1.00  0.00      B    H  
ATOM   4303  O   HOH B1429      37.044  30.904  18.648  1.00  0.00      B    O  
ATOM   4304  H1  HOH B1429      37.048  29.927  18.888  1.00  0.00      B    H  
ATOM   4305  H2  HOH B1429      37.159  30.987  17.669  1.00  0.00      B    H  
ATOM   4306  O   HOH B1430       6.444  34.202  28.314  1.00  0.00      B    O  
ATOM   4307  H1  HOH B1430       7.398  33.793  28.333  1.00  0.00      B    H  
ATOM   4308  H2  HOH B1430       6.139  34.405  29.295  1.00  0.00      B    H  
ATOM   4309  O   HOH B1431       6.674  11.268  19.393  1.00  0.00      B    O  
ATOM   4310  H1  HOH B1431       7.346  10.992  20.051  1.00  0.00      B    H  
ATOM   4311  H2  HOH B1431       6.447  10.445  18.891  1.00  0.00      B    H  
ATOM   4312  O   HOH B1432      25.564  29.133  33.685  1.00  0.00      B    O  
ATOM   4313  H1  HOH B1432      26.349  29.404  34.389  1.00  0.00      B    H  
ATOM   4314  H2  HOH B1432      25.690  28.127  33.430  1.00  0.00      B    H  
ATOM   4315  O   HOH B1433      28.265   4.880  32.606  1.00  0.00      B    O  
ATOM   4316  H1  HOH B1433      28.689   5.583  31.996  1.00  0.00      B    H  
ATOM   4317  H2  HOH B1433      28.118   4.062  32.042  1.00  0.00      B    H  
ATOM   4318  O   HOH B1434      27.217  10.225  18.052  1.00  0.00      B    O  
ATOM   4319  H1  HOH B1434      27.993  10.062  18.651  1.00  0.00      B    H  
ATOM   4320  H2  HOH B1434      26.440  10.508  18.627  1.00  0.00      B    H  
ATOM   4321  O   HOH B1435      34.852   9.238  33.543  1.00  0.00      B    O  
ATOM   4322  H1  HOH B1435      34.556   9.410  34.503  1.00  0.00      B    H  
ATOM   4323  H2  HOH B1435      35.277   8.292  33.548  1.00  0.00      B    H  
ATOM   4324  O   HOH B1436      37.037  37.621  11.095  1.00  0.00      B    O  
ATOM   4325  H1  HOH B1436      36.274  38.358  11.025  1.00  0.00      B    H  
ATOM   4326  H2  HOH B1436      36.970  36.994  10.363  1.00  0.00      B    H  
ATOM   4327  O   HOH B1437      16.774  17.900  34.511  1.00  0.00      B    O  
ATOM   4328  H1  HOH B1437      16.958  16.914  34.519  1.00  0.00      B    H  
ATOM   4329  H2  HOH B1437      15.901  18.030  35.042  1.00  0.00      B    H  
ATOM   4330  O   HOH B1438      36.228  35.590   2.085  1.00  0.00      B    O  
ATOM   4331  H1  HOH B1438      36.225  35.210   3.019  1.00  0.00      B    H  
ATOM   4332  H2  HOH B1438      36.115  36.574   2.261  1.00  0.00      B    H  
ATOM   4333  O   HOH B1439      27.731  25.117   9.811  1.00  0.00      B    O  
ATOM   4334  H1  HOH B1439      27.340  25.416   8.918  1.00  0.00      B    H  
ATOM   4335  H2  HOH B1439      27.410  25.759  10.483  1.00  0.00      B    H  
ATOM   4336  O   HOH B1440       1.898  14.913  10.203  1.00  0.00      B    O  
ATOM   4337  H1  HOH B1440       2.485  14.611  11.007  1.00  0.00      B    H  
ATOM   4338  H2  HOH B1440       1.110  15.388  10.598  1.00  0.00      B    H  
ATOM   4339  O   HOH B1441       0.256  23.309   0.873  1.00  0.00      B    O  
ATOM   4340  H1  HOH B1441       0.477  22.790   1.684  1.00  0.00      B    H  
ATOM   4341  H2  HOH B1441       1.041  23.887   0.555  1.00  0.00      B    H  
ATOM   4342  O   HOH B1442      37.338  16.806  23.553  1.00  0.00      B    O  
ATOM   4343  H1  HOH B1442      37.011  16.482  22.645  1.00  0.00      B    H  
ATOM   4344  H2  HOH B1442      37.850  17.696  23.412  1.00  0.00      B    H  
ATOM   4345  O   HOH B1443      18.882  13.232  37.603  1.00  0.00      B    O  
ATOM   4346  H1  HOH B1443      19.752  13.750  37.834  1.00  0.00      B    H  
ATOM   4347  H2  HOH B1443      19.088  12.642  36.766  1.00  0.00      B    H  
ATOM   4348  O   HOH B1444      34.675  37.927  32.541  1.00  0.00      B    O  
ATOM   4349  H1  HOH B1444      34.422  37.082  32.986  1.00  0.00      B    H  
ATOM   4350  H2  HOH B1444      34.016  38.621  32.839  1.00  0.00      B    H  
ATOM   4351  O   HOH B1445      10.515  25.896  30.323  1.00  0.00      B    O  
ATOM   4352  H1  HOH B1445      10.664  25.312  31.134  1.00  0.00      B    H  
ATOM   4353  H2  HOH B1445      11.419  25.882  29.913  1.00  0.00      B    H  
ATOM   4354  O   HOH B1446      34.357   3.217   4.106  1.00  0.00      B    O  
ATOM   4355  H1  HOH B1446      33.724   3.502   3.389  1.00  0.00      B    H  
ATOM   4356  H2  HOH B1446      34.216   3.768   4.914  1.00  0.00      B    H  
ATOM   4357  O   HOH B1447      10.725  28.523  22.132  1.00  0.00      B    O  
ATOM   4358  H1  HOH B1447      10.773  27.750  22.764  1.00  0.00      B    H  
ATOM   4359  H2  HOH B1447      11.705  28.846  21.994  1.00  0.00      B    H  
ATOM   4360  O   HOH B1448       5.435  14.408   4.398  1.00  0.00      B    O  
ATOM   4361  H1  HOH B1448       4.984  14.117   5.243  1.00  0.00      B    H  
ATOM   4362  H2  HOH B1448       6.084  13.715   4.168  1.00  0.00      B    H  
ATOM   4363  O   HOH B1449       6.516  29.398  19.405  1.00  0.00      B    O  
ATOM   4364  H1  HOH B1449       7.288  29.232  18.799  1.00  0.00      B    H  
ATOM   4365  H2  HOH B1449       6.046  28.512  19.478  1.00  0.00      B    H  
ATOM   4366  O   HOH B1450       5.502  34.197   4.981  1.00  0.00      B    O  
ATOM   4367  H1  HOH B1450       5.477  33.747   5.890  1.00  0.00      B    H  
ATOM   4368  H2  HOH B1450       5.945  35.079   5.240  1.00  0.00      B    H  
ATOM   4369  O   HOH B1451       7.323  12.260  32.346  1.00  0.00      B    O  
ATOM   4370  H1  HOH B1451       7.664  12.539  31.473  1.00  0.00      B    H  
ATOM   4371  H2  HOH B1451       7.878  11.413  32.618  1.00  0.00      B    H  
ATOM   4372  O   HOH B1452      10.156  28.331  35.500  1.00  0.00      B    O  
ATOM   4373  H1  HOH B1452       9.641  29.185  35.588  1.00  0.00      B    H  
ATOM   4374  H2  HOH B1452      11.056  28.453  35.995  1.00  0.00      B    H  
ATOM   4375  O   HOH B1453      14.486   2.326   7.181  1.00  0.00      B    O  
ATOM   4376  H1  HOH B1453      14.962   2.928   6.421  1.00  0.00      B    H  
ATOM   4377  H2  HOH B1453      14.925   2.469   8.059  1.00  0.00      B    H  
ATOM   4378  O   HOH B1454      10.755  16.346  14.609  1.00  0.00      B    O  
ATOM   4379  H1  HOH B1454      11.314  15.700  15.128  1.00  0.00      B    H  
ATOM   4380  H2  HOH B1454      11.071  17.301  14.761  1.00  0.00      B    H  
ATOM   4381  O   HOH B1455       9.315  33.269  28.115  1.00  0.00      B    O  
ATOM   4382  H1  HOH B1455      10.152  33.567  28.575  1.00  0.00      B    H  
ATOM   4383  H2  HOH B1455       9.447  32.339  27.791  1.00  0.00      B    H  
ATOM   4384  O   HOH B1456      35.934   4.022  26.911  1.00  0.00      B    O  
ATOM   4385  H1  HOH B1456      36.303   3.710  27.775  1.00  0.00      B    H  
ATOM   4386  H2  HOH B1456      35.679   5.036  26.892  1.00  0.00      B    H  
ATOM   4387  O   HOH B1457      35.820  38.735  14.857  1.00  0.00      B    O  
ATOM   4388  H1  HOH B1457      34.837  38.874  15.003  1.00  0.00      B    H  
ATOM   4389  H2  HOH B1457      36.033  37.818  14.566  1.00  0.00      B    H  
ATOM   4390  O   HOH B1458       4.266  28.601  32.118  1.00  0.00      B    O  
ATOM   4391  H1  HOH B1458       5.191  28.273  32.239  1.00  0.00      B    H  
ATOM   4392  H2  HOH B1458       3.624  27.902  32.500  1.00  0.00      B    H  
ATOM   4393  O   HOH B1459      24.734  38.854  29.449  1.00  0.00      B    O  
ATOM   4394  H1  HOH B1459      24.617  38.570  28.538  1.00  0.00      B    H  
ATOM   4395  H2  HOH B1459      25.525  38.403  29.918  1.00  0.00      B    H  
ATOM   4396  O   HOH B1460      26.506  14.299  28.169  1.00  0.00      B    O  
ATOM   4397  H1  HOH B1460      27.275  14.597  27.537  1.00  0.00      B    H  
ATOM   4398  H2  HOH B1460      26.461  15.000  28.900  1.00  0.00      B    H  
ATOM   4399  O   HOH B1461      18.763  37.915   5.285  1.00  0.00      B    O  
ATOM   4400  H1  HOH B1461      19.337  38.083   6.098  1.00  0.00      B    H  
ATOM   4401  H2  HOH B1461      19.176  37.104   4.835  1.00  0.00      B    H  
ATOM   4402  O   HOH B1462      29.701   5.154   4.776  1.00  0.00      B    O  
ATOM   4403  H1  HOH B1462      29.995   5.240   5.743  1.00  0.00      B    H  
ATOM   4404  H2  HOH B1462      30.199   5.867   4.244  1.00  0.00      B    H  
ATOM   4405  O   HOH B1463      38.546   5.154  31.032  1.00  0.00      B    O  
ATOM   4406  H1  HOH B1463      38.845   5.480  30.126  1.00  0.00      B    H  
ATOM   4407  H2  HOH B1463      38.779   5.837  31.771  1.00  0.00      B    H  
ATOM   4408  O   HOH B1464      38.103  35.932  16.423  1.00  0.00      B    O  
ATOM   4409  H1  HOH B1464      39.031  35.912  16.003  1.00  0.00      B    H  
ATOM   4410  H2  HOH B1464      37.519  36.121  15.616  1.00  0.00      B    H  
ATOM   4411  O   HOH B1465      13.129  20.058  24.855  1.00  0.00      B    O  
ATOM   4412  H1  HOH B1465      13.367  19.879  23.823  1.00  0.00      B    H  
ATOM   4413  H2  HOH B1465      12.649  19.233  25.263  1.00  0.00      B    H  
ATOM   4414  O   HOH B1466       3.024  14.093  30.616  1.00  0.00      B    O  
ATOM   4415  H1  HOH B1466       2.593  14.619  29.869  1.00  0.00      B    H  
ATOM   4416  H2  HOH B1466       4.026  14.235  30.596  1.00  0.00      B    H  
ATOM   4417  O   HOH B1467      19.039   9.076   4.023  1.00  0.00      B    O  
ATOM   4418  H1  HOH B1467      19.449   9.993   3.880  1.00  0.00      B    H  
ATOM   4419  H2  HOH B1467      19.393   8.708   4.875  1.00  0.00      B    H  
ATOM   4420  O   HOH B1468      17.482  32.140   0.178  1.00  0.00      B    O  
ATOM   4421  H1  HOH B1468      17.096  31.199  -0.107  1.00  0.00      B    H  
ATOM   4422  H2  HOH B1468      18.396  32.021   0.587  1.00  0.00      B    H  
ATOM   4423  O   HOH B1469      31.950  18.902  12.193  1.00  0.00      B    O  
ATOM   4424  H1  HOH B1469      32.163  19.882  12.176  1.00  0.00      B    H  
ATOM   4425  H2  HOH B1469      32.809  18.395  12.164  1.00  0.00      B    H  
ATOM   4426  O   HOH B1470      36.830  28.639  35.581  1.00  0.00      B    O  
ATOM   4427  H1  HOH B1470      37.134  29.453  36.193  1.00  0.00      B    H  
ATOM   4428  H2  HOH B1470      35.922  28.283  35.942  1.00  0.00      B    H  
ATOM   4429  O   HOH B1471      27.848  22.970   3.341  1.00  0.00      B    O  
ATOM   4430  H1  HOH B1471      28.167  23.026   2.325  1.00  0.00      B    H  
ATOM   4431  H2  HOH B1471      27.250  22.134   3.361  1.00  0.00      B    H  
ATOM   4432  O   HOH B1472       5.615  16.372  33.788  1.00  0.00      B    O  
ATOM   4433  H1  HOH B1472       5.349  15.704  34.468  1.00  0.00      B    H  
ATOM   4434  H2  HOH B1472       6.564  16.136  33.434  1.00  0.00      B    H  
ATOM   4435  O   HOH B1473      23.684   4.440  10.284  1.00  0.00      B    O  
ATOM   4436  H1  HOH B1473      22.796   4.938  10.216  1.00  0.00      B    H  
ATOM   4437  H2  HOH B1473      23.927   4.120   9.349  1.00  0.00      B    H  
ATOM   4438  O   HOH B1474      23.352   3.452  29.521  1.00  0.00      B    O  
ATOM   4439  H1  HOH B1474      23.001   3.880  30.339  1.00  0.00      B    H  
ATOM   4440  H2  HOH B1474      22.902   2.549  29.366  1.00  0.00      B    H  
ATOM   4441  O   HOH B1475      35.444   0.164  28.781  1.00  0.00      B    O  
ATOM   4442  H1  HOH B1475      34.398   0.265  28.652  1.00  0.00      B    H  
ATOM   4443  H2  HOH B1475      35.884  -0.107  27.902  1.00  0.00      B    H  
ATOM   4444  O   HOH B1476      37.001  38.846  19.355  1.00  0.00      B    O  
ATOM   4445  H1  HOH B1476      37.144  39.132  20.364  1.00  0.00      B    H  
ATOM   4446  H2  HOH B1476      37.967  38.746  19.043  1.00  0.00      B    H  
ATOM   4447  O   HOH B1477      11.471   2.968   8.470  1.00  0.00      B    O  
ATOM   4448  H1  HOH B1477      12.328   2.912   9.031  1.00  0.00      B    H  
ATOM   4449  H2  HOH B1477      11.625   3.815   7.904  1.00  0.00      B    H  
ATOM   4450  O   HOH B1478      35.596  17.119   7.707  1.00  0.00      B    O  
ATOM   4451  H1  HOH B1478      35.024  16.303   7.571  1.00  0.00      B    H  
ATOM   4452  H2  HOH B1478      34.929  17.904   7.759  1.00  0.00      B    H  
ATOM   4453  O   HOH B1479       4.463  15.790  39.166  1.00  0.00      B    O  
ATOM   4454  H1  HOH B1479       3.774  16.336  38.633  1.00  0.00      B    H  
ATOM   4455  H2  HOH B1479       5.321  16.329  39.269  1.00  0.00      B    H  
ATOM   4456  O   HOH B1480      10.078   5.891  22.572  1.00  0.00      B    O  
ATOM   4457  H1  HOH B1480      10.981   5.365  22.555  1.00  0.00      B    H  
ATOM   4458  H2  HOH B1480       9.192   5.285  22.567  1.00  0.00      B    H  
ATOM   4459  O   HOH B1481       5.355  35.632  24.660  1.00  0.00      B    O  
ATOM   4460  H1  HOH B1481       5.362  34.724  25.139  1.00  0.00      B    H  
ATOM   4461  H2  HOH B1481       4.420  35.779  24.253  1.00  0.00      B    H  
ATOM   4462  O   HOH B1482       9.384   7.770   9.489  1.00  0.00      B    O  
ATOM   4463  H1  HOH B1482      10.168   8.210   9.956  1.00  0.00      B    H  
ATOM   4464  H2  HOH B1482       9.641   6.804   9.153  1.00  0.00      B    H  
ATOM   4465  O   HOH B1483      27.417  21.511  12.639  1.00  0.00      B    O  
ATOM   4466  H1  HOH B1483      27.792  21.991  11.789  1.00  0.00      B    H  
ATOM   4467  H2  HOH B1483      27.078  20.567  12.297  1.00  0.00      B    H  
ATOM   4468  O   HOH B1484      31.395  29.704  16.759  1.00  0.00      B    O  
ATOM   4469  H1  HOH B1484      31.237  28.721  16.746  1.00  0.00      B    H  
ATOM   4470  H2  HOH B1484      31.108  30.124  15.837  1.00  0.00      B    H  
ATOM   4471  O   HOH B1485      26.539  11.436   3.723  1.00  0.00      B    O  
ATOM   4472  H1  HOH B1485      26.091  11.739   2.884  1.00  0.00      B    H  
ATOM   4473  H2  HOH B1485      25.829  11.120   4.385  1.00  0.00      B    H  
ATOM   4474  O   HOH B1486       3.688  31.938  28.255  1.00  0.00      B    O  
ATOM   4475  H1  HOH B1486       3.404  31.810  27.284  1.00  0.00      B    H  
ATOM   4476  H2  HOH B1486       4.721  31.806  28.204  1.00  0.00      B    H  
ATOM   4477  O   HOH B1487       8.215   4.013  21.760  1.00  0.00      B    O  
ATOM   4478  H1  HOH B1487       9.032   3.712  21.270  1.00  0.00      B    H  
ATOM   4479  H2  HOH B1487       7.593   3.247  21.805  1.00  0.00      B    H  
ATOM   4480  O   HOH B1488       6.164  18.504  14.564  1.00  0.00      B    O  
ATOM   4481  H1  HOH B1488       5.137  18.277  14.451  1.00  0.00      B    H  
ATOM   4482  H2  HOH B1488       6.714  17.723  14.257  1.00  0.00      B    H  
ATOM   4483  O   HOH B1489      22.232  32.336  25.557  1.00  0.00      B    O  
ATOM   4484  H1  HOH B1489      22.301  31.865  26.462  1.00  0.00      B    H  
ATOM   4485  H2  HOH B1489      22.355  31.600  24.798  1.00  0.00      B    H  
ATOM   4486  O   HOH B1490      13.922  34.294  27.642  1.00  0.00      B    O  
ATOM   4487  H1  HOH B1490      14.029  35.039  28.388  1.00  0.00      B    H  
ATOM   4488  H2  HOH B1490      13.464  33.499  28.140  1.00  0.00      B    H  
ATOM   4489  O   HOH B1491      17.415   2.511  29.534  1.00  0.00      B    O  
ATOM   4490  H1  HOH B1491      17.839   1.620  29.281  1.00  0.00      B    H  
ATOM   4491  H2  HOH B1491      18.123   3.034  29.981  1.00  0.00      B    H  
ATOM   4492  O   HOH B1492      14.707  32.471  14.089  1.00  0.00      B    O  
ATOM   4493  H1  HOH B1492      13.825  32.485  13.543  1.00  0.00      B    H  
ATOM   4494  H2  HOH B1492      14.578  31.696  14.785  1.00  0.00      B    H  
ATOM   4495  O   HOH B1493      31.352   5.011  29.397  1.00  0.00      B    O  
ATOM   4496  H1  HOH B1493      31.995   4.336  29.611  1.00  0.00      B    H  
ATOM   4497  H2  HOH B1493      31.875   5.865  29.232  1.00  0.00      B    H  
ATOM   4498  O   HOH B1494      23.234  26.423  38.901  1.00  0.00      B    O  
ATOM   4499  H1  HOH B1494      23.181  27.255  38.267  1.00  0.00      B    H  
ATOM   4500  H2  HOH B1494      22.897  26.823  39.787  1.00  0.00      B    H  
ATOM   4501  O   HOH B1495      36.204   5.314  36.331  1.00  0.00      B    O  
ATOM   4502  H1  HOH B1495      36.451   4.330  36.428  1.00  0.00      B    H  
ATOM   4503  H2  HOH B1495      37.014   5.917  36.539  1.00  0.00      B    H  
ATOM   4504  O   HOH B1496       4.917  35.228  30.490  1.00  0.00      B    O  
ATOM   4505  H1  HOH B1496       4.877  34.253  30.747  1.00  0.00      B    H  
ATOM   4506  H2  HOH B1496       4.412  35.417  29.617  1.00  0.00      B    H  
ATOM   4507  O   HOH B1497      19.832  31.616  34.441  1.00  0.00      B    O  
ATOM   4508  H1  HOH B1497      19.181  31.963  35.163  1.00  0.00      B    H  
ATOM   4509  H2  HOH B1497      19.492  30.698  34.171  1.00  0.00      B    H  
ATOM   4510  O   HOH B1498      34.894  33.107  29.742  1.00  0.00      B    O  
ATOM   4511  H1  HOH B1498      34.853  32.116  29.967  1.00  0.00      B    H  
ATOM   4512  H2  HOH B1498      35.145  33.172  28.741  1.00  0.00      B    H  
ATOM   4513  O   HOH B1499      21.274  37.371  23.864  1.00  0.00      B    O  
ATOM   4514  H1  HOH B1499      20.460  37.862  24.092  1.00  0.00      B    H  
ATOM   4515  H2  HOH B1499      21.122  36.384  23.850  1.00  0.00      B    H  
ATOM   4516  O   HOH B1500      34.954  15.714  25.028  1.00  0.00      B    O  
ATOM   4517  H1  HOH B1500      35.720  15.882  24.452  1.00  0.00      B    H  
ATOM   4518  H2  HOH B1500      34.856  16.618  25.599  1.00  0.00      B    H  
ATOM   4519  O   HOH B1501      14.173  23.505  30.987  1.00  0.00      B    O  
ATOM   4520  H1  HOH B1501      14.170  22.550  31.347  1.00  0.00      B    H  
ATOM   4521  H2  HOH B1501      13.992  24.121  31.825  1.00  0.00      B    H  
ATOM   4522  O   HOH B1502      22.933   7.210  35.207  1.00  0.00      B    O  
ATOM   4523  H1  HOH B1502      22.601   6.844  36.072  1.00  0.00      B    H  
ATOM   4524  H2  HOH B1502      22.121   7.318  34.617  1.00  0.00      B    H  
ATOM   4525  O   HOH B1503       6.888  12.072  39.041  1.00  0.00      B    O  
ATOM   4526  H1  HOH B1503       6.379  11.541  38.309  1.00  0.00      B    H  
ATOM   4527  H2  HOH B1503       6.472  11.874  39.959  1.00  0.00      B    H  
ATOM   4528  O   HOH B1504      36.826  36.057   8.824  1.00  0.00      B    O  
ATOM   4529  H1  HOH B1504      36.981  36.877   8.252  1.00  0.00      B    H  
ATOM   4530  H2  HOH B1504      37.596  35.416   8.774  1.00  0.00      B    H  
ATOM   4531  O   HOH B1505       4.480  18.307  35.731  1.00  0.00      B    O  
ATOM   4532  H1  HOH B1505       4.511  19.257  35.435  1.00  0.00      B    H  
ATOM   4533  H2  HOH B1505       4.735  17.778  34.928  1.00  0.00      B    H  
ATOM   4534  O   HOH B1506       6.046  28.940  12.133  1.00  0.00      B    O  
ATOM   4535  H1  HOH B1506       6.462  28.026  11.964  1.00  0.00      B    H  
ATOM   4536  H2  HOH B1506       6.747  29.620  11.794  1.00  0.00      B    H  
ATOM   4537  O   HOH B1507       3.462  30.121  36.294  1.00  0.00      B    O  
ATOM   4538  H1  HOH B1507       4.184  30.769  36.628  1.00  0.00      B    H  
ATOM   4539  H2  HOH B1507       3.353  29.282  36.865  1.00  0.00      B    H  
ATOM   4540  O   HOH B1508      17.703  10.771  17.865  1.00  0.00      B    O  
ATOM   4541  H1  HOH B1508      17.039  10.481  17.122  1.00  0.00      B    H  
ATOM   4542  H2  HOH B1508      17.269  10.657  18.815  1.00  0.00      B    H  
ATOM   4543  O   HOH B1509       2.866   3.588  32.938  1.00  0.00      B    O  
ATOM   4544  H1  HOH B1509       2.058   4.129  32.633  1.00  0.00      B    H  
ATOM   4545  H2  HOH B1509       2.639   2.644  32.837  1.00  0.00      B    H  
ATOM   4546  O   HOH B1510      36.940  18.760   6.092  1.00  0.00      B    O  
ATOM   4547  H1  HOH B1510      36.778  18.331   5.262  1.00  0.00      B    H  
ATOM   4548  H2  HOH B1510      36.509  18.249   6.838  1.00  0.00      B    H  
ATOM   4549  O   HOH B1511      34.419   8.901  25.240  1.00  0.00      B    O  
ATOM   4550  H1  HOH B1511      34.893   9.416  25.956  1.00  0.00      B    H  
ATOM   4551  H2  HOH B1511      34.963   8.904  24.370  1.00  0.00      B    H  
ATOM   4552  O   HOH B1512      16.212  10.843  34.676  1.00  0.00      B    O  
ATOM   4553  H1  HOH B1512      15.508  10.263  35.109  1.00  0.00      B    H  
ATOM   4554  H2  HOH B1512      15.881  11.839  34.634  1.00  0.00      B    H  
ATOM   4555  O   HOH B1513      24.797  34.595  29.337  1.00  0.00      B    O  
ATOM   4556  H1  HOH B1513      23.914  34.815  28.940  1.00  0.00      B    H  
ATOM   4557  H2  HOH B1513      24.927  33.618  29.051  1.00  0.00      B    H  
ATOM   4558  O   HOH B1514      33.438  21.737  11.900  1.00  0.00      B    O  
ATOM   4559  H1  HOH B1514      32.836  22.314  11.308  1.00  0.00      B    H  
ATOM   4560  H2  HOH B1514      34.368  22.144  12.077  1.00  0.00      B    H  
ATOM   4561  O   HOH B1515      37.412  34.974  34.458  1.00  0.00      B    O  
ATOM   4562  H1  HOH B1515      37.970  34.271  33.971  1.00  0.00      B    H  
ATOM   4563  H2  HOH B1515      36.547  35.092  33.893  1.00  0.00      B    H  
ATOM   4564  O   HOH B1516      21.555  32.079  12.896  1.00  0.00      B    O  
ATOM   4565  H1  HOH B1516      20.895  32.075  12.149  1.00  0.00      B    H  
ATOM   4566  H2  HOH B1516      21.355  32.804  13.527  1.00  0.00      B    H  
ATOM   4567  O   HOH B1517       8.325   0.820  22.425  1.00  0.00      B    O  
ATOM   4568  H1  HOH B1517       7.285   0.589  22.387  1.00  0.00      B    H  
ATOM   4569  H2  HOH B1517       8.724   0.438  23.278  1.00  0.00      B    H  
ATOM   4570  O   HOH B1518      33.675  22.358  23.504  1.00  0.00      B    O  
ATOM   4571  H1  HOH B1518      34.178  21.893  24.256  1.00  0.00      B    H  
ATOM   4572  H2  HOH B1518      33.710  23.341  23.738  1.00  0.00      B    H  
ATOM   4573  O   HOH B1519      -0.082  27.025   3.001  1.00  0.00      B    O  
ATOM   4574  H1  HOH B1519       0.204  27.758   2.373  1.00  0.00      B    H  
ATOM   4575  H2  HOH B1519       0.595  26.318   3.117  1.00  0.00      B    H  
ATOM   4576  O   HOH B1520       2.343   5.944  12.153  1.00  0.00      B    O  
ATOM   4577  H1  HOH B1520       2.065   5.201  11.540  1.00  0.00      B    H  
ATOM   4578  H2  HOH B1520       3.016   5.622  12.764  1.00  0.00      B    H  
ATOM   4579  O   HOH B1521      38.551  28.879  27.705  1.00  0.00      B    O  
ATOM   4580  H1  HOH B1521      39.015  28.150  27.154  1.00  0.00      B    H  
ATOM   4581  H2  HOH B1521      39.119  29.241  28.520  1.00  0.00      B    H  
ATOM   4582  O   HOH B1522      16.065  38.677  24.192  1.00  0.00      B    O  
ATOM   4583  H1  HOH B1522      16.775  39.343  23.876  1.00  0.00      B    H  
ATOM   4584  H2  HOH B1522      15.957  38.767  25.169  1.00  0.00      B    H  
ATOM   4585  O   HOH B1523      26.915  37.933  31.241  1.00  0.00      B    O  
ATOM   4586  H1  HOH B1523      26.265  37.137  31.275  1.00  0.00      B    H  
ATOM   4587  H2  HOH B1523      27.368  38.031  32.158  1.00  0.00      B    H  
ATOM   4588  O   HOH B1524      39.217  31.599  10.262  1.00  0.00      B    O  
ATOM   4589  H1  HOH B1524      38.722  31.162  11.058  1.00  0.00      B    H  
ATOM   4590  H2  HOH B1524      38.533  31.969   9.605  1.00  0.00      B    H  
ATOM   4591  O   HOH B1525       1.114  29.207   1.758  1.00  0.00      B    O  
ATOM   4592  H1  HOH B1525       1.654  29.744   2.382  1.00  0.00      B    H  
ATOM   4593  H2  HOH B1525       1.018  29.687   0.917  1.00  0.00      B    H  
ATOM   4594  O   HOH B1526       4.246  33.667  19.880  1.00  0.00      B    O  
ATOM   4595  H1  HOH B1526       5.217  33.375  19.983  1.00  0.00      B    H  
ATOM   4596  H2  HOH B1526       3.738  33.185  20.662  1.00  0.00      B    H  
ATOM   4597  O   HOH B1527      12.829   4.237  26.117  1.00  0.00      B    O  
ATOM   4598  H1  HOH B1527      13.390   3.798  25.378  1.00  0.00      B    H  
ATOM   4599  H2  HOH B1527      12.197   3.508  26.467  1.00  0.00      B    H  
ATOM   4600  O   HOH B1528      19.317  33.383  21.896  1.00  0.00      B    O  
ATOM   4601  H1  HOH B1528      18.648  32.710  22.225  1.00  0.00      B    H  
ATOM   4602  H2  HOH B1528      19.165  33.519  20.907  1.00  0.00      B    H  
ATOM   4603  O   HOH B1529      29.944   6.122   1.545  1.00  0.00      B    O  
ATOM   4604  H1  HOH B1529      29.441   5.268   1.488  1.00  0.00      B    H  
ATOM   4605  H2  HOH B1529      29.321   6.983   1.661  1.00  0.00      B    H  
ATOM   4606  O   HOH B1530      32.048   3.140  32.335  1.00  0.00      B    O  
ATOM   4607  H1  HOH B1530      31.715   4.061  32.614  1.00  0.00      B    H  
ATOM   4608  H2  HOH B1530      32.952   2.942  32.743  1.00  0.00      B    H  
ATOM   4609  O   HOH B1531       7.476   0.645  11.410  1.00  0.00      B    O  
ATOM   4610  H1  HOH B1531       8.360   0.979  10.910  1.00  0.00      B    H  
ATOM   4611  H2  HOH B1531       7.607  -0.280  11.662  1.00  0.00      B    H  
ATOM   4612  O   HOH B1532       7.608  16.666  30.704  1.00  0.00      B    O  
ATOM   4613  H1  HOH B1532       7.816  17.457  31.293  1.00  0.00      B    H  
ATOM   4614  H2  HOH B1532       8.269  16.718  29.907  1.00  0.00      B    H  
ATOM   4615  O   HOH B1533      31.157  14.692  11.568  1.00  0.00      B    O  
ATOM   4616  H1  HOH B1533      32.173  14.541  11.833  1.00  0.00      B    H  
ATOM   4617  H2  HOH B1533      30.572  14.010  12.087  1.00  0.00      B    H  
ATOM   4618  O   HOH B1534       3.877  10.346  16.934  1.00  0.00      B    O  
ATOM   4619  H1  HOH B1534       3.195  10.094  16.234  1.00  0.00      B    H  
ATOM   4620  H2  HOH B1534       4.103  11.357  16.799  1.00  0.00      B    H  
ATOM   4621  O   HOH B1535       8.807  30.236  28.167  1.00  0.00      B    O  
ATOM   4622  H1  HOH B1535       9.588  30.174  28.881  1.00  0.00      B    H  
ATOM   4623  H2  HOH B1535       8.976  29.474  27.509  1.00  0.00      B    H  
ATOM   4624  O   HOH B1536      12.881  21.639  28.575  1.00  0.00      B    O  
ATOM   4625  H1  HOH B1536      13.263  20.827  29.037  1.00  0.00      B    H  
ATOM   4626  H2  HOH B1536      13.595  22.074  28.007  1.00  0.00      B    H  
ATOM   4627  O   HOH B1537      16.151  36.449   0.039  1.00  0.00      B    O  
ATOM   4628  H1  HOH B1537      15.220  36.612  -0.296  1.00  0.00      B    H  
ATOM   4629  H2  HOH B1537      16.448  37.304   0.434  1.00  0.00      B    H  
ATOM   4630  O   HOH B1538      25.902  38.079   8.291  1.00  0.00      B    O  
ATOM   4631  H1  HOH B1538      26.239  37.254   8.777  1.00  0.00      B    H  
ATOM   4632  H2  HOH B1538      26.301  38.885   8.767  1.00  0.00      B    H  
ATOM   4633  O   HOH B1539      37.385   8.368  30.272  1.00  0.00      B    O  
ATOM   4634  H1  HOH B1539      37.152   9.246  30.700  1.00  0.00      B    H  
ATOM   4635  H2  HOH B1539      37.258   8.544  29.355  1.00  0.00      B    H  
ATOM   4636  O   HOH B1540      19.974  18.056   4.581  1.00  0.00      B    O  
ATOM   4637  H1  HOH B1540      19.288  18.740   4.572  1.00  0.00      B    H  
ATOM   4638  H2  HOH B1540      20.543  18.272   3.779  1.00  0.00      B    H  
ATOM   4639  O   HOH B1541      24.962   1.693  37.508  1.00  0.00      B    O  
ATOM   4640  H1  HOH B1541      24.863   1.721  38.501  1.00  0.00      B    H  
ATOM   4641  H2  HOH B1541      25.611   2.447  37.243  1.00  0.00      B    H  
ATOM   4642  O   HOH B1542      37.801  10.806  22.548  1.00  0.00      B    O  
ATOM   4643  H1  HOH B1542      37.161  10.087  22.395  1.00  0.00      B    H  
ATOM   4644  H2  HOH B1542      38.556  10.692  21.909  1.00  0.00      B    H  
ATOM   4645  O   HOH B1543      38.028  32.184   2.465  1.00  0.00      B    O  
ATOM   4646  H1  HOH B1543      37.265  31.534   2.770  1.00  0.00      B    H  
ATOM   4647  H2  HOH B1543      38.786  32.198   3.251  1.00  0.00      B    H  
ATOM   4648  O   HOH B1544      10.831  22.506  17.294  1.00  0.00      B    O  
ATOM   4649  H1  HOH B1544       9.840  22.607  17.540  1.00  0.00      B    H  
ATOM   4650  H2  HOH B1544      11.215  21.672  17.705  1.00  0.00      B    H  
ATOM   4651  O   HOH B1545      30.671  28.472   9.625  1.00  0.00      B    O  
ATOM   4652  H1  HOH B1545      30.932  28.606  10.616  1.00  0.00      B    H  
ATOM   4653  H2  HOH B1545      29.736  28.762   9.511  1.00  0.00      B    H  
ATOM   4654  O   HOH B1546      36.048   8.449  37.891  1.00  0.00      B    O  
ATOM   4655  H1  HOH B1546      36.842   7.727  37.748  1.00  0.00      B    H  
ATOM   4656  H2  HOH B1546      36.446   9.236  38.344  1.00  0.00      B    H  
ATOM   4657  O   HOH B1547      26.691  23.381  33.273  1.00  0.00      B    O  
ATOM   4658  H1  HOH B1547      26.672  23.989  32.425  1.00  0.00      B    H  
ATOM   4659  H2  HOH B1547      25.857  22.867  33.432  1.00  0.00      B    H  
ATOM   4660  O   HOH B1548      27.771  34.309  29.019  1.00  0.00      B    O  
ATOM   4661  H1  HOH B1548      27.309  33.441  28.996  1.00  0.00      B    H  
ATOM   4662  H2  HOH B1548      27.502  34.788  29.907  1.00  0.00      B    H  
ATOM   4663  O   HOH B1549       6.483   1.780   5.511  1.00  0.00      B    O  
ATOM   4664  H1  HOH B1549       5.566   2.219   5.539  1.00  0.00      B    H  
ATOM   4665  H2  HOH B1549       7.117   2.327   6.093  1.00  0.00      B    H  
ATOM   4666  O   HOH B1550      32.927  19.274  -0.262  1.00  0.00      B    O  
ATOM   4667  H1  HOH B1550      32.008  19.447   0.152  1.00  0.00      B    H  
ATOM   4668  H2  HOH B1550      33.546  19.880   0.254  1.00  0.00      B    H  
ATOM   4669  O   HOH B1551      27.147   6.075  13.937  1.00  0.00      B    O  
ATOM   4670  H1  HOH B1551      27.811   6.086  13.165  1.00  0.00      B    H  
ATOM   4671  H2  HOH B1551      26.714   6.953  13.910  1.00  0.00      B    H  
ATOM   4672  O   HOH B1552      17.438  24.793  35.127  1.00  0.00      B    O  
ATOM   4673  H1  HOH B1552      17.575  25.516  35.799  1.00  0.00      B    H  
ATOM   4674  H2  HOH B1552      17.112  25.203  34.208  1.00  0.00      B    H  
ATOM   4675  O   HOH B1553      26.684   6.170  22.181  1.00  0.00      B    O  
ATOM   4676  H1  HOH B1553      27.228   7.007  22.081  1.00  0.00      B    H  
ATOM   4677  H2  HOH B1553      25.666   6.372  22.257  1.00  0.00      B    H  
ATOM   4678  O   HOH B1554      17.185  36.389  23.273  1.00  0.00      B    O  
ATOM   4679  H1  HOH B1554      16.419  35.698  23.319  1.00  0.00      B    H  
ATOM   4680  H2  HOH B1554      16.791  37.273  23.550  1.00  0.00      B    H  
ATOM   4681  O   HOH B1555      32.026  28.257  11.970  1.00  0.00      B    O  
ATOM   4682  H1  HOH B1555      32.988  28.357  12.336  1.00  0.00      B    H  
ATOM   4683  H2  HOH B1555      31.870  27.258  12.085  1.00  0.00      B    H  
ATOM   4684  O   HOH B1556      22.154  30.133  10.129  1.00  0.00      B    O  
ATOM   4685  H1  HOH B1556      22.714  30.683  10.815  1.00  0.00      B    H  
ATOM   4686  H2  HOH B1556      21.868  30.828   9.440  1.00  0.00      B    H  
ATOM   4687  O   HOH B1557      35.833  25.744  36.598  1.00  0.00      B    O  
ATOM   4688  H1  HOH B1557      36.373  26.096  37.317  1.00  0.00      B    H  
ATOM   4689  H2  HOH B1557      35.615  24.771  36.693  1.00  0.00      B    H  
ATOM   4690  O   HOH B1558      32.000  10.445  35.733  1.00  0.00      B    O  
ATOM   4691  H1  HOH B1558      32.702   9.764  35.993  1.00  0.00      B    H  
ATOM   4692  H2  HOH B1558      31.316   9.902  35.194  1.00  0.00      B    H  
ATOM   4693  O   HOH B1559      33.548  31.875  15.049  1.00  0.00      B    O  
ATOM   4694  H1  HOH B1559      32.628  31.907  15.396  1.00  0.00      B    H  
ATOM   4695  H2  HOH B1559      34.037  31.631  15.854  1.00  0.00      B    H  
ATOM   4696  O   HOH B1560      27.630   8.538  22.232  1.00  0.00      B    O  
ATOM   4697  H1  HOH B1560      28.432   8.639  21.617  1.00  0.00      B    H  
ATOM   4698  H2  HOH B1560      28.043   8.447  23.180  1.00  0.00      B    H  
ATOM   4699  O   HOH B1561      23.810  34.475  25.771  1.00  0.00      B    O  
ATOM   4700  H1  HOH B1561      23.352  33.525  25.888  1.00  0.00      B    H  
ATOM   4701  H2  HOH B1561      23.319  35.139  26.440  1.00  0.00      B    H  
ATOM   4702  O   HOH B1562       7.551   0.347  29.295  1.00  0.00      B    O  
ATOM   4703  H1  HOH B1562       7.466   1.126  29.957  1.00  0.00      B    H  
ATOM   4704  H2  HOH B1562       6.880   0.430  28.541  1.00  0.00      B    H  
ATOM   4705  O   HOH B1563      32.838  30.397  28.411  1.00  0.00      B    O  
ATOM   4706  H1  HOH B1563      33.784  30.382  28.678  1.00  0.00      B    H  
ATOM   4707  H2  HOH B1563      32.690  29.842  27.561  1.00  0.00      B    H  
ATOM   4708  O   HOH B1564      33.257  38.587  20.940  1.00  0.00      B    O  
ATOM   4709  H1  HOH B1564      33.504  39.210  21.696  1.00  0.00      B    H  
ATOM   4710  H2  HOH B1564      33.845  38.750  20.164  1.00  0.00      B    H  
ATOM   4711  O   HOH B1565      38.838  12.263  24.616  1.00  0.00      B    O  
ATOM   4712  H1  HOH B1565      39.832  12.051  24.663  1.00  0.00      B    H  
ATOM   4713  H2  HOH B1565      38.394  11.688  23.938  1.00  0.00      B    H  
ATOM   4714  O   HOH B1566      20.948  24.907  24.852  1.00  0.00      B    O  
ATOM   4715  H1  HOH B1566      21.023  24.023  24.294  1.00  0.00      B    H  
ATOM   4716  H2  HOH B1566      21.837  25.425  24.888  1.00  0.00      B    H  
ATOM   4717  O   HOH B1567      30.572  12.928  35.161  1.00  0.00      B    O  
ATOM   4718  H1  HOH B1567      30.952  12.113  35.624  1.00  0.00      B    H  
ATOM   4719  H2  HOH B1567      30.181  13.500  35.892  1.00  0.00      B    H  
ATOM   4720  O   HOH B1568       6.241   5.194   5.419  1.00  0.00      B    O  
ATOM   4721  H1  HOH B1568       6.117   4.539   4.695  1.00  0.00      B    H  
ATOM   4722  H2  HOH B1568       6.489   6.106   4.929  1.00  0.00      B    H  
ATOM   4723  O   HOH B1569      31.894  20.151  23.575  1.00  0.00      B    O  
ATOM   4724  H1  HOH B1569      32.479  20.907  23.367  1.00  0.00      B    H  
ATOM   4725  H2  HOH B1569      32.234  19.728  24.442  1.00  0.00      B    H  
ATOM   4726  O   HOH B1570      37.240  28.622   4.304  1.00  0.00      B    O  
ATOM   4727  H1  HOH B1570      37.700  28.035   3.719  1.00  0.00      B    H  
ATOM   4728  H2  HOH B1570      37.810  28.734   5.052  1.00  0.00      B    H  
ATOM   4729  O   HOH B1571      26.191  25.603   7.565  1.00  0.00      B    O  
ATOM   4730  H1  HOH B1571      26.193  26.104   6.686  1.00  0.00      B    H  
ATOM   4731  H2  HOH B1571      25.245  25.222   7.681  1.00  0.00      B    H  
ATOM   4732  O   HOH B1572      14.549  35.015  10.787  1.00  0.00      B    O  
ATOM   4733  H1  HOH B1572      14.207  34.061  10.989  1.00  0.00      B    H  
ATOM   4734  H2  HOH B1572      13.701  35.520  10.416  1.00  0.00      B    H  
ATOM   4735  O   HOH B1573      30.424  11.676  16.492  1.00  0.00      B    O  
ATOM   4736  H1  HOH B1573      30.189  12.440  17.170  1.00  0.00      B    H  
ATOM   4737  H2  HOH B1573      30.014  10.754  16.718  1.00  0.00      B    H  
ATOM   4738  O   HOH B1574      12.531  12.302  22.666  1.00  0.00      B    O  
ATOM   4739  H1  HOH B1574      13.390  11.763  22.659  1.00  0.00      B    H  
ATOM   4740  H2  HOH B1574      12.800  13.280  22.430  1.00  0.00      B    H  
ATOM   4741  O   HOH B1575      22.682   0.618  18.921  1.00  0.00      B    O  
ATOM   4742  H1  HOH B1575      23.070  -0.230  19.302  1.00  0.00      B    H  
ATOM   4743  H2  HOH B1575      23.161   0.798  18.035  1.00  0.00      B    H  
ATOM   4744  O   HOH B1576      26.728  37.487  11.594  1.00  0.00      B    O  
ATOM   4745  H1  HOH B1576      27.452  36.817  11.384  1.00  0.00      B    H  
ATOM   4746  H2  HOH B1576      26.311  37.240  12.454  1.00  0.00      B    H  
ATOM   4747  O   HOH B1577      29.568  13.801  31.247  1.00  0.00      B    O  
ATOM   4748  H1  HOH B1577      30.079  13.750  30.327  1.00  0.00      B    H  
ATOM   4749  H2  HOH B1577      29.327  14.749  31.464  1.00  0.00      B    H  
ATOM   4750  O   HOH B1578      29.765  21.673   5.976  1.00  0.00      B    O  
ATOM   4751  H1  HOH B1578      28.946  22.263   6.002  1.00  0.00      B    H  
ATOM   4752  H2  HOH B1578      29.633  21.169   5.069  1.00  0.00      B    H  
ATOM   4753  O   HOH B1579      11.232  28.797  16.543  1.00  0.00      B    O  
ATOM   4754  H1  HOH B1579      10.269  28.968  16.619  1.00  0.00      B    H  
ATOM   4755  H2  HOH B1579      11.454  28.087  17.272  1.00  0.00      B    H  
ATOM   4756  O   HOH B1580      34.719  19.364  22.483  1.00  0.00      B    O  
ATOM   4757  H1  HOH B1580      35.075  18.543  21.959  1.00  0.00      B    H  
ATOM   4758  H2  HOH B1580      34.859  20.234  21.956  1.00  0.00      B    H  
ATOM   4759  O   HOH B1581      20.413  15.194   4.472  1.00  0.00      B    O  
ATOM   4760  H1  HOH B1581      20.019  16.124   4.581  1.00  0.00      B    H  
ATOM   4761  H2  HOH B1581      19.670  14.571   4.161  1.00  0.00      B    H  
ATOM   4762  O   HOH B1582      21.447  18.082   6.839  1.00  0.00      B    O  
ATOM   4763  H1  HOH B1582      22.342  17.615   6.708  1.00  0.00      B    H  
ATOM   4764  H2  HOH B1582      20.927  18.063   5.993  1.00  0.00      B    H  
ATOM   4765  O   HOH B1583      27.765   5.196  16.260  1.00  0.00      B    O  
ATOM   4766  H1  HOH B1583      27.531   5.606  15.323  1.00  0.00      B    H  
ATOM   4767  H2  HOH B1583      28.527   4.495  16.043  1.00  0.00      B    H  
ATOM   4768  O   HOH B1584      32.260  21.058  18.071  1.00  0.00      B    O  
ATOM   4769  H1  HOH B1584      31.520  20.991  17.358  1.00  0.00      B    H  
ATOM   4770  H2  HOH B1584      32.750  21.932  17.917  1.00  0.00      B    H  
ATOM   4771  O   HOH B1585      25.793  34.849   7.597  1.00  0.00      B    O  
ATOM   4772  H1  HOH B1585      25.179  34.090   7.937  1.00  0.00      B    H  
ATOM   4773  H2  HOH B1585      25.804  34.708   6.607  1.00  0.00      B    H  
ATOM   4774  O   HOH B1586      13.561  30.496  -0.231  1.00  0.00      B    O  
ATOM   4775  H1  HOH B1586      13.951  29.845   0.487  1.00  0.00      B    H  
ATOM   4776  H2  HOH B1586      13.703  31.445   0.176  1.00  0.00      B    H  
ATOM   4777  O   HOH B1587       3.374  26.437  35.122  1.00  0.00      B    O  
ATOM   4778  H1  HOH B1587       4.385  26.697  35.121  1.00  0.00      B    H  
ATOM   4779  H2  HOH B1587       3.110  26.130  34.174  1.00  0.00      B    H  
ATOM   4780  O   HOH B1588      26.034  23.850  20.228  1.00  0.00      B    O  
ATOM   4781  H1  HOH B1588      26.785  24.499  20.104  1.00  0.00      B    H  
ATOM   4782  H2  HOH B1588      25.874  23.745  21.197  1.00  0.00      B    H  
ATOM   4783  O   HOH B1589      10.657  19.955  13.055  1.00  0.00      B    O  
ATOM   4784  H1  HOH B1589      10.579  19.707  14.055  1.00  0.00      B    H  
ATOM   4785  H2  HOH B1589       9.853  19.488  12.636  1.00  0.00      B    H  
ATOM   4786  O   HOH B1590       5.761  14.458  30.595  1.00  0.00      B    O  
ATOM   4787  H1  HOH B1590       6.299  13.640  30.265  1.00  0.00      B    H  
ATOM   4788  H2  HOH B1590       6.386  15.201  30.930  1.00  0.00      B    H  
ATOM   4789  O   HOH B1591       8.369  11.202   7.859  1.00  0.00      B    O  
ATOM   4790  H1  HOH B1591       7.808  10.679   8.606  1.00  0.00      B    H  
ATOM   4791  H2  HOH B1591       8.343  10.672   7.003  1.00  0.00      B    H  
ATOM   4792  O   HOH B1592      30.469  12.185  20.933  1.00  0.00      B    O  
ATOM   4793  H1  HOH B1592      31.223  11.518  20.916  1.00  0.00      B    H  
ATOM   4794  H2  HOH B1592      29.653  11.701  21.313  1.00  0.00      B    H  
ATOM   4795  O   HOH B1593      32.004  27.425  27.199  1.00  0.00      B    O  
ATOM   4796  H1  HOH B1593      32.876  27.316  26.692  1.00  0.00      B    H  
ATOM   4797  H2  HOH B1593      31.267  27.023  26.647  1.00  0.00      B    H  
ATOM   4798  O   HOH B1594       8.404  15.645   5.102  1.00  0.00      B    O  
ATOM   4799  H1  HOH B1594       7.649  16.389   5.031  1.00  0.00      B    H  
ATOM   4800  H2  HOH B1594       8.218  14.964   5.841  1.00  0.00      B    H  
ATOM   4801  O   HOH B1595      18.120  26.570  28.683  1.00  0.00      B    O  
ATOM   4802  H1  HOH B1595      18.027  26.116  29.611  1.00  0.00      B    H  
ATOM   4803  H2  HOH B1595      19.037  26.378  28.274  1.00  0.00      B    H  
ATOM   4804  O   HOH B1596      35.566   6.251  29.934  1.00  0.00      B    O  
ATOM   4805  H1  HOH B1596      35.894   5.286  29.753  1.00  0.00      B    H  
ATOM   4806  H2  HOH B1596      36.295   6.819  30.273  1.00  0.00      B    H  
ATOM   4807  O   HOH B1597      28.507  36.870  33.501  1.00  0.00      B    O  
ATOM   4808  H1  HOH B1597      28.751  37.843  33.374  1.00  0.00      B    H  
ATOM   4809  H2  HOH B1597      29.152  36.257  32.971  1.00  0.00      B    H  
ATOM   4810  O   HOH B1598      19.528  35.565  29.262  1.00  0.00      B    O  
ATOM   4811  H1  HOH B1598      19.950  34.762  29.607  1.00  0.00      B    H  
ATOM   4812  H2  HOH B1598      18.737  35.292  28.645  1.00  0.00      B    H  
ATOM   4813  O   HOH B1599      24.272  16.996   6.474  1.00  0.00      B    O  
ATOM   4814  H1  HOH B1599      24.567  16.555   7.311  1.00  0.00      B    H  
ATOM   4815  H2  HOH B1599      24.685  16.522   5.671  1.00  0.00      B    H  
ATOM   4816  O   HOH B1600       3.546  31.929  11.572  1.00  0.00      B    O  
ATOM   4817  H1  HOH B1600       3.789  31.540  10.684  1.00  0.00      B    H  
ATOM   4818  H2  HOH B1600       3.681  32.869  11.566  1.00  0.00      B    H  
ATOM   4819  O   HOH B1601      18.423  28.817  11.257  1.00  0.00      B    O  
ATOM   4820  H1  HOH B1601      18.078  29.514  11.942  1.00  0.00      B    H  
ATOM   4821  H2  HOH B1601      19.376  28.582  11.511  1.00  0.00      B    H  
ATOM   4822  O   HOH B1602       0.323  34.668   8.354  1.00  0.00      B    O  
ATOM   4823  H1  HOH B1602       0.847  35.181   9.049  1.00  0.00      B    H  
ATOM   4824  H2  HOH B1602       0.557  35.027   7.429  1.00  0.00      B    H  
ATOM   4825  O   HOH B1603      11.040  13.785   8.388  1.00  0.00      B    O  
ATOM   4826  H1  HOH B1603      10.185  13.859   8.976  1.00  0.00      B    H  
ATOM   4827  H2  HOH B1603      11.813  13.969   8.937  1.00  0.00      B    H  
ATOM   4828  O   HOH B1604      28.914   8.493  37.873  1.00  0.00      B    O  
ATOM   4829  H1  HOH B1604      28.535   8.709  36.931  1.00  0.00      B    H  
ATOM   4830  H2  HOH B1604      29.088   9.409  38.342  1.00  0.00      B    H  
ATOM   4831  O   HOH B1605      33.241  20.570   5.320  1.00  0.00      B    O  
ATOM   4832  H1  HOH B1605      33.777  21.152   4.659  1.00  0.00      B    H  
ATOM   4833  H2  HOH B1605      32.641  21.256   5.724  1.00  0.00      B    H  
ATOM   4834  O   HOH B1606       3.019  27.702  37.474  1.00  0.00      B    O  
ATOM   4835  H1  HOH B1606       2.081  27.522  37.771  1.00  0.00      B    H  
ATOM   4836  H2  HOH B1606       3.125  27.334  36.537  1.00  0.00      B    H  
ATOM   4837  O   HOH B1607      29.669   3.429  13.544  1.00  0.00      B    O  
ATOM   4838  H1  HOH B1607      29.422   3.642  14.475  1.00  0.00      B    H  
ATOM   4839  H2  HOH B1607      30.639   3.591  13.455  1.00  0.00      B    H  
ATOM   4840  O   HOH B1608      23.817  11.401  14.626  1.00  0.00      B    O  
ATOM   4841  H1  HOH B1608      24.849  11.373  14.514  1.00  0.00      B    H  
ATOM   4842  H2  HOH B1608      23.522  10.435  14.875  1.00  0.00      B    H  
ATOM   4843  O   HOH B1609      13.136  12.505  11.436  1.00  0.00      B    O  
ATOM   4844  H1  HOH B1609      13.930  12.311  12.035  1.00  0.00      B    H  
ATOM   4845  H2  HOH B1609      12.322  12.171  11.951  1.00  0.00      B    H  
ATOM   4846  O   HOH B1610      27.755  29.670  35.170  1.00  0.00      B    O  
ATOM   4847  H1  HOH B1610      27.898  30.402  35.888  1.00  0.00      B    H  
ATOM   4848  H2  HOH B1610      27.962  28.769  35.603  1.00  0.00      B    H  
ATOM   4849  O   HOH B1611      31.628  23.027  32.931  1.00  0.00      B    O  
ATOM   4850  H1  HOH B1611      32.038  22.259  32.475  1.00  0.00      B    H  
ATOM   4851  H2  HOH B1611      32.147  23.196  33.790  1.00  0.00      B    H  
ATOM   4852  O   HOH B1612       1.778  34.855   3.316  1.00  0.00      B    O  
ATOM   4853  H1  HOH B1612       1.095  35.549   3.622  1.00  0.00      B    H  
ATOM   4854  H2  HOH B1612       2.336  34.564   4.092  1.00  0.00      B    H  
ATOM   4855  O   HOH B1613       9.409  12.827   0.665  1.00  0.00      B    O  
ATOM   4856  H1  HOH B1613       8.461  12.680   0.307  1.00  0.00      B    H  
ATOM   4857  H2  HOH B1613       9.363  12.793   1.651  1.00  0.00      B    H  
ATOM   4858  O   HOH B1614      23.856   6.745  22.150  1.00  0.00      B    O  
ATOM   4859  H1  HOH B1614      23.142   6.412  21.470  1.00  0.00      B    H  
ATOM   4860  H2  HOH B1614      23.557   6.472  23.133  1.00  0.00      B    H  
ATOM   4861  O   HOH B1615      13.122  12.985   3.065  1.00  0.00      B    O  
ATOM   4862  H1  HOH B1615      13.146  13.972   3.136  1.00  0.00      B    H  
ATOM   4863  H2  HOH B1615      13.187  12.594   4.023  1.00  0.00      B    H  
ATOM   4864  O   HOH B1616      24.364  33.134  36.005  1.00  0.00      B    O  
ATOM   4865  H1  HOH B1616      25.202  33.233  35.366  1.00  0.00      B    H  
ATOM   4866  H2  HOH B1616      23.646  32.552  35.564  1.00  0.00      B    H  
ATOM   4867  O   HOH B1617      29.888  14.745  37.085  1.00  0.00      B    O  
ATOM   4868  H1  HOH B1617      28.893  14.769  37.063  1.00  0.00      B    H  
ATOM   4869  H2  HOH B1617      30.264  15.461  36.468  1.00  0.00      B    H  
ATOM   4870  O   HOH B1618       3.466  19.677   5.008  1.00  0.00      B    O  
ATOM   4871  H1  HOH B1618       3.577  19.197   4.072  1.00  0.00      B    H  
ATOM   4872  H2  HOH B1618       2.881  20.510   4.903  1.00  0.00      B    H  
ATOM   4873  O   HOH B1619      10.642  38.880   3.831  1.00  0.00      B    O  
ATOM   4874  H1  HOH B1619      11.067  38.372   3.096  1.00  0.00      B    H  
ATOM   4875  H2  HOH B1619      11.214  39.673   4.004  1.00  0.00      B    H  
ATOM   4876  O   HOH B1620       9.808   8.467   4.288  1.00  0.00      B    O  
ATOM   4877  H1  HOH B1620       9.721   7.456   4.211  1.00  0.00      B    H  
ATOM   4878  H2  HOH B1620       9.845   8.845   3.339  1.00  0.00      B    H  
ATOM   4879  O   HOH B1621      28.603  30.064  18.043  1.00  0.00      B    O  
ATOM   4880  H1  HOH B1621      29.275  30.023  17.321  1.00  0.00      B    H  
ATOM   4881  H2  HOH B1621      28.018  29.252  17.992  1.00  0.00      B    H  
ATOM   4882  O   HOH B1622      22.233  11.624   6.670  1.00  0.00      B    O  
ATOM   4883  H1  HOH B1622      22.357  12.679   6.764  1.00  0.00      B    H  
ATOM   4884  H2  HOH B1622      21.921  11.296   7.624  1.00  0.00      B    H  
ATOM   4885  O   HOH B1623      36.379  38.505   7.295  1.00  0.00      B    O  
ATOM   4886  H1  HOH B1623      36.119  38.648   6.343  1.00  0.00      B    H  
ATOM   4887  H2  HOH B1623      35.544  38.765   7.873  1.00  0.00      B    H  
ATOM   4888  O   HOH B1624       7.576  31.390   5.611  1.00  0.00      B    O  
ATOM   4889  H1  HOH B1624       7.101  31.758   4.770  1.00  0.00      B    H  
ATOM   4890  H2  HOH B1624       7.082  30.555   5.880  1.00  0.00      B    H  
ATOM   4891  O   HOH B1625      36.002  36.537  18.189  1.00  0.00      B    O  
ATOM   4892  H1  HOH B1625      36.135  37.333  18.822  1.00  0.00      B    H  
ATOM   4893  H2  HOH B1625      36.783  36.609  17.462  1.00  0.00      B    H  
ATOM   4894  O   HOH B1626       9.729   1.008   9.792  1.00  0.00      B    O  
ATOM   4895  H1  HOH B1626       8.896   1.059   9.181  1.00  0.00      B    H  
ATOM   4896  H2  HOH B1626      10.300   1.744   9.425  1.00  0.00      B    H  
ATOM   4897  O   HOH B1627      21.896   1.824   1.329  1.00  0.00      B    O  
ATOM   4898  H1  HOH B1627      22.018   2.421   0.564  1.00  0.00      B    H  
ATOM   4899  H2  HOH B1627      22.836   1.599   1.628  1.00  0.00      B    H  
ATOM   4900  O   HOH B1628      18.338  20.788   2.479  1.00  0.00      B    O  
ATOM   4901  H1  HOH B1628      18.232  20.675   3.493  1.00  0.00      B    H  
ATOM   4902  H2  HOH B1628      17.475  20.364   2.120  1.00  0.00      B    H  
ATOM   4903  O   HOH B1629      25.861  35.968  21.263  1.00  0.00      B    O  
ATOM   4904  H1  HOH B1629      26.760  35.895  21.655  1.00  0.00      B    H  
ATOM   4905  H2  HOH B1629      25.201  35.995  22.036  1.00  0.00      B    H  
ATOM   4906  O   HOH B1630      30.610  27.213  17.932  1.00  0.00      B    O  
ATOM   4907  H1  HOH B1630      30.214  27.620  18.784  1.00  0.00      B    H  
ATOM   4908  H2  HOH B1630      31.008  26.361  18.206  1.00  0.00      B    H  
ATOM   4909  O   HOH B1631      20.255   0.072  35.973  1.00  0.00      B    O  
ATOM   4910  H1  HOH B1631      19.705   0.943  36.025  1.00  0.00      B    H  
ATOM   4911  H2  HOH B1631      19.679  -0.635  36.375  1.00  0.00      B    H  
ATOM   4912  O   HOH B1632       5.650   8.572  34.084  1.00  0.00      B    O  
ATOM   4913  H1  HOH B1632       5.196   7.739  33.694  1.00  0.00      B    H  
ATOM   4914  H2  HOH B1632       5.650   9.244  33.405  1.00  0.00      B    H  
ATOM   4915  O   HOH B1633      15.230   4.087   5.409  1.00  0.00      B    O  
ATOM   4916  H1  HOH B1633      15.484   3.512   4.609  1.00  0.00      B    H  
ATOM   4917  H2  HOH B1633      16.118   4.530   5.653  1.00  0.00      B    H  
ATOM   4918  O   HOH B1634       5.524  13.910  37.559  1.00  0.00      B    O  
ATOM   4919  H1  HOH B1634       4.999  14.546  38.185  1.00  0.00      B    H  
ATOM   4920  H2  HOH B1634       6.008  13.252  38.202  1.00  0.00      B    H  
ATOM   4921  O   HOH B1635      10.392  11.845  12.496  1.00  0.00      B    O  
ATOM   4922  H1  HOH B1635      10.699  11.241  13.264  1.00  0.00      B    H  
ATOM   4923  H2  HOH B1635       9.409  11.595  12.273  1.00  0.00      B    H  
ATOM   4924  O   HOH B1636       4.714  11.368  22.859  1.00  0.00      B    O  
ATOM   4925  H1  HOH B1636       5.277  10.788  23.471  1.00  0.00      B    H  
ATOM   4926  H2  HOH B1636       4.022  11.763  23.465  1.00  0.00      B    H  
ATOM   4927  O   HOH B1637      12.712   1.226   5.509  1.00  0.00      B    O  
ATOM   4928  H1  HOH B1637      13.270   1.718   6.169  1.00  0.00      B    H  
ATOM   4929  H2  HOH B1637      12.479   1.932   4.812  1.00  0.00      B    H  
ATOM   4930  O   HOH B1638      36.898  23.992  15.092  1.00  0.00      B    O  
ATOM   4931  H1  HOH B1638      37.725  24.105  15.655  1.00  0.00      B    H  
ATOM   4932  H2  HOH B1638      37.055  23.230  14.429  1.00  0.00      B    H  
ATOM   4933  O   HOH B1639      10.762   4.393   5.990  1.00  0.00      B    O  
ATOM   4934  H1  HOH B1639      11.104   3.871   5.141  1.00  0.00      B    H  
ATOM   4935  H2  HOH B1639      11.602   4.877   6.396  1.00  0.00      B    H  
ATOM   4936  O   HOH B1640      31.551  37.380  26.525  1.00  0.00      B    O
[truncated: 87,647 more chars]
