# Supplementary material for: ECE vs DISP Mechanisms in Anodic Electrolysis of Benzyl Alcohols: Computational Prediction of Microscopic Rate Constants
Source: J Phys Chem C Nanomater Interfaces. 2025 Aug 28;129(36):16076–96. doi: 10.1021/acs.jpcc.5c04347 (PMC12434723; doi:10.1021/acs.jpcc.5c04347)
Supplement: Supplementary file 2 [file jp5c04347_si_002.zip › example_simulation_inputs/QMMM_simulation_bulk_H2O_base_OAc/start_05_-1.474_coords.pdb]

TITLE     MDANALYSIS FRAME 0: Created by PDBWriter
CRYST1   39.149   39.149   39.149  90.00  90.00  90.00 P 1           1
ATOM      1  C00 2ag A   1      17.329  21.713  23.771  1.00  0.00      A    C  
ATOM      2  O01 2ag A   1      16.696  20.632  23.106  1.00  0.00      A    O  
ATOM      3  C02 2ag A   1      15.828  20.939  22.026  1.00  0.00      A    C  
ATOM      4  C03 2ag A   1      15.772  22.175  21.370  1.00  0.00      A    C  
ATOM      5  C04 2ag A   1      14.780  22.501  20.505  1.00  0.00      A    C  
ATOM      6  C05 2ag A   1      13.782  21.489  20.130  1.00  0.00      A    C  
ATOM      7  C06 2ag A   1      12.540  21.891  19.315  1.00  0.00      A    C  
ATOM      8  O07 2ag A   1      11.411  21.398  19.871  1.00  0.00      A    O  
ATOM      9  C08 2ag A   1      13.857  20.230  20.750  1.00  0.00      A    C  
ATOM     10  C09 2ag A   1      14.921  19.938  21.646  1.00  0.00      A    C  
ATOM     11  H0A 2ag A   1      16.552  22.376  24.294  1.00  0.00      A    H  
ATOM     12  H0B 2ag A   1      17.976  21.258  24.592  1.00  0.00      A    H  
ATOM     13  H0C 2ag A   1      17.954  22.325  23.080  1.00  0.00      A    H  
ATOM     14  H0D 2ag A   1      16.525  22.915  21.650  1.00  0.00      A    H  
ATOM     15  H0E 2ag A   1      14.667  23.521  20.059  1.00  0.00      A    H  
ATOM     16  H0F 2ag A   1      12.714  21.511  18.306  1.00  0.00      A    H  
ATOM     17  H0G 2ag A   1      12.479  22.967  19.176  1.00  0.00      A    H  
ATOM     18  H0H 2ag A   1      10.608  21.897  19.558  1.00  0.00      A    H  
ATOM     19  H0I 2ag A   1      13.110  19.439  20.475  1.00  0.00      A    H  
ATOM     20  H0J 2ag A   1      15.026  18.945  21.993  1.00  0.00      A    H  
ATOM     21  C00 ACA B   2       9.904  24.603  20.025  1.00  0.00      B    C  
ATOM     22  C01 ACA B   2       8.711  25.512  20.161  1.00  0.00      B    C  
ATOM     23  O02 ACA B   2       9.790  23.387  19.693  1.00  0.00      B    O  
ATOM     24  O03 ACA B   2      11.132  24.866  20.260  1.00  0.00      B    O  
ATOM     25  H04 ACA B   2       7.966  24.990  20.701  1.00  0.00      B    H  
ATOM     26  H05 ACA B   2       8.171  25.631  19.131  1.00  0.00      B    H  
ATOM     27  H06 ACA B   2       9.095  26.424  20.582  1.00  0.00      B    H  
ATOM     28  O   HOH B   1       6.937  22.903  15.705  1.00  0.00      B    O  
ATOM     29  H1  HOH B   1       7.714  23.449  16.099  1.00  0.00      B    H  
ATOM     30  H2  HOH B   1       6.838  22.156  16.367  1.00  0.00      B    H  
ATOM     31  O   HOH B   2       9.984  27.076  17.195  1.00  0.00      B    O  
ATOM     32  H1  HOH B   2      10.563  27.628  16.559  1.00  0.00      B    H  
ATOM     33  H2  HOH B   2      10.316  26.110  17.268  1.00  0.00      B    H  
ATOM     34  O   HOH B   4       5.176  24.237   7.552  1.00  0.00      B    O  
ATOM     35  H1  HOH B   4       6.107  23.887   7.323  1.00  0.00      B    H  
ATOM     36  H2  HOH B   4       5.186  24.648   8.465  1.00  0.00      B    H  
ATOM     37  O   HOH B   5      14.841  23.584  25.987  1.00  0.00      B    O  
ATOM     38  H1  HOH B   5      15.676  23.514  25.405  1.00  0.00      B    H  
ATOM     39  H2  HOH B   5      14.649  22.623  26.272  1.00  0.00      B    H  
ATOM     40  O   HOH B   7      17.685  21.131  14.953  1.00  0.00      B    O  
ATOM     41  H1  HOH B   7      17.163  20.894  15.797  1.00  0.00      B    H  
ATOM     42  H2  HOH B   7      18.247  20.368  14.732  1.00  0.00      B    H  
ATOM     43  O   HOH B   8      11.389  22.050  22.759  1.00  0.00      B    O  
ATOM     44  H1  HOH B   8      11.744  21.247  23.220  1.00  0.00      B    H  
ATOM     45  H2  HOH B   8      11.262  21.744  21.786  1.00  0.00      B    H  
ATOM     46  O   HOH B   9       9.150  24.145  17.030  1.00  0.00      B    O  
ATOM     47  H1  HOH B   9       9.882  24.347  16.294  1.00  0.00      B    H  
ATOM     48  H2  HOH B   9       9.290  23.198  17.302  1.00  0.00      B    H  
ATOM     49  O   HOH B  10      16.506  24.749  11.154  1.00  0.00      B    O  
ATOM     50  H1  HOH B  10      15.610  24.543  10.726  1.00  0.00      B    H  
ATOM     51  H2  HOH B  10      16.427  25.680  11.555  1.00  0.00      B    H  
ATOM     52  O   HOH B  11      10.439  16.645  18.131  1.00  0.00      B    O  
ATOM     53  H1  HOH B  11       9.917  15.932  18.627  1.00  0.00      B    H  
ATOM     54  H2  HOH B  11      10.772  16.194  17.300  1.00  0.00      B    H  
ATOM     55  O   HOH B  12      17.492  18.216  12.331  1.00  0.00      B    O  
ATOM     56  H1  HOH B  12      17.573  18.337  13.308  1.00  0.00      B    H  
ATOM     57  H2  HOH B  12      18.353  17.837  11.943  1.00  0.00      B    H  
ATOM     58  O   HOH B  13       4.175  22.029  32.003  1.00  0.00      B    O  
ATOM     59  H1  HOH B  13       3.305  21.653  31.672  1.00  0.00      B    H  
ATOM     60  H2  HOH B  13       4.817  21.248  32.087  1.00  0.00      B    H  
ATOM     61  O   HOH B  14      24.593   2.495  25.529  1.00  0.00      B    O  
ATOM     62  H1  HOH B  14      24.156   3.430  25.598  1.00  0.00      B    H  
ATOM     63  H2  HOH B  14      24.176   2.048  24.715  1.00  0.00      B    H  
ATOM     64  O   HOH B  15      15.275  11.994  14.569  1.00  0.00      B    O  
ATOM     65  H1  HOH B  15      15.735  11.400  15.235  1.00  0.00      B    H  
ATOM     66  H2  HOH B  15      14.363  11.568  14.347  1.00  0.00      B    H  
ATOM     67  O   HOH B  16      31.500  18.205  15.677  1.00  0.00      B    O  
ATOM     68  H1  HOH B  16      31.494  19.169  15.588  1.00  0.00      B    H  
ATOM     69  H2  HOH B  16      31.652  17.975  16.686  1.00  0.00      B    H  
ATOM     70  O   HOH B  17      11.303  19.217  23.506  1.00  0.00      B    O  
ATOM     71  H1  HOH B  17      11.794  19.405  24.426  1.00  0.00      B    H  
ATOM     72  H2  HOH B  17      11.962  18.872  22.907  1.00  0.00      B    H  
ATOM     73  O   HOH B  18      11.555   5.189   8.890  1.00  0.00      B    O  
ATOM     74  H1  HOH B  18      12.132   5.985   9.146  1.00  0.00      B    H  
ATOM     75  H2  HOH B  18      10.653   5.257   9.405  1.00  0.00      B    H  
ATOM     76  O   HOH B  19      11.578  37.965  30.103  1.00  0.00      B    O  
ATOM     77  H1  HOH B  19      10.625  38.315  29.991  1.00  0.00      B    H  
ATOM     78  H2  HOH B  19      11.777  37.280  29.358  1.00  0.00      B    H  
ATOM     79  O   HOH B  20       2.649  33.736  24.089  1.00  0.00      B    O  
ATOM     80  H1  HOH B  20       3.382  33.075  24.362  1.00  0.00      B    H  
ATOM     81  H2  HOH B  20       3.106  34.577  23.754  1.00  0.00      B    H  
ATOM     82  O   HOH B  21      17.990  31.004  30.529  1.00  0.00      B    O  
ATOM     83  H1  HOH B  21      18.037  30.051  30.207  1.00  0.00      B    H  
ATOM     84  H2  HOH B  21      17.763  31.062  31.542  1.00  0.00      B    H  
ATOM     85  O   HOH B  22      26.094   1.142   4.650  1.00  0.00      B    O  
ATOM     86  H1  HOH B  22      25.290   0.727   5.037  1.00  0.00      B    H  
ATOM     87  H2  HOH B  22      26.857   0.772   5.199  1.00  0.00      B    H  
ATOM     88  O   HOH B  23      21.574  23.030  26.861  1.00  0.00      B    O  
ATOM     89  H1  HOH B  23      22.419  22.505  26.652  1.00  0.00      B    H  
ATOM     90  H2  HOH B  23      21.168  22.530  27.671  1.00  0.00      B    H  
ATOM     91  O   HOH B  24       0.480  16.079  26.556  1.00  0.00      B    O  
ATOM     92  H1  HOH B  24       1.367  15.607  26.691  1.00  0.00      B    H  
ATOM     93  H2  HOH B  24       0.150  15.932  25.635  1.00  0.00      B    H  
ATOM     94  O   HOH B  25      17.283  18.119  23.341  1.00  0.00      B    O  
ATOM     95  H1  HOH B  25      18.238  17.775  23.599  1.00  0.00      B    H  
ATOM     96  H2  HOH B  25      17.390  19.096  23.116  1.00  0.00      B    H  
ATOM     97  O   HOH B  26      12.372   7.493  13.240  1.00  0.00      B    O  
ATOM     98  H1  HOH B  26      11.713   6.858  12.715  1.00  0.00      B    H  
ATOM     99  H2  HOH B  26      13.129   7.758  12.584  1.00  0.00      B    H  
ATOM    100  O   HOH B  27       8.065   7.070   7.923  1.00  0.00      B    O  
ATOM    101  H1  HOH B  27       7.324   7.663   7.547  1.00  0.00      B    H  
ATOM    102  H2  HOH B  27       8.614   6.664   7.200  1.00  0.00      B    H  
ATOM    103  O   HOH B  28      29.645  22.080  23.480  1.00  0.00      B    O  
ATOM    104  H1  HOH B  28      29.426  21.266  22.906  1.00  0.00      B    H  
ATOM    105  H2  HOH B  28      30.022  21.776  24.347  1.00  0.00      B    H  
ATOM    106  O   HOH B  29      30.382  28.536  30.157  1.00  0.00      B    O  
ATOM    107  H1  HOH B  29      30.444  27.569  29.944  1.00  0.00      B    H  
ATOM    108  H2  HOH B  29      30.381  29.117  29.270  1.00  0.00      B    H  
ATOM    109  O   HOH B  30      36.483  23.489   2.323  1.00  0.00      B    O  
ATOM    110  H1  HOH B  30      37.008  22.615   2.256  1.00  0.00      B    H  
ATOM    111  H2  HOH B  30      36.780  23.984   3.199  1.00  0.00      B    H  
ATOM    112  O   HOH B  31      27.180  24.078  -0.211  1.00  0.00      B    O  
ATOM    113  H1  HOH B  31      26.379  23.540  -0.391  1.00  0.00      B    H  
ATOM    114  H2  HOH B  31      27.255  24.061   0.821  1.00  0.00      B    H  
ATOM    115  O   HOH B  32      37.542  36.093   1.345  1.00  0.00      B    O  
ATOM    116  H1  HOH B  32      38.496  35.882   1.050  1.00  0.00      B    H  
ATOM    117  H2  HOH B  32      36.862  35.808   0.656  1.00  0.00      B    H  
ATOM    118  O   HOH B  33      13.876  27.809   4.789  1.00  0.00      B    O  
ATOM    119  H1  HOH B  33      13.379  27.632   3.918  1.00  0.00      B    H  
ATOM    120  H2  HOH B  33      13.759  28.733   5.040  1.00  0.00      B    H  
ATOM    121  O   HOH B  34      35.489  38.128  13.780  1.00  0.00      B    O  
ATOM    122  H1  HOH B  34      35.142  37.252  13.389  1.00  0.00      B    H  
ATOM    123  H2  HOH B  34      36.154  38.558  13.154  1.00  0.00      B    H  
ATOM    124  O   HOH B  35      23.467  16.589  31.114  1.00  0.00      B    O  
ATOM    125  H1  HOH B  35      24.312  16.287  31.594  1.00  0.00      B    H  
ATOM    126  H2  HOH B  35      23.734  17.160  30.317  1.00  0.00      B    H  
ATOM    127  O   HOH B  36      24.066  13.668  27.259  1.00  0.00      B    O  
ATOM    128  H1  HOH B  36      24.361  13.466  28.188  1.00  0.00      B    H  
ATOM    129  H2  HOH B  36      24.846  13.584  26.622  1.00  0.00      B    H  
ATOM    130  O   HOH B  37      24.845  22.684  13.576  1.00  0.00      B    O  
ATOM    131  H1  HOH B  37      24.790  23.108  14.511  1.00  0.00      B    H  
ATOM    132  H2  HOH B  37      24.234  21.920  13.666  1.00  0.00      B    H  
ATOM    133  O   HOH B  38       8.685  21.919  34.769  1.00  0.00      B    O  
ATOM    134  H1  HOH B  38       8.054  21.552  35.408  1.00  0.00      B    H  
ATOM    135  H2  HOH B  38       9.286  21.157  34.352  1.00  0.00      B    H  
ATOM    136  O   HOH B  39      19.844  28.705  20.056  1.00  0.00      B    O  
ATOM    137  H1  HOH B  39      19.827  27.908  19.461  1.00  0.00      B    H  
ATOM    138  H2  HOH B  39      20.607  29.303  19.828  1.00  0.00      B    H  
ATOM    139  O   HOH B  40      32.601  38.432  26.745  1.00  0.00      B    O  
ATOM    140  H1  HOH B  40      33.249  38.393  27.569  1.00  0.00      B    H  
ATOM    141  H2  HOH B  40      32.707  39.351  26.305  1.00  0.00      B    H  
ATOM    142  O   HOH B  41      17.626  25.079  25.598  1.00  0.00      B    O  
ATOM    143  H1  HOH B  41      18.028  24.846  26.511  1.00  0.00      B    H  
ATOM    144  H2  HOH B  41      18.351  24.972  24.876  1.00  0.00      B    H  
ATOM    145  O   HOH B  42      33.226  36.249  30.215  1.00  0.00      B    O  
ATOM    146  H1  HOH B  42      33.928  36.776  29.669  1.00  0.00      B    H  
ATOM    147  H2  HOH B  42      33.303  35.229  29.981  1.00  0.00      B    H  
ATOM    148  O   HOH B  43      27.958  32.614  26.640  1.00  0.00      B    O  
ATOM    149  H1  HOH B  43      28.382  33.208  27.342  1.00  0.00      B    H  
ATOM    150  H2  HOH B  43      28.705  32.462  25.893  1.00  0.00      B    H  
ATOM    151  O   HOH B  44      26.811  27.157  15.530  1.00  0.00      B    O  
ATOM    152  H1  HOH B  44      27.744  27.324  15.802  1.00  0.00      B    H  
ATOM    153  H2  HOH B  44      26.374  28.036  15.314  1.00  0.00      B    H  
ATOM    154  O   HOH B  45       3.394  27.485  22.547  1.00  0.00      B    O  
ATOM    155  H1  HOH B  45       4.251  27.965  22.887  1.00  0.00      B    H  
ATOM    156  H2  HOH B  45       3.127  26.790  23.289  1.00  0.00      B    H  
ATOM    157  O   HOH B  46      23.307  32.277  37.260  1.00  0.00      B    O  
ATOM    158  H1  HOH B  46      22.436  32.829  37.115  1.00  0.00      B    H  
ATOM    159  H2  HOH B  46      23.174  31.734  38.120  1.00  0.00      B    H  
ATOM    160  O   HOH B  47      35.819  38.943  30.770  1.00  0.00      B    O  
ATOM    161  H1  HOH B  47      36.480  38.251  30.434  1.00  0.00      B    H  
ATOM    162  H2  HOH B  47      35.852  38.921  31.787  1.00  0.00      B    H  
ATOM    163  O   HOH B  48      24.383  35.413  14.033  1.00  0.00      B    O  
ATOM    164  H1  HOH B  48      25.138  35.041  14.688  1.00  0.00      B    H  
ATOM    165  H2  HOH B  48      24.116  34.670  13.433  1.00  0.00      B    H  
ATOM    166  O   HOH B  49      24.093  25.529  13.129  1.00  0.00      B    O  
ATOM    167  H1  HOH B  49      23.317  25.031  13.543  1.00  0.00      B    H  
ATOM    168  H2  HOH B  49      24.017  25.367  12.097  1.00  0.00      B    H  
ATOM    169  O   HOH B  50      24.383  36.074  24.421  1.00  0.00      B    O  
ATOM    170  H1  HOH B  50      23.505  35.979  24.970  1.00  0.00      B    H  
ATOM    171  H2  HOH B  50      24.934  35.225  24.617  1.00  0.00      B    H  
ATOM    172  O   HOH B  51       9.033   2.602  27.254  1.00  0.00      B    O  
ATOM    173  H1  HOH B  51       8.080   2.589  27.580  1.00  0.00      B    H  
ATOM    174  H2  HOH B  51       9.396   1.675  27.432  1.00  0.00      B    H  
ATOM    175  O   HOH B  52      17.693  31.081  11.943  1.00  0.00      B    O  
ATOM    176  H1  HOH B  52      17.429  31.885  12.504  1.00  0.00      B    H  
ATOM    177  H2  HOH B  52      18.398  31.316  11.268  1.00  0.00      B    H  
ATOM    178  O   HOH B  53      29.577  39.389  12.298  1.00  0.00      B    O  
ATOM    179  H1  HOH B  53      29.126  38.478  11.976  1.00  0.00      B    H  
ATOM    180  H2  HOH B  53      30.585  39.170  12.237  1.00  0.00      B    H  
ATOM    181  O   HOH B  54      32.875  31.054  27.601  1.00  0.00      B    O  
ATOM    182  H1  HOH B  54      32.342  31.683  28.146  1.00  0.00      B    H  
ATOM    183  H2  HOH B  54      32.695  30.113  27.943  1.00  0.00      B    H  
ATOM    184  O   HOH B  55       6.587  34.255  23.973  1.00  0.00      B    O  
ATOM    185  H1  HOH B  55       6.228  35.221  24.231  1.00  0.00      B    H  
ATOM    186  H2  HOH B  55       5.849  33.638  24.310  1.00  0.00      B    H  
ATOM    187  O   HOH B  56      30.847  32.129  16.003  1.00  0.00      B    O  
ATOM    188  H1  HOH B  56      31.163  32.346  15.048  1.00  0.00      B    H  
ATOM    189  H2  HOH B  56      31.625  32.158  16.605  1.00  0.00      B    H  
ATOM    190  O   HOH B  57      30.184  21.652  35.589  1.00  0.00      B    O  
ATOM    191  H1  HOH B  57      30.191  22.519  36.188  1.00  0.00      B    H  
ATOM    192  H2  HOH B  57      30.875  21.793  34.861  1.00  0.00      B    H  
ATOM    193  O   HOH B  58      31.967  30.169  36.633  1.00  0.00      B    O  
ATOM    194  H1  HOH B  58      31.760  31.001  37.184  1.00  0.00      B    H  
ATOM    195  H2  HOH B  58      32.641  30.357  35.938  1.00  0.00      B    H  
ATOM    196  O   HOH B  59      37.783  34.701  16.323  1.00  0.00      B    O  
ATOM    197  H1  HOH B  59      38.453  34.772  15.598  1.00  0.00      B    H  
ATOM    198  H2  HOH B  59      36.932  35.217  15.990  1.00  0.00      B    H  
ATOM    199  O   HOH B  60      28.887  35.972  33.042  1.00  0.00      B    O  
ATOM    200  H1  HOH B  60      29.887  35.723  32.833  1.00  0.00      B    H  
ATOM    201  H2  HOH B  60      28.780  36.229  34.030  1.00  0.00      B    H  
ATOM    202  O   HOH B  61      35.610   5.349  18.252  1.00  0.00      B    O  
ATOM    203  H1  HOH B  61      36.617   5.179  18.050  1.00  0.00      B    H  
ATOM    204  H2  HOH B  61      35.078   4.475  18.098  1.00  0.00      B    H  
ATOM    205  O   HOH B  62      34.904   6.313  28.293  1.00  0.00      B    O  
ATOM    206  H1  HOH B  62      35.944   6.404  28.140  1.00  0.00      B    H  
ATOM    207  H2  HOH B  62      34.460   7.268  28.276  1.00  0.00      B    H  
ATOM    208  O   HOH B  63      24.286  37.183  21.853  1.00  0.00      B    O  
ATOM    209  H1  HOH B  63      24.416  36.729  22.762  1.00  0.00      B    H  
ATOM    210  H2  HOH B  63      23.283  37.115  21.551  1.00  0.00      B    H  
ATOM    211  O   HOH B  64       1.599  12.611  24.657  1.00  0.00      B    O  
ATOM    212  H1  HOH B  64       1.047  13.154  25.311  1.00  0.00      B    H  
ATOM    213  H2  HOH B  64       0.945  12.103  24.053  1.00  0.00      B    H  
ATOM    214  O   HOH B  65      19.624  10.771  21.532  1.00  0.00      B    O  
ATOM    215  H1  HOH B  65      20.545  10.286  21.351  1.00  0.00      B    H  
ATOM    216  H2  HOH B  65      18.977  10.466  20.811  1.00  0.00      B    H  
ATOM    217  O   HOH B  66      12.216   3.810   1.000  1.00  0.00      B    O  
ATOM    218  H1  HOH B  66      12.924   3.476   0.375  1.00  0.00      B    H  
ATOM    219  H2  HOH B  66      12.679   4.205   1.779  1.00  0.00      B    H  
ATOM    220  O   HOH B  67      31.259  26.182  35.092  1.00  0.00      B    O  
ATOM    221  H1  HOH B  67      31.611  25.215  35.086  1.00  0.00      B    H  
ATOM    222  H2  HOH B  67      30.410  26.208  35.589  1.00  0.00      B    H  
ATOM    223  O   HOH B  68      13.215   9.792   1.541  1.00  0.00      B    O  
ATOM    224  H1  HOH B  68      13.515   8.924   1.059  1.00  0.00      B    H  
ATOM    225  H2  HOH B  68      12.931   9.568   2.467  1.00  0.00      B    H  
ATOM    226  O   HOH B  69      30.425  17.285  13.241  1.00  0.00      B    O  
ATOM    227  H1  HOH B  69      31.199  17.265  13.946  1.00  0.00      B    H  
ATOM    228  H2  HOH B  69      29.760  18.013  13.584  1.00  0.00      B    H  
ATOM    229  O   HOH B  70       5.874  32.012  36.345  1.00  0.00      B    O  
ATOM    230  H1  HOH B  70       6.860  32.253  36.544  1.00  0.00      B    H  
ATOM    231  H2  HOH B  70       5.802  31.645  35.408  1.00  0.00      B    H  
ATOM    232  O   HOH B  71      36.426  23.121  18.595  1.00  0.00      B    O  
ATOM    233  H1  HOH B  71      35.674  23.264  19.277  1.00  0.00      B    H  
ATOM    234  H2  HOH B  71      37.055  22.545  19.100  1.00  0.00      B    H  
ATOM    235  O   HOH B  72      19.153  29.780  38.026  1.00  0.00      B    O  
ATOM    236  H1  HOH B  72      19.398  29.196  38.790  1.00  0.00      B    H  
ATOM    237  H2  HOH B  72      18.701  29.200  37.374  1.00  0.00      B    H  
ATOM    238  O   HOH B  73       8.894  30.978  30.569  1.00  0.00      B    O  
ATOM    239  H1  HOH B  73       8.671  31.581  29.789  1.00  0.00      B    H  
ATOM    240  H2  HOH B  73       9.815  30.566  30.406  1.00  0.00      B    H  
ATOM    241  O   HOH B  74      31.274   8.299  16.766  1.00  0.00      B    O  
ATOM    242  H1  HOH B  74      30.267   8.045  16.865  1.00  0.00      B    H  
ATOM    243  H2  HOH B  74      31.735   7.659  17.411  1.00  0.00      B    H  
ATOM    244  O   HOH B  75       5.593  12.492   4.860  1.00  0.00      B    O  
ATOM    245  H1  HOH B  75       4.925  13.022   4.272  1.00  0.00      B    H  
ATOM    246  H2  HOH B  75       5.090  11.691   5.278  1.00  0.00      B    H  
ATOM    247  O   HOH B  76      30.359  13.326   8.457  1.00  0.00      B    O  
ATOM    248  H1  HOH B  76      29.874  14.152   8.502  1.00  0.00      B    H  
ATOM    249  H2  HOH B  76      29.895  12.654   9.043  1.00  0.00      B    H  
ATOM    250  O   HOH B  77      30.710  32.781  20.185  1.00  0.00      B    O  
ATOM    251  H1  HOH B  77      31.195  32.887  21.095  1.00  0.00      B    H  
ATOM    252  H2  HOH B  77      30.458  33.707  19.840  1.00  0.00      B    H  
ATOM    253  O   HOH B  78      37.636  18.281   5.560  1.00  0.00      B    O  
ATOM    254  H1  HOH B  78      36.658  18.115   5.424  1.00  0.00      B    H  
ATOM    255  H2  HOH B  78      37.791  18.158   6.579  1.00  0.00      B    H  
ATOM    256  O   HOH B  79      21.035  24.739   5.933  1.00  0.00      B    O  
ATOM    257  H1  HOH B  79      20.772  24.900   4.992  1.00  0.00      B    H  
ATOM    258  H2  HOH B  79      21.124  25.675   6.369  1.00  0.00      B    H  
ATOM    259  O   HOH B  80      17.653  17.055  20.890  1.00  0.00      B    O  
ATOM    260  H1  HOH B  80      18.423  16.576  21.263  1.00  0.00      B    H  
ATOM    261  H2  HOH B  80      17.228  17.555  21.641  1.00  0.00      B    H  
ATOM    262  O   HOH B  81      28.963  35.517   8.263  1.00  0.00      B    O  
ATOM    263  H1  HOH B  81      29.271  35.198   9.152  1.00  0.00      B    H  
ATOM    264  H2  HOH B  81      29.786  35.783   7.837  1.00  0.00      B    H  
ATOM    265  O   HOH B  82      19.482   8.517  18.704  1.00  0.00      B    O  
ATOM    266  H1  HOH B  82      19.467   7.767  17.993  1.00  0.00      B    H  
ATOM    267  H2  HOH B  82      20.118   9.272  18.404  1.00  0.00      B    H  
ATOM    268  O   HOH B  83      27.127  19.703  21.581  1.00  0.00      B    O  
ATOM    269  H1  HOH B  83      26.774  20.073  22.440  1.00  0.00      B    H  
ATOM    270  H2  HOH B  83      26.426  19.022  21.271  1.00  0.00      B    H  
ATOM    271  O   HOH B  84      10.660   2.716  10.482  1.00  0.00      B    O  
ATOM    272  H1  HOH B  84      11.434   2.175  10.215  1.00  0.00      B    H  
ATOM    273  H2  HOH B  84      11.075   3.657  10.607  1.00  0.00      B    H  
ATOM    274  O   HOH B  85      32.244   5.096  23.347  1.00  0.00      B    O  
ATOM    275  H1  HOH B  85      33.206   5.110  23.174  1.00  0.00      B    H  
ATOM    276  H2  HOH B  85      31.853   4.233  23.049  1.00  0.00      B    H  
ATOM    277  O   HOH B  86      29.147  27.966  16.683  1.00  0.00      B    O  
ATOM    278  H1  HOH B  86      30.051  27.663  16.860  1.00  0.00      B    H  
ATOM    279  H2  HOH B  86      28.984  28.788  17.260  1.00  0.00      B    H  
ATOM    280  O   HOH B  87      28.401  34.019  29.137  1.00  0.00      B    O  
ATOM    281  H1  HOH B  87      29.308  34.273  29.299  1.00  0.00      B    H  
ATOM    282  H2  HOH B  87      28.178  33.172  29.693  1.00  0.00      B    H  
ATOM    283  O   HOH B  88      33.998  29.276  23.687  1.00  0.00      B    O  
ATOM    284  H1  HOH B  88      33.870  28.388  24.089  1.00  0.00      B    H  
ATOM    285  H2  HOH B  88      34.156  29.163  22.673  1.00  0.00      B    H  
ATOM    286  O   HOH B  89      29.721  36.883  22.295  1.00  0.00      B    O  
ATOM    287  H1  HOH B  89      30.676  37.253  22.251  1.00  0.00      B    H  
ATOM    288  H2  HOH B  89      29.567  36.750  23.282  1.00  0.00      B    H  
ATOM    289  O   HOH B  90      31.271  22.898   0.047  1.00  0.00      B    O  
ATOM    290  H1  HOH B  90      31.420  23.294   0.929  1.00  0.00      B    H  
ATOM    291  H2  HOH B  90      31.906  22.146   0.086  1.00  0.00      B    H  
ATOM    292  O   HOH B  91      30.394   6.682  24.276  1.00  0.00      B    O  
ATOM    293  H1  HOH B  91      29.940   6.096  24.930  1.00  0.00      B    H  
ATOM    294  H2  HOH B  91      31.135   6.083  23.940  1.00  0.00      B    H  
ATOM    295  O   HOH B  92      33.586   1.876   4.243  1.00  0.00      B    O  
ATOM    296  H1  HOH B  92      32.939   1.870   3.493  1.00  0.00      B    H  
ATOM    297  H2  HOH B  92      33.869   0.936   4.386  1.00  0.00      B    H  
ATOM    298  O   HOH B  93      27.882  30.443   4.877  1.00  0.00      B    O  
ATOM    299  H1  HOH B  93      28.125  29.810   5.684  1.00  0.00      B    H  
ATOM    300  H2  HOH B  93      27.470  31.264   5.262  1.00  0.00      B    H  
ATOM    301  O   HOH B  94       3.178   4.211  14.674  1.00  0.00      B    O  
ATOM    302  H1  HOH B  94       4.128   3.906  14.411  1.00  0.00      B    H  
ATOM    303  H2  HOH B  94       2.572   3.772  13.987  1.00  0.00      B    H  
ATOM    304  O   HOH B  95      23.764   4.031  28.313  1.00  0.00      B    O  
ATOM    305  H1  HOH B  95      22.737   4.150  28.361  1.00  0.00      B    H  
ATOM    306  H2  HOH B  95      23.963   3.050  28.107  1.00  0.00      B    H  
ATOM    307  O   HOH B  96      25.373  23.409  16.382  1.00  0.00      B    O  
ATOM    308  H1  HOH B  96      25.738  24.338  16.524  1.00  0.00      B    H  
ATOM    309  H2  HOH B  96      24.492  23.268  16.883  1.00  0.00      B    H  
ATOM    310  O   HOH B  97      16.006  20.717  17.090  1.00  0.00      B    O  
ATOM    311  H1  HOH B  97      15.963  19.861  17.627  1.00  0.00      B    H  
ATOM    312  H2  HOH B  97      15.263  21.318  17.369  1.00  0.00      B    H  
ATOM    313  O   HOH B  98       1.410  36.342  29.778  1.00  0.00      B    O  
ATOM    314  H1  HOH B  98       1.992  36.212  30.592  1.00  0.00      B    H  
ATOM    315  H2  HOH B  98       1.508  35.471  29.267  1.00  0.00      B    H  
ATOM    316  O   HOH B  99       2.963  24.472   9.940  1.00  0.00      B    O  
ATOM    317  H1  HOH B  99       3.874  24.046  10.044  1.00  0.00      B    H  
ATOM    318  H2  HOH B  99       2.469  24.283  10.790  1.00  0.00      B    H  
ATOM    319  O   HOH B 100      11.683  12.396  35.089  1.00  0.00      B    O  
ATOM    320  H1  HOH B 100      10.920  11.780  35.090  1.00  0.00      B    H  
ATOM    321  H2  HOH B 100      11.767  12.662  36.087  1.00  0.00      B    H  
ATOM    322  O   HOH B 101      24.981  30.549  11.988  1.00  0.00      B    O  
ATOM    323  H1  HOH B 101      25.908  30.189  12.199  1.00  0.00      B    H  
ATOM    324  H2  HOH B 101      25.084  31.486  11.662  1.00  0.00      B    H  
ATOM    325  O   HOH B 102       8.859  38.144  32.812  1.00  0.00      B    O  
ATOM    326  H1  HOH B 102       8.890  37.186  33.111  1.00  0.00      B    H  
ATOM    327  H2  HOH B 102       9.794  38.484  32.950  1.00  0.00      B    H  
ATOM    328  O   HOH B 103      22.866  22.500   6.225  1.00  0.00      B    O  
ATOM    329  H1  HOH B 103      22.214  23.288   6.093  1.00  0.00      B    H  
ATOM    330  H2  HOH B 103      22.402  21.670   5.847  1.00  0.00      B    H  
ATOM    331  O   HOH B 104      28.074  38.356  16.618  1.00  0.00      B    O  
ATOM    332  H1  HOH B 104      27.856  38.679  17.541  1.00  0.00      B    H  
ATOM    333  H2  HOH B 104      28.632  39.042  16.172  1.00  0.00      B    H  
ATOM    334  O   HOH B 105      14.994   6.046  34.042  1.00  0.00      B    O  
ATOM    335  H1  HOH B 105      15.628   5.263  33.895  1.00  0.00      B    H  
ATOM    336  H2  HOH B 105      14.502   6.193  33.168  1.00  0.00      B    H  
ATOM    337  O   HOH B 106      25.691  24.837  32.329  1.00  0.00      B    O  
ATOM    338  H1  HOH B 106      26.546  25.375  32.503  1.00  0.00      B    H  
ATOM    339  H2  HOH B 106      25.579  24.303  33.190  1.00  0.00      B    H  
ATOM    340  O   HOH B 107      13.214  35.151  25.557  1.00  0.00      B    O  
ATOM    341  H1  HOH B 107      12.695  34.657  24.831  1.00  0.00      B    H  
ATOM    342  H2  HOH B 107      13.636  35.920  25.084  1.00  0.00      B    H  
ATOM    343  O   HOH B 108      11.639  24.441   6.299  1.00  0.00      B    O  
ATOM    344  H1  HOH B 108      11.897  23.486   6.472  1.00  0.00      B    H  
ATOM    345  H2  HOH B 108      12.478  25.005   6.376  1.00  0.00      B    H  
ATOM    346  O   HOH B 109      15.188  28.494  18.377  1.00  0.00      B    O  
ATOM    347  H1  HOH B 109      15.742  29.236  18.830  1.00  0.00      B    H  
ATOM    348  H2  HOH B 109      15.883  27.937  17.920  1.00  0.00      B    H  
ATOM    349  O   HOH B 110      34.830  35.294   3.113  1.00  0.00      B    O  
ATOM    350  H1  HOH B 110      35.114  36.242   3.211  1.00  0.00      B    H  
ATOM    351  H2  HOH B 110      35.224  34.699   3.789  1.00  0.00      B    H  
ATOM    352  O   HOH B 111      20.225  29.065  22.678  1.00  0.00      B    O  
ATOM    353  H1  HOH B 111      19.953  28.840  21.724  1.00  0.00      B    H  
ATOM    354  H2  HOH B 111      21.047  29.632  22.690  1.00  0.00      B    H  
ATOM    355  O   HOH B 112      14.642  22.688  38.331  1.00  0.00      B    O  
ATOM    356  H1  HOH B 112      13.733  22.234  38.151  1.00  0.00      B    H  
ATOM    357  H2  HOH B 112      15.353  21.990  38.627  1.00  0.00      B    H  
ATOM    358  O   HOH B 113      35.269  19.118  10.136  1.00  0.00      B    O  
ATOM    359  H1  HOH B 113      34.529  18.416   9.948  1.00  0.00      B    H  
ATOM    360  H2  HOH B 113      34.875  19.715  10.903  1.00  0.00      B    H  
ATOM    361  O   HOH B 114       9.500  28.709   6.280  1.00  0.00      B    O  
ATOM    362  H1  HOH B 114       8.612  29.126   6.507  1.00  0.00      B    H  
ATOM    363  H2  HOH B 114      10.277  29.135   6.779  1.00  0.00      B    H  
ATOM    364  O   HOH B 115      11.687  13.952   2.491  1.00  0.00      B    O  
ATOM    365  H1  HOH B 115      11.317  14.808   2.703  1.00  0.00      B    H  
ATOM    366  H2  HOH B 115      12.515  14.050   1.925  1.00  0.00      B    H  
ATOM    367  O   HOH B 116       4.871  33.101   0.368  1.00  0.00      B    O  
ATOM    368  H1  HOH B 116       5.836  32.849   0.135  1.00  0.00      B    H  
ATOM    369  H2  HOH B 116       4.435  32.233   0.703  1.00  0.00      B    H  
ATOM    370  O   HOH B 117      19.721  18.005  24.448  1.00  0.00      B    O  
ATOM    371  H1  HOH B 117      20.617  18.421  24.537  1.00  0.00      B    H  
ATOM    372  H2  HOH B 117      19.865  16.973  24.552  1.00  0.00      B    H  
ATOM    373  O   HOH B 118      28.103   9.876  24.969  1.00  0.00      B    O  
ATOM    374  H1  HOH B 118      28.328   9.116  24.323  1.00  0.00      B    H  
ATOM    375  H2  HOH B 118      27.287   9.550  25.425  1.00  0.00      B    H  
ATOM    376  O   HOH B 119      37.651  12.037  30.858  1.00  0.00      B    O  
ATOM    377  H1  HOH B 119      37.620  11.375  30.088  1.00  0.00      B    H  
ATOM    378  H2  HOH B 119      36.992  12.729  30.638  1.00  0.00      B    H  
ATOM    379  O   HOH B 120      21.710   1.086   0.612  1.00  0.00      B    O  
ATOM    380  H1  HOH B 120      22.118   0.642   1.471  1.00  0.00      B    H  
ATOM    381  H2  HOH B 120      22.180   1.968   0.608  1.00  0.00      B    H  
ATOM    382  O   HOH B 121      26.677  26.671  25.329  1.00  0.00      B    O  
ATOM    383  H1  HOH B 121      27.442  27.311  25.443  1.00  0.00      B    H  
ATOM    384  H2  HOH B 121      26.917  26.020  24.658  1.00  0.00      B    H  
ATOM    385  O   HOH B 122      31.359  17.734  26.616  1.00  0.00      B    O  
ATOM    386  H1  HOH B 122      31.491  17.185  25.765  1.00  0.00      B    H  
ATOM    387  H2  HOH B 122      31.739  18.620  26.379  1.00  0.00      B    H  
ATOM    388  O   HOH B 123      38.522   7.645  13.436  1.00  0.00      B    O  
ATOM    389  H1  HOH B 123      38.741   7.462  14.406  1.00  0.00      B    H  
ATOM    390  H2  HOH B 123      37.744   7.021  13.225  1.00  0.00      B    H  
ATOM    391  O   HOH B 124       2.162   2.972  25.135  1.00  0.00      B    O  
ATOM    392  H1  HOH B 124       2.523   2.216  24.560  1.00  0.00      B    H  
ATOM    393  H2  HOH B 124       1.506   2.518  25.773  1.00  0.00      B    H  
ATOM    394  O   HOH B 125      22.928   4.935  25.302  1.00  0.00      B    O  
ATOM    395  H1  HOH B 125      22.163   4.991  26.005  1.00  0.00      B    H  
ATOM    396  H2  HOH B 125      23.494   5.768  25.444  1.00  0.00      B    H  
ATOM    397  O   HOH B 126      24.211   5.996   0.745  1.00  0.00      B    O  
ATOM    398  H1  HOH B 126      23.658   6.463   1.438  1.00  0.00      B    H  
ATOM    399  H2  HOH B 126      23.938   5.006   0.870  1.00  0.00      B    H  
ATOM    400  O   HOH B 127      23.353   8.571  38.783  1.00  0.00      B    O  
ATOM    401  H1  HOH B 127      22.455   8.767  39.237  1.00  0.00      B    H  
ATOM    402  H2  HOH B 127      23.892   7.833  39.166  1.00  0.00      B    H  
ATOM    403  O   HOH B 128      30.986  11.022  16.007  1.00  0.00      B    O  
ATOM    404  H1  HOH B 128      30.899  10.055  16.293  1.00  0.00      B    H  
ATOM    405  H2  HOH B 128      31.766  11.427  16.470  1.00  0.00      B    H  
ATOM    406  O   HOH B 129      34.468  34.931   6.190  1.00  0.00      B    O  
ATOM    407  H1  HOH B 129      34.860  34.330   5.519  1.00  0.00      B    H  
ATOM    408  H2  HOH B 129      35.220  35.526   6.536  1.00  0.00      B    H  
ATOM    409  O   HOH B 130       4.549  31.663   6.171  1.00  0.00      B    O  
ATOM    410  H1  HOH B 130       4.549  32.272   5.316  1.00  0.00      B    H  
ATOM    411  H2  HOH B 130       3.680  31.154   6.199  1.00  0.00      B    H  
ATOM    412  O   HOH B 131      14.684   1.434  15.159  1.00  0.00      B    O  
ATOM    413  H1  HOH B 131      14.381   2.273  15.680  1.00  0.00      B    H  
ATOM    414  H2  HOH B 131      13.798   0.984  14.838  1.00  0.00      B    H  
ATOM    415  O   HOH B 132      13.644  15.143  31.681  1.00  0.00      B    O  
ATOM    416  H1  HOH B 132      14.129  15.840  31.177  1.00  0.00      B    H  
ATOM    417  H2  HOH B 132      14.310  14.361  31.866  1.00  0.00      B    H  
ATOM    418  O   HOH B 133       8.480  21.826  25.413  1.00  0.00      B    O  
ATOM    419  H1  HOH B 133       8.609  20.859  25.337  1.00  0.00      B    H  
ATOM    420  H2  HOH B 133       8.559  22.105  26.372  1.00  0.00      B    H  
ATOM    421  O   HOH B 134      14.522   6.913   1.439  1.00  0.00      B    O  
ATOM    422  H1  HOH B 134      15.117   6.072   1.198  1.00  0.00      B    H  
ATOM    423  H2  HOH B 134      15.123   7.567   1.876  1.00  0.00      B    H  
ATOM    424  O   HOH B 135      17.226   5.052  24.697  1.00  0.00      B    O  
ATOM    425  H1  HOH B 135      17.855   4.766  23.969  1.00  0.00      B    H  
ATOM    426  H2  HOH B 135      16.351   5.128  24.199  1.00  0.00      B    H  
ATOM    427  O   HOH B 136       2.784  19.569   7.718  1.00  0.00      B    O  
ATOM    428  H1  HOH B 136       3.031  20.291   7.081  1.00  0.00      B    H  
ATOM    429  H2  HOH B 136       3.002  19.964   8.632  1.00  0.00      B    H  
ATOM    430  O   HOH B 137       6.574  15.864  27.371  1.00  0.00      B    O  
ATOM    431  H1  HOH B 137       6.819  14.872  27.288  1.00  0.00      B    H  
ATOM    432  H2  HOH B 137       7.404  16.384  27.143  1.00  0.00      B    H  
ATOM    433  O   HOH B 138       7.838  14.236  24.294  1.00  0.00      B    O  
ATOM    434  H1  HOH B 138       7.772  13.601  25.133  1.00  0.00      B    H  
ATOM    435  H2  HOH B 138       8.680  14.003  23.777  1.00  0.00      B    H  
ATOM    436  O   HOH B 139       0.501   8.536  37.478  1.00  0.00      B    O  
ATOM    437  H1  HOH B 139       1.255   9.004  36.972  1.00  0.00      B    H  
ATOM    438  H2  HOH B 139       0.769   8.498  38.415  1.00  0.00      B    H  
ATOM    439  O   HOH B 140      32.055  13.776  31.229  1.00  0.00      B    O  
ATOM    440  H1  HOH B 140      31.399  14.460  30.870  1.00  0.00      B    H  
ATOM    441  H2  HOH B 140      32.209  13.143  30.392  1.00  0.00      B    H  
ATOM    442  O   HOH B 141       1.946  28.534  27.329  1.00  0.00      B    O  
ATOM    443  H1  HOH B 141       1.482  28.883  26.467  1.00  0.00      B    H  
ATOM    444  H2  HOH B 141       1.294  28.719  28.141  1.00  0.00      B    H  
ATOM    445  O   HOH B 142      24.727  38.670   6.750  1.00  0.00      B    O  
ATOM    446  H1  HOH B 142      25.431  37.960   6.823  1.00  0.00      B    H  
ATOM    447  H2  HOH B 142      24.683  39.302   7.482  1.00  0.00      B    H  
ATOM    448  O   HOH B 143      19.161  15.501  34.442  1.00  0.00      B    O  
ATOM    449  H1  HOH B 143      18.390  14.821  34.290  1.00  0.00      B    H  
ATOM    450  H2  HOH B 143      19.934  15.287  33.842  1.00  0.00      B    H  
ATOM    451  O   HOH B 144      19.853  34.189  13.333  1.00  0.00      B    O  
ATOM    452  H1  HOH B 144      18.862  34.068  13.295  1.00  0.00      B    H  
ATOM    453  H2  HOH B 144      20.028  35.069  13.732  1.00  0.00      B    H  
ATOM    454  O   HOH B 145      36.270  21.301  23.284  1.00  0.00      B    O  
ATOM    455  H1  HOH B 145      36.934  20.526  23.350  1.00  0.00      B    H  
ATOM    456  H2  HOH B 145      36.645  22.079  23.853  1.00  0.00      B    H  
ATOM    457  O   HOH B 146      35.765  15.652  21.306  1.00  0.00      B    O  
ATOM    458  H1  HOH B 146      35.702  14.619  21.233  1.00  0.00      B    H  
ATOM    459  H2  HOH B 146      36.554  15.879  20.671  1.00  0.00      B    H  
ATOM    460  O   HOH B 147       5.122  30.343  16.831  1.00  0.00      B    O  
ATOM    461  H1  HOH B 147       5.319  29.387  16.509  1.00  0.00      B    H  
ATOM    462  H2  HOH B 147       4.145  30.371  17.003  1.00  0.00      B    H  
ATOM    463  O   HOH B 148      30.704  17.869  10.496  1.00  0.00      B    O  
ATOM    464  H1  HOH B 148      30.649  17.701  11.447  1.00  0.00      B    H  
ATOM    465  H2  HOH B 148      30.344  18.798  10.343  1.00  0.00      B    H  
ATOM    466  O   HOH B 149      34.400  16.378  18.457  1.00  0.00      B    O  
ATOM    467  H1  HOH B 149      35.234  16.018  18.018  1.00  0.00      B    H  
ATOM    468  H2  HOH B 149      34.694  16.769  19.328  1.00  0.00      B    H  
ATOM    469  O   HOH B 150       6.912  15.635  16.680  1.00  0.00      B    O  
ATOM    470  H1  HOH B 150       7.504  15.085  16.002  1.00  0.00      B    H  
ATOM    471  H2  HOH B 150       7.503  15.988  17.403  1.00  0.00      B    H  
ATOM    472  O   HOH B 151      25.846   9.912  26.921  1.00  0.00      B    O  
ATOM    473  H1  HOH B 151      24.897  10.016  27.299  1.00  0.00      B    H  
ATOM    474  H2  HOH B 151      26.344   9.305  27.517  1.00  0.00      B    H  
ATOM    475  O   HOH B 152      10.468  15.456  12.827  1.00  0.00      B    O  
ATOM    476  H1  HOH B 152      10.789  14.848  12.118  1.00  0.00      B    H  
ATOM    477  H2  HOH B 152      11.179  15.445  13.577  1.00  0.00      B    H  
ATOM    478  O   HOH B 153      17.415  11.439  17.790  1.00  0.00      B    O  
ATOM    479  H1  HOH B 153      17.517  12.152  18.481  1.00  0.00      B    H  
ATOM    480  H2  HOH B 153      18.087  11.523  17.020  1.00  0.00      B    H  
ATOM    481  O   HOH B 154      26.027  38.190  24.858  1.00  0.00      B    O  
ATOM    482  H1  HOH B 154      25.559  37.347  24.641  1.00  0.00      B    H  
ATOM    483  H2  HOH B 154      26.325  38.178  25.767  1.00  0.00      B    H  
ATOM    484  O   HOH B 155      17.834  15.255  28.837  1.00  0.00      B    O  
ATOM    485  H1  HOH B 155      18.399  15.471  29.649  1.00  0.00      B    H  
ATOM    486  H2  HOH B 155      18.359  14.571  28.303  1.00  0.00      B    H  
ATOM    487  O   HOH B 156      32.575  21.611  37.035  1.00  0.00      B    O  
ATOM    488  H1  HOH B 156      31.636  21.432  36.742  1.00  0.00      B    H  
ATOM    489  H2  HOH B 156      32.736  21.079  37.862  1.00  0.00      B    H  
ATOM    490  O   HOH B 157      27.812  26.515  37.646  1.00  0.00      B    O  
ATOM    491  H1  HOH B 157      27.826  27.214  38.337  1.00  0.00      B    H  
ATOM    492  H2  HOH B 157      27.552  25.623  38.064  1.00  0.00      B    H  
ATOM    493  O   HOH B 158      17.315   1.022   0.425  1.00  0.00      B    O  
ATOM    494  H1  HOH B 158      17.694   1.917   0.326  1.00  0.00      B    H  
ATOM    495  H2  HOH B 158      16.619   0.871  -0.285  1.00  0.00      B    H  
ATOM    496  O   HOH B 159       2.456  20.797  27.983  1.00  0.00      B    O  
ATOM    497  H1  HOH B 159       2.094  21.419  28.679  1.00  0.00      B    H  
ATOM    498  H2  HOH B 159       3.445  20.776  28.019  1.00  0.00      B    H  
ATOM    499  O   HOH B 160      12.382  11.089  19.266  1.00  0.00      B    O  
ATOM    500  H1  HOH B 160      11.779  10.304  19.580  1.00  0.00      B    H  
ATOM    501  H2  HOH B 160      13.304  10.765  19.419  1.00  0.00      B    H  
ATOM    502  O   HOH B 161      10.687  11.134   8.910  1.00  0.00      B    O  
ATOM    503  H1  HOH B 161      10.346  10.195   9.172  1.00  0.00      B    H  
ATOM    504  H2  HOH B 161       9.917  11.835   9.031  1.00  0.00      B    H  
ATOM    505  O   HOH B 162       2.688  26.288  17.133  1.00  0.00      B    O  
ATOM    506  H1  HOH B 162       2.888  26.901  16.355  1.00  0.00      B    H  
ATOM    507  H2  HOH B 162       3.561  26.196  17.688  1.00  0.00      B    H  
ATOM    508  O   HOH B 163      20.199  26.225  11.469  1.00  0.00      B    O  
ATOM    509  H1  HOH B 163      19.972  25.429  12.071  1.00  0.00      B    H  
ATOM    510  H2  HOH B 163      20.667  25.766  10.668  1.00  0.00      B    H  
ATOM    511  O   HOH B 164       6.566   3.800  31.327  1.00  0.00      B    O  
ATOM    512  H1  HOH B 164       7.263   3.880  32.028  1.00  0.00      B    H  
ATOM    513  H2  HOH B 164       6.341   4.733  31.044  1.00  0.00      B    H  
ATOM    514  O   HOH B 165      36.591  14.068  33.359  1.00  0.00      B    O  
ATOM    515  H1  HOH B 165      35.576  13.720  33.225  1.00  0.00      B    H  
ATOM    516  H2  HOH B 165      36.599  14.850  33.998  1.00  0.00      B    H  
ATOM    517  O   HOH B 166      27.116  31.382   0.732  1.00  0.00      B    O  
ATOM    518  H1  HOH B 166      26.921  30.907  -0.147  1.00  0.00      B    H  
ATOM    519  H2  HOH B 166      27.360  30.668   1.421  1.00  0.00      B    H  
ATOM    520  O   HOH B 167      22.318  19.929  37.363  1.00  0.00      B    O  
ATOM    521  H1  HOH B 167      21.692  19.330  36.829  1.00  0.00      B    H  
ATOM    522  H2  HOH B 167      21.767  20.525  37.953  1.00  0.00      B    H  
ATOM    523  O   HOH B 168      37.664   1.902  32.541  1.00  0.00      B    O  
ATOM    524  H1  HOH B 168      38.049   1.332  31.723  1.00  0.00      B    H  
ATOM    525  H2  HOH B 168      37.207   1.326  33.176  1.00  0.00      B    H  
ATOM    526  O   HOH B 169      37.592  32.153   0.240  1.00  0.00      B    O  
ATOM    527  H1  HOH B 169      38.457  32.008   0.633  1.00  0.00      B    H  
ATOM    528  H2  HOH B 169      36.894  31.934   1.048  1.00  0.00      B    H  
ATOM    529  O   HOH B 170      32.933  27.067  10.458  1.00  0.00      B    O  
ATOM    530  H1  HOH B 170      32.677  26.911  11.460  1.00  0.00      B    H  
ATOM    531  H2  HOH B 170      33.216  28.006  10.314  1.00  0.00      B    H  
ATOM    532  O   HOH B 171      38.575  32.765   4.095  1.00  0.00      B    O  
ATOM    533  H1  HOH B 171      39.414  32.274   3.895  1.00  0.00      B    H  
ATOM    534  H2  HOH B 171      38.603  33.702   3.650  1.00  0.00      B    H  
ATOM    535  O   HOH B 172      28.716  14.770   0.246  1.00  0.00      B    O  
ATOM    536  H1  HOH B 172      28.014  14.047   0.073  1.00  0.00      B    H  
ATOM    537  H2  HOH B 172      29.555  14.508  -0.249  1.00  0.00      B    H  
ATOM    538  O   HOH B 173      33.014   4.862  37.473  1.00  0.00      B    O  
ATOM    539  H1  HOH B 173      33.450   5.492  36.894  1.00  0.00      B    H  
ATOM    540  H2  HOH B 173      32.730   5.459  38.291  1.00  0.00      B    H  
ATOM    541  O   HOH B 174       0.700  16.507   1.272  1.00  0.00      B    O  
ATOM    542  H1  HOH B 174       0.448  17.438   0.848  1.00  0.00      B    H  
ATOM    543  H2  HOH B 174       0.180  16.362   2.181  1.00  0.00      B    H  
ATOM    544  O   HOH B 175      36.629  30.013  12.967  1.00  0.00      B    O  
ATOM    545  H1  HOH B 175      36.230  29.155  13.267  1.00  0.00      B    H  
ATOM    546  H2  HOH B 175      36.816  30.528  13.809  1.00  0.00      B    H  
ATOM    547  O   HOH B 176       3.170   1.080  14.556  1.00  0.00      B    O  
ATOM    548  H1  HOH B 176       3.994   1.605  14.331  1.00  0.00      B    H  
ATOM    549  H2  HOH B 176       3.115   0.933  15.551  1.00  0.00      B    H  
ATOM    550  O   HOH B 177      22.011  32.624  27.751  1.00  0.00      B    O  
ATOM    551  H1  HOH B 177      21.993  32.301  28.706  1.00  0.00      B    H  
ATOM    552  H2  HOH B 177      22.367  31.788  27.186  1.00  0.00      B    H  
ATOM    553  O   HOH B 178      33.821  14.965  15.251  1.00  0.00      B    O  
ATOM    554  H1  HOH B 178      34.118  14.479  14.399  1.00  0.00      B    H  
ATOM    555  H2  HOH B 178      32.834  14.754  15.364  1.00  0.00      B    H  
ATOM    556  O   HOH B 179      35.288  25.305  23.036  1.00  0.00      B    O  
ATOM    557  H1  HOH B 179      36.133  25.056  22.566  1.00  0.00      B    H  
ATOM    558  H2  HOH B 179      35.471  25.681  23.922  1.00  0.00      B    H  
ATOM    559  O   HOH B 180      35.559  19.059  25.974  1.00  0.00      B    O  
ATOM    560  H1  HOH B 180      36.410  19.127  26.517  1.00  0.00      B    H  
ATOM    561  H2  HOH B 180      35.786  18.709  25.023  1.00  0.00      B    H  
ATOM    562  O   HOH B 181      10.888  15.389  25.664  1.00  0.00      B    O  
ATOM    563  H1  HOH B 181      11.844  15.846  25.578  1.00  0.00      B    H  
ATOM    564  H2  HOH B 181      10.973  14.445  26.007  1.00  0.00      B    H  
ATOM    565  O   HOH B 182      18.577  25.037  39.026  1.00  0.00      B    O  
ATOM    566  H1  HOH B 182      18.543  24.003  39.157  1.00  0.00      B    H  
ATOM    567  H2  HOH B 182      19.409  25.252  38.485  1.00  0.00      B    H  
ATOM    568  O   HOH B 183       2.970  39.189  19.935  1.00  0.00      B    O  
ATOM    569  H1  HOH B 183       2.403  39.491  20.696  1.00  0.00      B    H  
ATOM    570  H2  HOH B 183       3.712  38.568  20.257  1.00  0.00      B    H  
ATOM    571  O   HOH B 184      27.352  14.524  14.712  1.00  0.00      B    O  
ATOM    572  H1  HOH B 184      27.867  13.778  14.270  1.00  0.00      B    H  
ATOM    573  H2  HOH B 184      28.070  15.127  15.135  1.00  0.00      B    H  
ATOM    574  O   HOH B 185      10.376   2.008  34.896  1.00  0.00      B    O  
ATOM    575  H1  HOH B 185      10.860   2.793  35.303  1.00  0.00      B    H  
ATOM    576  H2  HOH B 185       9.571   2.417  34.435  1.00  0.00      B    H  
ATOM    577  O   HOH B 186      26.310  36.674  38.278  1.00  0.00      B    O  
ATOM    578  H1  HOH B 186      25.913  35.893  37.815  1.00  0.00      B    H  
ATOM    579  H2  HOH B 186      26.813  36.454  39.111  1.00  0.00      B    H  
ATOM    580  O   HOH B 187      13.407  11.164  16.516  1.00  0.00      B    O  
ATOM    581  H1  HOH B 187      14.102  10.427  16.559  1.00  0.00      B    H  
ATOM    582  H2  HOH B 187      13.281  11.512  17.474  1.00  0.00      B    H  
ATOM    583  O   HOH B 188      28.687   3.957  20.073  1.00  0.00      B    O  
ATOM    584  H1  HOH B 188      28.538   4.356  20.987  1.00  0.00      B    H  
ATOM    585  H2  HOH B 188      28.611   2.884  20.160  1.00  0.00      B    H  
ATOM    586  O   HOH B 189       9.066  10.024  28.460  1.00  0.00      B    O  
ATOM    587  H1  HOH B 189       8.086  10.328  28.498  1.00  0.00      B    H  
ATOM    588  H2  HOH B 189       9.466  10.140  29.368  1.00  0.00      B    H  
ATOM    589  O   HOH B 190      19.107   3.713  29.983  1.00  0.00      B    O  
ATOM    590  H1  HOH B 190      18.906   3.996  29.014  1.00  0.00      B    H  
ATOM    591  H2  HOH B 190      18.586   2.818  30.057  1.00  0.00      B    H  
ATOM    592  O   HOH B 191      28.609  30.436  18.010  1.00  0.00      B    O  
ATOM    593  H1  HOH B 191      28.745  31.392  17.769  1.00  0.00      B    H  
ATOM    594  H2  HOH B 191      29.126  30.215  18.839  1.00  0.00      B    H  
ATOM    595  O   HOH B 192      17.558  14.545  19.086  1.00  0.00      B    O  
ATOM    596  H1  HOH B 192      16.700  14.001  19.098  1.00  0.00      B    H  
ATOM    597  H2  HOH B 192      17.527  15.248  19.813  1.00  0.00      B    H  
ATOM    598  O   HOH B 193       5.126  19.121  13.492  1.00  0.00      B    O  
ATOM    599  H1  HOH B 193       6.143  18.989  13.367  1.00  0.00      B    H  
ATOM    600  H2  HOH B 193       4.776  18.191  13.480  1.00  0.00      B    H  
ATOM    601  O   HOH B 194      27.740  38.058  31.598  1.00  0.00      B    O  
ATOM    602  H1  HOH B 194      28.259  37.288  31.942  1.00  0.00      B    H  
ATOM    603  H2  HOH B 194      27.079  38.351  32.306  1.00  0.00      B    H  
ATOM    604  O   HOH B 195       7.925  25.111  12.847  1.00  0.00      B    O  
ATOM    605  H1  HOH B 195       7.662  24.111  12.784  1.00  0.00      B    H  
ATOM    606  H2  HOH B 195       8.967  25.050  12.923  1.00  0.00      B    H  
ATOM    607  O   HOH B 196      28.112  29.150   7.125  1.00  0.00      B    O  
ATOM    608  H1  HOH B 196      28.974  28.650   7.270  1.00  0.00      B    H  
ATOM    609  H2  HOH B 196      27.747  29.414   8.033  1.00  0.00      B    H  
ATOM    610  O   HOH B 197      14.552  37.051  34.148  1.00  0.00      B    O  
ATOM    611  H1  HOH B 197      13.789  37.263  34.874  1.00  0.00      B    H  
ATOM    612  H2  HOH B 197      14.128  36.514  33.414  1.00  0.00      B    H  
ATOM    613  O   HOH B 198       6.945  18.784   0.958  1.00  0.00      B    O  
ATOM    614  H1  HOH B 198       6.164  18.171   1.157  1.00  0.00      B    H  
ATOM    615  H2  HOH B 198       6.814  19.103   0.023  1.00  0.00      B    H  
ATOM    616  O   HOH B 199      33.422  23.175  24.710  1.00  0.00      B    O  
ATOM    617  H1  HOH B 199      33.460  22.176  24.429  1.00  0.00      B    H  
ATOM    618  H2  HOH B 199      34.348  23.454  25.053  1.00  0.00      B    H  
ATOM    619  O   HOH B 200      13.785  13.457  27.607  1.00  0.00      B    O  
ATOM    620  H1  HOH B 200      14.057  14.425  27.903  1.00  0.00      B    H  
ATOM    621  H2  HOH B 200      14.059  12.811  28.342  1.00  0.00      B    H  
ATOM    622  O   HOH B 201       4.083  24.453   4.850  1.00  0.00      B    O  
ATOM    623  H1  HOH B 201       4.324  24.400   5.844  1.00  0.00      B    H  
ATOM    624  H2  HOH B 201       3.221  24.031   4.693  1.00  0.00      B    H  
ATOM    625  O   HOH B 202      31.828   2.743  33.619  1.00  0.00      B    O  
ATOM    626  H1  HOH B 202      31.564   2.794  34.643  1.00  0.00      B    H  
ATOM    627  H2  HOH B 202      31.983   1.739  33.404  1.00  0.00      B    H  
ATOM    628  O   HOH B 203       1.015  30.192  34.168  1.00  0.00      B    O  
ATOM    629  H1  HOH B 203       1.782  30.690  34.730  1.00  0.00      B    H  
ATOM    630  H2  HOH B 203       1.506  29.920  33.298  1.00  0.00      B    H  
ATOM    631  O   HOH B 204       0.983  36.364  21.309  1.00  0.00      B    O  
ATOM    632  H1  HOH B 204       0.771  35.657  20.537  1.00  0.00      B    H  
ATOM    633  H2  HOH B 204       0.330  37.119  21.138  1.00  0.00      B    H  
ATOM    634  O   HOH B 205      26.390  27.533   4.916  1.00  0.00      B    O  
ATOM    635  H1  HOH B 205      26.409  27.225   5.905  1.00  0.00      B    H  
ATOM    636  H2  HOH B 205      27.269  27.302   4.401  1.00  0.00      B    H  
ATOM    637  O   HOH B 206      39.112   3.259  14.422  1.00  0.00      B    O  
ATOM    638  H1  HOH B 206      39.489   3.043  15.356  1.00  0.00      B    H  
ATOM    639  H2  HOH B 206      38.739   4.151  14.507  1.00  0.00      B    H  
ATOM    640  O   HOH B 207      20.406  32.457  30.729  1.00  0.00      B    O  
ATOM    641  H1  HOH B 207      19.563  31.921  30.510  1.00  0.00      B    H  
ATOM    642  H2  HOH B 207      20.115  33.275  31.227  1.00  0.00      B    H  
ATOM    643  O   HOH B 208      12.122  13.843  11.374  1.00  0.00      B    O  
ATOM    644  H1  HOH B 208      12.510  14.178  10.498  1.00  0.00      B    H  
ATOM    645  H2  HOH B 208      12.026  12.800  11.340  1.00  0.00      B    H  
ATOM    646  O   HOH B 209      32.114  28.531  32.243  1.00  0.00      B    O  
ATOM    647  H1  HOH B 209      31.714  28.389  31.325  1.00  0.00      B    H  
ATOM    648  H2  HOH B 209      32.601  29.412  32.137  1.00  0.00      B    H  
ATOM    649  O   HOH B 210       3.804   1.139  28.277  1.00  0.00      B    O  
ATOM    650  H1  HOH B 210       4.292   1.308  29.128  1.00  0.00      B    H  
ATOM    651  H2  HOH B 210       4.072   1.878  27.666  1.00  0.00      B    H  
ATOM    652  O   HOH B 211      27.368  33.458   4.219  1.00  0.00      B    O  
ATOM    653  H1  HOH B 211      27.284  34.402   4.559  1.00  0.00      B    H  
ATOM    654  H2  HOH B 211      28.194  33.058   4.631  1.00  0.00      B    H  
ATOM    655  O   HOH B 212       1.320  25.142   8.049  1.00  0.00      B    O  
ATOM    656  H1  HOH B 212       1.625  26.045   7.705  1.00  0.00      B    H  
ATOM    657  H2  HOH B 212       1.967  24.873   8.795  1.00  0.00      B    H  
ATOM    658  O   HOH B 213      28.235  31.381  29.987  1.00  0.00      B    O  
ATOM    659  H1  HOH B 213      27.720  30.620  30.300  1.00  0.00      B    H  
ATOM    660  H2  HOH B 213      28.949  31.106  29.292  1.00  0.00      B    H  
ATOM    661  O   HOH B 214       6.109  11.667   9.435  1.00  0.00      B    O  
ATOM    662  H1  HOH B 214       6.254  11.234  10.320  1.00  0.00      B    H  
ATOM    663  H2  HOH B 214       5.722  11.007   8.770  1.00  0.00      B    H  
ATOM    664  O   HOH B 215      28.842  11.951  14.480  1.00  0.00      B    O  
ATOM    665  H1  HOH B 215      28.738  11.320  13.719  1.00  0.00      B    H  
ATOM    666  H2  HOH B 215      29.629  11.574  15.052  1.00  0.00      B    H  
ATOM    667  O   HOH B 216       2.723  30.560  23.048  1.00  0.00      B    O  
ATOM    668  H1  HOH B 216       3.320  29.830  23.473  1.00  0.00      B    H  
ATOM    669  H2  HOH B 216       3.323  31.227  22.581  1.00  0.00      B    H  
ATOM    670  O   HOH B 217      27.954   2.714  23.917  1.00  0.00      B    O  
ATOM    671  H1  HOH B 217      28.276   1.763  23.664  1.00  0.00      B    H  
ATOM    672  H2  HOH B 217      28.066   2.860  24.911  1.00  0.00      B    H  
ATOM    673  O   HOH B 218      15.570  16.579   6.599  1.00  0.00      B    O  
ATOM    674  H1  HOH B 218      15.377  17.158   7.378  1.00  0.00      B    H  
ATOM    675  H2  HOH B 218      16.313  17.021   6.077  1.00  0.00      B    H  
ATOM    676  O   HOH B 219       8.572  24.288  36.358  1.00  0.00      B    O  
ATOM    677  H1  HOH B 219       8.737  23.438  35.807  1.00  0.00      B    H  
ATOM    678  H2  HOH B 219       8.513  25.072  35.696  1.00  0.00      B    H  
ATOM    679  O   HOH B 220       5.068  38.493  38.631  1.00  0.00      B    O  
ATOM    680  H1  HOH B 220       5.900  38.760  38.098  1.00  0.00      B    H  
ATOM    681  H2  HOH B 220       5.222  37.609  39.082  1.00  0.00      B    H  
ATOM    682  O   HOH B 221      15.627  30.546   8.507  1.00  0.00      B    O  
ATOM    683  H1  HOH B 221      16.117  30.925   7.706  1.00  0.00      B    H  
ATOM    684  H2  HOH B 221      14.650  30.723   8.322  1.00  0.00      B    H  
ATOM    685  O   HOH B 222      19.912  13.055  39.512  1.00  0.00      B    O  
ATOM    686  H1  HOH B 222      20.788  13.034  38.984  1.00  0.00      B    H  
ATOM    687  H2  HOH B 222      19.125  12.884  38.875  1.00  0.00      B    H  
ATOM    688  O   HOH B 223      16.030  30.321  38.748  1.00  0.00      B    O  
ATOM    689  H1  HOH B 223      15.690  31.046  39.390  1.00  0.00      B    H  
ATOM    690  H2  HOH B 223      16.094  30.774  37.880  1.00  0.00      B    H  
ATOM    691  O   HOH B 224      27.330  29.240   2.256  1.00  0.00      B    O  
ATOM    692  H1  HOH B 224      26.658  28.502   2.368  1.00  0.00      B    H  
ATOM    693  H2  HOH B 224      27.656  29.419   3.202  1.00  0.00      B    H  
ATOM    694  O   HOH B 225       3.327  24.004  20.373  1.00  0.00      B    O  
ATOM    695  H1  HOH B 225       3.302  23.459  21.253  1.00  0.00      B    H  
ATOM    696  H2  HOH B 225       4.197  23.856  19.861  1.00  0.00      B    H  
ATOM    697  O   HOH B 226      16.259  13.475   3.655  1.00  0.00      B    O  
ATOM    698  H1  HOH B 226      15.484  14.120   4.027  1.00  0.00      B    H  
ATOM    699  H2  HOH B 226      17.073  13.786   4.096  1.00  0.00      B    H  
ATOM    700  O   HOH B 227       7.080  35.931   1.148  1.00  0.00      B    O  
ATOM    701  H1  HOH B 227       6.140  35.697   0.794  1.00  0.00      B    H  
ATOM    702  H2  HOH B 227       6.936  36.333   2.039  1.00  0.00      B    H  
ATOM    703  O   HOH B 228      30.268  20.871   2.659  1.00  0.00      B    O  
ATOM    704  H1  HOH B 228      31.119  21.447   2.660  1.00  0.00      B    H  
ATOM    705  H2  HOH B 228      30.140  20.494   3.558  1.00  0.00      B    H  
ATOM    706  O   HOH B 229      30.642  36.048  10.491  1.00  0.00      B    O  
ATOM    707  H1  HOH B 229      31.161  36.701  11.054  1.00  0.00      B    H  
ATOM    708  H2  HOH B 229      31.171  35.231  10.199  1.00  0.00      B    H  
ATOM    709  O   HOH B 230      21.736  30.713  15.268  1.00  0.00      B    O  
ATOM    710  H1  HOH B 230      21.567  29.727  15.151  1.00  0.00      B    H  
ATOM    711  H2  HOH B 230      22.437  30.802  15.983  1.00  0.00      B    H  
ATOM    712  O   HOH B 231      25.807  14.986  37.234  1.00  0.00      B    O  
ATOM    713  H1  HOH B 231      25.335  15.582  37.920  1.00  0.00      B    H  
ATOM    714  H2  HOH B 231      26.202  14.188  37.769  1.00  0.00      B    H  
ATOM    715  O   HOH B 232      38.218  29.993  28.652  1.00  0.00      B    O  
ATOM    716  H1  HOH B 232      38.402  30.886  28.892  1.00  0.00      B    H  
ATOM    717  H2  HOH B 232      37.407  29.964  27.959  1.00  0.00      B    H  
ATOM    718  O   HOH B 233      25.270   7.411  35.614  1.00  0.00      B    O  
ATOM    719  H1  HOH B 233      24.243   7.476  35.637  1.00  0.00      B    H  
ATOM    720  H2  HOH B 233      25.431   6.436  35.275  1.00  0.00      B    H  
ATOM    721  O   HOH B 234      31.153  35.094  17.449  1.00  0.00      B    O  
ATOM    722  H1  HOH B 234      31.964  34.551  17.505  1.00  0.00      B    H  
ATOM    723  H2  HOH B 234      31.151  35.785  18.175  1.00  0.00      B    H  
ATOM    724  O   HOH B 235      29.542  -0.019  38.671  1.00  0.00      B    O  
ATOM    725  H1  HOH B 235      29.269   0.892  38.478  1.00  0.00      B    H  
ATOM    726  H2  HOH B 235      30.558   0.020  38.701  1.00  0.00      B    H  
ATOM    727  O   HOH B 236      11.472  12.956  26.693  1.00  0.00      B    O  
ATOM    728  H1  HOH B 236      11.263  12.161  26.106  1.00  0.00      B    H  
ATOM    729  H2  HOH B 236      12.521  13.025  27.001  1.00  0.00      B    H  
ATOM    730  O   HOH B 237       2.389  34.351  28.145  1.00  0.00      B    O  
ATOM    731  H1  HOH B 237       2.105  33.852  27.308  1.00  0.00      B    H  
ATOM    732  H2  HOH B 237       3.354  34.692  28.133  1.00  0.00      B    H  
ATOM    733  O   HOH B 238       5.596   4.091  35.191  1.00  0.00      B    O  
ATOM    734  H1  HOH B 238       5.319   4.730  34.454  1.00  0.00      B    H  
ATOM    735  H2  HOH B 238       4.801   3.654  35.585  1.00  0.00      B    H  
ATOM    736  O   HOH B 239      35.180  16.242  27.091  1.00  0.00      B    O  
ATOM    737  H1  HOH B 239      36.073  16.335  27.622  1.00  0.00      B    H  
ATOM    738  H2  HOH B 239      35.182  17.067  26.541  1.00  0.00      B    H  
ATOM    739  O   HOH B 240       5.279   6.764  26.866  1.00  0.00      B    O  
ATOM    740  H1  HOH B 240       6.227   7.134  27.004  1.00  0.00      B    H  
ATOM    741  H2  HOH B 240       5.328   5.724  26.646  1.00  0.00      B    H  
ATOM    742  O   HOH B 241       6.350  20.657   9.687  1.00  0.00      B    O  
ATOM    743  H1  HOH B 241       6.881  20.102  10.303  1.00  0.00      B    H  
ATOM    744  H2  HOH B 241       6.615  21.665   9.833  1.00  0.00      B    H  
ATOM    745  O   HOH B 242      25.673   0.439   9.425  1.00  0.00      B    O  
ATOM    746  H1  HOH B 242      26.691   0.181   9.348  1.00  0.00      B    H  
ATOM    747  H2  HOH B 242      25.453   0.484  10.389  1.00  0.00      B    H  
ATOM    748  O   HOH B 243       5.838  12.344   0.749  1.00  0.00      B    O  
ATOM    749  H1  HOH B 243       5.062  12.503   1.402  1.00  0.00      B    H  
ATOM    750  H2  HOH B 243       6.665  12.210   1.246  1.00  0.00      B    H  
ATOM    751  O   HOH B 244      36.767   2.351   0.630  1.00  0.00      B    O  
ATOM    752  H1  HOH B 244      37.514   2.302  -0.026  1.00  0.00      B    H  
ATOM    753  H2  HOH B 244      37.136   2.781   1.464  1.00  0.00      B    H  
ATOM    754  O   HOH B 245       3.206   3.905  19.590  1.00  0.00      B    O  
ATOM    755  H1  HOH B 245       3.273   4.460  18.752  1.00  0.00      B    H  
ATOM    756  H2  HOH B 245       3.555   2.931  19.311  1.00  0.00      B    H  
ATOM    757  O   HOH B 246       4.319  35.801  17.245  1.00  0.00      B    O  
ATOM    758  H1  HOH B 246       4.271  35.410  18.190  1.00  0.00      B    H  
ATOM    759  H2  HOH B 246       4.167  34.999  16.587  1.00  0.00      B    H  
ATOM    760  O   HOH B 247       1.742  17.993  28.276  1.00  0.00      B    O  
ATOM    761  H1  HOH B 247       1.902  18.959  27.886  1.00  0.00      B    H  
ATOM    762  H2  HOH B 247       1.060  17.558  27.710  1.00  0.00      B    H  
ATOM    763  O   HOH B 248      34.624  14.027   4.490  1.00  0.00      B    O  
ATOM    764  H1  HOH B 248      35.031  14.162   5.450  1.00  0.00      B    H  
ATOM    765  H2  HOH B 248      35.125  14.660   3.877  1.00  0.00      B    H  
ATOM    766  O   HOH B 249      10.177  38.725  11.681  1.00  0.00      B    O  
ATOM    767  H1  HOH B 249       9.474  38.223  11.075  1.00  0.00      B    H  
ATOM    768  H2  HOH B 249      10.386  38.195  12.480  1.00  0.00      B    H  
ATOM    769  O   HOH B 250       8.703   1.298  18.473  1.00  0.00      B    O  
ATOM    770  H1  HOH B 250       8.024   1.025  17.752  1.00  0.00      B    H  
ATOM    771  H2  HOH B 250       9.612   0.802  18.327  1.00  0.00      B    H  
ATOM    772  O   HOH B 251      17.782  17.089   9.038  1.00  0.00      B    O  
ATOM    773  H1  HOH B 251      17.409  16.279   8.553  1.00  0.00      B    H  
ATOM    774  H2  HOH B 251      17.441  16.993   9.994  1.00  0.00      B    H  
ATOM    775  O   HOH B 252       3.705  33.528  15.671  1.00  0.00      B    O  
ATOM    776  H1  HOH B 252       4.389  32.819  15.478  1.00  0.00      B    H  
ATOM    777  H2  HOH B 252       3.167  33.103  16.413  1.00  0.00      B    H  
ATOM    778  O   HOH B 253      16.639  29.219   2.245  1.00  0.00      B    O  
ATOM    779  H1  HOH B 253      16.658  29.446   1.235  1.00  0.00      B    H  
ATOM    780  H2  HOH B 253      16.877  28.214   2.243  1.00  0.00      B    H  
ATOM    781  O   HOH B 254      15.895   9.558   5.629  1.00  0.00      B    O  
ATOM    782  H1  HOH B 254      16.224   8.631   5.240  1.00  0.00      B    H  
ATOM    783  H2  HOH B 254      15.517  10.144   4.825  1.00  0.00      B    H  
ATOM    784  O   HOH B 255       9.422  19.458   0.628  1.00  0.00      B    O  
ATOM    785  H1  HOH B 255       9.265  20.487   0.614  1.00  0.00      B    H  
ATOM    786  H2  HOH B 255       8.520  18.965   0.807  1.00  0.00      B    H  
ATOM    787  O   HOH B 256      22.239   9.853  19.894  1.00  0.00      B    O  
ATOM    788  H1  HOH B 256      23.195  10.167  19.663  1.00  0.00      B    H  
ATOM    789  H2  HOH B 256      22.200   8.861  20.017  1.00  0.00      B    H  
ATOM    790  O   HOH B 257      23.516  16.637   9.711  1.00  0.00      B    O  
ATOM    791  H1  HOH B 257      23.908  17.402  10.239  1.00  0.00      B    H  
ATOM    792  H2  HOH B 257      23.119  15.899  10.253  1.00  0.00      B    H  
ATOM    793  O   HOH B 258      27.311   8.769   7.701  1.00  0.00      B    O  
ATOM    794  H1  HOH B 258      27.748   7.885   7.381  1.00  0.00      B    H  
ATOM    795  H2  HOH B 258      26.750   9.113   6.917  1.00  0.00      B    H  
ATOM    796  O   HOH B 259      13.872  36.969  23.078  1.00  0.00      B    O  
ATOM    797  H1  HOH B 259      12.973  37.481  23.082  1.00  0.00      B    H  
ATOM    798  H2  HOH B 259      13.751  36.264  22.400  1.00  0.00      B    H  
ATOM    799  O   HOH B 260      34.943   0.136   0.827  1.00  0.00      B    O  
ATOM    800  H1  HOH B 260      35.233  -0.663   1.354  1.00  0.00      B    H  
ATOM    801  H2  HOH B 260      35.673   0.856   0.709  1.00  0.00      B    H  
ATOM    802  O   HOH B 261       2.217   5.218  32.551  1.00  0.00      B    O  
ATOM    803  H1  HOH B 261       1.382   5.390  32.041  1.00  0.00      B    H  
ATOM    804  H2  HOH B 261       2.193   4.277  32.915  1.00  0.00      B    H  
ATOM    805  O   HOH B 262      38.043   7.466  29.251  1.00  0.00      B    O  
ATOM    806  H1  HOH B 262      38.113   6.977  28.346  1.00  0.00      B    H  
ATOM    807  H2  HOH B 262      38.940   7.299  29.660  1.00  0.00      B    H  
ATOM    808  O   HOH B 263      10.683  36.413   5.551  1.00  0.00      B    O  
ATOM    809  H1  HOH B 263      10.256  37.279   5.865  1.00  0.00      B    H  
ATOM    810  H2  HOH B 263      11.462  36.607   4.938  1.00  0.00      B    H  
ATOM    811  O   HOH B 264      25.921  30.628  23.163  1.00  0.00      B    O  
ATOM    812  H1  HOH B 264      26.465  30.069  22.431  1.00  0.00      B    H  
ATOM    813  H2  HOH B 264      25.786  29.989  23.975  1.00  0.00      B    H  
ATOM    814  O   HOH B 265      19.024  39.149  26.799  1.00  0.00      B    O  
ATOM    815  H1  HOH B 265      19.160  38.162  26.610  1.00  0.00      B    H  
ATOM    816  H2  HOH B 265      19.850  39.464  27.277  1.00  0.00      B    H  
ATOM    817  O   HOH B 266      22.276  35.780  35.720  1.00  0.00      B    O  
ATOM    818  H1  HOH B 266      21.569  35.053  35.780  1.00  0.00      B    H  
ATOM    819  H2  HOH B 266      23.166  35.351  35.393  1.00  0.00      B    H  
ATOM    820  O   HOH B 267      12.687   4.511  25.138  1.00  0.00      B    O  
ATOM    821  H1  HOH B 267      12.000   5.216  24.961  1.00  0.00      B    H  
ATOM    822  H2  HOH B 267      12.857   4.414  26.138  1.00  0.00      B    H  
ATOM    823  O   HOH B 268       0.160   6.428   2.669  1.00  0.00      B    O  
ATOM    824  H1  HOH B 268       0.187   5.770   1.899  1.00  0.00      B    H  
ATOM    825  H2  HOH B 268      -0.039   7.330   2.294  1.00  0.00      B    H  
ATOM    826  O   HOH B 269      27.108   8.109  32.534  1.00  0.00      B    O  
ATOM    827  H1  HOH B 269      27.165   8.642  31.669  1.00  0.00      B    H  
ATOM    828  H2  HOH B 269      27.937   8.249  33.077  1.00  0.00      B    H  
ATOM    829  O   HOH B 270      14.468  16.011  28.092  1.00  0.00      B    O  
ATOM    830  H1  HOH B 270      14.415  16.687  28.867  1.00  0.00      B    H  
ATOM    831  H2  HOH B 270      15.353  16.141  27.598  1.00  0.00      B    H  
ATOM    832  O   HOH B 271      33.497  31.448  34.629  1.00  0.00      B    O  
ATOM    833  H1  HOH B 271      32.944  32.332  34.618  1.00  0.00      B    H  
ATOM    834  H2  HOH B 271      33.771  31.208  33.634  1.00  0.00      B    H  
ATOM    835  O   HOH B 272      10.186  19.136  34.198  1.00  0.00      B    O  
ATOM    836  H1  HOH B 272       9.289  19.354  33.755  1.00  0.00      B    H  
ATOM    837  H2  HOH B 272      10.088  19.121  35.213  1.00  0.00      B    H  
ATOM    838  O   HOH B 273      35.745   2.439  14.278  1.00  0.00      B    O  
ATOM    839  H1  HOH B 273      35.001   2.056  14.893  1.00  0.00      B    H  
ATOM    840  H2  HOH B 273      35.967   1.693  13.623  1.00  0.00      B    H  
ATOM    841  O   HOH B 274      31.741  29.896   9.545  1.00  0.00      B    O  
ATOM    842  H1  HOH B 274      31.072  29.135   9.710  1.00  0.00      B    H  
ATOM    843  H2  HOH B 274      31.550  30.328   8.653  1.00  0.00      B    H  
ATOM    844  O   HOH B 275      24.445   9.519   3.684  1.00  0.00      B    O  
ATOM    845  H1  HOH B 275      25.029   9.984   3.009  1.00  0.00      B    H  
ATOM    846  H2  HOH B 275      24.943   9.625   4.554  1.00  0.00      B    H  
ATOM    847  O   HOH B 276       5.200  31.605  14.225  1.00  0.00      B    O  
ATOM    848  H1  HOH B 276       5.906  31.172  14.833  1.00  0.00      B    H  
ATOM    849  H2  HOH B 276       4.849  30.863  13.688  1.00  0.00      B    H  
ATOM    850  O   HOH B 277      21.934  35.407   5.145  1.00  0.00      B    O  
ATOM    851  H1  HOH B 277      22.355  36.161   5.694  1.00  0.00      B    H  
ATOM    852  H2  HOH B 277      22.517  34.611   5.339  1.00  0.00      B    H  
ATOM    853  O   HOH B 278      29.802  28.669  35.907  1.00  0.00      B    O  
ATOM    854  H1  HOH B 278      29.365  28.203  36.715  1.00  0.00      B    H  
ATOM    855  H2  HOH B 278      30.526  29.253  36.227  1.00  0.00      B    H  
ATOM    856  O   HOH B 279       5.619  31.806  10.512  1.00  0.00      B    O  
ATOM    857  H1  HOH B 279       5.352  31.003  11.095  1.00  0.00      B    H  
ATOM    858  H2  HOH B 279       6.558  31.561  10.142  1.00  0.00      B    H  
ATOM    859  O   HOH B 280      30.573  13.558  22.849  1.00  0.00      B    O  
ATOM    860  H1  HOH B 280      30.744  13.494  21.851  1.00  0.00      B    H  
ATOM    861  H2  HOH B 280      30.534  14.571  23.132  1.00  0.00      B    H  
ATOM    862  O   HOH B 281      24.629  25.148   2.668  1.00  0.00      B    O  
ATOM    863  H1  HOH B 281      23.607  25.131   2.961  1.00  0.00      B    H  
ATOM    864  H2  HOH B 281      24.901  26.149   2.552  1.00  0.00      B    H  
ATOM    865  O   HOH B 282      34.545  38.346  21.020  1.00  0.00      B    O  
ATOM    866  H1  HOH B 282      34.717  37.925  20.146  1.00  0.00      B    H  
ATOM    867  H2  HOH B 282      35.165  37.913  21.704  1.00  0.00      B    H  
ATOM    868  O   HOH B 283      37.699  19.714   8.696  1.00  0.00      B    O  
ATOM    869  H1  HOH B 283      38.186  20.566   8.636  1.00  0.00      B    H  
ATOM    870  H2  HOH B 283      36.752  19.923   8.955  1.00  0.00      B    H  
ATOM    871  O   HOH B 284      13.550  17.351   3.175  1.00  0.00      B    O  
ATOM    872  H1  HOH B 284      12.630  17.855   3.195  1.00  0.00      B    H  
ATOM    873  H2  HOH B 284      14.336  17.973   3.275  1.00  0.00      B    H  
ATOM    874  O   HOH B 285      31.835   5.252   2.933  1.00  0.00      B    O  
ATOM    875  H1  HOH B 285      32.191   4.670   3.682  1.00  0.00      B    H  
ATOM    876  H2  HOH B 285      31.929   6.252   3.272  1.00  0.00      B    H  
ATOM    877  O   HOH B 286      12.737  18.379  15.722  1.00  0.00      B    O  
ATOM    878  H1  HOH B 286      13.017  17.599  15.143  1.00  0.00      B    H  
ATOM    879  H2  HOH B 286      13.293  18.286  16.561  1.00  0.00      B    H  
ATOM    880  O   HOH B 287      13.512   4.265  27.610  1.00  0.00      B    O  
ATOM    881  H1  HOH B 287      13.722   3.388  28.090  1.00  0.00      B    H  
ATOM    882  H2  HOH B 287      14.391   4.784  27.397  1.00  0.00      B    H  
ATOM    883  O   HOH B 288      32.243  33.948   3.550  1.00  0.00      B    O  
ATOM    884  H1  HOH B 288      31.627  34.705   3.214  1.00  0.00      B    H  
ATOM    885  H2  HOH B 288      33.151  34.379   3.461  1.00  0.00      B    H  
ATOM    886  O   HOH B 289       5.122  35.301  27.856  1.00  0.00      B    O  
ATOM    887  H1  HOH B 289       6.050  35.330  27.572  1.00  0.00      B    H  
ATOM    888  H2  HOH B 289       5.132  35.250  28.831  1.00  0.00      B    H  
ATOM    889  O   HOH B 290       9.102  34.141   1.523  1.00  0.00      B    O  
ATOM    890  H1  HOH B 290       8.388  34.844   1.530  1.00  0.00      B    H  
ATOM    891  H2  HOH B 290       9.922  34.562   0.983  1.00  0.00      B    H  
ATOM    892  O   HOH B 291       0.850   1.205  12.855  1.00  0.00      B    O  
ATOM    893  H1  HOH B 291       1.718   0.828  13.188  1.00  0.00      B    H  
ATOM    894  H2  HOH B 291       0.684   2.058  13.386  1.00  0.00      B    H  
ATOM    895  O   HOH B 292      31.674  28.340  17.793  1.00  0.00      B    O  
ATOM    896  H1  HOH B 292      31.523  29.235  18.128  1.00  0.00      B    H  
ATOM    897  H2  HOH B 292      31.589  27.750  18.616  1.00  0.00      B    H  
ATOM    898  O   HOH B 293      38.579  36.547  35.535  1.00  0.00      B    O  
ATOM    899  H1  HOH B 293      38.467  36.729  36.525  1.00  0.00      B    H  
ATOM    900  H2  HOH B 293      37.674  36.744  35.172  1.00  0.00      B    H  
ATOM    901  O   HOH B 294       5.058  16.997   1.711  1.00  0.00      B    O  
ATOM    902  H1  HOH B 294       4.270  17.158   2.353  1.00  0.00      B    H  
ATOM    903  H2  HOH B 294       4.862  16.119   1.235  1.00  0.00      B    H  
ATOM    904  O   HOH B 295      18.744  10.010  24.032  1.00  0.00      B    O  
ATOM    905  H1  HOH B 295      19.395  10.679  24.475  1.00  0.00      B    H  
ATOM    906  H2  HOH B 295      18.970  10.064  23.039  1.00  0.00      B    H  
ATOM    907  O   HOH B 296      10.018   8.740  36.640  1.00  0.00      B    O  
ATOM    908  H1  HOH B 296      10.582   7.932  36.871  1.00  0.00      B    H  
ATOM    909  H2  HOH B 296       9.031   8.584  36.980  1.00  0.00      B    H  
ATOM    910  O   HOH B 297      24.938  12.329  19.703  1.00  0.00      B    O  
ATOM    911  H1  HOH B 297      24.839  11.615  18.967  1.00  0.00      B    H  
ATOM    912  H2  HOH B 297      25.419  11.963  20.499  1.00  0.00      B    H  
ATOM    913  O   HOH B 298      12.829  10.396   4.233  1.00  0.00      B    O  
ATOM    914  H1  HOH B 298      12.032  11.051   4.309  1.00  0.00      B    H  
ATOM    915  H2  HOH B 298      12.643   9.618   4.732  1.00  0.00      B    H  
ATOM    916  O   HOH B 299      27.644  29.032  21.917  1.00  0.00      B    O  
ATOM    917  H1  HOH B 299      27.456  28.225  21.423  1.00  0.00      B    H  
ATOM    918  H2  HOH B 299      28.536  29.322  21.453  1.00  0.00      B    H  
ATOM    919  O   HOH B 300      38.812   6.814  16.192  1.00  0.00      B    O  
ATOM    920  H1  HOH B 300      39.314   6.658  17.062  1.00  0.00      B    H  
ATOM    921  H2  HOH B 300      38.172   6.006  16.037  1.00  0.00      B    H  
ATOM    922  O   HOH B 301      38.908  19.032   0.357  1.00  0.00      B    O  
ATOM    923  H1  HOH B 301      37.970  18.826   0.659  1.00  0.00      B    H  
ATOM    924  H2  HOH B 301      38.924  20.058  -0.036  1.00  0.00      B    H  
ATOM    925  O   HOH B 302       8.302  12.444  30.826  1.00  0.00      B    O  
ATOM    926  H1  HOH B 302       8.815  11.628  30.731  1.00  0.00      B    H  
ATOM    927  H2  HOH B 302       8.861  13.063  31.444  1.00  0.00      B    H  
ATOM    928  O   HOH B 303      27.707   5.297  33.801  1.00  0.00      B    O  
ATOM    929  H1  HOH B 303      28.383   6.058  33.747  1.00  0.00      B    H  
ATOM    930  H2  HOH B 303      26.828   5.608  34.104  1.00  0.00      B    H  
ATOM    931  O   HOH B 304      13.068  15.356  21.828  1.00  0.00      B    O  
ATOM    932  H1  HOH B 304      13.041  14.334  22.070  1.00  0.00      B    H  
ATOM    933  H2  HOH B 304      13.743  15.845  22.418  1.00  0.00      B    H  
ATOM    934  O   HOH B 305       2.443  27.535   7.554  1.00  0.00      B    O  
ATOM    935  H1  HOH B 305       2.131  28.395   7.058  1.00  0.00      B    H  
ATOM    936  H2  HOH B 305       3.428  27.514   7.660  1.00  0.00      B    H  
ATOM    937  O   HOH B 306      35.129  23.272   9.178  1.00  0.00      B    O  
ATOM    938  H1  HOH B 306      35.637  23.381   8.307  1.00  0.00      B    H  
ATOM    939  H2  HOH B 306      35.464  23.937   9.810  1.00  0.00      B    H  
ATOM    940  O   HOH B 307      36.744  24.374  -0.282  1.00  0.00      B    O  
ATOM    941  H1  HOH B 307      37.026  25.385  -0.182  1.00  0.00      B    H  
ATOM    942  H2  HOH B 307      36.648  23.997   0.655  1.00  0.00      B    H  
ATOM    943  O   HOH B 308      20.547  14.486  15.958  1.00  0.00      B    O  
ATOM    944  H1  HOH B 308      20.128  13.572  16.026  1.00  0.00      B    H  
ATOM    945  H2  HOH B 308      21.302  14.550  16.746  1.00  0.00      B    H  
ATOM    946  O   HOH B 309      27.722  37.856   1.107  1.00  0.00      B    O  
ATOM    947  H1  HOH B 309      28.222  38.217   0.270  1.00  0.00      B    H  
ATOM    948  H2  HOH B 309      28.446  37.801   1.820  1.00  0.00      B    H  
ATOM    949  O   HOH B 310      31.180  33.412  27.627  1.00  0.00      B    O  
ATOM    950  H1  HOH B 310      31.620  33.795  26.845  1.00  0.00      B    H  
ATOM    951  H2  HOH B 310      30.838  34.241  28.086  1.00  0.00      B    H  
ATOM    952  O   HOH B 311      20.107   2.604   4.368  1.00  0.00      B    O  
ATOM    953  H1  HOH B 311      20.737   2.114   4.920  1.00  0.00      B    H  
ATOM    954  H2  HOH B 311      19.480   2.030   3.831  1.00  0.00      B    H  
ATOM    955  O   HOH B 312       6.060   4.583   3.177  1.00  0.00      B    O  
ATOM    956  H1  HOH B 312       6.251   5.475   2.800  1.00  0.00      B    H  
ATOM    957  H2  HOH B 312       6.956   4.130   3.134  1.00  0.00      B    H  
ATOM    958  O   HOH B 313      11.340   8.585   6.678  1.00  0.00      B    O  
ATOM    959  H1  HOH B 313      10.524   8.137   6.321  1.00  0.00      B    H  
ATOM    960  H2  HOH B 313      11.942   7.861   7.015  1.00  0.00      B    H  
ATOM    961  O   HOH B 314       1.661  11.465  18.423  1.00  0.00      B    O  
ATOM    962  H1  HOH B 314       2.212  10.759  18.756  1.00  0.00      B    H  
ATOM    963  H2  HOH B 314       2.242  12.277  18.131  1.00  0.00      B    H  
ATOM    964  O   HOH B 315      17.407  11.387   9.141  1.00  0.00      B    O  
ATOM    965  H1  HOH B 315      18.068  10.872   9.716  1.00  0.00      B    H  
ATOM    966  H2  HOH B 315      17.593  11.197   8.209  1.00  0.00      B    H  
ATOM    967  O   HOH B 316       1.648   2.389  30.482  1.00  0.00      B    O  
ATOM    968  H1  HOH B 316       1.225   1.436  30.380  1.00  0.00      B    H  
ATOM    969  H2  HOH B 316       2.550   2.327  30.884  1.00  0.00      B    H  
ATOM    970  O   HOH B 317      28.201  37.225  11.165  1.00  0.00      B    O  
ATOM    971  H1  HOH B 317      28.979  36.559  10.973  1.00  0.00      B    H  
ATOM    972  H2  HOH B 317      27.380  36.724  11.448  1.00  0.00      B    H  
ATOM    973  O   HOH B 318       0.215  35.105  18.584  1.00  0.00      B    O  
ATOM    974  H1  HOH B 318       0.920  34.474  18.227  1.00  0.00      B    H  
ATOM    975  H2  HOH B 318      -0.586  35.081  17.923  1.00  0.00      B    H  
ATOM    976  O   HOH B 319       3.591  28.161  15.154  1.00  0.00      B    O  
ATOM    977  H1  HOH B 319       3.733  27.575  14.318  1.00  0.00      B    H  
ATOM    978  H2  HOH B 319       4.453  28.030  15.690  1.00  0.00      B    H  
ATOM    979  O   HOH B 320      11.313  11.488   0.957  1.00  0.00      B    O  
ATOM    980  H1  HOH B 320      12.104  10.856   1.011  1.00  0.00      B    H  
ATOM    981  H2  HOH B 320      11.380  12.207   1.699  1.00  0.00      B    H  
ATOM    982  O   HOH B 321       5.481  32.388  29.430  1.00  0.00      B    O  
ATOM    983  H1  HOH B 321       5.355  33.260  29.937  1.00  0.00      B    H  
ATOM    984  H2  HOH B 321       6.235  32.499  28.807  1.00  0.00      B    H  
ATOM    985  O   HOH B 322       8.989  26.089  34.030  1.00  0.00      B    O  
ATOM    986  H1  HOH B 322       9.754  26.367  33.467  1.00  0.00      B    H  
ATOM    987  H2  HOH B 322       8.148  26.434  33.594  1.00  0.00      B    H  
ATOM    988  O   HOH B 323      18.582  11.080  13.162  1.00  0.00      B    O  
ATOM    989  H1  HOH B 323      18.993  11.795  12.571  1.00  0.00      B    H  
ATOM    990  H2  HOH B 323      17.964  10.462  12.586  1.00  0.00      B    H  
ATOM    991  O   HOH B 324      26.465   0.907  11.984  1.00  0.00      B    O  
ATOM    992  H1  HOH B 324      27.390   0.416  12.143  1.00  0.00      B    H  
ATOM    993  H2  HOH B 324      25.852   0.421  12.626  1.00  0.00      B    H  
ATOM    994  O   HOH B 325      22.056  18.290   1.310  1.00  0.00      B    O  
ATOM    995  H1  HOH B 325      21.863  17.775   0.450  1.00  0.00      B    H  
ATOM    996  H2  HOH B 325      22.917  17.935   1.608  1.00  0.00      B    H  
ATOM    997  O   HOH B 326      31.414   9.304  24.550  1.00  0.00      B    O  
ATOM    998  H1  HOH B 326      30.678   9.967  24.228  1.00  0.00      B    H  
ATOM    999  H2  HOH B 326      31.154   8.377  24.177  1.00  0.00      B    H  
ATOM   1000  O   HOH B 327      12.554  25.969  22.417  1.00  0.00      B    O  
ATOM   1001  H1  HOH B 327      12.678  25.089  22.921  1.00  0.00      B    H  
ATOM   1002  H2  HOH B 327      12.021  25.755  21.614  1.00  0.00      B    H  
ATOM   1003  O   HOH B 328       4.015  25.875  34.355  1.00  0.00      B    O  
ATOM   1004  H1  HOH B 328       3.080  26.024  34.695  1.00  0.00      B    H  
ATOM   1005  H2  HOH B 328       4.475  25.031  34.820  1.00  0.00      B    H  
ATOM   1006  O   HOH B 329      39.289   4.184  11.105  1.00  0.00      B    O  
ATOM   1007  H1  HOH B 329      38.701   3.677  11.770  1.00  0.00      B    H  
ATOM   1008  H2  HOH B 329      38.652   4.873  10.814  1.00  0.00      B    H  
ATOM   1009  O   HOH B 330      28.936  37.389   3.583  1.00  0.00      B    O  
ATOM   1010  H1  HOH B 330      29.119  38.391   3.555  1.00  0.00      B    H  
ATOM   1011  H2  HOH B 330      29.732  36.909   4.010  1.00  0.00      B    H  
ATOM   1012  O   HOH B 331       5.017  37.749  26.827  1.00  0.00      B    O  
ATOM   1013  H1  HOH B 331       4.816  36.762  27.109  1.00  0.00      B    H  
ATOM   1014  H2  HOH B 331       4.301  38.277  27.235  1.00  0.00      B    H  
ATOM   1015  O   HOH B 332      13.083  31.581   8.846  1.00  0.00      B    O  
ATOM   1016  H1  HOH B 332      12.910  31.062   9.684  1.00  0.00      B    H  
ATOM   1017  H2  HOH B 332      13.301  32.527   9.170  1.00  0.00      B    H  
ATOM   1018  O   HOH B 333      36.865   0.756   8.412  1.00  0.00      B    O  
ATOM   1019  H1  HOH B 333      36.223   1.539   8.308  1.00  0.00      B    H  
ATOM   1020  H2  HOH B 333      37.663   1.039   9.012  1.00  0.00      B    H  
ATOM   1021  O   HOH B 334       5.837  27.737  16.555  1.00  0.00      B    O  
ATOM   1022  H1  HOH B 334       6.503  27.271  15.896  1.00  0.00      B    H  
ATOM   1023  H2  HOH B 334       5.766  27.224  17.424  1.00  0.00      B    H  
ATOM   1024  O   HOH B 335      19.126   7.930   9.126  1.00  0.00      B    O  
ATOM   1025  H1  HOH B 335      18.384   7.722   8.546  1.00  0.00      B    H  
ATOM   1026  H2  HOH B 335      19.879   7.356   8.798  1.00  0.00      B    H  
ATOM   1027  O   HOH B 336       4.209   1.629  31.800  1.00  0.00      B    O  
ATOM   1028  H1  HOH B 336       5.104   2.178  31.655  1.00  0.00      B    H  
ATOM   1029  H2  HOH B 336       4.191   1.357  32.765  1.00  0.00      B    H  
ATOM   1030  O   HOH B 337      32.703  22.856   4.754  1.00  0.00      B    O  
ATOM   1031  H1  HOH B 337      32.242  22.455   5.517  1.00  0.00      B    H  
ATOM   1032  H2  HOH B 337      33.641  23.306   5.013  1.00  0.00      B    H  
ATOM   1033  O   HOH B 338      21.423  31.209   6.745  1.00  0.00      B    O  
ATOM   1034  H1  HOH B 338      21.891  32.068   6.531  1.00  0.00      B    H  
ATOM   1035  H2  HOH B 338      22.054  30.545   7.185  1.00  0.00      B    H  
ATOM   1036  O   HOH B 339      21.277  20.709   4.960  1.00  0.00      B    O  
ATOM   1037  H1  HOH B 339      20.749  21.022   4.178  1.00  0.00      B    H  
ATOM   1038  H2  HOH B 339      21.248  19.690   4.912  1.00  0.00      B    H  
ATOM   1039  O   HOH B 340      20.272  16.002  18.628  1.00  0.00      B    O  
ATOM   1040  H1  HOH B 340      19.858  15.137  18.250  1.00  0.00      B    H  
ATOM   1041  H2  HOH B 340      21.187  15.826  18.877  1.00  0.00      B    H  
ATOM   1042  O   HOH B 341       7.545  16.860  23.729  1.00  0.00      B    O  
ATOM   1043  H1  HOH B 341       7.777  15.940  24.125  1.00  0.00      B    H  
ATOM   1044  H2  HOH B 341       7.803  16.804  22.713  1.00  0.00      B    H  
ATOM   1045  O   HOH B 342      17.014   7.281   4.461  1.00  0.00      B    O  
ATOM   1046  H1  HOH B 342      17.988   7.120   4.713  1.00  0.00      B    H  
ATOM   1047  H2  HOH B 342      16.510   6.411   4.382  1.00  0.00      B    H  
ATOM   1048  O   HOH B 343      23.135  18.431  21.848  1.00  0.00      B    O  
ATOM   1049  H1  HOH B 343      23.950  17.838  21.856  1.00  0.00      B    H  
ATOM   1050  H2  HOH B 343      22.995  18.793  22.774  1.00  0.00      B    H  
ATOM   1051  O   HOH B 344      17.173  10.770  36.240  1.00  0.00      B    O  
ATOM   1052  H1  HOH B 344      16.921   9.795  36.103  1.00  0.00      B    H  
ATOM   1053  H2  HOH B 344      17.928  10.968  35.583  1.00  0.00      B    H  
ATOM   1054  O   HOH B 345      34.196  18.178  38.309  1.00  0.00      B    O  
ATOM   1055  H1  HOH B 345      33.781  17.383  38.715  1.00  0.00      B    H  
ATOM   1056  H2  HOH B 345      34.289  17.955  37.274  1.00  0.00      B    H  
ATOM   1057  O   HOH B 346      18.324  22.297  30.873  1.00  0.00      B    O  
ATOM   1058  H1  HOH B 346      18.917  21.970  30.126  1.00  0.00      B    H  
ATOM   1059  H2  HOH B 346      18.858  22.128  31.766  1.00  0.00      B    H  
ATOM   1060  O   HOH B 347       3.876  26.786   0.855  1.00  0.00      B    O  
ATOM   1061  H1  HOH B 347       4.727  26.841   0.269  1.00  0.00      B    H  
ATOM   1062  H2  HOH B 347       3.937  25.904   1.329  1.00  0.00      B    H  
ATOM   1063  O   HOH B 348      25.625  20.712  23.604  1.00  0.00      B    O  
ATOM   1064  H1  HOH B 348      25.350  19.860  24.071  1.00  0.00      B    H  
ATOM   1065  H2  HOH B 348      25.991  21.392  24.257  1.00  0.00      B    H  
ATOM   1066  O   HOH B 349      35.595  21.431  14.448  1.00  0.00      B    O  
ATOM   1067  H1  HOH B 349      36.493  20.890  14.307  1.00  0.00      B    H  
ATOM   1068  H2  HOH B 349      35.794  22.243  15.058  1.00  0.00      B    H  
ATOM   1069  O   HOH B 350       5.034  27.281   6.018  1.00  0.00      B    O  
ATOM   1070  H1  HOH B 350       4.881  26.295   6.257  1.00  0.00      B    H  
ATOM   1071  H2  HOH B 350       5.093  27.405   4.990  1.00  0.00      B    H  
ATOM   1072  O   HOH B 351      11.386   4.664  34.760  1.00  0.00      B    O  
ATOM   1073  H1  HOH B 351      12.363   4.609  34.414  1.00  0.00      B    H  
ATOM   1074  H2  HOH B 351      10.770   4.822  33.919  1.00  0.00      B    H  
ATOM   1075  O   HOH B 352       7.135   6.678   1.606  1.00  0.00      B    O  
ATOM   1076  H1  HOH B 352       7.498   6.474   0.698  1.00  0.00      B    H  
ATOM   1077  H2  HOH B 352       7.197   7.700   1.722  1.00  0.00      B    H  
ATOM   1078  O   HOH B 353       9.905  38.615   7.139  1.00  0.00      B    O  
ATOM   1079  H1  HOH B 353      10.261  38.509   8.096  1.00  0.00      B    H  
ATOM   1080  H2  HOH B 353      10.060  39.565   6.967  1.00  0.00      B    H  
ATOM   1081  O   HOH B 354      19.582   3.732  18.187  1.00  0.00      B    O  
ATOM   1082  H1  HOH B 354      19.346   2.763  18.264  1.00  0.00      B    H  
ATOM   1083  H2  HOH B 354      20.487   3.717  18.559  1.00  0.00      B    H  
ATOM   1084  O   HOH B 355       1.058  19.874  34.547  1.00  0.00      B    O  
ATOM   1085  H1  HOH B 355       1.702  19.341  35.074  1.00  0.00      B    H  
ATOM   1086  H2  HOH B 355       0.136  19.442  34.693  1.00  0.00      B    H  
ATOM   1087  O   HOH B 356       0.572  26.770  14.731  1.00  0.00      B    O  
ATOM   1088  H1  HOH B 356       1.005  27.126  13.896  1.00  0.00      B    H  
ATOM   1089  H2  HOH B 356       1.156  25.964  15.073  1.00  0.00      B    H  
ATOM   1090  O   HOH B 357      26.809  11.881  16.466  1.00  0.00      B    O  
ATOM   1091  H1  HOH B 357      27.434  12.066  15.671  1.00  0.00      B    H  
ATOM   1092  H2  HOH B 357      26.880  12.754  17.046  1.00  0.00      B    H  
ATOM   1093  O   HOH B 358      21.473   7.792  27.720  1.00  0.00      B    O  
ATOM   1094  H1  HOH B 358      21.185   8.679  27.395  1.00  0.00      B    H  
ATOM   1095  H2  HOH B 358      22.236   7.912  28.370  1.00  0.00      B    H  
ATOM   1096  O   HOH B 359      38.179  19.694  13.067  1.00  0.00      B    O  
ATOM   1097  H1  HOH B 359      37.403  19.096  12.885  1.00  0.00      B    H  
ATOM   1098  H2  HOH B 359      39.062  19.177  13.210  1.00  0.00      B    H  
ATOM   1099  O   HOH B 360      34.894   4.364  25.982  1.00  0.00      B    O  
ATOM   1100  H1  HOH B 360      34.793   4.831  25.070  1.00  0.00      B    H  
ATOM   1101  H2  HOH B 360      35.296   4.967  26.678  1.00  0.00      B    H  
ATOM   1102  O   HOH B 361       7.353  13.255  26.761  1.00  0.00      B    O  
ATOM   1103  H1  HOH B 361       7.904  13.350  27.575  1.00  0.00      B    H  
ATOM   1104  H2  HOH B 361       6.578  12.692  27.082  1.00  0.00      B    H  
ATOM   1105  O   HOH B 362      15.913  30.007  21.601  1.00  0.00      B    O  
ATOM   1106  H1  HOH B 362      16.309  30.497  22.402  1.00  0.00      B    H  
ATOM   1107  H2  HOH B 362      15.420  29.128  21.888  1.00  0.00      B    H  
ATOM   1108  O   HOH B 363      16.370   8.868   2.099  1.00  0.00      B    O  
ATOM   1109  H1  HOH B 363      17.179   8.695   2.652  1.00  0.00      B    H  
ATOM   1110  H2  HOH B 363      15.834   9.604   2.532  1.00  0.00      B    H  
ATOM   1111  O   HOH B 364      32.333  12.426   6.750  1.00  0.00      B    O  
ATOM   1112  H1  HOH B 364      32.088  13.104   6.021  1.00  0.00      B    H  
ATOM   1113  H2  HOH B 364      31.793  12.678   7.588  1.00  0.00      B    H  
ATOM   1114  O   HOH B 365      18.861  33.388  24.005  1.00  0.00      B    O  
ATOM   1115  H1  HOH B 365      19.666  33.113  23.374  1.00  0.00      B    H  
ATOM   1116  H2  HOH B 365      18.160  33.847  23.412  1.00  0.00      B    H  
ATOM   1117  O   HOH B 366      37.648  25.215  21.634  1.00  0.00      B    O  
ATOM   1118  H1  HOH B 366      37.694  24.286  21.228  1.00  0.00      B    H  
ATOM   1119  H2  HOH B 366      38.554  25.552  21.683  1.00  0.00      B    H  
ATOM   1120  O   HOH B 367       4.942   6.235   7.376  1.00  0.00      B    O  
ATOM   1121  H1  HOH B 367       4.362   6.420   8.189  1.00  0.00      B    H  
ATOM   1122  H2  HOH B 367       4.361   5.751   6.695  1.00  0.00      B    H  
ATOM   1123  O   HOH B 368      36.937   8.111   3.994  1.00  0.00      B    O  
ATOM   1124  H1  HOH B 368      36.443   8.579   3.238  1.00  0.00      B    H  
ATOM   1125  H2  HOH B 368      37.853   8.561   3.993  1.00  0.00      B    H  
ATOM   1126  O   HOH B 369       3.469   6.987  14.547  1.00  0.00      B    O  
ATOM   1127  H1  HOH B 369       3.254   6.016  14.592  1.00  0.00      B    H  
ATOM   1128  H2  HOH B 369       3.048   7.327  13.701  1.00  0.00      B    H  
ATOM   1129  O   HOH B 370      36.350  14.370   6.676  1.00  0.00      B    O  
ATOM   1130  H1  HOH B 370      36.666  15.136   7.229  1.00  0.00      B    H  
ATOM   1131  H2  HOH B 370      37.102  13.744   6.496  1.00  0.00      B    H  
ATOM   1132  O   HOH B 371      26.582  33.663  20.563  1.00  0.00      B    O  
ATOM   1133  H1  HOH B 371      25.549  33.734  20.805  1.00  0.00      B    H  
ATOM   1134  H2  HOH B 371      26.959  33.026  21.246  1.00  0.00      B    H  
ATOM   1135  O   HOH B 372      29.837  28.006  10.024  1.00  0.00      B    O  
ATOM   1136  H1  HOH B 372      30.303  27.333   9.447  1.00  0.00      B    H  
ATOM   1137  H2  HOH B 372      29.325  27.477  10.720  1.00  0.00      B    H  
ATOM   1138  O   HOH B 373      32.900  14.361  34.873  1.00  0.00      B    O  
ATOM   1139  H1  HOH B 373      33.263  13.875  34.087  1.00  0.00      B    H  
ATOM   1140  H2  HOH B 373      32.797  13.662  35.627  1.00  0.00      B    H  
ATOM   1141  O   HOH B 374      30.879  14.807  12.569  1.00  0.00      B    O  
ATOM   1142  H1  HOH B 374      30.013  14.402  12.247  1.00  0.00      B    H  
ATOM   1143  H2  HOH B 374      30.765  15.829  12.589  1.00  0.00      B    H  
ATOM   1144  O   HOH B 375      36.650  25.609  32.357  1.00  0.00      B    O  
ATOM   1145  H1  HOH B 375      36.481  26.381  32.950  1.00  0.00      B    H  
ATOM   1146  H2  HOH B 375      36.434  24.799  32.909  1.00  0.00      B    H  
ATOM   1147  O   HOH B 376      23.984  24.011  30.449  1.00  0.00      B    O  
ATOM   1148  H1  HOH B 376      24.603  24.231  31.260  1.00  0.00      B    H  
ATOM   1149  H2  HOH B 376      23.414  23.161  30.675  1.00  0.00      B    H  
ATOM   1150  O   HOH B 377      10.417  16.466   1.273  1.00  0.00      B    O  
ATOM   1151  H1  HOH B 377       9.953  17.325   1.531  1.00  0.00      B    H  
ATOM   1152  H2  HOH B 377      11.054  16.678   0.524  1.00  0.00      B    H  
ATOM   1153  O   HOH B 378       0.467  10.524   4.343  1.00  0.00      B    O  
ATOM   1154  H1  HOH B 378      -0.023  10.953   3.515  1.00  0.00      B    H  
ATOM   1155  H2  HOH B 378       1.447  10.347   4.122  1.00  0.00      B    H  
ATOM   1156  O   HOH B 379      16.724   2.340  35.953  1.00  0.00      B    O  
ATOM   1157  H1  HOH B 379      16.400   3.308  36.151  1.00  0.00      B    H  
ATOM   1158  H2  HOH B 379      16.191   2.019  35.190  1.00  0.00      B    H  
ATOM   1159  O   HOH B 380      33.635  29.181   6.143  1.00  0.00      B    O  
ATOM   1160  H1  HOH B 380      32.773  28.726   6.407  1.00  0.00      B    H  
ATOM   1161  H2  HOH B 380      34.115  28.558   5.472  1.00  0.00      B    H  
ATOM   1162  O   HOH B 381      30.132  31.224  33.936  1.00  0.00      B    O  
ATOM   1163  H1  HOH B 381      29.467  30.551  33.793  1.00  0.00      B    H  
ATOM   1164  H2  HOH B 381      30.850  30.877  34.506  1.00  0.00      B    H  
ATOM   1165  O   HOH B 382      13.765  33.328  34.512  1.00  0.00      B    O  
ATOM   1166  H1  HOH B 382      12.925  33.768  34.908  1.00  0.00      B    H  
ATOM   1167  H2  HOH B 382      13.495  32.375  34.438  1.00  0.00      B    H  
ATOM   1168  O   HOH B 383       8.404  14.534  14.806  1.00  0.00      B    O  
ATOM   1169  H1  HOH B 383       8.350  14.647  13.814  1.00  0.00      B    H  
ATOM   1170  H2  HOH B 383       9.390  14.472  15.046  1.00  0.00      B    H  
ATOM   1171  O   HOH B 384       9.549  20.221   8.111  1.00  0.00      B    O  
ATOM   1172  H1  HOH B 384       8.680  19.888   8.512  1.00  0.00      B    H  
ATOM   1173  H2  HOH B 384       9.622  19.669   7.247  1.00  0.00      B    H  
ATOM   1174  O   HOH B 385      22.733  29.081   7.449  1.00  0.00      B    O  
ATOM   1175  H1  HOH B 385      22.904  28.553   8.327  1.00  0.00      B    H  
ATOM   1176  H2  HOH B 385      23.585  29.221   6.935  1.00  0.00      B    H  
ATOM   1177  O   HOH B 386       8.738  31.815  36.686  1.00  0.00      B    O  
ATOM   1178  H1  HOH B 386       9.539  31.878  37.322  1.00  0.00      B    H  
ATOM   1179  H2  HOH B 386       8.995  32.289  35.820  1.00  0.00      B    H  
ATOM   1180  O   HOH B 387      35.006  29.351  30.661  1.00  0.00      B    O  
ATOM   1181  H1  HOH B 387      34.505  30.132  31.098  1.00  0.00      B    H  
ATOM   1182  H2  HOH B 387      36.010  29.393  30.622  1.00  0.00      B    H  
ATOM   1183  O   HOH B 388      20.818  22.683  36.203  1.00  0.00      B    O  
ATOM   1184  H1  HOH B 388      21.609  22.324  36.630  1.00  0.00      B    H  
ATOM   1185  H2  HOH B 388      20.161  21.939  36.172  1.00  0.00      B    H  
ATOM   1186  O   HOH B 389      29.464  23.629  37.192  1.00  0.00      B    O  
ATOM   1187  H1  HOH B 389      30.105  23.631  37.913  1.00  0.00      B    H  
ATOM   1188  H2  HOH B 389      28.557  23.799  37.543  1.00  0.00      B    H  
ATOM   1189  O   HOH B 390      36.615  17.740   0.778  1.00  0.00      B    O  
ATOM   1190  H1  HOH B 390      36.118  17.076   1.296  1.00  0.00      B    H  
ATOM   1191  H2  HOH B 390      35.950  18.115   0.127  1.00  0.00      B    H  
ATOM   1192  O   HOH B 391      10.467  23.928  13.144  1.00  0.00      B    O  
ATOM   1193  H1  HOH B 391      11.155  23.877  12.419  1.00  0.00      B    H  
ATOM   1194  H2  HOH B 391       9.924  23.120  12.996  1.00  0.00      B    H  
ATOM   1195  O   HOH B 392       7.841  15.386  12.023  1.00  0.00      B    O  
ATOM   1196  H1  HOH B 392       7.374  16.025  11.332  1.00  0.00      B    H  
ATOM   1197  H2  HOH B 392       8.845  15.619  12.050  1.00  0.00      B    H  
ATOM   1198  O   HOH B 393      11.476   6.312  28.131  1.00  0.00      B    O  
ATOM   1199  H1  HOH B 393      10.866   6.258  27.322  1.00  0.00      B    H  
ATOM   1200  H2  HOH B 393      12.012   5.481  28.103  1.00  0.00      B    H  
ATOM   1201  O   HOH B 394       0.551  26.378  26.824  1.00  0.00      B    O  
ATOM   1202  H1  HOH B 394       1.177  27.159  26.929  1.00  0.00      B    H  
ATOM   1203  H2  HOH B 394       1.073  25.518  26.978  1.00  0.00      B    H  
ATOM   1204  O   HOH B 395       3.930  26.394  13.314  1.00  0.00      B    O  
ATOM   1205  H1  HOH B 395       4.286  25.930  14.096  1.00  0.00      B    H  
ATOM   1206  H2  HOH B 395       4.672  26.783  12.763  1.00  0.00      B    H  
ATOM   1207  O   HOH B 396      22.476  37.281  13.588  1.00  0.00      B    O  
ATOM   1208  H1  HOH B 396      21.685  37.159  14.216  1.00  0.00      B    H  
ATOM   1209  H2  HOH B 396      23.130  36.473  13.789  1.00  0.00      B    H  
ATOM   1210  O   HOH B 397      31.505  23.583  29.891  1.00  0.00      B    O  
ATOM   1211  H1  HOH B 397      31.273  24.335  30.447  1.00  0.00      B    H  
ATOM   1212  H2  HOH B 397      31.668  23.960  28.963  1.00  0.00      B    H  
ATOM   1213  O   HOH B 398       9.943   2.370   7.388  1.00  0.00      B    O  
ATOM   1214  H1  HOH B 398       9.119   2.971   7.275  1.00  0.00      B    H  
ATOM   1215  H2  HOH B 398      10.205   2.513   8.359  1.00  0.00      B    H  
ATOM   1216  O   HOH B 399      10.596  15.639  23.051  1.00  0.00      B    O  
ATOM   1217  H1  HOH B 399      10.621  15.604  24.048  1.00  0.00      B    H  
ATOM   1218  H2  HOH B 399      11.473  15.313  22.699  1.00  0.00      B    H  
ATOM   1219  O   HOH B 400      26.074  37.749  33.855  1.00  0.00      B    O  
ATOM   1220  H1  HOH B 400      26.642  37.228  34.469  1.00  0.00      B    H  
ATOM   1221  H2  HOH B 400      25.874  38.696  34.224  1.00  0.00      B    H  
ATOM   1222  O   HOH B 401      33.742   7.969  25.539  1.00  0.00      B    O  
ATOM   1223  H1  HOH B 401      32.859   8.208  25.172  1.00  0.00      B    H  
ATOM   1224  H2  HOH B 401      33.674   8.107  26.539  1.00  0.00      B    H  
ATOM   1225  O   HOH B 402      13.530  30.820  31.782  1.00  0.00      B    O  
ATOM   1226  H1  HOH B 402      12.648  30.786  31.221  1.00  0.00      B    H  
ATOM   1227  H2  HOH B 402      14.182  30.053  31.525  1.00  0.00      B    H  
ATOM   1228  O   HOH B 403      16.565  12.578  22.178  1.00  0.00      B    O  
ATOM   1229  H1  HOH B 403      17.076  12.032  22.879  1.00  0.00      B    H  
ATOM   1230  H2  HOH B 403      15.791  12.070  21.785  1.00  0.00      B    H  
ATOM   1231  O   HOH B 404      14.671  32.295  25.736  1.00  0.00      B    O  
ATOM   1232  H1  HOH B 404      14.966  31.964  26.636  1.00  0.00      B    H  
ATOM   1233  H2  HOH B 404      13.664  32.259  25.621  1.00  0.00      B    H  
ATOM   1234  O   HOH B 405      26.320  14.675  24.757  1.00  0.00      B    O  
ATOM   1235  H1  HOH B 405      26.467  13.722  24.925  1.00  0.00      B    H  
ATOM   1236  H2  HOH B 405      26.706  15.200  25.550  1.00  0.00      B    H  
ATOM   1237  O   HOH B 406      37.411  33.439  12.974  1.00  0.00      B    O  
ATOM   1238  H1  HOH B 406      37.786  34.364  13.233  1.00  0.00      B    H  
ATOM   1239  H2  HOH B 406      36.437  33.594  12.736  1.00  0.00      B    H  
ATOM   1240  O   HOH B 407      37.652  25.985  18.367  1.00  0.00      B    O  
ATOM   1241  H1  HOH B 407      38.459  25.349  18.568  1.00  0.00      B    H  
ATOM   1242  H2  HOH B 407      36.984  25.923  19.152  1.00  0.00      B    H  
ATOM   1243  O   HOH B 408      17.169   6.766  37.791  1.00  0.00      B    O  
ATOM   1244  H1  HOH B 408      17.451   7.607  38.294  1.00  0.00      B    H  
ATOM   1245  H2  HOH B 408      17.675   5.973  38.240  1.00  0.00      B    H  
ATOM   1246  O   HOH B 409      35.491  27.995  14.793  1.00  0.00      B    O  
ATOM   1247  H1  HOH B 409      34.578  28.375  14.537  1.00  0.00      B    H  
ATOM   1248  H2  HOH B 409      35.626  28.065  15.791  1.00  0.00      B    H  
ATOM   1249  O   HOH B 410       4.823  17.719  21.094  1.00  0.00      B    O  
ATOM   1250  H1  HOH B 410       5.666  18.274  21.119  1.00  0.00      B    H  
ATOM   1251  H2  HOH B 410       4.975  16.867  20.598  1.00  0.00      B    H  
ATOM   1252  O   HOH B 411      30.069  37.767  27.736  1.00  0.00      B    O  
ATOM   1253  H1  HOH B 411      29.477  38.325  28.333  1.00  0.00      B    H  
ATOM   1254  H2  HOH B 411      30.884  38.300  27.508  1.00  0.00      B    H  
ATOM   1255  O   HOH B 412      25.132  12.813  32.339  1.00  0.00      B    O  
ATOM   1256  H1  HOH B 412      26.129  12.500  32.422  1.00  0.00      B    H  
ATOM   1257  H2  HOH B 412      25.113  13.842  32.311  1.00  0.00      B    H  
ATOM   1258  O   HOH B 413       1.827   8.155  12.589  1.00  0.00      B    O  
ATOM   1259  H1  HOH B 413       0.847   7.985  12.862  1.00  0.00      B    H  
ATOM   1260  H2  HOH B 413       1.887   8.769  11.725  1.00  0.00      B    H  
ATOM   1261  O   HOH B 414      13.462  14.971  37.710  1.00  0.00      B    O  
ATOM   1262  H1  HOH B 414      13.879  14.577  38.560  1.00  0.00      B    H  
ATOM   1263  H2  HOH B 414      14.214  15.240  37.071  1.00  0.00      B    H  
ATOM   1264  O   HOH B 415      34.671  33.014   9.261  1.00  0.00      B    O  
ATOM   1265  H1  HOH B 415      34.635  32.131   9.722  1.00  0.00      B    H  
ATOM   1266  H2  HOH B 415      35.668  33.333   9.333  1.00  0.00      B    H  
ATOM   1267  O   HOH B 416      29.413  16.055  15.845  1.00  0.00      B    O  
ATOM   1268  H1  HOH B 416      29.942  16.815  15.448  1.00  0.00      B    H  
ATOM   1269  H2  HOH B 416      30.004  15.146  15.827  1.00  0.00      B    H  
ATOM   1270  O   HOH B 417       9.527  30.800  12.105  1.00  0.00      B    O  
ATOM   1271  H1  HOH B 417       9.070  30.109  12.687  1.00  0.00      B    H  
ATOM   1272  H2  HOH B 417       9.001  30.907  11.224  1.00  0.00      B    H  
ATOM   1273  O   HOH B 418      32.895  19.234  22.737  1.00  0.00      B    O  
ATOM   1274  H1  HOH B 418      32.039  19.526  22.316  1.00  0.00      B    H  
ATOM   1275  H2  HOH B 418      32.990  18.286  22.531  1.00  0.00      B    H  
ATOM   1276  O   HOH B 419      17.196  28.839  36.016  1.00  0.00      B    O  
ATOM   1277  H1  HOH B 419      17.221  27.935  36.535  1.00  0.00      B    H  
ATOM   1278  H2  HOH B 419      17.253  28.503  35.071  1.00  0.00      B    H  
ATOM   1279  O   HOH B 420      35.090   7.683  -0.190  1.00  0.00      B    O  
ATOM   1280  H1  HOH B 420      35.361   7.994   0.711  1.00  0.00      B    H  
ATOM   1281  H2  HOH B 420      34.104   8.024  -0.329  1.00  0.00      B    H  
ATOM   1282  O   HOH B 421       5.574   4.555  20.638  1.00  0.00      B    O  
ATOM   1283  H1  HOH B 421       6.294   4.861  19.987  1.00  0.00      B    H  
ATOM   1284  H2  HOH B 421       4.838   4.051  20.146  1.00  0.00      B    H  
ATOM   1285  O   HOH B 422      28.749  19.216  17.330  1.00  0.00      B    O  
ATOM   1286  H1  HOH B 422      29.700  19.528  17.105  1.00  0.00      B    H  
ATOM   1287  H2  HOH B 422      28.128  19.983  17.649  1.00  0.00      B    H  
ATOM   1288  O   HOH B 423      32.058  23.247  33.578  1.00  0.00      B    O  
ATOM   1289  H1  HOH B 423      32.686  23.344  34.358  1.00  0.00      B    H  
ATOM   1290  H2  HOH B 423      32.730  23.072  32.818  1.00  0.00      B    H  
ATOM   1291  O   HOH B 424      35.957  31.116   1.958  1.00  0.00      B    O  
ATOM   1292  H1  HOH B 424      35.992  30.928   2.966  1.00  0.00      B    H  
ATOM   1293  H2  HOH B 424      35.077  30.682   1.582  1.00  0.00      B    H  
ATOM   1294  O   HOH B 425       4.809  24.510  14.985  1.00  0.00      B    O  
ATOM   1295  H1  HOH B 425       3.925  24.110  15.381  1.00  0.00      B    H  
ATOM   1296  H2  HOH B 425       5.565  23.927  15.291  1.00  0.00      B    H  
ATOM   1297  O   HOH B 426      14.843   3.470  21.205  1.00  0.00      B    O  
ATOM   1298  H1  HOH B 426      15.721   2.946  21.184  1.00  0.00      B    H  
ATOM   1299  H2  HOH B 426      14.798   3.969  22.027  1.00  0.00      B    H  
ATOM   1300  O   HOH B 427      12.113  17.996  29.431  1.00  0.00      B    O  
ATOM   1301  H1  HOH B 427      13.138  18.033  29.312  1.00  0.00      B    H  
ATOM   1302  H2  HOH B 427      11.662  18.219  28.563  1.00  0.00      B    H  
ATOM   1303  O   HOH B 428      38.847   1.500  10.095  1.00  0.00      B    O  
ATOM   1304  H1  HOH B 428      38.367   1.546  10.963  1.00  0.00      B    H  
ATOM   1305  H2  HOH B 428      39.701   1.063  10.211  1.00  0.00      B    H  
ATOM   1306  O   HOH B 429      29.530   6.573   4.496  1.00  0.00      B    O  
ATOM   1307  H1  HOH B 429      30.496   6.566   4.560  1.00  0.00      B    H  
ATOM   1308  H2  HOH B 429      29.083   6.489   5.402  1.00  0.00      B    H  
ATOM   1309  O   HOH B 430      28.694   6.613   7.117  1.00  0.00      B    O  
ATOM   1310  H1  HOH B 430      28.639   5.637   7.262  1.00  0.00      B    H  
ATOM   1311  H2  HOH B 430      29.456   6.972   7.763  1.00  0.00      B    H  
ATOM   1312  O   HOH B 431      12.611   1.242  20.712  1.00  0.00      B    O  
ATOM   1313  H1  HOH B 431      11.637   1.108  21.021  1.00  0.00      B    H  
ATOM   1314  H2  HOH B 431      13.130   0.646  21.392  1.00  0.00      B    H  
ATOM   1315  O   HOH B 432      29.998  19.486   0.290  1.00  0.00      B    O  
ATOM   1316  H1  HOH B 432      30.962  19.915   0.389  1.00  0.00      B    H  
ATOM   1317  H2  HOH B 432      29.443  20.033   0.916  1.00  0.00      B    H  
ATOM   1318  O   HOH B 433       8.240  17.163   8.352  1.00  0.00      B    O  
ATOM   1319  H1  HOH B 433       7.874  16.233   8.361  1.00  0.00      B    H  
ATOM   1320  H2  HOH B 433       8.014  17.551   7.481  1.00  0.00      B    H  
ATOM   1321  O   HOH B 434      12.614  10.311  25.243  1.00  0.00      B    O  
ATOM   1322  H1  HOH B 434      13.570  10.497  25.598  1.00  0.00      B    H  
ATOM   1323  H2  HOH B 434      12.141   9.665  25.857  1.00  0.00      B    H  
ATOM   1324  O   HOH B 435       8.492   3.452   2.819  1.00  0.00      B    O  
ATOM   1325  H1  HOH B 435       8.873   4.211   2.317  1.00  0.00      B    H  
ATOM   1326  H2  HOH B 435       9.125   3.343   3.592  1.00  0.00      B    H  
ATOM   1327  O   HOH B 436       3.198  25.352  24.236  1.00  0.00      B    O  
ATOM   1328  H1  HOH B 436       3.441  24.796  25.047  1.00  0.00      B    H  
ATOM   1329  H2  HOH B 436       3.698  24.961  23.484  1.00  0.00      B    H  
ATOM   1330  O   HOH B 437      25.773  33.642  37.344  1.00  0.00      B    O  
ATOM   1331  H1  HOH B 437      25.195  32.889  37.317  1.00  0.00      B    H  
ATOM   1332  H2  HOH B 437      25.615  34.180  36.510  1.00  0.00      B    H  
ATOM   1333  O   HOH B 438       1.698  20.604  31.471  1.00  0.00      B    O  
ATOM   1334  H1  HOH B 438       1.620  20.282  32.386  1.00  0.00      B    H  
ATOM   1335  H2  HOH B 438       0.748  20.567  31.082  1.00  0.00      B    H  
ATOM   1336  O   HOH B 439      38.289  25.514  30.239  1.00  0.00      B    O  
ATOM   1337  H1  HOH B 439      39.008  24.976  30.629  1.00  0.00      B    H  
ATOM   1338  H2  HOH B 439      37.574  25.632  30.975  1.00  0.00      B    H  
ATOM   1339  O   HOH B 440      29.159  37.322  24.968  1.00  0.00      B    O  
ATOM   1340  H1  HOH B 440      28.757  36.399  25.011  1.00  0.00      B    H  
ATOM   1341  H2  HOH B 440      29.306  37.509  25.965  1.00  0.00      B    H  
ATOM   1342  O   HOH B 441      20.700  18.618  10.771  1.00  0.00      B    O  
ATOM   1343  H1  HOH B 441      20.417  18.547   9.830  1.00  0.00      B    H  
ATOM   1344  H2  HOH B 441      21.613  18.992  10.747  1.00  0.00      B    H  
ATOM   1345  O   HOH B 442      38.596   7.719   7.089  1.00  0.00      B    O  
ATOM   1346  H1  HOH B 442      37.633   7.470   7.016  1.00  0.00      B    H  
ATOM   1347  H2  HOH B 442      38.690   8.674   6.833  1.00  0.00      B    H  
ATOM   1348  O   HOH B 443      18.923   5.888  33.709  1.00  0.00      B    O  
ATOM   1349  H1  HOH B 443      19.855   5.521  33.830  1.00  0.00      B    H  
ATOM   1350  H2  HOH B 443      18.902   6.176  32.744  1.00  0.00      B    H  
ATOM   1351  O   HOH B 444      29.120  33.133   6.510  1.00  0.00      B    O  
ATOM   1352  H1  HOH B 444      29.487  34.045   6.450  1.00  0.00      B    H  
ATOM   1353  H2  HOH B 444      29.881  32.432   6.316  1.00  0.00      B    H  
ATOM   1354  O   HOH B 445      36.877  15.537  31.041  1.00  0.00      B    O  
ATOM   1355  H1  HOH B 445      36.161  15.202  30.377  1.00  0.00      B    H  
ATOM   1356  H2  HOH B 445      36.866  14.898  31.873  1.00  0.00      B    H  
ATOM   1357  O   HOH B 446      19.839  38.350  12.037  1.00  0.00      B    O  
ATOM   1358  H1  HOH B 446      20.272  39.271  11.884  1.00  0.00      B    H  
ATOM   1359  H2  HOH B 446      20.458  37.611  11.646  1.00  0.00      B    H  
ATOM   1360  O   HOH B 447      26.522  24.052   4.274  1.00  0.00      B    O  
ATOM   1361  H1  HOH B 447      25.632  24.464   3.871  1.00  0.00      B    H  
ATOM   1362  H2  HOH B 447      27.223  24.158   3.591  1.00  0.00      B    H  
ATOM   1363  O   HOH B 448      26.807  17.261   0.924  1.00  0.00      B    O  
ATOM   1364  H1  HOH B 448      26.650  18.149   1.426  1.00  0.00      B    H  
ATOM   1365  H2  HOH B 448      27.383  16.632   1.532  1.00  0.00      B    H  
ATOM   1366  O   HOH B 449      11.144  24.950  15.571  1.00  0.00      B    O  
ATOM   1367  H1  HOH B 449      11.034  24.480  14.650  1.00  0.00      B    H  
ATOM   1368  H2  HOH B 449      11.964  25.589  15.672  1.00  0.00      B    H  
ATOM   1369  O   HOH B 450       9.029  31.260  17.809  1.00  0.00      B    O  
ATOM   1370  H1  HOH B 450       9.175  30.256  17.880  1.00  0.00      B    H  
ATOM   1371  H2  HOH B 450       9.495  31.678  18.617  1.00  0.00      B    H  
ATOM   1372  O   HOH B 451       1.656  35.804   5.079  1.00  0.00      B    O  
ATOM   1373  H1  HOH B 451       2.277  35.451   4.376  1.00  0.00      B    H  
ATOM   1374  H2  HOH B 451       1.545  35.125   5.838  1.00  0.00      B    H  
ATOM   1375  O   HOH B 452      14.766  38.738  18.772  1.00  0.00      B    O  
ATOM   1376  H1  HOH B 452      13.849  39.033  18.620  1.00  0.00      B    H  
ATOM   1377  H2  HOH B 452      15.085  38.881  19.705  1.00  0.00      B    H  
ATOM   1378  O   HOH B 453      26.087   3.864   4.486  1.00  0.00      B    O  
ATOM   1379  H1  HOH B 453      26.091   3.996   5.494  1.00  0.00      B    H  
ATOM   1380  H2  HOH B 453      26.226   2.909   4.241  1.00  0.00      B    H  
ATOM   1381  O   HOH B 454      36.229  10.564  26.434  1.00  0.00      B    O  
ATOM   1382  H1  HOH B 454      36.417  11.565  26.375  1.00  0.00      B    H  
ATOM   1383  H2  HOH B 454      35.232  10.406  26.209  1.00  0.00      B    H  
ATOM   1384  O   HOH B 455      10.777   5.809  11.962  1.00  0.00      B    O  
ATOM   1385  H1  HOH B 455      10.163   6.474  11.472  1.00  0.00      B    H  
ATOM   1386  H2  HOH B 455      10.291   5.294  12.682  1.00  0.00      B    H  
ATOM   1387  O   HOH B 456       2.714   7.159  22.942  1.00  0.00      B    O  
ATOM   1388  H1  HOH B 456       2.794   6.520  23.718  1.00  0.00      B    H  
ATOM   1389  H2  HOH B 456       2.990   8.043  23.376  1.00  0.00      B    H  
ATOM   1390  O   HOH B 457       5.079  23.473  12.531  1.00  0.00      B    O  
ATOM   1391  H1  HOH B 457       5.388  24.148  11.833  1.00  0.00      B    H  
ATOM   1392  H2  HOH B 457       4.829  24.031  13.364  1.00  0.00      B    H  
ATOM   1393  O   HOH B 458       5.844  17.660  35.453  1.00  0.00      B    O  
ATOM   1394  H1  HOH B 458       6.580  18.036  35.954  1.00  0.00      B    H  
ATOM   1395  H2  HOH B 458       5.295  18.438  35.010  1.00  0.00      B    H  
ATOM   1396  O   HOH B 459      38.601   8.534  20.750  1.00  0.00      B    O  
ATOM   1397  H1  HOH B 459      38.489   7.735  21.377  1.00  0.00      B    H  
ATOM   1398  H2  HOH B 459      39.153   8.220  19.966  1.00  0.00      B    H  
ATOM   1399  O   HOH B 460      19.144  22.475   0.587  1.00  0.00      B    O  
ATOM   1400  H1  HOH B 460      19.352  21.972   1.474  1.00  0.00      B    H  
ATOM   1401  H2  HOH B 460      18.198  22.318   0.305  1.00  0.00      B    H  
ATOM   1402  O   HOH B 461       9.755  13.771  28.741  1.00  0.00      B    O  
ATOM   1403  H1  HOH B 461       9.984  13.281  29.549  1.00  0.00      B    H  
ATOM   1404  H2  HOH B 461      10.371  13.551  27.963  1.00  0.00      B    H  
ATOM   1405  O   HOH B 462      24.753  26.412  27.222  1.00  0.00      B    O  
ATOM   1406  H1  HOH B 462      25.012  27.056  27.989  1.00  0.00      B    H  
ATOM   1407  H2  HOH B 462      25.513  26.445  26.505  1.00  0.00      B    H  
ATOM   1408  O   HOH B 463      39.046   8.990   1.256  1.00  0.00      B    O  
ATOM   1409  H1  HOH B 463      39.621   9.877   1.305  1.00  0.00      B    H  
ATOM   1410  H2  HOH B 463      38.404   9.109   0.500  1.00  0.00      B    H  
ATOM   1411  O   HOH B 464      29.435   9.745  27.337  1.00  0.00      B    O  
ATOM   1412  H1  HOH B 464      29.637   9.020  28.006  1.00  0.00      B    H  
ATOM   1413  H2  HOH B 464      29.300   9.368  26.411  1.00  0.00      B    H  
ATOM   1414  O   HOH B 465       3.162  14.977   0.878  1.00  0.00      B    O  
ATOM   1415  H1  HOH B 465       3.215  14.586  -0.058  1.00  0.00      B    H  
ATOM   1416  H2  HOH B 465       2.213  15.455   0.930  1.00  0.00      B    H  
ATOM   1417  O   HOH B 466      17.271   8.773  20.265  1.00  0.00      B    O  
ATOM   1418  H1  HOH B 466      17.076   7.810  20.626  1.00  0.00      B    H  
ATOM   1419  H2  HOH B 466      17.969   8.762  19.560  1.00  0.00      B    H  
ATOM   1420  O   HOH B 467       1.066  18.304  22.176  1.00  0.00      B    O  
ATOM   1421  H1  HOH B 467       1.586  18.514  23.024  1.00  0.00      B    H  
ATOM   1422  H2  HOH B 467       1.470  17.462  21.881  1.00  0.00      B    H  
ATOM   1423  O   HOH B 468      35.557  38.848  24.756  1.00  0.00      B    O  
ATOM   1424  H1  HOH B 468      36.034  38.519  25.614  1.00  0.00      B    H  
ATOM   1425  H2  HOH B 468      34.965  39.632  24.990  1.00  0.00      B    H  
ATOM   1426  O   HOH B 469      30.353  25.513   7.380  1.00  0.00      B    O  
ATOM   1427  H1  HOH B 469      30.921  25.206   8.160  1.00  0.00      B    H  
ATOM   1428  H2  HOH B 469      29.780  24.681   7.114  1.00  0.00      B    H  
ATOM   1429  O   HOH B 470      23.148  29.172  23.332  1.00  0.00      B    O  
ATOM   1430  H1  HOH B 470      23.904  29.239  24.075  1.00  0.00      B    H  
ATOM   1431  H2  HOH B 470      22.861  28.228  23.246  1.00  0.00      B    H  
ATOM   1432  O   HOH B 471      17.254  30.811  33.435  1.00  0.00      B    O  
ATOM   1433  H1  HOH B 471      17.481  30.873  34.416  1.00  0.00      B    H  
ATOM   1434  H2  HOH B 471      17.129  31.737  33.062  1.00  0.00      B    H  
ATOM   1435  O   HOH B 472      12.648  37.185   3.704  1.00  0.00      B    O  
ATOM   1436  H1  HOH B 472      13.110  38.041   3.994  1.00  0.00      B    H  
ATOM   1437  H2  HOH B 472      13.374  36.545   3.431  1.00  0.00      B    H  
ATOM   1438  O   HOH B 473      10.490   0.982  24.957  1.00  0.00      B    O  
ATOM   1439  H1  HOH B 473       9.644   1.257  25.493  1.00  0.00      B    H  
ATOM   1440  H2  HOH B 473      10.297   1.356  24.034  1.00  0.00      B    H  
ATOM   1441  O   HOH B 474      37.402  28.450  24.587  1.00  0.00      B    O  
ATOM   1442  H1  HOH B 474      37.391  29.236  23.981  1.00  0.00      B    H  
ATOM   1443  H2  HOH B 474      37.995  27.740  24.109  1.00  0.00      B    H  
ATOM   1444  O   HOH B 475      14.194   0.591  35.426  1.00  0.00      B    O  
ATOM   1445  H1  HOH B 475      14.881   0.087  34.921  1.00  0.00      B    H  
ATOM   1446  H2  HOH B 475      13.954   1.399  34.831  1.00  0.00      B    H  
ATOM   1447  O   HOH B 476       7.822  29.231  13.547  1.00  0.00      B    O  
ATOM   1448  H1  HOH B 476       8.238  28.394  13.905  1.00  0.00      B    H  
ATOM   1449  H2  HOH B 476       7.712  29.922  14.288  1.00  0.00      B    H  
ATOM   1450  O   HOH B 477      14.358  26.021  38.339  1.00  0.00      B    O  
ATOM   1451  H1  HOH B 477      13.972  26.924  38.604  1.00  0.00      B    H  
ATOM   1452  H2  HOH B 477      14.758  25.625  39.151  1.00  0.00      B    H  
ATOM   1453  O   HOH B 478      15.232  11.674   0.478  1.00  0.00      B    O  
ATOM   1454  H1  HOH B 478      14.784  11.720  -0.433  1.00  0.00      B    H  
ATOM   1455  H2  HOH B 478      14.645  11.066   1.099  1.00  0.00      B    H  
ATOM   1456  O   HOH B 479      22.974  15.202  23.193  1.00  0.00      B    O  
ATOM   1457  H1  HOH B 479      23.427  15.211  22.289  1.00  0.00      B    H  
ATOM   1458  H2  HOH B 479      22.888  14.245  23.502  1.00  0.00      B    H  
ATOM   1459  O   HOH B 480      12.845   1.714  31.175  1.00  0.00      B    O  
ATOM   1460  H1  HOH B 480      12.278   2.276  30.503  1.00  0.00      B    H  
ATOM   1461  H2  HOH B 480      13.305   1.003  30.632  1.00  0.00      B    H  
ATOM   1462  O   HOH B 481      10.418  12.023  16.434  1.00  0.00      B    O  
ATOM   1463  H1  HOH B 481       9.476  11.690  16.470  1.00  0.00      B    H  
ATOM   1464  H2  HOH B 481      11.054  11.288  16.753  1.00  0.00      B    H  
ATOM   1465  O   HOH B 482       0.999  23.778   1.262  1.00  0.00      B    O  
ATOM   1466  H1  HOH B 482       1.466  23.456   0.433  1.00  0.00      B    H  
ATOM   1467  H2  HOH B 482       1.043  24.815   1.233  1.00  0.00      B    H  
ATOM   1468  O   HOH B 483      19.773  28.785  10.273  1.00  0.00      B    O  
ATOM   1469  H1  HOH B 483      20.042  27.904  10.638  1.00  0.00      B    H  
ATOM   1470  H2  HOH B 483      20.464  29.447  10.495  1.00  0.00      B    H  
ATOM   1471  O   HOH B 484      13.195  37.361  12.489  1.00  0.00      B    O  
ATOM   1472  H1  HOH B 484      13.829  37.169  13.275  1.00  0.00      B    H  
ATOM   1473  H2  HOH B 484      12.695  36.507  12.275  1.00  0.00      B    H  
ATOM   1474  O   HOH B 485      18.558  26.025  14.026  1.00  0.00      B    O  
ATOM   1475  H1  HOH B 485      19.276  26.718  13.980  1.00  0.00      B    H  
ATOM   1476  H2  HOH B 485      18.742  25.326  13.266  1.00  0.00      B    H  
ATOM   1477  O   HOH B 486      32.076  11.058  36.069  1.00  0.00      B    O  
ATOM   1478  H1  HOH B 486      31.913  11.363  37.056  1.00  0.00      B    H  
ATOM   1479  H2  HOH B 486      31.243  11.294  35.552  1.00  0.00      B    H  
ATOM   1480  O   HOH B 487      19.532  27.062  31.345  1.00  0.00      B    O  
ATOM   1481  H1  HOH B 487      20.419  26.738  31.128  1.00  0.00      B    H  
ATOM   1482  H2  HOH B 487      19.558  27.541  32.265  1.00  0.00      B    H  
ATOM   1483  O   HOH B 488      23.675   6.150  29.913  1.00  0.00      B    O  
ATOM   1484  H1  HOH B 488      24.280   5.719  30.597  1.00  0.00      B    H  
ATOM   1485  H2  HOH B 488      23.400   5.450  29.250  1.00  0.00      B    H  
ATOM   1486  O   HOH B 489      37.718  12.211  12.331  1.00  0.00      B    O  
ATOM   1487  H1  HOH B 489      37.383  12.698  11.517  1.00  0.00      B    H  
ATOM   1488  H2  HOH B 489      37.728  11.254  12.042  1.00  0.00      B    H  
ATOM   1489  O   HOH B 490      22.404  35.391   9.178  1.00  0.00      B    O  
ATOM   1490  H1  HOH B 490      22.515  36.087   8.462  1.00  0.00      B    H  
ATOM   1491  H2  HOH B 490      23.107  34.698   9.029  1.00  0.00      B    H  
ATOM   1492  O   HOH B 491      37.191  16.987  19.240  1.00  0.00      B    O  
ATOM   1493  H1  HOH B 491      36.779  17.534  18.525  1.00  0.00      B    H  
ATOM   1494  H2  HOH B 491      37.914  16.359  18.841  1.00  0.00      B    H  
ATOM   1495  O   HOH B 492       5.776  26.639  24.355  1.00  0.00      B    O  
ATOM   1496  H1  HOH B 492       4.892  26.261  24.741  1.00  0.00      B    H  
ATOM   1497  H2  HOH B 492       6.497  26.446  25.058  1.00  0.00      B    H  
ATOM   1498  O   HOH B 493      10.593  37.854  20.672  1.00  0.00      B    O  
ATOM   1499  H1  HOH B 493      10.530  36.861  20.489  1.00  0.00      B    H  
ATOM   1500  H2  HOH B 493      10.847  38.258  19.826  1.00  0.00      B    H  
ATOM   1501  O   HOH B 494      23.017  16.386  19.769  1.00  0.00      B    O  
ATOM   1502  H1  HOH B 494      23.857  16.486  19.206  1.00  0.00      B    H  
ATOM   1503  H2  HOH B 494      23.005  17.171  20.404  1.00  0.00      B    H  
ATOM   1504  O   HOH B 495      16.752  38.455  33.938  1.00  0.00      B    O  
ATOM   1505  H1  HOH B 495      17.249  38.172  34.762  1.00  0.00      B    H  
ATOM   1506  H2  HOH B 495      16.071  37.699  33.785  1.00  0.00      B    H  
ATOM   1507  O   HOH B 496      10.291  36.351  14.126  1.00  0.00      B    O  
ATOM   1508  H1  HOH B 496      10.808  36.095  13.325  1.00  0.00      B    H  
ATOM   1509  H2  HOH B 496       9.363  35.964  13.997  1.00  0.00      B    H  
ATOM   1510  O   HOH B 497       6.258  23.564  28.574  1.00  0.00      B    O  
ATOM   1511  H1  HOH B 497       6.430  24.183  29.354  1.00  0.00      B    H  
ATOM   1512  H2  HOH B 497       7.153  23.217  28.271  1.00  0.00      B    H  
ATOM   1513  O   HOH B 498      29.332   5.363  15.754  1.00  0.00      B    O  
ATOM   1514  H1  HOH B 498      29.857   4.606  16.209  1.00  0.00      B    H  
ATOM   1515  H2  HOH B 498      29.299   5.193  14.746  1.00  0.00      B    H  
ATOM   1516  O   HOH B 499       2.818   8.591  16.532  1.00  0.00      B    O  
ATOM   1517  H1  HOH B 499       3.031   7.752  15.942  1.00  0.00      B    H  
ATOM   1518  H2  HOH B 499       2.126   8.244  17.233  1.00  0.00      B    H  
ATOM   1519  O   HOH B 500      21.645   2.385   8.590  1.00  0.00      B    O  
ATOM   1520  H1  HOH B 500      20.911   3.028   8.308  1.00  0.00      B    H  
ATOM   1521  H2  HOH B 500      22.436   2.913   8.909  1.00  0.00      B    H  
ATOM   1522  O   HOH B 501      14.931  17.689  30.002  1.00  0.00      B    O  
ATOM   1523  H1  HOH B 501      15.924  17.463  29.968  1.00  0.00      B    H  
ATOM   1524  H2  HOH B 501      14.726  18.125  30.932  1.00  0.00      B    H  
ATOM   1525  O   HOH B 502      35.706  30.627  10.520  1.00  0.00      B    O  
ATOM   1526  H1  HOH B 502      36.240  30.331  11.383  1.00  0.00      B    H  
ATOM   1527  H2  HOH B 502      36.412  30.796   9.839  1.00  0.00      B    H  
ATOM   1528  O   HOH B 503       5.749  13.937  22.632  1.00  0.00      B    O  
ATOM   1529  H1  HOH B 503       6.656  14.044  23.109  1.00  0.00      B    H  
ATOM   1530  H2  HOH B 503       4.972  13.987  23.332  1.00  0.00      B    H  
ATOM   1531  O   HOH B 504       0.409  24.992   5.487  1.00  0.00      B    O  
ATOM   1532  H1  HOH B 504       0.466  24.798   6.477  1.00  0.00      B    H  
ATOM   1533  H2  HOH B 504      -0.512  25.045   5.156  1.00  0.00      B    H  
ATOM   1534  O   HOH B 505      28.269  15.360  31.575  1.00  0.00      B    O  
ATOM   1535  H1  HOH B 505      28.728  16.049  31.006  1.00  0.00      B    H  
ATOM   1536  H2  HOH B 505      28.999  14.803  31.986  1.00  0.00      B    H  
ATOM   1537  O   HOH B 506      38.121  19.363  27.055  1.00  0.00      B    O  
ATOM   1538  H1  HOH B 506      38.379  18.687  27.773  1.00  0.00      B    H  
ATOM   1539  H2  HOH B 506      38.928  19.437  26.374  1.00  0.00      B    H  
ATOM   1540  O   HOH B 507      13.672   9.154  35.861  1.00  0.00      B    O  
ATOM   1541  H1  HOH B 507      14.435   8.704  35.392  1.00  0.00      B    H  
ATOM   1542  H2  HOH B 507      13.599   8.705  36.805  1.00  0.00      B    H  
ATOM   1543  O   HOH B 508      22.411  16.593  36.088  1.00  0.00      B    O  
ATOM   1544  H1  HOH B 508      23.080  15.795  35.975  1.00  0.00      B    H  
ATOM   1545  H2  HOH B 508      22.989  17.402  36.081  1.00  0.00      B    H  
ATOM   1546  O   HOH B 509      22.260  26.068  30.602  1.00  0.00      B    O  
ATOM   1547  H1  HOH B 509      22.705  25.192  30.322  1.00  0.00      B    H  
ATOM   1548  H2  HOH B 509      22.560  26.271  31.549  1.00  0.00      B    H  
ATOM   1549  O   HOH B 510      20.583  28.452  25.980  1.00  0.00      B    O  
ATOM   1550  H1  HOH B 510      19.688  28.524  25.513  1.00  0.00      B    H  
ATOM   1551  H2  HOH B 510      20.992  27.573  25.713  1.00  0.00      B    H  
ATOM   1552  O   HOH B 511      27.215  32.875   8.443  1.00  0.00      B    O  
ATOM   1553  H1  HOH B 511      27.661  32.632   9.318  1.00  0.00      B    H  
ATOM   1554  H2  HOH B 511      27.928  33.204   7.778  1.00  0.00      B    H  
ATOM   1555  O   HOH B 512      34.266  20.309  19.378  1.00  0.00      B    O  
ATOM   1556  H1  HOH B 512      35.136  19.960  18.983  1.00  0.00      B    H  
ATOM   1557  H2  HOH B 512      34.410  20.581  20.313  1.00  0.00      B    H  
ATOM   1558  O   HOH B 513      16.900  -0.095  14.411  1.00  0.00      B    O  
ATOM   1559  H1  HOH B 513      16.205   0.504  14.780  1.00  0.00      B    H  
ATOM   1560  H2  HOH B 513      16.938  -0.117  13.411  1.00  0.00      B    H  
ATOM   1561  O   HOH B 514       2.175   9.240  32.280  1.00  0.00      B    O  
ATOM   1562  H1  HOH B 514       1.844   8.479  32.829  1.00  0.00      B    H  
ATOM   1563  H2  HOH B 514       1.448   9.964  32.458  1.00  0.00      B    H  
ATOM   1564  O   HOH B 515       4.683  31.507   3.206  1.00  0.00      B    O  
ATOM   1565  H1  HOH B 515       5.105  32.298   3.676  1.00  0.00      B    H  
ATOM   1566  H2  HOH B 515       3.703  31.572   3.305  1.00  0.00      B    H  
ATOM   1567  O   HOH B 516      22.478  12.457   6.169  1.00  0.00      B    O  
ATOM   1568  H1  HOH B 516      22.376  11.673   5.584  1.00  0.00      B    H  
ATOM   1569  H2  HOH B 516      21.870  13.165   5.748  1.00  0.00      B    H  
ATOM   1570  O   HOH B 517       3.580   2.422   5.844  1.00  0.00      B    O  
ATOM   1571  H1  HOH B 517       3.863   2.567   6.781  1.00  0.00      B    H  
ATOM   1572  H2  HOH B 517       3.686   1.479   5.628  1.00  0.00      B    H  
ATOM   1573  O   HOH B 518      35.969  28.135  26.990  1.00  0.00      B    O  
ATOM   1574  H1  HOH B 518      36.378  27.214  27.220  1.00  0.00      B    H  
ATOM   1575  H2  HOH B 518      36.383  28.491  26.155  1.00  0.00      B    H  
ATOM   1576  O   HOH B 519       2.009  23.080  14.874  1.00  0.00      B    O  
ATOM   1577  H1  HOH B 519       1.522  22.829  15.694  1.00  0.00      B    H  
ATOM   1578  H2  HOH B 519       2.370  22.276  14.398  1.00  0.00      B    H  
ATOM   1579  O   HOH B 520       7.271  29.871   3.674  1.00  0.00      B    O  
ATOM   1580  H1  HOH B 520       6.987  29.742   4.681  1.00  0.00      B    H  
ATOM   1581  H2  HOH B 520       7.594  30.793   3.599  1.00  0.00      B    H  
ATOM   1582  O   HOH B 521       7.956   4.115  16.746  1.00  0.00      B    O  
ATOM   1583  H1  HOH B 521       8.523   3.313  16.699  1.00  0.00      B    H  
ATOM   1584  H2  HOH B 521       8.217   4.568  17.612  1.00  0.00      B    H  
ATOM   1585  O   HOH B 522      10.355  27.620  10.841  1.00  0.00      B    O  
ATOM   1586  H1  HOH B 522      10.767  28.002  11.666  1.00  0.00      B    H  
ATOM   1587  H2  HOH B 522      10.554  26.650  10.889  1.00  0.00      B    H  
ATOM   1588  O   HOH B 523      17.292  32.975  14.091  1.00  0.00      B    O  
ATOM   1589  H1  HOH B 523      17.814  32.471  14.782  1.00  0.00      B    H  
ATOM   1590  H2  HOH B 523      16.268  32.897  14.254  1.00  0.00      B    H  
ATOM   1591  O   HOH B 524      26.852  34.244  32.358  1.00  0.00      B    O  
ATOM   1592  H1  HOH B 524      27.567  34.919  32.694  1.00  0.00      B    H  
ATOM   1593  H2  HOH B 524      26.131  34.746  31.820  1.00  0.00      B    H  
ATOM   1594  O   HOH B 525      18.522   0.723   3.115  1.00  0.00      B    O  
ATOM   1595  H1  HOH B 525      17.569   1.121   3.260  1.00  0.00      B    H  
ATOM   1596  H2  HOH B 525      18.631   0.378   2.205  1.00  0.00      B    H  
ATOM   1597  O   HOH B 526      27.134  22.239  12.099  1.00  0.00      B    O  
ATOM   1598  H1  HOH B 526      26.338  22.484  12.645  1.00  0.00      B    H  
ATOM   1599  H2  HOH B 526      27.962  22.363  12.747  1.00  0.00      B    H  
ATOM   1600  O   HOH B 527      11.974  17.264  38.438  1.00  0.00      B    O  
ATOM   1601  H1  HOH B 527      12.268  16.278  38.378  1.00  0.00      B    H  
ATOM   1602  H2  HOH B 527      12.832  17.849  38.557  1.00  0.00      B    H  
ATOM   1603  O   HOH B 528      10.894  16.650   8.977  1.00  0.00      B    O  
ATOM   1604  H1  HOH B 528      11.431  16.179   8.200  1.00  0.00      B    H  
ATOM   1605  H2  HOH B 528      10.002  16.960   8.613  1.00  0.00      B    H  
ATOM   1606  O   HOH B 529       9.325  20.883  17.279  1.00  0.00      B    O  
ATOM   1607  H1  HOH B 529       9.157  20.206  17.978  1.00  0.00      B    H  
ATOM   1608  H2  HOH B 529       9.399  20.395  16.395  1.00  0.00      B    H  
ATOM   1609  O   HOH B 530      25.839  23.975   9.171  1.00  0.00      B    O  
ATOM   1610  H1  HOH B 530      25.912  23.617   8.216  1.00  0.00      B    H  
ATOM   1611  H2  HOH B 530      26.797  24.022   9.541  1.00  0.00      B    H  
ATOM   1612  O   HOH B 531      37.145  25.826  27.845  1.00  0.00      B    O  
ATOM   1613  H1  HOH B 531      37.328  25.743  28.850  1.00  0.00      B    H  
ATOM   1614  H2  HOH B 531      37.984  26.124  27.396  1.00  0.00      B    H  
ATOM   1615  O   HOH B 532      13.370   2.435  23.606  1.00  0.00      B    O  
ATOM   1616  H1  HOH B 532      13.374   2.592  22.616  1.00  0.00      B    H  
ATOM   1617  H2  HOH B 532      12.927   3.268  23.974  1.00  0.00      B    H  
ATOM   1618  O   HOH B 533      31.406   2.911  36.286  1.00  0.00      B    O  
ATOM   1619  H1  HOH B 533      30.421   3.257  36.280  1.00  0.00      B    H  
ATOM   1620  H2  HOH B 533      31.895   3.498  36.903  1.00  0.00      B    H  
ATOM   1621  O   HOH B 534      24.364  34.934  28.917  1.00  0.00      B    O  
ATOM   1622  H1  HOH B 534      25.291  35.338  29.060  1.00  0.00      B    H  
ATOM   1623  H2  HOH B 534      24.336  33.914  29.067  1.00  0.00      B    H  
ATOM   1624  O   HOH B 535      15.845   3.917   8.256  1.00  0.00      B    O  
ATOM   1625  H1  HOH B 535      15.368   4.170   9.107  1.00  0.00      B    H  
ATOM   1626  H2  HOH B 535      15.083   3.820   7.568  1.00  0.00      B    H  
ATOM   1627  O   HOH B 536       8.967  18.983  24.866  1.00  0.00      B    O  
ATOM   1628  H1  HOH B 536       9.901  18.935  24.438  1.00  0.00      B    H  
ATOM   1629  H2  HOH B 536       8.311  18.358  24.395  1.00  0.00      B    H  
ATOM   1630  O   HOH B 537      25.728  19.821  34.214  1.00  0.00      B    O  
ATOM   1631  H1  HOH B 537      25.536  20.745  33.834  1.00  0.00      B    H  
ATOM   1632  H2  HOH B 537      26.582  19.963  34.808  1.00  0.00      B    H  
ATOM   1633  O   HOH B 538       3.980  13.718  24.727  1.00  0.00      B    O  
ATOM   1634  H1  HOH B 538       3.270  13.107  24.443  1.00  0.00      B    H  
ATOM   1635  H2  HOH B 538       4.077  13.623  25.720  1.00  0.00      B    H  
ATOM   1636  O   HOH B 539      31.908   4.679  26.806  1.00  0.00      B    O  
ATOM   1637  H1  HOH B 539      31.652   3.750  27.121  1.00  0.00      B    H  
ATOM   1638  H2  HOH B 539      32.932   4.898  26.831  1.00  0.00      B    H  
ATOM   1639  O   HOH B 540       6.758  36.837  16.697  1.00  0.00      B    O  
ATOM   1640  H1  HOH B 540       5.808  36.532  16.935  1.00  0.00      B    H  
ATOM   1641  H2  HOH B 540       7.315  36.453  17.456  1.00  0.00      B    H  
ATOM   1642  O   HOH B 541      21.172  34.681  20.809  1.00  0.00      B    O  
ATOM   1643  H1  HOH B 541      20.867  34.812  19.840  1.00  0.00      B    H  
ATOM   1644  H2  HOH B 541      21.134  35.568  21.345  1.00  0.00      B    H  
ATOM   1645  O   HOH B 542      33.556  12.091  29.152  1.00  0.00      B    O  
ATOM   1646  H1  HOH B 542      33.424  11.933  28.122  1.00  0.00      B    H  
ATOM   1647  H2  HOH B 542      33.267  11.319  29.722  1.00  0.00      B    H  
ATOM   1648  O   HOH B 543      24.052  19.075   4.854  1.00  0.00      B    O  
ATOM   1649  H1  HOH B 543      24.772  19.041   5.567  1.00  0.00      B    H  
ATOM   1650  H2  HOH B 543      23.229  18.661   5.287  1.00  0.00      B    H  
ATOM   1651  O   HOH B 544       9.064  38.929  27.672  1.00  0.00      B    O  
ATOM   1652  H1  HOH B 544       9.295  38.237  26.999  1.00  0.00      B    H  
ATOM   1653  H2  HOH B 544       8.769  38.549  28.572  1.00  0.00      B    H  
ATOM   1654  O   HOH B 545      36.293  37.786   2.783  1.00  0.00      B    O  
ATOM   1655  H1  HOH B 545      36.789  37.092   2.183  1.00  0.00      B    H  
ATOM   1656  H2  HOH B 545      36.992  38.456   3.068  1.00  0.00      B    H  
ATOM   1657  O   HOH B 546      35.705  12.216   2.435  1.00  0.00      B    O  
ATOM   1658  H1  HOH B 546      36.418  12.008   3.147  1.00  0.00      B    H  
ATOM   1659  H2  HOH B 546      34.893  12.318   2.965  1.00  0.00      B    H  
ATOM   1660  O   HOH B 547      26.581  38.560  27.586  1.00  0.00      B    O  
ATOM   1661  H1  HOH B 547      25.916  37.994  28.044  1.00  0.00      B    H  
ATOM   1662  H2  HOH B 547      27.193  38.930  28.323  1.00  0.00      B    H  
ATOM   1663  O   HOH B 548      10.870  13.042  31.688  1.00  0.00      B    O  
ATOM   1664  H1  HOH B 548      11.173  13.968  31.674  1.00  0.00      B    H  
ATOM   1665  H2  HOH B 548      11.409  12.480  32.326  1.00  0.00      B    H  
ATOM   1666  O   HOH B 549      21.472  30.765   4.015  1.00  0.00      B    O  
ATOM   1667  H1  HOH B 549      20.808  31.415   3.619  1.00  0.00      B    H  
ATOM   1668  H2  HOH B 549      21.476  30.807   5.027  1.00  0.00      B    H  
ATOM   1669  O   HOH B 550      22.640  11.760  32.969  1.00  0.00      B    O  
ATOM   1670  H1  HOH B 550      22.860  11.011  33.518  1.00  0.00      B    H  
ATOM   1671  H2  HOH B 550      23.528  12.287  32.841  1.00  0.00      B    H  
ATOM   1672  O   HOH B 551      14.886  31.716  28.650  1.00  0.00      B    O  
ATOM   1673  H1  HOH B 551      15.767  32.165  28.844  1.00  0.00      B    H  
ATOM   1674  H2  HOH B 551      14.977  30.741  28.816  1.00  0.00      B    H  
ATOM   1675  O   HOH B 552      30.297   0.975  24.973  1.00  0.00      B    O  
ATOM   1676  H1  HOH B 552      30.550   1.131  25.936  1.00  0.00      B    H  
ATOM   1677  H2  HOH B 552      29.966   0.010  24.886  1.00  0.00      B    H  
ATOM   1678  O   HOH B 553      38.603   7.399   9.892  1.00  0.00      B    O  
ATOM   1679  H1  HOH B 553      39.584   7.615   9.854  1.00  0.00      B    H  
ATOM   1680  H2  HOH B 553      38.276   7.536   8.947  1.00  0.00      B    H  
ATOM   1681  O   HOH B 554      20.456  33.459  36.357  1.00  0.00      B    O  
ATOM   1682  H1  HOH B 554      20.153  32.785  37.053  1.00  0.00      B    H  
ATOM   1683  H2  HOH B 554      19.660  33.517  35.770  1.00  0.00      B    H  
ATOM   1684  O   HOH B 555       6.162  14.329  33.272  1.00  0.00      B    O  
ATOM   1685  H1  HOH B 555       6.601  13.410  33.328  1.00  0.00      B    H  
ATOM   1686  H2  HOH B 555       6.853  14.827  32.767  1.00  0.00      B    H  
ATOM   1687  O   HOH B 556      23.838  33.524  20.753  1.00  0.00      B    O  
ATOM   1688  H1  HOH B 556      23.468  32.588  20.978  1.00  0.00      B    H  
ATOM   1689  H2  HOH B 556      23.087  34.106  20.355  1.00  0.00      B    H  
ATOM   1690  O   HOH B 557      18.952   2.557  38.006  1.00  0.00      B    O  
ATOM   1691  H1  HOH B 557      19.317   1.654  38.028  1.00  0.00      B    H  
ATOM   1692  H2  HOH B 557      18.404   2.623  37.152  1.00  0.00      B    H  
ATOM   1693  O   HOH B 558      24.084  38.163  29.124  1.00  0.00      B    O  
ATOM   1694  H1  HOH B 558      23.817  37.199  29.133  1.00  0.00      B    H  
ATOM   1695  H2  HOH B 558      23.737  38.542  28.229  1.00  0.00      B    H  
ATOM   1696  O   HOH B 559      22.366   7.810  36.111  1.00  0.00      B    O  
ATOM   1697  H1  HOH B 559      21.819   6.983  36.392  1.00  0.00      B    H  
ATOM   1698  H2  HOH B 559      22.767   8.164  37.009  1.00  0.00      B    H  
ATOM   1699  O   HOH B 560      14.600  24.187  30.654  1.00  0.00      B    O  
ATOM   1700  H1  HOH B 560      14.711  23.856  31.657  1.00  0.00      B    H  
ATOM   1701  H2  HOH B 560      15.505  24.389  30.291  1.00  0.00      B    H  
ATOM   1702  O   HOH B 561      15.179  11.692  34.115  1.00  0.00      B    O  
ATOM   1703  H1  HOH B 561      14.680  12.011  34.907  1.00  0.00      B    H  
ATOM   1704  H2  HOH B 561      14.771  10.806  33.942  1.00  0.00      B    H  
ATOM   1705  O   HOH B 562       0.578   2.704  16.904  1.00  0.00      B    O  
ATOM   1706  H1  HOH B 562       1.186   1.947  17.256  1.00  0.00      B    H  
ATOM   1707  H2  HOH B 562      -0.002   3.020  17.614  1.00  0.00      B    H  
ATOM   1708  O   HOH B 563      28.307   3.080   1.754  1.00  0.00      B    O  
ATOM   1709  H1  HOH B 563      29.301   2.944   2.017  1.00  0.00      B    H  
ATOM   1710  H2  HOH B 563      27.864   3.790   2.372  1.00  0.00      B    H  
ATOM   1711  O   HOH B 564       7.327  31.892   0.681  1.00  0.00      B    O  
ATOM   1712  H1  HOH B 564       8.110  32.541   0.584  1.00  0.00      B    H  
ATOM   1713  H2  HOH B 564       7.217  31.597   1.622  1.00  0.00      B    H  
ATOM   1714  O   HOH B 565      18.800  20.830   7.696  1.00  0.00      B    O  
ATOM   1715  H1  HOH B 565      18.294  20.830   8.513  1.00  0.00      B    H  
ATOM   1716  H2  HOH B 565      19.416  21.624   7.753  1.00  0.00      B    H  
ATOM   1717  O   HOH B 566      33.329  31.568  20.712  1.00  0.00      B    O  
ATOM   1718  H1  HOH B 566      32.738  31.816  21.478  1.00  0.00      B    H  
ATOM   1719  H2  HOH B 566      33.936  30.857  21.047  1.00  0.00      B    H  
ATOM   1720  O   HOH B 567      29.021  28.123  26.258  1.00  0.00      B    O  
ATOM   1721  H1  HOH B 567      29.553  28.147  25.420  1.00  0.00      B    H  
ATOM   1722  H2  HOH B 567      29.125  27.238  26.768  1.00  0.00      B    H  
ATOM   1723  O   HOH B 568      10.084  28.644  19.567  1.00  0.00      B    O  
ATOM   1724  H1  HOH B 568      11.052  28.914  19.753  1.00  0.00      B    H  
ATOM   1725  H2  HOH B 568      10.001  28.192  18.660  1.00  0.00      B    H  
ATOM   1726  O   HOH B 569       2.863  33.323  32.531  1.00  0.00      B    O  
ATOM   1727  H1  HOH B 569       2.574  32.953  33.393  1.00  0.00      B    H  
ATOM   1728  H2  HOH B 569       2.423  32.753  31.759  1.00  0.00      B    H  
ATOM   1729  O   HOH B 570       8.130   3.055  20.392  1.00  0.00      B    O  
ATOM   1730  H1  HOH B 570       7.081   2.956  20.509  1.00  0.00      B    H  
ATOM   1731  H2  HOH B 570       8.444   2.392  19.672  1.00  0.00      B    H  
ATOM   1732  O   HOH B 571      38.684  37.515  38.002  1.00  0.00      B    O  
ATOM   1733  H1  HOH B 571      38.768  38.501  38.212  1.00  0.00      B    H  
ATOM   1734  H2  HOH B 571      39.303  37.051  38.673  1.00  0.00      B    H  
ATOM   1735  O   HOH B 572      20.639  17.512  15.076  1.00  0.00      B    O  
ATOM   1736  H1  HOH B 572      21.548  17.596  15.253  1.00  0.00      B    H  
ATOM   1737  H2  HOH B 572      20.246  16.976  15.863  1.00  0.00      B    H  
ATOM   1738  O   HOH B 573      24.543   2.951   8.943  1.00  0.00      B    O  
ATOM   1739  H1  HOH B 573      24.973   2.028   9.008  1.00  0.00      B    H  
ATOM   1740  H2  HOH B 573      24.509   3.354   9.883  1.00  0.00      B    H  
ATOM   1741  O   HOH B 574      26.904  36.945   7.345  1.00  0.00      B    O  
ATOM   1742  H1  HOH B 574      27.644  36.369   7.674  1.00  0.00      B    H  
ATOM   1743  H2  HOH B 574      27.330  37.830   7.102  1.00  0.00      B    H  
ATOM   1744  O   HOH B 575      13.649  25.981   6.986  1.00  0.00      B    O  
ATOM   1745  H1  HOH B 575      13.658  26.633   7.797  1.00  0.00      B    H  
ATOM   1746  H2  HOH B 575      13.652  26.599   6.175  1.00  0.00      B    H  
ATOM   1747  O   HOH B 576       7.723  18.603  33.065  1.00  0.00      B    O  
ATOM   1748  H1  HOH B 576       7.467  18.282  32.210  1.00  0.00      B    H  
ATOM   1749  H2  HOH B 576       7.183  18.085  33.710  1.00  0.00      B    H  
ATOM   1750  O   HOH B 577       7.457  31.715  20.531  1.00  0.00      B    O  
ATOM   1751  H1  HOH B 577       6.955  31.742  19.687  1.00  0.00      B    H  
ATOM   1752  H2  HOH B 577       7.620  30.770  20.815  1.00  0.00      B    H  
ATOM   1753  O   HOH B 578       8.175  35.888  18.987  1.00  0.00      B    O  
ATOM   1754  H1  HOH B 578       7.884  35.497  19.907  1.00  0.00      B    H  
ATOM   1755  H2  HOH B 578       9.133  35.669  18.926  1.00  0.00      B    H  
ATOM   1756  O   HOH B 579      29.996  30.124  20.251  1.00  0.00      B    O  
ATOM   1757  H1  HOH B 579      30.350  29.731  21.114  1.00  0.00      B    H  
ATOM   1758  H2  HOH B 579      30.245  31.127  20.223  1.00  0.00      B    H  
ATOM   1759  O   HOH B 580      10.418   9.329  19.104  1.00  0.00      B    O  
ATOM   1760  H1  HOH B 580      10.258   8.826  18.241  1.00  0.00      B    H  
ATOM   1761  H2  HOH B 580      10.163   8.717  19.841  1.00  0.00      B    H  
ATOM   1762  O   HOH B 581       5.022   9.073  32.832  1.00  0.00      B    O  
ATOM   1763  H1  HOH B 581       4.074   9.192  32.497  1.00  0.00      B    H  
ATOM   1764  H2  HOH B 581       5.029   9.441  33.752  1.00  0.00      B    H  
ATOM   1765  O   HOH B 582       8.362   7.813  21.695  1.00  0.00      B    O  
ATOM   1766  H1  HOH B 582       8.553   6.874  21.649  1.00  0.00      B    H  
ATOM   1767  H2  HOH B 582       7.672   7.974  21.003  1.00  0.00      B    H  
ATOM   1768  O   HOH B 583       4.114  38.812   5.342  1.00  0.00      B    O  
ATOM   1769  H1  HOH B 583       4.886  38.159   5.310  1.00  0.00      B    H  
ATOM   1770  H2  HOH B 583       3.995  39.159   4.370  1.00  0.00      B    H  
ATOM   1771  O   HOH B 584      38.221  21.292   2.728  1.00  0.00      B    O  
ATOM   1772  H1  HOH B 584      39.007  21.727   3.187  1.00  0.00      B    H  
ATOM   1773  H2  HOH B 584      38.635  20.751   1.926  1.00  0.00      B    H  
ATOM   1774  O   HOH B 585       4.738  34.161  19.479  1.00  0.00      B    O  
ATOM   1775  H1  HOH B 585       5.503  33.804  18.938  1.00  0.00      B    H  
ATOM   1776  H2  HOH B 585       4.438  33.447  20.083  1.00  0.00      B    H  
ATOM   1777  O   HOH B 586      25.745  13.825   3.353  1.00  0.00      B    O  
ATOM   1778  H1  HOH B 586      25.480  13.912   4.311  1.00  0.00      B    H  
ATOM   1779  H2  HOH B 586      25.951  12.829   3.289  1.00  0.00      B    H  
ATOM   1780  O   HOH B 587      21.747  32.271  12.969  1.00  0.00      B    O  
ATOM   1781  H1  HOH B 587      20.937  32.853  13.019  1.00  0.00      B    H  
ATOM   1782  H2  HOH B 587      21.866  31.880  13.901  1.00  0.00      B    H  
ATOM   1783  O   HOH B 588       2.046  37.636  17.332  1.00  0.00      B    O  
ATOM   1784  H1  HOH B 588       1.849  38.008  18.266  1.00  0.00      B    H  
ATOM   1785  H2  HOH B 588       2.923  37.068  17.403  1.00  0.00      B    H  
ATOM   1786  O   HOH B 589       3.804  15.705  35.946  1.00  0.00      B    O  
ATOM   1787  H1  HOH B 589       3.934  14.771  36.268  1.00  0.00      B    H  
ATOM   1788  H2  HOH B 589       4.694  16.175  35.952  1.00  0.00      B    H  
ATOM   1789  O   HOH B 590      11.069   2.998  29.522  1.00  0.00      B    O  
ATOM   1790  H1  HOH B 590      10.680   2.869  28.594  1.00  0.00      B    H  
ATOM   1791  H2  HOH B 590      10.505   3.596  30.043  1.00  0.00      B    H  
ATOM   1792  O   HOH B 591      15.364  27.178  12.018  1.00  0.00      B    O  
ATOM   1793  H1  HOH B 591      15.245  28.214  11.948  1.00  0.00      B    H  
ATOM   1794  H2  HOH B 591      14.755  26.830  12.806  1.00  0.00      B    H  
ATOM   1795  O   HOH B 592      20.695  10.997  37.019  1.00  0.00      B    O  
ATOM   1796  H1  HOH B 592      20.918  10.035  37.257  1.00  0.00      B    H  
ATOM   1797  H2  HOH B 592      21.308  11.605  37.475  1.00  0.00      B    H  
ATOM   1798  O   HOH B 593      14.499  26.054  26.554  1.00  0.00      B    O  
ATOM   1799  H1  HOH B 593      15.337  26.505  26.832  1.00  0.00      B    H  
ATOM   1800  H2  HOH B 593      14.667  25.068  26.175  1.00  0.00      B    H  
ATOM   1801  O   HOH B 594       0.078  35.712  13.923  1.00  0.00      B    O  
ATOM   1802  H1  HOH B 594       1.023  35.420  13.712  1.00  0.00      B    H  
ATOM   1803  H2  HOH B 594       0.189  36.539  14.436  1.00  0.00      B    H  
ATOM   1804  O   HOH B 595      30.394  10.523   2.173  1.00  0.00      B    O  
ATOM   1805  H1  HOH B 595      29.506   9.983   2.422  1.00  0.00      B    H  
ATOM   1806  H2  HOH B 595      30.285  11.406   2.721  1.00  0.00      B    H  
ATOM   1807  O   HOH B 596      20.289  35.817  38.145  1.00  0.00      B    O  
ATOM   1808  H1  HOH B 596      20.021  35.044  37.582  1.00  0.00      B    H  
ATOM   1809  H2  HOH B 596      21.277  35.739  38.416  1.00  0.00      B    H  
ATOM   1810  O   HOH B 597       7.881  31.419  15.525  1.00  0.00      B    O  
ATOM   1811  H1  HOH B 597       8.471  31.386  16.361  1.00  0.00      B    H  
ATOM   1812  H2  HOH B 597       8.131  32.211  15.023  1.00  0.00      B    H  
ATOM   1813  O   HOH B 598      19.415  36.428   5.903  1.00  0.00      B    O  
ATOM   1814  H1  HOH B 598      19.170  35.921   6.749  1.00  0.00      B    H  
ATOM   1815  H2  HOH B 598      20.367  36.175   5.596  1.00  0.00      B    H  
ATOM   1816  O   HOH B 599       5.630   2.505  17.239  1.00  0.00      B    O  
ATOM   1817  H1  HOH B 599       6.232   3.275  17.063  1.00  0.00      B    H  
ATOM   1818  H2  HOH B 599       6.116   1.653  17.001  1.00  0.00      B    H  
ATOM   1819  O   HOH B 600       3.131  37.428  34.268  1.00  0.00      B    O  
ATOM   1820  H1  HOH B 600       3.588  38.320  34.195  1.00  0.00      B    H  
ATOM   1821  H2  HOH B 600       3.364  36.947  35.077  1.00  0.00      B    H  
ATOM   1822  O   HOH B 601      28.584   7.422  17.300  1.00  0.00      B    O  
ATOM   1823  H1  HOH B 601      28.967   7.287  18.203  1.00  0.00      B    H  
ATOM   1824  H2  HOH B 601      28.781   6.542  16.728  1.00  0.00      B    H  
ATOM   1825  O   HOH B 602       6.297  36.026   5.871  1.00  0.00      B    O  
ATOM   1826  H1  HOH B 602       6.740  36.925   5.826  1.00  0.00      B    H  
ATOM   1827  H2  HOH B 602       6.014  35.946   6.845  1.00  0.00      B    H  
ATOM   1828  O   HOH B 603       5.672   8.479  20.082  1.00  0.00      B    O  
ATOM   1829  H1  HOH B 603       5.742   9.479  20.208  1.00  0.00      B    H  
ATOM   1830  H2  HOH B 603       5.900   8.240  19.126  1.00  0.00      B    H  
ATOM   1831  O   HOH B 604       4.632  15.232   4.666  1.00  0.00      B    O  
ATOM   1832  H1  HOH B 604       5.609  15.374   4.760  1.00  0.00      B    H  
ATOM   1833  H2  HOH B 604       4.271  15.831   3.932  1.00  0.00      B    H  
ATOM   1834  O   HOH B 605      33.972  21.826  21.887  1.00  0.00      B    O  
ATOM   1835  H1  HOH B 605      34.859  21.973  22.278  1.00  0.00      B    H  
ATOM   1836  H2  HOH B 605      33.534  21.241  22.540  1.00  0.00      B    H  
ATOM   1837  O   HOH B 606      14.229  32.066  20.602  1.00  0.00      B    O  
ATOM   1838  H1  HOH B 606      14.590  31.171  20.873  1.00  0.00      B    H  
ATOM   1839  H2  HOH B 606      13.602  31.949  19.853  1.00  0.00      B    H  
ATOM   1840  O   HOH B 607       7.684   8.269  37.747  1.00  0.00      B    O  
ATOM   1841  H1  HOH B 607       7.413   9.149  38.167  1.00  0.00      B    H  
ATOM   1842  H2  HOH B 607       6.915   7.630  37.591  1.00  0.00      B    H  
ATOM   1843  O   HOH B 608       7.428  36.153  14.249  1.00  0.00      B    O  
ATOM   1844  H1  HOH B 608       7.196  36.383  15.239  1.00  0.00      B    H  
ATOM   1845  H2  HOH B 608       7.080  36.904  13.628  1.00  0.00      B    H  
ATOM   1846  O   HOH B 609      24.833  31.759   8.624  1.00  0.00      B    O  
ATOM   1847  H1  HOH B 609      25.387  31.038   8.214  1.00  0.00      B    H  
ATOM   1848  H2  HOH B 609      25.507  32.505   8.719  1.00  0.00      B    H  
ATOM   1849  O   HOH B 610      33.267  36.831  24.633  1.00  0.00      B    O  
ATOM   1850  H1  HOH B 610      34.245  36.665  24.942  1.00  0.00      B    H  
ATOM   1851  H2  HOH B 610      32.814  37.412  25.357  1.00  0.00      B    H  
ATOM   1852  O   HOH B 611      31.301   2.685   2.032  1.00  0.00      B    O  
ATOM   1853  H1  HOH B 611      31.987   2.552   1.280  1.00  0.00      B    H  
ATOM   1854  H2  HOH B 611      31.334   3.645   2.356  1.00  0.00      B    H  
ATOM   1855  O   HOH B 612      23.536   0.783  23.658  1.00  0.00      B    O  
ATOM   1856  H1  HOH B 612      23.673  -0.056  24.182  1.00  0.00      B    H  
ATOM   1857  H2  HOH B 612      24.123   0.626  22.833  1.00  0.00      B    H  
ATOM   1858  O   HOH B 613      31.087  16.072  24.193  1.00  0.00      B    O  
ATOM   1859  H1  HOH B 613      30.672  16.978  24.118  1.00  0.00      B    H  
ATOM   1860  H2  HOH B 613      32.085  16.126  23.831  1.00  0.00      B    H  
ATOM   1861  O   HOH B 614       9.887   5.351   1.334  1.00  0.00      B    O  
ATOM   1862  H1  HOH B 614      10.853   5.088   1.126  1.00  0.00      B    H  
ATOM   1863  H2  HOH B 614       9.311   5.175   0.527  1.00  0.00      B    H  
ATOM   1864  O   HOH B 615       4.824  34.105   4.640  1.00  0.00      B    O  
ATOM   1865  H1  HOH B 615       4.261  34.500   3.902  1.00  0.00      B    H  
ATOM   1866  H2  HOH B 615       5.368  34.931   5.010  1.00  0.00      B    H  
ATOM   1867  O   HOH B 616       4.551  16.499  28.895  1.00  0.00      B    O  
ATOM   1868  H1  HOH B 616       3.842  16.978  28.317  1.00  0.00      B    H  
ATOM   1869  H2  HOH B 616       5.317  16.242  28.259  1.00  0.00      B    H  
ATOM   1870  O   HOH B 617      13.177   1.666   7.440  1.00  0.00      B    O  
ATOM   1871  H1  HOH B 617      12.415   1.301   8.011  1.00  0.00      B    H  
ATOM   1872  H2  HOH B 617      14.047   1.135   7.589  1.00  0.00      B    H  
ATOM   1873  O   HOH B 618      11.003  10.596  22.912  1.00  0.00      B    O  
ATOM   1874  H1  HOH B 618      11.464  11.490  22.709  1.00  0.00      B    H  
ATOM   1875  H2  HOH B 618      11.544  10.253  23.713  1.00  0.00      B    H  
ATOM   1876  O   HOH B 619      13.251   2.777  12.031  1.00  0.00      B    O  
ATOM   1877  H1  HOH B 619      12.679   2.777  12.870  1.00  0.00      B    H  
ATOM   1878  H2  HOH B 619      13.784   1.906  11.971  1.00  0.00      B    H  
ATOM   1879  O   HOH B 620      21.468  19.230  28.981  1.00  0.00      B    O  
ATOM   1880  H1  HOH B 620      21.402  18.683  28.159  1.00  0.00      B    H  
ATOM   1881  H2  HOH B 620      20.868  18.711  29.677  1.00  0.00      B    H  
ATOM   1882  O   HOH B 621      11.470  33.133  22.615  1.00  0.00      B    O  
ATOM   1883  H1  HOH B 621      12.328  33.195  22.209  1.00  0.00      B    H  
ATOM   1884  H2  HOH B 621      11.622  32.725  23.564  1.00  0.00      B    H  
ATOM   1885  O   HOH B 622      21.171  28.042   3.325  1.00  0.00      B    O  
ATOM   1886  H1  HOH B 622      21.220  29.085   3.306  1.00  0.00      B    H  
ATOM   1887  H2  HOH B 622      21.085  27.743   4.268  1.00  0.00      B    H  
ATOM   1888  O   HOH B 623      12.810  12.548  22.625  1.00  0.00      B    O  
ATOM   1889  H1  HOH B 623      13.499  11.803  22.333  1.00  0.00      B    H  
ATOM   1890  H2  HOH B 623      13.191  12.946  23.505  1.00  0.00      B    H  
ATOM   1891  O   HOH B 624      34.268  17.812  35.613  1.00  0.00      B    O  
ATOM   1892  H1  HOH B 624      33.464  17.200  35.621  1.00  0.00      B    H  
ATOM   1893  H2  HOH B 624      33.992  18.684  35.194  1.00  0.00      B    H  
ATOM   1894  O   HOH B 625      14.133   7.901  26.158  1.00  0.00      B    O  
ATOM   1895  H1  HOH B 625      14.723   8.707  26.213  1.00  0.00      B    H  
ATOM   1896  H2  HOH B 625      13.268   8.172  26.638  1.00  0.00      B    H  
ATOM   1897  O   HOH B 626      32.161  21.400   7.154  1.00  0.00      B    O  
ATOM   1898  H1  HOH B 626      32.940  20.811   6.927  1.00  0.00      B    H  
ATOM   1899  H2  HOH B 626      32.338  21.971   8.005  1.00  0.00      B    H  
ATOM   1900  O   HOH B 627      14.003  23.246  13.680  1.00  0.00      B    O  
ATOM   1901  H1  HOH B 627      13.879  22.264  13.984  1.00  0.00      B    H  
ATOM   1902  H2  HOH B 627      15.036  23.369  13.678  1.00  0.00      B    H  
ATOM   1903  O   HOH B 628      24.562   9.726  33.618  1.00  0.00      B    O  
ATOM   1904  H1  HOH B 628      25.027   9.724  32.719  1.00  0.00      B    H  
ATOM   1905  H2  HOH B 628      24.818   8.847  34.059  1.00  0.00      B    H  
ATOM   1906  O   HOH B 629       8.295   6.369  24.679  1.00  0.00      B    O  
ATOM   1907  H1  HOH B 629       7.632   5.916  24.079  1.00  0.00      B    H  
ATOM   1908  H2  HOH B 629       9.202   6.521  24.145  1.00  0.00      B    H  
ATOM   1909  O   HOH B 630      15.971  37.574   1.466  1.00  0.00      B    O  
ATOM   1910  H1  HOH B 630      16.925  37.950   1.187  1.00  0.00      B    H  
ATOM   1911  H2  HOH B 630      15.288  37.624   0.701  1.00  0.00      B    H  
ATOM   1912  O   HOH B 631      27.746  20.179  35.642  1.00  0.00      B    O  
ATOM   1913  H1  HOH B 631      28.577  20.784  35.797  1.00  0.00      B    H  
ATOM   1914  H2  HOH B 631      27.544  19.719  36.570  1.00  0.00      B    H  
ATOM   1915  O   HOH B 632      34.899  12.808   8.041  1.00  0.00      B    O  
ATOM   1916  H1  HOH B 632      34.012  12.573   7.614  1.00  0.00      B    H  
ATOM   1917  H2  HOH B 632      35.419  13.442   7.466  1.00  0.00      B    H  
ATOM   1918  O   HOH B 633      15.581  20.954  26.489  1.00  0.00      B    O  
ATOM   1919  H1  HOH B 633      15.862  21.477  27.328  1.00  0.00      B    H  
ATOM   1920  H2  HOH B 633      16.148  20.152  26.433  1.00  0.00      B    H  
ATOM   1921  O   HOH B 634       1.088  19.963  25.519  1.00  0.00      B    O  
ATOM   1922  H1  HOH B 634       1.920  19.505  25.180  1.00  0.00      B    H  
ATOM   1923  H2  HOH B 634       1.363  20.619  26.252  1.00  0.00      B    H  
ATOM   1924  O   HOH B 635      29.801  12.784  35.566  1.00  0.00      B    O  
ATOM   1925  H1  HOH B 635      30.301  13.220  36.337  1.00  0.00      B    H  
ATOM   1926  H2  HOH B 635      28.930  12.281  35.841  1.00  0.00      B    H  
ATOM   1927  O   HOH B 636      19.788  10.237  10.321  1.00  0.00      B    O  
ATOM   1928  H1  HOH B 636      20.695  10.375   9.953  1.00  0.00      B    H  
ATOM   1929  H2  HOH B 636      19.423   9.283  10.108  1.00  0.00      B    H  
ATOM   1930  O   HOH B 637      14.626  16.792  23.367  1.00  0.00      B    O  
ATOM   1931  H1  HOH B 637      14.172  17.161  24.216  1.00  0.00      B    H  
ATOM   1932  H2  HOH B 637      15.558  17.158  23.309  1.00  0.00      B    H  
ATOM   1933  O   HOH B 638      24.711   8.699   6.295  1.00  0.00      B    O  
ATOM   1934  H1  HOH B 638      23.742   8.896   6.439  1.00  0.00      B    H  
ATOM   1935  H2  HOH B 638      24.930   8.001   7.026  1.00  0.00      B    H  
ATOM   1936  O   HOH B 639       5.408  23.890  35.367  1.00  0.00      B    O  
ATOM   1937  H1  HOH B 639       5.271  23.614  36.387  1.00  0.00      B    H  
ATOM   1938  H2  HOH B 639       6.404  23.973  35.177  1.00  0.00      B    H  
ATOM   1939  O   HOH B 640      34.581  11.512  15.199  1.00  0.00      B    O  
ATOM   1940  H1  HOH B 640      35.507  11.136  15.403  1.00  0.00      B    H  
ATOM   1941  H2  HOH B 640      34.675  12.315  14.618  1.00  0.00      B    H  
ATOM   1942  O   HOH B 641      11.370   0.041  33.122  1.00  0.00      B    O  
ATOM   1943  H1  HOH B 641      11.223   0.776  33.797  1.00  0.00      B    H  
ATOM   1944  H2  HOH B 641      11.984   0.316  32.398  1.00  0.00      B    H  
ATOM   1945  O   HOH B 642       6.734   9.044   6.292  1.00  0.00      B    O  
ATOM   1946  H1  HOH B 642       7.620   9.560   6.530  1.00  0.00      B    H  
ATOM   1947  H2  HOH B 642       6.760   8.791   5.274  1.00  0.00      B    H  
ATOM   1948  O   HOH B 643      30.572  20.017   5.490  1.00  0.00      B    O  
ATOM   1949  H1  HOH B 643      31.057  20.627   6.188  1.00  0.00      B    H  
ATOM   1950  H2  HOH B 643      30.745  19.035   5.766  1.00  0.00      B    H  
ATOM   1951  O   HOH B 644      39.007  15.917  17.031  1.00  0.00      B    O  
ATOM   1952  H1  HOH B 644      39.338  16.818  16.654  1.00  0.00      B    H  
ATOM   1953  H2  HOH B 644      38.163  15.751  16.514  1.00  0.00      B    H  
ATOM   1954  O   HOH B 645       9.664  37.148  25.483  1.00  0.00      B    O  
ATOM   1955  H1  HOH B 645      10.294  37.669  24.858  1.00  0.00      B    H  
ATOM   1956  H2  HOH B 645       9.583  36.281  24.971  1.00  0.00      B    H  
ATOM   1957  O   HOH B 646       6.390  29.482   6.469  1.00  0.00      B    O  
ATOM   1958  H1  HOH B 646       5.971  28.553   6.206  1.00  0.00      B    H  
ATOM   1959  H2  HOH B 646       5.599  30.157   6.469  1.00  0.00      B    H  
ATOM   1960  O   HOH B 647       7.139  19.353  21.160  1.00  0.00      B    O  
ATOM   1961  H1  HOH B 647       8.103  19.137  20.983  1.00  0.00      B    H  
ATOM   1962  H2  HOH B 647       6.988  20.355  21.182  1.00  0.00      B    H  
ATOM   1963  O   HOH B 648      27.325  22.315  30.668  1.00  0.00      B    O  
ATOM   1964  H1  HOH B 648      27.423  23.310  30.378  1.00  0.00      B    H  
ATOM   1965  H2  HOH B 648      28.148  22.088  31.180  1.00  0.00      B    H  
ATOM   1966  O   HOH B 649       8.550  15.828  31.792  1.00  0.00      B    O  
ATOM   1967  H1  HOH B 649       9.363  15.246  31.565  1.00  0.00      B    H  
ATOM   1968  H2  HOH B 649       8.905  16.738  32.013  1.00  0.00      B    H  
ATOM   1969  O   HOH B 650      34.590  35.880  12.122  1.00  0.00      B    O  
ATOM   1970  H1  HOH B 650      34.435  34.886  12.250  1.00  0.00      B    H  
ATOM   1971  H2  HOH B 650      34.433  36.111  11.171  1.00  0.00      B    H  
ATOM   1972  O   HOH B 651      10.123  22.265   0.681  1.00  0.00      B    O  
ATOM   1973  H1  HOH B 651      10.019  22.404   1.686  1.00  0.00      B    H  
ATOM   1974  H2  HOH B 651       9.966  23.212   0.190  1.00  0.00      B    H  
ATOM   1975  O   HOH B 652      31.828  20.209  32.562  1.00  0.00      B    O  
ATOM   1976  H1  HOH B 652      32.394  20.379  33.396  1.00  0.00      B    H  
ATOM   1977  H2  HOH B 652      31.659  19.196  32.470  1.00  0.00      B    H  
ATOM   1978  O   HOH B 653      35.963  20.553  34.975  1.00  0.00      B    O  
ATOM   1979  H1  HOH B 653      36.642  19.744  34.984  1.00  0.00      B    H  
ATOM   1980  H2  HOH B 653      36.377  21.330  35.487  1.00  0.00      B    H  
ATOM   1981  O   HOH B 654       4.875  32.400  25.065  1.00  0.00      B    O  
ATOM   1982  H1  HOH B 654       4.946  32.594  26.010  1.00  0.00      B    H  
ATOM   1983  H2  HOH B 654       4.944  31.394  24.933  1.00  0.00      B    H  
ATOM   1984  O   HOH B 655       2.227  32.452  34.998  1.00  0.00      B    O  
ATOM   1985  H1  HOH B 655       1.371  32.962  35.182  1.00  0.00      B    H  
ATOM   1986  H2  HOH B 655       2.517  32.144  35.941  1.00  0.00      B    H  
ATOM   1987  O   HOH B 656      29.443  13.977  26.903  1.00  0.00      B    O  
ATOM   1988  H1  HOH B 656      28.819  14.750  27.049  1.00  0.00      B    H  
ATOM   1989  H2  HOH B 656      29.251  13.479  26.046  1.00  0.00      B    H  
ATOM   1990  O   HOH B 657       8.373  37.275  29.988  1.00  0.00      B    O  
ATOM   1991  H1  HOH B 657       8.460  36.285  30.194  1.00  0.00      B    H  
ATOM   1992  H2  HOH B 657       8.546  37.693  30.870  1.00  0.00      B    H  
ATOM   1993  O   HOH B 658      27.479  11.273   4.935  1.00  0.00      B    O  
ATOM   1994  H1  HOH B 658      26.996  11.675   5.720  1.00  0.00      B    H  
ATOM   1995  H2  HOH B 658      28.297  10.809   5.321  1.00  0.00      B    H  
ATOM   1996  O   HOH B 659      22.723  23.265  24.107  1.00  0.00      B    O  
ATOM   1997  H1  HOH B 659      23.480  22.658  24.330  1.00  0.00      B    H  
ATOM   1998  H2  HOH B 659      22.189  23.279  24.960  1.00  0.00      B    H  
ATOM   1999  O   HOH B 660       1.764  38.693  28.082  1.00  0.00      B    O  
ATOM   2000  H1  HOH B 660       1.990  38.048  28.848  1.00  0.00      B    H  
ATOM   2001  H2  HOH B 660       2.545  39.319  27.951  1.00  0.00      B    H  
ATOM   2002  O   HOH B 661      35.115  31.131  25.919  1.00  0.00      B    O  
ATOM   2003  H1  HOH B 661      34.499  30.710  26.661  1.00  0.00      B    H  
ATOM   2004  H2  HOH B 661      34.911  30.693  25.043  1.00  0.00      B    H  
ATOM   2005  O   HOH B 662      12.057  34.069  36.631  1.00  0.00      B    O  
ATOM   2006  H1  HOH B 662      12.037  33.076  36.929  1.00  0.00      B    H  
ATOM   2007  H2  HOH B 662      12.023  34.695  37.431  1.00  0.00      B    H  
ATOM   2008  O   HOH B 663      34.129  33.379  37.207  1.00  0.00      B    O  
ATOM   2009  H1  HOH B 663      33.564  33.031  36.399  1.00  0.00      B    H  
ATOM   2010  H2  HOH B 663      33.535  33.885  37.863  1.00  0.00      B    H  
ATOM   2011  O   HOH B 664       3.014  30.315  18.728  1.00  0.00      B    O  
ATOM   2012  H1  HOH B 664       3.826  30.122  19.285  1.00  0.00      B    H  
ATOM   2013  H2  HOH B 664       2.430  29.436  18.763  1.00  0.00      B    H  
ATOM   2014  O   HOH B 665       9.368  10.813  35.082  1.00  0.00      B    O  
ATOM   2015  H1  HOH B 665       8.853  11.377  35.731  1.00  0.00      B    H  
ATOM   2016  H2  HOH B 665       9.620   9.966  35.571  1.00  0.00      B    H  
ATOM   2017  O   HOH B 666      11.880  28.809  15.963  1.00  0.00      B    O  
ATOM   2018  H1  HOH B 666      12.219  29.784  16.138  1.00  0.00      B    H  
ATOM   2019  H2  HOH B 666      12.577  28.240  16.340  1.00  0.00      B    H  
ATOM   2020  O   HOH B 667      34.062   8.798  30.836  1.00  0.00      B    O  
ATOM   2021  H1  HOH B 667      34.904   8.261  31.087  1.00  0.00      B    H  
ATOM   2022  H2  HOH B 667      33.311   8.186  30.691  1.00  0.00      B    H  
ATOM   2023  O   HOH B 668       1.171  24.059  12.225  1.00  0.00      B    O  
ATOM   2024  H1  HOH B 668       0.556  23.427  11.768  1.00  0.00      B    H  
ATOM   2025  H2  HOH B 668       1.137  23.991  13.211  1.00  0.00      B    H  
ATOM   2026  O   HOH B 669       0.939   1.175  21.746  1.00  0.00      B    O  
ATOM   2027  H1  HOH B 669       0.237   0.442  21.666  1.00  0.00      B    H  
ATOM   2028  H2  HOH B 669       0.855   1.492  22.699  1.00  0.00      B    H  
ATOM   2029  O   HOH B 670      29.325   1.195  14.832  1.00  0.00      B    O  
ATOM   2030  H1  HOH B 670      28.855   2.076  14.878  1.00  0.00      B    H  
ATOM   2031  H2  HOH B 670      29.322   0.896  13.804  1.00  0.00      B    H  
ATOM   2032  O   HOH B 671       2.370  18.034  24.287  1.00  0.00      B    O  
ATOM   2033  H1  HOH B 671       1.827  17.192  24.341  1.00  0.00      B    H  
ATOM   2034  H2  HOH B 671       3.363  17.738  24.261  1.00  0.00      B    H  
ATOM   2035  O   HOH B 672      25.218  18.070  24.513  1.00  0.00      B    O  
ATOM   2036  H1  HOH B 672      24.556  17.362  24.791  1.00  0.00      B    H  
ATOM   2037  H2  HOH B 672      26.036  17.614  24.030  1.00  0.00      B    H  
ATOM   2038  O   HOH B 673      29.744  16.429   8.151  1.00  0.00      B    O  
ATOM   2039  H1  HOH B 673      30.197  17.109   8.805  1.00  0.00      B    H  
ATOM   2040  H2  HOH B 673      28.755  16.559   8.043  1.00  0.00      B    H  
ATOM   2041  O   HOH B 674      31.928  33.694  10.177  1.00  0.00      B    O  
ATOM   2042  H1  HOH B 674      32.563  34.216   9.550  1.00  0.00      B    H  
ATOM   2043  H2  HOH B 674      31.759  32.733   9.871  1.00  0.00      B    H  
ATOM   2044  O   HOH B 675       9.437   4.929  21.771  1.00  0.00      B    O  
ATOM   2045  H1  HOH B 675       9.970   5.394  21.058  1.00  0.00      B    H  
ATOM   2046  H2  HOH B 675       8.841   4.260  21.342  1.00  0.00      B    H  
ATOM   2047  O   HOH B 676      33.613  24.022  36.114  1.00  0.00      B    O  
ATOM   2048  H1  HOH B 676      33.790  24.671  36.950  1.00  0.00      B    H  
ATOM   2049  H2  HOH B 676      33.215  23.180  36.506  1.00  0.00      B    H  
ATOM   2050  O   HOH B 677      24.856  22.060  21.325  1.00  0.00      B    O  
ATOM   2051  H1  HOH B 677      24.893  21.281  21.935  1.00  0.00      B    H  
ATOM   2052  H2  HOH B 677      23.888  22.109  21.082  1.00  0.00      B    H  
ATOM   2053  O   HOH B 678      29.443  25.941  27.828  1.00  0.00      B    O  
ATOM   2054  H1  HOH B 678      30.277  25.375  27.499  1.00  0.00      B    H  
ATOM   2055  H2  HOH B 678      28.958  25.411  28.517  1.00  0.00      B    H  
ATOM   2056  O   HOH B 679       1.017  26.345   1.061  1.00  0.00      B    O  
ATOM   2057  H1  HOH B 679       2.005  26.581   1.126  1.00  0.00      B    H  
ATOM   2058  H2  HOH B 679       0.528  27.094   1.405  1.00  0.00      B    H  
ATOM   2059  O   HOH B 680       9.312  15.913  35.928  1.00  0.00      B    O  
ATOM   2060  H1  HOH B 680      10.199  15.520  35.530  1.00  0.00      B    H  
ATOM   2061  H2  HOH B 680       9.583  16.763  36.417  1.00  0.00      B    H  
ATOM   2062  O   HOH B 681      29.675   6.312  31.152  1.00  0.00      B    O  
ATOM   2063  H1  HOH B 681      29.428   6.751  32.013  1.00  0.00      B    H  
ATOM   2064  H2  HOH B 681      30.161   5.416  31.285  1.00  0.00      B    H  
ATOM   2065  O   HOH B 682      32.598  38.847   6.575  1.00  0.00      B    O  
ATOM   2066  H1  HOH B 682      32.327  38.331   7.404  1.00  0.00      B    H  
ATOM   2067  H2  HOH B 682      33.557  38.779   6.483  1.00  0.00      B    H  
ATOM   2068  O   HOH B 683      10.903   6.316  19.994  1.00  0.00      B    O  
ATOM   2069  H1  HOH B 683      11.703   5.782  19.735  1.00  0.00      B    H  
ATOM   2070  H2  HOH B 683      11.261   7.050  20.630  1.00  0.00      B    H  
ATOM   2071  O   HOH B 684      33.262  30.895  11.466  1.00  0.00      B    O  
ATOM   2072  H1  HOH B 684      32.626  30.488  10.782  1.00  0.00      B    H  
ATOM   2073  H2  HOH B 684      34.206  30.711  11.104  1.00  0.00      B    H  
ATOM   2074  O   HOH B 685      18.288  10.646   6.411  1.00  0.00      B    O  
ATOM   2075  H1  HOH B 685      17.428  10.229   6.065  1.00  0.00      B    H  
ATOM   2076  H2  HOH B 685      19.096  10.036   6.194  1.00  0.00      B    H  
ATOM   2077  O   HOH B 686      12.779  24.026  24.100  1.00  0.00      B    O  
ATOM   2078  H1  HOH B 686      13.501  23.812  24.756  1.00  0.00      B    H  
ATOM   2079  H2  HOH B 686      12.357  23.146  23.758  1.00  0.00      B    H  
ATOM   2080  O   HOH B 687       6.495   6.418  30.275  1.00  0.00      B    O  
ATOM   2081  H1  HOH B 687       7.168   6.700  29.534  1.00  0.00      B    H  
ATOM   2082  H2  HOH B 687       5.634   6.865  30.117  1.00  0.00      B    H  
ATOM   2083  O   HOH B 688      24.098  16.963   7.159  1.00  0.00      B    O  
ATOM   2084  H1  HOH B 688      23.803  16.635   8.050  1.00  0.00      B    H  
ATOM   2085  H2  HOH B 688      23.228  17.420   6.843  1.00  0.00      B    H  
ATOM   2086  O   HOH B 689      26.227  29.901  15.639  1.00  0.00      B    O  
ATOM   2087  H1  HOH B 689      25.568  30.559  15.988  1.00  0.00      B    H  
ATOM   2088  H2  HOH B 689      26.970  30.457  15.279  1.00  0.00      B    H  
ATOM   2089  O   HOH B 690       8.779  27.665   3.646  1.00  0.00      B    O  
ATOM   2090  H1  HOH B 690       9.232  28.016   4.476  1.00  0.00      B    H  
ATOM   2091  H2  HOH B 690       8.301  28.426   3.217  1.00  0.00      B    H  
ATOM   2092  O   HOH B 691       0.918  28.815  36.444  1.00  0.00      B    O  
ATOM   2093  H1  HOH B 691       0.774  29.365  35.559  1.00  0.00      B    H  
ATOM   2094  H2  HOH B 691       0.163  28.128  36.563  1.00  0.00      B    H  
ATOM   2095  O   HOH B 692      17.370  26.507   2.186  1.00  0.00      B    O  
ATOM   2096  H1  HOH B 692      17.948  26.224   2.989  1.00  0.00      B    H  
ATOM   2097  H2  HOH B 692      16.801  25.674   1.990  1.00  0.00      B    H  
ATOM   2098  O   HOH B 693      35.813   6.479  13.044  1.00  0.00      B    O  
ATOM   2099  H1  HOH B 693      35.495   5.879  12.263  1.00  0.00      B    H  
ATOM   2100  H2  HOH B 693      35.222   7.295  13.148  1.00  0.00      B    H  
ATOM   2101  O   HOH B 694       3.713  18.546  32.264  1.00  0.00      B    O  
ATOM   2102  H1  HOH B 694       3.523  17.533  32.420  1.00  0.00      B    H  
ATOM   2103  H2  HOH B 694       3.468  18.641  31.278  1.00  0.00      B    H  
ATOM   2104  O   HOH B 695      25.773  15.945  32.467  1.00  0.00      B    O  
ATOM   2105  H1  HOH B 695      26.071  16.365  33.306  1.00  0.00      B    H  
ATOM   2106  H2  HOH B 695      26.564  15.635  32.002  1.00  0.00      B    H  
ATOM   2107  O   HOH B 696      17.072   9.226  11.468  1.00  0.00      B    O  
ATOM   2108  H1  HOH B 696      16.917   8.502  10.727  1.00  0.00      B    H  
ATOM   2109  H2  HOH B 696      16.688  10.009  11.072  1.00  0.00      B    H  
ATOM   2110  O   HOH B 697      30.905   1.205   9.665  1.00  0.00      B    O  
ATOM   2111  H1  HOH B 697      31.079   1.999  10.187  1.00  0.00      B    H  
ATOM   2112  H2  HOH B 697      31.789   0.699   9.497  1.00  0.00      B    H  
ATOM   2113  O   HOH B 698       0.900  12.275  38.450  1.00  0.00      B    O  
ATOM   2114  H1  HOH B 698       1.390  12.371  37.564  1.00  0.00      B    H  
ATOM   2115  H2  HOH B 698      -0.052  12.441  38.243  1.00  0.00      B    H  
ATOM   2116  O   HOH B 699      24.617  23.996  35.274  1.00  0.00      B    O  
ATOM   2117  H1  HOH B 699      24.908  24.986  35.602  1.00  0.00      B    H  
ATOM   2118  H2  HOH B 699      24.319  23.445  36.089  1.00  0.00      B    H  
ATOM   2119  O   HOH B 700      38.594  22.094  10.849  1.00  0.00      B    O  
ATOM   2120  H1  HOH B 700      37.743  22.537  11.048  1.00  0.00      B    H  
ATOM   2121  H2  HOH B 700      38.621  21.277  11.417  1.00  0.00      B    H  
ATOM   2122  O   HOH B 701      37.996  19.303  15.832  1.00  0.00      B    O  
ATOM   2123  H1  HOH B 701      37.998  19.273  14.798  1.00  0.00      B    H  
ATOM   2124  H2  HOH B 701      38.976  19.026  16.051  1.00  0.00      B    H  
ATOM   2125  O   HOH B 702      36.773  27.023  38.696  1.00  0.00      B    O  
ATOM   2126  H1  HOH B 702      37.567  26.901  38.108  1.00  0.00      B    H  
ATOM   2127  H2  HOH B 702      36.123  27.648  38.231  1.00  0.00      B    H  
ATOM   2128  O   HOH B 703      22.493   3.348  36.180  1.00  0.00      B    O  
ATOM   2129  H1  HOH B 703      22.986   2.720  36.806  1.00  0.00      B    H  
ATOM   2130  H2  HOH B 703      21.848   2.851  35.570  1.00  0.00      B    H  
ATOM   2131  O   HOH B 704       3.701  26.044  29.083  1.00  0.00      B    O  
ATOM   2132  H1  HOH B 704       4.111  25.505  29.837  1.00  0.00      B    H  
ATOM   2133  H2  HOH B 704       4.160  26.924  29.118  1.00  0.00      B    H  
ATOM   2134  O   HOH B 705      25.171   9.426  23.488  1.00  0.00      B    O  
ATOM   2135  H1  HOH B 705      25.341   9.680  24.427  1.00  0.00      B    H  
ATOM   2136  H2  HOH B 705      25.490   8.437  23.407  1.00  0.00      B    H  
ATOM   2137  O   HOH B 706      22.118  25.988  26.155  1.00  0.00      B    O  
ATOM   2138  H1  HOH B 706      21.983  24.994  26.454  1.00  0.00      B    H  
ATOM   2139  H2  HOH B 706      22.778  26.383  26.854  1.00  0.00      B    H  
ATOM   2140  O   HOH B 707      10.485  21.275   5.111  1.00  0.00      B    O  
ATOM   2141  H1  HOH B 707      11.383  21.469   5.554  1.00  0.00      B    H  
ATOM   2142  H2  HOH B 707      10.244  20.344   5.405  1.00  0.00      B    H  
ATOM   2143  O   HOH B 708      20.863  35.920  11.132  1.00  0.00      B    O  
ATOM   2144  H1  HOH B 708      21.103  35.327  11.935  1.00  0.00      B    H  
ATOM   2145  H2  HOH B 708      21.581  35.814  10.354  1.00  0.00      B    H  
ATOM   2146  O   HOH B 709       9.077  17.157  21.360  1.00  0.00      B    O  
ATOM   2147  H1  HOH B 709       9.832  16.657  21.869  1.00  0.00      B    H  
ATOM   2148  H2  HOH B 709       9.444  17.910  20.723  1.00  0.00      B    H  
ATOM   2149  O   HOH B 710      17.754  15.476  16.442  1.00  0.00      B    O  
ATOM   2150  H1  HOH B 710      17.569  15.247  17.407  1.00  0.00      B    H  
ATOM   2151  H2  HOH B 710      18.733  15.278  16.204  1.00  0.00      B    H  
ATOM   2152  O   HOH B 711      20.409  21.713  29.028  1.00  0.00      B    O  
ATOM   2153  H1  HOH B 711      20.694  20.746  29.029  1.00  0.00      B    H  
ATOM   2154  H2  HOH B 711      20.836  22.114  29.858  1.00  0.00      B    H  
ATOM   2155  O   HOH B 712      24.805  27.690   1.786  1.00  0.00      B    O  
ATOM   2156  H1  HOH B 712      24.466  28.562   2.225  1.00  0.00      B    H  
ATOM   2157  H2  HOH B 712      24.909  27.934   0.826  1.00  0.00      B    H  
ATOM   2158  O   HOH B 713      33.807  25.071  38.436  1.00  0.00      B    O  
ATOM   2159  H1  HOH B 713      33.312  25.132  39.325  1.00  0.00      B    H  
ATOM   2160  H2  HOH B 713      34.761  24.715  38.515  1.00  0.00      B    H  
ATOM   2161  O   HOH B 714       5.729   2.484  24.497  1.00  0.00      B    O  
ATOM   2162  H1  HOH B 714       6.565   2.001  24.742  1.00  0.00      B    H  
ATOM   2163  H2  HOH B 714       5.935   3.433  24.123  1.00  0.00      B    H  
ATOM   2164  O   HOH B 715      12.244  36.349  27.805  1.00  0.00      B    O  
ATOM   2165  H1  HOH B 715      12.793  35.850  28.596  1.00  0.00      B    H  
ATOM   2166  H2  HOH B 715      12.630  36.001  26.927  1.00  0.00      B    H  
ATOM   2167  O   HOH B 716      21.192  17.258  27.244  1.00  0.00      B    O  
ATOM   2168  H1  HOH B 716      20.932  16.489  27.822  1.00  0.00      B    H  
ATOM   2169  H2  HOH B 716      21.759  16.928  26.472  1.00  0.00      B    H  
ATOM   2170  O   HOH B 717      17.744   2.388   6.784  1.00  0.00      B    O  
ATOM   2171  H1  HOH B 717      18.251   1.686   7.294  1.00  0.00      B    H  
ATOM   2172  H2  HOH B 717      17.106   2.870   7.406  1.00  0.00      B    H  
ATOM   2173  O   HOH B 718      20.885   0.301  22.737  1.00  0.00      B    O  
ATOM   2174  H1  HOH B 718      21.627   0.678  23.341  1.00  0.00      B    H  
ATOM   2175  H2  HOH B 718      20.041   0.508  23.189  1.00  0.00      B    H  
ATOM   2176  O   HOH B 719      34.925   3.648  20.737  1.00  0.00      B    O  
ATOM   2177  H1  HOH B 719      35.235   3.261  21.637  1.00  0.00      B    H  
ATOM   2178  H2  HOH B 719      35.143   4.616  20.728  1.00  0.00      B    H  
ATOM   2179  O   HOH B 720      21.404  14.188  26.541  1.00  0.00      B    O  
ATOM   2180  H1  HOH B 720      22.310  13.789  26.230  1.00  0.00      B    H  
ATOM   2181  H2  HOH B 720      21.326  13.999  27.530  1.00  0.00      B    H  
ATOM   2182  O   HOH B 721      24.505  14.123   0.877  1.00  0.00      B    O  
ATOM   2183  H1  HOH B 721      24.049  15.069   0.893  1.00  0.00      B    H  
ATOM   2184  H2  HOH B 721      25.057  13.963   1.675  1.00  0.00      B    H  
ATOM   2185  O   HOH B 722       5.120  28.499  35.634  1.00  0.00      B    O  
ATOM   2186  H1  HOH B 722       5.052  27.598  35.316  1.00  0.00      B    H  
ATOM   2187  H2  HOH B 722       4.446  28.531  36.426  1.00  0.00      B    H  
ATOM   2188  O   HOH B 723       3.714   0.695   2.980  1.00  0.00      B    O  
ATOM   2189  H1  HOH B 723       3.807   1.707   2.741  1.00  0.00      B    H  
ATOM   2190  H2  HOH B 723       2.958   0.382   2.379  1.00  0.00      B    H  
ATOM   2191  O   HOH B 724      32.338  24.653   9.031  1.00  0.00      B    O  
ATOM   2192  H1  HOH B 724      33.009  24.070   9.522  1.00  0.00      B    H  
ATOM   2193  H2  HOH B 724      32.468  25.593   9.398  1.00  0.00      B    H  
ATOM   2194  O   HOH B 725      37.890  23.584  24.686  1.00  0.00      B    O  
ATOM   2195  H1  HOH B 725      38.677  24.114  24.312  1.00  0.00      B    H  
ATOM   2196  H2  HOH B 725      38.336  22.747  25.079  1.00  0.00      B    H  
ATOM   2197  O   HOH B 726      14.822   0.599  37.982  1.00  0.00      B    O  
ATOM   2198  H1  HOH B 726      14.765   0.550  36.934  1.00  0.00      B    H  
ATOM   2199  H2  HOH B 726      14.350  -0.218  38.383  1.00  0.00      B    H  
ATOM   2200  O   HOH B 727      33.927  27.126   4.347  1.00  0.00      B    O  
ATOM   2201  H1  HOH B 727      32.971  27.209   4.069  1.00  0.00      B    H  
ATOM   2202  H2  HOH B 727      34.577  27.063   3.486  1.00  0.00      B    H  
ATOM   2203  O   HOH B 728       4.173  34.448  36.710  1.00  0.00      B    O  
ATOM   2204  H1  HOH B 728       4.856  35.132  36.336  1.00  0.00      B    H  
ATOM   2205  H2  HOH B 728       4.552  33.523  36.683  1.00  0.00      B    H  
ATOM   2206  O   HOH B 729      21.355  11.378  30.671  1.00  0.00      B    O  
ATOM   2207  H1  HOH B 729      21.708  11.616  31.609  1.00  0.00      B    H  
ATOM   2208  H2  HOH B 729      21.513  10.375  30.506  1.00  0.00      B    H  
ATOM   2209  O   HOH B 730      32.374   0.030  38.768  1.00  0.00      B    O  
ATOM   2210  H1  HOH B 730      32.644   0.596  38.011  1.00  0.00      B    H  
ATOM   2211  H2  HOH B 730      32.982   0.189  39.554  1.00  0.00      B    H  
ATOM   2212  O   HOH B 731      27.393  17.143  23.407  1.00  0.00      B    O  
ATOM   2213  H1  HOH B 731      27.615  16.269  23.844  1.00  0.00      B    H  
ATOM   2214  H2  HOH B 731      28.209  17.728  23.576  1.00  0.00      B    H  
ATOM   2215  O   HOH B 732      11.500  19.597   2.518  1.00  0.00      B    O  
ATOM   2216  H1  HOH B 732      10.867  19.638   1.737  1.00  0.00      B    H  
ATOM   2217  H2  HOH B 732      10.898  19.717   3.342  1.00  0.00      B    H  
ATOM   2218  O   HOH B 733      12.366  32.901  28.633  1.00  0.00      B    O  
ATOM   2219  H1  HOH B 733      12.619  33.769  29.145  1.00  0.00      B    H  
ATOM   2220  H2  HOH B 733      13.193  32.350  28.604  1.00  0.00      B    H  
ATOM   2221  O   HOH B 734       7.945  26.777  15.160  1.00  0.00      B    O  
ATOM   2222  H1  HOH B 734       8.632  26.652  15.928  1.00  0.00      B    H  
ATOM   2223  H2  HOH B 734       7.997  25.993  14.557  1.00  0.00      B    H  
ATOM   2224  O   HOH B 735      21.659  37.407  21.238  1.00  0.00      B    O  
ATOM   2225  H1  HOH B 735      21.181  38.069  21.815  1.00  0.00      B    H  
ATOM   2226  H2  HOH B 735      21.669  37.781  20.319  1.00  0.00      B    H  
ATOM   2227  O   HOH B 736      19.730  23.988   3.633  1.00  0.00      B    O  
ATOM   2228  H1  HOH B 736      18.940  24.452   4.057  1.00  0.00      B    H  
ATOM   2229  H2  HOH B 736      19.378  23.101   3.296  1.00  0.00      B    H  
ATOM   2230  O   HOH B 737       2.253  16.958   8.101  1.00  0.00      B    O  
ATOM   2231  H1  HOH B 737       2.048  16.884   9.050  1.00  0.00      B    H  
ATOM   2232  H2  HOH B 737       2.489  17.985   8.007  1.00  0.00      B    H  
ATOM   2233  O   HOH B 738       4.155  21.126  25.170  1.00  0.00      B    O  
ATOM   2234  H1  HOH B 738       4.390  21.182  26.170  1.00  0.00      B    H  
ATOM   2235  H2  HOH B 738       4.753  20.465  24.738  1.00  0.00      B    H  
ATOM   2236  O   HOH B 739       1.535  30.396  12.684  1.00  0.00      B    O  
ATOM   2237  H1  HOH B 739       1.352  29.412  12.600  1.00  0.00      B    H  
ATOM   2238  H2  HOH B 739       1.457  30.627  13.672  1.00  0.00      B    H  
ATOM   2239  O   HOH B 740       7.542  22.713  32.312  1.00  0.00      B    O  
ATOM   2240  H1  HOH B 740       7.071  21.888  31.922  1.00  0.00      B    H  
ATOM   2241  H2  HOH B 740       7.697  22.492  33.323  1.00  0.00      B    H  
ATOM   2242  O   HOH B 741      22.984  20.292  32.324  1.00  0.00      B    O  
ATOM   2243  H1  HOH B 741      23.894  20.286  31.753  1.00  0.00      B    H  
ATOM   2244  H2  HOH B 741      22.869  19.379  32.807  1.00  0.00      B    H  
ATOM   2245  O   HOH B 742      22.275  13.606  17.738  1.00  0.00      B    O  
ATOM   2246  H1  HOH B 742      22.924  12.942  17.303  1.00  0.00      B    H  
ATOM   2247  H2  HOH B 742      22.238  13.451  18.723  1.00  0.00      B    H  
ATOM   2248  O   HOH B 743       1.197  22.798   3.724  1.00  0.00      B    O  
ATOM   2249  H1  HOH B 743       1.049  23.297   2.814  1.00  0.00      B    H  
ATOM   2250  H2  HOH B 743       0.910  23.364   4.487  1.00  0.00      B    H  
ATOM   2251  O   HOH B 744      12.697  28.608  35.892  1.00  0.00      B    O  
ATOM   2252  H1  HOH B 744      13.124  28.375  36.799  1.00  0.00      B    H  
ATOM   2253  H2  HOH B 744      11.798  28.164  35.761  1.00  0.00      B    H  
ATOM   2254  O   HOH B 745      38.911   4.114  31.320  1.00  0.00      B    O  
ATOM   2255  H1  HOH B 745      38.264   3.438  31.772  1.00  0.00      B    H  
ATOM   2256  H2  HOH B 745      39.774   3.711  30.979  1.00  0.00      B    H  
ATOM   2257  O   HOH B 746      32.726  27.032  15.646  1.00  0.00      B    O  
ATOM   2258  H1  HOH B 746      33.545  26.619  16.064  1.00  0.00      B    H  
ATOM   2259  H2  HOH B 746      32.402  27.748  16.295  1.00  0.00      B    H  
ATOM   2260  O   HOH B 747      27.967  26.178  32.801  1.00  0.00      B    O  
ATOM   2261  H1  HOH B 747      28.479  25.327  33.002  1.00  0.00      B    H  
ATOM   2262  H2  HOH B 747      28.593  26.989  33.003  1.00  0.00      B    H  
ATOM   2263  O   HOH B 748       1.496   7.456  30.098  1.00  0.00      B    O  
ATOM   2264  H1  HOH B 748       2.518   7.553  29.835  1.00  0.00      B    H  
ATOM   2265  H2  HOH B 748       1.382   7.858  31.038  1.00  0.00      B    H  
ATOM   2266  O   HOH B 749       7.615   8.928  31.946  1.00  0.00      B    O  
ATOM   2267  H1  HOH B 749       7.517   7.972  31.705  1.00  0.00      B    H  
ATOM   2268  H2  HOH B 749       6.672   9.226  32.250  1.00  0.00      B    H  
ATOM   2269  O   HOH B 750      26.915   8.042  28.987  1.00  0.00      B    O  
ATOM   2270  H1  HOH B 750      26.537   7.346  29.598  1.00  0.00      B    H  
ATOM   2271  H2  HOH B 750      27.061   8.884  29.542  1.00  0.00      B    H  
ATOM   2272  O   HOH B 751      34.359  10.870   5.321  1.00  0.00      B    O  
ATOM   2273  H1  HOH B 751      33.734  11.280   6.015  1.00  0.00      B    H  
ATOM   2274  H2  HOH B 751      33.869  10.225   4.626  1.00  0.00      B    H  
ATOM   2275  O   HOH B 752      39.216  32.151  11.106  1.00  0.00      B    O  
ATOM   2276  H1  HOH B 752      38.366  32.441  11.616  1.00  0.00      B    H  
ATOM   2277  H2  HOH B 752      39.835  31.669  11.807  1.00  0.00      B    H  
ATOM   2278  O   HOH B 753      36.385  15.293  16.336  1.00  0.00      B    O  
ATOM   2279  H1  HOH B 753      35.419  15.228  16.031  1.00  0.00      B    H  
ATOM   2280  H2  HOH B 753      36.504  14.574  17.041  1.00  0.00      B    H  
ATOM   2281  O   HOH B 754       1.580  39.099  36.006  1.00  0.00      B    O  
ATOM   2282  H1  HOH B 754       2.127  38.559  35.350  1.00  0.00      B    H  
ATOM   2283  H2  HOH B 754       0.707  38.656  36.188  1.00  0.00      B    H  
ATOM   2284  O   HOH B 755      21.554  37.914  25.754  1.00  0.00      B    O  
ATOM   2285  H1  HOH B 755      21.762  36.952  26.168  1.00  0.00      B    H  
ATOM   2286  H2  HOH B 755      20.865  37.864  25.005  1.00  0.00      B    H  
ATOM   2287  O   HOH B 756      27.920   2.812  32.483  1.00  0.00      B    O  
ATOM   2288  H1  HOH B 756      27.830   3.709  32.960  1.00  0.00      B    H  
ATOM   2289  H2  HOH B 756      27.370   2.197  33.095  1.00  0.00      B    H  
ATOM   2290  O   HOH B 757      37.504  14.373  23.819  1.00  0.00      B    O  
ATOM   2291  H1  HOH B 757      36.949  14.053  23.048  1.00  0.00      B    H  
ATOM   2292  H2  HOH B 757      38.422  14.484  23.463  1.00  0.00      B    H  
ATOM   2293  O   HOH B 758      38.646  31.245  17.289  1.00  0.00      B    O  
ATOM   2294  H1  HOH B 758      38.173  30.386  17.036  1.00  0.00      B    H  
ATOM   2295  H2  HOH B 758      39.589  31.183  16.936  1.00  0.00      B    H  
ATOM   2296  O   HOH B 759       3.333  10.993   5.806  1.00  0.00      B    O  
ATOM   2297  H1  HOH B 759       3.801  10.532   6.614  1.00  0.00      B    H  
ATOM   2298  H2  HOH B 759       3.180  10.304   5.090  1.00  0.00      B    H  
ATOM   2299  O   HOH B 760      25.695  31.166  27.322  1.00  0.00      B    O  
ATOM   2300  H1  HOH B 760      25.579  31.598  28.263  1.00  0.00      B    H  
ATOM   2301  H2  HOH B 760      26.380  31.624  26.802  1.00  0.00      B    H  
ATOM   2302  O   HOH B 761      10.968   5.817  37.277  1.00  0.00      B    O  
ATOM   2303  H1  HOH B 761      11.042   5.461  36.315  1.00  0.00      B    H  
ATOM   2304  H2  HOH B 761      10.194   5.335  37.776  1.00  0.00      B    H  
ATOM   2305  O   HOH B 762      28.539   3.861  36.251  1.00  0.00      B    O  
ATOM   2306  H1  HOH B 762      28.405   4.012  35.280  1.00  0.00      B    H  
ATOM   2307  H2  HOH B 762      27.671   3.944  36.829  1.00  0.00      B    H  
ATOM   2308  O   HOH B 763       6.595  37.848   3.117  1.00  0.00      B    O  
ATOM   2309  H1  HOH B 763       6.885  38.172   4.064  1.00  0.00      B    H  
ATOM   2310  H2  HOH B 763       6.529  38.688   2.559  1.00  0.00      B    H  
ATOM   2311  O   HOH B 764      13.309  25.924  28.903  1.00  0.00      B    O  
ATOM   2312  H1  HOH B 764      13.626  25.884  27.910  1.00  0.00      B    H  
ATOM   2313  H2  HOH B 764      13.735  25.269  29.488  1.00  0.00      B    H  
ATOM   2314  O   HOH B 765      25.838  11.772  25.064  1.00  0.00      B    O  
ATOM   2315  H1  HOH B 765      26.764  11.534  24.746  1.00  0.00      B    H  
ATOM   2316  H2  HOH B 765      25.643  11.086  25.780  1.00  0.00      B    H  
ATOM   2317  O   HOH B 766      31.051  14.139  15.300  1.00  0.00      B    O  
ATOM   2318  H1  HOH B 766      31.131  14.493  14.315  1.00  0.00      B    H  
ATOM   2319  H2  HOH B 766      30.825  13.136  15.289  1.00  0.00      B    H  
ATOM   2320  O   HOH B 767      26.168  36.447  20.046  1.00  0.00      B    O  
ATOM   2321  H1  HOH B 767      25.323  36.661  20.640  1.00  0.00      B    H  
ATOM   2322  H2  HOH B 767      26.702  35.678  20.393  1.00  0.00      B    H  
ATOM   2323  O   HOH B 768      32.692   9.162  21.498  1.00  0.00      B    O  
ATOM   2324  H1  HOH B 768      33.325   9.822  21.930  1.00  0.00      B    H  
ATOM   2325  H2  HOH B 768      32.886   9.167  20.470  1.00  0.00      B    H  
ATOM   2326  O   HOH B 769      23.859  22.233  37.215  1.00  0.00      B    O  
ATOM   2327  H1  HOH B 769      23.981  22.674  38.107  1.00  0.00      B    H  
ATOM   2328  H2  HOH B 769      23.433  21.288  37.336  1.00  0.00      B    H  
ATOM   2329  O   HOH B 770      27.939  32.607  10.996  1.00  0.00      B    O  
ATOM   2330  H1  HOH B 770      27.836  31.629  11.277  1.00  0.00      B    H  
ATOM   2331  H2  HOH B 770      28.618  33.095  11.574  1.00  0.00      B    H  
ATOM   2332  O   HOH B 771       7.718   3.955   7.591  1.00  0.00      B    O  
ATOM   2333  H1  HOH B 771       7.735   3.662   8.585  1.00  0.00      B    H  
ATOM   2334  H2  HOH B 771       7.381   4.872   7.541  1.00  0.00      B    H  
ATOM   2335  O   HOH B 772      14.386   3.389  38.592  1.00  0.00      B    O  
ATOM   2336  H1  HOH B 772      14.947   3.909  37.903  1.00  0.00      B    H  
ATOM   2337  H2  HOH B 772      14.436   2.366  38.357  1.00  0.00      B    H  
ATOM   2338  O   HOH B 773      28.504  23.557   2.331  1.00  0.00      B    O  
ATOM   2339  H1  HOH B 773      29.374  24.061   2.337  1.00  0.00      B    H  
ATOM   2340  H2  HOH B 773      28.748  22.579   2.412  1.00  0.00      B    H  
ATOM   2341  O   HOH B 774      33.190  29.858  13.981  1.00  0.00      B    O  
ATOM   2342  H1  HOH B 774      33.347  30.035  13.025  1.00  0.00      B    H  
ATOM   2343  H2  HOH B 774      33.749  30.591  14.485  1.00  0.00      B    H  
ATOM   2344  O   HOH B 775      22.433  30.452  26.214  1.00  0.00      B    O  
ATOM   2345  H1  HOH B 775      23.153  29.793  26.020  1.00  0.00      B    H  
ATOM   2346  H2  HOH B 775      21.601  29.973  26.010  1.00  0.00      B    H  
ATOM   2347  O   HOH B 776      26.474  10.785   2.409  1.00  0.00      B    O  
ATOM   2348  H1  HOH B 776      26.810   9.836   2.061  1.00  0.00      B    H  
ATOM   2349  H2  HOH B 776      27.153  11.047   3.121  1.00  0.00      B    H  
ATOM   2350  O   HOH B 777       9.957   0.233  37.276  1.00  0.00      B    O  
ATOM   2351  H1  HOH B 777      10.243   0.332  38.235  1.00  0.00      B    H  
ATOM   2352  H2  HOH B 777      10.062   1.150  36.766  1.00  0.00      B    H  
ATOM   2353  O   HOH B 778      37.542  14.782  37.795  1.00  0.00      B    O  
ATOM   2354  H1  HOH B 778      37.769  14.605  38.841  1.00  0.00      B    H  
ATOM   2355  H2  HOH B 778      37.047  13.986  37.600  1.00  0.00      B    H  
ATOM   2356  O   HOH B 779      20.221  39.006  37.791  1.00  0.00      B    O  
ATOM   2357  H1  HOH B 779      20.773  39.314  38.582  1.00  0.00      B    H  
ATOM   2358  H2  HOH B 779      20.935  38.594  37.209  1.00  0.00      B    H  
ATOM   2359  O   HOH B 780      16.553  28.015  26.808  1.00  0.00      B    O  
ATOM   2360  H1  HOH B 780      17.409  27.531  27.199  1.00  0.00      B    H  
ATOM   2361  H2  HOH B 780      16.894  28.773  26.235  1.00  0.00      B    H  
ATOM   2362  O   HOH B 781      11.975  24.430  37.596  1.00  0.00      B    O  
ATOM   2363  H1  HOH B 781      12.197  24.229  36.641  1.00  0.00      B    H  
ATOM   2364  H2  HOH B 781      12.770  24.271  38.199  1.00  0.00      B    H  
ATOM   2365  O   HOH B 782       1.120   0.374   1.771  1.00  0.00      B    O  
ATOM   2366  H1  HOH B 782       0.201   0.205   2.124  1.00  0.00      B    H  
ATOM   2367  H2  HOH B 782       0.953   1.068   1.101  1.00  0.00      B    H  
ATOM   2368  O   HOH B 783      33.278  19.658  30.420  1.00  0.00      B    O  
ATOM   2369  H1  HOH B 783      33.862  20.425  30.138  1.00  0.00      B    H  
ATOM   2370  H2  HOH B 783      33.197  19.631  31.454  1.00  0.00      B    H  
ATOM   2371  O   HOH B 784      25.996   6.759  24.164  1.00  0.00      B    O  
ATOM   2372  H1  HOH B 784      25.705   6.253  25.039  1.00  0.00      B    H  
ATOM   2373  H2  HOH B 784      26.985   6.532  24.070  1.00  0.00      B    H  
ATOM   2374  O   HOH B 785      21.107   5.058  27.327  1.00  0.00      B    O  
ATOM   2375  H1  HOH B 785      20.116   4.706  27.361  1.00  0.00      B    H  
ATOM   2376  H2  HOH B 785      21.113   6.053  27.458  1.00  0.00      B    H  
ATOM   2377  O   HOH B 786      12.895  20.047  25.806  1.00  0.00      B    O  
ATOM   2378  H1  HOH B 786      12.392  20.628  26.559  1.00  0.00      B    H  
ATOM   2379  H2  HOH B 786      13.868  20.226  25.966  1.00  0.00      B    H  
ATOM   2380  O   HOH B 787       8.649   8.780  14.684  1.00  0.00      B    O  
ATOM   2381  H1  HOH B 787       8.598   9.629  14.098  1.00  0.00      B    H  
ATOM   2382  H2  HOH B 787       7.812   8.238  14.428  1.00  0.00      B    H  
ATOM   2383  O   HOH B 788      -0.044  22.064   8.184  1.00  0.00      B    O  
ATOM   2384  H1  HOH B 788       0.912  22.170   7.948  1.00  0.00      B    H  
ATOM   2385  H2  HOH B 788      -0.074  22.145   9.192  1.00  0.00      B    H  
ATOM   2386  O   HOH B 789      24.216  21.619  26.177  1.00  0.00      B    O  
ATOM   2387  H1  HOH B 789      24.939  22.242  25.763  1.00  0.00      B    H  
ATOM   2388  H2  HOH B 789      24.665  21.040  26.889  1.00  0.00      B    H  
ATOM   2389  O   HOH B 790      33.818  23.925  16.715  1.00  0.00      B    O  
ATOM   2390  H1  HOH B 790      34.807  23.822  16.320  1.00  0.00      B    H  
ATOM   2391  H2  HOH B 790      33.783  23.612  17.694  1.00  0.00      B    H  
ATOM   2392  O   HOH B 791       0.115   1.667  38.286  1.00  0.00      B    O  
ATOM   2393  H1  HOH B 791      -0.246   2.140  37.497  1.00  0.00      B    H  
ATOM   2394  H2  HOH B 791       1.109   1.536  38.175  1.00  0.00      B    H  
ATOM   2395  O   HOH B 792      25.426  26.481  36.353  1.00  0.00      B    O  
ATOM   2396  H1  HOH B 792      26.280  26.404  36.915  1.00  0.00      B    H  
ATOM   2397  H2  HOH B 792      24.741  27.129  36.797  1.00  0.00      B    H  
ATOM   2398  O   HOH B 793       9.944  18.975  19.439  1.00  0.00      B    O  
ATOM   2399  H1  HOH B 793      10.739  19.588  19.464  1.00  0.00      B    H  
ATOM   2400  H2  HOH B 793      10.118  18.338  18.679  1.00  0.00      B    H  
ATOM   2401  O   HOH B 794      34.179  17.731  15.090  1.00  0.00      B    O  
ATOM   2402  H1  HOH B 794      33.263  18.178  15.016  1.00  0.00      B    H  
ATOM   2403  H2  HOH B 794      33.937  16.699  15.202  1.00  0.00      B    H  
ATOM   2404  O   HOH B 795      21.846  18.032   6.205  1.00  0.00      B    O  
ATOM   2405  H1  HOH B 795      21.286  18.212   7.047  1.00  0.00      B    H  
ATOM   2406  H2  HOH B 795      21.212  17.616   5.490  1.00  0.00      B    H  
ATOM   2407  O   HOH B 796       6.449  26.989  33.004  1.00  0.00      B    O  
ATOM   2408  H1  HOH B 796       5.433  26.855  33.184  1.00  0.00      B    H  
ATOM   2409  H2  HOH B 796       6.644  27.904  32.540  1.00  0.00      B    H  
ATOM   2410  O   HOH B 797      24.129  36.625  17.732  1.00  0.00      B    O  
ATOM   2411  H1  HOH B 797      24.639  37.093  16.966  1.00  0.00      B    H  
ATOM   2412  H2  HOH B 797      24.806  36.345  18.461  1.00  0.00      B    H  
ATOM   2413  O   HOH B 798      33.590  21.294   2.663  1.00  0.00      B    O  
ATOM   2414  H1  HOH B 798      34.352  21.021   3.240  1.00  0.00      B    H  
ATOM   2415  H2  HOH B 798      33.046  22.001   3.179  1.00  0.00      B    H  
ATOM   2416  O   HOH B 799      13.032  27.701  30.961  1.00  0.00      B    O  
ATOM   2417  H1  HOH B 799      13.916  28.067  31.288  1.00  0.00      B    H  
ATOM   2418  H2  HOH B 799      13.280  27.010  30.266  1.00  0.00      B    H  
ATOM   2419  O   HOH B 800      27.088  29.676  31.651  1.00  0.00      B    O  
ATOM   2420  H1  HOH B 800      26.662  30.401  32.233  1.00  0.00      B    H  
ATOM   2421  H2  HOH B 800      27.866  29.304  32.171  1.00  0.00      B    H  
ATOM   2422  O   HOH B 801      25.688  12.047   6.848  1.00  0.00      B    O  
ATOM   2423  H1  HOH B 801      25.344  12.981   6.746  1.00  0.00      B    H  
ATOM   2424  H2  HOH B 801      24.921  11.435   7.111  1.00  0.00      B    H  
ATOM   2425  O   HOH B 802      18.311  35.513  10.478  1.00  0.00      B    O  
ATOM   2426  H1  HOH B 802      18.734  35.116   9.623  1.00  0.00      B    H  
ATOM   2427  H2  HOH B 802      19.164  35.870  11.016  1.00  0.00      B    H  
ATOM   2428  O   HOH B 803      27.932  24.898  29.939  1.00  0.00      B    O  
ATOM   2429  H1  HOH B 803      28.020  25.440  30.796  1.00  0.00      B    H  
ATOM   2430  H2  HOH B 803      26.981  25.098  29.646  1.00  0.00      B    H  
ATOM   2431  O   HOH B 804      17.249  30.297  19.357  1.00  0.00      B    O  
ATOM   2432  H1  HOH B 804      18.122  29.713  19.306  1.00  0.00      B    H  
ATOM   2433  H2  HOH B 804      16.872  30.161  20.304  1.00  0.00      B    H  
ATOM   2434  O   HOH B 805       7.726   2.308  38.199  1.00  0.00      B    O  
ATOM   2435  H1  HOH B 805       7.852   1.641  38.981  1.00  0.00      B    H  
ATOM   2436  H2  HOH B 805       7.103   1.965  37.488  1.00  0.00      B    H  
ATOM   2437  O   HOH B 806      20.625  13.128  22.338  1.00  0.00      B    O  
ATOM   2438  H1  HOH B 806      20.212  12.129  22.240  1.00  0.00      B    H  
ATOM   2439  H2  HOH B 806      21.256  13.260  21.628  1.00  0.00      B    H  
ATOM   2440  O   HOH B 807      26.925   9.178  16.147  1.00  0.00      B    O  
ATOM   2441  H1  HOH B 807      27.538   8.521  16.625  1.00  0.00      B    H  
ATOM   2442  H2  HOH B 807      27.087  10.127  16.457  1.00  0.00      B    H  
ATOM   2443  O   HOH B 808      36.776  22.303   6.964  1.00  0.00      B    O  
ATOM   2444  H1  HOH B 808      37.694  22.275   7.476  1.00  0.00      B    H  
ATOM   2445  H2  HOH B 808      36.504  21.362   6.751  1.00  0.00      B    H  
ATOM   2446  O   HOH B 809      24.684  16.928  38.686  1.00  0.00      B    O  
ATOM   2447  H1  HOH B 809      25.629  17.200  39.090  1.00  0.00      B    H  
ATOM   2448  H2  HOH B 809      24.578  17.619  37.978  1.00  0.00      B    H  
ATOM   2449  O   HOH B 810      25.662   8.145  19.936  1.00  0.00      B    O  
ATOM   2450  H1  HOH B 810      25.729   7.198  20.324  1.00  0.00      B    H  
ATOM   2451  H2  HOH B 810      26.519   8.613  20.169  1.00  0.00      B    H  
ATOM   2452  O   HOH B 811      25.191  19.779  18.482  1.00  0.00      B    O  
ATOM   2453  H1  HOH B 811      25.632  18.952  18.136  1.00  0.00      B    H  
ATOM   2454  H2  HOH B 811      25.742  20.553  18.123  1.00  0.00      B    H  
ATOM   2455  O   HOH B 812      33.046  25.526  21.684  1.00  0.00      B    O  
ATOM   2456  H1  HOH B 812      32.274  24.910  22.069  1.00  0.00      B    H  
ATOM   2457  H2  HOH B 812      33.943  25.384  22.230  1.00  0.00      B    H  
ATOM   2458  O   HOH B 813      15.749  18.064  38.622  1.00  0.00      B    O  
ATOM   2459  H1  HOH B 813      15.499  17.919  37.658  1.00  0.00      B    H  
ATOM   2460  H2  HOH B 813      14.985  18.572  38.980  1.00  0.00      B    H  
ATOM   2461  O   HOH B 814      31.726   5.145  11.441  1.00  0.00      B    O  
ATOM   2462  H1  HOH B 814      30.736   5.188  11.465  1.00  0.00      B    H  
ATOM   2463  H2  HOH B 814      32.065   5.557  12.326  1.00  0.00      B    H  
ATOM   2464  O   HOH B 815      32.506   7.496   4.475  1.00  0.00      B    O  
ATOM   2465  H1  HOH B 815      33.391   7.038   4.411  1.00  0.00      B    H  
ATOM   2466  H2  HOH B 815      32.437   7.736   5.449  1.00  0.00      B    H  
ATOM   2467  O   HOH B 816      20.454   9.048   5.968  1.00  0.00      B    O  
ATOM   2468  H1  HOH B 816      21.031   8.947   6.805  1.00  0.00      B    H  
ATOM   2469  H2  HOH B 816      21.049   9.526   5.283  1.00  0.00      B    H  
ATOM   2470  O   HOH B 817      27.024  26.275   7.418  1.00  0.00      B    O  
ATOM   2471  H1  HOH B 817      27.958  26.104   7.553  1.00  0.00      B    H  
ATOM   2472  H2  HOH B 817      26.547  25.405   7.235  1.00  0.00      B    H  
ATOM   2473  O   HOH B 818      13.051  16.751  19.598  1.00  0.00      B    O  
ATOM   2474  H1  HOH B 818      12.063  16.416  19.398  1.00  0.00      B    H  
ATOM   2475  H2  HOH B 818      13.313  16.155  20.422  1.00  0.00      B    H  
ATOM   2476  O   HOH B 819      10.393  22.138   9.618  1.00  0.00      B    O  
ATOM   2477  H1  HOH B 819      10.184  21.586   8.808  1.00  0.00      B    H  
ATOM   2478  H2  HOH B 819      11.329  21.796   9.881  1.00  0.00      B    H  
ATOM   2479  O   HOH B 820      27.829  33.711   1.538  1.00  0.00      B    O  
ATOM   2480  H1  HOH B 820      27.342  32.889   1.151  1.00  0.00      B    H  
ATOM   2481  H2  HOH B 820      27.843  33.569   2.545  1.00  0.00      B    H  
ATOM   2482  O   HOH B 821      22.494   4.188  16.236  1.00  0.00      B    O  
ATOM   2483  H1  HOH B 821      22.017   5.101  15.992  1.00  0.00      B    H  
ATOM   2484  H2  HOH B 821      22.656   4.145  17.231  1.00  0.00      B    H  
ATOM   2485  O   HOH B 822      10.449   3.451   4.804  1.00  0.00      B    O  
ATOM   2486  H1  HOH B 822      10.118   3.107   5.713  1.00  0.00      B    H  
ATOM   2487  H2  HOH B 822      11.052   2.691   4.518  1.00  0.00      B    H  
ATOM   2488  O   HOH B 823      27.070   2.362  16.944  1.00  0.00      B    O  
ATOM   2489  H1  HOH B 823      27.490   2.872  17.681  1.00  0.00      B    H  
ATOM   2490  H2  HOH B 823      26.448   1.754  17.375  1.00  0.00      B    H  
ATOM   2491  O   HOH B 824      14.249  15.203   4.817  1.00  0.00      B    O  
ATOM   2492  H1  HOH B 824      13.955  15.966   4.240  1.00  0.00      B    H  
ATOM   2493  H2  HOH B 824      14.765  15.619   5.626  1.00  0.00      B    H  
ATOM   2494  O   HOH B 825      25.044  34.924   8.912  1.00  0.00      B    O  
ATOM   2495  H1  HOH B 825      25.862  34.357   9.081  1.00  0.00      B    H  
ATOM   2496  H2  HOH B 825      25.072  35.689   9.528  1.00  0.00      B    H  
ATOM   2497  O   HOH B 826      16.171  35.623  37.699  1.00  0.00      B    O  
ATOM   2498  H1  HOH B 826      16.645  35.020  38.352  1.00  0.00      B    H  
ATOM   2499  H2  HOH B 826      16.102  35.109  36.833  1.00  0.00      B    H  
ATOM   2500  O   HOH B 827       5.121  29.466  20.091  1.00  0.00      B    O  
ATOM   2501  H1  HOH B 827       6.146  29.360  20.238  1.00  0.00      B    H  
ATOM   2502  H2  HOH B 827       4.811  28.535  20.093  1.00  0.00      B    H  
ATOM   2503  O   HOH B 828       8.592   1.383  13.698  1.00  0.00      B    O  
ATOM   2504  H1  HOH B 828       7.902   0.643  13.565  1.00  0.00      B    H  
ATOM   2505  H2  HOH B 828       9.449   1.074  13.191  1.00  0.00      B    H  
ATOM   2506  O   HOH B 829      23.896  33.824  11.904  1.00  0.00      B    O  
ATOM   2507  H1  HOH B 829      23.990  33.649  10.901  1.00  0.00      B    H  
ATOM   2508  H2  HOH B 829      23.187  33.217  12.279  1.00  0.00      B    H  
ATOM   2509  O   HOH B 830       5.567  27.816   3.410  1.00  0.00      B    O  
ATOM   2510  H1  HOH B 830       6.111  28.638   3.154  1.00  0.00      B    H  
ATOM   2511  H2  HOH B 830       4.964  27.694   2.606  1.00  0.00      B    H  
ATOM   2512  O   HOH B 831      36.056  13.537  29.223  1.00  0.00      B    O  
ATOM   2513  H1  HOH B 831      35.202  13.052  29.379  1.00  0.00      B    H  
ATOM   2514  H2  HOH B 831      36.082  13.984  28.330  1.00  0.00      B    H  
ATOM   2515  O   HOH B 832       5.359  11.751  29.919  1.00  0.00      B    O  
ATOM   2516  H1  HOH B 832       5.511  11.785  28.937  1.00  0.00      B    H  
ATOM   2517  H2  HOH B 832       6.316  11.959  30.281  1.00  0.00      B    H  
ATOM   2518  O   HOH B 833       8.694  35.678  33.561  1.00  0.00      B    O  
ATOM   2519  H1  HOH B 833       9.491  35.759  34.221  1.00  0.00      B    H  
ATOM   2520  H2  HOH B 833       8.323  34.764  33.654  1.00  0.00      B    H  
ATOM   2521  O   HOH B 834      34.404   3.005  17.606  1.00  0.00      B    O  
ATOM   2522  H1  HOH B 834      34.848   2.249  17.128  1.00  0.00      B    H  
ATOM   2523  H2  HOH B 834      33.474   2.716  17.757  1.00  0.00      B    H  
ATOM   2524  O   HOH B 835       5.127  10.148  35.207  1.00  0.00      B    O  
ATOM   2525  H1  HOH B 835       4.977  11.123  35.208  1.00  0.00      B    H  
ATOM   2526  H2  HOH B 835       5.697   9.918  36.018  1.00  0.00      B    H  
ATOM   2527  O   HOH B 836      28.717  10.039  12.517  1.00  0.00      B    O  
ATOM   2528  H1  HOH B 836      29.063   9.139  12.963  1.00  0.00      B    H  
ATOM   2529  H2  HOH B 836      28.187   9.731  11.734  1.00  0.00      B    H  
ATOM   2530  O   HOH B 837      35.855  35.567  25.597  1.00  0.00      B    O  
ATOM   2531  H1  HOH B 837      35.371  34.732  25.313  1.00  0.00      B    H  
ATOM   2532  H2  HOH B 837      36.848  35.478  25.577  1.00  0.00      B    H  
ATOM   2533  O   HOH B 838      15.581  19.177   3.490  1.00  0.00      B    O  
ATOM   2534  H1  HOH B 838      16.262  19.429   4.225  1.00  0.00      B    H  
ATOM   2535  H2  HOH B 838      15.199  20.050   3.097  1.00  0.00      B    H  
ATOM   2536  O   HOH B 839       0.520  28.068  29.808  1.00  0.00      B    O  
ATOM   2537  H1  HOH B 839      -0.206  28.788  29.609  1.00  0.00      B    H  
ATOM   2538  H2  HOH B 839       0.146  27.140  29.951  1.00  0.00      B    H  
ATOM   2539  O   HOH B 840      16.112  24.436   6.816  1.00  0.00      B    O  
ATOM   2540  H1  HOH B 840      16.666  24.828   7.583  1.00  0.00      B    H  
ATOM   2541  H2  HOH B 840      15.311  25.039   6.694  1.00  0.00      B    H  
ATOM   2542  O   HOH B 841      28.303   5.249  22.521  1.00  0.00      B    O  
ATOM   2543  H1  HOH B 841      28.191   4.363  22.978  1.00  0.00      B    H  
ATOM   2544  H2  HOH B 841      28.879   5.842  23.140  1.00  0.00      B    H  
ATOM   2545  O   HOH B 842       7.770   9.218   2.380  1.00  0.00      B    O  
ATOM   2546  H1  HOH B 842       8.400   8.861   3.099  1.00  0.00      B    H  
ATOM   2547  H2  HOH B 842       8.362   9.495   1.637  1.00  0.00      B    H  
ATOM   2548  O   HOH B 843      29.502  28.501  33.283  1.00  0.00      B    O  
ATOM   2549  H1  HOH B 843      30.476  28.639  32.885  1.00  0.00      B    H  
ATOM   2550  H2  HOH B 843      29.668  28.538  34.285  1.00  0.00      B    H  
ATOM   2551  O   HOH B 844      17.328   9.538  28.807  1.00  0.00      B    O  
ATOM   2552  H1  HOH B 844      16.434   9.971  28.965  1.00  0.00      B    H  
ATOM   2553  H2  HOH B 844      18.030  10.246  28.624  1.00  0.00      B    H  
ATOM   2554  O   HOH B 845       4.143   6.499  10.019  1.00  0.00      B    O  
ATOM   2555  H1  HOH B 845       5.161   6.634  10.209  1.00  0.00      B    H  
ATOM   2556  H2  HOH B 845       3.808   5.836  10.733  1.00  0.00      B    H  
ATOM   2557  O   HOH B 846      24.698  10.945  38.366  1.00  0.00      B    O  
ATOM   2558  H1  HOH B 846      24.482   9.932  38.430  1.00  0.00      B    H  
ATOM   2559  H2  HOH B 846      24.683  11.338  39.265  1.00  0.00      B    H  
ATOM   2560  O   HOH B 847      35.905   6.311  36.742  1.00  0.00      B    O  
ATOM   2561  H1  HOH B 847      35.726   6.722  37.641  1.00  0.00      B    H  
ATOM   2562  H2  HOH B 847      35.113   6.593  36.161  1.00  0.00      B    H  
ATOM   2563  O   HOH B 848      30.534  20.725  25.655  1.00  0.00      B    O  
ATOM   2564  H1  HOH B 848      30.468  20.879  26.607  1.00  0.00      B    H  
ATOM   2565  H2  HOH B 848      31.519  20.566  25.449  1.00  0.00      B    H  
ATOM   2566  O   HOH B 849      19.429  14.213  11.865  1.00  0.00      B    O  
ATOM   2567  H1  HOH B 849      19.716  15.149  12.199  1.00  0.00      B    H  
ATOM   2568  H2  HOH B 849      18.599  13.814  12.343  1.00  0.00      B    H  
ATOM   2569  O   HOH B 850      12.542   7.308   3.571  1.00  0.00      B    O  
ATOM   2570  H1  HOH B 850      12.879   6.972   4.465  1.00  0.00      B    H  
ATOM   2571  H2  HOH B 850      13.216   6.985   2.924  1.00  0.00      B    H  
ATOM   2572  O   HOH B 851      13.273   7.454  38.030  1.00  0.00      B    O  
ATOM   2573  H1  HOH B 851      12.727   6.664  37.798  1.00  0.00      B    H  
ATOM   2574  H2  HOH B 851      13.762   7.177  38.881  1.00  0.00      B    H  
ATOM   2575  O   HOH B 852       4.486  12.505  19.252  1.00  0.00      B    O  
ATOM   2576  H1  HOH B 852       3.835  11.804  19.567  1.00  0.00      B    H  
ATOM   2577  H2  HOH B 852       5.364  12.229  19.642  1.00  0.00      B    H  
ATOM   2578  O   HOH B 853       5.769   1.721  19.926  1.00  0.00      B    O  
ATOM   2579  H1  HOH B 853       6.229   0.828  19.933  1.00  0.00      B    H  
ATOM   2580  H2  HOH B 853       5.549   1.884  18.973  1.00  0.00      B    H  
ATOM   2581  O   HOH B 854       4.585   9.552   1.734  1.00  0.00      B    O  
ATOM   2582  H1  HOH B 854       4.193  10.058   0.963  1.00  0.00      B    H  
ATOM   2583  H2  HOH B 854       5.563   9.705   1.846  1.00  0.00      B    H  
ATOM   2584  O   HOH B 855       3.396  13.121  16.988  1.00  0.00      B    O  
ATOM   2585  H1  HOH B 855       3.547  12.289  16.495  1.00  0.00      B    H  
ATOM   2586  H2  HOH B 855       4.063  13.036  17.802  1.00  0.00      B    H  
ATOM   2587  O   HOH B 856      35.005   6.495   4.699  1.00  0.00      B    O  
ATOM   2588  H1  HOH B 856      35.806   7.029   4.393  1.00  0.00      B    H  
ATOM   2589  H2  HOH B 856      35.293   5.505   4.606  1.00  0.00      B    H  
ATOM   2590  O   HOH B 857      36.821   9.715  33.774  1.00  0.00      B    O  
ATOM   2591  H1  HOH B 857      37.188   8.697  33.800  1.00  0.00      B    H  
ATOM   2592  H2  HOH B 857      37.477  10.377  33.355  1.00  0.00      B    H  
ATOM   2593  O   HOH B 858      22.606  13.478   9.188  1.00  0.00      B    O  
ATOM   2594  H1  HOH B 858      22.616  12.963   8.320  1.00  0.00      B    H  
ATOM   2595  H2  HOH B 858      21.716  13.983   9.229  1.00  0.00      B    H  
ATOM   2596  O   HOH B 859       6.542  22.087  21.552  1.00  0.00      B    O  
ATOM   2597  H1  HOH B 859       7.320  22.620  21.934  1.00  0.00      B    H  
ATOM   2598  H2  HOH B 859       5.952  21.682  22.314  1.00  0.00      B    H  
ATOM   2599  O   HOH B 860      24.855  34.316   1.197  1.00  0.00      B    O  
ATOM   2600  H1  HOH B 860      25.850  34.384   1.433  1.00  0.00      B    H  
ATOM   2601  H2  HOH B 860      24.368  33.856   1.960  1.00  0.00      B    H  
ATOM   2602  O   HOH B 861      19.770  28.886  33.473  1.00  0.00      B    O  
ATOM   2603  H1  HOH B 861      18.869  29.233  33.765  1.00  0.00      B    H  
ATOM   2604  H2  HOH B 861      20.475  29.633  33.391  1.00  0.00      B    H  
ATOM   2605  O   HOH B 862      32.915  31.170  31.639  1.00  0.00      B    O  
ATOM   2606  H1  HOH B 862      33.313  31.956  31.190  1.00  0.00      B    H  
ATOM   2607  H2  HOH B 862      31.903  31.255  31.470  1.00  0.00      B    H  
ATOM   2608  O   HOH B 863      28.525  36.698  35.831  1.00  0.00      B    O  
ATOM   2609  H1  HOH B 863      29.410  36.276  35.988  1.00  0.00      B    H  
ATOM   2610  H2  HOH B 863      27.900  36.406  36.525  1.00  0.00      B    H  
ATOM   2611  O   HOH B 864      16.670   8.446  13.977  1.00  0.00      B    O  
ATOM   2612  H1  HOH B 864      16.042   9.022  14.591  1.00  0.00      B    H  
ATOM   2613  H2  HOH B 864      17.021   9.048  13.195  1.00  0.00      B    H  
ATOM   2614  O   HOH B 865       0.688  28.825   9.619  1.00  0.00      B    O  
ATOM   2615  H1  HOH B 865       0.528  29.804   9.501  1.00  0.00      B    H  
ATOM   2616  H2  HOH B 865       1.664  28.625   9.317  1.00  0.00      B    H  
ATOM   2617  O   HOH B 866       2.878   8.927   4.137  1.00  0.00      B    O  
ATOM   2618  H1  HOH B 866       3.384   8.817   3.235  1.00  0.00      B    H  
ATOM   2619  H2  HOH B 866       2.497   7.989   4.341  1.00  0.00      B    H  
ATOM   2620  O   HOH B 867      15.090  34.446  17.079  1.00  0.00      B    O  
ATOM   2621  H1  HOH B 867      15.451  35.143  17.738  1.00  0.00      B    H  
ATOM   2622  H2  HOH B 867      15.585  33.547  17.195  1.00  0.00      B    H  
ATOM   2623  O   HOH B 868      37.621   9.571  11.543  1.00  0.00      B    O  
ATOM   2624  H1  HOH B 868      37.704   9.194  12.520  1.00  0.00      B    H  
ATOM   2625  H2  HOH B 868      38.369   9.101  11.065  1.00  0.00      B    H  
ATOM   2626  O   HOH B 869       4.203  24.733  31.696  1.00  0.00      B    O  
ATOM   2627  H1  HOH B 869       4.045  24.906  32.663  1.00  0.00      B    H  
ATOM   2628  H2  HOH B 869       4.477  23.725  31.620  1.00  0.00      B    H  
ATOM   2629  O   HOH B 870      17.216  24.795  32.145  1.00  0.00      B    O  
ATOM   2630  H1  HOH B 870      17.776  25.568  31.969  1.00  0.00      B    H  
ATOM   2631  H2  HOH B 870      17.640  23.971  31.684  1.00  0.00      B    H  
ATOM   2632  O   HOH B 871      28.584  18.744  14.539  1.00  0.00      B    O  
ATOM   2633  H1  HOH B 871      28.435  18.763  15.520  1.00  0.00      B    H  
ATOM   2634  H2  HOH B 871      27.750  19.014  14.068  1.00  0.00      B    H  
ATOM   2635  O   HOH B 872       2.656  38.236  10.503  1.00  0.00      B    O  
ATOM   2636  H1  HOH B 872       3.470  38.266   9.923  1.00  0.00      B    H  
ATOM   2637  H2  HOH B 872       2.901  38.381  11.471  1.00  0.00      B    H  
ATOM   2638  O   HOH B 873      19.193   0.972  15.433  1.00  0.00      B    O  
ATOM   2639  H1  HOH B 873      18.412   0.482  14.992  1.00  0.00      B    H  
ATOM   2640  H2  HOH B 873      19.151   1.007  16.445  1.00  0.00      B    H  
ATOM   2641  O   HOH B 874       7.946  18.809  13.877  1.00  0.00      B    O  
ATOM   2642  H1  HOH B 874       8.915  18.976  14.208  1.00  0.00      B    H  
ATOM   2643  H2  HOH B 874       7.978  18.349  13.006  1.00  0.00      B    H  
ATOM   2644  O   HOH B 875      18.967   1.108  18.149  1.00  0.00      B    O  
ATOM   2645  H1  HOH B 875      19.151   0.689  19.035  1.00  0.00      B    H  
ATOM   2646  H2  HOH B 875      17.967   1.278  18.025  1.00  0.00      B    H  
ATOM   2647  O   HOH B 876      14.548   4.770  10.748  1.00  0.00      B    O  
ATOM   2648  H1  HOH B 876      13.935   5.566  10.560  1.00  0.00      B    H  
ATOM   2649  H2  HOH B 876      14.059   4.048  11.276  1.00  0.00      B    H  
ATOM   2650  O   HOH B 877      16.277  36.622   6.494  1.00  0.00      B    O  
ATOM   2651  H1  HOH B 877      15.744  37.357   7.040  1.00  0.00      B    H  
ATOM   2652  H2  HOH B 877      16.960  37.066   5.978  1.00  0.00      B    H  
ATOM   2653  O   HOH B 878       1.162  24.426  18.420  1.00  0.00      B    O  
ATOM   2654  H1  HOH B 878       1.910  23.992  18.957  1.00  0.00      B    H  
ATOM   2655  H2  HOH B 878       1.619  25.173  17.874  1.00  0.00      B    H  
ATOM   2656  O   HOH B 879       1.083  27.172  33.484  1.00  0.00      B    O  
ATOM   2657  H1  HOH B 879       0.705  28.127  33.623  1.00  0.00      B    H  
ATOM   2658  H2  HOH B 879       1.867  27.234  32.814  1.00  0.00      B    H  
ATOM   2659  O   HOH B 880       2.850   9.662  36.480  1.00  0.00      B    O  
ATOM   2660  H1  HOH B 880       3.629   9.650  35.796  1.00  0.00      B    H  
ATOM   2661  H2  HOH B 880       2.294  10.503  36.398  1.00  0.00      B    H  
ATOM   2662  O   HOH B 881      32.138   3.881   5.229  1.00  0.00      B    O  
ATOM   2663  H1  HOH B 881      32.817   3.151   4.972  1.00  0.00      B    H  
ATOM   2664  H2  HOH B 881      32.502   4.211   6.145  1.00  0.00      B    H  
ATOM   2665  O   HOH B 882      24.990  20.739  30.879  1.00  0.00      B    O  
ATOM   2666  H1  HOH B 882      25.559  21.615  30.896  1.00  0.00      B    H  
ATOM   2667  H2  HOH B 882      25.645  20.011  31.090  1.00  0.00      B    H  
ATOM   2668  O   HOH B 883      36.837  22.315  29.119  1.00  0.00      B    O  
ATOM   2669  H1  HOH B 883      37.647  22.034  28.549  1.00  0.00      B    H  
ATOM   2670  H2  HOH B 883      37.114  22.267  30.079  1.00  0.00      B    H  
ATOM   2671  O   HOH B 884       5.119  38.359   9.791  1.00  0.00      B    O  
ATOM   2672  H1  HOH B 884       5.346  37.765   9.009  1.00  0.00      B    H  
ATOM   2673  H2  HOH B 884       5.187  37.808  10.662  1.00  0.00      B    H  
ATOM   2674  O   HOH B 885      22.469  10.932  10.130  1.00  0.00      B    O  
ATOM   2675  H1  HOH B 885      22.449  11.939   9.951  1.00  0.00      B    H  
ATOM   2676  H2  HOH B 885      23.103  10.691  10.890  1.00  0.00      B    H  
ATOM   2677  O   HOH B 886      36.341  26.012  10.294  1.00  0.00      B    O  
ATOM   2678  H1  HOH B 886      35.728  26.786  10.413  1.00  0.00      B    H  
ATOM   2679  H2  HOH B 886      37.013  26.299   9.637  1.00  0.00      B    H  
ATOM   2680  O   HOH B 887      31.435  26.594  19.898  1.00  0.00      B    O  
ATOM   2681  H1  HOH B 887      32.001  26.275  20.676  1.00  0.00      B    H  
ATOM   2682  H2  HOH B 887      30.542  26.085  19.909  1.00  0.00      B    H  
ATOM   2683  O   HOH B 888      31.801  10.401   9.123  1.00  0.00      B    O  
ATOM   2684  H1  HOH B 888      31.140  11.071   9.437  1.00  0.00      B    H  
ATOM   2685  H2  HOH B 888      32.664  10.391   9.684  1.00  0.00      B    H  
ATOM   2686  O   HOH B 889      16.976  32.407   6.242  1.00  0.00      B    O  
ATOM   2687  H1  HOH B 889      17.683  32.128   6.892  1.00  0.00      B    H  
ATOM   2688  H2  HOH B 889      16.726  31.646   5.706  1.00  0.00      B    H  
ATOM   2689  O   HOH B 890       6.627  11.514  21.292  1.00  0.00      B    O  
ATOM   2690  H1  HOH B 890       5.939  12.063  21.746  1.00  0.00      B    H  
ATOM   2691  H2  HOH B 890       7.211  11.152  22.051  1.00  0.00      B    H  
ATOM   2692  O   HOH B 891      12.648  10.081  33.421  1.00  0.00      B    O  
ATOM   2693  H1  HOH B 891      12.214  10.880  33.755  1.00  0.00      B    H  
ATOM   2694  H2  HOH B 891      12.955   9.508  34.203  1.00  0.00      B    H  
ATOM   2695  O   HOH B 892      14.369  18.593  32.250  1.00  0.00      B    O  
ATOM   2696  H1  HOH B 892      15.024  18.938  32.911  1.00  0.00      B    H  
ATOM   2697  H2  HOH B 892      13.694  18.078  32.775  1.00  0.00      B    H  
ATOM   2698  O   HOH B 893      36.057   9.622  21.345  1.00  0.00      B    O  
ATOM   2699  H1  HOH B 893      36.112   9.337  22.274  1.00  0.00      B    H  
ATOM   2700  H2  HOH B 893      36.948   9.262  20.955  1.00  0.00      B    H  
ATOM   2701  O   HOH B 894      31.242   6.341   0.391  1.00  0.00      B    O  
ATOM   2702  H1  HOH B 894      31.440   6.073   1.345  1.00  0.00      B    H  
ATOM   2703  H2  HOH B 894      30.521   5.739  -0.006  1.00  0.00      B    H  
ATOM   2704  O   HOH B 895      33.113  32.825  17.558  1.00  0.00      B    O  
ATOM   2705  H1  HOH B 895      34.120  32.771  17.798  1.00  0.00      B    H  
ATOM   2706  H2  HOH B 895      32.592  32.300  18.272  1.00  0.00      B    H  
ATOM   2707  O   HOH B 896       3.961  29.652  11.817  1.00  0.00      B    O  
ATOM   2708  H1  HOH B 896       3.034  30.015  12.033  1.00  0.00      B    H  
ATOM   2709  H2  HOH B 896       3.839  28.804  11.277  1.00  0.00      B    H  
ATOM   2710  O   HOH B 897       5.222  36.965  20.478  1.00  0.00      B    O  
ATOM   2711  H1  HOH B 897       6.040  37.619  20.366  1.00  0.00      B    H  
ATOM   2712  H2  HOH B 897       5.586  35.997  20.347  1.00  0.00      B    H  
ATOM   2713  O   HOH B 898       3.599  16.004  32.945  1.00  0.00      B    O  
ATOM   2714  H1  HOH B 898       3.872  15.950  33.938  1.00  0.00      B    H  
ATOM   2715  H2  HOH B 898       3.981  15.238  32.485  1.00  0.00      B    H  
ATOM   2716  O   HOH B 899      10.204  32.419  19.938  1.00  0.00      B    O  
ATOM   2717  H1  HOH B 899       9.248  32.660  20.332  1.00  0.00      B    H  
ATOM   2718  H2  HOH B 899      10.873  32.234  20.682  1.00  0.00      B    H  
ATOM   2719  O   HOH B 900       1.001  13.910  12.676  1.00  0.00      B    O  
ATOM   2720  H1  HOH B 900       1.607  13.110  12.626  1.00  0.00      B    H  
ATOM   2721  H2  HOH B 900       0.116  13.582  13.046  1.00  0.00      B    H  
ATOM   2722  O   HOH B 901      30.919  32.630  13.252  1.00  0.00      B    O  
ATOM   2723  H1  HOH B 901      30.794  31.658  13.486  1.00  0.00      B    H  
ATOM   2724  H2  HOH B 901      31.595  32.805  12.511  1.00  0.00      B    H  
ATOM   2725  O   HOH B 902      28.585  33.430  17.234  1.00  0.00      B    O  
ATOM   2726  H1  HOH B 902      28.949  34.179  17.798  1.00  0.00      B    H  
ATOM   2727  H2  HOH B 902      29.406  32.830  16.888  1.00  0.00      B    H  
ATOM   2728  O   HOH B 903      35.611   3.872   4.734  1.00  0.00      B    O  
ATOM   2729  H1  HOH B 903      35.675   3.951   5.762  1.00  0.00      B    H  
ATOM   2730  H2  HOH B 903      35.308   2.957   4.533  1.00  0.00      B    H  
ATOM   2731  O   HOH B 904      17.037  14.402  24.481  1.00  0.00      B    O  
ATOM   2732  H1  HOH B 904      18.055  14.609  24.448  1.00  0.00      B    H  
ATOM   2733  H2  HOH B 904      16.717  14.364  23.482  1.00  0.00      B    H  
ATOM   2734  O   HOH B 905      12.927  10.626  30.415  1.00  0.00      B    O  
ATOM   2735  H1  HOH B 905      11.895  10.778  30.331  1.00  0.00      B    H  
ATOM   2736  H2  HOH B 905      13.251   9.768  29.988  1.00  0.00      B    H  
ATOM   2737  O   HOH B 906      12.592  38.660  26.119  1.00  0.00      B    O  
ATOM   2738  H1  HOH B 906      12.213  37.919  26.645  1.00  0.00      B    H  
ATOM   2739  H2  HOH B 906      11.882  39.344  25.955  1.00  0.00      B    H  
ATOM   2740  O   HOH B 907       7.756  10.743  17.616  1.00  0.00      B    O  
ATOM   2741  H1  HOH B 907       7.077  11.263  17.028  1.00  0.00      B    H  
ATOM   2742  H2  HOH B 907       8.350  11.352  18.189  1.00  0.00      B    H  
ATOM   2743  O   HOH B 908      22.494  37.305   6.956  1.00  0.00      B    O  
ATOM   2744  H1  HOH B 908      22.143  37.766   7.731  1.00  0.00      B    H  
ATOM   2745  H2  HOH B 908      23.320  37.861   6.609  1.00  0.00      B    H  
ATOM   2746  O   HOH B 909      23.580  28.202  12.501  1.00  0.00      B    O  
ATOM   2747  H1  HOH B 909      24.120  27.364  12.776  1.00  0.00      B    H  
ATOM   2748  H2  HOH B 909      24.183  28.998  12.373  1.00  0.00      B    H  
ATOM   2749  O   HOH B 910      32.285   8.822  34.071  1.00  0.00      B    O  
ATOM   2750  H1  HOH B 910      32.138   9.366  34.933  1.00  0.00      B    H  
ATOM   2751  H2  HOH B 910      32.704   9.379  33.385  1.00  0.00      B    H  
ATOM   2752  O   HOH B 911       9.195  25.454   6.568  1.00  0.00      B    O  
ATOM   2753  H1  HOH B 911       9.031  25.817   5.671  1.00  0.00      B    H  
ATOM   2754  H2  HOH B 911      10.169  25.134   6.510  1.00  0.00      B    H  
ATOM   2755  O   HOH B 912      34.063  13.222  32.816  1.00  0.00      B    O  
ATOM   2756  H1  HOH B 912      33.936  12.135  32.778  1.00  0.00      B    H  
ATOM   2757  H2  HOH B 912      33.445  13.634  32.140  1.00  0.00      B    H  
ATOM   2758  O   HOH B 913      16.704  18.536  18.875  1.00  0.00      B    O  
ATOM   2759  H1  HOH B 913      17.029  18.050  19.685  1.00  0.00      B    H  
ATOM   2760  H2  HOH B 913      16.030  17.937  18.352  1.00  0.00      B    H  
ATOM   2761  O   HOH B 914       3.932  19.344  16.525  1.00  0.00      B    O  
ATOM   2762  H1  HOH B 914       4.262  19.350  15.575  1.00  0.00      B    H  
ATOM   2763  H2  HOH B 914       4.686  19.507  17.105  1.00  0.00      B    H  
ATOM   2764  O   HOH B 915      34.343   9.920  19.078  1.00  0.00      B    O  
ATOM   2765  H1  HOH B 915      34.365   9.138  18.456  1.00  0.00      B    H  
ATOM   2766  H2  HOH B 915      35.104   9.783  19.768  1.00  0.00      B    H  
ATOM   2767  O   HOH B 916      13.170   3.942  16.323  1.00  0.00      B    O  
ATOM   2768  H1  HOH B 916      13.990   4.241  16.883  1.00  0.00      B    H  
ATOM   2769  H2  HOH B 916      12.819   4.811  15.938  1.00  0.00      B    H  
ATOM   2770  O   HOH B 917      17.335  20.475  10.203  1.00  0.00      B    O  
ATOM   2771  H1  HOH B 917      17.474  19.674  10.787  1.00  0.00      B    H  
ATOM   2772  H2  HOH B 917      17.620  21.215  10.783  1.00  0.00      B    H  
ATOM   2773  O   HOH B 918       8.732  22.851  28.087  1.00  0.00      B    O  
ATOM   2774  H1  HOH B 918       9.277  23.687  28.078  1.00  0.00      B    H  
ATOM   2775  H2  HOH B 918       9.147  22.222  28.787  1.00  0.00      B    H  
ATOM   2776  O   HOH B 919      37.472  30.764  34.487  1.00  0.00      B    O  
ATOM   2777  H1  HOH B 919      38.498  30.790  34.442  1.00  0.00      B    H  
ATOM   2778  H2  HOH B 919      37.121  30.870  35.434  1.00  0.00      B    H  
ATOM   2779  O   HOH B 920      33.830   1.878  25.418  1.00  0.00      B    O  
ATOM   2780  H1  HOH B 920      33.008   2.142  24.855  1.00  0.00      B    H  
ATOM   2781  H2  HOH B 920      34.351   2.794  25.600  1.00  0.00      B    H  
ATOM   2782  O   HOH B 921      16.244  36.508  18.267  1.00  0.00      B    O  
ATOM   2783  H1  HOH B 921      17.178  36.567  18.671  1.00  0.00      B    H  
ATOM   2784  H2  HOH B 921      15.707  37.394  18.391  1.00  0.00      B    H  
ATOM   2785  O   HOH B 922       7.171  38.964  36.605  1.00  0.00      B    O  
ATOM   2786  H1  HOH B 922       7.110  39.380  35.660  1.00  0.00      B    H  
ATOM   2787  H2  HOH B 922       8.110  39.017  36.887  1.00  0.00      B    H  
ATOM   2788  O   HOH B 923      26.233   2.812  14.526  1.00  0.00      B    O  
ATOM   2789  H1  HOH B 923      26.518   2.687  15.508  1.00  0.00      B    H  
ATOM   2790  H2  HOH B 923      25.742   1.963  14.293  1.00  0.00      B    H  
ATOM   2791  O   HOH B 924       7.908  35.595  27.374  1.00  0.00      B    O  
ATOM   2792  H1  HOH B 924       8.647  35.975  26.710  1.00  0.00      B    H  
ATOM   2793  H2  HOH B 924       7.890  36.293  28.065  1.00  0.00      B    H  
ATOM   2794  O   HOH B 925      13.528   7.307  10.558  1.00  0.00      B    O  
ATOM   2795  H1  HOH B 925      14.455   7.490  10.266  1.00  0.00      B    H  
ATOM   2796  H2  HOH B 925      12.860   7.926  10.010  1.00  0.00      B    H  
ATOM   2797  O   HOH B 926      13.447  24.873   3.603  1.00  0.00      B    O  
ATOM   2798  H1  HOH B 926      13.671  25.631   2.972  1.00  0.00      B    H  
ATOM   2799  H2  HOH B 926      12.460  25.083   3.800  1.00  0.00      B    H  
ATOM   2800  O   HOH B 927      30.808  16.856   0.605  1.00  0.00      B    O  
ATOM   2801  H1  HOH B 927      30.618  17.843   0.512  1.00  0.00      B    H  
ATOM   2802  H2  HOH B 927      30.006  16.380   0.283  1.00  0.00      B    H  
ATOM   2803  O   HOH B 928      32.237  38.615  12.094  1.00  0.00      B    O  
ATOM   2804  H1  HOH B 928      32.686  38.770  11.206  1.00  0.00      B    H  
ATOM   2805  H2  HOH B 928      32.851  39.014  12.800  1.00  0.00      B    H  
ATOM   2806  O   HOH B 929      15.558  12.140  29.080  1.00  0.00      B    O  
ATOM   2807  H1  HOH B 929      16.315  12.785  29.018  1.00  0.00      B    H  
ATOM   2808  H2  HOH B 929      15.277  12.164  30.103  1.00  0.00      B    H  
ATOM   2809  O   HOH B 930      28.835  18.359  33.714  1.00  0.00      B    O  
ATOM   2810  H1  HOH B 930      28.854  19.290  34.124  1.00  0.00      B    H  
ATOM   2811  H2  HOH B 930      28.371  17.734  34.331  1.00  0.00      B    H  
ATOM   2812  O   HOH B 931      17.951  37.797  31.505  1.00  0.00      B    O  
ATOM   2813  H1  HOH B 931      17.803  37.910  32.503  1.00  0.00      B    H  
ATOM   2814  H2  HOH B 931      17.785  36.767  31.271  1.00  0.00      B    H  
ATOM   2815  O   HOH B 932      19.785  36.791  14.289  1.00  0.00      B    O  
ATOM   2816  H1  HOH B 932      19.528  37.317  13.505  1.00  0.00      B    H  
ATOM   2817  H2  HOH B 932      19.132  37.039  15.073  1.00  0.00      B    H  
ATOM   2818  O   HOH B 933      23.415   9.854  28.497  1.00  0.00      B    O  
ATOM   2819  H1  HOH B 933      22.511  10.075  28.015  1.00  0.00      B    H  
ATOM   2820  H2  HOH B 933      23.211   9.575  29.422  1.00  0.00      B    H  
ATOM   2821  O   HOH B 934       8.951   7.379  10.574  1.00  0.00      B    O  
ATOM   2822  H1  HOH B 934       8.663   7.298   9.578  1.00  0.00      B    H  
ATOM   2823  H2  HOH B 934       8.081   7.472  11.167  1.00  0.00      B    H  
ATOM   2824  O   HOH B 935      13.397   4.362   7.145  1.00  0.00      B    O  
ATOM   2825  H1  HOH B 935      13.363   3.359   6.870  1.00  0.00      B    H  
ATOM   2826  H2  HOH B 935      12.552   4.559   7.737  1.00  0.00      B    H  
ATOM   2827  O   HOH B 936      30.242  10.451  22.050  1.00  0.00      B    O  
ATOM   2828  H1  HOH B 936      30.631  11.396  22.152  1.00  0.00      B    H  
ATOM   2829  H2  HOH B 936      31.004   9.835  21.721  1.00  0.00      B    H  
ATOM   2830  O   HOH B 937      29.129  19.990   9.516  1.00  0.00      B    O  
ATOM   2831  H1  HOH B 937      28.264  19.922  10.175  1.00  0.00      B    H  
ATOM   2832  H2  HOH B 937      29.822  20.646   9.915  1.00  0.00      B    H  
ATOM   2833  O   HOH B 938       2.468   8.077   8.771  1.00  0.00      B    O  
ATOM   2834  H1  HOH B 938       2.106   7.548   8.000  1.00  0.00      B    H  
ATOM   2835  H2  HOH B 938       3.172   7.529   9.332  1.00  0.00      B    H  
ATOM   2836  O   HOH B 939      35.459   9.430   2.039  1.00  0.00      B    O  
ATOM   2837  H1  HOH B 939      35.791  10.353   1.856  1.00  0.00      B    H  
ATOM   2838  H2  HOH B 939      34.571   9.530   2.472  1.00  0.00      B    H  
ATOM   2839  O   HOH B 940      24.075  30.164   2.947  1.00  0.00      B    O  
ATOM   2840  H1  HOH B 940      24.721  30.922   2.890  1.00  0.00      B    H  
ATOM   2841  H2  HOH B 940      23.119  30.492   3.333  1.00  0.00      B    H  
ATOM   2842  O   HOH B 941      34.914  39.463  16.157  1.00  0.00      B    O  
ATOM   2843  H1  HOH B 941      35.087  38.838  15.371  1.00  0.00      B    H  
ATOM   2844  H2  HOH B 941      34.218  39.032  16.723  1.00  0.00      B    H  
ATOM   2845  O   HOH B 942       2.470   6.204   3.877  1.00  0.00      B    O  
ATOM   2846  H1  HOH B 942       1.587   6.229   3.361  1.00  0.00      B    H  
ATOM   2847  H2  HOH B 942       2.905   5.229   3.939  1.00  0.00      B    H  
ATOM   2848  O   HOH B 943      25.590  16.870  21.488  1.00  0.00      B    O  
ATOM   2849  H1  HOH B 943      26.113  17.139  22.350  1.00  0.00      B    H  
ATOM   2850  H2  HOH B 943      25.757  15.848  21.318  1.00  0.00      B    H  
ATOM   2851  O   HOH B 944      22.443  23.409  17.586  1.00  0.00      B    O  
ATOM   2852  H1  HOH B 944      22.520  24.283  18.096  1.00  0.00      B    H  
ATOM   2853  H2  HOH B 944      21.855  22.790  18.179  1.00  0.00      B    H  
ATOM   2854  O   HOH B 945       0.467   1.736  27.038  1.00  0.00      B    O  
ATOM   2855  H1  HOH B 945       0.929   1.047  27.576  1.00  0.00      B    H  
ATOM   2856  H2  HOH B 945      -0.106   2.281  27.650  1.00  0.00      B    H  
ATOM   2857  O   HOH B 946       3.422  11.090  39.023  1.00  0.00      B    O  
ATOM   2858  H1  HOH B 946       2.447  11.229  38.765  1.00  0.00      B    H  
ATOM   2859  H2  HOH B 946       3.979  11.808  38.617  1.00  0.00      B    H  
ATOM   2860  O   HOH B 947       6.021  12.330  15.969  1.00  0.00      B    O  
ATOM   2861  H1  HOH B 947       5.910  13.329  16.121  1.00  0.00      B    H  
ATOM   2862  H2  HOH B 947       5.536  12.107  15.121  1.00  0.00      B    H  
ATOM   2863  O   HOH B 948      20.283  37.658  29.887  1.00  0.00      B    O  
ATOM   2864  H1  HOH B 948      19.371  37.585  30.366  1.00  0.00      B    H  
ATOM   2865  H2  HOH B 948      20.102  37.273  28.961  1.00  0.00      B    H  
ATOM   2866  O   HOH B 949      12.108  38.838   9.393  1.00  0.00      B    O  
ATOM   2867  H1  HOH B 949      12.978  38.370   9.651  1.00  0.00      B    H  
ATOM   2868  H2  HOH B 949      11.459  38.826  10.187  1.00  0.00      B    H  
ATOM   2869  O   HOH B 950       2.341  38.004  24.342  1.00  0.00      B    O  
ATOM   2870  H1  HOH B 950       2.946  38.746  23.985  1.00  0.00      B    H  
ATOM   2871  H2  HOH B 950       2.734  37.164  23.957  1.00  0.00      B    H  
ATOM   2872  O   HOH B 951      12.597  20.941  10.175  1.00  0.00      B    O  
ATOM   2873  H1  HOH B 951      12.490  20.339  11.018  1.00  0.00      B    H  
ATOM   2874  H2  HOH B 951      13.550  21.276  10.062  1.00  0.00      B    H  
ATOM   2875  O   HOH B 952      16.349  26.776  34.133  1.00  0.00      B    O  
ATOM   2876  H1  HOH B 952      15.553  26.776  34.786  1.00  0.00      B    H  
ATOM   2877  H2  HOH B 952      16.604  25.810  34.024  1.00  0.00      B    H  
ATOM   2878  O   HOH B 953      11.029  14.803  16.051  1.00  0.00      B    O  
ATOM   2879  H1  HOH B 953      11.216  13.828  16.299  1.00  0.00      B    H  
ATOM   2880  H2  HOH B 953      11.789  15.045  15.449  1.00  0.00      B    H  
ATOM   2881  O   HOH B 954      21.549  24.796   9.643  1.00  0.00      B    O  
ATOM   2882  H1  HOH B 954      22.436  24.289   9.824  1.00  0.00      B    H  
ATOM   2883  H2  HOH B 954      21.090  24.234   8.931  1.00  0.00      B    H  
ATOM   2884  O   HOH B 955      15.661   4.288  30.788  1.00  0.00      B    O  
ATOM   2885  H1  HOH B 955      15.533   3.585  30.009  1.00  0.00      B    H  
ATOM   2886  H2  HOH B 955      16.361   3.979  31.453  1.00  0.00      B    H  
ATOM   2887  O   HOH B 956      20.850  37.728  34.474  1.00  0.00      B    O  
ATOM   2888  H1  HOH B 956      21.354  36.992  34.912  1.00  0.00      B    H  
ATOM   2889  H2  HOH B 956      20.859  37.388  33.510  1.00  0.00      B    H  
ATOM   2890  O   HOH B 957      17.500  11.868  31.984  1.00  0.00      B    O  
ATOM   2891  H1  HOH B 957      17.569  10.838  32.212  1.00  0.00      B    H  
ATOM   2892  H2  HOH B 957      16.645  12.286  32.151  1.00  0.00      B    H  
ATOM   2893  O   HOH B 958      21.530  37.526  18.503  1.00  0.00      B    O  
ATOM   2894  H1  HOH B 958      20.669  37.266  18.067  1.00  0.00      B    H  
ATOM   2895  H2  HOH B 958      22.323  37.109  17.984  1.00  0.00      B    H  
ATOM   2896  O   HOH B 959      17.048  23.474  36.996  1.00  0.00      B    O  
ATOM   2897  H1  HOH B 959      16.068  23.503  37.116  1.00  0.00      B    H  
ATOM   2898  H2  HOH B 959      17.449  24.233  37.570  1.00  0.00      B    H  
ATOM   2899  O   HOH B 960      38.219  20.471  30.757  1.00  0.00      B    O  
ATOM   2900  H1  HOH B 960      37.749  21.168  31.331  1.00  0.00      B    H  
ATOM   2901  H2  HOH B 960      37.445  19.918  30.317  1.00  0.00      B    H  
ATOM   2902  O   HOH B 961      18.874   7.306  24.216  1.00  0.00      B    O  
ATOM   2903  H1  HOH B 961      18.908   8.354  24.318  1.00  0.00      B    H  
ATOM   2904  H2  HOH B 961      18.747   7.005  25.174  1.00  0.00      B    H  
ATOM   2905  O   HOH B 962      18.440  13.318   6.154  1.00  0.00      B    O  
ATOM   2906  H1  HOH B 962      19.360  13.648   6.005  1.00  0.00      B    H  
ATOM   2907  H2  HOH B 962      18.487  12.314   6.086  1.00  0.00      B    H  
ATOM   2908  O   HOH B 963       5.056  20.415   4.183  1.00  0.00      B    O  
ATOM   2909  H1  HOH B 963       4.152  20.039   4.013  1.00  0.00      B    H  
ATOM   2910  H2  HOH B 963       5.179  20.447   5.202  1.00  0.00      B    H  
ATOM   2911  O   HOH B 964      35.587  36.090  38.572  1.00  0.00      B    O  
ATOM   2912  H1  HOH B 964      35.948  35.573  37.774  1.00  0.00      B    H  
ATOM   2913  H2  HOH B 964      35.286  37.009  38.244  1.00  0.00      B    H  
ATOM   2914  O   HOH B 965      34.944  33.800  20.049  1.00  0.00      B    O  
ATOM   2915  H1  HOH B 965      35.502  33.554  19.249  1.00  0.00      B    H  
ATOM   2916  H2  HOH B 965      34.289  33.018  20.191  1.00  0.00      B    H  
ATOM   2917  O   HOH B 966      28.861  34.299  13.463  1.00  0.00      B    O  
ATOM   2918  H1  HOH B 966      29.165  34.936  14.217  1.00  0.00      B    H  
ATOM   2919  H2  HOH B 966      29.623  33.596  13.378  1.00  0.00      B    H  
ATOM   2920  O   HOH B 967      14.054  37.167  38.515  1.00  0.00      B    O  
ATOM   2921  H1  HOH B 967      13.365  36.488  38.865  1.00  0.00      B    H  
ATOM   2922  H2  HOH B 967      14.867  36.627  38.148  1.00  0.00      B    H  
ATOM   2923  O   HOH B 968      14.864  14.886  16.061  1.00  0.00      B    O  
ATOM   2924  H1  HOH B 968      15.873  14.812  16.030  1.00  0.00      B    H  
ATOM   2925  H2  HOH B 968      14.523  13.952  16.198  1.00  0.00      B    H  
ATOM   2926  O   HOH B 969       1.951  12.085  36.100  1.00  0.00      B    O  
ATOM   2927  H1  HOH B 969       2.690  12.181  35.424  1.00  0.00      B    H  
ATOM   2928  H2  HOH B 969       1.117  12.426  35.571  1.00  0.00      B    H  
ATOM   2929  O   HOH B 970      18.322  38.807   7.533  1.00  0.00      B    O  
ATOM   2930  H1  HOH B 970      18.971  38.186   7.985  1.00  0.00      B    H  
ATOM   2931  H2  HOH B 970      18.484  38.705   6.555  1.00  0.00      B    H  
ATOM   2932  O   HOH B 971      19.412  14.729   2.686  1.00  0.00      B    O  
ATOM   2933  H1  HOH B 971      19.685  14.323   1.782  1.00  0.00      B    H  
ATOM   2934  H2  HOH B 971      18.507  15.103   2.532  1.00  0.00      B    H  
ATOM   2935  O   HOH B 972      15.252  10.859   3.451  1.00  0.00      B    O  
ATOM   2936  H1  HOH B 972      15.632  11.774   3.552  1.00  0.00      B    H  
ATOM   2937  H2  HOH B 972      14.240  10.935   3.695  1.00  0.00      B    H  
ATOM   2938  O   HOH B 973       7.008  18.748  16.582  1.00  0.00      B    O  
ATOM   2939  H1  HOH B 973       7.129  17.748  16.744  1.00  0.00      B    H  
ATOM   2940  H2  HOH B 973       7.282  18.940  15.609  1.00  0.00      B    H  
ATOM   2941  O   HOH B 974      12.609  24.193  11.472  1.00  0.00      B    O  
ATOM   2942  H1  HOH B 974      13.283  24.343  10.716  1.00  0.00      B    H  
ATOM   2943  H2  HOH B 974      13.091  23.644  12.200  1.00  0.00      B    H  
ATOM   2944  O   HOH B 975       3.131  28.376  37.549  1.00  0.00      B    O  
ATOM   2945  H1  HOH B 975       3.101  28.024  38.516  1.00  0.00      B    H  
ATOM   2946  H2  HOH B 975       2.236  28.407  37.134  1.00  0.00      B    H  
ATOM   2947  O   HOH B 976      16.819  36.363  25.813  1.00  0.00      B    O  
ATOM   2948  H1  HOH B 976      16.294  37.172  25.475  1.00  0.00      B    H  
ATOM   2949  H2  HOH B 976      16.336  35.972  26.638  1.00  0.00      B    H  
ATOM   2950  O   HOH B 977      11.424  34.418   7.510  1.00  0.00      B    O  
ATOM   2951  H1  HOH B 977      12.092  34.572   8.268  1.00  0.00      B    H  
ATOM   2952  H2  HOH B 977      11.674  35.077   6.768  1.00  0.00      B    H  
ATOM   2953  O   HOH B 978      16.776  16.084  26.544  1.00  0.00      B    O  
ATOM   2954  H1  HOH B 978      17.332  15.864  27.391  1.00  0.00      B    H  
ATOM   2955  H2  HOH B 978      17.039  15.438  25.811  1.00  0.00      B    H  
ATOM   2956  O   HOH B 979      30.599   4.164  17.948  1.00  0.00      B    O  
ATOM   2957  H1  HOH B 979      30.930   3.224  17.768  1.00  0.00      B    H  
ATOM   2958  H2  HOH B 979      29.851   4.141  18.599  1.00  0.00      B    H  
ATOM   2959  O   HOH B 980       9.768  26.940  27.873  1.00  0.00      B    O  
ATOM   2960  H1  HOH B 980       9.154  27.277  28.648  1.00  0.00      B    H  
ATOM   2961  H2  HOH B 980      10.240  26.118  28.196  1.00  0.00      B    H  
ATOM   2962  O   HOH B 981      13.103  28.729  20.221  1.00  0.00      B    O  
ATOM   2963  H1  HOH B 981      13.501  28.387  21.042  1.00  0.00      B    H  
ATOM   2964  H2  HOH B 981      13.750  28.688  19.448  1.00  0.00      B    H  
ATOM   2965  O   HOH B 982       6.920  22.792   3.526  1.00  0.00      B    O  
ATOM   2966  H1  HOH B 982       6.358  23.214   2.817  1.00  0.00      B    H  
ATOM   2967  H2  HOH B 982       6.361  22.101   4.019  1.00  0.00      B    H  
ATOM   2968  O   HOH B 983       3.480  13.047   2.549  1.00  0.00      B    O  
ATOM   2969  H1  HOH B 983       3.418  13.965   2.094  1.00  0.00      B    H  
ATOM   2970  H2  HOH B 983       2.588  12.647   2.744  1.00  0.00      B    H  
ATOM   2971  O   HOH B 984      12.303  34.726  17.198  1.00  0.00      B    O  
ATOM   2972  H1  HOH B 984      11.722  34.218  16.526  1.00  0.00      B    H  
ATOM   2973  H2  HOH B 984      13.219  34.363  17.253  1.00  0.00      B    H  
ATOM   2974  O   HOH B 985       1.828  37.850   6.595  1.00  0.00      B    O  
ATOM   2975  H1  HOH B 985       2.734  38.237   6.238  1.00  0.00      B    H  
ATOM   2976  H2  HOH B 985       1.722  37.012   6.044  1.00  0.00      B    H  
ATOM   2977  O   HOH B 986      11.743   2.733  14.189  1.00  0.00      B    O  
ATOM   2978  H1  HOH B 986      12.108   3.199  14.962  1.00  0.00      B    H  
ATOM   2979  H2  HOH B 986      11.522   1.776  14.457  1.00  0.00      B    H  
ATOM   2980  O   HOH B 987       7.966  25.849   1.646  1.00  0.00      B    O  
ATOM   2981  H1  HOH B 987       8.366  26.468   2.318  1.00  0.00      B    H  
ATOM   2982  H2  HOH B 987       8.720  25.423   1.040  1.00  0.00      B    H  
ATOM   2983  O   HOH B 988       2.246  16.302  14.210  1.00  0.00      B    O  
ATOM   2984  H1  HOH B 988       1.751  15.478  13.768  1.00  0.00      B    H  
ATOM   2985  H2  HOH B 988       2.902  15.923  14.866  1.00  0.00      B    H  
ATOM   2986  O   HOH B 989      37.523  16.664  28.413  1.00  0.00      B    O  
ATOM   2987  H1  HOH B 989      38.151  16.171  27.824  1.00  0.00      B    H  
ATOM   2988  H2  HOH B 989      37.638  16.267  29.353  1.00  0.00      B    H  
ATOM   2989  O   HOH B 990       6.096  36.797  24.395  1.00  0.00      B    O  
ATOM   2990  H1  HOH B 990       5.883  37.162  25.277  1.00  0.00      B    H  
ATOM   2991  H2  HOH B 990       5.252  36.773  23.818  1.00  0.00      B    H  
ATOM   2992  O   HOH B 991      17.365  28.161   9.281  1.00  0.00      B    O  
ATOM   2993  H1  HOH B 991      18.275  28.353   9.656  1.00  0.00      B    H  
ATOM   2994  H2  HOH B 991      16.937  29.052   9.246  1.00  0.00      B    H  
ATOM   2995  O   HOH B 992      25.535   3.191  19.394  1.00  0.00      B    O  
ATOM   2996  H1  HOH B 992      25.899   3.928  19.963  1.00  0.00      B    H  
ATOM   2997  H2  HOH B 992      25.364   2.380  19.936  1.00  0.00      B    H  
ATOM   2998  O   HOH B 993      20.571  28.096  14.014  1.00  0.00      B    O  
ATOM   2999  H1  HOH B 993      21.108  27.963  13.142  1.00  0.00      B    H  
ATOM   3000  H2  HOH B 993      19.758  28.678  13.789  1.00  0.00      B    H  
ATOM   3001  O   HOH B 994      29.485  11.661  10.349  1.00  0.00      B    O  
ATOM   3002  H1  HOH B 994      28.476  11.817  10.299  1.00  0.00      B    H  
ATOM   3003  H2  HOH B 994      29.653  11.112  11.171  1.00  0.00      B    H  
ATOM   3004  O   HOH B 995      28.480  10.450  38.847  1.00  0.00      B    O  
ATOM   3005  H1  HOH B 995      28.787   9.578  38.503  1.00  0.00      B    H  
ATOM   3006  H2  HOH B 995      29.062  10.704  39.645  1.00  0.00      B    H  
ATOM   3007  O   HOH B 996      31.870  33.030  22.605  1.00  0.00      B    O  
ATOM   3008  H1  HOH B 996      32.462  33.822  22.822  1.00  0.00      B    H  
ATOM   3009  H2  HOH B 996      31.218  32.920  23.410  1.00  0.00      B    H  
ATOM   3010  O   HOH B 997      22.411  19.154  24.546  1.00  0.00      B    O  
ATOM   3011  H1  HOH B 997      22.974  18.577  25.138  1.00  0.00      B    H  
ATOM   3012  H2  HOH B 997      22.226  19.933  25.098  1.00  0.00      B    H  
ATOM   3013  O   HOH B 998       1.222  31.999   0.516  1.00  0.00      B    O  
ATOM   3014  H1  HOH B 998       1.062  32.967   0.440  1.00  0.00      B    H  
ATOM   3015  H2  HOH B 998       2.017  31.717  -0.092  1.00  0.00      B    H  
ATOM   3016  O   HOH B 999      28.504  23.963  10.187  1.00  0.00      B    O  
ATOM   3017  H1  HOH B 999      28.804  24.839  10.617  1.00  0.00      B    H  
ATOM   3018  H2  HOH B 999      28.060  23.460  10.899  1.00  0.00      B    H  
ATOM   3019  O   HOH B1000      15.787  34.864  11.248  1.00  0.00      B    O  
ATOM   3020  H1  HOH B1000      15.532  35.672  11.771  1.00  0.00      B    H  
ATOM   3021  H2  HOH B1000      16.711  35.004  10.930  1.00  0.00      B    H  
ATOM   3022  O   HOH B1001      15.601  24.278   1.344  1.00  0.00      B    O  
ATOM   3023  H1  HOH B1001      15.144  24.137   2.202  1.00  0.00      B    H  
ATOM   3024  H2  HOH B1001      15.285  23.613   0.714  1.00  0.00      B    H  
ATOM   3025  O   HOH B1002       0.568  23.720  28.200  1.00  0.00      B    O  
ATOM   3026  H1  HOH B1002       0.930  23.354  29.085  1.00  0.00      B    H  
ATOM   3027  H2  HOH B1002      -0.072  24.422  28.549  1.00  0.00      B    H  
ATOM   3028  O   HOH B1003      11.349  26.181  32.561  1.00  0.00      B    O  
ATOM   3029  H1  HOH B1003      10.944  25.576  31.902  1.00  0.00      B    H  
ATOM   3030  H2  HOH B1003      11.887  26.816  31.992  1.00  0.00      B    H  
ATOM   3031  O   HOH B1004      30.637  16.078   3.518  1.00  0.00      B    O  
ATOM   3032  H1  HOH B1004      30.946  16.310   2.631  1.00  0.00      B    H  
ATOM   3033  H2  HOH B1004      29.561  16.026   3.461  1.00  0.00      B    H  
ATOM   3034  O   HOH B1005       5.424  36.533  12.156  1.00  0.00      B    O  
ATOM   3035  H1  HOH B1005       4.612  36.805  12.762  1.00  0.00      B    H  
ATOM   3036  H2  HOH B1005       5.376  35.512  11.870  1.00  0.00      B    H  
ATOM   3037  O   HOH B1006      11.054   6.714  31.231  1.00  0.00      B    O  
ATOM   3038  H1  HOH B1006      10.630   6.569  30.325  1.00  0.00      B    H  
ATOM   3039  H2  HOH B1006      12.060   6.733  31.120  1.00  0.00      B    H  
ATOM   3040  O   HOH B1007      18.505   4.339  27.215  1.00  0.00      B    O  
ATOM   3041  H1  HOH B1007      18.017   3.466  27.115  1.00  0.00      B    H  
ATOM   3042  H2  HOH B1007      18.220   4.963  26.443  1.00  0.00      B    H  
ATOM   3043  O   HOH B1008      14.816   7.312  21.417  1.00  0.00      B    O  
ATOM   3044  H1  HOH B1008      15.740   6.882  21.358  1.00  0.00      B    H  
ATOM   3045  H2  HOH B1008      14.453   7.307  20.500  1.00  0.00      B    H  
ATOM   3046  O   HOH B1009      17.284   6.302  21.087  1.00  0.00      B    O  
ATOM   3047  H1  HOH B1009      17.321   5.567  20.346  1.00  0.00      B    H  
ATOM   3048  H2  HOH B1009      17.763   6.048  21.906  1.00  0.00      B    H  
ATOM   3049  O   HOH B1010       6.201  27.075  12.293  1.00  0.00      B    O  
ATOM   3050  H1  HOH B1010       6.895  26.433  12.607  1.00  0.00      B    H  
ATOM   3051  H2  HOH B1010       6.521  28.047  12.423  1.00  0.00      B    H  
ATOM   3052  O   HOH B1011      16.699  23.880  14.752  1.00  0.00      B    O  
ATOM   3053  H1  HOH B1011      17.137  24.658  14.335  1.00  0.00      B    H  
ATOM   3054  H2  HOH B1011      17.292  23.155  14.993  1.00  0.00      B    H  
ATOM   3055  O   HOH B1012      33.178  23.913  12.825  1.00  0.00      B    O  
ATOM   3056  H1  HOH B1012      34.160  24.091  12.727  1.00  0.00      B    H  
ATOM   3057  H2  HOH B1012      33.101  22.950  12.592  1.00  0.00      B    H  
ATOM   3058  O   HOH B1013      10.184  25.198   9.754  1.00  0.00      B    O  
ATOM   3059  H1  HOH B1013      10.003  25.419   8.766  1.00  0.00      B    H  
ATOM   3060  H2  HOH B1013      10.777  24.396   9.847  1.00  0.00      B    H  
ATOM   3061  O   HOH B1014       9.236  12.183  11.447  1.00  0.00      B    O  
ATOM   3062  H1  HOH B1014      10.171  11.916  11.416  1.00  0.00      B    H  
ATOM   3063  H2  HOH B1014       9.086  12.907  10.766  1.00  0.00      B    H  
ATOM   3064  O   HOH B1015      26.541  18.795  31.556  1.00  0.00      B    O  
ATOM   3065  H1  HOH B1015      26.623  18.707  32.577  1.00  0.00      B    H  
ATOM   3066  H2  HOH B1015      27.274  18.165  31.220  1.00  0.00      B    H  
ATOM   3067  O   HOH B1016       7.592   6.950  34.280  1.00  0.00      B    O  
ATOM   3068  H1  HOH B1016       7.078   6.571  35.003  1.00  0.00      B    H  
ATOM   3069  H2  HOH B1016       7.569   7.991  34.300  1.00  0.00      B    H  
ATOM   3070  O   HOH B1017      10.834  28.314  24.458  1.00  0.00      B    O  
ATOM   3071  H1  HOH B1017      11.851  28.310  24.555  1.00  0.00      B    H  
ATOM   3072  H2  HOH B1017      10.603  27.418  23.949  1.00  0.00      B    H  
ATOM   3073  O   HOH B1018      35.372  13.085  21.480  1.00  0.00      B    O  
ATOM   3074  H1  HOH B1018      35.502  12.152  21.223  1.00  0.00      B    H  
ATOM   3075  H2  HOH B1018      34.548  13.119  22.025  1.00  0.00      B    H  
ATOM   3076  O   HOH B1019       1.413  27.619  12.308  1.00  0.00      B    O  
ATOM   3077  H1  HOH B1019       0.976  27.371  11.459  1.00  0.00      B    H  
ATOM   3078  H2  HOH B1019       2.365  27.270  12.301  1.00  0.00      B    H  
ATOM   3079  O   HOH B1020      -0.098   5.933  22.215  1.00  0.00      B    O  
ATOM   3080  H1  HOH B1020       0.284   5.253  21.536  1.00  0.00      B    H  
ATOM   3081  H2  HOH B1020       0.735   6.077  22.823  1.00  0.00      B    H  
ATOM   3082  O   HOH B1021       8.785  10.584   6.599  1.00  0.00      B    O  
ATOM   3083  H1  HOH B1021       8.673  11.562   6.679  1.00  0.00      B    H  
ATOM   3084  H2  HOH B1021       9.642  10.369   6.146  1.00  0.00      B    H  
ATOM   3085  O   HOH B1022      36.322  22.172  32.070  1.00  0.00      B    O  
ATOM   3086  H1  HOH B1022      36.357  22.574  32.999  1.00  0.00      B    H  
ATOM   3087  H2  HOH B1022      35.461  22.442  31.666  1.00  0.00      B    H  
ATOM   3088  O   HOH B1023      30.968  20.447  12.875  1.00  0.00      B    O  
ATOM   3089  H1  HOH B1023      30.641  20.834  11.998  1.00  0.00      B    H  
ATOM   3090  H2  HOH B1023      30.298  20.675  13.570  1.00  0.00      B    H  
ATOM   3091  O   HOH B1024      23.188  12.678  24.249  1.00  0.00      B    O  
ATOM   3092  H1  HOH B1024      24.142  12.608  24.506  1.00  0.00      B    H  
ATOM   3093  H2  HOH B1024      22.759  11.761  24.102  1.00  0.00      B    H  
ATOM   3094  O   HOH B1025      33.224  20.271  34.756  1.00  0.00      B    O  
ATOM   3095  H1  HOH B1025      33.016  20.482  35.747  1.00  0.00      B    H  
ATOM   3096  H2  HOH B1025      34.206  20.486  34.596  1.00  0.00      B    H  
ATOM   3097  O   HOH B1026      14.674  10.381  22.152  1.00  0.00      B    O  
ATOM   3098  H1  HOH B1026      14.982  10.067  21.209  1.00  0.00      B    H  
ATOM   3099  H2  HOH B1026      14.907   9.695  22.811  1.00  0.00      B    H  
ATOM   3100  O   HOH B1027       0.904  13.754  29.807  1.00  0.00      B    O  
ATOM   3101  H1  HOH B1027       1.141  14.701  30.158  1.00  0.00      B    H  
ATOM   3102  H2  HOH B1027       0.118  13.410  30.325  1.00  0.00      B    H  
ATOM   3103  O   HOH B1028      19.792  32.635  10.495  1.00  0.00      B    O  
ATOM   3104  H1  HOH B1028      20.788  32.425  10.242  1.00  0.00      B    H  
ATOM   3105  H2  HOH B1028      19.639  33.549  10.949  1.00  0.00      B    H  
ATOM   3106  O   HOH B1029       9.644   9.427  39.450  1.00  0.00      B    O  
ATOM   3107  H1  HOH B1029      10.090  10.325  39.374  1.00  0.00      B    H  
ATOM   3108  H2  HOH B1029       9.920   8.987  38.601  1.00  0.00      B    H  
ATOM   3109  O   HOH B1030      19.623   6.675   5.228  1.00  0.00      B    O  
ATOM   3110  H1  HOH B1030      20.285   6.187   4.611  1.00  0.00      B    H  
ATOM   3111  H2  HOH B1030      19.977   7.583   5.491  1.00  0.00      B    H  
ATOM   3112  O   HOH B1031      36.278  16.054  35.161  1.00  0.00      B    O  
ATOM   3113  H1  HOH B1031      36.725  15.977  36.053  1.00  0.00      B    H  
ATOM   3114  H2  HOH B1031      35.466  16.677  35.321  1.00  0.00      B    H  
ATOM   3115  O   HOH B1032      14.117  20.658  14.731  1.00  0.00      B    O  
ATOM   3116  H1  HOH B1032      14.857  20.776  15.418  1.00  0.00      B    H  
ATOM   3117  H2  HOH B1032      13.428  20.092  15.123  1.00  0.00      B    H  
ATOM   3118  O   HOH B1033      16.713  11.707  25.218  1.00  0.00      B    O  
ATOM   3119  H1  HOH B1033      17.579  11.243  25.021  1.00  0.00      B    H  
ATOM   3120  H2  HOH B1033      16.827  12.709  25.132  1.00  0.00      B    H  
ATOM   3121  O   HOH B1034       4.262  14.953   7.183  1.00  0.00      B    O  
ATOM   3122  H1  HOH B1034       4.574  14.979   6.175  1.00  0.00      B    H  
ATOM   3123  H2  HOH B1034       3.692  15.763   7.347  1.00  0.00      B    H  
ATOM   3124  O   HOH B1035      33.877  12.836  10.678  1.00  0.00      B    O  
ATOM   3125  H1  HOH B1035      34.405  12.571   9.879  1.00  0.00      B    H  
ATOM   3126  H2  HOH B1035      33.238  13.647  10.534  1.00  0.00      B    H  
ATOM   3127  O   HOH B1036      14.654  27.406   8.937  1.00  0.00      B    O  
ATOM   3128  H1  HOH B1036      14.378  27.737   9.869  1.00  0.00      B    H  
ATOM   3129  H2  HOH B1036      15.670  27.449   8.883  1.00  0.00      B    H  
ATOM   3130  O   HOH B1037      12.935  10.189  14.180  1.00  0.00      B    O  
ATOM   3131  H1  HOH B1037      12.921  10.675  15.043  1.00  0.00      B    H  
ATOM   3132  H2  HOH B1037      12.442   9.279  14.299  1.00  0.00      B    H  
ATOM   3133  O   HOH B1038      31.615  27.867   0.596  1.00  0.00      B    O  
ATOM   3134  H1  HOH B1038      30.718  28.243   0.284  1.00  0.00      B    H  
ATOM   3135  H2  HOH B1038      32.028  27.351  -0.212  1.00  0.00      B    H  
ATOM   3136  O   HOH B1039      25.189  28.991  25.429  1.00  0.00      B    O  
ATOM   3137  H1  HOH B1039      25.249  29.448  26.323  1.00  0.00      B    H  
ATOM   3138  H2  HOH B1039      25.506  28.069  25.472  1.00  0.00      B    H  
ATOM   3139  O   HOH B1040      28.369   1.380  20.367  1.00  0.00      B    O  
ATOM   3140  H1  HOH B1040      27.558   0.900  20.017  1.00  0.00      B    H  
ATOM   3141  H2  HOH B1040      28.370   1.120  21.318  1.00  0.00      B    H  
ATOM   3142  O   HOH B1041      31.406  35.860   6.789  1.00  0.00      B    O  
ATOM   3143  H1  HOH B1041      31.317  36.056   5.820  1.00  0.00      B    H  
ATOM   3144  H2  HOH B1041      32.343  35.515   6.993  1.00  0.00      B    H  
ATOM   3145  O   HOH B1042      11.341  29.076  27.428  1.00  0.00      B    O  
ATOM   3146  H1  HOH B1042      10.614  28.325  27.219  1.00  0.00      B    H  
ATOM   3147  H2  HOH B1042      12.060  28.898  26.786  1.00  0.00      B    H  
ATOM   3148  O   HOH B1043       1.678  34.486  37.731  1.00  0.00      B    O  
ATOM   3149  H1  HOH B1043       1.026  34.098  37.019  1.00  0.00      B    H  
ATOM   3150  H2  HOH B1043       2.661  34.453  37.332  1.00  0.00      B    H  
ATOM   3151  O   HOH B1044      31.023  14.058  37.637  1.00  0.00      B    O  
ATOM   3152  H1  HOH B1044      31.197  14.926  37.145  1.00  0.00      B    H  
ATOM   3153  H2  HOH B1044      31.883  13.845  38.242  1.00  0.00      B    H  
ATOM   3154  O   HOH B1045      31.734  31.609   1.856  1.00  0.00      B    O  
ATOM   3155  H1  HOH B1045      32.042  32.501   2.200  1.00  0.00      B    H  
ATOM   3156  H2  HOH B1045      31.069  31.202   2.503  1.00  0.00      B    H  
ATOM   3157  O   HOH B1046      15.342  28.621  32.263  1.00  0.00      B    O  
ATOM   3158  H1  HOH B1046      15.982  29.273  32.632  1.00  0.00      B    H  
ATOM   3159  H2  HOH B1046      15.532  27.751  32.783  1.00  0.00      B    H  
ATOM   3160  O   HOH B1047       1.244  25.154  35.524  1.00  0.00      B    O  
ATOM   3161  H1  HOH B1047       0.917  25.463  34.641  1.00  0.00      B    H  
ATOM   3162  H2  HOH B1047       1.255  24.166  35.519  1.00  0.00      B    H  
ATOM   3163  O   HOH B1048       9.942   9.837  31.077  1.00  0.00      B    O  
ATOM   3164  H1  HOH B1048       9.026   9.677  31.545  1.00  0.00      B    H  
ATOM   3165  H2  HOH B1048      10.734   9.504  31.611  1.00  0.00      B    H  
ATOM   3166  O   HOH B1049      38.417  28.567   1.313  1.00  0.00      B    O  
ATOM   3167  H1  HOH B1049      37.668  27.964   0.898  1.00  0.00      B    H  
ATOM   3168  H2  HOH B1049      38.055  29.495   1.385  1.00  0.00      B    H  
ATOM   3169  O   HOH B1050       1.451  14.875  18.958  1.00  0.00      B    O  
ATOM   3170  H1  HOH B1050       0.946  15.260  18.168  1.00  0.00      B    H  
ATOM   3171  H2  HOH B1050       1.259  13.910  19.041  1.00  0.00      B    H  
ATOM   3172  O   HOH B1051      12.910  34.979  30.236  1.00  0.00      B    O  
ATOM   3173  H1  HOH B1051      13.562  34.349  30.803  1.00  0.00      B    H  
ATOM   3174  H2  HOH B1051      12.488  35.451  30.988  1.00  0.00      B    H  
ATOM   3175  O   HOH B1052       8.982  11.901  19.809  1.00  0.00      B    O  
ATOM   3176  H1  HOH B1052       9.627  11.082  19.660  1.00  0.00      B    H  
ATOM   3177  H2  HOH B1052       8.122  11.562  20.268  1.00  0.00      B    H  
ATOM   3178  O   HOH B1053      11.392  12.869  37.727  1.00  0.00      B    O  
ATOM   3179  H1  HOH B1053      12.097  13.556  37.864  1.00  0.00      B    H  
ATOM   3180  H2  HOH B1053      11.344  12.301  38.545  1.00  0.00      B    H  
ATOM   3181  O   HOH B1054      34.871   5.164  23.205  1.00  0.00      B    O  
ATOM   3182  H1  HOH B1054      35.818   4.945  23.609  1.00  0.00      B    H  
ATOM   3183  H2  HOH B1054      34.911   5.717  22.387  1.00  0.00      B    H  
ATOM   3184  O   HOH B1055      11.356   8.302   9.382  1.00  0.00      B    O  
ATOM   3185  H1  HOH B1055      11.345   8.290   8.344  1.00  0.00      B    H  
ATOM   3186  H2  HOH B1055      10.437   8.126   9.692  1.00  0.00      B    H  
ATOM   3187  O   HOH B1056      31.643   9.874  13.309  1.00  0.00      B    O  
ATOM   3188  H1  HOH B1056      30.939   9.141  13.123  1.00  0.00      B    H  
ATOM   3189  H2  HOH B1056      31.338  10.224  14.269  1.00  0.00      B    H  
ATOM   3190  O   HOH B1057      14.852  14.923  11.736  1.00  0.00      B    O  
ATOM   3191  H1  HOH B1057      14.348  14.518  10.930  1.00  0.00      B    H  
ATOM   3192  H2  HOH B1057      15.320  14.191  12.246  1.00  0.00      B    H  
ATOM   3193  O   HOH B1058       9.547   1.585  22.373  1.00  0.00      B    O  
ATOM   3194  H1  HOH B1058       8.932   0.793  22.422  1.00  0.00      B    H  
ATOM   3195  H2  HOH B1058       9.046   2.275  21.814  1.00  0.00      B    H  
ATOM   3196  O   HOH B1059      18.800   6.409  31.031  1.00  0.00      B    O  
ATOM   3197  H1  HOH B1059      17.926   6.623  30.504  1.00  0.00      B    H  
ATOM   3198  H2  HOH B1059      19.092   5.485  30.715  1.00  0.00      B    H  
ATOM   3199  O   HOH B1060      12.862   4.202   3.614  1.00  0.00      B    O  
ATOM   3200  H1  HOH B1060      12.034   4.498   4.020  1.00  0.00      B    H  
ATOM   3201  H2  HOH B1060      12.982   3.189   3.915  1.00  0.00      B    H  
ATOM   3202  O   HOH B1061      36.881  11.193   4.385  1.00  0.00      B    O  
ATOM   3203  H1  HOH B1061      35.910  11.197   4.782  1.00  0.00      B    H  
ATOM   3204  H2  HOH B1061      37.476  10.731   5.110  1.00  0.00      B    H  
ATOM   3205  O   HOH B1062       0.795   3.834  20.776  1.00  0.00      B    O  
ATOM   3206  H1  HOH B1062       1.697   4.036  20.467  1.00  0.00      B    H  
ATOM   3207  H2  HOH B1062       0.783   2.838  20.982  1.00  0.00      B    H  
ATOM   3208  O   HOH B1063       3.077   7.780  20.453  1.00  0.00      B    O  
ATOM   3209  H1  HOH B1063       2.820   7.301  21.328  1.00  0.00      B    H  
ATOM   3210  H2  HOH B1063       4.099   7.805  20.392  1.00  0.00      B    H  
ATOM   3211  O   HOH B1064      13.443  19.542   0.385  1.00  0.00      B    O  
ATOM   3212  H1  HOH B1064      13.061  20.279  -0.148  1.00  0.00      B    H  
ATOM   3213  H2  HOH B1064      12.807  19.512   1.197  1.00  0.00      B    H  
ATOM   3214  O   HOH B1065      21.943  22.609  21.800  1.00  0.00      B    O  
ATOM   3215  H1  HOH B1065      22.204  22.753  22.804  1.00  0.00      B    H  
ATOM   3216  H2  HOH B1065      21.458  21.712  21.790  1.00  0.00      B    H  
ATOM   3217  O   HOH B1066      27.579  11.974  32.570  1.00  0.00      B    O  
ATOM   3218  H1  HOH B1066      27.658  11.568  33.487  1.00  0.00      B    H  
ATOM   3219  H2  HOH B1066      28.262  12.686  32.412  1.00  0.00      B    H  
ATOM   3220  O   HOH B1067       6.891  14.384   8.266  1.00  0.00      B    O  
ATOM   3221  H1  HOH B1067       5.996  14.647   7.847  1.00  0.00      B    H  
ATOM   3222  H2  HOH B1067       6.698  13.497   8.730  1.00  0.00      B    H  
ATOM   3223  O   HOH B1068      28.603   0.284  29.491  1.00  0.00      B    O  
ATOM   3224  H1  HOH B1068      28.136  -0.236  30.253  1.00  0.00      B    H  
ATOM   3225  H2  HOH B1068      28.888   1.136  29.884  1.00  0.00      B    H  
ATOM   3226  O   HOH B1069       7.921   1.018   1.426  1.00  0.00      B    O  
ATOM   3227  H1  HOH B1069       8.736   0.410   1.409  1.00  0.00      B    H  
ATOM   3228  H2  HOH B1069       8.180   1.880   1.966  1.00  0.00      B    H  
ATOM   3229  O   HOH B1070       8.955  33.297   7.987  1.00  0.00      B    O  
ATOM   3230  H1  HOH B1070       8.653  33.643   7.019  1.00  0.00      B    H  
ATOM   3231  H2  HOH B1070       9.965  33.209   8.015  1.00  0.00      B    H  
ATOM   3232  O   HOH B1071      24.921  35.268   6.185  1.00  0.00      B    O  
ATOM   3233  H1  HOH B1071      25.682  35.649   5.614  1.00  0.00      B    H  
ATOM   3234  H2  HOH B1071      25.154  35.418   7.146  1.00  0.00      B    H  
ATOM   3235  O   HOH B1072       4.107  16.854  10.680  1.00  0.00      B    O  
ATOM   3236  H1  HOH B1072       4.390  16.429  11.601  1.00  0.00      B    H  
ATOM   3237  H2  HOH B1072       3.084  16.738  10.592  1.00  0.00      B    H  
ATOM   3238  O   HOH B1073       3.678  27.402  10.421  1.00  0.00      B    O  
ATOM   3239  H1  HOH B1073       3.446  26.393  10.460  1.00  0.00      B    H  
ATOM   3240  H2  HOH B1073       4.462  27.496   9.751  1.00  0.00      B    H  
ATOM   3241  O   HOH B1074      21.017  27.529   6.218  1.00  0.00      B    O  
ATOM   3242  H1  HOH B1074      20.074  27.838   6.529  1.00  0.00      B    H  
ATOM   3243  H2  HOH B1074      21.725  28.151   6.652  1.00  0.00      B    H  
ATOM   3244  O   HOH B1075      35.905  20.264   4.289  1.00  0.00      B    O  
ATOM   3245  H1  HOH B1075      36.724  20.669   3.935  1.00  0.00      B    H  
ATOM   3246  H2  HOH B1075      36.032  19.258   4.245  1.00  0.00      B    H  
ATOM   3247  O   HOH B1076      17.270  34.569   4.604  1.00  0.00      B    O  
ATOM   3248  H1  HOH B1076      17.255  33.720   5.142  1.00  0.00      B    H  
ATOM   3249  H2  HOH B1076      17.078  35.283   5.230  1.00  0.00      B    H  
ATOM   3250  O   HOH B1077      24.452  12.250  29.700  1.00  0.00      B    O  
ATOM   3251  H1  HOH B1077      23.960  11.374  29.402  1.00  0.00      B    H  
ATOM   3252  H2  HOH B1077      24.425  12.274  30.690  1.00  0.00      B    H  
ATOM   3253  O   HOH B1078      23.205  11.628  13.884  1.00  0.00      B    O  
ATOM   3254  H1  HOH B1078      22.472  12.314  13.800  1.00  0.00      B    H  
ATOM   3255  H2  HOH B1078      23.774  11.570  13.049  1.00  0.00      B    H  
ATOM   3256  O   HOH B1079      29.458  11.985  28.977  1.00  0.00      B    O  
ATOM   3257  H1  HOH B1079      29.599  12.793  28.334  1.00  0.00      B    H  
ATOM   3258  H2  HOH B1079      29.502  11.182  28.357  1.00  0.00      B    H  
ATOM   3259  O   HOH B1080       6.262  27.216  -0.157  1.00  0.00      B    O  
ATOM   3260  H1  HOH B1080       6.678  26.925   0.695  1.00  0.00      B    H  
ATOM   3261  H2  HOH B1080       6.621  28.133  -0.373  1.00  0.00      B    H  
ATOM   3262  O   HOH B1081       7.974  32.511   3.504  1.00  0.00      B    O  
ATOM   3263  H1  HOH B1081       8.676  32.769   2.763  1.00  0.00      B    H  
ATOM   3264  H2  HOH B1081       8.150  33.132   4.282  1.00  0.00      B    H  
ATOM   3265  O   HOH B1082      26.581  34.561  15.190  1.00  0.00      B    O  
ATOM   3266  H1  HOH B1082      27.004  34.220  16.063  1.00  0.00      B    H  
ATOM   3267  H2  HOH B1082      27.316  34.396  14.467  1.00  0.00      B    H  
ATOM   3268  O   HOH B1083      37.064  31.767  15.086  1.00  0.00      B    O  
ATOM   3269  H1  HOH B1083      37.677  31.787  15.861  1.00  0.00      B    H  
ATOM   3270  H2  HOH B1083      37.538  32.162  14.230  1.00  0.00      B    H  
ATOM   3271  O   HOH B1084      18.699  21.164  36.980  1.00  0.00      B    O  
ATOM   3272  H1  HOH B1084      18.367  20.251  37.313  1.00  0.00      B    H  
ATOM   3273  H2  HOH B1084      18.058  21.917  37.135  1.00  0.00      B    H  
ATOM   3274  O   HOH B1085      22.343  28.901  30.459  1.00  0.00      B    O  
ATOM   3275  H1  HOH B1085      22.447  27.844  30.425  1.00  0.00      B    H  
ATOM   3276  H2  HOH B1085      21.714  29.172  29.697  1.00  0.00      B    H  
ATOM   3277  O   HOH B1086      21.130  23.979  33.667  1.00  0.00      B    O  
ATOM   3278  H1  HOH B1086      21.259  23.635  34.658  1.00  0.00      B    H  
ATOM   3279  H2  HOH B1086      20.565  24.833  33.649  1.00  0.00      B    H  
ATOM   3280  O   HOH B1087       8.555  13.082   5.890  1.00  0.00      B    O  
ATOM   3281  H1  HOH B1087       8.268  13.968   6.295  1.00  0.00      B    H  
ATOM   3282  H2  HOH B1087       7.801  12.760   5.297  1.00  0.00      B    H  
ATOM   3283  O   HOH B1088      23.177  25.850  38.583  1.00  0.00      B    O  
ATOM   3284  H1  HOH B1088      22.941  25.695  39.505  1.00  0.00      B    H  
ATOM   3285  H2  HOH B1088      22.460  25.585  37.991  1.00  0.00      B    H  
ATOM   3286  O   HOH B1089      30.296   0.644   3.440  1.00  0.00      B    O  
ATOM   3287  H1  HOH B1089      30.281   1.183   4.250  1.00  0.00      B    H  
ATOM   3288  H2  HOH B1089      30.672   1.209   2.715  1.00  0.00      B    H  
ATOM   3289  O   HOH B1090      37.361  30.910   8.271  1.00  0.00      B    O  
ATOM   3290  H1  HOH B1090      37.676  30.445   7.429  1.00  0.00      B    H  
ATOM   3291  H2  HOH B1090      37.658  31.882   8.270  1.00  0.00      B    H  
ATOM   3292  O   HOH B1091      34.830   7.961  17.541  1.00  0.00      B    O  
ATOM   3293  H1  HOH B1091      34.930   6.965  17.688  1.00  0.00      B    H  
ATOM   3294  H2  HOH B1091      35.693   8.324  17.096  1.00  0.00      B    H  
ATOM   3295  O   HOH B1092      23.084  26.084  19.232  1.00  0.00      B    O  
ATOM   3296  H1  HOH B1092      23.773  26.449  18.582  1.00  0.00      B    H  
ATOM   3297  H2  HOH B1092      23.524  25.937  20.132  1.00  0.00      B    H  
ATOM   3298  O   HOH B1093      16.264   8.178  35.577  1.00  0.00      B    O  
ATOM   3299  H1  HOH B1093      16.350   7.724  36.509  1.00  0.00      B    H  
ATOM   3300  H2  HOH B1093      16.167   7.443  34.877  1.00  0.00      B    H  
ATOM   3301  O   HOH B1094      15.071  23.918  16.936  1.00  0.00      B    O  
ATOM   3302  H1  HOH B1094      15.739  23.692  16.216  1.00  0.00      B    H  
ATOM   3303  H2  HOH B1094      15.432  24.318  17.774  1.00  0.00      B    H  
ATOM   3304  O   HOH B1095      27.101  26.377  20.944  1.00  0.00      B    O  
ATOM   3305  H1  HOH B1095      26.142  26.244  21.213  1.00  0.00      B    H  
ATOM   3306  H2  HOH B1095      27.249  26.020  20.003  1.00  0.00      B    H  
ATOM   3307  O   HOH B1096      20.687  26.593  34.647  1.00  0.00      B    O  
ATOM   3308  H1  HOH B1096      20.376  27.505  34.352  1.00  0.00      B    H  
ATOM   3309  H2  HOH B1096      21.588  26.347  34.124  1.00  0.00      B    H  
ATOM   3310  O   HOH B1097      13.715  28.594  38.329  1.00  0.00      B    O  
ATOM   3311  H1  HOH B1097      14.556  29.137  38.329  1.00  0.00      B    H  
ATOM   3312  H2  HOH B1097      13.112  28.880  39.079  1.00  0.00      B    H  
ATOM   3313  O   HOH B1098      14.735  27.723  22.439  1.00  0.00      B    O  
ATOM   3314  H1  HOH B1098      15.538  27.258  22.767  1.00  0.00      B    H  
ATOM   3315  H2  HOH B1098      13.961  27.077  22.475  1.00  0.00      B    H  
ATOM   3316  O   HOH B1099       3.678   9.723  23.482  1.00  0.00      B    O  
ATOM   3317  H1  HOH B1099       3.387  10.148  24.324  1.00  0.00      B    H  
ATOM   3318  H2  HOH B1099       4.590   9.292  23.710  1.00  0.00      B    H  
ATOM   3319  O   HOH B1100      21.014  10.468  17.565  1.00  0.00      B    O  
ATOM   3320  H1  HOH B1100      21.671  10.438  18.365  1.00  0.00      B    H  
ATOM   3321  H2  HOH B1100      21.469  10.150  16.707  1.00  0.00      B    H  
ATOM   3322  O   HOH B1101      20.702  13.409  33.230  1.00  0.00      B    O  
ATOM   3323  H1  HOH B1101      19.862  12.878  33.410  1.00  0.00      B    H  
ATOM   3324  H2  HOH B1101      21.453  12.684  33.095  1.00  0.00      B    H  
ATOM   3325  O   HOH B1102      38.416  26.671  36.540  1.00  0.00      B    O  
ATOM   3326  H1  HOH B1102      39.230  26.180  36.236  1.00  0.00      B    H  
ATOM   3327  H2  HOH B1102      37.616  26.214  36.191  1.00  0.00      B    H  
ATOM   3328  O   HOH B1103      24.005  28.496  38.027  1.00  0.00      B    O  
ATOM   3329  H1  HOH B1103      23.550  27.656  38.458  1.00  0.00      B    H  
ATOM   3330  H2  HOH B1103      23.553  29.374  38.379  1.00  0.00      B    H  
ATOM   3331  O   HOH B1104      11.218  33.352  15.065  1.00  0.00      B    O  
ATOM   3332  H1  HOH B1104      11.514  32.447  15.388  1.00  0.00      B    H  
ATOM   3333  H2  HOH B1104      10.876  33.279  14.120  1.00  0.00      B    H  
ATOM   3334  O   HOH B1105      21.394   8.023  11.929  1.00  0.00      B    O  
ATOM   3335  H1  HOH B1105      21.386   9.016  12.016  1.00  0.00      B    H  
ATOM   3336  H2  HOH B1105      20.567   7.682  12.422  1.00  0.00      B    H  
ATOM   3337  O   HOH B1106      28.950  18.161  30.493  1.00  0.00      B    O  
ATOM   3338  H1  HOH B1106      28.911  19.157  30.753  1.00  0.00      B    H  
ATOM   3339  H2  HOH B1106      29.694  18.201  29.780  1.00  0.00      B    H  
ATOM   3340  O   HOH B1107      25.682  19.284  14.610  1.00  0.00      B    O  
ATOM   3341  H1  HOH B1107      26.063  20.099  15.044  1.00  0.00      B    H  
ATOM   3342  H2  HOH B1107      24.873  18.858  15.164  1.00  0.00      B    H  
ATOM   3343  O   HOH B1108      25.579   2.210   1.499  1.00  0.00      B    O  
ATOM   3344  H1  HOH B1108      26.374   2.197   0.915  1.00  0.00      B    H  
ATOM   3345  H2  HOH B1108      25.635   1.385   2.137  1.00  0.00      B    H  
ATOM   3346  O   HOH B1109      14.141   8.276  29.542  1.00  0.00      B    O  
ATOM   3347  H1  HOH B1109      15.048   7.856  29.554  1.00  0.00      B    H  
ATOM   3348  H2  HOH B1109      13.805   8.316  28.573  1.00  0.00      B    H  
ATOM   3349  O   HOH B1110      33.073  11.873  17.399  1.00  0.00      B    O  
ATOM   3350  H1  HOH B1110      33.484  11.092  17.956  1.00  0.00      B    H  
ATOM   3351  H2  HOH B1110      33.588  11.892  16.534  1.00  0.00      B    H  
ATOM   3352  O   HOH B1111      31.371  37.405   4.655  1.00  0.00      B    O  
ATOM   3353  H1  HOH B1111      31.155  37.907   3.832  1.00  0.00      B    H  
ATOM   3354  H2  HOH B1111      31.781  38.061   5.370  1.00  0.00      B    H  
ATOM   3355  O   HOH B1112      25.436  37.597  15.637  1.00  0.00      B    O  
ATOM   3356  H1  HOH B1112      26.439  37.730  15.807  1.00  0.00      B    H  
ATOM   3357  H2  HOH B1112      25.286  36.713  15.227  1.00  0.00      B    H  
ATOM   3358  O   HOH B1113      38.406  17.535  10.398  1.00  0.00      B    O  
ATOM   3359  H1  HOH B1113      38.057  18.107   9.608  1.00  0.00      B    H  
ATOM   3360  H2  HOH B1113      38.831  18.150  11.047  1.00  0.00      B    H  
ATOM   3361  O   HOH B1114      35.823   7.055   7.307  1.00  0.00      B    O  
ATOM   3362  H1  HOH B1114      35.584   8.053   7.608  1.00  0.00      B    H  
ATOM   3363  H2  HOH B1114      35.269   6.916   6.449  1.00  0.00      B    H  
ATOM   3364  O   HOH B1115      15.730   4.865  36.508  1.00  0.00      B    O  
ATOM   3365  H1  HOH B1115      16.304   5.507  37.058  1.00  0.00      B    H  
ATOM   3366  H2  HOH B1115      15.327   5.440  35.815  1.00  0.00      B    H  
ATOM   3367  O   HOH B1116      10.499  18.321  11.736  1.00  0.00      B    O  
ATOM   3368  H1  HOH B1116      11.266  18.137  12.386  1.00  0.00      B    H  
ATOM   3369  H2  HOH B1116      10.633  17.783  10.879  1.00  0.00      B    H  
ATOM   3370  O   HOH B1117       0.223  39.130  30.689  1.00  0.00      B    O  
ATOM   3371  H1  HOH B1117       0.001  38.684  31.569  1.00  0.00      B    H  
ATOM   3372  H2  HOH B1117       0.292  38.463  29.952  1.00  0.00      B    H  
ATOM   3373  O   HOH B1118      27.121  27.525  11.952  1.00  0.00      B    O  
ATOM   3374  H1  HOH B1118      26.483  27.117  11.286  1.00  0.00      B    H  
ATOM   3375  H2  HOH B1118      27.523  26.721  12.458  1.00  0.00      B    H  
ATOM   3376  O   HOH B1119      15.087  35.575   3.082  1.00  0.00      B    O  
ATOM   3377  H1  HOH B1119      15.508  36.321   2.471  1.00  0.00      B    H  
ATOM   3378  H2  HOH B1119      15.785  35.222   3.691  1.00  0.00      B    H  
ATOM   3379  O   HOH B1120       0.304  12.972  27.258  1.00  0.00      B    O  
ATOM   3380  H1  HOH B1120       0.530  11.970  27.391  1.00  0.00      B    H  
ATOM   3381  H2  HOH B1120       0.584  13.380  28.182  1.00  0.00      B    H  
ATOM   3382  O   HOH B1121      37.738  22.638  21.049  1.00  0.00      B    O  
ATOM   3383  H1  HOH B1121      38.663  22.287  20.983  1.00  0.00      B    H  
ATOM   3384  H2  HOH B1121      37.195  21.979  21.539  1.00  0.00      B    H  
ATOM   3385  O   HOH B1122       6.561   2.752  28.433  1.00  0.00      B    O  
ATOM   3386  H1  HOH B1122       5.767   3.350  28.114  1.00  0.00      B    H  
ATOM   3387  H2  HOH B1122       6.886   3.075  29.367  1.00  0.00      B    H  
ATOM   3388  O   HOH B1123      34.592  38.217  28.609  1.00  0.00      B    O  
ATOM   3389  H1  HOH B1123      35.215  37.817  27.918  1.00  0.00      B    H  
ATOM   3390  H2  HOH B1123      35.137  38.491  29.456  1.00  0.00      B    H  
ATOM   3391  O   HOH B1124      37.364  10.978  14.847  1.00  0.00      B    O  
ATOM   3392  H1  HOH B1124      37.393  11.354  13.917  1.00  0.00      B    H  
ATOM   3393  H2  HOH B1124      38.298  10.929  15.226  1.00  0.00      B    H  
ATOM   3394  O   HOH B1125      33.378  37.429  17.301  1.00  0.00      B    O  
ATOM   3395  H1  HOH B1125      32.527  37.792  17.770  1.00  0.00      B    H  
ATOM   3396  H2  HOH B1125      32.967  36.882  16.575  1.00  0.00      B    H  
ATOM   3397  O   HOH B1126      11.951  39.068  14.444  1.00  0.00      B    O  
ATOM   3398  H1  HOH B1126      12.418  38.485  13.748  1.00  0.00      B    H  
ATOM   3399  H2  HOH B1126      11.812  38.513  15.336  1.00  0.00      B    H  
ATOM   3400  O   HOH B1127      36.254  27.860  33.840  1.00  0.00      B    O  
ATOM   3401  H1  HOH B1127      36.567  28.753  34.318  1.00  0.00      B    H  
ATOM   3402  H2  HOH B1127      35.253  27.755  34.133  1.00  0.00      B    H  
ATOM   3403  O   HOH B1128      17.597  22.408  18.348  1.00  0.00      B    O  
ATOM   3404  H1  HOH B1128      17.161  21.766  17.666  1.00  0.00      B    H  
ATOM   3405  H2  HOH B1128      17.982  21.868  19.128  1.00  0.00      B    H  
ATOM   3406  O   HOH B1129      31.602   6.818  21.152  1.00  0.00      B    O  
ATOM   3407  H1  HOH B1129      31.667   6.203  21.958  1.00  0.00      B    H  
ATOM   3408  H2  HOH B1129      32.072   7.641  21.455  1.00  0.00      B    H  
ATOM   3409  O   HOH B1130      14.589  28.758  28.854  1.00  0.00      B    O  
ATOM   3410  H1  HOH B1130      15.104  28.341  28.083  1.00  0.00      B    H  
ATOM   3411  H2  HOH B1130      13.650  28.447  28.761  1.00  0.00      B    H  
ATOM   3412  O   HOH B1131      36.787  24.281   5.046  1.00  0.00      B    O  
ATOM   3413  H1  HOH B1131      36.024  24.825   5.383  1.00  0.00      B    H  
ATOM   3414  H2  HOH B1131      36.947  23.636   5.792  1.00  0.00      B    H  
ATOM   3415  O   HOH B1132       1.117  32.448  26.576  1.00  0.00      B    O  
ATOM   3416  H1  HOH B1132       0.572  31.629  26.767  1.00  0.00      B    H  
ATOM   3417  H2  HOH B1132       1.364  32.481  25.577  1.00  0.00      B    H  
ATOM   3418  O   HOH B1133      22.234  10.456   4.486  1.00  0.00      B    O  
ATOM   3419  H1  HOH B1133      21.641  10.910   3.792  1.00  0.00      B    H  
ATOM   3420  H2  HOH B1133      23.057  10.077   4.002  1.00  0.00      B    H  
ATOM   3421  O   HOH B1134       3.292  20.594  20.181  1.00  0.00      B    O  
ATOM   3422  H1  HOH B1134       3.219  19.613  20.058  1.00  0.00      B    H  
ATOM   3423  H2  HOH B1134       3.606  20.992  19.312  1.00  0.00      B    H  
ATOM   3424  O   HOH B1135       3.581  22.468  22.623  1.00  0.00      B    O  
ATOM   3425  H1  HOH B1135       3.345  21.621  22.150  1.00  0.00      B    H  
ATOM   3426  H2  HOH B1135       3.940  22.209  23.571  1.00  0.00      B    H  
ATOM   3427  O   HOH B1136      24.792  11.346  11.743  1.00  0.00      B    O  
ATOM   3428  H1  HOH B1136      25.114  10.440  12.127  1.00  0.00      B    H  
ATOM   3429  H2  HOH B1136      25.563  11.716  11.259  1.00  0.00      B    H  
ATOM   3430  O   HOH B1137      19.181  24.139  28.166  1.00  0.00      B    O  
ATOM   3431  H1  HOH B1137      19.785  24.748  27.679  1.00  0.00      B    H  
ATOM   3432  H2  HOH B1137      19.594  23.227  28.215  1.00  0.00      B    H  
ATOM   3433  O   HOH B1138      27.263  24.793  23.341  1.00  0.00      B    O  
ATOM   3434  H1  HOH B1138      27.302  25.278  22.418  1.00  0.00      B    H  
ATOM   3435  H2  HOH B1138      28.120  24.279  23.471  1.00  0.00      B    H  
ATOM   3436  O   HOH B1139       5.608   9.988  12.011  1.00  0.00      B    O  
ATOM   3437  H1  HOH B1139       4.936  10.689  11.844  1.00  0.00      B    H  
ATOM   3438  H2  HOH B1139       6.243  10.222  12.796  1.00  0.00      B    H  
ATOM   3439  O   HOH B1140      21.514   5.720  21.279  1.00  0.00      B    O  
ATOM   3440  H1  HOH B1140      22.147   5.055  21.773  1.00  0.00      B    H  
ATOM   3441  H2  HOH B1140      21.956   5.899  20.330  1.00  0.00      B    H  
ATOM   3442  O   HOH B1141      13.189  30.756  34.655  1.00  0.00      B    O  
ATOM   3443  H1  HOH B1141      13.166  29.901  35.164  1.00  0.00      B    H  
ATOM   3444  H2  HOH B1141      13.283  30.468  33.679  1.00  0.00      B    H  
ATOM   3445  O   HOH B1142      31.605  17.806  29.356  1.00  0.00      B    O  
ATOM   3446  H1  HOH B1142      31.780  17.782  28.330  1.00  0.00      B    H  
ATOM   3447  H2  HOH B1142      32.167  18.605  29.744  1.00  0.00      B    H  
ATOM   3448  O   HOH B1143      17.659  37.024  15.955  1.00  0.00      B    O  
ATOM   3449  H1  HOH B1143      17.019  37.069  16.740  1.00  0.00      B    H  
ATOM   3450  H2  HOH B1143      17.348  37.709  15.245  1.00  0.00      B    H  
ATOM   3451  O   HOH B1144      22.718  20.740  14.482  1.00  0.00      B    O  
ATOM   3452  H1  HOH B1144      21.913  20.486  13.907  1.00  0.00      B    H  
ATOM   3453  H2  HOH B1144      22.913  20.045  15.153  1.00  0.00      B    H  
ATOM   3454  O   HOH B1145       9.604  30.508  25.242  1.00  0.00      B    O  
ATOM   3455  H1  HOH B1145       9.005  30.695  24.472  1.00  0.00      B    H  
ATOM   3456  H2  HOH B1145      10.079  29.638  25.048  1.00  0.00      B    H  
ATOM   3457  O   HOH B1146       9.393   4.478  13.863  1.00  0.00      B    O  
ATOM   3458  H1  HOH B1146       8.568   4.152  14.361  1.00  0.00      B    H  
ATOM   3459  H2  HOH B1146      10.002   3.675  13.742  1.00  0.00      B    H  
ATOM   3460  O   HOH B1147      35.348  39.065   5.297  1.00  0.00      B    O  
ATOM   3461  H1  HOH B1147      36.003  38.550   5.940  1.00  0.00      B    H  
ATOM   3462  H2  HOH B1147      35.732  38.986   4.340  1.00  0.00      B    H  
ATOM   3463  O   HOH B1148      34.278  10.597  32.821  1.00  0.00      B    O  
ATOM   3464  H1  HOH B1148      34.167  10.064  31.985  1.00  0.00      B    H  
ATOM   3465  H2  HOH B1148      35.155  10.296  33.179  1.00  0.00      B    H  
ATOM   3466  O   HOH B1149      17.294  33.942   0.736  1.00  0.00      B    O  
ATOM   3467  H1  HOH B1149      17.974  33.424   0.145  1.00  0.00      B    H  
ATOM   3468  H2  HOH B1149      17.903  34.424   1.386  1.00  0.00      B    H  
ATOM   3469  O   HOH B1150      17.720  37.975   4.803  1.00  0.00      B    O  
ATOM   3470  H1  HOH B1150      17.950  38.578   4.034  1.00  0.00      B    H  
ATOM   3471  H2  HOH B1150      18.543  37.404   5.075  1.00  0.00      B    H  
ATOM   3472  O   HOH B1151       2.664  22.700   7.695  1.00  0.00      B    O  
ATOM   3473  H1  HOH B1151       3.351  23.246   7.184  1.00  0.00      B    H  
ATOM   3474  H2  HOH B1151       2.311  23.201   8.529  1.00  0.00      B    H  
ATOM   3475  O   HOH B1152      29.624   4.353  38.777  1.00  0.00      B    O  
ATOM   3476  H1  HOH B1152      28.989   3.921  39.390  1.00  0.00      B    H  
ATOM   3477  H2  HOH B1152      29.353   4.083  37.825  1.00  0.00      B    H  
ATOM   3478  O   HOH B1153      24.015  14.359  35.353  1.00  0.00      B    O  
ATOM   3479  H1  HOH B1153      24.724  14.707  35.989  1.00  0.00      B    H  
ATOM   3480  H2  HOH B1153      24.384  13.472  35.011  1.00  0.00      B    H  
ATOM   3481  O   HOH B1154      33.736  20.463  12.282  1.00  0.00      B    O  
ATOM   3482  H1  HOH B1154      34.350  21.003  12.942  1.00  0.00      B    H  
ATOM   3483  H2  HOH B1154      32.783  20.360  12.712  1.00  0.00      B    H  
ATOM   3484  O   HOH B1155      33.837  20.392  16.488  1.00  0.00      B    O  
ATOM   3485  H1  HOH B1155      34.083  20.265  17.442  1.00  0.00      B    H  
ATOM   3486  H2  HOH B1155      34.639  20.732  15.948  1.00  0.00      B    H  
ATOM   3487  O   HOH B1157       7.122   0.473  25.698  1.00  0.00      B    O  
ATOM   3488  H1  HOH B1157       6.184   0.320  25.812  1.00  0.00      B    H  
ATOM   3489  H2  HOH B1157       7.532   0.402  26.635  1.00  0.00      B    H  
ATOM   3490  O   HOH B1158      37.291  10.116  29.065  1.00  0.00      B    O  
ATOM   3491  H1  HOH B1158      36.813  10.293  28.203  1.00  0.00      B    H  
ATOM   3492  H2  HOH B1158      37.205   9.102  29.272  1.00  0.00      B    H  
ATOM   3493  O   HOH B1159      30.835  35.599  29.056  1.00  0.00      B    O  
ATOM   3494  H1  HOH B1159      30.283  36.289  28.536  1.00  0.00      B    H  
ATOM   3495  H2  HOH B1159      31.603  36.077  29.497  1.00  0.00      B    H  
ATOM   3496  O   HOH B1160      13.157   4.662  19.650  1.00  0.00      B    O  
ATOM   3497  H1  HOH B1160      13.973   5.074  19.196  1.00  0.00      B    H  
ATOM   3498  H2  HOH B1160      13.516   3.972  20.378  1.00  0.00      B    H  
ATOM   3499  O   HOH B1161      19.013  31.443  15.792  1.00  0.00      B    O  
ATOM   3500  H1  HOH B1161      19.974  31.242  15.543  1.00  0.00      B    H  
ATOM   3501  H2  HOH B1161      18.666  30.645  16.351  1.00  0.00      B    H  
ATOM   3502  O   HOH B1162      25.180   3.302  11.504  1.00  0.00      B    O  
ATOM   3503  H1  HOH B1162      25.605   2.389  11.495  1.00  0.00      B    H  
ATOM   3504  H2  HOH B1162      24.934   3.589  12.447  1.00  0.00      B    H  
ATOM   3505  O   HOH B1163       9.333  13.706   9.336  1.00  0.00      B    O  
ATOM   3506  H1  HOH B1163       8.444  14.188   9.263  1.00  0.00      B    H  
ATOM   3507  H2  HOH B1163       9.999  14.169   8.732  1.00  0.00      B    H  
ATOM   3508  O   HOH B1164      17.684  18.828  29.220  1.00  0.00      B    O  
ATOM   3509  H1  HOH B1164      18.584  18.526  29.540  1.00  0.00      B    H  
ATOM   3510  H2  HOH B1164      17.627  18.726  28.212  1.00  0.00      B    H  
ATOM   3511  O   HOH B1165      11.806  11.112  11.705  1.00  0.00      B    O  
ATOM   3512  H1  HOH B1165      12.173  10.871  12.606  1.00  0.00      B    H  
ATOM   3513  H2  HOH B1165      11.743  10.268  11.202  1.00  0.00      B    H  
ATOM   3514  O   HOH B1166      14.932  14.053  19.101  1.00  0.00      B    O  
ATOM   3515  H1  HOH B1166      14.048  13.824  18.661  1.00  0.00      B    H  
ATOM   3516  H2  HOH B1166      14.710  14.540  19.955  1.00  0.00      B    H  
ATOM   3517  O   HOH B1167      28.016   9.560  20.445  1.00  0.00      B    O  
ATOM   3518  H1  HOH B1167      28.543  10.052  19.686  1.00  0.00      B    H  
ATOM   3519  H2  HOH B1167      28.451   8.591  20.492  1.00  0.00      B    H  
ATOM   3520  O   HOH B1168       8.218  22.274  12.960  1.00  0.00      B    O  
ATOM   3521  H1  HOH B1168       7.753  21.828  13.735  1.00  0.00      B    H  
ATOM   3522  H2  HOH B1168       8.304  21.635  12.221  1.00  0.00      B    H  
ATOM   3523  O   HOH B1169      37.894  18.575  35.033  1.00  0.00      B    O  
ATOM   3524  H1  HOH B1169      38.172  18.052  35.851  1.00  0.00      B    H  
ATOM   3525  H2  HOH B1169      37.308  17.974  34.485  1.00  0.00      B    H  
ATOM   3526  O   HOH B1170      31.216  35.044  32.117  1.00  0.00      B    O  
ATOM   3527  H1  HOH B1170      32.005  35.479  31.665  1.00  0.00      B    H  
ATOM   3528  H2  HOH B1170      31.042  34.215  31.613  1.00  0.00      B    H  
ATOM   3529  O   HOH B1171      17.409   2.358  21.143  1.00  0.00      B    O  
ATOM   3530  H1  HOH B1171      18.104   2.378  21.876  1.00  0.00      B    H  
ATOM   3531  H2  HOH B1171      17.129   1.377  21.157  1.00  0.00      B    H  
ATOM   3532  O   HOH B1172      16.022  31.813  17.356  1.00  0.00      B    O  
ATOM   3533  H1  HOH B1172      16.046  30.984  16.781  1.00  0.00      B    H  
ATOM   3534  H2  HOH B1172      16.265  31.444  18.248  1.00  0.00      B    H  
ATOM   3535  O   HOH B1173      30.215  34.931   1.991  1.00  0.00      B    O  
ATOM   3536  H1  HOH B1173      29.453  34.408   1.614  1.00  0.00      B    H  
ATOM   3537  H2  HOH B1173      30.775  35.274   1.201  1.00  0.00      B    H  
ATOM   3538  O   HOH B1174      10.707  35.934  35.202  1.00  0.00      B    O  
ATOM   3539  H1  HOH B1174      11.106  35.133  35.598  1.00  0.00      B    H  
ATOM   3540  H2  HOH B1174      11.303  36.712  35.447  1.00  0.00      B    H  
ATOM   3541  O   HOH B1175      31.517  21.440  19.404  1.00  0.00      B    O  
ATOM   3542  H1  HOH B1175      32.446  21.170  19.425  1.00  0.00      B    H  
ATOM   3543  H2  HOH B1175      31.116  21.175  18.536  1.00  0.00      B    H  
ATOM   3544  O   HOH B1176      31.620   1.861  16.828  1.00  0.00      B    O  
ATOM   3545  H1  HOH B1176      31.054   1.399  16.062  1.00  0.00      B    H  
ATOM   3546  H2  HOH B1176      31.288   1.410  17.691  1.00  0.00      B    H  
ATOM   3547  O   HOH B1177      25.617  28.673  28.977  1.00  0.00      B    O  
ATOM   3548  H1  HOH B1177      25.594  29.580  28.442  1.00  0.00      B    H  
ATOM   3549  H2  HOH B1177      26.069  28.890  29.888  1.00  0.00      B    H  
ATOM   3550  O   HOH B1178      33.754  23.470  31.463  1.00  0.00      B    O  
ATOM   3551  H1  HOH B1178      34.258  24.349  31.325  1.00  0.00      B    H  
ATOM   3552  H2  HOH B1178      33.133  23.368  30.665  1.00  0.00      B    H  
ATOM   3553  O   HOH B1179      18.181  35.391  34.357  1.00  0.00      B    O  
ATOM   3554  H1  HOH B1179      17.590  34.693  34.721  1.00  0.00      B    H  
ATOM   3555  H2  HOH B1179      17.857  36.245  34.829  1.00  0.00      B    H  
ATOM   3556  O   HOH B1180      12.526  21.682   7.226  1.00  0.00      B    O  
ATOM   3557  H1  HOH B1180      13.071  20.958   6.770  1.00  0.00      B    H  
ATOM   3558  H2  HOH B1180      12.468  21.417   8.170  1.00  0.00      B    H  
ATOM   3559  O   HOH B1181      15.864  38.476  24.254  1.00  0.00      B    O  
ATOM   3560  H1  HOH B1181      15.755  39.391  24.716  1.00  0.00      B    H  
ATOM   3561  H2  HOH B1181      14.958  38.059  24.024  1.00  0.00      B    H  
ATOM   3562  O   HOH B1182       2.410  29.473  31.819  1.00  0.00      B    O  
ATOM   3563  H1  HOH B1182       1.895  29.157  30.996  1.00  0.00      B    H  
ATOM   3564  H2  HOH B1182       3.340  29.632  31.545  1.00  0.00      B    H  
ATOM   3565  O   HOH B1183      13.742  21.843  29.826  1.00  0.00      B    O  
ATOM   3566  H1  HOH B1183      14.721  21.518  29.594  1.00  0.00      B    H  
ATOM   3567  H2  HOH B1183      13.917  22.792  30.036  1.00  0.00      B    H  
ATOM   3568  O   HOH B1184      31.281  27.699   3.413  1.00  0.00      B    O  
ATOM   3569  H1  HOH B1184      31.344  27.228   2.563  1.00  0.00      B    H  
ATOM   3570  H2  HOH B1184      31.041  28.728   3.323  1.00  0.00      B    H  
ATOM   3571  O   HOH B1185      36.651  13.642  18.494  1.00  0.00      B    O  
ATOM   3572  H1  HOH B1185      37.248  12.825  18.320  1.00  0.00      B    H  
ATOM   3573  H2  HOH B1185      35.821  13.289  18.944  1.00  0.00      B    H  
ATOM   3574  O   HOH B1186      37.919   9.463  24.448  1.00  0.00      B    O  
ATOM   3575  H1  HOH B1186      37.901   9.478  25.461  1.00  0.00      B    H  
ATOM   3576  H2  HOH B1186      37.277   8.670  24.184  1.00  0.00      B    H  
ATOM   3577  O   HOH B1187      20.662  25.305  37.022  1.00  0.00      B    O  
ATOM   3578  H1  HOH B1187      20.658  25.895  36.154  1.00  0.00      B    H  
ATOM   3579  H2  HOH B1187      20.802  24.293  36.795  1.00  0.00      B    H  
ATOM   3580  O   HOH B1188       7.461   5.839  19.024  1.00  0.00      B    O  
ATOM   3581  H1  HOH B1188       8.267   5.936  19.547  1.00  0.00      B    H  
ATOM   3582  H2  HOH B1188       7.382   6.647  18.403  1.00  0.00      B    H  
ATOM   3583  O   HOH B1189      35.702  35.924  15.415  1.00  0.00      B    O  
ATOM   3584  H1  HOH B1189      34.674  35.882  15.532  1.00  0.00      B    H  
ATOM   3585  H2  HOH B1189      35.950  36.710  14.828  1.00  0.00      B    H  
ATOM   3586  O   HOH B1190      17.498  35.483  30.087  1.00  0.00      B    O  
ATOM   3587  H1  HOH B1190      18.271  35.626  29.478  1.00  0.00      B    H  
ATOM   3588  H2  HOH B1190      16.747  35.146  29.564  1.00  0.00      B    H  
ATOM   3589  O   HOH B1191      38.472  10.437   6.707  1.00  0.00      B    O  
ATOM   3590  H1  HOH B1191      39.140  10.528   5.951  1.00  0.00      B    H  
ATOM   3591  H2  HOH B1191      38.697  11.073   7.502  1.00  0.00      B    H  
ATOM   3592  O   HOH B1192      10.567  23.805  31.430  1.00  0.00      B    O  
ATOM   3593  H1  HOH B1192      11.208  22.980  31.624  1.00  0.00      B    H  
ATOM   3594  H2  HOH B1192       9.657  23.453  31.403  1.00  0.00      B    H  
ATOM   3595  O   HOH B1193      26.351  39.131  37.079  1.00  0.00      B    O  
ATOM   3596  H1  HOH B1193      26.189  38.209  37.538  1.00  0.00      B    H  
ATOM   3597  H2  HOH B1193      27.332  39.275  37.078  1.00  0.00      B    H  
ATOM   3598  O   HOH B1194       6.457  10.814  37.647  1.00  0.00      B    O  
ATOM   3599  H1  HOH B1194       5.876  11.227  38.392  1.00  0.00      B    H  
ATOM   3600  H2  HOH B1194       7.166  11.493  37.388  1.00  0.00      B    H  
ATOM   3601  O   HOH B1195      23.727  39.176  19.162  1.00  0.00      B    O  
ATOM   3602  H1  HOH B1195      23.283  38.301  18.833  1.00  0.00      B    H  
ATOM   3603  H2  HOH B1195      22.977  39.814  19.178  1.00  0.00      B    H  
ATOM   3604  O   HOH B1196       7.953   3.228  10.147  1.00  0.00      B    O  
ATOM   3605  H1  HOH B1196       7.225   3.186  10.872  1.00  0.00      B    H  
ATOM   3606  H2  HOH B1196       8.783   2.814  10.548  1.00  0.00      B    H  
ATOM   3607  O   HOH B1197      24.988  11.387  35.560  1.00  0.00      B    O  
ATOM   3608  H1  HOH B1197      24.571  11.247  36.496  1.00  0.00      B    H  
ATOM   3609  H2  HOH B1197      24.720  10.603  34.924  1.00  0.00      B    H  
ATOM   3610  O   HOH B1198      19.260  35.677  17.930  1.00  0.00      B    O  
ATOM   3611  H1  HOH B1198      19.723  34.903  17.566  1.00  0.00      B    H  
ATOM   3612  H2  HOH B1198      18.488  35.858  17.314  1.00  0.00      B    H  
ATOM   3613  O   HOH B1199      38.790  32.305  30.125  1.00  0.00      B    O  
ATOM   3614  H1  HOH B1199      38.254  32.174  30.946  1.00  0.00      B    H  
ATOM   3615  H2  HOH B1199      39.745  32.320  30.376  1.00  0.00      B    H  
ATOM   3616  O   HOH B1200       8.878  22.912  22.956  1.00  0.00      B    O  
ATOM   3617  H1  HOH B1200       9.839  22.620  22.807  1.00  0.00      B    H  
ATOM   3618  H2  HOH B1200       8.562  22.501  23.794  1.00  0.00      B    H  
ATOM   3619  O   HOH B1201      36.500  15.569  10.806  1.00  0.00      B    O  
ATOM   3620  H1  HOH B1201      37.024  15.322  11.619  1.00  0.00      B    H  
ATOM   3621  H2  HOH B1201      36.916  16.423  10.474  1.00  0.00      B    H  
ATOM   3622  O   HOH B1202      31.164  17.383   6.128  1.00  0.00      B    O  
ATOM   3623  H1  HOH B1202      30.832  17.105   5.177  1.00  0.00      B    H  
ATOM   3624  H2  HOH B1202      30.646  16.845   6.803  1.00  0.00      B    H  
ATOM   3625  O   HOH B1203      29.177   6.363  11.042  1.00  0.00      B    O  
ATOM   3626  H1  HOH B1203      29.619   7.004  10.371  1.00  0.00      B    H  
ATOM   3627  H2  HOH B1203      28.197   6.170  10.700  1.00  0.00      B    H  
ATOM   3628  O   HOH B1204      19.952   9.720  32.889  1.00  0.00      B    O  
ATOM   3629  H1  HOH B1204      20.611   8.989  32.751  1.00  0.00      B    H  
ATOM   3630  H2  HOH B1204      19.234   9.543  32.229  1.00  0.00      B    H  
ATOM   3631  O   HOH B1205      28.185  34.733  24.671  1.00  0.00      B    O  
ATOM   3632  H1  HOH B1205      27.658  34.355  25.437  1.00  0.00      B    H  
ATOM   3633  H2  HOH B1205      27.786  34.211  23.825  1.00  0.00      B    H  
ATOM   3634  O   HOH B1206       1.079  35.960   0.673  1.00  0.00      B    O  
ATOM   3635  H1  HOH B1206       1.824  35.895   1.375  1.00  0.00      B    H  
ATOM   3636  H2  HOH B1206       1.437  35.622  -0.212  1.00  0.00      B    H  
ATOM   3637  O   HOH B1207      31.611  24.492  27.246  1.00  0.00      B    O  
ATOM   3638  H1  HOH B1207      31.775  24.173  26.284  1.00  0.00      B    H  
ATOM   3639  H2  HOH B1207      32.485  24.792  27.691  1.00  0.00      B    H  
ATOM   3640  O   HOH B1208      26.945   7.428  13.738  1.00  0.00      B    O  
ATOM   3641  H1  HOH B1208      27.174   7.940  14.559  1.00  0.00      B    H  
ATOM   3642  H2  HOH B1208      27.433   6.512  13.746  1.00  0.00      B    H  
ATOM   3643  O   HOH B1209      31.460  20.982  28.271  1.00  0.00      B    O  
ATOM   3644  H1  HOH B1209      30.743  20.891  28.919  1.00  0.00      B    H  
ATOM   3645  H2  HOH B1209      32.297  21.266  28.743  1.00  0.00      B    H  
ATOM   3646  O   HOH B1210      12.629  12.611   7.523  1.00  0.00      B    O  
ATOM   3647  H1  HOH B1210      12.576  12.274   6.557  1.00  0.00      B    H  
ATOM   3648  H2  HOH B1210      11.956  12.103   8.123  1.00  0.00      B    H  
ATOM   3649  O   HOH B1211      13.033  15.318  14.254  1.00  0.00      B    O  
ATOM   3650  H1  HOH B1211      13.869  15.139  14.805  1.00  0.00      B    H  
ATOM   3651  H2  HOH B1211      13.350  14.997  13.333  1.00  0.00      B    H  
ATOM   3652  O   HOH B1212      14.661   1.332  25.568  1.00  0.00      B    O  
ATOM   3653  H1  HOH B1212      14.212   1.723  24.733  1.00  0.00      B    H  
ATOM   3654  H2  HOH B1212      14.033   0.598  25.889  1.00  0.00      B    H  
ATOM   3655  O   HOH B1213      18.543  20.224  19.779  1.00  0.00      B    O  
ATOM   3656  H1  HOH B1213      17.813  19.553  19.609  1.00  0.00      B    H  
ATOM   3657  H2  HOH B1213      19.419  19.965  19.238  1.00  0.00      B    H  
ATOM   3658  O   HOH B1214       7.360  18.741   3.712  1.00  0.00      B    O  
ATOM   3659  H1  HOH B1214       7.402  18.725   2.683  1.00  0.00      B    H  
ATOM   3660  H2  HOH B1214       6.550  19.303   3.998  1.00  0.00      B    H  
ATOM   3661  O   HOH B1215       5.347  15.174  20.268  1.00  0.00      B    O  
ATOM   3662  H1  HOH B1215       4.656  14.515  19.946  1.00  0.00      B    H  
ATOM   3663  H2  HOH B1215       5.515  14.886  21.253  1.00  0.00      B    H  
ATOM   3664  O   HOH B1216      10.756  24.669  28.770  1.00  0.00      B    O  
ATOM   3665  H1  HOH B1216      11.721  24.898  28.648  1.00  0.00      B    H  
ATOM   3666  H2  HOH B1216      10.594  24.495  29.754  1.00  0.00      B    H  
ATOM   3667  O   HOH B1217       8.535   4.914  38.196  1.00  0.00      B    O  
ATOM   3668  H1  HOH B1217       7.766   5.457  37.841  1.00  0.00      B    H  
ATOM   3669  H2  HOH B1217       8.384   3.880  38.139  1.00  0.00      B    H  
ATOM   3670  O   HOH B1218      16.142  33.919  35.616  1.00  0.00      B    O  
ATOM   3671  H1  HOH B1218      15.150  33.944  35.323  1.00  0.00      B    H  
ATOM   3672  H2  HOH B1218      16.410  32.933  35.784  1.00  0.00      B    H  
ATOM   3673  O   HOH B1219      28.661  33.303  37.978  1.00  0.00      B    O  
ATOM   3674  H1  HOH B1219      28.380  33.680  38.862  1.00  0.00      B    H  
ATOM   3675  H2  HOH B1219      27.752  32.961  37.562  1.00  0.00      B    H  
ATOM   3676  O   HOH B1220       6.030  20.246   6.931  1.00  0.00      B    O  
ATOM   3677  H1  HOH B1220       6.373  21.191   7.164  1.00  0.00      B    H  
ATOM   3678  H2  HOH B1220       5.637  19.840   7.748  1.00  0.00      B    H  
ATOM   3679  O   HOH B1221       9.364  18.876   5.609  1.00  0.00      B    O  
ATOM   3680  H1  HOH B1221       9.931  18.011   5.453  1.00  0.00      B    H  
ATOM   3681  H2  HOH B1221       8.635  19.016   4.888  1.00  0.00      B    H  
ATOM   3682  O   HOH B1222       9.823  18.427  37.095  1.00  0.00      B    O  
ATOM   3683  H1  HOH B1222      10.626  17.955  37.592  1.00  0.00      B    H  
ATOM   3684  H2  HOH B1222       9.344  18.987  37.751  1.00  0.00      B    H  
ATOM   3685  O   HOH B1223      28.710  12.676  24.611  1.00  0.00      B    O  
ATOM   3686  H1  HOH B1223      29.345  13.027  23.844  1.00  0.00      B    H  
ATOM   3687  H2  HOH B1223      28.697  11.650  24.563  1.00  0.00      B    H  
ATOM   3688  O   HOH B1224      33.190  27.194  25.321  1.00  0.00      B    O  
ATOM   3689  H1  HOH B1224      32.933  27.400  26.225  1.00  0.00      B    H  
ATOM   3690  H2  HOH B1224      33.833  26.416  25.420  1.00  0.00      B    H  
ATOM   3691  O   HOH B1225       4.614  30.045  30.184  1.00  0.00      B    O  
ATOM   3692  H1  HOH B1225       4.741  29.347  29.384  1.00  0.00      B    H  
ATOM   3693  H2  HOH B1225       4.899  31.028  29.840  1.00  0.00      B    H  
ATOM   3694  O   HOH B1226       6.331   7.214  14.666  1.00  0.00      B    O  
ATOM   3695  H1  HOH B1226       5.359   7.445  14.617  1.00  0.00      B    H  
ATOM   3696  H2  HOH B1226       6.592   7.246  15.649  1.00  0.00      B    H  
ATOM   3697  O   HOH B1227      19.845   4.300   6.967  1.00  0.00      B    O  
ATOM   3698  H1  HOH B1227      19.986   5.008   6.219  1.00  0.00      B    H  
ATOM   3699  H2  HOH B1227      19.345   3.553   6.519  1.00  0.00      B    H  
ATOM   3700  O   HOH B1228      16.810  14.190   8.309  1.00  0.00      B    O  
ATOM   3701  H1  HOH B1228      17.288  13.785   7.471  1.00  0.00      B    H  
ATOM   3702  H2  HOH B1228      17.049  13.607   9.081  1.00  0.00      B    H  
ATOM   3703  O   HOH B1229      19.328  11.934  15.883  1.00  0.00      B    O  
ATOM   3704  H1  HOH B1229      19.164  11.432  15.003  1.00  0.00      B    H  
ATOM   3705  H2  HOH B1229      19.946  11.425  16.499  1.00  0.00      B    H  
ATOM   3706  O   HOH B1230      11.724   8.933  27.477  1.00  0.00      B    O  
ATOM   3707  H1  HOH B1230      11.721   7.950  27.807  1.00  0.00      B    H  
ATOM   3708  H2  HOH B1230      10.895   9.380  27.797  1.00  0.00      B    H  
ATOM   3709  O   HOH B1231      19.459  28.727  16.573  1.00  0.00      B    O  
ATOM   3710  H1  HOH B1231      19.402  27.860  17.162  1.00  0.00      B    H  
ATOM   3711  H2  HOH B1231      19.949  28.567  15.656  1.00  0.00      B    H  
ATOM   3712  O   HOH B1232      33.547  16.430  22.974  1.00  0.00      B    O  
ATOM   3713  H1  HOH B1232      34.193  16.993  23.509  1.00  0.00      B    H  
ATOM   3714  H2  HOH B1232      34.059  15.815  22.350  1.00  0.00      B    H  
ATOM   3715  O   HOH B1233      17.321  12.931  38.087  1.00  0.00      B    O  
ATOM   3716  H1  HOH B1233      16.591  12.592  38.710  1.00  0.00      B    H  
ATOM   3717  H2  HOH B1233      17.399  12.296  37.330  1.00  0.00      B    H  
ATOM   3718  O   HOH B1234       0.153  33.107  23.388  1.00  0.00      B    O  
ATOM   3719  H1  HOH B1234       1.102  33.047  23.695  1.00  0.00      B    H  
ATOM   3720  H2  HOH B1234       0.121  33.005  22.409  1.00  0.00      B    H  
ATOM   3721  O   HOH B1235      24.992  34.636  34.990  1.00  0.00      B    O  
ATOM   3722  H1  HOH B1235      24.318  33.938  34.694  1.00  0.00      B    H  
ATOM   3723  H2  HOH B1235      25.369  35.010  34.169  1.00  0.00      B    H  
ATOM   3724  O   HOH B1236      22.569  30.898  21.267  1.00  0.00      B    O  
ATOM   3725  H1  HOH B1236      23.078  30.358  22.028  1.00  0.00      B    H  
ATOM   3726  H2  HOH B1236      22.702  30.400  20.387  1.00  0.00      B    H  
ATOM   3727  O   HOH B1237      31.206  17.448  32.387  1.00  0.00      B    O  
ATOM   3728  H1  HOH B1237      31.112  17.254  31.466  1.00  0.00      B    H  
ATOM   3729  H2  HOH B1237      30.299  17.793  32.790  1.00  0.00      B    H  
ATOM   3730  O   HOH B1238      22.582  35.395   0.153  1.00  0.00      B    O  
ATOM   3731  H1  HOH B1238      23.420  34.833   0.328  1.00  0.00      B    H  
ATOM   3732  H2  HOH B1238      22.311  35.761   1.078  1.00  0.00      B    H  
ATOM   3733  O   HOH B1239       3.845  12.030  11.475  1.00  0.00      B    O  
ATOM   3734  H1  HOH B1239       3.310  11.358  10.969  1.00  0.00      B    H  
ATOM   3735  H2  HOH B1239       4.043  12.791  10.784  1.00  0.00      B    H  
ATOM   3736  O   HOH B1240      26.063  15.517  12.518  1.00  0.00      B    O  
ATOM   3737  H1  HOH B1240      25.281  14.926  12.256  1.00  0.00      B    H  
ATOM   3738  H2  HOH B1240      26.456  15.139  13.347  1.00  0.00      B    H  
ATOM   3739  O   HOH B1241       1.284  18.509  12.577  1.00  0.00      B    O  
ATOM   3740  H1  HOH B1241       1.653  17.810  13.151  1.00  0.00      B    H  
ATOM   3741  H2  HOH B1241       1.997  19.166  12.360  1.00  0.00      B    H  
ATOM   3742  O   HOH B1242      37.300  14.098   1.343  1.00  0.00      B    O  
ATOM   3743  H1  HOH B1242      36.723  13.310   1.537  1.00  0.00      B    H  
ATOM   3744  H2  HOH B1242      38.077  14.146   1.987  1.00  0.00      B    H  
ATOM   3745  O   HOH B1243      20.615  18.834  18.721  1.00  0.00      B    O  
ATOM   3746  H1  HOH B1243      20.518  17.797  18.837  1.00  0.00      B    H  
ATOM   3747  H2  HOH B1243      21.632  18.972  18.652  1.00  0.00      B    H  
ATOM   3748  O   HOH B1244      12.335  20.556  35.586  1.00  0.00      B    O  
ATOM   3749  H1  HOH B1244      12.471  21.295  34.906  1.00  0.00      B    H  
ATOM   3750  H2  HOH B1244      11.748  19.883  35.194  1.00  0.00      B    H  
ATOM   3751  O   HOH B1245       2.541  19.193  38.463  1.00  0.00      B    O  
ATOM   3752  H1  HOH B1245       1.665  18.905  38.876  1.00  0.00      B    H  
ATOM   3753  H2  HOH B1245       2.525  18.680  37.519  1.00  0.00      B    H  
ATOM   3754  O   HOH B1246      37.517   5.685  27.078  1.00  0.00      B    O  
ATOM   3755  H1  HOH B1246      37.531   5.745  26.047  1.00  0.00      B    H  
ATOM   3756  H2  HOH B1246      37.865   4.761  27.306  1.00  0.00      B    H  
ATOM   3757  O   HOH B1247      20.111  18.534   8.083  1.00  0.00      B    O  
ATOM   3758  H1  HOH B1247      19.689  19.465   7.864  1.00  0.00      B    H  
ATOM   3759  H2  HOH B1247      19.283  18.004   8.394  1.00  0.00      B    H  
ATOM   3760  O   HOH B1248      21.348  25.168  21.288  1.00  0.00      B    O  
ATOM   3761  H1  HOH B1248      21.523  24.163  21.449  1.00  0.00      B    H  
ATOM   3762  H2  HOH B1248      22.013  25.407  20.489  1.00  0.00      B    H  
ATOM   3763  O   HOH B1249       1.530  25.920  20.991  1.00  0.00      B    O  
ATOM   3764  H1  HOH B1249       2.057  26.631  21.551  1.00  0.00      B    H  
ATOM   3765  H2  HOH B1249       2.198  25.266  20.618  1.00  0.00      B    H  
ATOM   3766  O   HOH B1250      19.247  24.346  17.003  1.00  0.00      B    O  
ATOM   3767  H1  HOH B1250      20.032  23.800  16.559  1.00  0.00      B    H  
ATOM   3768  H2  HOH B1250      18.729  23.655  17.556  1.00  0.00      B    H  
ATOM   3769  O   HOH B1251       3.362  31.261  37.471  1.00  0.00      B    O  
ATOM   3770  H1  HOH B1251       4.324  31.446  37.169  1.00  0.00      B    H  
ATOM   3771  H2  HOH B1251       3.190  30.297  37.538  1.00  0.00      B    H  
ATOM   3772  O   HOH B1252      18.125  18.462  15.315  1.00  0.00      B    O  
ATOM   3773  H1  HOH B1252      17.645  17.882  16.018  1.00  0.00      B    H  
ATOM   3774  H2  HOH B1252      19.052  18.023  15.247  1.00  0.00      B    H  
ATOM   3775  O   HOH B1253      26.861  12.409   9.807  1.00  0.00      B    O  
ATOM   3776  H1  HOH B1253      26.209  13.215   9.842  1.00  0.00      B    H  
ATOM   3777  H2  HOH B1253      26.721  12.087   8.850  1.00  0.00      B    H  
ATOM   3778  O   HOH B1254      26.625  14.437  29.511  1.00  0.00      B    O  
ATOM   3779  H1  HOH B1254      27.525  14.389  29.986  1.00  0.00      B    H  
ATOM   3780  H2  HOH B1254      26.205  13.556  29.598  1.00  0.00      B    H  
ATOM   3781  O   HOH B1255      15.076   2.285  29.072  1.00  0.00      B    O  
ATOM   3782  H1  HOH B1255      15.133   1.415  29.632  1.00  0.00      B    H  
ATOM   3783  H2  HOH B1255      15.833   2.178  28.293  1.00  0.00      B    H  
ATOM   3784  O   HOH B1256      20.946  22.095  19.101  1.00  0.00      B    O  
ATOM   3785  H1  HOH B1256      20.138  22.080  19.722  1.00  0.00      B    H  
ATOM   3786  H2  HOH B1256      21.576  21.387  19.504  1.00  0.00      B    H  
ATOM   3787  O   HOH B1257       3.682  11.652  14.287  1.00  0.00      B    O  
ATOM   3788  H1  HOH B1257       2.896  11.059  14.681  1.00  0.00      B    H  
ATOM   3789  H2  HOH B1257       3.622  11.587  13.286  1.00  0.00      B    H  
ATOM   3790  O   HOH B1258      24.573  25.230  21.484  1.00  0.00      B    O  
ATOM   3791  H1  HOH B1258      24.174  25.478  22.367  1.00  0.00      B    H  
ATOM   3792  H2  HOH B1258      24.902  24.242  21.550  1.00  0.00      B    H  
ATOM   3793  O   HOH B1259      33.534  29.633   1.168  1.00  0.00      B    O  
ATOM   3794  H1  HOH B1259      33.022  30.528   1.156  1.00  0.00      B    H  
ATOM   3795  H2  HOH B1259      32.865  28.950   0.811  1.00  0.00      B    H  
ATOM   3796  O   HOH B1260      15.787  31.306  35.944  1.00  0.00      B    O  
ATOM   3797  H1  HOH B1260      16.113  30.325  36.120  1.00  0.00      B    H  
ATOM   3798  H2  HOH B1260      15.032  31.272  35.212  1.00  0.00      B    H  
ATOM   3799  O   HOH B1261      35.019   6.304  20.839  1.00  0.00      B    O  
ATOM   3800  H1  HOH B1261      34.639   7.248  21.008  1.00  0.00      B    H  
ATOM   3801  H2  HOH B1261      35.202   6.232  19.866  1.00  0.00      B    H  
ATOM   3802  O   HOH B1262      36.077   2.230  28.821  1.00  0.00      B    O  
ATOM   3803  H1  HOH B1262      35.468   1.848  28.152  1.00  0.00      B    H  
ATOM   3804  H2  HOH B1262      35.910   1.713  29.667  1.00  0.00      B    H  
ATOM   3805  O   HOH B1263      24.665  17.509  28.910  1.00  0.00      B    O  
ATOM   3806  H1  HOH B1263      25.612  17.300  29.190  1.00  0.00      B    H  
ATOM   3807  H2  HOH B1263      24.655  18.487  28.633  1.00  0.00      B    H  
ATOM   3808  O   HOH B1264      25.352  14.541   9.305  1.00  0.00      B    O  
ATOM   3809  H1  HOH B1264      24.367  14.800   9.114  1.00  0.00      B    H  
ATOM   3810  H2  HOH B1264      25.886  15.348   9.000  1.00  0.00      B    H  
ATOM   3811  O   HOH B1265      12.013  21.115  27.899  1.00  0.00      B    O  
ATOM   3812  H1  HOH B1265      11.147  21.136  28.427  1.00  0.00      B    H  
ATOM   3813  H2  HOH B1265      12.711  21.517  28.542  1.00  0.00      B    H  
ATOM   3814  O   HOH B1266      29.600  18.864  23.898  1.00  0.00      B    O  
ATOM   3815  H1  HOH B1266      29.766  19.352  23.029  1.00  0.00      B    H  
ATOM   3816  H2  HOH B1266      29.741  19.537  24.645  1.00  0.00      B    H  
ATOM   3817  O   HOH B1267      15.022  18.141  35.912  1.00  0.00      B    O  
ATOM   3818  H1  HOH B1267      14.149  18.187  35.438  1.00  0.00      B    H  
ATOM   3819  H2  HOH B1267      15.648  18.533  35.209  1.00  0.00      B    H  
ATOM   3820  O   HOH B1268      23.750  18.076  16.072  1.00  0.00      B    O  
ATOM   3821  H1  HOH B1268      23.998  18.374  16.963  1.00  0.00      B    H  
ATOM   3822  H2  HOH B1268      23.839  17.043  16.047  1.00  0.00      B    H  
ATOM   3823  O   HOH B1269       0.852   3.418   5.915  1.00  0.00      B    O  
ATOM   3824  H1  HOH B1269       0.539   3.380   4.953  1.00  0.00      B    H  
ATOM   3825  H2  HOH B1269       1.833   3.093   5.897  1.00  0.00      B    H  
ATOM   3826  O   HOH B1270      29.931  20.109  21.526  1.00  0.00      B    O  
ATOM   3827  H1  HOH B1270      29.117  19.620  21.152  1.00  0.00      B    H  
ATOM   3828  H2  HOH B1270      30.252  20.794  20.862  1.00  0.00      B    H  
ATOM   3829  O   HOH B1271      24.362   3.812  31.592  1.00  0.00      B    O  
ATOM   3830  H1  HOH B1271      24.768   3.194  30.845  1.00  0.00      B    H  
ATOM   3831  H2  HOH B1271      23.336   3.734  31.501  1.00  0.00      B    H  
ATOM   3832  O   HOH B1272      22.255   9.191   7.963  1.00  0.00      B    O  
ATOM   3833  H1  HOH B1272      22.254   9.939   8.622  1.00  0.00      B    H  
ATOM   3834  H2  HOH B1272      22.641   8.362   8.386  1.00  0.00      B    H  
ATOM   3835  O   HOH B1273      33.057  21.870  10.018  1.00  0.00      B    O  
ATOM   3836  H1  HOH B1273      33.864  22.376   9.605  1.00  0.00      B    H  
ATOM   3837  H2  HOH B1273      33.314  21.002  10.473  1.00  0.00      B    H  
ATOM   3838  O   HOH B1274       0.959  15.786  33.715  1.00  0.00      B    O  
ATOM   3839  H1  HOH B1274       1.943  15.988  33.477  1.00  0.00      B    H  
ATOM   3840  H2  HOH B1274       0.315  16.293  33.081  1.00  0.00      B    H  
ATOM   3841  O   HOH B1275      19.133   7.016  13.156  1.00  0.00      B    O  
ATOM   3842  H1  HOH B1275      18.932   6.995  12.189  1.00  0.00      B    H  
ATOM   3843  H2  HOH B1275      18.310   7.382  13.633  1.00  0.00      B    H  
ATOM   3844  O   HOH B1276       7.208   7.865  17.350  1.00  0.00      B    O  
ATOM   3845  H1  HOH B1276       6.486   8.589  17.177  1.00  0.00      B    H  
ATOM   3846  H2  HOH B1276       8.076   8.354  17.205  1.00  0.00      B    H  
ATOM   3847  O   HOH B1277       4.169   7.754  29.269  1.00  0.00      B    O  
ATOM   3848  H1  HOH B1277       4.277   8.751  29.271  1.00  0.00      B    H  
ATOM   3849  H2  HOH B1277       4.418   7.348  28.338  1.00  0.00      B    H  
ATOM   3850  O   HOH B1278      24.832  15.193  15.887  1.00  0.00      B    O  
ATOM   3851  H1  HOH B1278      25.626  15.069  15.264  1.00  0.00      B    H  
ATOM   3852  H2  HOH B1278      24.456  14.286  16.021  1.00  0.00      B    H  
ATOM   3853  O   HOH B1279      31.947  14.048   4.777  1.00  0.00      B    O  
ATOM   3854  H1  HOH B1279      32.958  14.055   4.607  1.00  0.00      B    H  
ATOM   3855  H2  HOH B1279      31.568  14.909   4.433  1.00  0.00      B    H  
ATOM   3856  O   HOH B1280      24.343  18.571  36.225  1.00  0.00      B    O  
ATOM   3857  H1  HOH B1280      24.821  19.141  35.549  1.00  0.00      B    H  
ATOM   3858  H2  HOH B1280      23.689  19.222  36.701  1.00  0.00      B    H  
ATOM   3859  O   HOH B1281      25.616   4.531   7.151  1.00  0.00      B    O  
ATOM   3860  H1  HOH B1281      25.111   3.882   7.756  1.00  0.00      B    H  
ATOM   3861  H2  HOH B1281      25.475   5.505   7.397  1.00  0.00      B    H  
ATOM   3862  O   HOH B1282      24.738  27.327  17.640  1.00  0.00      B    O  
ATOM   3863  H1  HOH B1282      25.188  28.122  18.067  1.00  0.00      B    H  
ATOM   3864  H2  HOH B1282      25.260  27.144  16.795  1.00  0.00      B    H  
ATOM   3865  O   HOH B1283      29.719   3.083  12.430  1.00  0.00      B    O  
ATOM   3866  H1  HOH B1283      30.496   3.274  13.103  1.00  0.00      B    H  
ATOM   3867  H2  HOH B1283      29.700   2.110  12.247  1.00  0.00      B    H  
ATOM   3868  O   HOH B1284      33.782  23.613  19.983  1.00  0.00      B    O  
ATOM   3869  H1  HOH B1284      33.411  24.500  20.310  1.00  0.00      B    H  
ATOM   3870  H2  HOH B1284      33.821  22.984  20.714  1.00  0.00      B    H  
ATOM   3871  O   HOH B1285      26.759  13.915  18.092  1.00  0.00      B    O  
ATOM   3872  H1  HOH B1285      27.438  14.475  18.598  1.00  0.00      B    H  
ATOM   3873  H2  HOH B1285      26.008  13.606  18.666  1.00  0.00      B    H  
ATOM   3874  O   HOH B1286      27.670  39.025  22.870  1.00  0.00      B    O  
ATOM   3875  H1  HOH B1286      28.228  38.207  22.586  1.00  0.00      B    H  
ATOM   3876  H2  HOH B1286      27.004  38.717  23.577  1.00  0.00      B    H  
ATOM   3877  O   HOH B1287      33.413   6.707  35.405  1.00  0.00      B    O  
ATOM   3878  H1  HOH B1287      33.385   5.972  34.747  1.00  0.00      B    H  
ATOM   3879  H2  HOH B1287      33.105   7.502  34.980  1.00  0.00      B    H  
ATOM   3880  O   HOH B1288      21.832  30.096  11.410  1.00  0.00      B    O  
ATOM   3881  H1  HOH B1288      21.607  30.850  12.042  1.00  0.00      B    H  
ATOM   3882  H2  HOH B1288      22.420  29.397  11.926  1.00  0.00      B    H  
ATOM   3883  O   HOH B1289      15.500   5.628  26.745  1.00  0.00      B    O  
ATOM   3884  H1  HOH B1289      15.115   6.450  26.328  1.00  0.00      B    H  
ATOM   3885  H2  HOH B1289      16.104   5.175  26.082  1.00  0.00      B    H  
ATOM   3886  O   HOH B1290      29.893  32.291  24.776  1.00  0.00      B    O  
ATOM   3887  H1  HOH B1290      30.164  33.262  24.782  1.00  0.00      B    H  
ATOM   3888  H2  HOH B1290      30.747  31.663  24.761  1.00  0.00      B    H  
ATOM   3889  O   HOH B1291      30.327  32.464  31.640  1.00  0.00      B    O  
ATOM   3890  H1  HOH B1291      30.211  32.053  32.597  1.00  0.00      B    H  
ATOM   3891  H2  HOH B1291      29.492  32.299  31.099  1.00  0.00      B    H  
ATOM   3892  O   HOH B1292       1.448  15.912  10.912  1.00  0.00      B    O  
ATOM   3893  H1  HOH B1292       1.212  15.221  11.617  1.00  0.00      B    H  
ATOM   3894  H2  HOH B1292       0.655  16.507  10.853  1.00  0.00      B    H  
ATOM   3895  O   HOH B1293      35.089  28.484  37.295  1.00  0.00      B    O  
ATOM   3896  H1  HOH B1293      35.529  29.389  37.006  1.00  0.00      B    H  
ATOM   3897  H2  HOH B1293      34.428  28.142  36.635  1.00  0.00      B    H  
ATOM   3898  O   HOH B1294       1.111  28.150  19.126  1.00  0.00      B    O  
ATOM   3899  H1  HOH B1294       1.193  27.376  19.777  1.00  0.00      B    H  
ATOM   3900  H2  HOH B1294       0.505  27.980  18.350  1.00  0.00      B    H  
ATOM   3901  O   HOH B1295      17.518  18.654  26.672  1.00  0.00      B    O  
ATOM   3902  H1  HOH B1295      17.103  17.744  26.417  1.00  0.00      B    H  
ATOM   3903  H2  HOH B1295      18.202  18.788  25.903  1.00  0.00      B    H  
ATOM   3904  O   HOH B1296      37.036   5.026  14.880  1.00  0.00      B    O  
ATOM   3905  H1  HOH B1296      36.643   4.083  14.851  1.00  0.00      B    H  
ATOM   3906  H2  HOH B1296      36.568   5.621  14.194  1.00  0.00      B    H  
ATOM   3907  O   HOH B1297      19.522  20.858   2.909  1.00  0.00      B    O  
ATOM   3908  H1  HOH B1297      18.996  20.828   3.741  1.00  0.00      B    H  
ATOM   3909  H2  HOH B1297      19.390  19.934   2.456  1.00  0.00      B    H  
ATOM   3910  O   HOH B1298       3.353   5.316  37.915  1.00  0.00      B    O  
ATOM   3911  H1  HOH B1298       3.370   6.285  38.210  1.00  0.00      B    H  
ATOM   3912  H2  HOH B1298       3.400   4.779  38.832  1.00  0.00      B    H  
ATOM   3913  O   HOH B1299      38.707   3.505  36.328  1.00  0.00      B    O  
ATOM   3914  H1  HOH B1299      38.807   3.298  35.354  1.00  0.00      B    H  
ATOM   3915  H2  HOH B1299      38.671   4.502  36.468  1.00  0.00      B    H  
ATOM   3916  O   HOH B1300      23.120  38.726  11.521  1.00  0.00      B    O  
ATOM   3917  H1  HOH B1300      23.175  39.624  11.862  1.00  0.00      B    H  
ATOM   3918  H2  HOH B1300      22.794  38.058  12.319  1.00  0.00      B    H  
ATOM   3919  O   HOH B1301       2.975  10.819  26.135  1.00  0.00      B    O  
ATOM   3920  H1  HOH B1301       2.390  10.325  26.865  1.00  0.00      B    H  
ATOM   3921  H2  HOH B1301       2.392  11.531  25.752  1.00  0.00      B    H  
ATOM   3922  O   HOH B1302      13.234  17.297  25.844  1.00  0.00      B    O  
ATOM   3923  H1  HOH B1302      13.191  18.330  26.030  1.00  0.00      B    H  
ATOM   3924  H2  HOH B1302      13.677  16.784  26.596  1.00  0.00      B    H  
ATOM   3925  O   HOH B1303       1.073  29.588  25.060  1.00  0.00      B    O  
ATOM   3926  H1  HOH B1303       1.267  30.083  24.217  1.00  0.00      B    H  
ATOM   3927  H2  HOH B1303       0.251  28.987  24.876  1.00  0.00      B    H  
ATOM   3928  O   HOH B1304      19.863  12.278  25.027  1.00  0.00      B    O  
ATOM   3929  H1  HOH B1304      20.209  13.005  25.626  1.00  0.00      B    H  
ATOM   3930  H2  HOH B1304      20.203  12.511  24.079  1.00  0.00      B    H  
ATOM   3931  O   HOH B1305      26.907  12.694  38.241  1.00  0.00      B    O  
ATOM   3932  H1  HOH B1305      26.092  12.338  37.742  1.00  0.00      B    H  
ATOM   3933  H2  HOH B1305      27.258  11.923  38.831  1.00  0.00      B    H  
ATOM   3934  O   HOH B1306      35.430  36.307  18.718  1.00  0.00      B    O  
ATOM   3935  H1  HOH B1306      34.586  36.708  18.284  1.00  0.00      B    H  
ATOM   3936  H2  HOH B1306      35.266  35.355  19.006  1.00  0.00      B    H  
ATOM   3937  O   HOH B1307      35.340   9.540   7.766  1.00  0.00      B    O  
ATOM   3938  H1  HOH B1307      35.137   9.914   6.799  1.00  0.00      B    H  
ATOM   3939  H2  HOH B1307      36.007  10.218   8.197  1.00  0.00      B    H  
ATOM   3940  O   HOH B1308      39.139  13.197  34.576  1.00  0.00      B    O  
ATOM   3941  H1  HOH B1308      38.143  13.171  34.403  1.00  0.00      B    H  
ATOM   3942  H2  HOH B1308      39.400  14.134  34.261  1.00  0.00      B    H  
ATOM   3943  O   HOH B1309       1.318   7.203  18.650  1.00  0.00      B    O  
ATOM   3944  H1  HOH B1309       1.969   7.484  19.419  1.00  0.00      B    H  
ATOM   3945  H2  HOH B1309       1.770   6.375  18.225  1.00  0.00      B    H  
ATOM   3946  O   HOH B1310      14.837  37.849  10.210  1.00  0.00      B    O  
ATOM   3947  H1  HOH B1310      15.754  38.118  10.628  1.00  0.00      B    H  
ATOM   3948  H2  HOH B1310      14.294  37.444  10.939  1.00  0.00      B    H  
ATOM   3949  O   HOH B1311      21.643  13.945  13.559  1.00  0.00      B    O  
ATOM   3950  H1  HOH B1311      21.258  14.152  14.504  1.00  0.00      B    H  
ATOM   3951  H2  HOH B1311      20.910  14.014  12.907  1.00  0.00      B    H  
ATOM   3952  O   HOH B1312      38.705  16.233   4.159  1.00  0.00      B    O  
ATOM   3953  H1  HOH B1312      39.217  16.360   5.032  1.00  0.00      B    H  
ATOM   3954  H2  HOH B1312      37.892  16.796   4.291  1.00  0.00      B    H  
ATOM   3955  O   HOH B1313      24.567  20.963   8.536  1.00  0.00      B    O  
ATOM   3956  H1  HOH B1313      24.185  21.522   7.740  1.00  0.00      B    H  
ATOM   3957  H2  HOH B1313      25.444  21.368   8.751  1.00  0.00      B    H  
ATOM   3958  O   HOH B1314       8.013   3.530  34.345  1.00  0.00      B    O  
ATOM   3959  H1  HOH B1314       8.478   4.259  33.831  1.00  0.00      B    H  
ATOM   3960  H2  HOH B1314       7.096   3.837  34.662  1.00  0.00      B    H  
ATOM   3961  O   HOH B1315      36.077  17.287  24.154  1.00  0.00      B    O  
ATOM   3962  H1  HOH B1315      36.429  16.358  23.979  1.00  0.00      B    H  
ATOM   3963  H2  HOH B1315      36.747  17.940  23.793  1.00  0.00      B    H  
ATOM   3964  O   HOH B1316       8.509  12.409  37.036  1.00  0.00      B    O  
ATOM   3965  H1  HOH B1316       9.474  12.431  37.298  1.00  0.00      B    H  
ATOM   3966  H2  HOH B1316       8.210  13.381  36.840  1.00  0.00      B    H  
ATOM   3967  O   HOH B1317      28.452   0.457   9.168  1.00  0.00      B    O  
ATOM   3968  H1  HOH B1317      29.400   0.863   9.145  1.00  0.00      B    H  
ATOM   3969  H2  HOH B1317      28.505  -0.398   9.637  1.00  0.00      B    H  
ATOM   3970  O   HOH B1318      30.859  27.970   6.184  1.00  0.00      B    O  
ATOM   3971  H1  HOH B1318      30.934  27.852   5.197  1.00  0.00      B    H  
ATOM   3972  H2  HOH B1318      30.706  27.039   6.559  1.00  0.00      B    H  
ATOM   3973  O   HOH B1319      26.328  11.431  21.804  1.00  0.00      B    O  
ATOM   3974  H1  HOH B1319      25.800  10.748  22.275  1.00  0.00      B    H  
ATOM   3975  H2  HOH B1319      27.035  10.918  21.238  1.00  0.00      B    H  
ATOM   3976  O   HOH B1320      31.901  34.386  25.101  1.00  0.00      B    O  
ATOM   3977  H1  HOH B1320      31.838  35.305  24.784  1.00  0.00      B    H  
ATOM   3978  H2  HOH B1320      32.758  33.966  24.692  1.00  0.00      B    H  
ATOM   3979  O   HOH B1321       0.577  31.986   6.591  1.00  0.00      B    O  
ATOM   3980  H1  HOH B1321       0.854  32.737   7.110  1.00  0.00      B    H  
ATOM   3981  H2  HOH B1321       0.082  32.352   5.774  1.00  0.00      B    H  
ATOM   3982  O   HOH B1322       5.252  26.075  18.734  1.00  0.00      B    O  
ATOM   3983  H1  HOH B1322       5.516  25.074  18.758  1.00  0.00      B    H  
ATOM   3984  H2  HOH B1322       4.948  26.453  19.642  1.00  0.00      B    H  
ATOM   3985  O   HOH B1323      14.265  21.424   2.614  1.00  0.00      B    O  
ATOM   3986  H1  HOH B1323      13.263  21.385   2.506  1.00  0.00      B    H  
ATOM   3987  H2  HOH B1323      14.448  21.711   3.608  1.00  0.00      B    H  
ATOM   3988  O   HOH B1324      23.398   3.603   4.153  1.00  0.00      B    O  
ATOM   3989  H1  HOH B1324      24.410   3.711   4.250  1.00  0.00      B    H  
ATOM   3990  H2  HOH B1324      23.186   2.684   4.530  1.00  0.00      B    H  
ATOM   3991  O   HOH B1325       9.547  35.024  23.844  1.00  0.00      B    O  
ATOM   3992  H1  HOH B1325       8.968  34.225  24.166  1.00  0.00      B    H  
ATOM   3993  H2  HOH B1325      10.312  34.683  23.261  1.00  0.00      B    H  
ATOM   3994  O   HOH B1326      13.114  19.557  12.558  1.00  0.00      B    O  
ATOM   3995  H1  HOH B1326      13.702  19.994  13.311  1.00  0.00      B    H  
ATOM   3996  H2  HOH B1326      13.620  18.747  12.187  1.00  0.00      B    H  
ATOM   3997  O   HOH B1327       9.801  21.123  29.980  1.00  0.00      B    O  
ATOM   3998  H1  HOH B1327      10.424  20.870  30.785  1.00  0.00      B    H  
ATOM   3999  H2  HOH B1327       9.373  20.297  29.627  1.00  0.00      B    H  
ATOM   4000  O   HOH B1328      37.698  30.567  22.749  1.00  0.00      B    O  
ATOM   4001  H1  HOH B1328      38.508  30.743  22.079  1.00  0.00      B    H  
ATOM   4002  H2  HOH B1328      37.093  31.363  22.690  1.00  0.00      B    H  
ATOM   4003  O   HOH B1329       2.046  10.066  10.515  1.00  0.00      B    O  
ATOM   4004  H1  HOH B1329       2.392   9.295   9.935  1.00  0.00      B    H  
ATOM   4005  H2  HOH B1329       1.360  10.555   9.898  1.00  0.00      B    H  
ATOM   4006  O   HOH B1330      32.165  36.524  15.027  1.00  0.00      B    O  
ATOM   4007  H1  HOH B1330      31.129  36.357  14.982  1.00  0.00      B    H  
ATOM   4008  H2  HOH B1330      32.530  36.480  14.090  1.00  0.00      B    H  
ATOM   4009  O   HOH B1331      33.944  35.752   9.411  1.00  0.00      B    O  
ATOM   4010  H1  HOH B1331      34.339  34.838   9.387  1.00  0.00      B    H  
ATOM   4011  H2  HOH B1331      34.116  36.194   8.515  1.00  0.00      B    H  
ATOM   4012  O   HOH B1332       7.242  15.794   5.036  1.00  0.00      B    O  
ATOM   4013  H1  HOH B1332       7.035  16.744   4.704  1.00  0.00      B    H  
ATOM   4014  H2  HOH B1332       7.957  15.447   4.369  1.00  0.00      B    H  
ATOM   4015  O   HOH B1333      26.142   4.037  37.530  1.00  0.00      B    O  
ATOM   4016  H1  HOH B1333      25.243   3.976  37.045  1.00  0.00      B    H  
ATOM   4017  H2  HOH B1333      26.131   4.686  38.279  1.00  0.00      B    H  
ATOM   4018  O   HOH B1334       8.079  26.444  25.813  1.00  0.00      B    O  
ATOM   4019  H1  HOH B1334       8.575  26.042  25.043  1.00  0.00      B    H  
ATOM   4020  H2  HOH B1334       8.712  26.531  26.649  1.00  0.00      B    H  
ATOM   4021  O   HOH B1335       4.661   9.567   7.879  1.00  0.00      B    O  
ATOM   4022  H1  HOH B1335       3.991   8.828   7.883  1.00  0.00      B    H  
ATOM   4023  H2  HOH B1335       5.470   9.291   7.328  1.00  0.00      B    H  
ATOM   4024  O   HOH B1336       2.692  35.187  13.788  1.00  0.00      B    O  
ATOM   4025  H1  HOH B1336       2.979  34.616  14.646  1.00  0.00      B    H  
ATOM   4026  H2  HOH B1336       3.110  34.701  12.992  1.00  0.00      B    H  
ATOM   4027  O   HOH B1337      36.101  16.666   8.033  1.00  0.00      B    O  
ATOM   4028  H1  HOH B1337      35.212  16.417   7.530  1.00  0.00      B    H  
ATOM   4029  H2  HOH B1337      35.836  17.482   8.577  1.00  0.00      B    H  
ATOM   4030  O   HOH B1338      36.240  18.837  29.467  1.00  0.00      B    O  
ATOM   4031  H1  HOH B1338      36.577  17.980  29.071  1.00  0.00      B    H  
ATOM   4032  H2  HOH B1338      35.240  18.916  29.345  1.00  0.00      B    H  
ATOM   4033  O   HOH B1339       5.159  20.095  38.429  1.00  0.00      B    O  
ATOM   4034  H1  HOH B1339       4.257  19.575  38.503  1.00  0.00      B    H  
ATOM   4035  H2  HOH B1339       5.174  20.773  39.225  1.00  0.00      B    H  
ATOM   4036  O   HOH B1340      14.533  24.070   9.574  1.00  0.00      B    O  
ATOM   4037  H1  HOH B1340      14.826  23.160   9.308  1.00  0.00      B    H  
ATOM   4038  H2  HOH B1340      14.139  24.473   8.751  1.00  0.00      B    H  
ATOM   4039  O   HOH B1341      11.210  37.616   1.467  1.00  0.00      B    O  
ATOM   4040  H1  HOH B1341      11.567  37.287   2.399  1.00  0.00      B    H  
ATOM   4041  H2  HOH B1341      11.114  38.626   1.537  1.00  0.00      B    H  
ATOM   4042  O   HOH B1342      21.327  22.951  15.208  1.00  0.00      B    O  
ATOM   4043  H1  HOH B1342      21.783  22.110  14.827  1.00  0.00      B    H  
ATOM   4044  H2  HOH B1342      21.784  23.247  16.034  1.00  0.00      B    H  
ATOM   4045  O   HOH B1343       9.047  20.433  11.285  1.00  0.00      B    O  
ATOM   4046  H1  HOH B1343       9.612  19.610  11.416  1.00  0.00      B    H  
ATOM   4047  H2  HOH B1343       9.578  21.020  10.673  1.00  0.00      B    H  
ATOM   4048  O   HOH B1344      22.425   9.379  15.421  1.00  0.00      B    O  
ATOM   4049  H1  HOH B1344      22.750  10.161  14.950  1.00  0.00      B    H  
ATOM   4050  H2  HOH B1344      22.890   8.581  14.975  1.00  0.00      B    H  
ATOM   4051  O   HOH B1345      17.654  37.575  36.487  1.00  0.00      B    O  
ATOM   4052  H1  HOH B1345      18.462  37.921  36.981  1.00  0.00      B    H  
ATOM   4053  H2  HOH B1345      17.145  36.889  37.069  1.00  0.00      B    H  
ATOM   4054  O   HOH B1346      21.534  10.151  26.273  1.00  0.00      B    O  
ATOM   4055  H1  HOH B1346      20.761  10.735  26.004  1.00  0.00      B    H  
ATOM   4056  H2  HOH B1346      21.998   9.923  25.387  1.00  0.00      B    H  
ATOM   4057  O   HOH B1347      37.176  25.707  14.499  1.00  0.00      B    O  
ATOM   4058  H1  HOH B1347      38.062  26.161  14.626  1.00  0.00      B    H  
ATOM   4059  H2  HOH B1347      36.482  26.413  14.611  1.00  0.00      B    H  
ATOM   4060  O   HOH B1348       0.662  22.060  17.127  1.00  0.00      B    O  
ATOM   4061  H1  HOH B1348      -0.332  21.782  17.241  1.00  0.00      B    H  
ATOM   4062  H2  HOH B1348       0.821  22.840  17.736  1.00  0.00      B    H  
ATOM   4063  O   HOH B1349      17.582   9.052  32.004  1.00  0.00      B    O  
ATOM   4064  H1  HOH B1349      17.420   8.370  32.739  1.00  0.00      B    H  
ATOM   4065  H2  HOH B1349      17.510   8.546  31.122  1.00  0.00      B    H  
ATOM   4066  O   HOH B1350      17.260   4.408  19.188  1.00  0.00      B    O  
ATOM   4067  H1  HOH B1350      18.098   4.120  18.660  1.00  0.00      B    H  
ATOM   4068  H2  HOH B1350      16.891   3.660  19.769  1.00  0.00      B    H  
ATOM   4069  O   HOH B1351       4.647  16.697  24.620  1.00  0.00      B    O  
ATOM   4070  H1  HOH B1351       4.515  15.867  24.082  1.00  0.00      B    H  
ATOM   4071  H2  HOH B1351       5.600  16.661  24.976  1.00  0.00      B    H  
ATOM   4072  O   HOH B1352      19.307  11.445  34.766  1.00  0.00      B    O  
ATOM   4073  H1  HOH B1352      19.969  11.376  35.600  1.00  0.00      B    H  
ATOM   4074  H2  HOH B1352      19.598  10.672  34.111  1.00  0.00      B    H  
ATOM   4075  O   HOH B1353       8.154  30.627   9.574  1.00  0.00      B    O  
ATOM   4076  H1  HOH B1353       8.042  29.698   9.218  1.00  0.00      B    H  
ATOM   4077  H2  HOH B1353       8.422  31.249   8.822  1.00  0.00      B    H  
ATOM   4078  O   HOH B1354      36.145  33.994  30.574  1.00  0.00      B    O  
ATOM   4079  H1  HOH B1354      35.959  33.661  29.625  1.00  0.00      B    H  
ATOM   4080  H2  HOH B1354      36.556  33.235  31.068  1.00  0.00      B    H  
ATOM   4081  O   HOH B1355      32.340   6.598  13.606  1.00  0.00      B    O  
ATOM   4082  H1  HOH B1355      32.728   6.381  14.508  1.00  0.00      B    H  
ATOM   4083  H2  HOH B1355      32.788   7.455  13.336  1.00  0.00      B    H  
ATOM   4084  O   HOH B1356      21.294   5.171   3.893  1.00  0.00      B    O  
ATOM   4085  H1  HOH B1356      22.199   4.743   4.176  1.00  0.00      B    H  
ATOM   4086  H2  HOH B1356      20.628   4.377   3.798  1.00  0.00      B    H  
ATOM   4087  O   HOH B1357      16.133   4.774   1.109  1.00  0.00      B    O  
ATOM   4088  H1  HOH B1357      17.062   4.768   0.753  1.00  0.00      B    H  
ATOM   4089  H2  HOH B1357      15.515   4.300   0.458  1.00  0.00      B    H  
ATOM   4090  O   HOH B1358      18.994   6.308  17.200  1.00  0.00      B    O  
ATOM   4091  H1  HOH B1358      18.955   5.394  17.605  1.00  0.00      B    H  
ATOM   4092  H2  HOH B1358      19.653   6.254  16.451  1.00  0.00      B    H  
ATOM   4093  O   HOH B1359      24.931   7.284   8.533  1.00  0.00      B    O  
ATOM   4094  H1  HOH B1359      25.594   7.500   9.242  1.00  0.00      B    H  
ATOM   4095  H2  HOH B1359      24.017   7.045   8.990  1.00  0.00      B    H  
ATOM   4096  O   HOH B1360      27.781   4.828  28.208  1.00  0.00      B    O  
ATOM   4097  H1  HOH B1360      26.975   4.930  28.845  1.00  0.00      B    H  
ATOM   4098  H2  HOH B1360      28.538   4.439  28.770  1.00  0.00      B    H  
ATOM   4099  O   HOH B1361      26.949  19.587  11.041  1.00  0.00      B    O  
ATOM   4100  H1  HOH B1361      27.045  20.482  11.529  1.00  0.00      B    H  
ATOM   4101  H2  HOH B1361      26.066  19.056  11.263  1.00  0.00      B    H  
ATOM   4102  O   HOH B1362      19.540  23.614   7.842  1.00  0.00      B    O  
ATOM   4103  H1  HOH B1362      18.876  24.376   8.104  1.00  0.00      B    H  
ATOM   4104  H2  HOH B1362      19.961  23.947   7.013  1.00  0.00      B    H  
ATOM   4105  O   HOH B1363      30.610  29.276  22.688  1.00  0.00      B    O  
ATOM   4106  H1  HOH B1363      31.022  29.716  23.493  1.00  0.00      B    H  
ATOM   4107  H2  HOH B1363      30.169  28.462  23.080  1.00  0.00      B    H  
ATOM   4108  O   HOH B1364      11.029  29.417  30.074  1.00  0.00      B    O  
ATOM   4109  H1  HOH B1364      11.167  29.357  29.056  1.00  0.00      B    H  
ATOM   4110  H2  HOH B1364      11.516  28.633  30.510  1.00  0.00      B    H  
ATOM   4111  O   HOH B1365      17.889   9.241   0.000  1.00  0.00      B    O  
ATOM   4112  H1  HOH B1365      17.765   9.987  -0.728  1.00  0.00      B    H  
ATOM   4113  H2  HOH B1365      17.298   9.465   0.800  1.00  0.00      B    H  
ATOM   4114  O   HOH B1366      13.769  34.130   9.753  1.00  0.00      B    O  
ATOM   4115  H1  HOH B1366      14.253  34.233   8.847  1.00  0.00      B    H  
ATOM   4116  H2  HOH B1366      14.504  34.107  10.469  1.00  0.00      B    H  
ATOM   4117  O   HOH B1367      33.997   1.162  35.785  1.00  0.00      B    O  
ATOM   4118  H1  HOH B1367      34.688   1.897  35.972  1.00  0.00      B    H  
ATOM   4119  H2  HOH B1367      33.116   1.525  35.528  1.00  0.00      B    H  
ATOM   4120  O   HOH B1368      25.443   5.558  26.561  1.00  0.00      B    O  
ATOM   4121  H1  HOH B1368      24.834   5.064  27.259  1.00  0.00      B    H  
ATOM   4122  H2  HOH B1368      26.299   5.669  27.080  1.00  0.00      B    H  
ATOM   4123  O   HOH B1369       5.513  24.832   2.319  1.00  0.00      B    O  
ATOM   4124  H1  HOH B1369       6.455  25.191   2.257  1.00  0.00      B    H  
ATOM   4125  H2  HOH B1369       5.264  24.652   3.292  1.00  0.00      B    H  
ATOM   4126  O   HOH B1370       8.837  18.686  29.201  1.00  0.00      B    O  
ATOM   4127  H1  HOH B1370       8.048  18.254  29.614  1.00  0.00      B    H  
ATOM   4128  H2  HOH B1370       9.552  17.909  29.097  1.00  0.00      B    H  
ATOM   4129  O   HOH B1371      31.866  18.088  18.557  1.00  0.00      B    O  
ATOM   4130  H1  HOH B1371      32.481  17.271  18.518  1.00  0.00      B    H  
ATOM   4131  H2  HOH B1371      32.312  18.819  19.151  1.00  0.00      B    H  
ATOM   4132  O   HOH B1372       3.508   2.919  36.658  1.00  0.00      B    O  
ATOM   4133  H1  HOH B1372       3.476   3.767  37.135  1.00  0.00      B    H  
ATOM   4134  H2  HOH B1372       2.563   2.550  36.529  1.00  0.00      B    H  
ATOM   4135  O   HOH B1373      22.521   8.507  30.886  1.00  0.00      B    O  
ATOM   4136  H1  HOH B1373      22.882   7.548  30.800  1.00  0.00      B    H  
ATOM   4137  H2  HOH B1373      22.128   8.461  31.822  1.00  0.00      B    H  
ATOM   4138  O   HOH B1374      27.603   2.090  26.620  1.00  0.00      B    O  
ATOM   4139  H1  HOH B1374      26.971   1.320  26.519  1.00  0.00      B    H  
ATOM   4140  H2  HOH B1374      27.102   2.935  26.394  1.00  0.00      B    H  
ATOM   4141  O   HOH B1375      22.476  17.789  33.270  1.00  0.00      B    O  
ATOM   4142  H1  HOH B1375      22.743  17.375  32.425  1.00  0.00      B    H  
ATOM   4143  H2  HOH B1375      22.798  17.252  34.064  1.00  0.00      B    H  
ATOM   4144  O   HOH B1376      38.469  28.086  16.856  1.00  0.00      B    O  
ATOM   4145  H1  HOH B1376      38.221  27.282  17.437  1.00  0.00      B    H  
ATOM   4146  H2  HOH B1376      38.829  27.730  16.005  1.00  0.00      B    H  
ATOM   4147  O   HOH B1377       5.585  19.438  23.675  1.00  0.00      B    O  
ATOM   4148  H1  HOH B1377       6.400  19.225  23.105  1.00  0.00      B    H  
ATOM   4149  H2  HOH B1377       5.045  18.550  23.702  1.00  0.00      B    H  
ATOM   4150  O   HOH B1378       0.940  11.727   1.912  1.00  0.00      B    O  
ATOM   4151  H1  HOH B1378       0.798  12.589   2.467  1.00  0.00      B    H  
ATOM   4152  H2  HOH B1378       1.017  12.026   0.911  1.00  0.00      B    H  
ATOM   4153  O   HOH B1379      29.570  13.544  32.881  1.00  0.00      B    O  
ATOM   4154  H1  HOH B1379      29.637  13.205  33.855  1.00  0.00      B    H  
ATOM   4155  H2  HOH B1379      30.538  13.472  32.520  1.00  0.00      B    H  
ATOM   4156  O   HOH B1380      31.087  32.046  38.339  1.00  0.00      B    O  
ATOM   4157  H1  HOH B1380      31.070  31.783  39.249  1.00  0.00      B    H  
ATOM   4158  H2  HOH B1380      30.218  32.542  38.149  1.00  0.00      B    H  
ATOM   4159  O   HOH B1381      15.142  32.181   1.362  1.00  0.00      B    O  
ATOM   4160  H1  HOH B1381      15.842  32.923   1.154  1.00  0.00      B    H  
ATOM   4161  H2  HOH B1381      14.418  32.469   1.964  1.00  0.00      B    H  
ATOM   4162  O   HOH B1382      38.051   0.475   3.392  1.00  0.00      B    O  
ATOM   4163  H1  HOH B1382      38.322   0.128   4.300  1.00  0.00      B    H  
ATOM   4164  H2  HOH B1382      38.072   1.443   3.278  1.00  0.00      B    H  
ATOM   4165  O   HOH B1383       2.271  15.946  21.418  1.00  0.00      B    O  
ATOM   4166  H1  HOH B1383       1.953  15.401  20.583  1.00  0.00      B    H  
ATOM   4167  H2  HOH B1383       3.133  16.439  21.183  1.00  0.00      B    H  
ATOM   4168  O   HOH B1384      12.156  20.577  31.436  1.00  0.00      B    O  
ATOM   4169  H1  HOH B1384      12.816  20.944  30.700  1.00  0.00      B    H  
ATOM   4170  H2  HOH B1384      12.394  19.630  31.583  1.00  0.00      B    H  
ATOM   4171  O   HOH B1385      18.491   0.451  23.884  1.00  0.00      B    O  
ATOM   4172  H1  HOH B1385      17.787  -0.050  24.355  1.00  0.00      B    H  
ATOM   4173  H2  HOH B1385      18.916   1.056  24.591  1.00  0.00      B    H  
ATOM   4174  O   HOH B1386      17.686  22.171  12.360  1.00  0.00      B    O  
ATOM   4175  H1  HOH B1386      17.492  23.134  12.205  1.00  0.00      B    H  
ATOM   4176  H2  HOH B1386      17.901  21.961  13.333  1.00  0.00      B    H  
ATOM   4177  O   HOH B1387       4.783   5.818  33.070  1.00  0.00      B    O  
ATOM   4178  H1  HOH B1387       3.810   5.609  32.754  1.00  0.00      B    H  
ATOM   4179  H2  HOH B1387       4.953   6.786  32.771  1.00  0.00      B    H  
ATOM   4180  O   HOH B1388       3.433  10.492  20.675  1.00  0.00      B    O  
ATOM   4181  H1  HOH B1388       3.405   9.451  20.695  1.00  0.00      B    H  
ATOM   4182  H2  HOH B1388       3.411  10.783  21.651  1.00  0.00      B    H  
ATOM   4183  O   HOH B1389      21.216   6.370  15.305  1.00  0.00      B    O  
ATOM   4184  H1  HOH B1389      20.577   6.290  14.542  1.00  0.00      B    H  
ATOM   4185  H2  HOH B1389      21.959   7.007  15.063  1.00  0.00      B    H  
ATOM   4186  O   HOH B1390      26.188  19.526   2.256  1.00  0.00      B    O  
ATOM   4187  H1  HOH B1390      26.283  20.255   1.530  1.00  0.00      B    H  
ATOM   4188  H2  HOH B1390      25.551  19.870   2.980  1.00  0.00      B    H  
ATOM   4189  O   HOH B1391       1.680  30.185  15.564  1.00  0.00      B    O  
ATOM   4190  H1  HOH B1391       2.634  29.992  15.355  1.00  0.00      B    H  
ATOM   4191  H2  HOH B1391       1.240  29.348  15.735  1.00  0.00      B    H  
ATOM   4192  O   HOH B1392       2.248   4.760  17.118  1.00  0.00      B    O  
ATOM   4193  H1  HOH B1392       1.595   4.005  17.211  1.00  0.00      B    H  
ATOM   4194  H2  HOH B1392       2.625   4.629  16.183  1.00  0.00      B    H  
ATOM   4195  O   HOH B1393      31.058  24.271  23.044  1.00  0.00      B    O  
ATOM   4196  H1  HOH B1393      31.790  23.693  23.461  1.00  0.00      B    H  
ATOM   4197  H2  HOH B1393      30.217  23.688  23.104  1.00  0.00      B    H  
ATOM   4198  O   HOH B1394      17.930  25.600   4.788  1.00  0.00      B    O  
ATOM   4199  H1  HOH B1394      17.262  24.994   5.221  1.00  0.00      B    H  
ATOM   4200  H2  HOH B1394      17.735  26.556   5.124  1.00  0.00      B    H  
ATOM   4201  O   HOH B1395      14.742  22.649   4.930  1.00  0.00      B    O  
ATOM   4202  H1  HOH B1395      15.289  23.023   5.720  1.00  0.00      B    H  
ATOM   4203  H2  HOH B1395      14.150  23.400   4.544  1.00  0.00      B    H  
ATOM   4204  O   HOH B1396      12.410  13.596  18.417  1.00  0.00      B    O  
ATOM   4205  H1  HOH B1396      12.287  12.662  18.723  1.00  0.00      B    H  
ATOM   4206  H2  HOH B1396      11.531  14.081  18.602  1.00  0.00      B    H  
ATOM   4207  O   HOH B1397      23.794  14.287  11.835  1.00  0.00      B    O  
ATOM   4208  H1  HOH B1397      22.994  14.086  12.443  1.00  0.00      B    H  
ATOM   4209  H2  HOH B1397      23.769  13.763  10.998  1.00  0.00      B    H  
ATOM   4210  O   HOH B1398      16.258  21.043  29.323  1.00  0.00      B    O  
ATOM   4211  H1  HOH B1398      16.790  21.560  29.996  1.00  0.00      B    H  
ATOM   4212  H2  HOH B1398      16.724  20.102  29.182  1.00  0.00      B    H  
ATOM   4213  O   HOH B1399      23.882  31.201  16.885  1.00  0.00      B    O  
ATOM   4214  H1  HOH B1399      23.608  32.105  16.549  1.00  0.00      B    H  
ATOM   4215  H2  HOH B1399      24.613  31.444  17.526  1.00  0.00      B    H  
ATOM   4216  O   HOH B1400      11.175  37.092  16.641  1.00  0.00      B    O  
ATOM   4217  H1  HOH B1400      10.550  36.969  15.818  1.00  0.00      B    H  
ATOM   4218  H2  HOH B1400      11.530  36.114  16.816  1.00  0.00      B    H  
ATOM   4219  O   HOH B1401      27.852  15.498   2.797  1.00  0.00      B    O  
ATOM   4220  H1  HOH B1401      27.096  14.875   3.018  1.00  0.00      B    H  
ATOM   4221  H2  HOH B1401      28.338  15.033   2.037  1.00  0.00      B    H  
ATOM   4222  O   HOH B1402      16.756  22.125  34.529  1.00  0.00      B    O  
ATOM   4223  H1  HOH B1402      16.855  22.594  35.407  1.00  0.00      B    H  
ATOM   4224  H2  HOH B1402      17.644  22.097  34.008  1.00  0.00      B    H  
ATOM   4225  O   HOH B1403      11.496  38.186  23.222  1.00  0.00      B    O  
ATOM   4226  H1  HOH B1403      11.069  38.172  22.252  1.00  0.00      B    H  
ATOM   4227  H2  HOH B1403      11.410  39.095  23.647  1.00  0.00      B    H  
ATOM   4228  O   HOH B1404      35.932   3.047  36.402  1.00  0.00      B    O  
ATOM   4229  H1  HOH B1404      36.889   3.213  36.079  1.00  0.00      B    H  
ATOM   4230  H2  HOH B1404      35.629   3.882  36.977  1.00  0.00      B    H  
ATOM   4231  O   HOH B1405       0.308  26.379  24.061  1.00  0.00      B    O  
ATOM   4232  H1  HOH B1405       1.191  26.004  23.842  1.00  0.00      B    H  
ATOM   4233  H2  HOH B1405       0.072  26.214  25.064  1.00  0.00      B    H  
ATOM   4234  O   HOH B1406      13.830  19.566   6.608  1.00  0.00      B    O  
ATOM   4235  H1  HOH B1406      13.649  18.757   7.213  1.00  0.00      B    H  
ATOM   4236  H2  HOH B1406      14.264  19.268   5.784  1.00  0.00      B    H  
ATOM   4237  O   HOH B1407      23.233   3.489   1.472  1.00  0.00      B    O  
ATOM   4238  H1  HOH B1407      23.015   3.469   2.471  1.00  0.00      B    H  
ATOM   4239  H2  HOH B1407      24.129   2.958   1.434  1.00  0.00      B    H  
ATOM   4240  O   HOH B1408      35.607  27.507  17.481  1.00  0.00      B    O  
ATOM   4241  H1  HOH B1408      35.117  27.503  18.342  1.00  0.00      B    H  
ATOM   4242  H2  HOH B1408      36.346  26.842  17.500  1.00  0.00      B    H  
ATOM   4243  O   HOH B1409      23.354   1.216  33.709  1.00  0.00      B    O  
ATOM   4244  H1  HOH B1409      22.593   1.244  34.377  1.00  0.00      B    H  
ATOM   4245  H2  HOH B1409      22.922   0.958  32.821  1.00  0.00      B    H  
ATOM   4246  O   HOH B1410       7.597  16.689  19.183  1.00  0.00      B    O  
ATOM   4247  H1  HOH B1410       6.833  16.021  19.423  1.00  0.00      B    H  
ATOM   4248  H2  HOH B1410       8.142  16.850  20.044  1.00  0.00      B    H  
ATOM   4249  O   HOH B1411       3.091  36.046  31.809  1.00  0.00      B    O  
ATOM   4250  H1  HOH B1411       3.193  35.045  32.090  1.00  0.00      B    H  
ATOM   4251  H2  HOH B1411       3.155  36.606  32.693  1.00  0.00      B    H  
ATOM   4252  O   HOH B1412      27.788  22.162  20.427  1.00  0.00      B    O  
ATOM   4253  H1  HOH B1412      26.836  22.518  20.571  1.00  0.00      B    H  
ATOM   4254  H2  HOH B1412      27.783  21.243  20.907  1.00  0.00      B    H  
ATOM   4255  O   HOH B1413      35.549  24.706  25.891  1.00  0.00      B    O  
ATOM   4256  H1  HOH B1413      35.967  24.734  26.800  1.00  0.00      B    H  
ATOM   4257  H2  HOH B1413      36.206  24.186  25.315  1.00  0.00      B    H  
ATOM   4258  O   HOH B1414      19.541  15.215  24.284  1.00  0.00      B    O  
ATOM   4259  H1  HOH B1414      19.752  15.167  23.273  1.00  0.00      B    H  
ATOM   4260  H2  HOH B1414      20.325  14.870  24.785  1.00  0.00      B    H  
ATOM   4261  O   HOH B1415       6.906   2.296   5.420  1.00  0.00      B    O  
ATOM   4262  H1  HOH B1415       6.555   2.749   4.620  1.00  0.00      B    H  
ATOM   4263  H2  HOH B1415       7.273   3.010   6.031  1.00  0.00      B    H  
ATOM   4264  O   HOH B1416      26.032  32.495  18.082  1.00  0.00      B    O  
ATOM   4265  H1  HOH B1416      25.573  33.109  18.742  1.00  0.00      B    H  
ATOM   4266  H2  HOH B1416      26.998  32.736  18.009  1.00  0.00      B    H  
ATOM   4267  O   HOH B1417      28.503   8.213  22.919  1.00  0.00      B    O  
ATOM   4268  H1  HOH B1417      29.520   8.114  23.220  1.00  0.00      B    H  
ATOM   4269  H2  HOH B1417      28.563   8.743  22.090  1.00  0.00      B    H  
ATOM   4270  O   HOH B1418      25.183  14.770   6.221  1.00  0.00      B    O  
ATOM   4271  H1  HOH B1418      24.658  15.638   6.453  1.00  0.00      B    H  
ATOM   4272  H2  HOH B1418      26.131  15.127   6.385  1.00  0.00      B    H  
ATOM   4273  O   HOH B1419      38.599   6.299  36.100  1.00  0.00      B    O  
ATOM   4274  H1  HOH B1419      38.667   7.137  36.692  1.00  0.00      B    H  
ATOM   4275  H2  HOH B1419      37.590   6.077  36.011  1.00  0.00      B    H  
ATOM   4276  O   HOH B1420      19.628  34.945   8.244  1.00  0.00      B    O  
ATOM   4277  H1  HOH B1420      20.596  34.958   8.626  1.00  0.00      B    H  
ATOM   4278  H2  HOH B1420      19.486  34.018   7.950  1.00  0.00      B    H  
ATOM   4279  O   HOH B1421      17.775  25.557   8.799  1.00  0.00      B    O  
ATOM   4280  H1  HOH B1421      17.524  25.196   9.699  1.00  0.00      B    H  
ATOM   4281  H2  HOH B1421      17.842  26.563   8.944  1.00  0.00      B    H  
ATOM   4282  O   HOH B1422      22.203   1.714  15.343  1.00  0.00      B    O  
ATOM   4283  H1  HOH B1422      21.291   1.426  15.454  1.00  0.00      B    H  
ATOM   4284  H2  HOH B1422      22.263   2.597  15.872  1.00  0.00      B    H  
ATOM   4285  O   HOH B1423      12.732  37.603  35.980  1.00  0.00      B    O  
ATOM   4286  H1  HOH B1423      12.906  37.386  36.908  1.00  0.00      B    H  
ATOM   4287  H2  HOH B1423      12.770  38.618  35.870  1.00  0.00      B    H  
ATOM   4288  O   HOH B1424       3.650  21.246  14.094  1.00  0.00      B    O  
ATOM   4289  H1  HOH B1424       4.153  20.450  13.646  1.00  0.00      B    H  
ATOM   4290  H2  HOH B1424       4.114  22.155  13.760  1.00  0.00      B    H  
ATOM   4291  O   HOH B1425      29.687  10.351   6.504  1.00  0.00      B    O  
ATOM   4292  H1  HOH B1425      30.202  11.014   7.053  1.00  0.00      B    H  
ATOM   4293  H2  HOH B1425      29.799   9.409   6.871  1.00  0.00      B    H  
ATOM   4294  O   HOH B1426      12.643  22.351  33.541  1.00  0.00      B    O  
ATOM   4295  H1  HOH B1426      13.532  22.779  33.291  1.00  0.00      B    H  
ATOM   4296  H2  HOH B1426      12.411  21.585  32.852  1.00  0.00      B    H  
ATOM   4297  O   HOH B1427       7.772  34.792  10.116  1.00  0.00      B    O  
ATOM   4298  H1  HOH B1427       7.398  34.243  10.871  1.00  0.00      B    H  
ATOM   4299  H2  HOH B1427       8.000  34.199   9.294  1.00  0.00      B    H  
ATOM   4300  O   HOH B1428      17.229  27.057  16.874  1.00  0.00      B    O  
ATOM   4301  H1  HOH B1428      17.752  26.824  16.083  1.00  0.00      B    H  
ATOM   4302  H2  HOH B1428      17.324  26.290  17.549  1.00  0.00      B    H  
ATOM   4303  O   HOH B1429      34.308  33.395  24.376  1.00  0.00      B    O  
ATOM   4304  H1  HOH B1429      34.348  32.583  24.955  1.00  0.00      B    H  
ATOM   4305  H2  HOH B1429      34.887  33.242  23.562  1.00  0.00      B    H  
ATOM   4306  O   HOH B1430      15.586  34.650  27.636  1.00  0.00      B    O  
ATOM   4307  H1  HOH B1430      15.138  34.299  26.781  1.00  0.00      B    H  
ATOM   4308  H2  HOH B1430      16.170  33.936  28.029  1.00  0.00      B    H  
ATOM   4309  O   HOH B1431       5.924   5.066  23.264  1.00  0.00      B    O  
ATOM   4310  H1  HOH B1431       5.830   4.828  22.242  1.00  0.00      B    H  
ATOM   4311  H2  HOH B1431       5.549   6.034  23.446  1.00  0.00      B    H  
ATOM   4312  O   HOH B1432      21.733  22.656  31.292  1.00  0.00      B    O  
ATOM   4313  H1  HOH B1432      21.617  23.223  32.119  1.00  0.00      B    H  
ATOM   4314  H2  HOH B1432      22.110  21.758  31.597  1.00  0.00      B    H  
ATOM   4315  O   HOH B1433      23.948   1.370  37.339  1.00  0.00      B    O  
ATOM   4316  H1  HOH B1433      24.922   1.376  37.682  1.00  0.00      B    H  
ATOM   4317  H2  HOH B1433      23.723   0.419  37.299  1.00  0.00      B    H  
ATOM   4318  O   HOH B1434      24.084  12.324  16.386  1.00  0.00      B    O  
ATOM   4319  H1  HOH B1434      25.073  12.188  16.492  1.00  0.00      B    H  
ATOM   4320  H2  HOH B1434      23.804  12.146  15.370  1.00  0.00      B    H  
ATOM   4321  O   HOH B1435       0.424  11.367  32.625  1.00  0.00      B    O  
ATOM   4322  H1  HOH B1435       0.460  12.129  33.261  1.00  0.00      B    H  
ATOM   4323  H2  HOH B1435      -0.288  11.587  31.950  1.00  0.00      B    H  
ATOM   4324  O   HOH B1436      32.914  31.672   7.467  1.00  0.00      B    O  
ATOM   4325  H1  HOH B1436      33.306  30.827   7.056  1.00  0.00      B    H  
ATOM   4326  H2  HOH B1436      33.661  32.301   7.766  1.00  0.00      B    H  
ATOM   4327  O   HOH B1437      17.891  17.269   2.749  1.00  0.00      B    O  
ATOM   4328  H1  HOH B1437      18.364  17.884   2.047  1.00  0.00      B    H  
ATOM   4329  H2  HOH B1437      16.885  17.281   2.624  1.00  0.00      B    H  
ATOM   4330  O   HOH B1438      35.659  37.403   7.708  1.00  0.00      B    O  
ATOM   4331  H1  HOH B1438      36.038  38.300   7.726  1.00  0.00      B    H  
ATOM   4332  H2  HOH B1438      36.345  36.753   7.555  1.00  0.00      B    H  
ATOM   4333  O   HOH B1439      29.530  36.144  15.388  1.00  0.00      B    O  
ATOM   4334  H1  HOH B1439      30.168  35.904  16.160  1.00  0.00      B    H  
ATOM   4335  H2  HOH B1439      28.836  36.824  15.713  1.00  0.00      B    H  
ATOM   4336  O   HOH B1440       1.463  17.918  16.276  1.00  0.00      B    O  
ATOM   4337  H1  HOH B1440       2.192  18.456  16.795  1.00  0.00      B    H  
ATOM   4338  H2  HOH B1440       1.932  17.397  15.492  1.00  0.00      B    H  
ATOM   4339  O   HOH B1441      38.226  35.397   3.802  1.00  0.00      B    O  
ATOM   4340  H1  HOH B1441      39.055  35.926   3.950  1.00  0.00      B    H  
ATOM   4341  H2  HOH B1441      37.816  35.610   2.941  1.00  0.00      B    H  
ATOM   4342  O   HOH B1442       1.098  14.957  23.698  1.00  0.00      B    O  
ATOM   4343  H1  HOH B1442       1.486  14.011  23.940  1.00  0.00      B    H  
ATOM   4344  H2  HOH B1442       1.631  15.329  22.943  1.00  0.00      B    H  
ATOM   4345  O   HOH B1443      14.195  14.117   1.104  1.00  0.00      B    O  
ATOM   4346  H1  HOH B1443      14.884  14.816   1.396  1.00  0.00      B    H  
ATOM   4347  H2  HOH B1443      14.682  13.198   1.201  1.00  0.00      B    H  
ATOM   4348  O   HOH B1444      36.848   4.703  33.804  1.00  0.00      B    O  
ATOM   4349  H1  HOH B1444      37.415   4.120  33.215  1.00  0.00      B    H  
ATOM   4350  H2  HOH B1444      36.047   4.250  34.216  1.00  0.00      B    H  
ATOM   4351  O   HOH B1445       6.147  24.097  37.965  1.00  0.00      B    O  
ATOM   4352  H1  HOH B1445       7.095  23.963  37.605  1.00  0.00      B    H  
ATOM   4353  H2  HOH B1445       6.127  24.854  38.664  1.00  0.00      B    H  
ATOM   4354  O   HOH B1446       0.552  11.869   8.844  1.00  0.00      B    O  
ATOM   4355  H1  HOH B1446       1.316  12.538   8.738  1.00  0.00      B    H  
ATOM   4356  H2  HOH B1446      -0.091  12.328   9.438  1.00  0.00      B    H  
ATOM   4357  O   HOH B1447       7.667  32.839  27.691  1.00  0.00      B    O  
ATOM   4358  H1  HOH B1447       8.628  32.507  27.508  1.00  0.00      B    H  
ATOM   4359  H2  HOH B1447       7.700  33.829  27.827  1.00  0.00      B    H  
ATOM   4360  O   HOH B1448       1.822   6.475   6.637  1.00  0.00      B    O  
ATOM   4361  H1  HOH B1448       0.798   6.615   6.600  1.00  0.00      B    H  
ATOM   4362  H2  HOH B1448       2.064   6.348   5.663  1.00  0.00      B    H  
ATOM   4363  O   HOH B1449      12.464  30.364  11.212  1.00  0.00      B    O  
ATOM   4364  H1  HOH B1449      13.177  30.053  11.876  1.00  0.00      B    H  
ATOM   4365  H2  HOH B1449      11.595  30.055  11.633  1.00  0.00      B    H  
ATOM   4366  O   HOH B1450      10.293  29.123  38.197  1.00  0.00      B    O  
ATOM   4367  H1  HOH B1450      10.360  28.356  37.525  1.00  0.00      B    H  
ATOM   4368  H2  HOH B1450       9.440  28.942  38.747  1.00  0.00      B    H  
ATOM   4369  O   HOH B1451       6.310  20.590  31.587  1.00  0.00      B    O  
ATOM   4370  H1  HOH B1451       6.432  20.242  30.686  1.00  0.00      B    H  
ATOM   4371  H2  HOH B1451       6.404  19.754  32.191  1.00  0.00      B    H  
ATOM   4372  O   HOH B1452      10.452  26.985  36.407  1.00  0.00      B    O  
ATOM   4373  H1  HOH B1452       9.963  26.888  35.549  1.00  0.00      B    H  
ATOM   4374  H2  HOH B1452      10.689  26.005  36.675  1.00  0.00      B    H  
ATOM   4375  O   HOH B1453      20.803   1.575  11.231  1.00  0.00      B    O  
ATOM   4376  H1  HOH B1453      21.117   1.673  10.277  1.00  0.00      B    H  
ATOM   4377  H2  HOH B1453      20.473   2.444  11.662  1.00  0.00      B    H  
ATOM   4378  O   HOH B1454      16.882  12.980  12.324  1.00  0.00      B    O  
ATOM   4379  H1  HOH B1454      16.315  12.550  11.587  1.00  0.00      B    H  
ATOM   4380  H2  HOH B1454      16.501  12.668  13.177  1.00  0.00      B    H  
ATOM   4381  O   HOH B1455       6.325  30.449  34.211  1.00  0.00      B    O  
ATOM   4382  H1  HOH B1455       7.058  30.103  33.636  1.00  0.00      B    H  
ATOM   4383  H2  HOH B1455       6.035  29.660  34.799  1.00  0.00      B    H  
ATOM   4384  O   HOH B1456      34.256   5.221  30.959  1.00  0.00      B    O  
ATOM   4385  H1  HOH B1456      34.757   6.065  31.038  1.00  0.00      B    H  
ATOM   4386  H2  HOH B1456      34.609   4.762  30.131  1.00  0.00      B    H  
ATOM   4387  O   HOH B1457      36.492   3.047  11.509  1.00  0.00      B    O  
ATOM   4388  H1  HOH B1457      36.205   3.336  12.432  1.00  0.00      B    H  
ATOM   4389  H2  HOH B1457      36.264   3.776  10.790  1.00  0.00      B    H  
ATOM   4390  O   HOH B1458      36.783  33.953  37.534  1.00  0.00      B    O  
ATOM   4391  H1  HOH B1458      37.039  33.288  38.240  1.00  0.00      B    H  
ATOM   4392  H2  HOH B1458      35.837  33.720  37.260  1.00  0.00      B    H  
ATOM   4393  O   HOH B1459      26.523  31.645  33.339  1.00  0.00      B    O  
ATOM   4394  H1  HOH B1459      25.690  31.899  33.880  1.00  0.00      B    H  
ATOM   4395  H2  HOH B1459      26.846  32.521  32.995  1.00  0.00      B    H  
ATOM   4396  O   HOH B1460      19.657  24.323  23.746  1.00  0.00      B    O  
ATOM   4397  H1  HOH B1460      20.626  24.333  23.644  1.00  0.00      B    H  
ATOM   4398  H2  HOH B1460      19.239  24.073  22.881  1.00  0.00      B    H  
ATOM   4399  O   HOH B1461      22.392  32.201   9.641  1.00  0.00      B    O  
ATOM   4400  H1  HOH B1461      23.272  31.947   9.154  1.00  0.00      B    H  
ATOM   4401  H2  HOH B1461      22.218  31.467  10.311  1.00  0.00      B    H  
ATOM   4402  O   HOH B1462      24.567   0.736  14.249  1.00  0.00      B    O  
ATOM   4403  H1  HOH B1462      23.641   1.079  14.519  1.00  0.00      B    H  
ATOM   4404  H2  HOH B1462      24.779   0.042  14.948  1.00  0.00      B    H  
ATOM   4405  O   HOH B1463      34.133   8.825  28.097  1.00  0.00      B    O  
ATOM   4406  H1  HOH B1463      34.136   9.740  27.773  1.00  0.00      B    H  
ATOM   4407  H2  HOH B1463      33.812   8.913  29.040  1.00  0.00      B    H  
ATOM   4408  O   HOH B1464      35.079  29.350  21.121  1.00  0.00      B    O  
ATOM   4409  H1  HOH B1464      35.391  28.412  20.832  1.00  0.00      B    H  
ATOM   4410  H2  HOH B1464      35.857  29.837  21.544  1.00  0.00      B    H  
ATOM   4411  O   HOH B1465      18.506  25.560  20.962  1.00  0.00      B    O  
ATOM   4412  H1  HOH B1465      19.507  25.494  21.014  1.00  0.00      B    H  
ATOM   4413  H2  HOH B1465      18.221  26.345  21.548  1.00  0.00      B    H  
ATOM   4414  O   HOH B1466       3.233  13.312  31.816  1.00  0.00      B    O  
ATOM   4415  H1  HOH B1466       2.363  13.355  31.335  1.00  0.00      B    H  
ATOM   4416  H2  HOH B1466       3.987  12.915  31.266  1.00  0.00      B    H  
ATOM   4417  O   HOH B1467      17.363   6.117   7.618  1.00  0.00      B    O  
ATOM   4418  H1  HOH B1467      17.201   5.287   8.194  1.00  0.00      B    H  
ATOM   4419  H2  HOH B1467      18.278   6.034   7.200  1.00  0.00      B    H  
ATOM   4420  O   HOH B1468      17.467   1.648  32.739  1.00  0.00      B    O  
ATOM   4421  H1  HOH B1468      17.899   1.504  31.824  1.00  0.00      B    H  
ATOM   4422  H2  HOH B1468      17.168   0.755  33.117  1.00  0.00      B    H  
ATOM   4423  O   HOH B1469      36.075  18.210  13.176  1.00  0.00      B    O  
ATOM   4424  H1  HOH B1469      35.469  18.228  14.031  1.00  0.00      B    H  
ATOM   4425  H2  HOH B1469      35.516  18.042  12.342  1.00  0.00      B    H  
ATOM   4426  O   HOH B1470      36.215  30.998  37.181  1.00  0.00      B    O  
ATOM   4427  H1  HOH B1470      35.572  31.766  37.204  1.00  0.00      B    H  
ATOM   4428  H2  HOH B1470      36.758  31.047  38.073  1.00  0.00      B    H  
ATOM   4429  O   HOH B1471      17.675  21.001   5.177  1.00  0.00      B    O  
ATOM   4430  H1  HOH B1471      18.133  21.049   6.027  1.00  0.00      B    H  
ATOM   4431  H2  HOH B1471      16.811  21.459   5.297  1.00  0.00      B    H  
ATOM   4432  O   HOH B1472       7.147  25.051  30.859  1.00  0.00      B    O  
ATOM   4433  H1  HOH B1472       6.760  25.618  31.640  1.00  0.00      B    H  
ATOM   4434  H2  HOH B1472       7.370  24.186  31.278  1.00  0.00      B    H  
ATOM   4435  O   HOH B1473      28.747   3.186   9.697  1.00  0.00      B    O  
ATOM   4436  H1  HOH B1473      28.517   2.182   9.568  1.00  0.00      B    H  
ATOM   4437  H2  HOH B1473      29.113   3.271  10.629  1.00  0.00      B    H  
ATOM   4438  O   HOH B1474      21.048   1.029  28.128  1.00  0.00      B    O  
ATOM   4439  H1  HOH B1474      21.101   0.946  29.087  1.00  0.00      B    H  
ATOM   4440  H2  HOH B1474      22.021   0.865  27.768  1.00  0.00      B    H  
ATOM   4441  O   HOH B1475      32.254  33.795  34.456  1.00  0.00      B    O  
ATOM   4442  H1  HOH B1475      31.516  34.027  35.132  1.00  0.00      B    H  
ATOM   4443  H2  HOH B1475      31.916  34.173  33.565  1.00  0.00      B    H  
ATOM   4444  O   HOH B1476       0.541  37.947  15.224  1.00  0.00      B    O  
ATOM   4445  H1  HOH B1476      -0.295  38.552  15.530  1.00  0.00      B    H  
ATOM   4446  H2  HOH B1476       1.107  37.781  16.053  1.00  0.00      B    H  
ATOM   4447  O   HOH B1477      16.063   8.012   9.252  1.00  0.00      B    O  
ATOM   4448  H1  HOH B1477      15.236   8.395   8.738  1.00  0.00      B    H  
ATOM   4449  H2  HOH B1477      16.283   7.123   8.874  1.00  0.00      B    H  
ATOM   4450  O   HOH B1478      33.298  15.977   0.484  1.00  0.00      B    O  
ATOM   4451  H1  HOH B1478      33.440  15.008   0.137  1.00  0.00      B    H  
ATOM   4452  H2  HOH B1478      32.350  16.246   0.270  1.00  0.00      B    H  
ATOM   4453  O   HOH B1479       0.464  13.678   3.617  1.00  0.00      B    O  
ATOM   4454  H1  HOH B1479       0.306  14.656   3.826  1.00  0.00      B    H  
ATOM   4455  H2  HOH B1479       0.980  13.431   4.376  1.00  0.00      B    H  
ATOM   4456  O   HOH B1480       9.245   5.456  26.813  1.00  0.00      B    O  
ATOM   4457  H1  HOH B1480       8.724   5.749  25.988  1.00  0.00      B    H  
ATOM   4458  H2  HOH B1480       9.186   4.433  26.840  1.00  0.00      B    H  
ATOM   4459  O   HOH B1481       3.533  36.151  22.689  1.00  0.00      B    O  
ATOM   4460  H1  HOH B1481       4.100  36.317  21.890  1.00  0.00      B    H  
ATOM   4461  H2  HOH B1481       2.590  36.147  22.368  1.00  0.00      B    H  
ATOM   4462  O   HOH B1482       5.252   2.298  13.447  1.00  0.00      B    O  
ATOM   4463  H1  HOH B1482       5.800   3.180  13.564  1.00  0.00      B    H  
ATOM   4464  H2  HOH B1482       5.248   2.113  12.456  1.00  0.00      B    H  
ATOM   4465  O   HOH B1483      29.582  23.952  19.560  1.00  0.00      B    O  
ATOM   4466  H1  HOH B1483      29.031  23.295  20.126  1.00  0.00      B    H  
ATOM   4467  H2  HOH B1483      30.471  23.540  19.328  1.00  0.00      B    H  
ATOM   4468  O   HOH B1484      27.154  21.646  17.713  1.00  0.00      B    O  
ATOM   4469  H1  HOH B1484      27.553  21.960  18.561  1.00  0.00      B    H  
ATOM   4470  H2  HOH B1484      26.647  22.474  17.378  1.00  0.00      B    H  
ATOM   4471  O   HOH B1485      26.660   7.242   1.038  1.00  0.00      B    O  
ATOM   4472  H1  HOH B1485      27.084   6.562   1.753  1.00  0.00      B    H  
ATOM   4473  H2  HOH B1485      25.763   6.839   0.953  1.00  0.00      B    H  
ATOM   4474  O   HOH B1486       4.804  28.318  28.092  1.00  0.00      B    O  
ATOM   4475  H1  HOH B1486       5.573  28.357  27.428  1.00  0.00      B    H  
ATOM   4476  H2  HOH B1486       3.932  28.505  27.625  1.00  0.00      B    H  
ATOM   4477  O   HOH B1487       5.312   9.598  16.398  1.00  0.00      B    O  
ATOM   4478  H1  HOH B1487       5.551  10.567  16.353  1.00  0.00      B    H  
ATOM   4479  H2  HOH B1487       4.332   9.515  16.189  1.00  0.00      B    H  
ATOM   4480  O   HOH B1488       7.634  11.309  13.426  1.00  0.00      B    O  
ATOM   4481  H1  HOH B1488       7.445  12.139  13.984  1.00  0.00      B    H  
ATOM   4482  H2  HOH B1488       8.217  11.613  12.644  1.00  0.00      B    H  
ATOM   4483  O   HOH B1489      22.502  33.064  24.709  1.00  0.00      B    O  
ATOM   4484  H1  HOH B1489      22.442  32.204  25.224  1.00  0.00      B    H  
ATOM   4485  H2  HOH B1489      21.951  33.038  23.854  1.00  0.00      B    H  
ATOM   4486  O   HOH B1490      19.174  36.226  27.577  1.00  0.00      B    O  
ATOM   4487  H1  HOH B1490      18.376  35.856  27.021  1.00  0.00      B    H  
ATOM   4488  H2  HOH B1490      19.877  35.545  27.615  1.00  0.00      B    H  
ATOM   4489  O   HOH B1491      16.608   6.525  29.350  1.00  0.00      B    O  
ATOM   4490  H1  HOH B1491      16.097   5.784  29.872  1.00  0.00      B    H  
ATOM   4491  H2  HOH B1491      16.370   6.201  28.388  1.00  0.00      B    H  
ATOM   4492  O   HOH B1492      13.074  31.441  16.262  1.00  0.00      B    O  
ATOM   4493  H1  HOH B1492      13.596  31.540  15.392  1.00  0.00      B    H  
ATOM   4494  H2  HOH B1492      13.787  31.417  16.931  1.00  0.00      B    H  
ATOM   4495  O   HOH B1493      25.629  38.807   2.416  1.00  0.00      B    O  
ATOM   4496  H1  HOH B1493      26.383  39.062   3.012  1.00  0.00      B    H  
ATOM   4497  H2  HOH B1493      26.065  38.490   1.512  1.00  0.00      B    H  
ATOM   4498  O   HOH B1494      21.487  32.901   0.943  1.00  0.00      B    O  
ATOM   4499  H1  HOH B1494      21.931  33.790   0.863  1.00  0.00      B    H  
ATOM   4500  H2  HOH B1494      20.860  32.875   1.796  1.00  0.00      B    H  
ATOM   4501  O   HOH B1495      35.852   4.428   7.366  1.00  0.00      B    O  
ATOM   4502  H1  HOH B1495      36.746   3.939   7.525  1.00  0.00      B    H  
ATOM   4503  H2  HOH B1495      36.031   5.446   7.286  1.00  0.00      B    H  
ATOM   4504  O   HOH B1496       5.498  32.649  33.022  1.00  0.00      B    O  
ATOM   4505  H1  HOH B1496       4.537  32.823  32.923  1.00  0.00      B    H  
ATOM   4506  H2  HOH B1496       5.663  31.681  33.288  1.00  0.00      B    H  
ATOM   4507  O   HOH B1497      17.125  33.303  32.453  1.00  0.00      B    O  
ATOM   4508  H1  HOH B1497      17.722  34.127  32.193  1.00  0.00      B    H  
ATOM   4509  H2  HOH B1497      16.240  33.459  32.117  1.00  0.00      B    H  
ATOM   4510  O   HOH B1498      36.955  32.170  32.274  1.00  0.00      B    O  
ATOM   4511  H1  HOH B1498      36.300  32.764  32.773  1.00  0.00      B    H  
ATOM   4512  H2  HOH B1498      37.223  31.473  32.971  1.00  0.00      B    H  
ATOM   4513  O   HOH B1499      19.632  33.578  26.713  1.00  0.00      B    O  
ATOM   4514  H1  HOH B1499      19.522  33.485  25.668  1.00  0.00      B    H  
ATOM   4515  H2  HOH B1499      20.602  33.233  26.914  1.00  0.00      B    H  
ATOM   4516  O   HOH B1500      33.367  13.041  23.271  1.00  0.00      B    O  
ATOM   4517  H1  HOH B1500      33.905  13.123  24.128  1.00  0.00      B    H  
ATOM   4518  H2  HOH B1500      32.442  13.319  23.514  1.00  0.00      B    H  
ATOM   4519  O   HOH B1501      19.378  21.782  33.244  1.00  0.00      B    O  
ATOM   4520  H1  HOH B1501      19.601  20.772  33.216  1.00  0.00      B    H  
ATOM   4521  H2  HOH B1501      20.167  22.230  33.657  1.00  0.00      B    H  
ATOM   4522  O   HOH B1502      18.565   4.860   0.056  1.00  0.00      B    O  
ATOM   4523  H1  HOH B1502      18.787   3.901  -0.250  1.00  0.00      B    H  
ATOM   4524  H2  HOH B1502      19.416   5.337   0.336  1.00  0.00      B    H  
ATOM   4525  O   HOH B1503      11.687  15.081  35.085  1.00  0.00      B    O  
ATOM   4526  H1  HOH B1503      11.664  14.114  34.808  1.00  0.00      B    H  
ATOM   4527  H2  HOH B1503      12.444  15.155  35.707  1.00  0.00      B    H  
ATOM   4528  O   HOH B1504      37.356  35.633   6.843  1.00  0.00      B    O  
ATOM   4529  H1  HOH B1504      37.764  34.932   7.461  1.00  0.00      B    H  
ATOM   4530  H2  HOH B1504      37.425  35.302   5.880  1.00  0.00      B    H  
ATOM   4531  O   HOH B1505       7.342  11.900  33.466  1.00  0.00      B    O  
ATOM   4532  H1  HOH B1505       7.085  11.519  32.560  1.00  0.00      B    H  
ATOM   4533  H2  HOH B1505       8.025  11.268  33.846  1.00  0.00      B    H  
ATOM   4534  O   HOH B1506       4.649  33.929  12.290  1.00  0.00      B    O  
ATOM   4535  H1  HOH B1506       4.720  33.400  13.205  1.00  0.00      B    H  
ATOM   4536  H2  HOH B1506       4.712  33.221  11.511  1.00  0.00      B    H  
ATOM   4537  O   HOH B1507       7.524  29.763  38.445  1.00  0.00      B    O  
ATOM   4538  H1  HOH B1507       7.484  30.614  38.987  1.00  0.00      B    H  
ATOM   4539  H2  HOH B1507       7.656  30.127  37.441  1.00  0.00      B    H  
ATOM   4540  O   HOH B1508      24.653  10.063  18.178  1.00  0.00      B    O  
ATOM   4541  H1  HOH B1508      24.886   9.839  17.216  1.00  0.00      B    H  
ATOM   4542  H2  HOH B1508      25.112   9.401  18.757  1.00  0.00      B    H  
ATOM   4543  O   HOH B1509       6.964  14.525  36.030  1.00  0.00      B    O  
ATOM   4544  H1  HOH B1509       7.630  15.299  35.872  1.00  0.00      B    H  
ATOM   4545  H2  HOH B1509       6.603  14.285  35.158  1.00  0.00      B    H  
ATOM   4546  O   HOH B1510      33.724  17.038   6.709  1.00  0.00      B    O  
ATOM   4547  H1  HOH B1510      32.767  16.768   6.546  1.00  0.00      B    H  
ATOM   4548  H2  HOH B1510      33.755  17.647   7.479  1.00  0.00      B    H  
ATOM   4549  O   HOH B1511      30.736  15.124  29.305  1.00  0.00      B    O  
ATOM   4550  H1  HOH B1511      31.249  16.054  29.200  1.00  0.00      B    H  
ATOM   4551  H2  HOH B1511      30.886  14.623  28.433  1.00  0.00      B    H  
ATOM   4552  O   HOH B1512      16.862   4.211  33.289  1.00  0.00      B    O  
ATOM   4553  H1  HOH B1512      17.626   4.854  33.600  1.00  0.00      B    H  
ATOM   4554  H2  HOH B1512      17.284   3.315  33.256  1.00  0.00      B    H  
ATOM   4555  O   HOH B1513      22.895  30.120  32.924  1.00  0.00      B    O  
ATOM   4556  H1  HOH B1513      23.712  29.896  33.414  1.00  0.00      B    H  
ATOM   4557  H2  HOH B1513      22.991  29.575  32.032  1.00  0.00      B    H  
ATOM   4558  O   HOH B1514      23.205  19.856  10.710  1.00  0.00      B    O  
ATOM   4559  H1  HOH B1514      23.827  19.350  11.329  1.00  0.00      B    H  
ATOM   4560  H2  HOH B1514      23.719  20.230   9.928  1.00  0.00      B    H  
ATOM   4561  O   HOH B1515      26.612  36.132  29.378  1.00  0.00      B    O  
ATOM   4562  H1  HOH B1515      27.401  35.552  28.992  1.00  0.00      B    H  
ATOM   4563  H2  HOH B1515      27.144  36.839  29.868  1.00  0.00      B    H  
ATOM   4564  O   HOH B1516      31.229  20.867  16.468  1.00  0.00      B    O  
ATOM   4565  H1  HOH B1516      30.954  21.607  15.797  1.00  0.00      B    H  
ATOM   4566  H2  HOH B1516      32.271  20.662  16.357  1.00  0.00      B    H  
ATOM   4567  O   HOH B1517       4.411   3.882  26.739  1.00  0.00      B    O  
ATOM   4568  H1  HOH B1517       3.690   4.210  27.340  1.00  0.00      B    H  
ATOM   4569  H2  HOH B1517       4.072   3.850  25.769  1.00  0.00      B    H  
ATOM   4570  O   HOH B1518      29.460  10.742  18.466  1.00  0.00      B    O  
ATOM   4571  H1  HOH B1518      29.476  11.632  19.010  1.00  0.00      B    H  
ATOM   4572  H2  HOH B1518      29.907  10.845  17.565  1.00  0.00      B    H  
ATOM   4573  O   HOH B1519       2.071  26.469   3.939  1.00  0.00      B    O  
ATOM   4574  H1  HOH B1519       3.021  26.282   3.823  1.00  0.00      B    H  
ATOM   4575  H2  HOH B1519       1.698  26.001   4.801  1.00  0.00      B    H  
ATOM   4576  O   HOH B1520       6.639   7.503  11.820  1.00  0.00      B    O  
ATOM   4577  H1  HOH B1520       6.276   8.476  11.800  1.00  0.00      B    H  
ATOM   4578  H2  HOH B1520       6.498   7.215  12.753  1.00  0.00      B    H  
ATOM   4579  O   HOH B1521       4.203  24.484  26.793  1.00  0.00      B    O  
ATOM   4580  H1  HOH B1521       4.910  23.888  27.145  1.00  0.00      B    H  
ATOM   4581  H2  HOH B1521       4.025  25.198  27.494  1.00  0.00      B    H  
ATOM   4582  O   HOH B1522      16.143  38.927  21.339  1.00  0.00      B    O  
ATOM   4583  H1  HOH B1522      16.722  38.129  21.092  1.00  0.00      B    H  
ATOM   4584  H2  HOH B1522      15.789  38.737  22.263  1.00  0.00      B    H  
ATOM   4585  O   HOH B1523      22.659  34.997  32.337  1.00  0.00      B    O  
ATOM   4586  H1  HOH B1523      22.964  34.110  31.907  1.00  0.00      B    H  
ATOM   4587  H2  HOH B1523      23.244  35.657  31.863  1.00  0.00      B    H  
ATOM   4588  O   HOH B1524      37.841  33.765   8.986  1.00  0.00      B    O  
ATOM   4589  H1  HOH B1524      37.927  34.693   9.436  1.00  0.00      B    H  
ATOM   4590  H2  HOH B1524      38.408  33.137   9.537  1.00  0.00      B    H  
ATOM   4591  O   HOH B1525      36.047  30.294   4.667  1.00  0.00      B    O  
ATOM   4592  H1  HOH B1525      35.123  30.143   5.051  1.00  0.00      B    H  
ATOM   4593  H2  HOH B1525      36.698  29.638   5.095  1.00  0.00      B    H  
ATOM   4594  O   HOH B1526       6.407  32.509  18.013  1.00  0.00      B    O  
ATOM   4595  H1  HOH B1526       7.147  32.482  17.381  1.00  0.00      B    H  
ATOM   4596  H2  HOH B1526       5.713  31.882  17.663  1.00  0.00      B    H  
ATOM   4597  O   HOH B1527      11.877   8.052  22.009  1.00  0.00      B    O  
ATOM   4598  H1  HOH B1527      11.513   8.991  21.941  1.00  0.00      B    H  
ATOM   4599  H2  HOH B1527      12.891   8.195  21.959  1.00  0.00      B    H  
ATOM   4600  O   HOH B1528      25.314  33.442  24.679  1.00  0.00      B    O  
ATOM   4601  H1  HOH B1528      24.384  33.094  24.664  1.00  0.00      B    H  
ATOM   4602  H2  HOH B1528      25.836  33.074  23.885  1.00  0.00      B    H  
ATOM   4603  O   HOH B1529      32.143  11.225   0.077  1.00  0.00      B    O  
ATOM   4604  H1  HOH B1529      31.493  11.058   0.874  1.00  0.00      B    H  
ATOM   4605  H2  HOH B1529      32.634  10.359  -0.082  1.00  0.00      B    H  
ATOM   4606  O   HOH B1530      24.614   4.945  34.432  1.00  0.00      B    O  
ATOM   4607  H1  HOH B1530      24.906   4.461  33.573  1.00  0.00      B    H  
ATOM   4608  H2  HOH B1530      23.859   4.408  34.858  1.00  0.00      B    H  
ATOM   4609  O   HOH B1531       8.375  37.346  10.330  1.00  0.00      B    O  
ATOM   4610  H1  HOH B1531       8.412  36.344  10.220  1.00  0.00      B    H  
ATOM   4611  H2  HOH B1531       7.458  37.674  10.100  1.00  0.00      B    H  
ATOM   4612  O   HOH B1532       9.951  16.212  28.163  1.00  0.00      B    O  
ATOM   4613  H1  HOH B1532       9.844  15.241  28.530  1.00  0.00      B    H  
ATOM   4614  H2  HOH B1532      10.179  16.245  27.194  1.00  0.00      B    H  
ATOM   4615  O   HOH B1533      33.169  17.266   9.514  1.00  0.00      B    O  
ATOM   4616  H1  HOH B1533      32.962  16.278   9.578  1.00  0.00      B    H  
ATOM   4617  H2  HOH B1533      32.345  17.802   9.740  1.00  0.00      B    H  
ATOM   4618  O   HOH B1534       1.630   9.949  14.612  1.00  0.00      B    O  
ATOM   4619  H1  HOH B1534       2.053   9.371  15.369  1.00  0.00      B    H  
ATOM   4620  H2  HOH B1534       1.819   9.454  13.712  1.00  0.00      B    H  
ATOM   4621  O   HOH B1535      17.112  26.921  37.731  1.00  0.00      B    O  
ATOM   4622  H1  HOH B1535      16.151  26.621  37.769  1.00  0.00      B    H  
ATOM   4623  H2  HOH B1535      17.642  26.322  38.419  1.00  0.00      B    H  
ATOM   4624  O   HOH B1536      12.004  24.839  34.749  1.00  0.00      B    O  
ATOM   4625  H1  HOH B1536      11.661  25.461  33.966  1.00  0.00      B    H  
ATOM   4626  H2  HOH B1536      12.153  23.957  34.323  1.00  0.00      B    H  
ATOM   4627  O   HOH B1537      18.703  37.773   0.601  1.00  0.00      B    O  
ATOM   4628  H1  HOH B1537      18.515  38.695   0.298  1.00  0.00      B    H  
ATOM   4629  H2  HOH B1537      19.398  37.320  -0.026  1.00  0.00      B    H  
ATOM   4630  O   HOH B1538      34.931   1.113  11.276  1.00  0.00      B    O  
ATOM   4631  H1  HOH B1538      34.219   1.755  10.850  1.00  0.00      B    H  
ATOM   4632  H2  HOH B1538      35.750   1.675  11.396  1.00  0.00      B    H  
ATOM   4633  O   HOH B1539      37.319   5.553  24.331  1.00  0.00      B    O  
ATOM   4634  H1  HOH B1539      37.350   4.526  24.208  1.00  0.00      B    H  
ATOM   4635  H2  HOH B1539      37.964   5.782  23.624  1.00  0.00      B    H  
ATOM   4636  O   HOH B1540      19.453  18.580   1.294  1.00  0.00      B    O  
ATOM   4637  H1  HOH B1540      20.442  18.655   1.272  1.00  0.00      B    H  
ATOM   4638  H2  HOH B1540      19.113  18.748   0.313  1.00  0.00      B    H  
ATOM   4639  O   HOH B1541      28.835   7.837  38.210  1.00  0.00      B    O  
ATOM   4640  H1  HOH B1541      28.099   7.588  38.918  1.00  0.00      B    H  
ATOM   4641  H2  HOH B1541      29.639   7.337  38.409  1.00  0.00      B    H  
ATOM   4642  O   HOH B1542      39.104  11.390  22.973  1.00  0.00      B    O  
ATOM   4643  H1  HOH B1542      38.510  10.845  23.621  1.00  0.00      B    H  
ATOM   4644  H2  HOH B1542      39.413  10.843  22.215  1.00  0.00      B    H  
ATOM   4645  O   HOH B1543       0.711  22.389  34.603  1.00  0.00      B    O  
ATOM   4646  H1  HOH B1543       0.810  21.359  34.719  1.00  0.00      B    H  
ATOM   4647  H2  HOH B1543       0.612  22.462  33.653  1.00  0.00      B    H  
ATOM   4648  O   HOH B1544      14.920  17.724  11.219  1.00  0.00      B    O  
ATOM   4649  H1  HOH B1544      14.879  16.757  11.555  1.00  0.00      B    H  
ATOM   4650  H2  HOH B1544      15.833  18.109  11.427  1.00  0.00      B    H  
ATOM   4651  O   HOH B1545      29.634  25.831  11.824  1.00  0.00      B    O  
ATOM   4652  H1  HOH B1545      30.660  25.811  12.073  1.00  0.00      B    H  
ATOM   4653  H2  HOH B1545      29.129  26.022  12.645  1.00  0.00      B    H  
ATOM   4654  O   HOH B1546      26.512   5.646  30.937  1.00  0.00      B    O  
ATOM   4655  H1  HOH B1546      25.929   4.895  31.354  1.00  0.00      B    H  
ATOM   4656  H2  HOH B1546      26.814   6.277  31.726  1.00  0.00      B    H  
ATOM   4657  O   HOH B1547      16.835  25.347  28.928  1.00  0.00      B    O  
ATOM   4658  H1  HOH B1547      17.640  24.795  28.653  1.00  0.00      B    H  
ATOM   4659  H2  HOH B1547      17.135  26.288  28.806  1.00  0.00      B    H  
ATOM   4660  O   HOH B1548      23.886  32.200  34.504  1.00  0.00      B    O  
ATOM   4661  H1  HOH B1548      23.791  31.981  35.527  1.00  0.00      B    H  
ATOM   4662  H2  HOH B1548      23.140  31.726  34.009  1.00  0.00      B    H  
ATOM   4663  O   HOH B1549       3.585   3.763   3.608  1.00  0.00      B    O  
ATOM   4664  H1  HOH B1549       4.567   4.141   3.415  1.00  0.00      B    H  
ATOM   4665  H2  HOH B1549       3.655   3.106   4.370  1.00  0.00      B    H  
ATOM   4666  O   HOH B1550      29.469  23.988  33.388  1.00  0.00      B    O  
ATOM   4667  H1  HOH B1550      29.039  23.503  34.176  1.00  0.00      B    H  
ATOM   4668  H2  HOH B1550      30.444  23.673  33.359  1.00  0.00      B    H  
ATOM   4669  O   HOH B1551      26.268  38.922  18.738  1.00  0.00      B    O  
ATOM   4670  H1  HOH B1551      26.546  38.045  19.166  1.00  0.00      B    H  
ATOM   4671  H2  HOH B1551      25.242  39.068  18.887  1.00  0.00      B    H  
ATOM   4672  O   HOH B1552      19.585  27.670   0.720  1.00  0.00      B    O  
ATOM   4673  H1  HOH B1552      20.328  27.569   1.400  1.00  0.00      B    H  
ATOM   4674  H2  HOH B1552      19.004  26.849   0.825  1.00  0.00      B    H  
ATOM   4675  O   HOH B1553      29.057   7.017  20.078  1.00  0.00      B    O  
ATOM   4676  H1  HOH B1553      30.022   6.993  20.402  1.00  0.00      B    H  
ATOM   4677  H2  HOH B1553      28.662   6.121  20.263  1.00  0.00      B    H  
ATOM   4678  O   HOH B1554      16.836  25.118  18.975  1.00  0.00      B    O  
ATOM   4679  H1  HOH B1554      17.382  25.549  19.748  1.00  0.00      B    H  
ATOM   4680  H2  HOH B1554      17.310  24.198  18.845  1.00  0.00      B    H  
ATOM   4681  O   HOH B1555      34.299  33.228  12.512  1.00  0.00      B    O  
ATOM   4682  H1  HOH B1555      33.875  32.606  11.827  1.00  0.00      B    H  
ATOM   4683  H2  HOH B1555      34.257  32.758  13.401  1.00  0.00      B    H  
ATOM   4684  O   HOH B1556      24.696  29.752   5.741  1.00  0.00      B    O  
ATOM   4685  H1  HOH B1556      24.288  30.189   4.915  1.00  0.00      B    H  
ATOM   4686  H2  HOH B1556      25.367  29.043   5.431  1.00  0.00      B    H  
ATOM   4687  O   HOH B1557      36.075  23.729  34.492  1.00  0.00      B    O  
ATOM   4688  H1  HOH B1557      35.214  23.962  34.975  1.00  0.00      B    H  
ATOM   4689  H2  HOH B1557      36.759  23.463  35.196  1.00  0.00      B    H  
ATOM   4690  O   HOH B1558      26.897  16.954  35.334  1.00  0.00      B    O  
ATOM   4691  H1  HOH B1558      26.826  16.197  35.990  1.00  0.00      B    H  
ATOM   4692  H2  HOH B1558      26.179  17.677  35.558  1.00  0.00      B    H  
ATOM   4693  O   HOH B1559      25.956  29.296  18.957  1.00  0.00      B    O  
ATOM   4694  H1  HOH B1559      26.185  29.710  19.829  1.00  0.00      B    H  
ATOM   4695  H2  HOH B1559      26.523  29.721  18.233  1.00  0.00      B    H  
ATOM   4696  O   HOH B1560      25.637   5.660  21.334  1.00  0.00      B    O  
ATOM   4697  H1  HOH B1560      24.983   5.118  21.906  1.00  0.00      B    H  
ATOM   4698  H2  HOH B1560      26.130   6.294  21.948  1.00  0.00      B    H  
ATOM   4699  O   HOH B1561      25.412  32.271  29.825  1.00  0.00      B    O  
ATOM   4700  H1  HOH B1561      26.106  31.797  30.480  1.00  0.00      B    H  
ATOM   4701  H2  HOH B1561      24.537  32.260  30.358  1.00  0.00      B    H  
ATOM   4702  O   HOH B1562      38.990  33.720  35.756  1.00  0.00      B    O  
ATOM   4703  H1  HOH B1562      38.117  33.592  36.220  1.00  0.00      B    H  
ATOM   4704  H2  HOH B1562      38.916  34.715  35.416  1.00  0.00      B    H  
ATOM   4705  O   HOH B1563      29.738  30.167  28.147  1.00  0.00      B    O  
ATOM   4706  H1  HOH B1563      29.176  29.336  27.933  1.00  0.00      B    H  
ATOM   4707  H2  HOH B1563      29.584  30.798  27.407  1.00  0.00      B    H  
ATOM   4708  O   HOH B1564      30.810  37.401  18.948  1.00  0.00      B    O  
ATOM   4709  H1  HOH B1564      30.166  36.816  19.442  1.00  0.00      B    H  
ATOM   4710  H2  HOH B1564      30.455  38.360  18.997  1.00  0.00      B    H  
ATOM   4711  O   HOH B1565      31.992   6.417  18.415  1.00  0.00      B    O  
ATOM   4712  H1  HOH B1565      31.522   5.574  18.123  1.00  0.00      B    H  
ATOM   4713  H2  HOH B1565      31.958   6.453  19.432  1.00  0.00      B    H  
ATOM   4714  O   HOH B1566      18.383  29.036  24.597  1.00  0.00      B    O  
ATOM   4715  H1  HOH B1566      19.170  29.068  23.973  1.00  0.00      B    H  
ATOM   4716  H2  HOH B1566      17.902  29.943  24.491  1.00  0.00      B    H  
ATOM   4717  O   HOH B1567      33.340  20.450  25.851  1.00  0.00      B    O  
ATOM   4718  H1  HOH B1567      34.219  19.975  25.661  1.00  0.00      B    H  
ATOM   4719  H2  HOH B1567      33.296  20.420  26.879  1.00  0.00      B    H  
ATOM   4720  O   HOH B1568      12.999   1.765   4.687  1.00  0.00      B    O  
ATOM   4721  H1  HOH B1568      13.602   1.084   4.203  1.00  0.00      B    H  
ATOM   4722  H2  HOH B1568      13.060   1.531   5.667  1.00  0.00      B    H  
ATOM   4723  O   HOH B1569      28.377  15.209  20.374  1.00  0.00      B    O  
ATOM   4724  H1  HOH B1569      27.697  15.109  21.147  1.00  0.00      B    H  
ATOM   4725  H2  HOH B1569      28.712  16.145  20.270  1.00  0.00      B    H  
ATOM   4726  O   HOH B1570      34.384  25.035   5.971  1.00  0.00      B    O  
ATOM   4727  H1  HOH B1570      33.659  24.846   6.636  1.00  0.00      B    H  
ATOM   4728  H2  HOH B1570      34.091  25.842   5.472  1.00  0.00      B    H  
ATOM   4729  O   HOH B1571      27.123  25.162  13.651  1.00  0.00      B    O  
ATOM   4730  H1  HOH B1571      26.987  25.832  14.401  1.00  0.00      B    H  
ATOM   4731  H2  HOH B1571      26.195  24.930  13.328  1.00  0.00      B    H  
ATOM   4732  O   HOH B1572      10.089  33.310  12.345  1.00  0.00      B    O  
ATOM   4733  H1  HOH B1572      10.072  32.315  12.335  1.00  0.00      B    H  
ATOM   4734  H2  HOH B1572       9.098  33.641  12.401  1.00  0.00      B    H  
ATOM   4735  O   HOH B1573      29.797   7.776  13.408  1.00  0.00      B    O  
ATOM   4736  H1  HOH B1573      30.606   7.387  13.951  1.00  0.00      B    H  
ATOM   4737  H2  HOH B1573      29.455   7.048  12.820  1.00  0.00      B    H  
ATOM   4738  O   HOH B1574      17.015   2.058  26.839  1.00  0.00      B    O  
ATOM   4739  H1  HOH B1574      17.756   1.376  26.673  1.00  0.00      B    H  
ATOM   4740  H2  HOH B1574      16.206   1.712  26.344  1.00  0.00      B    H  
ATOM   4741  O   HOH B1575      14.479  34.514  21.437  1.00  0.00      B    O  
ATOM   4742  H1  HOH B1575      14.822  35.023  20.652  1.00  0.00      B    H  
ATOM   4743  H2  HOH B1575      14.438  33.486  21.083  1.00  0.00      B    H  
ATOM   4744  O   HOH B1576      28.198   0.453   6.330  1.00  0.00      B    O  
ATOM   4745  H1  HOH B1576      28.324   0.921   7.215  1.00  0.00      B    H  
ATOM   4746  H2  HOH B1576      28.885   0.822   5.687  1.00  0.00      B    H  
ATOM   4747  O   HOH B1577      26.466  22.718  25.368  1.00  0.00      B    O  
ATOM   4748  H1  HOH B1577      26.664  23.487  24.814  1.00  0.00      B    H  
ATOM   4749  H2  HOH B1577      26.981  22.760  26.256  1.00  0.00      B    H  
ATOM   4750  O   HOH B1578      31.479  23.138  15.094  1.00  0.00      B    O  
ATOM   4751  H1  HOH B1578      31.791  23.370  14.149  1.00  0.00      B    H  
ATOM   4752  H2  HOH B1578      32.067  23.509  15.729  1.00  0.00      B    H  
ATOM   4753  O   HOH B1579       7.661  28.957  20.796  1.00  0.00      B    O  
ATOM   4754  H1  HOH B1579       7.832  28.671  21.743  1.00  0.00      B    H  
ATOM   4755  H2  HOH B1579       8.489  28.691  20.345  1.00  0.00      B    H  
ATOM   4756  O   HOH B1580      30.173  13.065  20.124  1.00  0.00      B    O  
ATOM   4757  H1  HOH B1580      29.351  13.753  20.107  1.00  0.00      B    H  
ATOM   4758  H2  HOH B1580      31.041  13.614  19.855  1.00  0.00      B    H  
ATOM   4759  O   HOH B1581      20.503  17.527   4.029  1.00  0.00      B    O  
ATOM   4760  H1  HOH B1581      21.314  17.584   3.493  1.00  0.00      B    H  
ATOM   4761  H2  HOH B1581      19.722  17.306   3.420  1.00  0.00      B    H  
ATOM   4762  O   HOH B1582      17.603  17.650   5.463  1.00  0.00      B    O  
ATOM   4763  H1  HOH B1582      18.373  18.156   5.864  1.00  0.00      B    H  
ATOM   4764  H2  HOH B1582      17.813  17.385   4.516  1.00  0.00      B    H  
ATOM   4765  O   HOH B1583      31.637   3.709  14.242  1.00  0.00      B    O  
ATOM   4766  H1  HOH B1583      32.050   4.573  14.538  1.00  0.00      B    H  
ATOM   4767  H2  HOH B1583      31.797   3.050  14.961  1.00  0.00      B    H  
ATOM   4768  O   HOH B1584      37.451  15.697  13.706  1.00  0.00      B    O  
ATOM   4769  H1  HOH B1584      37.288  16.678  13.674  1.00  0.00      B    H  
ATOM   4770  H2  HOH B1584      36.930  15.337  14.469  1.00  0.00      B    H  
ATOM   4771  O   HOH B1585      31.459  32.190   5.266  1.00  0.00      B    O  
ATOM   4772  H1  HOH B1585      32.030  32.401   6.045  1.00  0.00      B    H  
ATOM   4773  H2  HOH B1585      31.836  32.771   4.543  1.00  0.00      B    H  
ATOM   4774  O   HOH B1586      12.287  36.294  32.567  1.00  0.00      B    O  
ATOM   4775  H1  HOH B1586      11.814  37.092  32.170  1.00  0.00      B    H  
ATOM   4776  H2  HOH B1586      11.756  35.927  33.380  1.00  0.00      B    H  
ATOM   4777  O   HOH B1587       2.278  22.384  37.829  1.00  0.00      B    O  
ATOM   4778  H1  HOH B1587       2.693  21.963  37.023  1.00  0.00      B    H  
ATOM   4779  H2  HOH B1587       3.066  22.643  38.419  1.00  0.00      B    H  
ATOM   4780  O   HOH B1588      23.689  23.431  10.695  1.00  0.00      B    O  
ATOM   4781  H1  HOH B1588      24.545  23.733  10.187  1.00  0.00      B    H  
ATOM   4782  H2  HOH B1588      24.008  22.875  11.486  1.00  0.00      B    H  
ATOM   4783  O   HOH B1589      13.564  17.421   8.421  1.00  0.00      B    O  
ATOM   4784  H1  HOH B1589      13.390  16.440   8.269  1.00  0.00      B    H  
ATOM   4785  H2  HOH B1589      13.399  17.597   9.409  1.00  0.00      B    H  
ATOM   4786  O   HOH B1590       7.342  19.374  27.205  1.00  0.00      B    O  
ATOM   4787  H1  HOH B1590       7.986  19.226  26.488  1.00  0.00      B    H  
ATOM   4788  H2  HOH B1590       7.827  19.101  28.064  1.00  0.00      B    H  
ATOM   4789  O   HOH B1591      15.265  11.946  10.670  1.00  0.00      B    O  
ATOM   4790  H1  HOH B1591      16.003  11.785   9.989  1.00  0.00      B    H  
ATOM   4791  H2  HOH B1591      14.407  12.015  10.228  1.00  0.00      B    H  
ATOM   4792  O   HOH B1592      26.314  14.262  22.064  1.00  0.00      B    O  
ATOM   4793  H1  HOH B1592      26.557  13.294  22.058  1.00  0.00      B    H  
ATOM   4794  H2  HOH B1592      26.294  14.494  23.026  1.00  0.00      B    H  
ATOM   4795  O   HOH B1593      33.312  28.279  28.062  1.00  0.00      B    O  
ATOM   4796  H1  HOH B1593      33.466  27.753  28.906  1.00  0.00      B    H  
ATOM   4797  H2  HOH B1593      34.194  28.268  27.628  1.00  0.00      B    H  
ATOM   4798  O   HOH B1594       3.484  20.666   1.461  1.00  0.00      B    O  
ATOM   4799  H1  HOH B1594       2.878  20.617   2.296  1.00  0.00      B    H  
ATOM   4800  H2  HOH B1594       2.961  20.245   0.744  1.00  0.00      B    H  
ATOM   4801  O   HOH B1595      19.034  27.201  27.892  1.00  0.00      B    O  
ATOM   4802  H1  HOH B1595      19.778  27.588  27.352  1.00  0.00      B    H  
ATOM   4803  H2  HOH B1595      18.887  27.822  28.674  1.00  0.00      B    H  
ATOM   4804  O   HOH B1596      36.173   7.147  31.188  1.00  0.00      B    O  
ATOM   4805  H1  HOH B1596      36.900   7.148  30.435  1.00  0.00      B    H  
ATOM   4806  H2  HOH B1596      36.683   7.077  32.069  1.00  0.00      B    H  
ATOM   4807  O   HOH B1597      21.600   3.304  31.422  1.00  0.00      B    O  
ATOM   4808  H1  HOH B1597      20.815   3.585  30.805  1.00  0.00      B    H  
ATOM   4809  H2  HOH B1597      21.713   2.319  31.244  1.00  0.00      B    H  
ATOM   4810  O   HOH B1598      21.179  32.667  22.564  1.00  0.00      B    O  
ATOM   4811  H1  HOH B1598      21.207  33.535  22.010  1.00  0.00      B    H  
ATOM   4812  H2  HOH B1598      21.574  31.874  21.975  1.00  0.00      B    H  
ATOM   4813  O   HOH B1599      19.743  17.908  30.721  1.00  0.00      B    O  
ATOM   4814  H1  HOH B1599      19.931  18.341  31.634  1.00  0.00      B    H  
ATOM   4815  H2  HOH B1599      19.780  16.950  30.881  1.00  0.00      B    H  
ATOM   4816  O   HOH B1600      37.831  38.051  12.334  1.00  0.00      B    O  
ATOM   4817  H1  HOH B1600      37.928  37.079  12.689  1.00  0.00      B    H  
ATOM   4818  H2  HOH B1600      38.652  38.509  12.473  1.00  0.00      B    H  
ATOM   4819  O   HOH B1601      18.661  28.832   6.738  1.00  0.00      B    O  
ATOM   4820  H1  HOH B1601      18.274  28.488   7.612  1.00  0.00      B    H  
ATOM   4821  H2  HOH B1601      17.917  28.698   6.035  1.00  0.00      B    H  
ATOM   4822  O   HOH B1602      38.018  36.181  10.192  1.00  0.00      B    O  
ATOM   4823  H1  HOH B1602      37.699  36.921  10.774  1.00  0.00      B    H  
ATOM   4824  H2  HOH B1602      38.920  36.530   9.805  1.00  0.00      B    H  
ATOM   4825  O   HOH B1603       3.647  19.562  10.140  1.00  0.00      B    O  
ATOM   4826  H1  HOH B1603       3.995  18.790  10.685  1.00  0.00      B    H  
ATOM   4827  H2  HOH B1603       4.466  20.033   9.773  1.00  0.00      B    H  
ATOM   4828  O   HOH B1604      22.680   7.444   2.609  1.00  0.00      B    O  
ATOM   4829  H1  HOH B1604      23.364   8.046   3.083  1.00  0.00      B    H  
ATOM   4830  H2  HOH B1604      22.455   6.639   3.197  1.00  0.00      B    H  
ATOM   4831  O   HOH B1605      37.105  12.958   9.786  1.00  0.00      B    O  
ATOM   4832  H1  HOH B1605      36.981  13.988   9.908  1.00  0.00      B    H  
ATOM   4833  H2  HOH B1605      36.502  12.687   8.983  1.00  0.00      B    H  
ATOM   4834  O   HOH B1606      37.325  22.662  36.783  1.00  0.00      B    O  
ATOM   4835  H1  HOH B1606      38.133  22.256  37.219  1.00  0.00      B    H  
ATOM   4836  H2  HOH B1606      36.925  23.333  37.452  1.00  0.00      B    H  
ATOM   4837  O   HOH B1607      33.094   2.720  10.378  1.00  0.00      B    O  
ATOM   4838  H1  HOH B1607      32.841   2.788   9.350  1.00  0.00      B    H  
ATOM   4839  H2  HOH B1607      32.571   3.492  10.922  1.00  0.00      B    H  
ATOM   4840  O   HOH B1608      28.427  14.453  11.524  1.00  0.00      B    O  
ATOM   4841  H1  HOH B1608      27.669  15.117  11.656  1.00  0.00      B    H  
ATOM   4842  H2  HOH B1608      28.074  13.865  10.770  1.00  0.00      B    H  
ATOM   4843  O   HOH B1609      22.578   6.898   9.744  1.00  0.00      B    O  
ATOM   4844  H1  HOH B1609      22.367   7.092  10.700  1.00  0.00      B    H  
ATOM   4845  H2  HOH B1609      21.943   6.224   9.442  1.00  0.00      B    H  
ATOM   4846  O   HOH B1610      24.656  32.945   3.513  1.00  0.00      B    O  
ATOM   4847  H1  HOH B1610      24.076  32.769   4.291  1.00  0.00      B    H  
ATOM   4848  H2  HOH B1610      25.588  33.119   3.906  1.00  0.00      B    H  
ATOM   4849  O   HOH B1611      34.276  26.780  30.920  1.00  0.00      B    O  
ATOM   4850  H1  HOH B1611      34.913  26.449  31.621  1.00  0.00      B    H  
ATOM   4851  H2  HOH B1611      34.353  27.762  30.819  1.00  0.00      B    H  
ATOM   4852  O   HOH B1612      10.780  31.764   2.812  1.00  0.00      B    O  
ATOM   4853  H1  HOH B1612      11.577  32.389   2.683  1.00  0.00      B    H  
ATOM   4854  H2  HOH B1612      10.430  31.984   3.725  1.00  0.00      B    H  
ATOM   4855  O   HOH B1613       1.623  18.061   5.478  1.00  0.00      B    O  
ATOM   4856  H1  HOH B1613       0.811  18.627   5.756  1.00  0.00      B    H  
ATOM   4857  H2  HOH B1613       2.005  17.564   6.270  1.00  0.00      B    H  
ATOM   4858  O   HOH B1614      19.399   5.308  22.874  1.00  0.00      B    O  
ATOM   4859  H1  HOH B1614      19.168   6.186  23.437  1.00  0.00      B    H  
ATOM   4860  H2  HOH B1614      20.136   5.507  22.182  1.00  0.00      B    H  
ATOM   4861  O   HOH B1615       6.566  17.352  10.585  1.00  0.00      B    O  
ATOM   4862  H1  HOH B1615       7.075  17.519   9.703  1.00  0.00      B    H  
ATOM   4863  H2  HOH B1615       5.568  17.168  10.363  1.00  0.00      B    H  
ATOM   4864  O   HOH B1616      25.240  27.739  33.618  1.00  0.00      B    O  
ATOM   4865  H1  HOH B1616      25.826  27.415  32.918  1.00  0.00      B    H  
ATOM   4866  H2  HOH B1616      25.563  27.463  34.512  1.00  0.00      B    H  
ATOM   4867  O   HOH B1617      34.336  21.881  28.674  1.00  0.00      B    O  
ATOM   4868  H1  HOH B1617      35.290  22.078  28.925  1.00  0.00      B    H  
ATOM   4869  H2  HOH B1617      34.112  22.495  27.899  1.00  0.00      B    H  
ATOM   4870  O   HOH B1618       2.750  17.066   3.245  1.00  0.00      B    O  
ATOM   4871  H1  HOH B1618       2.432  17.473   4.152  1.00  0.00      B    H  
ATOM   4872  H2  HOH B1618       1.947  16.756   2.763  1.00  0.00      B    H  
ATOM   4873  O   HOH B1619       7.381  -0.278   5.622  1.00  0.00      B    O  
ATOM   4874  H1  HOH B1619       7.089   0.683   5.585  1.00  0.00      B    H  
ATOM   4875  H2  HOH B1619       8.203  -0.235   6.251  1.00  0.00      B    H  
ATOM   4876  O   HOH B1620       6.217   5.824  37.182  1.00  0.00      B    O  
ATOM   4877  H1  HOH B1620       5.251   6.158  37.276  1.00  0.00      B    H  
ATOM   4878  H2  HOH B1620       6.092   5.037  36.512  1.00  0.00      B    H  
ATOM   4879  O   HOH B1621      32.087  30.735  24.963  1.00  0.00      B    O  
ATOM   4880  H1  HOH B1621      32.399  30.627  25.955  1.00  0.00      B    H  
ATOM   4881  H2  HOH B1621      32.746  30.169  24.403  1.00  0.00      B    H  
ATOM   4882  O   HOH B1622      20.518  15.297   8.932  1.00  0.00      B    O  
ATOM   4883  H1  HOH B1622      20.265  16.179   8.516  1.00  0.00      B    H  
ATOM   4884  H2  HOH B1622      19.779  15.070   9.584  1.00  0.00      B    H  
ATOM   4885  O   HOH B1623      33.482  38.703   9.555  1.00  0.00      B    O  
ATOM   4886  H1  HOH B1623      34.403  38.995   9.833  1.00  0.00      B    H  
ATOM   4887  H2  HOH B1623      33.497  37.673   9.467  1.00  0.00      B    H  
ATOM   4888  O   HOH B1624       4.112  33.272   8.451  1.00  0.00      B    O  
ATOM   4889  H1  HOH B1624       4.198  32.607   9.212  1.00  0.00      B    H  
ATOM   4890  H2  HOH B1624       4.338  32.747   7.603  1.00  0.00      B    H  
ATOM   4891  O   HOH B1625      36.210  33.122  22.525  1.00  0.00      B    O  
ATOM   4892  H1  HOH B1625      35.748  33.488  21.707  1.00  0.00      B    H  
ATOM   4893  H2  HOH B1625      37.192  33.034  22.189  1.00  0.00      B    H  
ATOM   4894  O   HOH B1626       4.850   1.868  10.908  1.00  0.00      B    O  
ATOM   4895  H1  HOH B1626       5.056   2.299  10.000  1.00  0.00      B    H  
ATOM   4896  H2  HOH B1626       4.542   0.930  10.654  1.00  0.00      B    H  
ATOM   4897  O   HOH B1627      20.618   4.926   9.487  1.00  0.00      B    O  
ATOM   4898  H1  HOH B1627      20.190   4.576  10.300  1.00  0.00      B    H  
ATOM   4899  H2  HOH B1627      20.159   4.508   8.675  1.00  0.00      B    H  
ATOM   4900  O   HOH B1628      19.937  17.620  35.965  1.00  0.00      B    O  
ATOM   4901  H1  HOH B1628      20.915  17.517  36.310  1.00  0.00      B    H  
ATOM   4902  H2  HOH B1628      19.663  16.749  35.533  1.00  0.00      B    H  
ATOM   4903  O   HOH B1629      22.834  35.378  26.705  1.00  0.00      B    O  
ATOM   4904  H1  HOH B1629      22.359  34.490  26.674  1.00  0.00      B    H  
ATOM   4905  H2  HOH B1629      23.412  35.397  27.592  1.00  0.00      B    H  
ATOM   4906  O   HOH B1630      30.419  26.693  24.225  1.00  0.00      B    O  
ATOM   4907  H1  HOH B1630      30.500  25.773  23.783  1.00  0.00      B    H  
ATOM   4908  H2  HOH B1630      31.321  27.114  24.378  1.00  0.00      B    H  
ATOM   4909  O   HOH B1631      26.637  36.093   4.352  1.00  0.00      B    O  
ATOM   4910  H1  HOH B1631      27.403  36.716   4.124  1.00  0.00      B    H  
ATOM   4911  H2  HOH B1631      25.904  36.353   3.633  1.00  0.00      B    H  
ATOM   4912  O   HOH B1632       4.410   0.575  34.309  1.00  0.00      B    O  
ATOM   4913  H1  HOH B1632       5.392   0.404  34.184  1.00  0.00      B    H  
ATOM   4914  H2  HOH B1632       4.237   1.184  35.127  1.00  0.00      B    H  
ATOM   4915  O   HOH B1633      21.486   3.841  12.864  1.00  0.00      B    O  
ATOM   4916  H1  HOH B1633      22.497   3.912  12.755  1.00  0.00      B    H  
ATOM   4917  H2  HOH B1633      21.379   3.570  13.803  1.00  0.00      B    H  
ATOM   4918  O   HOH B1634       7.890  12.206   3.103  1.00  0.00      B    O  
ATOM   4919  H1  HOH B1634       7.162  12.539   3.751  1.00  0.00      B    H  
ATOM   4920  H2  HOH B1634       7.852  11.241   3.086  1.00  0.00      B    H  
ATOM   4921  O   HOH B1635      13.984  14.353   9.234  1.00  0.00      B    O  
ATOM   4922  H1  HOH B1635      13.655  13.579   8.645  1.00  0.00      B    H  
ATOM   4923  H2  HOH B1635      14.878  14.637   8.766  1.00  0.00      B    H  
ATOM   4924  O   HOH B1636       0.699  10.459  27.967  1.00  0.00      B    O  
ATOM   4925  H1  HOH B1636       1.488  10.283  28.556  1.00  0.00      B    H  
ATOM   4926  H2  HOH B1636      -0.084  10.063  28.504  1.00  0.00      B    H  
ATOM   4927  O   HOH B1637      15.533  39.126   7.733  1.00  0.00      B    O  
ATOM   4928  H1  HOH B1637      15.325  38.887   8.711  1.00  0.00      B    H  
ATOM   4929  H2  HOH B1637      16.553  39.178   7.697  1.00  0.00      B    H  
ATOM   4930  O   HOH B1638      36.234  23.505  15.955  1.00  0.00      B    O  
ATOM   4931  H1  HOH B1638      36.658  24.320  15.492  1.00  0.00      B    H  
ATOM   4932  H2  HOH B1638      36.445  23.514  16.971  1.00  0.00      B    H  
ATOM   4933  O   HOH B1639      14.814  34.151   7.211  1.00  0.00      B    O  
ATOM   4934  H1  HOH B1639      15.567  33.522   7.023  1.00  0.00      B    H  
ATOM   4935  H2  HOH B1639      15.199  35.046   7.069  1.00  0.00      B    H  
ATOM   4936  O   HOH B1640      29.201   3.130  30.079  1.00  0.00      B    O
[truncated: 87,647 more chars]
