# Supplementary material for: ECE vs DISP Mechanisms in Anodic Electrolysis of Benzyl Alcohols: Computational Prediction of Microscopic Rate Constants
Source: J Phys Chem C Nanomater Interfaces. 2025 Aug 28;129(36):16076–96. doi: 10.1021/acs.jpcc.5c04347 (PMC12434723; doi:10.1021/acs.jpcc.5c04347)
Supplement: Supplementary file 2 [file jp5c04347_si_002.zip › example_simulation_inputs/QMMM_simulation_bulk_H2O_base_OAc/start_19_0.698_coords.pdb]

TITLE     MDANALYSIS FRAME 0: Created by PDBWriter
CRYST1   39.149   39.149   39.149  90.00  90.00  90.00 P 1           1
ATOM      1  C00 2ag A   1      12.582  19.189  23.974  1.00  0.00      A    C  
ATOM      2  O01 2ag A   1      13.422  19.474  22.850  1.00  0.00      A    O  
ATOM      3  C02 2ag A   1      13.540  20.738  22.393  1.00  0.00      A    C  
ATOM      4  C03 2ag A   1      14.530  20.911  21.350  1.00  0.00      A    C  
ATOM      5  C04 2ag A   1      14.543  22.091  20.625  1.00  0.00      A    C  
ATOM      6  C05 2ag A   1      13.704  23.228  21.003  1.00  0.00      A    C  
ATOM      7  C06 2ag A   1      13.853  24.553  20.396  1.00  0.00      A    C  
ATOM      8  O07 2ag A   1      12.959  25.479  20.752  1.00  0.00      A    O  
ATOM      9  C08 2ag A   1      12.800  23.010  22.067  1.00  0.00      A    C  
ATOM     10  C09 2ag A   1      12.773  21.806  22.749  1.00  0.00      A    C  
ATOM     11  H0A 2ag A   1      12.689  18.080  24.115  1.00  0.00      A    H  
ATOM     12  H0B 2ag A   1      12.896  19.717  24.955  1.00  0.00      A    H  
ATOM     13  H0C 2ag A   1      11.557  19.513  23.686  1.00  0.00      A    H  
ATOM     14  H0D 2ag A   1      15.305  20.159  21.223  1.00  0.00      A    H  
ATOM     15  H0E 2ag A   1      15.299  22.233  19.916  1.00  0.00      A    H  
ATOM     16  H0F 2ag A   1      14.649  24.759  19.647  1.00  0.00      A    H  
ATOM     17  H0G 2ag A   1      15.375  25.583  20.750  1.00  0.00      A    H  
ATOM     18  H0H 2ag A   1      13.304  26.423  20.486  1.00  0.00      A    H  
ATOM     19  H0I 2ag A   1      12.133  23.808  22.312  1.00  0.00      A    H  
ATOM     20  H0J 2ag A   1      12.100  21.713  23.557  1.00  0.00      A    H  
ATOM     21  C00 ACA B   2      15.619  27.461  20.375  1.00  0.00      B    C  
ATOM     22  C01 ACA B   2      16.747  28.407  20.283  1.00  0.00      B    C  
ATOM     23  O02 ACA B   2      14.431  27.610  20.207  1.00  0.00      B    O  
ATOM     24  O03 ACA B   2      16.146  26.253  20.778  1.00  0.00      B    O  
ATOM     25  H04 ACA B   2      16.459  29.448  20.170  1.00  0.00      B    H  
ATOM     26  H05 ACA B   2      17.347  28.014  19.430  1.00  0.00      B    H  
ATOM     27  H06 ACA B   2      17.231  28.299  21.285  1.00  0.00      B    H  
ATOM     28  O   HOH B   1       9.580  26.285  10.489  1.00  0.00      B    O  
ATOM     29  H1  HOH B   1       9.612  26.133  11.498  1.00  0.00      B    H  
ATOM     30  H2  HOH B   1       9.726  25.390  10.031  1.00  0.00      B    H  
ATOM     31  O   HOH B   2      13.568  25.759  13.650  1.00  0.00      B    O  
ATOM     32  H1  HOH B   2      13.704  25.953  14.647  1.00  0.00      B    H  
ATOM     33  H2  HOH B   2      14.429  25.329  13.267  1.00  0.00      B    H  
ATOM     34  O   HOH B   4       5.642  24.365  13.821  1.00  0.00      B    O  
ATOM     35  H1  HOH B   4       6.137  24.593  12.972  1.00  0.00      B    H  
ATOM     36  H2  HOH B   4       6.320  24.299  14.564  1.00  0.00      B    H  
ATOM     37  O   HOH B   5      18.104  22.657  19.717  1.00  0.00      B    O  
ATOM     38  H1  HOH B   5      18.299  21.874  19.133  1.00  0.00      B    H  
ATOM     39  H2  HOH B   5      18.199  22.365  20.678  1.00  0.00      B    H  
ATOM     40  O   HOH B   7      20.297  23.162  10.609  1.00  0.00      B    O  
ATOM     41  H1  HOH B   7      20.969  22.428  10.639  1.00  0.00      B    H  
ATOM     42  H2  HOH B   7      20.562  23.817  11.342  1.00  0.00      B    H  
ATOM     43  O   HOH B   8       5.710  17.860  27.990  1.00  0.00      B    O  
ATOM     44  H1  HOH B   8       4.872  17.757  28.505  1.00  0.00      B    H  
ATOM     45  H2  HOH B   8       6.417  17.884  28.709  1.00  0.00      B    H  
ATOM     46  O   HOH B   9      18.229  20.259  17.990  1.00  0.00      B    O  
ATOM     47  H1  HOH B   9      17.596  19.741  18.575  1.00  0.00      B    H  
ATOM     48  H2  HOH B   9      19.053  19.740  17.861  1.00  0.00      B    H  
ATOM     49  O   HOH B  10      11.042  21.468  18.649  1.00  0.00      B    O  
ATOM     50  H1  HOH B  10      11.541  21.783  19.481  1.00  0.00      B    H  
ATOM     51  H2  HOH B  10      11.480  20.637  18.286  1.00  0.00      B    H  
ATOM     52  O   HOH B  11      11.902  19.288  17.080  1.00  0.00      B    O  
ATOM     53  H1  HOH B  11      10.942  18.952  17.205  1.00  0.00      B    H  
ATOM     54  H2  HOH B  11      12.521  18.492  17.375  1.00  0.00      B    H  
ATOM     55  O   HOH B  12      17.368  15.521  18.987  1.00  0.00      B    O  
ATOM     56  H1  HOH B  12      17.035  14.930  19.746  1.00  0.00      B    H  
ATOM     57  H2  HOH B  12      18.139  15.041  18.558  1.00  0.00      B    H  
ATOM     58  O   HOH B  13       0.977  14.597  32.755  1.00  0.00      B    O  
ATOM     59  H1  HOH B  13       0.489  15.452  32.811  1.00  0.00      B    H  
ATOM     60  H2  HOH B  13       1.022  14.215  33.681  1.00  0.00      B    H  
ATOM     61  O   HOH B  14      19.901   1.999  33.519  1.00  0.00      B    O  
ATOM     62  H1  HOH B  14      18.956   2.319  33.790  1.00  0.00      B    H  
ATOM     63  H2  HOH B  14      20.161   1.213  34.077  1.00  0.00      B    H  
ATOM     64  O   HOH B  15      21.644  17.409  14.391  1.00  0.00      B    O  
ATOM     65  H1  HOH B  15      21.541  18.426  14.233  1.00  0.00      B    H  
ATOM     66  H2  HOH B  15      22.059  17.094  13.526  1.00  0.00      B    H  
ATOM     67  O   HOH B  16      36.518  20.111  12.562  1.00  0.00      B    O  
ATOM     68  H1  HOH B  16      37.287  19.527  12.800  1.00  0.00      B    H  
ATOM     69  H2  HOH B  16      36.882  20.857  12.003  1.00  0.00      B    H  
ATOM     70  O   HOH B  17       9.458  18.452  25.875  1.00  0.00      B    O  
ATOM     71  H1  HOH B  17       9.355  17.457  26.078  1.00  0.00      B    H  
ATOM     72  H2  HOH B  17       9.104  18.711  24.941  1.00  0.00      B    H  
ATOM     73  O   HOH B  18      10.559  11.311  17.720  1.00  0.00      B    O  
ATOM     74  H1  HOH B  18      10.047  11.345  16.851  1.00  0.00      B    H  
ATOM     75  H2  HOH B  18      10.763  10.334  17.889  1.00  0.00      B    H  
ATOM     76  O   HOH B  19      18.854  36.042  32.215  1.00  0.00      B    O  
ATOM     77  H1  HOH B  19      18.603  36.354  31.292  1.00  0.00      B    H  
ATOM     78  H2  HOH B  19      18.584  36.773  32.854  1.00  0.00      B    H  
ATOM     79  O   HOH B  20       3.817  37.156  22.461  1.00  0.00      B    O  
ATOM     80  H1  HOH B  20       3.689  36.134  22.610  1.00  0.00      B    H  
ATOM     81  H2  HOH B  20       3.457  37.590  23.234  1.00  0.00      B    H  
ATOM     82  O   HOH B  21      11.335  33.112  34.344  1.00  0.00      B    O  
ATOM     83  H1  HOH B  21      12.146  33.074  34.947  1.00  0.00      B    H  
ATOM     84  H2  HOH B  21      10.529  32.585  34.757  1.00  0.00      B    H  
ATOM     85  O   HOH B  22      21.692  38.019   3.547  1.00  0.00      B    O  
ATOM     86  H1  HOH B  22      21.952  38.694   4.254  1.00  0.00      B    H  
ATOM     87  H2  HOH B  22      22.427  37.369   3.494  1.00  0.00      B    H  
ATOM     88  O   HOH B  23      24.161  20.818  22.212  1.00  0.00      B    O  
ATOM     89  H1  HOH B  23      23.688  21.299  22.988  1.00  0.00      B    H  
ATOM     90  H2  HOH B  23      23.389  20.702  21.530  1.00  0.00      B    H  
ATOM     91  O   HOH B  24      34.872  17.616  25.400  1.00  0.00      B    O  
ATOM     92  H1  HOH B  24      35.462  16.751  25.517  1.00  0.00      B    H  
ATOM     93  H2  HOH B  24      33.926  17.194  25.324  1.00  0.00      B    H  
ATOM     94  O   HOH B  25      15.741  13.468  24.249  1.00  0.00      B    O  
ATOM     95  H1  HOH B  25      15.972  12.713  23.581  1.00  0.00      B    H  
ATOM     96  H2  HOH B  25      15.749  13.112  25.173  1.00  0.00      B    H  
ATOM     97  O   HOH B  26      10.483   6.137  16.861  1.00  0.00      B    O  
ATOM     98  H1  HOH B  26      11.218   5.580  16.466  1.00  0.00      B    H  
ATOM     99  H2  HOH B  26      10.219   5.666  17.710  1.00  0.00      B    H  
ATOM    100  O   HOH B  27       4.502   8.175  11.758  1.00  0.00      B    O  
ATOM    101  H1  HOH B  27       3.634   7.675  11.875  1.00  0.00      B    H  
ATOM    102  H2  HOH B  27       5.243   7.497  11.540  1.00  0.00      B    H  
ATOM    103  O   HOH B  28      28.774  23.849  28.275  1.00  0.00      B    O  
ATOM    104  H1  HOH B  28      28.826  23.494  29.216  1.00  0.00      B    H  
ATOM    105  H2  HOH B  28      29.539  23.472  27.692  1.00  0.00      B    H  
ATOM    106  O   HOH B  29      23.536  26.262  30.411  1.00  0.00      B    O  
ATOM    107  H1  HOH B  29      24.064  26.668  31.171  1.00  0.00      B    H  
ATOM    108  H2  HOH B  29      23.172  27.004  29.915  1.00  0.00      B    H  
ATOM    109  O   HOH B  30       1.717  26.318  38.705  1.00  0.00      B    O  
ATOM    110  H1  HOH B  30       2.553  26.220  38.097  1.00  0.00      B    H  
ATOM    111  H2  HOH B  30       0.916  26.314  38.149  1.00  0.00      B    H  
ATOM    112  O   HOH B  31      34.052  16.897  33.853  1.00  0.00      B    O  
ATOM    113  H1  HOH B  31      33.872  17.551  34.625  1.00  0.00      B    H  
ATOM    114  H2  HOH B  31      34.742  16.210  34.198  1.00  0.00      B    H  
ATOM    115  O   HOH B  32      35.996  32.909   4.263  1.00  0.00      B    O  
ATOM    116  H1  HOH B  32      36.426  33.851   4.252  1.00  0.00      B    H  
ATOM    117  H2  HOH B  32      35.054  33.056   3.940  1.00  0.00      B    H  
ATOM    118  O   HOH B  33      15.675  25.692   4.702  1.00  0.00      B    O  
ATOM    119  H1  HOH B  33      15.483  26.585   4.220  1.00  0.00      B    H  
ATOM    120  H2  HOH B  33      15.173  24.957   4.227  1.00  0.00      B    H  
ATOM    121  O   HOH B  34      21.934  34.071   2.724  1.00  0.00      B    O  
ATOM    122  H1  HOH B  34      22.464  34.805   3.218  1.00  0.00      B    H  
ATOM    123  H2  HOH B  34      20.948  34.121   3.055  1.00  0.00      B    H  
ATOM    124  O   HOH B  35      24.444  10.168  37.221  1.00  0.00      B    O  
ATOM    125  H1  HOH B  35      23.815   9.518  37.756  1.00  0.00      B    H  
ATOM    126  H2  HOH B  35      24.787  10.862  37.911  1.00  0.00      B    H  
ATOM    127  O   HOH B  36      18.720  22.189  31.375  1.00  0.00      B    O  
ATOM    128  H1  HOH B  36      19.002  21.436  31.969  1.00  0.00      B    H  
ATOM    129  H2  HOH B  36      17.731  22.325  31.404  1.00  0.00      B    H  
ATOM    130  O   HOH B  37      27.011  24.559  14.669  1.00  0.00      B    O  
ATOM    131  H1  HOH B  37      26.174  23.947  14.503  1.00  0.00      B    H  
ATOM    132  H2  HOH B  37      27.643  23.903  15.056  1.00  0.00      B    H  
ATOM    133  O   HOH B  38      10.277  19.105  39.106  1.00  0.00      B    O  
ATOM    134  H1  HOH B  38      10.291  18.790  38.111  1.00  0.00      B    H  
ATOM    135  H2  HOH B  38       9.357  18.850  39.572  1.00  0.00      B    H  
ATOM    136  O   HOH B  39      20.382  26.972  24.827  1.00  0.00      B    O  
ATOM    137  H1  HOH B  39      19.656  27.175  25.442  1.00  0.00      B    H  
ATOM    138  H2  HOH B  39      21.177  26.837  25.425  1.00  0.00      B    H  
ATOM    139  O   HOH B  40      37.548   5.147  25.312  1.00  0.00      B    O  
ATOM    140  H1  HOH B  40      36.736   5.720  24.989  1.00  0.00      B    H  
ATOM    141  H2  HOH B  40      37.272   4.711  26.226  1.00  0.00      B    H  
ATOM    142  O   HOH B  41      18.313  21.649  22.206  1.00  0.00      B    O  
ATOM    143  H1  HOH B  41      17.525  21.703  22.860  1.00  0.00      B    H  
ATOM    144  H2  HOH B  41      18.426  20.674  21.847  1.00  0.00      B    H  
ATOM    145  O   HOH B  42      33.538  34.110  24.067  1.00  0.00      B    O  
ATOM    146  H1  HOH B  42      34.221  34.224  23.352  1.00  0.00      B    H  
ATOM    147  H2  HOH B  42      33.432  34.976  24.592  1.00  0.00      B    H  
ATOM    148  O   HOH B  43      34.329  32.242  28.578  1.00  0.00      B    O  
ATOM    149  H1  HOH B  43      33.512  32.699  28.159  1.00  0.00      B    H  
ATOM    150  H2  HOH B  43      34.959  32.952  28.930  1.00  0.00      B    H  
ATOM    151  O   HOH B  44      26.620  35.826   4.464  1.00  0.00      B    O  
ATOM    152  H1  HOH B  44      26.188  35.076   5.082  1.00  0.00      B    H  
ATOM    153  H2  HOH B  44      27.301  35.390   3.838  1.00  0.00      B    H  
ATOM    154  O   HOH B  45      36.873  22.038  24.673  1.00  0.00      B    O  
ATOM    155  H1  HOH B  45      37.552  21.637  25.207  1.00  0.00      B    H  
ATOM    156  H2  HOH B  45      36.008  21.440  24.701  1.00  0.00      B    H  
ATOM    157  O   HOH B  46      22.601  29.063  35.369  1.00  0.00      B    O  
ATOM    158  H1  HOH B  46      23.441  29.625  35.282  1.00  0.00      B    H  
ATOM    159  H2  HOH B  46      22.381  29.135  36.372  1.00  0.00      B    H  
ATOM    160  O   HOH B  47       0.206  38.166  31.953  1.00  0.00      B    O  
ATOM    161  H1  HOH B  47       0.623  38.860  32.566  1.00  0.00      B    H  
ATOM    162  H2  HOH B  47       0.294  38.513  30.989  1.00  0.00      B    H  
ATOM    163  O   HOH B  48      21.640  37.647  18.044  1.00  0.00      B    O  
ATOM    164  H1  HOH B  48      21.280  36.705  17.674  1.00  0.00      B    H  
ATOM    165  H2  HOH B  48      22.478  37.543  18.613  1.00  0.00      B    H  
ATOM    166  O   HOH B  49      28.899  21.845  20.930  1.00  0.00      B    O  
ATOM    167  H1  HOH B  49      29.339  21.213  21.584  1.00  0.00      B    H  
ATOM    168  H2  HOH B  49      29.489  22.628  20.767  1.00  0.00      B    H  
ATOM    169  O   HOH B  50      31.701  32.964  26.788  1.00  0.00      B    O  
ATOM    170  H1  HOH B  50      31.298  33.689  27.331  1.00  0.00      B    H  
ATOM    171  H2  HOH B  50      31.980  33.364  25.920  1.00  0.00      B    H  
ATOM    172  O   HOH B  51      11.026   3.454  32.438  1.00  0.00      B    O  
ATOM    173  H1  HOH B  51      10.840   3.988  31.588  1.00  0.00      B    H  
ATOM    174  H2  HOH B  51      10.284   3.570  33.052  1.00  0.00      B    H  
ATOM    175  O   HOH B  52      11.662  32.619   5.917  1.00  0.00      B    O  
ATOM    176  H1  HOH B  52      11.413  31.790   5.364  1.00  0.00      B    H  
ATOM    177  H2  HOH B  52      10.894  33.300   5.850  1.00  0.00      B    H  
ATOM    178  O   HOH B  53      26.089  36.395  14.003  1.00  0.00      B    O  
ATOM    179  H1  HOH B  53      26.375  35.436  13.651  1.00  0.00      B    H  
ATOM    180  H2  HOH B  53      26.383  37.022  13.232  1.00  0.00      B    H  
ATOM    181  O   HOH B  54      25.310  28.459  16.709  1.00  0.00      B    O  
ATOM    182  H1  HOH B  54      25.244  29.456  16.585  1.00  0.00      B    H  
ATOM    183  H2  HOH B  54      24.382  28.072  16.795  1.00  0.00      B    H  
ATOM    184  O   HOH B  55      11.806   0.900  22.923  1.00  0.00      B    O  
ATOM    185  H1  HOH B  55      12.392   1.184  22.122  1.00  0.00      B    H  
ATOM    186  H2  HOH B  55      12.147  -0.043  23.183  1.00  0.00      B    H  
ATOM    187  O   HOH B  56      32.726  37.456  15.748  1.00  0.00      B    O  
ATOM    188  H1  HOH B  56      32.196  37.683  14.881  1.00  0.00      B    H  
ATOM    189  H2  HOH B  56      32.796  38.340  16.282  1.00  0.00      B    H  
ATOM    190  O   HOH B  57      22.656  29.259  30.874  1.00  0.00      B    O  
ATOM    191  H1  HOH B  57      22.538  28.584  31.699  1.00  0.00      B    H  
ATOM    192  H2  HOH B  57      22.053  30.025  30.998  1.00  0.00      B    H  
ATOM    193  O   HOH B  58      27.553  29.483  34.947  1.00  0.00      B    O  
ATOM    194  H1  HOH B  58      26.648  29.863  34.745  1.00  0.00      B    H  
ATOM    195  H2  HOH B  58      27.447  28.698  35.616  1.00  0.00      B    H  
ATOM    196  O   HOH B  59       6.571  37.738  18.521  1.00  0.00      B    O  
ATOM    197  H1  HOH B  59       5.955  37.995  19.300  1.00  0.00      B    H  
ATOM    198  H2  HOH B  59       6.198  38.147  17.673  1.00  0.00      B    H  
ATOM    199  O   HOH B  60      31.619  33.739  32.939  1.00  0.00      B    O  
ATOM    200  H1  HOH B  60      31.445  34.288  32.125  1.00  0.00      B    H  
ATOM    201  H2  HOH B  60      32.357  33.035  32.754  1.00  0.00      B    H  
ATOM    202  O   HOH B  61      28.400   1.403  17.039  1.00  0.00      B    O  
ATOM    203  H1  HOH B  61      28.301   1.578  16.061  1.00  0.00      B    H  
ATOM    204  H2  HOH B  61      28.168   0.403  17.259  1.00  0.00      B    H  
ATOM    205  O   HOH B  62      37.911   2.367  31.904  1.00  0.00      B    O  
ATOM    206  H1  HOH B  62      37.224   2.469  32.649  1.00  0.00      B    H  
ATOM    207  H2  HOH B  62      38.772   1.959  32.346  1.00  0.00      B    H  
ATOM    208  O   HOH B  63      28.001  35.196  16.919  1.00  0.00      B    O  
ATOM    209  H1  HOH B  63      28.893  34.819  17.153  1.00  0.00      B    H  
ATOM    210  H2  HOH B  63      27.903  35.172  15.911  1.00  0.00      B    H  
ATOM    211  O   HOH B  64       6.576  11.705  22.308  1.00  0.00      B    O  
ATOM    212  H1  HOH B  64       6.265  11.498  21.377  1.00  0.00      B    H  
ATOM    213  H2  HOH B  64       7.488  12.000  22.297  1.00  0.00      B    H  
ATOM    214  O   HOH B  65      19.833  14.272  20.222  1.00  0.00      B    O  
ATOM    215  H1  HOH B  65      19.020  14.258  20.846  1.00  0.00      B    H  
ATOM    216  H2  HOH B  65      20.684  14.253  20.749  1.00  0.00      B    H  
ATOM    217  O   HOH B  66      12.365   5.759   7.260  1.00  0.00      B    O  
ATOM    218  H1  HOH B  66      11.699   4.942   7.133  1.00  0.00      B    H  
ATOM    219  H2  HOH B  66      12.989   5.471   8.062  1.00  0.00      B    H  
ATOM    220  O   HOH B  67      29.024  21.264  37.644  1.00  0.00      B    O  
ATOM    221  H1  HOH B  67      29.233  21.947  36.979  1.00  0.00      B    H  
ATOM    222  H2  HOH B  67      29.911  21.053  38.076  1.00  0.00      B    H  
ATOM    223  O   HOH B  68      13.800   4.598  33.954  1.00  0.00      B    O  
ATOM    224  H1  HOH B  68      13.182   4.052  33.360  1.00  0.00      B    H  
ATOM    225  H2  HOH B  68      13.440   4.453  34.890  1.00  0.00      B    H  
ATOM    226  O   HOH B  69      27.679  15.759  10.808  1.00  0.00      B    O  
ATOM    227  H1  HOH B  69      27.710  15.039  10.092  1.00  0.00      B    H  
ATOM    228  H2  HOH B  69      28.021  15.262  11.626  1.00  0.00      B    H  
ATOM    229  O   HOH B  70       8.029  36.582  36.748  1.00  0.00      B    O  
ATOM    230  H1  HOH B  70       8.930  36.769  37.325  1.00  0.00      B    H  
ATOM    231  H2  HOH B  70       8.203  35.689  36.354  1.00  0.00      B    H  
ATOM    232  O   HOH B  71      38.084  24.068  16.493  1.00  0.00      B    O  
ATOM    233  H1  HOH B  71      38.169  25.018  16.974  1.00  0.00      B    H  
ATOM    234  H2  HOH B  71      38.848  23.472  16.874  1.00  0.00      B    H  
ATOM    235  O   HOH B  72      28.390  29.509  30.725  1.00  0.00      B    O  
ATOM    236  H1  HOH B  72      28.302  30.097  29.929  1.00  0.00      B    H  
ATOM    237  H2  HOH B  72      27.500  29.590  31.245  1.00  0.00      B    H  
ATOM    238  O   HOH B  73      13.447  33.078  28.958  1.00  0.00      B    O  
ATOM    239  H1  HOH B  73      13.021  32.267  29.306  1.00  0.00      B    H  
ATOM    240  H2  HOH B  73      12.799  33.852  29.104  1.00  0.00      B    H  
ATOM    241  O   HOH B  74      31.035   9.423  16.162  1.00  0.00      B    O  
ATOM    242  H1  HOH B  74      31.523  10.230  15.862  1.00  0.00      B    H  
ATOM    243  H2  HOH B  74      30.137   9.343  15.659  1.00  0.00      B    H  
ATOM    244  O   HOH B  75       2.280  12.946   6.842  1.00  0.00      B    O  
ATOM    245  H1  HOH B  75       3.228  12.953   6.420  1.00  0.00      B    H  
ATOM    246  H2  HOH B  75       1.818  12.071   6.690  1.00  0.00      B    H  
ATOM    247  O   HOH B  76      25.020  16.740  10.431  1.00  0.00      B    O  
ATOM    248  H1  HOH B  76      24.671  17.426  11.008  1.00  0.00      B    H  
ATOM    249  H2  HOH B  76      26.019  16.635  10.620  1.00  0.00      B    H  
ATOM    250  O   HOH B  77      33.277  35.021  17.022  1.00  0.00      B    O  
ATOM    251  H1  HOH B  77      33.047  34.559  16.105  1.00  0.00      B    H  
ATOM    252  H2  HOH B  77      33.141  35.966  16.791  1.00  0.00      B    H  
ATOM    253  O   HOH B  78       4.928  16.013   5.064  1.00  0.00      B    O  
ATOM    254  H1  HOH B  78       4.275  16.590   5.588  1.00  0.00      B    H  
ATOM    255  H2  HOH B  78       5.639  16.665   4.796  1.00  0.00      B    H  
ATOM    256  O   HOH B  79      25.192  24.303   5.032  1.00  0.00      B    O  
ATOM    257  H1  HOH B  79      25.749  24.144   4.214  1.00  0.00      B    H  
ATOM    258  H2  HOH B  79      25.791  24.183   5.828  1.00  0.00      B    H  
ATOM    259  O   HOH B  80      16.830  18.350  19.424  1.00  0.00      B    O  
ATOM    260  H1  HOH B  80      17.010  17.392  19.167  1.00  0.00      B    H  
ATOM    261  H2  HOH B  80      16.082  18.346  20.067  1.00  0.00      B    H  
ATOM    262  O   HOH B  81      25.615  36.978   9.159  1.00  0.00      B    O  
ATOM    263  H1  HOH B  81      24.945  37.597   9.565  1.00  0.00      B    H  
ATOM    264  H2  HOH B  81      25.894  37.397   8.247  1.00  0.00      B    H  
ATOM    265  O   HOH B  82      24.140  12.458  22.938  1.00  0.00      B    O  
ATOM    266  H1  HOH B  82      24.136  11.887  23.758  1.00  0.00      B    H  
ATOM    267  H2  HOH B  82      25.107  12.730  22.823  1.00  0.00      B    H  
ATOM    268  O   HOH B  83      31.359  26.991  24.270  1.00  0.00      B    O  
ATOM    269  H1  HOH B  83      30.837  27.708  23.778  1.00  0.00      B    H  
ATOM    270  H2  HOH B  83      32.255  26.918  23.792  1.00  0.00      B    H  
ATOM    271  O   HOH B  84       1.765   6.845  12.014  1.00  0.00      B    O  
ATOM    272  H1  HOH B  84       2.315   5.979  12.087  1.00  0.00      B    H  
ATOM    273  H2  HOH B  84       0.943   6.648  11.414  1.00  0.00      B    H  
ATOM    274  O   HOH B  85      27.319   4.396  34.306  1.00  0.00      B    O  
ATOM    275  H1  HOH B  85      27.033   3.480  33.997  1.00  0.00      B    H  
ATOM    276  H2  HOH B  85      26.585   4.984  34.036  1.00  0.00      B    H  
ATOM    277  O   HOH B  86      29.988  13.408  16.689  1.00  0.00      B    O  
ATOM    278  H1  HOH B  86      29.422  12.641  16.518  1.00  0.00      B    H  
ATOM    279  H2  HOH B  86      29.486  13.933  17.412  1.00  0.00      B    H  
ATOM    280  O   HOH B  87      36.445  34.601  25.935  1.00  0.00      B    O  
ATOM    281  H1  HOH B  87      37.020  35.427  25.744  1.00  0.00      B    H  
ATOM    282  H2  HOH B  87      37.004  33.810  25.649  1.00  0.00      B    H  
ATOM    283  O   HOH B  88      30.065  29.418  20.513  1.00  0.00      B    O  
ATOM    284  H1  HOH B  88      30.947  29.669  20.980  1.00  0.00      B    H  
ATOM    285  H2  HOH B  88      30.297  29.581  19.530  1.00  0.00      B    H  
ATOM    286  O   HOH B  89      32.988  36.037  12.747  1.00  0.00      B    O  
ATOM    287  H1  HOH B  89      32.533  36.351  11.909  1.00  0.00      B    H  
ATOM    288  H2  HOH B  89      33.835  35.556  12.423  1.00  0.00      B    H  
ATOM    289  O   HOH B  90      36.393  15.263  34.443  1.00  0.00      B    O  
ATOM    290  H1  HOH B  90      36.039  14.362  34.128  1.00  0.00      B    H  
ATOM    291  H2  HOH B  90      37.040  15.053  35.229  1.00  0.00      B    H  
ATOM    292  O   HOH B  91      18.987   4.440  29.121  1.00  0.00      B    O  
ATOM    293  H1  HOH B  91      18.899   4.879  30.050  1.00  0.00      B    H  
ATOM    294  H2  HOH B  91      18.294   3.672  29.106  1.00  0.00      B    H  
ATOM    295  O   HOH B  92      35.820  36.884   7.010  1.00  0.00      B    O  
ATOM    296  H1  HOH B  92      35.186  37.660   6.742  1.00  0.00      B    H  
ATOM    297  H2  HOH B  92      36.199  36.470   6.178  1.00  0.00      B    H  
ATOM    298  O   HOH B  93      15.354  34.695   3.571  1.00  0.00      B    O  
ATOM    299  H1  HOH B  93      15.923  35.374   3.022  1.00  0.00      B    H  
ATOM    300  H2  HOH B  93      14.399  34.880   3.323  1.00  0.00      B    H  
ATOM    301  O   HOH B  94      38.314   9.732  17.912  1.00  0.00      B    O  
ATOM    302  H1  HOH B  94      38.557   9.153  18.717  1.00  0.00      B    H  
ATOM    303  H2  HOH B  94      39.200  10.191  17.680  1.00  0.00      B    H  
ATOM    304  O   HOH B  95      22.161  37.126  30.232  1.00  0.00      B    O  
ATOM    305  H1  HOH B  95      21.715  38.031  30.410  1.00  0.00      B    H  
ATOM    306  H2  HOH B  95      21.554  36.724  29.563  1.00  0.00      B    H  
ATOM    307  O   HOH B  96      30.952  26.658  20.900  1.00  0.00      B    O  
ATOM    308  H1  HOH B  96      30.019  26.987  21.108  1.00  0.00      B    H  
ATOM    309  H2  HOH B  96      31.132  27.149  20.021  1.00  0.00      B    H  
ATOM    310  O   HOH B  97      18.607  19.270  21.264  1.00  0.00      B    O  
ATOM    311  H1  HOH B  97      18.503  18.541  22.010  1.00  0.00      B    H  
ATOM    312  H2  HOH B  97      18.499  18.787  20.426  1.00  0.00      B    H  
ATOM    313  O   HOH B  98       7.599  38.909  31.185  1.00  0.00      B    O  
ATOM    314  H1  HOH B  98       7.286  39.735  31.646  1.00  0.00      B    H  
ATOM    315  H2  HOH B  98       6.779  38.458  30.805  1.00  0.00      B    H  
ATOM    316  O   HOH B  99       4.980  28.187  13.121  1.00  0.00      B    O  
ATOM    317  H1  HOH B  99       5.723  27.649  13.525  1.00  0.00      B    H  
ATOM    318  H2  HOH B  99       5.426  28.642  12.310  1.00  0.00      B    H  
ATOM    319  O   HOH B 100       9.207   6.184   6.867  1.00  0.00      B    O  
ATOM    320  H1  HOH B 100       9.366   6.535   7.830  1.00  0.00      B    H  
ATOM    321  H2  HOH B 100       9.078   5.181   6.977  1.00  0.00      B    H  
ATOM    322  O   HOH B 101      19.611  35.492   9.593  1.00  0.00      B    O  
ATOM    323  H1  HOH B 101      20.583  35.262   9.587  1.00  0.00      B    H  
ATOM    324  H2  HOH B 101      19.195  34.870   9.001  1.00  0.00      B    H  
ATOM    325  O   HOH B 102       5.355  37.195  30.522  1.00  0.00      B    O  
ATOM    326  H1  HOH B 102       5.516  36.632  31.348  1.00  0.00      B    H  
ATOM    327  H2  HOH B 102       4.333  37.385  30.590  1.00  0.00      B    H  
ATOM    328  O   HOH B 103      16.992  18.033   3.604  1.00  0.00      B    O  
ATOM    329  H1  HOH B 103      17.963  17.934   3.235  1.00  0.00      B    H  
ATOM    330  H2  HOH B 103      16.400  18.011   2.804  1.00  0.00      B    H  
ATOM    331  O   HOH B 104      24.111  37.813  15.317  1.00  0.00      B    O  
ATOM    332  H1  HOH B 104      24.798  37.325  14.743  1.00  0.00      B    H  
ATOM    333  H2  HOH B 104      23.176  37.537  15.057  1.00  0.00      B    H  
ATOM    334  O   HOH B 105      15.142   4.468  30.633  1.00  0.00      B    O  
ATOM    335  H1  HOH B 105      15.693   3.701  30.201  1.00  0.00      B    H  
ATOM    336  H2  HOH B 105      14.258   3.997  30.718  1.00  0.00      B    H  
ATOM    337  O   HOH B 106      29.972  27.569  30.616  1.00  0.00      B    O  
ATOM    338  H1  HOH B 106      29.181  28.234  30.751  1.00  0.00      B    H  
ATOM    339  H2  HOH B 106      30.679  28.054  29.992  1.00  0.00      B    H  
ATOM    340  O   HOH B 107      23.151  37.594  27.109  1.00  0.00      B    O  
ATOM    341  H1  HOH B 107      23.469  36.821  27.689  1.00  0.00      B    H  
ATOM    342  H2  HOH B 107      22.765  37.210  26.217  1.00  0.00      B    H  
ATOM    343  O   HOH B 108      15.381  18.140  12.487  1.00  0.00      B    O  
ATOM    344  H1  HOH B 108      15.138  17.191  12.588  1.00  0.00      B    H  
ATOM    345  H2  HOH B 108      14.533  18.653  12.565  1.00  0.00      B    H  
ATOM    346  O   HOH B 109      10.020  28.973  19.744  1.00  0.00      B    O  
ATOM    347  H1  HOH B 109      10.419  29.159  20.606  1.00  0.00      B    H  
ATOM    348  H2  HOH B 109       9.453  28.151  19.845  1.00  0.00      B    H  
ATOM    349  O   HOH B 110      37.383  30.601   3.740  1.00  0.00      B    O  
ATOM    350  H1  HOH B 110      36.934  31.432   3.894  1.00  0.00      B    H  
ATOM    351  H2  HOH B 110      38.325  30.641   4.053  1.00  0.00      B    H  
ATOM    352  O   HOH B 111      15.760  34.130  29.576  1.00  0.00      B    O  
ATOM    353  H1  HOH B 111      14.924  33.598  29.336  1.00  0.00      B    H  
ATOM    354  H2  HOH B 111      16.535  33.467  29.706  1.00  0.00      B    H  
ATOM    355  O   HOH B 112      10.327  23.713  33.927  1.00  0.00      B    O  
ATOM    356  H1  HOH B 112      10.666  22.780  33.703  1.00  0.00      B    H  
ATOM    357  H2  HOH B 112       9.770  24.091  33.109  1.00  0.00      B    H  
ATOM    358  O   HOH B 113      37.194  17.516  13.111  1.00  0.00      B    O  
ATOM    359  H1  HOH B 113      36.231  17.529  12.971  1.00  0.00      B    H  
ATOM    360  H2  HOH B 113      37.323  17.099  14.017  1.00  0.00      B    H  
ATOM    361  O   HOH B 114      16.786  36.501  10.160  1.00  0.00      B    O  
ATOM    362  H1  HOH B 114      16.375  35.594  10.329  1.00  0.00      B    H  
ATOM    363  H2  HOH B 114      17.795  36.432  10.200  1.00  0.00      B    H  
ATOM    364  O   HOH B 115      10.897   6.381   0.116  1.00  0.00      B    O  
ATOM    365  H1  HOH B 115      11.075   6.926   0.972  1.00  0.00      B    H  
ATOM    366  H2  HOH B 115       9.890   6.538  -0.107  1.00  0.00      B    H  
ATOM    367  O   HOH B 116       3.617  26.171  36.853  1.00  0.00      B    O  
ATOM    368  H1  HOH B 116       3.726  25.899  35.912  1.00  0.00      B    H  
ATOM    369  H2  HOH B 116       4.489  26.558  37.212  1.00  0.00      B    H  
ATOM    370  O   HOH B 117      16.830  17.325  27.073  1.00  0.00      B    O  
ATOM    371  H1  HOH B 117      17.129  18.317  27.033  1.00  0.00      B    H  
ATOM    372  H2  HOH B 117      17.501  16.784  27.670  1.00  0.00      B    H  
ATOM    373  O   HOH B 118      22.356   9.980  24.100  1.00  0.00      B    O  
ATOM    374  H1  HOH B 118      22.996  10.419  24.763  1.00  0.00      B    H  
ATOM    375  H2  HOH B 118      22.480   8.953  24.170  1.00  0.00      B    H  
ATOM    376  O   HOH B 119      36.167   2.734  34.108  1.00  0.00      B    O  
ATOM    377  H1  HOH B 119      35.402   3.334  33.770  1.00  0.00      B    H  
ATOM    378  H2  HOH B 119      35.771   1.908  34.448  1.00  0.00      B    H  
ATOM    379  O   HOH B 120      18.184  37.575  34.422  1.00  0.00      B    O  
ATOM    380  H1  HOH B 120      18.194  36.711  35.019  1.00  0.00      B    H  
ATOM    381  H2  HOH B 120      17.222  37.826  34.339  1.00  0.00      B    H  
ATOM    382  O   HOH B 121      27.515  25.936  23.133  1.00  0.00      B    O  
ATOM    383  H1  HOH B 121      28.075  26.768  23.086  1.00  0.00      B    H  
ATOM    384  H2  HOH B 121      27.359  25.629  22.129  1.00  0.00      B    H  
ATOM    385  O   HOH B 122      28.860  17.131  34.191  1.00  0.00      B    O  
ATOM    386  H1  HOH B 122      28.604  16.153  34.264  1.00  0.00      B    H  
ATOM    387  H2  HOH B 122      28.334  17.648  34.909  1.00  0.00      B    H  
ATOM    388  O   HOH B 123       3.332  16.806  17.128  1.00  0.00      B    O  
ATOM    389  H1  HOH B 123       2.423  16.389  16.798  1.00  0.00      B    H  
ATOM    390  H2  HOH B 123       3.953  16.144  17.514  1.00  0.00      B    H  
ATOM    391  O   HOH B 124       4.400   5.096  24.184  1.00  0.00      B    O  
ATOM    392  H1  HOH B 124       4.018   4.892  25.097  1.00  0.00      B    H  
ATOM    393  H2  HOH B 124       3.587   5.071  23.534  1.00  0.00      B    H  
ATOM    394  O   HOH B 125      18.940   5.882  31.696  1.00  0.00      B    O  
ATOM    395  H1  HOH B 125      18.048   6.371  31.903  1.00  0.00      B    H  
ATOM    396  H2  HOH B 125      19.322   5.499  32.591  1.00  0.00      B    H  
ATOM    397  O   HOH B 126      23.130   8.081  31.423  1.00  0.00      B    O  
ATOM    398  H1  HOH B 126      22.993   7.722  32.381  1.00  0.00      B    H  
ATOM    399  H2  HOH B 126      22.387   7.856  30.854  1.00  0.00      B    H  
ATOM    400  O   HOH B 127      18.563  16.901  34.132  1.00  0.00      B    O  
ATOM    401  H1  HOH B 127      17.736  16.517  34.622  1.00  0.00      B    H  
ATOM    402  H2  HOH B 127      18.935  16.139  33.535  1.00  0.00      B    H  
ATOM    403  O   HOH B 128      27.790   8.786  15.265  1.00  0.00      B    O  
ATOM    404  H1  HOH B 128      27.099   8.128  15.650  1.00  0.00      B    H  
ATOM    405  H2  HOH B 128      28.390   8.157  14.715  1.00  0.00      B    H  
ATOM    406  O   HOH B 129      33.210  31.790   4.961  1.00  0.00      B    O  
ATOM    407  H1  HOH B 129      33.651  31.536   4.079  1.00  0.00      B    H  
ATOM    408  H2  HOH B 129      32.203  31.793   4.846  1.00  0.00      B    H  
ATOM    409  O   HOH B 130       2.955  34.884   6.496  1.00  0.00      B    O  
ATOM    410  H1  HOH B 130       1.994  34.503   6.664  1.00  0.00      B    H  
ATOM    411  H2  HOH B 130       3.550  34.149   6.056  1.00  0.00      B    H  
ATOM    412  O   HOH B 131       9.803  37.078  22.134  1.00  0.00      B    O  
ATOM    413  H1  HOH B 131      10.641  37.128  22.701  1.00  0.00      B    H  
ATOM    414  H2  HOH B 131       9.793  36.241  21.554  1.00  0.00      B    H  
ATOM    415  O   HOH B 132       9.999  13.445  24.059  1.00  0.00      B    O  
ATOM    416  H1  HOH B 132       9.832  12.653  24.660  1.00  0.00      B    H  
ATOM    417  H2  HOH B 132      10.868  13.931  24.363  1.00  0.00      B    H  
ATOM    418  O   HOH B 133       3.951  23.025  25.355  1.00  0.00      B    O  
ATOM    419  H1  HOH B 133       3.648  22.159  25.699  1.00  0.00      B    H  
ATOM    420  H2  HOH B 133       3.126  23.605  25.159  1.00  0.00      B    H  
ATOM    421  O   HOH B 134      21.575   7.732   3.151  1.00  0.00      B    O  
ATOM    422  H1  HOH B 134      21.707   8.539   2.558  1.00  0.00      B    H  
ATOM    423  H2  HOH B 134      21.388   6.931   2.559  1.00  0.00      B    H  
ATOM    424  O   HOH B 135      20.044  38.100  25.795  1.00  0.00      B    O  
ATOM    425  H1  HOH B 135      19.689  38.509  24.950  1.00  0.00      B    H  
ATOM    426  H2  HOH B 135      19.313  37.604  26.245  1.00  0.00      B    H  
ATOM    427  O   HOH B 136       4.625  20.916   6.990  1.00  0.00      B    O  
ATOM    428  H1  HOH B 136       3.702  21.453   6.906  1.00  0.00      B    H  
ATOM    429  H2  HOH B 136       5.359  21.436   7.434  1.00  0.00      B    H  
ATOM    430  O   HOH B 137      38.703  20.332  28.847  1.00  0.00      B    O  
ATOM    431  H1  HOH B 137      37.850  20.749  28.595  1.00  0.00      B    H  
ATOM    432  H2  HOH B 137      38.692  19.323  28.705  1.00  0.00      B    H  
ATOM    433  O   HOH B 138       8.239  15.209  22.528  1.00  0.00      B    O  
ATOM    434  H1  HOH B 138       8.786  14.493  22.995  1.00  0.00      B    H  
ATOM    435  H2  HOH B 138       8.782  16.076  22.709  1.00  0.00      B    H  
ATOM    436  O   HOH B 139       1.047   2.635   3.983  1.00  0.00      B    O  
ATOM    437  H1  HOH B 139       0.365   2.210   3.340  1.00  0.00      B    H  
ATOM    438  H2  HOH B 139       1.913   2.058   3.952  1.00  0.00      B    H  
ATOM    439  O   HOH B 140      25.030  15.163  28.851  1.00  0.00      B    O  
ATOM    440  H1  HOH B 140      25.409  15.619  29.648  1.00  0.00      B    H  
ATOM    441  H2  HOH B 140      24.057  15.092  28.962  1.00  0.00      B    H  
ATOM    442  O   HOH B 141       3.363  38.374  32.906  1.00  0.00      B    O  
ATOM    443  H1  HOH B 141       2.979  37.461  33.264  1.00  0.00      B    H  
ATOM    444  H2  HOH B 141       3.904  38.864  33.596  1.00  0.00      B    H  
ATOM    445  O   HOH B 142      27.462  25.734   3.151  1.00  0.00      B    O  
ATOM    446  H1  HOH B 142      27.923  25.364   3.951  1.00  0.00      B    H  
ATOM    447  H2  HOH B 142      26.860  26.447   3.403  1.00  0.00      B    H  
ATOM    448  O   HOH B 143      12.956  13.095  32.112  1.00  0.00      B    O  
ATOM    449  H1  HOH B 143      13.243  12.903  31.114  1.00  0.00      B    H  
ATOM    450  H2  HOH B 143      13.628  12.627  32.739  1.00  0.00      B    H  
ATOM    451  O   HOH B 144      16.033   0.449  19.267  1.00  0.00      B    O  
ATOM    452  H1  HOH B 144      15.409   1.102  18.790  1.00  0.00      B    H  
ATOM    453  H2  HOH B 144      15.981  -0.471  18.853  1.00  0.00      B    H  
ATOM    454  O   HOH B 145      36.689  26.216  23.705  1.00  0.00      B    O  
ATOM    455  H1  HOH B 145      36.223  25.321  23.663  1.00  0.00      B    H  
ATOM    456  H2  HOH B 145      36.947  26.414  24.684  1.00  0.00      B    H  
ATOM    457  O   HOH B 146      35.924  13.283  19.268  1.00  0.00      B    O  
ATOM    458  H1  HOH B 146      34.961  13.665  19.265  1.00  0.00      B    H  
ATOM    459  H2  HOH B 146      36.029  12.796  18.351  1.00  0.00      B    H  
ATOM    460  O   HOH B 147       7.749  31.381  15.357  1.00  0.00      B    O  
ATOM    461  H1  HOH B 147       7.568  32.392  15.556  1.00  0.00      B    H  
ATOM    462  H2  HOH B 147       7.081  30.795  15.809  1.00  0.00      B    H  
ATOM    463  O   HOH B 148      27.667  24.621   8.133  1.00  0.00      B    O  
ATOM    464  H1  HOH B 148      28.131  25.020   8.976  1.00  0.00      B    H  
ATOM    465  H2  HOH B 148      28.061  23.681   8.004  1.00  0.00      B    H  
ATOM    466  O   HOH B 149      28.908  14.544  26.004  1.00  0.00      B    O  
ATOM    467  H1  HOH B 149      27.913  14.583  26.136  1.00  0.00      B    H  
ATOM    468  H2  HOH B 149      29.101  13.597  25.737  1.00  0.00      B    H  
ATOM    469  O   HOH B 150       5.959  19.995  17.418  1.00  0.00      B    O  
ATOM    470  H1  HOH B 150       5.859  19.208  18.151  1.00  0.00      B    H  
ATOM    471  H2  HOH B 150       6.868  20.400  17.656  1.00  0.00      B    H  
ATOM    472  O   HOH B 151      22.792  14.317  25.182  1.00  0.00      B    O  
ATOM    473  H1  HOH B 151      21.866  14.082  25.530  1.00  0.00      B    H  
ATOM    474  H2  HOH B 151      22.866  13.926  24.252  1.00  0.00      B    H  
ATOM    475  O   HOH B 152      12.750  19.272   9.476  1.00  0.00      B    O  
ATOM    476  H1  HOH B 152      13.246  19.796  10.196  1.00  0.00      B    H  
ATOM    477  H2  HOH B 152      13.371  19.198   8.678  1.00  0.00      B    H  
ATOM    478  O   HOH B 153      18.762  12.399  12.380  1.00  0.00      B    O  
ATOM    479  H1  HOH B 153      18.729  12.059  13.357  1.00  0.00      B    H  
ATOM    480  H2  HOH B 153      19.698  12.349  12.049  1.00  0.00      B    H  
ATOM    481  O   HOH B 154      30.563   0.208  25.798  1.00  0.00      B    O  
ATOM    482  H1  HOH B 154      30.368   0.696  24.932  1.00  0.00      B    H  
ATOM    483  H2  HOH B 154      30.689  -0.757  25.472  1.00  0.00      B    H  
ATOM    484  O   HOH B 155      21.413  19.612  20.886  1.00  0.00      B    O  
ATOM    485  H1  HOH B 155      20.397  19.568  20.965  1.00  0.00      B    H  
ATOM    486  H2  HOH B 155      21.793  18.663  21.168  1.00  0.00      B    H  
ATOM    487  O   HOH B 156      36.610  13.673   3.906  1.00  0.00      B    O  
ATOM    488  H1  HOH B 156      36.715  14.196   4.797  1.00  0.00      B    H  
ATOM    489  H2  HOH B 156      37.303  13.955   3.234  1.00  0.00      B    H  
ATOM    490  O   HOH B 157      35.141  22.523  36.774  1.00  0.00      B    O  
ATOM    491  H1  HOH B 157      34.643  22.874  35.975  1.00  0.00      B    H  
ATOM    492  H2  HOH B 157      34.452  21.974  37.389  1.00  0.00      B    H  
ATOM    493  O   HOH B 158      22.447   4.059   4.095  1.00  0.00      B    O  
ATOM    494  H1  HOH B 158      23.150   3.437   3.792  1.00  0.00      B    H  
ATOM    495  H2  HOH B 158      21.674   3.482   4.413  1.00  0.00      B    H  
ATOM    496  O   HOH B 159      36.229  21.576  28.743  1.00  0.00      B    O  
ATOM    497  H1  HOH B 159      36.723  22.492  28.765  1.00  0.00      B    H  
ATOM    498  H2  HOH B 159      35.409  21.762  28.156  1.00  0.00      B    H  
ATOM    499  O   HOH B 160      14.806  11.655  20.172  1.00  0.00      B    O  
ATOM    500  H1  HOH B 160      14.493  10.710  19.929  1.00  0.00      B    H  
ATOM    501  H2  HOH B 160      15.726  11.586  20.649  1.00  0.00      B    H  
ATOM    502  O   HOH B 161      13.457   8.083   9.636  1.00  0.00      B    O  
ATOM    503  H1  HOH B 161      13.862   8.891  10.179  1.00  0.00      B    H  
ATOM    504  H2  HOH B 161      12.498   8.078   9.913  1.00  0.00      B    H  
ATOM    505  O   HOH B 162       1.521  30.232  14.112  1.00  0.00      B    O  
ATOM    506  H1  HOH B 162       1.516  30.694  15.028  1.00  0.00      B    H  
ATOM    507  H2  HOH B 162       1.126  29.295  14.271  1.00  0.00      B    H  
ATOM    508  O   HOH B 163      17.775  22.179  10.714  1.00  0.00      B    O  
ATOM    509  H1  HOH B 163      18.663  22.549  10.999  1.00  0.00      B    H  
ATOM    510  H2  HOH B 163      17.952  21.545  10.009  1.00  0.00      B    H  
ATOM    511  O   HOH B 164       7.347   3.166  30.333  1.00  0.00      B    O  
ATOM    512  H1  HOH B 164       6.979   3.022  31.272  1.00  0.00      B    H  
ATOM    513  H2  HOH B 164       6.583   3.140  29.628  1.00  0.00      B    H  
ATOM    514  O   HOH B 165      38.300  10.394  31.027  1.00  0.00      B    O  
ATOM    515  H1  HOH B 165      38.215  11.153  31.676  1.00  0.00      B    H  
ATOM    516  H2  HOH B 165      38.362  10.801  30.074  1.00  0.00      B    H  
ATOM    517  O   HOH B 166      33.990  27.722   5.798  1.00  0.00      B    O  
ATOM    518  H1  HOH B 166      34.427  28.587   5.474  1.00  0.00      B    H  
ATOM    519  H2  HOH B 166      33.417  28.042   6.605  1.00  0.00      B    H  
ATOM    520  O   HOH B 167      26.835  15.727  36.798  1.00  0.00      B    O  
ATOM    521  H1  HOH B 167      26.327  16.645  36.809  1.00  0.00      B    H  
ATOM    522  H2  HOH B 167      27.581  15.766  37.465  1.00  0.00      B    H  
ATOM    523  O   HOH B 168       5.730  34.163  35.633  1.00  0.00      B    O  
ATOM    524  H1  HOH B 168       6.625  34.102  36.098  1.00  0.00      B    H  
ATOM    525  H2  HOH B 168       5.067  33.693  36.232  1.00  0.00      B    H  
ATOM    526  O   HOH B 169       1.700  32.006  32.825  1.00  0.00      B    O  
ATOM    527  H1  HOH B 169       1.447  32.968  32.509  1.00  0.00      B    H  
ATOM    528  H2  HOH B 169       2.716  31.950  32.803  1.00  0.00      B    H  
ATOM    529  O   HOH B 170      31.236  28.914  11.521  1.00  0.00      B    O  
ATOM    530  H1  HOH B 170      32.048  28.472  11.953  1.00  0.00      B    H  
ATOM    531  H2  HOH B 170      30.330  28.528  11.784  1.00  0.00      B    H  
ATOM    532  O   HOH B 171       8.213  30.253   4.087  1.00  0.00      B    O  
ATOM    533  H1  HOH B 171       7.605  29.552   4.553  1.00  0.00      B    H  
ATOM    534  H2  HOH B 171       7.898  31.179   4.446  1.00  0.00      B    H  
ATOM    535  O   HOH B 172      34.865   4.578   4.388  1.00  0.00      B    O  
ATOM    536  H1  HOH B 172      35.619   3.857   4.307  1.00  0.00      B    H  
ATOM    537  H2  HOH B 172      34.767   5.060   3.464  1.00  0.00      B    H  
ATOM    538  O   HOH B 173      35.769   2.563  37.603  1.00  0.00      B    O  
ATOM    539  H1  HOH B 173      35.568   2.033  38.469  1.00  0.00      B    H  
ATOM    540  H2  HOH B 173      34.969   2.456  36.946  1.00  0.00      B    H  
ATOM    541  O   HOH B 174      38.582  17.877   2.992  1.00  0.00      B    O  
ATOM    542  H1  HOH B 174      38.392  18.890   2.656  1.00  0.00      B    H  
ATOM    543  H2  HOH B 174      37.816  17.690   3.652  1.00  0.00      B    H  
ATOM    544  O   HOH B 175      32.776  32.071   8.155  1.00  0.00      B    O  
ATOM    545  H1  HOH B 175      32.723  31.438   7.382  1.00  0.00      B    H  
ATOM    546  H2  HOH B 175      33.098  32.971   7.797  1.00  0.00      B    H  
ATOM    547  O   HOH B 176       5.557   1.344  12.939  1.00  0.00      B    O  
ATOM    548  H1  HOH B 176       4.771   0.884  12.381  1.00  0.00      B    H  
ATOM    549  H2  HOH B 176       6.190   0.682  13.383  1.00  0.00      B    H  
ATOM    550  O   HOH B 177      24.974  35.651  17.337  1.00  0.00      B    O  
ATOM    551  H1  HOH B 177      25.937  35.349  17.140  1.00  0.00      B    H  
ATOM    552  H2  HOH B 177      24.743  36.456  16.808  1.00  0.00      B    H  
ATOM    553  O   HOH B 178      34.414  16.984  19.750  1.00  0.00      B    O  
ATOM    554  H1  HOH B 178      34.016  17.788  19.340  1.00  0.00      B    H  
ATOM    555  H2  HOH B 178      34.061  16.935  20.731  1.00  0.00      B    H  
ATOM    556  O   HOH B 179      34.961  28.049  22.580  1.00  0.00      B    O  
ATOM    557  H1  HOH B 179      34.503  27.358  22.034  1.00  0.00      B    H  
ATOM    558  H2  HOH B 179      35.664  27.514  23.069  1.00  0.00      B    H  
ATOM    559  O   HOH B 180      31.984  23.238  29.705  1.00  0.00      B    O  
ATOM    560  H1  HOH B 180      32.053  23.042  30.674  1.00  0.00      B    H  
ATOM    561  H2  HOH B 180      31.920  24.238  29.581  1.00  0.00      B    H  
ATOM    562  O   HOH B 181      14.603  15.200  22.206  1.00  0.00      B    O  
ATOM    563  H1  HOH B 181      14.172  14.411  21.700  1.00  0.00      B    H  
ATOM    564  H2  HOH B 181      15.077  14.720  23.025  1.00  0.00      B    H  
ATOM    565  O   HOH B 182      22.713  27.823   3.051  1.00  0.00      B    O  
ATOM    566  H1  HOH B 182      22.694  26.878   3.432  1.00  0.00      B    H  
ATOM    567  H2  HOH B 182      22.427  28.438   3.790  1.00  0.00      B    H  
ATOM    568  O   HOH B 183      36.808   2.848  16.653  1.00  0.00      B    O  
ATOM    569  H1  HOH B 183      37.086   2.886  15.702  1.00  0.00      B    H  
ATOM    570  H2  HOH B 183      36.322   3.686  16.920  1.00  0.00      B    H  
ATOM    571  O   HOH B 184      28.106  11.601  14.076  1.00  0.00      B    O  
ATOM    572  H1  HOH B 184      27.304  11.498  13.496  1.00  0.00      B    H  
ATOM    573  H2  HOH B 184      28.162  10.765  14.679  1.00  0.00      B    H  
ATOM    574  O   HOH B 185       1.406   6.048   0.161  1.00  0.00      B    O  
ATOM    575  H1  HOH B 185       0.690   6.738   0.118  1.00  0.00      B    H  
ATOM    576  H2  HOH B 185       1.285   5.592   1.042  1.00  0.00      B    H  
ATOM    577  O   HOH B 186      29.212  35.997  36.137  1.00  0.00      B    O  
ATOM    578  H1  HOH B 186      29.712  35.727  36.937  1.00  0.00      B    H  
ATOM    579  H2  HOH B 186      29.119  35.221  35.461  1.00  0.00      B    H  
ATOM    580  O   HOH B 187      16.288   7.858  12.086  1.00  0.00      B    O  
ATOM    581  H1  HOH B 187      16.858   8.596  11.842  1.00  0.00      B    H  
ATOM    582  H2  HOH B 187      15.464   8.167  12.584  1.00  0.00      B    H  
ATOM    583  O   HOH B 188      29.212   7.084  13.527  1.00  0.00      B    O  
ATOM    584  H1  HOH B 188      28.635   6.677  12.846  1.00  0.00      B    H  
ATOM    585  H2  HOH B 188      29.691   6.305  13.980  1.00  0.00      B    H  
ATOM    586  O   HOH B 189       4.846  11.575  28.160  1.00  0.00      B    O  
ATOM    587  H1  HOH B 189       4.412  11.456  29.111  1.00  0.00      B    H  
ATOM    588  H2  HOH B 189       4.670  12.534  27.890  1.00  0.00      B    H  
ATOM    589  O   HOH B 190      19.080   2.147  26.119  1.00  0.00      B    O  
ATOM    590  H1  HOH B 190      19.006   1.229  25.738  1.00  0.00      B    H  
ATOM    591  H2  HOH B 190      18.666   2.810  25.448  1.00  0.00      B    H  
ATOM    592  O   HOH B 191      31.736  32.361  19.400  1.00  0.00      B    O  
ATOM    593  H1  HOH B 191      31.315  31.754  18.761  1.00  0.00      B    H  
ATOM    594  H2  HOH B 191      32.224  31.836  20.082  1.00  0.00      B    H  
ATOM    595  O   HOH B 192      17.375  16.318  14.749  1.00  0.00      B    O  
ATOM    596  H1  HOH B 192      16.758  16.210  13.958  1.00  0.00      B    H  
ATOM    597  H2  HOH B 192      16.927  15.751  15.472  1.00  0.00      B    H  
ATOM    598  O   HOH B 193       4.493  21.865  12.853  1.00  0.00      B    O  
ATOM    599  H1  HOH B 193       4.846  22.620  13.461  1.00  0.00      B    H  
ATOM    600  H2  HOH B 193       4.562  21.002  13.348  1.00  0.00      B    H  
ATOM    601  O   HOH B 194      26.134   5.765  29.817  1.00  0.00      B    O  
ATOM    602  H1  HOH B 194      26.119   5.711  28.831  1.00  0.00      B    H  
ATOM    603  H2  HOH B 194      25.389   6.395  30.101  1.00  0.00      B    H  
ATOM    604  O   HOH B 195       8.243  24.421  21.731  1.00  0.00      B    O  
ATOM    605  H1  HOH B 195       8.847  23.602  21.634  1.00  0.00      B    H  
ATOM    606  H2  HOH B 195       7.306  24.063  21.644  1.00  0.00      B    H  
ATOM    607  O   HOH B 196      31.437  33.757   4.086  1.00  0.00      B    O  
ATOM    608  H1  HOH B 196      32.364  34.254   4.009  1.00  0.00      B    H  
ATOM    609  H2  HOH B 196      31.107  33.856   5.007  1.00  0.00      B    H  
ATOM    610  O   HOH B 197      15.582  37.327  33.519  1.00  0.00      B    O  
ATOM    611  H1  HOH B 197      15.398  38.090  32.837  1.00  0.00      B    H  
ATOM    612  H2  HOH B 197      15.197  36.471  33.088  1.00  0.00      B    H  
ATOM    613  O   HOH B 198       5.264  11.624   2.966  1.00  0.00      B    O  
ATOM    614  H1  HOH B 198       5.558  10.770   3.369  1.00  0.00      B    H  
ATOM    615  H2  HOH B 198       6.188  12.149   2.724  1.00  0.00      B    H  
ATOM    616  O   HOH B 199      28.933  18.805  21.255  1.00  0.00      B    O  
ATOM    617  H1  HOH B 199      28.666  18.273  22.055  1.00  0.00      B    H  
ATOM    618  H2  HOH B 199      29.938  18.673  21.203  1.00  0.00      B    H  
ATOM    619  O   HOH B 200       9.241  15.962  26.667  1.00  0.00      B    O  
ATOM    620  H1  HOH B 200       9.848  15.141  26.511  1.00  0.00      B    H  
ATOM    621  H2  HOH B 200       8.315  15.674  26.532  1.00  0.00      B    H  
ATOM    622  O   HOH B 201       9.388  26.834   5.506  1.00  0.00      B    O  
ATOM    623  H1  HOH B 201       8.602  27.467   5.423  1.00  0.00      B    H  
ATOM    624  H2  HOH B 201       9.985  27.141   6.299  1.00  0.00      B    H  
ATOM    625  O   HOH B 202      34.594  38.133  27.710  1.00  0.00      B    O  
ATOM    626  H1  HOH B 202      35.427  38.312  28.244  1.00  0.00      B    H  
ATOM    627  H2  HOH B 202      34.545  38.808  26.977  1.00  0.00      B    H  
ATOM    628  O   HOH B 203      34.559  30.516  18.719  1.00  0.00      B    O  
ATOM    629  H1  HOH B 203      34.790  31.346  18.154  1.00  0.00      B    H  
ATOM    630  H2  HOH B 203      35.041  30.604  19.624  1.00  0.00      B    H  
ATOM    631  O   HOH B 204       0.611  36.354  23.222  1.00  0.00      B    O  
ATOM    632  H1  HOH B 204       1.089  35.532  23.489  1.00  0.00      B    H  
ATOM    633  H2  HOH B 204      -0.056  35.942  22.536  1.00  0.00      B    H  
ATOM    634  O   HOH B 205      23.015  31.323   2.704  1.00  0.00      B    O  
ATOM    635  H1  HOH B 205      22.745  30.841   3.529  1.00  0.00      B    H  
ATOM    636  H2  HOH B 205      22.526  32.225   2.583  1.00  0.00      B    H  
ATOM    637  O   HOH B 206      31.955   2.635  10.854  1.00  0.00      B    O  
ATOM    638  H1  HOH B 206      32.359   3.269  10.156  1.00  0.00      B    H  
ATOM    639  H2  HOH B 206      32.758   2.268  11.371  1.00  0.00      B    H  
ATOM    640  O   HOH B 207      13.582  31.703  26.473  1.00  0.00      B    O  
ATOM    641  H1  HOH B 207      12.727  31.169  26.688  1.00  0.00      B    H  
ATOM    642  H2  HOH B 207      13.881  32.083  27.379  1.00  0.00      B    H  
ATOM    643  O   HOH B 208      12.046  12.321   8.213  1.00  0.00      B    O  
ATOM    644  H1  HOH B 208      11.736  11.992   9.122  1.00  0.00      B    H  
ATOM    645  H2  HOH B 208      12.924  12.861   8.417  1.00  0.00      B    H  
ATOM    646  O   HOH B 209      33.842  32.319  32.439  1.00  0.00      B    O  
ATOM    647  H1  HOH B 209      33.677  31.587  31.774  1.00  0.00      B    H  
ATOM    648  H2  HOH B 209      34.872  32.440  32.477  1.00  0.00      B    H  
ATOM    649  O   HOH B 210       4.424  36.629  34.967  1.00  0.00      B    O  
ATOM    650  H1  HOH B 210       5.024  35.939  35.348  1.00  0.00      B    H  
ATOM    651  H2  HOH B 210       4.758  36.781  34.021  1.00  0.00      B    H  
ATOM    652  O   HOH B 211      25.536  37.211   1.939  1.00  0.00      B    O  
ATOM    653  H1  HOH B 211      25.269  37.910   2.588  1.00  0.00      B    H  
ATOM    654  H2  HOH B 211      25.048  36.326   2.195  1.00  0.00      B    H  
ATOM    655  O   HOH B 212       0.620  28.006   8.108  1.00  0.00      B    O  
ATOM    656  H1  HOH B 212       0.211  28.761   8.678  1.00  0.00      B    H  
ATOM    657  H2  HOH B 212       1.187  27.475   8.777  1.00  0.00      B    H  
ATOM    658  O   HOH B 213      35.193  30.776  21.520  1.00  0.00      B    O  
ATOM    659  H1  HOH B 213      35.229  29.763  21.608  1.00  0.00      B    H  
ATOM    660  H2  HOH B 213      35.730  31.099  22.261  1.00  0.00      B    H  
ATOM    661  O   HOH B 214       6.915   8.748  17.778  1.00  0.00      B    O  
ATOM    662  H1  HOH B 214       7.865   9.054  17.964  1.00  0.00      B    H  
ATOM    663  H2  HOH B 214       6.821   7.758  18.123  1.00  0.00      B    H  
ATOM    664  O   HOH B 215      24.540  14.434  12.618  1.00  0.00      B    O  
ATOM    665  H1  HOH B 215      24.805  14.933  11.794  1.00  0.00      B    H  
ATOM    666  H2  HOH B 215      24.824  14.976  13.416  1.00  0.00      B    H  
ATOM    667  O   HOH B 216       3.862  31.274  21.142  1.00  0.00      B    O  
ATOM    668  H1  HOH B 216       4.707  31.374  21.660  1.00  0.00      B    H  
ATOM    669  H2  HOH B 216       4.028  30.492  20.482  1.00  0.00      B    H  
ATOM    670  O   HOH B 217      32.598   4.507  17.899  1.00  0.00      B    O  
ATOM    671  H1  HOH B 217      33.430   4.106  18.192  1.00  0.00      B    H  
ATOM    672  H2  HOH B 217      32.365   5.276  18.463  1.00  0.00      B    H  
ATOM    673  O   HOH B 218      19.779  14.605   6.081  1.00  0.00      B    O  
ATOM    674  H1  HOH B 218      20.543  14.208   6.649  1.00  0.00      B    H  
ATOM    675  H2  HOH B 218      19.020  14.936   6.699  1.00  0.00      B    H  
ATOM    676  O   HOH B 219      12.251  24.901  35.560  1.00  0.00      B    O  
ATOM    677  H1  HOH B 219      11.529  24.546  34.909  1.00  0.00      B    H  
ATOM    678  H2  HOH B 219      12.631  25.799  35.251  1.00  0.00      B    H  
ATOM    679  O   HOH B 220      10.312  38.293  30.973  1.00  0.00      B    O  
ATOM    680  H1  HOH B 220      10.782  38.058  31.862  1.00  0.00      B    H  
ATOM    681  H2  HOH B 220       9.306  38.376  31.156  1.00  0.00      B    H  
ATOM    682  O   HOH B 221      10.754  36.021  12.329  1.00  0.00      B    O  
ATOM    683  H1  HOH B 221      11.136  35.112  12.450  1.00  0.00      B    H  
ATOM    684  H2  HOH B 221      11.094  36.685  13.033  1.00  0.00      B    H  
ATOM    685  O   HOH B 222      15.520  11.475   2.219  1.00  0.00      B    O  
ATOM    686  H1  HOH B 222      14.988  12.359   2.400  1.00  0.00      B    H  
ATOM    687  H2  HOH B 222      14.871  10.714   2.327  1.00  0.00      B    H  
ATOM    688  O   HOH B 223      18.594  31.890  34.823  1.00  0.00      B    O  
ATOM    689  H1  HOH B 223      18.410  30.934  35.141  1.00  0.00      B    H  
ATOM    690  H2  HOH B 223      18.719  32.510  35.619  1.00  0.00      B    H  
ATOM    691  O   HOH B 224      27.320  32.246   9.752  1.00  0.00      B    O  
ATOM    692  H1  HOH B 224      26.737  31.944   8.979  1.00  0.00      B    H  
ATOM    693  H2  HOH B 224      28.236  31.782   9.739  1.00  0.00      B    H  
ATOM    694  O   HOH B 225       1.513  25.946  16.006  1.00  0.00      B    O  
ATOM    695  H1  HOH B 225       2.088  25.331  15.429  1.00  0.00      B    H  
ATOM    696  H2  HOH B 225       1.156  25.493  16.840  1.00  0.00      B    H  
ATOM    697  O   HOH B 226      14.337  10.442  10.772  1.00  0.00      B    O  
ATOM    698  H1  HOH B 226      15.309  10.467  10.964  1.00  0.00      B    H  
ATOM    699  H2  HOH B 226      13.967  11.338  10.752  1.00  0.00      B    H  
ATOM    700  O   HOH B 227       6.792   0.305  36.648  1.00  0.00      B    O  
ATOM    701  H1  HOH B 227       7.651   0.822  36.702  1.00  0.00      B    H  
ATOM    702  H2  HOH B 227       6.893  -0.629  36.918  1.00  0.00      B    H  
ATOM    703  O   HOH B 228      28.245  31.785  13.464  1.00  0.00      B    O  
ATOM    704  H1  HOH B 228      29.124  32.143  13.119  1.00  0.00      B    H  
ATOM    705  H2  HOH B 228      28.384  31.507  14.470  1.00  0.00      B    H  
ATOM    706  O   HOH B 229      33.328   0.956  16.493  1.00  0.00      B    O  
ATOM    707  H1  HOH B 229      33.135   1.117  17.523  1.00  0.00      B    H  
ATOM    708  H2  HOH B 229      33.046   1.813  16.065  1.00  0.00      B    H  
ATOM    709  O   HOH B 230      22.256  29.839  16.694  1.00  0.00      B    O  
ATOM    710  H1  HOH B 230      22.784  30.285  15.956  1.00  0.00      B    H  
ATOM    711  H2  HOH B 230      21.929  30.555  17.331  1.00  0.00      B    H  
ATOM    712  O   HOH B 231      27.045  18.808  35.579  1.00  0.00      B    O  
ATOM    713  H1  HOH B 231      26.998  19.725  36.054  1.00  0.00      B    H  
ATOM    714  H2  HOH B 231      26.150  18.538  35.209  1.00  0.00      B    H  
ATOM    715  O   HOH B 232       0.763  24.005  20.325  1.00  0.00      B    O  
ATOM    716  H1  HOH B 232       1.048  24.882  20.742  1.00  0.00      B    H  
ATOM    717  H2  HOH B 232      -0.220  23.869  20.547  1.00  0.00      B    H  
ATOM    718  O   HOH B 233      19.059  15.286  32.076  1.00  0.00      B    O  
ATOM    719  H1  HOH B 233      19.687  15.792  31.482  1.00  0.00      B    H  
ATOM    720  H2  HOH B 233      19.526  14.510  32.446  1.00  0.00      B    H  
ATOM    721  O   HOH B 234      27.835  31.158  16.054  1.00  0.00      B    O  
ATOM    722  H1  HOH B 234      26.807  31.144  15.893  1.00  0.00      B    H  
ATOM    723  H2  HOH B 234      28.074  31.552  16.964  1.00  0.00      B    H  
ATOM    724  O   HOH B 235      26.639  32.957  36.713  1.00  0.00      B    O  
ATOM    725  H1  HOH B 235      27.480  32.508  36.576  1.00  0.00      B    H  
ATOM    726  H2  HOH B 235      26.167  33.164  35.836  1.00  0.00      B    H  
ATOM    727  O   HOH B 236      11.426   5.499  23.404  1.00  0.00      B    O  
ATOM    728  H1  HOH B 236      10.752   5.087  22.763  1.00  0.00      B    H  
ATOM    729  H2  HOH B 236      11.314   5.103  24.346  1.00  0.00      B    H  
ATOM    730  O   HOH B 237       8.946  34.393  29.534  1.00  0.00      B    O  
ATOM    731  H1  HOH B 237       9.082  34.500  30.510  1.00  0.00      B    H  
ATOM    732  H2  HOH B 237       7.986  34.761  29.394  1.00  0.00      B    H  
ATOM    733  O   HOH B 238      10.895   7.757  35.180  1.00  0.00      B    O  
ATOM    734  H1  HOH B 238      11.469   7.705  35.977  1.00  0.00      B    H  
ATOM    735  H2  HOH B 238      11.365   7.785  34.335  1.00  0.00      B    H  
ATOM    736  O   HOH B 239       2.620  21.466  19.153  1.00  0.00      B    O  
ATOM    737  H1  HOH B 239       2.129  21.280  20.056  1.00  0.00      B    H  
ATOM    738  H2  HOH B 239       2.347  20.683  18.591  1.00  0.00      B    H  
ATOM    739  O   HOH B 240       4.246  33.027  33.214  1.00  0.00      B    O  
ATOM    740  H1  HOH B 240       3.916  33.830  32.696  1.00  0.00      B    H  
ATOM    741  H2  HOH B 240       4.919  33.372  33.884  1.00  0.00      B    H  
ATOM    742  O   HOH B 241       9.727  20.818   6.996  1.00  0.00      B    O  
ATOM    743  H1  HOH B 241      10.265  21.633   7.284  1.00  0.00      B    H  
ATOM    744  H2  HOH B 241      10.446  20.107   6.954  1.00  0.00      B    H  
ATOM    745  O   HOH B 242      18.528   3.439  11.399  1.00  0.00      B    O  
ATOM    746  H1  HOH B 242      18.029   2.885  12.122  1.00  0.00      B    H  
ATOM    747  H2  HOH B 242      18.624   4.366  11.766  1.00  0.00      B    H  
ATOM    748  O   HOH B 243       4.207   8.631  34.741  1.00  0.00      B    O  
ATOM    749  H1  HOH B 243       4.373   9.165  35.594  1.00  0.00      B    H  
ATOM    750  H2  HOH B 243       3.313   8.051  34.870  1.00  0.00      B    H  
ATOM    751  O   HOH B 244       3.440  34.830  39.173  1.00  0.00      B    O  
ATOM    752  H1  HOH B 244       2.655  34.244  39.353  1.00  0.00      B    H  
ATOM    753  H2  HOH B 244       3.162  35.296  38.313  1.00  0.00      B    H  
ATOM    754  O   HOH B 245      35.113   2.702  20.346  1.00  0.00      B    O  
ATOM    755  H1  HOH B 245      35.880   3.276  20.193  1.00  0.00      B    H  
ATOM    756  H2  HOH B 245      35.466   1.955  20.950  1.00  0.00      B    H  
ATOM    757  O   HOH B 246       4.861  36.619  12.632  1.00  0.00      B    O  
ATOM    758  H1  HOH B 246       5.453  35.795  12.808  1.00  0.00      B    H  
ATOM    759  H2  HOH B 246       3.961  36.355  12.313  1.00  0.00      B    H  
ATOM    760  O   HOH B 247       2.784  15.656  20.535  1.00  0.00      B    O  
ATOM    761  H1  HOH B 247       3.104  15.116  21.400  1.00  0.00      B    H  
ATOM    762  H2  HOH B 247       3.628  15.788  19.908  1.00  0.00      B    H  
ATOM    763  O   HOH B 248      32.720  15.821   4.486  1.00  0.00      B    O  
ATOM    764  H1  HOH B 248      32.888  15.221   5.305  1.00  0.00      B    H  
ATOM    765  H2  HOH B 248      31.842  15.572   4.139  1.00  0.00      B    H  
ATOM    766  O   HOH B 249      12.896  36.732  26.266  1.00  0.00      B    O  
ATOM    767  H1  HOH B 249      12.248  35.944  26.047  1.00  0.00      B    H  
ATOM    768  H2  HOH B 249      12.670  37.013  27.229  1.00  0.00      B    H  
ATOM    769  O   HOH B 250      10.372   4.718  19.134  1.00  0.00      B    O  
ATOM    770  H1  HOH B 250      10.591   5.066  19.994  1.00  0.00      B    H  
ATOM    771  H2  HOH B 250      10.436   3.712  19.189  1.00  0.00      B    H  
ATOM    772  O   HOH B 251      19.194  21.241   8.176  1.00  0.00      B    O  
ATOM    773  H1  HOH B 251      19.039  22.245   7.790  1.00  0.00      B    H  
ATOM    774  H2  HOH B 251      20.081  21.258   8.637  1.00  0.00      B    H  
ATOM    775  O   HOH B 252       6.702  35.066  22.156  1.00  0.00      B    O  
ATOM    776  H1  HOH B 252       7.339  34.554  22.759  1.00  0.00      B    H  
ATOM    777  H2  HOH B 252       7.317  35.513  21.448  1.00  0.00      B    H  
ATOM    778  O   HOH B 253      13.587  28.894   1.163  1.00  0.00      B    O  
ATOM    779  H1  HOH B 253      14.229  28.238   0.733  1.00  0.00      B    H  
ATOM    780  H2  HOH B 253      12.796  28.983   0.505  1.00  0.00      B    H  
ATOM    781  O   HOH B 254      17.668   9.892   2.849  1.00  0.00      B    O  
ATOM    782  H1  HOH B 254      17.354   8.930   3.013  1.00  0.00      B    H  
ATOM    783  H2  HOH B 254      16.881  10.455   2.569  1.00  0.00      B    H  
ATOM    784  O   HOH B 255       6.227  22.020   1.129  1.00  0.00      B    O  
ATOM    785  H1  HOH B 255       6.252  22.964   0.986  1.00  0.00      B    H  
ATOM    786  H2  HOH B 255       6.543  21.567   0.273  1.00  0.00      B    H  
ATOM    787  O   HOH B 256      25.472  13.860  19.917  1.00  0.00      B    O  
ATOM    788  H1  HOH B 256      24.533  13.962  19.570  1.00  0.00      B    H  
ATOM    789  H2  HOH B 256      25.457  14.379  20.780  1.00  0.00      B    H  
ATOM    790  O   HOH B 257      25.435  15.049   6.215  1.00  0.00      B    O  
ATOM    791  H1  HOH B 257      25.807  14.174   5.894  1.00  0.00      B    H  
ATOM    792  H2  HOH B 257      25.054  15.540   5.375  1.00  0.00      B    H  
ATOM    793  O   HOH B 258      23.668  11.111   6.384  1.00  0.00      B    O  
ATOM    794  H1  HOH B 258      23.550  10.164   6.581  1.00  0.00      B    H  
ATOM    795  H2  HOH B 258      23.053  11.554   5.726  1.00  0.00      B    H  
ATOM    796  O   HOH B 259      17.996  33.789  25.844  1.00  0.00      B    O  
ATOM    797  H1  HOH B 259      18.670  33.263  25.319  1.00  0.00      B    H  
ATOM    798  H2  HOH B 259      18.053  33.371  26.765  1.00  0.00      B    H  
ATOM    799  O   HOH B 260      35.464  37.402  39.313  1.00  0.00      B    O  
ATOM    800  H1  HOH B 260      34.536  37.186  39.760  1.00  0.00      B    H  
ATOM    801  H2  HOH B 260      35.408  37.027  38.366  1.00  0.00      B    H  
ATOM    802  O   HOH B 261       0.765  38.519  36.517  1.00  0.00      B    O  
ATOM    803  H1  HOH B 261      -0.055  39.099  36.687  1.00  0.00      B    H  
ATOM    804  H2  HOH B 261       1.602  39.103  36.284  1.00  0.00      B    H  
ATOM    805  O   HOH B 262       1.817   9.697  28.290  1.00  0.00      B    O  
ATOM    806  H1  HOH B 262       2.705   9.559  27.812  1.00  0.00      B    H  
ATOM    807  H2  HOH B 262       1.782   9.027  29.108  1.00  0.00      B    H  
ATOM    808  O   HOH B 263      11.130  30.556   4.178  1.00  0.00      B    O  
ATOM    809  H1  HOH B 263      10.213  30.141   3.984  1.00  0.00      B    H  
ATOM    810  H2  HOH B 263      11.351  31.291   3.480  1.00  0.00      B    H  
ATOM    811  O   HOH B 264      34.713  21.475  22.780  1.00  0.00      B    O  
ATOM    812  H1  HOH B 264      34.001  22.235  22.854  1.00  0.00      B    H  
ATOM    813  H2  HOH B 264      35.211  21.566  21.912  1.00  0.00      B    H  
ATOM    814  O   HOH B 265      21.590   9.898  27.973  1.00  0.00      B    O  
ATOM    815  H1  HOH B 265      22.543   9.593  28.121  1.00  0.00      B    H  
ATOM    816  H2  HOH B 265      21.230   9.227  27.305  1.00  0.00      B    H  
ATOM    817  O   HOH B 266      21.929  31.751  34.673  1.00  0.00      B    O  
ATOM    818  H1  HOH B 266      22.273  32.224  33.860  1.00  0.00      B    H  
ATOM    819  H2  HOH B 266      21.752  30.791  34.462  1.00  0.00      B    H  
ATOM    820  O   HOH B 267      10.179   3.073  27.176  1.00  0.00      B    O  
ATOM    821  H1  HOH B 267       9.942   2.645  28.097  1.00  0.00      B    H  
ATOM    822  H2  HOH B 267      10.492   2.374  26.512  1.00  0.00      B    H  
ATOM    823  O   HOH B 268      29.800  35.313   6.453  1.00  0.00      B    O  
ATOM    824  H1  HOH B 268      28.867  35.512   6.871  1.00  0.00      B    H  
ATOM    825  H2  HOH B 268      29.797  35.718   5.488  1.00  0.00      B    H  
ATOM    826  O   HOH B 269      30.409  12.542  31.738  1.00  0.00      B    O  
ATOM    827  H1  HOH B 269      30.952  12.009  32.400  1.00  0.00      B    H  
ATOM    828  H2  HOH B 269      30.884  13.507  31.662  1.00  0.00      B    H  
ATOM    829  O   HOH B 270      17.674   8.110  28.230  1.00  0.00      B    O  
ATOM    830  H1  HOH B 270      18.458   7.538  27.786  1.00  0.00      B    H  
ATOM    831  H2  HOH B 270      17.138   7.470  28.757  1.00  0.00      B    H  
ATOM    832  O   HOH B 271      34.592  31.345  38.724  1.00  0.00      B    O  
ATOM    833  H1  HOH B 271      33.641  31.773  38.671  1.00  0.00      B    H  
ATOM    834  H2  HOH B 271      34.532  30.309  38.779  1.00  0.00      B    H  
ATOM    835  O   HOH B 272       9.642  11.319  36.908  1.00  0.00      B    O  
ATOM    836  H1  HOH B 272       8.970  12.065  37.120  1.00  0.00      B    H  
ATOM    837  H2  HOH B 272       9.853  11.300  35.885  1.00  0.00      B    H  
ATOM    838  O   HOH B 273      37.364  28.484  15.769  1.00  0.00      B    O  
ATOM    839  H1  HOH B 273      38.298  28.343  15.376  1.00  0.00      B    H  
ATOM    840  H2  HOH B 273      37.170  29.398  15.543  1.00  0.00      B    H  
ATOM    841  O   HOH B 274      34.769  30.475   3.176  1.00  0.00      B    O  
ATOM    842  H1  HOH B 274      35.787  30.556   3.276  1.00  0.00      B    H  
ATOM    843  H2  HOH B 274      34.493  29.670   2.679  1.00  0.00      B    H  
ATOM    844  O   HOH B 275      24.078  14.253  36.409  1.00  0.00      B    O  
ATOM    845  H1  HOH B 275      25.100  14.122  36.535  1.00  0.00      B    H  
ATOM    846  H2  HOH B 275      23.649  14.819  37.105  1.00  0.00      B    H  
ATOM    847  O   HOH B 276       9.972  35.384  15.586  1.00  0.00      B    O  
ATOM    848  H1  HOH B 276      10.218  36.064  16.314  1.00  0.00      B    H  
ATOM    849  H2  HOH B 276      10.806  35.109  15.118  1.00  0.00      B    H  
ATOM    850  O   HOH B 277      25.109  29.733   2.648  1.00  0.00      B    O  
ATOM    851  H1  HOH B 277      24.412  30.443   2.636  1.00  0.00      B    H  
ATOM    852  H2  HOH B 277      24.743  28.939   3.083  1.00  0.00      B    H  
ATOM    853  O   HOH B 278      31.102  28.413  38.517  1.00  0.00      B    O  
ATOM    854  H1  HOH B 278      30.544  27.669  38.934  1.00  0.00      B    H  
ATOM    855  H2  HOH B 278      30.528  29.209  38.420  1.00  0.00      B    H  
ATOM    856  O   HOH B 279      10.189  32.324  11.421  1.00  0.00      B    O  
ATOM    857  H1  HOH B 279      11.128  32.118  11.188  1.00  0.00      B    H  
ATOM    858  H2  HOH B 279      10.021  31.911  12.366  1.00  0.00      B    H  
ATOM    859  O   HOH B 280      35.509  17.618  31.651  1.00  0.00      B    O  
ATOM    860  H1  HOH B 280      34.988  18.392  31.245  1.00  0.00      B    H  
ATOM    861  H2  HOH B 280      34.993  17.455  32.493  1.00  0.00      B    H  
ATOM    862  O   HOH B 281      24.478  18.355   1.120  1.00  0.00      B    O  
ATOM    863  H1  HOH B 281      25.311  18.111   0.596  1.00  0.00      B    H  
ATOM    864  H2  HOH B 281      24.255  19.312   0.912  1.00  0.00      B    H  
ATOM    865  O   HOH B 282      35.441  38.625  18.674  1.00  0.00      B    O  
ATOM    866  H1  HOH B 282      34.829  39.288  18.179  1.00  0.00      B    H  
ATOM    867  H2  HOH B 282      35.440  38.804  19.687  1.00  0.00      B    H  
ATOM    868  O   HOH B 283      33.275  20.293   7.455  1.00  0.00      B    O  
ATOM    869  H1  HOH B 283      33.108  20.836   8.313  1.00  0.00      B    H  
ATOM    870  H2  HOH B 283      33.436  19.356   7.719  1.00  0.00      B    H  
ATOM    871  O   HOH B 284      11.661  12.074   1.196  1.00  0.00      B    O  
ATOM    872  H1  HOH B 284      11.376  13.016   1.040  1.00  0.00      B    H  
ATOM    873  H2  HOH B 284      11.791  11.656   0.304  1.00  0.00      B    H  
ATOM    874  O   HOH B 285      38.157   2.933  10.928  1.00  0.00      B    O  
ATOM    875  H1  HOH B 285      38.671   3.035  10.030  1.00  0.00      B    H  
ATOM    876  H2  HOH B 285      37.737   3.836  11.125  1.00  0.00      B    H  
ATOM    877  O   HOH B 286      13.647  17.000  17.708  1.00  0.00      B    O  
ATOM    878  H1  HOH B 286      12.997  16.819  18.440  1.00  0.00      B    H  
ATOM    879  H2  HOH B 286      13.973  16.026  17.379  1.00  0.00      B    H  
ATOM    880  O   HOH B 287      10.076   1.840  29.670  1.00  0.00      B    O  
ATOM    881  H1  HOH B 287      10.423   1.056  30.263  1.00  0.00      B    H  
ATOM    882  H2  HOH B 287       9.138   2.173  30.022  1.00  0.00      B    H  
ATOM    883  O   HOH B 288      36.441  33.264   0.946  1.00  0.00      B    O  
ATOM    884  H1  HOH B 288      36.070  32.509   0.348  1.00  0.00      B    H  
ATOM    885  H2  HOH B 288      36.878  32.933   1.777  1.00  0.00      B    H  
ATOM    886  O   HOH B 289       1.103  26.656  29.294  1.00  0.00      B    O  
ATOM    887  H1  HOH B 289       1.057  25.643  29.263  1.00  0.00      B    H  
ATOM    888  H2  HOH B 289       2.021  26.938  29.181  1.00  0.00      B    H  
ATOM    889  O   HOH B 290       8.372  30.364  37.615  1.00  0.00      B    O  
ATOM    890  H1  HOH B 290       8.615  30.731  38.515  1.00  0.00      B    H  
ATOM    891  H2  HOH B 290       7.381  30.236  37.584  1.00  0.00      B    H  
ATOM    892  O   HOH B 291      34.388  38.940   5.780  1.00  0.00      B    O  
ATOM    893  H1  HOH B 291      33.906  39.773   6.145  1.00  0.00      B    H  
ATOM    894  H2  HOH B 291      33.736  38.278   5.377  1.00  0.00      B    H  
ATOM    895  O   HOH B 292      33.730  28.044  12.672  1.00  0.00      B    O  
ATOM    896  H1  HOH B 292      34.474  28.667  12.803  1.00  0.00      B    H  
ATOM    897  H2  HOH B 292      33.848  27.389  13.380  1.00  0.00      B    H  
ATOM    898  O   HOH B 293       4.310  31.205   3.405  1.00  0.00      B    O  
ATOM    899  H1  HOH B 293       5.152  31.520   2.983  1.00  0.00      B    H  
ATOM    900  H2  HOH B 293       3.753  30.750   2.723  1.00  0.00      B    H  
ATOM    901  O   HOH B 294       8.043  13.203  37.665  1.00  0.00      B    O  
ATOM    902  H1  HOH B 294       7.185  12.896  37.150  1.00  0.00      B    H  
ATOM    903  H2  HOH B 294       8.429  14.071  37.224  1.00  0.00      B    H  
ATOM    904  O   HOH B 295      23.358   7.206  17.774  1.00  0.00      B    O  
ATOM    905  H1  HOH B 295      23.849   6.575  18.388  1.00  0.00      B    H  
ATOM    906  H2  HOH B 295      24.014   7.435  17.030  1.00  0.00      B    H  
ATOM    907  O   HOH B 296      13.878   8.617  32.756  1.00  0.00      B    O  
ATOM    908  H1  HOH B 296      12.983   8.186  32.553  1.00  0.00      B    H  
ATOM    909  H2  HOH B 296      14.115   8.352  33.700  1.00  0.00      B    H  
ATOM    910  O   HOH B 297      26.868  11.528  19.979  1.00  0.00      B    O  
ATOM    911  H1  HOH B 297      27.840  11.592  20.112  1.00  0.00      B    H  
ATOM    912  H2  HOH B 297      26.468  12.407  20.304  1.00  0.00      B    H  
ATOM    913  O   HOH B 298      14.240  13.514   8.827  1.00  0.00      B    O  
ATOM    914  H1  HOH B 298      14.308  14.437   8.360  1.00  0.00      B    H  
ATOM    915  H2  HOH B 298      15.110  13.026   8.678  1.00  0.00      B    H  
ATOM    916  O   HOH B 299      32.059  29.337  15.253  1.00  0.00      B    O  
ATOM    917  H1  HOH B 299      31.050  29.213  15.161  1.00  0.00      B    H  
ATOM    918  H2  HOH B 299      32.574  28.425  15.155  1.00  0.00      B    H  
ATOM    919  O   HOH B 300       1.166   5.126  15.794  1.00  0.00      B    O  
ATOM    920  H1  HOH B 300       1.626   4.221  15.878  1.00  0.00      B    H  
ATOM    921  H2  HOH B 300       0.699   5.198  14.892  1.00  0.00      B    H  
ATOM    922  O   HOH B 301      38.267  18.632  35.614  1.00  0.00      B    O  
ATOM    923  H1  HOH B 301      38.179  19.571  35.951  1.00  0.00      B    H  
ATOM    924  H2  HOH B 301      37.740  18.035  36.239  1.00  0.00      B    H  
ATOM    925  O   HOH B 302       6.121  10.506  26.201  1.00  0.00      B    O  
ATOM    926  H1  HOH B 302       5.504  10.744  26.959  1.00  0.00      B    H  
ATOM    927  H2  HOH B 302       7.093  10.492  26.496  1.00  0.00      B    H  
ATOM    928  O   HOH B 303      22.963   3.014  32.099  1.00  0.00      B    O  
ATOM    929  H1  HOH B 303      22.420   3.323  31.297  1.00  0.00      B    H  
ATOM    930  H2  HOH B 303      23.744   2.397  31.797  1.00  0.00      B    H  
ATOM    931  O   HOH B 304      11.961  14.810  19.459  1.00  0.00      B    O  
ATOM    932  H1  HOH B 304      11.029  14.476  19.209  1.00  0.00      B    H  
ATOM    933  H2  HOH B 304      12.385  14.028  19.965  1.00  0.00      B    H  
ATOM    934  O   HOH B 305       8.397  22.294   3.003  1.00  0.00      B    O  
ATOM    935  H1  HOH B 305       7.715  22.064   2.275  1.00  0.00      B    H  
ATOM    936  H2  HOH B 305       8.551  21.410   3.495  1.00  0.00      B    H  
ATOM    937  O   HOH B 306      27.287  27.420  14.852  1.00  0.00      B    O  
ATOM    938  H1  HOH B 306      26.744  27.811  15.609  1.00  0.00      B    H  
ATOM    939  H2  HOH B 306      27.340  26.445  14.916  1.00  0.00      B    H  
ATOM    940  O   HOH B 307       2.472  20.017  35.219  1.00  0.00      B    O  
ATOM    941  H1  HOH B 307       2.348  19.937  36.208  1.00  0.00      B    H  
ATOM    942  H2  HOH B 307       2.839  20.928  34.902  1.00  0.00      B    H  
ATOM    943  O   HOH B 308      11.094   7.852  11.797  1.00  0.00      B    O  
ATOM    944  H1  HOH B 308      12.092   7.620  11.995  1.00  0.00      B    H  
ATOM    945  H2  HOH B 308      10.882   8.685  12.398  1.00  0.00      B    H  
ATOM    946  O   HOH B 309      32.950  33.238  35.582  1.00  0.00      B    O  
ATOM    947  H1  HOH B 309      32.398  33.600  34.763  1.00  0.00      B    H  
ATOM    948  H2  HOH B 309      32.653  32.290  35.784  1.00  0.00      B    H  
ATOM    949  O   HOH B 310      28.942  28.069  22.467  1.00  0.00      B    O  
ATOM    950  H1  HOH B 310      29.301  28.540  21.622  1.00  0.00      B    H  
ATOM    951  H2  HOH B 310      28.463  28.664  23.143  1.00  0.00      B    H  
ATOM    952  O   HOH B 311      16.660  36.894   1.949  1.00  0.00      B    O  
ATOM    953  H1  HOH B 311      17.521  37.086   2.418  1.00  0.00      B    H  
ATOM    954  H2  HOH B 311      16.240  37.739   1.636  1.00  0.00      B    H  
ATOM    955  O   HOH B 312       1.055   5.468   3.232  1.00  0.00      B    O  
ATOM    956  H1  HOH B 312       0.368   5.766   3.894  1.00  0.00      B    H  
ATOM    957  H2  HOH B 312       1.247   4.496   3.457  1.00  0.00      B    H  
ATOM    958  O   HOH B 313      12.955  10.164   2.632  1.00  0.00      B    O  
ATOM    959  H1  HOH B 313      12.315   9.376   2.630  1.00  0.00      B    H  
ATOM    960  H2  HOH B 313      12.460  10.932   2.157  1.00  0.00      B    H  
ATOM    961  O   HOH B 314       7.601  15.905  19.892  1.00  0.00      B    O  
ATOM    962  H1  HOH B 314       7.746  15.419  19.022  1.00  0.00      B    H  
ATOM    963  H2  HOH B 314       8.052  15.395  20.689  1.00  0.00      B    H  
ATOM    964  O   HOH B 315      13.465  13.586  12.650  1.00  0.00      B    O  
ATOM    965  H1  HOH B 315      12.836  13.943  13.385  1.00  0.00      B    H  
ATOM    966  H2  HOH B 315      14.213  13.032  13.047  1.00  0.00      B    H  
ATOM    967  O   HOH B 316      38.011   1.311  36.780  1.00  0.00      B    O  
ATOM    968  H1  HOH B 316      37.190   1.806  36.564  1.00  0.00      B    H  
ATOM    969  H2  HOH B 316      38.728   1.946  37.037  1.00  0.00      B    H  
ATOM    970  O   HOH B 317      27.229  37.442  11.474  1.00  0.00      B    O  
ATOM    971  H1  HOH B 317      27.789  36.670  11.235  1.00  0.00      B    H  
ATOM    972  H2  HOH B 317      26.632  37.627  10.709  1.00  0.00      B    H  
ATOM    973  O   HOH B 318      37.765  34.782  18.784  1.00  0.00      B    O  
ATOM    974  H1  HOH B 318      36.774  34.926  19.021  1.00  0.00      B    H  
ATOM    975  H2  HOH B 318      38.062  35.358  17.943  1.00  0.00      B    H  
ATOM    976  O   HOH B 319       4.379  29.215  19.388  1.00  0.00      B    O  
ATOM    977  H1  HOH B 319       3.671  29.741  18.915  1.00  0.00      B    H  
ATOM    978  H2  HOH B 319       4.148  28.238  19.458  1.00  0.00      B    H  
ATOM    979  O   HOH B 320       8.645   2.689   3.143  1.00  0.00      B    O  
ATOM    980  H1  HOH B 320       8.647   2.903   2.179  1.00  0.00      B    H  
ATOM    981  H2  HOH B 320       9.244   1.906   3.391  1.00  0.00      B    H  
ATOM    982  O   HOH B 321       4.080  33.857  25.901  1.00  0.00      B    O  
ATOM    983  H1  HOH B 321       3.293  33.388  25.502  1.00  0.00      B    H  
ATOM    984  H2  HOH B 321       4.023  34.876  25.712  1.00  0.00      B    H  
ATOM    985  O   HOH B 322       9.792  29.736  32.012  1.00  0.00      B    O  
ATOM    986  H1  HOH B 322       9.635  28.810  31.786  1.00  0.00      B    H  
ATOM    987  H2  HOH B 322      10.511  29.774  32.755  1.00  0.00      B    H  
ATOM    988  O   HOH B 323      14.191   6.496  17.894  1.00  0.00      B    O  
ATOM    989  H1  HOH B 323      13.683   5.608  17.633  1.00  0.00      B    H  
ATOM    990  H2  HOH B 323      14.981   6.259  18.509  1.00  0.00      B    H  
ATOM    991  O   HOH B 324      26.907   1.654   5.373  1.00  0.00      B    O  
ATOM    992  H1  HOH B 324      26.745   0.839   5.984  1.00  0.00      B    H  
ATOM    993  H2  HOH B 324      27.692   1.490   4.726  1.00  0.00      B    H  
ATOM    994  O   HOH B 325      18.063  20.371   1.903  1.00  0.00      B    O  
ATOM    995  H1  HOH B 325      17.521  20.669   2.793  1.00  0.00      B    H  
ATOM    996  H2  HOH B 325      17.541  19.653   1.430  1.00  0.00      B    H  
ATOM    997  O   HOH B 326      32.927   9.058  25.178  1.00  0.00      B    O  
ATOM    998  H1  HOH B 326      33.196   8.234  24.637  1.00  0.00      B    H  
ATOM    999  H2  HOH B 326      32.953   9.891  24.618  1.00  0.00      B    H  
ATOM   1000  O   HOH B 327      12.177  23.871  26.170  1.00  0.00      B    O  
ATOM   1001  H1  HOH B 327      11.376  24.052  25.516  1.00  0.00      B    H  
ATOM   1002  H2  HOH B 327      11.866  24.101  27.103  1.00  0.00      B    H  
ATOM   1003  O   HOH B 328       1.837  25.379  32.324  1.00  0.00      B    O  
ATOM   1004  H1  HOH B 328       1.973  25.301  31.319  1.00  0.00      B    H  
ATOM   1005  H2  HOH B 328       2.537  24.791  32.776  1.00  0.00      B    H  
ATOM   1006  O   HOH B 329      33.489   9.531   8.984  1.00  0.00      B    O  
ATOM   1007  H1  HOH B 329      32.634   9.991   9.449  1.00  0.00      B    H  
ATOM   1008  H2  HOH B 329      33.480   8.561   9.274  1.00  0.00      B    H  
ATOM   1009  O   HOH B 330      26.664  34.099  39.137  1.00  0.00      B    O  
ATOM   1010  H1  HOH B 330      26.688  33.564  38.308  1.00  0.00      B    H  
ATOM   1011  H2  HOH B 330      25.872  33.816  39.698  1.00  0.00      B    H  
ATOM   1012  O   HOH B 331      11.537  34.702  30.075  1.00  0.00      B    O  
ATOM   1013  H1  HOH B 331      10.584  34.625  29.740  1.00  0.00      B    H  
ATOM   1014  H2  HOH B 331      11.626  34.377  30.993  1.00  0.00      B    H  
ATOM   1015  O   HOH B 332      12.264  39.086  11.236  1.00  0.00      B    O  
ATOM   1016  H1  HOH B 332      11.758  38.562  11.899  1.00  0.00      B    H  
ATOM   1017  H2  HOH B 332      13.013  38.463  10.921  1.00  0.00      B    H  
ATOM   1018  O   HOH B 333       2.108  36.198   4.393  1.00  0.00      B    O  
ATOM   1019  H1  HOH B 333       2.491  35.599   5.147  1.00  0.00      B    H  
ATOM   1020  H2  HOH B 333       1.507  35.601   3.824  1.00  0.00      B    H  
ATOM   1021  O   HOH B 334       8.732  31.344  19.470  1.00  0.00      B    O  
ATOM   1022  H1  HOH B 334       8.477  31.586  20.440  1.00  0.00      B    H  
ATOM   1023  H2  HOH B 334       9.048  30.371  19.455  1.00  0.00      B    H  
ATOM   1024  O   HOH B 335      25.511  12.789  16.200  1.00  0.00      B    O  
ATOM   1025  H1  HOH B 335      26.507  12.524  16.400  1.00  0.00      B    H  
ATOM   1026  H2  HOH B 335      25.456  13.760  15.935  1.00  0.00      B    H  
ATOM   1027  O   HOH B 336       0.613   5.102  36.713  1.00  0.00      B    O  
ATOM   1028  H1  HOH B 336       1.131   5.354  37.547  1.00  0.00      B    H  
ATOM   1029  H2  HOH B 336      -0.335   5.173  36.963  1.00  0.00      B    H  
ATOM   1030  O   HOH B 337      38.424  24.276   0.488  1.00  0.00      B    O  
ATOM   1031  H1  HOH B 337      38.893  23.396   0.328  1.00  0.00      B    H  
ATOM   1032  H2  HOH B 337      37.754  24.357  -0.235  1.00  0.00      B    H  
ATOM   1033  O   HOH B 338      20.099  38.253   6.747  1.00  0.00      B    O  
ATOM   1034  H1  HOH B 338      19.746  39.193   6.734  1.00  0.00      B    H  
ATOM   1035  H2  HOH B 338      20.586  38.093   7.663  1.00  0.00      B    H  
ATOM   1036  O   HOH B 339      28.087  16.344   6.624  1.00  0.00      B    O  
ATOM   1037  H1  HOH B 339      27.242  15.776   6.638  1.00  0.00      B    H  
ATOM   1038  H2  HOH B 339      28.137  16.850   5.713  1.00  0.00      B    H  
ATOM   1039  O   HOH B 340      25.875  19.256  14.869  1.00  0.00      B    O  
ATOM   1040  H1  HOH B 340      26.742  18.922  14.437  1.00  0.00      B    H  
ATOM   1041  H2  HOH B 340      25.693  18.673  15.709  1.00  0.00      B    H  
ATOM   1042  O   HOH B 341       8.588  12.781  27.967  1.00  0.00      B    O  
ATOM   1043  H1  HOH B 341       8.431  11.954  28.559  1.00  0.00      B    H  
ATOM   1044  H2  HOH B 341       8.766  13.590  28.570  1.00  0.00      B    H  
ATOM   1045  O   HOH B 342      18.306   6.027  12.348  1.00  0.00      B    O  
ATOM   1046  H1  HOH B 342      17.349   6.343  12.281  1.00  0.00      B    H  
ATOM   1047  H2  HOH B 342      18.911   6.867  12.425  1.00  0.00      B    H  
ATOM   1048  O   HOH B 343      20.808  15.733  18.186  1.00  0.00      B    O  
ATOM   1049  H1  HOH B 343      20.697  15.404  17.211  1.00  0.00      B    H  
ATOM   1050  H2  HOH B 343      20.435  15.075  18.895  1.00  0.00      B    H  
ATOM   1051  O   HOH B 344      15.584  10.236  31.622  1.00  0.00      B    O  
ATOM   1052  H1  HOH B 344      14.919   9.705  32.176  1.00  0.00      B    H  
ATOM   1053  H2  HOH B 344      15.630  11.131  32.048  1.00  0.00      B    H  
ATOM   1054  O   HOH B 345      30.785  22.084   0.673  1.00  0.00      B    O  
ATOM   1055  H1  HOH B 345      31.018  21.117   0.765  1.00  0.00      B    H  
ATOM   1056  H2  HOH B 345      30.912  22.515   1.598  1.00  0.00      B    H  
ATOM   1057  O   HOH B 346      15.220  24.812  36.364  1.00  0.00      B    O  
ATOM   1058  H1  HOH B 346      15.457  24.460  37.281  1.00  0.00      B    H  
ATOM   1059  H2  HOH B 346      14.187  24.828  36.270  1.00  0.00      B    H  
ATOM   1060  O   HOH B 347       5.257  29.224  30.593  1.00  0.00      B    O  
ATOM   1061  H1  HOH B 347       5.988  28.676  31.120  1.00  0.00      B    H  
ATOM   1062  H2  HOH B 347       5.738  29.756  29.893  1.00  0.00      B    H  
ATOM   1063  O   HOH B 348      26.585  27.574  26.150  1.00  0.00      B    O  
ATOM   1064  H1  HOH B 348      26.583  26.569  26.194  1.00  0.00      B    H  
ATOM   1065  H2  HOH B 348      27.017  27.915  25.299  1.00  0.00      B    H  
ATOM   1066  O   HOH B 349       5.421  17.362  15.576  1.00  0.00      B    O  
ATOM   1067  H1  HOH B 349       4.656  17.296  16.252  1.00  0.00      B    H  
ATOM   1068  H2  HOH B 349       5.210  16.669  14.911  1.00  0.00      B    H  
ATOM   1069  O   HOH B 350       4.296  24.034   9.108  1.00  0.00      B    O  
ATOM   1070  H1  HOH B 350       4.864  24.534   9.734  1.00  0.00      B    H  
ATOM   1071  H2  HOH B 350       3.678  23.391   9.653  1.00  0.00      B    H  
ATOM   1072  O   HOH B 351       1.551   7.496  34.916  1.00  0.00      B    O  
ATOM   1073  H1  HOH B 351       1.370   6.643  35.421  1.00  0.00      B    H  
ATOM   1074  H2  HOH B 351       0.995   7.551  34.077  1.00  0.00      B    H  
ATOM   1075  O   HOH B 352       1.841   2.065  38.306  1.00  0.00      B    O  
ATOM   1076  H1  HOH B 352       1.838   1.117  38.598  1.00  0.00      B    H  
ATOM   1077  H2  HOH B 352       2.582   2.501  38.808  1.00  0.00      B    H  
ATOM   1078  O   HOH B 353       7.572  38.789  14.031  1.00  0.00      B    O  
ATOM   1079  H1  HOH B 353       8.170  39.660  13.893  1.00  0.00      B    H  
ATOM   1080  H2  HOH B 353       7.881  38.123  13.380  1.00  0.00      B    H  
ATOM   1081  O   HOH B 354      20.896   6.177  19.403  1.00  0.00      B    O  
ATOM   1082  H1  HOH B 354      20.914   5.294  18.912  1.00  0.00      B    H  
ATOM   1083  H2  HOH B 354      21.528   6.807  18.958  1.00  0.00      B    H  
ATOM   1084  O   HOH B 355      36.080  18.195  37.587  1.00  0.00      B    O  
ATOM   1085  H1  HOH B 355      35.433  18.479  36.845  1.00  0.00      B    H  
ATOM   1086  H2  HOH B 355      36.192  19.050  38.184  1.00  0.00      B    H  
ATOM   1087  O   HOH B 356       3.563  29.743   5.459  1.00  0.00      B    O  
ATOM   1088  H1  HOH B 356       4.114  30.218   4.732  1.00  0.00      B    H  
ATOM   1089  H2  HOH B 356       3.848  30.143   6.367  1.00  0.00      B    H  
ATOM   1090  O   HOH B 357      24.332  10.524  19.993  1.00  0.00      B    O  
ATOM   1091  H1  HOH B 357      24.065  10.378  18.981  1.00  0.00      B    H  
ATOM   1092  H2  HOH B 357      25.215  10.966  19.927  1.00  0.00      B    H  
ATOM   1093  O   HOH B 358      16.177   1.382  26.949  1.00  0.00      B    O  
ATOM   1094  H1  HOH B 358      17.078   1.719  26.821  1.00  0.00      B    H  
ATOM   1095  H2  HOH B 358      15.769   1.401  25.984  1.00  0.00      B    H  
ATOM   1096  O   HOH B 359       4.027  26.951   4.961  1.00  0.00      B    O  
ATOM   1097  H1  HOH B 359       3.792  27.921   5.201  1.00  0.00      B    H  
ATOM   1098  H2  HOH B 359       3.424  26.287   5.430  1.00  0.00      B    H  
ATOM   1099  O   HOH B 360      28.588  35.957  27.539  1.00  0.00      B    O  
ATOM   1100  H1  HOH B 360      29.122  35.940  26.708  1.00  0.00      B    H  
ATOM   1101  H2  HOH B 360      27.652  36.352  27.294  1.00  0.00      B    H  
ATOM   1102  O   HOH B 361      10.413  11.751  26.247  1.00  0.00      B    O  
ATOM   1103  H1  HOH B 361      10.583  10.905  26.769  1.00  0.00      B    H  
ATOM   1104  H2  HOH B 361       9.775  12.310  26.863  1.00  0.00      B    H  
ATOM   1105  O   HOH B 362      11.600  29.796  26.298  1.00  0.00      B    O  
ATOM   1106  H1  HOH B 362      11.704  29.010  26.913  1.00  0.00      B    H  
ATOM   1107  H2  HOH B 362      10.594  29.922  26.029  1.00  0.00      B    H  
ATOM   1108  O   HOH B 363      16.031   6.371  37.061  1.00  0.00      B    O  
ATOM   1109  H1  HOH B 363      15.383   6.883  36.480  1.00  0.00      B    H  
ATOM   1110  H2  HOH B 363      16.708   6.093  36.387  1.00  0.00      B    H  
ATOM   1111  O   HOH B 364      30.070  15.040   3.468  1.00  0.00      B    O  
ATOM   1112  H1  HOH B 364      29.951  16.065   3.318  1.00  0.00      B    H  
ATOM   1113  H2  HOH B 364      29.515  14.574   2.742  1.00  0.00      B    H  
ATOM   1114  O   HOH B 365      24.882  31.095  15.859  1.00  0.00      B    O  
ATOM   1115  H1  HOH B 365      24.356  31.797  16.462  1.00  0.00      B    H  
ATOM   1116  H2  HOH B 365      24.420  30.950  14.987  1.00  0.00      B    H  
ATOM   1117  O   HOH B 366      37.742  22.421  14.375  1.00  0.00      B    O  
ATOM   1118  H1  HOH B 366      38.028  23.046  15.093  1.00  0.00      B    H  
ATOM   1119  H2  HOH B 366      38.225  21.543  14.512  1.00  0.00      B    H  
ATOM   1120  O   HOH B 367      37.717   9.388   9.504  1.00  0.00      B    O  
ATOM   1121  H1  HOH B 367      37.159   8.560   9.346  1.00  0.00      B    H  
ATOM   1122  H2  HOH B 367      38.407   9.370   8.746  1.00  0.00      B    H  
ATOM   1123  O   HOH B 368      30.507   8.326   7.456  1.00  0.00      B    O  
ATOM   1124  H1  HOH B 368      30.842   9.287   7.322  1.00  0.00      B    H  
ATOM   1125  H2  HOH B 368      29.997   8.248   8.289  1.00  0.00      B    H  
ATOM   1126  O   HOH B 369       2.139  32.905  11.584  1.00  0.00      B    O  
ATOM   1127  H1  HOH B 369       2.237  33.730  10.976  1.00  0.00      B    H  
ATOM   1128  H2  HOH B 369       1.201  33.000  11.947  1.00  0.00      B    H  
ATOM   1129  O   HOH B 370      36.462  16.014   9.029  1.00  0.00      B    O  
ATOM   1130  H1  HOH B 370      37.111  15.215   9.285  1.00  0.00      B    H  
ATOM   1131  H2  HOH B 370      36.599  16.733   9.780  1.00  0.00      B    H  
ATOM   1132  O   HOH B 371      28.167  34.654  31.758  1.00  0.00      B    O  
ATOM   1133  H1  HOH B 371      28.024  35.624  31.397  1.00  0.00      B    H  
ATOM   1134  H2  HOH B 371      28.448  34.507  32.701  1.00  0.00      B    H  
ATOM   1135  O   HOH B 372      30.484  33.135  12.954  1.00  0.00      B    O  
ATOM   1136  H1  HOH B 372      31.375  33.108  13.476  1.00  0.00      B    H  
ATOM   1137  H2  HOH B 372      30.609  33.835  12.201  1.00  0.00      B    H  
ATOM   1138  O   HOH B 373      22.799  17.292  28.791  1.00  0.00      B    O  
ATOM   1139  H1  HOH B 373      22.744  18.301  28.687  1.00  0.00      B    H  
ATOM   1140  H2  HOH B 373      23.081  16.885  27.890  1.00  0.00      B    H  
ATOM   1141  O   HOH B 374      26.029   3.731   6.539  1.00  0.00      B    O  
ATOM   1142  H1  HOH B 374      26.284   2.936   5.994  1.00  0.00      B    H  
ATOM   1143  H2  HOH B 374      26.742   4.436   6.479  1.00  0.00      B    H  
ATOM   1144  O   HOH B 375      28.692  25.125  36.717  1.00  0.00      B    O  
ATOM   1145  H1  HOH B 375      28.720  25.121  37.767  1.00  0.00      B    H  
ATOM   1146  H2  HOH B 375      29.444  25.682  36.457  1.00  0.00      B    H  
ATOM   1147  O   HOH B 376      21.213  23.420  30.841  1.00  0.00      B    O  
ATOM   1148  H1  HOH B 376      21.141  24.319  31.292  1.00  0.00      B    H  
ATOM   1149  H2  HOH B 376      20.260  23.014  30.741  1.00  0.00      B    H  
ATOM   1150  O   HOH B 377      14.537  22.033   1.563  1.00  0.00      B    O  
ATOM   1151  H1  HOH B 377      15.201  21.497   2.093  1.00  0.00      B    H  
ATOM   1152  H2  HOH B 377      13.983  21.388   1.041  1.00  0.00      B    H  
ATOM   1153  O   HOH B 378      36.365   4.297   7.656  1.00  0.00      B    O  
ATOM   1154  H1  HOH B 378      36.591   4.094   6.684  1.00  0.00      B    H  
ATOM   1155  H2  HOH B 378      35.503   3.775   7.821  1.00  0.00      B    H  
ATOM   1156  O   HOH B 379      16.725   6.087   8.611  1.00  0.00      B    O  
ATOM   1157  H1  HOH B 379      16.305   6.944   8.193  1.00  0.00      B    H  
ATOM   1158  H2  HOH B 379      17.645   5.908   8.204  1.00  0.00      B    H  
ATOM   1159  O   HOH B 380      32.751  28.862   1.780  1.00  0.00      B    O  
ATOM   1160  H1  HOH B 380      32.405  28.717   2.642  1.00  0.00      B    H  
ATOM   1161  H2  HOH B 380      32.178  28.363   1.120  1.00  0.00      B    H  
ATOM   1162  O   HOH B 381      31.130  25.970   1.497  1.00  0.00      B    O  
ATOM   1163  H1  HOH B 381      31.274  26.297   2.466  1.00  0.00      B    H  
ATOM   1164  H2  HOH B 381      31.954  25.541   1.165  1.00  0.00      B    H  
ATOM   1165  O   HOH B 382      11.546  32.400   2.423  1.00  0.00      B    O  
ATOM   1166  H1  HOH B 382      12.559  32.299   2.245  1.00  0.00      B    H  
ATOM   1167  H2  HOH B 382      11.385  33.413   2.599  1.00  0.00      B    H  
ATOM   1168  O   HOH B 383      10.152  10.308  13.055  1.00  0.00      B    O  
ATOM   1169  H1  HOH B 383       9.380   9.991  12.513  1.00  0.00      B    H  
ATOM   1170  H2  HOH B 383      10.775  10.813  12.374  1.00  0.00      B    H  
ATOM   1171  O   HOH B 384      11.431  18.681   7.237  1.00  0.00      B    O  
ATOM   1172  H1  HOH B 384      11.779  18.677   8.205  1.00  0.00      B    H  
ATOM   1173  H2  HOH B 384      10.941  17.838   7.065  1.00  0.00      B    H  
ATOM   1174  O   HOH B 385      13.455  35.562   8.501  1.00  0.00      B    O  
ATOM   1175  H1  HOH B 385      12.973  35.921   7.625  1.00  0.00      B    H  
ATOM   1176  H2  HOH B 385      14.005  34.746   8.308  1.00  0.00      B    H  
ATOM   1177  O   HOH B 386       6.300  22.371  34.707  1.00  0.00      B    O  
ATOM   1178  H1  HOH B 386       6.734  22.968  35.399  1.00  0.00      B    H  
ATOM   1179  H2  HOH B 386       6.398  22.883  33.778  1.00  0.00      B    H  
ATOM   1180  O   HOH B 387       2.507  29.258  26.532  1.00  0.00      B    O  
ATOM   1181  H1  HOH B 387       1.817  29.472  25.801  1.00  0.00      B    H  
ATOM   1182  H2  HOH B 387       2.770  28.248  26.580  1.00  0.00      B    H  
ATOM   1183  O   HOH B 388      22.597  21.089  36.839  1.00  0.00      B    O  
ATOM   1184  H1  HOH B 388      22.338  21.421  37.809  1.00  0.00      B    H  
ATOM   1185  H2  HOH B 388      21.896  21.431  36.125  1.00  0.00      B    H  
ATOM   1186  O   HOH B 389      26.382  20.707  37.819  1.00  0.00      B    O  
ATOM   1187  H1  HOH B 389      27.387  20.868  37.804  1.00  0.00      B    H  
ATOM   1188  H2  HOH B 389      25.914  21.149  37.051  1.00  0.00      B    H  
ATOM   1189  O   HOH B 390      36.303  17.656   4.479  1.00  0.00      B    O  
ATOM   1190  H1  HOH B 390      35.605  17.476   3.753  1.00  0.00      B    H  
ATOM   1191  H2  HOH B 390      36.010  18.370   5.116  1.00  0.00      B    H  
ATOM   1192  O   HOH B 391       8.582  20.617  13.417  1.00  0.00      B    O  
ATOM   1193  H1  HOH B 391       7.942  19.810  13.261  1.00  0.00      B    H  
ATOM   1194  H2  HOH B 391       9.234  20.726  12.625  1.00  0.00      B    H  
ATOM   1195  O   HOH B 392       5.831  20.173  21.820  1.00  0.00      B    O  
ATOM   1196  H1  HOH B 392       6.025  20.484  22.792  1.00  0.00      B    H  
ATOM   1197  H2  HOH B 392       4.809  20.137  21.654  1.00  0.00      B    H  
ATOM   1198  O   HOH B 393      12.583   7.733  37.650  1.00  0.00      B    O  
ATOM   1199  H1  HOH B 393      11.941   7.155  38.204  1.00  0.00      B    H  
ATOM   1200  H2  HOH B 393      13.299   8.100  38.235  1.00  0.00      B    H  
ATOM   1201  O   HOH B 394      36.882  31.069  23.891  1.00  0.00      B    O  
ATOM   1202  H1  HOH B 394      37.497  31.884  24.116  1.00  0.00      B    H  
ATOM   1203  H2  HOH B 394      36.357  30.837  24.746  1.00  0.00      B    H  
ATOM   1204  O   HOH B 395       1.694  26.250  10.174  1.00  0.00      B    O  
ATOM   1205  H1  HOH B 395       2.363  26.076  10.884  1.00  0.00      B    H  
ATOM   1206  H2  HOH B 395       1.130  25.412  10.132  1.00  0.00      B    H  
ATOM   1207  O   HOH B 396      27.978  37.090   7.782  1.00  0.00      B    O  
ATOM   1208  H1  HOH B 396      27.481  37.537   7.025  1.00  0.00      B    H  
ATOM   1209  H2  HOH B 396      28.806  37.669   7.997  1.00  0.00      B    H  
ATOM   1210  O   HOH B 397      25.043  24.198  30.822  1.00  0.00      B    O  
ATOM   1211  H1  HOH B 397      24.304  24.926  30.643  1.00  0.00      B    H  
ATOM   1212  H2  HOH B 397      25.468  23.987  29.901  1.00  0.00      B    H  
ATOM   1213  O   HOH B 398      35.138   4.608  14.052  1.00  0.00      B    O  
ATOM   1214  H1  HOH B 398      35.970   4.570  13.431  1.00  0.00      B    H  
ATOM   1215  H2  HOH B 398      35.424   5.122  14.902  1.00  0.00      B    H  
ATOM   1216  O   HOH B 399       5.549  15.146  23.763  1.00  0.00      B    O  
ATOM   1217  H1  HOH B 399       6.395  15.188  23.189  1.00  0.00      B    H  
ATOM   1218  H2  HOH B 399       5.735  14.735  24.704  1.00  0.00      B    H  
ATOM   1219  O   HOH B 400      26.699   1.808  22.991  1.00  0.00      B    O  
ATOM   1220  H1  HOH B 400      27.289   1.139  22.577  1.00  0.00      B    H  
ATOM   1221  H2  HOH B 400      25.740   1.412  22.883  1.00  0.00      B    H  
ATOM   1222  O   HOH B 401      25.867   9.075  23.360  1.00  0.00      B    O  
ATOM   1223  H1  HOH B 401      26.235   9.971  23.056  1.00  0.00      B    H  
ATOM   1224  H2  HOH B 401      25.154   8.751  22.771  1.00  0.00      B    H  
ATOM   1225  O   HOH B 402      13.995  28.677  30.887  1.00  0.00      B    O  
ATOM   1226  H1  HOH B 402      14.590  29.441  31.103  1.00  0.00      B    H  
ATOM   1227  H2  HOH B 402      14.637  27.983  30.482  1.00  0.00      B    H  
ATOM   1228  O   HOH B 403      17.741  11.280  20.138  1.00  0.00      B    O  
ATOM   1229  H1  HOH B 403      18.502  10.985  20.798  1.00  0.00      B    H  
ATOM   1230  H2  HOH B 403      17.595  10.532  19.494  1.00  0.00      B    H  
ATOM   1231  O   HOH B 404       2.956  34.748  28.430  1.00  0.00      B    O  
ATOM   1232  H1  HOH B 404       3.286  34.276  27.552  1.00  0.00      B    H  
ATOM   1233  H2  HOH B 404       3.104  34.022  29.103  1.00  0.00      B    H  
ATOM   1234  O   HOH B 405      26.659  22.280  25.750  1.00  0.00      B    O  
ATOM   1235  H1  HOH B 405      26.635  22.128  24.772  1.00  0.00      B    H  
ATOM   1236  H2  HOH B 405      27.614  22.110  26.020  1.00  0.00      B    H  
ATOM   1237  O   HOH B 406      37.790  28.078   2.804  1.00  0.00      B    O  
ATOM   1238  H1  HOH B 406      37.519  28.915   3.204  1.00  0.00      B    H  
ATOM   1239  H2  HOH B 406      38.801  28.203   2.558  1.00  0.00      B    H  
ATOM   1240  O   HOH B 407      33.372  26.965  15.112  1.00  0.00      B    O  
ATOM   1241  H1  HOH B 407      34.364  26.727  15.296  1.00  0.00      B    H  
ATOM   1242  H2  HOH B 407      32.905  26.042  15.108  1.00  0.00      B    H  
ATOM   1243  O   HOH B 408      23.391  12.524  31.052  1.00  0.00      B    O  
ATOM   1244  H1  HOH B 408      22.808  11.685  31.035  1.00  0.00      B    H  
ATOM   1245  H2  HOH B 408      24.233  12.262  30.654  1.00  0.00      B    H  
ATOM   1246  O   HOH B 409      26.281  24.045  17.460  1.00  0.00      B    O  
ATOM   1247  H1  HOH B 409      26.466  23.276  18.057  1.00  0.00      B    H  
ATOM   1248  H2  HOH B 409      27.024  23.978  16.726  1.00  0.00      B    H  
ATOM   1249  O   HOH B 410      10.479  16.800  23.001  1.00  0.00      B    O  
ATOM   1250  H1  HOH B 410      10.998  17.015  22.172  1.00  0.00      B    H  
ATOM   1251  H2  HOH B 410      11.078  16.297  23.642  1.00  0.00      B    H  
ATOM   1252  O   HOH B 411      35.105   0.493  25.727  1.00  0.00      B    O  
ATOM   1253  H1  HOH B 411      34.699   0.363  24.825  1.00  0.00      B    H  
ATOM   1254  H2  HOH B 411      34.400   1.086  26.230  1.00  0.00      B    H  
ATOM   1255  O   HOH B 412      23.652  16.794  26.296  1.00  0.00      B    O  
ATOM   1256  H1  HOH B 412      23.571  17.614  25.719  1.00  0.00      B    H  
ATOM   1257  H2  HOH B 412      23.331  15.981  25.735  1.00  0.00      B    H  
ATOM   1258  O   HOH B 413       0.006   9.262   7.303  1.00  0.00      B    O  
ATOM   1259  H1  HOH B 413      -0.582   9.936   6.766  1.00  0.00      B    H  
ATOM   1260  H2  HOH B 413       0.977   9.607   7.182  1.00  0.00      B    H  
ATOM   1261  O   HOH B 414      19.338  17.535   2.845  1.00  0.00      B    O  
ATOM   1262  H1  HOH B 414      20.147  17.861   2.232  1.00  0.00      B    H  
ATOM   1263  H2  HOH B 414      19.445  16.559   3.015  1.00  0.00      B    H  
ATOM   1264  O   HOH B 415      26.160  38.118   6.081  1.00  0.00      B    O  
ATOM   1265  H1  HOH B 415      25.127  38.086   6.214  1.00  0.00      B    H  
ATOM   1266  H2  HOH B 415      26.356  37.412   5.342  1.00  0.00      B    H  
ATOM   1267  O   HOH B 416      31.372  15.865  16.675  1.00  0.00      B    O  
ATOM   1268  H1  HOH B 416      30.721  16.531  17.127  1.00  0.00      B    H  
ATOM   1269  H2  HOH B 416      30.896  15.052  16.634  1.00  0.00      B    H  
ATOM   1270  O   HOH B 417       8.138  34.165  10.518  1.00  0.00      B    O  
ATOM   1271  H1  HOH B 417       8.321  34.342   9.553  1.00  0.00      B    H  
ATOM   1272  H2  HOH B 417       8.791  33.453  10.820  1.00  0.00      B    H  
ATOM   1273  O   HOH B 418      33.690  17.283  22.678  1.00  0.00      B    O  
ATOM   1274  H1  HOH B 418      34.633  17.655  22.667  1.00  0.00      B    H  
ATOM   1275  H2  HOH B 418      33.500  17.212  23.689  1.00  0.00      B    H  
ATOM   1276  O   HOH B 419      20.450  25.079   0.903  1.00  0.00      B    O  
ATOM   1277  H1  HOH B 419      20.550  24.788   1.868  1.00  0.00      B    H  
ATOM   1278  H2  HOH B 419      20.833  26.005   0.753  1.00  0.00      B    H  
ATOM   1279  O   HOH B 420      27.151   6.327  38.576  1.00  0.00      B    O  
ATOM   1280  H1  HOH B 420      27.793   6.597  39.318  1.00  0.00      B    H  
ATOM   1281  H2  HOH B 420      27.153   5.305  38.518  1.00  0.00      B    H  
ATOM   1282  O   HOH B 421      14.595   9.739  24.257  1.00  0.00      B    O  
ATOM   1283  H1  HOH B 421      14.519   9.741  25.290  1.00  0.00      B    H  
ATOM   1284  H2  HOH B 421      14.511   8.743  23.918  1.00  0.00      B    H  
ATOM   1285  O   HOH B 422      30.800  14.087  20.438  1.00  0.00      B    O  
ATOM   1286  H1  HOH B 422      31.717  14.334  20.301  1.00  0.00      B    H  
ATOM   1287  H2  HOH B 422      30.538  14.326  21.446  1.00  0.00      B    H  
ATOM   1288  O   HOH B 423      32.671  27.723  26.596  1.00  0.00      B    O  
ATOM   1289  H1  HOH B 423      31.920  27.413  25.960  1.00  0.00      B    H  
ATOM   1290  H2  HOH B 423      33.209  26.943  26.925  1.00  0.00      B    H  
ATOM   1291  O   HOH B 424      36.934  29.272   0.403  1.00  0.00      B    O  
ATOM   1292  H1  HOH B 424      37.180  28.754   1.260  1.00  0.00      B    H  
ATOM   1293  H2  HOH B 424      36.147  28.808  -0.008  1.00  0.00      B    H  
ATOM   1294  O   HOH B 425      11.118  23.275  15.590  1.00  0.00      B    O  
ATOM   1295  H1  HOH B 425      11.604  22.337  15.605  1.00  0.00      B    H  
ATOM   1296  H2  HOH B 425      10.083  23.135  15.485  1.00  0.00      B    H  
ATOM   1297  O   HOH B 426      14.193   6.516  26.895  1.00  0.00      B    O  
ATOM   1298  H1  HOH B 426      14.507   5.625  26.465  1.00  0.00      B    H  
ATOM   1299  H2  HOH B 426      14.175   7.216  26.205  1.00  0.00      B    H  
ATOM   1300  O   HOH B 427       3.302  20.871  29.409  1.00  0.00      B    O  
ATOM   1301  H1  HOH B 427       2.648  21.234  28.735  1.00  0.00      B    H  
ATOM   1302  H2  HOH B 427       2.750  20.272  30.020  1.00  0.00      B    H  
ATOM   1303  O   HOH B 428      37.336   2.439  13.860  1.00  0.00      B    O  
ATOM   1304  H1  HOH B 428      38.155   1.910  14.238  1.00  0.00      B    H  
ATOM   1305  H2  HOH B 428      37.591   2.620  12.890  1.00  0.00      B    H  
ATOM   1306  O   HOH B 429      23.391   3.199  34.740  1.00  0.00      B    O  
ATOM   1307  H1  HOH B 429      23.104   3.082  33.738  1.00  0.00      B    H  
ATOM   1308  H2  HOH B 429      23.670   4.169  34.847  1.00  0.00      B    H  
ATOM   1309  O   HOH B 430      29.788  38.837   9.074  1.00  0.00      B    O  
ATOM   1310  H1  HOH B 430      30.537  38.396   9.540  1.00  0.00      B    H  
ATOM   1311  H2  HOH B 430      29.013  39.082   9.699  1.00  0.00      B    H  
ATOM   1312  O   HOH B 431       5.102   7.594  21.728  1.00  0.00      B    O  
ATOM   1313  H1  HOH B 431       5.057   6.606  21.961  1.00  0.00      B    H  
ATOM   1314  H2  HOH B 431       5.149   8.177  22.546  1.00  0.00      B    H  
ATOM   1315  O   HOH B 432      31.725  25.091   6.336  1.00  0.00      B    O  
ATOM   1316  H1  HOH B 432      32.193  24.869   5.503  1.00  0.00      B    H  
ATOM   1317  H2  HOH B 432      32.367  25.115   7.170  1.00  0.00      B    H  
ATOM   1318  O   HOH B 433       7.704  18.425   0.795  1.00  0.00      B    O  
ATOM   1319  H1  HOH B 433       7.420  17.591   0.282  1.00  0.00      B    H  
ATOM   1320  H2  HOH B 433       7.000  18.669   1.434  1.00  0.00      B    H  
ATOM   1321  O   HOH B 434       5.020  12.242  24.417  1.00  0.00      B    O  
ATOM   1322  H1  HOH B 434       5.441  11.720  25.187  1.00  0.00      B    H  
ATOM   1323  H2  HOH B 434       5.670  12.253  23.636  1.00  0.00      B    H  
ATOM   1324  O   HOH B 435       8.953   9.425  39.171  1.00  0.00      B    O  
ATOM   1325  H1  HOH B 435       9.518   9.901  38.504  1.00  0.00      B    H  
ATOM   1326  H2  HOH B 435       8.131  10.017  39.223  1.00  0.00      B    H  
ATOM   1327  O   HOH B 436      37.817  20.018  19.752  1.00  0.00      B    O  
ATOM   1328  H1  HOH B 436      37.960  19.931  18.782  1.00  0.00      B    H  
ATOM   1329  H2  HOH B 436      37.521  19.122  20.067  1.00  0.00      B    H  
ATOM   1330  O   HOH B 437      26.311  25.904  35.185  1.00  0.00      B    O  
ATOM   1331  H1  HOH B 437      25.776  26.517  35.730  1.00  0.00      B    H  
ATOM   1332  H2  HOH B 437      26.958  25.340  35.768  1.00  0.00      B    H  
ATOM   1333  O   HOH B 438       2.988  17.377  37.706  1.00  0.00      B    O  
ATOM   1334  H1  HOH B 438       3.603  17.414  36.908  1.00  0.00      B    H  
ATOM   1335  H2  HOH B 438       2.357  18.157  37.561  1.00  0.00      B    H  
ATOM   1336  O   HOH B 439      38.637  31.389  31.336  1.00  0.00      B    O  
ATOM   1337  H1  HOH B 439      38.885  30.922  30.518  1.00  0.00      B    H  
ATOM   1338  H2  HOH B 439      39.535  31.475  31.884  1.00  0.00      B    H  
ATOM   1339  O   HOH B 440      30.725  33.646  21.375  1.00  0.00      B    O  
ATOM   1340  H1  HOH B 440      29.881  34.125  21.075  1.00  0.00      B    H  
ATOM   1341  H2  HOH B 440      31.338  33.499  20.583  1.00  0.00      B    H  
ATOM   1342  O   HOH B 441      19.957  19.889  12.814  1.00  0.00      B    O  
ATOM   1343  H1  HOH B 441      19.364  19.087  12.569  1.00  0.00      B    H  
ATOM   1344  H2  HOH B 441      19.556  20.402  13.619  1.00  0.00      B    H  
ATOM   1345  O   HOH B 442       3.681  18.422   9.527  1.00  0.00      B    O  
ATOM   1346  H1  HOH B 442       3.878  18.368   8.537  1.00  0.00      B    H  
ATOM   1347  H2  HOH B 442       4.170  19.213   9.991  1.00  0.00      B    H  
ATOM   1348  O   HOH B 443      22.362   9.754  34.996  1.00  0.00      B    O  
ATOM   1349  H1  HOH B 443      23.132   9.759  35.626  1.00  0.00      B    H  
ATOM   1350  H2  HOH B 443      22.325  10.685  34.643  1.00  0.00      B    H  
ATOM   1351  O   HOH B 444      25.348   1.513   9.556  1.00  0.00      B    O  
ATOM   1352  H1  HOH B 444      24.798   1.678  10.367  1.00  0.00      B    H  
ATOM   1353  H2  HOH B 444      26.351   1.416   9.836  1.00  0.00      B    H  
ATOM   1354  O   HOH B 445      33.509  20.859  37.881  1.00  0.00      B    O  
ATOM   1355  H1  HOH B 445      34.190  20.474  38.489  1.00  0.00      B    H  
ATOM   1356  H2  HOH B 445      32.654  20.576  38.296  1.00  0.00      B    H  
ATOM   1357  O   HOH B 446      20.665   3.903  17.674  1.00  0.00      B    O  
ATOM   1358  H1  HOH B 446      21.025   4.326  16.813  1.00  0.00      B    H  
ATOM   1359  H2  HOH B 446      21.317   3.221  17.977  1.00  0.00      B    H  
ATOM   1360  O   HOH B 447      25.982  21.870   3.652  1.00  0.00      B    O  
ATOM   1361  H1  HOH B 447      26.907  22.215   3.396  1.00  0.00      B    H  
ATOM   1362  H2  HOH B 447      25.597  21.583   2.730  1.00  0.00      B    H  
ATOM   1363  O   HOH B 448      26.996  16.521   2.427  1.00  0.00      B    O  
ATOM   1364  H1  HOH B 448      26.732  17.009   1.584  1.00  0.00      B    H  
ATOM   1365  H2  HOH B 448      27.403  15.605   2.159  1.00  0.00      B    H  
ATOM   1366  O   HOH B 449       9.432  18.035  17.630  1.00  0.00      B    O  
ATOM   1367  H1  HOH B 449       8.948  18.067  16.681  1.00  0.00      B    H  
ATOM   1368  H2  HOH B 449       9.452  17.073  17.958  1.00  0.00      B    H  
ATOM   1369  O   HOH B 450      12.706  33.491  16.358  1.00  0.00      B    O  
ATOM   1370  H1  HOH B 450      12.209  33.724  15.518  1.00  0.00      B    H  
ATOM   1371  H2  HOH B 450      12.058  33.131  17.107  1.00  0.00      B    H  
ATOM   1372  O   HOH B 451       7.599  29.472   1.640  1.00  0.00      B    O  
ATOM   1373  H1  HOH B 451       7.998  29.660   2.558  1.00  0.00      B    H  
ATOM   1374  H2  HOH B 451       8.409  29.541   1.052  1.00  0.00      B    H  
ATOM   1375  O   HOH B 452      15.227  37.593  25.703  1.00  0.00      B    O  
ATOM   1376  H1  HOH B 452      14.300  37.276  25.974  1.00  0.00      B    H  
ATOM   1377  H2  HOH B 452      15.311  38.544  25.998  1.00  0.00      B    H  
ATOM   1378  O   HOH B 453      26.152   4.298  10.664  1.00  0.00      B    O  
ATOM   1379  H1  HOH B 453      25.636   4.664   9.830  1.00  0.00      B    H  
ATOM   1380  H2  HOH B 453      26.419   3.332  10.356  1.00  0.00      B    H  
ATOM   1381  O   HOH B 454      29.494   4.107  30.118  1.00  0.00      B    O  
ATOM   1382  H1  HOH B 454      28.605   3.928  29.654  1.00  0.00      B    H  
ATOM   1383  H2  HOH B 454      30.243   3.967  29.504  1.00  0.00      B    H  
ATOM   1384  O   HOH B 455       6.934   9.761  14.022  1.00  0.00      B    O  
ATOM   1385  H1  HOH B 455       6.018   9.801  14.347  1.00  0.00      B    H  
ATOM   1386  H2  HOH B 455       6.887  10.124  13.097  1.00  0.00      B    H  
ATOM   1387  O   HOH B 456      37.087   4.776  20.286  1.00  0.00      B    O  
ATOM   1388  H1  HOH B 456      37.694   5.330  19.704  1.00  0.00      B    H  
ATOM   1389  H2  HOH B 456      37.605   3.919  20.525  1.00  0.00      B    H  
ATOM   1390  O   HOH B 457       9.961  20.951  10.967  1.00  0.00      B    O  
ATOM   1391  H1  HOH B 457      10.442  21.781  10.663  1.00  0.00      B    H  
ATOM   1392  H2  HOH B 457      10.671  20.249  10.920  1.00  0.00      B    H  
ATOM   1393  O   HOH B 458       7.082  20.628  38.051  1.00  0.00      B    O  
ATOM   1394  H1  HOH B 458       7.659  19.843  38.265  1.00  0.00      B    H  
ATOM   1395  H2  HOH B 458       6.473  20.414  37.243  1.00  0.00      B    H  
ATOM   1396  O   HOH B 459      38.439   5.928  13.798  1.00  0.00      B    O  
ATOM   1397  H1  HOH B 459      37.813   6.046  12.995  1.00  0.00      B    H  
ATOM   1398  H2  HOH B 459      37.880   5.857  14.659  1.00  0.00      B    H  
ATOM   1399  O   HOH B 460      26.075  21.031  10.150  1.00  0.00      B    O  
ATOM   1400  H1  HOH B 460      25.956  21.991   9.991  1.00  0.00      B    H  
ATOM   1401  H2  HOH B 460      25.574  20.645   9.331  1.00  0.00      B    H  
ATOM   1402  O   HOH B 461      13.658  19.015  30.695  1.00  0.00      B    O  
ATOM   1403  H1  HOH B 461      12.802  18.432  30.436  1.00  0.00      B    H  
ATOM   1404  H2  HOH B 461      14.464  18.422  30.490  1.00  0.00      B    H  
ATOM   1405  O   HOH B 462      29.370  31.064  28.629  1.00  0.00      B    O  
ATOM   1406  H1  HOH B 462      29.233  32.034  28.775  1.00  0.00      B    H  
ATOM   1407  H2  HOH B 462      30.106  30.693  29.163  1.00  0.00      B    H  
ATOM   1408  O   HOH B 463      38.186  15.295   2.167  1.00  0.00      B    O  
ATOM   1409  H1  HOH B 463      37.482  15.280   1.425  1.00  0.00      B    H  
ATOM   1410  H2  HOH B 463      38.103  16.219   2.559  1.00  0.00      B    H  
ATOM   1411  O   HOH B 464      22.732  13.414  28.417  1.00  0.00      B    O  
ATOM   1412  H1  HOH B 464      22.612  13.425  29.416  1.00  0.00      B    H  
ATOM   1413  H2  HOH B 464      23.446  12.741  28.262  1.00  0.00      B    H  
ATOM   1414  O   HOH B 465       1.983  17.232   2.852  1.00  0.00      B    O  
ATOM   1415  H1  HOH B 465       2.317  16.657   3.602  1.00  0.00      B    H  
ATOM   1416  H2  HOH B 465       0.986  17.424   3.034  1.00  0.00      B    H  
ATOM   1417  O   HOH B 466      17.936  10.044  14.127  1.00  0.00      B    O  
ATOM   1418  H1  HOH B 466      17.966   9.828  15.143  1.00  0.00      B    H  
ATOM   1419  H2  HOH B 466      18.639   9.475  13.718  1.00  0.00      B    H  
ATOM   1420  O   HOH B 467       8.578  18.626  23.366  1.00  0.00      B    O  
ATOM   1421  H1  HOH B 467       8.311  18.894  22.400  1.00  0.00      B    H  
ATOM   1422  H2  HOH B 467       9.215  17.843  23.344  1.00  0.00      B    H  
ATOM   1423  O   HOH B 468       7.787  35.536  19.518  1.00  0.00      B    O  
ATOM   1424  H1  HOH B 468       7.779  34.795  18.809  1.00  0.00      B    H  
ATOM   1425  H2  HOH B 468       7.299  36.378  19.192  1.00  0.00      B    H  
ATOM   1426  O   HOH B 469      27.673  26.828   6.900  1.00  0.00      B    O  
ATOM   1427  H1  HOH B 469      27.550  25.855   7.224  1.00  0.00      B    H  
ATOM   1428  H2  HOH B 469      27.052  26.992   6.092  1.00  0.00      B    H  
ATOM   1429  O   HOH B 470      21.199  23.877  24.973  1.00  0.00      B    O  
ATOM   1430  H1  HOH B 470      21.606  24.602  25.636  1.00  0.00      B    H  
ATOM   1431  H2  HOH B 470      21.862  23.096  24.901  1.00  0.00      B    H  
ATOM   1432  O   HOH B 471      23.365  32.817  32.477  1.00  0.00      B    O  
ATOM   1433  H1  HOH B 471      24.197  32.872  31.871  1.00  0.00      B    H  
ATOM   1434  H2  HOH B 471      22.690  33.582  32.207  1.00  0.00      B    H  
ATOM   1435  O   HOH B 472      12.495  31.280  10.257  1.00  0.00      B    O  
ATOM   1436  H1  HOH B 472      12.859  31.372   9.330  1.00  0.00      B    H  
ATOM   1437  H2  HOH B 472      13.066  30.512  10.675  1.00  0.00      B    H  
ATOM   1438  O   HOH B 473       8.740   5.194  25.872  1.00  0.00      B    O  
ATOM   1439  H1  HOH B 473       8.132   4.842  25.159  1.00  0.00      B    H  
ATOM   1440  H2  HOH B 473       9.242   4.361  26.192  1.00  0.00      B    H  
ATOM   1441  O   HOH B 474      33.290  25.859  21.886  1.00  0.00      B    O  
ATOM   1442  H1  HOH B 474      32.424  26.046  21.391  1.00  0.00      B    H  
ATOM   1443  H2  HOH B 474      33.167  24.913  22.275  1.00  0.00      B    H  
ATOM   1444  O   HOH B 475      10.945   4.081  38.021  1.00  0.00      B    O  
ATOM   1445  H1  HOH B 475      11.883   3.726  37.723  1.00  0.00      B    H  
ATOM   1446  H2  HOH B 475      11.223   4.912  38.576  1.00  0.00      B    H  
ATOM   1447  O   HOH B 476       9.820  22.102  21.591  1.00  0.00      B    O  
ATOM   1448  H1  HOH B 476      10.474  21.959  22.368  1.00  0.00      B    H  
ATOM   1449  H2  HOH B 476       9.749  21.183  21.147  1.00  0.00      B    H  
ATOM   1450  O   HOH B 477      12.137  25.914   1.546  1.00  0.00      B    O  
ATOM   1451  H1  HOH B 477      11.260  26.258   1.882  1.00  0.00      B    H  
ATOM   1452  H2  HOH B 477      12.046  25.534   0.605  1.00  0.00      B    H  
ATOM   1453  O   HOH B 478      16.727   8.242  39.021  1.00  0.00      B    O  
ATOM   1454  H1  HOH B 478      15.721   8.404  39.218  1.00  0.00      B    H  
ATOM   1455  H2  HOH B 478      16.750   7.674  38.164  1.00  0.00      B    H  
ATOM   1456  O   HOH B 479      19.299  14.362  15.412  1.00  0.00      B    O  
ATOM   1457  H1  HOH B 479      19.018  13.771  16.220  1.00  0.00      B    H  
ATOM   1458  H2  HOH B 479      18.637  15.099  15.261  1.00  0.00      B    H  
ATOM   1459  O   HOH B 480       9.172   5.875  34.506  1.00  0.00      B    O  
ATOM   1460  H1  HOH B 480       8.967   6.311  33.562  1.00  0.00      B    H  
ATOM   1461  H2  HOH B 480       9.953   6.399  34.920  1.00  0.00      B    H  
ATOM   1462  O   HOH B 481      13.245  11.330  16.316  1.00  0.00      B    O  
ATOM   1463  H1  HOH B 481      12.280  11.271  16.715  1.00  0.00      B    H  
ATOM   1464  H2  HOH B 481      13.363  10.679  15.539  1.00  0.00      B    H  
ATOM   1465  O   HOH B 482       1.931  29.206  38.315  1.00  0.00      B    O  
ATOM   1466  H1  HOH B 482       1.902  28.187  38.414  1.00  0.00      B    H  
ATOM   1467  H2  HOH B 482       2.093  29.374  37.325  1.00  0.00      B    H  
ATOM   1468  O   HOH B 483      19.423  33.026  15.931  1.00  0.00      B    O  
ATOM   1469  H1  HOH B 483      19.288  32.063  16.260  1.00  0.00      B    H  
ATOM   1470  H2  HOH B 483      18.839  33.610  16.520  1.00  0.00      B    H  
ATOM   1471  O   HOH B 484      15.549   4.259  14.234  1.00  0.00      B    O  
ATOM   1472  H1  HOH B 484      15.294   5.205  14.526  1.00  0.00      B    H  
ATOM   1473  H2  HOH B 484      14.990   4.015  13.423  1.00  0.00      B    H  
ATOM   1474  O   HOH B 485      11.717  25.382  17.310  1.00  0.00      B    O  
ATOM   1475  H1  HOH B 485      10.966  25.341  17.986  1.00  0.00      B    H  
ATOM   1476  H2  HOH B 485      11.457  24.773  16.558  1.00  0.00      B    H  
ATOM   1477  O   HOH B 486      31.419  11.668  37.435  1.00  0.00      B    O  
ATOM   1478  H1  HOH B 486      31.823  10.804  37.877  1.00  0.00      B    H  
ATOM   1479  H2  HOH B 486      32.245  12.144  37.096  1.00  0.00      B    H  
ATOM   1480  O   HOH B 487      22.595  31.893  28.170  1.00  0.00      B    O  
ATOM   1481  H1  HOH B 487      23.527  31.640  28.582  1.00  0.00      B    H  
ATOM   1482  H2  HOH B 487      21.984  31.944  28.942  1.00  0.00      B    H  
ATOM   1483  O   HOH B 488      30.730   1.382  28.314  1.00  0.00      B    O  
ATOM   1484  H1  HOH B 488      29.971   2.039  28.369  1.00  0.00      B    H  
ATOM   1485  H2  HOH B 488      30.702   0.878  27.457  1.00  0.00      B    H  
ATOM   1486  O   HOH B 489       0.633  18.199  10.054  1.00  0.00      B    O  
ATOM   1487  H1  HOH B 489       1.616  17.998   9.867  1.00  0.00      B    H  
ATOM   1488  H2  HOH B 489       0.262  17.356  10.503  1.00  0.00      B    H  
ATOM   1489  O   HOH B 490      18.617  32.998   8.772  1.00  0.00      B    O  
ATOM   1490  H1  HOH B 490      18.116  32.160   8.432  1.00  0.00      B    H  
ATOM   1491  H2  HOH B 490      18.693  32.924   9.736  1.00  0.00      B    H  
ATOM   1492  O   HOH B 491      33.524  19.258  18.618  1.00  0.00      B    O  
ATOM   1493  H1  HOH B 491      33.183  19.002  17.740  1.00  0.00      B    H  
ATOM   1494  H2  HOH B 491      33.446  20.255  18.909  1.00  0.00      B    H  
ATOM   1495  O   HOH B 492       5.760  23.653  21.464  1.00  0.00      B    O  
ATOM   1496  H1  HOH B 492       5.585  23.401  20.510  1.00  0.00      B    H  
ATOM   1497  H2  HOH B 492       5.391  22.920  22.089  1.00  0.00      B    H  
ATOM   1498  O   HOH B 493      12.712  37.562  23.404  1.00  0.00      B    O  
ATOM   1499  H1  HOH B 493      12.817  37.335  24.393  1.00  0.00      B    H  
ATOM   1500  H2  HOH B 493      13.167  36.812  22.961  1.00  0.00      B    H  
ATOM   1501  O   HOH B 494      25.422  18.479  22.845  1.00  0.00      B    O  
ATOM   1502  H1  HOH B 494      24.850  19.254  22.530  1.00  0.00      B    H  
ATOM   1503  H2  HOH B 494      26.096  18.730  23.571  1.00  0.00      B    H  
ATOM   1504  O   HOH B 495      17.059  28.283   6.875  1.00  0.00      B    O  
ATOM   1505  H1  HOH B 495      16.077  28.468   6.994  1.00  0.00      B    H  
ATOM   1506  H2  HOH B 495      17.454  29.048   6.271  1.00  0.00      B    H  
ATOM   1507  O   HOH B 496       8.742   2.562  15.870  1.00  0.00      B    O  
ATOM   1508  H1  HOH B 496       8.145   2.536  16.692  1.00  0.00      B    H  
ATOM   1509  H2  HOH B 496       9.717   2.362  16.228  1.00  0.00      B    H  
ATOM   1510  O   HOH B 497       5.882  19.022  25.586  1.00  0.00      B    O  
ATOM   1511  H1  HOH B 497       5.522  18.491  26.380  1.00  0.00      B    H  
ATOM   1512  H2  HOH B 497       6.578  18.453  25.126  1.00  0.00      B    H  
ATOM   1513  O   HOH B 498      32.671  37.104  10.149  1.00  0.00      B    O  
ATOM   1514  H1  HOH B 498      33.554  37.573  10.000  1.00  0.00      B    H  
ATOM   1515  H2  HOH B 498      32.246  36.941   9.210  1.00  0.00      B    H  
ATOM   1516  O   HOH B 499      10.302   8.590  18.293  1.00  0.00      B    O  
ATOM   1517  H1  HOH B 499      10.363   7.798  17.719  1.00  0.00      B    H  
ATOM   1518  H2  HOH B 499      10.067   8.277  19.210  1.00  0.00      B    H  
ATOM   1519  O   HOH B 500      23.011   5.563  11.254  1.00  0.00      B    O  
ATOM   1520  H1  HOH B 500      22.672   4.959  11.987  1.00  0.00      B    H  
ATOM   1521  H2  HOH B 500      23.015   5.052  10.369  1.00  0.00      B    H  
ATOM   1522  O   HOH B 501      14.031  13.895   2.539  1.00  0.00      B    O  
ATOM   1523  H1  HOH B 501      13.782  14.490   1.747  1.00  0.00      B    H  
ATOM   1524  H2  HOH B 501      13.698  14.316   3.374  1.00  0.00      B    H  
ATOM   1525  O   HOH B 502      30.226  21.880   9.785  1.00  0.00      B    O  
ATOM   1526  H1  HOH B 502      30.714  22.509  10.476  1.00  0.00      B    H  
ATOM   1527  H2  HOH B 502      29.614  21.238  10.307  1.00  0.00      B    H  
ATOM   1528  O   HOH B 503       9.767  13.440  19.004  1.00  0.00      B    O  
ATOM   1529  H1  HOH B 503      10.250  12.757  18.392  1.00  0.00      B    H  
ATOM   1530  H2  HOH B 503       9.565  12.989  19.930  1.00  0.00      B    H  
ATOM   1531  O   HOH B 504      38.056  13.707   9.356  1.00  0.00      B    O  
ATOM   1532  H1  HOH B 504      38.860  13.525   9.919  1.00  0.00      B    H  
ATOM   1533  H2  HOH B 504      37.495  12.815   9.238  1.00  0.00      B    H  
ATOM   1534  O   HOH B 505      25.443  11.124  33.600  1.00  0.00      B    O  
ATOM   1535  H1  HOH B 505      25.783  10.523  34.307  1.00  0.00      B    H  
ATOM   1536  H2  HOH B 505      24.704  11.734  34.002  1.00  0.00      B    H  
ATOM   1537  O   HOH B 506      38.699  22.911  22.918  1.00  0.00      B    O  
ATOM   1538  H1  HOH B 506      38.161  22.429  23.572  1.00  0.00      B    H  
ATOM   1539  H2  HOH B 506      38.082  23.653  22.580  1.00  0.00      B    H  
ATOM   1540  O   HOH B 507      17.038   1.572  33.204  1.00  0.00      B    O  
ATOM   1541  H1  HOH B 507      17.819   1.304  32.557  1.00  0.00      B    H  
ATOM   1542  H2  HOH B 507      16.231   1.121  32.881  1.00  0.00      B    H  
ATOM   1543  O   HOH B 508      28.748  14.479  34.175  1.00  0.00      B    O  
ATOM   1544  H1  HOH B 508      29.220  13.738  34.704  1.00  0.00      B    H  
ATOM   1545  H2  HOH B 508      28.129  14.015  33.602  1.00  0.00      B    H  
ATOM   1546  O   HOH B 509      24.774  30.729  29.704  1.00  0.00      B    O  
ATOM   1547  H1  HOH B 509      23.962  30.119  29.997  1.00  0.00      B    H  
ATOM   1548  H2  HOH B 509      25.092  30.395  28.737  1.00  0.00      B    H  
ATOM   1549  O   HOH B 510      19.579  28.219  27.442  1.00  0.00      B    O  
ATOM   1550  H1  HOH B 510      19.832  28.170  28.423  1.00  0.00      B    H  
ATOM   1551  H2  HOH B 510      18.867  27.513  27.353  1.00  0.00      B    H  
ATOM   1552  O   HOH B 511      21.821  27.494   0.500  1.00  0.00      B    O  
ATOM   1553  H1  HOH B 511      21.621  28.277  -0.072  1.00  0.00      B    H  
ATOM   1554  H2  HOH B 511      22.094  27.822   1.449  1.00  0.00      B    H  
ATOM   1555  O   HOH B 512      33.570  22.495  18.631  1.00  0.00      B    O  
ATOM   1556  H1  HOH B 512      33.081  23.323  18.266  1.00  0.00      B    H  
ATOM   1557  H2  HOH B 512      34.135  22.293  17.815  1.00  0.00      B    H  
ATOM   1558  O   HOH B 513      14.975   2.892  17.982  1.00  0.00      B    O  
ATOM   1559  H1  HOH B 513      14.125   3.247  17.504  1.00  0.00      B    H  
ATOM   1560  H2  HOH B 513      15.765   2.978  17.375  1.00  0.00      B    H  
ATOM   1561  O   HOH B 514      37.279   5.789   2.025  1.00  0.00      B    O  
ATOM   1562  H1  HOH B 514      37.739   6.335   1.305  1.00  0.00      B    H  
ATOM   1563  H2  HOH B 514      37.717   4.888   2.056  1.00  0.00      B    H  
ATOM   1564  O   HOH B 515       1.229  27.664   3.101  1.00  0.00      B    O  
ATOM   1565  H1  HOH B 515       1.591  26.758   2.779  1.00  0.00      B    H  
ATOM   1566  H2  HOH B 515       0.723  27.455   3.951  1.00  0.00      B    H  
ATOM   1567  O   HOH B 516      18.127  13.226   4.084  1.00  0.00      B    O  
ATOM   1568  H1  HOH B 516      18.896  13.602   4.656  1.00  0.00      B    H  
ATOM   1569  H2  HOH B 516      17.284  13.722   4.266  1.00  0.00      B    H  
ATOM   1570  O   HOH B 517      39.017   3.267   8.227  1.00  0.00      B    O  
ATOM   1571  H1  HOH B 517      39.685   4.025   7.969  1.00  0.00      B    H  
ATOM   1572  H2  HOH B 517      38.171   3.747   8.067  1.00  0.00      B    H  
ATOM   1573  O   HOH B 518       9.272  29.943  25.224  1.00  0.00      B    O  
ATOM   1574  H1  HOH B 518       8.853  29.559  24.337  1.00  0.00      B    H  
ATOM   1575  H2  HOH B 518       9.057  30.945  25.157  1.00  0.00      B    H  
ATOM   1576  O   HOH B 519       2.809  24.618   6.526  1.00  0.00      B    O  
ATOM   1577  H1  HOH B 519       2.681  23.639   6.469  1.00  0.00      B    H  
ATOM   1578  H2  HOH B 519       3.311  24.773   7.380  1.00  0.00      B    H  
ATOM   1579  O   HOH B 520      38.974   0.783   6.702  1.00  0.00      B    O  
ATOM   1580  H1  HOH B 520      38.896   1.565   7.337  1.00  0.00      B    H  
ATOM   1581  H2  HOH B 520      38.281   0.764   5.895  1.00  0.00      B    H  
ATOM   1582  O   HOH B 521       2.292   2.710  16.058  1.00  0.00      B    O  
ATOM   1583  H1  HOH B 521       3.292   2.604  15.933  1.00  0.00      B    H  
ATOM   1584  H2  HOH B 521       2.057   1.976  16.777  1.00  0.00      B    H  
ATOM   1585  O   HOH B 522       8.299  23.539  12.334  1.00  0.00      B    O  
ATOM   1586  H1  HOH B 522       9.218  24.020  12.436  1.00  0.00      B    H  
ATOM   1587  H2  HOH B 522       8.436  22.523  12.436  1.00  0.00      B    H  
ATOM   1588  O   HOH B 523      20.063  33.024  13.387  1.00  0.00      B    O  
ATOM   1589  H1  HOH B 523      21.079  33.196  13.469  1.00  0.00      B    H  
ATOM   1590  H2  HOH B 523      19.714  32.989  14.349  1.00  0.00      B    H  
ATOM   1591  O   HOH B 524      31.743  25.919  29.346  1.00  0.00      B    O  
ATOM   1592  H1  HOH B 524      31.170  26.313  30.150  1.00  0.00      B    H  
ATOM   1593  H2  HOH B 524      31.185  26.169  28.532  1.00  0.00      B    H  
ATOM   1594  O   HOH B 525      12.217   4.461  13.963  1.00  0.00      B    O  
ATOM   1595  H1  HOH B 525      11.359   5.025  13.734  1.00  0.00      B    H  
ATOM   1596  H2  HOH B 525      12.500   3.847  13.218  1.00  0.00      B    H  
ATOM   1597  O   HOH B 526      18.250  26.534  16.997  1.00  0.00      B    O  
ATOM   1598  H1  HOH B 526      18.268  26.141  16.084  1.00  0.00      B    H  
ATOM   1599  H2  HOH B 526      18.680  25.882  17.635  1.00  0.00      B    H  
ATOM   1600  O   HOH B 527      10.545  22.327  36.699  1.00  0.00      B    O  
ATOM   1601  H1  HOH B 527      10.409  22.417  37.681  1.00  0.00      B    H  
ATOM   1602  H2  HOH B 527      11.547  22.459  36.585  1.00  0.00      B    H  
ATOM   1603  O   HOH B 528      12.639  14.889   5.373  1.00  0.00      B    O  
ATOM   1604  H1  HOH B 528      11.724  14.944   5.775  1.00  0.00      B    H  
ATOM   1605  H2  HOH B 528      13.342  14.983   6.109  1.00  0.00      B    H  
ATOM   1606  O   HOH B 529       9.150  24.228   6.240  1.00  0.00      B    O  
ATOM   1607  H1  HOH B 529       9.158  25.158   5.882  1.00  0.00      B    H  
ATOM   1608  H2  HOH B 529       8.315  24.073   6.697  1.00  0.00      B    H  
ATOM   1609  O   HOH B 530      20.689  17.870   6.508  1.00  0.00      B    O  
ATOM   1610  H1  HOH B 530      19.841  17.407   6.847  1.00  0.00      B    H  
ATOM   1611  H2  HOH B 530      21.451  17.305   6.804  1.00  0.00      B    H  
ATOM   1612  O   HOH B 531       1.549  30.870  22.714  1.00  0.00      B    O  
ATOM   1613  H1  HOH B 531       2.330  30.688  22.045  1.00  0.00      B    H  
ATOM   1614  H2  HOH B 531       1.388  30.158  23.398  1.00  0.00      B    H  
ATOM   1615  O   HOH B 532      12.803   1.954  20.572  1.00  0.00      B    O  
ATOM   1616  H1  HOH B 532      13.029   2.921  20.583  1.00  0.00      B    H  
ATOM   1617  H2  HOH B 532      13.515   1.503  20.059  1.00  0.00      B    H  
ATOM   1618  O   HOH B 533      34.905  35.127  34.789  1.00  0.00      B    O  
ATOM   1619  H1  HOH B 533      35.795  34.705  34.530  1.00  0.00      B    H  
ATOM   1620  H2  HOH B 533      34.332  34.420  35.247  1.00  0.00      B    H  
ATOM   1621  O   HOH B 534      31.623  35.365  30.697  1.00  0.00      B    O  
ATOM   1622  H1  HOH B 534      32.284  35.472  29.969  1.00  0.00      B    H  
ATOM   1623  H2  HOH B 534      30.790  35.789  30.387  1.00  0.00      B    H  
ATOM   1624  O   HOH B 535      12.966   2.741   5.074  1.00  0.00      B    O  
ATOM   1625  H1  HOH B 535      12.275   2.782   5.848  1.00  0.00      B    H  
ATOM   1626  H2  HOH B 535      12.906   1.811   4.775  1.00  0.00      B    H  
ATOM   1627  O   HOH B 536       7.888  17.603  29.794  1.00  0.00      B    O  
ATOM   1628  H1  HOH B 536       7.636  16.628  30.128  1.00  0.00      B    H  
ATOM   1629  H2  HOH B 536       8.741  17.786  30.269  1.00  0.00      B    H  
ATOM   1630  O   HOH B 537      21.423  22.530  38.798  1.00  0.00      B    O  
ATOM   1631  H1  HOH B 537      21.405  22.059  39.729  1.00  0.00      B    H  
ATOM   1632  H2  HOH B 537      20.639  23.182  38.704  1.00  0.00      B    H  
ATOM   1633  O   HOH B 538       5.742  11.060  19.904  1.00  0.00      B    O  
ATOM   1634  H1  HOH B 538       4.857  10.997  20.461  1.00  0.00      B    H  
ATOM   1635  H2  HOH B 538       5.643  10.512  19.044  1.00  0.00      B    H  
ATOM   1636  O   HOH B 539      30.703   7.595  26.321  1.00  0.00      B    O  
ATOM   1637  H1  HOH B 539      31.553   8.161  26.043  1.00  0.00      B    H  
ATOM   1638  H2  HOH B 539      30.452   7.065  25.544  1.00  0.00      B    H  
ATOM   1639  O   HOH B 540      10.072   1.882  19.629  1.00  0.00      B    O  
ATOM   1640  H1  HOH B 540      10.748   1.968  20.354  1.00  0.00      B    H  
ATOM   1641  H2  HOH B 540       9.800   0.890  19.646  1.00  0.00      B    H  
ATOM   1642  O   HOH B 541      18.315  37.289  29.717  1.00  0.00      B    O  
ATOM   1643  H1  HOH B 541      19.031  36.887  29.097  1.00  0.00      B    H  
ATOM   1644  H2  HOH B 541      17.494  37.408  29.143  1.00  0.00      B    H  
ATOM   1645  O   HOH B 542      36.217  17.673  16.342  1.00  0.00      B    O  
ATOM   1646  H1  HOH B 542      35.270  17.374  16.241  1.00  0.00      B    H  
ATOM   1647  H2  HOH B 542      36.578  17.367  17.196  1.00  0.00      B    H  
ATOM   1648  O   HOH B 543      15.045  19.055  16.377  1.00  0.00      B    O  
ATOM   1649  H1  HOH B 543      15.970  18.821  15.926  1.00  0.00      B    H  
ATOM   1650  H2  HOH B 543      14.611  18.156  16.760  1.00  0.00      B    H  
ATOM   1651  O   HOH B 544      12.888   3.085  30.188  1.00  0.00      B    O  
ATOM   1652  H1  HOH B 544      12.870   2.817  29.164  1.00  0.00      B    H  
ATOM   1653  H2  HOH B 544      12.029   2.813  30.553  1.00  0.00      B    H  
ATOM   1654  O   HOH B 545      34.372  28.634  37.992  1.00  0.00      B    O  
ATOM   1655  H1  HOH B 545      34.163  28.574  37.034  1.00  0.00      B    H  
ATOM   1656  H2  HOH B 545      33.871  27.915  38.473  1.00  0.00      B    H  
ATOM   1657  O   HOH B 546      36.793  11.242   2.215  1.00  0.00      B    O  
ATOM   1658  H1  HOH B 546      37.202  10.422   2.638  1.00  0.00      B    H  
ATOM   1659  H2  HOH B 546      36.773  12.016   2.891  1.00  0.00      B    H  
ATOM   1660  O   HOH B 547      28.005  38.545  21.742  1.00  0.00      B    O  
ATOM   1661  H1  HOH B 547      27.826  37.573  22.076  1.00  0.00      B    H  
ATOM   1662  H2  HOH B 547      27.442  38.521  20.897  1.00  0.00      B    H  
ATOM   1663  O   HOH B 548       6.586  15.661  26.387  1.00  0.00      B    O  
ATOM   1664  H1  HOH B 548       6.063  14.945  26.909  1.00  0.00      B    H  
ATOM   1665  H2  HOH B 548       6.492  16.526  26.855  1.00  0.00      B    H  
ATOM   1666  O   HOH B 549      17.043  30.549   8.686  1.00  0.00      B    O  
ATOM   1667  H1  HOH B 549      16.559  30.054   7.961  1.00  0.00      B    H  
ATOM   1668  H2  HOH B 549      17.234  29.845   9.369  1.00  0.00      B    H  
ATOM   1669  O   HOH B 550      20.946   7.194  29.797  1.00  0.00      B    O  
ATOM   1670  H1  HOH B 550      20.090   7.665  29.865  1.00  0.00      B    H  
ATOM   1671  H2  HOH B 550      20.851   6.313  30.165  1.00  0.00      B    H  
ATOM   1672  O   HOH B 551       6.776  37.593  25.133  1.00  0.00      B    O  
ATOM   1673  H1  HOH B 551       6.018  37.057  24.677  1.00  0.00      B    H  
ATOM   1674  H2  HOH B 551       7.294  36.968  25.677  1.00  0.00      B    H  
ATOM   1675  O   HOH B 552      25.591   5.850  27.219  1.00  0.00      B    O  
ATOM   1676  H1  HOH B 552      25.029   5.321  26.557  1.00  0.00      B    H  
ATOM   1677  H2  HOH B 552      26.018   6.643  26.780  1.00  0.00      B    H  
ATOM   1678  O   HOH B 553      31.332   6.497   2.656  1.00  0.00      B    O  
ATOM   1679  H1  HOH B 553      31.395   6.569   3.652  1.00  0.00      B    H  
ATOM   1680  H2  HOH B 553      30.429   6.023   2.394  1.00  0.00      B    H  
ATOM   1681  O   HOH B 554      25.525  37.549  33.077  1.00  0.00      B    O  
ATOM   1682  H1  HOH B 554      24.573  37.920  32.824  1.00  0.00      B    H  
ATOM   1683  H2  HOH B 554      25.427  36.754  33.688  1.00  0.00      B    H  
ATOM   1684  O   HOH B 555      11.674  15.553  30.493  1.00  0.00      B    O  
ATOM   1685  H1  HOH B 555      11.090  14.810  30.180  1.00  0.00      B    H  
ATOM   1686  H2  HOH B 555      12.474  15.209  31.021  1.00  0.00      B    H  
ATOM   1687  O   HOH B 556      32.001   3.968  26.050  1.00  0.00      B    O  
ATOM   1688  H1  HOH B 556      32.559   3.304  26.515  1.00  0.00      B    H  
ATOM   1689  H2  HOH B 556      30.995   3.728  26.047  1.00  0.00      B    H  
ATOM   1690  O   HOH B 557      18.807   9.478  34.872  1.00  0.00      B    O  
ATOM   1691  H1  HOH B 557      18.197   9.065  34.122  1.00  0.00      B    H  
ATOM   1692  H2  HOH B 557      19.368  10.288  34.495  1.00  0.00      B    H  
ATOM   1693  O   HOH B 558      29.138  33.867  29.126  1.00  0.00      B    O  
ATOM   1694  H1  HOH B 558      28.775  34.149  30.062  1.00  0.00      B    H  
ATOM   1695  H2  HOH B 558      29.055  34.656  28.494  1.00  0.00      B    H  
ATOM   1696  O   HOH B 559      17.947  12.919  35.621  1.00  0.00      B    O  
ATOM   1697  H1  HOH B 559      17.723  13.927  35.668  1.00  0.00      B    H  
ATOM   1698  H2  HOH B 559      18.634  12.747  36.354  1.00  0.00      B    H  
ATOM   1699  O   HOH B 560      16.177  30.459  30.955  1.00  0.00      B    O  
ATOM   1700  H1  HOH B 560      16.415  29.598  30.398  1.00  0.00      B    H  
ATOM   1701  H2  HOH B 560      16.610  31.239  30.409  1.00  0.00      B    H  
ATOM   1702  O   HOH B 561      11.979  10.493  38.047  1.00  0.00      B    O  
ATOM   1703  H1  HOH B 561      12.215   9.549  37.728  1.00  0.00      B    H  
ATOM   1704  H2  HOH B 561      11.039  10.717  37.654  1.00  0.00      B    H  
ATOM   1705  O   HOH B 562      38.376  38.482   8.914  1.00  0.00      B    O  
ATOM   1706  H1  HOH B 562      37.579  38.985   9.294  1.00  0.00      B    H  
ATOM   1707  H2  HOH B 562      38.421  38.716   7.929  1.00  0.00      B    H  
ATOM   1708  O   HOH B 563      26.767  36.671  36.962  1.00  0.00      B    O  
ATOM   1709  H1  HOH B 563      27.667  36.761  36.526  1.00  0.00      B    H  
ATOM   1710  H2  HOH B 563      26.641  35.710  37.116  1.00  0.00      B    H  
ATOM   1711  O   HOH B 564       3.898  38.954  36.243  1.00  0.00      B    O  
ATOM   1712  H1  HOH B 564       4.538  39.444  36.891  1.00  0.00      B    H  
ATOM   1713  H2  HOH B 564       4.369  38.118  35.946  1.00  0.00      B    H  
ATOM   1714  O   HOH B 565      18.492  23.769   7.374  1.00  0.00      B    O  
ATOM   1715  H1  HOH B 565      19.106  24.525   7.339  1.00  0.00      B    H  
ATOM   1716  H2  HOH B 565      17.464  24.106   7.331  1.00  0.00      B    H  
ATOM   1717  O   HOH B 566      28.064  35.256   9.938  1.00  0.00      B    O  
ATOM   1718  H1  HOH B 566      27.685  34.325   9.732  1.00  0.00      B    H  
ATOM   1719  H2  HOH B 566      27.620  35.953   9.423  1.00  0.00      B    H  
ATOM   1720  O   HOH B 567      34.847  24.168  25.339  1.00  0.00      B    O  
ATOM   1721  H1  HOH B 567      35.573  23.564  25.006  1.00  0.00      B    H  
ATOM   1722  H2  HOH B 567      34.093  23.588  25.831  1.00  0.00      B    H  
ATOM   1723  O   HOH B 568      14.333  34.534  18.370  1.00  0.00      B    O  
ATOM   1724  H1  HOH B 568      14.331  33.886  19.149  1.00  0.00      B    H  
ATOM   1725  H2  HOH B 568      13.711  34.116  17.660  1.00  0.00      B    H  
ATOM   1726  O   HOH B 569      38.697  24.481  33.739  1.00  0.00      B    O  
ATOM   1727  H1  HOH B 569      38.985  24.613  34.703  1.00  0.00      B    H  
ATOM   1728  H2  HOH B 569      39.502  24.542  33.098  1.00  0.00      B    H  
ATOM   1729  O   HOH B 570       5.889   3.305  17.923  1.00  0.00      B    O  
ATOM   1730  H1  HOH B 570       5.754   2.748  17.105  1.00  0.00      B    H  
ATOM   1731  H2  HOH B 570       5.221   2.924  18.620  1.00  0.00      B    H  
ATOM   1732  O   HOH B 571       0.647  36.544  38.836  1.00  0.00      B    O  
ATOM   1733  H1  HOH B 571       1.242  36.206  38.080  1.00  0.00      B    H  
ATOM   1734  H2  HOH B 571       0.417  37.535  38.641  1.00  0.00      B    H  
ATOM   1735  O   HOH B 572      22.115  14.316  22.502  1.00  0.00      B    O  
ATOM   1736  H1  HOH B 572      22.609  13.428  22.580  1.00  0.00      B    H  
ATOM   1737  H2  HOH B 572      21.139  14.146  22.706  1.00  0.00      B    H  
ATOM   1738  O   HOH B 573      23.974   1.812  14.334  1.00  0.00      B    O  
ATOM   1739  H1  HOH B 573      23.492   1.229  15.006  1.00  0.00      B    H  
ATOM   1740  H2  HOH B 573      24.827   1.990  14.756  1.00  0.00      B    H  
ATOM   1741  O   HOH B 574      22.379   1.966  36.754  1.00  0.00      B    O  
ATOM   1742  H1  HOH B 574      21.729   2.683  37.104  1.00  0.00      B    H  
ATOM   1743  H2  HOH B 574      22.569   2.346  35.808  1.00  0.00      B    H  
ATOM   1744  O   HOH B 575      13.543  24.002   8.723  1.00  0.00      B    O  
ATOM   1745  H1  HOH B 575      13.695  25.006   8.643  1.00  0.00      B    H  
ATOM   1746  H2  HOH B 575      12.604  23.774   8.383  1.00  0.00      B    H  
ATOM   1747  O   HOH B 576       5.046  16.093  36.138  1.00  0.00      B    O  
ATOM   1748  H1  HOH B 576       4.458  15.306  36.412  1.00  0.00      B    H  
ATOM   1749  H2  HOH B 576       5.556  15.964  35.262  1.00  0.00      B    H  
ATOM   1750  O   HOH B 577       8.369  31.839  22.032  1.00  0.00      B    O  
ATOM   1751  H1  HOH B 577       8.769  31.848  22.997  1.00  0.00      B    H  
ATOM   1752  H2  HOH B 577       7.615  31.115  22.027  1.00  0.00      B    H  
ATOM   1753  O   HOH B 578       3.517  36.892  25.407  1.00  0.00      B    O  
ATOM   1754  H1  HOH B 578       4.052  37.149  26.200  1.00  0.00      B    H  
ATOM   1755  H2  HOH B 578       2.814  37.668  25.256  1.00  0.00      B    H  
ATOM   1756  O   HOH B 579      38.919   3.081  24.081  1.00  0.00      B    O  
ATOM   1757  H1  HOH B 579      38.282   3.872  24.313  1.00  0.00      B    H  
ATOM   1758  H2  HOH B 579      39.416   2.870  24.897  1.00  0.00      B    H  
ATOM   1759  O   HOH B 580       9.496  11.859  21.616  1.00  0.00      B    O  
ATOM   1760  H1  HOH B 580       9.749  10.882  21.729  1.00  0.00      B    H  
ATOM   1761  H2  HOH B 580       9.776  12.395  22.420  1.00  0.00      B    H  
ATOM   1762  O   HOH B 581       9.592  13.553  33.799  1.00  0.00      B    O  
ATOM   1763  H1  HOH B 581       9.005  13.266  33.010  1.00  0.00      B    H  
ATOM   1764  H2  HOH B 581      10.260  12.802  33.889  1.00  0.00      B    H  
ATOM   1765  O   HOH B 582      12.242  10.714  23.207  1.00  0.00      B    O  
ATOM   1766  H1  HOH B 582      13.165  10.728  23.648  1.00  0.00      B    H  
ATOM   1767  H2  HOH B 582      11.740   9.915  23.592  1.00  0.00      B    H  
ATOM   1768  O   HOH B 583       4.111  36.793   1.806  1.00  0.00      B    O  
ATOM   1769  H1  HOH B 583       4.054  36.179   0.954  1.00  0.00      B    H  
ATOM   1770  H2  HOH B 583       3.412  36.384   2.448  1.00  0.00      B    H  
ATOM   1771  O   HOH B 584      12.949  15.141   0.314  1.00  0.00      B    O  
ATOM   1772  H1  HOH B 584      12.423  15.857   0.833  1.00  0.00      B    H  
ATOM   1773  H2  HOH B 584      12.617  15.053  -0.632  1.00  0.00      B    H  
ATOM   1774  O   HOH B 585       1.757  34.212  15.803  1.00  0.00      B    O  
ATOM   1775  H1  HOH B 585       2.512  33.676  15.324  1.00  0.00      B    H  
ATOM   1776  H2  HOH B 585       2.202  34.780  16.492  1.00  0.00      B    H  
ATOM   1777  O   HOH B 586      30.671  17.583   2.953  1.00  0.00      B    O  
ATOM   1778  H1  HOH B 586      29.903  18.072   3.405  1.00  0.00      B    H  
ATOM   1779  H2  HOH B 586      31.536  18.076   3.055  1.00  0.00      B    H  
ATOM   1780  O   HOH B 587      18.370  31.908  11.358  1.00  0.00      B    O  
ATOM   1781  H1  HOH B 587      18.477  30.930  11.034  1.00  0.00      B    H  
ATOM   1782  H2  HOH B 587      19.019  32.162  12.065  1.00  0.00      B    H  
ATOM   1783  O   HOH B 588       3.785   1.856  19.140  1.00  0.00      B    O  
ATOM   1784  H1  HOH B 588       3.035   1.554  18.507  1.00  0.00      B    H  
ATOM   1785  H2  HOH B 588       4.175   0.944  19.469  1.00  0.00      B    H  
ATOM   1786  O   HOH B 589       1.521  14.034  35.544  1.00  0.00      B    O  
ATOM   1787  H1  HOH B 589       1.908  14.231  36.495  1.00  0.00      B    H  
ATOM   1788  H2  HOH B 589       0.481  14.055  35.650  1.00  0.00      B    H  
ATOM   1789  O   HOH B 590      14.828  38.895  37.424  1.00  0.00      B    O  
ATOM   1790  H1  HOH B 590      14.628  38.156  36.833  1.00  0.00      B    H  
ATOM   1791  H2  HOH B 590      14.893  39.746  36.819  1.00  0.00      B    H  
ATOM   1792  O   HOH B 591      11.716  28.072  16.464  1.00  0.00      B    O  
ATOM   1793  H1  HOH B 591      11.725  27.133  16.411  1.00  0.00      B    H  
ATOM   1794  H2  HOH B 591      11.682  28.369  17.409  1.00  0.00      B    H  
ATOM   1795  O   HOH B 592      14.101   8.452   0.645  1.00  0.00      B    O  
ATOM   1796  H1  HOH B 592      13.747   8.997   1.424  1.00  0.00      B    H  
ATOM   1797  H2  HOH B 592      14.142   7.481   0.941  1.00  0.00      B    H  
ATOM   1798  O   HOH B 593       9.375  26.445  23.269  1.00  0.00      B    O  
ATOM   1799  H1  HOH B 593       9.912  25.844  23.844  1.00  0.00      B    H  
ATOM   1800  H2  HOH B 593       8.896  25.870  22.583  1.00  0.00      B    H  
ATOM   1801  O   HOH B 594       2.291  35.898  20.038  1.00  0.00      B    O  
ATOM   1802  H1  HOH B 594       2.945  36.396  20.605  1.00  0.00      B    H  
ATOM   1803  H2  HOH B 594       2.209  34.907  20.374  1.00  0.00      B    H  
ATOM   1804  O   HOH B 595      31.470   9.798   1.955  1.00  0.00      B    O  
ATOM   1805  H1  HOH B 595      30.594  10.194   2.221  1.00  0.00      B    H  
ATOM   1806  H2  HOH B 595      31.654   8.958   2.469  1.00  0.00      B    H  
ATOM   1807  O   HOH B 596      21.641  34.859  31.687  1.00  0.00      B    O  
ATOM   1808  H1  HOH B 596      20.724  35.060  32.116  1.00  0.00      B    H  
ATOM   1809  H2  HOH B 596      21.980  35.716  31.331  1.00  0.00      B    H  
ATOM   1810  O   HOH B 597       7.263  27.217  14.444  1.00  0.00      B    O  
ATOM   1811  H1  HOH B 597       7.379  26.275  14.251  1.00  0.00      B    H  
ATOM   1812  H2  HOH B 597       7.082  27.385  15.443  1.00  0.00      B    H  
ATOM   1813  O   HOH B 598      12.173  35.369   2.211  1.00  0.00      B    O  
ATOM   1814  H1  HOH B 598      12.556  36.021   2.920  1.00  0.00      B    H  
ATOM   1815  H2  HOH B 598      11.222  35.766   2.016  1.00  0.00      B    H  
ATOM   1816  O   HOH B 599       5.291  35.623  15.665  1.00  0.00      B    O  
ATOM   1817  H1  HOH B 599       4.708  35.439  14.894  1.00  0.00      B    H  
ATOM   1818  H2  HOH B 599       5.022  35.040  16.414  1.00  0.00      B    H  
ATOM   1819  O   HOH B 600       1.798  32.482  38.346  1.00  0.00      B    O  
ATOM   1820  H1  HOH B 600       1.429  32.366  37.425  1.00  0.00      B    H  
ATOM   1821  H2  HOH B 600       1.099  32.105  38.944  1.00  0.00      B    H  
ATOM   1822  O   HOH B 601      34.081  10.604  17.759  1.00  0.00      B    O  
ATOM   1823  H1  HOH B 601      33.503  11.310  17.181  1.00  0.00      B    H  
ATOM   1824  H2  HOH B 601      33.349  10.088  18.263  1.00  0.00      B    H  
ATOM   1825  O   HOH B 602      15.276   5.068  10.993  1.00  0.00      B    O  
ATOM   1826  H1  HOH B 602      15.617   4.106  10.823  1.00  0.00      B    H  
ATOM   1827  H2  HOH B 602      15.694   5.663  10.260  1.00  0.00      B    H  
ATOM   1828  O   HOH B 603       7.286  18.097  12.864  1.00  0.00      B    O  
ATOM   1829  H1  HOH B 603       7.351  18.182  11.836  1.00  0.00      B    H  
ATOM   1830  H2  HOH B 603       6.877  17.204  13.062  1.00  0.00      B    H  
ATOM   1831  O   HOH B 604       2.568  14.949  13.165  1.00  0.00      B    O  
ATOM   1832  H1  HOH B 604       2.874  15.510  12.394  1.00  0.00      B    H  
ATOM   1833  H2  HOH B 604       3.350  14.324  13.377  1.00  0.00      B    H  
ATOM   1834  O   HOH B 605       0.564  22.628  17.861  1.00  0.00      B    O  
ATOM   1835  H1  HOH B 605       1.502  22.240  17.833  1.00  0.00      B    H  
ATOM   1836  H2  HOH B 605       0.531  23.120  18.794  1.00  0.00      B    H  
ATOM   1837  O   HOH B 606      11.480   1.150  25.576  1.00  0.00      B    O  
ATOM   1838  H1  HOH B 606      11.536   1.219  24.512  1.00  0.00      B    H  
ATOM   1839  H2  HOH B 606      10.765   0.452  25.916  1.00  0.00      B    H  
ATOM   1840  O   HOH B 607      38.418   6.993   4.912  1.00  0.00      B    O  
ATOM   1841  H1  HOH B 607      37.580   6.969   5.411  1.00  0.00      B    H  
ATOM   1842  H2  HOH B 607      38.441   7.757   4.301  1.00  0.00      B    H  
ATOM   1843  O   HOH B 608       6.275   6.457  10.746  1.00  0.00      B    O  
ATOM   1844  H1  HOH B 608       6.054   5.634  11.320  1.00  0.00      B    H  
ATOM   1845  H2  HOH B 608       7.255   6.489  10.572  1.00  0.00      B    H  
ATOM   1846  O   HOH B 609      25.351  33.762   5.741  1.00  0.00      B    O  
ATOM   1847  H1  HOH B 609      25.450  32.797   5.879  1.00  0.00      B    H  
ATOM   1848  H2  HOH B 609      25.246  34.108   6.700  1.00  0.00      B    H  
ATOM   1849  O   HOH B 610      35.128   2.335  29.517  1.00  0.00      B    O  
ATOM   1850  H1  HOH B 610      35.575   1.404  29.484  1.00  0.00      B    H  
ATOM   1851  H2  HOH B 610      34.660   2.513  30.431  1.00  0.00      B    H  
ATOM   1852  O   HOH B 611      32.927  36.887   1.463  1.00  0.00      B    O  
ATOM   1853  H1  HOH B 611      32.625  35.942   1.202  1.00  0.00      B    H  
ATOM   1854  H2  HOH B 611      32.605  37.059   2.363  1.00  0.00      B    H  
ATOM   1855  O   HOH B 612      23.106  14.797  32.187  1.00  0.00      B    O  
ATOM   1856  H1  HOH B 612      23.176  13.928  31.717  1.00  0.00      B    H  
ATOM   1857  H2  HOH B 612      23.909  14.860  32.749  1.00  0.00      B    H  
ATOM   1858  O   HOH B 613      38.031  18.644  31.810  1.00  0.00      B    O  
ATOM   1859  H1  HOH B 613      37.012  18.547  31.621  1.00  0.00      B    H  
ATOM   1860  H2  HOH B 613      38.342  17.930  32.458  1.00  0.00      B    H  
ATOM   1861  O   HOH B 614      13.333   2.859  37.613  1.00  0.00      B    O  
ATOM   1862  H1  HOH B 614      13.998   2.185  37.127  1.00  0.00      B    H  
ATOM   1863  H2  HOH B 614      13.471   2.663  38.613  1.00  0.00      B    H  
ATOM   1864  O   HOH B 615      14.030  29.054  10.950  1.00  0.00      B    O  
ATOM   1865  H1  HOH B 615      14.667  28.937  11.718  1.00  0.00      B    H  
ATOM   1866  H2  HOH B 615      13.219  28.428  11.136  1.00  0.00      B    H  
ATOM   1867  O   HOH B 616       1.314  24.147  24.757  1.00  0.00      B    O  
ATOM   1868  H1  HOH B 616       0.604  23.666  24.251  1.00  0.00      B    H  
ATOM   1869  H2  HOH B 616       0.935  24.849  25.386  1.00  0.00      B    H  
ATOM   1870  O   HOH B 617       5.741  12.195   7.434  1.00  0.00      B    O  
ATOM   1871  H1  HOH B 617       5.355  11.352   7.831  1.00  0.00      B    H  
ATOM   1872  H2  HOH B 617       5.231  12.455   6.566  1.00  0.00      B    H  
ATOM   1873  O   HOH B 618      15.232  11.449  13.977  1.00  0.00      B    O  
ATOM   1874  H1  HOH B 618      14.825  10.668  14.429  1.00  0.00      B    H  
ATOM   1875  H2  HOH B 618      16.111  11.135  13.665  1.00  0.00      B    H  
ATOM   1876  O   HOH B 619       5.892   5.473   4.156  1.00  0.00      B    O  
ATOM   1877  H1  HOH B 619       5.046   5.738   3.623  1.00  0.00      B    H  
ATOM   1878  H2  HOH B 619       5.919   5.995   5.037  1.00  0.00      B    H  
ATOM   1879  O   HOH B 620      16.351  14.849  31.884  1.00  0.00      B    O  
ATOM   1880  H1  HOH B 620      15.451  15.283  31.841  1.00  0.00      B    H  
ATOM   1881  H2  HOH B 620      17.107  15.511  31.831  1.00  0.00      B    H  
ATOM   1882  O   HOH B 621       8.340  28.810  23.113  1.00  0.00      B    O  
ATOM   1883  H1  HOH B 621       7.401  28.697  22.706  1.00  0.00      B    H  
ATOM   1884  H2  HOH B 621       8.783  27.842  23.098  1.00  0.00      B    H  
ATOM   1885  O   HOH B 622      20.719  31.574  -0.111  1.00  0.00      B    O  
ATOM   1886  H1  HOH B 622      20.073  31.730   0.701  1.00  0.00      B    H  
ATOM   1887  H2  HOH B 622      21.536  32.069   0.117  1.00  0.00      B    H  
ATOM   1888  O   HOH B 623      11.424  14.975  14.519  1.00  0.00      B    O  
ATOM   1889  H1  HOH B 623      11.935  14.965  15.385  1.00  0.00      B    H  
ATOM   1890  H2  HOH B 623      10.505  14.641  14.672  1.00  0.00      B    H  
ATOM   1891  O   HOH B 624      34.502  22.067   1.806  1.00  0.00      B    O  
ATOM   1892  H1  HOH B 624      34.014  22.956   1.563  1.00  0.00      B    H  
ATOM   1893  H2  HOH B 624      35.261  22.227   2.475  1.00  0.00      B    H  
ATOM   1894  O   HOH B 625      16.893   9.771  26.314  1.00  0.00      B    O  
ATOM   1895  H1  HOH B 625      17.545   9.532  25.586  1.00  0.00      B    H  
ATOM   1896  H2  HOH B 625      16.932   9.063  27.043  1.00  0.00      B    H  
ATOM   1897  O   HOH B 626      32.300  15.670   8.023  1.00  0.00      B    O  
ATOM   1898  H1  HOH B 626      32.921  15.113   7.430  1.00  0.00      B    H  
ATOM   1899  H2  HOH B 626      31.390  15.686   7.568  1.00  0.00      B    H  
ATOM   1900  O   HOH B 627      16.157  24.830  12.864  1.00  0.00      B    O  
ATOM   1901  H1  HOH B 627      16.401  23.853  12.933  1.00  0.00      B    H  
ATOM   1902  H2  HOH B 627      15.927  25.061  11.922  1.00  0.00      B    H  
ATOM   1903  O   HOH B 628      20.291  13.344  33.305  1.00  0.00      B    O  
ATOM   1904  H1  HOH B 628      20.404  12.379  32.939  1.00  0.00      B    H  
ATOM   1905  H2  HOH B 628      20.392  13.181  34.286  1.00  0.00      B    H  
ATOM   1906  O   HOH B 629       4.745   8.170  27.049  1.00  0.00      B    O  
ATOM   1907  H1  HOH B 629       5.446   7.868  26.338  1.00  0.00      B    H  
ATOM   1908  H2  HOH B 629       4.602   7.382  27.619  1.00  0.00      B    H  
ATOM   1909  O   HOH B 630      20.607   0.575   1.670  1.00  0.00      B    O  
ATOM   1910  H1  HOH B 630      21.359   0.098   2.163  1.00  0.00      B    H  
ATOM   1911  H2  HOH B 630      20.808   0.576   0.622  1.00  0.00      B    H  
ATOM   1912  O   HOH B 631      33.093  12.949  36.037  1.00  0.00      B    O  
ATOM   1913  H1  HOH B 631      33.903  12.867  35.387  1.00  0.00      B    H  
ATOM   1914  H2  HOH B 631      32.641  13.836  35.833  1.00  0.00      B    H  
ATOM   1915  O   HOH B 632      32.296  16.285  10.662  1.00  0.00      B    O  
ATOM   1916  H1  HOH B 632      32.230  15.590  11.383  1.00  0.00      B    H  
ATOM   1917  H2  HOH B 632      32.283  15.832   9.725  1.00  0.00      B    H  
ATOM   1918  O   HOH B 633       7.644  20.159  32.341  1.00  0.00      B    O  
ATOM   1919  H1  HOH B 633       7.813  20.796  33.085  1.00  0.00      B    H  
ATOM   1920  H2  HOH B 633       8.454  19.504  32.343  1.00  0.00      B    H  
ATOM   1921  O   HOH B 634       3.323  22.122  22.511  1.00  0.00      B    O  
ATOM   1922  H1  HOH B 634       3.096  21.551  23.266  1.00  0.00      B    H  
ATOM   1923  H2  HOH B 634       3.148  21.669  21.636  1.00  0.00      B    H  
ATOM   1924  O   HOH B 635      31.889   9.361  35.654  1.00  0.00      B    O  
ATOM   1925  H1  HOH B 635      32.240   9.219  36.581  1.00  0.00      B    H  
ATOM   1926  H2  HOH B 635      30.908   9.603  35.814  1.00  0.00      B    H  
ATOM   1927  O   HOH B 636      13.710   9.035  14.877  1.00  0.00      B    O  
ATOM   1928  H1  HOH B 636      13.373   8.710  14.033  1.00  0.00      B    H  
ATOM   1929  H2  HOH B 636      14.324   8.238  15.173  1.00  0.00      B    H  
ATOM   1930  O   HOH B 637      16.902   9.114  18.511  1.00  0.00      B    O  
ATOM   1931  H1  HOH B 637      16.072   9.369  18.021  1.00  0.00      B    H  
ATOM   1932  H2  HOH B 637      17.624   9.020  17.756  1.00  0.00      B    H  
ATOM   1933  O   HOH B 638      18.415   7.491   1.731  1.00  0.00      B    O  
ATOM   1934  H1  HOH B 638      19.233   8.008   1.522  1.00  0.00      B    H  
ATOM   1935  H2  HOH B 638      17.690   7.705   1.086  1.00  0.00      B    H  
ATOM   1936  O   HOH B 639       3.760  21.578   0.402  1.00  0.00      B    O  
ATOM   1937  H1  HOH B 639       3.739  22.378  -0.209  1.00  0.00      B    H  
ATOM   1938  H2  HOH B 639       4.721  21.482   0.700  1.00  0.00      B    H  
ATOM   1939  O   HOH B 640      36.222   8.645  20.145  1.00  0.00      B    O  
ATOM   1940  H1  HOH B 640      36.421   9.134  21.040  1.00  0.00      B    H  
ATOM   1941  H2  HOH B 640      36.839   7.872  20.045  1.00  0.00      B    H  
ATOM   1942  O   HOH B 641      12.005  38.999  37.946  1.00  0.00      B    O  
ATOM   1943  H1  HOH B 641      13.030  38.954  37.965  1.00  0.00      B    H  
ATOM   1944  H2  HOH B 641      11.727  39.265  38.862  1.00  0.00      B    H  
ATOM   1945  O   HOH B 642      36.054   7.235   8.472  1.00  0.00      B    O  
ATOM   1946  H1  HOH B 642      36.136   6.258   8.367  1.00  0.00      B    H  
ATOM   1947  H2  HOH B 642      36.106   7.612   7.540  1.00  0.00      B    H  
ATOM   1948  O   HOH B 643      31.571  20.799   5.356  1.00  0.00      B    O  
ATOM   1949  H1  HOH B 643      32.336  20.709   6.066  1.00  0.00      B    H  
ATOM   1950  H2  HOH B 643      30.785  20.637   5.955  1.00  0.00      B    H  
ATOM   1951  O   HOH B 644      35.720  22.070  17.071  1.00  0.00      B    O  
ATOM   1952  H1  HOH B 644      36.028  21.110  17.167  1.00  0.00      B    H  
ATOM   1953  H2  HOH B 644      36.584  22.599  16.897  1.00  0.00      B    H  
ATOM   1954  O   HOH B 645       6.278  39.141  33.966  1.00  0.00      B    O  
ATOM   1955  H1  HOH B 645       6.568  39.562  34.850  1.00  0.00      B    H  
ATOM   1956  H2  HOH B 645       6.754  38.244  33.814  1.00  0.00      B    H  
ATOM   1957  O   HOH B 646      10.592  33.042  17.903  1.00  0.00      B    O  
ATOM   1958  H1  HOH B 646      10.015  33.799  18.150  1.00  0.00      B    H  
ATOM   1959  H2  HOH B 646      10.147  32.254  18.274  1.00  0.00      B    H  
ATOM   1960  O   HOH B 647       6.000  25.938  23.347  1.00  0.00      B    O  
ATOM   1961  H1  HOH B 647       5.646  25.149  22.800  1.00  0.00      B    H  
ATOM   1962  H2  HOH B 647       5.933  26.774  22.739  1.00  0.00      B    H  
ATOM   1963  O   HOH B 648      22.868  24.306  28.324  1.00  0.00      B    O  
ATOM   1964  H1  HOH B 648      23.860  24.125  28.279  1.00  0.00      B    H  
ATOM   1965  H2  HOH B 648      22.708  24.506  29.322  1.00  0.00      B    H  
ATOM   1966  O   HOH B 649       6.327  16.313  33.596  1.00  0.00      B    O  
ATOM   1967  H1  HOH B 649       6.905  15.707  32.995  1.00  0.00      B    H  
ATOM   1968  H2  HOH B 649       5.802  16.989  33.014  1.00  0.00      B    H  
ATOM   1969  O   HOH B 650      36.103  36.464   9.698  1.00  0.00      B    O  
ATOM   1970  H1  HOH B 650      36.131  37.369  10.086  1.00  0.00      B    H  
ATOM   1971  H2  HOH B 650      36.028  36.590   8.692  1.00  0.00      B    H  
ATOM   1972  O   HOH B 651       8.184  23.867  36.116  1.00  0.00      B    O  
ATOM   1973  H1  HOH B 651       9.048  23.420  35.753  1.00  0.00      B    H  
ATOM   1974  H2  HOH B 651       8.397  24.052  37.080  1.00  0.00      B    H  
ATOM   1975  O   HOH B 652      34.235  14.290   2.372  1.00  0.00      B    O  
ATOM   1976  H1  HOH B 652      35.126  14.103   2.890  1.00  0.00      B    H  
ATOM   1977  H2  HOH B 652      33.749  14.890   2.973  1.00  0.00      B    H  
ATOM   1978  O   HOH B 653      32.112  14.700  31.496  1.00  0.00      B    O  
ATOM   1979  H1  HOH B 653      32.748  15.101  32.099  1.00  0.00      B    H  
ATOM   1980  H2  HOH B 653      32.023  15.230  30.621  1.00  0.00      B    H  
ATOM   1981  O   HOH B 654       3.275   1.727  28.190  1.00  0.00      B    O  
ATOM   1982  H1  HOH B 654       3.141   1.871  29.197  1.00  0.00      B    H  
ATOM   1983  H2  HOH B 654       4.238   2.033  28.073  1.00  0.00      B    H  
ATOM   1984  O   HOH B 655      10.658  27.649  28.139  1.00  0.00      B    O  
ATOM   1985  H1  HOH B 655       9.792  27.338  27.693  1.00  0.00      B    H  
ATOM   1986  H2  HOH B 655      11.387  26.856  28.136  1.00  0.00      B    H  
ATOM   1987  O   HOH B 656      23.086  21.972  25.084  1.00  0.00      B    O  
ATOM   1988  H1  HOH B 656      22.912  21.159  25.722  1.00  0.00      B    H  
ATOM   1989  H2  HOH B 656      24.047  22.293  25.178  1.00  0.00      B    H  
ATOM   1990  O   HOH B 657      13.328   2.275  27.606  1.00  0.00      B    O  
ATOM   1991  H1  HOH B 657      12.604   1.886  27.027  1.00  0.00      B    H  
ATOM   1992  H2  HOH B 657      13.968   2.768  27.003  1.00  0.00      B    H  
ATOM   1993  O   HOH B 658      25.257   8.598   2.354  1.00  0.00      B    O  
ATOM   1994  H1  HOH B 658      25.327   7.835   3.019  1.00  0.00      B    H  
ATOM   1995  H2  HOH B 658      26.158   9.000   2.182  1.00  0.00      B    H  
ATOM   1996  O   HOH B 659      21.369  22.422  20.236  1.00  0.00      B    O  
ATOM   1997  H1  HOH B 659      21.456  21.442  20.550  1.00  0.00      B    H  
ATOM   1998  H2  HOH B 659      20.989  22.967  21.055  1.00  0.00      B    H  
ATOM   1999  O   HOH B 660      12.576  35.603  33.504  1.00  0.00      B    O  
ATOM   2000  H1  HOH B 660      13.368  35.146  33.091  1.00  0.00      B    H  
ATOM   2001  H2  HOH B 660      12.010  34.867  34.011  1.00  0.00      B    H  
ATOM   2002  O   HOH B 661      26.490  32.981  27.447  1.00  0.00      B    O  
ATOM   2003  H1  HOH B 661      27.172  32.970  28.209  1.00  0.00      B    H  
ATOM   2004  H2  HOH B 661      26.082  32.075  27.249  1.00  0.00      B    H  
ATOM   2005  O   HOH B 662       8.001  36.265   3.820  1.00  0.00      B    O  
ATOM   2006  H1  HOH B 662       7.536  36.595   4.696  1.00  0.00      B    H  
ATOM   2007  H2  HOH B 662       7.305  35.784   3.195  1.00  0.00      B    H  
ATOM   2008  O   HOH B 663      39.169  27.767  35.284  1.00  0.00      B    O  
ATOM   2009  H1  HOH B 663      39.042  27.019  35.978  1.00  0.00      B    H  
ATOM   2010  H2  HOH B 663      38.262  28.170  34.940  1.00  0.00      B    H  
ATOM   2011  O   HOH B 664       0.765  31.793  16.587  1.00  0.00      B    O  
ATOM   2012  H1  HOH B 664       0.970  32.701  16.151  1.00  0.00      B    H  
ATOM   2013  H2  HOH B 664       0.351  31.917  17.498  1.00  0.00      B    H  
ATOM   2014  O   HOH B 665       4.503   9.509  37.091  1.00  0.00      B    O  
ATOM   2015  H1  HOH B 665       4.515   8.561  37.252  1.00  0.00      B    H  
ATOM   2016  H2  HOH B 665       3.736   9.917  37.660  1.00  0.00      B    H  
ATOM   2017  O   HOH B 666      14.444  31.826  21.002  1.00  0.00      B    O  
ATOM   2018  H1  HOH B 666      14.574  31.365  21.932  1.00  0.00      B    H  
ATOM   2019  H2  HOH B 666      15.434  31.956  20.652  1.00  0.00      B    H  
ATOM   2020  O   HOH B 667      24.140  11.114  25.640  1.00  0.00      B    O  
ATOM   2021  H1  HOH B 667      24.196  11.908  26.302  1.00  0.00      B    H  
ATOM   2022  H2  HOH B 667      25.005  10.673  25.704  1.00  0.00      B    H  
ATOM   2023  O   HOH B 668       0.850  26.526   5.893  1.00  0.00      B    O  
ATOM   2024  H1  HOH B 668       0.745  27.167   6.750  1.00  0.00      B    H  
ATOM   2025  H2  HOH B 668       1.629  25.885   6.184  1.00  0.00      B    H  
ATOM   2026  O   HOH B 669      37.708   5.056  31.337  1.00  0.00      B    O  
ATOM   2027  H1  HOH B 669      36.770   5.091  31.071  1.00  0.00      B    H  
ATOM   2028  H2  HOH B 669      37.928   4.080  31.624  1.00  0.00      B    H  
ATOM   2029  O   HOH B 670      22.153  34.920   8.533  1.00  0.00      B    O  
ATOM   2030  H1  HOH B 670      21.771  34.551   7.661  1.00  0.00      B    H  
ATOM   2031  H2  HOH B 670      23.100  34.550   8.624  1.00  0.00      B    H  
ATOM   2032  O   HOH B 671       3.401  16.689  25.911  1.00  0.00      B    O  
ATOM   2033  H1  HOH B 671       3.184  17.145  26.806  1.00  0.00      B    H  
ATOM   2034  H2  HOH B 671       3.576  15.753  25.980  1.00  0.00      B    H  
ATOM   2035  O   HOH B 672      25.066  20.235  27.287  1.00  0.00      B    O  
ATOM   2036  H1  HOH B 672      25.546  20.995  26.761  1.00  0.00      B    H  
ATOM   2037  H2  HOH B 672      24.097  20.194  27.017  1.00  0.00      B    H  
ATOM   2038  O   HOH B 673      35.210  18.260  11.135  1.00  0.00      B    O  
ATOM   2039  H1  HOH B 673      34.764  18.453  10.242  1.00  0.00      B    H  
ATOM   2040  H2  HOH B 673      35.808  19.056  11.424  1.00  0.00      B    H  
ATOM   2041  O   HOH B 674      33.022  31.558  13.858  1.00  0.00      B    O  
ATOM   2042  H1  HOH B 674      32.679  30.820  14.402  1.00  0.00      B    H  
ATOM   2043  H2  HOH B 674      32.708  31.360  12.907  1.00  0.00      B    H  
ATOM   2044  O   HOH B 675       6.086   1.758  21.831  1.00  0.00      B    O  
ATOM   2045  H1  HOH B 675       6.744   2.419  21.354  1.00  0.00      B    H  
ATOM   2046  H2  HOH B 675       6.699   1.077  22.305  1.00  0.00      B    H  
ATOM   2047  O   HOH B 676      28.854  21.370  33.483  1.00  0.00      B    O  
ATOM   2048  H1  HOH B 676      28.695  21.855  32.614  1.00  0.00      B    H  
ATOM   2049  H2  HOH B 676      28.901  20.399  33.243  1.00  0.00      B    H  
ATOM   2050  O   HOH B 677      23.528  24.179  17.315  1.00  0.00      B    O  
ATOM   2051  H1  HOH B 677      23.508  24.811  16.488  1.00  0.00      B    H  
ATOM   2052  H2  HOH B 677      24.491  24.073  17.529  1.00  0.00      B    H  
ATOM   2053  O   HOH B 678      28.949  23.291  31.068  1.00  0.00      B    O  
ATOM   2054  H1  HOH B 678      29.880  23.325  31.512  1.00  0.00      B    H  
ATOM   2055  H2  HOH B 678      28.388  23.924  31.641  1.00  0.00      B    H  
ATOM   2056  O   HOH B 679      31.521  24.023  38.099  1.00  0.00      B    O  
ATOM   2057  H1  HOH B 679      31.196  23.197  38.659  1.00  0.00      B    H  
ATOM   2058  H2  HOH B 679      31.307  23.740  37.153  1.00  0.00      B    H  
ATOM   2059  O   HOH B 680      11.414  11.413  34.397  1.00  0.00      B    O  
ATOM   2060  H1  HOH B 680      11.465  10.424  34.512  1.00  0.00      B    H  
ATOM   2061  H2  HOH B 680      12.384  11.794  34.197  1.00  0.00      B    H  
ATOM   2062  O   HOH B 681      34.578   5.568  35.435  1.00  0.00      B    O  
ATOM   2063  H1  HOH B 681      34.171   6.397  35.813  1.00  0.00      B    H  
ATOM   2064  H2  HOH B 681      33.757   4.935  35.293  1.00  0.00      B    H  
ATOM   2065  O   HOH B 682      33.700  34.975   4.123  1.00  0.00      B    O  
ATOM   2066  H1  HOH B 682      34.545  35.209   3.498  1.00  0.00      B    H  
ATOM   2067  H2  HOH B 682      33.253  35.848   4.418  1.00  0.00      B    H  
ATOM   2068  O   HOH B 683      13.583   3.965  23.548  1.00  0.00      B    O  
ATOM   2069  H1  HOH B 683      12.934   4.687  23.354  1.00  0.00      B    H  
ATOM   2070  H2  HOH B 683      14.163   3.881  22.742  1.00  0.00      B    H  
ATOM   2071  O   HOH B 684      35.820  29.512   8.471  1.00  0.00      B    O  
ATOM   2072  H1  HOH B 684      35.617  29.941   7.575  1.00  0.00      B    H  
ATOM   2073  H2  HOH B 684      36.779  29.402   8.508  1.00  0.00      B    H  
ATOM   2074  O   HOH B 685      18.696   9.305   9.422  1.00  0.00      B    O  
ATOM   2075  H1  HOH B 685      19.295   8.533   9.299  1.00  0.00      B    H  
ATOM   2076  H2  HOH B 685      18.443   9.641   8.469  1.00  0.00      B    H  
ATOM   2077  O   HOH B 686       8.834  21.656  24.263  1.00  0.00      B    O  
ATOM   2078  H1  HOH B 686       7.909  21.796  23.876  1.00  0.00      B    H  
ATOM   2079  H2  HOH B 686       9.180  20.791  23.898  1.00  0.00      B    H  
ATOM   2080  O   HOH B 687       2.843  10.269   0.069  1.00  0.00      B    O  
ATOM   2081  H1  HOH B 687       3.106  11.167   0.575  1.00  0.00      B    H  
ATOM   2082  H2  HOH B 687       1.852  10.103   0.012  1.00  0.00      B    H  
ATOM   2083  O   HOH B 688      15.845  14.457   4.895  1.00  0.00      B    O  
ATOM   2084  H1  HOH B 688      15.870  15.381   5.295  1.00  0.00      B    H  
ATOM   2085  H2  HOH B 688      15.208  14.401   4.111  1.00  0.00      B    H  
ATOM   2086  O   HOH B 689      20.588  29.337  13.371  1.00  0.00      B    O  
ATOM   2087  H1  HOH B 689      20.879  29.324  12.363  1.00  0.00      B    H  
ATOM   2088  H2  HOH B 689      21.433  29.548  13.944  1.00  0.00      B    H  
ATOM   2089  O   HOH B 690       0.084  34.711   7.130  1.00  0.00      B    O  
ATOM   2090  H1  HOH B 690       0.121  35.209   8.032  1.00  0.00      B    H  
ATOM   2091  H2  HOH B 690       0.249  33.704   7.380  1.00  0.00      B    H  
ATOM   2092  O   HOH B 691      33.887  27.593  32.736  1.00  0.00      B    O  
ATOM   2093  H1  HOH B 691      33.678  28.140  31.886  1.00  0.00      B    H  
ATOM   2094  H2  HOH B 691      34.856  27.311  32.659  1.00  0.00      B    H  
ATOM   2095  O   HOH B 692      23.213  18.493   5.226  1.00  0.00      B    O  
ATOM   2096  H1  HOH B 692      22.255  18.266   5.582  1.00  0.00      B    H  
ATOM   2097  H2  HOH B 692      23.433  19.463   5.519  1.00  0.00      B    H  
ATOM   2098  O   HOH B 693      36.223   1.532   9.567  1.00  0.00      B    O  
ATOM   2099  H1  HOH B 693      35.298   2.028   9.291  1.00  0.00      B    H  
ATOM   2100  H2  HOH B 693      36.928   2.131   9.928  1.00  0.00      B    H  
ATOM   2101  O   HOH B 694      28.964  20.848  25.713  1.00  0.00      B    O  
ATOM   2102  H1  HOH B 694      29.075  20.317  26.583  1.00  0.00      B    H  
ATOM   2103  H2  HOH B 694      29.362  21.759  25.835  1.00  0.00      B    H  
ATOM   2104  O   HOH B 695      28.533   6.405  36.176  1.00  0.00      B    O  
ATOM   2105  H1  HOH B 695      28.305   5.920  35.391  1.00  0.00      B    H  
ATOM   2106  H2  HOH B 695      27.716   6.828  36.641  1.00  0.00      B    H  
ATOM   2107  O   HOH B 696      20.112   8.265  12.794  1.00  0.00      B    O  
ATOM   2108  H1  HOH B 696      20.518   8.027  11.932  1.00  0.00      B    H  
ATOM   2109  H2  HOH B 696      20.784   8.874  13.217  1.00  0.00      B    H  
ATOM   2110  O   HOH B 697      29.920  36.358   4.038  1.00  0.00      B    O  
ATOM   2111  H1  HOH B 697      29.432  37.061   3.439  1.00  0.00      B    H  
ATOM   2112  H2  HOH B 697      29.638  35.471   3.637  1.00  0.00      B    H  
ATOM   2113  O   HOH B 698       0.331   8.289  32.225  1.00  0.00      B    O  
ATOM   2114  H1  HOH B 698      -0.071   9.005  31.566  1.00  0.00      B    H  
ATOM   2115  H2  HOH B 698       0.292   7.364  31.803  1.00  0.00      B    H  
ATOM   2116  O   HOH B 699      23.879  23.948  38.915  1.00  0.00      B    O  
ATOM   2117  H1  HOH B 699      24.356  23.217  39.463  1.00  0.00      B    H  
ATOM   2118  H2  HOH B 699      22.904  23.671  38.769  1.00  0.00      B    H  
ATOM   2119  O   HOH B 700       2.191  21.906   6.633  1.00  0.00      B    O  
ATOM   2120  H1  HOH B 700       1.287  22.292   7.046  1.00  0.00      B    H  
ATOM   2121  H2  HOH B 700       2.031  21.711   5.675  1.00  0.00      B    H  
ATOM   2122  O   HOH B 701      35.347  28.128  17.934  1.00  0.00      B    O  
ATOM   2123  H1  HOH B 701      36.141  28.200  17.267  1.00  0.00      B    H  
ATOM   2124  H2  HOH B 701      35.078  29.056  18.232  1.00  0.00      B    H  
ATOM   2125  O   HOH B 702       5.844  29.819  37.240  1.00  0.00      B    O  
ATOM   2126  H1  HOH B 702       5.540  28.976  37.609  1.00  0.00      B    H  
ATOM   2127  H2  HOH B 702       5.949  29.770  36.242  1.00  0.00      B    H  
ATOM   2128  O   HOH B 703      29.161   2.473  38.297  1.00  0.00      B    O  
ATOM   2129  H1  HOH B 703      30.117   2.813  38.232  1.00  0.00      B    H  
ATOM   2130  H2  HOH B 703      28.985   1.697  37.733  1.00  0.00      B    H  
ATOM   2131  O   HOH B 704       1.455  22.543  31.948  1.00  0.00      B    O  
ATOM   2132  H1  HOH B 704       2.304  22.534  32.568  1.00  0.00      B    H  
ATOM   2133  H2  HOH B 704       0.855  21.902  32.477  1.00  0.00      B    H  
ATOM   2134  O   HOH B 705      26.438   8.853  18.745  1.00  0.00      B    O  
ATOM   2135  H1  HOH B 705      26.506   9.814  19.079  1.00  0.00      B    H  
ATOM   2136  H2  HOH B 705      25.783   8.820  17.962  1.00  0.00      B    H  
ATOM   2137  O   HOH B 706      29.439  26.669  27.629  1.00  0.00      B    O  
ATOM   2138  H1  HOH B 706      28.902  25.828  27.747  1.00  0.00      B    H  
ATOM   2139  H2  HOH B 706      28.892  27.506  27.722  1.00  0.00      B    H  
ATOM   2140  O   HOH B 707      12.857  23.299   5.254  1.00  0.00      B    O  
ATOM   2141  H1  HOH B 707      13.119  23.938   4.481  1.00  0.00      B    H  
ATOM   2142  H2  HOH B 707      12.526  22.453   4.762  1.00  0.00      B    H  
ATOM   2143  O   HOH B 708      26.260  27.703   4.663  1.00  0.00      B    O  
ATOM   2144  H1  HOH B 708      26.581  28.564   4.202  1.00  0.00      B    H  
ATOM   2145  H2  HOH B 708      25.330  27.900   5.022  1.00  0.00      B    H  
ATOM   2146  O   HOH B 709      12.943  14.238  16.814  1.00  0.00      B    O  
ATOM   2147  H1  HOH B 709      13.455  13.405  16.517  1.00  0.00      B    H  
ATOM   2148  H2  HOH B 709      12.859  14.275  17.820  1.00  0.00      B    H  
ATOM   2149  O   HOH B 710      15.446  21.704  15.968  1.00  0.00      B    O  
ATOM   2150  H1  HOH B 710      15.765  21.667  14.965  1.00  0.00      B    H  
ATOM   2151  H2  HOH B 710      15.198  20.772  16.285  1.00  0.00      B    H  
ATOM   2152  O   HOH B 711      14.370  25.608  25.800  1.00  0.00      B    O  
ATOM   2153  H1  HOH B 711      15.250  25.123  25.509  1.00  0.00      B    H  
ATOM   2154  H2  HOH B 711      13.643  24.894  25.839  1.00  0.00      B    H  
ATOM   2155  O   HOH B 712      28.933  28.565   2.594  1.00  0.00      B    O  
ATOM   2156  H1  HOH B 712      28.339  29.252   2.203  1.00  0.00      B    H  
ATOM   2157  H2  HOH B 712      28.709  27.675   2.140  1.00  0.00      B    H  
ATOM   2158  O   HOH B 713      28.923  20.059   7.026  1.00  0.00      B    O  
ATOM   2159  H1  HOH B 713      28.941  19.095   7.280  1.00  0.00      B    H  
ATOM   2160  H2  HOH B 713      28.033  20.156   6.585  1.00  0.00      B    H  
ATOM   2161  O   HOH B 714       6.325  35.459  32.804  1.00  0.00      B    O  
ATOM   2162  H1  HOH B 714       7.020  36.188  32.944  1.00  0.00      B    H  
ATOM   2163  H2  HOH B 714       6.656  34.614  33.247  1.00  0.00      B    H  
ATOM   2164  O   HOH B 715      11.122   5.528  27.808  1.00  0.00      B    O  
ATOM   2165  H1  HOH B 715      10.783   4.613  27.604  1.00  0.00      B    H  
ATOM   2166  H2  HOH B 715      12.161   5.676  27.671  1.00  0.00      B    H  
ATOM   2167  O   HOH B 716      14.698  17.570  35.932  1.00  0.00      B    O  
ATOM   2168  H1  HOH B 716      15.337  17.183  36.574  1.00  0.00      B    H  
ATOM   2169  H2  HOH B 716      14.301  16.773  35.427  1.00  0.00      B    H  
ATOM   2170  O   HOH B 717      16.177   4.482  39.039  1.00  0.00      B    O  
ATOM   2171  H1  HOH B 717      15.910   5.116  38.292  1.00  0.00      B    H  
ATOM   2172  H2  HOH B 717      15.531   4.625  39.736  1.00  0.00      B    H  
ATOM   2173  O   HOH B 718      22.963   7.090  26.117  1.00  0.00      B    O  
ATOM   2174  H1  HOH B 718      23.689   7.645  26.652  1.00  0.00      B    H  
ATOM   2175  H2  HOH B 718      22.986   6.160  26.493  1.00  0.00      B    H  
ATOM   2176  O   HOH B 719      33.528   5.174  21.412  1.00  0.00      B    O  
ATOM   2177  H1  HOH B 719      33.571   4.128  21.405  1.00  0.00      B    H  
ATOM   2178  H2  HOH B 719      34.392   5.553  21.837  1.00  0.00      B    H  
ATOM   2179  O   HOH B 720      20.211  18.960  31.141  1.00  0.00      B    O  
ATOM   2180  H1  HOH B 720      20.747  18.023  31.109  1.00  0.00      B    H  
ATOM   2181  H2  HOH B 720      20.198  19.227  32.126  1.00  0.00      B    H  
ATOM   2182  O   HOH B 721      22.418   7.235  33.830  1.00  0.00      B    O  
ATOM   2183  H1  HOH B 721      22.223   8.120  34.254  1.00  0.00      B    H  
ATOM   2184  H2  HOH B 721      21.619   6.586  33.760  1.00  0.00      B    H  
ATOM   2185  O   HOH B 722       2.534  29.669  30.462  1.00  0.00      B    O  
ATOM   2186  H1  HOH B 722       1.933  29.308  31.136  1.00  0.00      B    H  
ATOM   2187  H2  HOH B 722       3.513  29.608  30.782  1.00  0.00      B    H  
ATOM   2188  O   HOH B 723      38.645  37.689   3.311  1.00  0.00      B    O  
ATOM   2189  H1  HOH B 723      39.128  36.894   2.910  1.00  0.00      B    H  
ATOM   2190  H2  HOH B 723      39.138  38.476   3.051  1.00  0.00      B    H  
ATOM   2191  O   HOH B 724      29.909  29.658   4.889  1.00  0.00      B    O  
ATOM   2192  H1  HOH B 724      30.249  29.001   5.570  1.00  0.00      B    H  
ATOM   2193  H2  HOH B 724      29.630  29.131   4.055  1.00  0.00      B    H  
ATOM   2194  O   HOH B 725      37.131  26.870  26.233  1.00  0.00      B    O  
ATOM   2195  H1  HOH B 725      36.269  26.510  26.750  1.00  0.00      B    H  
ATOM   2196  H2  HOH B 725      37.260  27.819  26.545  1.00  0.00      B    H  
ATOM   2197  O   HOH B 726       8.876   2.431  36.242  1.00  0.00      B    O  
ATOM   2198  H1  HOH B 726       9.467   3.106  36.654  1.00  0.00      B    H  
ATOM   2199  H2  HOH B 726       8.620   2.801  35.325  1.00  0.00      B    H  
ATOM   2200  O   HOH B 727      39.160  25.340  36.502  1.00  0.00      B    O  
ATOM   2201  H1  HOH B 727      38.319  25.526  37.032  1.00  0.00      B    H  
ATOM   2202  H2  HOH B 727      39.544  24.552  36.954  1.00  0.00      B    H  
ATOM   2203  O   HOH B 728       8.547  33.715  36.398  1.00  0.00      B    O  
ATOM   2204  H1  HOH B 728       8.637  34.033  37.369  1.00  0.00      B    H  
ATOM   2205  H2  HOH B 728       8.844  32.724  36.445  1.00  0.00      B    H  
ATOM   2206  O   HOH B 729      15.851  21.897  31.474  1.00  0.00      B    O  
ATOM   2207  H1  HOH B 729      14.875  21.676  31.736  1.00  0.00      B    H  
ATOM   2208  H2  HOH B 729      16.214  21.086  30.970  1.00  0.00      B    H  
ATOM   2209  O   HOH B 730      32.137   1.126   0.899  1.00  0.00      B    O  
ATOM   2210  H1  HOH B 730      31.904   0.358   0.255  1.00  0.00      B    H  
ATOM   2211  H2  HOH B 730      32.062   2.052   0.439  1.00  0.00      B    H  
ATOM   2212  O   HOH B 731      29.976  24.601  23.450  1.00  0.00      B    O  
ATOM   2213  H1  HOH B 731      30.514  25.438  23.646  1.00  0.00      B    H  
ATOM   2214  H2  HOH B 731      29.018  24.949  23.437  1.00  0.00      B    H  
ATOM   2215  O   HOH B 732      12.769  20.220   0.395  1.00  0.00      B    O  
ATOM   2216  H1  HOH B 732      12.773  20.392   1.386  1.00  0.00      B    H  
ATOM   2217  H2  HOH B 732      11.938  19.701   0.126  1.00  0.00      B    H  
ATOM   2218  O   HOH B 733      18.877  33.033  32.079  1.00  0.00      B    O  
ATOM   2219  H1  HOH B 733      18.719  32.642  33.004  1.00  0.00      B    H  
ATOM   2220  H2  HOH B 733      18.768  33.999  32.135  1.00  0.00      B    H  
ATOM   2221  O   HOH B 734       8.718  25.898  17.450  1.00  0.00      B    O  
ATOM   2222  H1  HOH B 734       9.134  26.745  17.666  1.00  0.00      B    H  
ATOM   2223  H2  HOH B 734       8.757  25.329  18.283  1.00  0.00      B    H  
ATOM   2224  O   HOH B 735      21.814  10.403  30.662  1.00  0.00      B    O  
ATOM   2225  H1  HOH B 735      21.399  10.308  29.722  1.00  0.00      B    H  
ATOM   2226  H2  HOH B 735      22.421   9.598  30.851  1.00  0.00      B    H  
ATOM   2227  O   HOH B 736      22.585  18.445  37.125  1.00  0.00      B    O  
ATOM   2228  H1  HOH B 736      21.576  18.207  37.283  1.00  0.00      B    H  
ATOM   2229  H2  HOH B 736      22.740  19.410  36.967  1.00  0.00      B    H  
ATOM   2230  O   HOH B 737       7.540  13.921   7.895  1.00  0.00      B    O  
ATOM   2231  H1  HOH B 737       8.300  13.902   7.199  1.00  0.00      B    H  
ATOM   2232  H2  HOH B 737       6.867  13.194   7.618  1.00  0.00      B    H  
ATOM   2233  O   HOH B 738      33.339  14.628  18.867  1.00  0.00      B    O  
ATOM   2234  H1  HOH B 738      32.718  14.687  18.053  1.00  0.00      B    H  
ATOM   2235  H2  HOH B 738      33.586  15.618  19.076  1.00  0.00      B    H  
ATOM   2236  O   HOH B 739      37.658  22.276  11.656  1.00  0.00      B    O  
ATOM   2237  H1  HOH B 739      37.879  22.344  12.637  1.00  0.00      B    H  
ATOM   2238  H2  HOH B 739      38.024  23.038  11.133  1.00  0.00      B    H  
ATOM   2239  O   HOH B 740      13.188  15.435  35.031  1.00  0.00      B    O  
ATOM   2240  H1  HOH B 740      12.458  15.349  35.795  1.00  0.00      B    H  
ATOM   2241  H2  HOH B 740      13.620  14.521  34.888  1.00  0.00      B    H  
ATOM   2242  O   HOH B 741      22.343  21.400  32.541  1.00  0.00      B    O  
ATOM   2243  H1  HOH B 741      22.130  21.952  31.698  1.00  0.00      B    H  
ATOM   2244  H2  HOH B 741      23.350  21.419  32.736  1.00  0.00      B    H  
ATOM   2245  O   HOH B 742      20.613  11.613  18.828  1.00  0.00      B    O  
ATOM   2246  H1  HOH B 742      21.172  11.499  19.694  1.00  0.00      B    H  
ATOM   2247  H2  HOH B 742      21.063  11.096  18.103  1.00  0.00      B    H  
ATOM   2248  O   HOH B 743       8.104  29.288   7.766  1.00  0.00      B    O  
ATOM   2249  H1  HOH B 743       9.145  29.207   7.723  1.00  0.00      B    H  
ATOM   2250  H2  HOH B 743       7.704  28.346   8.018  1.00  0.00      B    H  
ATOM   2251  O   HOH B 744      14.158  33.292  38.511  1.00  0.00      B    O  
ATOM   2252  H1  HOH B 744      14.284  32.296  38.281  1.00  0.00      B    H  
ATOM   2253  H2  HOH B 744      14.908  33.635  39.141  1.00  0.00      B    H  
ATOM   2254  O   HOH B 745      38.634   1.966  29.098  1.00  0.00      B    O  
ATOM   2255  H1  HOH B 745      38.254   2.041  30.044  1.00  0.00      B    H  
ATOM   2256  H2  HOH B 745      39.179   2.822  28.900  1.00  0.00      B    H  
ATOM   2257  O   HOH B 746      32.598  34.269  14.683  1.00  0.00      B    O  
ATOM   2258  H1  HOH B 746      32.934  33.394  14.288  1.00  0.00      B    H  
ATOM   2259  H2  HOH B 746      32.479  34.982  13.920  1.00  0.00      B    H  
ATOM   2260  O   HOH B 747      25.820  23.764  28.307  1.00  0.00      B    O  
ATOM   2261  H1  HOH B 747      26.542  23.058  28.400  1.00  0.00      B    H  
ATOM   2262  H2  HOH B 747      26.082  24.498  27.669  1.00  0.00      B    H  
ATOM   2263  O   HOH B 748       8.966  10.045  29.637  1.00  0.00      B    O  
ATOM   2264  H1  HOH B 748       8.356   9.220  29.577  1.00  0.00      B    H  
ATOM   2265  H2  HOH B 748       8.979  10.328  30.615  1.00  0.00      B    H  
ATOM   2266  O   HOH B 749      34.819  11.578  32.443  1.00  0.00      B    O  
ATOM   2267  H1  HOH B 749      35.164  12.125  31.642  1.00  0.00      B    H  
ATOM   2268  H2  HOH B 749      33.750  11.622  32.394  1.00  0.00      B    H  
ATOM   2269  O   HOH B 750      25.362   1.586  31.466  1.00  0.00      B    O  
ATOM   2270  H1  HOH B 750      25.797   0.900  30.812  1.00  0.00      B    H  
ATOM   2271  H2  HOH B 750      26.027   1.839  32.195  1.00  0.00      B    H  
ATOM   2272  O   HOH B 751      33.301   8.903   4.199  1.00  0.00      B    O  
ATOM   2273  H1  HOH B 751      33.518   8.158   4.833  1.00  0.00      B    H  
ATOM   2274  H2  HOH B 751      33.889   8.812   3.434  1.00  0.00      B    H  
ATOM   2275  O   HOH B 752       4.567  33.206   5.442  1.00  0.00      B    O  
ATOM   2276  H1  HOH B 752       4.520  32.563   6.166  1.00  0.00      B    H  
ATOM   2277  H2  HOH B 752       4.283  32.577   4.666  1.00  0.00      B    H  
ATOM   2278  O   HOH B 753       2.250  19.433  17.396  1.00  0.00      B    O  
ATOM   2279  H1  HOH B 753       1.293  19.113  17.154  1.00  0.00      B    H  
ATOM   2280  H2  HOH B 753       2.957  18.759  17.443  1.00  0.00      B    H  
ATOM   2281  O   HOH B 754      35.201   1.702   1.000  1.00  0.00      B    O  
ATOM   2282  H1  HOH B 754      34.337   1.164   0.961  1.00  0.00      B    H  
ATOM   2283  H2  HOH B 754      35.691   1.452   1.856  1.00  0.00      B    H  
ATOM   2284  O   HOH B 755      30.047   8.165  20.469  1.00  0.00      B    O  
ATOM   2285  H1  HOH B 755      29.426   7.796  21.154  1.00  0.00      B    H  
ATOM   2286  H2  HOH B 755      30.845   7.526  20.317  1.00  0.00      B    H  
ATOM   2287  O   HOH B 756      31.739  27.001   4.004  1.00  0.00      B    O  
ATOM   2288  H1  HOH B 756      32.605  26.699   4.505  1.00  0.00      B    H  
ATOM   2289  H2  HOH B 756      30.997  27.019   4.686  1.00  0.00      B    H  
ATOM   2290  O   HOH B 757      36.908   8.489  23.259  1.00  0.00      B    O  
ATOM   2291  H1  HOH B 757      37.685   9.013  23.627  1.00  0.00      B    H  
ATOM   2292  H2  HOH B 757      36.194   9.185  23.030  1.00  0.00      B    H  
ATOM   2293  O   HOH B 758       6.363  29.027  10.826  1.00  0.00      B    O  
ATOM   2294  H1  HOH B 758       5.923  29.897  10.556  1.00  0.00      B    H  
ATOM   2295  H2  HOH B 758       7.387  29.060  10.636  1.00  0.00      B    H  
ATOM   2296  O   HOH B 759       4.599  13.362   5.379  1.00  0.00      B    O  
ATOM   2297  H1  HOH B 759       4.822  12.887   4.495  1.00  0.00      B    H  
ATOM   2298  H2  HOH B 759       4.529  14.374   5.169  1.00  0.00      B    H  
ATOM   2299  O   HOH B 760      22.552  26.013  26.096  1.00  0.00      B    O  
ATOM   2300  H1  HOH B 760      23.328  26.723  25.936  1.00  0.00      B    H  
ATOM   2301  H2  HOH B 760      22.820  25.365  26.867  1.00  0.00      B    H  
ATOM   2302  O   HOH B 761      14.100   5.826   1.596  1.00  0.00      B    O  
ATOM   2303  H1  HOH B 761      14.821   6.132   2.295  1.00  0.00      B    H  
ATOM   2304  H2  HOH B 761      13.246   5.694   2.073  1.00  0.00      B    H  
ATOM   2305  O   HOH B 762      33.290  36.436  32.936  1.00  0.00      B    O  
ATOM   2306  H1  HOH B 762      33.586  36.010  33.875  1.00  0.00      B    H  
ATOM   2307  H2  HOH B 762      33.094  35.666  32.335  1.00  0.00      B    H  
ATOM   2308  O   HOH B 763       9.971  31.079  13.651  1.00  0.00      B    O  
ATOM   2309  H1  HOH B 763      10.695  30.747  14.299  1.00  0.00      B    H  
ATOM   2310  H2  HOH B 763       9.081  31.074  14.166  1.00  0.00      B    H  
ATOM   2311  O   HOH B 764      18.071  26.075  27.824  1.00  0.00      B    O  
ATOM   2312  H1  HOH B 764      17.057  26.060  27.870  1.00  0.00      B    H  
ATOM   2313  H2  HOH B 764      18.455  25.243  27.351  1.00  0.00      B    H  
ATOM   2314  O   HOH B 765      32.182   7.939  33.044  1.00  0.00      B    O  
ATOM   2315  H1  HOH B 765      32.367   8.065  34.020  1.00  0.00      B    H  
ATOM   2316  H2  HOH B 765      31.316   7.357  32.943  1.00  0.00      B    H  
ATOM   2317  O   HOH B 766      31.754  13.323  10.052  1.00  0.00      B    O  
ATOM   2318  H1  HOH B 766      31.750  13.326  11.066  1.00  0.00      B    H  
ATOM   2319  H2  HOH B 766      32.683  13.646   9.733  1.00  0.00      B    H  
ATOM   2320  O   HOH B 767      33.433  35.868  28.828  1.00  0.00      B    O  
ATOM   2321  H1  HOH B 767      34.274  35.291  28.754  1.00  0.00      B    H  
ATOM   2322  H2  HOH B 767      33.809  36.757  28.718  1.00  0.00      B    H  
ATOM   2323  O   HOH B 768       1.999   8.303  22.105  1.00  0.00      B    O  
ATOM   2324  H1  HOH B 768       2.879   8.779  22.027  1.00  0.00      B    H  
ATOM   2325  H2  HOH B 768       1.238   8.992  22.163  1.00  0.00      B    H  
ATOM   2326  O   HOH B 769      24.919  22.179  32.629  1.00  0.00      B    O  
ATOM   2327  H1  HOH B 769      25.443  21.396  32.335  1.00  0.00      B    H  
ATOM   2328  H2  HOH B 769      25.095  22.937  32.002  1.00  0.00      B    H  
ATOM   2329  O   HOH B 770      26.062   3.513  13.401  1.00  0.00      B    O  
ATOM   2330  H1  HOH B 770      25.130   3.026  13.369  1.00  0.00      B    H  
ATOM   2331  H2  HOH B 770      26.117   4.153  12.562  1.00  0.00      B    H  
ATOM   2332  O   HOH B 771       5.718  38.490  15.946  1.00  0.00      B    O  
ATOM   2333  H1  HOH B 771       6.631  38.592  15.478  1.00  0.00      B    H  
ATOM   2334  H2  HOH B 771       5.277  37.666  15.647  1.00  0.00      B    H  
ATOM   2335  O   HOH B 772      14.536   8.340  35.609  1.00  0.00      B    O  
ATOM   2336  H1  HOH B 772      13.968   8.225  36.440  1.00  0.00      B    H  
ATOM   2337  H2  HOH B 772      15.183   9.132  35.703  1.00  0.00      B    H  
ATOM   2338  O   HOH B 773      28.497  24.169   5.142  1.00  0.00      B    O  
ATOM   2339  H1  HOH B 773      29.236  23.963   4.568  1.00  0.00      B    H  
ATOM   2340  H2  HOH B 773      28.752  23.855   6.075  1.00  0.00      B    H  
ATOM   2341  O   HOH B 774      34.922  34.323  11.558  1.00  0.00      B    O  
ATOM   2342  H1  HOH B 774      35.509  34.977  11.075  1.00  0.00      B    H  
ATOM   2343  H2  HOH B 774      35.114  33.389  11.216  1.00  0.00      B    H  
ATOM   2344  O   HOH B 775      28.056  37.774  17.826  1.00  0.00      B    O  
ATOM   2345  H1  HOH B 775      28.068  36.889  17.317  1.00  0.00      B    H  
ATOM   2346  H2  HOH B 775      27.192  37.839  18.353  1.00  0.00      B    H  
ATOM   2347  O   HOH B 776      26.122   9.327  35.428  1.00  0.00      B    O  
ATOM   2348  H1  HOH B 776      26.047   8.307  35.504  1.00  0.00      B    H  
ATOM   2349  H2  HOH B 776      25.621   9.750  36.219  1.00  0.00      B    H  
ATOM   2350  O   HOH B 777       9.655  34.407  32.091  1.00  0.00      B    O  
ATOM   2351  H1  HOH B 777       9.940  33.619  32.585  1.00  0.00      B    H  
ATOM   2352  H2  HOH B 777       9.697  35.194  32.702  1.00  0.00      B    H  
ATOM   2353  O   HOH B 778      31.168  15.963   0.279  1.00  0.00      B    O  
ATOM   2354  H1  HOH B 778      31.152  16.004   1.304  1.00  0.00      B    H  
ATOM   2355  H2  HOH B 778      32.113  16.368   0.025  1.00  0.00      B    H  
ATOM   2356  O   HOH B 779      24.412  33.229  35.238  1.00  0.00      B    O  
ATOM   2357  H1  HOH B 779      24.540  34.268  35.016  1.00  0.00      B    H  
ATOM   2358  H2  HOH B 779      23.407  33.057  35.433  1.00  0.00      B    H  
ATOM   2359  O   HOH B 780      14.736  27.945  27.307  1.00  0.00      B    O  
ATOM   2360  H1  HOH B 780      14.355  27.116  26.722  1.00  0.00      B    H  
ATOM   2361  H2  HOH B 780      14.928  27.595  28.235  1.00  0.00      B    H  
ATOM   2362  O   HOH B 781      15.365  28.277  36.615  1.00  0.00      B    O  
ATOM   2363  H1  HOH B 781      14.826  27.765  35.912  1.00  0.00      B    H  
ATOM   2364  H2  HOH B 781      15.136  27.845  37.515  1.00  0.00      B    H  
ATOM   2365  O   HOH B 782       0.153  32.877   2.904  1.00  0.00      B    O  
ATOM   2366  H1  HOH B 782       0.179  32.258   2.098  1.00  0.00      B    H  
ATOM   2367  H2  HOH B 782       0.336  32.314   3.687  1.00  0.00      B    H  
ATOM   2368  O   HOH B 783      29.359   9.600  35.138  1.00  0.00      B    O  
ATOM   2369  H1  HOH B 783      29.345   9.393  34.108  1.00  0.00      B    H  
ATOM   2370  H2  HOH B 783      28.345   9.541  35.359  1.00  0.00      B    H  
ATOM   2371  O   HOH B 784      18.510   8.625  24.450  1.00  0.00      B    O  
ATOM   2372  H1  HOH B 784      19.308   8.325  25.104  1.00  0.00      B    H  
ATOM   2373  H2  HOH B 784      18.263   7.829  23.895  1.00  0.00      B    H  
ATOM   2374  O   HOH B 785      21.581   3.347  29.650  1.00  0.00      B    O  
ATOM   2375  H1  HOH B 785      21.713   2.593  28.965  1.00  0.00      B    H  
ATOM   2376  H2  HOH B 785      20.687   3.772  29.418  1.00  0.00      B    H  
ATOM   2377  O   HOH B 786      12.907  28.251  24.490  1.00  0.00      B    O  
ATOM   2378  H1  HOH B 786      12.250  28.784  25.019  1.00  0.00      B    H  
ATOM   2379  H2  HOH B 786      12.778  27.289  24.668  1.00  0.00      B    H  
ATOM   2380  O   HOH B 787       9.032  11.119  15.436  1.00  0.00      B    O  
ATOM   2381  H1  HOH B 787       9.474  10.732  14.616  1.00  0.00      B    H  
ATOM   2382  H2  HOH B 787       8.071  11.009  15.282  1.00  0.00      B    H  
ATOM   2383  O   HOH B 788      11.231  23.205   7.333  1.00  0.00      B    O  
ATOM   2384  H1  HOH B 788      10.413  23.497   6.850  1.00  0.00      B    H  
ATOM   2385  H2  HOH B 788      11.992  23.138   6.636  1.00  0.00      B    H  
ATOM   2386  O   HOH B 789      16.282  23.823  25.090  1.00  0.00      B    O  
ATOM   2387  H1  HOH B 789      16.018  22.842  25.069  1.00  0.00      B    H  
ATOM   2388  H2  HOH B 789      17.221  23.908  25.514  1.00  0.00      B    H  
ATOM   2389  O   HOH B 790      33.594  20.021  26.760  1.00  0.00      B    O  
ATOM   2390  H1  HOH B 790      34.310  19.307  26.735  1.00  0.00      B    H  
ATOM   2391  H2  HOH B 790      33.061  20.008  25.847  1.00  0.00      B    H  
ATOM   2392  O   HOH B 791       4.995   0.673   5.987  1.00  0.00      B    O  
ATOM   2393  H1  HOH B 791       5.477   1.404   5.440  1.00  0.00      B    H  
ATOM   2394  H2  HOH B 791       4.165   1.144   6.438  1.00  0.00      B    H  
ATOM   2395  O   HOH B 792      29.299  31.458  35.782  1.00  0.00      B    O  
ATOM   2396  H1  HOH B 792      28.831  30.607  35.552  1.00  0.00      B    H  
ATOM   2397  H2  HOH B 792      30.235  31.269  36.146  1.00  0.00      B    H  
ATOM   2398  O   HOH B 793      14.878  17.638  21.295  1.00  0.00      B    O  
ATOM   2399  H1  HOH B 793      14.720  16.679  21.707  1.00  0.00      B    H  
ATOM   2400  H2  HOH B 793      14.302  18.256  21.872  1.00  0.00      B    H  
ATOM   2401  O   HOH B 794       3.499  26.303  12.267  1.00  0.00      B    O  
ATOM   2402  H1  HOH B 794       3.826  27.218  12.619  1.00  0.00      B    H  
ATOM   2403  H2  HOH B 794       2.982  25.825  13.039  1.00  0.00      B    H  
ATOM   2404  O   HOH B 795      24.925  20.079   7.549  1.00  0.00      B    O  
ATOM   2405  H1  HOH B 795      24.211  20.553   7.055  1.00  0.00      B    H  
ATOM   2406  H2  HOH B 795      24.467  19.447   8.228  1.00  0.00      B    H  
ATOM   2407  O   HOH B 796      34.510  24.981  29.813  1.00  0.00      B    O  
ATOM   2408  H1  HOH B 796      34.595  24.586  30.751  1.00  0.00      B    H  
ATOM   2409  H2  HOH B 796      33.567  25.341  29.773  1.00  0.00      B    H  
ATOM   2410  O   HOH B 797      20.641  35.698  16.155  1.00  0.00      B    O  
ATOM   2411  H1  HOH B 797      20.305  34.768  16.380  1.00  0.00      B    H  
ATOM   2412  H2  HOH B 797      20.280  35.982  15.251  1.00  0.00      B    H  
ATOM   2413  O   HOH B 798      36.838  21.129   8.117  1.00  0.00      B    O  
ATOM   2414  H1  HOH B 798      36.242  20.575   7.458  1.00  0.00      B    H  
ATOM   2415  H2  HOH B 798      36.290  21.922   8.488  1.00  0.00      B    H  
ATOM   2416  O   HOH B 799       8.187  26.982  27.248  1.00  0.00      B    O  
ATOM   2417  H1  HOH B 799       7.750  27.154  26.373  1.00  0.00      B    H  
ATOM   2418  H2  HOH B 799       7.934  26.055  27.633  1.00  0.00      B    H  
ATOM   2419  O   HOH B 800      32.994  26.187  38.004  1.00  0.00      B    O  
ATOM   2420  H1  HOH B 800      32.757  26.704  37.214  1.00  0.00      B    H  
ATOM   2421  H2  HOH B 800      32.397  25.365  38.196  1.00  0.00      B    H  
ATOM   2422  O   HOH B 801      21.613  10.047   1.808  1.00  0.00      B    O  
ATOM   2423  H1  HOH B 801      20.760  10.070   1.375  1.00  0.00      B    H  
ATOM   2424  H2  HOH B 801      22.288   9.737   1.100  1.00  0.00      B    H  
ATOM   2425  O   HOH B 802      20.491  33.807   6.844  1.00  0.00      B    O  
ATOM   2426  H1  HOH B 802      19.940  34.651   6.654  1.00  0.00      B    H  
ATOM   2427  H2  HOH B 802      19.779  33.280   7.314  1.00  0.00      B    H  
ATOM   2428  O   HOH B 803      26.119  16.023  31.048  1.00  0.00      B    O  
ATOM   2429  H1  HOH B 803      25.996  15.626  31.958  1.00  0.00      B    H  
ATOM   2430  H2  HOH B 803      27.106  15.929  30.782  1.00  0.00      B    H  
ATOM   2431  O   HOH B 804      14.707  31.129  14.440  1.00  0.00      B    O  
ATOM   2432  H1  HOH B 804      15.077  30.236  14.126  1.00  0.00      B    H  
ATOM   2433  H2  HOH B 804      14.981  31.279  15.493  1.00  0.00      B    H  
ATOM   2434  O   HOH B 805       7.656   6.798   2.484  1.00  0.00      B    O  
ATOM   2435  H1  HOH B 805       8.257   7.118   3.217  1.00  0.00      B    H  
ATOM   2436  H2  HOH B 805       7.050   6.094   2.949  1.00  0.00      B    H  
ATOM   2437  O   HOH B 806      20.447  18.473  18.035  1.00  0.00      B    O  
ATOM   2438  H1  HOH B 806      20.483  17.444  18.195  1.00  0.00      B    H  
ATOM   2439  H2  HOH B 806      20.939  18.926  18.837  1.00  0.00      B    H  
ATOM   2440  O   HOH B 807      30.208   9.443  12.899  1.00  0.00      B    O  
ATOM   2441  H1  HOH B 807      29.881   8.488  13.109  1.00  0.00      B    H  
ATOM   2442  H2  HOH B 807      31.240   9.467  12.996  1.00  0.00      B    H  
ATOM   2443  O   HOH B 808       3.211  24.409  14.760  1.00  0.00      B    O  
ATOM   2444  H1  HOH B 808       4.193  24.407  14.365  1.00  0.00      B    H  
ATOM   2445  H2  HOH B 808       3.063  23.443  15.050  1.00  0.00      B    H  
ATOM   2446  O   HOH B 809      26.910  18.024  39.020  1.00  0.00      B    O  
ATOM   2447  H1  HOH B 809      26.782  18.830  38.463  1.00  0.00      B    H  
ATOM   2448  H2  HOH B 809      27.895  17.780  38.848  1.00  0.00      B    H  
ATOM   2449  O   HOH B 810      32.047  10.013  22.315  1.00  0.00      B    O  
ATOM   2450  H1  HOH B 810      31.925  10.361  21.413  1.00  0.00      B    H  
ATOM   2451  H2  HOH B 810      32.294   9.046  22.133  1.00  0.00      B    H  
ATOM   2452  O   HOH B 811      27.845  25.171  20.573  1.00  0.00      B    O  
ATOM   2453  H1  HOH B 811      27.603  25.838  19.820  1.00  0.00      B    H  
ATOM   2454  H2  HOH B 811      27.497  24.355  20.217  1.00  0.00      B    H  
ATOM   2455  O   HOH B 812      38.195  26.216  17.997  1.00  0.00      B    O  
ATOM   2456  H1  HOH B 812      38.717  27.081  18.167  1.00  0.00      B    H  
ATOM   2457  H2  HOH B 812      37.676  25.958  18.765  1.00  0.00      B    H  
ATOM   2458  O   HOH B 813      14.942  26.766  39.026  1.00  0.00      B    O  
ATOM   2459  H1  HOH B 813      15.891  26.576  38.909  1.00  0.00      B    H  
ATOM   2460  H2  HOH B 813      14.420  25.900  39.010  1.00  0.00      B    H  
ATOM   2461  O   HOH B 814      30.765   0.150   6.525  1.00  0.00      B    O  
ATOM   2462  H1  HOH B 814      30.333  -0.036   7.468  1.00  0.00      B    H  
ATOM   2463  H2  HOH B 814      30.035   0.066   5.864  1.00  0.00      B    H  
ATOM   2464  O   HOH B 815      28.133  10.159   5.525  1.00  0.00      B    O  
ATOM   2465  H1  HOH B 815      28.091   9.162   5.464  1.00  0.00      B    H  
ATOM   2466  H2  HOH B 815      29.113  10.364   5.888  1.00  0.00      B    H  
ATOM   2467  O   HOH B 816      23.798   2.277   7.353  1.00  0.00      B    O  
ATOM   2468  H1  HOH B 816      24.194   2.001   8.255  1.00  0.00      B    H  
ATOM   2469  H2  HOH B 816      24.508   2.867   6.877  1.00  0.00      B    H  
ATOM   2470  O   HOH B 817      25.152  34.331   8.381  1.00  0.00      B    O  
ATOM   2471  H1  HOH B 817      25.582  35.156   8.838  1.00  0.00      B    H  
ATOM   2472  H2  HOH B 817      24.959  33.636   9.056  1.00  0.00      B    H  
ATOM   2473  O   HOH B 818      10.829  17.488  13.118  1.00  0.00      B    O  
ATOM   2474  H1  HOH B 818       9.879  17.723  13.321  1.00  0.00      B    H  
ATOM   2475  H2  HOH B 818      11.099  16.678  13.680  1.00  0.00      B    H  
ATOM   2476  O   HOH B 819       9.681  26.908   2.757  1.00  0.00      B    O  
ATOM   2477  H1  HOH B 819       8.905  26.287   2.487  1.00  0.00      B    H  
ATOM   2478  H2  HOH B 819       9.888  26.670   3.723  1.00  0.00      B    H  
ATOM   2479  O   HOH B 820       0.685  35.504   2.131  1.00  0.00      B    O  
ATOM   2480  H1  HOH B 820       0.621  35.718   1.142  1.00  0.00      B    H  
ATOM   2481  H2  HOH B 820       0.627  34.504   2.291  1.00  0.00      B    H  
ATOM   2482  O   HOH B 821      22.278   5.105  15.869  1.00  0.00      B    O  
ATOM   2483  H1  HOH B 821      22.510   6.056  16.035  1.00  0.00      B    H  
ATOM   2484  H2  HOH B 821      23.072   4.572  16.272  1.00  0.00      B    H  
ATOM   2485  O   HOH B 822       7.296  38.218   9.265  1.00  0.00      B    O  
ATOM   2486  H1  HOH B 822       6.657  37.546   8.851  1.00  0.00      B    H  
ATOM   2487  H2  HOH B 822       7.616  37.771  10.100  1.00  0.00      B    H  
ATOM   2488  O   HOH B 823      27.200   6.065  19.328  1.00  0.00      B    O  
ATOM   2489  H1  HOH B 823      27.079   7.003  19.558  1.00  0.00      B    H  
ATOM   2490  H2  HOH B 823      27.765   6.132  18.483  1.00  0.00      B    H  
ATOM   2491  O   HOH B 824      18.195  16.316   7.539  1.00  0.00      B    O  
ATOM   2492  H1  HOH B 824      17.304  16.681   7.178  1.00  0.00      B    H  
ATOM   2493  H2  HOH B 824      18.167  16.527   8.478  1.00  0.00      B    H  
ATOM   2494  O   HOH B 825      30.254   4.404  14.711  1.00  0.00      B    O  
ATOM   2495  H1  HOH B 825      29.587   3.766  14.468  1.00  0.00      B    H  
ATOM   2496  H2  HOH B 825      31.135   3.977  14.570  1.00  0.00      B    H  
ATOM   2497  O   HOH B 826      19.461  28.852   3.441  1.00  0.00      B    O  
ATOM   2498  H1  HOH B 826      18.536  28.396   3.168  1.00  0.00      B    H  
ATOM   2499  H2  HOH B 826      20.156  28.275   3.042  1.00  0.00      B    H  
ATOM   2500  O   HOH B 827       0.141  20.822  25.724  1.00  0.00      B    O  
ATOM   2501  H1  HOH B 827       0.103  19.826  25.960  1.00  0.00      B    H  
ATOM   2502  H2  HOH B 827       0.837  20.772  24.975  1.00  0.00      B    H  
ATOM   2503  O   HOH B 828       6.525  34.541  12.711  1.00  0.00      B    O  
ATOM   2504  H1  HOH B 828       6.946  34.177  13.551  1.00  0.00      B    H  
ATOM   2505  H2  HOH B 828       7.084  34.224  11.944  1.00  0.00      B    H  
ATOM   2506  O   HOH B 829      25.478  31.238   7.273  1.00  0.00      B    O  
ATOM   2507  H1  HOH B 829      24.938  30.516   6.799  1.00  0.00      B    H  
ATOM   2508  H2  HOH B 829      26.424  31.161   6.905  1.00  0.00      B    H  
ATOM   2509  O   HOH B 830       3.101  29.467   1.651  1.00  0.00      B    O  
ATOM   2510  H1  HOH B 830       2.514  28.903   2.277  1.00  0.00      B    H  
ATOM   2511  H2  HOH B 830       2.613  29.568   0.753  1.00  0.00      B    H  
ATOM   2512  O   HOH B 831       3.135  17.238  28.635  1.00  0.00      B    O  
ATOM   2513  H1  HOH B 831       2.679  16.369  28.390  1.00  0.00      B    H  
ATOM   2514  H2  HOH B 831       2.531  17.817  29.249  1.00  0.00      B    H  
ATOM   2515  O   HOH B 832       1.048  12.269  28.717  1.00  0.00      B    O  
ATOM   2516  H1  HOH B 832       0.187  12.179  28.211  1.00  0.00      B    H  
ATOM   2517  H2  HOH B 832       1.509  11.361  28.704  1.00  0.00      B    H  
ATOM   2518  O   HOH B 833      10.372  36.848  38.077  1.00  0.00      B    O  
ATOM   2519  H1  HOH B 833      11.008  36.130  38.238  1.00  0.00      B    H  
ATOM   2520  H2  HOH B 833      10.887  37.672  38.049  1.00  0.00      B    H  
ATOM   2521  O   HOH B 834      33.302   1.398  12.830  1.00  0.00      B    O  
ATOM   2522  H1  HOH B 834      34.233   1.105  13.127  1.00  0.00      B    H  
ATOM   2523  H2  HOH B 834      33.112   2.215  13.387  1.00  0.00      B    H  
ATOM   2524  O   HOH B 835       0.508   1.319  33.822  1.00  0.00      B    O  
ATOM   2525  H1  HOH B 835      -0.263   1.177  34.470  1.00  0.00      B    H  
ATOM   2526  H2  HOH B 835       1.235   1.824  34.289  1.00  0.00      B    H  
ATOM   2527  O   HOH B 836      32.203  11.858  16.010  1.00  0.00      B    O  
ATOM   2528  H1  HOH B 836      31.293  12.256  16.269  1.00  0.00      B    H  
ATOM   2529  H2  HOH B 836      32.747  12.574  15.563  1.00  0.00      B    H  
ATOM   2530  O   HOH B 837      37.886  35.088  21.669  1.00  0.00      B    O  
ATOM   2531  H1  HOH B 837      37.122  34.502  21.897  1.00  0.00      B    H  
ATOM   2532  H2  HOH B 837      37.936  35.097  20.705  1.00  0.00      B    H  
ATOM   2533  O   HOH B 838      19.496  20.149   5.160  1.00  0.00      B    O  
ATOM   2534  H1  HOH B 838      19.777  19.638   5.954  1.00  0.00      B    H  
ATOM   2535  H2  HOH B 838      19.396  19.546   4.345  1.00  0.00      B    H  
ATOM   2536  O   HOH B 839       1.536  31.941  27.257  1.00  0.00      B    O  
ATOM   2537  H1  HOH B 839       2.061  31.112  27.165  1.00  0.00      B    H  
ATOM   2538  H2  HOH B 839       1.755  32.351  28.166  1.00  0.00      B    H  
ATOM   2539  O   HOH B 840      12.251  27.285  11.436  1.00  0.00      B    O  
ATOM   2540  H1  HOH B 840      12.566  26.626  12.202  1.00  0.00      B    H  
ATOM   2541  H2  HOH B 840      11.247  27.294  11.388  1.00  0.00      B    H  
ATOM   2542  O   HOH B 841      26.481   3.162  25.207  1.00  0.00      B    O  
ATOM   2543  H1  HOH B 841      26.390   2.725  24.272  1.00  0.00      B    H  
ATOM   2544  H2  HOH B 841      25.536   3.426  25.497  1.00  0.00      B    H  
ATOM   2545  O   HOH B 842       3.553  12.229  34.912  1.00  0.00      B    O  
ATOM   2546  H1  HOH B 842       2.783  12.913  34.746  1.00  0.00      B    H  
ATOM   2547  H2  HOH B 842       3.032  11.299  35.111  1.00  0.00      B    H  
ATOM   2548  O   HOH B 843      31.657  28.951  29.012  1.00  0.00      B    O  
ATOM   2549  H1  HOH B 843      31.727  28.530  28.051  1.00  0.00      B    H  
ATOM   2550  H2  HOH B 843      32.553  29.251  29.315  1.00  0.00      B    H  
ATOM   2551  O   HOH B 844      26.306  36.982  27.111  1.00  0.00      B    O  
ATOM   2552  H1  HOH B 844      26.057  37.944  26.846  1.00  0.00      B    H  
ATOM   2553  H2  HOH B 844      25.740  36.700  27.939  1.00  0.00      B    H  
ATOM   2554  O   HOH B 845       8.109   7.013  15.383  1.00  0.00      B    O  
ATOM   2555  H1  HOH B 845       7.895   7.979  15.241  1.00  0.00      B    H  
ATOM   2556  H2  HOH B 845       8.982   6.903  15.966  1.00  0.00      B    H  
ATOM   2557  O   HOH B 846      26.928  13.005  36.416  1.00  0.00      B    O  
ATOM   2558  H1  HOH B 846      27.048  13.998  36.438  1.00  0.00      B    H  
ATOM   2559  H2  HOH B 846      27.825  12.690  36.075  1.00  0.00      B    H  
ATOM   2560  O   HOH B 847      31.303   6.338   5.374  1.00  0.00      B    O  
ATOM   2561  H1  HOH B 847      32.212   6.464   5.852  1.00  0.00      B    H  
ATOM   2562  H2  HOH B 847      30.708   7.127   5.664  1.00  0.00      B    H  
ATOM   2563  O   HOH B 848      20.656  22.055  34.916  1.00  0.00      B    O  
ATOM   2564  H1  HOH B 848      20.786  23.050  35.019  1.00  0.00      B    H  
ATOM   2565  H2  HOH B 848      21.181  21.734  34.137  1.00  0.00      B    H  
ATOM   2566  O   HOH B 849      15.262   7.066  15.482  1.00  0.00      B    O  
ATOM   2567  H1  HOH B 849      14.953   6.871  16.433  1.00  0.00      B    H  
ATOM   2568  H2  HOH B 849      16.282   6.846  15.392  1.00  0.00      B    H  
ATOM   2569  O   HOH B 850      10.558   8.485   2.031  1.00  0.00      B    O  
ATOM   2570  H1  HOH B 850       9.820   8.937   1.482  1.00  0.00      B    H  
ATOM   2571  H2  HOH B 850      10.089   7.895   2.693  1.00  0.00      B    H  
ATOM   2572  O   HOH B 851      15.478   3.691   5.852  1.00  0.00      B    O  
ATOM   2573  H1  HOH B 851      14.550   3.386   5.495  1.00  0.00      B    H  
ATOM   2574  H2  HOH B 851      15.441   4.715   5.988  1.00  0.00      B    H  
ATOM   2575  O   HOH B 852       2.526   8.517  25.184  1.00  0.00      B    O  
ATOM   2576  H1  HOH B 852       3.262   8.507  25.893  1.00  0.00      B    H  
ATOM   2577  H2  HOH B 852       2.118   7.614  25.045  1.00  0.00      B    H  
ATOM   2578  O   HOH B 853      15.163  37.346  15.634  1.00  0.00      B    O  
ATOM   2579  H1  HOH B 853      15.219  36.348  15.543  1.00  0.00      B    H  
ATOM   2580  H2  HOH B 853      15.741  37.545  16.453  1.00  0.00      B    H  
ATOM   2581  O   HOH B 854       2.009  38.873   5.499  1.00  0.00      B    O  
ATOM   2582  H1  HOH B 854       1.143  39.139   6.015  1.00  0.00      B    H  
ATOM   2583  H2  HOH B 854       1.834  37.981   5.070  1.00  0.00      B    H  
ATOM   2584  O   HOH B 855       5.809  15.727  13.255  1.00  0.00      B    O  
ATOM   2585  H1  HOH B 855       5.314  16.019  12.395  1.00  0.00      B    H  
ATOM   2586  H2  HOH B 855       6.092  14.748  13.085  1.00  0.00      B    H  
ATOM   2587  O   HOH B 856       4.551   5.769  36.171  1.00  0.00      B    O  
ATOM   2588  H1  HOH B 856       5.534   5.628  36.265  1.00  0.00      B    H  
ATOM   2589  H2  HOH B 856       4.198   6.279  36.943  1.00  0.00      B    H  
ATOM   2590  O   HOH B 857      32.170  11.145  33.282  1.00  0.00      B    O  
ATOM   2591  H1  HOH B 857      31.962  11.478  34.229  1.00  0.00      B    H  
ATOM   2592  H2  HOH B 857      31.824  10.170  33.218  1.00  0.00      B    H  
ATOM   2593  O   HOH B 858      23.886  15.450   8.342  1.00  0.00      B    O  
ATOM   2594  H1  HOH B 858      24.294  15.935   9.144  1.00  0.00      B    H  
ATOM   2595  H2  HOH B 858      24.665  15.452   7.642  1.00  0.00      B    H  
ATOM   2596  O   HOH B 859       5.075  15.324  19.224  1.00  0.00      B    O  
ATOM   2597  H1  HOH B 859       5.300  14.396  18.918  1.00  0.00      B    H  
ATOM   2598  H2  HOH B 859       5.861  15.662  19.789  1.00  0.00      B    H  
ATOM   2599  O   HOH B 860      19.445  34.808   3.473  1.00  0.00      B    O  
ATOM   2600  H1  HOH B 860      19.373  34.702   4.465  1.00  0.00      B    H  
ATOM   2601  H2  HOH B 860      19.404  35.807   3.275  1.00  0.00      B    H  
ATOM   2602  O   HOH B 861      21.277  31.693  31.083  1.00  0.00      B    O  
ATOM   2603  H1  HOH B 861      22.187  32.046  31.364  1.00  0.00      B    H  
ATOM   2604  H2  HOH B 861      20.581  32.335  31.304  1.00  0.00      B    H  
ATOM   2605  O   HOH B 862      25.298  26.406  32.555  1.00  0.00      B    O  
ATOM   2606  H1  HOH B 862      25.214  25.479  32.073  1.00  0.00      B    H  
ATOM   2607  H2  HOH B 862      25.624  26.207  33.499  1.00  0.00      B    H  
ATOM   2608  O   HOH B 863      24.856   0.719  34.965  1.00  0.00      B    O  
ATOM   2609  H1  HOH B 863      24.161   0.015  34.719  1.00  0.00      B    H  
ATOM   2610  H2  HOH B 863      24.392   1.631  34.877  1.00  0.00      B    H  
ATOM   2611  O   HOH B 864      13.517   6.713  12.466  1.00  0.00      B    O  
ATOM   2612  H1  HOH B 864      14.364   6.556  12.011  1.00  0.00      B    H  
ATOM   2613  H2  HOH B 864      13.192   5.796  12.856  1.00  0.00      B    H  
ATOM   2614  O   HOH B 865      38.131  24.404   5.264  1.00  0.00      B    O  
ATOM   2615  H1  HOH B 865      38.915  24.876   5.752  1.00  0.00      B    H  
ATOM   2616  H2  HOH B 865      38.011  24.772   4.341  1.00  0.00      B    H  
ATOM   2617  O   HOH B 866       0.285  11.267   4.585  1.00  0.00      B    O  
ATOM   2618  H1  HOH B 866       0.441  12.244   4.349  1.00  0.00      B    H  
ATOM   2619  H2  HOH B 866       1.117  10.721   4.335  1.00  0.00      B    H  
ATOM   2620  O   HOH B 867      16.602  37.309  23.048  1.00  0.00      B    O  
ATOM   2621  H1  HOH B 867      16.631  36.497  22.478  1.00  0.00      B    H  
ATOM   2622  H2  HOH B 867      15.820  37.248  23.710  1.00  0.00      B    H  
ATOM   2623  O   HOH B 868      36.254  11.612   8.935  1.00  0.00      B    O  
ATOM   2624  H1  HOH B 868      35.671  11.358   8.167  1.00  0.00      B    H  
ATOM   2625  H2  HOH B 868      36.736  10.799   9.173  1.00  0.00      B    H  
ATOM   2626  O   HOH B 869       0.195  22.436  37.670  1.00  0.00      B    O  
ATOM   2627  H1  HOH B 869      -0.536  21.863  37.267  1.00  0.00      B    H  
ATOM   2628  H2  HOH B 869       1.063  21.845  37.635  1.00  0.00      B    H  
ATOM   2629  O   HOH B 870      18.889  26.768  34.352  1.00  0.00      B    O  
ATOM   2630  H1  HOH B 870      19.581  26.118  34.740  1.00  0.00      B    H  
ATOM   2631  H2  HOH B 870      19.108  27.666  34.801  1.00  0.00      B    H  
ATOM   2632  O   HOH B 871      34.506  20.593  14.618  1.00  0.00      B    O  
ATOM   2633  H1  HOH B 871      35.008  21.283  15.086  1.00  0.00      B    H  
ATOM   2634  H2  HOH B 871      35.008  20.400  13.754  1.00  0.00      B    H  
ATOM   2635  O   HOH B 872      38.976  35.837   9.724  1.00  0.00      B    O  
ATOM   2636  H1  HOH B 872      38.073  35.342   9.718  1.00  0.00      B    H  
ATOM   2637  H2  HOH B 872      38.867  36.830   9.395  1.00  0.00      B    H  
ATOM   2638  O   HOH B 873      18.900   1.484  21.369  1.00  0.00      B    O  
ATOM   2639  H1  HOH B 873      19.210   0.894  20.627  1.00  0.00      B    H  
ATOM   2640  H2  HOH B 873      18.573   2.309  20.911  1.00  0.00      B    H  
ATOM   2641  O   HOH B 874       8.537  20.750  17.851  1.00  0.00      B    O  
ATOM   2642  H1  HOH B 874       9.430  21.120  18.209  1.00  0.00      B    H  
ATOM   2643  H2  HOH B 874       8.619  19.776  17.646  1.00  0.00      B    H  
ATOM   2644  O   HOH B 875      21.304   1.379  18.706  1.00  0.00      B    O  
ATOM   2645  H1  HOH B 875      21.590   1.565  19.658  1.00  0.00      B    H  
ATOM   2646  H2  HOH B 875      20.974   0.416  18.615  1.00  0.00      B    H  
ATOM   2647  O   HOH B 876      15.744   2.065  10.216  1.00  0.00      B    O  
ATOM   2648  H1  HOH B 876      16.278   1.704  11.007  1.00  0.00      B    H  
ATOM   2649  H2  HOH B 876      16.369   2.498   9.506  1.00  0.00      B    H  
ATOM   2650  O   HOH B 877      10.977   3.569   7.118  1.00  0.00      B    O  
ATOM   2651  H1  HOH B 877      10.030   3.519   6.754  1.00  0.00      B    H  
ATOM   2652  H2  HOH B 877      11.028   2.965   7.855  1.00  0.00      B    H  
ATOM   2653  O   HOH B 878       0.548  27.716  14.200  1.00  0.00      B    O  
ATOM   2654  H1  HOH B 878      -0.019  27.296  13.529  1.00  0.00      B    H  
ATOM   2655  H2  HOH B 878       1.055  27.061  14.780  1.00  0.00      B    H  
ATOM   2656  O   HOH B 879      34.207  24.543   0.700  1.00  0.00      B    O  
ATOM   2657  H1  HOH B 879      34.660  25.437   0.665  1.00  0.00      B    H  
ATOM   2658  H2  HOH B 879      33.640  24.432  -0.146  1.00  0.00      B    H  
ATOM   2659  O   HOH B 880      34.954   9.541  27.441  1.00  0.00      B    O  
ATOM   2660  H1  HOH B 880      34.281   9.461  26.705  1.00  0.00      B    H  
ATOM   2661  H2  HOH B 880      35.560   8.709  27.440  1.00  0.00      B    H  
ATOM   2662  O   HOH B 881      36.731  35.457  14.034  1.00  0.00      B    O  
ATOM   2663  H1  HOH B 881      36.193  35.978  14.763  1.00  0.00      B    H  
ATOM   2664  H2  HOH B 881      37.041  36.173  13.355  1.00  0.00      B    H  
ATOM   2665  O   HOH B 882      15.902  22.788  28.986  1.00  0.00      B    O  
ATOM   2666  H1  HOH B 882      15.743  22.013  28.404  1.00  0.00      B    H  
ATOM   2667  H2  HOH B 882      15.723  22.507  29.922  1.00  0.00      B    H  
ATOM   2668  O   HOH B 883      36.891  22.741  33.040  1.00  0.00      B    O  
ATOM   2669  H1  HOH B 883      37.555  22.088  32.627  1.00  0.00      B    H  
ATOM   2670  H2  HOH B 883      37.427  23.432  33.434  1.00  0.00      B    H  
ATOM   2671  O   HOH B 884       6.517   1.467  10.083  1.00  0.00      B    O  
ATOM   2672  H1  HOH B 884       6.972   0.742   9.529  1.00  0.00      B    H  
ATOM   2673  H2  HOH B 884       5.902   0.992  10.708  1.00  0.00      B    H  
ATOM   2674  O   HOH B 885      22.110  11.324   4.221  1.00  0.00      B    O  
ATOM   2675  H1  HOH B 885      22.394  12.266   3.999  1.00  0.00      B    H  
ATOM   2676  H2  HOH B 885      22.116  10.780   3.350  1.00  0.00      B    H  
ATOM   2677  O   HOH B 886      29.558  30.891  10.427  1.00  0.00      B    O  
ATOM   2678  H1  HOH B 886      30.040  30.089  10.831  1.00  0.00      B    H  
ATOM   2679  H2  HOH B 886      29.734  31.727  10.958  1.00  0.00      B    H  
ATOM   2680  O   HOH B 887      23.354  35.684   4.307  1.00  0.00      B    O  
ATOM   2681  H1  HOH B 887      23.158  36.184   5.196  1.00  0.00      B    H  
ATOM   2682  H2  HOH B 887      23.831  34.861   4.590  1.00  0.00      B    H  
ATOM   2683  O   HOH B 888      37.942  12.541  13.164  1.00  0.00      B    O  
ATOM   2684  H1  HOH B 888      38.139  11.601  12.872  1.00  0.00      B    H  
ATOM   2685  H2  HOH B 888      38.721  13.118  12.846  1.00  0.00      B    H  
ATOM   2686  O   HOH B 889      13.378  26.761   8.843  1.00  0.00      B    O  
ATOM   2687  H1  HOH B 889      13.971  27.572   8.734  1.00  0.00      B    H  
ATOM   2688  H2  HOH B 889      13.230  26.652   9.839  1.00  0.00      B    H  
ATOM   2689  O   HOH B 890       5.557   5.902  16.961  1.00  0.00      B    O  
ATOM   2690  H1  HOH B 890       5.588   5.003  17.410  1.00  0.00      B    H  
ATOM   2691  H2  HOH B 890       6.295   5.939  16.256  1.00  0.00      B    H  
ATOM   2692  O   HOH B 891       7.843  10.578  34.555  1.00  0.00      B    O  
ATOM   2693  H1  HOH B 891       7.757   9.605  34.814  1.00  0.00      B    H  
ATOM   2694  H2  HOH B 891       7.147  11.184  35.022  1.00  0.00      B    H  
ATOM   2695  O   HOH B 892       7.732  15.140  30.579  1.00  0.00      B    O  
ATOM   2696  H1  HOH B 892       6.729  14.891  30.547  1.00  0.00      B    H  
ATOM   2697  H2  HOH B 892       8.166  14.316  31.037  1.00  0.00      B    H  
ATOM   2698  O   HOH B 893      38.778   9.307  26.495  1.00  0.00      B    O  
ATOM   2699  H1  HOH B 893      38.113   8.572  26.700  1.00  0.00      B    H  
ATOM   2700  H2  HOH B 893      39.498   9.336  27.209  1.00  0.00      B    H  
ATOM   2701  O   HOH B 894      29.703   6.009  32.008  1.00  0.00      B    O  
ATOM   2702  H1  HOH B 894      30.186   5.705  31.199  1.00  0.00      B    H  
ATOM   2703  H2  HOH B 894      29.430   5.226  32.522  1.00  0.00      B    H  
ATOM   2704  O   HOH B 895      30.450  34.441  17.725  1.00  0.00      B    O  
ATOM   2705  H1  HOH B 895      31.207  34.969  17.278  1.00  0.00      B    H  
ATOM   2706  H2  HOH B 895      30.881  33.799  18.403  1.00  0.00      B    H  
ATOM   2707  O   HOH B 896       6.232  27.242  17.301  1.00  0.00      B    O  
ATOM   2708  H1  HOH B 896       6.873  27.390  18.111  1.00  0.00      B    H  
ATOM   2709  H2  HOH B 896       5.947  26.265  17.405  1.00  0.00      B    H  
ATOM   2710  O   HOH B 897       4.072  34.063  22.318  1.00  0.00      B    O  
ATOM   2711  H1  HOH B 897       5.052  34.345  22.204  1.00  0.00      B    H  
ATOM   2712  H2  HOH B 897       3.973  33.301  21.686  1.00  0.00      B    H  
ATOM   2713  O   HOH B 898       0.263  10.211  38.283  1.00  0.00      B    O  
ATOM   2714  H1  HOH B 898       0.900  10.186  37.490  1.00  0.00      B    H  
ATOM   2715  H2  HOH B 898      -0.232  11.097  38.299  1.00  0.00      B    H  
ATOM   2716  O   HOH B 899       5.932  27.949  21.488  1.00  0.00      B    O  
ATOM   2717  H1  HOH B 899       5.282  27.542  20.803  1.00  0.00      B    H  
ATOM   2718  H2  HOH B 899       5.543  28.843  21.749  1.00  0.00      B    H  
ATOM   2719  O   HOH B 900       8.039  20.412   9.084  1.00  0.00      B    O  
ATOM   2720  H1  HOH B 900       8.729  20.761   9.767  1.00  0.00      B    H  
ATOM   2721  H2  HOH B 900       8.532  20.533   8.181  1.00  0.00      B    H  
ATOM   2722  O   HOH B 901      20.994  38.062   9.424  1.00  0.00      B    O  
ATOM   2723  H1  HOH B 901      20.221  38.692   9.557  1.00  0.00      B    H  
ATOM   2724  H2  HOH B 901      20.631  37.088   9.339  1.00  0.00      B    H  
ATOM   2725  O   HOH B 902      22.975  30.666  14.071  1.00  0.00      B    O  
ATOM   2726  H1  HOH B 902      22.591  31.474  13.625  1.00  0.00      B    H  
ATOM   2727  H2  HOH B 902      23.416  30.105  13.371  1.00  0.00      B    H  
ATOM   2728  O   HOH B 903      33.075   2.463  36.131  1.00  0.00      B    O  
ATOM   2729  H1  HOH B 903      32.901   1.581  35.722  1.00  0.00      B    H  
ATOM   2730  H2  HOH B 903      32.505   3.126  35.625  1.00  0.00      B    H  
ATOM   2731  O   HOH B 904      19.448  11.631  27.577  1.00  0.00      B    O  
ATOM   2732  H1  HOH B 904      18.758  11.362  28.289  1.00  0.00      B    H  
ATOM   2733  H2  HOH B 904      20.352  11.210  27.786  1.00  0.00      B    H  
ATOM   2734  O   HOH B 905       7.758  12.795  31.873  1.00  0.00      B    O  
ATOM   2735  H1  HOH B 905       8.296  11.943  31.668  1.00  0.00      B    H  
ATOM   2736  H2  HOH B 905       6.784  12.568  32.053  1.00  0.00      B    H  
ATOM   2737  O   HOH B 906      18.614   0.585  30.814  1.00  0.00      B    O  
ATOM   2738  H1  HOH B 906      18.455  -0.347  30.409  1.00  0.00      B    H  
ATOM   2739  H2  HOH B 906      19.628   0.679  31.032  1.00  0.00      B    H  
ATOM   2740  O   HOH B 907      13.158  12.972  21.876  1.00  0.00      B    O  
ATOM   2741  H1  HOH B 907      13.624  12.344  21.152  1.00  0.00      B    H  
ATOM   2742  H2  HOH B 907      12.698  12.390  22.560  1.00  0.00      B    H  
ATOM   2743  O   HOH B 908      28.666  38.775  34.060  1.00  0.00      B    O  
ATOM   2744  H1  HOH B 908      27.938  38.313  33.559  1.00  0.00      B    H  
ATOM   2745  H2  HOH B 908      29.527  38.500  33.593  1.00  0.00      B    H  
ATOM   2746  O   HOH B 909      28.159  34.158  24.522  1.00  0.00      B    O  
ATOM   2747  H1  HOH B 909      27.983  33.904  25.485  1.00  0.00      B    H  
ATOM   2748  H2  HOH B 909      28.483  33.317  24.056  1.00  0.00      B    H  
ATOM   2749  O   HOH B 910      36.724   8.572  34.294  1.00  0.00      B    O  
ATOM   2750  H1  HOH B 910      37.428   7.922  34.066  1.00  0.00      B    H  
ATOM   2751  H2  HOH B 910      35.965   8.397  33.660  1.00  0.00      B    H  
ATOM   2752  O   HOH B 911       9.418  34.020   5.373  1.00  0.00      B    O  
ATOM   2753  H1  HOH B 911       8.712  33.238   5.364  1.00  0.00      B    H  
ATOM   2754  H2  HOH B 911       9.034  34.845   5.006  1.00  0.00      B    H  
ATOM   2755  O   HOH B 912      35.037  10.370  22.858  1.00  0.00      B    O  
ATOM   2756  H1  HOH B 912      34.034  10.467  22.812  1.00  0.00      B    H  
ATOM   2757  H2  HOH B 912      35.435  11.274  22.446  1.00  0.00      B    H  
ATOM   2758  O   HOH B 913      27.755  18.846  19.006  1.00  0.00      B    O  
ATOM   2759  H1  HOH B 913      28.382  18.808  19.889  1.00  0.00      B    H  
ATOM   2760  H2  HOH B 913      26.875  18.599  19.380  1.00  0.00      B    H  
ATOM   2761  O   HOH B 914       3.309  19.430  21.368  1.00  0.00      B    O  
ATOM   2762  H1  HOH B 914       2.362  19.169  20.989  1.00  0.00      B    H  
ATOM   2763  H2  HOH B 914       3.600  18.750  22.063  1.00  0.00      B    H  
ATOM   2764  O   HOH B 915      32.909   3.531  14.912  1.00  0.00      B    O  
ATOM   2765  H1  HOH B 915      32.675   4.027  15.773  1.00  0.00      B    H  
ATOM   2766  H2  HOH B 915      33.687   4.035  14.516  1.00  0.00      B    H  
ATOM   2767  O   HOH B 916      16.815   6.183  22.683  1.00  0.00      B    O  
ATOM   2768  H1  HOH B 916      16.743   5.401  21.975  1.00  0.00      B    H  
ATOM   2769  H2  HOH B 916      17.329   6.903  22.168  1.00  0.00      B    H  
ATOM   2770  O   HOH B 917      18.775  16.253  10.345  1.00  0.00      B    O  
ATOM   2771  H1  HOH B 917      18.784  16.979  11.102  1.00  0.00      B    H  
ATOM   2772  H2  HOH B 917      18.254  15.472  10.695  1.00  0.00      B    H  
ATOM   2773  O   HOH B 918       5.509  19.837  35.761  1.00  0.00      B    O  
ATOM   2774  H1  HOH B 918       5.721  20.676  35.191  1.00  0.00      B    H  
ATOM   2775  H2  HOH B 918       4.660  19.444  35.463  1.00  0.00      B    H  
ATOM   2776  O   HOH B 919       2.959  30.401  17.311  1.00  0.00      B    O  
ATOM   2777  H1  HOH B 919       3.850  30.605  16.831  1.00  0.00      B    H  
ATOM   2778  H2  HOH B 919       2.404  31.203  17.132  1.00  0.00      B    H  
ATOM   2779  O   HOH B 920      37.171  11.674  28.430  1.00  0.00      B    O  
ATOM   2780  H1  HOH B 920      36.581  12.371  28.895  1.00  0.00      B    H  
ATOM   2781  H2  HOH B 920      36.600  11.084  27.900  1.00  0.00      B    H  
ATOM   2782  O   HOH B 921      13.503  33.437  24.464  1.00  0.00      B    O  
ATOM   2783  H1  HOH B 921      13.532  33.029  25.442  1.00  0.00      B    H  
ATOM   2784  H2  HOH B 921      14.425  33.290  24.084  1.00  0.00      B    H  
ATOM   2785  O   HOH B 922       9.755  36.710   1.731  1.00  0.00      B    O  
ATOM   2786  H1  HOH B 922       9.026  37.270   1.153  1.00  0.00      B    H  
ATOM   2787  H2  HOH B 922       9.232  36.608   2.610  1.00  0.00      B    H  
ATOM   2788  O   HOH B 923      21.833  36.987  13.695  1.00  0.00      B    O  
ATOM   2789  H1  HOH B 923      20.922  37.228  13.347  1.00  0.00      B    H  
ATOM   2790  H2  HOH B 923      22.340  36.536  12.948  1.00  0.00      B    H  
ATOM   2791  O   HOH B 924       7.891  38.773  22.769  1.00  0.00      B    O  
ATOM   2792  H1  HOH B 924       7.680  38.431  23.658  1.00  0.00      B    H  
ATOM   2793  H2  HOH B 924       8.593  38.161  22.380  1.00  0.00      B    H  
ATOM   2794  O   HOH B 925      18.670  13.212  17.824  1.00  0.00      B    O  
ATOM   2795  H1  HOH B 925      17.890  12.749  18.259  1.00  0.00      B    H  
ATOM   2796  H2  HOH B 925      19.488  12.904  18.311  1.00  0.00      B    H  
ATOM   2797  O   HOH B 926      11.399  25.315  38.212  1.00  0.00      B    O  
ATOM   2798  H1  HOH B 926      10.344  25.311  38.314  1.00  0.00      B    H  
ATOM   2799  H2  HOH B 926      11.604  25.188  37.239  1.00  0.00      B    H  
ATOM   2800  O   HOH B 927      30.208  14.682   6.391  1.00  0.00      B    O  
ATOM   2801  H1  HOH B 927      30.213  14.628   5.375  1.00  0.00      B    H  
ATOM   2802  H2  HOH B 927      29.472  15.350   6.696  1.00  0.00      B    H  
ATOM   2803  O   HOH B 928      35.691  37.522  15.959  1.00  0.00      B    O  
ATOM   2804  H1  HOH B 928      34.810  37.235  15.544  1.00  0.00      B    H  
ATOM   2805  H2  HOH B 928      35.466  38.149  16.683  1.00  0.00      B    H  
ATOM   2806  O   HOH B 929      11.236  21.021  33.352  1.00  0.00      B    O  
ATOM   2807  H1  HOH B 929      10.629  20.221  33.155  1.00  0.00      B    H  
ATOM   2808  H2  HOH B 929      11.621  20.829  34.274  1.00  0.00      B    H  
ATOM   2809  O   HOH B 930      25.202  21.924  35.738  1.00  0.00      B    O  
ATOM   2810  H1  HOH B 930      24.219  21.720  35.808  1.00  0.00      B    H  
ATOM   2811  H2  HOH B 930      25.329  22.151  34.757  1.00  0.00      B    H  
ATOM   2812  O   HOH B 931      14.628   0.340  32.113  1.00  0.00      B    O  
ATOM   2813  H1  HOH B 931      13.714   0.714  32.460  1.00  0.00      B    H  
ATOM   2814  H2  HOH B 931      14.602   0.331  31.101  1.00  0.00      B    H  
ATOM   2815  O   HOH B 932      18.995  35.614  12.454  1.00  0.00      B    O  
ATOM   2816  H1  HOH B 932      19.386  34.676  12.502  1.00  0.00      B    H  
ATOM   2817  H2  HOH B 932      18.027  35.473  12.630  1.00  0.00      B    H  
ATOM   2818  O   HOH B 933      14.403  14.954  27.776  1.00  0.00      B    O  
ATOM   2819  H1  HOH B 933      15.368  14.932  27.495  1.00  0.00      B    H  
ATOM   2820  H2  HOH B 933      14.007  14.197  27.220  1.00  0.00      B    H  
ATOM   2821  O   HOH B 934      36.987   5.271  11.510  1.00  0.00      B    O  
ATOM   2822  H1  HOH B 934      37.639   5.872  11.051  1.00  0.00      B    H  
ATOM   2823  H2  HOH B 934      36.027   5.597  11.368  1.00  0.00      B    H  
ATOM   2824  O   HOH B 935       5.021   7.338   8.537  1.00  0.00      B    O  
ATOM   2825  H1  HOH B 935       4.417   6.609   8.161  1.00  0.00      B    H  
ATOM   2826  H2  HOH B 935       5.341   7.026   9.425  1.00  0.00      B    H  
ATOM   2827  O   HOH B 936      21.552   9.180  16.594  1.00  0.00      B    O  
ATOM   2828  H1  HOH B 936      21.615   9.239  15.565  1.00  0.00      B    H  
ATOM   2829  H2  HOH B 936      22.226   8.516  16.913  1.00  0.00      B    H  
ATOM   2830  O   HOH B 937      28.564  20.241  11.004  1.00  0.00      B    O  
ATOM   2831  H1  HOH B 937      27.619  20.407  10.663  1.00  0.00      B    H  
ATOM   2832  H2  HOH B 937      29.021  19.457  10.511  1.00  0.00      B    H  
ATOM   2833  O   HOH B 938      34.349  10.975   6.940  1.00  0.00      B    O  
ATOM   2834  H1  HOH B 938      33.626  11.221   6.257  1.00  0.00      B    H  
ATOM   2835  H2  HOH B 938      33.863  10.493   7.726  1.00  0.00      B    H  
ATOM   2836  O   HOH B 939      31.930   9.235  38.545  1.00  0.00      B    O  
ATOM   2837  H1  HOH B 939      31.476   8.328  38.374  1.00  0.00      B    H  
ATOM   2838  H2  HOH B 939      31.941   9.387  39.600  1.00  0.00      B    H  
ATOM   2839  O   HOH B 940      27.521  30.855   1.619  1.00  0.00      B    O  
ATOM   2840  H1  HOH B 940      28.069  31.159   2.373  1.00  0.00      B    H  
ATOM   2841  H2  HOH B 940      26.581  31.003   1.874  1.00  0.00      B    H  
ATOM   2842  O   HOH B 941      30.109  32.725   7.383  1.00  0.00      B    O  
ATOM   2843  H1  HOH B 941      30.938  32.492   7.900  1.00  0.00      B    H  
ATOM   2844  H2  HOH B 941      30.156  33.721   7.185  1.00  0.00      B    H  
ATOM   2845  O   HOH B 942       3.146  37.326   7.610  1.00  0.00      B    O  
ATOM   2846  H1  HOH B 942       2.825  37.994   6.900  1.00  0.00      B    H  
ATOM   2847  H2  HOH B 942       3.279  36.419   7.156  1.00  0.00      B    H  
ATOM   2848  O   HOH B 943      32.346  20.147  16.327  1.00  0.00      B    O  
ATOM   2849  H1  HOH B 943      33.200  20.504  15.916  1.00  0.00      B    H  
ATOM   2850  H2  HOH B 943      31.873  20.908  16.739  1.00  0.00      B    H  
ATOM   2851  O   HOH B 944      32.455  23.222  22.493  1.00  0.00      B    O  
ATOM   2852  H1  HOH B 944      32.350  23.062  21.489  1.00  0.00      B    H  
ATOM   2853  H2  HOH B 944      31.546  23.338  22.895  1.00  0.00      B    H  
ATOM   2854  O   HOH B 945      35.209   5.890  30.614  1.00  0.00      B    O  
ATOM   2855  H1  HOH B 945      34.859   5.499  29.705  1.00  0.00      B    H  
ATOM   2856  H2  HOH B 945      35.441   6.864  30.449  1.00  0.00      B    H  
ATOM   2857  O   HOH B 946       3.265  11.515  30.434  1.00  0.00      B    O  
ATOM   2858  H1  HOH B 946       2.415  11.957  30.136  1.00  0.00      B    H  
ATOM   2859  H2  HOH B 946       3.114  10.679  31.029  1.00  0.00      B    H  
ATOM   2860  O   HOH B 947       8.033  14.519  17.298  1.00  0.00      B    O  
ATOM   2861  H1  HOH B 947       8.756  14.127  17.866  1.00  0.00      B    H  
ATOM   2862  H2  HOH B 947       7.178  14.049  17.589  1.00  0.00      B    H  
ATOM   2863  O   HOH B 948      22.027  36.727  24.366  1.00  0.00      B    O  
ATOM   2864  H1  HOH B 948      21.920  36.598  23.369  1.00  0.00      B    H  
ATOM   2865  H2  HOH B 948      21.208  37.076  24.689  1.00  0.00      B    H  
ATOM   2866  O   HOH B 949       9.549   3.055  10.975  1.00  0.00      B    O  
ATOM   2867  H1  HOH B 949       8.547   2.854  11.050  1.00  0.00      B    H  
ATOM   2868  H2  HOH B 949       9.916   2.312  10.409  1.00  0.00      B    H  
ATOM   2869  O   HOH B 950       4.356  38.067  27.636  1.00  0.00      B    O  
ATOM   2870  H1  HOH B 950       4.765  37.407  28.290  1.00  0.00      B    H  
ATOM   2871  H2  HOH B 950       4.079  38.956  28.103  1.00  0.00      B    H  
ATOM   2872  O   HOH B 951      13.297  17.673   5.146  1.00  0.00      B    O  
ATOM   2873  H1  HOH B 951      12.540  18.156   5.607  1.00  0.00      B    H  
ATOM   2874  H2  HOH B 951      13.083  16.642   5.171  1.00  0.00      B    H  
ATOM   2875  O   HOH B 952      21.861  18.642   1.349  1.00  0.00      B    O  
ATOM   2876  H1  HOH B 952      21.751  18.428   0.363  1.00  0.00      B    H  
ATOM   2877  H2  HOH B 952      22.852  18.488   1.582  1.00  0.00      B    H  
ATOM   2878  O   HOH B 953       4.919  14.669   9.212  1.00  0.00      B    O  
ATOM   2879  H1  HOH B 953       5.106  13.715   8.856  1.00  0.00      B    H  
ATOM   2880  H2  HOH B 953       5.495  15.340   8.702  1.00  0.00      B    H  
ATOM   2881  O   HOH B 954      18.569  21.313  15.380  1.00  0.00      B    O  
ATOM   2882  H1  HOH B 954      19.487  20.877  15.424  1.00  0.00      B    H  
ATOM   2883  H2  HOH B 954      18.112  21.158  16.282  1.00  0.00      B    H  
ATOM   2884  O   HOH B 955      13.072   6.698  30.102  1.00  0.00      B    O  
ATOM   2885  H1  HOH B 955      12.754   5.850  29.736  1.00  0.00      B    H  
ATOM   2886  H2  HOH B 955      14.070   6.671  29.955  1.00  0.00      B    H  
ATOM   2887  O   HOH B 956      22.115  34.693  27.088  1.00  0.00      B    O  
ATOM   2888  H1  HOH B 956      23.064  34.673  26.761  1.00  0.00      B    H  
ATOM   2889  H2  HOH B 956      21.631  33.855  26.716  1.00  0.00      B    H  
ATOM   2890  O   HOH B 957      20.603  13.976  26.763  1.00  0.00      B    O  
ATOM   2891  H1  HOH B 957      19.950  13.248  27.001  1.00  0.00      B    H  
ATOM   2892  H2  HOH B 957      21.427  13.779  27.395  1.00  0.00      B    H  
ATOM   2893  O   HOH B 958      30.477  37.410  20.363  1.00  0.00      B    O  
ATOM   2894  H1  HOH B 958      30.655  37.616  19.380  1.00  0.00      B    H  
ATOM   2895  H2  HOH B 958      29.726  38.004  20.682  1.00  0.00      B    H  
ATOM   2896  O   HOH B 959      18.640  24.320  37.096  1.00  0.00      B    O  
ATOM   2897  H1  HOH B 959      18.071  23.433  37.158  1.00  0.00      B    H  
ATOM   2898  H2  HOH B 959      18.619  24.831  37.966  1.00  0.00      B    H  
ATOM   2899  O   HOH B 960      33.406  17.748   0.052  1.00  0.00      B    O  
ATOM   2900  H1  HOH B 960      34.207  17.781  -0.526  1.00  0.00      B    H  
ATOM   2901  H2  HOH B 960      33.679  17.771   1.079  1.00  0.00      B    H  
ATOM   2902  O   HOH B 961      23.045   5.780  23.396  1.00  0.00      B    O  
ATOM   2903  H1  HOH B 961      23.363   6.151  22.559  1.00  0.00      B    H  
ATOM   2904  H2  HOH B 961      23.025   6.507  24.094  1.00  0.00      B    H  
ATOM   2905  O   HOH B 962      13.018  16.162  10.682  1.00  0.00      B    O  
ATOM   2906  H1  HOH B 962      12.262  15.930  10.025  1.00  0.00      B    H  
ATOM   2907  H2  HOH B 962      12.581  16.530  11.508  1.00  0.00      B    H  
ATOM   2908  O   HOH B 963      10.984  15.405   8.943  1.00  0.00      B    O  
ATOM   2909  H1  HOH B 963      10.356  15.655   8.233  1.00  0.00      B    H  
ATOM   2910  H2  HOH B 963      10.716  14.491   9.279  1.00  0.00      B    H  
ATOM   2911  O   HOH B 964       4.299  28.209  34.266  1.00  0.00      B    O  
ATOM   2912  H1  HOH B 964       4.662  29.154  34.144  1.00  0.00      B    H  
ATOM   2913  H2  HOH B 964       3.325  28.402  34.561  1.00  0.00      B    H  
ATOM   2914  O   HOH B 965      30.960  37.855  17.878  1.00  0.00      B    O  
ATOM   2915  H1  HOH B 965      29.984  38.040  17.692  1.00  0.00      B    H  
ATOM   2916  H2  HOH B 965      31.436  37.782  16.957  1.00  0.00      B    H  
ATOM   2917  O   HOH B 966      23.152  37.392   6.535  1.00  0.00      B    O  
ATOM   2918  H1  HOH B 966      22.685  38.241   6.169  1.00  0.00      B    H  
ATOM   2919  H2  HOH B 966      22.905  37.272   7.498  1.00  0.00      B    H  
ATOM   2920  O   HOH B 967       6.578   3.755  38.567  1.00  0.00      B    O  
ATOM   2921  H1  HOH B 967       6.165   4.644  38.677  1.00  0.00      B    H  
ATOM   2922  H2  HOH B 967       6.750   3.616  37.566  1.00  0.00      B    H  
ATOM   2923  O   HOH B 968      16.383  14.609  16.484  1.00  0.00      B    O  
ATOM   2924  H1  HOH B 968      16.717  14.754  17.398  1.00  0.00      B    H  
ATOM   2925  H2  HOH B 968      16.080  13.645  16.541  1.00  0.00      B    H  
ATOM   2926  O   HOH B 969      34.871  12.766  24.529  1.00  0.00      B    O  
ATOM   2927  H1  HOH B 969      35.118  11.757  24.583  1.00  0.00      B    H  
ATOM   2928  H2  HOH B 969      35.017  13.095  23.590  1.00  0.00      B    H  
ATOM   2929  O   HOH B 970      19.776   3.785   9.039  1.00  0.00      B    O  
ATOM   2930  H1  HOH B 970      19.340   3.724   9.937  1.00  0.00      B    H  
ATOM   2931  H2  HOH B 970      19.512   4.665   8.627  1.00  0.00      B    H  
ATOM   2932  O   HOH B 971      18.889  10.512   0.475  1.00  0.00      B    O  
ATOM   2933  H1  HOH B 971      18.690   9.788  -0.154  1.00  0.00      B    H  
ATOM   2934  H2  HOH B 971      18.479  10.223   1.340  1.00  0.00      B    H  
ATOM   2935  O   HOH B 972      14.811   6.545   6.082  1.00  0.00      B    O  
ATOM   2936  H1  HOH B 972      15.094   7.409   6.606  1.00  0.00      B    H  
ATOM   2937  H2  HOH B 972      13.900   6.282   6.397  1.00  0.00      B    H  
ATOM   2938  O   HOH B 973      12.743  21.266  15.417  1.00  0.00      B    O  
ATOM   2939  H1  HOH B 973      13.683  21.711  15.598  1.00  0.00      B    H  
ATOM   2940  H2  HOH B 973      12.566  20.568  16.151  1.00  0.00      B    H  
ATOM   2941  O   HOH B 974      15.489  11.679   5.148  1.00  0.00      B    O  
ATOM   2942  H1  HOH B 974      16.297  11.538   4.609  1.00  0.00      B    H  
ATOM   2943  H2  HOH B 974      15.450  12.658   5.258  1.00  0.00      B    H  
ATOM   2944  O   HOH B 975       2.086  29.256  35.611  1.00  0.00      B    O  
ATOM   2945  H1  HOH B 975       1.314  28.564  35.672  1.00  0.00      B    H  
ATOM   2946  H2  HOH B 975       1.744  30.215  35.582  1.00  0.00      B    H  
ATOM   2947  O   HOH B 976      11.664  31.529  24.008  1.00  0.00      B    O  
ATOM   2948  H1  HOH B 976      11.403  31.217  24.899  1.00  0.00      B    H  
ATOM   2949  H2  HOH B 976      12.419  32.185  24.138  1.00  0.00      B    H  
ATOM   2950  O   HOH B 977      13.318   2.602  12.071  1.00  0.00      B    O  
ATOM   2951  H1  HOH B 977      12.569   2.005  11.944  1.00  0.00      B    H  
ATOM   2952  H2  HOH B 977      14.048   2.313  11.448  1.00  0.00      B    H  
ATOM   2953  O   HOH B 978      16.866  19.278  24.480  1.00  0.00      B    O  
ATOM   2954  H1  HOH B 978      17.192  19.512  25.413  1.00  0.00      B    H  
ATOM   2955  H2  HOH B 978      16.172  19.993  24.269  1.00  0.00      B    H  
ATOM   2956  O   HOH B 979      27.124  10.849  26.260  1.00  0.00      B    O  
ATOM   2957  H1  HOH B 979      27.564  10.377  27.026  1.00  0.00      B    H  
ATOM   2958  H2  HOH B 979      27.401  11.809  26.270  1.00  0.00      B    H  
ATOM   2959  O   HOH B 980       8.632  20.961  26.913  1.00  0.00      B    O  
ATOM   2960  H1  HOH B 980       8.634  19.928  26.796  1.00  0.00      B    H  
ATOM   2961  H2  HOH B 980       8.653  21.379  25.974  1.00  0.00      B    H  
ATOM   2962  O   HOH B 981       9.865  27.160  31.110  1.00  0.00      B    O  
ATOM   2963  H1  HOH B 981       9.597  26.169  31.264  1.00  0.00      B    H  
ATOM   2964  H2  HOH B 981       9.663  27.291  30.097  1.00  0.00      B    H  
ATOM   2965  O   HOH B 982       6.232  22.611   5.042  1.00  0.00      B    O  
ATOM   2966  H1  HOH B 982       6.414  23.108   5.924  1.00  0.00      B    H  
ATOM   2967  H2  HOH B 982       7.149  22.429   4.737  1.00  0.00      B    H  
ATOM   2968  O   HOH B 983       2.957  13.879  37.845  1.00  0.00      B    O  
ATOM   2969  H1  HOH B 983       3.245  13.150  37.108  1.00  0.00      B    H  
ATOM   2970  H2  HOH B 983       3.191  13.521  38.736  1.00  0.00      B    H  
ATOM   2971  O   HOH B 984      10.832  37.262  17.562  1.00  0.00      B    O  
ATOM   2972  H1  HOH B 984      10.078  37.726  18.080  1.00  0.00      B    H  
ATOM   2973  H2  HOH B 984      11.571  37.089  18.262  1.00  0.00      B    H  
ATOM   2974  O   HOH B 985      11.114  36.358   9.526  1.00  0.00      B    O  
ATOM   2975  H1  HOH B 985      10.902  36.429  10.520  1.00  0.00      B    H  
ATOM   2976  H2  HOH B 985      11.946  35.827   9.435  1.00  0.00      B    H  
ATOM   2977  O   HOH B 986      14.217   9.774  26.855  1.00  0.00      B    O  
ATOM   2978  H1  HOH B 986      13.993   9.326  27.710  1.00  0.00      B    H  
ATOM   2979  H2  HOH B 986      15.227  10.065  26.924  1.00  0.00      B    H  
ATOM   2980  O   HOH B 987      11.392  21.803   3.396  1.00  0.00      B    O  
ATOM   2981  H1  HOH B 987      10.936  22.496   2.795  1.00  0.00      B    H  
ATOM   2982  H2  HOH B 987      10.654  21.254   3.847  1.00  0.00      B    H  
ATOM   2983  O   HOH B 988       6.588  23.380   7.738  1.00  0.00      B    O  
ATOM   2984  H1  HOH B 988       7.359  23.472   8.425  1.00  0.00      B    H  
ATOM   2985  H2  HOH B 988       5.768  23.676   8.250  1.00  0.00      B    H  
ATOM   2986  O   HOH B 989      36.723  15.432  30.330  1.00  0.00      B    O  
ATOM   2987  H1  HOH B 989      36.080  14.673  30.249  1.00  0.00      B    H  
ATOM   2988  H2  HOH B 989      36.155  16.227  30.702  1.00  0.00      B    H  
ATOM   2989  O   HOH B 990       5.947   2.618  27.674  1.00  0.00      B    O  
ATOM   2990  H1  HOH B 990       6.499   3.330  27.202  1.00  0.00      B    H  
ATOM   2991  H2  HOH B 990       6.368   1.681  27.561  1.00  0.00      B    H  
ATOM   2992  O   HOH B 991      18.125  26.739  10.046  1.00  0.00      B    O  
ATOM   2993  H1  HOH B 991      17.608  25.915  10.099  1.00  0.00      B    H  
ATOM   2994  H2  HOH B 991      18.590  26.781   9.164  1.00  0.00      B    H  
ATOM   2995  O   HOH B 992      25.230   7.161  10.483  1.00  0.00      B    O  
ATOM   2996  H1  HOH B 992      25.559   6.660   9.672  1.00  0.00      B    H  
ATOM   2997  H2  HOH B 992      24.445   6.642  10.802  1.00  0.00      B    H  
ATOM   2998  O   HOH B 993      21.895  32.265  18.874  1.00  0.00      B    O  
ATOM   2999  H1  HOH B 993      21.303  33.083  19.168  1.00  0.00      B    H  
ATOM   3000  H2  HOH B 993      22.137  31.703  19.747  1.00  0.00      B    H  
ATOM   3001  O   HOH B 994       4.504  12.894  12.988  1.00  0.00      B    O  
ATOM   3002  H1  HOH B 994       4.760  12.533  13.875  1.00  0.00      B    H  
ATOM   3003  H2  HOH B 994       4.360  12.061  12.387  1.00  0.00      B    H  
ATOM   3004  O   HOH B 995      25.631   6.425   3.925  1.00  0.00      B    O  
ATOM   3005  H1  HOH B 995      24.794   6.457   4.562  1.00  0.00      B    H  
ATOM   3006  H2  HOH B 995      25.608   5.507   3.444  1.00  0.00      B    H  
ATOM   3007  O   HOH B 996       0.968   2.240  21.768  1.00  0.00      B    O  
ATOM   3008  H1  HOH B 996       1.807   1.809  22.163  1.00  0.00      B    H  
ATOM   3009  H2  HOH B 996       0.439   2.597  22.537  1.00  0.00      B    H  
ATOM   3010  O   HOH B 997      25.511  18.006  20.141  1.00  0.00      B    O  
ATOM   3011  H1  HOH B 997      25.517  17.025  20.174  1.00  0.00      B    H  
ATOM   3012  H2  HOH B 997      25.488  18.363  21.095  1.00  0.00      B    H  
ATOM   3013  O   HOH B 998       1.729  24.991   2.174  1.00  0.00      B    O  
ATOM   3014  H1  HOH B 998       2.010  25.440   1.273  1.00  0.00      B    H  
ATOM   3015  H2  HOH B 998       0.688  24.840   2.075  1.00  0.00      B    H  
ATOM   3016  O   HOH B 999      27.579  28.681   8.688  1.00  0.00      B    O  
ATOM   3017  H1  HOH B 999      28.393  29.244   8.730  1.00  0.00      B    H  
ATOM   3018  H2  HOH B 999      27.517  28.118   7.841  1.00  0.00      B    H  
ATOM   3019  O   HOH B1000      19.214  38.158  11.880  1.00  0.00      B    O  
ATOM   3020  H1  HOH B1000      18.244  38.323  12.074  1.00  0.00      B    H  
ATOM   3021  H2  HOH B1000      19.338  37.150  11.913  1.00  0.00      B    H  
ATOM   3022  O   HOH B1001      20.821  21.036   1.995  1.00  0.00      B    O  
ATOM   3023  H1  HOH B1001      21.128  20.064   2.004  1.00  0.00      B    H  
ATOM   3024  H2  HOH B1001      19.774  21.008   2.143  1.00  0.00      B    H  
ATOM   3025  O   HOH B1002       2.983  24.875  22.670  1.00  0.00      B    O  
ATOM   3026  H1  HOH B1002       3.261  23.959  22.286  1.00  0.00      B    H  
ATOM   3027  H2  HOH B1002       2.292  24.680  23.366  1.00  0.00      B    H  
ATOM   3028  O   HOH B1003       6.782  30.942  28.607  1.00  0.00      B    O  
ATOM   3029  H1  HOH B1003       7.800  30.751  28.511  1.00  0.00      B    H  
ATOM   3030  H2  HOH B1003       6.304  30.273  28.046  1.00  0.00      B    H  
ATOM   3031  O   HOH B1004      31.464  18.759  10.613  1.00  0.00      B    O  
ATOM   3032  H1  HOH B1004      31.607  17.754  10.797  1.00  0.00      B    H  
ATOM   3033  H2  HOH B1004      31.000  18.864   9.722  1.00  0.00      B    H  
ATOM   3034  O   HOH B1005       7.168  31.639   8.316  1.00  0.00      B    O  
ATOM   3035  H1  HOH B1005       7.132  31.963   9.279  1.00  0.00      B    H  
ATOM   3036  H2  HOH B1005       7.611  30.677   8.237  1.00  0.00      B    H  
ATOM   3037  O   HOH B1006       7.672  12.772   2.636  1.00  0.00      B    O  
ATOM   3038  H1  HOH B1006       8.607  12.460   2.948  1.00  0.00      B    H  
ATOM   3039  H2  HOH B1006       7.661  13.807   2.700  1.00  0.00      B    H  
ATOM   3040  O   HOH B1007      16.173  34.881  21.746  1.00  0.00      B    O  
ATOM   3041  H1  HOH B1007      16.369  34.311  22.615  1.00  0.00      B    H  
ATOM   3042  H2  HOH B1007      16.298  34.295  20.923  1.00  0.00      B    H  
ATOM   3043  O   HOH B1008      10.695   8.014  23.915  1.00  0.00      B    O  
ATOM   3044  H1  HOH B1008       9.957   7.882  24.587  1.00  0.00      B    H  
ATOM   3045  H2  HOH B1008      10.950   7.112  23.481  1.00  0.00      B    H  
ATOM   3046  O   HOH B1009       9.392  10.741  32.170  1.00  0.00      B    O  
ATOM   3047  H1  HOH B1009       8.883  10.732  33.055  1.00  0.00      B    H  
ATOM   3048  H2  HOH B1009      10.313  10.339  32.316  1.00  0.00      B    H  
ATOM   3049  O   HOH B1010       2.869  30.883   9.924  1.00  0.00      B    O  
ATOM   3050  H1  HOH B1010       2.420  31.631  10.433  1.00  0.00      B    H  
ATOM   3051  H2  HOH B1010       2.612  30.013  10.374  1.00  0.00      B    H  
ATOM   3052  O   HOH B1011      19.529  26.347  22.307  1.00  0.00      B    O  
ATOM   3053  H1  HOH B1011      19.758  26.554  23.277  1.00  0.00      B    H  
ATOM   3054  H2  HOH B1011      19.788  25.334  22.296  1.00  0.00      B    H  
ATOM   3055  O   HOH B1012      35.756  29.857  12.903  1.00  0.00      B    O  
ATOM   3056  H1  HOH B1012      36.642  30.182  13.401  1.00  0.00      B    H  
ATOM   3057  H2  HOH B1012      35.300  30.656  12.354  1.00  0.00      B    H  
ATOM   3058  O   HOH B1013       2.779  22.704  10.949  1.00  0.00      B    O  
ATOM   3059  H1  HOH B1013       2.427  21.744  10.681  1.00  0.00      B    H  
ATOM   3060  H2  HOH B1013       3.336  22.602  11.755  1.00  0.00      B    H  
ATOM   3061  O   HOH B1014       9.151  13.757  14.916  1.00  0.00      B    O  
ATOM   3062  H1  HOH B1014       9.077  12.763  15.091  1.00  0.00      B    H  
ATOM   3063  H2  HOH B1014       8.867  14.300  15.746  1.00  0.00      B    H  
ATOM   3064  O   HOH B1015      22.283  18.781  33.509  1.00  0.00      B    O  
ATOM   3065  H1  HOH B1015      21.438  18.242  33.532  1.00  0.00      B    H  
ATOM   3066  H2  HOH B1015      21.997  19.728  33.403  1.00  0.00      B    H  
ATOM   3067  O   HOH B1016       6.743   7.930  34.897  1.00  0.00      B    O  
ATOM   3068  H1  HOH B1016       6.869   7.132  35.489  1.00  0.00      B    H  
ATOM   3069  H2  HOH B1016       5.736   8.148  34.747  1.00  0.00      B    H  
ATOM   3070  O   HOH B1017       5.127  22.527  18.991  1.00  0.00      B    O  
ATOM   3071  H1  HOH B1017       4.173  22.291  19.274  1.00  0.00      B    H  
ATOM   3072  H2  HOH B1017       5.465  21.736  18.460  1.00  0.00      B    H  
ATOM   3073  O   HOH B1018       1.814  14.908  27.962  1.00  0.00      B    O  
ATOM   3074  H1  HOH B1018       1.134  15.394  28.521  1.00  0.00      B    H  
ATOM   3075  H2  HOH B1018       1.616  13.897  28.100  1.00  0.00      B    H  
ATOM   3076  O   HOH B1019      35.826  23.418   9.078  1.00  0.00      B    O  
ATOM   3077  H1  HOH B1019      36.483  24.137   8.798  1.00  0.00      B    H  
ATOM   3078  H2  HOH B1019      36.012  23.261  10.026  1.00  0.00      B    H  
ATOM   3079  O   HOH B1020       0.968  13.221  24.932  1.00  0.00      B    O  
ATOM   3080  H1  HOH B1020       1.564  12.435  24.997  1.00  0.00      B    H  
ATOM   3081  H2  HOH B1020       0.050  12.808  24.863  1.00  0.00      B    H  
ATOM   3082  O   HOH B1021       6.401   9.097   3.828  1.00  0.00      B    O  
ATOM   3083  H1  HOH B1021       7.044   8.844   3.146  1.00  0.00      B    H  
ATOM   3084  H2  HOH B1021       6.468   8.400   4.542  1.00  0.00      B    H  
ATOM   3085  O   HOH B1022      30.284  16.670  26.698  1.00  0.00      B    O  
ATOM   3086  H1  HOH B1022      29.599  17.379  27.039  1.00  0.00      B    H  
ATOM   3087  H2  HOH B1022      29.769  15.850  26.478  1.00  0.00      B    H  
ATOM   3088  O   HOH B1023      28.752  26.143  10.178  1.00  0.00      B    O  
ATOM   3089  H1  HOH B1023      29.245  26.589  10.911  1.00  0.00      B    H  
ATOM   3090  H2  HOH B1023      27.998  26.752   9.834  1.00  0.00      B    H  
ATOM   3091  O   HOH B1024      28.302  16.573  23.008  1.00  0.00      B    O  
ATOM   3092  H1  HOH B1024      28.124  17.307  23.641  1.00  0.00      B    H  
ATOM   3093  H2  HOH B1024      29.133  16.040  23.206  1.00  0.00      B    H  
ATOM   3094  O   HOH B1025      36.709  10.453  36.065  1.00  0.00      B    O  
ATOM   3095  H1  HOH B1025      36.767   9.740  35.299  1.00  0.00      B    H  
ATOM   3096  H2  HOH B1025      36.916   9.987  36.913  1.00  0.00      B    H  
ATOM   3097  O   HOH B1026      19.629  13.810  23.272  1.00  0.00      B    O  
ATOM   3098  H1  HOH B1026      19.656  12.925  23.747  1.00  0.00      B    H  
ATOM   3099  H2  HOH B1026      18.697  13.930  22.873  1.00  0.00      B    H  
ATOM   3100  O   HOH B1027       1.476  18.707  30.522  1.00  0.00      B    O  
ATOM   3101  H1  HOH B1027       1.774  18.652  31.492  1.00  0.00      B    H  
ATOM   3102  H2  HOH B1027       0.459  18.830  30.549  1.00  0.00      B    H  
ATOM   3103  O   HOH B1028      13.377  33.268  11.788  1.00  0.00      B    O  
ATOM   3104  H1  HOH B1028      14.059  33.624  11.208  1.00  0.00      B    H  
ATOM   3105  H2  HOH B1028      13.075  32.343  11.426  1.00  0.00      B    H  
ATOM   3106  O   HOH B1029       8.276   6.732  -0.117  1.00  0.00      B    O  
ATOM   3107  H1  HOH B1029       8.656   7.714  -0.126  1.00  0.00      B    H  
ATOM   3108  H2  HOH B1029       8.095   6.460   0.875  1.00  0.00      B    H  
ATOM   3109  O   HOH B1030      20.959  10.969  10.223  1.00  0.00      B    O  
ATOM   3110  H1  HOH B1030      21.768  10.397   9.964  1.00  0.00      B    H  
ATOM   3111  H2  HOH B1030      20.147  10.300  10.244  1.00  0.00      B    H  
ATOM   3112  O   HOH B1031      35.448  12.686  34.694  1.00  0.00      B    O  
ATOM   3113  H1  HOH B1031      35.639  11.972  35.355  1.00  0.00      B    H  
ATOM   3114  H2  HOH B1031      35.189  12.201  33.806  1.00  0.00      B    H  
ATOM   3115  O   HOH B1032      21.061  20.032  15.892  1.00  0.00      B    O  
ATOM   3116  H1  HOH B1032      20.705  19.121  16.248  1.00  0.00      B    H  
ATOM   3117  H2  HOH B1032      20.891  20.753  16.587  1.00  0.00      B    H  
ATOM   3118  O   HOH B1033      14.176  17.562  26.973  1.00  0.00      B    O  
ATOM   3119  H1  HOH B1033      13.755  16.604  27.118  1.00  0.00      B    H  
ATOM   3120  H2  HOH B1033      15.183  17.414  26.715  1.00  0.00      B    H  
ATOM   3121  O   HOH B1034       2.289  14.047   9.569  1.00  0.00      B    O  
ATOM   3122  H1  HOH B1034       2.208  13.616   8.619  1.00  0.00      B    H  
ATOM   3123  H2  HOH B1034       3.250  14.448   9.671  1.00  0.00      B    H  
ATOM   3124  O   HOH B1035      32.869   9.604  12.425  1.00  0.00      B    O  
ATOM   3125  H1  HOH B1035      33.469   9.457  13.220  1.00  0.00      B    H  
ATOM   3126  H2  HOH B1035      32.961  10.652  12.195  1.00  0.00      B    H  
ATOM   3127  O   HOH B1036      11.451  22.906  10.540  1.00  0.00      B    O  
ATOM   3128  H1  HOH B1036      11.453  23.442  11.384  1.00  0.00      B    H  
ATOM   3129  H2  HOH B1036      12.357  22.838  10.093  1.00  0.00      B    H  
ATOM   3130  O   HOH B1037      12.770   7.000  20.928  1.00  0.00      B    O  
ATOM   3131  H1  HOH B1037      12.338   6.493  21.719  1.00  0.00      B    H  
ATOM   3132  H2  HOH B1037      12.152   7.857  20.712  1.00  0.00      B    H  
ATOM   3133  O   HOH B1038      31.884  31.287   0.606  1.00  0.00      B    O  
ATOM   3134  H1  HOH B1038      32.330  30.484   1.116  1.00  0.00      B    H  
ATOM   3135  H2  HOH B1038      30.934  31.110   0.407  1.00  0.00      B    H  
ATOM   3136  O   HOH B1039      24.908  32.752  20.535  1.00  0.00      B    O  
ATOM   3137  H1  HOH B1039      25.836  32.359  20.710  1.00  0.00      B    H  
ATOM   3138  H2  HOH B1039      24.186  32.165  20.873  1.00  0.00      B    H  
ATOM   3139  O   HOH B1040      33.099   1.195  19.053  1.00  0.00      B    O  
ATOM   3140  H1  HOH B1040      32.473   0.630  19.634  1.00  0.00      B    H  
ATOM   3141  H2  HOH B1040      33.597   1.845  19.643  1.00  0.00      B    H  
ATOM   3142  O   HOH B1041       0.395   0.764   1.477  1.00  0.00      B    O  
ATOM   3143  H1  HOH B1041       1.317   0.325   1.372  1.00  0.00      B    H  
ATOM   3144  H2  HOH B1041      -0.328   0.219   0.928  1.00  0.00      B    H  
ATOM   3145  O   HOH B1042      11.061  29.241  34.321  1.00  0.00      B    O  
ATOM   3146  H1  HOH B1042      11.530  28.440  34.040  1.00  0.00      B    H  
ATOM   3147  H2  HOH B1042      11.723  29.625  35.074  1.00  0.00      B    H  
ATOM   3148  O   HOH B1043       9.680  30.507  28.522  1.00  0.00      B    O  
ATOM   3149  H1  HOH B1043       9.656  29.458  28.566  1.00  0.00      B    H  
ATOM   3150  H2  HOH B1043      10.514  30.842  29.008  1.00  0.00      B    H  
ATOM   3151  O   HOH B1044      26.493  12.470   2.721  1.00  0.00      B    O  
ATOM   3152  H1  HOH B1044      26.538  12.398   3.733  1.00  0.00      B    H  
ATOM   3153  H2  HOH B1044      25.531  12.572   2.523  1.00  0.00      B    H  
ATOM   3154  O   HOH B1045       0.726  32.027   7.803  1.00  0.00      B    O  
ATOM   3155  H1  HOH B1045       1.567  32.007   8.296  1.00  0.00      B    H  
ATOM   3156  H2  HOH B1045       0.101  31.421   8.375  1.00  0.00      B    H  
ATOM   3157  O   HOH B1046      24.375  33.384  23.350  1.00  0.00      B    O  
ATOM   3158  H1  HOH B1046      23.349  33.231  23.410  1.00  0.00      B    H  
ATOM   3159  H2  HOH B1046      24.701  33.633  22.431  1.00  0.00      B    H  
ATOM   3160  O   HOH B1047       6.558  27.735  32.552  1.00  0.00      B    O  
ATOM   3161  H1  HOH B1047       7.140  27.070  33.059  1.00  0.00      B    H  
ATOM   3162  H2  HOH B1047       5.671  27.741  32.986  1.00  0.00      B    H  
ATOM   3163  O   HOH B1048       1.623  10.442  35.849  1.00  0.00      B    O  
ATOM   3164  H1  HOH B1048       1.597   9.646  35.306  1.00  0.00      B    H  
ATOM   3165  H2  HOH B1048       0.931  11.002  35.442  1.00  0.00      B    H  
ATOM   3166  O   HOH B1049      36.560  22.535   3.402  1.00  0.00      B    O  
ATOM   3167  H1  HOH B1049      37.208  21.796   3.678  1.00  0.00      B    H  
ATOM   3168  H2  HOH B1049      36.982  23.404   3.795  1.00  0.00      B    H  
ATOM   3169  O   HOH B1050       7.541  24.518  15.439  1.00  0.00      B    O  
ATOM   3170  H1  HOH B1050       7.951  25.082  16.196  1.00  0.00      B    H  
ATOM   3171  H2  HOH B1050       7.827  23.570  15.553  1.00  0.00      B    H  
ATOM   3172  O   HOH B1051      24.688  34.386  25.999  1.00  0.00      B    O  
ATOM   3173  H1  HOH B1051      24.744  34.119  25.018  1.00  0.00      B    H  
ATOM   3174  H2  HOH B1051      25.398  33.958  26.539  1.00  0.00      B    H  
ATOM   3175  O   HOH B1052       4.997  18.408  19.149  1.00  0.00      B    O  
ATOM   3176  H1  HOH B1052       4.715  17.445  19.075  1.00  0.00      B    H  
ATOM   3177  H2  HOH B1052       4.417  18.857  19.897  1.00  0.00      B    H  
ATOM   3178  O   HOH B1053       9.958  16.036  32.702  1.00  0.00      B    O  
ATOM   3179  H1  HOH B1053      10.207  15.358  33.416  1.00  0.00      B    H  
ATOM   3180  H2  HOH B1053      10.325  15.733  31.823  1.00  0.00      B    H  
ATOM   3181  O   HOH B1054      30.493   5.723  24.350  1.00  0.00      B    O  
ATOM   3182  H1  HOH B1054      29.875   5.167  23.734  1.00  0.00      B    H  
ATOM   3183  H2  HOH B1054      31.325   5.229  24.561  1.00  0.00      B    H  
ATOM   3184  O   HOH B1055       7.498  10.928  11.189  1.00  0.00      B    O  
ATOM   3185  H1  HOH B1055       7.894  10.569  10.300  1.00  0.00      B    H  
ATOM   3186  H2  HOH B1055       7.738  11.869  11.295  1.00  0.00      B    H  
ATOM   3187  O   HOH B1056       1.280  11.276  17.679  1.00  0.00      B    O  
ATOM   3188  H1  HOH B1056       2.021  10.864  18.173  1.00  0.00      B    H  
ATOM   3189  H2  HOH B1056       1.122  12.109  18.241  1.00  0.00      B    H  
ATOM   3190  O   HOH B1057      13.492  10.260   7.004  1.00  0.00      B    O  
ATOM   3191  H1  HOH B1057      12.880  10.938   7.442  1.00  0.00      B    H  
ATOM   3192  H2  HOH B1057      14.011  10.718   6.298  1.00  0.00      B    H  
ATOM   3193  O   HOH B1058       7.464   3.207  20.083  1.00  0.00      B    O  
ATOM   3194  H1  HOH B1058       6.941   3.414  19.268  1.00  0.00      B    H  
ATOM   3195  H2  HOH B1058       8.316   2.796  19.808  1.00  0.00      B    H  
ATOM   3196  O   HOH B1059      16.156  12.442  26.745  1.00  0.00      B    O  
ATOM   3197  H1  HOH B1059      16.753  12.866  27.414  1.00  0.00      B    H  
ATOM   3198  H2  HOH B1059      16.569  11.506  26.599  1.00  0.00      B    H  
ATOM   3199  O   HOH B1060      13.145   4.428   9.422  1.00  0.00      B    O  
ATOM   3200  H1  HOH B1060      13.975   4.662  10.037  1.00  0.00      B    H  
ATOM   3201  H2  HOH B1060      12.600   3.768   9.788  1.00  0.00      B    H  
ATOM   3202  O   HOH B1061      28.880   7.481   1.422  1.00  0.00      B    O  
ATOM   3203  H1  HOH B1061      28.606   8.405   1.835  1.00  0.00      B    H  
ATOM   3204  H2  HOH B1061      29.368   7.616   0.558  1.00  0.00      B    H  
ATOM   3205  O   HOH B1062       1.892   3.893  20.001  1.00  0.00      B    O  
ATOM   3206  H1  HOH B1062       2.646   3.398  19.550  1.00  0.00      B    H  
ATOM   3207  H2  HOH B1062       1.441   3.243  20.641  1.00  0.00      B    H  
ATOM   3208  O   HOH B1063       1.991   5.510  22.519  1.00  0.00      B    O  
ATOM   3209  H1  HOH B1063       2.077   6.478  22.268  1.00  0.00      B    H  
ATOM   3210  H2  HOH B1063       1.967   4.905  21.704  1.00  0.00      B    H  
ATOM   3211  O   HOH B1064      13.902  26.852  34.676  1.00  0.00      B    O  
ATOM   3212  H1  HOH B1064      13.434  27.233  33.876  1.00  0.00      B    H  
ATOM   3213  H2  HOH B1064      14.654  26.225  34.357  1.00  0.00      B    H  
ATOM   3214  O   HOH B1065      21.862  26.009  18.742  1.00  0.00      B    O  
ATOM   3215  H1  HOH B1065      22.552  25.258  18.506  1.00  0.00      B    H  
ATOM   3216  H2  HOH B1065      21.011  25.673  19.201  1.00  0.00      B    H  
ATOM   3217  O   HOH B1066      27.090  13.158  32.433  1.00  0.00      B    O  
ATOM   3218  H1  HOH B1066      26.448  12.417  32.805  1.00  0.00      B    H  
ATOM   3219  H2  HOH B1066      27.650  12.746  31.737  1.00  0.00      B    H  
ATOM   3220  O   HOH B1067       5.119  10.518  16.945  1.00  0.00      B    O  
ATOM   3221  H1  HOH B1067       4.531  10.037  16.218  1.00  0.00      B    H  
ATOM   3222  H2  HOH B1067       5.809   9.846  17.309  1.00  0.00      B    H  
ATOM   3223  O   HOH B1068      26.945   1.733  33.747  1.00  0.00      B    O  
ATOM   3224  H1  HOH B1068      26.092   1.225  34.118  1.00  0.00      B    H  
ATOM   3225  H2  HOH B1068      27.696   1.005  33.708  1.00  0.00      B    H  
ATOM   3226  O   HOH B1069       8.313   3.284  33.570  1.00  0.00      B    O  
ATOM   3227  H1  HOH B1069       7.314   3.255  33.140  1.00  0.00      B    H  
ATOM   3228  H2  HOH B1069       8.473   4.205  33.974  1.00  0.00      B    H  
ATOM   3229  O   HOH B1070      14.365   0.713   8.120  1.00  0.00      B    O  
ATOM   3230  H1  HOH B1070      13.963   0.036   8.760  1.00  0.00      B    H  
ATOM   3231  H2  HOH B1070      14.870   1.351   8.707  1.00  0.00      B    H  
ATOM   3232  O   HOH B1071      23.474  38.069  10.592  1.00  0.00      B    O  
ATOM   3233  H1  HOH B1071      22.555  38.083  10.118  1.00  0.00      B    H  
ATOM   3234  H2  HOH B1071      23.640  39.029  10.967  1.00  0.00      B    H  
ATOM   3235  O   HOH B1072       2.770  21.067  15.550  1.00  0.00      B    O  
ATOM   3236  H1  HOH B1072       2.380  20.530  16.360  1.00  0.00      B    H  
ATOM   3237  H2  HOH B1072       3.619  20.609  15.229  1.00  0.00      B    H  
ATOM   3238  O   HOH B1073       9.089  29.252  11.430  1.00  0.00      B    O  
ATOM   3239  H1  HOH B1073       9.147  28.404  11.953  1.00  0.00      B    H  
ATOM   3240  H2  HOH B1073       9.484  29.994  11.950  1.00  0.00      B    H  
ATOM   3241  O   HOH B1074      15.471  28.691  13.723  1.00  0.00      B    O  
ATOM   3242  H1  HOH B1074      16.446  28.551  13.830  1.00  0.00      B    H  
ATOM   3243  H2  HOH B1074      14.984  27.992  14.227  1.00  0.00      B    H  
ATOM   3244  O   HOH B1075       1.063  13.632   3.206  1.00  0.00      B    O  
ATOM   3245  H1  HOH B1075       1.437  14.284   3.885  1.00  0.00      B    H  
ATOM   3246  H2  HOH B1075       0.523  14.211   2.586  1.00  0.00      B    H  
ATOM   3247  O   HOH B1076      12.314  35.632   6.026  1.00  0.00      B    O  
ATOM   3248  H1  HOH B1076      12.081  34.739   5.688  1.00  0.00      B    H  
ATOM   3249  H2  HOH B1076      12.807  36.133   5.340  1.00  0.00      B    H  
ATOM   3250  O   HOH B1077      17.939  19.731  27.207  1.00  0.00      B    O  
ATOM   3251  H1  HOH B1077      18.007  20.651  27.635  1.00  0.00      B    H  
ATOM   3252  H2  HOH B1077      18.862  19.363  27.454  1.00  0.00      B    H  
ATOM   3253  O   HOH B1078      26.039  11.688  10.700  1.00  0.00      B    O  
ATOM   3254  H1  HOH B1078      25.686  11.803  11.669  1.00  0.00      B    H  
ATOM   3255  H2  HOH B1078      25.304  11.896  10.046  1.00  0.00      B    H  
ATOM   3256  O   HOH B1079      38.658  11.794  33.956  1.00  0.00      B    O  
ATOM   3257  H1  HOH B1079      37.756  11.778  34.416  1.00  0.00      B    H  
ATOM   3258  H2  HOH B1079      38.576  12.231  33.071  1.00  0.00      B    H  
ATOM   3259  O   HOH B1080      14.008  24.424   2.865  1.00  0.00      B    O  
ATOM   3260  H1  HOH B1080      13.283  24.929   2.306  1.00  0.00      B    H  
ATOM   3261  H2  HOH B1080      14.186  23.470   2.405  1.00  0.00      B    H  
ATOM   3262  O   HOH B1081       8.994  39.190   5.721  1.00  0.00      B    O  
ATOM   3263  H1  HOH B1081       9.486  38.820   6.500  1.00  0.00      B    H  
ATOM   3264  H2  HOH B1081       8.021  38.864   5.745  1.00  0.00      B    H  
ATOM   3265  O   HOH B1082      24.091  32.654  10.255  1.00  0.00      B    O  
ATOM   3266  H1  HOH B1082      24.799  32.287  10.908  1.00  0.00      B    H  
ATOM   3267  H2  HOH B1082      23.517  31.903   9.944  1.00  0.00      B    H  
ATOM   3268  O   HOH B1083      31.491  22.925   3.364  1.00  0.00      B    O  
ATOM   3269  H1  HOH B1083      32.250  23.517   3.595  1.00  0.00      B    H  
ATOM   3270  H2  HOH B1083      31.485  22.175   4.106  1.00  0.00      B    H  
ATOM   3271  O   HOH B1084      33.180  23.769  34.991  1.00  0.00      B    O  
ATOM   3272  H1  HOH B1084      33.939  23.934  34.388  1.00  0.00      B    H  
ATOM   3273  H2  HOH B1084      32.395  24.128  34.537  1.00  0.00      B    H  
ATOM   3274  O   HOH B1085      12.417  30.399  36.154  1.00  0.00      B    O  
ATOM   3275  H1  HOH B1085      12.531  29.674  36.921  1.00  0.00      B    H  
ATOM   3276  H2  HOH B1085      12.572  31.300  36.521  1.00  0.00      B    H  
ATOM   3277  O   HOH B1086      19.098  22.822   4.811  1.00  0.00      B    O  
ATOM   3278  H1  HOH B1086      18.785  23.283   5.632  1.00  0.00      B    H  
ATOM   3279  H2  HOH B1086      19.213  21.825   4.962  1.00  0.00      B    H  
ATOM   3280  O   HOH B1087      10.938  16.808   1.702  1.00  0.00      B    O  
ATOM   3281  H1  HOH B1087      10.957  17.436   0.880  1.00  0.00      B    H  
ATOM   3282  H2  HOH B1087      10.878  17.409   2.498  1.00  0.00      B    H  
ATOM   3283  O   HOH B1088      17.738  26.109   0.280  1.00  0.00      B    O  
ATOM   3284  H1  HOH B1088      18.489  25.478   0.564  1.00  0.00      B    H  
ATOM   3285  H2  HOH B1088      18.143  26.905  -0.251  1.00  0.00      B    H  
ATOM   3286  O   HOH B1089      32.543  35.379  37.480  1.00  0.00      B    O  
ATOM   3287  H1  HOH B1089      32.346  34.954  38.347  1.00  0.00      B    H  
ATOM   3288  H2  HOH B1089      32.419  34.722  36.814  1.00  0.00      B    H  
ATOM   3289  O   HOH B1090       0.474  23.892   9.881  1.00  0.00      B    O  
ATOM   3290  H1  HOH B1090       1.110  23.361  10.432  1.00  0.00      B    H  
ATOM   3291  H2  HOH B1090       0.310  23.495   8.936  1.00  0.00      B    H  
ATOM   3292  O   HOH B1091      35.882   6.018  22.418  1.00  0.00      B    O  
ATOM   3293  H1  HOH B1091      36.487   5.491  21.800  1.00  0.00      B    H  
ATOM   3294  H2  HOH B1091      36.322   6.882  22.673  1.00  0.00      B    H  
ATOM   3295  O   HOH B1092      22.805  26.955  16.545  1.00  0.00      B    O  
ATOM   3296  H1  HOH B1092      22.474  27.893  16.493  1.00  0.00      B    H  
ATOM   3297  H2  HOH B1092      22.472  26.544  17.426  1.00  0.00      B    H  
ATOM   3298  O   HOH B1093      16.284   0.238   0.370  1.00  0.00      B    O  
ATOM   3299  H1  HOH B1093      15.708   0.697   1.095  1.00  0.00      B    H  
ATOM   3300  H2  HOH B1093      15.698  -0.013  -0.461  1.00  0.00      B    H  
ATOM   3301  O   HOH B1094      20.232  28.845  21.542  1.00  0.00      B    O  
ATOM   3302  H1  HOH B1094      21.149  28.643  21.099  1.00  0.00      B    H  
ATOM   3303  H2  HOH B1094      19.827  27.938  21.916  1.00  0.00      B    H  
ATOM   3304  O   HOH B1095      25.181  25.640  11.065  1.00  0.00      B    O  
ATOM   3305  H1  HOH B1095      25.947  26.301  10.914  1.00  0.00      B    H  
ATOM   3306  H2  HOH B1095      24.282  26.110  10.849  1.00  0.00      B    H  
ATOM   3307  O   HOH B1096      14.728  28.072   3.622  1.00  0.00      B    O  
ATOM   3308  H1  HOH B1096      14.048  28.093   4.340  1.00  0.00      B    H  
ATOM   3309  H2  HOH B1096      14.220  28.181   2.703  1.00  0.00      B    H  
ATOM   3310  O   HOH B1097       7.182  32.757  33.275  1.00  0.00      B    O  
ATOM   3311  H1  HOH B1097       7.942  32.821  33.939  1.00  0.00      B    H  
ATOM   3312  H2  HOH B1097       7.617  32.573  32.356  1.00  0.00      B    H  
ATOM   3313  O   HOH B1098      12.395  25.598  28.454  1.00  0.00      B    O  
ATOM   3314  H1  HOH B1098      13.402  25.497  28.350  1.00  0.00      B    H  
ATOM   3315  H2  HOH B1098      12.113  25.036  29.251  1.00  0.00      B    H  
ATOM   3316  O   HOH B1099       4.717  14.322  27.954  1.00  0.00      B    O  
ATOM   3317  H1  HOH B1099       3.732  14.604  27.996  1.00  0.00      B    H  
ATOM   3318  H2  HOH B1099       4.981  14.173  28.882  1.00  0.00      B    H  
ATOM   3319  O   HOH B1100      24.131   8.124  21.617  1.00  0.00      B    O  
ATOM   3320  H1  HOH B1100      24.332   7.352  20.981  1.00  0.00      B    H  
ATOM   3321  H2  HOH B1100      24.029   8.950  21.102  1.00  0.00      B    H  
ATOM   3322  O   HOH B1101      18.648  15.645  28.290  1.00  0.00      B    O  
ATOM   3323  H1  HOH B1101      18.336  15.059  29.027  1.00  0.00      B    H  
ATOM   3324  H2  HOH B1101      19.444  15.295  27.807  1.00  0.00      B    H  
ATOM   3325  O   HOH B1102      31.612  22.951  32.345  1.00  0.00      B    O  
ATOM   3326  H1  HOH B1102      31.378  23.755  32.863  1.00  0.00      B    H  
ATOM   3327  H2  HOH B1102      32.147  22.193  32.855  1.00  0.00      B    H  
ATOM   3328  O   HOH B1103      24.337  31.144  38.523  1.00  0.00      B    O  
ATOM   3329  H1  HOH B1103      24.225  32.137  38.596  1.00  0.00      B    H  
ATOM   3330  H2  HOH B1103      24.968  31.064  37.728  1.00  0.00      B    H  
ATOM   3331  O   HOH B1104      18.226  34.626  18.372  1.00  0.00      B    O  
ATOM   3332  H1  HOH B1104      18.987  34.686  18.989  1.00  0.00      B    H  
ATOM   3333  H2  HOH B1104      17.941  33.623  18.409  1.00  0.00      B    H  
ATOM   3334  O   HOH B1105      20.513   8.536   7.265  1.00  0.00      B    O  
ATOM   3335  H1  HOH B1105      20.279   9.079   6.442  1.00  0.00      B    H  
ATOM   3336  H2  HOH B1105      21.517   8.487   7.308  1.00  0.00      B    H  
ATOM   3337  O   HOH B1106      22.892  20.510  29.983  1.00  0.00      B    O  
ATOM   3338  H1  HOH B1106      22.173  20.100  30.557  1.00  0.00      B    H  
ATOM   3339  H2  HOH B1106      23.692  19.996  30.352  1.00  0.00      B    H  
ATOM   3340  O   HOH B1107      23.878  17.466  15.939  1.00  0.00      B    O  
ATOM   3341  H1  HOH B1107      22.978  17.722  15.561  1.00  0.00      B    H  
ATOM   3342  H2  HOH B1107      23.725  17.539  16.910  1.00  0.00      B    H  
ATOM   3343  O   HOH B1108      29.314  34.061  34.411  1.00  0.00      B    O  
ATOM   3344  H1  HOH B1108      29.033  33.129  34.727  1.00  0.00      B    H  
ATOM   3345  H2  HOH B1108      30.215  34.020  33.968  1.00  0.00      B    H  
ATOM   3346  O   HOH B1109      12.635   1.234  33.540  1.00  0.00      B    O  
ATOM   3347  H1  HOH B1109      12.063   1.886  33.022  1.00  0.00      B    H  
ATOM   3348  H2  HOH B1109      11.905   0.766  34.138  1.00  0.00      B    H  
ATOM   3349  O   HOH B1110      37.371  17.039  18.758  1.00  0.00      B    O  
ATOM   3350  H1  HOH B1110      37.985  16.259  18.475  1.00  0.00      B    H  
ATOM   3351  H2  HOH B1110      36.508  16.669  19.170  1.00  0.00      B    H  
ATOM   3352  O   HOH B1111      37.916  33.018  36.403  1.00  0.00      B    O  
ATOM   3353  H1  HOH B1111      37.717  33.748  37.024  1.00  0.00      B    H  
ATOM   3354  H2  HOH B1111      37.080  32.398  36.278  1.00  0.00      B    H  
ATOM   3355  O   HOH B1112      21.344   0.756  15.853  1.00  0.00      B    O  
ATOM   3356  H1  HOH B1112      21.640  -0.218  16.082  1.00  0.00      B    H  
ATOM   3357  H2  HOH B1112      21.164   1.198  16.749  1.00  0.00      B    H  
ATOM   3358  O   HOH B1113       0.789  13.680  11.722  1.00  0.00      B    O  
ATOM   3359  H1  HOH B1113       1.470  14.054  12.365  1.00  0.00      B    H  
ATOM   3360  H2  HOH B1113       1.219  13.697  10.838  1.00  0.00      B    H  
ATOM   3361  O   HOH B1114      33.966  14.100   6.633  1.00  0.00      B    O  
ATOM   3362  H1  HOH B1114      34.043  13.037   6.600  1.00  0.00      B    H  
ATOM   3363  H2  HOH B1114      34.905  14.447   6.626  1.00  0.00      B    H  
ATOM   3364  O   HOH B1115      17.426   2.953  35.973  1.00  0.00      B    O  
ATOM   3365  H1  HOH B1115      17.175   2.165  35.380  1.00  0.00      B    H  
ATOM   3366  H2  HOH B1115      17.938   2.654  36.831  1.00  0.00      B    H  
ATOM   3367  O   HOH B1116      10.539  19.317  20.652  1.00  0.00      B    O  
ATOM   3368  H1  HOH B1116      11.237  18.573  20.481  1.00  0.00      B    H  
ATOM   3369  H2  HOH B1116       9.658  18.860  20.684  1.00  0.00      B    H  
ATOM   3370  O   HOH B1117       5.059   1.296  38.825  1.00  0.00      B    O  
ATOM   3371  H1  HOH B1117       5.908   0.929  38.453  1.00  0.00      B    H  
ATOM   3372  H2  HOH B1117       5.350   2.248  39.128  1.00  0.00      B    H  
ATOM   3373  O   HOH B1118      32.519  29.114   7.797  1.00  0.00      B    O  
ATOM   3374  H1  HOH B1118      31.609  28.668   7.832  1.00  0.00      B    H  
ATOM   3375  H2  HOH B1118      32.931  28.929   8.702  1.00  0.00      B    H  
ATOM   3376  O   HOH B1119      25.811  28.987  31.769  1.00  0.00      B    O  
ATOM   3377  H1  HOH B1119      25.705  27.983  31.998  1.00  0.00      B    H  
ATOM   3378  H2  HOH B1119      25.131  29.254  31.078  1.00  0.00      B    H  
ATOM   3379  O   HOH B1120       0.130  15.630  24.274  1.00  0.00      B    O  
ATOM   3380  H1  HOH B1120       0.386  14.682  24.502  1.00  0.00      B    H  
ATOM   3381  H2  HOH B1120       0.513  15.946  23.396  1.00  0.00      B    H  
ATOM   3382  O   HOH B1121      35.835  19.003  23.100  1.00  0.00      B    O  
ATOM   3383  H1  HOH B1121      35.956  19.188  24.081  1.00  0.00      B    H  
ATOM   3384  H2  HOH B1121      35.258  19.751  22.770  1.00  0.00      B    H  
ATOM   3385  O   HOH B1122       2.441   1.413  30.882  1.00  0.00      B    O  
ATOM   3386  H1  HOH B1122       1.882   0.989  30.190  1.00  0.00      B    H  
ATOM   3387  H2  HOH B1122       2.554   0.819  31.686  1.00  0.00      B    H  
ATOM   3388  O   HOH B1123      31.474  39.154  30.507  1.00  0.00      B    O  
ATOM   3389  H1  HOH B1123      30.741  38.387  30.415  1.00  0.00      B    H  
ATOM   3390  H2  HOH B1123      31.277  39.797  29.759  1.00  0.00      B    H  
ATOM   3391  O   HOH B1124      38.220  10.043  12.574  1.00  0.00      B    O  
ATOM   3392  H1  HOH B1124      38.765   9.449  13.168  1.00  0.00      B    H  
ATOM   3393  H2  HOH B1124      37.969   9.490  11.773  1.00  0.00      B    H  
ATOM   3394  O   HOH B1125      35.156  32.714  17.196  1.00  0.00      B    O  
ATOM   3395  H1  HOH B1125      35.468  32.694  16.230  1.00  0.00      B    H  
ATOM   3396  H2  HOH B1125      34.657  33.575  17.344  1.00  0.00      B    H  
ATOM   3397  O   HOH B1126      12.966   4.203  16.782  1.00  0.00      B    O  
ATOM   3398  H1  HOH B1126      12.946   4.375  15.801  1.00  0.00      B    H  
ATOM   3399  H2  HOH B1126      12.248   3.493  16.913  1.00  0.00      B    H  
ATOM   3400  O   HOH B1127      37.321  21.163  36.123  1.00  0.00      B    O  
ATOM   3401  H1  HOH B1127      36.469  21.691  36.217  1.00  0.00      B    H  
ATOM   3402  H2  HOH B1127      37.773  21.592  35.314  1.00  0.00      B    H  
ATOM   3403  O   HOH B1128      35.464  26.180  20.386  1.00  0.00      B    O  
ATOM   3404  H1  HOH B1128      35.265  26.775  19.563  1.00  0.00      B    H  
ATOM   3405  H2  HOH B1128      34.585  25.983  20.938  1.00  0.00      B    H  
ATOM   3406  O   HOH B1129       0.000   9.994  22.914  1.00  0.00      B    O  
ATOM   3407  H1  HOH B1129       0.715  10.091  23.601  1.00  0.00      B    H  
ATOM   3408  H2  HOH B1129      -0.316  10.948  22.644  1.00  0.00      B    H  
ATOM   3409  O   HOH B1130      12.154  27.575  32.503  1.00  0.00      B    O  
ATOM   3410  H1  HOH B1130      12.893  28.027  31.868  1.00  0.00      B    H  
ATOM   3411  H2  HOH B1130      11.338  27.416  31.981  1.00  0.00      B    H  
ATOM   3412  O   HOH B1131      32.658  31.241  10.835  1.00  0.00      B    O  
ATOM   3413  H1  HOH B1131      32.208  30.351  10.830  1.00  0.00      B    H  
ATOM   3414  H2  HOH B1131      32.550  31.674   9.938  1.00  0.00      B    H  
ATOM   3415  O   HOH B1132       5.083   0.965  24.774  1.00  0.00      B    O  
ATOM   3416  H1  HOH B1132       4.914   1.555  25.605  1.00  0.00      B    H  
ATOM   3417  H2  HOH B1132       5.634   0.130  25.059  1.00  0.00      B    H  
ATOM   3418  O   HOH B1133      22.989  12.557  34.573  1.00  0.00      B    O  
ATOM   3419  H1  HOH B1133      22.605  13.332  34.001  1.00  0.00      B    H  
ATOM   3420  H2  HOH B1133      23.347  13.014  35.425  1.00  0.00      B    H  
ATOM   3421  O   HOH B1134       0.061  17.883  25.941  1.00  0.00      B    O  
ATOM   3422  H1  HOH B1134       0.009  17.514  26.871  1.00  0.00      B    H  
ATOM   3423  H2  HOH B1134       0.107  17.056  25.346  1.00  0.00      B    H  
ATOM   3424  O   HOH B1135      10.052  23.884  19.186  1.00  0.00      B    O  
ATOM   3425  H1  HOH B1135      10.519  23.149  18.617  1.00  0.00      B    H  
ATOM   3426  H2  HOH B1135       9.962  23.453  20.068  1.00  0.00      B    H  
ATOM   3427  O   HOH B1136      26.189  12.044   5.514  1.00  0.00      B    O  
ATOM   3428  H1  HOH B1136      25.322  11.685   6.008  1.00  0.00      B    H  
ATOM   3429  H2  HOH B1136      26.901  11.226   5.466  1.00  0.00      B    H  
ATOM   3430  O   HOH B1137      17.351  19.504  30.980  1.00  0.00      B    O  
ATOM   3431  H1  HOH B1137      18.272  19.159  31.045  1.00  0.00      B    H  
ATOM   3432  H2  HOH B1137      16.791  18.896  30.360  1.00  0.00      B    H  
ATOM   3433  O   HOH B1138      24.259  23.941  14.182  1.00  0.00      B    O  
ATOM   3434  H1  HOH B1138      24.025  23.109  14.621  1.00  0.00      B    H  
ATOM   3435  H2  HOH B1138      24.089  23.759  13.177  1.00  0.00      B    H  
ATOM   3436  O   HOH B1139       1.271  13.229  19.886  1.00  0.00      B    O  
ATOM   3437  H1  HOH B1139       0.495  13.665  19.474  1.00  0.00      B    H  
ATOM   3438  H2  HOH B1139       1.898  14.017  20.089  1.00  0.00      B    H  
ATOM   3439  O   HOH B1140      27.892  11.348  16.955  1.00  0.00      B    O  
ATOM   3440  H1  HOH B1140      27.812  10.370  16.630  1.00  0.00      B    H  
ATOM   3441  H2  HOH B1140      28.278  11.495  17.911  1.00  0.00      B    H  
ATOM   3442  O   HOH B1141      20.515  24.887  35.463  1.00  0.00      B    O  
ATOM   3443  H1  HOH B1141      21.347  25.027  36.090  1.00  0.00      B    H  
ATOM   3444  H2  HOH B1141      19.704  24.621  36.035  1.00  0.00      B    H  
ATOM   3445  O   HOH B1142      18.912  22.082  28.338  1.00  0.00      B    O  
ATOM   3446  H1  HOH B1142      19.948  21.926  28.453  1.00  0.00      B    H  
ATOM   3447  H2  HOH B1142      18.527  22.454  29.211  1.00  0.00      B    H  
ATOM   3448  O   HOH B1143      20.673   2.668  22.845  1.00  0.00      B    O  
ATOM   3449  H1  HOH B1143      19.847   2.296  22.314  1.00  0.00      B    H  
ATOM   3450  H2  HOH B1143      20.592   3.712  22.971  1.00  0.00      B    H  
ATOM   3451  O   HOH B1144      28.560  22.645  15.863  1.00  0.00      B    O  
ATOM   3452  H1  HOH B1144      29.461  22.522  15.333  1.00  0.00      B    H  
ATOM   3453  H2  HOH B1144      28.773  22.120  16.736  1.00  0.00      B    H  
ATOM   3454  O   HOH B1145      10.300  32.934  27.338  1.00  0.00      B    O  
ATOM   3455  H1  HOH B1145       9.774  33.562  27.941  1.00  0.00      B    H  
ATOM   3456  H2  HOH B1145      10.277  31.992  27.747  1.00  0.00      B    H  
ATOM   3457  O   HOH B1146      16.525   6.119  18.835  1.00  0.00      B    O  
ATOM   3458  H1  HOH B1146      17.161   5.725  19.519  1.00  0.00      B    H  
ATOM   3459  H2  HOH B1146      16.632   7.125  18.875  1.00  0.00      B    H  
ATOM   3460  O   HOH B1147      36.874   2.831   3.733  1.00  0.00      B    O  
ATOM   3461  H1  HOH B1147      37.105   1.955   4.250  1.00  0.00      B    H  
ATOM   3462  H2  HOH B1147      37.308   2.777   2.833  1.00  0.00      B    H  
ATOM   3463  O   HOH B1148      27.232  11.104  30.447  1.00  0.00      B    O  
ATOM   3464  H1  HOH B1148      28.203  10.974  30.677  1.00  0.00      B    H  
ATOM   3465  H2  HOH B1148      26.709  10.363  30.911  1.00  0.00      B    H  
ATOM   3466  O   HOH B1149      24.892  27.452  36.854  1.00  0.00      B    O  
ATOM   3467  H1  HOH B1149      23.990  27.926  36.942  1.00  0.00      B    H  
ATOM   3468  H2  HOH B1149      25.360  27.372  37.744  1.00  0.00      B    H  
ATOM   3469  O   HOH B1150      24.902   1.909  38.091  1.00  0.00      B    O  
ATOM   3470  H1  HOH B1150      24.539   1.724  37.161  1.00  0.00      B    H  
ATOM   3471  H2  HOH B1150      24.969   0.958  38.498  1.00  0.00      B    H  
ATOM   3472  O   HOH B1151       5.443  20.313   9.906  1.00  0.00      B    O  
ATOM   3473  H1  HOH B1151       6.351  20.396   9.615  1.00  0.00      B    H  
ATOM   3474  H2  HOH B1151       5.404  20.823  10.781  1.00  0.00      B    H  
ATOM   3475  O   HOH B1152      29.394  38.094  39.102  1.00  0.00      B    O  
ATOM   3476  H1  HOH B1152      28.730  38.684  38.537  1.00  0.00      B    H  
ATOM   3477  H2  HOH B1152      30.341  38.101  38.708  1.00  0.00      B    H  
ATOM   3478  O   HOH B1153      16.434  25.539  34.253  1.00  0.00      B    O  
ATOM   3479  H1  HOH B1153      17.376  25.911  34.278  1.00  0.00      B    H  
ATOM   3480  H2  HOH B1153      16.079  25.238  35.200  1.00  0.00      B    H  
ATOM   3481  O   HOH B1154      28.851  25.436  12.943  1.00  0.00      B    O  
ATOM   3482  H1  HOH B1154      28.425  26.246  12.602  1.00  0.00      B    H  
ATOM   3483  H2  HOH B1154      28.206  25.036  13.621  1.00  0.00      B    H  
ATOM   3484  O   HOH B1155      33.625  17.960  13.461  1.00  0.00      B    O  
ATOM   3485  H1  HOH B1155      33.514  18.899  13.972  1.00  0.00      B    H  
ATOM   3486  H2  HOH B1155      33.976  18.079  12.520  1.00  0.00      B    H  
ATOM   3487  O   HOH B1157      15.590  36.750  29.029  1.00  0.00      B    O  
ATOM   3488  H1  HOH B1157      15.880  36.707  28.047  1.00  0.00      B    H  
ATOM   3489  H2  HOH B1157      15.865  35.852  29.426  1.00  0.00      B    H  
ATOM   3490  O   HOH B1158      25.910  13.985  26.593  1.00  0.00      B    O  
ATOM   3491  H1  HOH B1158      25.731  14.387  27.502  1.00  0.00      B    H  
ATOM   3492  H2  HOH B1158      25.423  14.494  25.880  1.00  0.00      B    H  
ATOM   3493  O   HOH B1159      35.617  30.618  26.373  1.00  0.00      B    O  
ATOM   3494  H1  HOH B1159      35.083  31.136  27.117  1.00  0.00      B    H  
ATOM   3495  H2  HOH B1159      34.959  30.198  25.778  1.00  0.00      B    H  
ATOM   3496  O   HOH B1160      14.031   7.280  23.870  1.00  0.00      B    O  
ATOM   3497  H1  HOH B1160      14.585   6.601  23.267  1.00  0.00      B    H  
ATOM   3498  H2  HOH B1160      13.185   6.849  24.238  1.00  0.00      B    H  
ATOM   3499  O   HOH B1161      15.018  33.936  15.041  1.00  0.00      B    O  
ATOM   3500  H1  HOH B1161      14.892  33.106  14.520  1.00  0.00      B    H  
ATOM   3501  H2  HOH B1161      14.245  33.979  15.731  1.00  0.00      B    H  
ATOM   3502  O   HOH B1162      21.912   4.161  13.285  1.00  0.00      B    O  
ATOM   3503  H1  HOH B1162      21.279   3.384  13.429  1.00  0.00      B    H  
ATOM   3504  H2  HOH B1162      22.092   4.491  14.222  1.00  0.00      B    H  
ATOM   3505  O   HOH B1163       7.221  11.445   0.466  1.00  0.00      B    O  
ATOM   3506  H1  HOH B1163       7.408  12.004  -0.335  1.00  0.00      B    H  
ATOM   3507  H2  HOH B1163       7.382  11.958   1.330  1.00  0.00      B    H  
ATOM   3508  O   HOH B1164      22.277  19.742  26.704  1.00  0.00      B    O  
ATOM   3509  H1  HOH B1164      21.848  20.570  27.098  1.00  0.00      B    H  
ATOM   3510  H2  HOH B1164      21.651  18.974  26.555  1.00  0.00      B    H  
ATOM   3511  O   HOH B1165       7.828  18.561  15.553  1.00  0.00      B    O  
ATOM   3512  H1  HOH B1165       6.926  18.018  15.534  1.00  0.00      B    H  
ATOM   3513  H2  HOH B1165       7.844  19.104  14.744  1.00  0.00      B    H  
ATOM   3514  O   HOH B1166      12.305  17.306  20.503  1.00  0.00      B    O  
ATOM   3515  H1  HOH B1166      13.273  17.473  20.706  1.00  0.00      B    H  
ATOM   3516  H2  HOH B1166      12.215  16.338  20.260  1.00  0.00      B    H  
ATOM   3517  O   HOH B1167      32.367   6.689  19.362  1.00  0.00      B    O  
ATOM   3518  H1  HOH B1167      32.941   6.175  20.042  1.00  0.00      B    H  
ATOM   3519  H2  HOH B1167      32.939   7.283  18.817  1.00  0.00      B    H  
ATOM   3520  O   HOH B1168      16.904  26.172  23.712  1.00  0.00      B    O  
ATOM   3521  H1  HOH B1168      16.749  26.167  22.698  1.00  0.00      B    H  
ATOM   3522  H2  HOH B1168      16.469  25.327  24.093  1.00  0.00      B    H  
ATOM   3523  O   HOH B1169      38.155  20.986   4.830  1.00  0.00      B    O  
ATOM   3524  H1  HOH B1169      39.111  21.000   4.487  1.00  0.00      B    H  
ATOM   3525  H2  HOH B1169      38.077  20.440   5.702  1.00  0.00      B    H  
ATOM   3526  O   HOH B1170      35.595  27.908  29.270  1.00  0.00      B    O  
ATOM   3527  H1  HOH B1170      36.317  27.502  29.868  1.00  0.00      B    H  
ATOM   3528  H2  HOH B1170      35.380  27.183  28.559  1.00  0.00      B    H  
ATOM   3529  O   HOH B1171      24.526   6.119  19.960  1.00  0.00      B    O  
ATOM   3530  H1  HOH B1171      24.302   5.224  20.384  1.00  0.00      B    H  
ATOM   3531  H2  HOH B1171      25.531   5.998  19.604  1.00  0.00      B    H  
ATOM   3532  O   HOH B1172      15.938  27.724  16.615  1.00  0.00      B    O  
ATOM   3533  H1  HOH B1172      15.322  26.979  16.732  1.00  0.00      B    H  
ATOM   3534  H2  HOH B1172      16.873  27.357  16.716  1.00  0.00      B    H  
ATOM   3535  O   HOH B1173       0.963  31.901  35.821  1.00  0.00      B    O  
ATOM   3536  H1  HOH B1173       1.363  32.373  35.044  1.00  0.00      B    H  
ATOM   3537  H2  HOH B1173      -0.021  32.103  35.911  1.00  0.00      B    H  
ATOM   3538  O   HOH B1174       7.357  32.457   5.744  1.00  0.00      B    O  
ATOM   3539  H1  HOH B1174       7.395  32.013   6.694  1.00  0.00      B    H  
ATOM   3540  H2  HOH B1174       6.522  32.953   5.740  1.00  0.00      B    H  
ATOM   3541  O   HOH B1175      26.502  26.736  18.620  1.00  0.00      B    O  
ATOM   3542  H1  HOH B1175      26.320  25.792  18.274  1.00  0.00      B    H  
ATOM   3543  H2  HOH B1175      26.155  27.390  17.866  1.00  0.00      B    H  
ATOM   3544  O   HOH B1176      31.391  38.525  12.687  1.00  0.00      B    O  
ATOM   3545  H1  HOH B1176      31.925  37.716  12.425  1.00  0.00      B    H  
ATOM   3546  H2  HOH B1176      32.074  39.348  12.819  1.00  0.00      B    H  
ATOM   3547  O   HOH B1177      25.076  30.588  34.242  1.00  0.00      B    O  
ATOM   3548  H1  HOH B1177      24.598  31.548  34.318  1.00  0.00      B    H  
ATOM   3549  H2  HOH B1177      25.319  30.402  33.258  1.00  0.00      B    H  
ATOM   3550  O   HOH B1178      35.349  20.611  33.687  1.00  0.00      B    O  
ATOM   3551  H1  HOH B1178      35.782  21.488  33.602  1.00  0.00      B    H  
ATOM   3552  H2  HOH B1178      34.860  20.500  32.769  1.00  0.00      B    H  
ATOM   3553  O   HOH B1179      15.100  34.885  32.177  1.00  0.00      B    O  
ATOM   3554  H1  HOH B1179      15.303  34.831  31.146  1.00  0.00      B    H  
ATOM   3555  H2  HOH B1179      15.393  33.937  32.558  1.00  0.00      B    H  
ATOM   3556  O   HOH B1180      13.850  16.169   7.868  1.00  0.00      B    O  
ATOM   3557  H1  HOH B1180      14.698  16.517   8.343  1.00  0.00      B    H  
ATOM   3558  H2  HOH B1180      13.059  16.210   8.533  1.00  0.00      B    H  
ATOM   3559  O   HOH B1181      16.506  33.183  23.881  1.00  0.00      B    O  
ATOM   3560  H1  HOH B1181      16.953  32.432  23.417  1.00  0.00      B    H  
ATOM   3561  H2  HOH B1181      16.940  33.399  24.801  1.00  0.00      B    H  
ATOM   3562  O   HOH B1182       5.037  29.101  27.228  1.00  0.00      B    O  
ATOM   3563  H1  HOH B1182       5.508  28.691  26.478  1.00  0.00      B    H  
ATOM   3564  H2  HOH B1182       4.045  29.159  26.982  1.00  0.00      B    H  
ATOM   3565  O   HOH B1183       8.987  14.985  35.984  1.00  0.00      B    O  
ATOM   3566  H1  HOH B1183       8.738  15.870  35.651  1.00  0.00      B    H  
ATOM   3567  H2  HOH B1183       9.200  14.412  35.155  1.00  0.00      B    H  
ATOM   3568  O   HOH B1184      28.202  34.216   2.984  1.00  0.00      B    O  
ATOM   3569  H1  HOH B1184      28.421  33.294   3.277  1.00  0.00      B    H  
ATOM   3570  H2  HOH B1184      27.647  34.126   2.173  1.00  0.00      B    H  
ATOM   3571  O   HOH B1185       3.586  11.220  21.690  1.00  0.00      B    O  
ATOM   3572  H1  HOH B1185       3.439  12.202  21.774  1.00  0.00      B    H  
ATOM   3573  H2  HOH B1185       3.164  10.870  22.532  1.00  0.00      B    H  
ATOM   3574  O   HOH B1186      37.880  11.574  25.403  1.00  0.00      B    O  
ATOM   3575  H1  HOH B1186      38.354  10.754  25.724  1.00  0.00      B    H  
ATOM   3576  H2  HOH B1186      37.255  11.920  26.083  1.00  0.00      B    H  
ATOM   3577  O   HOH B1187      21.850  24.903  33.190  1.00  0.00      B    O  
ATOM   3578  H1  HOH B1187      21.245  24.900  34.010  1.00  0.00      B    H  
ATOM   3579  H2  HOH B1187      22.317  24.009  33.035  1.00  0.00      B    H  
ATOM   3580  O   HOH B1188       5.089   2.044  15.651  1.00  0.00      B    O  
ATOM   3581  H1  HOH B1188       5.119   2.082  14.622  1.00  0.00      B    H  
ATOM   3582  H2  HOH B1188       5.186   1.071  15.947  1.00  0.00      B    H  
ATOM   3583  O   HOH B1189      37.956  36.100  16.538  1.00  0.00      B    O  
ATOM   3584  H1  HOH B1189      38.204  35.906  15.584  1.00  0.00      B    H  
ATOM   3585  H2  HOH B1189      37.067  36.589  16.536  1.00  0.00      B    H  
ATOM   3586  O   HOH B1190       9.675   4.830  30.290  1.00  0.00      B    O  
ATOM   3587  H1  HOH B1190      10.100   5.213  29.459  1.00  0.00      B    H  
ATOM   3588  H2  HOH B1190       8.870   4.274  29.977  1.00  0.00      B    H  
ATOM   3589  O   HOH B1191      36.000   8.655   5.970  1.00  0.00      B    O  
ATOM   3590  H1  HOH B1191      35.182   9.214   6.239  1.00  0.00      B    H  
ATOM   3591  H2  HOH B1191      36.723   9.360   5.859  1.00  0.00      B    H  
ATOM   3592  O   HOH B1192       5.770  25.106  25.913  1.00  0.00      B    O  
ATOM   3593  H1  HOH B1192       5.016  24.397  25.751  1.00  0.00      B    H  
ATOM   3594  H2  HOH B1192       6.055  25.513  25.023  1.00  0.00      B    H  
ATOM   3595  O   HOH B1193      31.313  38.250  33.218  1.00  0.00      B    O  
ATOM   3596  H1  HOH B1193      31.892  37.437  33.100  1.00  0.00      B    H  
ATOM   3597  H2  HOH B1193      31.365  38.780  32.379  1.00  0.00      B    H  
ATOM   3598  O   HOH B1194      35.666  13.665  37.794  1.00  0.00      B    O  
ATOM   3599  H1  HOH B1194      34.851  13.941  37.237  1.00  0.00      B    H  
ATOM   3600  H2  HOH B1194      35.380  12.881  38.391  1.00  0.00      B    H  
ATOM   3601  O   HOH B1195      16.696  38.215  13.154  1.00  0.00      B    O  
ATOM   3602  H1  HOH B1195      16.793  37.195  13.121  1.00  0.00      B    H  
ATOM   3603  H2  HOH B1195      15.968  38.377  13.804  1.00  0.00      B    H  
ATOM   3604  O   HOH B1196       8.102   2.995   6.748  1.00  0.00      B    O  
ATOM   3605  H1  HOH B1196       7.515   2.949   5.869  1.00  0.00      B    H  
ATOM   3606  H2  HOH B1196       8.133   2.128   7.225  1.00  0.00      B    H  
ATOM   3607  O   HOH B1197      28.793  18.582  27.967  1.00  0.00      B    O  
ATOM   3608  H1  HOH B1197      28.755  19.399  28.608  1.00  0.00      B    H  
ATOM   3609  H2  HOH B1197      27.848  18.189  27.830  1.00  0.00      B    H  
ATOM   3610  O   HOH B1198      19.253  31.468  21.764  1.00  0.00      B    O  
ATOM   3611  H1  HOH B1198      19.693  30.669  21.248  1.00  0.00      B    H  
ATOM   3612  H2  HOH B1198      18.443  31.101  22.324  1.00  0.00      B    H  
ATOM   3613  O   HOH B1199      33.463  29.664  24.744  1.00  0.00      B    O  
ATOM   3614  H1  HOH B1199      33.819  29.215  23.924  1.00  0.00      B    H  
ATOM   3615  H2  HOH B1199      33.232  28.958  25.462  1.00  0.00      B    H  
ATOM   3616  O   HOH B1200       6.222  21.165  24.208  1.00  0.00      B    O  
ATOM   3617  H1  HOH B1200       6.028  20.272  24.699  1.00  0.00      B    H  
ATOM   3618  H2  HOH B1200       5.379  21.756  24.368  1.00  0.00      B    H  
ATOM   3619  O   HOH B1201      33.988  16.203  15.480  1.00  0.00      B    O  
ATOM   3620  H1  HOH B1201      33.065  16.287  15.838  1.00  0.00      B    H  
ATOM   3621  H2  HOH B1201      34.108  16.886  14.700  1.00  0.00      B    H  
ATOM   3622  O   HOH B1202      24.512  16.352   4.125  1.00  0.00      B    O  
ATOM   3623  H1  HOH B1202      24.058  17.273   4.446  1.00  0.00      B    H  
ATOM   3624  H2  HOH B1202      25.320  16.663   3.609  1.00  0.00      B    H  
ATOM   3625  O   HOH B1203      21.383   7.811  10.590  1.00  0.00      B    O  
ATOM   3626  H1  HOH B1203      21.776   6.969  10.925  1.00  0.00      B    H  
ATOM   3627  H2  HOH B1203      22.055   8.316  10.005  1.00  0.00      B    H  
ATOM   3628  O   HOH B1204      16.358  10.176  35.881  1.00  0.00      B    O  
ATOM   3629  H1  HOH B1204      17.250  10.127  35.407  1.00  0.00      B    H  
ATOM   3630  H2  HOH B1204      16.279  11.060  36.262  1.00  0.00      B    H  
ATOM   3631  O   HOH B1205      25.290  27.636  23.106  1.00  0.00      B    O  
ATOM   3632  H1  HOH B1205      25.983  26.971  23.464  1.00  0.00      B    H  
ATOM   3633  H2  HOH B1205      25.734  28.115  22.363  1.00  0.00      B    H  
ATOM   3634  O   HOH B1206       7.919  38.532   0.900  1.00  0.00      B    O  
ATOM   3635  H1  HOH B1206       8.215  39.352   0.395  1.00  0.00      B    H  
ATOM   3636  H2  HOH B1206       7.179  38.814   1.468  1.00  0.00      B    H  
ATOM   3637  O   HOH B1207      27.355  21.298  29.002  1.00  0.00      B    O  
ATOM   3638  H1  HOH B1207      27.146  21.106  29.991  1.00  0.00      B    H  
ATOM   3639  H2  HOH B1207      26.659  20.903  28.389  1.00  0.00      B    H  
ATOM   3640  O   HOH B1208      28.306   5.910  11.224  1.00  0.00      B    O  
ATOM   3641  H1  HOH B1208      29.027   5.296  10.893  1.00  0.00      B    H  
ATOM   3642  H2  HOH B1208      27.404   5.381  11.185  1.00  0.00      B    H  
ATOM   3643  O   HOH B1209      31.831  15.336  35.070  1.00  0.00      B    O  
ATOM   3644  H1  HOH B1209      32.111  16.301  35.311  1.00  0.00      B    H  
ATOM   3645  H2  HOH B1209      30.870  15.317  34.707  1.00  0.00      B    H  
ATOM   3646  O   HOH B1210       8.375  10.087   8.785  1.00  0.00      B    O  
ATOM   3647  H1  HOH B1210       7.895  10.274   7.879  1.00  0.00      B    H  
ATOM   3648  H2  HOH B1210       9.253   9.616   8.595  1.00  0.00      B    H  
ATOM   3649  O   HOH B1211      12.506  19.786  12.930  1.00  0.00      B    O  
ATOM   3650  H1  HOH B1211      11.957  18.940  13.109  1.00  0.00      B    H  
ATOM   3651  H2  HOH B1211      12.531  20.290  13.828  1.00  0.00      B    H  
ATOM   3652  O   HOH B1212      15.407   1.795  24.468  1.00  0.00      B    O  
ATOM   3653  H1  HOH B1212      15.927   1.280  23.755  1.00  0.00      B    H  
ATOM   3654  H2  HOH B1212      14.697   2.342  23.924  1.00  0.00      B    H  
ATOM   3655  O   HOH B1213      10.439  29.959   8.839  1.00  0.00      B    O  
ATOM   3656  H1  HOH B1213      11.110  30.678   9.055  1.00  0.00      B    H  
ATOM   3657  H2  HOH B1213       9.853  29.889   9.681  1.00  0.00      B    H  
ATOM   3658  O   HOH B1214       9.768  16.185   6.104  1.00  0.00      B    O  
ATOM   3659  H1  HOH B1214       9.394  16.817   5.457  1.00  0.00      B    H  
ATOM   3660  H2  HOH B1214       9.373  15.246   5.973  1.00  0.00      B    H  
ATOM   3661  O   HOH B1215       3.334  14.061  22.761  1.00  0.00      B    O  
ATOM   3662  H1  HOH B1215       2.706  14.145  23.624  1.00  0.00      B    H  
ATOM   3663  H2  HOH B1215       4.248  14.202  23.190  1.00  0.00      B    H  
ATOM   3664  O   HOH B1216       3.749  27.271  29.130  1.00  0.00      B    O  
ATOM   3665  H1  HOH B1216       4.418  26.501  29.239  1.00  0.00      B    H  
ATOM   3666  H2  HOH B1216       4.192  28.191  29.154  1.00  0.00      B    H  
ATOM   3667  O   HOH B1217       7.348   5.693  36.592  1.00  0.00      B    O  
ATOM   3668  H1  HOH B1217       7.665   5.888  37.557  1.00  0.00      B    H  
ATOM   3669  H2  HOH B1217       8.074   5.893  35.927  1.00  0.00      B    H  
ATOM   3670  O   HOH B1218      18.638  35.472  36.264  1.00  0.00      B    O  
ATOM   3671  H1  HOH B1218      17.739  35.030  36.320  1.00  0.00      B    H  
ATOM   3672  H2  HOH B1218      19.152  35.160  37.041  1.00  0.00      B    H  
ATOM   3673  O   HOH B1219       0.106  30.855   0.507  1.00  0.00      B    O  
ATOM   3674  H1  HOH B1219       0.865  30.252   0.230  1.00  0.00      B    H  
ATOM   3675  H2  HOH B1219      -0.796  30.346   0.422  1.00  0.00      B    H  
ATOM   3676  O   HOH B1220       7.436  27.015   8.866  1.00  0.00      B    O  
ATOM   3677  H1  HOH B1220       8.050  26.675   9.629  1.00  0.00      B    H  
ATOM   3678  H2  HOH B1220       6.549  26.499   8.900  1.00  0.00      B    H  
ATOM   3679  O   HOH B1221       9.357  20.016   4.410  1.00  0.00      B    O  
ATOM   3680  H1  HOH B1221       9.441  20.246   5.446  1.00  0.00      B    H  
ATOM   3681  H2  HOH B1221       8.884  19.100   4.400  1.00  0.00      B    H  
ATOM   3682  O   HOH B1222       3.733   6.139   2.749  1.00  0.00      B    O  
ATOM   3683  H1  HOH B1222       3.980   6.918   2.151  1.00  0.00      B    H  
ATOM   3684  H2  HOH B1222       2.749   6.172   2.868  1.00  0.00      B    H  
ATOM   3685  O   HOH B1223      28.512   7.369  29.754  1.00  0.00      B    O  
ATOM   3686  H1  HOH B1223      28.835   7.597  30.670  1.00  0.00      B    H  
ATOM   3687  H2  HOH B1223      27.613   6.815  29.982  1.00  0.00      B    H  
ATOM   3688  O   HOH B1224      30.239  23.102  26.132  1.00  0.00      B    O  
ATOM   3689  H1  HOH B1224      30.309  23.884  25.477  1.00  0.00      B    H  
ATOM   3690  H2  HOH B1224      31.167  22.754  26.271  1.00  0.00      B    H  
ATOM   3691  O   HOH B1225       9.902  24.116  24.844  1.00  0.00      B    O  
ATOM   3692  H1  HOH B1225       9.076  24.370  25.312  1.00  0.00      B    H  
ATOM   3693  H2  HOH B1225       9.661  23.246  24.284  1.00  0.00      B    H  
ATOM   3694  O   HOH B1226       3.212   4.554  11.471  1.00  0.00      B    O  
ATOM   3695  H1  HOH B1226       4.170   4.600  11.829  1.00  0.00      B    H  
ATOM   3696  H2  HOH B1226       3.202   4.002  10.682  1.00  0.00      B    H  
ATOM   3697  O   HOH B1227      24.717   4.988   8.527  1.00  0.00      B    O  
ATOM   3698  H1  HOH B1227      25.344   4.522   7.837  1.00  0.00      B    H  
ATOM   3699  H2  HOH B1227      23.807   4.540   8.569  1.00  0.00      B    H  
ATOM   3700  O   HOH B1228      17.175  10.623  11.123  1.00  0.00      B    O  
ATOM   3701  H1  HOH B1228      17.787  10.065  10.512  1.00  0.00      B    H  
ATOM   3702  H2  HOH B1228      17.732  11.405  11.596  1.00  0.00      B    H  
ATOM   3703  O   HOH B1229      18.654   8.903  16.385  1.00  0.00      B    O  
ATOM   3704  H1  HOH B1229      18.595   7.886  16.303  1.00  0.00      B    H  
ATOM   3705  H2  HOH B1229      19.644   9.015  16.706  1.00  0.00      B    H  
ATOM   3706  O   HOH B1230       7.313   0.516  27.054  1.00  0.00      B    O  
ATOM   3707  H1  HOH B1230       8.318   0.494  27.324  1.00  0.00      B    H  
ATOM   3708  H2  HOH B1230       7.177  -0.251  26.349  1.00  0.00      B    H  
ATOM   3709  O   HOH B1231      28.420  28.297  12.234  1.00  0.00      B    O  
ATOM   3710  H1  HOH B1231      27.736  28.329  11.530  1.00  0.00      B    H  
ATOM   3711  H2  HOH B1231      27.905  28.115  13.124  1.00  0.00      B    H  
ATOM   3712  O   HOH B1232       0.481  16.742  21.850  1.00  0.00      B    O  
ATOM   3713  H1  HOH B1232       1.194  16.298  21.269  1.00  0.00      B    H  
ATOM   3714  H2  HOH B1232       0.263  17.594  21.457  1.00  0.00      B    H  
ATOM   3715  O   HOH B1233      16.335  21.070   3.825  1.00  0.00      B    O  
ATOM   3716  H1  HOH B1233      16.245  20.097   4.077  1.00  0.00      B    H  
ATOM   3717  H2  HOH B1233      16.395  21.668   4.670  1.00  0.00      B    H  
ATOM   3718  O   HOH B1234       3.067  32.572  29.903  1.00  0.00      B    O  
ATOM   3719  H1  HOH B1234       4.078  32.662  30.042  1.00  0.00      B    H  
ATOM   3720  H2  HOH B1234       2.798  31.612  30.091  1.00  0.00      B    H  
ATOM   3721  O   HOH B1235      30.523  30.652  32.756  1.00  0.00      B    O  
ATOM   3722  H1  HOH B1235      29.853  30.405  32.079  1.00  0.00      B    H  
ATOM   3723  H2  HOH B1235      30.783  31.560  32.710  1.00  0.00      B    H  
ATOM   3724  O   HOH B1236      21.046  32.467  26.020  1.00  0.00      B    O  
ATOM   3725  H1  HOH B1236      20.687  31.555  25.764  1.00  0.00      B    H  
ATOM   3726  H2  HOH B1236      21.861  32.271  26.629  1.00  0.00      B    H  
ATOM   3727  O   HOH B1237      31.122  18.042  35.829  1.00  0.00      B    O  
ATOM   3728  H1  HOH B1237      31.418  19.002  35.663  1.00  0.00      B    H  
ATOM   3729  H2  HOH B1237      30.405  17.705  35.245  1.00  0.00      B    H  
ATOM   3730  O   HOH B1238      21.801   0.114  38.548  1.00  0.00      B    O  
ATOM   3731  H1  HOH B1238      22.451  -0.641  38.566  1.00  0.00      B    H  
ATOM   3732  H2  HOH B1238      21.975   0.811  37.776  1.00  0.00      B    H  
ATOM   3733  O   HOH B1239       7.489  17.987  10.084  1.00  0.00      B    O  
ATOM   3734  H1  HOH B1239       7.003  17.631   9.244  1.00  0.00      B    H  
ATOM   3735  H2  HOH B1239       8.018  18.819   9.760  1.00  0.00      B    H  
ATOM   3736  O   HOH B1240      28.366  18.835  13.475  1.00  0.00      B    O  
ATOM   3737  H1  HOH B1240      28.140  19.031  12.510  1.00  0.00      B    H  
ATOM   3738  H2  HOH B1240      29.312  19.087  13.556  1.00  0.00      B    H  
ATOM   3739  O   HOH B1241      38.725  16.092  11.278  1.00  0.00      B    O  
ATOM   3740  H1  HOH B1241      38.103  16.510  11.935  1.00  0.00      B    H  
ATOM   3741  H2  HOH B1241      38.936  15.164  11.574  1.00  0.00      B    H  
ATOM   3742  O   HOH B1242      38.209  14.207  36.248  1.00  0.00      B    O  
ATOM   3743  H1  HOH B1242      37.552  13.596  36.653  1.00  0.00      B    H  
ATOM   3744  H2  HOH B1242      38.630  14.711  36.983  1.00  0.00      B    H  
ATOM   3745  O   HOH B1243      23.504  14.989  18.414  1.00  0.00      B    O  
ATOM   3746  H1  HOH B1243      22.566  15.427  18.360  1.00  0.00      B    H  
ATOM   3747  H2  HOH B1243      23.721  14.670  17.471  1.00  0.00      B    H  
ATOM   3748  O   HOH B1244      18.680  28.233  37.965  1.00  0.00      B    O  
ATOM   3749  H1  HOH B1244      18.460  28.707  37.087  1.00  0.00      B    H  
ATOM   3750  H2  HOH B1244      18.858  28.927  38.655  1.00  0.00      B    H  
ATOM   3751  O   HOH B1245       0.652  18.144   0.024  1.00  0.00      B    O  
ATOM   3752  H1  HOH B1245       0.465  17.915   0.986  1.00  0.00      B    H  
ATOM   3753  H2  HOH B1245       0.630  17.289  -0.533  1.00  0.00      B    H  
ATOM   3754  O   HOH B1246       3.332   3.949  30.351  1.00  0.00      B    O  
ATOM   3755  H1  HOH B1246       3.125   3.095  30.780  1.00  0.00      B    H  
ATOM   3756  H2  HOH B1246       2.898   4.725  30.892  1.00  0.00      B    H  
ATOM   3757  O   HOH B1247      21.963  14.812  15.230  1.00  0.00      B    O  
ATOM   3758  H1  HOH B1247      20.953  14.666  15.024  1.00  0.00      B    H  
ATOM   3759  H2  HOH B1247      22.269  15.666  14.839  1.00  0.00      B    H  
ATOM   3760  O   HOH B1248      23.414  29.591  23.643  1.00  0.00      B    O  
ATOM   3761  H1  HOH B1248      22.846  29.175  24.412  1.00  0.00      B    H  
ATOM   3762  H2  HOH B1248      24.172  28.917  23.355  1.00  0.00      B    H  
ATOM   3763  O   HOH B1249       6.212  34.837  29.472  1.00  0.00      B    O  
ATOM   3764  H1  HOH B1249       5.808  35.585  30.044  1.00  0.00      B    H  
ATOM   3765  H2  HOH B1249       6.005  33.962  29.956  1.00  0.00      B    H  
ATOM   3766  O   HOH B1250      23.940  21.473  15.379  1.00  0.00      B    O  
ATOM   3767  H1  HOH B1250      24.521  20.596  15.341  1.00  0.00      B    H  
ATOM   3768  H2  HOH B1250      22.973  21.205  15.352  1.00  0.00      B    H  
ATOM   3769  O   HOH B1251       6.236  35.166   2.193  1.00  0.00      B    O  
ATOM   3770  H1  HOH B1251       5.909  34.283   1.901  1.00  0.00      B    H  
ATOM   3771  H2  HOH B1251       5.549  35.949   2.117  1.00  0.00      B    H  
ATOM   3772  O   HOH B1252      21.850  13.779   7.440  1.00  0.00      B    O  
ATOM   3773  H1  HOH B1252      21.477  13.735   8.438  1.00  0.00      B    H  
ATOM   3774  H2  HOH B1252      22.728  14.306   7.390  1.00  0.00      B    H  
ATOM   3775  O   HOH B1253      20.542   8.033  39.080  1.00  0.00      B    O  
ATOM   3776  H1  HOH B1253      20.638   8.251  38.093  1.00  0.00      B    H  
ATOM   3777  H2  HOH B1253      21.195   7.251  39.259  1.00  0.00      B    H  
ATOM   3778  O   HOH B1254      23.481  18.699  18.653  1.00  0.00      B    O  
ATOM   3779  H1  HOH B1254      24.174  18.370  19.286  1.00  0.00      B    H  
ATOM   3780  H2  HOH B1254      23.607  19.687  18.541  1.00  0.00      B    H  
ATOM   3781  O   HOH B1255      17.314   8.477  32.792  1.00  0.00      B    O  
ATOM   3782  H1  HOH B1255      16.756   9.215  32.454  1.00  0.00      B    H  
ATOM   3783  H2  HOH B1255      16.742   7.603  32.790  1.00  0.00      B    H  
ATOM   3784  O   HOH B1256      20.169  23.779  22.477  1.00  0.00      B    O  
ATOM   3785  H1  HOH B1256      19.420  23.087  22.515  1.00  0.00      B    H  
ATOM   3786  H2  HOH B1256      20.626  23.752  23.424  1.00  0.00      B    H  
ATOM   3787  O   HOH B1257      34.591   7.645  17.993  1.00  0.00      B    O  
ATOM   3788  H1  HOH B1257      34.967   8.397  18.528  1.00  0.00      B    H  
ATOM   3789  H2  HOH B1257      34.375   7.987  17.012  1.00  0.00      B    H  
ATOM   3790  O   HOH B1258      26.601  22.213  19.735  1.00  0.00      B    O  
ATOM   3791  H1  HOH B1258      25.930  21.489  20.007  1.00  0.00      B    H  
ATOM   3792  H2  HOH B1258      27.553  21.923  19.959  1.00  0.00      B    H  
ATOM   3793  O   HOH B1259      37.453  35.006  38.228  1.00  0.00      B    O  
ATOM   3794  H1  HOH B1259      36.929  34.642  39.062  1.00  0.00      B    H  
ATOM   3795  H2  HOH B1259      38.162  35.645  38.533  1.00  0.00      B    H  
ATOM   3796  O   HOH B1260      16.634  27.732  30.011  1.00  0.00      B    O  
ATOM   3797  H1  HOH B1260      16.619  26.841  29.553  1.00  0.00      B    H  
ATOM   3798  H2  HOH B1260      17.581  27.979  30.169  1.00  0.00      B    H  
ATOM   3799  O   HOH B1261       0.966   5.876  25.088  1.00  0.00      B    O  
ATOM   3800  H1  HOH B1261      -0.051   5.968  25.149  1.00  0.00      B    H  
ATOM   3801  H2  HOH B1261       1.297   5.631  24.170  1.00  0.00      B    H  
ATOM   3802  O   HOH B1262      38.608  35.386  29.816  1.00  0.00      B    O  
ATOM   3803  H1  HOH B1262      38.775  35.988  30.599  1.00  0.00      B    H  
ATOM   3804  H2  HOH B1262      39.185  35.861  29.063  1.00  0.00      B    H  
ATOM   3805  O   HOH B1263      22.038  10.798  21.468  1.00  0.00      B    O  
ATOM   3806  H1  HOH B1263      22.919  10.722  20.907  1.00  0.00      B    H  
ATOM   3807  H2  HOH B1263      22.308  10.331  22.337  1.00  0.00      B    H  
ATOM   3808  O   HOH B1264      23.218   6.498   5.179  1.00  0.00      B    O  
ATOM   3809  H1  HOH B1264      22.691   6.980   4.466  1.00  0.00      B    H  
ATOM   3810  H2  HOH B1264      22.808   5.564   5.243  1.00  0.00      B    H  
ATOM   3811  O   HOH B1265      13.809  21.221  26.973  1.00  0.00      B    O  
ATOM   3812  H1  HOH B1265      13.076  21.936  27.167  1.00  0.00      B    H  
ATOM   3813  H2  HOH B1265      13.440  20.280  27.225  1.00  0.00      B    H  
ATOM   3814  O   HOH B1266      26.942  11.413  23.582  1.00  0.00      B    O  
ATOM   3815  H1  HOH B1266      27.010  11.007  24.527  1.00  0.00      B    H  
ATOM   3816  H2  HOH B1266      27.765  11.214  23.062  1.00  0.00      B    H  
ATOM   3817  O   HOH B1267      13.269  21.555  31.609  1.00  0.00      B    O  
ATOM   3818  H1  HOH B1267      13.273  20.694  31.096  1.00  0.00      B    H  
ATOM   3819  H2  HOH B1267      12.374  21.606  32.052  1.00  0.00      B    H  
ATOM   3820  O   HOH B1268      15.538  15.472  12.609  1.00  0.00      B    O  
ATOM   3821  H1  HOH B1268      15.931  15.090  11.726  1.00  0.00      B    H  
ATOM   3822  H2  HOH B1268      14.713  14.931  12.744  1.00  0.00      B    H  
ATOM   3823  O   HOH B1269       0.799   5.703   7.375  1.00  0.00      B    O  
ATOM   3824  H1  HOH B1269       0.474   6.350   6.663  1.00  0.00      B    H  
ATOM   3825  H2  HOH B1269       1.811   5.871   7.515  1.00  0.00      B    H  
ATOM   3826  O   HOH B1270      28.072  16.646  15.091  1.00  0.00      B    O  
ATOM   3827  H1  HOH B1270      28.757  16.987  15.796  1.00  0.00      B    H  
ATOM   3828  H2  HOH B1270      27.987  17.351  14.348  1.00  0.00      B    H  
ATOM   3829  O   HOH B1271      29.611  30.829  38.676  1.00  0.00      B    O  
ATOM   3830  H1  HOH B1271      29.228  31.392  37.928  1.00  0.00      B    H  
ATOM   3831  H2  HOH B1271      28.960  30.736  39.463  1.00  0.00      B    H  
ATOM   3832  O   HOH B1272      20.799  13.570  10.052  1.00  0.00      B    O  
ATOM   3833  H1  HOH B1272      20.954  12.600  10.134  1.00  0.00      B    H  
ATOM   3834  H2  HOH B1272      19.903  13.718  10.535  1.00  0.00      B    H  
ATOM   3835  O   HOH B1273      29.406  22.520   7.382  1.00  0.00      B    O  
ATOM   3836  H1  HOH B1273      29.176  21.601   6.931  1.00  0.00      B    H  
ATOM   3837  H2  HOH B1273      29.552  22.251   8.360  1.00  0.00      B    H  
ATOM   3838  O   HOH B1274       2.785  18.287  33.004  1.00  0.00      B    O  
ATOM   3839  H1  HOH B1274       2.445  18.893  33.747  1.00  0.00      B    H  
ATOM   3840  H2  HOH B1274       3.688  18.507  32.705  1.00  0.00      B    H  
ATOM   3841  O   HOH B1275      24.143   6.919  13.785  1.00  0.00      B    O  
ATOM   3842  H1  HOH B1275      24.485   7.603  13.149  1.00  0.00      B    H  
ATOM   3843  H2  HOH B1275      23.624   6.287  13.238  1.00  0.00      B    H  
ATOM   3844  O   HOH B1276       9.895   8.264  20.970  1.00  0.00      B    O  
ATOM   3845  H1  HOH B1276      10.031   8.580  21.919  1.00  0.00      B    H  
ATOM   3846  H2  HOH B1276       8.892   7.932  20.913  1.00  0.00      B    H  
ATOM   3847  O   HOH B1277       6.774   7.897  29.632  1.00  0.00      B    O  
ATOM   3848  H1  HOH B1277       7.118   7.604  28.684  1.00  0.00      B    H  
ATOM   3849  H2  HOH B1277       5.788   7.935  29.601  1.00  0.00      B    H  
ATOM   3850  O   HOH B1278      24.069  10.493  17.181  1.00  0.00      B    O  
ATOM   3851  H1  HOH B1278      23.287  10.390  16.557  1.00  0.00      B    H  
ATOM   3852  H2  HOH B1278      24.414  11.414  17.007  1.00  0.00      B    H  
ATOM   3853  O   HOH B1279       1.196  20.520  11.045  1.00  0.00      B    O  
ATOM   3854  H1  HOH B1279       1.140  19.617  10.560  1.00  0.00      B    H  
ATOM   3855  H2  HOH B1279       0.261  20.726  11.397  1.00  0.00      B    H  
ATOM   3856  O   HOH B1280      25.391  15.563  33.878  1.00  0.00      B    O  
ATOM   3857  H1  HOH B1280      26.259  15.381  34.317  1.00  0.00      B    H  
ATOM   3858  H2  HOH B1280      24.888  16.266  34.405  1.00  0.00      B    H  
ATOM   3859  O   HOH B1281      24.809  35.772  34.916  1.00  0.00      B    O  
ATOM   3860  H1  HOH B1281      23.812  35.869  35.075  1.00  0.00      B    H  
ATOM   3861  H2  HOH B1281      25.357  36.173  35.666  1.00  0.00      B    H  
ATOM   3862  O   HOH B1282      21.258  24.631  12.717  1.00  0.00      B    O  
ATOM   3863  H1  HOH B1282      20.794  24.129  13.485  1.00  0.00      B    H  
ATOM   3864  H2  HOH B1282      21.749  25.382  13.161  1.00  0.00      B    H  
ATOM   3865  O   HOH B1283      27.665   6.147   6.759  1.00  0.00      B    O  
ATOM   3866  H1  HOH B1283      28.021   6.468   5.890  1.00  0.00      B    H  
ATOM   3867  H2  HOH B1283      27.236   6.898   7.237  1.00  0.00      B    H  
ATOM   3868  O   HOH B1284      31.094  23.747  20.048  1.00  0.00      B    O  
ATOM   3869  H1  HOH B1284      30.848  24.567  20.575  1.00  0.00      B    H  
ATOM   3870  H2  HOH B1284      31.511  24.076  19.164  1.00  0.00      B    H  
ATOM   3871  O   HOH B1285      37.337  24.340  21.101  1.00  0.00      B    O  
ATOM   3872  H1  HOH B1285      36.783  23.549  20.796  1.00  0.00      B    H  
ATOM   3873  H2  HOH B1285      36.637  25.141  21.132  1.00  0.00      B    H  
ATOM   3874  O   HOH B1286      33.532   5.548  28.289  1.00  0.00      B    O  
ATOM   3875  H1  HOH B1286      32.698   6.093  28.584  1.00  0.00      B    H  
ATOM   3876  H2  HOH B1286      33.297   5.165  27.353  1.00  0.00      B    H  
ATOM   3877  O   HOH B1287      35.265   8.054   2.463  1.00  0.00      B    O  
ATOM   3878  H1  HOH B1287      35.807   8.922   2.574  1.00  0.00      B    H  
ATOM   3879  H2  HOH B1287      35.944   7.305   2.342  1.00  0.00      B    H  
ATOM   3880  O   HOH B1288      26.056  31.455  11.821  1.00  0.00      B    O  
ATOM   3881  H1  HOH B1288      26.737  31.477  12.586  1.00  0.00      B    H  
ATOM   3882  H2  HOH B1288      26.462  31.876  10.957  1.00  0.00      B    H  
ATOM   3883  O   HOH B1289      14.139  13.186  29.725  1.00  0.00      B    O  
ATOM   3884  H1  HOH B1289      14.219  14.120  29.298  1.00  0.00      B    H  
ATOM   3885  H2  HOH B1289      14.355  12.508  29.040  1.00  0.00      B    H  
ATOM   3886  O   HOH B1290      38.081  36.730  25.373  1.00  0.00      B    O  
ATOM   3887  H1  HOH B1290      38.672  36.702  24.573  1.00  0.00      B    H  
ATOM   3888  H2  HOH B1290      37.582  37.591  25.356  1.00  0.00      B    H  
ATOM   3889  O   HOH B1291      36.195  34.246  28.779  1.00  0.00      B    O  
ATOM   3890  H1  HOH B1291      36.981  34.736  29.178  1.00  0.00      B    H  
ATOM   3891  H2  HOH B1291      36.262  34.328  27.804  1.00  0.00      B    H  
ATOM   3892  O   HOH B1292      37.277   8.651  15.638  1.00  0.00      B    O  
ATOM   3893  H1  HOH B1292      37.384   9.163  16.502  1.00  0.00      B    H  
ATOM   3894  H2  HOH B1292      38.173   8.728  15.188  1.00  0.00      B    H  
ATOM   3895  O   HOH B1293      36.624  26.133  33.195  1.00  0.00      B    O  
ATOM   3896  H1  HOH B1293      37.429  25.534  33.420  1.00  0.00      B    H  
ATOM   3897  H2  HOH B1293      36.933  26.516  32.309  1.00  0.00      B    H  
ATOM   3898  O   HOH B1294      37.974  29.358  26.881  1.00  0.00      B    O  
ATOM   3899  H1  HOH B1294      38.291  29.696  27.771  1.00  0.00      B    H  
ATOM   3900  H2  HOH B1294      37.237  30.011  26.669  1.00  0.00      B    H  
ATOM   3901  O   HOH B1295      10.665  21.736  28.833  1.00  0.00      B    O  
ATOM   3902  H1  HOH B1295       9.781  21.740  28.296  1.00  0.00      B    H  
ATOM   3903  H2  HOH B1295      10.860  20.763  29.042  1.00  0.00      B    H  
ATOM   3904  O   HOH B1296      32.520   5.002   9.235  1.00  0.00      B    O  
ATOM   3905  H1  HOH B1296      32.342   5.822   9.777  1.00  0.00      B    H  
ATOM   3906  H2  HOH B1296      31.731   5.006   8.606  1.00  0.00      B    H  
ATOM   3907  O   HOH B1297      23.070  24.948  36.525  1.00  0.00      B    O  
ATOM   3908  H1  HOH B1297      23.694  24.743  37.321  1.00  0.00      B    H  
ATOM   3909  H2  HOH B1297      23.520  25.470  35.802  1.00  0.00      B    H  
ATOM   3910  O   HOH B1298       3.339   1.143   3.294  1.00  0.00      B    O  
ATOM   3911  H1  HOH B1298       2.992   0.805   4.217  1.00  0.00      B    H  
ATOM   3912  H2  HOH B1298       3.994   0.483   2.930  1.00  0.00      B    H  
ATOM   3913  O   HOH B1299      38.200   8.998   2.993  1.00  0.00      B    O  
ATOM   3914  H1  HOH B1299      39.178   9.283   3.062  1.00  0.00      B    H  
ATOM   3915  H2  HOH B1299      38.037   8.713   1.975  1.00  0.00      B    H  
ATOM   3916  O   HOH B1300      14.039  31.390   2.047  1.00  0.00      B    O  
ATOM   3917  H1  HOH B1300      13.755  30.408   1.950  1.00  0.00      B    H  
ATOM   3918  H2  HOH B1300      14.286  31.809   1.135  1.00  0.00      B    H  
ATOM   3919  O   HOH B1301       5.395  18.539  32.106  1.00  0.00      B    O  
ATOM   3920  H1  HOH B1301       5.346  18.689  31.106  1.00  0.00      B    H  
ATOM   3921  H2  HOH B1301       6.198  19.055  32.431  1.00  0.00      B    H  
ATOM   3922  O   HOH B1302      11.934  18.974  27.580  1.00  0.00      B    O  
ATOM   3923  H1  HOH B1302      11.179  18.750  26.885  1.00  0.00      B    H  
ATOM   3924  H2  HOH B1302      12.758  18.431  27.276  1.00  0.00      B    H  
ATOM   3925  O   HOH B1303      34.489  29.889  30.652  1.00  0.00      B    O  
ATOM   3926  H1  HOH B1303      34.880  29.019  30.221  1.00  0.00      B    H  
ATOM   3927  H2  HOH B1303      34.425  30.565  29.929  1.00  0.00      B    H  
ATOM   3928  O   HOH B1304      17.726  10.385  29.562  1.00  0.00      B    O  
ATOM   3929  H1  HOH B1304      16.952  10.286  30.201  1.00  0.00      B    H  
ATOM   3930  H2  HOH B1304      17.664   9.562  28.988  1.00  0.00      B    H  
ATOM   3931  O   HOH B1305      21.548   5.352   1.903  1.00  0.00      B    O  
ATOM   3932  H1  HOH B1305      20.562   5.051   1.870  1.00  0.00      B    H  
ATOM   3933  H2  HOH B1305      22.072   4.948   2.685  1.00  0.00      B    H  
ATOM   3934  O   HOH B1306      32.144  36.252   7.459  1.00  0.00      B    O  
ATOM   3935  H1  HOH B1306      32.919  35.676   7.129  1.00  0.00      B    H  
ATOM   3936  H2  HOH B1306      31.339  35.933   6.948  1.00  0.00      B    H  
ATOM   3937  O   HOH B1307      37.283  11.008   5.967  1.00  0.00      B    O  
ATOM   3938  H1  HOH B1307      36.748  11.831   5.941  1.00  0.00      B    H  
ATOM   3939  H2  HOH B1307      38.047  11.178   5.338  1.00  0.00      B    H  
ATOM   3940  O   HOH B1308      39.040  16.254  29.558  1.00  0.00      B    O  
ATOM   3941  H1  HOH B1308      38.185  15.817  29.883  1.00  0.00      B    H  
ATOM   3942  H2  HOH B1308      39.436  16.965  30.138  1.00  0.00      B    H  
ATOM   3943  O   HOH B1309       3.839   9.405  14.675  1.00  0.00      B    O  
ATOM   3944  H1  HOH B1309       3.541   8.604  15.282  1.00  0.00      B    H  
ATOM   3945  H2  HOH B1309       3.733   9.142  13.674  1.00  0.00      B    H  
ATOM   3946  O   HOH B1310      17.087   3.129  16.235  1.00  0.00      B    O  
ATOM   3947  H1  HOH B1310      16.339   3.339  15.526  1.00  0.00      B    H  
ATOM   3948  H2  HOH B1310      17.929   3.549  15.865  1.00  0.00      B    H  
ATOM   3949  O   HOH B1311      18.138  18.065  12.335  1.00  0.00      B    O  
ATOM   3950  H1  HOH B1311      18.123  17.422  13.156  1.00  0.00      B    H  
ATOM   3951  H2  HOH B1311      17.151  18.326  12.110  1.00  0.00      B    H  
ATOM   3952  O   HOH B1312      38.359  19.966   1.487  1.00  0.00      B    O  
ATOM   3953  H1  HOH B1312      38.962  20.805   1.579  1.00  0.00      B    H  
ATOM   3954  H2  HOH B1312      38.661  19.483   0.644  1.00  0.00      B    H  
ATOM   3955  O   HOH B1313      25.168  19.310  11.941  1.00  0.00      B    O  
ATOM   3956  H1  HOH B1313      25.347  19.530  12.879  1.00  0.00      B    H  
ATOM   3957  H2  HOH B1313      25.532  20.037  11.368  1.00  0.00      B    H  
ATOM   3958  O   HOH B1314       6.006  11.868  36.333  1.00  0.00      B    O  
ATOM   3959  H1  HOH B1314       5.500  11.086  36.762  1.00  0.00      B    H  
ATOM   3960  H2  HOH B1314       5.362  12.228  35.607  1.00  0.00      B    H  
ATOM   3961  O   HOH B1315       0.020  20.704  33.454  1.00  0.00      B    O  
ATOM   3962  H1  HOH B1315      -0.486  20.002  32.971  1.00  0.00      B    H  
ATOM   3963  H2  HOH B1315       0.571  20.319  34.200  1.00  0.00      B    H  
ATOM   3964  O   HOH B1316      38.179  12.864   0.153  1.00  0.00      B    O  
ATOM   3965  H1  HOH B1316      37.842  12.409   0.964  1.00  0.00      B    H  
ATOM   3966  H2  HOH B1316      37.369  13.020  -0.481  1.00  0.00      B    H  
ATOM   3967  O   HOH B1317      29.424   3.581  10.034  1.00  0.00      B    O  
ATOM   3968  H1  HOH B1317      29.708   3.855   9.121  1.00  0.00      B    H  
ATOM   3969  H2  HOH B1317      30.301   3.321  10.479  1.00  0.00      B    H  
ATOM   3970  O   HOH B1318      35.227  30.128   5.940  1.00  0.00      B    O  
ATOM   3971  H1  HOH B1318      34.300  30.537   5.740  1.00  0.00      B    H  
ATOM   3972  H2  HOH B1318      35.836  30.455   5.234  1.00  0.00      B    H  
ATOM   3973  O   HOH B1319      35.629  12.398  14.623  1.00  0.00      B    O  
ATOM   3974  H1  HOH B1319      36.387  12.315  13.965  1.00  0.00      B    H  
ATOM   3975  H2  HOH B1319      36.025  12.113  15.502  1.00  0.00      B    H  
ATOM   3976  O   HOH B1320       0.662  38.666  29.184  1.00  0.00      B    O  
ATOM   3977  H1  HOH B1320       0.138  39.539  28.860  1.00  0.00      B    H  
ATOM   3978  H2  HOH B1320       0.697  38.041  28.388  1.00  0.00      B    H  
ATOM   3979  O   HOH B1321      37.286  26.485   9.223  1.00  0.00      B    O  
ATOM   3980  H1  HOH B1321      38.302  26.756   9.108  1.00  0.00      B    H  
ATOM   3981  H2  HOH B1321      36.852  26.582   8.331  1.00  0.00      B    H  
ATOM   3982  O   HOH B1322       5.510  26.246  10.707  1.00  0.00      B    O  
ATOM   3983  H1  HOH B1322       5.848  27.183  10.677  1.00  0.00      B    H  
ATOM   3984  H2  HOH B1322       4.721  26.258  11.402  1.00  0.00      B    H  
ATOM   3985  O   HOH B1323      15.380  18.086   1.233  1.00  0.00      B    O  
ATOM   3986  H1  HOH B1323      14.623  18.733   1.415  1.00  0.00      B    H  
ATOM   3987  H2  HOH B1323      15.261  17.775   0.301  1.00  0.00      B    H  
ATOM   3988  O   HOH B1324      29.392  35.306  -0.050  1.00  0.00      B    O  
ATOM   3989  H1  HOH B1324      28.623  34.665   0.108  1.00  0.00      B    H  
ATOM   3990  H2  HOH B1324      28.993  36.279   0.008  1.00  0.00      B    H  
ATOM   3991  O   HOH B1325      15.653   6.685  29.206  1.00  0.00      B    O  
ATOM   3992  H1  HOH B1325      15.810   5.773  29.530  1.00  0.00      B    H  
ATOM   3993  H2  HOH B1325      15.144   6.638  28.368  1.00  0.00      B    H  
ATOM   3994  O   HOH B1326      14.287  25.527  16.249  1.00  0.00      B    O  
ATOM   3995  H1  HOH B1326      14.936  24.818  16.616  1.00  0.00      B    H  
ATOM   3996  H2  HOH B1326      13.488  25.540  16.845  1.00  0.00      B    H  
ATOM   3997  O   HOH B1327       9.529  24.488  31.327  1.00  0.00      B    O  
ATOM   3998  H1  HOH B1327      10.439  24.298  30.929  1.00  0.00      B    H  
ATOM   3999  H2  HOH B1327       8.877  23.851  30.864  1.00  0.00      B    H  
ATOM   4000  O   HOH B1328      37.934  27.558  12.057  1.00  0.00      B    O  
ATOM   4001  H1  HOH B1328      37.794  27.329  11.112  1.00  0.00      B    H  
ATOM   4002  H2  HOH B1328      36.998  27.855  12.416  1.00  0.00      B    H  
ATOM   4003  O   HOH B1329      34.906   9.701  14.274  1.00  0.00      B    O  
ATOM   4004  H1  HOH B1329      35.821   9.265  14.487  1.00  0.00      B    H  
ATOM   4005  H2  HOH B1329      35.016  10.734  14.286  1.00  0.00      B    H  
ATOM   4006  O   HOH B1330      35.216  39.220  21.526  1.00  0.00      B    O  
ATOM   4007  H1  HOH B1330      34.399  39.040  22.034  1.00  0.00      B    H  
ATOM   4008  H2  HOH B1330      35.991  38.863  22.017  1.00  0.00      B    H  
ATOM   4009  O   HOH B1331      29.485  31.742   3.322  1.00  0.00      B    O  
ATOM   4010  H1  HOH B1331      29.775  30.915   3.885  1.00  0.00      B    H  
ATOM   4011  H2  HOH B1331      30.243  32.420   3.377  1.00  0.00      B    H  
ATOM   4012  O   HOH B1332      15.457  23.829  -0.265  1.00  0.00      B    O  
ATOM   4013  H1  HOH B1332      15.145  23.255   0.510  1.00  0.00      B    H  
ATOM   4014  H2  HOH B1332      16.389  24.132  -0.115  1.00  0.00      B    H  
ATOM   4015  O   HOH B1333      28.154   7.126   4.098  1.00  0.00      B    O  
ATOM   4016  H1  HOH B1333      28.464   7.104   3.149  1.00  0.00      B    H  
ATOM   4017  H2  HOH B1333      27.170   6.878   4.063  1.00  0.00      B    H  
ATOM   4018  O   HOH B1334       1.169  23.993  29.727  1.00  0.00      B    O  
ATOM   4019  H1  HOH B1334       1.285  23.482  30.551  1.00  0.00      B    H  
ATOM   4020  H2  HOH B1334       1.841  23.580  29.103  1.00  0.00      B    H  
ATOM   4021  O   HOH B1335       3.531   7.959   5.449  1.00  0.00      B    O  
ATOM   4022  H1  HOH B1335       3.162   7.041   5.457  1.00  0.00      B    H  
ATOM   4023  H2  HOH B1335       4.464   7.943   5.735  1.00  0.00      B    H  
ATOM   4024  O   HOH B1336       9.900  27.395  13.334  1.00  0.00      B    O  
ATOM   4025  H1  HOH B1336       8.978  27.481  13.778  1.00  0.00      B    H  
ATOM   4026  H2  HOH B1336      10.558  27.803  13.985  1.00  0.00      B    H  
ATOM   4027  O   HOH B1337      39.040  19.359   7.533  1.00  0.00      B    O  
ATOM   4028  H1  HOH B1337      38.211  19.821   7.756  1.00  0.00      B    H  
ATOM   4029  H2  HOH B1337      39.445  19.013   8.351  1.00  0.00      B    H  
ATOM   4030  O   HOH B1338      32.140  16.544  28.927  1.00  0.00      B    O  
ATOM   4031  H1  HOH B1338      32.138  17.520  29.168  1.00  0.00      B    H  
ATOM   4032  H2  HOH B1338      31.523  16.460  28.115  1.00  0.00      B    H  
ATOM   4033  O   HOH B1339       4.129  23.868  38.275  1.00  0.00      B    O  
ATOM   4034  H1  HOH B1339       3.760  24.648  37.686  1.00  0.00      B    H  
ATOM   4035  H2  HOH B1339       4.492  24.308  39.135  1.00  0.00      B    H  
ATOM   4036  O   HOH B1340       8.753  24.972  38.446  1.00  0.00      B    O  
ATOM   4037  H1  HOH B1340       8.497  24.923  39.390  1.00  0.00      B    H  
ATOM   4038  H2  HOH B1340       8.450  25.902  38.160  1.00  0.00      B    H  
ATOM   4039  O   HOH B1341      19.996   5.863  36.848  1.00  0.00      B    O  
ATOM   4040  H1  HOH B1341      20.311   6.824  36.668  1.00  0.00      B    H  
ATOM   4041  H2  HOH B1341      19.133   5.739  36.349  1.00  0.00      B    H  
ATOM   4042  O   HOH B1342      23.751  21.427  18.709  1.00  0.00      B    O  
ATOM   4043  H1  HOH B1342      22.885  21.770  19.068  1.00  0.00      B    H  
ATOM   4044  H2  HOH B1342      23.995  22.060  17.970  1.00  0.00      B    H  
ATOM   4045  O   HOH B1343       4.987  20.131  14.871  1.00  0.00      B    O  
ATOM   4046  H1  HOH B1343       5.040  19.166  14.699  1.00  0.00      B    H  
ATOM   4047  H2  HOH B1343       5.354  20.250  15.831  1.00  0.00      B    H  
ATOM   4048  O   HOH B1344      28.884   7.990   9.618  1.00  0.00      B    O  
ATOM   4049  H1  HOH B1344      28.813   8.918   9.997  1.00  0.00      B    H  
ATOM   4050  H2  HOH B1344      28.736   7.307  10.321  1.00  0.00      B    H  
ATOM   4051  O   HOH B1345      22.844   0.775   5.103  1.00  0.00      B    O  
ATOM   4052  H1  HOH B1345      23.026   1.316   5.981  1.00  0.00      B    H  
ATOM   4053  H2  HOH B1345      23.490   1.196   4.420  1.00  0.00      B    H  
ATOM   4054  O   HOH B1346      16.800   2.664  29.335  1.00  0.00      B    O  
ATOM   4055  H1  HOH B1346      16.362   2.083  28.609  1.00  0.00      B    H  
ATOM   4056  H2  HOH B1346      17.121   2.027  29.984  1.00  0.00      B    H  
ATOM   4057  O   HOH B1347      33.626  24.145   4.419  1.00  0.00      B    O  
ATOM   4058  H1  HOH B1347      33.890  23.801   5.303  1.00  0.00      B    H  
ATOM   4059  H2  HOH B1347      34.462  23.969   3.859  1.00  0.00      B    H  
ATOM   4060  O   HOH B1348      34.979  23.616  13.888  1.00  0.00      B    O  
ATOM   4061  H1  HOH B1348      34.585  23.358  13.012  1.00  0.00      B    H  
ATOM   4062  H2  HOH B1348      35.885  23.231  13.944  1.00  0.00      B    H  
ATOM   4063  O   HOH B1349      17.791   5.696  35.377  1.00  0.00      B    O  
ATOM   4064  H1  HOH B1349      17.600   4.728  35.641  1.00  0.00      B    H  
ATOM   4065  H2  HOH B1349      17.431   5.890  34.456  1.00  0.00      B    H  
ATOM   4066  O   HOH B1350      21.790   2.349  25.792  1.00  0.00      B    O  
ATOM   4067  H1  HOH B1350      20.878   2.383  26.233  1.00  0.00      B    H  
ATOM   4068  H2  HOH B1350      21.679   1.956  24.873  1.00  0.00      B    H  
ATOM   4069  O   HOH B1351      36.122  15.254  25.569  1.00  0.00      B    O  
ATOM   4070  H1  HOH B1351      35.632  14.391  25.390  1.00  0.00      B    H  
ATOM   4071  H2  HOH B1351      36.977  15.205  25.107  1.00  0.00      B    H  
ATOM   4072  O   HOH B1352      20.238  17.917  26.958  1.00  0.00      B    O  
ATOM   4073  H1  HOH B1352      20.250  17.268  27.726  1.00  0.00      B    H  
ATOM   4074  H2  HOH B1352      19.601  17.633  26.183  1.00  0.00      B    H  
ATOM   4075  O   HOH B1353      16.130  35.772   6.499  1.00  0.00      B    O  
ATOM   4076  H1  HOH B1353      15.664  35.338   5.703  1.00  0.00      B    H  
ATOM   4077  H2  HOH B1353      15.843  36.790   6.460  1.00  0.00      B    H  
ATOM   4078  O   HOH B1354       2.260  35.541  36.648  1.00  0.00      B    O  
ATOM   4079  H1  HOH B1354       1.374  35.252  36.286  1.00  0.00      B    H  
ATOM   4080  H2  HOH B1354       2.866  35.834  35.934  1.00  0.00      B    H  
ATOM   4081  O   HOH B1355      32.051   7.517  10.606  1.00  0.00      B    O  
ATOM   4082  H1  HOH B1355      32.286   8.264  11.271  1.00  0.00      B    H  
ATOM   4083  H2  HOH B1355      31.180   7.768  10.102  1.00  0.00      B    H  
ATOM   4084  O   HOH B1356      18.766   4.871   1.836  1.00  0.00      B    O  
ATOM   4085  H1  HOH B1356      18.722   5.895   2.002  1.00  0.00      B    H  
ATOM   4086  H2  HOH B1356      18.105   4.600   1.204  1.00  0.00      B    H  
ATOM   4087  O   HOH B1357      16.160  38.495   6.174  1.00  0.00      B    O  
ATOM   4088  H1  HOH B1357      16.355  39.141   5.390  1.00  0.00      B    H  
ATOM   4089  H2  HOH B1357      15.635  39.013   6.890  1.00  0.00      B    H  
ATOM   4090  O   HOH B1358      14.903   4.051  26.126  1.00  0.00      B    O  
ATOM   4091  H1  HOH B1358      14.450   3.927  25.199  1.00  0.00      B    H  
ATOM   4092  H2  HOH B1358      15.929   3.968  26.141  1.00  0.00      B    H  
ATOM   4093  O   HOH B1359      23.154   9.862   9.197  1.00  0.00      B    O  
ATOM   4094  H1  HOH B1359      23.409   9.222   8.495  1.00  0.00      B    H  
ATOM   4095  H2  HOH B1359      23.810  10.629   9.100  1.00  0.00      B    H  
ATOM   4096  O   HOH B1360      24.616   3.255  20.142  1.00  0.00      B    O  
ATOM   4097  H1  HOH B1360      24.495   3.465  19.195  1.00  0.00      B    H  
ATOM   4098  H2  HOH B1360      25.452   2.772  20.209  1.00  0.00      B    H  
ATOM   4099  O   HOH B1361      31.331  14.120  12.775  1.00  0.00      B    O  
ATOM   4100  H1  HOH B1361      30.355  14.149  12.772  1.00  0.00      B    H  
ATOM   4101  H2  HOH B1361      31.632  14.029  13.771  1.00  0.00      B    H  
ATOM   4102  O   HOH B1362      16.239  24.696   9.963  1.00  0.00      B    O  
ATOM   4103  H1  HOH B1362      16.836  23.875   9.797  1.00  0.00      B    H  
ATOM   4104  H2  HOH B1362      15.704  24.928   9.134  1.00  0.00      B    H  
ATOM   4105  O   HOH B1363      26.092  28.684  20.640  1.00  0.00      B    O  
ATOM   4106  H1  HOH B1363      26.563  28.149  19.921  1.00  0.00      B    H  
ATOM   4107  H2  HOH B1363      25.256  29.034  20.249  1.00  0.00      B    H  
ATOM   4108  O   HOH B1364      14.988  30.892  37.851  1.00  0.00      B    O  
ATOM   4109  H1  HOH B1364      15.043  30.146  37.189  1.00  0.00      B    H  
ATOM   4110  H2  HOH B1364      15.769  30.778  38.530  1.00  0.00      B    H  
ATOM   4111  O   HOH B1365      14.845   1.707  35.423  1.00  0.00      B    O  
ATOM   4112  H1  HOH B1365      15.576   2.291  34.889  1.00  0.00      B    H  
ATOM   4113  H2  HOH B1365      14.205   1.366  34.778  1.00  0.00      B    H  
ATOM   4114  O   HOH B1366      15.580  33.263   7.522  1.00  0.00      B    O  
ATOM   4115  H1  HOH B1366      16.002  34.209   7.476  1.00  0.00      B    H  
ATOM   4116  H2  HOH B1366      16.307  32.498   7.343  1.00  0.00      B    H  
ATOM   4117  O   HOH B1367      35.989  37.360  36.519  1.00  0.00      B    O  
ATOM   4118  H1  HOH B1367      35.418  36.696  35.978  1.00  0.00      B    H  
ATOM   4119  H2  HOH B1367      36.920  37.004  36.536  1.00  0.00      B    H  
ATOM   4120  O   HOH B1368      19.157  16.237  24.799  1.00  0.00      B    O  
ATOM   4121  H1  HOH B1368      18.577  16.707  24.162  1.00  0.00      B    H  
ATOM   4122  H2  HOH B1368      19.304  15.295  24.482  1.00  0.00      B    H  
ATOM   4123  O   HOH B1369       5.846  30.586  34.534  1.00  0.00      B    O  
ATOM   4124  H1  HOH B1369       4.890  30.814  34.437  1.00  0.00      B    H  
ATOM   4125  H2  HOH B1369       6.375  31.411  34.219  1.00  0.00      B    H  
ATOM   4126  O   HOH B1370       3.295  15.543  31.673  1.00  0.00      B    O  
ATOM   4127  H1  HOH B1370       2.510  14.894  31.822  1.00  0.00      B    H  
ATOM   4128  H2  HOH B1370       3.195  16.316  32.295  1.00  0.00      B    H  
ATOM   4129  O   HOH B1371      20.918  22.943  17.636  1.00  0.00      B    O  
ATOM   4130  H1  HOH B1371      21.938  22.945  17.532  1.00  0.00      B    H  
ATOM   4131  H2  HOH B1371      20.712  23.064  18.640  1.00  0.00      B    H  
ATOM   4132  O   HOH B1372       4.018   3.602  34.370  1.00  0.00      B    O  
ATOM   4133  H1  HOH B1372       3.366   2.977  34.850  1.00  0.00      B    H  
ATOM   4134  H2  HOH B1372       4.034   4.410  34.983  1.00  0.00      B    H  
ATOM   4135  O   HOH B1373      25.975   8.126  25.933  1.00  0.00      B    O  
ATOM   4136  H1  HOH B1373      26.841   8.678  26.065  1.00  0.00      B    H  
ATOM   4137  H2  HOH B1373      25.680   8.264  24.930  1.00  0.00      B    H  
ATOM   4138  O   HOH B1374      32.495   7.280  22.675  1.00  0.00      B    O  
ATOM   4139  H1  HOH B1374      31.652   6.856  22.986  1.00  0.00      B    H  
ATOM   4140  H2  HOH B1374      32.979   6.494  22.179  1.00  0.00      B    H  
ATOM   4141  O   HOH B1375      16.475  12.333  32.955  1.00  0.00      B    O  
ATOM   4142  H1  HOH B1375      17.196  12.314  33.640  1.00  0.00      B    H  
ATOM   4143  H2  HOH B1375      16.375  13.354  32.699  1.00  0.00      B    H  
ATOM   4144  O   HOH B1376      37.865   2.152  20.412  1.00  0.00      B    O  
ATOM   4145  H1  HOH B1376      37.838   1.577  19.537  1.00  0.00      B    H  
ATOM   4146  H2  HOH B1376      38.568   1.847  20.977  1.00  0.00      B    H  
ATOM   4147  O   HOH B1377       4.052  17.873  23.494  1.00  0.00      B    O  
ATOM   4148  H1  HOH B1377       3.885  17.714  24.444  1.00  0.00      B    H  
ATOM   4149  H2  HOH B1377       4.540  17.074  23.088  1.00  0.00      B    H  
ATOM   4150  O   HOH B1378       2.254   7.484  29.556  1.00  0.00      B    O  
ATOM   4151  H1  HOH B1378       1.919   7.240  30.512  1.00  0.00      B    H  
ATOM   4152  H2  HOH B1378       3.052   6.878  29.305  1.00  0.00      B    H  
ATOM   4153  O   HOH B1379      25.987   9.063  31.828  1.00  0.00      B    O  
ATOM   4154  H1  HOH B1379      25.844   9.731  32.645  1.00  0.00      B    H  
ATOM   4155  H2  HOH B1379      25.128   8.743  31.564  1.00  0.00      B    H  
ATOM   4156  O   HOH B1380      33.553  25.936   8.271  1.00  0.00      B    O  
ATOM   4157  H1  HOH B1380      33.642  26.807   8.715  1.00  0.00      B    H  
ATOM   4158  H2  HOH B1380      34.415  25.892   7.687  1.00  0.00      B    H  
ATOM   4159  O   HOH B1381      25.377  33.196   2.102  1.00  0.00      B    O  
ATOM   4160  H1  HOH B1381      25.650  33.292   3.112  1.00  0.00      B    H  
ATOM   4161  H2  HOH B1381      24.631  32.583   2.014  1.00  0.00      B    H  
ATOM   4162  O   HOH B1382      35.252   0.387  35.165  1.00  0.00      B    O  
ATOM   4163  H1  HOH B1382      34.360   0.183  35.562  1.00  0.00      B    H  
ATOM   4164  H2  HOH B1382      35.860  -0.197  35.728  1.00  0.00      B    H  
ATOM   4165  O   HOH B1383       5.973  13.088  18.035  1.00  0.00      B    O  
ATOM   4166  H1  HOH B1383       5.523  12.515  17.359  1.00  0.00      B    H  
ATOM   4167  H2  HOH B1383       6.222  12.497  18.793  1.00  0.00      B    H  
ATOM   4168  O   HOH B1384       7.784  22.652  30.484  1.00  0.00      B    O  
ATOM   4169  H1  HOH B1384       7.114  22.374  29.733  1.00  0.00      B    H  
ATOM   4170  H2  HOH B1384       8.093  21.769  30.960  1.00  0.00      B    H  
ATOM   4171  O   HOH B1385      18.211   4.509  24.737  1.00  0.00      B    O  
ATOM   4172  H1  HOH B1385      17.522   5.053  24.250  1.00  0.00      B    H  
ATOM   4173  H2  HOH B1385      19.136   4.673  24.343  1.00  0.00      B    H  
ATOM   4174  O   HOH B1386      19.463  25.222  19.649  1.00  0.00      B    O  
ATOM   4175  H1  HOH B1386      18.853  24.380  19.762  1.00  0.00      B    H  
ATOM   4176  H2  HOH B1386      19.477  25.716  20.520  1.00  0.00      B    H  
ATOM   4177  O   HOH B1387      37.779  38.640  38.924  1.00  0.00      B    O  
ATOM   4178  H1  HOH B1387      36.884  38.249  39.098  1.00  0.00      B    H  
ATOM   4179  H2  HOH B1387      37.639  39.268  38.174  1.00  0.00      B    H  
ATOM   4180  O   HOH B1388       2.915   7.156  15.963  1.00  0.00      B    O  
ATOM   4181  H1  HOH B1388       3.782   6.657  16.231  1.00  0.00      B    H  
ATOM   4182  H2  HOH B1388       2.139   6.508  15.935  1.00  0.00      B    H  
ATOM   4183  O   HOH B1389      17.879   6.375  16.186  1.00  0.00      B    O  
ATOM   4184  H1  HOH B1389      18.208   5.541  15.690  1.00  0.00      B    H  
ATOM   4185  H2  HOH B1389      17.320   6.079  16.995  1.00  0.00      B    H  
ATOM   4186  O   HOH B1390      28.174  17.955   4.350  1.00  0.00      B    O  
ATOM   4187  H1  HOH B1390      27.618  18.728   4.710  1.00  0.00      B    H  
ATOM   4188  H2  HOH B1390      27.579  17.622   3.605  1.00  0.00      B    H  
ATOM   4189  O   HOH B1391      36.175  26.433  14.057  1.00  0.00      B    O  
ATOM   4190  H1  HOH B1391      36.654  27.033  14.739  1.00  0.00      B    H  
ATOM   4191  H2  HOH B1391      36.095  25.536  14.437  1.00  0.00      B    H  
ATOM   4192  O   HOH B1392       0.608   8.497  14.324  1.00  0.00      B    O  
ATOM   4193  H1  HOH B1392       0.911   7.652  13.965  1.00  0.00      B    H  
ATOM   4194  H2  HOH B1392       1.439   9.082  14.467  1.00  0.00      B    H  
ATOM   4195  O   HOH B1393      26.763  24.963  25.808  1.00  0.00      B    O  
ATOM   4196  H1  HOH B1393      26.723  23.965  25.770  1.00  0.00      B    H  
ATOM   4197  H2  HOH B1393      26.985  25.291  24.910  1.00  0.00      B    H  
ATOM   4198  O   HOH B1394      26.878  28.116   0.738  1.00  0.00      B    O  
ATOM   4199  H1  HOH B1394      26.654  29.033   0.951  1.00  0.00      B    H  
ATOM   4200  H2  HOH B1394      26.073  27.629   1.045  1.00  0.00      B    H  
ATOM   4201  O   HOH B1395      19.614  10.048   4.939  1.00  0.00      B    O  
ATOM   4202  H1  HOH B1395      19.174   9.922   4.060  1.00  0.00      B    H  
ATOM   4203  H2  HOH B1395      20.520  10.448   4.696  1.00  0.00      B    H  
ATOM   4204  O   HOH B1396      17.382  13.543  21.352  1.00  0.00      B    O  
ATOM   4205  H1  HOH B1396      16.594  13.336  21.980  1.00  0.00      B    H  
ATOM   4206  H2  HOH B1396      17.630  12.605  20.860  1.00  0.00      B    H  
ATOM   4207  O   HOH B1397      24.199  12.710   8.937  1.00  0.00      B    O  
ATOM   4208  H1  HOH B1397      23.998  13.719   8.881  1.00  0.00      B    H  
ATOM   4209  H2  HOH B1397      24.461  12.455   7.963  1.00  0.00      B    H  
ATOM   4210  O   HOH B1398      15.656  25.399  29.082  1.00  0.00      B    O  
ATOM   4211  H1  HOH B1398      15.716  24.417  28.721  1.00  0.00      B    H  
ATOM   4212  H2  HOH B1398      15.759  25.370  30.116  1.00  0.00      B    H  
ATOM   4213  O   HOH B1399      20.614  28.802  10.050  1.00  0.00      B    O  
ATOM   4214  H1  HOH B1399      19.868  28.742  10.749  1.00  0.00      B    H  
ATOM   4215  H2  HOH B1399      20.083  28.964   9.201  1.00  0.00      B    H  
ATOM   4216  O   HOH B1400       4.903  38.835  20.383  1.00  0.00      B    O  
ATOM   4217  H1  HOH B1400       4.698  38.153  21.126  1.00  0.00      B    H  
ATOM   4218  H2  HOH B1400       5.406  39.648  20.730  1.00  0.00      B    H  
ATOM   4219  O   HOH B1401      29.788  12.775   8.374  1.00  0.00      B    O  
ATOM   4220  H1  HOH B1401      30.547  12.996   9.053  1.00  0.00      B    H  
ATOM   4221  H2  HOH B1401      29.840  13.462   7.683  1.00  0.00      B    H  
ATOM   4222  O   HOH B1402      19.799  17.833  36.845  1.00  0.00      B    O  
ATOM   4223  H1  HOH B1402      19.795  17.465  35.844  1.00  0.00      B    H  
ATOM   4224  H2  HOH B1402      19.372  18.784  36.766  1.00  0.00      B    H  
ATOM   4225  O   HOH B1403      14.279  39.045  29.577  1.00  0.00      B    O  
ATOM   4226  H1  HOH B1403      14.584  38.059  29.455  1.00  0.00      B    H  
ATOM   4227  H2  HOH B1403      14.315  39.487  28.729  1.00  0.00      B    H  
ATOM   4228  O   HOH B1404       3.046  35.426  32.448  1.00  0.00      B    O  
ATOM   4229  H1  HOH B1404       2.246  35.093  32.985  1.00  0.00      B    H  
ATOM   4230  H2  HOH B1404       2.668  35.938  31.607  1.00  0.00      B    H  
ATOM   4231  O   HOH B1405       4.002  26.453  19.842  1.00  0.00      B    O  
ATOM   4232  H1  HOH B1405       4.232  26.028  18.891  1.00  0.00      B    H  
ATOM   4233  H2  HOH B1405       3.821  25.678  20.439  1.00  0.00      B    H  
ATOM   4234  O   HOH B1406      15.846  17.300   9.191  1.00  0.00      B    O  
ATOM   4235  H1  HOH B1406      16.429  18.134   9.031  1.00  0.00      B    H  
ATOM   4236  H2  HOH B1406      15.702  17.261  10.191  1.00  0.00      B    H  
ATOM   4237  O   HOH B1407      36.815   7.454  37.249  1.00  0.00      B    O  
ATOM   4238  H1  HOH B1407      35.798   7.246  37.168  1.00  0.00      B    H  
ATOM   4239  H2  HOH B1407      37.194   7.214  36.347  1.00  0.00      B    H  
ATOM   4240  O   HOH B1408      32.188  24.791  17.769  1.00  0.00      B    O  
ATOM   4241  H1  HOH B1408      32.266  24.683  16.749  1.00  0.00      B    H  
ATOM   4242  H2  HOH B1408      32.305  25.787  17.997  1.00  0.00      B    H  
ATOM   4243  O   HOH B1409      28.488   4.373  23.202  1.00  0.00      B    O  
ATOM   4244  H1  HOH B1409      28.197   4.120  22.259  1.00  0.00      B    H  
ATOM   4245  H2  HOH B1409      27.766   4.027  23.846  1.00  0.00      B    H  
ATOM   4246  O   HOH B1410      11.125  18.273  30.067  1.00  0.00      B    O  
ATOM   4247  H1  HOH B1410      11.147  18.376  29.060  1.00  0.00      B    H  
ATOM   4248  H2  HOH B1410      11.277  17.262  30.249  1.00  0.00      B    H  
ATOM   4249  O   HOH B1411       5.633  32.618  30.730  1.00  0.00      B    O  
ATOM   4250  H1  HOH B1411       6.449  32.047  30.616  1.00  0.00      B    H  
ATOM   4251  H2  HOH B1411       5.473  32.851  31.729  1.00  0.00      B    H  
ATOM   4252  O   HOH B1412      25.809  28.375  11.206  1.00  0.00      B    O  
ATOM   4253  H1  HOH B1412      24.909  28.156  11.680  1.00  0.00      B    H  
ATOM   4254  H2  HOH B1412      25.731  29.325  10.928  1.00  0.00      B    H  
ATOM   4255  O   HOH B1413      33.308  22.798  27.024  1.00  0.00      B    O  
ATOM   4256  H1  HOH B1413      33.071  22.873  28.050  1.00  0.00      B    H  
ATOM   4257  H2  HOH B1413      33.362  21.814  26.836  1.00  0.00      B    H  
ATOM   4258  O   HOH B1414      18.597  26.035  31.759  1.00  0.00      B    O  
ATOM   4259  H1  HOH B1414      18.681  26.365  32.731  1.00  0.00      B    H  
ATOM   4260  H2  HOH B1414      17.802  25.402  31.719  1.00  0.00      B    H  
ATOM   4261  O   HOH B1415      37.641  37.614  12.552  1.00  0.00      B    O  
ATOM   4262  H1  HOH B1415      38.323  38.337  12.509  1.00  0.00      B    H  
ATOM   4263  H2  HOH B1415      36.928  37.887  11.985  1.00  0.00      B    H  
ATOM   4264  O   HOH B1416      31.049  29.896  17.976  1.00  0.00      B    O  
ATOM   4265  H1  HOH B1416      31.627  30.120  17.159  1.00  0.00      B    H  
ATOM   4266  H2  HOH B1416      30.127  29.542  17.641  1.00  0.00      B    H  
ATOM   4267  O   HOH B1417      29.417  10.280  23.247  1.00  0.00      B    O  
ATOM   4268  H1  HOH B1417      29.139   9.295  23.196  1.00  0.00      B    H  
ATOM   4269  H2  HOH B1417      30.448  10.286  23.125  1.00  0.00      B    H  
ATOM   4270  O   HOH B1418      23.599  13.892   3.224  1.00  0.00      B    O  
ATOM   4271  H1  HOH B1418      23.795  14.042   2.233  1.00  0.00      B    H  
ATOM   4272  H2  HOH B1418      24.101  14.653   3.747  1.00  0.00      B    H  
ATOM   4273  O   HOH B1419      34.817  39.048  32.351  1.00  0.00      B    O  
ATOM   4274  H1  HOH B1419      34.923  39.330  33.376  1.00  0.00      B    H  
ATOM   4275  H2  HOH B1419      34.245  38.187  32.419  1.00  0.00      B    H  
ATOM   4276  O   HOH B1420      19.326   5.967   7.833  1.00  0.00      B    O  
ATOM   4277  H1  HOH B1420      19.704   6.888   7.588  1.00  0.00      B    H  
ATOM   4278  H2  HOH B1420      19.579   5.332   7.114  1.00  0.00      B    H  
ATOM   4279  O   HOH B1421      20.996  25.318   6.189  1.00  0.00      B    O  
ATOM   4280  H1  HOH B1421      21.461  25.411   5.256  1.00  0.00      B    H  
ATOM   4281  H2  HOH B1421      21.715  25.090   6.893  1.00  0.00      B    H  
ATOM   4282  O   HOH B1422      20.887   1.456  11.307  1.00  0.00      B    O  
ATOM   4283  H1  HOH B1422      20.853   0.448  11.342  1.00  0.00      B    H  
ATOM   4284  H2  HOH B1422      19.917   1.886  11.444  1.00  0.00      B    H  
ATOM   4285  O   HOH B1423       9.188  34.824   8.168  1.00  0.00      B    O  
ATOM   4286  H1  HOH B1423       9.530  34.461   7.274  1.00  0.00      B    H  
ATOM   4287  H2  HOH B1423       9.826  35.563   8.441  1.00  0.00      B    H  
ATOM   4288  O   HOH B1424       0.036  20.346  14.614  1.00  0.00      B    O  
ATOM   4289  H1  HOH B1424       0.083  19.322  14.786  1.00  0.00      B    H  
ATOM   4290  H2  HOH B1424       0.994  20.656  14.374  1.00  0.00      B    H  
ATOM   4291  O   HOH B1425      28.413  14.385  13.272  1.00  0.00      B    O  
ATOM   4292  H1  HOH B1425      28.277  15.072  14.051  1.00  0.00      B    H  
ATOM   4293  H2  HOH B1425      28.493  13.447  13.707  1.00  0.00      B    H  
ATOM   4294  O   HOH B1426      11.006  18.075  36.815  1.00  0.00      B    O  
ATOM   4295  H1  HOH B1426      10.109  17.721  36.386  1.00  0.00      B    H  
ATOM   4296  H2  HOH B1426      11.554  18.668  36.189  1.00  0.00      B    H  
ATOM   4297  O   HOH B1427       6.475   2.835   4.530  1.00  0.00      B    O  
ATOM   4298  H1  HOH B1427       7.328   2.690   3.916  1.00  0.00      B    H  
ATOM   4299  H2  HOH B1427       6.258   3.812   4.498  1.00  0.00      B    H  
ATOM   4300  O   HOH B1428      18.280  28.177  13.633  1.00  0.00      B    O  
ATOM   4301  H1  HOH B1428      18.399  27.361  14.257  1.00  0.00      B    H  
ATOM   4302  H2  HOH B1428      19.233  28.582  13.586  1.00  0.00      B    H  
ATOM   4303  O   HOH B1429      38.587  32.951  25.011  1.00  0.00      B    O  
ATOM   4304  H1  HOH B1429      39.413  33.454  24.671  1.00  0.00      B    H  
ATOM   4305  H2  HOH B1429      38.879  32.468  25.800  1.00  0.00      B    H  
ATOM   4306  O   HOH B1430       9.769  34.691  21.260  1.00  0.00      B    O  
ATOM   4307  H1  HOH B1430       9.040  34.538  20.599  1.00  0.00      B    H  
ATOM   4308  H2  HOH B1430      10.507  34.035  21.169  1.00  0.00      B    H  
ATOM   4309  O   HOH B1431      11.171   2.051  17.133  1.00  0.00      B    O  
ATOM   4310  H1  HOH B1431      10.754   1.787  18.050  1.00  0.00      B    H  
ATOM   4311  H2  HOH B1431      11.790   1.259  16.858  1.00  0.00      B    H  
ATOM   4312  O   HOH B1432      27.948  27.861  37.140  1.00  0.00      B    O  
ATOM   4313  H1  HOH B1432      27.843  28.050  38.181  1.00  0.00      B    H  
ATOM   4314  H2  HOH B1432      27.824  26.876  36.955  1.00  0.00      B    H  
ATOM   4315  O   HOH B1433      28.308   0.179  37.050  1.00  0.00      B    O  
ATOM   4316  H1  HOH B1433      28.514  -0.123  36.135  1.00  0.00      B    H  
ATOM   4317  H2  HOH B1433      27.394   0.605  37.030  1.00  0.00      B    H  
ATOM   4318  O   HOH B1434      28.130  14.745  18.917  1.00  0.00      B    O  
ATOM   4319  H1  HOH B1434      28.536  14.913  19.798  1.00  0.00      B    H  
ATOM   4320  H2  HOH B1434      27.139  14.399  18.953  1.00  0.00      B    H  
ATOM   4321  O   HOH B1435      36.338   8.631  30.124  1.00  0.00      B    O  
ATOM   4322  H1  HOH B1435      35.527   8.740  30.807  1.00  0.00      B    H  
ATOM   4323  H2  HOH B1435      37.119   9.095  30.552  1.00  0.00      B    H  
ATOM   4324  O   HOH B1436      36.107  33.620   8.382  1.00  0.00      B    O  
ATOM   4325  H1  HOH B1436      35.538  33.175   9.093  1.00  0.00      B    H  
ATOM   4326  H2  HOH B1436      36.648  32.894   7.913  1.00  0.00      B    H  
ATOM   4327  O   HOH B1437      15.595  16.373  38.274  1.00  0.00      B    O  
ATOM   4328  H1  HOH B1437      16.568  16.203  38.554  1.00  0.00      B    H  
ATOM   4329  H2  HOH B1437      15.068  15.882  38.975  1.00  0.00      B    H  
ATOM   4330  O   HOH B1438      35.780  35.440   2.506  1.00  0.00      B    O  
ATOM   4331  H1  HOH B1438      36.045  36.257   1.956  1.00  0.00      B    H  
ATOM   4332  H2  HOH B1438      36.096  34.590   2.045  1.00  0.00      B    H  
ATOM   4333  O   HOH B1439      28.670  39.414  12.637  1.00  0.00      B    O  
ATOM   4334  H1  HOH B1439      28.046  38.654  12.538  1.00  0.00      B    H  
ATOM   4335  H2  HOH B1439      29.584  39.172  12.388  1.00  0.00      B    H  
ATOM   4336  O   HOH B1440       1.286  15.536   5.424  1.00  0.00      B    O  
ATOM   4337  H1  HOH B1440       1.368  16.446   5.789  1.00  0.00      B    H  
ATOM   4338  H2  HOH B1440       0.775  14.980   6.080  1.00  0.00      B    H  
ATOM   4339  O   HOH B1441       0.821  30.971   4.819  1.00  0.00      B    O  
ATOM   4340  H1  HOH B1441       0.467  31.047   5.736  1.00  0.00      B    H  
ATOM   4341  H2  HOH B1441       1.753  30.673   4.978  1.00  0.00      B    H  
ATOM   4342  O   HOH B1442      32.380  19.250  29.120  1.00  0.00      B    O  
ATOM   4343  H1  HOH B1442      32.819  19.309  28.180  1.00  0.00      B    H  
ATOM   4344  H2  HOH B1442      31.590  19.823  29.109  1.00  0.00      B    H  
ATOM   4345  O   HOH B1443      15.530  13.514   0.143  1.00  0.00      B    O  
ATOM   4346  H1  HOH B1443      15.645  12.651   0.686  1.00  0.00      B    H  
ATOM   4347  H2  HOH B1443      16.461  13.956   0.071  1.00  0.00      B    H  
ATOM   4348  O   HOH B1444      37.290   5.734  34.378  1.00  0.00      B    O  
ATOM   4349  H1  HOH B1444      36.327   5.489  34.699  1.00  0.00      B    H  
ATOM   4350  H2  HOH B1444      37.276   5.756  33.396  1.00  0.00      B    H  
ATOM   4351  O   HOH B1445       4.954  21.595  32.104  1.00  0.00      B    O  
ATOM   4352  H1  HOH B1445       4.488  21.828  31.256  1.00  0.00      B    H  
ATOM   4353  H2  HOH B1445       5.798  21.141  31.883  1.00  0.00      B    H  
ATOM   4354  O   HOH B1446       2.092   9.608   3.333  1.00  0.00      B    O  
ATOM   4355  H1  HOH B1446       2.106   8.773   3.892  1.00  0.00      B    H  
ATOM   4356  H2  HOH B1446       3.007   9.968   3.136  1.00  0.00      B    H  
ATOM   4357  O   HOH B1447      11.836  32.980  21.113  1.00  0.00      B    O  
ATOM   4358  H1  HOH B1447      11.309  32.614  21.813  1.00  0.00      B    H  
ATOM   4359  H2  HOH B1447      12.669  32.394  20.984  1.00  0.00      B    H  
ATOM   4360  O   HOH B1448       2.421  10.150   6.759  1.00  0.00      B    O  
ATOM   4361  H1  HOH B1448       3.352  10.245   7.266  1.00  0.00      B    H  
ATOM   4362  H2  HOH B1448       2.549   9.371   6.089  1.00  0.00      B    H  
ATOM   4363  O   HOH B1449       5.561  29.810  16.037  1.00  0.00      B    O  
ATOM   4364  H1  HOH B1449       5.750  29.035  16.696  1.00  0.00      B    H  
ATOM   4365  H2  HOH B1449       5.001  29.447  15.344  1.00  0.00      B    H  
ATOM   4366  O   HOH B1450       8.332  28.451  35.077  1.00  0.00      B    O  
ATOM   4367  H1  HOH B1450       7.885  29.242  34.602  1.00  0.00      B    H  
ATOM   4368  H2  HOH B1450       9.290  28.524  34.792  1.00  0.00      B    H  
ATOM   4369  O   HOH B1451      38.334  12.990  31.646  1.00  0.00      B    O  
ATOM   4370  H1  HOH B1451      38.916  13.686  32.120  1.00  0.00      B    H  
ATOM   4371  H2  HOH B1451      37.861  13.459  30.869  1.00  0.00      B    H  
ATOM   4372  O   HOH B1452      20.651  33.042  36.647  1.00  0.00      B    O  
ATOM   4373  H1  HOH B1452      21.098  32.629  35.794  1.00  0.00      B    H  
ATOM   4374  H2  HOH B1452      20.609  32.323  37.264  1.00  0.00      B    H  
ATOM   4375  O   HOH B1453      18.708  32.256   1.745  1.00  0.00      B    O  
ATOM   4376  H1  HOH B1453      18.162  31.902   2.447  1.00  0.00      B    H  
ATOM   4377  H2  HOH B1453      18.571  33.232   1.769  1.00  0.00      B    H  
ATOM   4378  O   HOH B1454       8.293  15.189  10.597  1.00  0.00      B    O  
ATOM   4379  H1  HOH B1454       8.170  16.193  10.539  1.00  0.00      B    H  
ATOM   4380  H2  HOH B1454       7.941  14.743   9.806  1.00  0.00      B    H  
ATOM   4381  O   HOH B1455       8.238  31.753  30.984  1.00  0.00      B    O  
ATOM   4382  H1  HOH B1455       8.469  31.999  30.056  1.00  0.00      B    H  
ATOM   4383  H2  HOH B1455       8.893  31.069  31.302  1.00  0.00      B    H  
ATOM   4384  O   HOH B1456      31.881   9.117  30.040  1.00  0.00      B    O  
ATOM   4385  H1  HOH B1456      31.919   9.162  31.049  1.00  0.00      B    H  
ATOM   4386  H2  HOH B1456      31.731   8.121  29.861  1.00  0.00      B    H  
ATOM   4387  O   HOH B1457      38.723  33.316  12.685  1.00  0.00      B    O  
ATOM   4388  H1  HOH B1457      38.637  32.567  13.361  1.00  0.00      B    H  
ATOM   4389  H2  HOH B1457      38.192  34.077  13.013  1.00  0.00      B    H  
ATOM   4390  O   HOH B1458      36.064  26.962  35.699  1.00  0.00      B    O  
ATOM   4391  H1  HOH B1458      36.273  27.991  35.560  1.00  0.00      B    H  
ATOM   4392  H2  HOH B1458      36.077  26.541  34.782  1.00  0.00      B    H  
ATOM   4393  O   HOH B1459      29.479  37.235  29.909  1.00  0.00      B    O  
ATOM   4394  H1  HOH B1459      28.524  37.215  30.433  1.00  0.00      B    H  
ATOM   4395  H2  HOH B1459      29.246  36.949  28.967  1.00  0.00      B    H  
ATOM   4396  O   HOH B1460      26.738  21.895  23.021  1.00  0.00      B    O  
ATOM   4397  H1  HOH B1460      27.404  22.050  22.317  1.00  0.00      B    H  
ATOM   4398  H2  HOH B1460      26.036  21.299  22.679  1.00  0.00      B    H  
ATOM   4399  O   HOH B1461      18.679  35.594   6.263  1.00  0.00      B    O  
ATOM   4400  H1  HOH B1461      19.146  36.510   6.383  1.00  0.00      B    H  
ATOM   4401  H2  HOH B1461      17.644  35.787   6.315  1.00  0.00      B    H  
ATOM   4402  O   HOH B1462      26.405   4.433  16.257  1.00  0.00      B    O  
ATOM   4403  H1  HOH B1462      26.641   3.897  15.386  1.00  0.00      B    H  
ATOM   4404  H2  HOH B1462      27.338   4.736  16.644  1.00  0.00      B    H  
ATOM   4405  O   HOH B1463      30.411   6.901  38.278  1.00  0.00      B    O  
ATOM   4406  H1  HOH B1463      29.766   6.780  37.464  1.00  0.00      B    H  
ATOM   4407  H2  HOH B1463      30.451   6.042  38.797  1.00  0.00      B    H  
ATOM   4408  O   HOH B1464      -0.109  28.613  20.431  1.00  0.00      B    O  
ATOM   4409  H1  HOH B1464      -0.216  29.541  20.794  1.00  0.00      B    H  
ATOM   4410  H2  HOH B1464       0.430  28.614  19.609  1.00  0.00      B    H  
ATOM   4411  O   HOH B1465      20.395  30.028  25.165  1.00  0.00      B    O  
ATOM   4412  H1  HOH B1465      20.992  29.242  25.076  1.00  0.00      B    H  
ATOM   4413  H2  HOH B1465      19.474  29.648  25.105  1.00  0.00      B    H  
ATOM   4414  O   HOH B1466       1.555  22.238  27.818  1.00  0.00      B    O  
ATOM   4415  H1  HOH B1466       0.918  21.772  28.439  1.00  0.00      B    H  
ATOM   4416  H2  HOH B1466       1.264  22.038  26.891  1.00  0.00      B    H  
ATOM   4417  O   HOH B1467      15.318   8.548   7.725  1.00  0.00      B    O  
ATOM   4418  H1  HOH B1467      14.730   9.371   7.612  1.00  0.00      B    H  
ATOM   4419  H2  HOH B1467      14.857   8.058   8.502  1.00  0.00      B    H  
ATOM   4420  O   HOH B1468      12.445  39.048   6.108  1.00  0.00      B    O  
ATOM   4421  H1  HOH B1468      11.542  38.845   6.605  1.00  0.00      B    H  
ATOM   4422  H2  HOH B1468      13.190  39.349   6.802  1.00  0.00      B    H  
ATOM   4423  O   HOH B1469      28.696  17.557   9.144  1.00  0.00      B    O  
ATOM   4424  H1  HOH B1469      28.320  16.995   9.916  1.00  0.00      B    H  
ATOM   4425  H2  HOH B1469      28.460  17.060   8.321  1.00  0.00      B    H  
ATOM   4426  O   HOH B1470      34.647  24.252  32.505  1.00  0.00      B    O  
ATOM   4427  H1  HOH B1470      35.137  25.061  32.813  1.00  0.00      B    H  
ATOM   4428  H2  HOH B1470      35.308  23.466  32.681  1.00  0.00      B    H  
ATOM   4429  O   HOH B1471      25.414  21.863   0.875  1.00  0.00      B    O  
ATOM   4430  H1  HOH B1471      26.359  22.213   1.212  1.00  0.00      B    H  
ATOM   4431  H2  HOH B1471      25.611  21.305   0.065  1.00  0.00      B    H  
ATOM   4432  O   HOH B1472       7.930  23.817  27.375  1.00  0.00      B    O  
ATOM   4433  H1  HOH B1472       8.183  22.838  27.124  1.00  0.00      B    H  
ATOM   4434  H2  HOH B1472       7.002  23.995  27.046  1.00  0.00      B    H  
ATOM   4435  O   HOH B1473      27.838   1.431  10.374  1.00  0.00      B    O  
ATOM   4436  H1  HOH B1473      28.209   1.111  11.224  1.00  0.00      B    H  
ATOM   4437  H2  HOH B1473      28.256   2.367  10.211  1.00  0.00      B    H  
ATOM   4438  O   HOH B1474      23.896   4.079  25.526  1.00  0.00      B    O  
ATOM   4439  H1  HOH B1474      23.282   3.422  25.870  1.00  0.00      B    H  
ATOM   4440  H2  HOH B1474      23.527   4.468  24.660  1.00  0.00      B    H  
ATOM   4441  O   HOH B1475      36.555  32.671  32.296  1.00  0.00      B    O  
ATOM   4442  H1  HOH B1475      36.852  33.321  32.998  1.00  0.00      B    H  
ATOM   4443  H2  HOH B1475      37.285  32.129  31.959  1.00  0.00      B    H  
ATOM   4444  O   HOH B1476      35.291   5.194  18.079  1.00  0.00      B    O  
ATOM   4445  H1  HOH B1476      35.587   4.984  19.001  1.00  0.00      B    H  
ATOM   4446  H2  HOH B1476      34.916   6.146  17.991  1.00  0.00      B    H  
ATOM   4447  O   HOH B1477      13.961   4.305  20.535  1.00  0.00      B    O  
ATOM   4448  H1  HOH B1477      14.574   3.982  19.785  1.00  0.00      B    H  
ATOM   4449  H2  HOH B1477      13.708   5.276  20.355  1.00  0.00      B    H  
ATOM   4450  O   HOH B1478      32.947  11.491   4.726  1.00  0.00      B    O  
ATOM   4451  H1  HOH B1478      33.095  12.087   3.939  1.00  0.00      B    H  
ATOM   4452  H2  HOH B1478      33.265  10.573   4.554  1.00  0.00      B    H  
ATOM   4453  O   HOH B1479      36.799  15.698  38.966  1.00  0.00      B    O  
ATOM   4454  H1  HOH B1479      36.754  16.590  38.522  1.00  0.00      B    H  
ATOM   4455  H2  HOH B1479      36.111  15.011  38.530  1.00  0.00      B    H  
ATOM   4456  O   HOH B1480       5.958   9.352  23.824  1.00  0.00      B    O  
ATOM   4457  H1  HOH B1480       5.891   9.646  24.808  1.00  0.00      B    H  
ATOM   4458  H2  HOH B1480       6.204  10.169  23.255  1.00  0.00      B    H  
ATOM   4459  O   HOH B1481      11.665  37.063  28.581  1.00  0.00      B    O  
ATOM   4460  H1  HOH B1481      11.522  37.684  29.319  1.00  0.00      B    H  
ATOM   4461  H2  HOH B1481      11.528  36.131  28.964  1.00  0.00      B    H  
ATOM   4462  O   HOH B1482       5.841   4.260  12.454  1.00  0.00      B    O  
ATOM   4463  H1  HOH B1482       5.867   3.273  12.422  1.00  0.00      B    H  
ATOM   4464  H2  HOH B1482       6.485   4.594  13.152  1.00  0.00      B    H  
ATOM   4465  O   HOH B1483      26.735  22.143  13.037  1.00  0.00      B    O  
ATOM   4466  H1  HOH B1483      27.617  22.377  12.560  1.00  0.00      B    H  
ATOM   4467  H2  HOH B1483      26.976  21.397  13.662  1.00  0.00      B    H  
ATOM   4468  O   HOH B1484      32.660  24.319  15.169  1.00  0.00      B    O  
ATOM   4469  H1  HOH B1484      33.503  24.056  14.655  1.00  0.00      B    H  
ATOM   4470  H2  HOH B1484      31.978  23.553  14.955  1.00  0.00      B    H  
ATOM   4471  O   HOH B1485      22.709   6.296  37.882  1.00  0.00      B    O  
ATOM   4472  H1  HOH B1485      21.910   5.968  37.394  1.00  0.00      B    H  
ATOM   4473  H2  HOH B1485      22.919   5.579  38.474  1.00  0.00      B    H  
ATOM   4474  O   HOH B1486       5.066  25.224  30.018  1.00  0.00      B    O  
ATOM   4475  H1  HOH B1486       5.809  25.114  29.360  1.00  0.00      B    H  
ATOM   4476  H2  HOH B1486       5.363  24.731  30.819  1.00  0.00      B    H  
ATOM   4477  O   HOH B1487      10.176   5.712  13.257  1.00  0.00      B    O  
ATOM   4478  H1  HOH B1487      10.307   6.604  12.805  1.00  0.00      B    H  
ATOM   4479  H2  HOH B1487       9.211   5.372  13.031  1.00  0.00      B    H  
ATOM   4480  O   HOH B1488       7.833  18.745  20.694  1.00  0.00      B    O  
ATOM   4481  H1  HOH B1488       6.957  19.238  20.934  1.00  0.00      B    H  
ATOM   4482  H2  HOH B1488       7.557  17.803  20.364  1.00  0.00      B    H  
ATOM   4483  O   HOH B1489      23.750  35.031  19.537  1.00  0.00      B    O  
ATOM   4484  H1  HOH B1489      24.267  35.343  18.696  1.00  0.00      B    H  
ATOM   4485  H2  HOH B1489      24.177  34.138  19.847  1.00  0.00      B    H  
ATOM   4486  O   HOH B1490      20.555  36.468  28.193  1.00  0.00      B    O  
ATOM   4487  H1  HOH B1490      20.510  37.137  27.459  1.00  0.00      B    H  
ATOM   4488  H2  HOH B1490      21.152  35.732  27.847  1.00  0.00      B    H  
ATOM   4489  O   HOH B1491      25.455  38.487  38.793  1.00  0.00      B    O  
ATOM   4490  H1  HOH B1491      25.260  37.955  39.638  1.00  0.00      B    H  
ATOM   4491  H2  HOH B1491      26.095  37.909  38.325  1.00  0.00      B    H  
ATOM   4492  O   HOH B1492      12.795  36.579  19.253  1.00  0.00      B    O  
ATOM   4493  H1  HOH B1492      12.983  36.398  20.263  1.00  0.00      B    H  
ATOM   4494  H2  HOH B1492      13.271  35.793  18.726  1.00  0.00      B    H  
ATOM   4495  O   HOH B1493      26.092   0.357  29.126  1.00  0.00      B    O  
ATOM   4496  H1  HOH B1493      26.888   0.927  28.936  1.00  0.00      B    H  
ATOM   4497  H2  HOH B1493      25.497   0.357  28.262  1.00  0.00      B    H  
ATOM   4498  O   HOH B1494      22.267  29.642  37.829  1.00  0.00      B    O  
ATOM   4499  H1  HOH B1494      21.439  30.095  38.252  1.00  0.00      B    H  
ATOM   4500  H2  HOH B1494      23.014  30.183  38.103  1.00  0.00      B    H  
ATOM   4501  O   HOH B1495      37.745  34.730  34.281  1.00  0.00      B    O  
ATOM   4502  H1  HOH B1495      38.226  35.524  34.693  1.00  0.00      B    H  
ATOM   4503  H2  HOH B1495      37.779  33.994  34.984  1.00  0.00      B    H  
ATOM   4504  O   HOH B1496       1.799  38.501  24.326  1.00  0.00      B    O  
ATOM   4505  H1  HOH B1496       1.945  39.130  23.530  1.00  0.00      B    H  
ATOM   4506  H2  HOH B1496       1.226  37.760  23.941  1.00  0.00      B    H  
ATOM   4507  O   HOH B1497      13.968  32.812  35.045  1.00  0.00      B    O  
ATOM   4508  H1  HOH B1497      14.577  32.677  35.873  1.00  0.00      B    H  
ATOM   4509  H2  HOH B1497      14.480  32.444  34.247  1.00  0.00      B    H  
ATOM   4510  O   HOH B1498      36.779  29.552  35.018  1.00  0.00      B    O  
ATOM   4511  H1  HOH B1498      36.434  30.328  35.578  1.00  0.00      B    H  
ATOM   4512  H2  HOH B1498      36.766  29.807  34.038  1.00  0.00      B    H  
ATOM   4513  O   HOH B1499      22.159   0.869  28.268  1.00  0.00      B    O  
ATOM   4514  H1  HOH B1499      22.455  -0.072  28.103  1.00  0.00      B    H  
ATOM   4515  H2  HOH B1499      22.028   1.338  27.344  1.00  0.00      B    H  
ATOM   4516  O   HOH B1500      38.736  13.700  16.089  1.00  0.00      B    O  
ATOM   4517  H1  HOH B1500      38.111  14.369  15.639  1.00  0.00      B    H  
ATOM   4518  H2  HOH B1500      38.426  12.812  15.821  1.00  0.00      B    H  
ATOM   4519  O   HOH B1501      18.062  15.556   0.199  1.00  0.00      B    O  
ATOM   4520  H1  HOH B1501      18.244  14.802   0.808  1.00  0.00      B    H  
ATOM   4521  H2  HOH B1501      18.811  16.270   0.298  1.00  0.00      B    H  
ATOM   4522  O   HOH B1502      25.205   4.180   2.227  1.00  0.00      B    O  
ATOM   4523  H1  HOH B1502      24.355   4.399   1.664  1.00  0.00      B    H  
ATOM   4524  H2  HOH B1502      26.017   4.195   1.673  1.00  0.00      B    H  
ATOM   4525  O   HOH B1503       8.495  15.539   1.985  1.00  0.00      B    O  
ATOM   4526  H1  HOH B1503       7.826  15.837   1.312  1.00  0.00      B    H  
ATOM   4527  H2  HOH B1503       9.431  15.837   1.708  1.00  0.00      B    H  
ATOM   4528  O   HOH B1504      37.625  31.187  14.585  1.00  0.00      B    O  
ATOM   4529  H1  HOH B1504      36.785  31.769  14.760  1.00  0.00      B    H  
ATOM   4530  H2  HOH B1504      38.237  31.336  15.411  1.00  0.00      B    H  
ATOM   4531  O   HOH B1505       5.778  18.267   2.953  1.00  0.00      B    O  
ATOM   4532  H1  HOH B1505       5.170  18.966   3.261  1.00  0.00      B    H  
ATOM   4533  H2  HOH B1505       5.198  17.714   2.351  1.00  0.00      B    H  
ATOM   4534  O   HOH B1506       5.354  31.724  10.765  1.00  0.00      B    O  
ATOM   4535  H1  HOH B1506       4.458  31.321  10.587  1.00  0.00      B    H  
ATOM   4536  H2  HOH B1506       5.302  32.481  11.427  1.00  0.00      B    H  
ATOM   4537  O   HOH B1507       6.547  24.109  32.560  1.00  0.00      B    O  
ATOM   4538  H1  HOH B1507       7.296  24.667  33.044  1.00  0.00      B    H  
ATOM   4539  H2  HOH B1507       6.908  23.711  31.735  1.00  0.00      B    H  
ATOM   4540  O   HOH B1508      19.492  10.775  22.241  1.00  0.00      B    O  
ATOM   4541  H1  HOH B1508      19.529  10.903  23.244  1.00  0.00      B    H  
ATOM   4542  H2  HOH B1508      20.434  10.955  21.921  1.00  0.00      B    H  
ATOM   4543  O   HOH B1509      10.667  13.004  30.346  1.00  0.00      B    O  
ATOM   4544  H1  HOH B1509      11.019  12.248  29.763  1.00  0.00      B    H  
ATOM   4545  H2  HOH B1509      11.129  12.943  31.243  1.00  0.00      B    H  
ATOM   4546  O   HOH B1510      33.376  24.398  10.437  1.00  0.00      B    O  
ATOM   4547  H1  HOH B1510      34.336  24.426  10.835  1.00  0.00      B    H  
ATOM   4548  H2  HOH B1510      33.350  25.085   9.679  1.00  0.00      B    H  
ATOM   4549  O   HOH B1511      19.710  10.886  32.400  1.00  0.00      B    O  
ATOM   4550  H1  HOH B1511      19.006  10.405  31.882  1.00  0.00      B    H  
ATOM   4551  H2  HOH B1511      20.550  10.764  31.877  1.00  0.00      B    H  
ATOM   4552  O   HOH B1512      18.692   2.217   3.098  1.00  0.00      B    O  
ATOM   4553  H1  HOH B1512      18.591   3.035   2.536  1.00  0.00      B    H  
ATOM   4554  H2  HOH B1512      19.317   1.627   2.572  1.00  0.00      B    H  
ATOM   4555  O   HOH B1513      18.353  29.591  33.052  1.00  0.00      B    O  
ATOM   4556  H1  HOH B1513      17.674  29.852  32.323  1.00  0.00      B    H  
ATOM   4557  H2  HOH B1513      19.198  29.312  32.573  1.00  0.00      B    H  
ATOM   4558  O   HOH B1514      31.087  19.693  13.688  1.00  0.00      B    O  
ATOM   4559  H1  HOH B1514      31.612  19.084  13.067  1.00  0.00      B    H  
ATOM   4560  H2  HOH B1514      31.606  19.711  14.565  1.00  0.00      B    H  
ATOM   4561  O   HOH B1515      33.882  36.350  25.918  1.00  0.00      B    O  
ATOM   4562  H1  HOH B1515      34.735  35.740  25.969  1.00  0.00      B    H  
ATOM   4563  H2  HOH B1515      34.086  37.038  26.655  1.00  0.00      B    H  
ATOM   4564  O   HOH B1516      22.808  30.879  21.102  1.00  0.00      B    O  
ATOM   4565  H1  HOH B1516      22.557  31.102  22.092  1.00  0.00      B    H  
ATOM   4566  H2  HOH B1516      23.180  29.920  21.095  1.00  0.00      B    H  
ATOM   4567  O   HOH B1517       9.717   4.349  21.849  1.00  0.00      B    O  
ATOM   4568  H1  HOH B1517       9.424   3.577  22.502  1.00  0.00      B    H  
ATOM   4569  H2  HOH B1517       9.016   4.281  21.091  1.00  0.00      B    H  
ATOM   4570  O   HOH B1518      31.559  18.652  21.669  1.00  0.00      B    O  
ATOM   4571  H1  HOH B1518      31.947  19.016  20.754  1.00  0.00      B    H  
ATOM   4572  H2  HOH B1518      32.237  18.070  22.172  1.00  0.00      B    H  
ATOM   4573  O   HOH B1519       2.089  20.189  37.997  1.00  0.00      B    O  
ATOM   4574  H1  HOH B1519       2.939  20.404  38.504  1.00  0.00      B    H  
ATOM   4575  H2  HOH B1519       1.552  19.439  38.530  1.00  0.00      B    H  
ATOM   4576  O   HOH B1520      36.785   5.928  15.972  1.00  0.00      B    O  
ATOM   4577  H1  HOH B1520      36.352   5.688  16.826  1.00  0.00      B    H  
ATOM   4578  H2  HOH B1520      37.040   6.894  16.001  1.00  0.00      B    H  
ATOM   4579  O   HOH B1521       3.338  26.720  26.060  1.00  0.00      B    O  
ATOM   4580  H1  HOH B1521       2.495  26.202  26.105  1.00  0.00      B    H  
ATOM   4581  H2  HOH B1521       4.067  26.027  26.025  1.00  0.00      B    H  
ATOM   4582  O   HOH B1522      22.019  38.183  21.665  1.00  0.00      B    O  
ATOM   4583  H1  HOH B1522      21.919  39.194  21.479  1.00  0.00      B    H  
ATOM   4584  H2  HOH B1522      21.244  37.644  21.225  1.00  0.00      B    H  
ATOM   4585  O   HOH B1523      25.103  36.845  24.311  1.00  0.00      B    O  
ATOM   4586  H1  HOH B1523      24.104  36.590  24.436  1.00  0.00      B    H  
ATOM   4587  H2  HOH B1523      25.606  36.573  25.182  1.00  0.00      B    H  
ATOM   4588  O   HOH B1524       1.010  29.298  11.229  1.00  0.00      B    O  
ATOM   4589  H1  HOH B1524       0.810  28.282  11.350  1.00  0.00      B    H  
ATOM   4590  H2  HOH B1524       1.095  29.736  12.150  1.00  0.00      B    H  
ATOM   4591  O   HOH B1525      30.805  23.697  11.646  1.00  0.00      B    O  
ATOM   4592  H1  HOH B1525      31.622  24.222  11.249  1.00  0.00      B    H  
ATOM   4593  H2  HOH B1525      30.070  24.353  11.894  1.00  0.00      B    H  
ATOM   4594  O   HOH B1526       5.649  31.680  25.485  1.00  0.00      B    O  
ATOM   4595  H1  HOH B1526       5.245  32.562  25.803  1.00  0.00      B    H  
ATOM   4596  H2  HOH B1526       5.167  30.935  25.904  1.00  0.00      B    H  
ATOM   4597  O   HOH B1527       7.114   3.737  24.283  1.00  0.00      B    O  
ATOM   4598  H1  HOH B1527       6.179   4.167  24.329  1.00  0.00      B    H  
ATOM   4599  H2  HOH B1527       7.015   2.892  23.763  1.00  0.00      B    H  
ATOM   4600  O   HOH B1528      19.905  33.770  20.445  1.00  0.00      B    O  
ATOM   4601  H1  HOH B1528      20.545  34.394  20.964  1.00  0.00      B    H  
ATOM   4602  H2  HOH B1528      19.738  32.896  21.020  1.00  0.00      B    H  
ATOM   4603  O   HOH B1529      32.905   5.827   0.244  1.00  0.00      B    O  
ATOM   4604  H1  HOH B1529      32.287   6.021   1.016  1.00  0.00      B    H  
ATOM   4605  H2  HOH B1529      33.590   5.157   0.580  1.00  0.00      B    H  
ATOM   4606  O   HOH B1530      22.831  38.203  33.301  1.00  0.00      B    O  
ATOM   4607  H1  HOH B1530      22.006  38.217  33.860  1.00  0.00      B    H  
ATOM   4608  H2  HOH B1530      22.390  38.081  32.365  1.00  0.00      B    H  
ATOM   4609  O   HOH B1531      39.192   0.802  12.128  1.00  0.00      B    O  
ATOM   4610  H1  HOH B1531      39.286   0.968  13.129  1.00  0.00      B    H  
ATOM   4611  H2  HOH B1531      38.951   1.668  11.672  1.00  0.00      B    H  
ATOM   4612  O   HOH B1532       2.841   9.390  32.040  1.00  0.00      B    O  
ATOM   4613  H1  HOH B1532       3.459   9.396  32.928  1.00  0.00      B    H  
ATOM   4614  H2  HOH B1532       1.892   9.120  32.346  1.00  0.00      B    H  
ATOM   4615  O   HOH B1533      35.585  15.217  12.370  1.00  0.00      B    O  
ATOM   4616  H1  HOH B1533      34.898  15.715  11.834  1.00  0.00      B    H  
ATOM   4617  H2  HOH B1533      35.760  14.381  11.785  1.00  0.00      B    H  
ATOM   4618  O   HOH B1534       0.071  12.613  22.164  1.00  0.00      B    O  
ATOM   4619  H1  HOH B1534       0.530  13.059  22.959  1.00  0.00      B    H  
ATOM   4620  H2  HOH B1534       0.717  12.561  21.398  1.00  0.00      B    H  
ATOM   4621  O   HOH B1535      17.752  29.352  35.686  1.00  0.00      B    O  
ATOM   4622  H1  HOH B1535      17.753  29.324  34.638  1.00  0.00      B    H  
ATOM   4623  H2  HOH B1535      16.897  28.987  36.044  1.00  0.00      B    H  
ATOM   4624  O   HOH B1536      16.218  24.582  31.776  1.00  0.00      B    O  
ATOM   4625  H1  HOH B1536      16.312  24.936  32.712  1.00  0.00      B    H  
ATOM   4626  H2  HOH B1536      15.753  23.647  31.854  1.00  0.00      B    H  
ATOM   4627  O   HOH B1537      16.155  34.544  36.697  1.00  0.00      B    O  
ATOM   4628  H1  HOH B1537      15.616  35.166  36.139  1.00  0.00      B    H  
ATOM   4629  H2  HOH B1537      15.606  34.346  37.503  1.00  0.00      B    H  
ATOM   4630  O   HOH B1538      28.586  38.241   2.498  1.00  0.00      B    O  
ATOM   4631  H1  HOH B1538      27.690  37.859   2.234  1.00  0.00      B    H  
ATOM   4632  H2  HOH B1538      28.997  38.683   1.669  1.00  0.00      B    H  
ATOM   4633  O   HOH B1539       1.205   5.468  31.286  1.00  0.00      B    O  
ATOM   4634  H1  HOH B1539       0.193   5.299  31.113  1.00  0.00      B    H  
ATOM   4635  H2  HOH B1539       1.376   5.222  32.280  1.00  0.00      B    H  
ATOM   4636  O   HOH B1540      18.992  20.396  36.247  1.00  0.00      B    O  
ATOM   4637  H1  HOH B1540      19.460  21.205  35.829  1.00  0.00      B    H  
ATOM   4638  H2  HOH B1540      18.319  20.802  36.965  1.00  0.00      B    H  
ATOM   4639  O   HOH B1541      31.531   3.657  38.279  1.00  0.00      B    O  
ATOM   4640  H1  HOH B1541      31.985   4.505  38.623  1.00  0.00      B    H  
ATOM   4641  H2  HOH B1541      31.938   3.483  37.345  1.00  0.00      B    H  
ATOM   4642  O   HOH B1542      -0.286   7.567  20.066  1.00  0.00      B    O  
ATOM   4643  H1  HOH B1542      -0.056   6.846  19.337  1.00  0.00      B    H  
ATOM   4644  H2  HOH B1542       0.588   7.760  20.535  1.00  0.00      B    H  
ATOM   4645  O   HOH B1543       7.016  28.181   5.458  1.00  0.00      B    O  
ATOM   4646  H1  HOH B1543       6.924  28.481   6.430  1.00  0.00      B    H  
ATOM   4647  H2  HOH B1543       6.082  27.915   5.199  1.00  0.00      B    H  
ATOM   4648  O   HOH B1544       8.640  22.139  15.495  1.00  0.00      B    O  
ATOM   4649  H1  HOH B1544       8.537  21.656  16.389  1.00  0.00      B    H  
ATOM   4650  H2  HOH B1544       8.300  21.592  14.720  1.00  0.00      B    H  
ATOM   4651  O   HOH B1545      30.381  27.423   6.577  1.00  0.00      B    O  
ATOM   4652  H1  HOH B1545      29.393  27.126   6.779  1.00  0.00      B    H  
ATOM   4653  H2  HOH B1545      30.856  26.531   6.556  1.00  0.00      B    H  
ATOM   4654  O   HOH B1546      28.580   9.019  27.551  1.00  0.00      B    O  
ATOM   4655  H1  HOH B1546      28.598   8.527  28.424  1.00  0.00      B    H  
ATOM   4656  H2  HOH B1546      29.250   8.551  26.958  1.00  0.00      B    H  
ATOM   4657  O   HOH B1547      21.534  21.944  27.956  1.00  0.00      B    O  
ATOM   4658  H1  HOH B1547      22.048  22.860  28.005  1.00  0.00      B    H  
ATOM   4659  H2  HOH B1547      21.918  21.336  28.711  1.00  0.00      B    H  
ATOM   4660  O   HOH B1548      25.332  33.236  30.586  1.00  0.00      B    O  
ATOM   4661  H1  HOH B1548      25.332  32.222  30.276  1.00  0.00      B    H  
ATOM   4662  H2  HOH B1548      26.226  33.480  31.036  1.00  0.00      B    H  
ATOM   4663  O   HOH B1549       3.530   5.123   7.599  1.00  0.00      B    O  
ATOM   4664  H1  HOH B1549       3.206   4.462   6.888  1.00  0.00      B    H  
ATOM   4665  H2  HOH B1549       3.963   4.553   8.368  1.00  0.00      B    H  
ATOM   4666  O   HOH B1550      27.235  19.884  31.358  1.00  0.00      B    O  
ATOM   4667  H1  HOH B1550      26.407  19.554  31.799  1.00  0.00      B    H  
ATOM   4668  H2  HOH B1550      27.928  19.194  31.399  1.00  0.00      B    H  
ATOM   4669  O   HOH B1551      28.291   2.422  14.463  1.00  0.00      B    O  
ATOM   4670  H1  HOH B1551      28.620   1.709  13.865  1.00  0.00      B    H  
ATOM   4671  H2  HOH B1551      27.429   2.753  14.162  1.00  0.00      B    H  
ATOM   4672  O   HOH B1552      22.651  28.812  26.128  1.00  0.00      B    O  
ATOM   4673  H1  HOH B1552      21.931  29.289  26.694  1.00  0.00      B    H  
ATOM   4674  H2  HOH B1552      23.552  28.909  26.598  1.00  0.00      B    H  
ATOM   4675  O   HOH B1553      30.065   3.348  18.485  1.00  0.00      B    O  
ATOM   4676  H1  HOH B1553      31.023   3.357  18.208  1.00  0.00      B    H  
ATOM   4677  H2  HOH B1553      29.640   2.687  17.811  1.00  0.00      B    H  
ATOM   4678  O   HOH B1554      17.822  28.668  24.727  1.00  0.00      B    O  
ATOM   4679  H1  HOH B1554      17.564  27.714  24.392  1.00  0.00      B    H  
ATOM   4680  H2  HOH B1554      16.986  29.165  25.005  1.00  0.00      B    H  
ATOM   4681  O   HOH B1555      33.876  34.195   7.129  1.00  0.00      B    O  
ATOM   4682  H1  HOH B1555      33.985  33.872   6.198  1.00  0.00      B    H  
ATOM   4683  H2  HOH B1555      34.790  34.107   7.573  1.00  0.00      B    H  
ATOM   4684  O   HOH B1556      15.871  33.781  10.363  1.00  0.00      B    O  
ATOM   4685  H1  HOH B1556      16.726  33.269  10.624  1.00  0.00      B    H  
ATOM   4686  H2  HOH B1556      15.708  33.513   9.375  1.00  0.00      B    H  
ATOM   4687  O   HOH B1557      31.639  25.447  33.591  1.00  0.00      B    O  
ATOM   4688  H1  HOH B1557      32.323  26.028  33.154  1.00  0.00      B    H  
ATOM   4689  H2  HOH B1557      30.787  25.907  33.533  1.00  0.00      B    H  
ATOM   4690  O   HOH B1558      29.918  13.526  38.644  1.00  0.00      B    O  
ATOM   4691  H1  HOH B1558      30.527  12.786  38.316  1.00  0.00      B    H  
ATOM   4692  H2  HOH B1558      30.423  14.370  38.725  1.00  0.00      B    H  
ATOM   4693  O   HOH B1559      29.399  29.032  15.736  1.00  0.00      B    O  
ATOM   4694  H1  HOH B1559      28.723  28.608  15.145  1.00  0.00      B    H  
ATOM   4695  H2  HOH B1559      29.005  29.936  15.922  1.00  0.00      B    H  
ATOM   4696  O   HOH B1560      35.538   0.468  13.816  1.00  0.00      B    O  
ATOM   4697  H1  HOH B1560      36.314   1.120  13.677  1.00  0.00      B    H  
ATOM   4698  H2  HOH B1560      35.799  -0.155  14.565  1.00  0.00      B    H  
ATOM   4699  O   HOH B1561      25.306  31.234  24.789  1.00  0.00      B    O  
ATOM   4700  H1  HOH B1561      25.095  32.156  24.518  1.00  0.00      B    H  
ATOM   4701  H2  HOH B1561      24.741  30.627  24.154  1.00  0.00      B    H  
ATOM   4702  O   HOH B1562       8.518  34.673   0.129  1.00  0.00      B    O  
ATOM   4703  H1  HOH B1562       7.730  35.118   0.508  1.00  0.00      B    H  
ATOM   4704  H2  HOH B1562       9.230  35.395   0.316  1.00  0.00      B    H  
ATOM   4705  O   HOH B1563      29.048  31.897  22.950  1.00  0.00      B    O  
ATOM   4706  H1  HOH B1563      29.614  32.495  22.382  1.00  0.00      B    H  
ATOM   4707  H2  HOH B1563      29.677  31.157  23.267  1.00  0.00      B    H  
ATOM   4708  O   HOH B1564      28.568  31.797  18.676  1.00  0.00      B    O  
ATOM   4709  H1  HOH B1564      28.124  31.680  19.589  1.00  0.00      B    H  
ATOM   4710  H2  HOH B1564      28.862  32.727  18.579  1.00  0.00      B    H  
ATOM   4711  O   HOH B1565      35.212  13.222  29.894  1.00  0.00      B    O  
ATOM   4712  H1  HOH B1565      34.966  13.920  29.181  1.00  0.00      B    H  
ATOM   4713  H2  HOH B1565      34.539  12.437  29.803  1.00  0.00      B    H  
ATOM   4714  O   HOH B1566      18.741  23.837  26.163  1.00  0.00      B    O  
ATOM   4715  H1  HOH B1566      19.655  23.852  25.744  1.00  0.00      B    H  
ATOM   4716  H2  HOH B1566      18.634  22.995  26.775  1.00  0.00      B    H  
ATOM   4717  O   HOH B1567      25.198  11.813  28.662  1.00  0.00      B    O  
ATOM   4718  H1  HOH B1567      25.695  12.138  27.782  1.00  0.00      B    H  
ATOM   4719  H2  HOH B1567      25.896  11.616  29.373  1.00  0.00      B    H  
ATOM   4720  O   HOH B1568       3.450   3.232   1.556  1.00  0.00      B    O  
ATOM   4721  H1  HOH B1568       3.774   2.401   2.095  1.00  0.00      B    H  
ATOM   4722  H2  HOH B1568       3.594   4.054   2.136  1.00  0.00      B    H  
ATOM   4723  O   HOH B1569      29.062  16.955  17.570  1.00  0.00      B    O  
ATOM   4724  H1  HOH B1569      28.739  17.754  18.159  1.00  0.00      B    H  
ATOM   4725  H2  HOH B1569      28.772  16.040  17.974  1.00  0.00      B    H  
ATOM   4726  O   HOH B1570      37.829  25.267   2.814  1.00  0.00      B    O  
ATOM   4727  H1  HOH B1570      37.697  26.295   2.854  1.00  0.00      B    H  
ATOM   4728  H2  HOH B1570      37.960  25.047   1.793  1.00  0.00      B    H  
ATOM   4729  O   HOH B1571      28.041  31.269   6.469  1.00  0.00      B    O  
ATOM   4730  H1  HOH B1571      28.484  30.535   5.960  1.00  0.00      B    H  
ATOM   4731  H2  HOH B1571      28.773  31.927   6.666  1.00  0.00      B    H  
ATOM   4732  O   HOH B1572      19.091   1.726   7.389  1.00  0.00      B    O  
ATOM   4733  H1  HOH B1572      18.136   2.107   7.551  1.00  0.00      B    H  
ATOM   4734  H2  HOH B1572      19.752   2.284   7.961  1.00  0.00      B    H  
ATOM   4735  O   HOH B1573      24.621   9.201  12.429  1.00  0.00      B    O  
ATOM   4736  H1  HOH B1573      24.632   8.990  11.476  1.00  0.00      B    H  
ATOM   4737  H2  HOH B1573      25.085  10.102  12.468  1.00  0.00      B    H  
ATOM   4738  O   HOH B1574      13.973   8.990  19.291  1.00  0.00      B    O  
ATOM   4739  H1  HOH B1574      13.760   8.563  20.201  1.00  0.00      B    H  
ATOM   4740  H2  HOH B1574      13.826   8.276  18.548  1.00  0.00      B    H  
ATOM   4741  O   HOH B1575      19.777  38.243  19.971  1.00  0.00      B    O  
ATOM   4742  H1  HOH B1575      20.579  38.000  19.354  1.00  0.00      B    H  
ATOM   4743  H2  HOH B1575      18.945  37.862  19.603  1.00  0.00      B    H  
ATOM   4744  O   HOH B1576      29.274   1.111   4.126  1.00  0.00      B    O  
ATOM   4745  H1  HOH B1576      30.254   1.341   4.001  1.00  0.00      B    H  
ATOM   4746  H2  HOH B1576      29.056   0.323   3.517  1.00  0.00      B    H  
ATOM   4747  O   HOH B1577      28.892  15.262  30.149  1.00  0.00      B    O  
ATOM   4748  H1  HOH B1577      29.596  15.651  29.508  1.00  0.00      B    H  
ATOM   4749  H2  HOH B1577      29.036  14.334  30.369  1.00  0.00      B    H  
ATOM   4750  O   HOH B1578      32.996  21.659   9.947  1.00  0.00      B    O  
ATOM   4751  H1  HOH B1578      32.984  22.647  10.097  1.00  0.00      B    H  
ATOM   4752  H2  HOH B1578      32.064  21.287   9.971  1.00  0.00      B    H  
ATOM   4753  O   HOH B1579      12.224  30.384  15.068  1.00  0.00      B    O  
ATOM   4754  H1  HOH B1579      12.090  29.438  15.433  1.00  0.00      B    H  
ATOM   4755  H2  HOH B1579      13.232  30.470  14.882  1.00  0.00      B    H  
ATOM   4756  O   HOH B1580      32.388  16.580  25.150  1.00  0.00      B    O  
ATOM   4757  H1  HOH B1580      32.321  15.554  25.092  1.00  0.00      B    H  
ATOM   4758  H2  HOH B1580      31.614  16.782  25.742  1.00  0.00      B    H  
ATOM   4759  O   HOH B1581      16.159  17.035   5.775  1.00  0.00      B    O  
ATOM   4760  H1  HOH B1581      15.202  17.385   5.763  1.00  0.00      B    H  
ATOM   4761  H2  HOH B1581      16.683  17.310   4.921  1.00  0.00      B    H  
ATOM   4762  O   HOH B1582      23.605  21.617   5.567  1.00  0.00      B    O  
ATOM   4763  H1  HOH B1582      22.887  21.906   5.041  1.00  0.00      B    H  
ATOM   4764  H2  HOH B1582      24.465  22.219   5.532  1.00  0.00      B    H  
ATOM   4765  O   HOH B1583      25.339  11.868  13.385  1.00  0.00      B    O  
ATOM   4766  H1  HOH B1583      24.851  12.700  12.953  1.00  0.00      B    H  
ATOM   4767  H2  HOH B1583      25.456  12.040  14.370  1.00  0.00      B    H  
ATOM   4768  O   HOH B1584      39.146  17.777  15.794  1.00  0.00      B    O  
ATOM   4769  H1  HOH B1584      38.143  17.605  15.851  1.00  0.00      B    H  
ATOM   4770  H2  HOH B1584      39.682  16.881  15.606  1.00  0.00      B    H  
ATOM   4771  O   HOH B1585      24.606   2.312   3.804  1.00  0.00      B    O  
ATOM   4772  H1  HOH B1585      25.484   2.063   4.272  1.00  0.00      B    H  
ATOM   4773  H2  HOH B1585      24.827   2.996   3.069  1.00  0.00      B    H  
ATOM   4774  O   HOH B1586      22.010  35.009  35.875  1.00  0.00      B    O  
ATOM   4775  H1  HOH B1586      21.290  34.374  36.331  1.00  0.00      B    H  
ATOM   4776  H2  HOH B1586      21.598  35.188  35.012  1.00  0.00      B    H  
ATOM   4777  O   HOH B1587      38.174  27.181  30.847  1.00  0.00      B    O  
ATOM   4778  H1  HOH B1587      38.746  26.829  30.073  1.00  0.00      B    H  
ATOM   4779  H2  HOH B1587      38.797  27.697  31.494  1.00  0.00      B    H  
ATOM   4780  O   HOH B1588      23.096  18.916   9.293  1.00  0.00      B    O  
ATOM   4781  H1  HOH B1588      23.784  18.944  10.070  1.00  0.00      B    H  
ATOM   4782  H2  HOH B1588      22.526  18.076   9.478  1.00  0.00      B    H  
ATOM   4783  O   HOH B1589      14.329  21.080  11.506  1.00  0.00      B    O  
ATOM   4784  H1  HOH B1589      15.059  21.135  12.208  1.00  0.00      B    H  
ATOM   4785  H2  HOH B1589      13.518  20.710  12.010  1.00  0.00      B    H  
ATOM   4786  O   HOH B1590       2.309  20.217  24.231  1.00  0.00      B    O  
ATOM   4787  H1  HOH B1590       1.863  19.934  23.364  1.00  0.00      B    H  
ATOM   4788  H2  HOH B1590       2.530  19.351  24.710  1.00  0.00      B    H  
ATOM   4789  O   HOH B1591       4.771  10.759  11.625  1.00  0.00      B    O  
ATOM   4790  H1  HOH B1591       5.775  10.806  11.474  1.00  0.00      B    H  
ATOM   4791  H2  HOH B1591       4.649   9.758  11.780  1.00  0.00      B    H  
ATOM   4792  O   HOH B1592      30.413  14.477  23.205  1.00  0.00      B    O  
ATOM   4793  H1  HOH B1592      31.210  14.564  23.808  1.00  0.00      B    H  
ATOM   4794  H2  HOH B1592      29.794  13.798  23.542  1.00  0.00      B    H  
ATOM   4795  O   HOH B1593      27.945  29.448  24.477  1.00  0.00      B    O  
ATOM   4796  H1  HOH B1593      28.543  30.038  25.139  1.00  0.00      B    H  
ATOM   4797  H2  HOH B1593      27.190  30.007  24.279  1.00  0.00      B    H  
ATOM   4798  O   HOH B1594      10.099  12.273   3.757  1.00  0.00      B    O  
ATOM   4799  H1  HOH B1594      10.442  11.494   4.312  1.00  0.00      B    H  
ATOM   4800  H2  HOH B1594      10.620  12.316   2.904  1.00  0.00      B    H  
ATOM   4801  O   HOH B1595      18.092  30.807  27.155  1.00  0.00      B    O  
ATOM   4802  H1  HOH B1595      18.840  30.073  27.082  1.00  0.00      B    H  
ATOM   4803  H2  HOH B1595      17.243  30.439  26.735  1.00  0.00      B    H  
ATOM   4804  O   HOH B1596      29.918  11.744  29.185  1.00  0.00      B    O  
ATOM   4805  H1  HOH B1596      30.434  11.820  30.050  1.00  0.00      B    H  
ATOM   4806  H2  HOH B1596      29.605  10.777  29.100  1.00  0.00      B    H  
ATOM   4807  O   HOH B1597      32.728  38.990  35.586  1.00  0.00      B    O  
ATOM   4808  H1  HOH B1597      32.261  38.622  34.773  1.00  0.00      B    H  
ATOM   4809  H2  HOH B1597      32.225  38.648  36.376  1.00  0.00      B    H  
ATOM   4810  O   HOH B1598      17.135  30.735  23.044  1.00  0.00      B    O  
ATOM   4811  H1  HOH B1598      17.496  29.960  23.551  1.00  0.00      B    H  
ATOM   4812  H2  HOH B1598      16.148  30.579  23.044  1.00  0.00      B    H  
ATOM   4813  O   HOH B1599      17.463  15.700  36.320  1.00  0.00      B    O  
ATOM   4814  H1  HOH B1599      16.676  15.426  36.874  1.00  0.00      B    H  
ATOM   4815  H2  HOH B1599      17.929  16.472  36.719  1.00  0.00      B    H  
ATOM   4816  O   HOH B1600       2.526  34.503   9.411  1.00  0.00      B    O  
ATOM   4817  H1  HOH B1600       3.071  34.880   8.709  1.00  0.00      B    H  
ATOM   4818  H2  HOH B1600       1.740  35.131   9.567  1.00  0.00      B    H  
ATOM   4819  O   HOH B1601      23.402  21.923   9.340  1.00  0.00      B    O  
ATOM   4820  H1  HOH B1601      22.838  21.135   9.673  1.00  0.00      B    H  
ATOM   4821  H2  HOH B1601      23.841  22.388  10.145  1.00  0.00      B    H  
ATOM   4822  O   HOH B1602      35.481  33.078  14.447  1.00  0.00      B    O  
ATOM   4823  H1  HOH B1602      34.590  32.839  14.038  1.00  0.00      B    H  
ATOM   4824  H2  HOH B1602      35.870  33.981  14.166  1.00  0.00      B    H  
ATOM   4825  O   HOH B1603       9.526  13.446   6.039  1.00  0.00      B    O  
ATOM   4826  H1  HOH B1603       9.488  13.175   5.062  1.00  0.00      B    H  
ATOM   4827  H2  HOH B1603      10.306  13.007   6.518  1.00  0.00      B    H  
ATOM   4828  O   HOH B1604      30.387  11.045   6.431  1.00  0.00      B    O  
ATOM   4829  H1  HOH B1604      31.167  11.482   6.004  1.00  0.00      B    H  
ATOM   4830  H2  HOH B1604      30.215  11.476   7.367  1.00  0.00      B    H  
ATOM   4831  O   HOH B1605      34.065  17.461   2.826  1.00  0.00      B    O  
ATOM   4832  H1  HOH B1605      33.851  18.414   3.215  1.00  0.00      B    H  
ATOM   4833  H2  HOH B1605      33.573  16.757   3.407  1.00  0.00      B    H  
ATOM   4834  O   HOH B1606       6.261  16.330  38.893  1.00  0.00      B    O  
ATOM   4835  H1  HOH B1606       6.033  16.130  37.925  1.00  0.00      B    H  
ATOM   4836  H2  HOH B1606       5.364  16.526  39.391  1.00  0.00      B    H  
ATOM   4837  O   HOH B1607      23.542   1.437  11.654  1.00  0.00      B    O  
ATOM   4838  H1  HOH B1607      23.590   1.428  12.666  1.00  0.00      B    H  
ATOM   4839  H2  HOH B1607      22.576   1.603  11.367  1.00  0.00      B    H  
ATOM   4840  O   HOH B1608      18.794   4.459  14.663  1.00  0.00      B    O  
ATOM   4841  H1  HOH B1608      19.597   3.878  14.533  1.00  0.00      B    H  
ATOM   4842  H2  HOH B1608      18.608   4.973  13.780  1.00  0.00      B    H  
ATOM   4843  O   HOH B1609      23.725   8.100   7.374  1.00  0.00      B    O  
ATOM   4844  H1  HOH B1609      24.705   8.100   7.619  1.00  0.00      B    H  
ATOM   4845  H2  HOH B1609      23.610   7.466   6.617  1.00  0.00      B    H  
ATOM   4846  O   HOH B1610      18.769  37.388   3.779  1.00  0.00      B    O  
ATOM   4847  H1  HOH B1610      19.552  37.989   3.832  1.00  0.00      B    H  
ATOM   4848  H2  HOH B1610      18.326  37.397   4.649  1.00  0.00      B    H  
ATOM   4849  O   HOH B1611      29.250  26.154  32.772  1.00  0.00      B    O  
ATOM   4850  H1  HOH B1611      28.715  26.886  33.256  1.00  0.00      B    H  
ATOM   4851  H2  HOH B1611      29.629  26.600  31.944  1.00  0.00      B    H  
ATOM   4852  O   HOH B1612       8.674  27.632  37.625  1.00  0.00      B    O  
ATOM   4853  H1  HOH B1612       8.707  28.600  37.942  1.00  0.00      B    H  
ATOM   4854  H2  HOH B1612       8.598  27.739  36.598  1.00  0.00      B    H  
ATOM   4855  O   HOH B1613       3.969  17.481   1.066  1.00  0.00      B    O  
ATOM   4856  H1  HOH B1613       3.594  17.515   0.093  1.00  0.00      B    H  
ATOM   4857  H2  HOH B1613       3.177  17.432   1.710  1.00  0.00      B    H  
ATOM   4858  O   HOH B1614      20.306   5.275  23.107  1.00  0.00      B    O  
ATOM   4859  H1  HOH B1614      21.282   5.444  23.238  1.00  0.00      B    H  
ATOM   4860  H2  HOH B1614      19.876   5.979  22.541  1.00  0.00      B    H  
ATOM   4861  O   HOH B1615       9.187  13.301  12.254  1.00  0.00      B    O  
ATOM   4862  H1  HOH B1615       9.353  13.539  13.235  1.00  0.00      B    H  
ATOM   4863  H2  HOH B1615       8.810  14.156  11.792  1.00  0.00      B    H  
ATOM   4864  O   HOH B1616      27.123  37.280  31.041  1.00  0.00      B    O  
ATOM   4865  H1  HOH B1616      26.619  37.364  31.930  1.00  0.00      B    H  
ATOM   4866  H2  HOH B1616      26.473  37.670  30.353  1.00  0.00      B    H  
ATOM   4867  O   HOH B1617      30.054  20.874  29.089  1.00  0.00      B    O  
ATOM   4868  H1  HOH B1617      30.704  21.607  29.340  1.00  0.00      B    H  
ATOM   4869  H2  HOH B1617      29.160  21.269  29.422  1.00  0.00      B    H  
ATOM   4870  O   HOH B1618       8.204  17.594   4.015  1.00  0.00      B    O  
ATOM   4871  H1  HOH B1618       7.310  18.097   3.779  1.00  0.00      B    H  
ATOM   4872  H2  HOH B1618       8.421  16.983   3.277  1.00  0.00      B    H  
ATOM   4873  O   HOH B1619      10.769   0.398  35.477  1.00  0.00      B    O  
ATOM   4874  H1  HOH B1619      11.219   0.147  36.336  1.00  0.00      B    H  
ATOM   4875  H2  HOH B1619       9.926   0.991  35.688  1.00  0.00      B    H  
ATOM   4876  O   HOH B1620       6.380   7.047   6.242  1.00  0.00      B    O  
ATOM   4877  H1  HOH B1620       7.340   6.845   6.490  1.00  0.00      B    H  
ATOM   4878  H2  HOH B1620       5.863   7.256   7.030  1.00  0.00      B    H  
ATOM   4879  O   HOH B1621      31.945  31.880  23.957  1.00  0.00      B    O  
ATOM   4880  H1  HOH B1621      32.570  32.677  23.868  1.00  0.00      B    H  
ATOM   4881  H2  HOH B1621      32.455  31.062  24.248  1.00  0.00      B    H  
ATOM   4882  O   HOH B1622      21.420  16.746   9.487  1.00  0.00      B    O  
ATOM   4883  H1  HOH B1622      21.889  16.054   8.951  1.00  0.00      B    H  
ATOM   4884  H2  HOH B1622      20.474  16.427   9.631  1.00  0.00      B    H  
ATOM   4885  O   HOH B1623      37.450  35.673   5.228  1.00  0.00      B    O  
ATOM   4886  H1  HOH B1623      37.928  36.356   4.688  1.00  0.00      B    H  
ATOM   4887  H2  HOH B1623      38.111  35.312   5.962  1.00  0.00      B    H  
ATOM   4888  O   HOH B1624       4.963  25.282   1.130  1.00  0.00      B    O  
ATOM   4889  H1  HOH B1624       4.997  24.999   2.152  1.00  0.00      B    H  
ATOM   4890  H2  HOH B1624       5.134  26.301   1.202  1.00  0.00      B    H  
ATOM   4891  O   HOH B1625       1.812  33.547  23.610  1.00  0.00      B    O  
ATOM   4892  H1  HOH B1625       1.457  32.672  23.316  1.00  0.00      B    H  
ATOM   4893  H2  HOH B1625       2.781  33.702  23.125  1.00  0.00      B    H  
ATOM   4894  O   HOH B1626       4.446   3.111   9.245  1.00  0.00      B    O  
ATOM   4895  H1  HOH B1626       5.254   2.813   9.799  1.00  0.00      B    H  
ATOM   4896  H2  HOH B1626       4.192   2.350   8.644  1.00  0.00      B    H  
ATOM   4897  O   HOH B1627      23.598   3.984  39.126  1.00  0.00      B    O  
ATOM   4898  H1  HOH B1627      24.230   3.315  38.636  1.00  0.00      B    H  
ATOM   4899  H2  HOH B1627      22.647   3.538  39.202  1.00  0.00      B    H  
ATOM   4900  O   HOH B1628      12.861  19.616  35.080  1.00  0.00      B    O  
ATOM   4901  H1  HOH B1628      13.240  20.517  35.404  1.00  0.00      B    H  
ATOM   4902  H2  HOH B1628      13.482  18.854  35.428  1.00  0.00      B    H  
ATOM   4903  O   HOH B1629      28.350  34.988  20.145  1.00  0.00      B    O  
ATOM   4904  H1  HOH B1629      28.672  35.621  19.414  1.00  0.00      B    H  
ATOM   4905  H2  HOH B1629      27.899  35.545  20.807  1.00  0.00      B    H  
ATOM   4906  O   HOH B1630      27.563  18.716  24.514  1.00  0.00      B    O  
ATOM   4907  H1  HOH B1630      28.016  19.576  24.698  1.00  0.00      B    H  
ATOM   4908  H2  HOH B1630      27.266  18.358  25.435  1.00  0.00      B    H  
ATOM   4909  O   HOH B1631      19.188  37.907   0.151  1.00  0.00      B    O  
ATOM   4910  H1  HOH B1631      19.824  38.563   0.615  1.00  0.00      B    H  
ATOM   4911  H2  HOH B1631      18.446  38.484  -0.250  1.00  0.00      B    H  
ATOM   4912  O   HOH B1632       4.732   8.400   1.348  1.00  0.00      B    O  
ATOM   4913  H1  HOH B1632       3.993   9.081   1.108  1.00  0.00      B    H  
ATOM   4914  H2  HOH B1632       5.597   8.986   1.403  1.00  0.00      B    H  
ATOM   4915  O   HOH B1633      16.713   3.382   8.168  1.00  0.00      B    O  
ATOM   4916  H1  HOH B1633      16.828   4.330   8.580  1.00  0.00      B    H  
ATOM   4917  H2  HOH B1633      16.088   3.463   7.309  1.00  0.00      B    H  
ATOM   4918  O   HOH B1634       2.218   3.081   6.310  1.00  0.00      B    O  
ATOM   4919  H1  HOH B1634       2.073   2.322   6.946  1.00  0.00      B    H  
ATOM   4920  H2  HOH B1634       1.556   2.949   5.554  1.00  0.00      B    H  
ATOM   4921  O   HOH B1635      11.687  12.410  11.036  1.00  0.00      B    O  
ATOM   4922  H1  HOH B1635      10.857  12.759  11.405  1.00  0.00      B    H  
ATOM   4923  H2  HOH B1635      12.483  12.831  11.518  1.00  0.00      B    H  
ATOM   4924  O   HOH B1636       6.155   6.944  25.085  1.00  0.00      B    O  
ATOM   4925  H1  HOH B1636       5.415   6.238  24.822  1.00  0.00      B    H  
ATOM   4926  H2  HOH B1636       6.113   7.602  24.356  1.00  0.00      B    H  
ATOM   4927  O   HOH B1637      11.513  38.954   1.394  1.00  0.00      B    O  
ATOM   4928  H1  HOH B1637      12.444  38.677   1.657  1.00  0.00      B    H  
ATOM   4929  H2  HOH B1637      10.895  38.162   1.653  1.00  0.00      B    H  
ATOM   4930  O   HOH B1638       0.891  20.734  21.304  1.00  0.00      B    O  
ATOM   4931  H1  HOH B1638       0.022  20.602  20.852  1.00  0.00      B    H  
ATOM   4932  H2  HOH B1638       0.758  21.633  21.754  1.00  0.00      B    H  
ATOM   4933  O   HOH B1639      17.979   2.597  38.595  1.00  0.00      B    O  
ATOM   4934  H1  HOH B1639      17.628   1.745  38.958  1.00  0.00      B    H  
ATOM   4935  H2  HOH B1639      17.362   3.354  38.903  1.00  0.00      B    H  
ATOM   4936  O   HOH B1640      33.964   4.195  32.709  1.00  0.00      B    O
[truncated: 87,647 more chars]
