# Supplementary material for: ECE vs DISP Mechanisms in Anodic Electrolysis of Benzyl Alcohols: Computational Prediction of Microscopic Rate Constants
Source: J Phys Chem C Nanomater Interfaces. 2025 Aug 28;129(36):16076–96. doi: 10.1021/acs.jpcc.5c04347 (PMC12434723; doi:10.1021/acs.jpcc.5c04347)
Supplement: Supplementary file 2 [file jp5c04347_si_002.zip › example_simulation_inputs/QMMM_simulation_bulk_H2O_base_OAc/start_18_0.543_coords.pdb]

TITLE     MDANALYSIS FRAME 0: Created by PDBWriter
CRYST1   39.149   39.149   39.149  90.00  90.00  90.00 P 1           1
ATOM      1  C00 2ag A   1      15.043  20.976  23.873  1.00  0.00      A    C  
ATOM      2  O01 2ag A   1      14.738  20.132  22.780  1.00  0.00      A    O  
ATOM      3  C02 2ag A   1      14.155  20.801  21.707  1.00  0.00      A    C  
ATOM      4  C03 2ag A   1      14.664  22.033  21.281  1.00  0.00      A    C  
ATOM      5  C04 2ag A   1      14.070  22.734  20.244  1.00  0.00      A    C  
ATOM      6  C05 2ag A   1      12.969  22.174  19.545  1.00  0.00      A    C  
ATOM      7  C06 2ag A   1      12.441  22.880  18.391  1.00  0.00      A    C  
ATOM      8  O07 2ag A   1      11.712  22.231  17.528  1.00  0.00      A    O  
ATOM      9  C08 2ag A   1      12.346  21.019  20.116  1.00  0.00      A    C  
ATOM     10  C09 2ag A   1      12.932  20.313  21.183  1.00  0.00      A    C  
ATOM     11  H0A 2ag A   1      15.825  21.751  23.745  1.00  0.00      A    H  
ATOM     12  H0B 2ag A   1      14.154  21.567  24.149  1.00  0.00      A    H  
ATOM     13  H0C 2ag A   1      15.343  20.348  24.674  1.00  0.00      A    H  
ATOM     14  H0D 2ag A   1      15.378  22.572  21.910  1.00  0.00      A    H  
ATOM     15  H0E 2ag A   1      14.491  23.710  19.974  1.00  0.00      A    H  
ATOM     16  H0F 2ag A   1      13.042  23.702  17.986  1.00  0.00      A    H  
ATOM     17  H0G 2ag A   1      11.567  24.371  18.754  1.00  0.00      A    H  
ATOM     18  H0H 2ag A   1      11.434  22.980  16.865  1.00  0.00      A    H  
ATOM     19  H0I 2ag A   1      11.400  20.628  19.691  1.00  0.00      A    H  
ATOM     20  H0J 2ag A   1      12.436  19.500  21.664  1.00  0.00      A    H  
ATOM     21  C00 ACA B   2      10.443  25.258  17.473  1.00  0.00      B    C  
ATOM     22  C01 ACA B   2       9.562  26.374  17.126  1.00  0.00      B    C  
ATOM     23  O02 ACA B   2      10.927  24.459  16.572  1.00  0.00      B    O  
ATOM     24  O03 ACA B   2      10.761  25.073  18.735  1.00  0.00      B    O  
ATOM     25  H04 ACA B   2      10.002  27.062  16.405  1.00  0.00      B    H  
ATOM     26  H05 ACA B   2       9.337  26.866  18.059  1.00  0.00      B    H  
ATOM     27  H06 ACA B   2       8.626  25.803  16.761  1.00  0.00      B    H  
ATOM     28  O   HOH B   1      10.967  20.390  13.995  1.00  0.00      B    O  
ATOM     29  H1  HOH B   1      11.446  20.517  13.091  1.00  0.00      B    H  
ATOM     30  H2  HOH B   1      11.606  20.061  14.692  1.00  0.00      B    H  
ATOM     31  O   HOH B   2       7.179  24.449  15.050  1.00  0.00      B    O  
ATOM     32  H1  HOH B   2       6.396  24.660  15.717  1.00  0.00      B    H  
ATOM     33  H2  HOH B   2       7.854  23.813  15.480  1.00  0.00      B    H  
ATOM     34  O   HOH B   4       9.734  26.861  10.075  1.00  0.00      B    O  
ATOM     35  H1  HOH B   4       9.501  25.969   9.621  1.00  0.00      B    H  
ATOM     36  H2  HOH B   4      10.518  26.627  10.695  1.00  0.00      B    H  
ATOM     37  O   HOH B   5      13.765  26.297  19.687  1.00  0.00      B    O  
ATOM     38  H1  HOH B   5      14.197  25.750  18.957  1.00  0.00      B    H  
ATOM     39  H2  HOH B   5      14.471  26.734  20.288  1.00  0.00      B    H  
ATOM     40  O   HOH B   7      15.810  21.042  12.335  1.00  0.00      B    O  
ATOM     41  H1  HOH B   7      16.202  20.714  13.237  1.00  0.00      B    H  
ATOM     42  H2  HOH B   7      16.456  20.779  11.634  1.00  0.00      B    H  
ATOM     43  O   HOH B   8       2.587  25.127  24.841  1.00  0.00      B    O  
ATOM     44  H1  HOH B   8       2.263  25.979  25.373  1.00  0.00      B    H  
ATOM     45  H2  HOH B   8       2.330  24.400  25.475  1.00  0.00      B    H  
ATOM     46  O   HOH B   9       9.168  20.259  16.037  1.00  0.00      B    O  
ATOM     47  H1  HOH B   9       9.929  20.439  15.408  1.00  0.00      B    H  
ATOM     48  H2  HOH B   9       9.511  19.543  16.656  1.00  0.00      B    H  
ATOM     49  O   HOH B  10      15.749  17.981   6.820  1.00  0.00      B    O  
ATOM     50  H1  HOH B  10      15.676  17.096   7.328  1.00  0.00      B    H  
ATOM     51  H2  HOH B  10      15.296  18.744   7.416  1.00  0.00      B    H  
ATOM     52  O   HOH B  11       8.617  16.405  15.350  1.00  0.00      B    O  
ATOM     53  H1  HOH B  11       9.503  16.385  14.808  1.00  0.00      B    H  
ATOM     54  H2  HOH B  11       8.581  15.455  15.802  1.00  0.00      B    H  
ATOM     55  O   HOH B  12      18.530  17.820  14.594  1.00  0.00      B    O  
ATOM     56  H1  HOH B  12      19.088  17.040  14.292  1.00  0.00      B    H  
ATOM     57  H2  HOH B  12      18.528  17.803  15.557  1.00  0.00      B    H  
ATOM     58  O   HOH B  13      37.624  18.788  35.985  1.00  0.00      B    O  
ATOM     59  H1  HOH B  13      37.306  18.483  36.886  1.00  0.00      B    H  
ATOM     60  H2  HOH B  13      37.154  18.178  35.286  1.00  0.00      B    H  
ATOM     61  O   HOH B  14      24.471   5.036  26.314  1.00  0.00      B    O  
ATOM     62  H1  HOH B  14      23.566   5.437  26.062  1.00  0.00      B    H  
ATOM     63  H2  HOH B  14      24.634   5.100  27.311  1.00  0.00      B    H  
ATOM     64  O   HOH B  15      20.707  15.881  14.900  1.00  0.00      B    O  
ATOM     65  H1  HOH B  15      21.331  16.005  14.133  1.00  0.00      B    H  
ATOM     66  H2  HOH B  15      21.217  16.344  15.682  1.00  0.00      B    H  
ATOM     67  O   HOH B  16      37.914  22.770  17.549  1.00  0.00      B    O  
ATOM     68  H1  HOH B  16      38.775  22.681  18.101  1.00  0.00      B    H  
ATOM     69  H2  HOH B  16      38.031  23.322  16.709  1.00  0.00      B    H  
ATOM     70  O   HOH B  17       8.919  16.925  26.170  1.00  0.00      B    O  
ATOM     71  H1  HOH B  17       8.292  16.205  26.489  1.00  0.00      B    H  
ATOM     72  H2  HOH B  17       9.837  16.492  25.998  1.00  0.00      B    H  
ATOM     73  O   HOH B  18      13.875  10.937  13.645  1.00  0.00      B    O  
ATOM     74  H1  HOH B  18      13.168  11.357  14.307  1.00  0.00      B    H  
ATOM     75  H2  HOH B  18      14.090  11.678  12.960  1.00  0.00      B    H  
ATOM     76  O   HOH B  19      14.408  39.033  31.360  1.00  0.00      B    O  
ATOM     77  H1  HOH B  19      15.344  38.613  31.410  1.00  0.00      B    H  
ATOM     78  H2  HOH B  19      14.249  39.385  30.436  1.00  0.00      B    H  
ATOM     79  O   HOH B  20       2.865  34.420  19.889  1.00  0.00      B    O  
ATOM     80  H1  HOH B  20       3.124  34.657  20.859  1.00  0.00      B    H  
ATOM     81  H2  HOH B  20       2.100  33.835  19.991  1.00  0.00      B    H  
ATOM     82  O   HOH B  21      16.166  29.428  32.070  1.00  0.00      B    O  
ATOM     83  H1  HOH B  21      15.940  30.412  31.966  1.00  0.00      B    H  
ATOM     84  H2  HOH B  21      17.115  29.445  32.336  1.00  0.00      B    H  
ATOM     85  O   HOH B  22      34.595   1.427  10.637  1.00  0.00      B    O  
ATOM     86  H1  HOH B  22      35.082   1.418   9.765  1.00  0.00      B    H  
ATOM     87  H2  HOH B  22      35.317   1.226  11.377  1.00  0.00      B    H  
ATOM     88  O   HOH B  23      24.660  18.297  31.572  1.00  0.00      B    O  
ATOM     89  H1  HOH B  23      25.033  19.170  32.011  1.00  0.00      B    H  
ATOM     90  H2  HOH B  23      23.663  18.174  31.964  1.00  0.00      B    H  
ATOM     91  O   HOH B  24      33.318  15.727  24.612  1.00  0.00      B    O  
ATOM     92  H1  HOH B  24      33.967  15.233  25.223  1.00  0.00      B    H  
ATOM     93  H2  HOH B  24      32.912  15.149  23.860  1.00  0.00      B    H  
ATOM     94  O   HOH B  25      10.730  13.216  21.143  1.00  0.00      B    O  
ATOM     95  H1  HOH B  25      11.667  13.377  21.397  1.00  0.00      B    H  
ATOM     96  H2  HOH B  25      10.476  12.314  21.465  1.00  0.00      B    H  
ATOM     97  O   HOH B  26      15.145   5.001  16.522  1.00  0.00      B    O  
ATOM     98  H1  HOH B  26      15.785   4.366  16.868  1.00  0.00      B    H  
ATOM     99  H2  HOH B  26      14.377   4.428  16.110  1.00  0.00      B    H  
ATOM    100  O   HOH B  27       7.273  16.038   6.553  1.00  0.00      B    O  
ATOM    101  H1  HOH B  27       6.807  16.599   5.784  1.00  0.00      B    H  
ATOM    102  H2  HOH B  27       7.596  15.280   6.036  1.00  0.00      B    H  
ATOM    103  O   HOH B  28      31.156  22.412  23.625  1.00  0.00      B    O  
ATOM    104  H1  HOH B  28      31.598  23.307  23.713  1.00  0.00      B    H  
ATOM    105  H2  HOH B  28      31.725  21.836  22.991  1.00  0.00      B    H  
ATOM    106  O   HOH B  29      24.243  33.930  35.499  1.00  0.00      B    O  
ATOM    107  H1  HOH B  29      23.324  33.722  35.245  1.00  0.00      B    H  
ATOM    108  H2  HOH B  29      24.819  33.336  34.923  1.00  0.00      B    H  
ATOM    109  O   HOH B  30      36.751  28.170   1.409  1.00  0.00      B    O  
ATOM    110  H1  HOH B  30      37.469  27.906   0.736  1.00  0.00      B    H  
ATOM    111  H2  HOH B  30      36.257  28.931   0.958  1.00  0.00      B    H  
ATOM    112  O   HOH B  31      37.531  20.374   4.541  1.00  0.00      B    O  
ATOM    113  H1  HOH B  31      36.993  20.219   3.722  1.00  0.00      B    H  
ATOM    114  H2  HOH B  31      38.455  20.690   4.255  1.00  0.00      B    H  
ATOM    115  O   HOH B  32       5.442  35.139   8.407  1.00  0.00      B    O  
ATOM    116  H1  HOH B  32       4.997  34.621   9.146  1.00  0.00      B    H  
ATOM    117  H2  HOH B  32       4.696  35.526   7.837  1.00  0.00      B    H  
ATOM    118  O   HOH B  33      14.985  23.022   4.408  1.00  0.00      B    O  
ATOM    119  H1  HOH B  33      15.359  23.526   5.206  1.00  0.00      B    H  
ATOM    120  H2  HOH B  33      13.995  22.973   4.601  1.00  0.00      B    H  
ATOM    121  O   HOH B  34      30.084  33.374   7.449  1.00  0.00      B    O  
ATOM    122  H1  HOH B  34      30.223  33.826   6.539  1.00  0.00      B    H  
ATOM    123  H2  HOH B  34      29.110  33.190   7.474  1.00  0.00      B    H  
ATOM    124  O   HOH B  35      23.532   9.370   2.074  1.00  0.00      B    O  
ATOM    125  H1  HOH B  35      23.031   8.620   2.591  1.00  0.00      B    H  
ATOM    126  H2  HOH B  35      22.868   9.714   1.370  1.00  0.00      B    H  
ATOM    127  O   HOH B  36      15.304  19.927  27.407  1.00  0.00      B    O  
ATOM    128  H1  HOH B  36      14.418  20.159  27.086  1.00  0.00      B    H  
ATOM    129  H2  HOH B  36      15.557  19.044  27.039  1.00  0.00      B    H  
ATOM    130  O   HOH B  37      23.581  24.332  11.823  1.00  0.00      B    O  
ATOM    131  H1  HOH B  37      23.405  23.421  11.389  1.00  0.00      B    H  
ATOM    132  H2  HOH B  37      24.460  24.279  12.293  1.00  0.00      B    H  
ATOM    133  O   HOH B  38       9.567  17.464  37.863  1.00  0.00      B    O  
ATOM    134  H1  HOH B  38      10.115  17.401  36.981  1.00  0.00      B    H  
ATOM    135  H2  HOH B  38       8.718  16.909  37.695  1.00  0.00      B    H  
ATOM    136  O   HOH B  39      19.475  22.438  20.503  1.00  0.00      B    O  
ATOM    137  H1  HOH B  39      19.478  22.985  21.427  1.00  0.00      B    H  
ATOM    138  H2  HOH B  39      20.371  22.570  19.989  1.00  0.00      B    H  
ATOM    139  O   HOH B  40      33.973   1.832  30.497  1.00  0.00      B    O  
ATOM    140  H1  HOH B  40      33.200   2.511  30.289  1.00  0.00      B    H  
ATOM    141  H2  HOH B  40      33.862   1.532  31.408  1.00  0.00      B    H  
ATOM    142  O   HOH B  41      12.461  20.623  26.521  1.00  0.00      B    O  
ATOM    143  H1  HOH B  41      12.456  20.858  27.481  1.00  0.00      B    H  
ATOM    144  H2  HOH B  41      11.725  21.152  26.092  1.00  0.00      B    H  
ATOM    145  O   HOH B  42      33.246  35.752  19.502  1.00  0.00      B    O  
ATOM    146  H1  HOH B  42      33.984  35.081  19.275  1.00  0.00      B    H  
ATOM    147  H2  HOH B  42      32.409  35.465  19.050  1.00  0.00      B    H  
ATOM    148  O   HOH B  43      27.030  24.551  36.230  1.00  0.00      B    O  
ATOM    149  H1  HOH B  43      26.471  25.328  36.583  1.00  0.00      B    H  
ATOM    150  H2  HOH B  43      27.872  24.936  35.831  1.00  0.00      B    H  
ATOM    151  O   HOH B  44      27.529  28.785   6.137  1.00  0.00      B    O  
ATOM    152  H1  HOH B  44      26.811  29.272   6.654  1.00  0.00      B    H  
ATOM    153  H2  HOH B  44      28.251  29.410   5.728  1.00  0.00      B    H  
ATOM    154  O   HOH B  45      37.888  26.754  24.596  1.00  0.00      B    O  
ATOM    155  H1  HOH B  45      37.264  26.905  23.863  1.00  0.00      B    H  
ATOM    156  H2  HOH B  45      38.752  27.297  24.418  1.00  0.00      B    H  
ATOM    157  O   HOH B  46      24.857  25.741  28.702  1.00  0.00      B    O  
ATOM    158  H1  HOH B  46      24.957  25.260  29.604  1.00  0.00      B    H  
ATOM    159  H2  HOH B  46      25.125  26.783  28.837  1.00  0.00      B    H  
ATOM    160  O   HOH B  47      35.749   0.362  29.220  1.00  0.00      B    O  
ATOM    161  H1  HOH B  47      35.467   0.721  28.287  1.00  0.00      B    H  
ATOM    162  H2  HOH B  47      34.963   0.452  29.800  1.00  0.00      B    H  
ATOM    163  O   HOH B  48      24.364  36.848  15.732  1.00  0.00      B    O  
ATOM    164  H1  HOH B  48      23.719  37.642  15.736  1.00  0.00      B    H  
ATOM    165  H2  HOH B  48      24.023  36.175  15.098  1.00  0.00      B    H  
ATOM    166  O   HOH B  49      21.868  22.448  19.094  1.00  0.00      B    O  
ATOM    167  H1  HOH B  49      21.610  21.988  18.222  1.00  0.00      B    H  
ATOM    168  H2  HOH B  49      22.914  22.427  19.107  1.00  0.00      B    H  
ATOM    169  O   HOH B  50      25.593  30.414  19.660  1.00  0.00      B    O  
ATOM    170  H1  HOH B  50      24.691  30.000  19.976  1.00  0.00      B    H  
ATOM    171  H2  HOH B  50      25.809  31.238  20.242  1.00  0.00      B    H  
ATOM    172  O   HOH B  51      13.750   1.522  34.703  1.00  0.00      B    O  
ATOM    173  H1  HOH B  51      13.311   0.591  34.618  1.00  0.00      B    H  
ATOM    174  H2  HOH B  51      13.610   1.767  35.625  1.00  0.00      B    H  
ATOM    175  O   HOH B  52      17.897  31.070  12.895  1.00  0.00      B    O  
ATOM    176  H1  HOH B  52      17.324  30.441  13.415  1.00  0.00      B    H  
ATOM    177  H2  HOH B  52      17.443  31.943  13.062  1.00  0.00      B    H  
ATOM    178  O   HOH B  53      23.502   3.471  10.381  1.00  0.00      B    O  
ATOM    179  H1  HOH B  53      24.413   3.582  10.836  1.00  0.00      B    H  
ATOM    180  H2  HOH B  53      23.534   2.670   9.691  1.00  0.00      B    H  
ATOM    181  O   HOH B  54      31.016  28.841  18.428  1.00  0.00      B    O  
ATOM    182  H1  HOH B  54      30.745  28.223  17.638  1.00  0.00      B    H  
ATOM    183  H2  HOH B  54      30.286  29.495  18.512  1.00  0.00      B    H  
ATOM    184  O   HOH B  55       9.251  36.335  22.317  1.00  0.00      B    O  
ATOM    185  H1  HOH B  55       8.630  35.559  22.236  1.00  0.00      B    H  
ATOM    186  H2  HOH B  55       9.758  36.458  21.446  1.00  0.00      B    H  
ATOM    187  O   HOH B  56      30.553  36.891  18.730  1.00  0.00      B    O  
ATOM    188  H1  HOH B  56      30.359  37.866  18.570  1.00  0.00      B    H  
ATOM    189  H2  HOH B  56      30.867  36.768  19.683  1.00  0.00      B    H  
ATOM    190  O   HOH B  57      21.469  21.805  30.652  1.00  0.00      B    O  
ATOM    191  H1  HOH B  57      21.355  21.380  31.547  1.00  0.00      B    H  
ATOM    192  H2  HOH B  57      20.966  21.294  29.948  1.00  0.00      B    H  
ATOM    193  O   HOH B  58      33.495  33.194  32.010  1.00  0.00      B    O  
ATOM    194  H1  HOH B  58      32.577  32.880  31.682  1.00  0.00      B    H  
ATOM    195  H2  HOH B  58      33.702  34.072  31.531  1.00  0.00      B    H  
ATOM    196  O   HOH B  59      10.327   1.391  19.985  1.00  0.00      B    O  
ATOM    197  H1  HOH B  59       9.530   0.743  19.987  1.00  0.00      B    H  
ATOM    198  H2  HOH B  59      10.138   2.053  20.699  1.00  0.00      B    H  
ATOM    199  O   HOH B  60      33.046  36.773  30.916  1.00  0.00      B    O  
ATOM    200  H1  HOH B  60      33.789  37.395  31.067  1.00  0.00      B    H  
ATOM    201  H2  HOH B  60      33.168  36.351  29.990  1.00  0.00      B    H  
ATOM    202  O   HOH B  61      36.216   8.308  27.436  1.00  0.00      B    O  
ATOM    203  H1  HOH B  61      37.146   7.947  27.094  1.00  0.00      B    H  
ATOM    204  H2  HOH B  61      35.798   7.685  28.119  1.00  0.00      B    H  
ATOM    205  O   HOH B  62      30.762   0.900  28.263  1.00  0.00      B    O  
ATOM    206  H1  HOH B  62      31.377   0.084  28.150  1.00  0.00      B    H  
ATOM    207  H2  HOH B  62      30.925   1.559  27.510  1.00  0.00      B    H  
ATOM    208  O   HOH B  63      25.284  36.462  18.350  1.00  0.00      B    O  
ATOM    209  H1  HOH B  63      24.853  36.509  17.428  1.00  0.00      B    H  
ATOM    210  H2  HOH B  63      26.322  36.432  18.192  1.00  0.00      B    H  
ATOM    211  O   HOH B  64       9.305  14.103  28.034  1.00  0.00      B    O  
ATOM    212  H1  HOH B  64       9.434  13.361  27.404  1.00  0.00      B    H  
ATOM    213  H2  HOH B  64      10.011  14.820  27.918  1.00  0.00      B    H  
ATOM    214  O   HOH B  65      20.819  13.499  27.537  1.00  0.00      B    O  
ATOM    215  H1  HOH B  65      21.522  12.789  27.422  1.00  0.00      B    H  
ATOM    216  H2  HOH B  65      20.059  13.052  28.070  1.00  0.00      B    H  
ATOM    217  O   HOH B  66      16.898  11.042   9.834  1.00  0.00      B    O  
ATOM    218  H1  HOH B  66      17.463  10.226   9.923  1.00  0.00      B    H  
ATOM    219  H2  HOH B  66      15.954  10.703  10.042  1.00  0.00      B    H  
ATOM    220  O   HOH B  67      32.394  26.814  36.712  1.00  0.00      B    O  
ATOM    221  H1  HOH B  67      32.588  27.030  35.743  1.00  0.00      B    H  
ATOM    222  H2  HOH B  67      33.052  26.107  37.004  1.00  0.00      B    H  
ATOM    223  O   HOH B  68      13.020  16.635  32.813  1.00  0.00      B    O  
ATOM    224  H1  HOH B  68      13.051  16.067  32.017  1.00  0.00      B    H  
ATOM    225  H2  HOH B  68      13.973  16.672  33.213  1.00  0.00      B    H  
ATOM    226  O   HOH B  69      31.898  12.227  23.383  1.00  0.00      B    O  
ATOM    227  H1  HOH B  69      32.041  12.351  24.367  1.00  0.00      B    H  
ATOM    228  H2  HOH B  69      31.029  11.801  23.181  1.00  0.00      B    H  
ATOM    229  O   HOH B  70       7.959  29.909  34.402  1.00  0.00      B    O  
ATOM    230  H1  HOH B  70       8.677  29.268  34.623  1.00  0.00      B    H  
ATOM    231  H2  HOH B  70       8.398  30.807  34.193  1.00  0.00      B    H  
ATOM    232  O   HOH B  71       2.293  29.857  17.391  1.00  0.00      B    O  
ATOM    233  H1  HOH B  71       2.612  29.340  18.208  1.00  0.00      B    H  
ATOM    234  H2  HOH B  71       2.867  29.558  16.558  1.00  0.00      B    H  
ATOM    235  O   HOH B  72      26.880  31.444  38.380  1.00  0.00      B    O  
ATOM    236  H1  HOH B  72      27.132  31.247  39.353  1.00  0.00      B    H  
ATOM    237  H2  HOH B  72      27.636  31.042  37.792  1.00  0.00      B    H  
ATOM    238  O   HOH B  73      11.812  26.647  30.973  1.00  0.00      B    O  
ATOM    239  H1  HOH B  73      12.777  26.971  30.808  1.00  0.00      B    H  
ATOM    240  H2  HOH B  73      11.882  25.910  31.647  1.00  0.00      B    H  
ATOM    241  O   HOH B  74      34.727  12.465  22.578  1.00  0.00      B    O  
ATOM    242  H1  HOH B  74      33.732  12.582  22.877  1.00  0.00      B    H  
ATOM    243  H2  HOH B  74      34.792  12.613  21.563  1.00  0.00      B    H  
ATOM    244  O   HOH B  75       1.830  11.239   4.707  1.00  0.00      B    O  
ATOM    245  H1  HOH B  75       1.460  10.345   4.625  1.00  0.00      B    H  
ATOM    246  H2  HOH B  75       1.600  11.788   3.821  1.00  0.00      B    H  
ATOM    247  O   HOH B  76      26.663  13.322   7.242  1.00  0.00      B    O  
ATOM    248  H1  HOH B  76      26.827  14.282   7.543  1.00  0.00      B    H  
ATOM    249  H2  HOH B  76      25.736  12.986   7.360  1.00  0.00      B    H  
ATOM    250  O   HOH B  77      30.652  36.112  22.231  1.00  0.00      B    O  
ATOM    251  H1  HOH B  77      29.642  36.345  22.362  1.00  0.00      B    H  
ATOM    252  H2  HOH B  77      31.089  37.042  22.182  1.00  0.00      B    H  
ATOM    253  O   HOH B  78       4.343  19.972   3.703  1.00  0.00      B    O  
ATOM    254  H1  HOH B  78       4.170  21.011   3.652  1.00  0.00      B    H  
ATOM    255  H2  HOH B  78       3.799  19.588   2.988  1.00  0.00      B    H  
ATOM    256  O   HOH B  79      21.999  24.334   6.935  1.00  0.00      B    O  
ATOM    257  H1  HOH B  79      21.836  24.401   5.963  1.00  0.00      B    H  
ATOM    258  H2  HOH B  79      21.798  25.227   7.327  1.00  0.00      B    H  
ATOM    259  O   HOH B  80      15.061  17.384  22.626  1.00  0.00      B    O  
ATOM    260  H1  HOH B  80      15.780  17.081  23.286  1.00  0.00      B    H  
ATOM    261  H2  HOH B  80      15.147  18.365  22.428  1.00  0.00      B    H  
ATOM    262  O   HOH B  81      25.875   2.992  13.574  1.00  0.00      B    O  
ATOM    263  H1  HOH B  81      26.523   2.222  13.813  1.00  0.00      B    H  
ATOM    264  H2  HOH B  81      24.900   2.631  13.569  1.00  0.00      B    H  
ATOM    265  O   HOH B  82      25.717  17.071  14.554  1.00  0.00      B    O  
ATOM    266  H1  HOH B  82      26.204  16.685  15.329  1.00  0.00      B    H  
ATOM    267  H2  HOH B  82      25.271  16.250  14.106  1.00  0.00      B    H  
ATOM    268  O   HOH B  83      27.326  20.104  22.431  1.00  0.00      B    O  
ATOM    269  H1  HOH B  83      27.191  20.113  23.433  1.00  0.00      B    H  
ATOM    270  H2  HOH B  83      26.741  20.790  21.987  1.00  0.00      B    H  
ATOM    271  O   HOH B  84       8.638  11.183  37.666  1.00  0.00      B    O  
ATOM    272  H1  HOH B  84       8.744  12.232  37.585  1.00  0.00      B    H  
ATOM    273  H2  HOH B  84       8.366  10.955  38.595  1.00  0.00      B    H  
ATOM    274  O   HOH B  85      34.539   6.467  28.866  1.00  0.00      B    O  
ATOM    275  H1  HOH B  85      33.615   6.853  28.861  1.00  0.00      B    H  
ATOM    276  H2  HOH B  85      34.685   6.017  29.762  1.00  0.00      B    H  
ATOM    277  O   HOH B  86      28.240  18.989  13.797  1.00  0.00      B    O  
ATOM    278  H1  HOH B  86      27.606  18.411  14.323  1.00  0.00      B    H  
ATOM    279  H2  HOH B  86      28.582  19.659  14.507  1.00  0.00      B    H  
ATOM    280  O   HOH B  87      28.667   4.836  30.771  1.00  0.00      B    O  
ATOM    281  H1  HOH B  87      29.348   4.344  31.305  1.00  0.00      B    H  
ATOM    282  H2  HOH B  87      28.496   4.410  29.868  1.00  0.00      B    H  
ATOM    283  O   HOH B  88       1.591  28.962  22.382  1.00  0.00      B    O  
ATOM    284  H1  HOH B  88       2.006  28.757  21.450  1.00  0.00      B    H  
ATOM    285  H2  HOH B  88       2.322  28.862  23.076  1.00  0.00      B    H  
ATOM    286  O   HOH B  89      31.058  33.864  15.161  1.00  0.00      B    O  
ATOM    287  H1  HOH B  89      31.096  33.585  16.163  1.00  0.00      B    H  
ATOM    288  H2  HOH B  89      30.595  33.096  14.641  1.00  0.00      B    H  
ATOM    289  O   HOH B  90      31.554  13.868  36.353  1.00  0.00      B    O  
ATOM    290  H1  HOH B  90      30.884  14.622  36.277  1.00  0.00      B    H  
ATOM    291  H2  HOH B  90      32.365  14.208  36.854  1.00  0.00      B    H  
ATOM    292  O   HOH B  91      22.431  16.415  23.839  1.00  0.00      B    O  
ATOM    293  H1  HOH B  91      22.312  15.624  24.453  1.00  0.00      B    H  
ATOM    294  H2  HOH B  91      23.197  16.234  23.180  1.00  0.00      B    H  
ATOM    295  O   HOH B  92      37.775   0.002   0.714  1.00  0.00      B    O  
ATOM    296  H1  HOH B  92      38.113  -0.164   1.672  1.00  0.00      B    H  
ATOM    297  H2  HOH B  92      38.606   0.199   0.157  1.00  0.00      B    H  
ATOM    298  O   HOH B  93      16.835   2.314  10.521  1.00  0.00      B    O  
ATOM    299  H1  HOH B  93      15.910   2.593  10.772  1.00  0.00      B    H  
ATOM    300  H2  HOH B  93      16.639   1.444  10.020  1.00  0.00      B    H  
ATOM    301  O   HOH B  94       2.675   1.188   8.231  1.00  0.00      B    O  
ATOM    302  H1  HOH B  94       2.993   2.095   7.946  1.00  0.00      B    H  
ATOM    303  H2  HOH B  94       1.891   1.059   7.700  1.00  0.00      B    H  
ATOM    304  O   HOH B  95      21.111   1.027  33.099  1.00  0.00      B    O  
ATOM    305  H1  HOH B  95      21.876   1.091  32.483  1.00  0.00      B    H  
ATOM    306  H2  HOH B  95      21.480   1.080  34.033  1.00  0.00      B    H  
ATOM    307  O   HOH B  96      27.169  21.885  16.749  1.00  0.00      B    O  
ATOM    308  H1  HOH B  96      26.819  22.822  17.015  1.00  0.00      B    H  
ATOM    309  H2  HOH B  96      27.646  21.853  15.879  1.00  0.00      B    H  
ATOM    310  O   HOH B  97      15.227  24.939  17.755  1.00  0.00      B    O  
ATOM    311  H1  HOH B  97      15.107  24.138  17.078  1.00  0.00      B    H  
ATOM    312  H2  HOH B  97      16.256  25.002  17.869  1.00  0.00      B    H  
ATOM    313  O   HOH B  98      12.972   4.227  30.529  1.00  0.00      B    O  
ATOM    314  H1  HOH B  98      13.349   4.635  29.689  1.00  0.00      B    H  
ATOM    315  H2  HOH B  98      12.171   3.725  30.239  1.00  0.00      B    H  
ATOM    316  O   HOH B  99       4.245  20.824  13.955  1.00  0.00      B    O  
ATOM    317  H1  HOH B  99       4.207  21.861  13.725  1.00  0.00      B    H  
ATOM    318  H2  HOH B  99       4.810  20.754  14.795  1.00  0.00      B    H  
ATOM    319  O   HOH B 100      11.648   4.053   1.048  1.00  0.00      B    O  
ATOM    320  H1  HOH B 100      12.422   3.409   1.148  1.00  0.00      B    H  
ATOM    321  H2  HOH B 100      12.053   4.953   0.809  1.00  0.00      B    H  
ATOM    322  O   HOH B 101      18.174  35.333  17.141  1.00  0.00      B    O  
ATOM    323  H1  HOH B 101      17.883  36.309  16.970  1.00  0.00      B    H  
ATOM    324  H2  HOH B 101      18.560  34.991  16.291  1.00  0.00      B    H  
ATOM    325  O   HOH B 102       8.926  36.236  25.201  1.00  0.00      B    O  
ATOM    326  H1  HOH B 102       9.309  36.330  24.266  1.00  0.00      B    H  
ATOM    327  H2  HOH B 102       9.676  35.886  25.827  1.00  0.00      B    H  
ATOM    328  O   HOH B 103      23.249  22.114   8.173  1.00  0.00      B    O  
ATOM    329  H1  HOH B 103      23.341  21.579   7.346  1.00  0.00      B    H  
ATOM    330  H2  HOH B 103      22.972  23.031   7.896  1.00  0.00      B    H  
ATOM    331  O   HOH B 104      24.412  37.947  20.262  1.00  0.00      B    O  
ATOM    332  H1  HOH B 104      25.334  38.166  20.576  1.00  0.00      B    H  
ATOM    333  H2  HOH B 104      24.427  37.362  19.411  1.00  0.00      B    H  
ATOM    334  O   HOH B 105      15.712  35.631  29.422  1.00  0.00      B    O  
ATOM    335  H1  HOH B 105      16.713  35.782  29.232  1.00  0.00      B    H  
ATOM    336  H2  HOH B 105      15.543  35.507  30.424  1.00  0.00      B    H  
ATOM    337  O   HOH B 106      31.639  28.715  25.296  1.00  0.00      B    O  
ATOM    338  H1  HOH B 106      30.953  27.934  25.349  1.00  0.00      B    H  
ATOM    339  H2  HOH B 106      32.471  28.393  24.773  1.00  0.00      B    H  
ATOM    340  O   HOH B 107      23.911   0.945  26.968  1.00  0.00      B    O  
ATOM    341  H1  HOH B 107      24.892   0.787  27.405  1.00  0.00      B    H  
ATOM    342  H2  HOH B 107      23.576   1.678  27.577  1.00  0.00      B    H  
ATOM    343  O   HOH B 108      14.099  29.919   9.956  1.00  0.00      B    O  
ATOM    344  H1  HOH B 108      14.387  28.931   9.821  1.00  0.00      B    H  
ATOM    345  H2  HOH B 108      14.960  30.462   9.986  1.00  0.00      B    H  
ATOM    346  O   HOH B 109      18.561  27.485  21.493  1.00  0.00      B    O  
ATOM    347  H1  HOH B 109      18.199  26.520  21.608  1.00  0.00      B    H  
ATOM    348  H2  HOH B 109      17.882  28.016  20.949  1.00  0.00      B    H  
ATOM    349  O   HOH B 110      36.869  30.985   2.692  1.00  0.00      B    O  
ATOM    350  H1  HOH B 110      36.911  30.070   3.207  1.00  0.00      B    H  
ATOM    351  H2  HOH B 110      37.828  31.229   2.371  1.00  0.00      B    H  
ATOM    352  O   HOH B 111      14.555  27.317  31.654  1.00  0.00      B    O  
ATOM    353  H1  HOH B 111      15.269  27.974  31.860  1.00  0.00      B    H  
ATOM    354  H2  HOH B 111      14.548  26.707  32.498  1.00  0.00      B    H  
ATOM    355  O   HOH B 112      13.484  22.447  36.587  1.00  0.00      B    O  
ATOM    356  H1  HOH B 112      13.662  22.737  37.582  1.00  0.00      B    H  
ATOM    357  H2  HOH B 112      12.622  22.002  36.620  1.00  0.00      B    H  
ATOM    358  O   HOH B 113      36.740  20.653   9.539  1.00  0.00      B    O  
ATOM    359  H1  HOH B 113      37.076  20.242   8.691  1.00  0.00      B    H  
ATOM    360  H2  HOH B 113      37.503  21.011  10.050  1.00  0.00      B    H  
ATOM    361  O   HOH B 114      11.901  34.343   5.505  1.00  0.00      B    O  
ATOM    362  H1  HOH B 114      11.438  35.225   5.245  1.00  0.00      B    H  
ATOM    363  H2  HOH B 114      11.299  33.608   5.227  1.00  0.00      B    H  
ATOM    364  O   HOH B 115       9.364  10.805  34.821  1.00  0.00      B    O  
ATOM    365  H1  HOH B 115       9.184   9.798  34.707  1.00  0.00      B    H  
ATOM    366  H2  HOH B 115       8.882  11.172  35.684  1.00  0.00      B    H  
ATOM    367  O   HOH B 116       7.672  31.619  37.157  1.00  0.00      B    O  
ATOM    368  H1  HOH B 116       7.775  31.756  36.151  1.00  0.00      B    H  
ATOM    369  H2  HOH B 116       8.244  32.250  37.635  1.00  0.00      B    H  
ATOM    370  O   HOH B 117      18.920  23.141  22.891  1.00  0.00      B    O  
ATOM    371  H1  HOH B 117      18.912  22.134  22.922  1.00  0.00      B    H  
ATOM    372  H2  HOH B 117      19.515  23.577  23.545  1.00  0.00      B    H  
ATOM    373  O   HOH B 118      23.281  10.569  22.135  1.00  0.00      B    O  
ATOM    374  H1  HOH B 118      23.531  11.530  22.023  1.00  0.00      B    H  
ATOM    375  H2  HOH B 118      23.492  10.144  21.236  1.00  0.00      B    H  
ATOM    376  O   HOH B 119      32.614   8.092  27.975  1.00  0.00      B    O  
ATOM    377  H1  HOH B 119      31.714   7.864  28.392  1.00  0.00      B    H  
ATOM    378  H2  HOH B 119      32.857   8.978  28.373  1.00  0.00      B    H  
ATOM    379  O   HOH B 120      18.707  38.589  36.262  1.00  0.00      B    O  
ATOM    380  H1  HOH B 120      18.949  38.424  35.303  1.00  0.00      B    H  
ATOM    381  H2  HOH B 120      19.589  38.647  36.748  1.00  0.00      B    H  
ATOM    382  O   HOH B 121      26.147  25.130  25.720  1.00  0.00      B    O  
ATOM    383  H1  HOH B 121      26.298  25.923  26.360  1.00  0.00      B    H  
ATOM    384  H2  HOH B 121      26.958  24.507  25.921  1.00  0.00      B    H  
ATOM    385  O   HOH B 122      27.180  14.344  31.067  1.00  0.00      B    O  
ATOM    386  H1  HOH B 122      26.609  15.202  30.886  1.00  0.00      B    H  
ATOM    387  H2  HOH B 122      28.035  14.371  30.429  1.00  0.00      B    H  
ATOM    388  O   HOH B 123      -0.162   7.754  18.665  1.00  0.00      B    O  
ATOM    389  H1  HOH B 123       0.780   7.661  18.172  1.00  0.00      B    H  
ATOM    390  H2  HOH B 123      -0.170   8.544  19.246  1.00  0.00      B    H  
ATOM    391  O   HOH B 124       3.418   5.737  23.730  1.00  0.00      B    O  
ATOM    392  H1  HOH B 124       3.911   5.136  24.404  1.00  0.00      B    H  
ATOM    393  H2  HOH B 124       2.527   5.359  23.505  1.00  0.00      B    H  
ATOM    394  O   HOH B 125      23.821   6.052  37.703  1.00  0.00      B    O  
ATOM    395  H1  HOH B 125      23.424   6.960  37.412  1.00  0.00      B    H  
ATOM    396  H2  HOH B 125      24.273   6.067  38.627  1.00  0.00      B    H  
ATOM    397  O   HOH B 126      20.153  13.220  33.065  1.00  0.00      B    O  
ATOM    398  H1  HOH B 126      20.175  12.473  32.416  1.00  0.00      B    H  
ATOM    399  H2  HOH B 126      20.754  14.034  32.845  1.00  0.00      B    H  
ATOM    400  O   HOH B 127      18.633  16.310  31.838  1.00  0.00      B    O  
ATOM    401  H1  HOH B 127      18.696  17.317  31.636  1.00  0.00      B    H  
ATOM    402  H2  HOH B 127      18.343  16.322  32.832  1.00  0.00      B    H  
ATOM    403  O   HOH B 128      24.524  16.242  22.089  1.00  0.00      B    O  
ATOM    404  H1  HOH B 128      25.371  16.634  22.427  1.00  0.00      B    H  
ATOM    405  H2  HOH B 128      24.482  16.499  21.081  1.00  0.00      B    H  
ATOM    406  O   HOH B 129       0.492  35.466   7.859  1.00  0.00      B    O  
ATOM    407  H1  HOH B 129       0.694  34.863   8.610  1.00  0.00      B    H  
ATOM    408  H2  HOH B 129      -0.529  35.658   7.947  1.00  0.00      B    H  
ATOM    409  O   HOH B 130       1.226  37.105   1.244  1.00  0.00      B    O  
ATOM    410  H1  HOH B 130       1.437  36.307   1.815  1.00  0.00      B    H  
ATOM    411  H2  HOH B 130       2.001  37.247   0.610  1.00  0.00      B    H  
ATOM    412  O   HOH B 131       7.300   3.314  22.663  1.00  0.00      B    O  
ATOM    413  H1  HOH B 131       7.084   2.319  22.655  1.00  0.00      B    H  
ATOM    414  H2  HOH B 131       6.727   3.772  21.971  1.00  0.00      B    H  
ATOM    415  O   HOH B 132      11.538  17.008  21.379  1.00  0.00      B    O  
ATOM    416  H1  HOH B 132      12.072  16.282  21.842  1.00  0.00      B    H  
ATOM    417  H2  HOH B 132      11.416  16.676  20.413  1.00  0.00      B    H  
ATOM    418  O   HOH B 133       7.490  21.194  23.830  1.00  0.00      B    O  
ATOM    419  H1  HOH B 133       7.325  20.168  23.958  1.00  0.00      B    H  
ATOM    420  H2  HOH B 133       8.053  21.566  24.621  1.00  0.00      B    H  
ATOM    421  O   HOH B 134      15.080   9.425   6.094  1.00  0.00      B    O  
ATOM    422  H1  HOH B 134      15.841   9.259   5.476  1.00  0.00      B    H  
ATOM    423  H2  HOH B 134      14.234   9.612   5.532  1.00  0.00      B    H  
ATOM    424  O   HOH B 135      19.057   8.477  22.087  1.00  0.00      B    O  
ATOM    425  H1  HOH B 135      19.169   8.078  21.110  1.00  0.00      B    H  
ATOM    426  H2  HOH B 135      19.848   8.196  22.645  1.00  0.00      B    H  
ATOM    427  O   HOH B 136       5.973  11.920  18.451  1.00  0.00      B    O  
ATOM    428  H1  HOH B 136       5.962  12.204  17.501  1.00  0.00      B    H  
ATOM    429  H2  HOH B 136       6.922  11.967  18.793  1.00  0.00      B    H  
ATOM    430  O   HOH B 137      38.977  13.718  24.341  1.00  0.00      B    O  
ATOM    431  H1  HOH B 137      39.016  13.961  25.303  1.00  0.00      B    H  
ATOM    432  H2  HOH B 137      39.198  12.688  24.321  1.00  0.00      B    H  
ATOM    433  O   HOH B 138       7.088  12.700  23.771  1.00  0.00      B    O  
ATOM    434  H1  HOH B 138       6.204  12.593  24.242  1.00  0.00      B    H  
ATOM    435  H2  HOH B 138       7.703  12.130  24.362  1.00  0.00      B    H  
ATOM    436  O   HOH B 139       3.025   5.021   1.985  1.00  0.00      B    O  
ATOM    437  H1  HOH B 139       2.293   4.294   2.004  1.00  0.00      B    H  
ATOM    438  H2  HOH B 139       2.683   5.837   1.492  1.00  0.00      B    H  
ATOM    439  O   HOH B 140      24.890  10.429  25.694  1.00  0.00      B    O  
ATOM    440  H1  HOH B 140      25.849  10.645  25.788  1.00  0.00      B    H  
ATOM    441  H2  HOH B 140      24.655  10.571  24.787  1.00  0.00      B    H  
ATOM    442  O   HOH B 141       3.690  39.305  26.265  1.00  0.00      B    O  
ATOM    443  H1  HOH B 141       3.722  38.383  26.664  1.00  0.00      B    H  
ATOM    444  H2  HOH B 141       3.393  39.145  25.302  1.00  0.00      B    H  
ATOM    445  O   HOH B 142      27.474  33.351   7.229  1.00  0.00      B    O  
ATOM    446  H1  HOH B 142      26.628  32.810   7.082  1.00  0.00      B    H  
ATOM    447  H2  HOH B 142      27.279  34.223   6.806  1.00  0.00      B    H  
ATOM    448  O   HOH B 143      10.326  14.099  32.542  1.00  0.00      B    O  
ATOM    449  H1  HOH B 143      10.795  13.212  32.416  1.00  0.00      B    H  
ATOM    450  H2  HOH B 143      10.489  14.414  33.510  1.00  0.00      B    H  
ATOM    451  O   HOH B 144      13.004  34.884  24.217  1.00  0.00      B    O  
ATOM    452  H1  HOH B 144      13.596  34.134  23.951  1.00  0.00      B    H  
ATOM    453  H2  HOH B 144      12.066  34.467  24.276  1.00  0.00      B    H  
ATOM    454  O   HOH B 145      28.298  23.803  26.777  1.00  0.00      B    O  
ATOM    455  H1  HOH B 145      27.770  22.945  27.046  1.00  0.00      B    H  
ATOM    456  H2  HOH B 145      28.547  24.289  27.610  1.00  0.00      B    H  
ATOM    457  O   HOH B 146      28.761  16.243  15.139  1.00  0.00      B    O  
ATOM    458  H1  HOH B 146      29.143  15.431  15.618  1.00  0.00      B    H  
ATOM    459  H2  HOH B 146      29.533  16.832  14.716  1.00  0.00      B    H  
ATOM    460  O   HOH B 147       4.372  33.879  10.870  1.00  0.00      B    O  
ATOM    461  H1  HOH B 147       3.855  34.211  11.742  1.00  0.00      B    H  
ATOM    462  H2  HOH B 147       4.970  33.115  11.209  1.00  0.00      B    H  
ATOM    463  O   HOH B 148      27.599  22.422   6.110  1.00  0.00      B    O  
ATOM    464  H1  HOH B 148      26.997  22.961   5.478  1.00  0.00      B    H  
ATOM    465  H2  HOH B 148      27.221  22.673   7.045  1.00  0.00      B    H  
ATOM    466  O   HOH B 149      33.492  20.047  15.783  1.00  0.00      B    O  
ATOM    467  H1  HOH B 149      33.382  19.462  14.958  1.00  0.00      B    H  
ATOM    468  H2  HOH B 149      33.817  20.970  15.471  1.00  0.00      B    H  
ATOM    469  O   HOH B 150      12.252  19.089  15.983  1.00  0.00      B    O  
ATOM    470  H1  HOH B 150      13.182  19.488  16.198  1.00  0.00      B    H  
ATOM    471  H2  HOH B 150      11.953  18.546  16.791  1.00  0.00      B    H  
ATOM    472  O   HOH B 151      20.876  15.857  28.868  1.00  0.00      B    O  
ATOM    473  H1  HOH B 151      21.580  16.454  28.427  1.00  0.00      B    H  
ATOM    474  H2  HOH B 151      20.706  14.951  28.359  1.00  0.00      B    H  
ATOM    475  O   HOH B 152      10.335  12.444  10.030  1.00  0.00      B    O  
ATOM    476  H1  HOH B 152       9.681  13.184   9.794  1.00  0.00      B    H  
ATOM    477  H2  HOH B 152      10.741  12.759  10.937  1.00  0.00      B    H  
ATOM    478  O   HOH B 153      20.881  10.741  18.134  1.00  0.00      B    O  
ATOM    479  H1  HOH B 153      20.092  10.399  17.620  1.00  0.00      B    H  
ATOM    480  H2  HOH B 153      20.552  11.409  18.839  1.00  0.00      B    H  
ATOM    481  O   HOH B 154      29.196  37.602  30.749  1.00  0.00      B    O  
ATOM    482  H1  HOH B 154      29.353  37.222  31.667  1.00  0.00      B    H  
ATOM    483  H2  HOH B 154      29.766  38.491  30.676  1.00  0.00      B    H  
ATOM    484  O   HOH B 155      26.960   8.491  30.391  1.00  0.00      B    O  
ATOM    485  H1  HOH B 155      26.163   8.527  29.805  1.00  0.00      B    H  
ATOM    486  H2  HOH B 155      27.398   7.627  30.300  1.00  0.00      B    H  
ATOM    487  O   HOH B 156      35.847  13.082  36.710  1.00  0.00      B    O  
ATOM    488  H1  HOH B 156      35.096  12.734  36.103  1.00  0.00      B    H  
ATOM    489  H2  HOH B 156      36.632  12.444  36.509  1.00  0.00      B    H  
ATOM    490  O   HOH B 157      32.425  29.551  32.961  1.00  0.00      B    O  
ATOM    491  H1  HOH B 157      32.782  28.618  33.052  1.00  0.00      B    H  
ATOM    492  H2  HOH B 157      33.210  30.158  32.775  1.00  0.00      B    H  
ATOM    493  O   HOH B 158      14.730   2.706   1.788  1.00  0.00      B    O  
ATOM    494  H1  HOH B 158      15.645   2.964   2.227  1.00  0.00      B    H  
ATOM    495  H2  HOH B 158      14.683   1.678   1.578  1.00  0.00      B    H  
ATOM    496  O   HOH B 159       0.845  19.999  29.317  1.00  0.00      B    O  
ATOM    497  H1  HOH B 159       0.676  19.611  30.253  1.00  0.00      B    H  
ATOM    498  H2  HOH B 159       0.390  19.418  28.638  1.00  0.00      B    H  
ATOM    499  O   HOH B 160      19.396  12.459  19.883  1.00  0.00      B    O  
ATOM    500  H1  HOH B 160      18.912  12.491  20.793  1.00  0.00      B    H  
ATOM    501  H2  HOH B 160      18.712  12.853  19.234  1.00  0.00      B    H  
ATOM    502  O   HOH B 161      14.372   8.360  12.937  1.00  0.00      B    O  
ATOM    503  H1  HOH B 161      13.467   7.845  13.038  1.00  0.00      B    H  
ATOM    504  H2  HOH B 161      14.222   9.335  13.278  1.00  0.00      B    H  
ATOM    505  O   HOH B 162      36.389  27.601  22.243  1.00  0.00      B    O  
ATOM    506  H1  HOH B 162      35.506  27.945  21.794  1.00  0.00      B    H  
ATOM    507  H2  HOH B 162      36.942  27.266  21.430  1.00  0.00      B    H  
ATOM    508  O   HOH B 163      21.045  24.731  12.281  1.00  0.00      B    O  
ATOM    509  H1  HOH B 163      20.793  24.034  13.004  1.00  0.00      B    H  
ATOM    510  H2  HOH B 163      22.056  24.732  12.106  1.00  0.00      B    H  
ATOM    511  O   HOH B 164       7.029   5.503  32.219  1.00  0.00      B    O  
ATOM    512  H1  HOH B 164       6.254   4.838  32.317  1.00  0.00      B    H  
ATOM    513  H2  HOH B 164       7.860   4.969  32.476  1.00  0.00      B    H  
ATOM    514  O   HOH B 165      35.804   9.500  31.115  1.00  0.00      B    O  
ATOM    515  H1  HOH B 165      36.158   8.706  31.613  1.00  0.00      B    H  
ATOM    516  H2  HOH B 165      34.862   9.703  31.405  1.00  0.00      B    H  
ATOM    517  O   HOH B 166      30.623  38.500   0.724  1.00  0.00      B    O  
ATOM    518  H1  HOH B 166      29.650  38.730   0.911  1.00  0.00      B    H  
ATOM    519  H2  HOH B 166      30.836  37.728   1.332  1.00  0.00      B    H  
ATOM    520  O   HOH B 167      29.523  29.754   9.865  1.00  0.00      B    O  
ATOM    521  H1  HOH B 167      30.190  30.052   9.112  1.00  0.00      B    H  
ATOM    522  H2  HOH B 167      29.584  28.726   9.927  1.00  0.00      B    H  
ATOM    523  O   HOH B 168      36.214   0.816  33.895  1.00  0.00      B    O  
ATOM    524  H1  HOH B 168      37.153   0.486  33.836  1.00  0.00      B    H  
ATOM    525  H2  HOH B 168      36.017   1.071  34.833  1.00  0.00      B    H  
ATOM    526  O   HOH B 169      38.418  30.292  28.454  1.00  0.00      B    O  
ATOM    527  H1  HOH B 169      38.993  30.560  29.235  1.00  0.00      B    H  
ATOM    528  H2  HOH B 169      37.462  30.640  28.649  1.00  0.00      B    H  
ATOM    529  O   HOH B 170      35.024  21.754   7.573  1.00  0.00      B    O  
ATOM    530  H1  HOH B 170      35.598  21.479   8.415  1.00  0.00      B    H  
ATOM    531  H2  HOH B 170      34.383  20.976   7.487  1.00  0.00      B    H  
ATOM    532  O   HOH B 171       4.065  31.126   6.328  1.00  0.00      B    O  
ATOM    533  H1  HOH B 171       4.755  31.741   6.738  1.00  0.00      B    H  
ATOM    534  H2  HOH B 171       4.451  30.187   6.363  1.00  0.00      B    H  
ATOM    535  O   HOH B 172      33.542  10.692   1.327  1.00  0.00      B    O  
ATOM    536  H1  HOH B 172      32.602  10.955   1.541  1.00  0.00      B    H  
ATOM    537  H2  HOH B 172      34.121  10.526   2.168  1.00  0.00      B    H  
ATOM    538  O   HOH B 173      38.621   6.600   0.643  1.00  0.00      B    O  
ATOM    539  H1  HOH B 173      38.449   5.708   1.168  1.00  0.00      B    H  
ATOM    540  H2  HOH B 173      39.352   6.389   0.005  1.00  0.00      B    H  
ATOM    541  O   HOH B 174       1.067  18.788   4.790  1.00  0.00      B    O  
ATOM    542  H1  HOH B 174       0.341  18.875   5.504  1.00  0.00      B    H  
ATOM    543  H2  HOH B 174       1.962  18.797   5.279  1.00  0.00      B    H  
ATOM    544  O   HOH B 175      37.048  34.598   7.722  1.00  0.00      B    O  
ATOM    545  H1  HOH B 175      36.807  34.451   8.696  1.00  0.00      B    H  
ATOM    546  H2  HOH B 175      37.577  33.800   7.348  1.00  0.00      B    H  
ATOM    547  O   HOH B 176       6.450   5.264  14.310  1.00  0.00      B    O  
ATOM    548  H1  HOH B 176       6.962   4.713  13.645  1.00  0.00      B    H  
ATOM    549  H2  HOH B 176       7.170   5.858  14.670  1.00  0.00      B    H  
ATOM    550  O   HOH B 177      25.154  32.314  27.392  1.00  0.00      B    O  
ATOM    551  H1  HOH B 177      25.633  33.237  27.407  1.00  0.00      B    H  
ATOM    552  H2  HOH B 177      24.259  32.536  26.974  1.00  0.00      B    H  
ATOM    553  O   HOH B 178      35.888  23.939  18.858  1.00  0.00      B    O  
ATOM    554  H1  HOH B 178      36.602  23.400  18.332  1.00  0.00      B    H  
ATOM    555  H2  HOH B 178      36.244  24.944  18.986  1.00  0.00      B    H  
ATOM    556  O   HOH B 179      35.020  23.681  21.373  1.00  0.00      B    O  
ATOM    557  H1  HOH B 179      35.550  23.681  20.455  1.00  0.00      B    H  
ATOM    558  H2  HOH B 179      34.074  23.895  21.215  1.00  0.00      B    H  
ATOM    559  O   HOH B 180      35.461  20.371  23.665  1.00  0.00      B    O  
ATOM    560  H1  HOH B 180      35.033  20.001  24.569  1.00  0.00      B    H  
ATOM    561  H2  HOH B 180      36.156  21.095  23.936  1.00  0.00      B    H  
ATOM    562  O   HOH B 181      12.713  17.534  24.008  1.00  0.00      B    O  
ATOM    563  H1  HOH B 181      13.644  17.631  23.841  1.00  0.00      B    H  
ATOM    564  H2  HOH B 181      12.253  17.295  23.136  1.00  0.00      B    H  
ATOM    565  O   HOH B 182      20.063  29.039   4.299  1.00  0.00      B    O  
ATOM    566  H1  HOH B 182      20.217  28.740   5.272  1.00  0.00      B    H  
ATOM    567  H2  HOH B 182      19.106  28.833   4.020  1.00  0.00      B    H  
ATOM    568  O   HOH B 183       0.699  36.035  16.756  1.00  0.00      B    O  
ATOM    569  H1  HOH B 183       1.565  35.662  17.076  1.00  0.00      B    H  
ATOM    570  H2  HOH B 183       0.075  35.640  17.439  1.00  0.00      B    H  
ATOM    571  O   HOH B 184      25.115  15.219  27.755  1.00  0.00      B    O  
ATOM    572  H1  HOH B 184      24.822  14.283  28.080  1.00  0.00      B    H  
ATOM    573  H2  HOH B 184      25.427  15.120  26.775  1.00  0.00      B    H  
ATOM    574  O   HOH B 185       9.137   6.788  37.292  1.00  0.00      B    O  
ATOM    575  H1  HOH B 185       8.170   6.959  37.065  1.00  0.00      B    H  
ATOM    576  H2  HOH B 185       9.463   6.084  36.635  1.00  0.00      B    H  
ATOM    577  O   HOH B 186      31.789  31.025  35.650  1.00  0.00      B    O  
ATOM    578  H1  HOH B 186      32.370  30.505  36.285  1.00  0.00      B    H  
ATOM    579  H2  HOH B 186      31.979  30.620  34.713  1.00  0.00      B    H  
ATOM    580  O   HOH B 187      16.088  11.683  20.549  1.00  0.00      B    O  
ATOM    581  H1  HOH B 187      15.795  12.061  19.671  1.00  0.00      B    H  
ATOM    582  H2  HOH B 187      16.071  10.661  20.536  1.00  0.00      B    H  
ATOM    583  O   HOH B 188      30.300   0.455  18.289  1.00  0.00      B    O  
ATOM    584  H1  HOH B 188      30.926   0.982  18.860  1.00  0.00      B    H  
ATOM    585  H2  HOH B 188      30.582   0.652  17.358  1.00  0.00      B    H  
ATOM    586  O   HOH B 189       9.918  10.434  22.135  1.00  0.00      B    O  
ATOM    587  H1  HOH B 189       9.838   9.537  21.803  1.00  0.00      B    H  
ATOM    588  H2  HOH B 189      10.380  10.407  22.987  1.00  0.00      B    H  
ATOM    589  O   HOH B 190      26.137  32.964  21.065  1.00  0.00      B    O  
ATOM    590  H1  HOH B 190      26.153  32.650  22.045  1.00  0.00      B    H  
ATOM    591  H2  HOH B 190      25.416  33.656  20.947  1.00  0.00      B    H  
ATOM    592  O   HOH B 191      37.779  35.230  18.404  1.00  0.00      B    O  
ATOM    593  H1  HOH B 191      37.250  34.335  18.323  1.00  0.00      B    H  
ATOM    594  H2  HOH B 191      37.770  35.535  19.340  1.00  0.00      B    H  
ATOM    595  O   HOH B 192      19.739  16.175  19.016  1.00  0.00      B    O  
ATOM    596  H1  HOH B 192      20.507  15.527  19.203  1.00  0.00      B    H  
ATOM    597  H2  HOH B 192      19.066  15.991  19.731  1.00  0.00      B    H  
ATOM    598  O   HOH B 193       9.284  16.137  12.067  1.00  0.00      B    O  
ATOM    599  H1  HOH B 193       9.953  16.559  12.758  1.00  0.00      B    H  
ATOM    600  H2  HOH B 193       8.938  15.193  12.378  1.00  0.00      B    H  
ATOM    601  O   HOH B 194      24.840  33.797  31.345  1.00  0.00      B    O  
ATOM    602  H1  HOH B 194      25.630  34.142  31.796  1.00  0.00      B    H  
ATOM    603  H2  HOH B 194      25.060  33.105  30.652  1.00  0.00      B    H  
ATOM    604  O   HOH B 195       9.133  27.266   6.468  1.00  0.00      B    O  
ATOM    605  H1  HOH B 195       8.546  27.897   7.053  1.00  0.00      B    H  
ATOM    606  H2  HOH B 195       8.942  27.647   5.537  1.00  0.00      B    H  
ATOM    607  O   HOH B 196      26.770  34.199   9.856  1.00  0.00      B    O  
ATOM    608  H1  HOH B 196      27.372  33.804   9.113  1.00  0.00      B    H  
ATOM    609  H2  HOH B 196      27.229  34.052  10.750  1.00  0.00      B    H  
ATOM    610  O   HOH B 197      15.786  32.311  32.932  1.00  0.00      B    O  
ATOM    611  H1  HOH B 197      14.791  32.528  32.845  1.00  0.00      B    H  
ATOM    612  H2  HOH B 197      16.312  32.692  32.156  1.00  0.00      B    H  
ATOM    613  O   HOH B 198       8.920   8.232  32.180  1.00  0.00      B    O  
ATOM    614  H1  HOH B 198       8.634   8.091  33.136  1.00  0.00      B    H  
ATOM    615  H2  HOH B 198       9.160   7.381  31.826  1.00  0.00      B    H  
ATOM    616  O   HOH B 199      30.240  22.385  29.482  1.00  0.00      B    O  
ATOM    617  H1  HOH B 199      30.979  21.755  29.188  1.00  0.00      B    H  
ATOM    618  H2  HOH B 199      30.230  22.446  30.507  1.00  0.00      B    H  
ATOM    619  O   HOH B 200      15.059  16.301  29.191  1.00  0.00      B    O  
ATOM    620  H1  HOH B 200      15.666  17.052  29.539  1.00  0.00      B    H  
ATOM    621  H2  HOH B 200      14.348  16.847  28.741  1.00  0.00      B    H  
ATOM    622  O   HOH B 201       8.989  23.184   4.251  1.00  0.00      B    O  
ATOM    623  H1  HOH B 201       8.808  23.824   3.456  1.00  0.00      B    H  
ATOM    624  H2  HOH B 201       8.947  23.746   5.069  1.00  0.00      B    H  
ATOM    625  O   HOH B 202      39.273  30.004  25.890  1.00  0.00      B    O  
ATOM    626  H1  HOH B 202      38.592  30.334  25.221  1.00  0.00      B    H  
ATOM    627  H2  HOH B 202      38.839  30.050  26.887  1.00  0.00      B    H  
ATOM    628  O   HOH B 203      31.387  33.539  23.561  1.00  0.00      B    O  
ATOM    629  H1  HOH B 203      31.593  33.858  24.473  1.00  0.00      B    H  
ATOM    630  H2  HOH B 203      31.128  34.341  22.940  1.00  0.00      B    H  
ATOM    631  O   HOH B 204      -0.301  34.931  24.342  1.00  0.00      B    O  
ATOM    632  H1  HOH B 204       0.397  34.654  25.048  1.00  0.00      B    H  
ATOM    633  H2  HOH B 204       0.245  35.486  23.680  1.00  0.00      B    H  
ATOM    634  O   HOH B 205      24.269  29.025   4.161  1.00  0.00      B    O  
ATOM    635  H1  HOH B 205      24.205  29.968   3.661  1.00  0.00      B    H  
ATOM    636  H2  HOH B 205      25.151  28.571   3.927  1.00  0.00      B    H  
ATOM    637  O   HOH B 206      31.561   1.540  16.039  1.00  0.00      B    O  
ATOM    638  H1  HOH B 206      32.389   1.950  16.479  1.00  0.00      B    H  
ATOM    639  H2  HOH B 206      31.142   2.225  15.429  1.00  0.00      B    H  
ATOM    640  O   HOH B 207      20.330  30.358  29.581  1.00  0.00      B    O  
ATOM    641  H1  HOH B 207      20.551  30.311  30.615  1.00  0.00      B    H  
ATOM    642  H2  HOH B 207      20.547  29.462  29.155  1.00  0.00      B    H  
ATOM    643  O   HOH B 208      14.581  19.062   9.030  1.00  0.00      B    O  
ATOM    644  H1  HOH B 208      14.141  18.175   9.343  1.00  0.00      B    H  
ATOM    645  H2  HOH B 208      15.130  19.379   9.809  1.00  0.00      B    H  
ATOM    646  O   HOH B 209      38.055  30.773  34.065  1.00  0.00      B    O  
ATOM    647  H1  HOH B 209      38.881  31.320  34.366  1.00  0.00      B    H  
ATOM    648  H2  HOH B 209      38.360  29.831  33.744  1.00  0.00      B    H  
ATOM    649  O   HOH B 210      35.706  33.528  28.503  1.00  0.00      B    O  
ATOM    650  H1  HOH B 210      34.783  33.073  28.669  1.00  0.00      B    H  
ATOM    651  H2  HOH B 210      35.802  33.525  27.506  1.00  0.00      B    H  
ATOM    652  O   HOH B 211      18.039   6.882   3.116  1.00  0.00      B    O  
ATOM    653  H1  HOH B 211      17.212   6.611   2.716  1.00  0.00      B    H  
ATOM    654  H2  HOH B 211      18.826   6.371   2.731  1.00  0.00      B    H  
ATOM    655  O   HOH B 212      11.863  30.961  10.592  1.00  0.00      B    O  
ATOM    656  H1  HOH B 212      11.917  31.980  10.542  1.00  0.00      B    H  
ATOM    657  H2  HOH B 212      12.840  30.618  10.337  1.00  0.00      B    H  
ATOM    658  O   HOH B 213      27.314  34.277  32.417  1.00  0.00      B    O  
ATOM    659  H1  HOH B 213      27.596  34.907  33.148  1.00  0.00      B    H  
ATOM    660  H2  HOH B 213      28.098  34.129  31.864  1.00  0.00      B    H  
ATOM    661  O   HOH B 214      38.900  10.228  15.821  1.00  0.00      B    O  
ATOM    662  H1  HOH B 214      39.702  10.247  16.424  1.00  0.00      B    H  
ATOM    663  H2  HOH B 214      38.571  11.168  15.695  1.00  0.00      B    H  
ATOM    664  O   HOH B 215      32.695  13.726  16.909  1.00  0.00      B    O  
ATOM    665  H1  HOH B 215      33.465  13.131  17.192  1.00  0.00      B    H  
ATOM    666  H2  HOH B 215      32.993  14.161  16.070  1.00  0.00      B    H  
ATOM    667  O   HOH B 216       4.192  26.190  21.204  1.00  0.00      B    O  
ATOM    668  H1  HOH B 216       3.696  25.333  21.301  1.00  0.00      B    H  
ATOM    669  H2  HOH B 216       4.757  26.296  22.060  1.00  0.00      B    H  
ATOM    670  O   HOH B 217      28.756   3.725  19.140  1.00  0.00      B    O  
ATOM    671  H1  HOH B 217      29.780   3.957  19.207  1.00  0.00      B    H  
ATOM    672  H2  HOH B 217      28.529   3.429  18.192  1.00  0.00      B    H  
ATOM    673  O   HOH B 218      15.242  19.555   3.506  1.00  0.00      B    O  
ATOM    674  H1  HOH B 218      15.669  18.890   4.111  1.00  0.00      B    H  
ATOM    675  H2  HOH B 218      15.131  20.421   4.007  1.00  0.00      B    H  
ATOM    676  O   HOH B 219      11.384  30.134  37.162  1.00  0.00      B    O  
ATOM    677  H1  HOH B 219      11.619  31.119  37.222  1.00  0.00      B    H  
ATOM    678  H2  HOH B 219      11.915  29.554  37.849  1.00  0.00      B    H  
ATOM    679  O   HOH B 220      18.271   3.087  34.898  1.00  0.00      B    O  
ATOM    680  H1  HOH B 220      18.035   3.010  35.894  1.00  0.00      B    H  
ATOM    681  H2  HOH B 220      17.856   2.340  34.373  1.00  0.00      B    H  
ATOM    682  O   HOH B 221      14.012  34.165  15.970  1.00  0.00      B    O  
ATOM    683  H1  HOH B 221      13.536  33.692  15.195  1.00  0.00      B    H  
ATOM    684  H2  HOH B 221      14.054  33.506  16.748  1.00  0.00      B    H  
ATOM    685  O   HOH B 222      16.972  17.383   4.362  1.00  0.00      B    O  
ATOM    686  H1  HOH B 222      16.900  17.519   5.415  1.00  0.00      B    H  
ATOM    687  H2  HOH B 222      16.680  16.414   4.166  1.00  0.00      B    H  
ATOM    688  O   HOH B 223      20.208  34.222  30.552  1.00  0.00      B    O  
ATOM    689  H1  HOH B 223      20.076  33.384  31.109  1.00  0.00      B    H  
ATOM    690  H2  HOH B 223      21.141  34.605  30.750  1.00  0.00      B    H  
ATOM    691  O   HOH B 224      26.569  35.516   1.209  1.00  0.00      B    O  
ATOM    692  H1  HOH B 224      26.582  35.156   0.264  1.00  0.00      B    H  
ATOM    693  H2  HOH B 224      25.958  36.316   1.282  1.00  0.00      B    H  
ATOM    694  O   HOH B 225       5.645  22.768  22.682  1.00  0.00      B    O  
ATOM    695  H1  HOH B 225       6.283  22.235  23.145  1.00  0.00      B    H  
ATOM    696  H2  HOH B 225       5.862  23.701  23.005  1.00  0.00      B    H  
ATOM    697  O   HOH B 226      18.482  18.293   8.139  1.00  0.00      B    O  
ATOM    698  H1  HOH B 226      17.672  18.561   7.659  1.00  0.00      B    H  
ATOM    699  H2  HOH B 226      19.293  18.368   7.541  1.00  0.00      B    H  
ATOM    700  O   HOH B 227       9.166  37.437  37.195  1.00  0.00      B    O  
ATOM    701  H1  HOH B 227       9.400  36.936  38.014  1.00  0.00      B    H  
ATOM    702  H2  HOH B 227       8.979  38.372  37.496  1.00  0.00      B    H  
ATOM    703  O   HOH B 228      21.674  23.059  15.015  1.00  0.00      B    O  
ATOM    704  H1  HOH B 228      22.642  23.355  15.008  1.00  0.00      B    H  
ATOM    705  H2  HOH B 228      21.624  22.100  14.702  1.00  0.00      B    H  
ATOM    706  O   HOH B 229      23.537   5.529  15.645  1.00  0.00      B    O  
ATOM    707  H1  HOH B 229      24.198   6.272  15.745  1.00  0.00      B    H  
ATOM    708  H2  HOH B 229      23.234   5.461  14.635  1.00  0.00      B    H  
ATOM    709  O   HOH B 230      16.244  35.673   9.385  1.00  0.00      B    O  
ATOM    710  H1  HOH B 230      15.711  35.079   8.744  1.00  0.00      B    H  
ATOM    711  H2  HOH B 230      15.574  36.165   9.933  1.00  0.00      B    H  
ATOM    712  O   HOH B 231      28.060  24.540   3.658  1.00  0.00      B    O  
ATOM    713  H1  HOH B 231      28.103  24.373   2.706  1.00  0.00      B    H  
ATOM    714  H2  HOH B 231      28.729  23.972   4.159  1.00  0.00      B    H  
ATOM    715  O   HOH B 232       3.699  23.450  20.953  1.00  0.00      B    O  
ATOM    716  H1  HOH B 232       3.673  23.001  20.078  1.00  0.00      B    H  
ATOM    717  H2  HOH B 232       4.563  23.191  21.421  1.00  0.00      B    H  
ATOM    718  O   HOH B 233      20.580   6.347  36.759  1.00  0.00      B    O  
ATOM    719  H1  HOH B 233      20.728   6.813  35.840  1.00  0.00      B    H  
ATOM    720  H2  HOH B 233      21.372   5.793  36.950  1.00  0.00      B    H  
ATOM    721  O   HOH B 234      27.704   0.337  18.405  1.00  0.00      B    O  
ATOM    722  H1  HOH B 234      27.542  -0.626  18.453  1.00  0.00      B    H  
ATOM    723  H2  HOH B 234      28.688   0.506  18.573  1.00  0.00      B    H  
ATOM    724  O   HOH B 235      33.190  38.327   6.053  1.00  0.00      B    O  
ATOM    725  H1  HOH B 235      33.763  38.339   5.241  1.00  0.00      B    H  
ATOM    726  H2  HOH B 235      33.766  37.818   6.671  1.00  0.00      B    H  
ATOM    727  O   HOH B 236      11.954   7.339  21.987  1.00  0.00      B    O  
ATOM    728  H1  HOH B 236      11.609   7.795  21.185  1.00  0.00      B    H  
ATOM    729  H2  HOH B 236      12.497   6.611  21.607  1.00  0.00      B    H  
ATOM    730  O   HOH B 237      10.615  33.128  32.693  1.00  0.00      B    O  
ATOM    731  H1  HOH B 237      10.060  32.522  32.053  1.00  0.00      B    H  
ATOM    732  H2  HOH B 237      11.507  33.336  32.248  1.00  0.00      B    H  
ATOM    733  O   HOH B 238       1.168  14.208  31.774  1.00  0.00      B    O  
ATOM    734  H1  HOH B 238       0.290  13.861  32.128  1.00  0.00      B    H  
ATOM    735  H2  HOH B 238       1.650  13.507  31.222  1.00  0.00      B    H  
ATOM    736  O   HOH B 239       2.028  14.492  22.831  1.00  0.00      B    O  
ATOM    737  H1  HOH B 239       2.306  15.429  23.203  1.00  0.00      B    H  
ATOM    738  H2  HOH B 239       1.277  14.095  23.398  1.00  0.00      B    H  
ATOM    739  O   HOH B 240       1.123   1.262  26.097  1.00  0.00      B    O  
ATOM    740  H1  HOH B 240       0.842   2.246  26.215  1.00  0.00      B    H  
ATOM    741  H2  HOH B 240       2.121   1.120  26.242  1.00  0.00      B    H  
ATOM    742  O   HOH B 241      38.690  13.741   9.386  1.00  0.00      B    O  
ATOM    743  H1  HOH B 241      39.486  13.835   8.770  1.00  0.00      B    H  
ATOM    744  H2  HOH B 241      38.744  12.820   9.845  1.00  0.00      B    H  
ATOM    745  O   HOH B 242      19.495   2.315   9.697  1.00  0.00      B    O  
ATOM    746  H1  HOH B 242      18.466   2.410   9.715  1.00  0.00      B    H  
ATOM    747  H2  HOH B 242      19.885   3.047   9.100  1.00  0.00      B    H  
ATOM    748  O   HOH B 243       6.411  13.177  31.385  1.00  0.00      B    O  
ATOM    749  H1  HOH B 243       6.710  12.734  32.251  1.00  0.00      B    H  
ATOM    750  H2  HOH B 243       7.231  13.643  31.068  1.00  0.00      B    H  
ATOM    751  O   HOH B 244       3.718  36.121  36.371  1.00  0.00      B    O  
ATOM    752  H1  HOH B 244       4.198  36.113  35.478  1.00  0.00      B    H  
ATOM    753  H2  HOH B 244       4.234  35.568  37.113  1.00  0.00      B    H  
ATOM    754  O   HOH B 245       0.181   2.256  18.721  1.00  0.00      B    O  
ATOM    755  H1  HOH B 245       1.157   1.847  18.765  1.00  0.00      B    H  
ATOM    756  H2  HOH B 245      -0.280   1.824  19.564  1.00  0.00      B    H  
ATOM    757  O   HOH B 246       6.378  38.895  13.094  1.00  0.00      B    O  
ATOM    758  H1  HOH B 246       7.396  38.707  13.081  1.00  0.00      B    H  
ATOM    759  H2  HOH B 246       6.006  39.174  13.995  1.00  0.00      B    H  
ATOM    760  O   HOH B 247      36.316  16.148  28.139  1.00  0.00      B    O  
ATOM    761  H1  HOH B 247      37.314  16.377  28.334  1.00  0.00      B    H  
ATOM    762  H2  HOH B 247      36.037  15.147  28.262  1.00  0.00      B    H  
ATOM    763  O   HOH B 248      28.339  12.260   5.358  1.00  0.00      B    O  
ATOM    764  H1  HOH B 248      27.609  12.514   6.023  1.00  0.00      B    H  
ATOM    765  H2  HOH B 248      28.001  11.404   4.873  1.00  0.00      B    H  
ATOM    766  O   HOH B 249      10.065  29.587  18.807  1.00  0.00      B    O  
ATOM    767  H1  HOH B 249       9.942  29.432  19.783  1.00  0.00      B    H  
ATOM    768  H2  HOH B 249      10.988  29.192  18.562  1.00  0.00      B    H  
ATOM    769  O   HOH B 250       6.565   0.631  22.658  1.00  0.00      B    O  
ATOM    770  H1  HOH B 250       5.842  -0.040  22.347  1.00  0.00      B    H  
ATOM    771  H2  HOH B 250       6.505   0.708  23.692  1.00  0.00      B    H  
ATOM    772  O   HOH B 251      22.836  18.140   3.932  1.00  0.00      B    O  
ATOM    773  H1  HOH B 251      21.954  17.671   4.058  1.00  0.00      B    H  
ATOM    774  H2  HOH B 251      23.491  17.547   4.397  1.00  0.00      B    H  
ATOM    775  O   HOH B 252       0.507  37.106  22.641  1.00  0.00      B    O  
ATOM    776  H1  HOH B 252       1.475  37.154  22.665  1.00  0.00      B    H  
ATOM    777  H2  HOH B 252       0.151  38.023  22.391  1.00  0.00      B    H  
ATOM    778  O   HOH B 253      15.309  34.413  37.534  1.00  0.00      B    O  
ATOM    779  H1  HOH B 253      16.033  34.743  38.257  1.00  0.00      B    H  
ATOM    780  H2  HOH B 253      15.227  33.425  37.644  1.00  0.00      B    H  
ATOM    781  O   HOH B 254      15.018  13.814   7.148  1.00  0.00      B    O  
ATOM    782  H1  HOH B 254      15.544  12.927   7.062  1.00  0.00      B    H  
ATOM    783  H2  HOH B 254      14.128  13.645   6.698  1.00  0.00      B    H  
ATOM    784  O   HOH B 255       3.088  23.809  33.374  1.00  0.00      B    O  
ATOM    785  H1  HOH B 255       2.596  24.630  33.747  1.00  0.00      B    H  
ATOM    786  H2  HOH B 255       3.052  23.133  34.145  1.00  0.00      B    H  
ATOM    787  O   HOH B 256      21.713  14.399  19.520  1.00  0.00      B    O  
ATOM    788  H1  HOH B 256      20.939  13.830  19.472  1.00  0.00      B    H  
ATOM    789  H2  HOH B 256      22.378  13.884  20.096  1.00  0.00      B    H  
ATOM    790  O   HOH B 257      23.961  13.466   1.661  1.00  0.00      B    O  
ATOM    791  H1  HOH B 257      24.582  12.868   1.120  1.00  0.00      B    H  
ATOM    792  H2  HOH B 257      23.516  12.918   2.358  1.00  0.00      B    H  
ATOM    793  O   HOH B 258      22.415  11.929   3.331  1.00  0.00      B    O  
ATOM    794  H1  HOH B 258      21.929  12.727   3.735  1.00  0.00      B    H  
ATOM    795  H2  HOH B 258      21.953  11.179   3.801  1.00  0.00      B    H  
ATOM    796  O   HOH B 259      19.939  33.410  20.160  1.00  0.00      B    O  
ATOM    797  H1  HOH B 259      20.399  32.871  19.393  1.00  0.00      B    H  
ATOM    798  H2  HOH B 259      18.946  33.522  19.793  1.00  0.00      B    H  
ATOM    799  O   HOH B 260      34.492  37.816   3.844  1.00  0.00      B    O  
ATOM    800  H1  HOH B 260      34.778  37.881   2.802  1.00  0.00      B    H  
ATOM    801  H2  HOH B 260      34.419  36.850   4.053  1.00  0.00      B    H  
ATOM    802  O   HOH B 261       3.768  10.236  35.107  1.00  0.00      B    O  
ATOM    803  H1  HOH B 261       4.072   9.590  34.420  1.00  0.00      B    H  
ATOM    804  H2  HOH B 261       2.950   9.852  35.534  1.00  0.00      B    H  
ATOM    805  O   HOH B 262       1.977   8.358  31.399  1.00  0.00      B    O  
ATOM    806  H1  HOH B 262       2.227   9.115  30.751  1.00  0.00      B    H  
ATOM    807  H2  HOH B 262       2.619   7.546  31.178  1.00  0.00      B    H  
ATOM    808  O   HOH B 263       8.114  36.816   3.299  1.00  0.00      B    O  
ATOM    809  H1  HOH B 263       7.326  36.705   2.726  1.00  0.00      B    H  
ATOM    810  H2  HOH B 263       7.890  37.668   3.852  1.00  0.00      B    H  
ATOM    811  O   HOH B 264      29.148  24.342  24.172  1.00  0.00      B    O  
ATOM    812  H1  HOH B 264      29.639  23.549  23.828  1.00  0.00      B    H  
ATOM    813  H2  HOH B 264      28.686  24.031  25.056  1.00  0.00      B    H  
ATOM    814  O   HOH B 265      23.674   6.154  20.807  1.00  0.00      B    O  
ATOM    815  H1  HOH B 265      23.981   6.950  21.305  1.00  0.00      B    H  
ATOM    816  H2  HOH B 265      24.150   5.322  21.192  1.00  0.00      B    H  
ATOM    817  O   HOH B 266      20.864  29.821   1.487  1.00  0.00      B    O  
ATOM    818  H1  HOH B 266      20.657  28.948   2.041  1.00  0.00      B    H  
ATOM    819  H2  HOH B 266      21.723  29.710   1.039  1.00  0.00      B    H  
ATOM    820  O   HOH B 267      11.224  38.509  26.391  1.00  0.00      B    O  
ATOM    821  H1  HOH B 267      10.924  37.514  26.543  1.00  0.00      B    H  
ATOM    822  H2  HOH B 267      11.510  38.680  25.417  1.00  0.00      B    H  
ATOM    823  O   HOH B 268      37.915   0.078   9.494  1.00  0.00      B    O  
ATOM    824  H1  HOH B 268      37.412   0.428  10.274  1.00  0.00      B    H  
ATOM    825  H2  HOH B 268      38.878  -0.249   9.760  1.00  0.00      B    H  
ATOM    826  O   HOH B 269      23.055   8.797  37.071  1.00  0.00      B    O  
ATOM    827  H1  HOH B 269      23.798   9.350  37.454  1.00  0.00      B    H  
ATOM    828  H2  HOH B 269      22.248   9.404  36.848  1.00  0.00      B    H  
ATOM    829  O   HOH B 270      15.684   6.067  30.251  1.00  0.00      B    O  
ATOM    830  H1  HOH B 270      15.380   5.666  31.165  1.00  0.00      B    H  
ATOM    831  H2  HOH B 270      16.385   5.397  29.928  1.00  0.00      B    H  
ATOM    832  O   HOH B 271      35.173  37.722   1.137  1.00  0.00      B    O  
ATOM    833  H1  HOH B 271      34.804  37.176   0.381  1.00  0.00      B    H  
ATOM    834  H2  HOH B 271      36.070  38.125   0.790  1.00  0.00      B    H  
ATOM    835  O   HOH B 272       4.557  20.296  36.465  1.00  0.00      B    O  
ATOM    836  H1  HOH B 272       5.520  19.928  36.391  1.00  0.00      B    H  
ATOM    837  H2  HOH B 272       3.932  19.476  36.444  1.00  0.00      B    H  
ATOM    838  O   HOH B 273      36.149  33.257  14.733  1.00  0.00      B    O  
ATOM    839  H1  HOH B 273      36.115  32.432  15.260  1.00  0.00      B    H  
ATOM    840  H2  HOH B 273      35.370  33.859  15.025  1.00  0.00      B    H  
ATOM    841  O   HOH B 274      35.798  31.508   6.302  1.00  0.00      B    O  
ATOM    842  H1  HOH B 274      34.954  31.301   5.771  1.00  0.00      B    H  
ATOM    843  H2  HOH B 274      36.473  31.966   5.736  1.00  0.00      B    H  
ATOM    844  O   HOH B 275      21.637  14.938   1.046  1.00  0.00      B    O  
ATOM    845  H1  HOH B 275      22.444  14.378   1.191  1.00  0.00      B    H  
ATOM    846  H2  HOH B 275      21.816  15.941   1.174  1.00  0.00      B    H  
ATOM    847  O   HOH B 276       5.826  32.074  12.390  1.00  0.00      B    O  
ATOM    848  H1  HOH B 276       6.683  31.603  12.677  1.00  0.00      B    H  
ATOM    849  H2  HOH B 276       5.147  32.045  13.189  1.00  0.00      B    H  
ATOM    850  O   HOH B 277      17.277  35.273   0.090  1.00  0.00      B    O  
ATOM    851  H1  HOH B 277      17.879  35.083  -0.697  1.00  0.00      B    H  
ATOM    852  H2  HOH B 277      17.831  35.168   0.880  1.00  0.00      B    H  
ATOM    853  O   HOH B 278      31.149  32.245   0.382  1.00  0.00      B    O  
ATOM    854  H1  HOH B 278      31.516  31.973   1.266  1.00  0.00      B    H  
ATOM    855  H2  HOH B 278      31.033  31.350  -0.146  1.00  0.00      B    H  
ATOM    856  O   HOH B 279       8.412  24.595   7.060  1.00  0.00      B    O  
ATOM    857  H1  HOH B 279       9.205  24.276   7.685  1.00  0.00      B    H  
ATOM    858  H2  HOH B 279       8.530  25.579   6.846  1.00  0.00      B    H  
ATOM    859  O   HOH B 280      33.861  18.783  33.211  1.00  0.00      B    O  
ATOM    860  H1  HOH B 280      33.942  19.838  33.362  1.00  0.00      B    H  
ATOM    861  H2  HOH B 280      33.213  18.508  32.455  1.00  0.00      B    H  
ATOM    862  O   HOH B 281      17.285  23.028  38.787  1.00  0.00      B    O  
ATOM    863  H1  HOH B 281      16.757  22.730  38.006  1.00  0.00      B    H  
ATOM    864  H2  HOH B 281      16.607  23.398  39.412  1.00  0.00      B    H  
ATOM    865  O   HOH B 282      37.970  38.144  20.014  1.00  0.00      B    O  
ATOM    866  H1  HOH B 282      37.271  38.105  19.315  1.00  0.00      B    H  
ATOM    867  H2  HOH B 282      38.090  39.147  20.331  1.00  0.00      B    H  
ATOM    868  O   HOH B 283      35.176  24.074   9.306  1.00  0.00      B    O  
ATOM    869  H1  HOH B 283      35.745  24.854   8.874  1.00  0.00      B    H  
ATOM    870  H2  HOH B 283      34.930  23.418   8.557  1.00  0.00      B    H  
ATOM    871  O   HOH B 284      16.811  14.519   3.519  1.00  0.00      B    O  
ATOM    872  H1  HOH B 284      17.262  14.190   4.386  1.00  0.00      B    H  
ATOM    873  H2  HOH B 284      17.484  14.453   2.728  1.00  0.00      B    H  
ATOM    874  O   HOH B 285      37.589   7.893   3.877  1.00  0.00      B    O  
ATOM    875  H1  HOH B 285      36.802   7.807   4.434  1.00  0.00      B    H  
ATOM    876  H2  HOH B 285      37.303   8.233   2.977  1.00  0.00      B    H  
ATOM    877  O   HOH B 286      16.439  17.450  12.419  1.00  0.00      B    O  
ATOM    878  H1  HOH B 286      17.304  17.035  12.065  1.00  0.00      B    H  
ATOM    879  H2  HOH B 286      16.702  18.048  13.214  1.00  0.00      B    H  
ATOM    880  O   HOH B 287      10.600   0.977  32.913  1.00  0.00      B    O  
ATOM    881  H1  HOH B 287      11.173   0.579  33.668  1.00  0.00      B    H  
ATOM    882  H2  HOH B 287      10.793   0.358  32.096  1.00  0.00      B    H  
ATOM    883  O   HOH B 288       4.383  33.895   2.533  1.00  0.00      B    O  
ATOM    884  H1  HOH B 288       5.073  33.627   1.852  1.00  0.00      B    H  
ATOM    885  H2  HOH B 288       3.873  33.063   2.848  1.00  0.00      B    H  
ATOM    886  O   HOH B 289       5.908  29.785  26.883  1.00  0.00      B    O  
ATOM    887  H1  HOH B 289       6.788  29.633  27.396  1.00  0.00      B    H  
ATOM    888  H2  HOH B 289       5.304  28.949  26.955  1.00  0.00      B    H  
ATOM    889  O   HOH B 290      12.124  38.541  34.821  1.00  0.00      B    O  
ATOM    890  H1  HOH B 290      11.646  38.615  35.714  1.00  0.00      B    H  
ATOM    891  H2  HOH B 290      11.658  37.853  34.253  1.00  0.00      B    H  
ATOM    892  O   HOH B 291       3.371  35.985  17.805  1.00  0.00      B    O  
ATOM    893  H1  HOH B 291       3.224  35.367  18.539  1.00  0.00      B    H  
ATOM    894  H2  HOH B 291       4.014  35.540  17.166  1.00  0.00      B    H  
ATOM    895  O   HOH B 292      33.504  18.431  13.155  1.00  0.00      B    O  
ATOM    896  H1  HOH B 292      33.824  19.049  12.426  1.00  0.00      B    H  
ATOM    897  H2  HOH B 292      34.105  17.610  13.156  1.00  0.00      B    H  
ATOM    898  O   HOH B 293       3.945  36.678  31.573  1.00  0.00      B    O  
ATOM    899  H1  HOH B 293       3.534  35.762  31.472  1.00  0.00      B    H  
ATOM    900  H2  HOH B 293       4.593  36.565  32.321  1.00  0.00      B    H  
ATOM    901  O   HOH B 294       3.121  14.221  37.107  1.00  0.00      B    O  
ATOM    902  H1  HOH B 294       3.285  14.252  36.067  1.00  0.00      B    H  
ATOM    903  H2  HOH B 294       2.104  14.130  37.258  1.00  0.00      B    H  
ATOM    904  O   HOH B 295      24.312  15.536  17.831  1.00  0.00      B    O  
ATOM    905  H1  HOH B 295      25.318  15.143  17.905  1.00  0.00      B    H  
ATOM    906  H2  HOH B 295      23.705  14.785  18.137  1.00  0.00      B    H  
ATOM    907  O   HOH B 296       2.370  10.685  37.593  1.00  0.00      B    O  
ATOM    908  H1  HOH B 296       2.899  11.235  36.940  1.00  0.00      B    H  
ATOM    909  H2  HOH B 296       1.667  11.272  38.071  1.00  0.00      B    H  
ATOM    910  O   HOH B 297      35.007  15.385  18.873  1.00  0.00      B    O  
ATOM    911  H1  HOH B 297      35.565  15.930  19.460  1.00  0.00      B    H  
ATOM    912  H2  HOH B 297      35.305  15.577  17.878  1.00  0.00      B    H  
ATOM    913  O   HOH B 298      16.321  11.155  14.660  1.00  0.00      B    O  
ATOM    914  H1  HOH B 298      16.232  11.435  15.679  1.00  0.00      B    H  
ATOM    915  H2  HOH B 298      15.421  10.908  14.324  1.00  0.00      B    H  
ATOM    916  O   HOH B 299      29.508  27.246  10.091  1.00  0.00      B    O  
ATOM    917  H1  HOH B 299      29.519  27.058   9.096  1.00  0.00      B    H  
ATOM    918  H2  HOH B 299      29.526  26.400  10.588  1.00  0.00      B    H  
ATOM    919  O   HOH B 300       6.616   2.414  19.759  1.00  0.00      B    O  
ATOM    920  H1  HOH B 300       7.076   1.571  20.118  1.00  0.00      B    H  
ATOM    921  H2  HOH B 300       6.023   2.073  19.015  1.00  0.00      B    H  
ATOM    922  O   HOH B 301       5.853  27.445  37.220  1.00  0.00      B    O  
ATOM    923  H1  HOH B 301       6.611  26.803  36.862  1.00  0.00      B    H  
ATOM    924  H2  HOH B 301       6.122  27.710  38.140  1.00  0.00      B    H  
ATOM    925  O   HOH B 302       7.941  10.464  25.276  1.00  0.00      B    O  
ATOM    926  H1  HOH B 302       8.399   9.653  24.840  1.00  0.00      B    H  
ATOM    927  H2  HOH B 302       8.220  10.458  26.259  1.00  0.00      B    H  
ATOM    928  O   HOH B 303      19.994   7.569  33.090  1.00  0.00      B    O  
ATOM    929  H1  HOH B 303      19.222   7.109  33.573  1.00  0.00      B    H  
ATOM    930  H2  HOH B 303      20.855   6.975  33.240  1.00  0.00      B    H  
ATOM    931  O   HOH B 304      13.922   9.417  26.221  1.00  0.00      B    O  
ATOM    932  H1  HOH B 304      13.850   9.440  27.177  1.00  0.00      B    H  
ATOM    933  H2  HOH B 304      14.493   8.637  25.983  1.00  0.00      B    H  
ATOM    934  O   HOH B 305       2.710  27.383  10.348  1.00  0.00      B    O  
ATOM    935  H1  HOH B 305       2.745  27.217  11.339  1.00  0.00      B    H  
ATOM    936  H2  HOH B 305       3.305  26.740   9.907  1.00  0.00      B    H  
ATOM    937  O   HOH B 306      36.285  33.060  12.034  1.00  0.00      B    O  
ATOM    938  H1  HOH B 306      35.445  32.829  11.486  1.00  0.00      B    H  
ATOM    939  H2  HOH B 306      36.096  33.294  13.015  1.00  0.00      B    H  
ATOM    940  O   HOH B 307      -0.037  24.802  33.370  1.00  0.00      B    O  
ATOM    941  H1  HOH B 307      -0.593  25.369  32.790  1.00  0.00      B    H  
ATOM    942  H2  HOH B 307       0.811  25.306  33.504  1.00  0.00      B    H  
ATOM    943  O   HOH B 308      15.271  13.355  18.147  1.00  0.00      B    O  
ATOM    944  H1  HOH B 308      15.175  14.284  17.687  1.00  0.00      B    H  
ATOM    945  H2  HOH B 308      16.196  13.003  17.916  1.00  0.00      B    H  
ATOM    946  O   HOH B 309      29.515  34.553   0.360  1.00  0.00      B    O  
ATOM    947  H1  HOH B 309      30.136  33.711   0.215  1.00  0.00      B    H  
ATOM    948  H2  HOH B 309      29.041  34.371   1.224  1.00  0.00      B    H  
ATOM    949  O   HOH B 310      26.796  34.615  27.846  1.00  0.00      B    O  
ATOM    950  H1  HOH B 310      27.513  34.037  28.229  1.00  0.00      B    H  
ATOM    951  H2  HOH B 310      27.130  34.948  26.936  1.00  0.00      B    H  
ATOM    952  O   HOH B 311      19.739   8.033  38.741  1.00  0.00      B    O  
ATOM    953  H1  HOH B 311      20.070   7.438  39.523  1.00  0.00      B    H  
ATOM    954  H2  HOH B 311      20.162   7.740  37.902  1.00  0.00      B    H  
ATOM    955  O   HOH B 312       8.362   1.673  -0.047  1.00  0.00      B    O  
ATOM    956  H1  HOH B 312       8.476   1.023   0.648  1.00  0.00      B    H  
ATOM    957  H2  HOH B 312       7.964   2.486   0.430  1.00  0.00      B    H  
ATOM    958  O   HOH B 313      11.531  15.739   6.614  1.00  0.00      B    O  
ATOM    959  H1  HOH B 313      12.105  15.422   7.416  1.00  0.00      B    H  
ATOM    960  H2  HOH B 313      11.459  16.779   6.638  1.00  0.00      B    H  
ATOM    961  O   HOH B 314       6.100  11.133  21.760  1.00  0.00      B    O  
ATOM    962  H1  HOH B 314       6.351  11.769  22.540  1.00  0.00      B    H  
ATOM    963  H2  HOH B 314       5.151  10.739  21.931  1.00  0.00      B    H  
ATOM    964  O   HOH B 315      18.714  15.843  12.135  1.00  0.00      B    O  
ATOM    965  H1  HOH B 315      18.168  15.222  12.689  1.00  0.00      B    H  
ATOM    966  H2  HOH B 315      19.704  15.534  12.132  1.00  0.00      B    H  
ATOM    967  O   HOH B 316       6.031   1.315  31.398  1.00  0.00      B    O  
ATOM    968  H1  HOH B 316       6.446   0.920  32.240  1.00  0.00      B    H  
ATOM    969  H2  HOH B 316       5.914   0.610  30.671  1.00  0.00      B    H  
ATOM    970  O   HOH B 317      27.911   6.193  12.487  1.00  0.00      B    O  
ATOM    971  H1  HOH B 317      27.745   5.771  11.606  1.00  0.00      B    H  
ATOM    972  H2  HOH B 317      28.260   7.128  12.360  1.00  0.00      B    H  
ATOM    973  O   HOH B 318      34.863  33.519  22.816  1.00  0.00      B    O  
ATOM    974  H1  HOH B 318      33.923  33.271  22.873  1.00  0.00      B    H  
ATOM    975  H2  HOH B 318      35.415  32.771  23.171  1.00  0.00      B    H  
ATOM    976  O   HOH B 319       2.665  28.242  20.047  1.00  0.00      B    O  
ATOM    977  H1  HOH B 319       2.863  27.296  20.271  1.00  0.00      B    H  
ATOM    978  H2  HOH B 319       3.480  28.834  20.178  1.00  0.00      B    H  
ATOM    979  O   HOH B 320      15.084   8.647  31.270  1.00  0.00      B    O  
ATOM    980  H1  HOH B 320      15.577   8.989  32.037  1.00  0.00      B    H  
ATOM    981  H2  HOH B 320      15.478   7.750  31.102  1.00  0.00      B    H  
ATOM    982  O   HOH B 321       5.622  32.419  21.836  1.00  0.00      B    O  
ATOM    983  H1  HOH B 321       6.008  31.917  22.635  1.00  0.00      B    H  
ATOM    984  H2  HOH B 321       6.306  32.378  21.029  1.00  0.00      B    H  
ATOM    985  O   HOH B 322       9.087  30.914  22.805  1.00  0.00      B    O  
ATOM    986  H1  HOH B 322       8.409  30.315  23.235  1.00  0.00      B    H  
ATOM    987  H2  HOH B 322       9.606  30.267  22.211  1.00  0.00      B    H  
ATOM    988  O   HOH B 323      12.020  13.018  15.152  1.00  0.00      B    O  
ATOM    989  H1  HOH B 323      12.443  13.890  15.190  1.00  0.00      B    H  
ATOM    990  H2  HOH B 323      12.122  12.544  15.997  1.00  0.00      B    H  
ATOM    991  O   HOH B 324      27.981   0.808   9.963  1.00  0.00      B    O  
ATOM    992  H1  HOH B 324      28.281   0.577   9.032  1.00  0.00      B    H  
ATOM    993  H2  HOH B 324      27.264   0.117  10.234  1.00  0.00      B    H  
ATOM    994  O   HOH B 325      20.362  19.228   1.074  1.00  0.00      B    O  
ATOM    995  H1  HOH B 325      21.212  18.755   0.892  1.00  0.00      B    H  
ATOM    996  H2  HOH B 325      19.707  18.612   1.590  1.00  0.00      B    H  
ATOM    997  O   HOH B 326      30.179   6.474  27.657  1.00  0.00      B    O  
ATOM    998  H1  HOH B 326      29.188   6.340  27.748  1.00  0.00      B    H  
ATOM    999  H2  HOH B 326      30.408   5.837  26.905  1.00  0.00      B    H  
ATOM   1000  O   HOH B 327       8.414  28.909  28.944  1.00  0.00      B    O  
ATOM   1001  H1  HOH B 327       8.037  29.256  29.826  1.00  0.00      B    H  
ATOM   1002  H2  HOH B 327       8.847  27.987  29.112  1.00  0.00      B    H  
ATOM   1003  O   HOH B 328      34.830  23.588  32.525  1.00  0.00      B    O  
ATOM   1004  H1  HOH B 328      34.912  24.605  32.732  1.00  0.00      B    H  
ATOM   1005  H2  HOH B 328      35.621  23.419  31.931  1.00  0.00      B    H  
ATOM   1006  O   HOH B 329       0.960   3.228   1.565  1.00  0.00      B    O  
ATOM   1007  H1  HOH B 329       1.253   2.396   1.026  1.00  0.00      B    H  
ATOM   1008  H2  HOH B 329      -0.021   3.389   1.306  1.00  0.00      B    H  
ATOM   1009  O   HOH B 330      29.119   1.829  32.635  1.00  0.00      B    O  
ATOM   1010  H1  HOH B 330      29.695   1.523  31.892  1.00  0.00      B    H  
ATOM   1011  H2  HOH B 330      29.456   1.349  33.461  1.00  0.00      B    H  
ATOM   1012  O   HOH B 331       5.363  30.740  31.427  1.00  0.00      B    O  
ATOM   1013  H1  HOH B 331       4.361  30.733  31.160  1.00  0.00      B    H  
ATOM   1014  H2  HOH B 331       5.793  29.848  31.314  1.00  0.00      B    H  
ATOM   1015  O   HOH B 332      15.455  29.414  17.078  1.00  0.00      B    O  
ATOM   1016  H1  HOH B 332      16.022  28.564  17.268  1.00  0.00      B    H  
ATOM   1017  H2  HOH B 332      14.542  29.220  17.429  1.00  0.00      B    H  
ATOM   1018  O   HOH B 333       0.002  32.061   6.622  1.00  0.00      B    O  
ATOM   1019  H1  HOH B 333       0.233  31.688   7.504  1.00  0.00      B    H  
ATOM   1020  H2  HOH B 333       0.768  32.639   6.326  1.00  0.00      B    H  
ATOM   1021  O   HOH B 334      12.347  25.700  22.007  1.00  0.00      B    O  
ATOM   1022  H1  HOH B 334      11.412  25.262  21.819  1.00  0.00      B    H  
ATOM   1023  H2  HOH B 334      12.816  26.004  21.173  1.00  0.00      B    H  
ATOM   1024  O   HOH B 335      26.525   2.884  11.043  1.00  0.00      B    O  
ATOM   1025  H1  HOH B 335      27.205   2.164  10.814  1.00  0.00      B    H  
ATOM   1026  H2  HOH B 335      26.352   2.799  12.059  1.00  0.00      B    H  
ATOM   1027  O   HOH B 336       4.947   8.827  33.116  1.00  0.00      B    O  
ATOM   1028  H1  HOH B 336       5.760   8.586  33.619  1.00  0.00      B    H  
ATOM   1029  H2  HOH B 336       5.037   8.547  32.146  1.00  0.00      B    H  
ATOM   1030  O   HOH B 337      36.831  25.579   8.080  1.00  0.00      B    O  
ATOM   1031  H1  HOH B 337      36.810  26.569   8.328  1.00  0.00      B    H  
ATOM   1032  H2  HOH B 337      37.403  25.497   7.295  1.00  0.00      B    H  
ATOM   1033  O   HOH B 338      17.553  31.344   5.695  1.00  0.00      B    O  
ATOM   1034  H1  HOH B 338      17.976  31.224   4.807  1.00  0.00      B    H  
ATOM   1035  H2  HOH B 338      17.381  30.383   6.097  1.00  0.00      B    H  
ATOM   1036  O   HOH B 339      24.379  16.145   2.168  1.00  0.00      B    O  
ATOM   1037  H1  HOH B 339      24.650  16.231   3.116  1.00  0.00      B    H  
ATOM   1038  H2  HOH B 339      24.107  15.223   2.151  1.00  0.00      B    H  
ATOM   1039  O   HOH B 340      24.025  12.028  13.137  1.00  0.00      B    O  
ATOM   1040  H1  HOH B 340      23.252  11.359  13.256  1.00  0.00      B    H  
ATOM   1041  H2  HOH B 340      24.386  11.829  12.226  1.00  0.00      B    H  
ATOM   1042  O   HOH B 341       7.977  18.095  19.854  1.00  0.00      B    O  
ATOM   1043  H1  HOH B 341       7.165  18.648  19.950  1.00  0.00      B    H  
ATOM   1044  H2  HOH B 341       8.536  18.179  20.687  1.00  0.00      B    H  
ATOM   1045  O   HOH B 342      17.893  13.350  13.736  1.00  0.00      B    O  
ATOM   1046  H1  HOH B 342      18.651  13.472  14.362  1.00  0.00      B    H  
ATOM   1047  H2  HOH B 342      17.499  12.418  13.986  1.00  0.00      B    H  
ATOM   1048  O   HOH B 343      16.095  17.388  26.379  1.00  0.00      B    O  
ATOM   1049  H1  HOH B 343      16.409  16.848  25.579  1.00  0.00      B    H  
ATOM   1050  H2  HOH B 343      15.553  16.828  26.974  1.00  0.00      B    H  
ATOM   1051  O   HOH B 344      13.894  12.452  33.913  1.00  0.00      B    O  
ATOM   1052  H1  HOH B 344      12.885  12.237  33.736  1.00  0.00      B    H  
ATOM   1053  H2  HOH B 344      14.380  11.619  34.292  1.00  0.00      B    H  
ATOM   1054  O   HOH B 345      28.954  18.242   8.711  1.00  0.00      B    O  
ATOM   1055  H1  HOH B 345      28.160  17.693   8.337  1.00  0.00      B    H  
ATOM   1056  H2  HOH B 345      28.578  18.756   9.460  1.00  0.00      B    H  
ATOM   1057  O   HOH B 346      17.983  21.932  32.831  1.00  0.00      B    O  
ATOM   1058  H1  HOH B 346      17.735  21.689  33.753  1.00  0.00      B    H  
ATOM   1059  H2  HOH B 346      18.862  22.441  32.936  1.00  0.00      B    H  
ATOM   1060  O   HOH B 347       3.828  31.741  35.142  1.00  0.00      B    O  
ATOM   1061  H1  HOH B 347       3.746  32.060  34.205  1.00  0.00      B    H  
ATOM   1062  H2  HOH B 347       4.286  30.820  35.206  1.00  0.00      B    H  
ATOM   1063  O   HOH B 348      26.924  17.850  26.659  1.00  0.00      B    O  
ATOM   1064  H1  HOH B 348      26.583  17.052  26.075  1.00  0.00      B    H  
ATOM   1065  H2  HOH B 348      27.720  17.531  27.135  1.00  0.00      B    H  
ATOM   1066  O   HOH B 349       6.341  22.656  12.661  1.00  0.00      B    O  
ATOM   1067  H1  HOH B 349       7.156  22.120  12.451  1.00  0.00      B    H  
ATOM   1068  H2  HOH B 349       6.450  22.990  13.585  1.00  0.00      B    H  
ATOM   1069  O   HOH B 350       3.857  23.425   7.996  1.00  0.00      B    O  
ATOM   1070  H1  HOH B 350       4.585  23.499   7.232  1.00  0.00      B    H  
ATOM   1071  H2  HOH B 350       3.241  22.646   7.718  1.00  0.00      B    H  
ATOM   1072  O   HOH B 351       7.537   3.593  36.507  1.00  0.00      B    O  
ATOM   1073  H1  HOH B 351       8.080   4.329  35.978  1.00  0.00      B    H  
ATOM   1074  H2  HOH B 351       7.127   4.032  37.343  1.00  0.00      B    H  
ATOM   1075  O   HOH B 352      37.609   4.225   1.790  1.00  0.00      B    O  
ATOM   1076  H1  HOH B 352      36.690   4.700   1.895  1.00  0.00      B    H  
ATOM   1077  H2  HOH B 352      37.901   3.977   2.681  1.00  0.00      B    H  
ATOM   1078  O   HOH B 353      10.162  36.250   0.410  1.00  0.00      B    O  
ATOM   1079  H1  HOH B 353      10.641  36.979   0.895  1.00  0.00      B    H  
ATOM   1080  H2  HOH B 353      10.804  35.473   0.375  1.00  0.00      B    H  
ATOM   1081  O   HOH B 354      14.204   3.576  10.596  1.00  0.00      B    O  
ATOM   1082  H1  HOH B 354      13.729   3.458   9.700  1.00  0.00      B    H  
ATOM   1083  H2  HOH B 354      14.356   4.575  10.660  1.00  0.00      B    H  
ATOM   1084  O   HOH B 355      35.902  20.053   2.442  1.00  0.00      B    O  
ATOM   1085  H1  HOH B 355      35.192  19.823   1.736  1.00  0.00      B    H  
ATOM   1086  H2  HOH B 355      36.776  19.576   2.175  1.00  0.00      B    H  
ATOM   1087  O   HOH B 356      10.377  24.461   8.893  1.00  0.00      B    O  
ATOM   1088  H1  HOH B 356      11.356  24.535   9.255  1.00  0.00      B    H  
ATOM   1089  H2  HOH B 356      10.054  23.554   9.263  1.00  0.00      B    H  
ATOM   1090  O   HOH B 357      27.381   9.849  21.686  1.00  0.00      B    O  
ATOM   1091  H1  HOH B 357      27.694   9.248  20.911  1.00  0.00      B    H  
ATOM   1092  H2  HOH B 357      28.141   9.915  22.348  1.00  0.00      B    H  
ATOM   1093  O   HOH B 358      22.801   2.875  28.352  1.00  0.00      B    O  
ATOM   1094  H1  HOH B 358      22.275   3.658  28.071  1.00  0.00      B    H  
ATOM   1095  H2  HOH B 358      22.798   2.781  29.335  1.00  0.00      B    H  
ATOM   1096  O   HOH B 359      38.174  17.321   6.759  1.00  0.00      B    O  
ATOM   1097  H1  HOH B 359      37.844  18.246   6.953  1.00  0.00      B    H  
ATOM   1098  H2  HOH B 359      37.556  16.842   6.117  1.00  0.00      B    H  
ATOM   1099  O   HOH B 360      33.054   0.951  32.823  1.00  0.00      B    O  
ATOM   1100  H1  HOH B 360      32.614   1.717  33.331  1.00  0.00      B    H  
ATOM   1101  H2  HOH B 360      33.235   0.234  33.500  1.00  0.00      B    H  
ATOM   1102  O   HOH B 361      11.887  15.370  29.533  1.00  0.00      B    O  
ATOM   1103  H1  HOH B 361      12.834  15.252  29.670  1.00  0.00      B    H  
ATOM   1104  H2  HOH B 361      11.469  14.456  29.298  1.00  0.00      B    H  
ATOM   1105  O   HOH B 362      12.035  27.916  24.025  1.00  0.00      B    O  
ATOM   1106  H1  HOH B 362      12.815  28.474  24.423  1.00  0.00      B    H  
ATOM   1107  H2  HOH B 362      12.398  27.108  23.524  1.00  0.00      B    H  
ATOM   1108  O   HOH B 363      16.011   6.479   5.678  1.00  0.00      B    O  
ATOM   1109  H1  HOH B 363      17.017   6.416   5.757  1.00  0.00      B    H  
ATOM   1110  H2  HOH B 363      15.634   6.651   4.773  1.00  0.00      B    H  
ATOM   1111  O   HOH B 364      35.582  16.534  10.220  1.00  0.00      B    O  
ATOM   1112  H1  HOH B 364      36.554  16.567   9.891  1.00  0.00      B    H  
ATOM   1113  H2  HOH B 364      35.601  16.272  11.241  1.00  0.00      B    H  
ATOM   1114  O   HOH B 365      18.717  29.268  24.481  1.00  0.00      B    O  
ATOM   1115  H1  HOH B 365      18.576  28.855  25.418  1.00  0.00      B    H  
ATOM   1116  H2  HOH B 365      19.660  29.585  24.442  1.00  0.00      B    H  
ATOM   1117  O   HOH B 366      -0.048  18.246  24.990  1.00  0.00      B    O  
ATOM   1118  H1  HOH B 366      -0.265  18.653  25.845  1.00  0.00      B    H  
ATOM   1119  H2  HOH B 366       0.923  18.147  25.072  1.00  0.00      B    H  
ATOM   1120  O   HOH B 367       1.530   8.790   7.040  1.00  0.00      B    O  
ATOM   1121  H1  HOH B 367       0.905   8.296   7.622  1.00  0.00      B    H  
ATOM   1122  H2  HOH B 367       2.461   8.518   7.413  1.00  0.00      B    H  
ATOM   1123  O   HOH B 368       0.506  11.874  11.361  1.00  0.00      B    O  
ATOM   1124  H1  HOH B 368       0.292  12.766  11.754  1.00  0.00      B    H  
ATOM   1125  H2  HOH B 368       0.470  11.151  12.108  1.00  0.00      B    H  
ATOM   1126  O   HOH B 369       5.520   5.568  17.283  1.00  0.00      B    O  
ATOM   1127  H1  HOH B 369       5.447   6.480  16.846  1.00  0.00      B    H  
ATOM   1128  H2  HOH B 369       4.990   4.919  16.696  1.00  0.00      B    H  
ATOM   1129  O   HOH B 370      37.734  16.390  14.690  1.00  0.00      B    O  
ATOM   1130  H1  HOH B 370      37.964  17.095  15.414  1.00  0.00      B    H  
ATOM   1131  H2  HOH B 370      37.961  16.793  13.766  1.00  0.00      B    H  
ATOM   1132  O   HOH B 371      27.798  35.946  21.409  1.00  0.00      B    O  
ATOM   1133  H1  HOH B 371      27.310  35.767  20.603  1.00  0.00      B    H  
ATOM   1134  H2  HOH B 371      28.022  36.942  21.332  1.00  0.00      B    H  
ATOM   1135  O   HOH B 372      27.558  30.333   1.695  1.00  0.00      B    O  
ATOM   1136  H1  HOH B 372      26.925  30.293   2.413  1.00  0.00      B    H  
ATOM   1137  H2  HOH B 372      28.407  30.526   2.107  1.00  0.00      B    H  
ATOM   1138  O   HOH B 373      30.848   7.098  35.383  1.00  0.00      B    O  
ATOM   1139  H1  HOH B 373      30.149   6.681  34.708  1.00  0.00      B    H  
ATOM   1140  H2  HOH B 373      31.586   7.613  34.914  1.00  0.00      B    H  
ATOM   1141  O   HOH B 374      30.302   8.209   7.898  1.00  0.00      B    O  
ATOM   1142  H1  HOH B 374      30.627   7.276   7.820  1.00  0.00      B    H  
ATOM   1143  H2  HOH B 374      30.938   8.847   8.397  1.00  0.00      B    H  
ATOM   1144  O   HOH B 375      36.242  31.920  35.610  1.00  0.00      B    O  
ATOM   1145  H1  HOH B 375      36.166  32.902  35.412  1.00  0.00      B    H  
ATOM   1146  H2  HOH B 375      36.929  31.506  34.924  1.00  0.00      B    H  
ATOM   1147  O   HOH B 376      22.834  26.223  34.049  1.00  0.00      B    O  
ATOM   1148  H1  HOH B 376      22.844  25.210  33.941  1.00  0.00      B    H  
ATOM   1149  H2  HOH B 376      23.154  26.442  34.975  1.00  0.00      B    H  
ATOM   1150  O   HOH B 377      11.448  25.643  35.082  1.00  0.00      B    O  
ATOM   1151  H1  HOH B 377      11.434  25.217  34.186  1.00  0.00      B    H  
ATOM   1152  H2  HOH B 377      12.440  25.820  35.389  1.00  0.00      B    H  
ATOM   1153  O   HOH B 378      34.333   4.383  38.090  1.00  0.00      B    O  
ATOM   1154  H1  HOH B 378      33.583   4.737  38.655  1.00  0.00      B    H  
ATOM   1155  H2  HOH B 378      33.937   3.863  37.257  1.00  0.00      B    H  
ATOM   1156  O   HOH B 379      20.483   4.114   3.679  1.00  0.00      B    O  
ATOM   1157  H1  HOH B 379      20.452   4.751   4.494  1.00  0.00      B    H  
ATOM   1158  H2  HOH B 379      20.220   3.205   4.013  1.00  0.00      B    H  
ATOM   1159  O   HOH B 380      38.562  29.729  36.872  1.00  0.00      B    O  
ATOM   1160  H1  HOH B 380      39.371  30.255  37.188  1.00  0.00      B    H  
ATOM   1161  H2  HOH B 380      37.990  30.300  36.378  1.00  0.00      B    H  
ATOM   1162  O   HOH B 381      32.285  29.118   1.007  1.00  0.00      B    O  
ATOM   1163  H1  HOH B 381      31.372  29.323   1.434  1.00  0.00      B    H  
ATOM   1164  H2  HOH B 381      32.708  28.429   1.596  1.00  0.00      B    H  
ATOM   1165  O   HOH B 382      17.489  38.945   4.982  1.00  0.00      B    O  
ATOM   1166  H1  HOH B 382      18.153  38.359   5.526  1.00  0.00      B    H  
ATOM   1167  H2  HOH B 382      17.577  38.749   3.966  1.00  0.00      B    H  
ATOM   1168  O   HOH B 383      14.595  12.696  11.727  1.00  0.00      B    O  
ATOM   1169  H1  HOH B 383      15.421  13.305  11.521  1.00  0.00      B    H  
ATOM   1170  H2  HOH B 383      14.624  11.948  11.054  1.00  0.00      B    H  
ATOM   1171  O   HOH B 384      11.639  20.875   5.133  1.00  0.00      B    O  
ATOM   1172  H1  HOH B 384      11.676  21.887   5.128  1.00  0.00      B    H  
ATOM   1173  H2  HOH B 384      10.872  20.635   4.537  1.00  0.00      B    H  
ATOM   1174  O   HOH B 385      19.471  34.956  14.523  1.00  0.00      B    O  
ATOM   1175  H1  HOH B 385      18.945  34.279  13.949  1.00  0.00      B    H  
ATOM   1176  H2  HOH B 385      19.781  35.674  13.876  1.00  0.00      B    H  
ATOM   1177  O   HOH B 386      12.163  29.387  32.219  1.00  0.00      B    O  
ATOM   1178  H1  HOH B 386      12.062  28.552  31.726  1.00  0.00      B    H  
ATOM   1179  H2  HOH B 386      11.295  29.518  32.755  1.00  0.00      B    H  
ATOM   1180  O   HOH B 387      30.912  28.756  21.202  1.00  0.00      B    O  
ATOM   1181  H1  HOH B 387      30.799  28.639  20.243  1.00  0.00      B    H  
ATOM   1182  H2  HOH B 387      30.579  29.682  21.444  1.00  0.00      B    H  
ATOM   1183  O   HOH B 388      23.262  21.928  37.914  1.00  0.00      B    O  
ATOM   1184  H1  HOH B 388      22.701  22.074  37.080  1.00  0.00      B    H  
ATOM   1185  H2  HOH B 388      23.235  22.784  38.523  1.00  0.00      B    H  
ATOM   1186  O   HOH B 389      29.620  27.778  37.955  1.00  0.00      B    O  
ATOM   1187  H1  HOH B 389      28.852  27.402  38.485  1.00  0.00      B    H  
ATOM   1188  H2  HOH B 389      30.260  28.247  38.612  1.00  0.00      B    H  
ATOM   1189  O   HOH B 390      34.491   8.747  38.781  1.00  0.00      B    O  
ATOM   1190  H1  HOH B 390      34.080   9.605  39.298  1.00  0.00      B    H  
ATOM   1191  H2  HOH B 390      34.490   8.975  37.766  1.00  0.00      B    H  
ATOM   1192  O   HOH B 391       3.954   8.306   8.579  1.00  0.00      B    O  
ATOM   1193  H1  HOH B 391       3.550   8.848   9.317  1.00  0.00      B    H  
ATOM   1194  H2  HOH B 391       4.871   8.684   8.460  1.00  0.00      B    H  
ATOM   1195  O   HOH B 392       9.823   9.820  10.682  1.00  0.00      B    O  
ATOM   1196  H1  HOH B 392       9.138   9.923   9.971  1.00  0.00      B    H  
ATOM   1197  H2  HOH B 392      10.124  10.804  10.944  1.00  0.00      B    H  
ATOM   1198  O   HOH B 393       7.014   7.558  34.105  1.00  0.00      B    O  
ATOM   1199  H1  HOH B 393       6.931   7.290  35.062  1.00  0.00      B    H  
ATOM   1200  H2  HOH B 393       6.840   6.732  33.507  1.00  0.00      B    H  
ATOM   1201  O   HOH B 394       2.774  31.703  28.321  1.00  0.00      B    O  
ATOM   1202  H1  HOH B 394       2.080  32.322  27.913  1.00  0.00      B    H  
ATOM   1203  H2  HOH B 394       2.549  31.471  29.290  1.00  0.00      B    H  
ATOM   1204  O   HOH B 395       5.814  23.718   6.318  1.00  0.00      B    O  
ATOM   1205  H1  HOH B 395       6.701  23.808   6.744  1.00  0.00      B    H  
ATOM   1206  H2  HOH B 395       5.879  22.846   5.746  1.00  0.00      B    H  
ATOM   1207  O   HOH B 396      32.738  38.395  11.013  1.00  0.00      B    O  
ATOM   1208  H1  HOH B 396      33.360  39.196  11.079  1.00  0.00      B    H  
ATOM   1209  H2  HOH B 396      33.357  37.592  11.040  1.00  0.00      B    H  
ATOM   1210  O   HOH B 397      29.861  22.457  32.427  1.00  0.00      B    O  
ATOM   1211  H1  HOH B 397      28.982  21.907  32.354  1.00  0.00      B    H  
ATOM   1212  H2  HOH B 397      30.416  22.242  33.292  1.00  0.00      B    H  
ATOM   1213  O   HOH B 398       9.989   3.356  12.823  1.00  0.00      B    O  
ATOM   1214  H1  HOH B 398      10.391   4.146  12.336  1.00  0.00      B    H  
ATOM   1215  H2  HOH B 398      10.635   3.102  13.589  1.00  0.00      B    H  
ATOM   1216  O   HOH B 399       6.821  15.355  27.174  1.00  0.00      B    O  
ATOM   1217  H1  HOH B 399       7.630  14.717  27.471  1.00  0.00      B    H  
ATOM   1218  H2  HOH B 399       5.953  15.194  27.718  1.00  0.00      B    H  
ATOM   1219  O   HOH B 400      19.077  37.448  26.835  1.00  0.00      B    O  
ATOM   1220  H1  HOH B 400      20.050  37.373  26.692  1.00  0.00      B    H  
ATOM   1221  H2  HOH B 400      18.595  36.764  26.254  1.00  0.00      B    H  
ATOM   1222  O   HOH B 401      29.802  11.633  26.106  1.00  0.00      B    O  
ATOM   1223  H1  HOH B 401      29.866  10.843  26.733  1.00  0.00      B    H  
ATOM   1224  H2  HOH B 401      30.485  12.323  26.339  1.00  0.00      B    H  
ATOM   1225  O   HOH B 402      13.068  25.860  38.692  1.00  0.00      B    O  
ATOM   1226  H1  HOH B 402      12.764  24.966  39.013  1.00  0.00      B    H  
ATOM   1227  H2  HOH B 402      13.955  26.001  39.102  1.00  0.00      B    H  
ATOM   1228  O   HOH B 403      16.941  11.037  25.258  1.00  0.00      B    O  
ATOM   1229  H1  HOH B 403      16.510  10.290  24.787  1.00  0.00      B    H  
ATOM   1230  H2  HOH B 403      16.886  11.860  24.705  1.00  0.00      B    H  
ATOM   1231  O   HOH B 404       7.831  27.145  25.888  1.00  0.00      B    O  
ATOM   1232  H1  HOH B 404       7.336  27.675  26.550  1.00  0.00      B    H  
ATOM   1233  H2  HOH B 404       8.756  26.896  26.321  1.00  0.00      B    H  
ATOM   1234  O   HOH B 405      27.290  20.319  25.252  1.00  0.00      B    O  
ATOM   1235  H1  HOH B 405      27.176  21.079  25.906  1.00  0.00      B    H  
ATOM   1236  H2  HOH B 405      26.867  19.448  25.625  1.00  0.00      B    H  
ATOM   1237  O   HOH B 406      32.215  24.117   9.646  1.00  0.00      B    O  
ATOM   1238  H1  HOH B 406      32.049  23.169  10.048  1.00  0.00      B    H  
ATOM   1239  H2  HOH B 406      33.227  24.270   9.704  1.00  0.00      B    H  
ATOM   1240  O   HOH B 407      36.841  35.062  10.436  1.00  0.00      B    O  
ATOM   1241  H1  HOH B 407      36.711  34.321  11.028  1.00  0.00      B    H  
ATOM   1242  H2  HOH B 407      37.604  35.643  10.893  1.00  0.00      B    H  
ATOM   1243  O   HOH B 408      18.421  20.601  29.545  1.00  0.00      B    O  
ATOM   1244  H1  HOH B 408      17.885  21.241  28.995  1.00  0.00      B    H  
ATOM   1245  H2  HOH B 408      18.767  19.911  28.942  1.00  0.00      B    H  
ATOM   1246  O   HOH B 409      36.926  27.079  19.554  1.00  0.00      B    O  
ATOM   1247  H1  HOH B 409      35.999  27.386  19.312  1.00  0.00      B    H  
ATOM   1248  H2  HOH B 409      37.568  27.866  19.468  1.00  0.00      B    H  
ATOM   1249  O   HOH B 410       4.605  20.535  25.826  1.00  0.00      B    O  
ATOM   1250  H1  HOH B 410       5.578  20.665  25.638  1.00  0.00      B    H  
ATOM   1251  H2  HOH B 410       4.498  19.650  26.309  1.00  0.00      B    H  
ATOM   1252  O   HOH B 411      28.522  32.179  29.851  1.00  0.00      B    O  
ATOM   1253  H1  HOH B 411      28.921  32.847  29.212  1.00  0.00      B    H  
ATOM   1254  H2  HOH B 411      28.575  31.223  29.489  1.00  0.00      B    H  
ATOM   1255  O   HOH B 412      16.431  18.605  29.744  1.00  0.00      B    O  
ATOM   1256  H1  HOH B 412      16.512  19.267  28.980  1.00  0.00      B    H  
ATOM   1257  H2  HOH B 412      17.186  18.773  30.389  1.00  0.00      B    H  
ATOM   1258  O   HOH B 413       4.277   6.545  13.131  1.00  0.00      B    O  
ATOM   1259  H1  HOH B 413       4.711   6.117  13.966  1.00  0.00      B    H  
ATOM   1260  H2  HOH B 413       4.590   6.008  12.315  1.00  0.00      B    H  
ATOM   1261  O   HOH B 414      14.832  17.818  36.352  1.00  0.00      B    O  
ATOM   1262  H1  HOH B 414      14.584  18.807  36.218  1.00  0.00      B    H  
ATOM   1263  H2  HOH B 414      14.997  17.325  35.484  1.00  0.00      B    H  
ATOM   1264  O   HOH B 415      30.439  35.550   8.899  1.00  0.00      B    O  
ATOM   1265  H1  HOH B 415      31.345  35.410   9.385  1.00  0.00      B    H  
ATOM   1266  H2  HOH B 415      30.334  34.735   8.311  1.00  0.00      B    H  
ATOM   1267  O   HOH B 416      37.588  12.975  17.832  1.00  0.00      B    O  
ATOM   1268  H1  HOH B 416      37.202  13.835  18.124  1.00  0.00      B    H  
ATOM   1269  H2  HOH B 416      38.593  13.013  17.966  1.00  0.00      B    H  
ATOM   1270  O   HOH B 417      12.922  33.211  13.699  1.00  0.00      B    O  
ATOM   1271  H1  HOH B 417      12.083  32.898  13.295  1.00  0.00      B    H  
ATOM   1272  H2  HOH B 417      12.881  34.215  13.714  1.00  0.00      B    H  
ATOM   1273  O   HOH B 418      33.416  21.365  18.136  1.00  0.00      B    O  
ATOM   1274  H1  HOH B 418      34.314  21.383  18.649  1.00  0.00      B    H  
ATOM   1275  H2  HOH B 418      33.481  20.673  17.426  1.00  0.00      B    H  
ATOM   1276  O   HOH B 419      18.834  32.206  37.964  1.00  0.00      B    O  
ATOM   1277  H1  HOH B 419      18.946  31.493  37.255  1.00  0.00      B    H  
ATOM   1278  H2  HOH B 419      18.698  33.096  37.485  1.00  0.00      B    H  
ATOM   1279  O   HOH B 420      35.426   0.687  36.720  1.00  0.00      B    O  
ATOM   1280  H1  HOH B 420      34.461   0.930  36.824  1.00  0.00      B    H  
ATOM   1281  H2  HOH B 420      35.992   1.224  37.341  1.00  0.00      B    H  
ATOM   1282  O   HOH B 421       8.202   8.699  17.194  1.00  0.00      B    O  
ATOM   1283  H1  HOH B 421       7.198   8.849  17.112  1.00  0.00      B    H  
ATOM   1284  H2  HOH B 421       8.536   9.656  17.157  1.00  0.00      B    H  
ATOM   1285  O   HOH B 422      37.503  18.771  16.189  1.00  0.00      B    O  
ATOM   1286  H1  HOH B 422      38.374  18.669  16.670  1.00  0.00      B    H  
ATOM   1287  H2  HOH B 422      36.820  19.143  16.825  1.00  0.00      B    H  
ATOM   1288  O   HOH B 423      26.996  29.239  33.044  1.00  0.00      B    O  
ATOM   1289  H1  HOH B 423      25.977  29.074  32.915  1.00  0.00      B    H  
ATOM   1290  H2  HOH B 423      27.495  28.359  33.051  1.00  0.00      B    H  
ATOM   1291  O   HOH B 424      35.772  28.609  32.759  1.00  0.00      B    O  
ATOM   1292  H1  HOH B 424      35.416  29.512  33.090  1.00  0.00      B    H  
ATOM   1293  H2  HOH B 424      35.563  28.506  31.769  1.00  0.00      B    H  
ATOM   1294  O   HOH B 425       3.616  23.634  15.180  1.00  0.00      B    O  
ATOM   1295  H1  HOH B 425       3.983  24.358  15.846  1.00  0.00      B    H  
ATOM   1296  H2  HOH B 425       2.612  23.591  15.348  1.00  0.00      B    H  
ATOM   1297  O   HOH B 426      15.687   7.497  25.240  1.00  0.00      B    O  
ATOM   1298  H1  HOH B 426      15.723   6.515  24.921  1.00  0.00      B    H  
ATOM   1299  H2  HOH B 426      15.973   8.081  24.509  1.00  0.00      B    H  
ATOM   1300  O   HOH B 427      38.722  13.555  27.546  1.00  0.00      B    O  
ATOM   1301  H1  HOH B 427      39.134  12.622  27.571  1.00  0.00      B    H  
ATOM   1302  H2  HOH B 427      39.434  14.254  27.365  1.00  0.00      B    H  
ATOM   1303  O   HOH B 428      36.266  37.173  13.344  1.00  0.00      B    O  
ATOM   1304  H1  HOH B 428      36.384  37.094  14.346  1.00  0.00      B    H  
ATOM   1305  H2  HOH B 428      37.144  37.129  12.885  1.00  0.00      B    H  
ATOM   1306  O   HOH B 429      33.941   3.405   5.334  1.00  0.00      B    O  
ATOM   1307  H1  HOH B 429      33.441   2.799   6.002  1.00  0.00      B    H  
ATOM   1308  H2  HOH B 429      34.523   2.741   4.791  1.00  0.00      B    H  
ATOM   1309  O   HOH B 430      32.366   1.560   6.905  1.00  0.00      B    O  
ATOM   1310  H1  HOH B 430      32.485   0.658   6.376  1.00  0.00      B    H  
ATOM   1311  H2  HOH B 430      32.285   1.358   7.862  1.00  0.00      B    H  
ATOM   1312  O   HOH B 431      15.616  36.795  22.868  1.00  0.00      B    O  
ATOM   1313  H1  HOH B 431      15.820  35.866  22.469  1.00  0.00      B    H  
ATOM   1314  H2  HOH B 431      14.620  36.990  22.896  1.00  0.00      B    H  
ATOM   1315  O   HOH B 432      34.381  22.523   3.618  1.00  0.00      B    O  
ATOM   1316  H1  HOH B 432      34.969  22.801   4.419  1.00  0.00      B    H  
ATOM   1317  H2  HOH B 432      34.861  21.801   3.064  1.00  0.00      B    H  
ATOM   1318  O   HOH B 433       4.987  17.892   0.100  1.00  0.00      B    O  
ATOM   1319  H1  HOH B 433       4.303  18.536   0.439  1.00  0.00      B    H  
ATOM   1320  H2  HOH B 433       5.634  18.418  -0.428  1.00  0.00      B    H  
ATOM   1321  O   HOH B 434       6.480   6.699  23.613  1.00  0.00      B    O  
ATOM   1322  H1  HOH B 434       6.024   6.372  22.743  1.00  0.00      B    H  
ATOM   1323  H2  HOH B 434       7.041   5.962  23.937  1.00  0.00      B    H  
ATOM   1324  O   HOH B 435       5.461  12.625   7.476  1.00  0.00      B    O  
ATOM   1325  H1  HOH B 435       5.776  13.512   7.077  1.00  0.00      B    H  
ATOM   1326  H2  HOH B 435       5.295  11.949   6.673  1.00  0.00      B    H  
ATOM   1327  O   HOH B 436      10.860  22.507  24.271  1.00  0.00      B    O  
ATOM   1328  H1  HOH B 436      10.117  22.388  24.961  1.00  0.00      B    H  
ATOM   1329  H2  HOH B 436      11.155  21.577  23.974  1.00  0.00      B    H  
ATOM   1330  O   HOH B 437      31.016  25.398   0.379  1.00  0.00      B    O  
ATOM   1331  H1  HOH B 437      31.878  24.909   0.680  1.00  0.00      B    H  
ATOM   1332  H2  HOH B 437      31.219  26.027  -0.324  1.00  0.00      B    H  
ATOM   1333  O   HOH B 438      36.937  17.905  23.390  1.00  0.00      B    O  
ATOM   1334  H1  HOH B 438      36.305  18.661  23.535  1.00  0.00      B    H  
ATOM   1335  H2  HOH B 438      37.775  18.020  24.080  1.00  0.00      B    H  
ATOM   1336  O   HOH B 439      35.910  25.443  35.640  1.00  0.00      B    O  
ATOM   1337  H1  HOH B 439      35.432  25.378  36.528  1.00  0.00      B    H  
ATOM   1338  H2  HOH B 439      36.877  25.107  35.675  1.00  0.00      B    H  
ATOM   1339  O   HOH B 440      20.241   1.313  24.542  1.00  0.00      B    O  
ATOM   1340  H1  HOH B 440      19.979   0.524  24.001  1.00  0.00      B    H  
ATOM   1341  H2  HOH B 440      19.705   1.219  25.369  1.00  0.00      B    H  
ATOM   1342  O   HOH B 441      23.965  19.192  15.462  1.00  0.00      B    O  
ATOM   1343  H1  HOH B 441      24.634  18.619  14.989  1.00  0.00      B    H  
ATOM   1344  H2  HOH B 441      24.251  19.451  16.412  1.00  0.00      B    H  
ATOM   1345  O   HOH B 442       3.230  11.988  10.939  1.00  0.00      B    O  
ATOM   1346  H1  HOH B 442       2.210  11.906  11.057  1.00  0.00      B    H  
ATOM   1347  H2  HOH B 442       3.466  11.625  10.021  1.00  0.00      B    H  
ATOM   1348  O   HOH B 443      18.114   5.975  37.674  1.00  0.00      B    O  
ATOM   1349  H1  HOH B 443      18.056   5.001  37.584  1.00  0.00      B    H  
ATOM   1350  H2  HOH B 443      18.950   6.302  37.191  1.00  0.00      B    H  
ATOM   1351  O   HOH B 444      22.491  33.850   4.072  1.00  0.00      B    O  
ATOM   1352  H1  HOH B 444      22.836  33.783   5.048  1.00  0.00      B    H  
ATOM   1353  H2  HOH B 444      21.790  33.144   3.939  1.00  0.00      B    H  
ATOM   1354  O   HOH B 445      31.257  21.907  34.686  1.00  0.00      B    O  
ATOM   1355  H1  HOH B 445      31.951  22.632  34.796  1.00  0.00      B    H  
ATOM   1356  H2  HOH B 445      30.679  21.881  35.568  1.00  0.00      B    H  
ATOM   1357  O   HOH B 446      16.693   1.638  23.318  1.00  0.00      B    O  
ATOM   1358  H1  HOH B 446      17.388   1.020  22.817  1.00  0.00      B    H  
ATOM   1359  H2  HOH B 446      16.457   2.406  22.776  1.00  0.00      B    H  
ATOM   1360  O   HOH B 447      32.180  22.388   5.234  1.00  0.00      B    O  
ATOM   1361  H1  HOH B 447      31.338  22.366   4.663  1.00  0.00      B    H  
ATOM   1362  H2  HOH B 447      32.917  22.187   4.631  1.00  0.00      B    H  
ATOM   1363  O   HOH B 448      17.664  16.018  39.033  1.00  0.00      B    O  
ATOM   1364  H1  HOH B 448      17.660  15.733  38.004  1.00  0.00      B    H  
ATOM   1365  H2  HOH B 448      18.015  15.203  39.619  1.00  0.00      B    H  
ATOM   1366  O   HOH B 449       8.767  14.702   9.819  1.00  0.00      B    O  
ATOM   1367  H1  HOH B 449       8.169  15.178   9.152  1.00  0.00      B    H  
ATOM   1368  H2  HOH B 449       8.985  15.312  10.572  1.00  0.00      B    H  
ATOM   1369  O   HOH B 450       8.272  29.502  16.524  1.00  0.00      B    O  
ATOM   1370  H1  HOH B 450       8.680  29.184  15.612  1.00  0.00      B    H  
ATOM   1371  H2  HOH B 450       9.045  29.626  17.213  1.00  0.00      B    H  
ATOM   1372  O   HOH B 451       9.326  28.823   1.514  1.00  0.00      B    O  
ATOM   1373  H1  HOH B 451      10.045  28.568   0.891  1.00  0.00      B    H  
ATOM   1374  H2  HOH B 451       8.947  29.669   1.146  1.00  0.00      B    H  
ATOM   1375  O   HOH B 452      11.700  31.508  23.941  1.00  0.00      B    O  
ATOM   1376  H1  HOH B 452      11.174  30.825  23.620  1.00  0.00      B    H  
ATOM   1377  H2  HOH B 452      12.703  31.362  23.751  1.00  0.00      B    H  
ATOM   1378  O   HOH B 453      27.380   3.970   6.146  1.00  0.00      B    O  
ATOM   1379  H1  HOH B 453      26.826   3.369   6.690  1.00  0.00      B    H  
ATOM   1380  H2  HOH B 453      28.282   3.974   6.609  1.00  0.00      B    H  
ATOM   1381  O   HOH B 454      24.288   7.809  22.817  1.00  0.00      B    O  
ATOM   1382  H1  HOH B 454      24.784   7.525  23.636  1.00  0.00      B    H  
ATOM   1383  H2  HOH B 454      24.247   8.802  22.742  1.00  0.00      B    H  
ATOM   1384  O   HOH B 455      10.036   2.112  15.654  1.00  0.00      B    O  
ATOM   1385  H1  HOH B 455       9.521   3.016  15.827  1.00  0.00      B    H  
ATOM   1386  H2  HOH B 455       9.407   1.355  15.877  1.00  0.00      B    H  
ATOM   1387  O   HOH B 456       0.961   4.637  22.604  1.00  0.00      B    O  
ATOM   1388  H1  HOH B 456       0.522   4.504  23.516  1.00  0.00      B    H  
ATOM   1389  H2  HOH B 456       0.260   5.144  22.023  1.00  0.00      B    H  
ATOM   1390  O   HOH B 457       6.405  19.519   9.808  1.00  0.00      B    O  
ATOM   1391  H1  HOH B 457       7.204  19.286  10.367  1.00  0.00      B    H  
ATOM   1392  H2  HOH B 457       5.678  19.692  10.501  1.00  0.00      B    H  
ATOM   1393  O   HOH B 458       0.693  21.475   3.361  1.00  0.00      B    O  
ATOM   1394  H1  HOH B 458       1.276  20.700   3.486  1.00  0.00      B    H  
ATOM   1395  H2  HOH B 458       0.827  22.087   4.154  1.00  0.00      B    H  
ATOM   1396  O   HOH B 459       4.828  38.745   9.079  1.00  0.00      B    O  
ATOM   1397  H1  HOH B 459       4.051  39.131   8.504  1.00  0.00      B    H  
ATOM   1398  H2  HOH B 459       5.414  38.225   8.475  1.00  0.00      B    H  
ATOM   1399  O   HOH B 460      26.104  22.571   8.670  1.00  0.00      B    O  
ATOM   1400  H1  HOH B 460      25.151  22.255   8.730  1.00  0.00      B    H  
ATOM   1401  H2  HOH B 460      26.209  23.519   9.034  1.00  0.00      B    H  
ATOM   1402  O   HOH B 461       8.632  14.751  30.623  1.00  0.00      B    O  
ATOM   1403  H1  HOH B 461       8.899  14.057  29.924  1.00  0.00      B    H  
ATOM   1404  H2  HOH B 461       9.267  14.590  31.395  1.00  0.00      B    H  
ATOM   1405  O   HOH B 462      26.121  22.029  36.049  1.00  0.00      B    O  
ATOM   1406  H1  HOH B 462      26.403  22.935  36.456  1.00  0.00      B    H  
ATOM   1407  H2  HOH B 462      25.126  22.008  36.001  1.00  0.00      B    H  
ATOM   1408  O   HOH B 463       1.680  17.071  -0.080  1.00  0.00      B    O  
ATOM   1409  H1  HOH B 463       1.331  17.248   0.842  1.00  0.00      B    H  
ATOM   1410  H2  HOH B 463       2.676  17.212  -0.011  1.00  0.00      B    H  
ATOM   1411  O   HOH B 464      22.982  20.164  27.595  1.00  0.00      B    O  
ATOM   1412  H1  HOH B 464      22.620  20.287  26.667  1.00  0.00      B    H  
ATOM   1413  H2  HOH B 464      23.389  21.036  27.814  1.00  0.00      B    H  
ATOM   1414  O   HOH B 465       2.925  24.124   4.466  1.00  0.00      B    O  
ATOM   1415  H1  HOH B 465       3.560  23.431   4.096  1.00  0.00      B    H  
ATOM   1416  H2  HOH B 465       2.159  23.622   4.924  1.00  0.00      B    H  
ATOM   1417  O   HOH B 466      21.193  11.397  13.537  1.00  0.00      B    O  
ATOM   1418  H1  HOH B 466      20.272  10.984  13.749  1.00  0.00      B    H  
ATOM   1419  H2  HOH B 466      21.732  11.396  14.389  1.00  0.00      B    H  
ATOM   1420  O   HOH B 467       5.100  25.528  23.758  1.00  0.00      B    O  
ATOM   1421  H1  HOH B 467       4.154  25.417  24.182  1.00  0.00      B    H  
ATOM   1422  H2  HOH B 467       5.766  25.119  24.388  1.00  0.00      B    H  
ATOM   1423  O   HOH B 468       4.651  36.908  27.132  1.00  0.00      B    O  
ATOM   1424  H1  HOH B 468       4.373  37.289  28.026  1.00  0.00      B    H  
ATOM   1425  H2  HOH B 468       5.441  36.337  27.307  1.00  0.00      B    H  
ATOM   1426  O   HOH B 469      26.296  26.869  37.388  1.00  0.00      B    O  
ATOM   1427  H1  HOH B 469      26.606  27.266  38.242  1.00  0.00      B    H  
ATOM   1428  H2  HOH B 469      26.513  27.588  36.701  1.00  0.00      B    H  
ATOM   1429  O   HOH B 470      22.009  25.378  21.874  1.00  0.00      B    O  
ATOM   1430  H1  HOH B 470      21.633  25.601  20.978  1.00  0.00      B    H  
ATOM   1431  H2  HOH B 470      21.695  26.036  22.579  1.00  0.00      B    H  
ATOM   1432  O   HOH B 471      24.010  25.947  36.557  1.00  0.00      B    O  
ATOM   1433  H1  HOH B 471      24.959  26.233  36.911  1.00  0.00      B    H  
ATOM   1434  H2  HOH B 471      23.282  26.513  37.038  1.00  0.00      B    H  
ATOM   1435  O   HOH B 472       5.874  32.675   7.300  1.00  0.00      B    O  
ATOM   1436  H1  HOH B 472       5.915  33.658   7.624  1.00  0.00      B    H  
ATOM   1437  H2  HOH B 472       6.002  32.027   8.080  1.00  0.00      B    H  
ATOM   1438  O   HOH B 473      16.071   1.525  28.648  1.00  0.00      B    O  
ATOM   1439  H1  HOH B 473      15.320   1.057  28.175  1.00  0.00      B    H  
ATOM   1440  H2  HOH B 473      16.913   0.939  28.766  1.00  0.00      B    H  
ATOM   1441  O   HOH B 474      30.960   2.097  22.009  1.00  0.00      B    O  
ATOM   1442  H1  HOH B 474      31.460   2.296  21.118  1.00  0.00      B    H  
ATOM   1443  H2  HOH B 474      29.949   2.251  21.801  1.00  0.00      B    H  
ATOM   1444  O   HOH B 475      12.655   2.045  37.130  1.00  0.00      B    O  
ATOM   1445  H1  HOH B 475      12.691   0.982  37.288  1.00  0.00      B    H  
ATOM   1446  H2  HOH B 475      11.617   2.196  37.089  1.00  0.00      B    H  
ATOM   1447  O   HOH B 476       6.924  28.792   7.626  1.00  0.00      B    O  
ATOM   1448  H1  HOH B 476       7.121  29.022   8.613  1.00  0.00      B    H  
ATOM   1449  H2  HOH B 476       5.907  28.683   7.446  1.00  0.00      B    H  
ATOM   1450  O   HOH B 477       6.953  21.431   1.717  1.00  0.00      B    O  
ATOM   1451  H1  HOH B 477       6.919  20.446   1.683  1.00  0.00      B    H  
ATOM   1452  H2  HOH B 477       7.906  21.600   2.029  1.00  0.00      B    H  
ATOM   1453  O   HOH B 478      12.471  10.228  36.087  1.00  0.00      B    O  
ATOM   1454  H1  HOH B 478      11.793  10.873  35.752  1.00  0.00      B    H  
ATOM   1455  H2  HOH B 478      12.344   9.360  35.543  1.00  0.00      B    H  
ATOM   1456  O   HOH B 479      26.867  15.159  18.683  1.00  0.00      B    O  
ATOM   1457  H1  HOH B 479      27.537  15.839  18.412  1.00  0.00      B    H  
ATOM   1458  H2  HOH B 479      27.372  14.487  19.249  1.00  0.00      B    H  
ATOM   1459  O   HOH B 480      11.832  10.794  24.448  1.00  0.00      B    O  
ATOM   1460  H1  HOH B 480      12.432  10.174  25.075  1.00  0.00      B    H  
ATOM   1461  H2  HOH B 480      11.212  11.273  25.087  1.00  0.00      B    H  
ATOM   1462  O   HOH B 481       8.840  11.392  14.537  1.00  0.00      B    O  
ATOM   1463  H1  HOH B 481       8.489  11.636  15.434  1.00  0.00      B    H  
ATOM   1464  H2  HOH B 481       9.635  10.815  14.680  1.00  0.00      B    H  
ATOM   1465  O   HOH B 482       3.953  30.433   0.600  1.00  0.00      B    O  
ATOM   1466  H1  HOH B 482       4.818  29.979   0.854  1.00  0.00      B    H  
ATOM   1467  H2  HOH B 482       4.145  30.935  -0.262  1.00  0.00      B    H  
ATOM   1468  O   HOH B 483      23.122  34.554  14.100  1.00  0.00      B    O  
ATOM   1469  H1  HOH B 483      22.208  34.912  13.831  1.00  0.00      B    H  
ATOM   1470  H2  HOH B 483      23.004  33.959  14.838  1.00  0.00      B    H  
ATOM   1471  O   HOH B 484      15.416  33.053  20.208  1.00  0.00      B    O  
ATOM   1472  H1  HOH B 484      16.068  33.136  19.411  1.00  0.00      B    H  
ATOM   1473  H2  HOH B 484      14.730  32.335  20.096  1.00  0.00      B    H  
ATOM   1474  O   HOH B 485      16.457  24.675   9.358  1.00  0.00      B    O  
ATOM   1475  H1  HOH B 485      16.006  24.429  10.199  1.00  0.00      B    H  
ATOM   1476  H2  HOH B 485      16.326  23.839   8.759  1.00  0.00      B    H  
ATOM   1477  O   HOH B 486      35.538  15.271  32.888  1.00  0.00      B    O  
ATOM   1478  H1  HOH B 486      35.498  15.950  32.070  1.00  0.00      B    H  
ATOM   1479  H2  HOH B 486      36.475  14.787  32.898  1.00  0.00      B    H  
ATOM   1480  O   HOH B 487      21.769  38.384  27.005  1.00  0.00      B    O  
ATOM   1481  H1  HOH B 487      22.179  39.252  26.691  1.00  0.00      B    H  
ATOM   1482  H2  HOH B 487      21.854  38.376  28.051  1.00  0.00      B    H  
ATOM   1483  O   HOH B 488      19.843   6.617  29.421  1.00  0.00      B    O  
ATOM   1484  H1  HOH B 488      19.231   7.294  28.895  1.00  0.00      B    H  
ATOM   1485  H2  HOH B 488      19.310   6.230  30.209  1.00  0.00      B    H  
ATOM   1486  O   HOH B 489      38.361  16.316   9.614  1.00  0.00      B    O  
ATOM   1487  H1  HOH B 489      38.496  15.277   9.520  1.00  0.00      B    H  
ATOM   1488  H2  HOH B 489      38.597  16.738   8.705  1.00  0.00      B    H  
ATOM   1489  O   HOH B 490      24.079  33.759   9.582  1.00  0.00      B    O  
ATOM   1490  H1  HOH B 490      23.574  32.932   9.990  1.00  0.00      B    H  
ATOM   1491  H2  HOH B 490      25.068  33.756   9.884  1.00  0.00      B    H  
ATOM   1492  O   HOH B 491       2.616  14.531  20.129  1.00  0.00      B    O  
ATOM   1493  H1  HOH B 491       2.523  14.509  21.166  1.00  0.00      B    H  
ATOM   1494  H2  HOH B 491       2.328  15.417  19.731  1.00  0.00      B    H  
ATOM   1495  O   HOH B 492       9.879  24.365  22.036  1.00  0.00      B    O  
ATOM   1496  H1  HOH B 492       9.806  23.373  21.769  1.00  0.00      B    H  
ATOM   1497  H2  HOH B 492       9.736  24.464  23.062  1.00  0.00      B    H  
ATOM   1498  O   HOH B 493      11.611  39.213  23.842  1.00  0.00      B    O  
ATOM   1499  H1  HOH B 493      12.062  38.324  23.583  1.00  0.00      B    H  
ATOM   1500  H2  HOH B 493      10.688  39.307  23.344  1.00  0.00      B    H  
ATOM   1501  O   HOH B 494      25.177  20.373  17.913  1.00  0.00      B    O  
ATOM   1502  H1  HOH B 494      25.914  20.897  17.368  1.00  0.00      B    H  
ATOM   1503  H2  HOH B 494      25.728  19.601  18.287  1.00  0.00      B    H  
ATOM   1504  O   HOH B 495      14.640  36.851  37.085  1.00  0.00      B    O  
ATOM   1505  H1  HOH B 495      14.692  35.805  37.156  1.00  0.00      B    H  
ATOM   1506  H2  HOH B 495      15.057  37.102  36.204  1.00  0.00      B    H  
ATOM   1507  O   HOH B 496      16.508   7.033  14.611  1.00  0.00      B    O  
ATOM   1508  H1  HOH B 496      16.033   6.125  14.603  1.00  0.00      B    H  
ATOM   1509  H2  HOH B 496      15.825   7.695  14.089  1.00  0.00      B    H  
ATOM   1510  O   HOH B 497       3.645  21.676  30.705  1.00  0.00      B    O  
ATOM   1511  H1  HOH B 497       2.959  21.900  29.992  1.00  0.00      B    H  
ATOM   1512  H2  HOH B 497       4.429  22.327  30.634  1.00  0.00      B    H  
ATOM   1513  O   HOH B 498      35.425   3.227  18.921  1.00  0.00      B    O  
ATOM   1514  H1  HOH B 498      34.912   3.879  19.486  1.00  0.00      B    H  
ATOM   1515  H2  HOH B 498      36.321   3.622  18.599  1.00  0.00      B    H  
ATOM   1516  O   HOH B 499       7.537   1.945  27.504  1.00  0.00      B    O  
ATOM   1517  H1  HOH B 499       8.393   2.383  27.244  1.00  0.00      B    H  
ATOM   1518  H2  HOH B 499       7.417   2.263  28.438  1.00  0.00      B    H  
ATOM   1519  O   HOH B 500      25.621   0.559  15.306  1.00  0.00      B    O  
ATOM   1520  H1  HOH B 500      26.141  -0.307  15.465  1.00  0.00      B    H  
ATOM   1521  H2  HOH B 500      24.797   0.388  14.755  1.00  0.00      B    H  
ATOM   1522  O   HOH B 501      16.136  22.626  36.362  1.00  0.00      B    O  
ATOM   1523  H1  HOH B 501      15.167  22.437  36.471  1.00  0.00      B    H  
ATOM   1524  H2  HOH B 501      16.528  21.818  35.868  1.00  0.00      B    H  
ATOM   1525  O   HOH B 502       0.744  26.081   8.609  1.00  0.00      B    O  
ATOM   1526  H1  HOH B 502       1.378  26.380   9.398  1.00  0.00      B    H  
ATOM   1527  H2  HOH B 502       0.340  26.972   8.284  1.00  0.00      B    H  
ATOM   1528  O   HOH B 503       5.425  13.767  20.937  1.00  0.00      B    O  
ATOM   1529  H1  HOH B 503       5.499  12.730  21.021  1.00  0.00      B    H  
ATOM   1530  H2  HOH B 503       4.649  13.977  20.317  1.00  0.00      B    H  
ATOM   1531  O   HOH B 504      35.109  20.505  11.727  1.00  0.00      B    O  
ATOM   1532  H1  HOH B 504      35.764  20.389  10.951  1.00  0.00      B    H  
ATOM   1533  H2  HOH B 504      35.661  20.265  12.577  1.00  0.00      B    H  
ATOM   1534  O   HOH B 505      23.870   9.032  30.036  1.00  0.00      B    O  
ATOM   1535  H1  HOH B 505      23.271   9.091  30.850  1.00  0.00      B    H  
ATOM   1536  H2  HOH B 505      23.348   8.430  29.353  1.00  0.00      B    H  
ATOM   1537  O   HOH B 506       0.583  21.549  23.235  1.00  0.00      B    O  
ATOM   1538  H1  HOH B 506       0.679  22.470  22.768  1.00  0.00      B    H  
ATOM   1539  H2  HOH B 506       1.534  21.234  23.399  1.00  0.00      B    H  
ATOM   1540  O   HOH B 507      13.276   3.920  33.539  1.00  0.00      B    O  
ATOM   1541  H1  HOH B 507      12.805   3.857  32.637  1.00  0.00      B    H  
ATOM   1542  H2  HOH B 507      13.582   2.977  33.718  1.00  0.00      B    H  
ATOM   1543  O   HOH B 508      26.658  19.735  37.386  1.00  0.00      B    O  
ATOM   1544  H1  HOH B 508      26.354  18.803  36.937  1.00  0.00      B    H  
ATOM   1545  H2  HOH B 508      26.559  20.463  36.739  1.00  0.00      B    H  
ATOM   1546  O   HOH B 509      21.315  29.686  35.308  1.00  0.00      B    O  
ATOM   1547  H1  HOH B 509      21.184  30.557  34.814  1.00  0.00      B    H  
ATOM   1548  H2  HOH B 509      20.534  29.587  35.976  1.00  0.00      B    H  
ATOM   1549  O   HOH B 510      23.945  22.761  27.856  1.00  0.00      B    O  
ATOM   1550  H1  HOH B 510      23.478  23.180  28.682  1.00  0.00      B    H  
ATOM   1551  H2  HOH B 510      23.872  23.440  27.125  1.00  0.00      B    H  
ATOM   1552  O   HOH B 511      14.727  29.667   5.380  1.00  0.00      B    O  
ATOM   1553  H1  HOH B 511      14.146  28.893   5.764  1.00  0.00      B    H  
ATOM   1554  H2  HOH B 511      14.292  30.487   5.828  1.00  0.00      B    H  
ATOM   1555  O   HOH B 512      37.497  21.806  24.972  1.00  0.00      B    O  
ATOM   1556  H1  HOH B 512      38.299  21.628  24.364  1.00  0.00      B    H  
ATOM   1557  H2  HOH B 512      37.399  22.783  25.188  1.00  0.00      B    H  
ATOM   1558  O   HOH B 513      13.970  35.159  20.382  1.00  0.00      B    O  
ATOM   1559  H1  HOH B 513      14.693  34.436  20.461  1.00  0.00      B    H  
ATOM   1560  H2  HOH B 513      14.357  35.913  19.826  1.00  0.00      B    H  
ATOM   1561  O   HOH B 514       0.639   6.151  33.028  1.00  0.00      B    O  
ATOM   1562  H1  HOH B 514       0.237   5.769  32.214  1.00  0.00      B    H  
ATOM   1563  H2  HOH B 514       0.544   7.136  32.893  1.00  0.00      B    H  
ATOM   1564  O   HOH B 515       0.366  31.647   3.661  1.00  0.00      B    O  
ATOM   1565  H1  HOH B 515       0.204  31.375   4.671  1.00  0.00      B    H  
ATOM   1566  H2  HOH B 515       1.314  31.521   3.441  1.00  0.00      B    H  
ATOM   1567  O   HOH B 516      12.585  12.891   6.402  1.00  0.00      B    O  
ATOM   1568  H1  HOH B 516      12.116  13.780   6.177  1.00  0.00      B    H  
ATOM   1569  H2  HOH B 516      12.712  12.356   5.546  1.00  0.00      B    H  
ATOM   1570  O   HOH B 517      10.703   7.380  39.321  1.00  0.00      B    O  
ATOM   1571  H1  HOH B 517       9.855   7.709  39.769  1.00  0.00      B    H  
ATOM   1572  H2  HOH B 517      10.424   7.176  38.345  1.00  0.00      B    H  
ATOM   1573  O   HOH B 518      31.683  25.914  27.298  1.00  0.00      B    O  
ATOM   1574  H1  HOH B 518      32.258  25.277  26.742  1.00  0.00      B    H  
ATOM   1575  H2  HOH B 518      31.030  26.298  26.668  1.00  0.00      B    H  
ATOM   1576  O   HOH B 519       1.487  19.345  10.224  1.00  0.00      B    O  
ATOM   1577  H1  HOH B 519       0.933  20.121  10.556  1.00  0.00      B    H  
ATOM   1578  H2  HOH B 519       2.434  19.403  10.615  1.00  0.00      B    H  
ATOM   1579  O   HOH B 520       4.084  28.007   7.363  1.00  0.00      B    O  
ATOM   1580  H1  HOH B 520       4.221  27.253   8.097  1.00  0.00      B    H  
ATOM   1581  H2  HOH B 520       3.248  27.679   6.890  1.00  0.00      B    H  
ATOM   1582  O   HOH B 521       2.528   2.416  21.785  1.00  0.00      B    O  
ATOM   1583  H1  HOH B 521       2.045   3.229  22.246  1.00  0.00      B    H  
ATOM   1584  H2  HOH B 521       3.311   2.811  21.247  1.00  0.00      B    H  
ATOM   1585  O   HOH B 522       6.707  21.438  17.605  1.00  0.00      B    O  
ATOM   1586  H1  HOH B 522       7.698  21.436  17.339  1.00  0.00      B    H  
ATOM   1587  H2  HOH B 522       6.271  20.555  17.328  1.00  0.00      B    H  
ATOM   1588  O   HOH B 523      18.871  36.352  19.562  1.00  0.00      B    O  
ATOM   1589  H1  HOH B 523      19.181  37.355  19.446  1.00  0.00      B    H  
ATOM   1590  H2  HOH B 523      18.792  35.920  18.633  1.00  0.00      B    H  
ATOM   1591  O   HOH B 524      28.779  29.852  28.452  1.00  0.00      B    O  
ATOM   1592  H1  HOH B 524      29.622  29.964  27.949  1.00  0.00      B    H  
ATOM   1593  H2  HOH B 524      27.975  29.925  27.813  1.00  0.00      B    H  
ATOM   1594  O   HOH B 525       8.712   5.762   5.960  1.00  0.00      B    O  
ATOM   1595  H1  HOH B 525       7.985   5.165   6.327  1.00  0.00      B    H  
ATOM   1596  H2  HOH B 525       8.842   6.518   6.611  1.00  0.00      B    H  
ATOM   1597  O   HOH B 526      23.832  28.364  15.876  1.00  0.00      B    O  
ATOM   1598  H1  HOH B 526      24.467  27.906  15.265  1.00  0.00      B    H  
ATOM   1599  H2  HOH B 526      24.372  28.751  16.593  1.00  0.00      B    H  
ATOM   1600  O   HOH B 527       5.903  25.830   0.441  1.00  0.00      B    O  
ATOM   1601  H1  HOH B 527       5.002  25.452   0.234  1.00  0.00      B    H  
ATOM   1602  H2  HOH B 527       5.998  26.131   1.369  1.00  0.00      B    H  
ATOM   1603  O   HOH B 528      13.842  16.063   4.871  1.00  0.00      B    O  
ATOM   1604  H1  HOH B 528      13.460  16.784   5.501  1.00  0.00      B    H  
ATOM   1605  H2  HOH B 528      14.722  15.789   5.171  1.00  0.00      B    H  
ATOM   1606  O   HOH B 529       6.131  21.085   5.405  1.00  0.00      B    O  
ATOM   1607  H1  HOH B 529       5.642  20.751   6.257  1.00  0.00      B    H  
ATOM   1608  H2  HOH B 529       5.593  20.734   4.573  1.00  0.00      B    H  
ATOM   1609  O   HOH B 530      21.582  20.194   4.921  1.00  0.00      B    O  
ATOM   1610  H1  HOH B 530      21.085  20.672   4.202  1.00  0.00      B    H  
ATOM   1611  H2  HOH B 530      22.069  19.486   4.389  1.00  0.00      B    H  
ATOM   1612  O   HOH B 531      33.960  27.483  24.201  1.00  0.00      B    O  
ATOM   1613  H1  HOH B 531      34.172  26.518  24.060  1.00  0.00      B    H  
ATOM   1614  H2  HOH B 531      34.229  27.904  23.313  1.00  0.00      B    H  
ATOM   1615  O   HOH B 532      15.235   1.919  20.469  1.00  0.00      B    O  
ATOM   1616  H1  HOH B 532      15.919   1.198  20.715  1.00  0.00      B    H  
ATOM   1617  H2  HOH B 532      14.279   1.525  20.509  1.00  0.00      B    H  
ATOM   1618  O   HOH B 533      35.457  37.981  31.910  1.00  0.00      B    O  
ATOM   1619  H1  HOH B 533      35.401  38.895  32.386  1.00  0.00      B    H  
ATOM   1620  H2  HOH B 533      35.960  37.332  32.533  1.00  0.00      B    H  
ATOM   1621  O   HOH B 534      24.552  28.485  28.653  1.00  0.00      B    O  
ATOM   1622  H1  HOH B 534      23.897  28.814  27.998  1.00  0.00      B    H  
ATOM   1623  H2  HOH B 534      24.310  28.965  29.546  1.00  0.00      B    H  
ATOM   1624  O   HOH B 535      11.225   1.004  10.956  1.00  0.00      B    O  
ATOM   1625  H1  HOH B 535      10.990   1.248  10.004  1.00  0.00      B    H  
ATOM   1626  H2  HOH B 535      11.052   1.816  11.564  1.00  0.00      B    H  
ATOM   1627  O   HOH B 536       9.629  18.879  21.672  1.00  0.00      B    O  
ATOM   1628  H1  HOH B 536       9.873  19.232  22.585  1.00  0.00      B    H  
ATOM   1629  H2  HOH B 536      10.294  18.126  21.464  1.00  0.00      B    H  
ATOM   1630  O   HOH B 537      22.990  23.457   2.348  1.00  0.00      B    O  
ATOM   1631  H1  HOH B 537      22.122  22.999   2.320  1.00  0.00      B    H  
ATOM   1632  H2  HOH B 537      23.729  22.813   2.135  1.00  0.00      B    H  
ATOM   1633  O   HOH B 538       4.853   9.288  18.663  1.00  0.00      B    O  
ATOM   1634  H1  HOH B 538       4.244   9.108  19.428  1.00  0.00      B    H  
ATOM   1635  H2  HOH B 538       5.163  10.229  18.678  1.00  0.00      B    H  
ATOM   1636  O   HOH B 539      26.672   4.910  32.373  1.00  0.00      B    O  
ATOM   1637  H1  HOH B 539      26.651   3.925  32.530  1.00  0.00      B    H  
ATOM   1638  H2  HOH B 539      27.413   5.135  31.693  1.00  0.00      B    H  
ATOM   1639  O   HOH B 540       5.843  38.431  16.000  1.00  0.00      B    O  
ATOM   1640  H1  HOH B 540       5.532  39.117  16.649  1.00  0.00      B    H  
ATOM   1641  H2  HOH B 540       5.596  37.520  16.365  1.00  0.00      B    H  
ATOM   1642  O   HOH B 541      18.994  38.156  23.329  1.00  0.00      B    O  
ATOM   1643  H1  HOH B 541      19.562  37.537  22.770  1.00  0.00      B    H  
ATOM   1644  H2  HOH B 541      18.278  37.610  23.864  1.00  0.00      B    H  
ATOM   1645  O   HOH B 542      38.474  15.263  19.841  1.00  0.00      B    O  
ATOM   1646  H1  HOH B 542      38.207  15.504  20.818  1.00  0.00      B    H  
ATOM   1647  H2  HOH B 542      38.481  14.265  19.841  1.00  0.00      B    H  
ATOM   1648  O   HOH B 543      21.429  13.965  12.602  1.00  0.00      B    O  
ATOM   1649  H1  HOH B 543      21.189  12.977  12.822  1.00  0.00      B    H  
ATOM   1650  H2  HOH B 543      22.292  14.212  13.137  1.00  0.00      B    H  
ATOM   1651  O   HOH B 544      10.696   6.436  30.432  1.00  0.00      B    O  
ATOM   1652  H1  HOH B 544      11.430   7.097  30.629  1.00  0.00      B    H  
ATOM   1653  H2  HOH B 544      11.180   5.527  30.357  1.00  0.00      B    H  
ATOM   1654  O   HOH B 545      37.122  31.779  31.661  1.00  0.00      B    O  
ATOM   1655  H1  HOH B 545      37.097  31.417  32.637  1.00  0.00      B    H  
ATOM   1656  H2  HOH B 545      37.692  32.671  31.619  1.00  0.00      B    H  
ATOM   1657  O   HOH B 546       0.902  15.098   7.245  1.00  0.00      B    O  
ATOM   1658  H1  HOH B 546       0.213  15.796   6.908  1.00  0.00      B    H  
ATOM   1659  H2  HOH B 546       0.604  14.206   6.867  1.00  0.00      B    H  
ATOM   1660  O   HOH B 547      26.324   2.234  32.636  1.00  0.00      B    O  
ATOM   1661  H1  HOH B 547      27.332   2.140  32.819  1.00  0.00      B    H  
ATOM   1662  H2  HOH B 547      25.900   1.436  33.126  1.00  0.00      B    H  
ATOM   1663  O   HOH B 548      11.413  11.459  33.119  1.00  0.00      B    O  
ATOM   1664  H1  HOH B 548      11.660  10.586  32.697  1.00  0.00      B    H  
ATOM   1665  H2  HOH B 548      10.596  11.315  33.675  1.00  0.00      B    H  
ATOM   1666  O   HOH B 549      14.981  32.303   3.925  1.00  0.00      B    O  
ATOM   1667  H1  HOH B 549      14.016  32.189   3.699  1.00  0.00      B    H  
ATOM   1668  H2  HOH B 549      15.295  31.502   4.427  1.00  0.00      B    H  
ATOM   1669  O   HOH B 550      28.684  11.823  34.331  1.00  0.00      B    O  
ATOM   1670  H1  HOH B 550      28.019  11.580  33.517  1.00  0.00      B    H  
ATOM   1671  H2  HOH B 550      28.889  12.745  34.193  1.00  0.00      B    H  
ATOM   1672  O   HOH B 551       9.740  32.404  19.068  1.00  0.00      B    O  
ATOM   1673  H1  HOH B 551      10.543  32.707  19.648  1.00  0.00      B    H  
ATOM   1674  H2  HOH B 551       9.851  31.485  18.721  1.00  0.00      B    H  
ATOM   1675  O   HOH B 552      28.809  38.710  21.833  1.00  0.00      B    O  
ATOM   1676  H1  HOH B 552      28.925  38.904  22.785  1.00  0.00      B    H  
ATOM   1677  H2  HOH B 552      28.684  39.621  21.462  1.00  0.00      B    H  
ATOM   1678  O   HOH B 553      35.366   5.873  10.075  1.00  0.00      B    O  
ATOM   1679  H1  HOH B 553      34.441   5.759   9.707  1.00  0.00      B    H  
ATOM   1680  H2  HOH B 553      35.685   6.652   9.568  1.00  0.00      B    H  
ATOM   1681  O   HOH B 554      24.751  38.040   0.811  1.00  0.00      B    O  
ATOM   1682  H1  HOH B 554      24.782  38.102   1.793  1.00  0.00      B    H  
ATOM   1683  H2  HOH B 554      24.524  38.880   0.419  1.00  0.00      B    H  
ATOM   1684  O   HOH B 555       8.578  13.962  37.937  1.00  0.00      B    O  
ATOM   1685  H1  HOH B 555       7.583  14.025  37.774  1.00  0.00      B    H  
ATOM   1686  H2  HOH B 555       8.741  14.543  38.777  1.00  0.00      B    H  
ATOM   1687  O   HOH B 556      28.039  37.838  14.642  1.00  0.00      B    O  
ATOM   1688  H1  HOH B 556      28.771  37.252  15.001  1.00  0.00      B    H  
ATOM   1689  H2  HOH B 556      27.828  37.460  13.713  1.00  0.00      B    H  
ATOM   1690  O   HOH B 557      22.756  11.820  37.880  1.00  0.00      B    O  
ATOM   1691  H1  HOH B 557      23.603  11.333  38.236  1.00  0.00      B    H  
ATOM   1692  H2  HOH B 557      22.078  11.665  38.593  1.00  0.00      B    H  
ATOM   1693  O   HOH B 558      21.172  31.592  18.678  1.00  0.00      B    O  
ATOM   1694  H1  HOH B 558      20.714  31.009  17.987  1.00  0.00      B    H  
ATOM   1695  H2  HOH B 558      21.488  30.948  19.373  1.00  0.00      B    H  
ATOM   1696  O   HOH B 559      22.431   6.493  34.325  1.00  0.00      B    O  
ATOM   1697  H1  HOH B 559      23.390   6.695  34.093  1.00  0.00      B    H  
ATOM   1698  H2  HOH B 559      22.428   5.496  34.570  1.00  0.00      B    H  
ATOM   1699  O   HOH B 560      23.076  26.296  26.884  1.00  0.00      B    O  
ATOM   1700  H1  HOH B 560      23.494  26.035  27.788  1.00  0.00      B    H  
ATOM   1701  H2  HOH B 560      23.039  25.431  26.314  1.00  0.00      B    H  
ATOM   1702  O   HOH B 561       3.307  13.317   0.627  1.00  0.00      B    O  
ATOM   1703  H1  HOH B 561       3.251  14.045   1.268  1.00  0.00      B    H  
ATOM   1704  H2  HOH B 561       3.316  13.701  -0.250  1.00  0.00      B    H  
ATOM   1705  O   HOH B 562      28.593   1.641  14.153  1.00  0.00      B    O  
ATOM   1706  H1  HOH B 562      28.270   0.686  14.338  1.00  0.00      B    H  
ATOM   1707  H2  HOH B 562      28.955   2.105  14.986  1.00  0.00      B    H  
ATOM   1708  O   HOH B 563      31.928  38.135  34.811  1.00  0.00      B    O  
ATOM   1709  H1  HOH B 563      32.446  37.351  34.615  1.00  0.00      B    H  
ATOM   1710  H2  HOH B 563      32.030  38.345  35.770  1.00  0.00      B    H  
ATOM   1711  O   HOH B 564       4.455  32.870  32.687  1.00  0.00      B    O  
ATOM   1712  H1  HOH B 564       5.094  32.177  32.344  1.00  0.00      B    H  
ATOM   1713  H2  HOH B 564       4.135  33.388  31.853  1.00  0.00      B    H  
ATOM   1714  O   HOH B 565      17.022  27.344   7.472  1.00  0.00      B    O  
ATOM   1715  H1  HOH B 565      17.475  26.415   7.541  1.00  0.00      B    H  
ATOM   1716  H2  HOH B 565      17.380  27.805   6.672  1.00  0.00      B    H  
ATOM   1717  O   HOH B 566      29.062  25.128  11.739  1.00  0.00      B    O  
ATOM   1718  H1  HOH B 566      29.457  25.092  12.651  1.00  0.00      B    H  
ATOM   1719  H2  HOH B 566      28.823  24.158  11.532  1.00  0.00      B    H  
ATOM   1720  O   HOH B 567      32.194  25.901  21.233  1.00  0.00      B    O  
ATOM   1721  H1  HOH B 567      31.604  25.347  20.672  1.00  0.00      B    H  
ATOM   1722  H2  HOH B 567      31.948  26.853  21.155  1.00  0.00      B    H  
ATOM   1723  O   HOH B 568      13.492  29.182  21.463  1.00  0.00      B    O  
ATOM   1724  H1  HOH B 568      12.804  28.415  21.463  1.00  0.00      B    H  
ATOM   1725  H2  HOH B 568      14.372  28.713  21.359  1.00  0.00      B    H  
ATOM   1726  O   HOH B 569       1.638  28.260  31.438  1.00  0.00      B    O  
ATOM   1727  H1  HOH B 569       2.455  28.437  32.017  1.00  0.00      B    H  
ATOM   1728  H2  HOH B 569       0.739  28.345  31.970  1.00  0.00      B    H  
ATOM   1729  O   HOH B 570       3.902  34.658  22.483  1.00  0.00      B    O  
ATOM   1730  H1  HOH B 570       3.746  34.512  23.448  1.00  0.00      B    H  
ATOM   1731  H2  HOH B 570       4.403  33.878  22.126  1.00  0.00      B    H  
ATOM   1732  O   HOH B 571       0.782  35.442  36.334  1.00  0.00      B    O  
ATOM   1733  H1  HOH B 571       0.369  35.975  37.148  1.00  0.00      B    H  
ATOM   1734  H2  HOH B 571       1.756  35.674  36.290  1.00  0.00      B    H  
ATOM   1735  O   HOH B 572      22.387  11.778  16.075  1.00  0.00      B    O  
ATOM   1736  H1  HOH B 572      23.276  11.987  16.396  1.00  0.00      B    H  
ATOM   1737  H2  HOH B 572      22.061  11.128  16.771  1.00  0.00      B    H  
ATOM   1738  O   HOH B 573      21.835   5.105  13.589  1.00  0.00      B    O  
ATOM   1739  H1  HOH B 573      21.097   4.731  14.229  1.00  0.00      B    H  
ATOM   1740  H2  HOH B 573      22.025   4.327  12.955  1.00  0.00      B    H  
ATOM   1741  O   HOH B 574      25.760  37.484   3.457  1.00  0.00      B    O  
ATOM   1742  H1  HOH B 574      26.686  37.697   3.754  1.00  0.00      B    H  
ATOM   1743  H2  HOH B 574      25.157  37.210   4.211  1.00  0.00      B    H  
ATOM   1744  O   HOH B 575      11.951  23.541   4.528  1.00  0.00      B    O  
ATOM   1745  H1  HOH B 575      11.995  24.085   3.670  1.00  0.00      B    H  
ATOM   1746  H2  HOH B 575      11.826  24.166   5.282  1.00  0.00      B    H  
ATOM   1747  O   HOH B 576       7.487  16.128  36.455  1.00  0.00      B    O  
ATOM   1748  H1  HOH B 576       6.888  16.613  35.826  1.00  0.00      B    H  
ATOM   1749  H2  HOH B 576       6.914  15.286  36.669  1.00  0.00      B    H  
ATOM   1750  O   HOH B 577      12.431  33.156  27.241  1.00  0.00      B    O  
ATOM   1751  H1  HOH B 577      11.844  32.370  27.536  1.00  0.00      B    H  
ATOM   1752  H2  HOH B 577      13.413  32.934  27.260  1.00  0.00      B    H  
ATOM   1753  O   HOH B 578       6.071   1.394  25.271  1.00  0.00      B    O  
ATOM   1754  H1  HOH B 578       6.797   1.598  25.991  1.00  0.00      B    H  
ATOM   1755  H2  HOH B 578       5.251   1.047  25.742  1.00  0.00      B    H  
ATOM   1756  O   HOH B 579      34.503  35.910  24.699  1.00  0.00      B    O  
ATOM   1757  H1  HOH B 579      34.576  35.313  23.824  1.00  0.00      B    H  
ATOM   1758  H2  HOH B 579      35.350  35.739  25.218  1.00  0.00      B    H  
ATOM   1759  O   HOH B 580      19.663  13.431  15.754  1.00  0.00      B    O  
ATOM   1760  H1  HOH B 580      20.420  12.697  15.751  1.00  0.00      B    H  
ATOM   1761  H2  HOH B 580      20.102  14.248  15.506  1.00  0.00      B    H  
ATOM   1762  O   HOH B 581       4.762   7.740  27.467  1.00  0.00      B    O  
ATOM   1763  H1  HOH B 581       5.266   6.839  27.277  1.00  0.00      B    H  
ATOM   1764  H2  HOH B 581       4.885   8.307  26.609  1.00  0.00      B    H  
ATOM   1765  O   HOH B 582      14.818   9.273  20.881  1.00  0.00      B    O  
ATOM   1766  H1  HOH B 582      14.807   9.385  19.889  1.00  0.00      B    H  
ATOM   1767  H2  HOH B 582      15.125   8.336  21.009  1.00  0.00      B    H  
ATOM   1768  O   HOH B 583       4.133  38.229   5.907  1.00  0.00      B    O  
ATOM   1769  H1  HOH B 583       4.179  37.767   5.069  1.00  0.00      B    H  
ATOM   1770  H2  HOH B 583       3.318  38.817   5.863  1.00  0.00      B    H  
ATOM   1771  O   HOH B 584       9.657  14.842   4.803  1.00  0.00      B    O  
ATOM   1772  H1  HOH B 584      10.026  15.111   3.921  1.00  0.00      B    H  
ATOM   1773  H2  HOH B 584      10.377  15.063   5.520  1.00  0.00      B    H  
ATOM   1774  O   HOH B 585      37.562  35.018  21.285  1.00  0.00      B    O  
ATOM   1775  H1  HOH B 585      37.945  35.877  21.702  1.00  0.00      B    H  
ATOM   1776  H2  HOH B 585      36.667  34.924  21.691  1.00  0.00      B    H  
ATOM   1777  O   HOH B 586      20.767  14.811  37.390  1.00  0.00      B    O  
ATOM   1778  H1  HOH B 586      21.070  14.882  38.363  1.00  0.00      B    H  
ATOM   1779  H2  HOH B 586      21.387  14.168  36.887  1.00  0.00      B    H  
ATOM   1780  O   HOH B 587      23.341  32.877  16.150  1.00  0.00      B    O  
ATOM   1781  H1  HOH B 587      22.843  33.250  17.007  1.00  0.00      B    H  
ATOM   1782  H2  HOH B 587      24.384  32.803  16.371  1.00  0.00      B    H  
ATOM   1783  O   HOH B 588       6.651  34.234  13.713  1.00  0.00      B    O  
ATOM   1784  H1  HOH B 588       6.544  33.647  12.877  1.00  0.00      B    H  
ATOM   1785  H2  HOH B 588       7.486  34.795  13.614  1.00  0.00      B    H  
ATOM   1786  O   HOH B 589       4.395  11.133  31.594  1.00  0.00      B    O  
ATOM   1787  H1  HOH B 589       4.892  11.942  31.834  1.00  0.00      B    H  
ATOM   1788  H2  HOH B 589       4.194  10.616  32.406  1.00  0.00      B    H  
ATOM   1789  O   HOH B 590      13.556   4.566  27.819  1.00  0.00      B    O  
ATOM   1790  H1  HOH B 590      13.791   3.775  27.273  1.00  0.00      B    H  
ATOM   1791  H2  HOH B 590      14.425   4.888  28.239  1.00  0.00      B    H  
ATOM   1792  O   HOH B 591      12.647  28.597  18.026  1.00  0.00      B    O  
ATOM   1793  H1  HOH B 591      12.675  28.228  17.070  1.00  0.00      B    H  
ATOM   1794  H2  HOH B 591      12.861  27.827  18.623  1.00  0.00      B    H  
ATOM   1795  O   HOH B 592      19.069  14.102   1.544  1.00  0.00      B    O  
ATOM   1796  H1  HOH B 592      18.978  13.171   1.968  1.00  0.00      B    H  
ATOM   1797  H2  HOH B 592      20.012  14.437   1.564  1.00  0.00      B    H  
ATOM   1798  O   HOH B 593       7.097  23.550  27.996  1.00  0.00      B    O  
ATOM   1799  H1  HOH B 593       7.568  23.427  28.894  1.00  0.00      B    H  
ATOM   1800  H2  HOH B 593       6.163  23.962  28.186  1.00  0.00      B    H  
ATOM   1801  O   HOH B 594      34.671  33.433  19.751  1.00  0.00      B    O  
ATOM   1802  H1  HOH B 594      34.999  33.634  20.666  1.00  0.00      B    H  
ATOM   1803  H2  HOH B 594      35.477  33.150  19.234  1.00  0.00      B    H  
ATOM   1804  O   HOH B 595      35.103   8.361   5.914  1.00  0.00      B    O  
ATOM   1805  H1  HOH B 595      34.618   7.479   5.943  1.00  0.00      B    H  
ATOM   1806  H2  HOH B 595      34.909   8.939   5.060  1.00  0.00      B    H  
ATOM   1807  O   HOH B 596      26.770  38.152  35.566  1.00  0.00      B    O  
ATOM   1808  H1  HOH B 596      27.253  38.478  36.407  1.00  0.00      B    H  
ATOM   1809  H2  HOH B 596      27.487  37.567  35.023  1.00  0.00      B    H  
ATOM   1810  O   HOH B 597       3.387  35.422  13.736  1.00  0.00      B    O  
ATOM   1811  H1  HOH B 597       3.853  35.723  14.610  1.00  0.00      B    H  
ATOM   1812  H2  HOH B 597       3.614  36.149  13.067  1.00  0.00      B    H  
ATOM   1813  O   HOH B 598      14.805  38.523   4.389  1.00  0.00      B    O  
ATOM   1814  H1  HOH B 598      15.637  38.841   4.882  1.00  0.00      B    H  
ATOM   1815  H2  HOH B 598      14.997  37.551   4.220  1.00  0.00      B    H  
ATOM   1816  O   HOH B 599      11.512   0.542  13.909  1.00  0.00      B    O  
ATOM   1817  H1  HOH B 599      12.204  -0.093  14.346  1.00  0.00      B    H  
ATOM   1818  H2  HOH B 599      11.312   1.276  14.573  1.00  0.00      B    H  
ATOM   1819  O   HOH B 600       1.358  31.064  38.093  1.00  0.00      B    O  
ATOM   1820  H1  HOH B 600       1.426  32.026  38.475  1.00  0.00      B    H  
ATOM   1821  H2  HOH B 600       2.293  30.721  37.998  1.00  0.00      B    H  
ATOM   1822  O   HOH B 601      33.270  10.953  26.138  1.00  0.00      B    O  
ATOM   1823  H1  HOH B 601      33.086   9.995  25.835  1.00  0.00      B    H  
ATOM   1824  H2  HOH B 601      32.579  11.120  26.902  1.00  0.00      B    H  
ATOM   1825  O   HOH B 602      13.486   2.423   4.584  1.00  0.00      B    O  
ATOM   1826  H1  HOH B 602      14.145   2.780   5.368  1.00  0.00      B    H  
ATOM   1827  H2  HOH B 602      13.968   2.517   3.644  1.00  0.00      B    H  
ATOM   1828  O   HOH B 603      14.723   9.432  18.067  1.00  0.00      B    O  
ATOM   1829  H1  HOH B 603      13.840   9.023  17.802  1.00  0.00      B    H  
ATOM   1830  H2  HOH B 603      15.493   8.768  17.739  1.00  0.00      B    H  
ATOM   1831  O   HOH B 604       3.100  11.229   8.293  1.00  0.00      B    O  
ATOM   1832  H1  HOH B 604       3.818  11.600   7.698  1.00  0.00      B    H  
ATOM   1833  H2  HOH B 604       2.515  10.639   7.760  1.00  0.00      B    H  
ATOM   1834  O   HOH B 605      36.840  24.619  28.647  1.00  0.00      B    O  
ATOM   1835  H1  HOH B 605      37.115  24.073  29.394  1.00  0.00      B    H  
ATOM   1836  H2  HOH B 605      35.822  24.826  28.711  1.00  0.00      B    H  
ATOM   1837  O   HOH B 606      10.803  37.487  20.390  1.00  0.00      B    O  
ATOM   1838  H1  HOH B 606      11.509  37.333  19.736  1.00  0.00      B    H  
ATOM   1839  H2  HOH B 606       9.959  37.771  19.935  1.00  0.00      B    H  
ATOM   1840  O   HOH B 607       5.560   4.482   3.306  1.00  0.00      B    O  
ATOM   1841  H1  HOH B 607       5.639   3.626   3.903  1.00  0.00      B    H  
ATOM   1842  H2  HOH B 607       4.632   4.511   2.976  1.00  0.00      B    H  
ATOM   1843  O   HOH B 608       9.426   4.892   8.802  1.00  0.00      B    O  
ATOM   1844  H1  HOH B 608       9.801   4.006   8.629  1.00  0.00      B    H  
ATOM   1845  H2  HOH B 608       8.631   5.018   8.212  1.00  0.00      B    H  
ATOM   1846  O   HOH B 609      23.463  37.798  11.733  1.00  0.00      B    O  
ATOM   1847  H1  HOH B 609      24.475  37.917  11.451  1.00  0.00      B    H  
ATOM   1848  H2  HOH B 609      23.266  36.813  11.624  1.00  0.00      B    H  
ATOM   1849  O   HOH B 610      38.601   5.330  30.586  1.00  0.00      B    O  
ATOM   1850  H1  HOH B 610      39.167   5.174  29.769  1.00  0.00      B    H  
ATOM   1851  H2  HOH B 610      38.217   4.397  30.803  1.00  0.00      B    H  
ATOM   1852  O   HOH B 611      33.686   2.781   2.084  1.00  0.00      B    O  
ATOM   1853  H1  HOH B 611      34.093   2.259   2.864  1.00  0.00      B    H  
ATOM   1854  H2  HOH B 611      33.370   2.077   1.465  1.00  0.00      B    H  
ATOM   1855  O   HOH B 612      21.228  15.691  31.581  1.00  0.00      B    O  
ATOM   1856  H1  HOH B 612      21.249  15.925  30.584  1.00  0.00      B    H  
ATOM   1857  H2  HOH B 612      20.245  15.809  31.873  1.00  0.00      B    H  
ATOM   1858  O   HOH B 613      35.868  13.275  27.692  1.00  0.00      B    O  
ATOM   1859  H1  HOH B 613      36.905  13.220  27.812  1.00  0.00      B    H  
ATOM   1860  H2  HOH B 613      35.745  13.146  26.698  1.00  0.00      B    H  
ATOM   1861  O   HOH B 614      12.096   5.494  35.259  1.00  0.00      B    O  
ATOM   1862  H1  HOH B 614      12.602   4.896  34.550  1.00  0.00      B    H  
ATOM   1863  H2  HOH B 614      12.645   5.499  36.154  1.00  0.00      B    H  
ATOM   1864  O   HOH B 615      11.050  29.063   8.987  1.00  0.00      B    O  
ATOM   1865  H1  HOH B 615      11.186  29.644   9.824  1.00  0.00      B    H  
ATOM   1866  H2  HOH B 615      10.470  28.307   9.304  1.00  0.00      B    H  
ATOM   1867  O   HOH B 616       2.171  16.395  30.762  1.00  0.00      B    O  
ATOM   1868  H1  HOH B 616       3.132  16.026  30.985  1.00  0.00      B    H  
ATOM   1869  H2  HOH B 616       1.577  15.662  31.080  1.00  0.00      B    H  
ATOM   1870  O   HOH B 617      10.062   1.129   6.216  1.00  0.00      B    O  
ATOM   1871  H1  HOH B 617      10.587   0.440   5.676  1.00  0.00      B    H  
ATOM   1872  H2  HOH B 617      10.217   2.074   5.795  1.00  0.00      B    H  
ATOM   1873  O   HOH B 618      16.098  12.530  23.013  1.00  0.00      B    O  
ATOM   1874  H1  HOH B 618      15.130  12.844  23.059  1.00  0.00      B    H  
ATOM   1875  H2  HOH B 618      16.257  12.114  22.076  1.00  0.00      B    H  
ATOM   1876  O   HOH B 619       4.773   5.566   8.754  1.00  0.00      B    O  
ATOM   1877  H1  HOH B 619       4.419   6.506   8.615  1.00  0.00      B    H  
ATOM   1878  H2  HOH B 619       4.668   5.378   9.759  1.00  0.00      B    H  
ATOM   1879  O   HOH B 620      17.673  25.268  36.461  1.00  0.00      B    O  
ATOM   1880  H1  HOH B 620      18.235  25.075  35.648  1.00  0.00      B    H  
ATOM   1881  H2  HOH B 620      17.115  24.389  36.653  1.00  0.00      B    H  
ATOM   1882  O   HOH B 621      15.285  30.853  27.413  1.00  0.00      B    O  
ATOM   1883  H1  HOH B 621      15.289  30.203  28.202  1.00  0.00      B    H  
ATOM   1884  H2  HOH B 621      16.028  31.503  27.541  1.00  0.00      B    H  
ATOM   1885  O   HOH B 622      24.000  31.487   3.281  1.00  0.00      B    O  
ATOM   1886  H1  HOH B 622      24.252  31.803   2.298  1.00  0.00      B    H  
ATOM   1887  H2  HOH B 622      23.393  32.165   3.688  1.00  0.00      B    H  
ATOM   1888  O   HOH B 623       9.290  11.216  17.536  1.00  0.00      B    O  
ATOM   1889  H1  HOH B 623      10.000  11.947  17.636  1.00  0.00      B    H  
ATOM   1890  H2  HOH B 623       8.914  11.051  18.458  1.00  0.00      B    H  
ATOM   1891  O   HOH B 624      34.540  13.105   0.108  1.00  0.00      B    O  
ATOM   1892  H1  HOH B 624      35.462  12.927  -0.308  1.00  0.00      B    H  
ATOM   1893  H2  HOH B 624      33.988  12.288   0.373  1.00  0.00      B    H  
ATOM   1894  O   HOH B 625      12.833  11.710  28.248  1.00  0.00      B    O  
ATOM   1895  H1  HOH B 625      12.499  11.836  29.261  1.00  0.00      B    H  
ATOM   1896  H2  HOH B 625      13.639  11.010  28.332  1.00  0.00      B    H  
ATOM   1897  O   HOH B 626      31.507  18.681   8.128  1.00  0.00      B    O  
ATOM   1898  H1  HOH B 626      30.532  18.469   8.418  1.00  0.00      B    H  
ATOM   1899  H2  HOH B 626      31.513  19.689   7.920  1.00  0.00      B    H  
ATOM   1900  O   HOH B 627      19.317  21.841  12.679  1.00  0.00      B    O  
ATOM   1901  H1  HOH B 627      19.396  20.861  12.949  1.00  0.00      B    H  
ATOM   1902  H2  HOH B 627      18.981  21.888  11.712  1.00  0.00      B    H  
ATOM   1903  O   HOH B 628      26.162   8.471  27.270  1.00  0.00      B    O  
ATOM   1904  H1  HOH B 628      25.834   7.727  26.679  1.00  0.00      B    H  
ATOM   1905  H2  HOH B 628      25.698   9.283  27.081  1.00  0.00      B    H  
ATOM   1906  O   HOH B 629       2.415   7.803  25.378  1.00  0.00      B    O  
ATOM   1907  H1  HOH B 629       3.178   7.149  25.255  1.00  0.00      B    H  
ATOM   1908  H2  HOH B 629       2.486   8.512  24.659  1.00  0.00      B    H  
ATOM   1909  O   HOH B 630      18.480  34.773  36.651  1.00  0.00      B    O  
ATOM   1910  H1  HOH B 630      18.445  34.287  35.764  1.00  0.00      B    H  
ATOM   1911  H2  HOH B 630      19.193  35.467  36.569  1.00  0.00      B    H  
ATOM   1912  O   HOH B 631      32.160  17.464   1.366  1.00  0.00      B    O  
ATOM   1913  H1  HOH B 631      32.821  16.749   1.564  1.00  0.00      B    H  
ATOM   1914  H2  HOH B 631      32.751  18.298   1.250  1.00  0.00      B    H  
ATOM   1915  O   HOH B 632      32.061  16.032  12.201  1.00  0.00      B    O  
ATOM   1916  H1  HOH B 632      31.670  16.499  13.058  1.00  0.00      B    H  
ATOM   1917  H2  HOH B 632      32.346  16.795  11.602  1.00  0.00      B    H  
ATOM   1918  O   HOH B 633       4.909  18.050  26.903  1.00  0.00      B    O  
ATOM   1919  H1  HOH B 633       5.266  17.134  26.676  1.00  0.00      B    H  
ATOM   1920  H2  HOH B 633       5.140  18.162  27.883  1.00  0.00      B    H  
ATOM   1921  O   HOH B 634       6.959  24.548  25.242  1.00  0.00      B    O  
ATOM   1922  H1  HOH B 634       6.988  24.026  26.076  1.00  0.00      B    H  
ATOM   1923  H2  HOH B 634       7.446  25.378  25.452  1.00  0.00      B    H  
ATOM   1924  O   HOH B 635      29.987   3.659   1.521  1.00  0.00      B    O  
ATOM   1925  H1  HOH B 635      30.015   3.675   0.510  1.00  0.00      B    H  
ATOM   1926  H2  HOH B 635      30.920   3.517   1.870  1.00  0.00      B    H  
ATOM   1927  O   HOH B 636      16.888  13.747  10.770  1.00  0.00      B    O  
ATOM   1928  H1  HOH B 636      17.752  13.818  11.271  1.00  0.00      B    H  
ATOM   1929  H2  HOH B 636      16.965  12.869  10.249  1.00  0.00      B    H  
ATOM   1930  O   HOH B 637      16.492  14.232  27.811  1.00  0.00      B    O  
ATOM   1931  H1  HOH B 637      16.591  13.227  27.705  1.00  0.00      B    H  
ATOM   1932  H2  HOH B 637      16.843  14.576  28.676  1.00  0.00      B    H  
ATOM   1933  O   HOH B 638      21.482   9.724   4.933  1.00  0.00      B    O  
ATOM   1934  H1  HOH B 638      20.487   9.950   5.088  1.00  0.00      B    H  
ATOM   1935  H2  HOH B 638      22.003  10.145   5.722  1.00  0.00      B    H  
ATOM   1936  O   HOH B 639       4.286  24.478  31.040  1.00  0.00      B    O  
ATOM   1937  H1  HOH B 639       5.098  24.945  31.465  1.00  0.00      B    H  
ATOM   1938  H2  HOH B 639       3.967  23.838  31.750  1.00  0.00      B    H  
ATOM   1939  O   HOH B 640       3.368   2.700  13.734  1.00  0.00      B    O  
ATOM   1940  H1  HOH B 640       2.444   2.646  14.152  1.00  0.00      B    H  
ATOM   1941  H2  HOH B 640       3.324   3.023  12.772  1.00  0.00      B    H  
ATOM   1942  O   HOH B 641      12.781  36.841  28.659  1.00  0.00      B    O  
ATOM   1943  H1  HOH B 641      13.311  37.509  28.055  1.00  0.00      B    H  
ATOM   1944  H2  HOH B 641      13.426  36.269  29.123  1.00  0.00      B    H  
ATOM   1945  O   HOH B 642       8.981   7.628   7.913  1.00  0.00      B    O  
ATOM   1946  H1  HOH B 642       9.403   7.070   8.640  1.00  0.00      B    H  
ATOM   1947  H2  HOH B 642       8.213   8.222   8.317  1.00  0.00      B    H  
ATOM   1948  O   HOH B 643      28.460  16.522   4.659  1.00  0.00      B    O  
ATOM   1949  H1  HOH B 643      28.884  17.240   4.024  1.00  0.00      B    H  
ATOM   1950  H2  HOH B 643      28.395  15.720   4.059  1.00  0.00      B    H  
ATOM   1951  O   HOH B 644       4.091  16.864  18.185  1.00  0.00      B    O  
ATOM   1952  H1  HOH B 644       3.084  16.839  18.397  1.00  0.00      B    H  
ATOM   1953  H2  HOH B 644       4.391  16.021  17.660  1.00  0.00      B    H  
ATOM   1954  O   HOH B 645       7.546  36.409  27.593  1.00  0.00      B    O  
ATOM   1955  H1  HOH B 645       8.123  36.652  26.784  1.00  0.00      B    H  
ATOM   1956  H2  HOH B 645       7.700  35.436  27.804  1.00  0.00      B    H  
ATOM   1957  O   HOH B 646       7.221  30.270   5.501  1.00  0.00      B    O  
ATOM   1958  H1  HOH B 646       7.151  29.628   6.317  1.00  0.00      B    H  
ATOM   1959  H2  HOH B 646       7.093  31.170   5.897  1.00  0.00      B    H  
ATOM   1960  O   HOH B 647       1.426  24.164  22.492  1.00  0.00      B    O  
ATOM   1961  H1  HOH B 647       2.377  23.954  22.094  1.00  0.00      B    H  
ATOM   1962  H2  HOH B 647       1.550  24.674  23.299  1.00  0.00      B    H  
ATOM   1963  O   HOH B 648      21.307  20.154  34.109  1.00  0.00      B    O  
ATOM   1964  H1  HOH B 648      20.697  19.814  34.899  1.00  0.00      B    H  
ATOM   1965  H2  HOH B 648      21.112  19.570  33.300  1.00  0.00      B    H  
ATOM   1966  O   HOH B 649       5.622  17.588  34.918  1.00  0.00      B    O  
ATOM   1967  H1  HOH B 649       5.745  17.639  33.916  1.00  0.00      B    H  
ATOM   1968  H2  HOH B 649       4.645  17.529  35.110  1.00  0.00      B    H  
ATOM   1969  O   HOH B 650      39.083  35.992   5.149  1.00  0.00      B    O  
ATOM   1970  H1  HOH B 650      39.445  35.728   6.047  1.00  0.00      B    H  
ATOM   1971  H2  HOH B 650      38.150  35.733   5.064  1.00  0.00      B    H  
ATOM   1972  O   HOH B 651       9.113  22.229  37.900  1.00  0.00      B    O  
ATOM   1973  H1  HOH B 651       8.624  21.797  37.139  1.00  0.00      B    H  
ATOM   1974  H2  HOH B 651       8.721  23.160  38.081  1.00  0.00      B    H  
ATOM   1975  O   HOH B 652      26.508  12.510   0.938  1.00  0.00      B    O  
ATOM   1976  H1  HOH B 652      26.660  12.745  -0.033  1.00  0.00      B    H  
ATOM   1977  H2  HOH B 652      26.724  11.481   1.032  1.00  0.00      B    H  
ATOM   1978  O   HOH B 653      28.428  26.726  33.064  1.00  0.00      B    O  
ATOM   1979  H1  HOH B 653      28.561  26.413  34.063  1.00  0.00      B    H  
ATOM   1980  H2  HOH B 653      29.233  26.422  32.545  1.00  0.00      B    H  
ATOM   1981  O   HOH B 654       4.411   3.634  25.280  1.00  0.00      B    O  
ATOM   1982  H1  HOH B 654       4.934   2.729  25.065  1.00  0.00      B    H  
ATOM   1983  H2  HOH B 654       4.762   3.926  26.185  1.00  0.00      B    H  
ATOM   1984  O   HOH B 655       9.728  32.099  30.293  1.00  0.00      B    O  
ATOM   1985  H1  HOH B 655      10.161  31.466  29.589  1.00  0.00      B    H  
ATOM   1986  H2  HOH B 655       9.013  32.527  29.831  1.00  0.00      B    H  
ATOM   1987  O   HOH B 656      29.586  13.739  30.034  1.00  0.00      B    O  
ATOM   1988  H1  HOH B 656      29.712  12.724  29.863  1.00  0.00      B    H  
ATOM   1989  H2  HOH B 656      30.325  14.001  30.592  1.00  0.00      B    H  
ATOM   1990  O   HOH B 657      20.529  36.414  21.796  1.00  0.00      B    O  
ATOM   1991  H1  HOH B 657      19.927  36.295  20.961  1.00  0.00      B    H  
ATOM   1992  H2  HOH B 657      21.116  37.188  21.484  1.00  0.00      B    H  
ATOM   1993  O   HOH B 658      28.122   8.120   6.278  1.00  0.00      B    O  
ATOM   1994  H1  HOH B 658      28.867   8.689   6.754  1.00  0.00      B    H  
ATOM   1995  H2  HOH B 658      28.598   7.246   5.986  1.00  0.00      B    H  
ATOM   1996  O   HOH B 659      18.523  17.961  17.331  1.00  0.00      B    O  
ATOM   1997  H1  HOH B 659      17.736  18.165  18.026  1.00  0.00      B    H  
ATOM   1998  H2  HOH B 659      19.103  17.303  17.783  1.00  0.00      B    H  
ATOM   1999  O   HOH B 660      10.720   1.058  28.759  1.00  0.00      B    O  
ATOM   2000  H1  HOH B 660      10.854   0.425  27.990  1.00  0.00      B    H  
ATOM   2001  H2  HOH B 660      10.362   0.524  29.591  1.00  0.00      B    H  
ATOM   2002  O   HOH B 661      24.534  27.984  32.537  1.00  0.00      B    O  
ATOM   2003  H1  HOH B 661      24.963  27.235  31.954  1.00  0.00      B    H  
ATOM   2004  H2  HOH B 661      24.031  27.574  33.342  1.00  0.00      B    H  
ATOM   2005  O   HOH B 662      12.346  32.068   2.905  1.00  0.00      B    O  
ATOM   2006  H1  HOH B 662      12.298  32.806   2.192  1.00  0.00      B    H  
ATOM   2007  H2  HOH B 662      11.532  32.162   3.570  1.00  0.00      B    H  
ATOM   2008  O   HOH B 663      34.889  26.073  33.096  1.00  0.00      B    O  
ATOM   2009  H1  HOH B 663      35.415  25.854  33.974  1.00  0.00      B    H  
ATOM   2010  H2  HOH B 663      35.202  27.063  32.887  1.00  0.00      B    H  
ATOM   2011  O   HOH B 664       1.671  33.637  25.279  1.00  0.00      B    O  
ATOM   2012  H1  HOH B 664       2.669  33.524  25.229  1.00  0.00      B    H  
ATOM   2013  H2  HOH B 664       1.311  32.972  24.572  1.00  0.00      B    H  
ATOM   2014  O   HOH B 665       7.821  10.279   1.117  1.00  0.00      B    O  
ATOM   2015  H1  HOH B 665       6.850  10.244   1.264  1.00  0.00      B    H  
ATOM   2016  H2  HOH B 665       8.080   9.303   0.980  1.00  0.00      B    H  
ATOM   2017  O   HOH B 666      18.965  31.150  22.120  1.00  0.00      B    O  
ATOM   2018  H1  HOH B 666      18.390  30.524  22.635  1.00  0.00      B    H  
ATOM   2019  H2  HOH B 666      19.154  31.944  22.725  1.00  0.00      B    H  
ATOM   2020  O   HOH B 667      22.261   7.571  28.522  1.00  0.00      B    O  
ATOM   2021  H1  HOH B 667      21.518   6.974  28.751  1.00  0.00      B    H  
ATOM   2022  H2  HOH B 667      21.824   8.445  28.235  1.00  0.00      B    H  
ATOM   2023  O   HOH B 668       3.926  19.593  11.553  1.00  0.00      B    O  
ATOM   2024  H1  HOH B 668       4.011  19.816  12.524  1.00  0.00      B    H  
ATOM   2025  H2  HOH B 668       4.306  18.643  11.450  1.00  0.00      B    H  
ATOM   2026  O   HOH B 669      37.369   2.611  24.131  1.00  0.00      B    O  
ATOM   2027  H1  HOH B 669      36.723   1.887  24.444  1.00  0.00      B    H  
ATOM   2028  H2  HOH B 669      38.226   2.178  23.801  1.00  0.00      B    H  
ATOM   2029  O   HOH B 670      27.883  37.040  11.953  1.00  0.00      B    O  
ATOM   2030  H1  HOH B 670      28.722  37.252  11.412  1.00  0.00      B    H  
ATOM   2031  H2  HOH B 670      27.827  36.031  11.865  1.00  0.00      B    H  
ATOM   2032  O   HOH B 671       3.133  16.818  23.977  1.00  0.00      B    O  
ATOM   2033  H1  HOH B 671       4.016  16.389  24.080  1.00  0.00      B    H  
ATOM   2034  H2  HOH B 671       3.337  17.782  24.115  1.00  0.00      B    H  
ATOM   2035  O   HOH B 672      29.298  15.541  22.486  1.00  0.00      B    O  
ATOM   2036  H1  HOH B 672      30.184  15.728  22.137  1.00  0.00      B    H  
ATOM   2037  H2  HOH B 672      29.433  15.274  23.463  1.00  0.00      B    H  
ATOM   2038  O   HOH B 673      38.556  17.689  12.281  1.00  0.00      B    O  
ATOM   2039  H1  HOH B 673      38.326  17.508  11.302  1.00  0.00      B    H  
ATOM   2040  H2  HOH B 673      39.514  18.083  12.208  1.00  0.00      B    H  
ATOM   2041  O   HOH B 674      30.061  37.689  10.600  1.00  0.00      B    O  
ATOM   2042  H1  HOH B 674      29.955  36.963   9.885  1.00  0.00      B    H  
ATOM   2043  H2  HOH B 674      31.022  38.000  10.587  1.00  0.00      B    H  
ATOM   2044  O   HOH B 675       9.774   3.206  26.516  1.00  0.00      B    O  
ATOM   2045  H1  HOH B 675      10.492   2.847  25.909  1.00  0.00      B    H  
ATOM   2046  H2  HOH B 675      10.182   3.919  27.076  1.00  0.00      B    H  
ATOM   2047  O   HOH B 676       2.102  26.217  34.016  1.00  0.00      B    O  
ATOM   2048  H1  HOH B 676       2.769  26.825  33.568  1.00  0.00      B    H  
ATOM   2049  H2  HOH B 676       1.628  26.843  34.662  1.00  0.00      B    H  
ATOM   2050  O   HOH B 677      17.227  25.085  21.505  1.00  0.00      B    O  
ATOM   2051  H1  HOH B 677      17.537  24.330  22.083  1.00  0.00      B    H  
ATOM   2052  H2  HOH B 677      16.207  25.114  21.634  1.00  0.00      B    H  
ATOM   2053  O   HOH B 678      28.494  24.912  29.164  1.00  0.00      B    O  
ATOM   2054  H1  HOH B 678      27.676  24.568  29.715  1.00  0.00      B    H  
ATOM   2055  H2  HOH B 678      29.275  24.669  29.686  1.00  0.00      B    H  
ATOM   2056  O   HOH B 679      37.566  24.826   2.590  1.00  0.00      B    O  
ATOM   2057  H1  HOH B 679      36.782  25.003   1.969  1.00  0.00      B    H  
ATOM   2058  H2  HOH B 679      38.167  25.630   2.581  1.00  0.00      B    H  
ATOM   2059  O   HOH B 680       9.928  15.007  35.238  1.00  0.00      B    O  
ATOM   2060  H1  HOH B 680       9.048  15.185  35.811  1.00  0.00      B    H  
ATOM   2061  H2  HOH B 680      10.550  14.433  35.819  1.00  0.00      B    H  
ATOM   2062  O   HOH B 681      36.527   5.835  36.984  1.00  0.00      B    O  
ATOM   2063  H1  HOH B 681      37.412   5.364  37.052  1.00  0.00      B    H  
ATOM   2064  H2  HOH B 681      35.845   5.352  37.641  1.00  0.00      B    H  
ATOM   2065  O   HOH B 682      37.242  33.517   4.094  1.00  0.00      B    O  
ATOM   2066  H1  HOH B 682      38.128  33.163   4.359  1.00  0.00      B    H  
ATOM   2067  H2  HOH B 682      36.938  32.964   3.343  1.00  0.00      B    H  
ATOM   2068  O   HOH B 683      11.690   7.901  19.200  1.00  0.00      B    O  
ATOM   2069  H1  HOH B 683      10.743   7.438  19.119  1.00  0.00      B    H  
ATOM   2070  H2  HOH B 683      12.269   7.588  18.419  1.00  0.00      B    H  
ATOM   2071  O   HOH B 684      34.427  30.896   8.620  1.00  0.00      B    O  
ATOM   2072  H1  HOH B 684      34.793  30.032   9.006  1.00  0.00      B    H  
ATOM   2073  H2  HOH B 684      34.896  31.026   7.691  1.00  0.00      B    H  
ATOM   2074  O   HOH B 685      18.889  10.319   5.622  1.00  0.00      B    O  
ATOM   2075  H1  HOH B 685      18.283  10.858   6.254  1.00  0.00      B    H  
ATOM   2076  H2  HOH B 685      18.266   9.885   4.939  1.00  0.00      B    H  
ATOM   2077  O   HOH B 686      10.581  19.657  24.281  1.00  0.00      B    O  
ATOM   2078  H1  HOH B 686      11.288  18.923  24.155  1.00  0.00      B    H  
ATOM   2079  H2  HOH B 686      10.218  19.634  25.223  1.00  0.00      B    H  
ATOM   2080  O   HOH B 687       8.327   7.400   1.685  1.00  0.00      B    O  
ATOM   2081  H1  HOH B 687       7.988   6.784   0.991  1.00  0.00      B    H  
ATOM   2082  H2  HOH B 687       7.913   7.133   2.563  1.00  0.00      B    H  
ATOM   2083  O   HOH B 688      25.479  17.468  36.764  1.00  0.00      B    O  
ATOM   2084  H1  HOH B 688      25.691  16.911  37.641  1.00  0.00      B    H  
ATOM   2085  H2  HOH B 688      24.712  17.077  36.286  1.00  0.00      B    H  
ATOM   2086  O   HOH B 689      21.647  27.189  14.937  1.00  0.00      B    O  
ATOM   2087  H1  HOH B 689      22.365  27.608  15.488  1.00  0.00      B    H  
ATOM   2088  H2  HOH B 689      21.720  27.524  14.009  1.00  0.00      B    H  
ATOM   2089  O   HOH B 690       3.356  28.479   3.627  1.00  0.00      B    O  
ATOM   2090  H1  HOH B 690       2.512  28.871   4.022  1.00  0.00      B    H  
ATOM   2091  H2  HOH B 690       3.194  27.541   3.340  1.00  0.00      B    H  
ATOM   2092  O   HOH B 691      35.888  35.269  34.721  1.00  0.00      B    O  
ATOM   2093  H1  HOH B 691      36.025  35.991  35.466  1.00  0.00      B    H  
ATOM   2094  H2  HOH B 691      34.896  35.248  34.496  1.00  0.00      B    H  
ATOM   2095  O   HOH B 692      17.310  22.100   3.114  1.00  0.00      B    O  
ATOM   2096  H1  HOH B 692      17.185  21.387   2.432  1.00  0.00      B    H  
ATOM   2097  H2  HOH B 692      16.414  22.571   3.257  1.00  0.00      B    H  
ATOM   2098  O   HOH B 693       0.797   2.888  14.560  1.00  0.00      B    O  
ATOM   2099  H1  HOH B 693       1.107   3.196  15.438  1.00  0.00      B    H  
ATOM   2100  H2  HOH B 693       0.353   3.711  14.169  1.00  0.00      B    H  
ATOM   2101  O   HOH B 694      32.159  14.848  22.150  1.00  0.00      B    O  
ATOM   2102  H1  HOH B 694      32.144  15.067  21.196  1.00  0.00      B    H  
ATOM   2103  H2  HOH B 694      31.880  13.893  22.271  1.00  0.00      B    H  
ATOM   2104  O   HOH B 695      19.880  10.724  31.107  1.00  0.00      B    O  
ATOM   2105  H1  HOH B 695      19.608   9.845  30.914  1.00  0.00      B    H  
ATOM   2106  H2  HOH B 695      19.590  11.364  30.365  1.00  0.00      B    H  
ATOM   2107  O   HOH B 696      18.761  10.449  14.001  1.00  0.00      B    O  
ATOM   2108  H1  HOH B 696      18.732   9.477  13.612  1.00  0.00      B    H  
ATOM   2109  H2  HOH B 696      17.800  10.786  14.225  1.00  0.00      B    H  
ATOM   2110  O   HOH B 697      27.449  36.486   5.875  1.00  0.00      B    O  
ATOM   2111  H1  HOH B 697      27.948  37.020   5.214  1.00  0.00      B    H  
ATOM   2112  H2  HOH B 697      26.904  35.784   5.329  1.00  0.00      B    H  
ATOM   2113  O   HOH B 698      36.363  11.395  33.649  1.00  0.00      B    O  
ATOM   2114  H1  HOH B 698      35.446  11.717  33.459  1.00  0.00      B    H  
ATOM   2115  H2  HOH B 698      36.280  10.412  33.925  1.00  0.00      B    H  
ATOM   2116  O   HOH B 699      23.750  29.560  39.169  1.00  0.00      B    O  
ATOM   2117  H1  HOH B 699      24.021  29.660  38.183  1.00  0.00      B    H  
ATOM   2118  H2  HOH B 699      24.053  30.469  39.549  1.00  0.00      B    H  
ATOM   2119  O   HOH B 700      35.344  23.155  11.883  1.00  0.00      B    O  
ATOM   2120  H1  HOH B 700      35.190  22.160  11.705  1.00  0.00      B    H  
ATOM   2121  H2  HOH B 700      35.330  23.621  11.021  1.00  0.00      B    H  
ATOM   2122  O   HOH B 701       3.784  28.920  15.181  1.00  0.00      B    O  
ATOM   2123  H1  HOH B 701       3.442  28.223  14.528  1.00  0.00      B    H  
ATOM   2124  H2  HOH B 701       4.606  28.566  15.599  1.00  0.00      B    H  
ATOM   2125  O   HOH B 702       4.189  37.217   3.431  1.00  0.00      B    O  
ATOM   2126  H1  HOH B 702       4.158  38.029   2.804  1.00  0.00      B    H  
ATOM   2127  H2  HOH B 702       4.484  36.413   2.939  1.00  0.00      B    H  
ATOM   2128  O   HOH B 703      25.504   8.587   6.620  1.00  0.00      B    O  
ATOM   2129  H1  HOH B 703      25.252   9.243   5.922  1.00  0.00      B    H  
ATOM   2130  H2  HOH B 703      26.518   8.467   6.630  1.00  0.00      B    H  
ATOM   2131  O   HOH B 704      37.239  23.145  31.290  1.00  0.00      B    O  
ATOM   2132  H1  HOH B 704      37.673  23.337  32.181  1.00  0.00      B    H  
ATOM   2133  H2  HOH B 704      37.987  22.921  30.642  1.00  0.00      B    H  
ATOM   2134  O   HOH B 705      29.242  10.480  23.788  1.00  0.00      B    O  
ATOM   2135  H1  HOH B 705      29.580  10.833  24.688  1.00  0.00      B    H  
ATOM   2136  H2  HOH B 705      29.456   9.446  23.756  1.00  0.00      B    H  
ATOM   2137  O   HOH B 706      26.214  26.437  31.363  1.00  0.00      B    O  
ATOM   2138  H1  HOH B 706      26.897  26.412  32.113  1.00  0.00      B    H  
ATOM   2139  H2  HOH B 706      26.193  25.534  30.945  1.00  0.00      B    H  
ATOM   2140  O   HOH B 707       5.672  16.247   1.835  1.00  0.00      B    O  
ATOM   2141  H1  HOH B 707       6.682  15.994   1.796  1.00  0.00      B    H  
ATOM   2142  H2  HOH B 707       5.372  16.796   1.013  1.00  0.00      B    H  
ATOM   2143  O   HOH B 708      23.415  35.674   7.889  1.00  0.00      B    O  
ATOM   2144  H1  HOH B 708      23.675  34.860   8.419  1.00  0.00      B    H  
ATOM   2145  H2  HOH B 708      23.434  36.501   8.513  1.00  0.00      B    H  
ATOM   2146  O   HOH B 709       9.727  18.019  17.587  1.00  0.00      B    O  
ATOM   2147  H1  HOH B 709       8.986  18.203  18.265  1.00  0.00      B    H  
ATOM   2148  H2  HOH B 709       9.333  17.553  16.754  1.00  0.00      B    H  
ATOM   2149  O   HOH B 710      24.707  16.587   9.915  1.00  0.00      B    O  
ATOM   2150  H1  HOH B 710      24.029  15.852  10.126  1.00  0.00      B    H  
ATOM   2151  H2  HOH B 710      24.253  17.357   9.422  1.00  0.00      B    H  
ATOM   2152  O   HOH B 711      14.106  19.830  33.605  1.00  0.00      B    O  
ATOM   2153  H1  HOH B 711      13.248  20.010  34.169  1.00  0.00      B    H  
ATOM   2154  H2  HOH B 711      13.799  19.532  32.681  1.00  0.00      B    H  
ATOM   2155  O   HOH B 712      28.079  34.761   3.145  1.00  0.00      B    O  
ATOM   2156  H1  HOH B 712      27.224  34.649   3.679  1.00  0.00      B    H  
ATOM   2157  H2  HOH B 712      27.791  35.230   2.234  1.00  0.00      B    H  
ATOM   2158  O   HOH B 713      29.260  26.031  35.606  1.00  0.00      B    O  
ATOM   2159  H1  HOH B 713      30.185  25.693  35.313  1.00  0.00      B    H  
ATOM   2160  H2  HOH B 713      29.349  26.700  36.427  1.00  0.00      B    H  
ATOM   2161  O   HOH B 714       7.327  38.743  28.969  1.00  0.00      B    O  
ATOM   2162  H1  HOH B 714       7.226  37.864  28.501  1.00  0.00      B    H  
ATOM   2163  H2  HOH B 714       7.312  39.490  28.324  1.00  0.00      B    H  
ATOM   2164  O   HOH B 715      12.741  13.405  24.250  1.00  0.00      B    O  
ATOM   2165  H1  HOH B 715      12.648  12.390  24.214  1.00  0.00      B    H  
ATOM   2166  H2  HOH B 715      12.971  13.684  25.208  1.00  0.00      B    H  
ATOM   2167  O   HOH B 716      23.774  19.444  38.318  1.00  0.00      B    O  
ATOM   2168  H1  HOH B 716      23.523  20.477  38.109  1.00  0.00      B    H  
ATOM   2169  H2  HOH B 716      24.438  19.202  37.501  1.00  0.00      B    H  
ATOM   2170  O   HOH B 717      22.916   2.249   3.032  1.00  0.00      B    O  
ATOM   2171  H1  HOH B 717      23.847   2.653   2.882  1.00  0.00      B    H  
ATOM   2172  H2  HOH B 717      22.273   2.992   3.455  1.00  0.00      B    H  
ATOM   2173  O   HOH B 718      20.800  11.482  23.293  1.00  0.00      B    O  
ATOM   2174  H1  HOH B 718      20.371  11.022  24.108  1.00  0.00      B    H  
ATOM   2175  H2  HOH B 718      21.468  10.908  22.809  1.00  0.00      B    H  
ATOM   2176  O   HOH B 719      30.794   2.415  25.797  1.00  0.00      B    O  
ATOM   2177  H1  HOH B 719      29.984   3.063  25.704  1.00  0.00      B    H  
ATOM   2178  H2  HOH B 719      31.610   2.884  25.527  1.00  0.00      B    H  
ATOM   2179  O   HOH B 720      21.945   9.175  31.987  1.00  0.00      B    O  
ATOM   2180  H1  HOH B 720      21.269   9.902  31.688  1.00  0.00      B    H  
ATOM   2181  H2  HOH B 720      21.366   8.343  32.061  1.00  0.00      B    H  
ATOM   2182  O   HOH B 721      17.690   8.902  36.430  1.00  0.00      B    O  
ATOM   2183  H1  HOH B 721      17.414   9.829  36.383  1.00  0.00      B    H  
ATOM   2184  H2  HOH B 721      17.936   8.801  37.414  1.00  0.00      B    H  
ATOM   2185  O   HOH B 722       1.077  32.372  35.186  1.00  0.00      B    O  
ATOM   2186  H1  HOH B 722       0.815  33.345  35.268  1.00  0.00      B    H  
ATOM   2187  H2  HOH B 722       1.963  32.218  35.691  1.00  0.00      B    H  
ATOM   2188  O   HOH B 723       1.673   0.486   5.471  1.00  0.00      B    O  
ATOM   2189  H1  HOH B 723       1.188  -0.238   4.876  1.00  0.00      B    H  
ATOM   2190  H2  HOH B 723       0.836   1.009   5.871  1.00  0.00      B    H  
ATOM   2191  O   HOH B 724      32.697  26.924   3.006  1.00  0.00      B    O  
ATOM   2192  H1  HOH B 724      31.815  27.032   3.472  1.00  0.00      B    H  
ATOM   2193  H2  HOH B 724      33.347  27.512   3.513  1.00  0.00      B    H  
ATOM   2194  O   HOH B 725      37.948  19.773  27.046  1.00  0.00      B    O  
ATOM   2195  H1  HOH B 725      37.164  19.798  27.664  1.00  0.00      B    H  
ATOM   2196  H2  HOH B 725      37.789  20.461  26.350  1.00  0.00      B    H  
ATOM   2197  O   HOH B 726      15.715   5.584  32.986  1.00  0.00      B    O  
ATOM   2198  H1  HOH B 726      15.735   6.308  33.693  1.00  0.00      B    H  
ATOM   2199  H2  HOH B 726      15.085   4.868  33.363  1.00  0.00      B    H  
ATOM   2200  O   HOH B 727      -0.028  26.948   2.622  1.00  0.00      B    O  
ATOM   2201  H1  HOH B 727      -0.030  27.412   1.711  1.00  0.00      B    H  
ATOM   2202  H2  HOH B 727       0.855  27.124   3.055  1.00  0.00      B    H  
ATOM   2203  O   HOH B 728      15.377  35.330  32.088  1.00  0.00      B    O  
ATOM   2204  H1  HOH B 728      16.347  35.380  32.386  1.00  0.00      B    H  
ATOM   2205  H2  HOH B 728      14.839  35.756  32.782  1.00  0.00      B    H  
ATOM   2206  O   HOH B 729      18.310  14.889  36.473  1.00  0.00      B    O  
ATOM   2207  H1  HOH B 729      18.228  14.061  35.908  1.00  0.00      B    H  
ATOM   2208  H2  HOH B 729      19.270  14.936  36.865  1.00  0.00      B    H  
ATOM   2209  O   HOH B 730      30.823   0.855  30.985  1.00  0.00      B    O  
ATOM   2210  H1  HOH B 730      31.668   0.570  31.438  1.00  0.00      B    H  
ATOM   2211  H2  HOH B 730      30.923   0.908  29.971  1.00  0.00      B    H  
ATOM   2212  O   HOH B 731      28.166  18.486  30.121  1.00  0.00      B    O  
ATOM   2213  H1  HOH B 731      28.679  18.022  30.889  1.00  0.00      B    H  
ATOM   2214  H2  HOH B 731      27.291  17.980  29.977  1.00  0.00      B    H  
ATOM   2215  O   HOH B 732      11.287  18.250   6.449  1.00  0.00      B    O  
ATOM   2216  H1  HOH B 732      11.620  19.021   5.867  1.00  0.00      B    H  
ATOM   2217  H2  HOH B 732      10.264  18.347   6.554  1.00  0.00      B    H  
ATOM   2218  O   HOH B 733      15.852   0.366  25.398  1.00  0.00      B    O  
ATOM   2219  H1  HOH B 733      16.013  -0.612  25.333  1.00  0.00      B    H  
ATOM   2220  H2  HOH B 733      16.212   0.799  24.514  1.00  0.00      B    H  
ATOM   2221  O   HOH B 734       5.103  25.589  16.489  1.00  0.00      B    O  
ATOM   2222  H1  HOH B 734       5.482  26.531  16.281  1.00  0.00      B    H  
ATOM   2223  H2  HOH B 734       4.374  25.679  17.193  1.00  0.00      B    H  
ATOM   2224  O   HOH B 735      17.580   5.890  18.836  1.00  0.00      B    O  
ATOM   2225  H1  HOH B 735      18.521   5.940  18.481  1.00  0.00      B    H  
ATOM   2226  H2  HOH B 735      17.152   4.969  18.621  1.00  0.00      B    H  
ATOM   2227  O   HOH B 736      25.607  24.283   5.004  1.00  0.00      B    O  
ATOM   2228  H1  HOH B 736      24.689  24.499   4.626  1.00  0.00      B    H  
ATOM   2229  H2  HOH B 736      26.311  24.693   4.390  1.00  0.00      B    H  
ATOM   2230  O   HOH B 737       4.997  19.580   7.481  1.00  0.00      B    O  
ATOM   2231  H1  HOH B 737       5.309  19.465   8.412  1.00  0.00      B    H  
ATOM   2232  H2  HOH B 737       4.247  18.940   7.248  1.00  0.00      B    H  
ATOM   2233  O   HOH B 738       2.196  18.274  21.478  1.00  0.00      B    O  
ATOM   2234  H1  HOH B 738       2.862  19.004  21.355  1.00  0.00      B    H  
ATOM   2235  H2  HOH B 738       2.625  17.640  22.193  1.00  0.00      B    H  
ATOM   2236  O   HOH B 739      37.606  28.259  10.785  1.00  0.00      B    O  
ATOM   2237  H1  HOH B 739      38.169  27.705  11.441  1.00  0.00      B    H  
ATOM   2238  H2  HOH B 739      37.600  29.194  11.035  1.00  0.00      B    H  
ATOM   2239  O   HOH B 740       5.572  17.945  29.863  1.00  0.00      B    O  
ATOM   2240  H1  HOH B 740       5.157  18.137  30.786  1.00  0.00      B    H  
ATOM   2241  H2  HOH B 740       5.620  16.972  29.741  1.00  0.00      B    H  
ATOM   2242  O   HOH B 741      27.152  20.949   2.802  1.00  0.00      B    O  
ATOM   2243  H1  HOH B 741      27.411  20.289   2.092  1.00  0.00      B    H  
ATOM   2244  H2  HOH B 741      26.378  21.548   2.486  1.00  0.00      B    H  
ATOM   2245  O   HOH B 742      26.357   9.313  14.021  1.00  0.00      B    O  
ATOM   2246  H1  HOH B 742      26.175  10.324  13.916  1.00  0.00      B    H  
ATOM   2247  H2  HOH B 742      27.185   9.052  13.460  1.00  0.00      B    H  
ATOM   2248  O   HOH B 743       2.227  26.421   6.090  1.00  0.00      B    O  
ATOM   2249  H1  HOH B 743       1.647  25.984   6.823  1.00  0.00      B    H  
ATOM   2250  H2  HOH B 743       2.633  25.688   5.513  1.00  0.00      B    H  
ATOM   2251  O   HOH B 744      13.747  26.504  36.005  1.00  0.00      B    O  
ATOM   2252  H1  HOH B 744      14.618  27.012  36.136  1.00  0.00      B    H  
ATOM   2253  H2  HOH B 744      13.353  26.185  36.856  1.00  0.00      B    H  
ATOM   2254  O   HOH B 745       3.361   6.021  31.049  1.00  0.00      B    O  
ATOM   2255  H1  HOH B 745       3.925   5.490  31.652  1.00  0.00      B    H  
ATOM   2256  H2  HOH B 745       3.168   5.505  30.257  1.00  0.00      B    H  
ATOM   2257  O   HOH B 746      30.240  26.880  13.595  1.00  0.00      B    O  
ATOM   2258  H1  HOH B 746      30.332  26.708  14.575  1.00  0.00      B    H  
ATOM   2259  H2  HOH B 746      29.361  27.364  13.401  1.00  0.00      B    H  
ATOM   2260  O   HOH B 747      29.087  22.091  36.451  1.00  0.00      B    O  
ATOM   2261  H1  HOH B 747      28.177  21.892  36.052  1.00  0.00      B    H  
ATOM   2262  H2  HOH B 747      28.957  22.102  37.459  1.00  0.00      B    H  
ATOM   2263  O   HOH B 748       0.752   1.881  31.455  1.00  0.00      B    O  
ATOM   2264  H1  HOH B 748       0.785   1.052  30.918  1.00  0.00      B    H  
ATOM   2265  H2  HOH B 748      -0.217   2.010  31.778  1.00  0.00      B    H  
ATOM   2266  O   HOH B 749      31.604   5.345  38.542  1.00  0.00      B    O  
ATOM   2267  H1  HOH B 749      31.789   6.227  39.020  1.00  0.00      B    H  
ATOM   2268  H2  HOH B 749      30.652   5.438  38.111  1.00  0.00      B    H  
ATOM   2269  O   HOH B 750      25.782   6.984  24.997  1.00  0.00      B    O  
ATOM   2270  H1  HOH B 750      26.683   6.829  24.607  1.00  0.00      B    H  
ATOM   2271  H2  HOH B 750      25.380   6.116  25.301  1.00  0.00      B    H  
ATOM   2272  O   HOH B 751      33.475   6.006   5.741  1.00  0.00      B    O  
ATOM   2273  H1  HOH B 751      33.003   6.220   4.829  1.00  0.00      B    H  
ATOM   2274  H2  HOH B 751      33.580   5.005   5.739  1.00  0.00      B    H  
ATOM   2275  O   HOH B 752       2.058  33.197  16.104  1.00  0.00      B    O  
ATOM   2276  H1  HOH B 752       1.163  33.566  15.728  1.00  0.00      B    H  
ATOM   2277  H2  HOH B 752       2.766  33.064  15.378  1.00  0.00      B    H  
ATOM   2278  O   HOH B 753       4.312  14.819  15.881  1.00  0.00      B    O  
ATOM   2279  H1  HOH B 753       4.393  15.523  15.181  1.00  0.00      B    H  
ATOM   2280  H2  HOH B 753       4.837  13.998  15.534  1.00  0.00      B    H  
ATOM   2281  O   HOH B 754       9.444  38.694  30.644  1.00  0.00      B    O  
ATOM   2282  H1  HOH B 754       9.644  37.733  30.911  1.00  0.00      B    H  
ATOM   2283  H2  HOH B 754       8.641  38.624  29.985  1.00  0.00      B    H  
ATOM   2284  O   HOH B 755      26.402   2.037  23.509  1.00  0.00      B    O  
ATOM   2285  H1  HOH B 755      26.268   2.501  24.421  1.00  0.00      B    H  
ATOM   2286  H2  HOH B 755      26.049   1.092  23.577  1.00  0.00      B    H  
ATOM   2287  O   HOH B 756      28.864  37.662   3.848  1.00  0.00      B    O  
ATOM   2288  H1  HOH B 756      28.459  37.946   2.962  1.00  0.00      B    H  
ATOM   2289  H2  HOH B 756      29.662  37.176   3.741  1.00  0.00      B    H  
ATOM   2290  O   HOH B 757      35.332  13.000  19.983  1.00  0.00      B    O  
ATOM   2291  H1  HOH B 757      36.314  12.909  20.221  1.00  0.00      B    H  
ATOM   2292  H2  HOH B 757      35.178  13.889  19.511  1.00  0.00      B    H  
ATOM   2293  O   HOH B 758      38.697  23.853   9.604  1.00  0.00      B    O  
ATOM   2294  H1  HOH B 758      37.761  23.895   9.181  1.00  0.00      B    H  
ATOM   2295  H2  HOH B 758      39.219  24.563   9.140  1.00  0.00      B    H  
ATOM   2296  O   HOH B 759       1.157  17.207   2.550  1.00  0.00      B    O  
ATOM   2297  H1  HOH B 759       1.180  17.752   3.373  1.00  0.00      B    H  
ATOM   2298  H2  HOH B 759       1.785  16.441   2.677  1.00  0.00      B    H  
ATOM   2299  O   HOH B 760      26.728  21.920  27.643  1.00  0.00      B    O  
ATOM   2300  H1  HOH B 760      26.754  21.103  28.226  1.00  0.00      B    H  
ATOM   2301  H2  HOH B 760      25.836  22.283  27.843  1.00  0.00      B    H  
ATOM   2302  O   HOH B 761       9.296   9.417   5.782  1.00  0.00      B    O  
ATOM   2303  H1  HOH B 761       9.112   8.692   6.468  1.00  0.00      B    H  
ATOM   2304  H2  HOH B 761      10.097   9.974   6.091  1.00  0.00      B    H  
ATOM   2305  O   HOH B 762      29.454   5.289  37.028  1.00  0.00      B    O  
ATOM   2306  H1  HOH B 762      28.854   5.694  37.800  1.00  0.00      B    H  
ATOM   2307  H2  HOH B 762      29.770   6.037  36.415  1.00  0.00      B    H  
ATOM   2308  O   HOH B 763       2.338  33.358   6.236  1.00  0.00      B    O  
ATOM   2309  H1  HOH B 763       2.709  34.280   6.477  1.00  0.00      B    H  
ATOM   2310  H2  HOH B 763       3.083  32.676   6.326  1.00  0.00      B    H  
ATOM   2311  O   HOH B 764       7.501  21.058  35.763  1.00  0.00      B    O  
ATOM   2312  H1  HOH B 764       6.831  21.811  35.562  1.00  0.00      B    H  
ATOM   2313  H2  HOH B 764       7.938  20.770  34.957  1.00  0.00      B    H  
ATOM   2314  O   HOH B 765      31.992   5.118  30.311  1.00  0.00      B    O  
ATOM   2315  H1  HOH B 765      31.594   5.442  29.454  1.00  0.00      B    H  
ATOM   2316  H2  HOH B 765      31.335   5.256  30.990  1.00  0.00      B    H  
ATOM   2317  O   HOH B 766      39.281   5.823  14.721  1.00  0.00      B    O  
ATOM   2318  H1  HOH B 766      39.414   5.117  15.497  1.00  0.00      B    H  
ATOM   2319  H2  HOH B 766      38.319   6.030  14.915  1.00  0.00      B    H  
ATOM   2320  O   HOH B 767      16.385  33.398  23.812  1.00  0.00      B    O  
ATOM   2321  H1  HOH B 767      16.902  33.816  23.053  1.00  0.00      B    H  
ATOM   2322  H2  HOH B 767      17.067  33.160  24.584  1.00  0.00      B    H  
ATOM   2323  O   HOH B 768       5.445   4.624  20.993  1.00  0.00      B    O  
ATOM   2324  H1  HOH B 768       4.731   5.190  20.614  1.00  0.00      B    H  
ATOM   2325  H2  HOH B 768       5.844   4.033  20.264  1.00  0.00      B    H  
ATOM   2326  O   HOH B 769      26.190  23.704  38.771  1.00  0.00      B    O  
ATOM   2327  H1  HOH B 769      25.346  24.133  39.144  1.00  0.00      B    H  
ATOM   2328  H2  HOH B 769      26.422  24.133  37.877  1.00  0.00      B    H  
ATOM   2329  O   HOH B 770      23.462  31.344  10.796  1.00  0.00      B    O  
ATOM   2330  H1  HOH B 770      24.132  30.751  11.333  1.00  0.00      B    H  
ATOM   2331  H2  HOH B 770      22.706  30.737  10.554  1.00  0.00      B    H  
ATOM   2332  O   HOH B 771      13.197   6.784  17.237  1.00  0.00      B    O  
ATOM   2333  H1  HOH B 771      14.065   6.221  17.292  1.00  0.00      B    H  
ATOM   2334  H2  HOH B 771      12.691   6.427  16.405  1.00  0.00      B    H  
ATOM   2335  O   HOH B 772      18.021   7.002  34.683  1.00  0.00      B    O  
ATOM   2336  H1  HOH B 772      17.957   7.879  35.219  1.00  0.00      B    H  
ATOM   2337  H2  HOH B 772      17.929   6.173  35.348  1.00  0.00      B    H  
ATOM   2338  O   HOH B 773      27.959  16.453  35.888  1.00  0.00      B    O  
ATOM   2339  H1  HOH B 773      28.441  16.314  36.735  1.00  0.00      B    H  
ATOM   2340  H2  HOH B 773      27.046  16.873  36.096  1.00  0.00      B    H  
ATOM   2341  O   HOH B 774      31.515  30.316   8.048  1.00  0.00      B    O  
ATOM   2342  H1  HOH B 774      31.522  31.234   7.593  1.00  0.00      B    H  
ATOM   2343  H2  HOH B 774      32.387  30.347   8.614  1.00  0.00      B    H  
ATOM   2344  O   HOH B 775      26.305  26.031  23.235  1.00  0.00      B    O  
ATOM   2345  H1  HOH B 775      26.920  25.493  22.629  1.00  0.00      B    H  
ATOM   2346  H2  HOH B 775      26.200  25.459  24.107  1.00  0.00      B    H  
ATOM   2347  O   HOH B 776      30.089  14.466   1.377  1.00  0.00      B    O  
ATOM   2348  H1  HOH B 776      29.190  14.330   1.823  1.00  0.00      B    H  
ATOM   2349  H2  HOH B 776      29.931  14.953   0.502  1.00  0.00      B    H  
ATOM   2350  O   HOH B 777      16.192   1.449  33.048  1.00  0.00      B    O  
ATOM   2351  H1  HOH B 777      15.788   2.074  32.347  1.00  0.00      B    H  
ATOM   2352  H2  HOH B 777      15.605   1.438  33.831  1.00  0.00      B    H  
ATOM   2353  O   HOH B 778      33.302  15.228  37.772  1.00  0.00      B    O  
ATOM   2354  H1  HOH B 778      33.934  16.010  37.911  1.00  0.00      B    H  
ATOM   2355  H2  HOH B 778      33.641  14.492  38.400  1.00  0.00      B    H  
ATOM   2356  O   HOH B 779      21.066   0.125   2.120  1.00  0.00      B    O  
ATOM   2357  H1  HOH B 779      21.687   0.667   2.687  1.00  0.00      B    H  
ATOM   2358  H2  HOH B 779      21.570   0.094   1.272  1.00  0.00      B    H  
ATOM   2359  O   HOH B 780      15.388  24.649  29.697  1.00  0.00      B    O  
ATOM   2360  H1  HOH B 780      15.301  25.360  30.376  1.00  0.00      B    H  
ATOM   2361  H2  HOH B 780      14.739  24.920  28.947  1.00  0.00      B    H  
ATOM   2362  O   HOH B 781      16.846  29.644  38.362  1.00  0.00      B    O  
ATOM   2363  H1  HOH B 781      16.716  30.260  39.199  1.00  0.00      B    H  
ATOM   2364  H2  HOH B 781      17.238  28.720  38.660  1.00  0.00      B    H  
ATOM   2365  O   HOH B 782       6.576  37.351   7.296  1.00  0.00      B    O  
ATOM   2366  H1  HOH B 782       6.394  36.465   7.621  1.00  0.00      B    H  
ATOM   2367  H2  HOH B 782       5.883  37.691   6.647  1.00  0.00      B    H  
ATOM   2368  O   HOH B 783      30.972  10.381  34.821  1.00  0.00      B    O  
ATOM   2369  H1  HOH B 783      31.448  10.421  35.743  1.00  0.00      B    H  
ATOM   2370  H2  HOH B 783      30.278  11.147  34.762  1.00  0.00      B    H  
ATOM   2371  O   HOH B 784      16.434   9.187  23.402  1.00  0.00      B    O  
ATOM   2372  H1  HOH B 784      15.761   8.933  22.655  1.00  0.00      B    H  
ATOM   2373  H2  HOH B 784      17.330   9.175  22.956  1.00  0.00      B    H  
ATOM   2374  O   HOH B 785      26.415  39.481  28.101  1.00  0.00      B    O  
ATOM   2375  H1  HOH B 785      26.553  38.902  28.950  1.00  0.00      B    H  
ATOM   2376  H2  HOH B 785      26.988  39.052  27.376  1.00  0.00      B    H  
ATOM   2377  O   HOH B 786      13.061  24.077  24.198  1.00  0.00      B    O  
ATOM   2378  H1  HOH B 786      12.118  23.740  24.406  1.00  0.00      B    H  
ATOM   2379  H2  HOH B 786      13.080  24.481  23.264  1.00  0.00      B    H  
ATOM   2380  O   HOH B 787      15.960   6.792  21.176  1.00  0.00      B    O  
ATOM   2381  H1  HOH B 787      15.631   5.794  21.240  1.00  0.00      B    H  
ATOM   2382  H2  HOH B 787      16.645   6.849  20.392  1.00  0.00      B    H  
ATOM   2383  O   HOH B 788       2.349  18.286   7.688  1.00  0.00      B    O  
ATOM   2384  H1  HOH B 788       2.444  17.322   7.462  1.00  0.00      B    H  
ATOM   2385  H2  HOH B 788       2.307  18.423   8.670  1.00  0.00      B    H  
ATOM   2386  O   HOH B 789      22.114  20.484  24.333  1.00  0.00      B    O  
ATOM   2387  H1  HOH B 789      21.392  19.827  24.527  1.00  0.00      B    H  
ATOM   2388  H2  HOH B 789      22.288  20.528  23.356  1.00  0.00      B    H  
ATOM   2389  O   HOH B 790      33.136  20.449  22.175  1.00  0.00      B    O  
ATOM   2390  H1  HOH B 790      32.989  19.537  21.694  1.00  0.00      B    H  
ATOM   2391  H2  HOH B 790      34.097  20.373  22.686  1.00  0.00      B    H  
ATOM   2392  O   HOH B 791       6.693  29.504   0.659  1.00  0.00      B    O  
ATOM   2393  H1  HOH B 791       7.353  28.786   0.421  1.00  0.00      B    H  
ATOM   2394  H2  HOH B 791       6.521  29.506   1.652  1.00  0.00      B    H  
ATOM   2395  O   HOH B 792      28.856  35.485  36.955  1.00  0.00      B    O  
ATOM   2396  H1  HOH B 792      27.935  35.080  37.036  1.00  0.00      B    H  
ATOM   2397  H2  HOH B 792      29.414  35.209  37.714  1.00  0.00      B    H  
ATOM   2398  O   HOH B 793      11.584  16.352  18.561  1.00  0.00      B    O  
ATOM   2399  H1  HOH B 793      11.420  15.634  17.835  1.00  0.00      B    H  
ATOM   2400  H2  HOH B 793      10.966  17.175  18.413  1.00  0.00      B    H  
ATOM   2401  O   HOH B 794       5.101  16.855  14.007  1.00  0.00      B    O  
ATOM   2402  H1  HOH B 794       5.838  17.457  14.440  1.00  0.00      B    H  
ATOM   2403  H2  HOH B 794       5.247  16.785  12.979  1.00  0.00      B    H  
ATOM   2404  O   HOH B 795      26.106  19.508   8.733  1.00  0.00      B    O  
ATOM   2405  H1  HOH B 795      26.692  19.171   9.457  1.00  0.00      B    H  
ATOM   2406  H2  HOH B 795      26.268  20.465   8.627  1.00  0.00      B    H  
ATOM   2407  O   HOH B 796      34.785  28.057  30.365  1.00  0.00      B    O  
ATOM   2408  H1  HOH B 796      34.063  28.302  29.734  1.00  0.00      B    H  
ATOM   2409  H2  HOH B 796      35.640  27.860  29.836  1.00  0.00      B    H  
ATOM   2410  O   HOH B 797      26.685  35.175  15.653  1.00  0.00      B    O  
ATOM   2411  H1  HOH B 797      27.641  35.448  15.404  1.00  0.00      B    H  
ATOM   2412  H2  HOH B 797      26.021  35.856  15.200  1.00  0.00      B    H  
ATOM   2413  O   HOH B 798      35.516  23.612   5.696  1.00  0.00      B    O  
ATOM   2414  H1  HOH B 798      35.528  22.766   6.302  1.00  0.00      B    H  
ATOM   2415  H2  HOH B 798      34.940  24.253   6.240  1.00  0.00      B    H  
ATOM   2416  O   HOH B 799       5.305  29.518  35.332  1.00  0.00      B    O  
ATOM   2417  H1  HOH B 799       5.436  28.808  36.069  1.00  0.00      B    H  
ATOM   2418  H2  HOH B 799       6.203  29.826  34.956  1.00  0.00      B    H  
ATOM   2419  O   HOH B 800      31.224  36.316   1.965  1.00  0.00      B    O  
ATOM   2420  H1  HOH B 800      30.839  35.755   1.282  1.00  0.00      B    H  
ATOM   2421  H2  HOH B 800      32.027  35.857   2.323  1.00  0.00      B    H  
ATOM   2422  O   HOH B 801      30.426  14.476   5.531  1.00  0.00      B    O  
ATOM   2423  H1  HOH B 801      29.590  15.102   5.519  1.00  0.00      B    H  
ATOM   2424  H2  HOH B 801      30.055  13.558   5.498  1.00  0.00      B    H  
ATOM   2425  O   HOH B 802      17.486  33.496  10.957  1.00  0.00      B    O  
ATOM   2426  H1  HOH B 802      17.211  34.259  10.328  1.00  0.00      B    H  
ATOM   2427  H2  HOH B 802      18.504  33.533  10.976  1.00  0.00      B    H  
ATOM   2428  O   HOH B 803      31.064  16.755  35.353  1.00  0.00      B    O  
ATOM   2429  H1  HOH B 803      30.824  17.703  35.155  1.00  0.00      B    H  
ATOM   2430  H2  HOH B 803      31.712  16.800  36.116  1.00  0.00      B    H  
ATOM   2431  O   HOH B 804      11.910  24.776  13.899  1.00  0.00      B    O  
ATOM   2432  H1  HOH B 804      12.884  24.600  13.870  1.00  0.00      B    H  
ATOM   2433  H2  HOH B 804      11.529  24.436  14.760  1.00  0.00      B    H  
ATOM   2434  O   HOH B 805       9.116   3.464  32.815  1.00  0.00      B    O  
ATOM   2435  H1  HOH B 805       9.737   2.706  33.016  1.00  0.00      B    H  
ATOM   2436  H2  HOH B 805       9.020   3.498  31.785  1.00  0.00      B    H  
ATOM   2437  O   HOH B 806      19.118  17.876  28.319  1.00  0.00      B    O  
ATOM   2438  H1  HOH B 806      18.179  17.636  28.096  1.00  0.00      B    H  
ATOM   2439  H2  HOH B 806      19.733  17.073  28.413  1.00  0.00      B    H  
ATOM   2440  O   HOH B 807      30.439  13.137  19.131  1.00  0.00      B    O  
ATOM   2441  H1  HOH B 807      30.855  12.279  19.197  1.00  0.00      B    H  
ATOM   2442  H2  HOH B 807      31.039  13.765  18.655  1.00  0.00      B    H  
ATOM   2443  O   HOH B 808      39.110  21.502  10.752  1.00  0.00      B    O  
ATOM   2444  H1  HOH B 808      38.882  22.371  10.372  1.00  0.00      B    H  
ATOM   2445  H2  HOH B 808      39.340  21.580  11.764  1.00  0.00      B    H  
ATOM   2446  O   HOH B 809      29.754  21.537   0.612  1.00  0.00      B    O  
ATOM   2447  H1  HOH B 809      29.151  22.316   0.875  1.00  0.00      B    H  
ATOM   2448  H2  HOH B 809      29.191  20.756   0.735  1.00  0.00      B    H  
ATOM   2449  O   HOH B 810      38.591   7.267  26.368  1.00  0.00      B    O  
ATOM   2450  H1  HOH B 810      38.925   7.467  27.320  1.00  0.00      B    H  
ATOM   2451  H2  HOH B 810      39.310   7.584  25.718  1.00  0.00      B    H  
ATOM   2452  O   HOH B 811      27.649  22.114  13.618  1.00  0.00      B    O  
ATOM   2453  H1  HOH B 811      27.360  21.213  13.290  1.00  0.00      B    H  
ATOM   2454  H2  HOH B 811      28.612  22.018  13.888  1.00  0.00      B    H  
ATOM   2455  O   HOH B 812      28.666  25.902  18.823  1.00  0.00      B    O  
ATOM   2456  H1  HOH B 812      28.456  26.759  19.336  1.00  0.00      B    H  
ATOM   2457  H2  HOH B 812      29.635  25.632  19.039  1.00  0.00      B    H  
ATOM   2458  O   HOH B 813      17.130  25.711   4.435  1.00  0.00      B    O  
ATOM   2459  H1  HOH B 813      16.205  25.435   4.745  1.00  0.00      B    H  
ATOM   2460  H2  HOH B 813      17.781  24.974   4.528  1.00  0.00      B    H  
ATOM   2461  O   HOH B 814      32.400   6.447   8.463  1.00  0.00      B    O  
ATOM   2462  H1  HOH B 814      31.792   5.645   8.651  1.00  0.00      B    H  
ATOM   2463  H2  HOH B 814      32.744   6.248   7.539  1.00  0.00      B    H  
ATOM   2464  O   HOH B 815      25.475   6.252   0.597  1.00  0.00      B    O  
ATOM   2465  H1  HOH B 815      25.598   6.673   1.501  1.00  0.00      B    H  
ATOM   2466  H2  HOH B 815      26.453   6.386   0.201  1.00  0.00      B    H  
ATOM   2467  O   HOH B 816      20.567   5.728   5.839  1.00  0.00      B    O  
ATOM   2468  H1  HOH B 816      21.203   4.966   6.023  1.00  0.00      B    H  
ATOM   2469  H2  HOH B 816      19.805   5.715   6.517  1.00  0.00      B    H  
ATOM   2470  O   HOH B 817      22.873  26.250  10.212  1.00  0.00      B    O  
ATOM   2471  H1  HOH B 817      21.904  26.132   9.983  1.00  0.00      B    H  
ATOM   2472  H2  HOH B 817      23.335  25.442  10.619  1.00  0.00      B    H  
ATOM   2473  O   HOH B 818      11.019  13.490  12.587  1.00  0.00      B    O  
ATOM   2474  H1  HOH B 818      11.460  13.264  13.482  1.00  0.00      B    H  
ATOM   2475  H2  HOH B 818      10.014  13.606  12.710  1.00  0.00      B    H  
ATOM   2476  O   HOH B 819       4.550  22.518   3.083  1.00  0.00      B    O  
ATOM   2477  H1  HOH B 819       4.147  22.680   2.177  1.00  0.00      B    H  
ATOM   2478  H2  HOH B 819       5.532  22.371   2.924  1.00  0.00      B    H  
ATOM   2479  O   HOH B 820      34.399  36.358   7.618  1.00  0.00      B    O  
ATOM   2480  H1  HOH B 820      34.784  35.436   7.373  1.00  0.00      B    H  
ATOM   2481  H2  HOH B 820      34.039  36.228   8.593  1.00  0.00      B    H  
ATOM   2482  O   HOH B 821      31.503   7.261  14.239  1.00  0.00      B    O  
ATOM   2483  H1  HOH B 821      31.581   7.264  13.261  1.00  0.00      B    H  
ATOM   2484  H2  HOH B 821      31.098   8.178  14.525  1.00  0.00      B    H  
ATOM   2485  O   HOH B 822       5.907   9.007   3.600  1.00  0.00      B    O  
ATOM   2486  H1  HOH B 822       6.168   8.094   3.949  1.00  0.00      B    H  
ATOM   2487  H2  HOH B 822       5.053   8.877   3.054  1.00  0.00      B    H  
ATOM   2488  O   HOH B 823      26.547   5.578  14.620  1.00  0.00      B    O  
ATOM   2489  H1  HOH B 823      27.033   5.715  13.717  1.00  0.00      B    H  
ATOM   2490  H2  HOH B 823      25.935   4.731  14.474  1.00  0.00      B    H  
ATOM   2491  O   HOH B 824       9.351  20.534   3.722  1.00  0.00      B    O  
ATOM   2492  H1  HOH B 824       9.332  21.568   3.822  1.00  0.00      B    H  
ATOM   2493  H2  HOH B 824       8.967  20.148   4.576  1.00  0.00      B    H  
ATOM   2494  O   HOH B 825      22.506   4.894  18.273  1.00  0.00      B    O  
ATOM   2495  H1  HOH B 825      23.169   5.499  18.790  1.00  0.00      B    H  
ATOM   2496  H2  HOH B 825      22.747   4.955  17.245  1.00  0.00      B    H  
ATOM   2497  O   HOH B 826      17.239  28.673   4.591  1.00  0.00      B    O  
ATOM   2498  H1  HOH B 826      16.302  28.918   4.813  1.00  0.00      B    H  
ATOM   2499  H2  HOH B 826      17.225  27.675   4.343  1.00  0.00      B    H  
ATOM   2500  O   HOH B 827       4.687  29.757  21.193  1.00  0.00      B    O  
ATOM   2501  H1  HOH B 827       4.899  30.714  21.364  1.00  0.00      B    H  
ATOM   2502  H2  HOH B 827       4.522  29.345  22.134  1.00  0.00      B    H  
ATOM   2503  O   HOH B 828      13.546  31.397  17.103  1.00  0.00      B    O  
ATOM   2504  H1  HOH B 828      13.651  31.505  18.139  1.00  0.00      B    H  
ATOM   2505  H2  HOH B 828      14.204  30.678  16.720  1.00  0.00      B    H  
ATOM   2506  O   HOH B 829      27.940  33.661  12.086  1.00  0.00      B    O  
ATOM   2507  H1  HOH B 829      27.940  32.687  11.681  1.00  0.00      B    H  
ATOM   2508  H2  HOH B 829      27.388  33.644  12.934  1.00  0.00      B    H  
ATOM   2509  O   HOH B 830      37.217  28.642   4.268  1.00  0.00      B    O  
ATOM   2510  H1  HOH B 830      37.579  27.932   3.672  1.00  0.00      B    H  
ATOM   2511  H2  HOH B 830      37.946  28.849   4.963  1.00  0.00      B    H  
ATOM   2512  O   HOH B 831       2.517  14.971  25.932  1.00  0.00      B    O  
ATOM   2513  H1  HOH B 831       3.049  14.381  25.315  1.00  0.00      B    H  
ATOM   2514  H2  HOH B 831       2.218  15.778  25.439  1.00  0.00      B    H  
ATOM   2515  O   HOH B 832       3.854  10.067  23.469  1.00  0.00      B    O  
ATOM   2516  H1  HOH B 832       4.476   9.483  24.027  1.00  0.00      B    H  
ATOM   2517  H2  HOH B 832       3.366  10.623  24.174  1.00  0.00      B    H  
ATOM   2518  O   HOH B 833      14.479  30.284  34.449  1.00  0.00      B    O  
ATOM   2519  H1  HOH B 833      14.124  29.716  33.724  1.00  0.00      B    H  
ATOM   2520  H2  HOH B 833      15.014  31.067  34.073  1.00  0.00      B    H  
ATOM   2521  O   HOH B 834      38.179   6.220  21.241  1.00  0.00      B    O  
ATOM   2522  H1  HOH B 834      38.040   6.017  20.270  1.00  0.00      B    H  
ATOM   2523  H2  HOH B 834      37.346   6.627  21.607  1.00  0.00      B    H  
ATOM   2524  O   HOH B 835       0.455   9.303  33.404  1.00  0.00      B    O  
ATOM   2525  H1  HOH B 835       1.043   9.011  32.631  1.00  0.00      B    H  
ATOM   2526  H2  HOH B 835       0.799   8.917  34.251  1.00  0.00      B    H  
ATOM   2527  O   HOH B 836      34.503  11.860  17.493  1.00  0.00      B    O  
ATOM   2528  H1  HOH B 836      34.844  11.943  18.375  1.00  0.00      B    H  
ATOM   2529  H2  HOH B 836      35.265  11.962  16.811  1.00  0.00      B    H  
ATOM   2530  O   HOH B 837      33.211   8.439  25.212  1.00  0.00      B    O  
ATOM   2531  H1  HOH B 837      33.951   7.928  24.769  1.00  0.00      B    H  
ATOM   2532  H2  HOH B 837      33.092   8.167  26.213  1.00  0.00      B    H  
ATOM   2533  O   HOH B 838      16.784  19.838   1.140  1.00  0.00      B    O  
ATOM   2534  H1  HOH B 838      16.568  18.974   0.617  1.00  0.00      B    H  
ATOM   2535  H2  HOH B 838      16.090  19.769   1.906  1.00  0.00      B    H  
ATOM   2536  O   HOH B 839      37.490  26.051  31.444  1.00  0.00      B    O  
ATOM   2537  H1  HOH B 839      37.651  26.476  30.560  1.00  0.00      B    H  
ATOM   2538  H2  HOH B 839      36.543  25.712  31.423  1.00  0.00      B    H  
ATOM   2539  O   HOH B 840      14.752  27.283  12.286  1.00  0.00      B    O  
ATOM   2540  H1  HOH B 840      14.050  26.606  12.195  1.00  0.00      B    H  
ATOM   2541  H2  HOH B 840      15.201  27.359  11.370  1.00  0.00      B    H  
ATOM   2542  O   HOH B 841      25.669   3.839  21.497  1.00  0.00      B    O  
ATOM   2543  H1  HOH B 841      25.537   3.231  20.668  1.00  0.00      B    H  
ATOM   2544  H2  HOH B 841      25.876   3.218  22.295  1.00  0.00      B    H  
ATOM   2545  O   HOH B 842       2.458   8.002  39.112  1.00  0.00      B    O  
ATOM   2546  H1  HOH B 842       2.989   8.678  38.531  1.00  0.00      B    H  
ATOM   2547  H2  HOH B 842       2.120   7.285  38.532  1.00  0.00      B    H  
ATOM   2548  O   HOH B 843      30.541  33.059  31.708  1.00  0.00      B    O  
ATOM   2549  H1  HOH B 843      30.002  32.666  30.953  1.00  0.00      B    H  
ATOM   2550  H2  HOH B 843      30.524  32.366  32.447  1.00  0.00      B    H  
ATOM   2551  O   HOH B 844      25.014   2.760  35.342  1.00  0.00      B    O  
ATOM   2552  H1  HOH B 844      25.974   3.046  35.552  1.00  0.00      B    H  
ATOM   2553  H2  HOH B 844      25.010   1.847  34.787  1.00  0.00      B    H  
ATOM   2554  O   HOH B 845       9.338   7.018  18.886  1.00  0.00      B    O  
ATOM   2555  H1  HOH B 845       8.846   6.160  18.698  1.00  0.00      B    H  
ATOM   2556  H2  HOH B 845       8.825   7.797  18.374  1.00  0.00      B    H  
ATOM   2557  O   HOH B 846      28.081  13.103  36.934  1.00  0.00      B    O  
ATOM   2558  H1  HOH B 846      28.542  12.562  36.184  1.00  0.00      B    H  
ATOM   2559  H2  HOH B 846      27.185  13.501  36.569  1.00  0.00      B    H  
ATOM   2560  O   HOH B 847       3.034   2.378   4.134  1.00  0.00      B    O  
ATOM   2561  H1  HOH B 847       2.537   3.126   3.782  1.00  0.00      B    H  
ATOM   2562  H2  HOH B 847       2.491   1.706   4.705  1.00  0.00      B    H  
ATOM   2563  O   HOH B 848      26.679  23.877  30.923  1.00  0.00      B    O  
ATOM   2564  H1  HOH B 848      26.158  23.081  30.760  1.00  0.00      B    H  
ATOM   2565  H2  HOH B 848      27.275  23.768  31.742  1.00  0.00      B    H  
ATOM   2566  O   HOH B 849      15.153   6.051  11.391  1.00  0.00      B    O  
ATOM   2567  H1  HOH B 849      15.555   5.408  12.025  1.00  0.00      B    H  
ATOM   2568  H2  HOH B 849      14.819   6.798  11.940  1.00  0.00      B    H  
ATOM   2569  O   HOH B 850      16.379   6.763   8.634  1.00  0.00      B    O  
ATOM   2570  H1  HOH B 850      15.898   6.159   9.352  1.00  0.00      B    H  
ATOM   2571  H2  HOH B 850      15.933   6.624   7.733  1.00  0.00      B    H  
ATOM   2572  O   HOH B 851      11.239   6.397   5.105  1.00  0.00      B    O  
ATOM   2573  H1  HOH B 851      11.059   7.064   4.294  1.00  0.00      B    H  
ATOM   2574  H2  HOH B 851      10.315   6.241   5.518  1.00  0.00      B    H  
ATOM   2575  O   HOH B 852       1.406  16.820  19.208  1.00  0.00      B    O  
ATOM   2576  H1  HOH B 852       1.684  17.502  19.965  1.00  0.00      B    H  
ATOM   2577  H2  HOH B 852       0.503  16.340  19.567  1.00  0.00      B    H  
ATOM   2578  O   HOH B 853       8.088  38.919  19.548  1.00  0.00      B    O  
ATOM   2579  H1  HOH B 853       7.322  38.234  19.728  1.00  0.00      B    H  
ATOM   2580  H2  HOH B 853       8.196  38.961  18.559  1.00  0.00      B    H  
ATOM   2581  O   HOH B 854       5.175   4.550  11.118  1.00  0.00      B    O  
ATOM   2582  H1  HOH B 854       6.062   4.285  11.443  1.00  0.00      B    H  
ATOM   2583  H2  HOH B 854       4.539   3.845  11.355  1.00  0.00      B    H  
ATOM   2584  O   HOH B 855      36.545  12.624  14.568  1.00  0.00      B    O  
ATOM   2585  H1  HOH B 855      36.452  11.663  14.795  1.00  0.00      B    H  
ATOM   2586  H2  HOH B 855      36.192  12.777  13.655  1.00  0.00      B    H  
ATOM   2587  O   HOH B 856      39.124   9.779   0.398  1.00  0.00      B    O  
ATOM   2588  H1  HOH B 856      39.836   9.054   0.488  1.00  0.00      B    H  
ATOM   2589  H2  HOH B 856      38.193   9.247   0.467  1.00  0.00      B    H  
ATOM   2590  O   HOH B 857      35.663  17.483  34.685  1.00  0.00      B    O  
ATOM   2591  H1  HOH B 857      35.082  18.099  34.137  1.00  0.00      B    H  
ATOM   2592  H2  HOH B 857      35.514  16.571  34.202  1.00  0.00      B    H  
ATOM   2593  O   HOH B 858      14.034  17.533  11.381  1.00  0.00      B    O  
ATOM   2594  H1  HOH B 858      14.937  17.410  11.785  1.00  0.00      B    H  
ATOM   2595  H2  HOH B 858      13.450  16.693  11.600  1.00  0.00      B    H  
ATOM   2596  O   HOH B 859       8.698  26.586  20.693  1.00  0.00      B    O  
ATOM   2597  H1  HOH B 859       7.907  26.311  20.105  1.00  0.00      B    H  
ATOM   2598  H2  HOH B 859       9.085  25.766  21.066  1.00  0.00      B    H  
ATOM   2599  O   HOH B 860      28.965  30.813  36.827  1.00  0.00      B    O  
ATOM   2600  H1  HOH B 860      29.700  30.795  36.096  1.00  0.00      B    H  
ATOM   2601  H2  HOH B 860      28.536  29.922  36.749  1.00  0.00      B    H  
ATOM   2602  O   HOH B 861      23.628  23.843  33.160  1.00  0.00      B    O  
ATOM   2603  H1  HOH B 861      24.235  23.163  32.741  1.00  0.00      B    H  
ATOM   2604  H2  HOH B 861      23.667  24.639  32.470  1.00  0.00      B    H  
ATOM   2605  O   HOH B 862      32.996  35.541  34.390  1.00  0.00      B    O  
ATOM   2606  H1  HOH B 862      32.562  34.834  35.005  1.00  0.00      B    H  
ATOM   2607  H2  HOH B 862      32.751  35.260  33.453  1.00  0.00      B    H  
ATOM   2608  O   HOH B 863      25.023   0.481  34.197  1.00  0.00      B    O  
ATOM   2609  H1  HOH B 863      25.789   0.048  34.668  1.00  0.00      B    H  
ATOM   2610  H2  HOH B 863      24.446  -0.295  33.944  1.00  0.00      B    H  
ATOM   2611  O   HOH B 864      12.628  12.217  17.618  1.00  0.00      B    O  
ATOM   2612  H1  HOH B 864      12.552  11.328  18.059  1.00  0.00      B    H  
ATOM   2613  H2  HOH B 864      13.584  12.567  17.704  1.00  0.00      B    H  
ATOM   2614  O   HOH B 865      37.786  30.844  11.458  1.00  0.00      B    O  
ATOM   2615  H1  HOH B 865      38.420  31.275  10.839  1.00  0.00      B    H  
ATOM   2616  H2  HOH B 865      37.242  31.594  11.746  1.00  0.00      B    H  
ATOM   2617  O   HOH B 866      37.173  11.241   2.088  1.00  0.00      B    O  
ATOM   2618  H1  HOH B 866      36.904  10.446   1.519  1.00  0.00      B    H  
ATOM   2619  H2  HOH B 866      38.214  11.319   2.093  1.00  0.00      B    H  
ATOM   2620  O   HOH B 867      13.569  31.435  19.991  1.00  0.00      B    O  
ATOM   2621  H1  HOH B 867      12.925  32.024  20.507  1.00  0.00      B    H  
ATOM   2622  H2  HOH B 867      13.441  30.542  20.442  1.00  0.00      B    H  
ATOM   2623  O   HOH B 868      35.962  10.438   7.732  1.00  0.00      B    O  
ATOM   2624  H1  HOH B 868      35.436   9.592   7.525  1.00  0.00      B    H  
ATOM   2625  H2  HOH B 868      36.851  10.290   7.245  1.00  0.00      B    H  
ATOM   2626  O   HOH B 869      31.898  20.580  28.060  1.00  0.00      B    O  
ATOM   2627  H1  HOH B 869      31.388  20.807  27.201  1.00  0.00      B    H  
ATOM   2628  H2  HOH B 869      31.916  19.555  28.260  1.00  0.00      B    H  
ATOM   2629  O   HOH B 870      22.706  24.128  29.964  1.00  0.00      B    O  
ATOM   2630  H1  HOH B 870      22.074  24.622  29.317  1.00  0.00      B    H  
ATOM   2631  H2  HOH B 870      22.151  23.329  30.359  1.00  0.00      B    H  
ATOM   2632  O   HOH B 871      32.804  25.791  15.446  1.00  0.00      B    O  
ATOM   2633  H1  HOH B 871      32.889  25.182  16.269  1.00  0.00      B    H  
ATOM   2634  H2  HOH B 871      33.320  25.294  14.695  1.00  0.00      B    H  
ATOM   2635  O   HOH B 872       1.759  33.806  10.055  1.00  0.00      B    O  
ATOM   2636  H1  HOH B 872       1.427  34.016  11.005  1.00  0.00      B    H  
ATOM   2637  H2  HOH B 872       2.758  33.925  10.055  1.00  0.00      B    H  
ATOM   2638  O   HOH B 873      20.118  39.099  14.133  1.00  0.00      B    O  
ATOM   2639  H1  HOH B 873      19.444  39.590  13.454  1.00  0.00      B    H  
ATOM   2640  H2  HOH B 873      20.294  38.157  13.772  1.00  0.00      B    H  
ATOM   2641  O   HOH B 874      14.056  16.556  17.549  1.00  0.00      B    O  
ATOM   2642  H1  HOH B 874      14.636  17.322  17.814  1.00  0.00      B    H  
ATOM   2643  H2  HOH B 874      13.271  16.740  18.071  1.00  0.00      B    H  
ATOM   2644  O   HOH B 875      18.480   4.912  12.765  1.00  0.00      B    O  
ATOM   2645  H1  HOH B 875      17.499   4.655  12.763  1.00  0.00      B    H  
ATOM   2646  H2  HOH B 875      18.905   4.516  13.543  1.00  0.00      B    H  
ATOM   2647  O   HOH B 876      13.257   3.463   8.110  1.00  0.00      B    O  
ATOM   2648  H1  HOH B 876      13.880   3.197   7.340  1.00  0.00      B    H  
ATOM   2649  H2  HOH B 876      13.041   4.479   7.877  1.00  0.00      B    H  
ATOM   2650  O   HOH B 877      17.268   2.598   5.547  1.00  0.00      B    O  
ATOM   2651  H1  HOH B 877      17.399   1.599   5.320  1.00  0.00      B    H  
ATOM   2652  H2  HOH B 877      18.149   2.963   5.871  1.00  0.00      B    H  
ATOM   2653  O   HOH B 878       9.878  23.976  12.097  1.00  0.00      B    O  
ATOM   2654  H1  HOH B 878      10.648  23.976  12.751  1.00  0.00      B    H  
ATOM   2655  H2  HOH B 878       9.739  23.091  11.655  1.00  0.00      B    H  
ATOM   2656  O   HOH B 879      38.562  28.303  33.078  1.00  0.00      B    O  
ATOM   2657  H1  HOH B 879      37.722  28.005  32.649  1.00  0.00      B    H  
ATOM   2658  H2  HOH B 879      38.577  27.900  33.990  1.00  0.00      B    H  
ATOM   2659  O   HOH B 880      35.493  17.138  30.864  1.00  0.00      B    O  
ATOM   2660  H1  HOH B 880      36.280  16.999  30.257  1.00  0.00      B    H  
ATOM   2661  H2  HOH B 880      34.662  17.130  30.228  1.00  0.00      B    H  
ATOM   2662  O   HOH B 881      29.507  35.877  15.998  1.00  0.00      B    O  
ATOM   2663  H1  HOH B 881      29.904  34.997  15.704  1.00  0.00      B    H  
ATOM   2664  H2  HOH B 881      30.098  36.169  16.719  1.00  0.00      B    H  
ATOM   2665  O   HOH B 882      23.810  21.414  34.568  1.00  0.00      B    O  
ATOM   2666  H1  HOH B 882      23.549  22.391  34.364  1.00  0.00      B    H  
ATOM   2667  H2  HOH B 882      22.969  20.900  34.355  1.00  0.00      B    H  
ATOM   2668  O   HOH B 883      35.883  20.668  29.111  1.00  0.00      B    O  
ATOM   2669  H1  HOH B 883      35.397  21.551  29.013  1.00  0.00      B    H  
ATOM   2670  H2  HOH B 883      36.294  20.568  30.032  1.00  0.00      B    H  
ATOM   2671  O   HOH B 884      10.984   2.242   8.602  1.00  0.00      B    O  
ATOM   2672  H1  HOH B 884      10.754   1.888   7.680  1.00  0.00      B    H  
ATOM   2673  H2  HOH B 884      11.901   2.676   8.456  1.00  0.00      B    H  
ATOM   2674  O   HOH B 885      18.548  17.428   2.129  1.00  0.00      B    O  
ATOM   2675  H1  HOH B 885      18.300  16.994   1.253  1.00  0.00      B    H  
ATOM   2676  H2  HOH B 885      17.737  17.529   2.728  1.00  0.00      B    H  
ATOM   2677  O   HOH B 886      32.194  21.576  10.479  1.00  0.00      B    O  
ATOM   2678  H1  HOH B 886      32.458  20.844   9.867  1.00  0.00      B    H  
ATOM   2679  H2  HOH B 886      32.408  21.270  11.397  1.00  0.00      B    H  
ATOM   2680  O   HOH B 887      24.876  29.570   8.332  1.00  0.00      B    O  
ATOM   2681  H1  HOH B 887      25.107  28.658   8.753  1.00  0.00      B    H  
ATOM   2682  H2  HOH B 887      24.340  30.000   9.116  1.00  0.00      B    H  
ATOM   2683  O   HOH B 888      35.119  12.689  11.988  1.00  0.00      B    O  
ATOM   2684  H1  HOH B 888      34.535  11.912  12.328  1.00  0.00      B    H  
ATOM   2685  H2  HOH B 888      35.285  12.540  11.024  1.00  0.00      B    H  
ATOM   2686  O   HOH B 889      11.854  26.768  11.760  1.00  0.00      B    O  
ATOM   2687  H1  HOH B 889      11.893  27.731  11.896  1.00  0.00      B    H  
ATOM   2688  H2  HOH B 889      11.611  26.308  12.590  1.00  0.00      B    H  
ATOM   2689  O   HOH B 890       8.797   7.878  21.404  1.00  0.00      B    O  
ATOM   2690  H1  HOH B 890       8.078   8.612  21.405  1.00  0.00      B    H  
ATOM   2691  H2  HOH B 890       9.071   7.625  20.419  1.00  0.00      B    H  
ATOM   2692  O   HOH B 891       4.570  15.603  31.597  1.00  0.00      B    O  
ATOM   2693  H1  HOH B 891       4.842  14.656  31.661  1.00  0.00      B    H  
ATOM   2694  H2  HOH B 891       5.241  16.159  32.066  1.00  0.00      B    H  
ATOM   2695  O   HOH B 892       1.664  18.329  32.647  1.00  0.00      B    O  
ATOM   2696  H1  HOH B 892       1.657  17.741  31.759  1.00  0.00      B    H  
ATOM   2697  H2  HOH B 892       0.861  18.990  32.633  1.00  0.00      B    H  
ATOM   2698  O   HOH B 893      35.779   7.092  21.860  1.00  0.00      B    O  
ATOM   2699  H1  HOH B 893      35.567   7.921  21.321  1.00  0.00      B    H  
ATOM   2700  H2  HOH B 893      35.781   7.360  22.871  1.00  0.00      B    H  
ATOM   2701  O   HOH B 894      29.312   8.909  33.275  1.00  0.00      B    O  
ATOM   2702  H1  HOH B 894      30.018   9.348  33.788  1.00  0.00      B    H  
ATOM   2703  H2  HOH B 894      28.849   9.672  32.771  1.00  0.00      B    H  
ATOM   2704  O   HOH B 895      31.152  36.017  13.134  1.00  0.00      B    O  
ATOM   2705  H1  HOH B 895      30.789  35.603  13.993  1.00  0.00      B    H  
ATOM   2706  H2  HOH B 895      31.360  36.981  13.417  1.00  0.00      B    H  
ATOM   2707  O   HOH B 896       4.351  32.847  17.448  1.00  0.00      B    O  
ATOM   2708  H1  HOH B 896       3.387  32.802  17.028  1.00  0.00      B    H  
ATOM   2709  H2  HOH B 896       4.818  31.899  17.455  1.00  0.00      B    H  
ATOM   2710  O   HOH B 897       6.006  37.140  19.742  1.00  0.00      B    O  
ATOM   2711  H1  HOH B 897       5.083  37.502  19.570  1.00  0.00      B    H  
ATOM   2712  H2  HOH B 897       6.042  36.132  19.469  1.00  0.00      B    H  
ATOM   2713  O   HOH B 898      37.867  13.726  32.878  1.00  0.00      B    O  
ATOM   2714  H1  HOH B 898      37.379  12.843  32.873  1.00  0.00      B    H  
ATOM   2715  H2  HOH B 898      38.267  13.833  33.809  1.00  0.00      B    H  
ATOM   2716  O   HOH B 899       5.080  35.047  15.973  1.00  0.00      B    O  
ATOM   2717  H1  HOH B 899       5.694  34.890  15.218  1.00  0.00      B    H  
ATOM   2718  H2  HOH B 899       5.050  34.122  16.516  1.00  0.00      B    H  
ATOM   2719  O   HOH B 900       2.428  10.930  16.347  1.00  0.00      B    O  
ATOM   2720  H1  HOH B 900       2.697  10.437  17.140  1.00  0.00      B    H  
ATOM   2721  H2  HOH B 900       2.426  11.902  16.643  1.00  0.00      B    H  
ATOM   2722  O   HOH B 901      22.694  27.711  12.440  1.00  0.00      B    O  
ATOM   2723  H1  HOH B 901      22.585  27.502  11.437  1.00  0.00      B    H  
ATOM   2724  H2  HOH B 901      23.447  28.452  12.421  1.00  0.00      B    H  
ATOM   2725  O   HOH B 902      20.387  33.184  11.068  1.00  0.00      B    O  
ATOM   2726  H1  HOH B 902      20.671  32.618  11.824  1.00  0.00      B    H  
ATOM   2727  H2  HOH B 902      20.617  32.705  10.231  1.00  0.00      B    H  
ATOM   2728  O   HOH B 903      32.406  37.902  37.760  1.00  0.00      B    O  
ATOM   2729  H1  HOH B 903      31.684  37.930  38.444  1.00  0.00      B    H  
ATOM   2730  H2  HOH B 903      32.926  37.078  37.880  1.00  0.00      B    H  
ATOM   2731  O   HOH B 904      14.977   9.958  29.136  1.00  0.00      B    O  
ATOM   2732  H1  HOH B 904      14.920   9.658  30.125  1.00  0.00      B    H  
ATOM   2733  H2  HOH B 904      15.058   9.137  28.584  1.00  0.00      B    H  
ATOM   2734  O   HOH B 905      15.494  16.285  33.921  1.00  0.00      B    O  
ATOM   2735  H1  HOH B 905      16.532  16.483  33.904  1.00  0.00      B    H  
ATOM   2736  H2  HOH B 905      15.326  15.452  34.423  1.00  0.00      B    H  
ATOM   2737  O   HOH B 906      12.432   9.010  31.706  1.00  0.00      B    O  
ATOM   2738  H1  HOH B 906      13.450   8.886  31.489  1.00  0.00      B    H  
ATOM   2739  H2  HOH B 906      11.995   9.223  30.839  1.00  0.00      B    H  
ATOM   2740  O   HOH B 907      17.578  12.431  17.065  1.00  0.00      B    O  
ATOM   2741  H1  HOH B 907      17.932  11.443  17.071  1.00  0.00      B    H  
ATOM   2742  H2  HOH B 907      18.381  13.012  16.752  1.00  0.00      B    H  
ATOM   2743  O   HOH B 908      30.241   3.168   6.575  1.00  0.00      B    O  
ATOM   2744  H1  HOH B 908      30.961   2.467   6.851  1.00  0.00      B    H  
ATOM   2745  H2  HOH B 908      29.724   2.795   5.786  1.00  0.00      B    H  
ATOM   2746  O   HOH B 909      24.652  22.501  19.229  1.00  0.00      B    O  
ATOM   2747  H1  HOH B 909      25.096  22.287  20.111  1.00  0.00      B    H  
ATOM   2748  H2  HOH B 909      24.803  21.654  18.625  1.00  0.00      B    H  
ATOM   2749  O   HOH B 910      34.143   9.672  36.099  1.00  0.00      B    O  
ATOM   2750  H1  HOH B 910      33.981   9.001  35.375  1.00  0.00      B    H  
ATOM   2751  H2  HOH B 910      33.946  10.637  35.835  1.00  0.00      B    H  
ATOM   2752  O   HOH B 911       6.549  26.631   2.864  1.00  0.00      B    O  
ATOM   2753  H1  HOH B 911       6.651  27.613   2.735  1.00  0.00      B    H  
ATOM   2754  H2  HOH B 911       6.272  26.488   3.853  1.00  0.00      B    H  
ATOM   2755  O   HOH B 912      30.527   8.026  23.855  1.00  0.00      B    O  
ATOM   2756  H1  HOH B 912      31.373   8.104  24.418  1.00  0.00      B    H  
ATOM   2757  H2  HOH B 912      30.769   7.568  22.931  1.00  0.00      B    H  
ATOM   2758  O   HOH B 913      19.833  16.987  22.952  1.00  0.00      B    O  
ATOM   2759  H1  HOH B 913      20.784  16.643  23.111  1.00  0.00      B    H  
ATOM   2760  H2  HOH B 913      19.530  16.771  22.021  1.00  0.00      B    H  
ATOM   2761  O   HOH B 914       0.189  19.973  21.181  1.00  0.00      B    O  
ATOM   2762  H1  HOH B 914       0.839  19.185  21.411  1.00  0.00      B    H  
ATOM   2763  H2  HOH B 914       0.296  20.702  21.937  1.00  0.00      B    H  
ATOM   2764  O   HOH B 915      36.182   6.443  14.276  1.00  0.00      B    O  
ATOM   2765  H1  HOH B 915      36.362   7.287  13.725  1.00  0.00      B    H  
ATOM   2766  H2  HOH B 915      35.705   6.661  15.135  1.00  0.00      B    H  
ATOM   2767  O   HOH B 916      16.509   1.102  17.024  1.00  0.00      B    O  
ATOM   2768  H1  HOH B 916      16.647   2.051  17.368  1.00  0.00      B    H  
ATOM   2769  H2  HOH B 916      15.692   0.704  17.457  1.00  0.00      B    H  
ATOM   2770  O   HOH B 917      21.024  19.120   7.387  1.00  0.00      B    O  
ATOM   2771  H1  HOH B 917      21.377  19.536   6.548  1.00  0.00      B    H  
ATOM   2772  H2  HOH B 917      20.373  19.797   7.710  1.00  0.00      B    H  
ATOM   2773  O   HOH B 918       9.658  22.677  31.630  1.00  0.00      B    O  
ATOM   2774  H1  HOH B 918       9.513  22.245  30.725  1.00  0.00      B    H  
ATOM   2775  H2  HOH B 918       9.615  21.885  32.331  1.00  0.00      B    H  
ATOM   2776  O   HOH B 919      32.254  32.181  20.643  1.00  0.00      B    O  
ATOM   2777  H1  HOH B 919      32.961  32.780  20.273  1.00  0.00      B    H  
ATOM   2778  H2  HOH B 919      32.550  31.209  20.723  1.00  0.00      B    H  
ATOM   2779  O   HOH B 920      37.182   3.510  27.777  1.00  0.00      B    O  
ATOM   2780  H1  HOH B 920      38.174   3.776  27.686  1.00  0.00      B    H  
ATOM   2781  H2  HOH B 920      36.875   3.319  28.705  1.00  0.00      B    H  
ATOM   2782  O   HOH B 921      17.514  33.303  18.693  1.00  0.00      B    O  
ATOM   2783  H1  HOH B 921      17.836  34.067  18.073  1.00  0.00      B    H  
ATOM   2784  H2  HOH B 921      17.537  32.470  18.110  1.00  0.00      B    H  
ATOM   2785  O   HOH B 922      10.916  36.596   4.384  1.00  0.00      B    O  
ATOM   2786  H1  HOH B 922      11.371  37.465   4.664  1.00  0.00      B    H  
ATOM   2787  H2  HOH B 922      10.670  36.671   3.475  1.00  0.00      B    H  
ATOM   2788  O   HOH B 923      22.264  35.316  11.210  1.00  0.00      B    O  
ATOM   2789  H1  HOH B 923      22.889  34.849  10.579  1.00  0.00      B    H  
ATOM   2790  H2  HOH B 923      21.603  34.642  11.549  1.00  0.00      B    H  
ATOM   2791  O   HOH B 924      13.832  39.144  27.386  1.00  0.00      B    O  
ATOM   2792  H1  HOH B 924      14.356  39.146  26.547  1.00  0.00      B    H  
ATOM   2793  H2  HOH B 924      12.882  39.138  27.064  1.00  0.00      B    H  
ATOM   2794  O   HOH B 925      15.762   4.406  13.335  1.00  0.00      B    O  
ATOM   2795  H1  HOH B 925      14.804   4.165  13.387  1.00  0.00      B    H  
ATOM   2796  H2  HOH B 925      16.219   3.673  13.820  1.00  0.00      B    H  
ATOM   2797  O   HOH B 926      14.100  29.267   1.380  1.00  0.00      B    O  
ATOM   2798  H1  HOH B 926      14.895  29.932   1.571  1.00  0.00      B    H  
ATOM   2799  H2  HOH B 926      13.504  29.317   2.210  1.00  0.00      B    H  
ATOM   2800  O   HOH B 927      30.862  11.862   1.128  1.00  0.00      B    O  
ATOM   2801  H1  HOH B 927      30.449  12.738   1.407  1.00  0.00      B    H  
ATOM   2802  H2  HOH B 927      30.285  11.088   1.543  1.00  0.00      B    H  
ATOM   2803  O   HOH B 928      34.116  37.490  15.683  1.00  0.00      B    O  
ATOM   2804  H1  HOH B 928      34.758  38.258  15.481  1.00  0.00      B    H  
ATOM   2805  H2  HOH B 928      33.299  37.726  15.105  1.00  0.00      B    H  
ATOM   2806  O   HOH B 929       9.343  20.639  33.867  1.00  0.00      B    O  
ATOM   2807  H1  HOH B 929       9.296  19.773  33.342  1.00  0.00      B    H  
ATOM   2808  H2  HOH B 929      10.096  20.546  34.521  1.00  0.00      B    H  
ATOM   2809  O   HOH B 930      29.859  17.516  32.097  1.00  0.00      B    O  
ATOM   2810  H1  HOH B 930      30.306  16.612  32.332  1.00  0.00      B    H  
ATOM   2811  H2  HOH B 930      30.374  18.292  32.544  1.00  0.00      B    H  
ATOM   2812  O   HOH B 931      18.461  35.274  28.886  1.00  0.00      B    O  
ATOM   2813  H1  HOH B 931      19.142  34.803  29.533  1.00  0.00      B    H  
ATOM   2814  H2  HOH B 931      18.971  36.020  28.450  1.00  0.00      B    H  
ATOM   2815  O   HOH B 932      17.832  37.198  11.659  1.00  0.00      B    O  
ATOM   2816  H1  HOH B 932      17.503  36.913  10.770  1.00  0.00      B    H  
ATOM   2817  H2  HOH B 932      17.238  36.851  12.342  1.00  0.00      B    H  
ATOM   2818  O   HOH B 933      20.676   9.759  27.854  1.00  0.00      B    O  
ATOM   2819  H1  HOH B 933      20.753  10.641  28.233  1.00  0.00      B    H  
ATOM   2820  H2  HOH B 933      20.443   9.909  26.892  1.00  0.00      B    H  
ATOM   2821  O   HOH B 934       4.461  10.872   5.639  1.00  0.00      B    O  
ATOM   2822  H1  HOH B 934       5.042  10.311   5.065  1.00  0.00      B    H  
ATOM   2823  H2  HOH B 934       3.486  10.835   5.333  1.00  0.00      B    H  
ATOM   2824  O   HOH B 935      12.686  15.056   8.816  1.00  0.00      B    O  
ATOM   2825  H1  HOH B 935      12.922  14.144   8.446  1.00  0.00      B    H  
ATOM   2826  H2  HOH B 935      13.209  15.150   9.677  1.00  0.00      B    H  
ATOM   2827  O   HOH B 936      23.124  12.967  24.643  1.00  0.00      B    O  
ATOM   2828  H1  HOH B 936      22.379  12.843  23.926  1.00  0.00      B    H  
ATOM   2829  H2  HOH B 936      24.042  12.920  24.186  1.00  0.00      B    H  
ATOM   2830  O   HOH B 937      21.792  20.250  14.445  1.00  0.00      B    O  
ATOM   2831  H1  HOH B 937      21.786  19.828  13.532  1.00  0.00      B    H  
ATOM   2832  H2  HOH B 937      22.729  19.984  14.855  1.00  0.00      B    H  
ATOM   2833  O   HOH B 938       3.306   3.422   7.040  1.00  0.00      B    O  
ATOM   2834  H1  HOH B 938       2.868   3.951   6.296  1.00  0.00      B    H  
ATOM   2835  H2  HOH B 938       3.584   4.165   7.704  1.00  0.00      B    H  
ATOM   2836  O   HOH B 939      36.753   8.495   0.951  1.00  0.00      B    O  
ATOM   2837  H1  HOH B 939      37.323   7.751   0.605  1.00  0.00      B    H  
ATOM   2838  H2  HOH B 939      35.853   8.555   0.420  1.00  0.00      B    H  
ATOM   2839  O   HOH B 940      27.722  27.723   0.781  1.00  0.00      B    O  
ATOM   2840  H1  HOH B 940      27.745  27.287   1.710  1.00  0.00      B    H  
ATOM   2841  H2  HOH B 940      27.844  28.706   0.984  1.00  0.00      B    H  
ATOM   2842  O   HOH B 941      25.786  38.005  10.619  1.00  0.00      B    O  
ATOM   2843  H1  HOH B 941      26.652  37.737  11.137  1.00  0.00      B    H  
ATOM   2844  H2  HOH B 941      25.854  37.650   9.685  1.00  0.00      B    H  
ATOM   2845  O   HOH B 942       9.043  38.376   7.982  1.00  0.00      B    O  
ATOM   2846  H1  HOH B 942       8.194  38.038   7.596  1.00  0.00      B    H  
ATOM   2847  H2  HOH B 942       9.419  39.155   7.444  1.00  0.00      B    H  
ATOM   2848  O   HOH B 943      26.097  15.801  25.248  1.00  0.00      B    O  
ATOM   2849  H1  HOH B 943      26.060  14.816  25.029  1.00  0.00      B    H  
ATOM   2850  H2  HOH B 943      26.180  16.306  24.397  1.00  0.00      B    H  
ATOM   2851  O   HOH B 944      20.535  25.139  16.277  1.00  0.00      B    O  
ATOM   2852  H1  HOH B 944      20.970  25.900  15.714  1.00  0.00      B    H  
ATOM   2853  H2  HOH B 944      21.052  24.279  16.004  1.00  0.00      B    H  
ATOM   2854  O   HOH B 945       1.200  38.552  28.793  1.00  0.00      B    O  
ATOM   2855  H1  HOH B 945       0.484  38.368  29.495  1.00  0.00      B    H  
ATOM   2856  H2  HOH B 945       0.730  38.783  27.920  1.00  0.00      B    H  
ATOM   2857  O   HOH B 946      38.650   8.035  29.152  1.00  0.00      B    O  
ATOM   2858  H1  HOH B 946      37.656   8.128  29.224  1.00  0.00      B    H  
ATOM   2859  H2  HOH B 946      39.043   8.247  30.069  1.00  0.00      B    H  
ATOM   2860  O   HOH B 947       9.367  21.771  21.251  1.00  0.00      B    O  
ATOM   2861  H1  HOH B 947       8.652  21.345  21.910  1.00  0.00      B    H  
ATOM   2862  H2  HOH B 947      10.068  21.110  20.973  1.00  0.00      B    H  
ATOM   2863  O   HOH B 948      18.392   1.448  26.436  1.00  0.00      B    O  
ATOM   2864  H1  HOH B 948      18.461   0.900  27.259  1.00  0.00      B    H  
ATOM   2865  H2  HOH B 948      17.431   1.377  26.161  1.00  0.00      B    H  
ATOM   2866  O   HOH B 949      12.371  37.871   8.405  1.00  0.00      B    O  
ATOM   2867  H1  HOH B 949      12.118  36.948   8.047  1.00  0.00      B    H  
ATOM   2868  H2  HOH B 949      12.273  37.834   9.395  1.00  0.00      B    H  
ATOM   2869  O   HOH B 950       4.677   3.657  31.899  1.00  0.00      B    O  
ATOM   2870  H1  HOH B 950       5.032   2.800  31.594  1.00  0.00      B    H  
ATOM   2871  H2  HOH B 950       4.103   3.487  32.727  1.00  0.00      B    H  
ATOM   2872  O   HOH B 951      11.723  15.504   2.968  1.00  0.00      B    O  
ATOM   2873  H1  HOH B 951      12.472  15.703   3.652  1.00  0.00      B    H  
ATOM   2874  H2  HOH B 951      11.636  16.316   2.359  1.00  0.00      B    H  
ATOM   2875  O   HOH B 952      18.207  16.791  34.556  1.00  0.00      B    O  
ATOM   2876  H1  HOH B 952      18.002  16.155  35.339  1.00  0.00      B    H  
ATOM   2877  H2  HOH B 952      19.052  17.224  34.761  1.00  0.00      B    H  
ATOM   2878  O   HOH B 953      13.279   9.548   8.195  1.00  0.00      B    O  
ATOM   2879  H1  HOH B 953      13.964   9.436   7.399  1.00  0.00      B    H  
ATOM   2880  H2  HOH B 953      12.468  10.133   7.864  1.00  0.00      B    H  
ATOM   2881  O   HOH B 954      18.931  26.429  11.875  1.00  0.00      B    O  
ATOM   2882  H1  HOH B 954      19.638  25.737  11.952  1.00  0.00      B    H  
ATOM   2883  H2  HOH B 954      18.144  25.959  12.205  1.00  0.00      B    H  
ATOM   2884  O   HOH B 955      16.391   4.229  28.190  1.00  0.00      B    O  
ATOM   2885  H1  HOH B 955      17.088   4.218  27.438  1.00  0.00      B    H  
ATOM   2886  H2  HOH B 955      16.198   3.298  28.462  1.00  0.00      B    H  
ATOM   2887  O   HOH B 956      24.007  37.149  33.836  1.00  0.00      B    O  
ATOM   2888  H1  HOH B 956      24.282  36.931  34.714  1.00  0.00      B    H  
ATOM   2889  H2  HOH B 956      23.037  36.864  33.664  1.00  0.00      B    H  
ATOM   2890  O   HOH B 957      18.959  19.290  31.899  1.00  0.00      B    O  
ATOM   2891  H1  HOH B 957      18.413  19.482  32.703  1.00  0.00      B    H  
ATOM   2892  H2  HOH B 957      18.891  20.055  31.209  1.00  0.00      B    H  
ATOM   2893  O   HOH B 958      25.721  35.686  23.066  1.00  0.00      B    O  
ATOM   2894  H1  HOH B 958      25.666  34.780  23.561  1.00  0.00      B    H  
ATOM   2895  H2  HOH B 958      26.538  35.609  22.420  1.00  0.00      B    H  
ATOM   2896  O   HOH B 959      21.014  17.276  36.288  1.00  0.00      B    O  
ATOM   2897  H1  HOH B 959      21.898  17.618  36.195  1.00  0.00      B    H  
ATOM   2898  H2  HOH B 959      21.085  16.380  36.741  1.00  0.00      B    H  
ATOM   2899  O   HOH B 960      33.183  24.346   1.935  1.00  0.00      B    O  
ATOM   2900  H1  HOH B 960      32.823  25.221   2.258  1.00  0.00      B    H  
ATOM   2901  H2  HOH B 960      33.483  23.791   2.763  1.00  0.00      B    H  
ATOM   2902  O   HOH B 961      27.987   7.894  19.890  1.00  0.00      B    O  
ATOM   2903  H1  HOH B 961      28.023   6.953  20.290  1.00  0.00      B    H  
ATOM   2904  H2  HOH B 961      28.813   8.018  19.283  1.00  0.00      B    H  
ATOM   2905  O   HOH B 962      23.515  18.472   8.361  1.00  0.00      B    O  
ATOM   2906  H1  HOH B 962      24.340  19.059   8.430  1.00  0.00      B    H  
ATOM   2907  H2  HOH B 962      22.869  18.781   7.627  1.00  0.00      B    H  
ATOM   2908  O   HOH B 963       8.093  20.616   8.108  1.00  0.00      B    O  
ATOM   2909  H1  HOH B 963       7.725  20.844   7.172  1.00  0.00      B    H  
ATOM   2910  H2  HOH B 963       7.332  20.263   8.651  1.00  0.00      B    H  
ATOM   2911  O   HOH B 964       5.948  29.270   3.196  1.00  0.00      B    O  
ATOM   2912  H1  HOH B 964       6.475  29.792   3.962  1.00  0.00      B    H  
ATOM   2913  H2  HOH B 964       5.074  28.926   3.522  1.00  0.00      B    H  
ATOM   2914  O   HOH B 965      29.030  30.796  19.251  1.00  0.00      B    O  
ATOM   2915  H1  HOH B 965      29.444  30.972  20.159  1.00  0.00      B    H  
ATOM   2916  H2  HOH B 965      28.863  31.702  18.912  1.00  0.00      B    H  
ATOM   2917  O   HOH B 966      30.514  33.101  12.252  1.00  0.00      B    O  
ATOM   2918  H1  HOH B 966      29.586  33.319  12.102  1.00  0.00      B    H  
ATOM   2919  H2  HOH B 966      31.047  33.875  11.834  1.00  0.00      B    H  
ATOM   2920  O   HOH B 967      12.808  38.461  37.920  1.00  0.00      B    O  
ATOM   2921  H1  HOH B 967      12.762  38.263  38.907  1.00  0.00      B    H  
ATOM   2922  H2  HOH B 967      13.548  37.978  37.467  1.00  0.00      B    H  
ATOM   2923  O   HOH B 968      13.445  15.400  15.229  1.00  0.00      B    O  
ATOM   2924  H1  HOH B 968      14.405  15.384  14.887  1.00  0.00      B    H  
ATOM   2925  H2  HOH B 968      13.506  15.812  16.140  1.00  0.00      B    H  
ATOM   2926  O   HOH B 969      37.287  10.856  29.298  1.00  0.00      B    O  
ATOM   2927  H1  HOH B 969      36.893  10.584  30.197  1.00  0.00      B    H  
ATOM   2928  H2  HOH B 969      36.788  10.425  28.540  1.00  0.00      B    H  
ATOM   2929  O   HOH B 970      18.550  35.549   2.428  1.00  0.00      B    O  
ATOM   2930  H1  HOH B 970      18.084  34.895   3.090  1.00  0.00      B    H  
ATOM   2931  H2  HOH B 970      19.557  35.542   2.690  1.00  0.00      B    H  
ATOM   2932  O   HOH B 971      20.766  13.987   4.463  1.00  0.00      B    O  
ATOM   2933  H1  HOH B 971      19.895  13.622   4.846  1.00  0.00      B    H  
ATOM   2934  H2  HOH B 971      20.503  14.838   4.001  1.00  0.00      B    H  
ATOM   2935  O   HOH B 972      10.411   8.291   3.344  1.00  0.00      B    O  
ATOM   2936  H1  HOH B 972       9.647   8.095   2.730  1.00  0.00      B    H  
ATOM   2937  H2  HOH B 972      10.064   8.972   3.968  1.00  0.00      B    H  
ATOM   2938  O   HOH B 973      13.215  14.946  11.540  1.00  0.00      B    O  
ATOM   2939  H1  HOH B 973      13.813  14.127  11.842  1.00  0.00      B    H  
ATOM   2940  H2  HOH B 973      12.256  14.621  11.662  1.00  0.00      B    H  
ATOM   2941  O   HOH B 974      11.439  12.906   2.053  1.00  0.00      B    O  
ATOM   2942  H1  HOH B 974      11.653  13.851   2.285  1.00  0.00      B    H  
ATOM   2943  H2  HOH B 974      10.438  12.706   2.162  1.00  0.00      B    H  
ATOM   2944  O   HOH B 975       2.535  28.237   0.520  1.00  0.00      B    O  
ATOM   2945  H1  HOH B 975       2.845  27.793   1.365  1.00  0.00      B    H  
ATOM   2946  H2  HOH B 975       2.841  29.220   0.581  1.00  0.00      B    H  
ATOM   2947  O   HOH B 976      16.013  27.930  24.214  1.00  0.00      B    O  
ATOM   2948  H1  HOH B 976      16.319  27.077  24.650  1.00  0.00      B    H  
ATOM   2949  H2  HOH B 976      16.832  28.568  24.238  1.00  0.00      B    H  
ATOM   2950  O   HOH B 977      13.381  32.126   6.155  1.00  0.00      B    O  
ATOM   2951  H1  HOH B 977      12.649  31.786   6.751  1.00  0.00      B    H  
ATOM   2952  H2  HOH B 977      13.011  32.915   5.604  1.00  0.00      B    H  
ATOM   2953  O   HOH B 978      13.432  17.721  27.793  1.00  0.00      B    O  
ATOM   2954  H1  HOH B 978      12.862  18.516  27.514  1.00  0.00      B    H  
ATOM   2955  H2  HOH B 978      13.002  16.907  27.331  1.00  0.00      B    H  
ATOM   2956  O   HOH B 979      31.477   6.733  21.672  1.00  0.00      B    O  
ATOM   2957  H1  HOH B 979      31.679   5.783  21.937  1.00  0.00      B    H  
ATOM   2958  H2  HOH B 979      31.072   6.708  20.770  1.00  0.00      B    H  
ATOM   2959  O   HOH B 980       5.634  22.597  34.059  1.00  0.00      B    O  
ATOM   2960  H1  HOH B 980       5.756  23.315  34.772  1.00  0.00      B    H  
ATOM   2961  H2  HOH B 980       4.728  22.695  33.676  1.00  0.00      B    H  
ATOM   2962  O   HOH B 981      13.179  25.389  28.051  1.00  0.00      B    O  
ATOM   2963  H1  HOH B 981      12.504  24.643  28.075  1.00  0.00      B    H  
ATOM   2964  H2  HOH B 981      12.624  26.255  28.139  1.00  0.00      B    H  
ATOM   2965  O   HOH B 982       0.992  22.770   5.764  1.00  0.00      B    O  
ATOM   2966  H1  HOH B 982       1.231  22.296   6.647  1.00  0.00      B    H  
ATOM   2967  H2  HOH B 982       0.157  23.301   5.962  1.00  0.00      B    H  
ATOM   2968  O   HOH B 983       3.206  15.371   2.790  1.00  0.00      B    O  
ATOM   2969  H1  HOH B 983       3.415  14.748   3.579  1.00  0.00      B    H  
ATOM   2970  H2  HOH B 983       4.100  15.647   2.475  1.00  0.00      B    H  
ATOM   2971  O   HOH B 984       8.033  33.238  15.884  1.00  0.00      B    O  
ATOM   2972  H1  HOH B 984       7.677  33.383  14.968  1.00  0.00      B    H  
ATOM   2973  H2  HOH B 984       8.978  33.002  15.775  1.00  0.00      B    H  
ATOM   2974  O   HOH B 985      12.368  34.678   8.216  1.00  0.00      B    O  
ATOM   2975  H1  HOH B 985      13.367  34.329   8.201  1.00  0.00      B    H  
ATOM   2976  H2  HOH B 985      12.081  34.649   7.265  1.00  0.00      B    H  
ATOM   2977  O   HOH B 986      13.064   4.632  22.270  1.00  0.00      B    O  
ATOM   2978  H1  HOH B 986      12.362   3.878  22.299  1.00  0.00      B    H  
ATOM   2979  H2  HOH B 986      12.761   5.305  23.024  1.00  0.00      B    H  
ATOM   2980  O   HOH B 987       2.607  21.886  35.009  1.00  0.00      B    O  
ATOM   2981  H1  HOH B 987       3.343  21.514  35.646  1.00  0.00      B    H  
ATOM   2982  H2  HOH B 987       1.711  21.638  35.425  1.00  0.00      B    H  
ATOM   2983  O   HOH B 988       1.164  12.503  18.892  1.00  0.00      B    O  
ATOM   2984  H1  HOH B 988       1.363  12.772  17.987  1.00  0.00      B    H  
ATOM   2985  H2  HOH B 988       1.620  13.137  19.572  1.00  0.00      B    H  
ATOM   2986  O   HOH B 989      29.568  19.907  20.704  1.00  0.00      B    O  
ATOM   2987  H1  HOH B 989      30.242  20.625  20.538  1.00  0.00      B    H  
ATOM   2988  H2  HOH B 989      29.042  20.239  21.534  1.00  0.00      B    H  
ATOM   2989  O   HOH B 990      11.405   5.694  27.086  1.00  0.00      B    O  
ATOM   2990  H1  HOH B 990      12.166   5.170  27.498  1.00  0.00      B    H  
ATOM   2991  H2  HOH B 990      11.631   5.986  26.149  1.00  0.00      B    H  
ATOM   2992  O   HOH B 991      10.046  21.914   9.552  1.00  0.00      B    O  
ATOM   2993  H1  HOH B 991      10.557  21.296  10.103  1.00  0.00      B    H  
ATOM   2994  H2  HOH B 991       9.453  21.369   8.947  1.00  0.00      B    H  
ATOM   2995  O   HOH B 992      21.348   7.296  12.257  1.00  0.00      B    O  
ATOM   2996  H1  HOH B 992      22.108   7.611  11.650  1.00  0.00      B    H  
ATOM   2997  H2  HOH B 992      21.628   6.462  12.741  1.00  0.00      B    H  
ATOM   2998  O   HOH B 993      17.392  20.270  14.617  1.00  0.00      B    O  
ATOM   2999  H1  HOH B 993      17.683  20.917  15.370  1.00  0.00      B    H  
ATOM   3000  H2  HOH B 993      18.010  19.426  14.742  1.00  0.00      B    H  
ATOM   3001  O   HOH B 994      38.429   9.009  10.836  1.00  0.00      B    O  
ATOM   3002  H1  HOH B 994      37.813   8.789  11.612  1.00  0.00      B    H  
ATOM   3003  H2  HOH B 994      38.537   9.977  10.815  1.00  0.00      B    H  
ATOM   3004  O   HOH B 995      26.796   5.298   3.828  1.00  0.00      B    O  
ATOM   3005  H1  HOH B 995      27.224   4.897   4.644  1.00  0.00      B    H  
ATOM   3006  H2  HOH B 995      27.540   5.641   3.245  1.00  0.00      B    H  
ATOM   3007  O   HOH B 996       0.682  31.536  23.433  1.00  0.00      B    O  
ATOM   3008  H1  HOH B 996       1.161  30.684  23.186  1.00  0.00      B    H  
ATOM   3009  H2  HOH B 996      -0.142  31.591  22.913  1.00  0.00      B    H  
ATOM   3010  O   HOH B 997      19.804  19.471  20.675  1.00  0.00      B    O  
ATOM   3011  H1  HOH B 997      20.326  19.028  19.993  1.00  0.00      B    H  
ATOM   3012  H2  HOH B 997      19.763  20.440  20.510  1.00  0.00      B    H  
ATOM   3013  O   HOH B 998       3.131  35.893   7.050  1.00  0.00      B    O  
ATOM   3014  H1  HOH B 998       2.260  35.947   7.485  1.00  0.00      B    H  
ATOM   3015  H2  HOH B 998       3.231  36.726   6.455  1.00  0.00      B    H  
ATOM   3016  O   HOH B 999      27.642  31.173  10.811  1.00  0.00      B    O  
ATOM   3017  H1  HOH B 999      27.224  30.361  11.178  1.00  0.00      B    H  
ATOM   3018  H2  HOH B 999      28.454  30.891  10.262  1.00  0.00      B    H  
ATOM   3019  O   HOH B1000      22.527  33.180   6.821  1.00  0.00      B    O  
ATOM   3020  H1  HOH B1000      22.447  34.127   7.214  1.00  0.00      B    H  
ATOM   3021  H2  HOH B1000      21.993  32.536   7.388  1.00  0.00      B    H  
ATOM   3022  O   HOH B1001      15.531  24.290   1.680  1.00  0.00      B    O  
ATOM   3023  H1  HOH B1001      15.033  24.134   2.580  1.00  0.00      B    H  
ATOM   3024  H2  HOH B1001      15.474  25.279   1.554  1.00  0.00      B    H  
ATOM   3025  O   HOH B1002      31.663  21.988  20.405  1.00  0.00      B    O  
ATOM   3026  H1  HOH B1002      32.146  21.829  19.489  1.00  0.00      B    H  
ATOM   3027  H2  HOH B1002      32.237  21.454  21.041  1.00  0.00      B    H  
ATOM   3028  O   HOH B1003      10.644  30.200  28.418  1.00  0.00      B    O  
ATOM   3029  H1  HOH B1003       9.703  29.688  28.422  1.00  0.00      B    H  
ATOM   3030  H2  HOH B1003      11.347  29.630  27.998  1.00  0.00      B    H  
ATOM   3031  O   HOH B1004      32.238  12.456   8.670  1.00  0.00      B    O  
ATOM   3032  H1  HOH B1004      32.936  13.210   8.675  1.00  0.00      B    H  
ATOM   3033  H2  HOH B1004      31.329  12.881   8.395  1.00  0.00      B    H  
ATOM   3034  O   HOH B1005       3.210  -0.072  14.552  1.00  0.00      B    O  
ATOM   3035  H1  HOH B1005       3.250   0.843  14.256  1.00  0.00      B    H  
ATOM   3036  H2  HOH B1005       4.089  -0.297  14.963  1.00  0.00      B    H  
ATOM   3037  O   HOH B1006       2.303  13.520  34.343  1.00  0.00      B    O  
ATOM   3038  H1  HOH B1006       1.424  13.478  34.869  1.00  0.00      B    H  
ATOM   3039  H2  HOH B1006       2.070  13.736  33.335  1.00  0.00      B    H  
ATOM   3040  O   HOH B1007      14.602  37.725  19.843  1.00  0.00      B    O  
ATOM   3041  H1  HOH B1007      15.468  38.167  20.185  1.00  0.00      B    H  
ATOM   3042  H2  HOH B1007      13.767  38.055  20.350  1.00  0.00      B    H  
ATOM   3043  O   HOH B1008      14.213   2.831  25.853  1.00  0.00      B    O  
ATOM   3044  H1  HOH B1008      14.678   3.691  25.538  1.00  0.00      B    H  
ATOM   3045  H2  HOH B1008      14.791   2.053  25.558  1.00  0.00      B    H  
ATOM   3046  O   HOH B1009      18.550   4.066  25.738  1.00  0.00      B    O  
ATOM   3047  H1  HOH B1009      19.035   4.226  24.847  1.00  0.00      B    H  
ATOM   3048  H2  HOH B1009      18.668   3.072  26.030  1.00  0.00      B    H  
ATOM   3049  O   HOH B1010       4.600  25.769   8.915  1.00  0.00      B    O  
ATOM   3050  H1  HOH B1010       4.188  24.971   8.365  1.00  0.00      B    H  
ATOM   3051  H2  HOH B1010       5.486  25.456   9.276  1.00  0.00      B    H  
ATOM   3052  O   HOH B1011      17.201  26.099  14.847  1.00  0.00      B    O  
ATOM   3053  H1  HOH B1011      17.800  25.338  14.477  1.00  0.00      B    H  
ATOM   3054  H2  HOH B1011      17.104  26.053  15.878  1.00  0.00      B    H  
ATOM   3055  O   HOH B1012      36.422  30.769  16.608  1.00  0.00      B    O  
ATOM   3056  H1  HOH B1012      37.262  30.270  16.365  1.00  0.00      B    H  
ATOM   3057  H2  HOH B1012      35.590  30.313  16.171  1.00  0.00      B    H  
ATOM   3058  O   HOH B1013       3.222  14.925  11.322  1.00  0.00      B    O  
ATOM   3059  H1  HOH B1013       2.369  15.011  11.836  1.00  0.00      B    H  
ATOM   3060  H2  HOH B1013       3.253  14.020  10.990  1.00  0.00      B    H  
ATOM   3061  O   HOH B1014       7.371  15.291  18.921  1.00  0.00      B    O  
ATOM   3062  H1  HOH B1014       6.958  14.827  19.686  1.00  0.00      B    H  
ATOM   3063  H2  HOH B1014       7.810  16.077  19.305  1.00  0.00      B    H  
ATOM   3064  O   HOH B1015      27.850  19.396   0.657  1.00  0.00      B    O  
ATOM   3065  H1  HOH B1015      27.297  19.632  -0.149  1.00  0.00      B    H  
ATOM   3066  H2  HOH B1015      28.501  18.655   0.327  1.00  0.00      B    H  
ATOM   3067  O   HOH B1016       3.589   9.575  29.278  1.00  0.00      B    O  
ATOM   3068  H1  HOH B1016       3.734   8.863  28.605  1.00  0.00      B    H  
ATOM   3069  H2  HOH B1016       4.497   9.862  29.596  1.00  0.00      B    H  
ATOM   3070  O   HOH B1017       5.585  28.410  19.050  1.00  0.00      B    O  
ATOM   3071  H1  HOH B1017       5.525  28.845  19.955  1.00  0.00      B    H  
ATOM   3072  H2  HOH B1017       6.059  27.486  19.175  1.00  0.00      B    H  
ATOM   3073  O   HOH B1018       2.427   7.902  17.639  1.00  0.00      B    O  
ATOM   3074  H1  HOH B1018       2.681   7.496  16.769  1.00  0.00      B    H  
ATOM   3075  H2  HOH B1018       3.246   8.138  18.188  1.00  0.00      B    H  
ATOM   3076  O   HOH B1019       2.002  19.733  13.975  1.00  0.00      B    O  
ATOM   3077  H1  HOH B1019       1.358  20.513  14.054  1.00  0.00      B    H  
ATOM   3078  H2  HOH B1019       2.873  20.172  13.904  1.00  0.00      B    H  
ATOM   3079  O   HOH B1020       0.315  10.087  20.152  1.00  0.00      B    O  
ATOM   3080  H1  HOH B1020       1.261   9.878  20.188  1.00  0.00      B    H  
ATOM   3081  H2  HOH B1020       0.293  11.027  19.928  1.00  0.00      B    H  
ATOM   3082  O   HOH B1021      12.745  11.637   4.143  1.00  0.00      B    O  
ATOM   3083  H1  HOH B1021      12.102  12.059   3.502  1.00  0.00      B    H  
ATOM   3084  H2  HOH B1021      12.892  10.626   4.038  1.00  0.00      B    H  
ATOM   3085  O   HOH B1022      30.773  25.287  32.327  1.00  0.00      B    O  
ATOM   3086  H1  HOH B1022      31.617  24.852  31.942  1.00  0.00      B    H  
ATOM   3087  H2  HOH B1022      30.188  24.549  32.497  1.00  0.00      B    H  
ATOM   3088  O   HOH B1023      30.872  21.309   7.546  1.00  0.00      B    O  
ATOM   3089  H1  HOH B1023      31.542  21.814   6.974  1.00  0.00      B    H  
ATOM   3090  H2  HOH B1023      29.956  21.530   7.151  1.00  0.00      B    H  
ATOM   3091  O   HOH B1024      23.098  17.180  27.964  1.00  0.00      B    O  
ATOM   3092  H1  HOH B1024      23.838  16.518  27.733  1.00  0.00      B    H  
ATOM   3093  H2  HOH B1024      23.236  17.970  27.435  1.00  0.00      B    H  
ATOM   3094  O   HOH B1025      32.859  10.188  29.855  1.00  0.00      B    O  
ATOM   3095  H1  HOH B1025      32.826  10.235  30.840  1.00  0.00      B    H  
ATOM   3096  H2  HOH B1025      33.399  10.955  29.458  1.00  0.00      B    H  
ATOM   3097  O   HOH B1026      15.001  14.914  20.471  1.00  0.00      B    O  
ATOM   3098  H1  HOH B1026      14.796  14.165  19.810  1.00  0.00      B    H  
ATOM   3099  H2  HOH B1026      14.135  15.071  20.982  1.00  0.00      B    H  
ATOM   3100  O   HOH B1027      33.694  24.325  25.952  1.00  0.00      B    O  
ATOM   3101  H1  HOH B1027      34.679  24.214  25.729  1.00  0.00      B    H  
ATOM   3102  H2  HOH B1027      33.228  24.626  25.113  1.00  0.00      B    H  
ATOM   3103  O   HOH B1028      16.253  28.692  13.924  1.00  0.00      B    O  
ATOM   3104  H1  HOH B1028      15.491  28.216  13.361  1.00  0.00      B    H  
ATOM   3105  H2  HOH B1028      16.619  27.988  14.572  1.00  0.00      B    H  
ATOM   3106  O   HOH B1029       7.288  12.056  33.574  1.00  0.00      B    O  
ATOM   3107  H1  HOH B1029       8.188  11.729  33.956  1.00  0.00      B    H  
ATOM   3108  H2  HOH B1029       6.629  12.017  34.356  1.00  0.00      B    H  
ATOM   3109  O   HOH B1030      18.431  13.555   5.724  1.00  0.00      B    O  
ATOM   3110  H1  HOH B1030      18.817  14.413   6.126  1.00  0.00      B    H  
ATOM   3111  H2  HOH B1030      18.062  13.027   6.499  1.00  0.00      B    H  
ATOM   3112  O   HOH B1031      34.169  19.603   0.444  1.00  0.00      B    O  
ATOM   3113  H1  HOH B1031      34.786  19.945  -0.296  1.00  0.00      B    H  
ATOM   3114  H2  HOH B1031      33.532  20.376   0.586  1.00  0.00      B    H  
ATOM   3115  O   HOH B1032      19.197  28.078  15.699  1.00  0.00      B    O  
ATOM   3116  H1  HOH B1032      20.159  27.892  15.399  1.00  0.00      B    H  
ATOM   3117  H2  HOH B1032      18.590  27.692  14.990  1.00  0.00      B    H  
ATOM   3118  O   HOH B1033      13.115  15.141  22.300  1.00  0.00      B    O  
ATOM   3119  H1  HOH B1033      13.072  14.365  22.977  1.00  0.00      B    H  
ATOM   3120  H2  HOH B1033      14.012  15.566  22.364  1.00  0.00      B    H  
ATOM   3121  O   HOH B1034       6.775   8.733   9.359  1.00  0.00      B    O  
ATOM   3122  H1  HOH B1034       6.193   8.503  10.138  1.00  0.00      B    H  
ATOM   3123  H2  HOH B1034       6.901   9.719   9.356  1.00  0.00      B    H  
ATOM   3124  O   HOH B1035      34.614   7.691  16.383  1.00  0.00      B    O  
ATOM   3125  H1  HOH B1035      34.638   7.373  17.345  1.00  0.00      B    H  
ATOM   3126  H2  HOH B1035      33.770   7.342  15.897  1.00  0.00      B    H  
ATOM   3127  O   HOH B1036      12.182  29.475   3.336  1.00  0.00      B    O  
ATOM   3128  H1  HOH B1036      12.272  30.464   3.261  1.00  0.00      B    H  
ATOM   3129  H2  HOH B1036      11.223  29.231   3.407  1.00  0.00      B    H  
ATOM   3130  O   HOH B1037       9.338  15.232  22.480  1.00  0.00      B    O  
ATOM   3131  H1  HOH B1037       9.843  14.354  22.533  1.00  0.00      B    H  
ATOM   3132  H2  HOH B1037       9.913  16.008  22.284  1.00  0.00      B    H  
ATOM   3133  O   HOH B1038      34.873  31.293  37.804  1.00  0.00      B    O  
ATOM   3134  H1  HOH B1038      35.534  31.455  37.070  1.00  0.00      B    H  
ATOM   3135  H2  HOH B1038      34.176  30.645  37.501  1.00  0.00      B    H  
ATOM   3136  O   HOH B1039      26.353  32.452  16.923  1.00  0.00      B    O  
ATOM   3137  H1  HOH B1039      26.976  32.948  17.554  1.00  0.00      B    H  
ATOM   3138  H2  HOH B1039      26.492  31.461  16.981  1.00  0.00      B    H  
ATOM   3139  O   HOH B1040      26.117   2.149  17.340  1.00  0.00      B    O  
ATOM   3140  H1  HOH B1040      26.745   1.543  17.868  1.00  0.00      B    H  
ATOM   3141  H2  HOH B1040      25.770   1.623  16.554  1.00  0.00      B    H  
ATOM   3142  O   HOH B1041      33.563  34.609   1.916  1.00  0.00      B    O  
ATOM   3143  H1  HOH B1041      34.132  33.766   1.686  1.00  0.00      B    H  
ATOM   3144  H2  HOH B1041      33.723  35.328   1.217  1.00  0.00      B    H  
ATOM   3145  O   HOH B1042       9.699  26.626  29.292  1.00  0.00      B    O  
ATOM   3146  H1  HOH B1042       9.933  25.756  28.761  1.00  0.00      B    H  
ATOM   3147  H2  HOH B1042      10.436  26.621  30.066  1.00  0.00      B    H  
ATOM   3148  O   HOH B1043       5.022  31.729  37.656  1.00  0.00      B    O  
ATOM   3149  H1  HOH B1043       6.072  31.538  37.465  1.00  0.00      B    H  
ATOM   3150  H2  HOH B1043       4.491  31.662  36.778  1.00  0.00      B    H  
ATOM   3151  O   HOH B1044      34.608  18.259   4.375  1.00  0.00      B    O  
ATOM   3152  H1  HOH B1044      34.691  17.288   4.199  1.00  0.00      B    H  
ATOM   3153  H2  HOH B1044      35.065  18.719   3.620  1.00  0.00      B    H  
ATOM   3154  O   HOH B1045       1.091   4.062  10.091  1.00  0.00      B    O  
ATOM   3155  H1  HOH B1045       0.834   4.749  10.787  1.00  0.00      B    H  
ATOM   3156  H2  HOH B1045       0.254   3.489   9.845  1.00  0.00      B    H  
ATOM   3157  O   HOH B1046      22.989  28.923  26.428  1.00  0.00      B    O  
ATOM   3158  H1  HOH B1046      22.940  27.913  26.618  1.00  0.00      B    H  
ATOM   3159  H2  HOH B1046      22.369  29.124  25.634  1.00  0.00      B    H  
ATOM   3160  O   HOH B1047       6.059  25.538  32.935  1.00  0.00      B    O  
ATOM   3161  H1  HOH B1047       7.022  25.359  32.534  1.00  0.00      B    H  
ATOM   3162  H2  HOH B1047       6.071  25.262  33.900  1.00  0.00      B    H  
ATOM   3163  O   HOH B1048       8.277  10.332  30.412  1.00  0.00      B    O  
ATOM   3164  H1  HOH B1048       8.615   9.550  30.976  1.00  0.00      B    H  
ATOM   3165  H2  HOH B1048       7.598  10.783  30.967  1.00  0.00      B    H  
ATOM   3166  O   HOH B1049      35.122  28.009   9.464  1.00  0.00      B    O  
ATOM   3167  H1  HOH B1049      36.034  27.974   9.921  1.00  0.00      B    H  
ATOM   3168  H2  HOH B1049      34.544  28.301  10.290  1.00  0.00      B    H  
ATOM   3169  O   HOH B1050       5.258  18.004  20.461  1.00  0.00      B    O  
ATOM   3170  H1  HOH B1050       5.361  17.215  21.062  1.00  0.00      B    H  
ATOM   3171  H2  HOH B1050       5.030  17.689  19.472  1.00  0.00      B    H  
ATOM   3172  O   HOH B1051      19.165  31.957  32.035  1.00  0.00      B    O  
ATOM   3173  H1  HOH B1051      18.696  31.722  31.215  1.00  0.00      B    H  
ATOM   3174  H2  HOH B1051      18.911  31.246  32.640  1.00  0.00      B    H  
ATOM   3175  O   HOH B1052       8.239  14.109  16.637  1.00  0.00      B    O  
ATOM   3176  H1  HOH B1052       9.038  13.724  17.033  1.00  0.00      B    H  
ATOM   3177  H2  HOH B1052       7.806  14.606  17.354  1.00  0.00      B    H  
ATOM   3178  O   HOH B1053      15.110  14.386  35.683  1.00  0.00      B    O  
ATOM   3179  H1  HOH B1053      14.663  13.623  35.101  1.00  0.00      B    H  
ATOM   3180  H2  HOH B1053      14.870  14.279  36.645  1.00  0.00      B    H  
ATOM   3181  O   HOH B1054      32.191   4.268  22.361  1.00  0.00      B    O  
ATOM   3182  H1  HOH B1054      32.513   4.499  23.275  1.00  0.00      B    H  
ATOM   3183  H2  HOH B1054      31.615   3.397  22.441  1.00  0.00      B    H  
ATOM   3184  O   HOH B1055      11.164  10.928   7.438  1.00  0.00      B    O  
ATOM   3185  H1  HOH B1055      11.538  11.767   7.004  1.00  0.00      B    H  
ATOM   3186  H2  HOH B1055      10.859  11.160   8.382  1.00  0.00      B    H  
ATOM   3187  O   HOH B1056       2.232   7.374  14.618  1.00  0.00      B    O  
ATOM   3188  H1  HOH B1056       2.959   6.928  14.056  1.00  0.00      B    H  
ATOM   3189  H2  HOH B1056       1.393   6.840  14.504  1.00  0.00      B    H  
ATOM   3190  O   HOH B1057      20.288  16.773   4.003  1.00  0.00      B    O  
ATOM   3191  H1  HOH B1057      19.637  17.098   3.291  1.00  0.00      B    H  
ATOM   3192  H2  HOH B1057      19.756  16.607   4.860  1.00  0.00      B    H  
ATOM   3193  O   HOH B1058      12.858   0.640  21.177  1.00  0.00      B    O  
ATOM   3194  H1  HOH B1058      12.733   0.333  22.158  1.00  0.00      B    H  
ATOM   3195  H2  HOH B1058      11.969   0.909  20.842  1.00  0.00      B    H  
ATOM   3196  O   HOH B1059      18.956  12.418  29.232  1.00  0.00      B    O  
ATOM   3197  H1  HOH B1059      18.507  13.105  29.805  1.00  0.00      B    H  
ATOM   3198  H2  HOH B1059      18.158  11.883  28.836  1.00  0.00      B    H  
ATOM   3199  O   HOH B1060      14.641   9.359   1.227  1.00  0.00      B    O  
ATOM   3200  H1  HOH B1060      13.863   9.437   0.560  1.00  0.00      B    H  
ATOM   3201  H2  HOH B1060      15.017  10.352   1.252  1.00  0.00      B    H  
ATOM   3202  O   HOH B1061      35.058   5.037   2.815  1.00  0.00      B    O  
ATOM   3203  H1  HOH B1061      34.659   4.223   2.334  1.00  0.00      B    H  
ATOM   3204  H2  HOH B1061      34.751   4.939   3.752  1.00  0.00      B    H  
ATOM   3205  O   HOH B1062      37.038   5.817  18.122  1.00  0.00      B    O  
ATOM   3206  H1  HOH B1062      36.166   6.304  18.281  1.00  0.00      B    H  
ATOM   3207  H2  HOH B1062      37.828   6.433  18.452  1.00  0.00      B    H  
ATOM   3208  O   HOH B1063       7.670   4.382  25.230  1.00  0.00      B    O  
ATOM   3209  H1  HOH B1063       7.515   3.787  24.438  1.00  0.00      B    H  
ATOM   3210  H2  HOH B1063       8.463   3.986  25.713  1.00  0.00      B    H  
ATOM   3211  O   HOH B1064      13.858  23.235  33.605  1.00  0.00      B    O  
ATOM   3212  H1  HOH B1064      13.665  22.731  34.445  1.00  0.00      B    H  
ATOM   3213  H2  HOH B1064      14.487  22.745  33.023  1.00  0.00      B    H  
ATOM   3214  O   HOH B1065      19.399  20.532  23.028  1.00  0.00      B    O  
ATOM   3215  H1  HOH B1065      19.227  20.033  23.875  1.00  0.00      B    H  
ATOM   3216  H2  HOH B1065      19.615  19.901  22.245  1.00  0.00      B    H  
ATOM   3217  O   HOH B1066      26.210  16.005  -0.111  1.00  0.00      B    O  
ATOM   3218  H1  HOH B1066      25.903  15.068  -0.390  1.00  0.00      B    H  
ATOM   3219  H2  HOH B1066      25.646  16.269   0.660  1.00  0.00      B    H  
ATOM   3220  O   HOH B1067       6.202  13.843  11.444  1.00  0.00      B    O  
ATOM   3221  H1  HOH B1067       5.392  13.503  11.917  1.00  0.00      B    H  
ATOM   3222  H2  HOH B1067       5.833  14.388  10.699  1.00  0.00      B    H  
ATOM   3223  O   HOH B1068      19.569   9.759  25.093  1.00  0.00      B    O  
ATOM   3224  H1  HOH B1068      18.753  10.241  24.851  1.00  0.00      B    H  
ATOM   3225  H2  HOH B1068      19.706   8.927  24.467  1.00  0.00      B    H  
ATOM   3226  O   HOH B1069      13.967   5.563  37.015  1.00  0.00      B    O  
ATOM   3227  H1  HOH B1069      14.316   4.639  37.294  1.00  0.00      B    H  
ATOM   3228  H2  HOH B1069      14.238   6.237  37.714  1.00  0.00      B    H  
ATOM   3229  O   HOH B1070       6.586  31.117   9.564  1.00  0.00      B    O  
ATOM   3230  H1  HOH B1070       6.786  30.168   9.773  1.00  0.00      B    H  
ATOM   3231  H2  HOH B1070       6.012  31.493  10.329  1.00  0.00      B    H  
ATOM   3232  O   HOH B1071      20.286  -0.087   9.457  1.00  0.00      B    O  
ATOM   3233  H1  HOH B1071      20.111   0.918   9.457  1.00  0.00      B    H  
ATOM   3234  H2  HOH B1071      19.508  -0.638   9.145  1.00  0.00      B    H  
ATOM   3235  O   HOH B1072       8.518  21.010  12.959  1.00  0.00      B    O  
ATOM   3236  H1  HOH B1072       8.609  20.175  12.425  1.00  0.00      B    H  
ATOM   3237  H2  HOH B1072       9.310  20.976  13.588  1.00  0.00      B    H  
ATOM   3238  O   HOH B1073       3.500  31.421  14.044  1.00  0.00      B    O  
ATOM   3239  H1  HOH B1073       2.507  31.633  13.896  1.00  0.00      B    H  
ATOM   3240  H2  HOH B1073       3.613  30.502  14.456  1.00  0.00      B    H  
ATOM   3241  O   HOH B1074       7.314  28.483  10.249  1.00  0.00      B    O  
ATOM   3242  H1  HOH B1074       6.951  28.149  11.130  1.00  0.00      B    H  
ATOM   3243  H2  HOH B1074       8.061  27.880  10.014  1.00  0.00      B    H  
ATOM   3244  O   HOH B1075      37.992  24.557   5.437  1.00  0.00      B    O  
ATOM   3245  H1  HOH B1075      38.207  24.774   4.473  1.00  0.00      B    H  
ATOM   3246  H2  HOH B1075      37.031  24.133   5.455  1.00  0.00      B    H  
ATOM   3247  O   HOH B1076      12.057  37.527  11.264  1.00  0.00      B    O  
ATOM   3248  H1  HOH B1076      11.932  38.533  11.252  1.00  0.00      B    H  
ATOM   3249  H2  HOH B1076      11.153  37.136  10.988  1.00  0.00      B    H  
ATOM   3250  O   HOH B1077      18.262  23.914  28.858  1.00  0.00      B    O  
ATOM   3251  H1  HOH B1077      17.785  24.371  29.677  1.00  0.00      B    H  
ATOM   3252  H2  HOH B1077      17.521  23.265  28.469  1.00  0.00      B    H  
ATOM   3253  O   HOH B1078      29.189  11.485  11.075  1.00  0.00      B    O  
ATOM   3254  H1  HOH B1078      29.468  12.438  11.234  1.00  0.00      B    H  
ATOM   3255  H2  HOH B1078      28.317  11.493  10.609  1.00  0.00      B    H  
ATOM   3256  O   HOH B1079      31.139  11.406  37.487  1.00  0.00      B    O  
ATOM   3257  H1  HOH B1079      30.742  11.611  38.416  1.00  0.00      B    H  
ATOM   3258  H2  HOH B1079      31.272  12.306  37.029  1.00  0.00      B    H  
ATOM   3259  O   HOH B1080      10.345  32.456   4.646  1.00  0.00      B    O  
ATOM   3260  H1  HOH B1080       9.432  32.575   4.279  1.00  0.00      B    H  
ATOM   3261  H2  HOH B1080      10.190  32.203   5.633  1.00  0.00      B    H  
ATOM   3262  O   HOH B1081      12.367  32.547  37.651  1.00  0.00      B    O  
ATOM   3263  H1  HOH B1081      12.258  33.386  37.056  1.00  0.00      B    H  
ATOM   3264  H2  HOH B1081      13.273  32.191  37.464  1.00  0.00      B    H  
ATOM   3265  O   HOH B1082      25.946  33.035  14.118  1.00  0.00      B    O  
ATOM   3266  H1  HOH B1082      25.053  33.276  13.780  1.00  0.00      B    H  
ATOM   3267  H2  HOH B1082      26.258  33.622  14.919  1.00  0.00      B    H  
ATOM   3268  O   HOH B1083      -0.116  28.279  38.981  1.00  0.00      B    O  
ATOM   3269  H1  HOH B1083      -0.272  28.873  38.127  1.00  0.00      B    H  
ATOM   3270  H2  HOH B1083       0.877  28.174  39.039  1.00  0.00      B    H  
ATOM   3271  O   HOH B1084      22.641  27.179  38.627  1.00  0.00      B    O  
ATOM   3272  H1  HOH B1084      23.165  28.024  38.887  1.00  0.00      B    H  
ATOM   3273  H2  HOH B1084      21.792  27.226  39.180  1.00  0.00      B    H  
ATOM   3274  O   HOH B1085      15.283  28.917  29.200  1.00  0.00      B    O  
ATOM   3275  H1  HOH B1085      15.429  28.941  30.243  1.00  0.00      B    H  
ATOM   3276  H2  HOH B1085      15.810  28.154  28.804  1.00  0.00      B    H  
ATOM   3277  O   HOH B1086      15.221  26.737   0.921  1.00  0.00      B    O  
ATOM   3278  H1  HOH B1086      16.140  26.896   0.483  1.00  0.00      B    H  
ATOM   3279  H2  HOH B1086      14.812  27.627   1.279  1.00  0.00      B    H  
ATOM   3280  O   HOH B1087       8.766  18.801  11.333  1.00  0.00      B    O  
ATOM   3281  H1  HOH B1087       9.584  19.075  10.783  1.00  0.00      B    H  
ATOM   3282  H2  HOH B1087       8.803  17.797  11.471  1.00  0.00      B    H  
ATOM   3283  O   HOH B1088      21.899  27.422   3.257  1.00  0.00      B    O  
ATOM   3284  H1  HOH B1088      21.068  27.951   3.600  1.00  0.00      B    H  
ATOM   3285  H2  HOH B1088      22.720  27.955   3.463  1.00  0.00      B    H  
ATOM   3286  O   HOH B1089      24.570   6.105   5.347  1.00  0.00      B    O  
ATOM   3287  H1  HOH B1089      25.424   5.742   4.929  1.00  0.00      B    H  
ATOM   3288  H2  HOH B1089      24.770   6.767   6.067  1.00  0.00      B    H  
ATOM   3289  O   HOH B1090       1.431  25.063  11.463  1.00  0.00      B    O  
ATOM   3290  H1  HOH B1090       2.301  24.594  11.356  1.00  0.00      B    H  
ATOM   3291  H2  HOH B1090       0.734  24.486  11.003  1.00  0.00      B    H  
ATOM   3292  O   HOH B1091      32.230   2.337  19.497  1.00  0.00      B    O  
ATOM   3293  H1  HOH B1091      32.857   1.870  18.841  1.00  0.00      B    H  
ATOM   3294  H2  HOH B1091      31.931   3.190  19.058  1.00  0.00      B    H  
ATOM   3295  O   HOH B1092      28.034  28.065  20.060  1.00  0.00      B    O  
ATOM   3296  H1  HOH B1092      27.271  28.080  20.703  1.00  0.00      B    H  
ATOM   3297  H2  HOH B1092      28.396  29.009  19.827  1.00  0.00      B    H  
ATOM   3298  O   HOH B1093      22.020   1.410  38.495  1.00  0.00      B    O  
ATOM   3299  H1  HOH B1093      21.804   1.586  37.496  1.00  0.00      B    H  
ATOM   3300  H2  HOH B1093      21.441   2.005  39.085  1.00  0.00      B    H  
ATOM   3301  O   HOH B1094      19.916  30.578  16.351  1.00  0.00      B    O  
ATOM   3302  H1  HOH B1094      19.588  29.634  16.183  1.00  0.00      B    H  
ATOM   3303  H2  HOH B1094      20.888  30.614  16.097  1.00  0.00      B    H  
ATOM   3304  O   HOH B1095      30.491  23.700  14.802  1.00  0.00      B    O  
ATOM   3305  H1  HOH B1095      31.238  24.326  14.999  1.00  0.00      B    H  
ATOM   3306  H2  HOH B1095      29.642  24.101  15.224  1.00  0.00      B    H  
ATOM   3307  O   HOH B1096      19.888  23.406  37.743  1.00  0.00      B    O  
ATOM   3308  H1  HOH B1096      19.820  22.432  38.087  1.00  0.00      B    H  
ATOM   3309  H2  HOH B1096      18.967  23.713  37.477  1.00  0.00      B    H  
ATOM   3310  O   HOH B1097      18.943  29.955  36.623  1.00  0.00      B    O  
ATOM   3311  H1  HOH B1097      18.313  29.986  37.426  1.00  0.00      B    H  
ATOM   3312  H2  HOH B1097      18.639  29.201  36.004  1.00  0.00      B    H  
ATOM   3313  O   HOH B1098      14.984  24.140  26.305  1.00  0.00      B    O  
ATOM   3314  H1  HOH B1098      14.472  24.101  25.482  1.00  0.00      B    H  
ATOM   3315  H2  HOH B1098      14.612  24.731  26.961  1.00  0.00      B    H  
ATOM   3316  O   HOH B1099       8.024  11.177  19.953  1.00  0.00      B    O  
ATOM   3317  H1  HOH B1099       7.205  11.012  20.605  1.00  0.00      B    H  
ATOM   3318  H2  HOH B1099       8.735  11.404  20.626  1.00  0.00      B    H  
ATOM   3319  O   HOH B1100      28.064   3.612  16.282  1.00  0.00      B    O  
ATOM   3320  H1  HOH B1100      27.512   4.308  15.781  1.00  0.00      B    H  
ATOM   3321  H2  HOH B1100      27.388   3.085  16.834  1.00  0.00      B    H  
ATOM   3322  O   HOH B1101      22.267  18.091  32.417  1.00  0.00      B    O  
ATOM   3323  H1  HOH B1101      22.072  17.152  32.383  1.00  0.00      B    H  
ATOM   3324  H2  HOH B1101      21.812  18.548  31.631  1.00  0.00      B    H  
ATOM   3325  O   HOH B1102      32.500  18.837  30.632  1.00  0.00      B    O  
ATOM   3326  H1  HOH B1102      31.851  18.391  29.979  1.00  0.00      B    H  
ATOM   3327  H2  HOH B1102      32.763  19.764  30.340  1.00  0.00      B    H  
ATOM   3328  O   HOH B1103      16.029  37.575  39.317  1.00  0.00      B    O  
ATOM   3329  H1  HOH B1103      15.230  37.485  38.728  1.00  0.00      B    H  
ATOM   3330  H2  HOH B1103      16.538  36.740  39.287  1.00  0.00      B    H  
ATOM   3331  O   HOH B1104      13.921  37.052  15.754  1.00  0.00      B    O  
ATOM   3332  H1  HOH B1104      13.911  37.766  16.462  1.00  0.00      B    H  
ATOM   3333  H2  HOH B1104      14.141  36.215  16.181  1.00  0.00      B    H  
ATOM   3334  O   HOH B1105      18.639   5.693   7.724  1.00  0.00      B    O  
ATOM   3335  H1  HOH B1105      17.873   6.320   7.899  1.00  0.00      B    H  
ATOM   3336  H2  HOH B1105      19.215   5.717   8.539  1.00  0.00      B    H  
ATOM   3337  O   HOH B1106      25.615  20.209  33.211  1.00  0.00      B    O  
ATOM   3338  H1  HOH B1106      26.357  19.792  33.806  1.00  0.00      B    H  
ATOM   3339  H2  HOH B1106      25.018  20.768  33.824  1.00  0.00      B    H  
ATOM   3340  O   HOH B1107      25.201  14.773  12.973  1.00  0.00      B    O  
ATOM   3341  H1  HOH B1107      26.171  14.877  12.760  1.00  0.00      B    H  
ATOM   3342  H2  HOH B1107      25.078  13.801  13.194  1.00  0.00      B    H  
ATOM   3343  O   HOH B1108      24.152  37.033  36.961  1.00  0.00      B    O  
ATOM   3344  H1  HOH B1108      23.708  37.417  37.772  1.00  0.00      B    H  
ATOM   3345  H2  HOH B1108      25.135  37.213  37.065  1.00  0.00      B    H  
ATOM   3346  O   HOH B1109      15.085   7.364  34.864  1.00  0.00      B    O  
ATOM   3347  H1  HOH B1109      14.310   6.980  35.393  1.00  0.00      B    H  
ATOM   3348  H2  HOH B1109      15.925   7.256  35.377  1.00  0.00      B    H  
ATOM   3349  O   HOH B1110      35.252   9.988  21.460  1.00  0.00      B    O  
ATOM   3350  H1  HOH B1110      35.204  10.851  21.996  1.00  0.00      B    H  
ATOM   3351  H2  HOH B1110      35.835  10.198  20.662  1.00  0.00      B    H  
ATOM   3352  O   HOH B1111      35.586   1.989   8.020  1.00  0.00      B    O  
ATOM   3353  H1  HOH B1111      35.471   1.099   7.570  1.00  0.00      B    H  
ATOM   3354  H2  HOH B1111      36.106   2.614   7.424  1.00  0.00      B    H  
ATOM   3355  O   HOH B1112      22.440  38.949  15.821  1.00  0.00      B    O  
ATOM   3356  H1  HOH B1112      21.925  38.150  16.161  1.00  0.00      B    H  
ATOM   3357  H2  HOH B1112      22.083  39.093  14.892  1.00  0.00      B    H  
ATOM   3358  O   HOH B1113       1.110   7.997   3.915  1.00  0.00      B    O  
ATOM   3359  H1  HOH B1113       0.144   7.823   3.619  1.00  0.00      B    H  
ATOM   3360  H2  HOH B1113       1.173   7.246   4.577  1.00  0.00      B    H  
ATOM   3361  O   HOH B1114      30.866  10.290   9.434  1.00  0.00      B    O  
ATOM   3362  H1  HOH B1114      30.125  10.591  10.082  1.00  0.00      B    H  
ATOM   3363  H2  HOH B1114      31.485  11.099   9.282  1.00  0.00      B    H  
ATOM   3364  O   HOH B1115      16.407  37.691  35.099  1.00  0.00      B    O  
ATOM   3365  H1  HOH B1115      16.517  37.734  34.135  1.00  0.00      B    H  
ATOM   3366  H2  HOH B1115      17.236  38.003  35.571  1.00  0.00      B    H  
ATOM   3367  O   HOH B1116       2.451  20.466  17.531  1.00  0.00      B    O  
ATOM   3368  H1  HOH B1116       3.394  20.083  17.611  1.00  0.00      B    H  
ATOM   3369  H2  HOH B1116       1.858  19.839  17.025  1.00  0.00      B    H  
ATOM   3370  O   HOH B1117      34.522   5.558  31.322  1.00  0.00      B    O  
ATOM   3371  H1  HOH B1117      33.619   5.237  30.960  1.00  0.00      B    H  
ATOM   3372  H2  HOH B1117      34.793   4.831  31.996  1.00  0.00      B    H  
ATOM   3373  O   HOH B1118      27.844  38.728   1.470  1.00  0.00      B    O  
ATOM   3374  H1  HOH B1118      27.108  38.726   0.741  1.00  0.00      B    H  
ATOM   3375  H2  HOH B1118      27.769  39.633   1.976  1.00  0.00      B    H  
ATOM   3376  O   HOH B1119      22.014  23.998  36.160  1.00  0.00      B    O  
ATOM   3377  H1  HOH B1119      22.797  24.581  36.438  1.00  0.00      B    H  
ATOM   3378  H2  HOH B1119      21.370  23.954  36.932  1.00  0.00      B    H  
ATOM   3379  O   HOH B1120      37.938  12.906  21.365  1.00  0.00      B    O  
ATOM   3380  H1  HOH B1120      38.040  13.690  21.915  1.00  0.00      B    H  
ATOM   3381  H2  HOH B1120      38.031  12.159  21.989  1.00  0.00      B    H  
ATOM   3382  O   HOH B1121      33.015  24.267  17.779  1.00  0.00      B    O  
ATOM   3383  H1  HOH B1121      33.850  24.511  18.278  1.00  0.00      B    H  
ATOM   3384  H2  HOH B1121      33.011  23.247  17.784  1.00  0.00      B    H  
ATOM   3385  O   HOH B1122      10.283   3.510  29.916  1.00  0.00      B    O  
ATOM   3386  H1  HOH B1122       9.302   3.707  29.851  1.00  0.00      B    H  
ATOM   3387  H2  HOH B1122      10.420   2.619  29.497  1.00  0.00      B    H  
ATOM   3388  O   HOH B1123      32.277  37.950  27.729  1.00  0.00      B    O  
ATOM   3389  H1  HOH B1123      33.027  37.338  28.051  1.00  0.00      B    H  
ATOM   3390  H2  HOH B1123      32.512  38.287  26.831  1.00  0.00      B    H  
ATOM   3391  O   HOH B1124       2.017  13.570  16.664  1.00  0.00      B    O  
ATOM   3392  H1  HOH B1124       2.864  13.989  16.299  1.00  0.00      B    H  
ATOM   3393  H2  HOH B1124       1.326  14.016  16.103  1.00  0.00      B    H  
ATOM   3394  O   HOH B1125      33.952  34.290  15.700  1.00  0.00      B    O  
ATOM   3395  H1  HOH B1125      34.257  35.219  15.869  1.00  0.00      B    H  
ATOM   3396  H2  HOH B1125      32.956  34.229  15.774  1.00  0.00      B    H  
ATOM   3397  O   HOH B1126      12.119   2.058  17.620  1.00  0.00      B    O  
ATOM   3398  H1  HOH B1126      11.705   2.258  18.551  1.00  0.00      B    H  
ATOM   3399  H2  HOH B1126      11.310   1.906  17.057  1.00  0.00      B    H  
ATOM   3400  O   HOH B1127      35.695  30.847  29.531  1.00  0.00      B    O  
ATOM   3401  H1  HOH B1127      34.929  30.367  29.915  1.00  0.00      B    H  
ATOM   3402  H2  HOH B1127      36.192  31.160  30.401  1.00  0.00      B    H  
ATOM   3403  O   HOH B1128      22.347  17.014  16.638  1.00  0.00      B    O  
ATOM   3404  H1  HOH B1128      22.800  17.797  16.197  1.00  0.00      B    H  
ATOM   3405  H2  HOH B1128      23.077  16.437  17.055  1.00  0.00      B    H  
ATOM   3406  O   HOH B1129      34.791  13.211  25.122  1.00  0.00      B    O  
ATOM   3407  H1  HOH B1129      35.054  12.854  24.237  1.00  0.00      B    H  
ATOM   3408  H2  HOH B1129      34.125  12.597  25.544  1.00  0.00      B    H  
ATOM   3409  O   HOH B1130       8.858  21.829  26.164  1.00  0.00      B    O  
ATOM   3410  H1  HOH B1130       9.118  20.867  26.371  1.00  0.00      B    H  
ATOM   3411  H2  HOH B1130       8.167  22.141  26.872  1.00  0.00      B    H  
ATOM   3412  O   HOH B1131       0.001  23.999  15.329  1.00  0.00      B    O  
ATOM   3413  H1  HOH B1131      -0.689  24.624  14.825  1.00  0.00      B    H  
ATOM   3414  H2  HOH B1131       0.766  24.658  15.662  1.00  0.00      B    H  
ATOM   3415  O   HOH B1132       5.194  32.286  27.413  1.00  0.00      B    O  
ATOM   3416  H1  HOH B1132       5.404  31.286  27.055  1.00  0.00      B    H  
ATOM   3417  H2  HOH B1132       4.284  32.207  27.887  1.00  0.00      B    H  
ATOM   3418  O   HOH B1133      12.540   9.457  38.705  1.00  0.00      B    O  
ATOM   3419  H1  HOH B1133      12.432   9.550  37.673  1.00  0.00      B    H  
ATOM   3420  H2  HOH B1133      11.947   8.667  38.960  1.00  0.00      B    H  
ATOM   3421  O   HOH B1134       0.936  22.725  27.179  1.00  0.00      B    O  
ATOM   3422  H1  HOH B1134       0.936  23.078  28.107  1.00  0.00      B    H  
ATOM   3423  H2  HOH B1134       0.269  21.937  27.153  1.00  0.00      B    H  
ATOM   3424  O   HOH B1135       6.266  25.800  19.404  1.00  0.00      B    O  
ATOM   3425  H1  HOH B1135       5.501  25.558  20.062  1.00  0.00      B    H  
ATOM   3426  H2  HOH B1135       6.666  24.916  19.064  1.00  0.00      B    H  
ATOM   3427  O   HOH B1136      27.557   9.829   4.263  1.00  0.00      B    O  
ATOM   3428  H1  HOH B1136      26.590  10.047   4.087  1.00  0.00      B    H  
ATOM   3429  H2  HOH B1136      27.626   8.971   4.784  1.00  0.00      B    H  
ATOM   3430  O   HOH B1137       9.542  19.443  26.764  1.00  0.00      B    O  
ATOM   3431  H1  HOH B1137       9.130  18.529  26.532  1.00  0.00      B    H  
ATOM   3432  H2  HOH B1137      10.160  19.274  27.572  1.00  0.00      B    H  
ATOM   3433  O   HOH B1138      26.015  26.797  18.005  1.00  0.00      B    O  
ATOM   3434  H1  HOH B1138      25.086  26.935  18.537  1.00  0.00      B    H  
ATOM   3435  H2  HOH B1138      26.761  26.689  18.703  1.00  0.00      B    H  
ATOM   3436  O   HOH B1139       5.585   8.535  11.603  1.00  0.00      B    O  
ATOM   3437  H1  HOH B1139       6.121   9.228  12.208  1.00  0.00      B    H  
ATOM   3438  H2  HOH B1139       5.357   7.728  12.154  1.00  0.00      B    H  
ATOM   3439  O   HOH B1140      29.681  10.776  17.211  1.00  0.00      B    O  
ATOM   3440  H1  HOH B1140      29.025  11.464  17.549  1.00  0.00      B    H  
ATOM   3441  H2  HOH B1140      30.527  10.843  17.735  1.00  0.00      B    H  
ATOM   3442  O   HOH B1141      18.790  33.696  34.205  1.00  0.00      B    O  
ATOM   3443  H1  HOH B1141      18.235  34.586  34.144  1.00  0.00      B    H  
ATOM   3444  H2  HOH B1141      18.520  33.166  33.413  1.00  0.00      B    H  
ATOM   3445  O   HOH B1142      26.076  16.714  30.092  1.00  0.00      B    O  
ATOM   3446  H1  HOH B1142      25.613  16.299  29.264  1.00  0.00      B    H  
ATOM   3447  H2  HOH B1142      25.461  17.410  30.494  1.00  0.00      B    H  
ATOM   3448  O   HOH B1143      16.846  38.783  20.775  1.00  0.00      B    O  
ATOM   3449  H1  HOH B1143      16.758  38.109  21.496  1.00  0.00      B    H  
ATOM   3450  H2  HOH B1143      17.818  38.851  20.502  1.00  0.00      B    H  
ATOM   3451  O   HOH B1144      28.943  16.634  17.933  1.00  0.00      B    O  
ATOM   3452  H1  HOH B1144      29.020  16.586  16.946  1.00  0.00      B    H  
ATOM   3453  H2  HOH B1144      29.849  16.951  18.331  1.00  0.00      B    H  
ATOM   3454  O   HOH B1145      10.521  33.822  24.359  1.00  0.00      B    O  
ATOM   3455  H1  HOH B1145       9.938  34.014  23.621  1.00  0.00      B    H  
ATOM   3456  H2  HOH B1145      10.998  32.951  24.070  1.00  0.00      B    H  
ATOM   3457  O   HOH B1146      11.791   2.428  24.932  1.00  0.00      B    O  
ATOM   3458  H1  HOH B1146      12.671   2.478  25.476  1.00  0.00      B    H  
ATOM   3459  H2  HOH B1146      11.699   1.493  24.626  1.00  0.00      B    H  
ATOM   3460  O   HOH B1147      36.664   4.821  12.211  1.00  0.00      B    O  
ATOM   3461  H1  HOH B1147      36.543   5.434  13.038  1.00  0.00      B    H  
ATOM   3462  H2  HOH B1147      36.137   5.203  11.490  1.00  0.00      B    H  
ATOM   3463  O   HOH B1148      27.341   6.439  28.313  1.00  0.00      B    O  
ATOM   3464  H1  HOH B1148      26.907   7.249  27.865  1.00  0.00      B    H  
ATOM   3465  H2  HOH B1148      26.564   5.970  28.762  1.00  0.00      B    H  
ATOM   3466  O   HOH B1149      26.586  33.957  37.215  1.00  0.00      B    O  
ATOM   3467  H1  HOH B1149      26.697  33.129  37.718  1.00  0.00      B    H  
ATOM   3468  H2  HOH B1149      25.885  33.877  36.468  1.00  0.00      B    H  
ATOM   3469  O   HOH B1150      21.560  37.818   4.881  1.00  0.00      B    O  
ATOM   3470  H1  HOH B1150      20.923  37.410   5.505  1.00  0.00      B    H  
ATOM   3471  H2  HOH B1150      21.330  37.446   3.972  1.00  0.00      B    H  
ATOM   3472  O   HOH B1151       3.579  23.364  10.750  1.00  0.00      B    O  
ATOM   3473  H1  HOH B1151       3.778  23.331   9.731  1.00  0.00      B    H  
ATOM   3474  H2  HOH B1151       3.795  22.460  11.058  1.00  0.00      B    H  
ATOM   3475  O   HOH B1152      35.572   3.298  32.694  1.00  0.00      B    O  
ATOM   3476  H1  HOH B1152      36.167   3.902  33.342  1.00  0.00      B    H  
ATOM   3477  H2  HOH B1152      35.709   2.333  32.938  1.00  0.00      B    H  
ATOM   3478  O   HOH B1153      25.581  15.901  33.543  1.00  0.00      B    O  
ATOM   3479  H1  HOH B1153      25.446  16.871  33.111  1.00  0.00      B    H  
ATOM   3480  H2  HOH B1153      25.066  15.261  32.954  1.00  0.00      B    H  
ATOM   3481  O   HOH B1154      33.335  17.879  10.365  1.00  0.00      B    O  
ATOM   3482  H1  HOH B1154      34.263  17.480  10.026  1.00  0.00      B    H  
ATOM   3483  H2  HOH B1154      32.916  18.324   9.512  1.00  0.00      B    H  
ATOM   3484  O   HOH B1155      27.561  18.796  19.101  1.00  0.00      B    O  
ATOM   3485  H1  HOH B1155      28.208  18.290  18.574  1.00  0.00      B    H  
ATOM   3486  H2  HOH B1155      28.091  19.384  19.682  1.00  0.00      B    H  
ATOM   3487  O   HOH B1157      15.873  35.339  26.644  1.00  0.00      B    O  
ATOM   3488  H1  HOH B1157      14.965  35.526  26.179  1.00  0.00      B    H  
ATOM   3489  H2  HOH B1157      15.891  35.602  27.599  1.00  0.00      B    H  
ATOM   3490  O   HOH B1158      32.746  16.307  28.756  1.00  0.00      B    O  
ATOM   3491  H1  HOH B1158      31.762  16.607  28.711  1.00  0.00      B    H  
ATOM   3492  H2  HOH B1158      33.315  17.098  28.342  1.00  0.00      B    H  
ATOM   3493  O   HOH B1159      37.727  38.282  27.699  1.00  0.00      B    O  
ATOM   3494  H1  HOH B1159      37.527  38.605  26.740  1.00  0.00      B    H  
ATOM   3495  H2  HOH B1159      37.267  38.947  28.284  1.00  0.00      B    H  
ATOM   3496  O   HOH B1160      20.161   3.981  23.556  1.00  0.00      B    O  
ATOM   3497  H1  HOH B1160      20.456   3.060  23.908  1.00  0.00      B    H  
ATOM   3498  H2  HOH B1160      20.426   4.050  22.550  1.00  0.00      B    H  
ATOM   3499  O   HOH B1161      13.132  27.862  15.597  1.00  0.00      B    O  
ATOM   3500  H1  HOH B1161      13.501  27.208  15.001  1.00  0.00      B    H  
ATOM   3501  H2  HOH B1161      13.305  28.772  15.143  1.00  0.00      B    H  
ATOM   3502  O   HOH B1162      21.566   2.659  12.023  1.00  0.00      B    O  
ATOM   3503  H1  HOH B1162      22.186   3.127  11.344  1.00  0.00      B    H  
ATOM   3504  H2  HOH B1162      20.775   2.307  11.519  1.00  0.00      B    H  
ATOM   3505  O   HOH B1163       4.307  13.856   4.632  1.00  0.00      B    O  
ATOM   3506  H1  HOH B1163       5.364  13.912   4.708  1.00  0.00      B    H  
ATOM   3507  H2  HOH B1163       4.036  12.919   4.918  1.00  0.00      B    H  
ATOM   3508  O   HOH B1164      13.738  19.993  30.755  1.00  0.00      B    O  
ATOM   3509  H1  HOH B1164      14.123  20.933  31.013  1.00  0.00      B    H  
ATOM   3510  H2  HOH B1164      14.426  19.469  30.231  1.00  0.00      B    H  
ATOM   3511  O   HOH B1165      10.904   9.543  15.252  1.00  0.00      B    O  
ATOM   3512  H1  HOH B1165      11.290   9.277  16.139  1.00  0.00      B    H  
ATOM   3513  H2  HOH B1165      11.172   8.839  14.584  1.00  0.00      B    H  
ATOM   3514  O   HOH B1166      17.742  15.397  20.716  1.00  0.00      B    O  
ATOM   3515  H1  HOH B1166      18.102  14.729  21.445  1.00  0.00      B    H  
ATOM   3516  H2  HOH B1166      16.766  15.252  20.608  1.00  0.00      B    H  
ATOM   3517  O   HOH B1167      33.523   3.620  24.941  1.00  0.00      B    O  
ATOM   3518  H1  HOH B1167      34.194   4.286  25.330  1.00  0.00      B    H  
ATOM   3519  H2  HOH B1167      33.853   2.696  24.827  1.00  0.00      B    H  
ATOM   3520  O   HOH B1168      12.942  25.171   9.660  1.00  0.00      B    O  
ATOM   3521  H1  HOH B1168      13.363  24.384  10.206  1.00  0.00      B    H  
ATOM   3522  H2  HOH B1168      12.596  25.798  10.392  1.00  0.00      B    H  
ATOM   3523  O   HOH B1169      37.182  18.172  38.384  1.00  0.00      B    O  
ATOM   3524  H1  HOH B1169      37.408  18.047  39.370  1.00  0.00      B    H  
ATOM   3525  H2  HOH B1169      36.546  17.476  38.064  1.00  0.00      B    H  
ATOM   3526  O   HOH B1170      34.334  30.407  19.595  1.00  0.00      B    O  
ATOM   3527  H1  HOH B1170      33.767  30.774  18.848  1.00  0.00      B    H  
ATOM   3528  H2  HOH B1170      35.250  30.820  19.623  1.00  0.00      B    H  
ATOM   3529  O   HOH B1171      21.315   8.043  15.806  1.00  0.00      B    O  
ATOM   3530  H1  HOH B1171      21.592   7.874  14.899  1.00  0.00      B    H  
ATOM   3531  H2  HOH B1171      22.158   8.242  16.327  1.00  0.00      B    H  
ATOM   3532  O   HOH B1172      17.542  27.662  17.811  1.00  0.00      B    O  
ATOM   3533  H1  HOH B1172      18.187  27.760  17.055  1.00  0.00      B    H  
ATOM   3534  H2  HOH B1172      17.768  26.834  18.317  1.00  0.00      B    H  
ATOM   3535  O   HOH B1173       5.144  34.706  38.036  1.00  0.00      B    O  
ATOM   3536  H1  HOH B1173       5.720  34.985  38.835  1.00  0.00      B    H  
ATOM   3537  H2  HOH B1173       5.327  33.709  37.852  1.00  0.00      B    H  
ATOM   3538  O   HOH B1174       6.418  32.634   0.928  1.00  0.00      B    O  
ATOM   3539  H1  HOH B1174       7.227  32.084   0.999  1.00  0.00      B    H  
ATOM   3540  H2  HOH B1174       5.833  32.253   0.183  1.00  0.00      B    H  
ATOM   3541  O   HOH B1175      27.589  27.699  13.747  1.00  0.00      B    O  
ATOM   3542  H1  HOH B1175      27.199  28.361  13.067  1.00  0.00      B    H  
ATOM   3543  H2  HOH B1175      26.831  27.162  14.114  1.00  0.00      B    H  
ATOM   3544  O   HOH B1176      35.265   1.225  21.439  1.00  0.00      B    O  
ATOM   3545  H1  HOH B1176      34.896   0.398  21.027  1.00  0.00      B    H  
ATOM   3546  H2  HOH B1176      35.218   1.962  20.708  1.00  0.00      B    H  
ATOM   3547  O   HOH B1177      26.640  28.826  35.750  1.00  0.00      B    O  
ATOM   3548  H1  HOH B1177      26.796  29.039  34.749  1.00  0.00      B    H  
ATOM   3549  H2  HOH B1177      25.639  29.068  35.930  1.00  0.00      B    H  
ATOM   3550  O   HOH B1178      32.519  26.856  33.907  1.00  0.00      B    O  
ATOM   3551  H1  HOH B1178      31.861  26.279  33.405  1.00  0.00      B    H  
ATOM   3552  H2  HOH B1178      33.448  26.701  33.431  1.00  0.00      B    H  
ATOM   3553  O   HOH B1179      11.472  35.041  36.544  1.00  0.00      B    O  
ATOM   3554  H1  HOH B1179      11.119  35.754  37.118  1.00  0.00      B    H  
ATOM   3555  H2  HOH B1179      10.976  34.953  35.647  1.00  0.00      B    H  
ATOM   3556  O   HOH B1180      17.716  21.254   5.872  1.00  0.00      B    O  
ATOM   3557  H1  HOH B1180      17.311  21.651   5.014  1.00  0.00      B    H  
ATOM   3558  H2  HOH B1180      17.921  20.302   5.687  1.00  0.00      B    H  
ATOM   3559  O   HOH B1181      17.143  34.881  21.519  1.00  0.00      B    O  
ATOM   3560  H1  HOH B1181      16.921  34.154  20.883  1.00  0.00      B    H  
ATOM   3561  H2  HOH B1181      17.839  35.445  21.105  1.00  0.00      B    H  
ATOM   3562  O   HOH B1182       2.317  30.858  30.907  1.00  0.00      B    O  
ATOM   3563  H1  HOH B1182       2.070  29.883  31.146  1.00  0.00      B    H  
ATOM   3564  H2  HOH B1182       1.946  31.467  31.615  1.00  0.00      B    H  
ATOM   3565  O   HOH B1183       5.925  14.143  37.264  1.00  0.00      B    O  
ATOM   3566  H1  HOH B1183       5.096  14.599  37.544  1.00  0.00      B    H  
ATOM   3567  H2  HOH B1183       5.708  13.487  36.535  1.00  0.00      B    H  
ATOM   3568  O   HOH B1184      25.891  34.455   4.768  1.00  0.00      B    O  
ATOM   3569  H1  HOH B1184      25.538  33.552   4.606  1.00  0.00      B    H  
ATOM   3570  H2  HOH B1184      25.045  35.008   4.695  1.00  0.00      B    H  
ATOM   3571  O   HOH B1185      38.905  14.083  15.238  1.00  0.00      B    O  
ATOM   3572  H1  HOH B1185      38.648  15.038  15.169  1.00  0.00      B    H  
ATOM   3573  H2  HOH B1185      38.122  13.592  15.588  1.00  0.00      B    H  
ATOM   3574  O   HOH B1186       3.120   6.263  21.000  1.00  0.00      B    O  
ATOM   3575  H1  HOH B1186       3.639   6.097  21.840  1.00  0.00      B    H  
ATOM   3576  H2  HOH B1186       2.218   5.858  21.099  1.00  0.00      B    H  
ATOM   3577  O   HOH B1187      20.350  22.750  34.269  1.00  0.00      B    O  
ATOM   3578  H1  HOH B1187      20.917  23.122  35.046  1.00  0.00      B    H  
ATOM   3579  H2  HOH B1187      20.501  21.731  34.235  1.00  0.00      B    H  
ATOM   3580  O   HOH B1188       9.212   8.532  24.109  1.00  0.00      B    O  
ATOM   3581  H1  HOH B1188       9.628   7.671  24.450  1.00  0.00      B    H  
ATOM   3582  H2  HOH B1188       9.154   8.430  23.071  1.00  0.00      B    H  
ATOM   3583  O   HOH B1189      35.461  29.399  13.535  1.00  0.00      B    O  
ATOM   3584  H1  HOH B1189      34.742  29.418  12.828  1.00  0.00      B    H  
ATOM   3585  H2  HOH B1189      36.344  29.361  13.090  1.00  0.00      B    H  
ATOM   3586  O   HOH B1190      18.293  39.035  28.864  1.00  0.00      B    O  
ATOM   3587  H1  HOH B1190      19.210  39.389  29.246  1.00  0.00      B    H  
ATOM   3588  H2  HOH B1190      18.391  38.319  28.153  1.00  0.00      B    H  
ATOM   3589  O   HOH B1191       1.063   5.237   4.886  1.00  0.00      B    O  
ATOM   3590  H1  HOH B1191       0.344   4.646   4.518  1.00  0.00      B    H  
ATOM   3591  H2  HOH B1191       0.681   5.515   5.766  1.00  0.00      B    H  
ATOM   3592  O   HOH B1192       4.265  19.215  32.346  1.00  0.00      B    O  
ATOM   3593  H1  HOH B1192       3.464  18.660  32.477  1.00  0.00      B    H  
ATOM   3594  H2  HOH B1192       3.970  20.028  31.808  1.00  0.00      B    H  
ATOM   3595  O   HOH B1193      30.366  36.384  28.526  1.00  0.00      B    O  
ATOM   3596  H1  HOH B1193      29.869  36.898  29.248  1.00  0.00      B    H  
ATOM   3597  H2  HOH B1193      31.212  36.926  28.322  1.00  0.00      B    H  
ATOM   3598  O   HOH B1194       1.179   8.676  36.161  1.00  0.00      B    O  
ATOM   3599  H1  HOH B1194       1.627   9.122  36.984  1.00  0.00      B    H  
ATOM   3600  H2  HOH B1194       0.236   8.404  36.472  1.00  0.00      B    H  
ATOM   3601  O   HOH B1195      20.404  36.774  12.722  1.00  0.00      B    O  
ATOM   3602  H1  HOH B1195      19.530  37.117  12.250  1.00  0.00      B    H  
ATOM   3603  H2  HOH B1195      21.089  36.556  11.969  1.00  0.00      B    H  
ATOM   3604  O   HOH B1196      11.062   5.681  11.014  1.00  0.00      B    O  
ATOM   3605  H1  HOH B1196      10.644   5.221  10.212  1.00  0.00      B    H  
ATOM   3606  H2  HOH B1196      11.543   6.547  10.681  1.00  0.00      B    H  
ATOM   3607  O   HOH B1197      26.932  12.314  29.571  1.00  0.00      B    O  
ATOM   3608  H1  HOH B1197      26.065  11.837  29.555  1.00  0.00      B    H  
ATOM   3609  H2  HOH B1197      26.898  12.962  30.366  1.00  0.00      B    H  
ATOM   3610  O   HOH B1198      15.942  36.088  13.493  1.00  0.00      B    O  
ATOM   3611  H1  HOH B1198      15.662  36.399  14.417  1.00  0.00      B    H  
ATOM   3612  H2  HOH B1198      16.415  35.154  13.679  1.00  0.00      B    H  
ATOM   3613  O   HOH B1199      32.796  37.984  24.786  1.00  0.00      B    O  
ATOM   3614  H1  HOH B1199      32.564  38.200  23.812  1.00  0.00      B    H  
ATOM   3615  H2  HOH B1199      33.334  37.112  24.877  1.00  0.00      B    H  
ATOM   3616  O   HOH B1200       4.337  14.930  28.176  1.00  0.00      B    O  
ATOM   3617  H1  HOH B1200       3.991  14.766  29.127  1.00  0.00      B    H  
ATOM   3618  H2  HOH B1200       3.563  14.786  27.516  1.00  0.00      B    H  
ATOM   3619  O   HOH B1201       2.314  17.081  14.548  1.00  0.00      B    O  
ATOM   3620  H1  HOH B1201       2.263  18.099  14.378  1.00  0.00      B    H  
ATOM   3621  H2  HOH B1201       3.347  16.914  14.562  1.00  0.00      B    H  
ATOM   3622  O   HOH B1202      27.954  14.070   3.272  1.00  0.00      B    O  
ATOM   3623  H1  HOH B1202      28.171  13.304   3.961  1.00  0.00      B    H  
ATOM   3624  H2  HOH B1202      27.149  13.838   2.742  1.00  0.00      B    H  
ATOM   3625  O   HOH B1203      25.254  11.583  10.612  1.00  0.00      B    O  
ATOM   3626  H1  HOH B1203      25.414  10.872   9.929  1.00  0.00      B    H  
ATOM   3627  H2  HOH B1203      25.950  12.300  10.514  1.00  0.00      B    H  
ATOM   3628  O   HOH B1204      24.273   9.409  33.484  1.00  0.00      B    O  
ATOM   3629  H1  HOH B1204      24.772   8.514  33.581  1.00  0.00      B    H  
ATOM   3630  H2  HOH B1204      23.448   9.223  33.024  1.00  0.00      B    H  
ATOM   3631  O   HOH B1205      19.018  28.176  26.919  1.00  0.00      B    O  
ATOM   3632  H1  HOH B1205      19.931  27.868  27.313  1.00  0.00      B    H  
ATOM   3633  H2  HOH B1205      18.292  27.598  27.394  1.00  0.00      B    H  
ATOM   3634  O   HOH B1206      14.476  38.895   1.782  1.00  0.00      B    O  
ATOM   3635  H1  HOH B1206      14.683  38.706   2.760  1.00  0.00      B    H  
ATOM   3636  H2  HOH B1206      15.158  38.444   1.189  1.00  0.00      B    H  
ATOM   3637  O   HOH B1207      31.047  15.183  33.095  1.00  0.00      B    O  
ATOM   3638  H1  HOH B1207      30.006  14.919  33.236  1.00  0.00      B    H  
ATOM   3639  H2  HOH B1207      31.316  15.713  33.899  1.00  0.00      B    H  
ATOM   3640  O   HOH B1208      32.055   1.922   9.685  1.00  0.00      B    O  
ATOM   3641  H1  HOH B1208      32.974   1.891   9.846  1.00  0.00      B    H  
ATOM   3642  H2  HOH B1208      31.651   1.407  10.450  1.00  0.00      B    H  
ATOM   3643  O   HOH B1209      27.420  10.967  31.966  1.00  0.00      B    O  
ATOM   3644  H1  HOH B1209      27.676  11.433  31.120  1.00  0.00      B    H  
ATOM   3645  H2  HOH B1209      27.044  10.096  31.642  1.00  0.00      B    H  
ATOM   3646  O   HOH B1210      16.559  11.678   6.972  1.00  0.00      B    O  
ATOM   3647  H1  HOH B1210      15.868  11.006   6.655  1.00  0.00      B    H  
ATOM   3648  H2  HOH B1210      16.761  11.434   7.958  1.00  0.00      B    H  
ATOM   3649  O   HOH B1211      14.981  19.913  15.872  1.00  0.00      B    O  
ATOM   3650  H1  HOH B1211      15.261  19.518  16.744  1.00  0.00      B    H  
ATOM   3651  H2  HOH B1211      15.763  19.944  15.268  1.00  0.00      B    H  
ATOM   3652  O   HOH B1212       8.523  38.979  16.390  1.00  0.00      B    O  
ATOM   3653  H1  HOH B1212       9.035  38.169  16.826  1.00  0.00      B    H  
ATOM   3654  H2  HOH B1212       7.649  38.609  15.986  1.00  0.00      B    H  
ATOM   3655  O   HOH B1213      14.784  33.434   8.142  1.00  0.00      B    O  
ATOM   3656  H1  HOH B1213      15.316  32.710   8.580  1.00  0.00      B    H  
ATOM   3657  H2  HOH B1213      14.271  33.008   7.356  1.00  0.00      B    H  
ATOM   3658  O   HOH B1214      11.394  19.725  10.744  1.00  0.00      B    O  
ATOM   3659  H1  HOH B1214      11.519  18.842  10.250  1.00  0.00      B    H  
ATOM   3660  H2  HOH B1214      12.192  19.777  11.353  1.00  0.00      B    H  
ATOM   3661  O   HOH B1215       7.778  23.560  19.163  1.00  0.00      B    O  
ATOM   3662  H1  HOH B1215       7.197  22.859  18.774  1.00  0.00      B    H  
ATOM   3663  H2  HOH B1215       8.545  23.139  19.563  1.00  0.00      B    H  
ATOM   3664  O   HOH B1216       0.246  26.117  27.940  1.00  0.00      B    O  
ATOM   3665  H1  HOH B1216       0.899  25.783  28.659  1.00  0.00      B    H  
ATOM   3666  H2  HOH B1216      -0.406  25.358  27.816  1.00  0.00      B    H  
ATOM   3667  O   HOH B1217       9.728   1.784  36.987  1.00  0.00      B    O  
ATOM   3668  H1  HOH B1217       9.179   1.918  37.819  1.00  0.00      B    H  
ATOM   3669  H2  HOH B1217       9.179   2.261  36.275  1.00  0.00      B    H  
ATOM   3670  O   HOH B1218      22.203  38.159  30.064  1.00  0.00      B    O  
ATOM   3671  H1  HOH B1218      22.000  37.179  30.197  1.00  0.00      B    H  
ATOM   3672  H2  HOH B1218      23.193  38.360  30.227  1.00  0.00      B    H  
ATOM   3673  O   HOH B1219      34.697  32.253   1.115  1.00  0.00      B    O  
ATOM   3674  H1  HOH B1219      35.520  31.845   1.496  1.00  0.00      B    H  
ATOM   3675  H2  HOH B1219      34.622  31.820   0.149  1.00  0.00      B    H  
ATOM   3676  O   HOH B1220       4.701  17.068  10.992  1.00  0.00      B    O  
ATOM   3677  H1  HOH B1220       4.011  16.353  11.223  1.00  0.00      B    H  
ATOM   3678  H2  HOH B1220       5.093  16.696  10.165  1.00  0.00      B    H  
ATOM   3679  O   HOH B1221       3.163  19.937   0.845  1.00  0.00      B    O  
ATOM   3680  H1  HOH B1221       2.272  19.878   0.410  1.00  0.00      B    H  
ATOM   3681  H2  HOH B1221       3.485  20.891   0.715  1.00  0.00      B    H  
ATOM   3682  O   HOH B1222       0.818  11.643   2.048  1.00  0.00      B    O  
ATOM   3683  H1  HOH B1222       0.592  10.783   1.516  1.00  0.00      B    H  
ATOM   3684  H2  HOH B1222       1.356  12.258   1.431  1.00  0.00      B    H  
ATOM   3685  O   HOH B1223      28.618  15.242  27.599  1.00  0.00      B    O  
ATOM   3686  H1  HOH B1223      28.651  14.640  28.434  1.00  0.00      B    H  
ATOM   3687  H2  HOH B1223      27.764  15.132  27.115  1.00  0.00      B    H  
ATOM   3688  O   HOH B1224      30.376  20.870  25.741  1.00  0.00      B    O  
ATOM   3689  H1  HOH B1224      30.726  21.356  24.929  1.00  0.00      B    H  
ATOM   3690  H2  HOH B1224      29.372  20.782  25.715  1.00  0.00      B    H  
ATOM   3691  O   HOH B1225       0.591  22.561  30.110  1.00  0.00      B    O  
ATOM   3692  H1  HOH B1225       0.877  22.515  31.080  1.00  0.00      B    H  
ATOM   3693  H2  HOH B1225       0.584  21.596  29.797  1.00  0.00      B    H  
ATOM   3694  O   HOH B1226       4.859   3.581  15.571  1.00  0.00      B    O  
ATOM   3695  H1  HOH B1226       5.626   4.081  15.104  1.00  0.00      B    H  
ATOM   3696  H2  HOH B1226       4.224   3.160  14.901  1.00  0.00      B    H  
ATOM   3697  O   HOH B1227      23.361   1.544   8.333  1.00  0.00      B    O  
ATOM   3698  H1  HOH B1227      23.125   0.652   8.799  1.00  0.00      B    H  
ATOM   3699  H2  HOH B1227      22.867   1.546   7.471  1.00  0.00      B    H  
ATOM   3700  O   HOH B1228      16.148  15.512   8.741  1.00  0.00      B    O  
ATOM   3701  H1  HOH B1228      15.652  14.860   8.228  1.00  0.00      B    H  
ATOM   3702  H2  HOH B1228      16.427  15.030   9.595  1.00  0.00      B    H  
ATOM   3703  O   HOH B1229      18.622  24.030  14.053  1.00  0.00      B    O  
ATOM   3704  H1  HOH B1229      18.684  23.160  13.450  1.00  0.00      B    H  
ATOM   3705  H2  HOH B1229      19.267  23.919  14.819  1.00  0.00      B    H  
ATOM   3706  O   HOH B1230      12.983  11.329  21.973  1.00  0.00      B    O  
ATOM   3707  H1  HOH B1230      12.731  10.990  22.907  1.00  0.00      B    H  
ATOM   3708  H2  HOH B1230      13.676  10.669  21.578  1.00  0.00      B    H  
ATOM   3709  O   HOH B1231      20.021  26.571   9.128  1.00  0.00      B    O  
ATOM   3710  H1  HOH B1231      19.456  25.934   8.534  1.00  0.00      B    H  
ATOM   3711  H2  HOH B1231      19.551  26.618   9.991  1.00  0.00      B    H  
ATOM   3712  O   HOH B1232       4.806  24.912  28.222  1.00  0.00      B    O  
ATOM   3713  H1  HOH B1232       4.263  24.874  29.069  1.00  0.00      B    H  
ATOM   3714  H2  HOH B1232       4.472  24.157  27.585  1.00  0.00      B    H  
ATOM   3715  O   HOH B1233      12.353  12.175  38.703  1.00  0.00      B    O  
ATOM   3716  H1  HOH B1233      12.291  11.173  38.644  1.00  0.00      B    H  
ATOM   3717  H2  HOH B1233      12.175  12.484  39.676  1.00  0.00      B    H  
ATOM   3718  O   HOH B1234       3.228  34.265  30.267  1.00  0.00      B    O  
ATOM   3719  H1  HOH B1234       3.609  34.064  29.401  1.00  0.00      B    H  
ATOM   3720  H2  HOH B1234       2.302  33.963  30.234  1.00  0.00      B    H  
ATOM   3721  O   HOH B1235      20.102  30.666  26.873  1.00  0.00      B    O  
ATOM   3722  H1  HOH B1235      19.369  29.967  26.715  1.00  0.00      B    H  
ATOM   3723  H2  HOH B1235      20.119  30.820  27.870  1.00  0.00      B    H  
ATOM   3724  O   HOH B1236      16.987  26.959  28.539  1.00  0.00      B    O  
ATOM   3725  H1  HOH B1236      17.655  27.115  29.304  1.00  0.00      B    H  
ATOM   3726  H2  HOH B1236      16.957  25.984  28.472  1.00  0.00      B    H  
ATOM   3727  O   HOH B1237      25.927  13.703  35.178  1.00  0.00      B    O  
ATOM   3728  H1  HOH B1237      25.431  12.979  34.622  1.00  0.00      B    H  
ATOM   3729  H2  HOH B1237      25.972  14.602  34.647  1.00  0.00      B    H  
ATOM   3730  O   HOH B1238      25.531   2.957   2.620  1.00  0.00      B    O  
ATOM   3731  H1  HOH B1238      26.500   2.538   2.745  1.00  0.00      B    H  
ATOM   3732  H2  HOH B1238      25.568   3.882   2.972  1.00  0.00      B    H  
ATOM   3733  O   HOH B1239       2.511   8.784  11.229  1.00  0.00      B    O  
ATOM   3734  H1  HOH B1239       3.349   9.280  11.402  1.00  0.00      B    H  
ATOM   3735  H2  HOH B1239       1.864   8.944  11.924  1.00  0.00      B    H  
ATOM   3736  O   HOH B1240      27.022  15.812   8.703  1.00  0.00      B    O  
ATOM   3737  H1  HOH B1240      26.957  16.425   7.877  1.00  0.00      B    H  
ATOM   3738  H2  HOH B1240      26.257  16.112   9.285  1.00  0.00      B    H  
ATOM   3739  O   HOH B1241       0.741  22.044  19.081  1.00  0.00      B    O  
ATOM   3740  H1  HOH B1241       0.251  21.347  19.615  1.00  0.00      B    H  
ATOM   3741  H2  HOH B1241       1.421  21.632  18.467  1.00  0.00      B    H  
ATOM   3742  O   HOH B1242      36.170  15.953  37.070  1.00  0.00      B    O  
ATOM   3743  H1  HOH B1242      36.074  14.915  37.063  1.00  0.00      B    H  
ATOM   3744  H2  HOH B1242      36.071  16.305  36.144  1.00  0.00      B    H  
ATOM   3745  O   HOH B1243      19.788  18.962  25.232  1.00  0.00      B    O  
ATOM   3746  H1  HOH B1243      19.606  18.104  24.730  1.00  0.00      B    H  
ATOM   3747  H2  HOH B1243      19.615  18.893  26.230  1.00  0.00      B    H  
ATOM   3748  O   HOH B1244      27.695  19.243  34.415  1.00  0.00      B    O  
ATOM   3749  H1  HOH B1244      28.298  19.584  33.693  1.00  0.00      B    H  
ATOM   3750  H2  HOH B1244      28.183  18.388  34.759  1.00  0.00      B    H  
ATOM   3751  O   HOH B1245       0.722  17.142  34.895  1.00  0.00      B    O  
ATOM   3752  H1  HOH B1245      -0.116  17.661  35.070  1.00  0.00      B    H  
ATOM   3753  H2  HOH B1245       1.046  17.449  33.963  1.00  0.00      B    H  
ATOM   3754  O   HOH B1246       7.109   3.661  29.909  1.00  0.00      B    O  
ATOM   3755  H1  HOH B1246       6.674   2.931  30.523  1.00  0.00      B    H  
ATOM   3756  H2  HOH B1246       6.377   4.129  29.406  1.00  0.00      B    H  
ATOM   3757  O   HOH B1247      19.835  18.123  10.468  1.00  0.00      B    O  
ATOM   3758  H1  HOH B1247      19.362  17.462  11.062  1.00  0.00      B    H  
ATOM   3759  H2  HOH B1247      19.354  18.202   9.528  1.00  0.00      B    H  
ATOM   3760  O   HOH B1248      17.137  25.656  25.190  1.00  0.00      B    O  
ATOM   3761  H1  HOH B1248      16.596  25.003  25.795  1.00  0.00      B    H  
ATOM   3762  H2  HOH B1248      18.118  25.570  25.390  1.00  0.00      B    H  
ATOM   3763  O   HOH B1249       4.514  33.733  25.241  1.00  0.00      B    O  
ATOM   3764  H1  HOH B1249       4.974  33.181  25.916  1.00  0.00      B    H  
ATOM   3765  H2  HOH B1249       5.200  34.438  24.927  1.00  0.00      B    H  
ATOM   3766  O   HOH B1250      20.658  25.512  19.149  1.00  0.00      B    O  
ATOM   3767  H1  HOH B1250      21.112  25.646  18.323  1.00  0.00      B    H  
ATOM   3768  H2  HOH B1250      19.721  25.281  19.001  1.00  0.00      B    H  
ATOM   3769  O   HOH B1251       8.950  26.535  36.948  1.00  0.00      B    O  
ATOM   3770  H1  HOH B1251       8.876  27.548  37.166  1.00  0.00      B    H  
ATOM   3771  H2  HOH B1251       9.840  26.324  36.618  1.00  0.00      B    H  
ATOM   3772  O   HOH B1252      15.624  17.738  39.038  1.00  0.00      B    O  
ATOM   3773  H1  HOH B1252      15.564  17.873  38.017  1.00  0.00      B    H  
ATOM   3774  H2  HOH B1252      16.394  17.128  39.188  1.00  0.00      B    H  
ATOM   3775  O   HOH B1253      24.668  10.449   4.691  1.00  0.00      B    O  
ATOM   3776  H1  HOH B1253      23.967  10.992   5.276  1.00  0.00      B    H  
ATOM   3777  H2  HOH B1253      24.122  10.178   3.849  1.00  0.00      B    H  
ATOM   3778  O   HOH B1254      25.053  21.427  30.601  1.00  0.00      B    O  
ATOM   3779  H1  HOH B1254      25.295  20.530  30.111  1.00  0.00      B    H  
ATOM   3780  H2  HOH B1254      24.152  21.757  30.372  1.00  0.00      B    H  
ATOM   3781  O   HOH B1255      15.224   7.495  28.054  1.00  0.00      B    O  
ATOM   3782  H1  HOH B1255      15.708   7.231  27.184  1.00  0.00      B    H  
ATOM   3783  H2  HOH B1255      15.512   6.744  28.705  1.00  0.00      B    H  
ATOM   3784  O   HOH B1256      17.224  16.424  24.156  1.00  0.00      B    O  
ATOM   3785  H1  HOH B1256      17.255  15.409  24.495  1.00  0.00      B    H  
ATOM   3786  H2  HOH B1256      18.056  16.573  23.626  1.00  0.00      B    H  
ATOM   3787  O   HOH B1257      36.160   9.774  15.401  1.00  0.00      B    O  
ATOM   3788  H1  HOH B1257      36.989   9.719  15.996  1.00  0.00      B    H  
ATOM   3789  H2  HOH B1257      35.470   9.137  15.838  1.00  0.00      B    H  
ATOM   3790  O   HOH B1258      20.716  33.775  24.964  1.00  0.00      B    O  
ATOM   3791  H1  HOH B1258      20.848  33.935  23.987  1.00  0.00      B    H  
ATOM   3792  H2  HOH B1258      20.802  34.650  25.484  1.00  0.00      B    H  
ATOM   3793  O   HOH B1259      34.940  35.134   4.441  1.00  0.00      B    O  
ATOM   3794  H1  HOH B1259      34.449  34.844   3.634  1.00  0.00      B    H  
ATOM   3795  H2  HOH B1259      35.787  34.623   4.547  1.00  0.00      B    H  
ATOM   3796  O   HOH B1260      21.306  29.424  31.998  1.00  0.00      B    O  
ATOM   3797  H1  HOH B1260      22.187  29.910  31.789  1.00  0.00      B    H  
ATOM   3798  H2  HOH B1260      21.597  28.575  32.382  1.00  0.00      B    H  
ATOM   3799  O   HOH B1261      31.935  38.720  22.333  1.00  0.00      B    O  
ATOM   3800  H1  HOH B1261      32.480  38.756  21.462  1.00  0.00      B    H  
ATOM   3801  H2  HOH B1261      31.563  39.630  22.527  1.00  0.00      B    H  
ATOM   3802  O   HOH B1262      34.404  36.216  28.498  1.00  0.00      B    O  
ATOM   3803  H1  HOH B1262      34.482  35.166  28.506  1.00  0.00      B    H  
ATOM   3804  H2  HOH B1262      35.292  36.625  28.148  1.00  0.00      B    H  
ATOM   3805  O   HOH B1263      24.954  17.393  19.522  1.00  0.00      B    O  
ATOM   3806  H1  HOH B1263      24.797  16.728  18.790  1.00  0.00      B    H  
ATOM   3807  H2  HOH B1263      25.972  17.562  19.700  1.00  0.00      B    H  
ATOM   3808  O   HOH B1264      23.018  14.429   6.083  1.00  0.00      B    O  
ATOM   3809  H1  HOH B1264      22.385  14.247   5.309  1.00  0.00      B    H  
ATOM   3810  H2  HOH B1264      22.518  15.108   6.681  1.00  0.00      B    H  
ATOM   3811  O   HOH B1265      11.783  15.981  26.160  1.00  0.00      B    O  
ATOM   3812  H1  HOH B1265      12.249  15.130  26.083  1.00  0.00      B    H  
ATOM   3813  H2  HOH B1265      11.885  16.424  25.296  1.00  0.00      B    H  
ATOM   3814  O   HOH B1266      27.340  12.680  26.824  1.00  0.00      B    O  
ATOM   3815  H1  HOH B1266      28.310  12.494  26.466  1.00  0.00      B    H  
ATOM   3816  H2  HOH B1266      27.362  12.493  27.841  1.00  0.00      B    H  
ATOM   3817  O   HOH B1267      16.674  20.495  34.909  1.00  0.00      B    O  
ATOM   3818  H1  HOH B1267      15.867  20.140  34.446  1.00  0.00      B    H  
ATOM   3819  H2  HOH B1267      17.183  19.683  35.226  1.00  0.00      B    H  
ATOM   3820  O   HOH B1268      18.632   9.985  16.987  1.00  0.00      B    O  
ATOM   3821  H1  HOH B1268      18.779   9.913  16.042  1.00  0.00      B    H  
ATOM   3822  H2  HOH B1268      18.156   9.088  17.332  1.00  0.00      B    H  
ATOM   3823  O   HOH B1269       7.708  10.735   4.273  1.00  0.00      B    O  
ATOM   3824  H1  HOH B1269       6.981   9.979   4.089  1.00  0.00      B    H  
ATOM   3825  H2  HOH B1269       8.449  10.332   4.822  1.00  0.00      B    H  
ATOM   3826  O   HOH B1270      33.409  17.705  21.672  1.00  0.00      B    O  
ATOM   3827  H1  HOH B1270      33.018  17.026  22.322  1.00  0.00      B    H  
ATOM   3828  H2  HOH B1270      34.389  17.479  21.592  1.00  0.00      B    H  
ATOM   3829  O   HOH B1271      28.658  36.224  34.454  1.00  0.00      B    O  
ATOM   3830  H1  HOH B1271      28.802  36.006  35.468  1.00  0.00      B    H  
ATOM   3831  H2  HOH B1271      29.536  36.164  33.950  1.00  0.00      B    H  
ATOM   3832  O   HOH B1272      24.535  16.330   5.113  1.00  0.00      B    O  
ATOM   3833  H1  HOH B1272      24.194  15.482   5.483  1.00  0.00      B    H  
ATOM   3834  H2  HOH B1272      25.212  16.634   5.800  1.00  0.00      B    H  
ATOM   3835  O   HOH B1273      28.270  19.835  11.085  1.00  0.00      B    O  
ATOM   3836  H1  HOH B1273      28.691  19.325  11.867  1.00  0.00      B    H  
ATOM   3837  H2  HOH B1273      27.529  20.324  11.530  1.00  0.00      B    H  
ATOM   3838  O   HOH B1274      -0.196  14.609  35.388  1.00  0.00      B    O  
ATOM   3839  H1  HOH B1274       0.538  15.360  35.241  1.00  0.00      B    H  
ATOM   3840  H2  HOH B1274      -0.338  14.549  36.358  1.00  0.00      B    H  
ATOM   3841  O   HOH B1275      25.938   9.126   9.359  1.00  0.00      B    O  
ATOM   3842  H1  HOH B1275      25.712   8.973   8.398  1.00  0.00      B    H  
ATOM   3843  H2  HOH B1275      26.700   8.448   9.628  1.00  0.00      B    H  
ATOM   3844  O   HOH B1276      12.062  10.500  19.525  1.00  0.00      B    O  
ATOM   3845  H1  HOH B1276      12.312  10.749  20.469  1.00  0.00      B    H  
ATOM   3846  H2  HOH B1276      11.894   9.536  19.479  1.00  0.00      B    H  
ATOM   3847  O   HOH B1277       0.136   8.606  22.463  1.00  0.00      B    O  
ATOM   3848  H1  HOH B1277       0.139   9.186  21.617  1.00  0.00      B    H  
ATOM   3849  H2  HOH B1277      -0.186   7.626  22.161  1.00  0.00      B    H  
ATOM   3850  O   HOH B1278      32.141  10.855  18.805  1.00  0.00      B    O  
ATOM   3851  H1  HOH B1278      32.506  10.157  19.494  1.00  0.00      B    H  
ATOM   3852  H2  HOH B1278      32.934  11.155  18.256  1.00  0.00      B    H  
ATOM   3853  O   HOH B1279      36.176  16.256   3.229  1.00  0.00      B    O  
ATOM   3854  H1  HOH B1279      35.379  15.764   2.829  1.00  0.00      B    H  
ATOM   3855  H2  HOH B1279      36.709  15.669   3.891  1.00  0.00      B    H  
ATOM   3856  O   HOH B1280      25.966  10.092  35.565  1.00  0.00      B    O  
ATOM   3857  H1  HOH B1280      26.571  10.789  35.061  1.00  0.00      B    H  
ATOM   3858  H2  HOH B1280      25.320   9.787  34.802  1.00  0.00      B    H  
ATOM   3859  O   HOH B1281      24.510   1.625   0.347  1.00  0.00      B    O  
ATOM   3860  H1  HOH B1281      23.568   1.696   0.036  1.00  0.00      B    H  
ATOM   3861  H2  HOH B1281      24.621   2.192   1.172  1.00  0.00      B    H  
ATOM   3862  O   HOH B1282      20.782  20.899  17.101  1.00  0.00      B    O  
ATOM   3863  H1  HOH B1282      21.184  20.862  16.190  1.00  0.00      B    H  
ATOM   3864  H2  HOH B1282      20.978  20.043  17.613  1.00  0.00      B    H  
ATOM   3865  O   HOH B1283      36.716   0.920  12.147  1.00  0.00      B    O  
ATOM   3866  H1  HOH B1283      36.450   0.086  12.660  1.00  0.00      B    H  
ATOM   3867  H2  HOH B1283      37.712   1.079  12.388  1.00  0.00      B    H  
ATOM   3868  O   HOH B1284      37.317  30.097  23.032  1.00  0.00      B    O  
ATOM   3869  H1  HOH B1284      36.649  29.390  22.751  1.00  0.00      B    H  
ATOM   3870  H2  HOH B1284      38.280  29.743  22.813  1.00  0.00      B    H  
ATOM   3871  O   HOH B1285      28.449  25.068  16.049  1.00  0.00      B    O  
ATOM   3872  H1  HOH B1285      28.564  25.606  16.883  1.00  0.00      B    H  
ATOM   3873  H2  HOH B1285      27.608  24.527  16.156  1.00  0.00      B    H  
ATOM   3874  O   HOH B1286      28.431   2.259  21.370  1.00  0.00      B    O  
ATOM   3875  H1  HOH B1286      27.554   2.197  21.942  1.00  0.00      B    H  
ATOM   3876  H2  HOH B1286      28.167   2.806  20.525  1.00  0.00      B    H  
ATOM   3877  O   HOH B1287      33.576   0.731   0.345  1.00  0.00      B    O  
ATOM   3878  H1  HOH B1287      32.963   0.250  -0.257  1.00  0.00      B    H  
ATOM   3879  H2  HOH B1287      34.335   0.097   0.634  1.00  0.00      B    H  
ATOM   3880  O   HOH B1288      20.579  27.979   6.768  1.00  0.00      B    O  
ATOM   3881  H1  HOH B1288      21.400  28.562   6.773  1.00  0.00      B    H  
ATOM   3882  H2  HOH B1288      20.629  27.324   7.576  1.00  0.00      B    H  
ATOM   3883  O   HOH B1289      14.259  14.526  31.064  1.00  0.00      B    O  
ATOM   3884  H1  HOH B1289      14.959  14.462  31.785  1.00  0.00      B    H  
ATOM   3885  H2  HOH B1289      14.641  15.207  30.395  1.00  0.00      B    H  
ATOM   3886  O   HOH B1290      30.390  33.932  20.297  1.00  0.00      B    O  
ATOM   3887  H1  HOH B1290      30.610  34.763  20.899  1.00  0.00      B    H  
ATOM   3888  H2  HOH B1290      31.041  33.223  20.568  1.00  0.00      B    H  
ATOM   3889  O   HOH B1291      34.194  28.170  26.759  1.00  0.00      B    O  
ATOM   3890  H1  HOH B1291      34.097  27.979  25.767  1.00  0.00      B    H  
ATOM   3891  H2  HOH B1291      33.264  28.033  27.112  1.00  0.00      B    H  
ATOM   3892  O   HOH B1292      38.219   9.776   6.246  1.00  0.00      B    O  
ATOM   3893  H1  HOH B1292      37.885   9.592   5.316  1.00  0.00      B    H  
ATOM   3894  H2  HOH B1292      39.184   9.410   6.359  1.00  0.00      B    H  
ATOM   3895  O   HOH B1293       0.794  27.668  35.810  1.00  0.00      B    O  
ATOM   3896  H1  HOH B1293       0.357  28.420  36.332  1.00  0.00      B    H  
ATOM   3897  H2  HOH B1293       1.602  27.327  36.310  1.00  0.00      B    H  
ATOM   3898  O   HOH B1294      35.256  24.902  23.826  1.00  0.00      B    O  
ATOM   3899  H1  HOH B1294      36.034  24.850  24.429  1.00  0.00      B    H  
ATOM   3900  H2  HOH B1294      35.392  24.271  23.034  1.00  0.00      B    H  
ATOM   3901  O   HOH B1295       9.338  21.405  29.272  1.00  0.00      B    O  
ATOM   3902  H1  HOH B1295      10.130  20.810  29.389  1.00  0.00      B    H  
ATOM   3903  H2  HOH B1295       8.569  20.727  29.347  1.00  0.00      B    H  
ATOM   3904  O   HOH B1296      33.194   5.264  15.283  1.00  0.00      B    O  
ATOM   3905  H1  HOH B1296      32.522   4.663  15.801  1.00  0.00      B    H  
ATOM   3906  H2  HOH B1296      32.654   5.843  14.647  1.00  0.00      B    H  
ATOM   3907  O   HOH B1297      26.656  27.585   3.723  1.00  0.00      B    O  
ATOM   3908  H1  HOH B1297      26.882  26.613   3.691  1.00  0.00      B    H  
ATOM   3909  H2  HOH B1297      26.865  27.982   4.629  1.00  0.00      B    H  
ATOM   3910  O   HOH B1298       4.146   0.399   2.139  1.00  0.00      B    O  
ATOM   3911  H1  HOH B1298       3.701   0.530   1.244  1.00  0.00      B    H  
ATOM   3912  H2  HOH B1298       4.243   1.319   2.631  1.00  0.00      B    H  
ATOM   3913  O   HOH B1299       7.272   3.977   1.069  1.00  0.00      B    O  
ATOM   3914  H1  HOH B1299       8.005   4.009   1.772  1.00  0.00      B    H  
ATOM   3915  H2  HOH B1299       6.371   4.282   1.486  1.00  0.00      B    H  
ATOM   3916  O   HOH B1300       8.749  33.039   9.276  1.00  0.00      B    O  
ATOM   3917  H1  HOH B1300       8.024  32.370   9.384  1.00  0.00      B    H  
ATOM   3918  H2  HOH B1300       8.705  33.388   8.332  1.00  0.00      B    H  
ATOM   3919  O   HOH B1301       3.296  20.778  23.302  1.00  0.00      B    O  
ATOM   3920  H1  HOH B1301       3.792  20.835  24.186  1.00  0.00      B    H  
ATOM   3921  H2  HOH B1301       3.543  21.564  22.767  1.00  0.00      B    H  
ATOM   3922  O   HOH B1302      10.130  17.068  30.115  1.00  0.00      B    O  
ATOM   3923  H1  HOH B1302      10.980  16.546  29.857  1.00  0.00      B    H  
ATOM   3924  H2  HOH B1302       9.399  16.397  30.144  1.00  0.00      B    H  
ATOM   3925  O   HOH B1303      32.503  29.041  28.842  1.00  0.00      B    O  
ATOM   3926  H1  HOH B1303      31.962  28.262  29.005  1.00  0.00      B    H  
ATOM   3927  H2  HOH B1303      32.064  29.696  28.232  1.00  0.00      B    H  
ATOM   3928  O   HOH B1304      13.810  14.028  26.934  1.00  0.00      B    O  
ATOM   3929  H1  HOH B1304      13.485  13.194  27.406  1.00  0.00      B    H  
ATOM   3930  H2  HOH B1304      14.679  14.244  27.292  1.00  0.00      B    H  
ATOM   3931  O   HOH B1305      16.951   9.194   4.089  1.00  0.00      B    O  
ATOM   3932  H1  HOH B1305      17.540   8.457   3.731  1.00  0.00      B    H  
ATOM   3933  H2  HOH B1305      16.354   9.390   3.357  1.00  0.00      B    H  
ATOM   3934  O   HOH B1306      35.128   3.342  14.280  1.00  0.00      B    O  
ATOM   3935  H1  HOH B1306      34.546   4.040  14.749  1.00  0.00      B    H  
ATOM   3936  H2  HOH B1306      35.604   3.813  13.511  1.00  0.00      B    H  
ATOM   3937  O   HOH B1307      34.208  10.693   9.845  1.00  0.00      B    O  
ATOM   3938  H1  HOH B1307      35.022  10.446   9.289  1.00  0.00      B    H  
ATOM   3939  H2  HOH B1307      33.544  11.248   9.252  1.00  0.00      B    H  
ATOM   3940  O   HOH B1308      36.018   9.942  25.318  1.00  0.00      B    O  
ATOM   3941  H1  HOH B1308      35.176  10.494  25.490  1.00  0.00      B    H  
ATOM   3942  H2  HOH B1308      36.161   9.520  26.230  1.00  0.00      B    H  
ATOM   3943  O   HOH B1309       5.348   8.267  16.301  1.00  0.00      B    O  
ATOM   3944  H1  HOH B1309       5.219   8.961  15.669  1.00  0.00      B    H  
ATOM   3945  H2  HOH B1309       5.399   8.735  17.265  1.00  0.00      B    H  
ATOM   3946  O   HOH B1310      17.148   2.393  14.447  1.00  0.00      B    O  
ATOM   3947  H1  HOH B1310      17.842   1.721  14.197  1.00  0.00      B    H  
ATOM   3948  H2  HOH B1310      16.955   2.240  15.420  1.00  0.00      B    H  
ATOM   3949  O   HOH B1311      19.315  15.748   6.674  1.00  0.00      B    O  
ATOM   3950  H1  HOH B1311      20.196  15.606   7.123  1.00  0.00      B    H  
ATOM   3951  H2  HOH B1311      18.728  16.335   7.310  1.00  0.00      B    H  
ATOM   3952  O   HOH B1312       1.945  24.754  38.896  1.00  0.00      B    O  
ATOM   3953  H1  HOH B1312       1.185  24.337  38.350  1.00  0.00      B    H  
ATOM   3954  H2  HOH B1312       2.424  25.389  38.284  1.00  0.00      B    H  
ATOM   3955  O   HOH B1313      25.879  24.199  17.326  1.00  0.00      B    O  
ATOM   3956  H1  HOH B1313      26.123  25.190  17.316  1.00  0.00      B    H  
ATOM   3957  H2  HOH B1313      25.227  24.086  18.103  1.00  0.00      B    H  
ATOM   3958  O   HOH B1314       4.911  12.629  35.022  1.00  0.00      B    O  
ATOM   3959  H1  HOH B1314       4.598  11.701  35.284  1.00  0.00      B    H  
ATOM   3960  H2  HOH B1314       4.149  13.001  34.552  1.00  0.00      B    H  
ATOM   3961  O   HOH B1315      36.627  19.906  20.953  1.00  0.00      B    O  
ATOM   3962  H1  HOH B1315      37.627  19.852  20.970  1.00  0.00      B    H  
ATOM   3963  H2  HOH B1315      36.339  20.224  21.906  1.00  0.00      B    H  
ATOM   3964  O   HOH B1316       0.619  14.711  38.018  1.00  0.00      B    O  
ATOM   3965  H1  HOH B1316       0.762  15.674  38.265  1.00  0.00      B    H  
ATOM   3966  H2  HOH B1316       0.766  14.064  38.815  1.00  0.00      B    H  
ATOM   3967  O   HOH B1317      30.100   1.884  11.778  1.00  0.00      B    O  
ATOM   3968  H1  HOH B1317      29.425   2.003  12.497  1.00  0.00      B    H  
ATOM   3969  H2  HOH B1317      29.720   1.367  11.001  1.00  0.00      B    H  
ATOM   3970  O   HOH B1318      36.760  38.567   7.134  1.00  0.00      B    O  
ATOM   3971  H1  HOH B1318      37.018  38.659   8.156  1.00  0.00      B    H  
ATOM   3972  H2  HOH B1318      36.330  37.654   7.042  1.00  0.00      B    H  
ATOM   3973  O   HOH B1319      23.726  23.341  22.859  1.00  0.00      B    O  
ATOM   3974  H1  HOH B1319      23.518  24.225  22.367  1.00  0.00      B    H  
ATOM   3975  H2  HOH B1319      23.112  22.609  22.556  1.00  0.00      B    H  
ATOM   3976  O   HOH B1320      38.857  35.838  28.892  1.00  0.00      B    O  
ATOM   3977  H1  HOH B1320      38.354  36.353  28.120  1.00  0.00      B    H  
ATOM   3978  H2  HOH B1320      39.641  36.419  29.096  1.00  0.00      B    H  
ATOM   3979  O   HOH B1321       0.514  31.515   9.411  1.00  0.00      B    O  
ATOM   3980  H1  HOH B1321       1.244  30.815   9.324  1.00  0.00      B    H  
ATOM   3981  H2  HOH B1321       0.997  32.375   9.522  1.00  0.00      B    H  
ATOM   3982  O   HOH B1322       8.354  26.204  13.257  1.00  0.00      B    O  
ATOM   3983  H1  HOH B1322       7.827  25.532  13.776  1.00  0.00      B    H  
ATOM   3984  H2  HOH B1322       9.049  25.657  12.778  1.00  0.00      B    H  
ATOM   3985  O   HOH B1323      13.488  23.238   0.127  1.00  0.00      B    O  
ATOM   3986  H1  HOH B1323      14.198  23.509   0.830  1.00  0.00      B    H  
ATOM   3987  H2  HOH B1323      13.114  22.366   0.440  1.00  0.00      B    H  
ATOM   3988  O   HOH B1324      28.770   1.135   5.074  1.00  0.00      B    O  
ATOM   3989  H1  HOH B1324      28.246   1.193   5.942  1.00  0.00      B    H  
ATOM   3990  H2  HOH B1324      29.019   0.149   4.986  1.00  0.00      B    H  
ATOM   3991  O   HOH B1325       5.665   7.935  30.664  1.00  0.00      B    O  
ATOM   3992  H1  HOH B1325       6.430   7.348  31.002  1.00  0.00      B    H  
ATOM   3993  H2  HOH B1325       5.267   7.469  29.818  1.00  0.00      B    H  
ATOM   3994  O   HOH B1326      17.344  18.160  19.936  1.00  0.00      B    O  
ATOM   3995  H1  HOH B1326      18.025  18.836  20.214  1.00  0.00      B    H  
ATOM   3996  H2  HOH B1326      17.310  17.323  20.547  1.00  0.00      B    H  
ATOM   3997  O   HOH B1327      11.736  20.212   1.609  1.00  0.00      B    O  
ATOM   3998  H1  HOH B1327      12.000  19.307   1.998  1.00  0.00      B    H  
ATOM   3999  H2  HOH B1327      11.050  20.644   2.222  1.00  0.00      B    H  
ATOM   4000  O   HOH B1328       0.001  29.044  19.459  1.00  0.00      B    O  
ATOM   4001  H1  HOH B1328       0.896  28.715  19.837  1.00  0.00      B    H  
ATOM   4002  H2  HOH B1328       0.133  30.018  19.135  1.00  0.00      B    H  
ATOM   4003  O   HOH B1329      39.227   4.418  16.954  1.00  0.00      B    O  
ATOM   4004  H1  HOH B1329      38.379   4.785  17.365  1.00  0.00      B    H  
ATOM   4005  H2  HOH B1329      39.310   3.495  17.341  1.00  0.00      B    H  
ATOM   4006  O   HOH B1330      36.039  38.087  18.194  1.00  0.00      B    O  
ATOM   4007  H1  HOH B1330      36.328  38.786  17.554  1.00  0.00      B    H  
ATOM   4008  H2  HOH B1330      35.507  37.482  17.614  1.00  0.00      B    H  
ATOM   4009  O   HOH B1331      34.646  36.511  11.262  1.00  0.00      B    O  
ATOM   4010  H1  HOH B1331      34.914  36.814  12.219  1.00  0.00      B    H  
ATOM   4011  H2  HOH B1331      35.414  35.981  10.834  1.00  0.00      B    H  
ATOM   4012  O   HOH B1332      12.886  16.234  37.806  1.00  0.00      B    O  
ATOM   4013  H1  HOH B1332      13.194  16.683  36.910  1.00  0.00      B    H  
ATOM   4014  H2  HOH B1332      13.764  16.051  38.230  1.00  0.00      B    H  
ATOM   4015  O   HOH B1333      29.895   1.210  37.912  1.00  0.00      B    O  
ATOM   4016  H1  HOH B1333      29.018   1.478  38.411  1.00  0.00      B    H  
ATOM   4017  H2  HOH B1333      30.299   0.424  38.428  1.00  0.00      B    H  
ATOM   4018  O   HOH B1334       1.983  25.831  29.806  1.00  0.00      B    O  
ATOM   4019  H1  HOH B1334       2.691  25.190  30.096  1.00  0.00      B    H  
ATOM   4020  H2  HOH B1334       1.986  26.675  30.431  1.00  0.00      B    H  
ATOM   4021  O   HOH B1335       1.355   5.683  37.860  1.00  0.00      B    O  
ATOM   4022  H1  HOH B1335       2.115   5.599  37.211  1.00  0.00      B    H  
ATOM   4023  H2  HOH B1335       0.717   4.876  37.761  1.00  0.00      B    H  
ATOM   4024  O   HOH B1336       2.592  29.900   9.211  1.00  0.00      B    O  
ATOM   4025  H1  HOH B1336       2.653  29.047   9.786  1.00  0.00      B    H  
ATOM   4026  H2  HOH B1336       3.138  29.764   8.408  1.00  0.00      B    H  
ATOM   4027  O   HOH B1337      35.620  15.386  12.722  1.00  0.00      B    O  
ATOM   4028  H1  HOH B1337      36.359  15.161  13.416  1.00  0.00      B    H  
ATOM   4029  H2  HOH B1337      35.175  14.472  12.511  1.00  0.00      B    H  
ATOM   4030  O   HOH B1338      30.598  17.962  28.808  1.00  0.00      B    O  
ATOM   4031  H1  HOH B1338      30.398  17.907  27.811  1.00  0.00      B    H  
ATOM   4032  H2  HOH B1338      29.743  18.222  29.298  1.00  0.00      B    H  
ATOM   4033  O   HOH B1339       5.858  22.641  38.218  1.00  0.00      B    O  
ATOM   4034  H1  HOH B1339       6.500  22.235  38.828  1.00  0.00      B    H  
ATOM   4035  H2  HOH B1339       5.724  21.987  37.445  1.00  0.00      B    H  
ATOM   4036  O   HOH B1340       8.400  24.701  39.080  1.00  0.00      B    O  
ATOM   4037  H1  HOH B1340       7.398  24.939  39.222  1.00  0.00      B    H  
ATOM   4038  H2  HOH B1340       8.798  25.157  38.236  1.00  0.00      B    H  
ATOM   4039  O   HOH B1341      15.137   6.136   2.870  1.00  0.00      B    O  
ATOM   4040  H1  HOH B1341      14.518   6.136   2.084  1.00  0.00      B    H  
ATOM   4041  H2  HOH B1341      15.530   5.208   2.986  1.00  0.00      B    H  
ATOM   4042  O   HOH B1342      23.647  24.185  25.448  1.00  0.00      B    O  
ATOM   4043  H1  HOH B1342      23.581  23.891  24.475  1.00  0.00      B    H  
ATOM   4044  H2  HOH B1342      24.645  24.501  25.651  1.00  0.00      B    H  
ATOM   4045  O   HOH B1343       6.004  12.594  15.523  1.00  0.00      B    O  
ATOM   4046  H1  HOH B1343       6.852  13.146  15.548  1.00  0.00      B    H  
ATOM   4047  H2  HOH B1343       5.883  12.248  14.573  1.00  0.00      B    H  
ATOM   4048  O   HOH B1344      31.183   9.821  15.049  1.00  0.00      B    O  
ATOM   4049  H1  HOH B1344      30.693   9.898  15.931  1.00  0.00      B    H  
ATOM   4050  H2  HOH B1344      31.221  10.736  14.668  1.00  0.00      B    H  
ATOM   4051  O   HOH B1345      17.511   0.554  38.440  1.00  0.00      B    O  
ATOM   4052  H1  HOH B1345      17.837   0.218  37.550  1.00  0.00      B    H  
ATOM   4053  H2  HOH B1345      17.162  -0.245  38.953  1.00  0.00      B    H  
ATOM   4054  O   HOH B1346      17.152  38.605  31.432  1.00  0.00      B    O  
ATOM   4055  H1  HOH B1346      17.623  38.914  30.620  1.00  0.00      B    H  
ATOM   4056  H2  HOH B1346      17.153  39.396  32.129  1.00  0.00      B    H  
ATOM   4057  O   HOH B1347      33.915  27.251   6.939  1.00  0.00      B    O  
ATOM   4058  H1  HOH B1347      33.514  26.316   6.902  1.00  0.00      B    H  
ATOM   4059  H2  HOH B1347      34.378  27.289   7.845  1.00  0.00      B    H  
ATOM   4060  O   HOH B1348      34.356  24.851  13.599  1.00  0.00      B    O  
ATOM   4061  H1  HOH B1348      34.786  24.087  13.030  1.00  0.00      B    H  
ATOM   4062  H2  HOH B1348      33.916  25.462  12.954  1.00  0.00      B    H  
ATOM   4063  O   HOH B1349      18.331   5.446  31.223  1.00  0.00      B    O  
ATOM   4064  H1  HOH B1349      18.718   4.596  31.611  1.00  0.00      B    H  
ATOM   4065  H2  HOH B1349      17.465   5.584  31.715  1.00  0.00      B    H  
ATOM   4066  O   HOH B1350      25.527  38.609  23.660  1.00  0.00      B    O  
ATOM   4067  H1  HOH B1350      25.547  37.612  23.464  1.00  0.00      B    H  
ATOM   4068  H2  HOH B1350      24.589  38.841  23.927  1.00  0.00      B    H  
ATOM   4069  O   HOH B1351       7.285  19.936  29.817  1.00  0.00      B    O  
ATOM   4070  H1  HOH B1351       6.682  19.176  29.624  1.00  0.00      B    H  
ATOM   4071  H2  HOH B1351       6.996  20.245  30.746  1.00  0.00      B    H  
ATOM   4072  O   HOH B1352      23.484  14.208  31.964  1.00  0.00      B    O  
ATOM   4073  H1  HOH B1352      23.590  13.623  31.143  1.00  0.00      B    H  
ATOM   4074  H2  HOH B1352      22.612  14.756  31.940  1.00  0.00      B    H  
ATOM   4075  O   HOH B1353      10.301  33.135  12.902  1.00  0.00      B    O  
ATOM   4076  H1  HOH B1353      10.693  33.411  11.975  1.00  0.00      B    H  
ATOM   4077  H2  HOH B1353       9.814  33.869  13.279  1.00  0.00      B    H  
ATOM   4078  O   HOH B1354      37.032   2.507  30.562  1.00  0.00      B    O  
ATOM   4079  H1  HOH B1354      36.273   2.913  31.080  1.00  0.00      B    H  
ATOM   4080  H2  HOH B1354      36.601   1.661  30.115  1.00  0.00      B    H  
ATOM   4081  O   HOH B1355      36.711   7.424   8.139  1.00  0.00      B    O  
ATOM   4082  H1  HOH B1355      36.340   7.830   7.217  1.00  0.00      B    H  
ATOM   4083  H2  HOH B1355      37.370   8.050   8.549  1.00  0.00      B    H  
ATOM   4084  O   HOH B1356      15.080  10.385  35.207  1.00  0.00      B    O  
ATOM   4085  H1  HOH B1356      14.177  10.234  35.696  1.00  0.00      B    H  
ATOM   4086  H2  HOH B1356      15.432   9.500  34.902  1.00  0.00      B    H  
ATOM   4087  O   HOH B1357      16.659   3.874   3.250  1.00  0.00      B    O  
ATOM   4088  H1  HOH B1357      16.592   3.506   4.209  1.00  0.00      B    H  
ATOM   4089  H2  HOH B1357      17.622   3.787   2.933  1.00  0.00      B    H  
ATOM   4090  O   HOH B1358      20.009   3.508  14.928  1.00  0.00      B    O  
ATOM   4091  H1  HOH B1358      20.106   2.493  14.776  1.00  0.00      B    H  
ATOM   4092  H2  HOH B1358      19.931   3.638  15.907  1.00  0.00      B    H  
ATOM   4093  O   HOH B1359      23.030  11.486   6.511  1.00  0.00      B    O  
ATOM   4094  H1  HOH B1359      22.829  11.439   7.529  1.00  0.00      B    H  
ATOM   4095  H2  HOH B1359      23.284  12.489   6.324  1.00  0.00      B    H  
ATOM   4096  O   HOH B1360      25.759  32.678  23.623  1.00  0.00      B    O  
ATOM   4097  H1  HOH B1360      24.735  32.456  23.569  1.00  0.00      B    H  
ATOM   4098  H2  HOH B1360      26.253  32.092  24.301  1.00  0.00      B    H  
ATOM   4099  O   HOH B1361      27.179  13.594  10.506  1.00  0.00      B    O  
ATOM   4100  H1  HOH B1361      27.286  13.941  11.506  1.00  0.00      B    H  
ATOM   4101  H2  HOH B1361      27.095  14.337   9.844  1.00  0.00      B    H  
ATOM   4102  O   HOH B1362      18.157  21.374  10.236  1.00  0.00      B    O  
ATOM   4103  H1  HOH B1362      17.264  21.653   9.785  1.00  0.00      B    H  
ATOM   4104  H2  HOH B1362      18.895  21.321   9.584  1.00  0.00      B    H  
ATOM   4105  O   HOH B1363      27.996  24.565  21.767  1.00  0.00      B    O  
ATOM   4106  H1  HOH B1363      28.596  24.556  22.614  1.00  0.00      B    H  
ATOM   4107  H2  HOH B1363      28.626  24.603  20.998  1.00  0.00      B    H  
ATOM   4108  O   HOH B1364      11.641  24.508  32.585  1.00  0.00      B    O  
ATOM   4109  H1  HOH B1364      12.461  23.982  32.756  1.00  0.00      B    H  
ATOM   4110  H2  HOH B1364      10.945  23.912  32.078  1.00  0.00      B    H  
ATOM   4111  O   HOH B1365       9.308   7.204  27.862  1.00  0.00      B    O  
ATOM   4112  H1  HOH B1365       9.939   6.539  27.395  1.00  0.00      B    H  
ATOM   4113  H2  HOH B1365       9.351   6.906  28.845  1.00  0.00      B    H  
ATOM   4114  O   HOH B1366      20.667  31.047  12.887  1.00  0.00      B    O  
ATOM   4115  H1  HOH B1366      21.099  30.789  13.789  1.00  0.00      B    H  
ATOM   4116  H2  HOH B1366      19.695  31.261  13.032  1.00  0.00      B    H  
ATOM   4117  O   HOH B1367      38.223  34.317  33.209  1.00  0.00      B    O  
ATOM   4118  H1  HOH B1367      37.711  34.887  33.879  1.00  0.00      B    H  
ATOM   4119  H2  HOH B1367      37.776  34.378  32.284  1.00  0.00      B    H  
ATOM   4120  O   HOH B1368      21.419  18.960  29.853  1.00  0.00      B    O  
ATOM   4121  H1  HOH B1368      22.108  18.889  29.176  1.00  0.00      B    H  
ATOM   4122  H2  HOH B1368      20.586  18.574  29.475  1.00  0.00      B    H  
ATOM   4123  O   HOH B1369       8.352  25.123  31.854  1.00  0.00      B    O  
ATOM   4124  H1  HOH B1369       8.806  24.229  31.893  1.00  0.00      B    H  
ATOM   4125  H2  HOH B1369       8.203  25.405  30.900  1.00  0.00      B    H  
ATOM   4126  O   HOH B1370       2.540  11.377  25.649  1.00  0.00      B    O  
ATOM   4127  H1  HOH B1370       3.378  11.378  26.203  1.00  0.00      B    H  
ATOM   4128  H2  HOH B1370       1.710  11.422  26.242  1.00  0.00      B    H  
ATOM   4129  O   HOH B1371      30.546  13.956  11.583  1.00  0.00      B    O  
ATOM   4130  H1  HOH B1371      30.152  14.223  10.672  1.00  0.00      B    H  
ATOM   4131  H2  HOH B1371      31.285  14.714  11.745  1.00  0.00      B    H  
ATOM   4132  O   HOH B1372       7.649   0.465  33.309  1.00  0.00      B    O  
ATOM   4133  H1  HOH B1372       8.063  -0.288  33.943  1.00  0.00      B    H  
ATOM   4134  H2  HOH B1372       8.356   0.653  32.582  1.00  0.00      B    H  
ATOM   4135  O   HOH B1373      22.723  11.530  27.004  1.00  0.00      B    O  
ATOM   4136  H1  HOH B1373      23.021  12.052  26.180  1.00  0.00      B    H  
ATOM   4137  H2  HOH B1373      23.025  10.588  26.881  1.00  0.00      B    H  
ATOM   4138  O   HOH B1374      26.700  37.120  29.661  1.00  0.00      B    O  
ATOM   4139  H1  HOH B1374      27.635  37.192  30.075  1.00  0.00      B    H  
ATOM   4140  H2  HOH B1374      26.583  36.222  29.190  1.00  0.00      B    H  
ATOM   4141  O   HOH B1375      21.936  13.174  35.444  1.00  0.00      B    O  
ATOM   4142  H1  HOH B1375      21.263  12.603  34.994  1.00  0.00      B    H  
ATOM   4143  H2  HOH B1375      22.440  12.554  36.057  1.00  0.00      B    H  
ATOM   4144  O   HOH B1376      38.740  33.950  14.958  1.00  0.00      B    O  
ATOM   4145  H1  HOH B1376      38.795  34.678  15.653  1.00  0.00      B    H  
ATOM   4146  H2  HOH B1376      37.756  33.760  14.865  1.00  0.00      B    H  
ATOM   4147  O   HOH B1377      34.710  18.241  27.668  1.00  0.00      B    O  
ATOM   4148  H1  HOH B1377      35.125  18.909  28.240  1.00  0.00      B    H  
ATOM   4149  H2  HOH B1377      35.411  17.425  27.678  1.00  0.00      B    H  
ATOM   4150  O   HOH B1378       3.765   1.226  38.387  1.00  0.00      B    O  
ATOM   4151  H1  HOH B1378       4.648   0.749  38.373  1.00  0.00      B    H  
ATOM   4152  H2  HOH B1378       3.596   1.563  37.422  1.00  0.00      B    H  
ATOM   4153  O   HOH B1379      25.028  10.485  38.187  1.00  0.00      B    O  
ATOM   4154  H1  HOH B1379      25.531  10.310  37.374  1.00  0.00      B    H  
ATOM   4155  H2  HOH B1379      25.627  10.136  38.960  1.00  0.00      B    H  
ATOM   4156  O   HOH B1380      32.344  34.203  38.068  1.00  0.00      B    O  
ATOM   4157  H1  HOH B1380      32.178  33.318  38.560  1.00  0.00      B    H  
ATOM   4158  H2  HOH B1380      31.944  34.140  37.126  1.00  0.00      B    H  
ATOM   4159  O   HOH B1381      26.150  32.241  34.120  1.00  0.00      B    O  
ATOM   4160  H1  HOH B1381      26.381  32.916  33.347  1.00  0.00      B    H  
ATOM   4161  H2  HOH B1381      26.692  31.404  34.019  1.00  0.00      B    H  
ATOM   4162  O   HOH B1382      36.705  34.283  38.813  1.00  0.00      B    O  
ATOM   4163  H1  HOH B1382      37.109  34.008  39.660  1.00  0.00      B    H  
ATOM   4164  H2  HOH B1382      36.161  33.478  38.523  1.00  0.00      B    H  
ATOM   4165  O   HOH B1383       3.161   9.059  20.841  1.00  0.00      B    O  
ATOM   4166  H1  HOH B1383       3.338   9.463  21.718  1.00  0.00      B    H  
ATOM   4167  H2  HOH B1383       2.832   8.089  20.914  1.00  0.00      B    H  
ATOM   4168  O   HOH B1384       6.901  18.529  24.156  1.00  0.00      B    O  
ATOM   4169  H1  HOH B1384       6.528  17.791  23.598  1.00  0.00      B    H  
ATOM   4170  H2  HOH B1384       7.550  18.045  24.748  1.00  0.00      B    H  
ATOM   4171  O   HOH B1385      23.339  10.498  19.449  1.00  0.00      B    O  
ATOM   4172  H1  HOH B1385      22.433  10.449  19.016  1.00  0.00      B    H  
ATOM   4173  H2  HOH B1385      24.026   9.989  18.960  1.00  0.00      B    H  
ATOM   4174  O   HOH B1386      11.152  16.768  14.434  1.00  0.00      B    O  
ATOM   4175  H1  HOH B1386      11.582  17.656  14.699  1.00  0.00      B    H  
ATOM   4176  H2  HOH B1386      11.908  16.106  14.513  1.00  0.00      B    H  
ATOM   4177  O   HOH B1387      38.632   3.899  37.223  1.00  0.00      B    O  
ATOM   4178  H1  HOH B1387      37.888   3.514  37.820  1.00  0.00      B    H  
ATOM   4179  H2  HOH B1387      38.968   3.127  36.661  1.00  0.00      B    H  
ATOM   4180  O   HOH B1388       7.750   4.849  18.590  1.00  0.00      B    O  
ATOM   4181  H1  HOH B1388       6.874   5.217  18.135  1.00  0.00      B    H  
ATOM   4182  H2  HOH B1388       7.518   3.927  18.990  1.00  0.00      B    H  
ATOM   4183  O   HOH B1389      19.913   6.197  17.496  1.00  0.00      B    O  
ATOM   4184  H1  HOH B1389      19.997   6.883  16.667  1.00  0.00      B    H  
ATOM   4185  H2  HOH B1389      20.880   5.851  17.633  1.00  0.00      B    H  
ATOM   4186  O   HOH B1390      33.994  19.287   7.086  1.00  0.00      B    O  
ATOM   4187  H1  HOH B1390      33.051  19.067   7.354  1.00  0.00      B    H  
ATOM   4188  H2  HOH B1390      34.085  18.826   6.156  1.00  0.00      B    H  
ATOM   4189  O   HOH B1391      34.102  32.858  10.433  1.00  0.00      B    O  
ATOM   4190  H1  HOH B1391      34.089  32.050   9.807  1.00  0.00      B    H  
ATOM   4191  H2  HOH B1391      33.189  33.388  10.280  1.00  0.00      B    H  
ATOM   4192  O   HOH B1392       5.554  37.337  22.328  1.00  0.00      B    O  
ATOM   4193  H1  HOH B1392       5.815  36.911  21.444  1.00  0.00      B    H  
ATOM   4194  H2  HOH B1392       5.585  36.601  23.021  1.00  0.00      B    H  
ATOM   4195  O   HOH B1393      25.508  19.616  28.600  1.00  0.00      B    O  
ATOM   4196  H1  HOH B1393      26.112  18.947  28.147  1.00  0.00      B    H  
ATOM   4197  H2  HOH B1393      24.538  19.516  28.290  1.00  0.00      B    H  
ATOM   4198  O   HOH B1394      20.475  31.874   3.965  1.00  0.00      B    O  
ATOM   4199  H1  HOH B1394      20.434  30.957   4.291  1.00  0.00      B    H  
ATOM   4200  H2  HOH B1394      20.178  31.796   2.982  1.00  0.00      B    H  
ATOM   4201  O   HOH B1395      17.909  10.195   0.622  1.00  0.00      B    O  
ATOM   4202  H1  HOH B1395      18.535   9.468   0.228  1.00  0.00      B    H  
ATOM   4203  H2  HOH B1395      17.246  10.489  -0.113  1.00  0.00      B    H  
ATOM   4204  O   HOH B1396      14.964  19.009  18.567  1.00  0.00      B    O  
ATOM   4205  H1  HOH B1396      14.264  19.181  19.296  1.00  0.00      B    H  
ATOM   4206  H2  HOH B1396      15.854  18.873  19.099  1.00  0.00      B    H  
ATOM   4207  O   HOH B1397      30.324  14.195  15.505  1.00  0.00      B    O  
ATOM   4208  H1  HOH B1397      30.575  13.538  14.801  1.00  0.00      B    H  
ATOM   4209  H2  HOH B1397      31.104  14.225  16.181  1.00  0.00      B    H  
ATOM   4210  O   HOH B1398      18.578  27.153  30.604  1.00  0.00      B    O  
ATOM   4211  H1  HOH B1398      18.920  27.830  31.299  1.00  0.00      B    H  
ATOM   4212  H2  HOH B1398      18.224  26.428  31.159  1.00  0.00      B    H  
ATOM   4213  O   HOH B1399      33.503  31.298  14.853  1.00  0.00      B    O  
ATOM   4214  H1  HOH B1399      34.099  30.668  14.365  1.00  0.00      B    H  
ATOM   4215  H2  HOH B1399      33.507  32.202  14.379  1.00  0.00      B    H  
ATOM   4216  O   HOH B1400      11.072  32.601  16.667  1.00  0.00      B    O  
ATOM   4217  H1  HOH B1400      10.778  32.475  17.592  1.00  0.00      B    H  
ATOM   4218  H2  HOH B1400      11.928  32.042  16.509  1.00  0.00      B    H  
ATOM   4219  O   HOH B1401      32.128  15.769   7.458  1.00  0.00      B    O  
ATOM   4220  H1  HOH B1401      31.844  15.560   6.534  1.00  0.00      B    H  
ATOM   4221  H2  HOH B1401      31.909  16.776   7.750  1.00  0.00      B    H  
ATOM   4222  O   HOH B1402      19.383  23.515   1.387  1.00  0.00      B    O  
ATOM   4223  H1  HOH B1402      18.672  23.921   1.905  1.00  0.00      B    H  
ATOM   4224  H2  HOH B1402      19.122  23.421   0.398  1.00  0.00      B    H  
ATOM   4225  O   HOH B1403      20.492  29.167  20.861  1.00  0.00      B    O  
ATOM   4226  H1  HOH B1403      19.914  28.377  20.853  1.00  0.00      B    H  
ATOM   4227  H2  HOH B1403      20.031  29.766  21.517  1.00  0.00      B    H  
ATOM   4228  O   HOH B1404      38.293  38.918  30.647  1.00  0.00      B    O  
ATOM   4229  H1  HOH B1404      37.361  38.975  30.366  1.00  0.00      B    H  
ATOM   4230  H2  HOH B1404      38.335  38.121  31.323  1.00  0.00      B    H  
ATOM   4231  O   HOH B1405      32.140  25.190  23.930  1.00  0.00      B    O  
ATOM   4232  H1  HOH B1405      32.433  25.588  23.016  1.00  0.00      B    H  
ATOM   4233  H2  HOH B1405      31.182  25.383  24.026  1.00  0.00      B    H  
ATOM   4234  O   HOH B1406      22.112  19.422  10.675  1.00  0.00      B    O  
ATOM   4235  H1  HOH B1406      21.216  18.959  10.536  1.00  0.00      B    H  
ATOM   4236  H2  HOH B1406      22.599  19.173   9.877  1.00  0.00      B    H  
ATOM   4237  O   HOH B1407      28.094   6.689   0.005  1.00  0.00      B    O  
ATOM   4238  H1  HOH B1407      28.425   7.636  -0.263  1.00  0.00      B    H  
ATOM   4239  H2  HOH B1407      28.290   6.522   0.955  1.00  0.00      B    H  
ATOM   4240  O   HOH B1408      33.887  28.379  16.047  1.00  0.00      B    O  
ATOM   4241  H1  HOH B1408      33.598  27.421  15.869  1.00  0.00      B    H  
ATOM   4242  H2  HOH B1408      34.420  28.624  15.217  1.00  0.00      B    H  
ATOM   4243  O   HOH B1409      20.918   2.343  35.921  1.00  0.00      B    O  
ATOM   4244  H1  HOH B1409      20.133   2.669  35.395  1.00  0.00      B    H  
ATOM   4245  H2  HOH B1409      21.714   3.062  35.870  1.00  0.00      B    H  
ATOM   4246  O   HOH B1410       5.093  19.408  16.766  1.00  0.00      B    O  
ATOM   4247  H1  HOH B1410       4.760  18.657  17.344  1.00  0.00      B    H  
ATOM   4248  H2  HOH B1410       5.771  19.062  16.073  1.00  0.00      B    H  
ATOM   4249  O   HOH B1411      10.902  35.631  27.168  1.00  0.00      B    O  
ATOM   4250  H1  HOH B1411      11.274  34.704  26.992  1.00  0.00      B    H  
ATOM   4251  H2  HOH B1411      11.422  36.082  27.932  1.00  0.00      B    H  
ATOM   4252  O   HOH B1412      24.888  26.600  13.865  1.00  0.00      B    O  
ATOM   4253  H1  HOH B1412      24.163  26.962  13.226  1.00  0.00      B    H  
ATOM   4254  H2  HOH B1412      24.701  25.663  13.950  1.00  0.00      B    H  
ATOM   4255  O   HOH B1413      30.989  24.520  19.432  1.00  0.00      B    O  
ATOM   4256  H1  HOH B1413      31.793  24.759  18.829  1.00  0.00      B    H  
ATOM   4257  H2  HOH B1413      30.990  23.459  19.522  1.00  0.00      B    H  
ATOM   4258  O   HOH B1414      21.097  23.210  25.108  1.00  0.00      B    O  
ATOM   4259  H1  HOH B1414      21.301  22.226  25.024  1.00  0.00      B    H  
ATOM   4260  H2  HOH B1414      21.951  23.709  25.287  1.00  0.00      B    H  
ATOM   4261  O   HOH B1415       7.362   3.411  12.458  1.00  0.00      B    O  
ATOM   4262  H1  HOH B1415       7.180   2.638  11.809  1.00  0.00      B    H  
ATOM   4263  H2  HOH B1415       8.377   3.480  12.452  1.00  0.00      B    H  
ATOM   4264  O   HOH B1416      26.247  24.375  12.544  1.00  0.00      B    O  
ATOM   4265  H1  HOH B1416      26.801  25.206  12.603  1.00  0.00      B    H  
ATOM   4266  H2  HOH B1416      26.868  23.586  12.793  1.00  0.00      B    H  
ATOM   4267  O   HOH B1417      16.587   3.424  18.250  1.00  0.00      B    O  
ATOM   4268  H1  HOH B1417      17.494   3.051  18.553  1.00  0.00      B    H  
ATOM   4269  H2  HOH B1417      15.830   3.015  18.754  1.00  0.00      B    H  
ATOM   4270  O   HOH B1418      19.095  11.632   2.676  1.00  0.00      B    O  
ATOM   4271  H1  HOH B1418      18.817  11.424   3.606  1.00  0.00      B    H  
ATOM   4272  H2  HOH B1418      18.539  11.046   2.013  1.00  0.00      B    H  
ATOM   4273  O   HOH B1419      36.829   6.940  32.045  1.00  0.00      B    O  
ATOM   4274  H1  HOH B1419      37.540   6.421  31.538  1.00  0.00      B    H  
ATOM   4275  H2  HOH B1419      35.919   6.532  31.818  1.00  0.00      B    H  
ATOM   4276  O   HOH B1420      18.415  38.433   2.532  1.00  0.00      B    O  
ATOM   4277  H1  HOH B1420      19.408  38.619   2.475  1.00  0.00      B    H  
ATOM   4278  H2  HOH B1420      18.374  37.429   2.388  1.00  0.00      B    H  
ATOM   4279  O   HOH B1421      19.881  21.560   7.774  1.00  0.00      B    O  
ATOM   4280  H1  HOH B1421      20.707  21.892   7.300  1.00  0.00      B    H  
ATOM   4281  H2  HOH B1421      19.175  21.494   7.099  1.00  0.00      B    H  
ATOM   4282  O   HOH B1422      13.238   2.615  12.999  1.00  0.00      B    O  
ATOM   4283  H1  HOH B1422      13.721   2.899  12.112  1.00  0.00      B    H  
ATOM   4284  H2  HOH B1422      12.768   1.744  12.888  1.00  0.00      B    H  
ATOM   4285  O   HOH B1423      17.602   3.122  37.398  1.00  0.00      B    O  
ATOM   4286  H1  HOH B1423      17.986   2.249  37.870  1.00  0.00      B    H  
ATOM   4287  H2  HOH B1423      16.617   3.184  37.711  1.00  0.00      B    H  
ATOM   4288  O   HOH B1424      38.857  26.682  12.558  1.00  0.00      B    O  
ATOM   4289  H1  HOH B1424      38.359  26.284  13.359  1.00  0.00      B    H  
ATOM   4290  H2  HOH B1424      39.504  25.979  12.196  1.00  0.00      B    H  
ATOM   4291  O   HOH B1425       0.356  14.451  12.581  1.00  0.00      B    O  
ATOM   4292  H1  HOH B1425       0.413  15.428  12.415  1.00  0.00      B    H  
ATOM   4293  H2  HOH B1425      -0.314  14.278  13.359  1.00  0.00      B    H  
ATOM   4294  O   HOH B1426      12.017  25.670   2.640  1.00  0.00      B    O  
ATOM   4295  H1  HOH B1426      11.060  25.962   2.658  1.00  0.00      B    H  
ATOM   4296  H2  HOH B1426      12.513  26.315   3.220  1.00  0.00      B    H  
ATOM   4297  O   HOH B1427       7.664   0.047   4.515  1.00  0.00      B    O  
ATOM   4298  H1  HOH B1427       6.646   0.322   4.557  1.00  0.00      B    H  
ATOM   4299  H2  HOH B1427       8.216   0.630   5.135  1.00  0.00      B    H  
ATOM   4300  O   HOH B1428      15.398  22.896  16.075  1.00  0.00      B    O  
ATOM   4301  H1  HOH B1428      16.352  22.895  15.833  1.00  0.00      B    H  
ATOM   4302  H2  HOH B1428      15.180  22.077  16.547  1.00  0.00      B    H  
ATOM   4303  O   HOH B1429      28.027  33.304  19.025  1.00  0.00      B    O  
ATOM   4304  H1  HOH B1429      27.208  33.043  19.596  1.00  0.00      B    H  
ATOM   4305  H2  HOH B1429      28.799  33.617  19.616  1.00  0.00      B    H  
ATOM   4306  O   HOH B1430       9.109  32.454  26.322  1.00  0.00      B    O  
ATOM   4307  H1  HOH B1430       9.681  33.009  25.687  1.00  0.00      B    H  
ATOM   4308  H2  HOH B1430       9.610  31.679  26.540  1.00  0.00      B    H  
ATOM   4309  O   HOH B1431       9.238  38.962  22.952  1.00  0.00      B    O  
ATOM   4310  H1  HOH B1431       9.112  37.943  22.900  1.00  0.00      B    H  
ATOM   4311  H2  HOH B1431       8.290  39.343  22.988  1.00  0.00      B    H  
ATOM   4312  O   HOH B1432      24.679  21.506   1.369  1.00  0.00      B    O  
ATOM   4313  H1  HOH B1432      24.234  20.622   1.577  1.00  0.00      B    H  
ATOM   4314  H2  HOH B1432      24.791  21.626   0.382  1.00  0.00      B    H  
ATOM   4315  O   HOH B1433      31.192   8.461  38.310  1.00  0.00      B    O  
ATOM   4316  H1  HOH B1433      31.584   9.351  38.006  1.00  0.00      B    H  
ATOM   4317  H2  HOH B1433      31.001   7.931  37.434  1.00  0.00      B    H  
ATOM   4318  O   HOH B1434      25.873  12.095  21.007  1.00  0.00      B    O  
ATOM   4319  H1  HOH B1434      26.657  12.760  21.045  1.00  0.00      B    H  
ATOM   4320  H2  HOH B1434      26.316  11.189  21.163  1.00  0.00      B    H  
ATOM   4321  O   HOH B1435      39.075   4.467  25.078  1.00  0.00      B    O  
ATOM   4322  H1  HOH B1435      38.772   4.845  25.976  1.00  0.00      B    H  
ATOM   4323  H2  HOH B1435      38.331   3.873  24.768  1.00  0.00      B    H  
ATOM   4324  O   HOH B1436      38.522  36.487  11.946  1.00  0.00      B    O  
ATOM   4325  H1  HOH B1436      39.101  35.733  12.203  1.00  0.00      B    H  
ATOM   4326  H2  HOH B1436      39.098  37.214  11.457  1.00  0.00      B    H  
ATOM   4327  O   HOH B1437       7.124  19.736  38.316  1.00  0.00      B    O  
ATOM   4328  H1  HOH B1437       7.639  19.764  37.477  1.00  0.00      B    H  
ATOM   4329  H2  HOH B1437       7.820  19.635  39.075  1.00  0.00      B    H  
ATOM   4330  O   HOH B1438      39.025  38.337   3.153  1.00  0.00      B    O  
ATOM   4331  H1  HOH B1438      38.810  37.536   3.774  1.00  0.00      B    H  
ATOM   4332  H2  HOH B1438      39.593  37.993   2.405  1.00  0.00      B    H  
ATOM   4333  O   HOH B1439      29.491  28.470  16.085  1.00  0.00      B    O  
ATOM   4334  H1  HOH B1439      29.896  29.334  15.723  1.00  0.00      B    H  
ATOM   4335  H2  HOH B1439      28.754  28.149  15.514  1.00  0.00      B    H  
ATOM   4336  O   HOH B1440      31.851  14.128   3.364  1.00  0.00      B    O  
ATOM   4337  H1  HOH B1440      31.271  14.230   2.504  1.00  0.00      B    H  
ATOM   4338  H2  HOH B1440      31.302  14.351   4.136  1.00  0.00      B    H  
ATOM   4339  O   HOH B1441      38.554  33.262   1.336  1.00  0.00      B    O  
ATOM   4340  H1  HOH B1441      39.092  33.106   2.161  1.00  0.00      B    H  
ATOM   4341  H2  HOH B1441      39.211  33.078   0.593  1.00  0.00      B    H  
ATOM   4342  O   HOH B1442      37.914  15.413  22.661  1.00  0.00      B    O  
ATOM   4343  H1  HOH B1442      38.332  14.784  23.376  1.00  0.00      B    H  
ATOM   4344  H2  HOH B1442      37.393  16.151  23.106  1.00  0.00      B    H  
ATOM   4345  O   HOH B1443      11.064  17.278   1.180  1.00  0.00      B    O  
ATOM   4346  H1  HOH B1443      11.959  17.754   1.030  1.00  0.00      B    H  
ATOM   4347  H2  HOH B1443      10.635  17.308   0.253  1.00  0.00      B    H  
ATOM   4348  O   HOH B1444       5.929   1.956  34.673  1.00  0.00      B    O  
ATOM   4349  H1  HOH B1444       6.758   1.482  34.203  1.00  0.00      B    H  
ATOM   4350  H2  HOH B1444       6.303   2.774  35.216  1.00  0.00      B    H  
ATOM   4351  O   HOH B1445      15.648  28.404  36.266  1.00  0.00      B    O  
ATOM   4352  H1  HOH B1445      15.246  29.055  35.619  1.00  0.00      B    H  
ATOM   4353  H2  HOH B1445      16.092  28.910  37.034  1.00  0.00      B    H  
ATOM   4354  O   HOH B1446      38.229   3.448   4.377  1.00  0.00      B    O  
ATOM   4355  H1  HOH B1446      37.580   3.835   5.074  1.00  0.00      B    H  
ATOM   4356  H2  HOH B1446      38.436   2.482   4.571  1.00  0.00      B    H  
ATOM   4357  O   HOH B1447      12.654  28.207  27.946  1.00  0.00      B    O  
ATOM   4358  H1  HOH B1447      13.291  28.309  28.702  1.00  0.00      B    H  
ATOM   4359  H2  HOH B1447      13.155  28.360  27.077  1.00  0.00      B    H  
ATOM   4360  O   HOH B1448       6.475   7.119  36.903  1.00  0.00      B    O  
ATOM   4361  H1  HOH B1448       5.858   6.493  37.364  1.00  0.00      B    H  
ATOM   4362  H2  HOH B1448       6.331   8.032  37.294  1.00  0.00      B    H  
ATOM   4363  O   HOH B1449      10.046  28.666  21.632  1.00  0.00      B    O  
ATOM   4364  H1  HOH B1449       9.580  27.768  21.337  1.00  0.00      B    H  
ATOM   4365  H2  HOH B1449      10.635  28.465  22.466  1.00  0.00      B    H  
ATOM   4366  O   HOH B1450      10.498  28.664  34.789  1.00  0.00      B    O  
ATOM   4367  H1  HOH B1450      10.865  27.680  34.818  1.00  0.00      B    H  
ATOM   4368  H2  HOH B1450      10.871  29.162  35.575  1.00  0.00      B    H  
ATOM   4369  O   HOH B1451       1.437  11.032  28.393  1.00  0.00      B    O  
ATOM   4370  H1  HOH B1451       0.578  10.621  28.824  1.00  0.00      B    H  
ATOM   4371  H2  HOH B1451       2.220  10.403  28.407  1.00  0.00      B    H  
ATOM   4372  O   HOH B1452      14.791  31.698  37.295  1.00  0.00      B    O  
ATOM   4373  H1  HOH B1452      15.212  31.049  37.928  1.00  0.00      B    H  
ATOM   4374  H2  HOH B1452      14.792  31.221  36.380  1.00  0.00      B    H  
ATOM   4375  O   HOH B1453      14.785  37.356  11.000  1.00  0.00      B    O  
ATOM   4376  H1  HOH B1453      15.132  36.935  11.847  1.00  0.00      B    H  
ATOM   4377  H2  HOH B1453      13.758  37.401  11.055  1.00  0.00      B    H  
ATOM   4378  O   HOH B1454      17.078   7.849  17.171  1.00  0.00      B    O  
ATOM   4379  H1  HOH B1454      17.112   6.935  17.730  1.00  0.00      B    H  
ATOM   4380  H2  HOH B1454      16.962   7.668  16.170  1.00  0.00      B    H  
ATOM   4381  O   HOH B1455      10.440  27.500  26.208  1.00  0.00      B    O  
ATOM   4382  H1  HOH B1455      11.111  27.673  25.440  1.00  0.00      B    H  
ATOM   4383  H2  HOH B1455      10.908  27.757  27.051  1.00  0.00      B    H  
ATOM   4384  O   HOH B1456      33.513   8.057  34.117  1.00  0.00      B    O  
ATOM   4385  H1  HOH B1456      33.834   7.120  34.106  1.00  0.00      B    H  
ATOM   4386  H2  HOH B1456      33.768   8.516  33.264  1.00  0.00      B    H  
ATOM   4387  O   HOH B1457       0.241   0.767  12.946  1.00  0.00      B    O  
ATOM   4388  H1  HOH B1457       0.449   1.604  13.429  1.00  0.00      B    H  
ATOM   4389  H2  HOH B1457       0.321   0.004  13.615  1.00  0.00      B    H  
ATOM   4390  O   HOH B1458       1.131  33.042  32.561  1.00  0.00      B    O  
ATOM   4391  H1  HOH B1458       0.298  33.642  32.622  1.00  0.00      B    H  
ATOM   4392  H2  HOH B1458       1.188  32.578  33.457  1.00  0.00      B    H  
ATOM   4393  O   HOH B1459      22.800  31.994  32.568  1.00  0.00      B    O  
ATOM   4394  H1  HOH B1459      23.097  31.645  31.678  1.00  0.00      B    H  
ATOM   4395  H2  HOH B1459      23.494  32.713  32.788  1.00  0.00      B    H  
ATOM   4396  O   HOH B1460      34.026  18.509  25.096  1.00  0.00      B    O  
ATOM   4397  H1  HOH B1460      34.085  17.615  24.687  1.00  0.00      B    H  
ATOM   4398  H2  HOH B1460      34.362  18.482  26.051  1.00  0.00      B    H  
ATOM   4399  O   HOH B1461      19.070  37.001   6.202  1.00  0.00      B    O  
ATOM   4400  H1  HOH B1461      18.898  37.053   7.191  1.00  0.00      B    H  
ATOM   4401  H2  HOH B1461      18.758  36.090   5.885  1.00  0.00      B    H  
ATOM   4402  O   HOH B1462      32.081  38.626  14.246  1.00  0.00      B    O  
ATOM   4403  H1  HOH B1462      31.794  39.228  15.016  1.00  0.00      B    H  
ATOM   4404  H2  HOH B1462      32.410  39.119  13.469  1.00  0.00      B    H  
ATOM   4405  O   HOH B1463      36.597   2.519  38.561  1.00  0.00      B    O  
ATOM   4406  H1  HOH B1463      35.718   2.846  39.001  1.00  0.00      B    H  
ATOM   4407  H2  HOH B1463      36.977   1.682  39.040  1.00  0.00      B    H  
ATOM   4408  O   HOH B1464       0.288  31.851  18.863  1.00  0.00      B    O  
ATOM   4409  H1  HOH B1464       0.476  32.278  19.759  1.00  0.00      B    H  
ATOM   4410  H2  HOH B1464       1.137  31.762  18.325  1.00  0.00      B    H  
ATOM   4411  O   HOH B1465      15.553  27.760  21.218  1.00  0.00      B    O  
ATOM   4412  H1  HOH B1465      16.095  28.443  20.696  1.00  0.00      B    H  
ATOM   4413  H2  HOH B1465      15.950  27.644  22.123  1.00  0.00      B    H  
ATOM   4414  O   HOH B1466       5.706  16.023  24.848  1.00  0.00      B    O  
ATOM   4415  H1  HOH B1466       6.284  15.665  25.549  1.00  0.00      B    H  
ATOM   4416  H2  HOH B1466       5.973  15.686  23.945  1.00  0.00      B    H  
ATOM   4417  O   HOH B1467      18.235   8.633  10.360  1.00  0.00      B    O  
ATOM   4418  H1  HOH B1467      18.022   7.846   9.801  1.00  0.00      B    H  
ATOM   4419  H2  HOH B1467      18.316   8.357  11.339  1.00  0.00      B    H  
ATOM   4420  O   HOH B1468      14.784   3.187  38.163  1.00  0.00      B    O  
ATOM   4421  H1  HOH B1468      13.932   2.763  37.763  1.00  0.00      B    H  
ATOM   4422  H2  HOH B1468      14.705   3.008  39.168  1.00  0.00      B    H  
ATOM   4423  O   HOH B1469      27.985  14.463  12.751  1.00  0.00      B    O  
ATOM   4424  H1  HOH B1469      28.917  14.072  12.775  1.00  0.00      B    H  
ATOM   4425  H2  HOH B1469      27.990  15.260  13.386  1.00  0.00      B    H  
ATOM   4426  O   HOH B1470      32.790  32.638  28.740  1.00  0.00      B    O  
ATOM   4427  H1  HOH B1470      31.993  33.210  28.942  1.00  0.00      B    H  
ATOM   4428  H2  HOH B1470      32.498  31.786  28.236  1.00  0.00      B    H  
ATOM   4429  O   HOH B1471      26.712  20.102   5.359  1.00  0.00      B    O  
ATOM   4430  H1  HOH B1471      26.787  20.184   4.394  1.00  0.00      B    H  
ATOM   4431  H2  HOH B1471      27.168  20.921   5.749  1.00  0.00      B    H  
ATOM   4432  O   HOH B1472       6.448  20.617  32.362  1.00  0.00      B    O  
ATOM   4433  H1  HOH B1472       5.687  19.989  32.498  1.00  0.00      B    H  
ATOM   4434  H2  HOH B1472       6.409  21.272  33.114  1.00  0.00      B    H  
ATOM   4435  O   HOH B1473      28.019   7.601   9.473  1.00  0.00      B    O  
ATOM   4436  H1  HOH B1473      28.185   6.623   9.652  1.00  0.00      B    H  
ATOM   4437  H2  HOH B1473      28.708   7.948   8.752  1.00  0.00      B    H  
ATOM   4438  O   HOH B1474      21.660  35.692  36.293  1.00  0.00      B    O  
ATOM   4439  H1  HOH B1474      21.018  35.783  37.086  1.00  0.00      B    H  
ATOM   4440  H2  HOH B1474      22.567  36.083  36.475  1.00  0.00      B    H  
ATOM   4441  O   HOH B1475      32.296  34.323  26.050  1.00  0.00      B    O  
ATOM   4442  H1  HOH B1475      32.505  33.710  26.855  1.00  0.00      B    H  
ATOM   4443  H2  HOH B1475      33.132  34.758  25.704  1.00  0.00      B    H  
ATOM   4444  O   HOH B1476      37.714   0.737  16.592  1.00  0.00      B    O  
ATOM   4445  H1  HOH B1476      38.299  -0.012  16.204  1.00  0.00      B    H  
ATOM   4446  H2  HOH B1476      38.153   1.066  17.432  1.00  0.00      B    H  
ATOM   4447  O   HOH B1477      13.190   9.225   3.770  1.00  0.00      B    O  
ATOM   4448  H1  HOH B1477      13.701   9.219   2.894  1.00  0.00      B    H  
ATOM   4449  H2  HOH B1477      12.631   8.373   3.741  1.00  0.00      B    H  
ATOM   4450  O   HOH B1478      31.386   9.826   5.398  1.00  0.00      B    O  
ATOM   4451  H1  HOH B1478      31.663   9.655   6.372  1.00  0.00      B    H  
ATOM   4452  H2  HOH B1478      31.703  10.742   5.176  1.00  0.00      B    H  
ATOM   4453  O   HOH B1479      37.769  18.154   1.909  1.00  0.00      B    O  
ATOM   4454  H1  HOH B1479      37.284  17.499   2.435  1.00  0.00      B    H  
ATOM   4455  H2  HOH B1479      38.778  17.991   2.122  1.00  0.00      B    H  
ATOM   4456  O   HOH B1480       5.516   8.791  25.053  1.00  0.00      B    O  
ATOM   4457  H1  HOH B1480       6.314   9.326  25.268  1.00  0.00      B    H  
ATOM   4458  H2  HOH B1480       5.761   7.991  24.431  1.00  0.00      B    H  
ATOM   4459  O   HOH B1481       3.833  38.193  29.413  1.00  0.00      B    O  
ATOM   4460  H1  HOH B1481       4.018  37.578  30.233  1.00  0.00      B    H  
ATOM   4461  H2  HOH B1481       2.823  38.340  29.350  1.00  0.00      B    H  
ATOM   4462  O   HOH B1482       8.410   8.859  13.117  1.00  0.00      B    O  
ATOM   4463  H1  HOH B1482       8.886   8.644  12.273  1.00  0.00      B    H  
ATOM   4464  H2  HOH B1482       8.567   9.844  13.357  1.00  0.00      B    H  
ATOM   4465  O   HOH B1483      26.462  25.176   7.585  1.00  0.00      B    O  
ATOM   4466  H1  HOH B1483      27.450  25.309   7.475  1.00  0.00      B    H  
ATOM   4467  H2  HOH B1483      26.097  25.057   6.627  1.00  0.00      B    H  
ATOM   4468  O   HOH B1484      29.247  22.584  10.794  1.00  0.00      B    O  
ATOM   4469  H1  HOH B1484      28.908  21.731  10.424  1.00  0.00      B    H  
ATOM   4470  H2  HOH B1484      30.186  22.680  10.536  1.00  0.00      B    H  
ATOM   4471  O   HOH B1485      23.908   4.158  32.952  1.00  0.00      B    O  
ATOM   4472  H1  HOH B1485      24.310   3.744  33.764  1.00  0.00      B    H  
ATOM   4473  H2  HOH B1485      24.615   4.754  32.526  1.00  0.00      B    H  
ATOM   4474  O   HOH B1486       7.753  29.023  31.774  1.00  0.00      B    O  
ATOM   4475  H1  HOH B1486       7.724  29.449  32.742  1.00  0.00      B    H  
ATOM   4476  H2  HOH B1486       8.449  28.312  31.839  1.00  0.00      B    H  
ATOM   4477  O   HOH B1487       9.103   4.504  16.263  1.00  0.00      B    O  
ATOM   4478  H1  HOH B1487       8.994   5.462  15.871  1.00  0.00      B    H  
ATOM   4479  H2  HOH B1487       8.467   4.393  17.088  1.00  0.00      B    H  
ATOM   4480  O   HOH B1488       8.313  13.901  13.056  1.00  0.00      B    O  
ATOM   4481  H1  HOH B1488       8.296  13.205  13.839  1.00  0.00      B    H  
ATOM   4482  H2  HOH B1488       7.623  13.619  12.351  1.00  0.00      B    H  
ATOM   4483  O   HOH B1489      23.337  31.310  23.064  1.00  0.00      B    O  
ATOM   4484  H1  HOH B1489      22.625  32.010  22.834  1.00  0.00      B    H  
ATOM   4485  H2  HOH B1489      23.380  30.705  22.243  1.00  0.00      B    H  
ATOM   4486  O   HOH B1490      17.441  36.429  24.792  1.00  0.00      B    O  
ATOM   4487  H1  HOH B1490      17.041  35.765  25.391  1.00  0.00      B    H  
ATOM   4488  H2  HOH B1490      16.792  36.498  23.989  1.00  0.00      B    H  
ATOM   4489  O   HOH B1491      19.560  38.027  33.637  1.00  0.00      B    O  
ATOM   4490  H1  HOH B1491      19.922  38.922  33.272  1.00  0.00      B    H  
ATOM   4491  H2  HOH B1491      20.255  37.325  33.436  1.00  0.00      B    H  
ATOM   4492  O   HOH B1492      12.488  35.969  13.434  1.00  0.00      B    O  
ATOM   4493  H1  HOH B1492      12.334  36.573  12.650  1.00  0.00      B    H  
ATOM   4494  H2  HOH B1492      12.897  36.442  14.199  1.00  0.00      B    H  
ATOM   4495  O   HOH B1493      24.646  38.515  31.384  1.00  0.00      B    O  
ATOM   4496  H1  HOH B1493      24.291  38.029  32.220  1.00  0.00      B    H  
ATOM   4497  H2  HOH B1493      25.552  38.061  31.184  1.00  0.00      B    H  
ATOM   4498  O   HOH B1494      24.612  31.846   0.734  1.00  0.00      B    O  
ATOM   4499  H1  HOH B1494      25.513  31.727   0.221  1.00  0.00      B    H  
ATOM   4500  H2  HOH B1494      24.153  32.688   0.377  1.00  0.00      B    H  
ATOM   4501  O   HOH B1495      37.171   5.021  34.291  1.00  0.00      B    O  
ATOM   4502  H1  HOH B1495      38.147   5.285  33.979  1.00  0.00      B    H  
ATOM   4503  H2  HOH B1495      36.918   5.276  35.257  1.00  0.00      B    H  
ATOM   4504  O   HOH B1496       6.200  30.695  23.862  1.00  0.00      B    O  
ATOM   4505  H1  HOH B1496       6.633  29.789  23.658  1.00  0.00      B    H  
ATOM   4506  H2  HOH B1496       5.887  30.799  24.840  1.00  0.00      B    H  
ATOM   4507  O   HOH B1497      21.507  35.947  33.754  1.00  0.00      B    O  
ATOM   4508  H1  HOH B1497      21.349  34.901  33.556  1.00  0.00      B    H  
ATOM   4509  H2  HOH B1497      21.487  36.024  34.796  1.00  0.00      B    H  
ATOM   4510  O   HOH B1498      38.141  36.450  38.305  1.00  0.00      B    O  
ATOM   4511  H1  HOH B1498      37.641  35.607  38.537  1.00  0.00      B    H  
ATOM   4512  H2  HOH B1498      38.694  36.671  39.122  1.00  0.00      B    H  
ATOM   4513  O   HOH B1499      16.912  33.202  27.936  1.00  0.00      B    O  
ATOM   4514  H1  HOH B1499      16.532  33.805  27.178  1.00  0.00      B    H  
ATOM   4515  H2  HOH B1499      17.762  33.625  28.173  1.00  0.00      B    H  
ATOM   4516  O   HOH B1500      33.445  12.526  28.859  1.00  0.00      B    O  
ATOM   4517  H1  HOH B1500      33.325  13.180  29.610  1.00  0.00      B    H  
ATOM   4518  H2  HOH B1500      34.233  12.821  28.265  1.00  0.00      B    H  
ATOM   4519  O   HOH B1501      20.624  21.496   2.604  1.00  0.00      B    O  
ATOM   4520  H1  HOH B1501      20.163  22.253   2.245  1.00  0.00      B    H  
ATOM   4521  H2  HOH B1501      20.515  20.767   1.923  1.00  0.00      B    H  
ATOM   4522  O   HOH B1502      22.629   7.469   3.638  1.00  0.00      B    O  
ATOM   4523  H1  HOH B1502      21.933   7.921   4.237  1.00  0.00      B    H  
ATOM   4524  H2  HOH B1502      23.184   6.923   4.249  1.00  0.00      B    H  
ATOM   4525  O   HOH B1503       3.406   5.672  36.291  1.00  0.00      B    O  
ATOM   4526  H1  HOH B1503       3.241   6.497  35.733  1.00  0.00      B    H  
ATOM   4527  H2  HOH B1503       3.744   4.914  35.691  1.00  0.00      B    H  
ATOM   4528  O   HOH B1504       0.850  38.446  10.964  1.00  0.00      B    O  
ATOM   4529  H1  HOH B1504       1.833  38.481  10.736  1.00  0.00      B    H  
ATOM   4530  H2  HOH B1504       0.663  39.142  11.711  1.00  0.00      B    H  
ATOM   4531  O   HOH B1505       8.799  15.209   1.532  1.00  0.00      B    O  
ATOM   4532  H1  HOH B1505       8.940  14.201   1.801  1.00  0.00      B    H  
ATOM   4533  H2  HOH B1505       9.633  15.806   1.754  1.00  0.00      B    H  
ATOM   4534  O   HOH B1506       4.393  25.128  12.567  1.00  0.00      B    O  
ATOM   4535  H1  HOH B1506       4.465  24.491  13.410  1.00  0.00      B    H  
ATOM   4536  H2  HOH B1506       4.138  24.523  11.774  1.00  0.00      B    H  
ATOM   4537  O   HOH B1507       6.454  24.540  35.891  1.00  0.00      B    O  
ATOM   4538  H1  HOH B1507       7.461  24.562  35.909  1.00  0.00      B    H  
ATOM   4539  H2  HOH B1507       6.208  24.257  36.875  1.00  0.00      B    H  
ATOM   4540  O   HOH B1508      22.958   8.491  10.500  1.00  0.00      B    O  
ATOM   4541  H1  HOH B1508      23.840   8.423  10.028  1.00  0.00      B    H  
ATOM   4542  H2  HOH B1508      22.380   9.098   9.977  1.00  0.00      B    H  
ATOM   4543  O   HOH B1509      39.070  11.932  38.047  1.00  0.00      B    O  
ATOM   4544  H1  HOH B1509      38.685  11.741  37.125  1.00  0.00      B    H  
ATOM   4545  H2  HOH B1509      38.722  11.183  38.673  1.00  0.00      B    H  
ATOM   4546  O   HOH B1510      33.082  24.689   6.852  1.00  0.00      B    O  
ATOM   4547  H1  HOH B1510      32.673  24.017   6.230  1.00  0.00      B    H  
ATOM   4548  H2  HOH B1510      32.605  24.611   7.711  1.00  0.00      B    H  
ATOM   4549  O   HOH B1511      31.394  13.313  27.184  1.00  0.00      B    O  
ATOM   4550  H1  HOH B1511      32.120  13.189  27.875  1.00  0.00      B    H  
ATOM   4551  H2  HOH B1511      31.425  14.227  26.742  1.00  0.00      B    H  
ATOM   4552  O   HOH B1512      19.551   3.375  32.567  1.00  0.00      B    O  
ATOM   4553  H1  HOH B1512      19.085   3.347  33.424  1.00  0.00      B    H  
ATOM   4554  H2  HOH B1512      20.311   2.735  32.707  1.00  0.00      B    H  
ATOM   4555  O   HOH B1513      19.844  25.540  25.281  1.00  0.00      B    O  
ATOM   4556  H1  HOH B1513      20.170  25.921  24.397  1.00  0.00      B    H  
ATOM   4557  H2  HOH B1513      20.196  24.560  25.239  1.00  0.00      B    H  
ATOM   4558  O   HOH B1514      35.311  15.794  16.028  1.00  0.00      B    O  
ATOM   4559  H1  HOH B1514      34.663  15.239  15.425  1.00  0.00      B    H  
ATOM   4560  H2  HOH B1514      36.237  15.785  15.620  1.00  0.00      B    H  
ATOM   4561  O   HOH B1515      29.565  33.769  28.004  1.00  0.00      B    O  
ATOM   4562  H1  HOH B1515      29.736  34.763  28.117  1.00  0.00      B    H  
ATOM   4563  H2  HOH B1515      29.676  33.609  27.025  1.00  0.00      B    H  
ATOM   4564  O   HOH B1516      25.945  29.491  17.227  1.00  0.00      B    O  
ATOM   4565  H1  HOH B1516      25.841  29.899  18.198  1.00  0.00      B    H  
ATOM   4566  H2  HOH B1516      26.152  28.465  17.255  1.00  0.00      B    H  
ATOM   4567  O   HOH B1517       0.568   4.146  27.996  1.00  0.00      B    O  
ATOM   4568  H1  HOH B1517       1.301   3.679  28.569  1.00  0.00      B    H  
ATOM   4569  H2  HOH B1517       1.036   4.965  27.569  1.00  0.00      B    H  
ATOM   4570  O   HOH B1518      31.025  18.247  18.994  1.00  0.00      B    O  
ATOM   4571  H1  HOH B1518      30.478  18.745  19.648  1.00  0.00      B    H  
ATOM   4572  H2  HOH B1518      31.655  17.679  19.511  1.00  0.00      B    H  
ATOM   4573  O   HOH B1519       8.971  29.156  37.774  1.00  0.00      B    O  
ATOM   4574  H1  HOH B1519       9.910  29.571  37.658  1.00  0.00      B    H  
ATOM   4575  H2  HOH B1519       8.291  29.922  37.690  1.00  0.00      B    H  
ATOM   4576  O   HOH B1520      11.985   8.165  10.123  1.00  0.00      B    O  
ATOM   4577  H1  HOH B1520      11.600   8.906  10.666  1.00  0.00      B    H  
ATOM   4578  H2  HOH B1520      12.222   8.492   9.232  1.00  0.00      B    H  
ATOM   4579  O   HOH B1521       3.036  30.937  25.762  1.00  0.00      B    O  
ATOM   4580  H1  HOH B1521       3.101  31.038  26.785  1.00  0.00      B    H  
ATOM   4581  H2  HOH B1521       2.027  30.810  25.527  1.00  0.00      B    H  
ATOM   4582  O   HOH B1522      13.004  37.077  22.808  1.00  0.00      B    O  
ATOM   4583  H1  HOH B1522      12.574  36.945  21.935  1.00  0.00      B    H  
ATOM   4584  H2  HOH B1522      12.755  36.248  23.334  1.00  0.00      B    H  
ATOM   4585  O   HOH B1523      19.978  25.846  34.192  1.00  0.00      B    O  
ATOM   4586  H1  HOH B1523      20.289  24.966  33.833  1.00  0.00      B    H  
ATOM   4587  H2  HOH B1523      20.670  26.293  34.697  1.00  0.00      B    H  
ATOM   4588  O   HOH B1524       0.516  29.843  13.517  1.00  0.00      B    O  
ATOM   4589  H1  HOH B1524       0.763  28.980  12.989  1.00  0.00      B    H  
ATOM   4590  H2  HOH B1524       0.013  30.467  12.970  1.00  0.00      B    H  
ATOM   4591  O   HOH B1525      30.242  29.670   2.815  1.00  0.00      B    O  
ATOM   4592  H1  HOH B1525      30.410  28.816   3.414  1.00  0.00      B    H  
ATOM   4593  H2  HOH B1525      30.757  30.416   3.172  1.00  0.00      B    H  
ATOM   4594  O   HOH B1526       9.858  37.107  17.569  1.00  0.00      B    O  
ATOM   4595  H1  HOH B1526      10.467  36.577  16.965  1.00  0.00      B    H  
ATOM   4596  H2  HOH B1526       9.342  36.452  18.106  1.00  0.00      B    H  
ATOM   4597  O   HOH B1527       2.314   6.247  27.628  1.00  0.00      B    O  
ATOM   4598  H1  HOH B1527       2.093   6.829  26.810  1.00  0.00      B    H  
ATOM   4599  H2  HOH B1527       3.188   6.640  27.979  1.00  0.00      B    H  
ATOM   4600  O   HOH B1528      17.852  38.160  15.923  1.00  0.00      B    O  
ATOM   4601  H1  HOH B1528      17.549  38.816  16.672  1.00  0.00      B    H  
ATOM   4602  H2  HOH B1528      18.487  38.662  15.368  1.00  0.00      B    H  
ATOM   4603  O   HOH B1529      31.923   3.066  33.889  1.00  0.00      B    O  
ATOM   4604  H1  HOH B1529      32.196   3.303  34.870  1.00  0.00      B    H  
ATOM   4605  H2  HOH B1529      31.024   2.652  33.969  1.00  0.00      B    H  
ATOM   4606  O   HOH B1530      23.177   1.738  31.492  1.00  0.00      B    O  
ATOM   4607  H1  HOH B1530      23.500   2.713  31.577  1.00  0.00      B    H  
ATOM   4608  H2  HOH B1530      24.018   1.127  31.355  1.00  0.00      B    H  
ATOM   4609  O   HOH B1531       7.090   6.596   4.029  1.00  0.00      B    O  
ATOM   4610  H1  HOH B1531       6.624   5.706   3.777  1.00  0.00      B    H  
ATOM   4611  H2  HOH B1531       7.788   6.317   4.714  1.00  0.00      B    H  
ATOM   4612  O   HOH B1532       5.258  11.332  26.178  1.00  0.00      B    O  
ATOM   4613  H1  HOH B1532       6.055  10.766  25.878  1.00  0.00      B    H  
ATOM   4614  H2  HOH B1532       5.414  11.682  27.166  1.00  0.00      B    H  
ATOM   4615  O   HOH B1533      33.381  14.670  14.321  1.00  0.00      B    O  
ATOM   4616  H1  HOH B1533      32.801  13.898  14.004  1.00  0.00      B    H  
ATOM   4617  H2  HOH B1533      33.446  15.349  13.542  1.00  0.00      B    H  
ATOM   4618  O   HOH B1534       4.892   1.527  17.615  1.00  0.00      B    O  
ATOM   4619  H1  HOH B1534       4.689   2.357  17.102  1.00  0.00      B    H  
ATOM   4620  H2  HOH B1534       4.020   1.266  18.032  1.00  0.00      B    H  
ATOM   4621  O   HOH B1535      14.958  25.607  33.749  1.00  0.00      B    O  
ATOM   4622  H1  HOH B1535      14.607  24.657  33.836  1.00  0.00      B    H  
ATOM   4623  H2  HOH B1535      14.761  26.099  34.619  1.00  0.00      B    H  
ATOM   4624  O   HOH B1536      15.276  22.195  30.787  1.00  0.00      B    O  
ATOM   4625  H1  HOH B1536      15.126  23.148  30.394  1.00  0.00      B    H  
ATOM   4626  H2  HOH B1536      16.216  22.120  31.042  1.00  0.00      B    H  
ATOM   4627  O   HOH B1537      18.243   1.946   1.750  1.00  0.00      B    O  
ATOM   4628  H1  HOH B1537      18.345   0.978   2.171  1.00  0.00      B    H  
ATOM   4629  H2  HOH B1537      17.799   1.776   0.850  1.00  0.00      B    H  
ATOM   4630  O   HOH B1538      30.689   4.554  12.410  1.00  0.00      B    O  
ATOM   4631  H1  HOH B1538      30.548   3.582  12.187  1.00  0.00      B    H  
ATOM   4632  H2  HOH B1538      29.801   4.969  12.472  1.00  0.00      B    H  
ATOM   4633  O   HOH B1539       0.567   0.917  23.170  1.00  0.00      B    O  
ATOM   4634  H1  HOH B1539       1.360   1.430  22.748  1.00  0.00      B    H  
ATOM   4635  H2  HOH B1539       0.896   0.651  24.087  1.00  0.00      B    H  
ATOM   4636  O   HOH B1540      20.269  26.552   1.127  1.00  0.00      B    O  
ATOM   4637  H1  HOH B1540      20.299  25.563   0.818  1.00  0.00      B    H  
ATOM   4638  H2  HOH B1540      21.031  26.735   1.764  1.00  0.00      B    H  
ATOM   4639  O   HOH B1541      25.823   2.446   7.855  1.00  0.00      B    O  
ATOM   4640  H1  HOH B1541      26.166   2.644   8.801  1.00  0.00      B    H  
ATOM   4641  H2  HOH B1541      24.841   2.351   7.999  1.00  0.00      B    H  
ATOM   4642  O   HOH B1542      28.625   3.795  25.563  1.00  0.00      B    O  
ATOM   4643  H1  HOH B1542      28.457   4.650  25.013  1.00  0.00      B    H  
ATOM   4644  H2  HOH B1542      27.771   3.300  25.681  1.00  0.00      B    H  
ATOM   4645  O   HOH B1543       3.170  26.889  37.505  1.00  0.00      B    O  
ATOM   4646  H1  HOH B1543       2.902  27.561  38.248  1.00  0.00      B    H  
ATOM   4647  H2  HOH B1543       4.147  26.984  37.289  1.00  0.00      B    H  
ATOM   4648  O   HOH B1544      14.572  25.162   6.190  1.00  0.00      B    O  
ATOM   4649  H1  HOH B1544      14.785  25.866   6.853  1.00  0.00      B    H  
ATOM   4650  H2  HOH B1544      13.597  24.917   6.199  1.00  0.00      B    H  
ATOM   4651  O   HOH B1545      28.837  31.167   5.330  1.00  0.00      B    O  
ATOM   4652  H1  HOH B1545      29.620  31.558   4.779  1.00  0.00      B    H  
ATOM   4653  H2  HOH B1545      28.416  31.969   5.831  1.00  0.00      B    H  
ATOM   4654  O   HOH B1546      25.014   6.805  33.684  1.00  0.00      B    O  
ATOM   4655  H1  HOH B1546      25.570   6.207  33.079  1.00  0.00      B    H  
ATOM   4656  H2  HOH B1546      25.363   6.719  34.636  1.00  0.00      B    H  
ATOM   4657  O   HOH B1547      23.310  15.375  35.251  1.00  0.00      B    O  
ATOM   4658  H1  HOH B1547      22.733  14.531  35.249  1.00  0.00      B    H  
ATOM   4659  H2  HOH B1547      24.058  15.195  34.630  1.00  0.00      B    H  
ATOM   4660  O   HOH B1548      21.308  30.007  24.624  1.00  0.00      B    O  
ATOM   4661  H1  HOH B1548      22.168  30.432  24.272  1.00  0.00      B    H  
ATOM   4662  H2  HOH B1548      21.030  30.559  25.405  1.00  0.00      B    H  
ATOM   4663  O   HOH B1549       6.250  38.422   0.739  1.00  0.00      B    O  
ATOM   4664  H1  HOH B1549       6.178  38.665  -0.253  1.00  0.00      B    H  
ATOM   4665  H2  HOH B1549       5.511  38.902   1.174  1.00  0.00      B    H  
ATOM   4666  O   HOH B1550      32.491  21.674   1.025  1.00  0.00      B    O  
ATOM   4667  H1  HOH B1550      31.495  21.712   0.911  1.00  0.00      B    H  
ATOM   4668  H2  HOH B1550      32.674  22.496   1.521  1.00  0.00      B    H  
ATOM   4669  O   HOH B1551      30.815   4.040  15.469  1.00  0.00      B    O  
ATOM   4670  H1  HOH B1551      30.784   4.560  14.638  1.00  0.00      B    H  
ATOM   4671  H2  HOH B1551      29.931   4.178  15.984  1.00  0.00      B    H  
ATOM   4672  O   HOH B1552      18.427  27.845  35.155  1.00  0.00      B    O  
ATOM   4673  H1  HOH B1552      17.624  27.422  35.656  1.00  0.00      B    H  
ATOM   4674  H2  HOH B1552      18.857  27.062  34.741  1.00  0.00      B    H  
ATOM   4675  O   HOH B1553      28.571  35.646  25.791  1.00  0.00      B    O  
ATOM   4676  H1  HOH B1553      28.433  36.650  25.689  1.00  0.00      B    H  
ATOM   4677  H2  HOH B1553      29.425  35.528  26.295  1.00  0.00      B    H  
ATOM   4678  O   HOH B1554      16.776  22.062  27.741  1.00  0.00      B    O  
ATOM   4679  H1  HOH B1554      16.175  21.284  27.548  1.00  0.00      B    H  
ATOM   4680  H2  HOH B1554      16.736  22.670  26.934  1.00  0.00      B    H  
ATOM   4681  O   HOH B1555      32.323  35.141  10.936  1.00  0.00      B    O  
ATOM   4682  H1  HOH B1555      33.261  35.462  11.059  1.00  0.00      B    H  
ATOM   4683  H2  HOH B1555      31.812  35.782  11.504  1.00  0.00      B    H  
ATOM   4684  O   HOH B1556      18.238  29.836   8.515  1.00  0.00      B    O  
ATOM   4685  H1  HOH B1556      18.716  29.566   9.465  1.00  0.00      B    H  
ATOM   4686  H2  HOH B1556      17.990  28.969   8.038  1.00  0.00      B    H  
ATOM   4687  O   HOH B1557      35.312  22.571  36.401  1.00  0.00      B    O  
ATOM   4688  H1  HOH B1557      36.130  22.844  35.946  1.00  0.00      B    H  
ATOM   4689  H2  HOH B1557      35.513  21.712  36.993  1.00  0.00      B    H  
ATOM   4690  O   HOH B1558      26.709   9.727   0.987  1.00  0.00      B    O  
ATOM   4691  H1  HOH B1558      27.511   9.184   0.719  1.00  0.00      B    H  
ATOM   4692  H2  HOH B1558      26.375   9.311   1.863  1.00  0.00      B    H  
ATOM   4693  O   HOH B1559      33.463  28.905  11.547  1.00  0.00      B    O  
ATOM   4694  H1  HOH B1559      33.076  27.961  11.689  1.00  0.00      B    H  
ATOM   4695  H2  HOH B1559      32.618  29.540  11.473  1.00  0.00      B    H  
ATOM   4696  O   HOH B1560      30.643   7.666  19.328  1.00  0.00      B    O  
ATOM   4697  H1  HOH B1560      30.781   7.455  18.345  1.00  0.00      B    H  
ATOM   4698  H2  HOH B1560      31.136   8.516  19.503  1.00  0.00      B    H  
ATOM   4699  O   HOH B1561      25.691  31.716  29.822  1.00  0.00      B    O  
ATOM   4700  H1  HOH B1561      26.669  31.721  30.068  1.00  0.00      B    H  
ATOM   4701  H2  HOH B1561      25.621  31.786  28.811  1.00  0.00      B    H  
ATOM   4702  O   HOH B1562       6.832  33.905  33.318  1.00  0.00      B    O  
ATOM   4703  H1  HOH B1562       7.106  34.354  32.420  1.00  0.00      B    H  
ATOM   4704  H2  HOH B1562       5.870  33.491  33.186  1.00  0.00      B    H  
ATOM   4705  O   HOH B1563      27.516  30.983  24.858  1.00  0.00      B    O  
ATOM   4706  H1  HOH B1563      26.957  30.565  25.628  1.00  0.00      B    H  
ATOM   4707  H2  HOH B1563      28.049  30.257  24.388  1.00  0.00      B    H  
ATOM   4708  O   HOH B1564      32.427  31.305  17.432  1.00  0.00      B    O  
ATOM   4709  H1  HOH B1564      32.193  30.308  17.571  1.00  0.00      B    H  
ATOM   4710  H2  HOH B1564      32.980  31.402  16.621  1.00  0.00      B    H  
ATOM   4711  O   HOH B1565      35.547   7.314  24.498  1.00  0.00      B    O  
ATOM   4712  H1  HOH B1565      35.646   6.542  25.185  1.00  0.00      B    H  
ATOM   4713  H2  HOH B1565      35.878   8.160  24.887  1.00  0.00      B    H  
ATOM   4714  O   HOH B1566      22.283  21.368  21.720  1.00  0.00      B    O  
ATOM   4715  H1  HOH B1566      22.058  21.908  20.878  1.00  0.00      B    H  
ATOM   4716  H2  HOH B1566      22.505  20.419  21.455  1.00  0.00      B    H  
ATOM   4717  O   HOH B1567      34.396  21.197  34.053  1.00  0.00      B    O  
ATOM   4718  H1  HOH B1567      34.966  21.294  34.852  1.00  0.00      B    H  
ATOM   4719  H2  HOH B1567      33.941  22.114  33.856  1.00  0.00      B    H  
ATOM   4720  O   HOH B1568       9.397   0.733   2.310  1.00  0.00      B    O  
ATOM   4721  H1  HOH B1568       8.860   0.346   3.041  1.00  0.00      B    H  
ATOM   4722  H2  HOH B1568       9.472   1.729   2.458  1.00  0.00      B    H  
ATOM   4723  O   HOH B1569      31.105  18.942  16.563  1.00  0.00      B    O  
ATOM   4724  H1  HOH B1569      31.854  19.546  16.341  1.00  0.00      B    H  
ATOM   4725  H2  HOH B1569      31.279  18.677  17.494  1.00  0.00      B    H  
ATOM   4726  O   HOH B1570      35.574  25.688   1.016  1.00  0.00      B    O  
ATOM   4727  H1  HOH B1570      35.954  26.553   1.423  1.00  0.00      B    H  
ATOM   4728  H2  HOH B1570      34.757  25.396   1.530  1.00  0.00      B    H  
ATOM   4729  O   HOH B1571      25.307  27.140   9.134  1.00  0.00      B    O  
ATOM   4730  H1  HOH B1571      24.479  26.644   9.376  1.00  0.00      B    H  
ATOM   4731  H2  HOH B1571      25.784  26.502   8.538  1.00  0.00      B    H  
ATOM   4732  O   HOH B1572       8.920  38.081  12.480  1.00  0.00      B    O  
ATOM   4733  H1  HOH B1572       9.132  37.535  11.665  1.00  0.00      B    H  
ATOM   4734  H2  HOH B1572       9.775  38.542  12.742  1.00  0.00      B    H  
ATOM   4735  O   HOH B1573      28.533   8.816  12.068  1.00  0.00      B    O  
ATOM   4736  H1  HOH B1573      28.698   9.815  12.069  1.00  0.00      B    H  
ATOM   4737  H2  HOH B1573      28.781   8.474  11.187  1.00  0.00      B    H  
ATOM   4738  O   HOH B1574      16.880  11.374  27.878  1.00  0.00      B    O  
ATOM   4739  H1  HOH B1574      15.991  10.926  28.213  1.00  0.00      B    H  
ATOM   4740  H2  HOH B1574      16.995  10.996  26.958  1.00  0.00      B    H  
ATOM   4741  O   HOH B1575      14.467  31.512  23.200  1.00  0.00      B    O  
ATOM   4742  H1  HOH B1575      14.460  31.121  22.277  1.00  0.00      B    H  
ATOM   4743  H2  HOH B1575      15.249  32.122  23.217  1.00  0.00      B    H  
ATOM   4744  O   HOH B1576      26.412  36.658   8.408  1.00  0.00      B    O  
ATOM   4745  H1  HOH B1576      26.258  35.794   8.895  1.00  0.00      B    H  
ATOM   4746  H2  HOH B1576      26.841  36.479   7.485  1.00  0.00      B    H  
ATOM   4747  O   HOH B1577      28.582  14.541  33.797  1.00  0.00      B    O  
ATOM   4748  H1  HOH B1577      28.398  15.249  34.515  1.00  0.00      B    H  
ATOM   4749  H2  HOH B1577      27.818  14.627  33.152  1.00  0.00      B    H  
ATOM   4750  O   HOH B1578      29.752  13.867   8.401  1.00  0.00      B    O  
ATOM   4751  H1  HOH B1578      29.919  14.767   8.018  1.00  0.00      B    H  
ATOM   4752  H2  HOH B1578      28.917  13.506   7.941  1.00  0.00      B    H  
ATOM   4753  O   HOH B1579       9.247  28.738  14.124  1.00  0.00      B    O  
ATOM   4754  H1  HOH B1579      10.011  28.940  13.519  1.00  0.00      B    H  
ATOM   4755  H2  HOH B1579       9.049  27.782  13.916  1.00  0.00      B    H  
ATOM   4756  O   HOH B1580       0.873  18.245  16.939  1.00  0.00      B    O  
ATOM   4757  H1  HOH B1580       0.885  17.597  17.681  1.00  0.00      B    H  
ATOM   4758  H2  HOH B1580       1.201  17.754  16.148  1.00  0.00      B    H  
ATOM   4759  O   HOH B1581      21.497  11.135   0.947  1.00  0.00      B    O  
ATOM   4760  H1  HOH B1581      22.092  11.381   1.760  1.00  0.00      B    H  
ATOM   4761  H2  HOH B1581      20.570  10.946   1.291  1.00  0.00      B    H  
ATOM   4762  O   HOH B1582      14.693  14.588   1.836  1.00  0.00      B    O  
ATOM   4763  H1  HOH B1582      15.320  14.668   2.635  1.00  0.00      B    H  
ATOM   4764  H2  HOH B1582      14.116  15.435   1.849  1.00  0.00      B    H  
ATOM   4765  O   HOH B1583      24.409   1.668  19.758  1.00  0.00      B    O  
ATOM   4766  H1  HOH B1583      23.678   0.976  19.794  1.00  0.00      B    H  
ATOM   4767  H2  HOH B1583      24.731   1.726  18.832  1.00  0.00      B    H  
ATOM   4768  O   HOH B1584       0.690  24.902  19.973  1.00  0.00      B    O  
ATOM   4769  H1  HOH B1584       0.644  23.943  19.725  1.00  0.00      B    H  
ATOM   4770  H2  HOH B1584       0.432  24.967  20.978  1.00  0.00      B    H  
ATOM   4771  O   HOH B1585      23.932  36.317   5.163  1.00  0.00      B    O  
ATOM   4772  H1  HOH B1585      23.763  36.213   6.219  1.00  0.00      B    H  
ATOM   4773  H2  HOH B1585      23.195  36.974   4.866  1.00  0.00      B    H  
ATOM   4774  O   HOH B1586      18.038  35.849  32.648  1.00  0.00      B    O  
ATOM   4775  H1  HOH B1586      17.998  36.859  32.610  1.00  0.00      B    H  
ATOM   4776  H2  HOH B1586      18.750  35.619  31.960  1.00  0.00      B    H  
ATOM   4777  O   HOH B1587       0.767  22.267  32.739  1.00  0.00      B    O  
ATOM   4778  H1  HOH B1587       0.563  23.194  33.126  1.00  0.00      B    H  
ATOM   4779  H2  HOH B1587       1.524  21.913  33.290  1.00  0.00      B    H  
ATOM   4780  O   HOH B1588      25.678  20.651  11.921  1.00  0.00      B    O  
ATOM   4781  H1  HOH B1588      24.915  21.298  11.660  1.00  0.00      B    H  
ATOM   4782  H2  HOH B1588      25.298  19.741  11.733  1.00  0.00      B    H  
ATOM   4783  O   HOH B1589      13.688  20.946   6.983  1.00  0.00      B    O  
ATOM   4784  H1  HOH B1589      12.860  20.811   6.437  1.00  0.00      B    H  
ATOM   4785  H2  HOH B1589      13.607  20.379   7.796  1.00  0.00      B    H  
ATOM   4786  O   HOH B1590      39.050  19.955  31.841  1.00  0.00      B    O  
ATOM   4787  H1  HOH B1590      39.564  20.855  32.086  1.00  0.00      B    H  
ATOM   4788  H2  HOH B1590      38.041  20.048  32.042  1.00  0.00      B    H  
ATOM   4789  O   HOH B1591       7.501  11.332   9.529  1.00  0.00      B    O  
ATOM   4790  H1  HOH B1591       7.014  11.887   8.765  1.00  0.00      B    H  
ATOM   4791  H2  HOH B1591       7.918  11.928  10.194  1.00  0.00      B    H  
ATOM   4792  O   HOH B1592      24.388  11.858  29.217  1.00  0.00      B    O  
ATOM   4793  H1  HOH B1592      23.647  11.864  28.531  1.00  0.00      B    H  
ATOM   4794  H2  HOH B1592      24.595  10.914  29.416  1.00  0.00      B    H  
ATOM   4795  O   HOH B1593      30.979  30.659  27.070  1.00  0.00      B    O  
ATOM   4796  H1  HOH B1593      30.532  31.360  26.524  1.00  0.00      B    H  
ATOM   4797  H2  HOH B1593      31.302  29.986  26.353  1.00  0.00      B    H  
ATOM   4798  O   HOH B1594       3.580  22.561   0.463  1.00  0.00      B    O  
ATOM   4799  H1  HOH B1594       4.422  22.658  -0.073  1.00  0.00      B    H  
ATOM   4800  H2  HOH B1594       3.028  23.414   0.424  1.00  0.00      B    H  
ATOM   4801  O   HOH B1595      20.669  24.835  28.061  1.00  0.00      B    O  
ATOM   4802  H1  HOH B1595      19.693  24.617  28.367  1.00  0.00      B    H  
ATOM   4803  H2  HOH B1595      20.659  25.135  27.065  1.00  0.00      B    H  
ATOM   4804  O   HOH B1596      33.193  10.559  32.473  1.00  0.00      B    O  
ATOM   4805  H1  HOH B1596      32.608  10.332  33.229  1.00  0.00      B    H  
ATOM   4806  H2  HOH B1596      33.454  11.528  32.545  1.00  0.00      B    H  
ATOM   4807  O   HOH B1597      30.581  35.892  32.466  1.00  0.00      B    O  
ATOM   4808  H1  HOH B1597      31.222  36.321  31.812  1.00  0.00      B    H  
ATOM   4809  H2  HOH B1597      30.686  34.860  32.395  1.00  0.00      B    H  
ATOM   4810  O   HOH B1598      17.204  25.410  32.184  1.00  0.00      B    O  
ATOM   4811  H1  HOH B1598      16.585  25.670  32.923  1.00  0.00      B    H  
ATOM   4812  H2  HOH B1598      17.780  24.685  32.539  1.00  0.00      B    H  
ATOM   4813  O   HOH B1599      19.643  11.284  36.838  1.00  0.00      B    O  
ATOM   4814  H1  HOH B1599      20.247  10.557  36.452  1.00  0.00      B    H  
ATOM   4815  H2  HOH B1599      19.885  11.473  37.788  1.00  0.00      B    H  
ATOM   4816  O   HOH B1600      -0.182  29.412  16.152  1.00  0.00      B    O  
ATOM   4817  H1  HOH B1600       0.651  29.629  16.670  1.00  0.00      B    H  
ATOM   4818  H2  HOH B1600      -0.037  29.630  15.188  1.00  0.00      B    H  
ATOM   4819  O   HOH B1601      18.860  29.090  11.033  1.00  0.00      B    O  
ATOM   4820  H1  HOH B1601      18.501  29.832  11.678  1.00  0.00      B    H  
ATOM   4821  H2  HOH B1601      18.800  28.193  11.503  1.00  0.00      B    H  
ATOM   4822  O   HOH B1602      30.221  34.432   4.615  1.00  0.00      B    O  
ATOM   4823  H1  HOH B1602      29.482  34.432   3.911  1.00  0.00      B    H  
ATOM   4824  H2  HOH B1602      30.381  35.379   5.009  1.00  0.00      B    H  
ATOM   4825  O   HOH B1603      11.867  17.584   9.182  1.00  0.00      B    O  
ATOM   4826  H1  HOH B1603      12.085  16.596   9.162  1.00  0.00      B    H  
ATOM   4827  H2  HOH B1603      11.572  17.788   8.258  1.00  0.00      B    H  
ATOM   4828  O   HOH B1604      28.064   2.050   2.540  1.00  0.00      B    O  
ATOM   4829  H1  HOH B1604      28.755   2.585   1.993  1.00  0.00      B    H  
ATOM   4830  H2  HOH B1604      28.481   1.907   3.457  1.00  0.00      B    H  
ATOM   4831  O   HOH B1605      37.467  14.245   4.580  1.00  0.00      B    O  
ATOM   4832  H1  HOH B1605      36.826  14.265   5.389  1.00  0.00      B    H  
ATOM   4833  H2  HOH B1605      38.191  13.634   4.855  1.00  0.00      B    H  
ATOM   4834  O   HOH B1606       2.634  25.822   2.283  1.00  0.00      B    O  
ATOM   4835  H1  HOH B1606       2.345  25.386   1.431  1.00  0.00      B    H  
ATOM   4836  H2  HOH B1606       2.767  25.131   3.009  1.00  0.00      B    H  
ATOM   4837  O   HOH B1607      28.416   4.858   9.819  1.00  0.00      B    O  
ATOM   4838  H1  HOH B1607      27.873   4.066  10.196  1.00  0.00      B    H  
ATOM   4839  H2  HOH B1607      29.254   4.460   9.398  1.00  0.00      B    H  
ATOM   4840  O   HOH B1608      20.772  10.190  10.561  1.00  0.00      B    O  
ATOM   4841  H1  HOH B1608      19.858   9.771  10.641  1.00  0.00      B    H  
ATOM   4842  H2  HOH B1608      21.069  10.313  11.519  1.00  0.00      B    H  
ATOM   4843  O   HOH B1609      21.025   4.310   8.520  1.00  0.00      B    O  
ATOM   4844  H1  HOH B1609      20.664   4.839   9.292  1.00  0.00      B    H  
ATOM   4845  H2  HOH B1609      22.017   4.516   8.401  1.00  0.00      B    H  
ATOM   4846  O   HOH B1610      21.093  35.924   2.865  1.00  0.00      B    O  
ATOM   4847  H1  HOH B1610      21.788  36.269   2.218  1.00  0.00      B    H  
ATOM   4848  H2  HOH B1610      21.628  35.245   3.423  1.00  0.00      B    H  
ATOM   4849  O   HOH B1611      29.676  30.577  32.895  1.00  0.00      B    O  
ATOM   4850  H1  HOH B1611      30.422  29.913  33.107  1.00  0.00      B    H  
ATOM   4851  H2  HOH B1611      28.841  30.088  32.716  1.00  0.00      B    H  
ATOM   4852  O   HOH B1612       9.035  31.658   1.659  1.00  0.00      B    O  
ATOM   4853  H1  HOH B1612       8.857  32.451   2.337  1.00  0.00      B    H  
ATOM   4854  H2  HOH B1612       9.979  31.737   1.366  1.00  0.00      B    H  
ATOM   4855  O   HOH B1613       3.045  18.111  36.261  1.00  0.00      B    O  
ATOM   4856  H1  HOH B1613       2.664  17.554  37.005  1.00  0.00      B    H  
ATOM   4857  H2  HOH B1613       2.441  17.995  35.504  1.00  0.00      B    H  
ATOM   4858  O   HOH B1614      23.740  13.727  21.163  1.00  0.00      B    O  
ATOM   4859  H1  HOH B1614      24.073  14.580  21.513  1.00  0.00      B    H  
ATOM   4860  H2  HOH B1614      24.539  13.061  21.149  1.00  0.00      B    H  
ATOM   4861  O   HOH B1615       6.982  13.517   4.947  1.00  0.00      B    O  
ATOM   4862  H1  HOH B1615       7.138  12.564   4.748  1.00  0.00      B    H  
ATOM   4863  H2  HOH B1615       7.826  14.088   4.726  1.00  0.00      B    H  
ATOM   4864  O   HOH B1616      22.342  36.157  25.504  1.00  0.00      B    O  
ATOM   4865  H1  HOH B1616      22.052  36.908  26.092  1.00  0.00      B    H  
ATOM   4866  H2  HOH B1616      23.156  35.682  25.914  1.00  0.00      B    H  
ATOM   4867  O   HOH B1617      30.790  19.172  34.390  1.00  0.00      B    O  
ATOM   4868  H1  HOH B1617      30.441  20.096  34.629  1.00  0.00      B    H  
ATOM   4869  H2  HOH B1617      31.736  19.341  33.991  1.00  0.00      B    H  
ATOM   4870  O   HOH B1618       3.596  15.448   7.106  1.00  0.00      B    O  
ATOM   4871  H1  HOH B1618       3.890  14.936   6.274  1.00  0.00      B    H  
ATOM   4872  H2  HOH B1618       2.682  15.105   7.328  1.00  0.00      B    H  
ATOM   4873  O   HOH B1619       7.018  35.708   0.782  1.00  0.00      B    O  
ATOM   4874  H1  HOH B1619       6.867  36.749   0.597  1.00  0.00      B    H  
ATOM   4875  H2  HOH B1619       7.992  35.528   0.795  1.00  0.00      B    H  
ATOM   4876  O   HOH B1620       4.794  10.790   1.024  1.00  0.00      B    O  
ATOM   4877  H1  HOH B1620       4.203  11.619   0.827  1.00  0.00      B    H  
ATOM   4878  H2  HOH B1620       4.207  10.149   1.493  1.00  0.00      B    H  
ATOM   4879  O   HOH B1621      24.886  29.432  12.170  1.00  0.00      B    O  
ATOM   4880  H1  HOH B1621      25.737  29.086  11.703  1.00  0.00      B    H  
ATOM   4881  H2  HOH B1621      25.252  29.738  13.020  1.00  0.00      B    H  
ATOM   4882  O   HOH B1622      18.888  19.052   5.381  1.00  0.00      B    O  
ATOM   4883  H1  HOH B1622      19.786  19.258   4.910  1.00  0.00      B    H  
ATOM   4884  H2  HOH B1622      18.342  18.348   4.811  1.00  0.00      B    H  
ATOM   4885  O   HOH B1623      37.504   3.371   9.878  1.00  0.00      B    O  
ATOM   4886  H1  HOH B1623      37.357   4.018  10.660  1.00  0.00      B    H  
ATOM   4887  H2  HOH B1623      36.602   3.110   9.484  1.00  0.00      B    H  
ATOM   4888  O   HOH B1624       1.270  29.107   5.375  1.00  0.00      B    O  
ATOM   4889  H1  HOH B1624       1.299  28.255   5.957  1.00  0.00      B    H  
ATOM   4890  H2  HOH B1624       1.196  29.937   5.921  1.00  0.00      B    H  
ATOM   4891  O   HOH B1625      34.320  27.311  18.486  1.00  0.00      B    O  
ATOM   4892  H1  HOH B1625      34.209  27.624  17.537  1.00  0.00      B    H  
ATOM   4893  H2  HOH B1625      33.595  27.767  19.016  1.00  0.00      B    H  
ATOM   4894  O   HOH B1626      11.705   7.562  13.348  1.00  0.00      B    O  
ATOM   4895  H1  HOH B1626      11.387   7.230  12.474  1.00  0.00      B    H  
ATOM   4896  H2  HOH B1626      11.443   6.904  14.086  1.00  0.00      B    H  
ATOM   4897  O   HOH B1627      27.552   0.328   7.372  1.00  0.00      B    O  
ATOM   4898  H1  HOH B1627      27.211  -0.626   7.389  1.00  0.00      B    H  
ATOM   4899  H2  HOH B1627      26.809   0.956   7.402  1.00  0.00      B    H  
ATOM   4900  O   HOH B1628      11.754  28.118   0.290  1.00  0.00      B    O  
ATOM   4901  H1  HOH B1628      12.544  28.457   0.856  1.00  0.00      B    H  
ATOM   4902  H2  HOH B1628      11.993  27.230  -0.078  1.00  0.00      B    H  
ATOM   4903  O   HOH B1629      23.694  34.319  21.055  1.00  0.00      B    O  
ATOM   4904  H1  HOH B1629      22.783  33.990  21.358  1.00  0.00      B    H  
ATOM   4905  H2  HOH B1629      23.940  35.045  21.690  1.00  0.00      B    H  
ATOM   4906  O   HOH B1630      25.968  22.429  21.784  1.00  0.00      B    O  
ATOM   4907  H1  HOH B1630      25.170  22.951  22.194  1.00  0.00      B    H  
ATOM   4908  H2  HOH B1630      26.766  23.101  21.645  1.00  0.00      B    H  
ATOM   4909  O   HOH B1631      27.162   1.862  38.497  1.00  0.00      B    O  
ATOM   4910  H1  HOH B1631      26.224   1.953  38.951  1.00  0.00      B    H  
ATOM   4911  H2  HOH B1631      27.070   2.214  37.539  1.00  0.00      B    H  
ATOM   4912  O   HOH B1632       3.459   2.830  35.439  1.00  0.00      B    O  
ATOM   4913  H1  HOH B1632       3.071   3.222  34.587  1.00  0.00      B    H  
ATOM   4914  H2  HOH B1632       4.287   2.296  35.267  1.00  0.00      B    H  
ATOM   4915  O   HOH B1633      14.078   0.507   7.142  1.00  0.00      B    O  
ATOM   4916  H1  HOH B1633      13.764   0.799   6.243  1.00  0.00      B    H  
ATOM   4917  H2  HOH B1633      13.305   0.096   7.607  1.00  0.00      B    H  
ATOM   4918  O   HOH B1634       3.296   8.867   2.496  1.00  0.00      B    O  
ATOM   4919  H1  HOH B1634       2.409   8.624   3.025  1.00  0.00      B    H  
ATOM   4920  H2  HOH B1634       3.137   8.574   1.539  1.00  0.00      B    H  
ATOM   4921  O   HOH B1635      14.612   9.984  10.692  1.00  0.00      B    O  
ATOM   4922  H1  HOH B1635      14.578   9.229  11.438  1.00  0.00      B    H  
ATOM   4923  H2  HOH B1635      14.207   9.522   9.859  1.00  0.00      B    H  
ATOM   4924  O   HOH B1636      38.435  10.835  23.888  1.00  0.00      B    O  
ATOM   4925  H1  HOH B1636      38.698  10.078  23.257  1.00  0.00      B    H  
ATOM   4926  H2  HOH B1636      37.591  10.495  24.326  1.00  0.00      B    H  
ATOM   4927  O   HOH B1637      15.068   3.940   6.176  1.00  0.00      B    O  
ATOM   4928  H1  HOH B1637      15.325   4.908   5.992  1.00  0.00      B    H  
ATOM   4929  H2  HOH B1637      15.954   3.444   6.174  1.00  0.00      B    H  
ATOM   4930  O   HOH B1638       2.766  27.107  13.481  1.00  0.00      B    O  
ATOM   4931  H1  HOH B1638       2.292  26.532  14.121  1.00  0.00      B    H  
ATOM   4932  H2  HOH B1638       3.476  26.532  13.063  1.00  0.00      B    H  
ATOM   4933  O   HOH B1639       9.433   3.779   2.540  1.00  0.00      B    O  
ATOM   4934  H1  HOH B1639       9.852   3.971   3.438  1.00  0.00      B    H  
ATOM   4935  H2  HOH B1639      10.144   4.044   1.860  1.00  0.00      B    H  
ATOM   4936  O   HOH B1640      25.630   2.627  29.869  1.00  0.00      B    O
[truncated: 87,647 more chars]
