# Supplementary material for: ECE vs DISP Mechanisms in Anodic Electrolysis of Benzyl Alcohols: Computational Prediction of Microscopic Rate Constants
Source: J Phys Chem C Nanomater Interfaces. 2025 Aug 28;129(36):16076–96. doi: 10.1021/acs.jpcc.5c04347 (PMC12434723; doi:10.1021/acs.jpcc.5c04347)
Supplement: Supplementary file 2 [file jp5c04347_si_002.zip › example_simulation_inputs/QMMM_simulation_bulk_H2O_base_OAc/start_02_-1.940_coords.pdb]

TITLE     MDANALYSIS FRAME 0: Created by PDBWriter
CRYST1   39.149   39.149   39.149  90.00  90.00  90.00 P 1           1
ATOM      1  C00 2ag A   1      15.577  19.658  23.102  1.00  0.00      A    C  
ATOM      2  O01 2ag A   1      15.625  20.195  21.757  1.00  0.00      A    O  
ATOM      3  C02 2ag A   1      14.704  21.281  21.595  1.00  0.00      A    C  
ATOM      4  C03 2ag A   1      14.888  22.399  22.376  1.00  0.00      A    C  
ATOM      5  C04 2ag A   1      14.150  23.506  22.062  1.00  0.00      A    C  
ATOM      6  C05 2ag A   1      13.225  23.479  21.027  1.00  0.00      A    C  
ATOM      7  C06 2ag A   1      12.400  24.729  20.808  1.00  0.00      A    C  
ATOM      8  O07 2ag A   1      11.830  24.855  19.509  1.00  0.00      A    O  
ATOM      9  C08 2ag A   1      13.040  22.311  20.244  1.00  0.00      A    C  
ATOM     10  C09 2ag A   1      13.729  21.160  20.580  1.00  0.00      A    C  
ATOM     11  H0A 2ag A   1      16.172  18.691  23.232  1.00  0.00      A    H  
ATOM     12  H0B 2ag A   1      15.888  20.310  23.914  1.00  0.00      A    H  
ATOM     13  H0C 2ag A   1      14.508  19.405  23.327  1.00  0.00      A    H  
ATOM     14  H0D 2ag A   1      15.543  22.346  23.244  1.00  0.00      A    H  
ATOM     15  H0E 2ag A   1      14.162  24.415  22.569  1.00  0.00      A    H  
ATOM     16  H0F 2ag A   1      12.955  25.620  21.150  1.00  0.00      A    H  
ATOM     17  H0G 2ag A   1      11.563  24.667  21.555  1.00  0.00      A    H  
ATOM     18  H0H 2ag A   1      11.283  25.591  19.559  1.00  0.00      A    H  
ATOM     19  H0I 2ag A   1      12.253  22.350  19.493  1.00  0.00      A    H  
ATOM     20  H0J 2ag A   1      13.686  20.254  20.026  1.00  0.00      A    H  
ATOM     21  C00 ACA B   2       8.852  26.445  20.597  1.00  0.00      B    C  
ATOM     22  C01 ACA B   2       7.733  27.392  20.475  1.00  0.00      B    C  
ATOM     23  O02 ACA B   2      10.047  26.766  20.497  1.00  0.00      B    O  
ATOM     24  O03 ACA B   2       8.762  25.208  20.749  1.00  0.00      B    O  
ATOM     25  H04 ACA B   2       7.103  27.217  19.551  1.00  0.00      B    H  
ATOM     26  H05 ACA B   2       8.130  28.394  20.305  1.00  0.00      B    H  
ATOM     27  H06 ACA B   2       7.002  27.284  21.318  1.00  0.00      B    H  
ATOM     28  O   HOH B   1       9.516  23.482  13.909  1.00  0.00      B    O  
ATOM     29  H1  HOH B   1       9.803  23.429  14.840  1.00  0.00      B    H  
ATOM     30  H2  HOH B   1       9.413  22.499  13.626  1.00  0.00      B    H  
ATOM     31  O   HOH B   2       9.486  32.180  20.097  1.00  0.00      B    O  
ATOM     32  H1  HOH B   2       9.510  31.453  20.831  1.00  0.00      B    H  
ATOM     33  H2  HOH B   2      10.208  31.991  19.420  1.00  0.00      B    H  
ATOM     34  O   HOH B   4       8.112  25.793  12.891  1.00  0.00      B    O  
ATOM     35  H1  HOH B   4       8.393  25.640  11.863  1.00  0.00      B    H  
ATOM     36  H2  HOH B   4       8.670  25.103  13.373  1.00  0.00      B    H  
ATOM     37  O   HOH B   5      16.671  21.242  26.475  1.00  0.00      B    O  
ATOM     38  H1  HOH B   5      17.270  21.665  27.210  1.00  0.00      B    H  
ATOM     39  H2  HOH B   5      16.946  20.257  26.416  1.00  0.00      B    H  
ATOM     40  O   HOH B   7      15.916  22.169  16.346  1.00  0.00      B    O  
ATOM     41  H1  HOH B   7      16.778  21.729  16.773  1.00  0.00      B    H  
ATOM     42  H2  HOH B   7      15.204  21.419  16.176  1.00  0.00      B    H  
ATOM     43  O   HOH B   8       3.904  22.474  18.211  1.00  0.00      B    O  
ATOM     44  H1  HOH B   8       4.321  21.716  17.701  1.00  0.00      B    H  
ATOM     45  H2  HOH B   8       4.417  22.604  19.084  1.00  0.00      B    H  
ATOM     46  O   HOH B   9      12.369  22.289  14.711  1.00  0.00      B    O  
ATOM     47  H1  HOH B   9      13.039  21.565  14.952  1.00  0.00      B    H  
ATOM     48  H2  HOH B   9      12.319  22.968  15.437  1.00  0.00      B    H  
ATOM     49  O   HOH B  10      14.424  16.115  10.009  1.00  0.00      B    O  
ATOM     50  H1  HOH B  10      15.129  15.571  10.486  1.00  0.00      B    H  
ATOM     51  H2  HOH B  10      13.717  16.455  10.684  1.00  0.00      B    H  
ATOM     52  O   HOH B  11       9.918  23.213  16.741  1.00  0.00      B    O  
ATOM     53  H1  HOH B  11      10.805  23.497  17.055  1.00  0.00      B    H  
ATOM     54  H2  HOH B  11       9.652  22.338  17.233  1.00  0.00      B    H  
ATOM     55  O   HOH B  12      17.203  18.984  14.658  1.00  0.00      B    O  
ATOM     56  H1  HOH B  12      16.529  18.198  14.661  1.00  0.00      B    H  
ATOM     57  H2  HOH B  12      17.234  19.456  15.493  1.00  0.00      B    H  
ATOM     58  O   HOH B  13      38.661  17.581  32.452  1.00  0.00      B    O  
ATOM     59  H1  HOH B  13      38.361  17.072  31.607  1.00  0.00      B    H  
ATOM     60  H2  HOH B  13      38.519  18.549  32.126  1.00  0.00      B    H  
ATOM     61  O   HOH B  14      30.206   4.274  24.461  1.00  0.00      B    O  
ATOM     62  H1  HOH B  14      31.073   3.858  24.195  1.00  0.00      B    H  
ATOM     63  H2  HOH B  14      30.305   4.691  25.366  1.00  0.00      B    H  
ATOM     64  O   HOH B  15      19.662  13.317  14.689  1.00  0.00      B    O  
ATOM     65  H1  HOH B  15      19.999  12.841  13.883  1.00  0.00      B    H  
ATOM     66  H2  HOH B  15      19.224  12.707  15.320  1.00  0.00      B    H  
ATOM     67  O   HOH B  16      33.716  16.376  19.858  1.00  0.00      B    O  
ATOM     68  H1  HOH B  16      32.962  15.831  19.493  1.00  0.00      B    H  
ATOM     69  H2  HOH B  16      34.482  15.731  20.018  1.00  0.00      B    H  
ATOM     70  O   HOH B  17       6.873  21.643  19.919  1.00  0.00      B    O  
ATOM     71  H1  HOH B  17       7.160  22.048  19.045  1.00  0.00      B    H  
ATOM     72  H2  HOH B  17       7.699  21.591  20.472  1.00  0.00      B    H  
ATOM     73  O   HOH B  18      13.632   2.875  14.050  1.00  0.00      B    O  
ATOM     74  H1  HOH B  18      13.244   1.924  14.035  1.00  0.00      B    H  
ATOM     75  H2  HOH B  18      14.348   2.774  14.738  1.00  0.00      B    H  
ATOM     76  O   HOH B  19      16.890  37.351  29.611  1.00  0.00      B    O  
ATOM     77  H1  HOH B  19      16.982  38.121  28.890  1.00  0.00      B    H  
ATOM     78  H2  HOH B  19      16.004  36.884  29.422  1.00  0.00      B    H  
ATOM     79  O   HOH B  20       4.967  30.773  15.520  1.00  0.00      B    O  
ATOM     80  H1  HOH B  20       4.376  31.628  15.513  1.00  0.00      B    H  
ATOM     81  H2  HOH B  20       4.622  30.093  14.866  1.00  0.00      B    H  
ATOM     82  O   HOH B  21      12.920  27.935  32.498  1.00  0.00      B    O  
ATOM     83  H1  HOH B  21      12.577  27.249  33.169  1.00  0.00      B    H  
ATOM     84  H2  HOH B  21      13.936  27.717  32.517  1.00  0.00      B    H  
ATOM     85  O   HOH B  22      21.446   2.257   1.757  1.00  0.00      B    O  
ATOM     86  H1  HOH B  22      22.201   2.121   2.385  1.00  0.00      B    H  
ATOM     87  H2  HOH B  22      21.871   2.478   0.844  1.00  0.00      B    H  
ATOM     88  O   HOH B  23      21.325  28.383  31.454  1.00  0.00      B    O  
ATOM     89  H1  HOH B  23      21.827  28.842  30.710  1.00  0.00      B    H  
ATOM     90  H2  HOH B  23      21.309  29.092  32.202  1.00  0.00      B    H  
ATOM     91  O   HOH B  24      37.140  16.115  26.676  1.00  0.00      B    O  
ATOM     92  H1  HOH B  24      36.776  15.485  27.403  1.00  0.00      B    H  
ATOM     93  H2  HOH B  24      37.015  15.581  25.779  1.00  0.00      B    H  
ATOM     94  O   HOH B  25       9.487  17.916  23.390  1.00  0.00      B    O  
ATOM     95  H1  HOH B  25      10.482  18.182  23.356  1.00  0.00      B    H  
ATOM     96  H2  HOH B  25       9.464  16.903  23.480  1.00  0.00      B    H  
ATOM     97  O   HOH B  26      11.689   4.905  14.446  1.00  0.00      B    O  
ATOM     98  H1  HOH B  26      12.242   4.110  14.154  1.00  0.00      B    H  
ATOM     99  H2  HOH B  26      12.307   5.698  14.627  1.00  0.00      B    H  
ATOM    100  O   HOH B  27       2.591   3.915  17.132  1.00  0.00      B    O  
ATOM    101  H1  HOH B  27       2.156   4.004  16.248  1.00  0.00      B    H  
ATOM    102  H2  HOH B  27       3.512   3.504  17.056  1.00  0.00      B    H  
ATOM    103  O   HOH B  28      26.045  20.538  27.310  1.00  0.00      B    O  
ATOM    104  H1  HOH B  28      26.836  20.174  27.816  1.00  0.00      B    H  
ATOM    105  H2  HOH B  28      25.902  21.490  27.663  1.00  0.00      B    H  
ATOM    106  O   HOH B  29      28.601  32.400  31.202  1.00  0.00      B    O  
ATOM    107  H1  HOH B  29      29.297  32.570  31.943  1.00  0.00      B    H  
ATOM    108  H2  HOH B  29      28.231  31.439  31.343  1.00  0.00      B    H  
ATOM    109  O   HOH B  30      38.311  19.978   5.850  1.00  0.00      B    O  
ATOM    110  H1  HOH B  30      37.812  19.075   5.835  1.00  0.00      B    H  
ATOM    111  H2  HOH B  30      38.007  20.587   5.099  1.00  0.00      B    H  
ATOM    112  O   HOH B  31      27.743  24.229  38.866  1.00  0.00      B    O  
ATOM    113  H1  HOH B  31      27.637  24.759  39.719  1.00  0.00      B    H  
ATOM    114  H2  HOH B  31      27.412  24.773  38.052  1.00  0.00      B    H  
ATOM    115  O   HOH B  32      35.467  36.866   7.640  1.00  0.00      B    O  
ATOM    116  H1  HOH B  32      36.474  36.717   7.759  1.00  0.00      B    H  
ATOM    117  H2  HOH B  32      35.070  37.142   8.580  1.00  0.00      B    H  
ATOM    118  O   HOH B  33       8.371  21.028   3.943  1.00  0.00      B    O  
ATOM    119  H1  HOH B  33       8.476  21.435   4.884  1.00  0.00      B    H  
ATOM    120  H2  HOH B  33       7.566  20.342   3.938  1.00  0.00      B    H  
ATOM    121  O   HOH B  34      25.324   2.595   2.204  1.00  0.00      B    O  
ATOM    122  H1  HOH B  34      25.981   1.814   1.866  1.00  0.00      B    H  
ATOM    123  H2  HOH B  34      25.606   3.513   1.854  1.00  0.00      B    H  
ATOM    124  O   HOH B  35      28.700   9.277  33.124  1.00  0.00      B    O  
ATOM    125  H1  HOH B  35      28.218   8.504  33.483  1.00  0.00      B    H  
ATOM    126  H2  HOH B  35      28.649  10.046  33.778  1.00  0.00      B    H  
ATOM    127  O   HOH B  36      19.603  15.945  21.867  1.00  0.00      B    O  
ATOM    128  H1  HOH B  36      20.088  15.238  21.380  1.00  0.00      B    H  
ATOM    129  H2  HOH B  36      20.259  16.364  22.479  1.00  0.00      B    H  
ATOM    130  O   HOH B  37      25.478  19.245  12.985  1.00  0.00      B    O  
ATOM    131  H1  HOH B  37      24.640  18.884  13.426  1.00  0.00      B    H  
ATOM    132  H2  HOH B  37      25.640  20.168  13.349  1.00  0.00      B    H  
ATOM    133  O   HOH B  38       9.391  21.802  38.784  1.00  0.00      B    O  
ATOM    134  H1  HOH B  38       9.420  21.190  39.568  1.00  0.00      B    H  
ATOM    135  H2  HOH B  38      10.106  21.466  38.146  1.00  0.00      B    H  
ATOM    136  O   HOH B  39      20.709  25.760  32.920  1.00  0.00      B    O  
ATOM    137  H1  HOH B  39      20.680  25.849  33.938  1.00  0.00      B    H  
ATOM    138  H2  HOH B  39      21.290  26.508  32.570  1.00  0.00      B    H  
ATOM    139  O   HOH B  40      30.428   0.733  21.474  1.00  0.00      B    O  
ATOM    140  H1  HOH B  40      29.491   1.000  21.236  1.00  0.00      B    H  
ATOM    141  H2  HOH B  40      30.625   1.091  22.380  1.00  0.00      B    H  
ATOM    142  O   HOH B  41      17.304  28.513  22.135  1.00  0.00      B    O  
ATOM    143  H1  HOH B  41      17.941  29.035  21.558  1.00  0.00      B    H  
ATOM    144  H2  HOH B  41      17.669  27.517  22.157  1.00  0.00      B    H  
ATOM    145  O   HOH B  42      35.233  36.391  25.170  1.00  0.00      B    O  
ATOM    146  H1  HOH B  42      35.688  36.402  24.251  1.00  0.00      B    H  
ATOM    147  H2  HOH B  42      36.026  36.500  25.771  1.00  0.00      B    H  
ATOM    148  O   HOH B  43      24.341  36.654  26.353  1.00  0.00      B    O  
ATOM    149  H1  HOH B  43      24.115  36.335  27.298  1.00  0.00      B    H  
ATOM    150  H2  HOH B  43      23.501  37.170  26.151  1.00  0.00      B    H  
ATOM    151  O   HOH B  44      26.262  34.550   7.486  1.00  0.00      B    O  
ATOM    152  H1  HOH B  44      26.621  33.913   8.245  1.00  0.00      B    H  
ATOM    153  H2  HOH B  44      25.988  35.381   7.925  1.00  0.00      B    H  
ATOM    154  O   HOH B  45       4.698  27.300  24.090  1.00  0.00      B    O  
ATOM    155  H1  HOH B  45       3.702  27.452  23.873  1.00  0.00      B    H  
ATOM    156  H2  HOH B  45       4.805  26.945  25.065  1.00  0.00      B    H  
ATOM    157  O   HOH B  46      26.539  34.355  31.178  1.00  0.00      B    O  
ATOM    158  H1  HOH B  46      27.302  33.817  30.755  1.00  0.00      B    H  
ATOM    159  H2  HOH B  46      26.140  33.786  31.922  1.00  0.00      B    H  
ATOM    160  O   HOH B  47      35.416   5.108  29.302  1.00  0.00      B    O  
ATOM    161  H1  HOH B  47      34.462   5.274  29.709  1.00  0.00      B    H  
ATOM    162  H2  HOH B  47      35.555   4.117  29.199  1.00  0.00      B    H  
ATOM    163  O   HOH B  48      22.174   0.946  19.427  1.00  0.00      B    O  
ATOM    164  H1  HOH B  48      22.552   1.768  19.873  1.00  0.00      B    H  
ATOM    165  H2  HOH B  48      22.875   0.212  19.625  1.00  0.00      B    H  
ATOM    166  O   HOH B  49      28.597  26.438  19.341  1.00  0.00      B    O  
ATOM    167  H1  HOH B  49      29.134  26.527  20.197  1.00  0.00      B    H  
ATOM    168  H2  HOH B  49      29.042  25.817  18.725  1.00  0.00      B    H  
ATOM    169  O   HOH B  50      21.723  32.915  19.378  1.00  0.00      B    O  
ATOM    170  H1  HOH B  50      21.147  33.773  19.253  1.00  0.00      B    H  
ATOM    171  H2  HOH B  50      21.357  32.238  18.725  1.00  0.00      B    H  
ATOM    172  O   HOH B  51      17.941  33.573  31.131  1.00  0.00      B    O  
ATOM    173  H1  HOH B  51      18.237  33.929  32.078  1.00  0.00      B    H  
ATOM    174  H2  HOH B  51      18.433  32.652  30.955  1.00  0.00      B    H  
ATOM    175  O   HOH B  52      19.153  29.366  15.727  1.00  0.00      B    O  
ATOM    176  H1  HOH B  52      20.007  29.111  15.245  1.00  0.00      B    H  
ATOM    177  H2  HOH B  52      18.613  28.511  15.965  1.00  0.00      B    H  
ATOM    178  O   HOH B  53      25.521   2.640   9.861  1.00  0.00      B    O  
ATOM    179  H1  HOH B  53      24.823   3.156   9.343  1.00  0.00      B    H  
ATOM    180  H2  HOH B  53      25.367   2.936  10.801  1.00  0.00      B    H  
ATOM    181  O   HOH B  54      30.871  29.803  29.385  1.00  0.00      B    O  
ATOM    182  H1  HOH B  54      30.237  29.852  28.592  1.00  0.00      B    H  
ATOM    183  H2  HOH B  54      31.528  29.024  29.244  1.00  0.00      B    H  
ATOM    184  O   HOH B  55      12.389  37.719  24.531  1.00  0.00      B    O  
ATOM    185  H1  HOH B  55      13.377  37.565  24.394  1.00  0.00      B    H  
ATOM    186  H2  HOH B  55      12.018  36.847  24.796  1.00  0.00      B    H  
ATOM    187  O   HOH B  56      35.933   0.374  18.485  1.00  0.00      B    O  
ATOM    188  H1  HOH B  56      35.515  -0.510  18.779  1.00  0.00      B    H  
ATOM    189  H2  HOH B  56      36.844   0.214  18.033  1.00  0.00      B    H  
ATOM    190  O   HOH B  57      18.715  29.922  32.353  1.00  0.00      B    O  
ATOM    191  H1  HOH B  57      17.649  29.999  32.425  1.00  0.00      B    H  
ATOM    192  H2  HOH B  57      18.967  30.352  31.454  1.00  0.00      B    H  
ATOM    193  O   HOH B  58      38.308  24.957  31.203  1.00  0.00      B    O  
ATOM    194  H1  HOH B  58      37.887  25.491  30.454  1.00  0.00      B    H  
ATOM    195  H2  HOH B  58      38.536  25.606  31.977  1.00  0.00      B    H  
ATOM    196  O   HOH B  59       5.229  35.655  18.260  1.00  0.00      B    O  
ATOM    197  H1  HOH B  59       6.244  35.447  18.069  1.00  0.00      B    H  
ATOM    198  H2  HOH B  59       4.850  34.996  18.936  1.00  0.00      B    H  
ATOM    199  O   HOH B  60      32.876   1.553  38.673  1.00  0.00      B    O  
ATOM    200  H1  HOH B  60      33.391   0.834  39.136  1.00  0.00      B    H  
ATOM    201  H2  HOH B  60      32.327   2.012  39.392  1.00  0.00      B    H  
ATOM    202  O   HOH B  61      35.126  16.714  17.411  1.00  0.00      B    O  
ATOM    203  H1  HOH B  61      34.577  16.865  18.290  1.00  0.00      B    H  
ATOM    204  H2  HOH B  61      35.492  15.740  17.427  1.00  0.00      B    H  
ATOM    205  O   HOH B  62      33.802   2.374  28.998  1.00  0.00      B    O  
ATOM    206  H1  HOH B  62      33.108   2.640  28.240  1.00  0.00      B    H  
ATOM    207  H2  HOH B  62      34.594   1.897  28.560  1.00  0.00      B    H  
ATOM    208  O   HOH B  63      26.521   0.544  16.214  1.00  0.00      B    O  
ATOM    209  H1  HOH B  63      26.839   0.890  17.077  1.00  0.00      B    H  
ATOM    210  H2  HOH B  63      25.646  -0.006  16.365  1.00  0.00      B    H  
ATOM    211  O   HOH B  64       5.151  16.256  20.051  1.00  0.00      B    O  
ATOM    212  H1  HOH B  64       5.448  15.403  20.565  1.00  0.00      B    H  
ATOM    213  H2  HOH B  64       5.837  16.874  20.386  1.00  0.00      B    H  
ATOM    214  O   HOH B  65      16.646   7.570  19.579  1.00  0.00      B    O  
ATOM    215  H1  HOH B  65      17.433   7.584  18.999  1.00  0.00      B    H  
ATOM    216  H2  HOH B  65      16.508   6.613  19.879  1.00  0.00      B    H  
ATOM    217  O   HOH B  66      16.414   5.239   2.347  1.00  0.00      B    O  
ATOM    218  H1  HOH B  66      16.310   6.124   2.714  1.00  0.00      B    H  
ATOM    219  H2  HOH B  66      16.859   4.640   3.022  1.00  0.00      B    H  
ATOM    220  O   HOH B  67      26.802  26.472   9.225  1.00  0.00      B    O  
ATOM    221  H1  HOH B  67      26.578  27.264   9.900  1.00  0.00      B    H  
ATOM    222  H2  HOH B  67      26.904  26.911   8.294  1.00  0.00      B    H  
ATOM    223  O   HOH B  68      13.968   7.559  30.500  1.00  0.00      B    O  
ATOM    224  H1  HOH B  68      13.192   6.963  30.564  1.00  0.00      B    H  
ATOM    225  H2  HOH B  68      13.928   8.207  31.300  1.00  0.00      B    H  
ATOM    226  O   HOH B  69      30.617  15.135  16.378  1.00  0.00      B    O  
ATOM    227  H1  HOH B  69      31.131  14.716  15.618  1.00  0.00      B    H  
ATOM    228  H2  HOH B  69      29.997  15.768  15.903  1.00  0.00      B    H  
ATOM    229  O   HOH B  70       7.433  28.325  35.688  1.00  0.00      B    O  
ATOM    230  H1  HOH B  70       6.657  28.855  36.065  1.00  0.00      B    H  
ATOM    231  H2  HOH B  70       7.238  27.389  35.803  1.00  0.00      B    H  
ATOM    232  O   HOH B  71      38.100  27.193  17.963  1.00  0.00      B    O  
ATOM    233  H1  HOH B  71      37.380  26.540  17.636  1.00  0.00      B    H  
ATOM    234  H2  HOH B  71      38.305  26.900  18.920  1.00  0.00      B    H  
ATOM    235  O   HOH B  72      21.504  32.328  37.760  1.00  0.00      B    O  
ATOM    236  H1  HOH B  72      21.371  33.342  37.825  1.00  0.00      B    H  
ATOM    237  H2  HOH B  72      22.512  32.182  37.575  1.00  0.00      B    H  
ATOM    238  O   HOH B  73      13.394  32.980  32.679  1.00  0.00      B    O  
ATOM    239  H1  HOH B  73      12.726  32.216  32.424  1.00  0.00      B    H  
ATOM    240  H2  HOH B  73      14.332  32.538  33.004  1.00  0.00      B    H  
ATOM    241  O   HOH B  74      32.333  11.615  19.490  1.00  0.00      B    O  
ATOM    242  H1  HOH B  74      32.820  11.502  18.618  1.00  0.00      B    H  
ATOM    243  H2  HOH B  74      32.953  12.087  20.098  1.00  0.00      B    H  
ATOM    244  O   HOH B  75       0.266   9.831   6.728  1.00  0.00      B    O  
ATOM    245  H1  HOH B  75       0.024   9.104   7.376  1.00  0.00      B    H  
ATOM    246  H2  HOH B  75       1.174  10.110   6.931  1.00  0.00      B    H  
ATOM    247  O   HOH B  76      28.574   9.932  12.026  1.00  0.00      B    O  
ATOM    248  H1  HOH B  76      28.451   9.221  12.757  1.00  0.00      B    H  
ATOM    249  H2  HOH B  76      28.672  10.857  12.457  1.00  0.00      B    H  
ATOM    250  O   HOH B  77      32.890  33.853  17.376  1.00  0.00      B    O  
ATOM    251  H1  HOH B  77      32.211  33.644  16.724  1.00  0.00      B    H  
ATOM    252  H2  HOH B  77      32.612  33.367  18.163  1.00  0.00      B    H  
ATOM    253  O   HOH B  78      37.826  18.491   9.176  1.00  0.00      B    O  
ATOM    254  H1  HOH B  78      36.839  18.217   9.030  1.00  0.00      B    H  
ATOM    255  H2  HOH B  78      38.158  17.902   9.906  1.00  0.00      B    H  
ATOM    256  O   HOH B  79      20.015  22.965   9.008  1.00  0.00      B    O  
ATOM    257  H1  HOH B  79      19.620  23.217   8.056  1.00  0.00      B    H  
ATOM    258  H2  HOH B  79      20.768  22.243   8.841  1.00  0.00      B    H  
ATOM    259  O   HOH B  80      14.210  15.902  24.064  1.00  0.00      B    O  
ATOM    260  H1  HOH B  80      13.474  15.360  23.640  1.00  0.00      B    H  
ATOM    261  H2  HOH B  80      15.111  15.634  23.664  1.00  0.00      B    H  
ATOM    262  O   HOH B  81      30.537   1.059   9.270  1.00  0.00      B    O  
ATOM    263  H1  HOH B  81      29.775   1.299   9.881  1.00  0.00      B    H  
ATOM    264  H2  HOH B  81      30.807   1.890   8.825  1.00  0.00      B    H  
ATOM    265  O   HOH B  82      21.550  11.566  22.713  1.00  0.00      B    O  
ATOM    266  H1  HOH B  82      21.477  10.541  22.865  1.00  0.00      B    H  
ATOM    267  H2  HOH B  82      22.357  11.745  22.120  1.00  0.00      B    H  
ATOM    268  O   HOH B  83      30.175  25.563  22.040  1.00  0.00      B    O  
ATOM    269  H1  HOH B  83      30.689  24.987  22.661  1.00  0.00      B    H  
ATOM    270  H2  HOH B  83      29.366  25.843  22.513  1.00  0.00      B    H  
ATOM    271  O   HOH B  84       6.822   9.532   5.371  1.00  0.00      B    O  
ATOM    272  H1  HOH B  84       7.611   9.706   5.965  1.00  0.00      B    H  
ATOM    273  H2  HOH B  84       7.101   8.728   4.822  1.00  0.00      B    H  
ATOM    274  O   HOH B  85      31.150   7.309  28.474  1.00  0.00      B    O  
ATOM    275  H1  HOH B  85      31.457   7.520  27.519  1.00  0.00      B    H  
ATOM    276  H2  HOH B  85      31.953   6.863  28.972  1.00  0.00      B    H  
ATOM    277  O   HOH B  86      31.460  24.923  19.534  1.00  0.00      B    O  
ATOM    278  H1  HOH B  86      31.979  25.677  19.108  1.00  0.00      B    H  
ATOM    279  H2  HOH B  86      31.292  25.229  20.515  1.00  0.00      B    H  
ATOM    280  O   HOH B  87      34.824   4.035  25.458  1.00  0.00      B    O  
ATOM    281  H1  HOH B  87      34.037   3.868  26.067  1.00  0.00      B    H  
ATOM    282  H2  HOH B  87      35.112   3.130  25.054  1.00  0.00      B    H  
ATOM    283  O   HOH B  88      25.946  25.074  21.723  1.00  0.00      B    O  
ATOM    284  H1  HOH B  88      26.009  25.584  20.863  1.00  0.00      B    H  
ATOM    285  H2  HOH B  88      26.300  25.719  22.444  1.00  0.00      B    H  
ATOM    286  O   HOH B  89      32.568  33.324   9.056  1.00  0.00      B    O  
ATOM    287  H1  HOH B  89      32.312  32.679   9.777  1.00  0.00      B    H  
ATOM    288  H2  HOH B  89      31.759  33.608   8.481  1.00  0.00      B    H  
ATOM    289  O   HOH B  90      37.442  16.865   4.269  1.00  0.00      B    O  
ATOM    290  H1  HOH B  90      37.819  16.063   3.778  1.00  0.00      B    H  
ATOM    291  H2  HOH B  90      37.719  16.614   5.219  1.00  0.00      B    H  
ATOM    292  O   HOH B  91      31.010  10.655  26.631  1.00  0.00      B    O  
ATOM    293  H1  HOH B  91      30.884  11.208  25.782  1.00  0.00      B    H  
ATOM    294  H2  HOH B  91      31.306   9.752  26.299  1.00  0.00      B    H  
ATOM    295  O   HOH B  92      39.057   1.323   8.714  1.00  0.00      B    O  
ATOM    296  H1  HOH B  92      39.525   0.366   8.686  1.00  0.00      B    H  
ATOM    297  H2  HOH B  92      38.048   1.209   8.835  1.00  0.00      B    H  
ATOM    298  O   HOH B  93      22.760  34.763  35.280  1.00  0.00      B    O  
ATOM    299  H1  HOH B  93      22.268  35.087  36.112  1.00  0.00      B    H  
ATOM    300  H2  HOH B  93      22.173  34.210  34.602  1.00  0.00      B    H  
ATOM    301  O   HOH B  94       1.531   6.604  16.756  1.00  0.00      B    O  
ATOM    302  H1  HOH B  94       1.613   5.656  16.468  1.00  0.00      B    H  
ATOM    303  H2  HOH B  94       2.451   6.955  16.962  1.00  0.00      B    H  
ATOM    304  O   HOH B  95      27.859  39.221  31.965  1.00  0.00      B    O  
ATOM    305  H1  HOH B  95      27.773  39.754  31.109  1.00  0.00      B    H  
ATOM    306  H2  HOH B  95      27.531  38.295  31.780  1.00  0.00      B    H  
ATOM    307  O   HOH B  96      26.026  26.408  19.328  1.00  0.00      B    O  
ATOM    308  H1  HOH B  96      25.774  27.294  19.733  1.00  0.00      B    H  
ATOM    309  H2  HOH B  96      26.981  26.456  19.211  1.00  0.00      B    H  
ATOM    310  O   HOH B  97      15.750  26.126  15.495  1.00  0.00      B    O  
ATOM    311  H1  HOH B  97      15.579  25.539  16.283  1.00  0.00      B    H  
ATOM    312  H2  HOH B  97      16.405  25.757  14.864  1.00  0.00      B    H  
ATOM    313  O   HOH B  98       7.956  37.285  27.727  1.00  0.00      B    O  
ATOM    314  H1  HOH B  98       8.060  38.255  27.425  1.00  0.00      B    H  
ATOM    315  H2  HOH B  98       7.194  36.878  27.101  1.00  0.00      B    H  
ATOM    316  O   HOH B  99       2.848  21.958  13.929  1.00  0.00      B    O  
ATOM    317  H1  HOH B  99       3.137  22.880  13.619  1.00  0.00      B    H  
ATOM    318  H2  HOH B  99       3.377  21.275  13.428  1.00  0.00      B    H  
ATOM    319  O   HOH B 100      10.926   5.921  36.474  1.00  0.00      B    O  
ATOM    320  H1  HOH B 100      11.658   5.853  35.810  1.00  0.00      B    H  
ATOM    321  H2  HOH B 100      10.727   4.991  36.817  1.00  0.00      B    H  
ATOM    322  O   HOH B 101      22.457  32.914  15.891  1.00  0.00      B    O  
ATOM    323  H1  HOH B 101      21.478  33.185  15.954  1.00  0.00      B    H  
ATOM    324  H2  HOH B 101      22.441  31.951  16.331  1.00  0.00      B    H  
ATOM    325  O   HOH B 102       9.076  35.886  29.970  1.00  0.00      B    O  
ATOM    326  H1  HOH B 102       8.705  35.007  29.717  1.00  0.00      B    H  
ATOM    327  H2  HOH B 102       8.662  36.585  29.349  1.00  0.00      B    H  
ATOM    328  O   HOH B 103      21.762  20.913   8.990  1.00  0.00      B    O  
ATOM    329  H1  HOH B 103      21.699  19.969   8.660  1.00  0.00      B    H  
ATOM    330  H2  HOH B 103      22.711  21.233   8.703  1.00  0.00      B    H  
ATOM    331  O   HOH B 104      27.385   4.396  18.942  1.00  0.00      B    O  
ATOM    332  H1  HOH B 104      27.375   3.427  19.040  1.00  0.00      B    H  
ATOM    333  H2  HOH B 104      28.059   4.531  18.181  1.00  0.00      B    H  
ATOM    334  O   HOH B 105      22.007   1.798  30.303  1.00  0.00      B    O  
ATOM    335  H1  HOH B 105      22.981   1.515  30.519  1.00  0.00      B    H  
ATOM    336  H2  HOH B 105      21.839   2.522  30.974  1.00  0.00      B    H  
ATOM    337  O   HOH B 106      25.181  26.053  33.334  1.00  0.00      B    O  
ATOM    338  H1  HOH B 106      25.275  25.482  32.484  1.00  0.00      B    H  
ATOM    339  H2  HOH B 106      24.756  26.935  32.967  1.00  0.00      B    H  
ATOM    340  O   HOH B 107      18.368   3.539  27.058  1.00  0.00      B    O  
ATOM    341  H1  HOH B 107      19.027   2.764  27.336  1.00  0.00      B    H  
ATOM    342  H2  HOH B 107      18.090   3.339  26.100  1.00  0.00      B    H  
ATOM    343  O   HOH B 108      10.282  24.040   3.165  1.00  0.00      B    O  
ATOM    344  H1  HOH B 108      11.103  24.599   3.484  1.00  0.00      B    H  
ATOM    345  H2  HOH B 108      10.434  23.065   3.481  1.00  0.00      B    H  
ATOM    346  O   HOH B 109      12.281  23.920  25.253  1.00  0.00      B    O  
ATOM    347  H1  HOH B 109      11.463  23.390  24.930  1.00  0.00      B    H  
ATOM    348  H2  HOH B 109      12.946  23.207  25.633  1.00  0.00      B    H  
ATOM    349  O   HOH B 110      37.130  32.418   6.652  1.00  0.00      B    O  
ATOM    350  H1  HOH B 110      36.154  32.218   6.885  1.00  0.00      B    H  
ATOM    351  H2  HOH B 110      37.185  33.129   5.941  1.00  0.00      B    H  
ATOM    352  O   HOH B 111      14.652  30.344  26.692  1.00  0.00      B    O  
ATOM    353  H1  HOH B 111      14.624  30.965  25.841  1.00  0.00      B    H  
ATOM    354  H2  HOH B 111      15.531  29.916  26.774  1.00  0.00      B    H  
ATOM    355  O   HOH B 112      11.247  21.945  30.430  1.00  0.00      B    O  
ATOM    356  H1  HOH B 112      11.234  21.174  29.789  1.00  0.00      B    H  
ATOM    357  H2  HOH B 112      10.534  21.849  31.106  1.00  0.00      B    H  
ATOM    358  O   HOH B 113      35.133  21.346   5.207  1.00  0.00      B    O  
ATOM    359  H1  HOH B 113      35.864  21.142   4.508  1.00  0.00      B    H  
ATOM    360  H2  HOH B 113      34.773  20.423   5.590  1.00  0.00      B    H  
ATOM    361  O   HOH B 114      13.303  36.683   6.600  1.00  0.00      B    O  
ATOM    362  H1  HOH B 114      12.499  36.097   6.567  1.00  0.00      B    H  
ATOM    363  H2  HOH B 114      14.076  36.079   6.510  1.00  0.00      B    H  
ATOM    364  O   HOH B 115      10.099  11.377   4.666  1.00  0.00      B    O  
ATOM    365  H1  HOH B 115      10.414  11.488   3.709  1.00  0.00      B    H  
ATOM    366  H2  HOH B 115      10.266  10.459   4.905  1.00  0.00      B    H  
ATOM    367  O   HOH B 116       1.625  26.790   2.224  1.00  0.00      B    O  
ATOM    368  H1  HOH B 116       1.818  26.151   1.502  1.00  0.00      B    H  
ATOM    369  H2  HOH B 116       2.292  27.608   2.168  1.00  0.00      B    H  
ATOM    370  O   HOH B 117      20.066  22.595  30.439  1.00  0.00      B    O  
ATOM    371  H1  HOH B 117      20.523  21.821  30.824  1.00  0.00      B    H  
ATOM    372  H2  HOH B 117      20.794  23.320  30.264  1.00  0.00      B    H  
ATOM    373  O   HOH B 118      31.709  10.615  29.327  1.00  0.00      B    O  
ATOM    374  H1  HOH B 118      31.097  10.432  30.149  1.00  0.00      B    H  
ATOM    375  H2  HOH B 118      31.130  10.616  28.557  1.00  0.00      B    H  
ATOM    376  O   HOH B 119      30.596  12.283  24.451  1.00  0.00      B    O  
ATOM    377  H1  HOH B 119      31.382  12.829  24.029  1.00  0.00      B    H  
ATOM    378  H2  HOH B 119      29.755  12.919  24.489  1.00  0.00      B    H  
ATOM    379  O   HOH B 120      21.279  35.024  37.689  1.00  0.00      B    O  
ATOM    380  H1  HOH B 120      21.714  35.787  38.122  1.00  0.00      B    H  
ATOM    381  H2  HOH B 120      20.435  34.764  38.146  1.00  0.00      B    H  
ATOM    382  O   HOH B 121      28.452  27.787  31.623  1.00  0.00      B    O  
ATOM    383  H1  HOH B 121      28.185  27.148  32.382  1.00  0.00      B    H  
ATOM    384  H2  HOH B 121      28.563  27.190  30.810  1.00  0.00      B    H  
ATOM    385  O   HOH B 122      30.623  14.487  37.183  1.00  0.00      B    O  
ATOM    386  H1  HOH B 122      31.356  13.717  37.199  1.00  0.00      B    H  
ATOM    387  H2  HOH B 122      31.090  15.361  37.451  1.00  0.00      B    H  
ATOM    388  O   HOH B 123      39.104   8.698  15.893  1.00  0.00      B    O  
ATOM    389  H1  HOH B 123      39.591   8.137  16.626  1.00  0.00      B    H  
ATOM    390  H2  HOH B 123      38.134   8.710  16.128  1.00  0.00      B    H  
ATOM    391  O   HOH B 124      -0.109   3.822  20.204  1.00  0.00      B    O  
ATOM    392  H1  HOH B 124      -0.441   4.323  19.353  1.00  0.00      B    H  
ATOM    393  H2  HOH B 124       0.890   3.773  20.126  1.00  0.00      B    H  
ATOM    394  O   HOH B 125      24.436   1.637  31.347  1.00  0.00      B    O  
ATOM    395  H1  HOH B 125      24.149   1.815  32.268  1.00  0.00      B    H  
ATOM    396  H2  HOH B 125      25.227   2.319  31.119  1.00  0.00      B    H  
ATOM    397  O   HOH B 126      31.635   8.067  25.718  1.00  0.00      B    O  
ATOM    398  H1  HOH B 126      31.030   7.850  24.974  1.00  0.00      B    H  
ATOM    399  H2  HOH B 126      32.474   7.533  25.600  1.00  0.00      B    H  
ATOM    400  O   HOH B 127      18.115   5.860   6.508  1.00  0.00      B    O  
ATOM    401  H1  HOH B 127      18.555   5.136   7.079  1.00  0.00      B    H  
ATOM    402  H2  HOH B 127      17.101   5.808   6.617  1.00  0.00      B    H  
ATOM    403  O   HOH B 128      37.181   9.610  11.629  1.00  0.00      B    O  
ATOM    404  H1  HOH B 128      36.570   9.972  12.348  1.00  0.00      B    H  
ATOM    405  H2  HOH B 128      37.530  10.448  11.152  1.00  0.00      B    H  
ATOM    406  O   HOH B 129      32.766  33.067  14.025  1.00  0.00      B    O  
ATOM    407  H1  HOH B 129      33.469  33.825  14.177  1.00  0.00      B    H  
ATOM    408  H2  HOH B 129      32.095  33.213  14.757  1.00  0.00      B    H  
ATOM    409  O   HOH B 130       5.052  34.060   1.831  1.00  0.00      B    O  
ATOM    410  H1  HOH B 130       5.550  34.037   2.693  1.00  0.00      B    H  
ATOM    411  H2  HOH B 130       5.757  34.161   1.100  1.00  0.00      B    H  
ATOM    412  O   HOH B 131      16.390   4.944  20.442  1.00  0.00      B    O  
ATOM    413  H1  HOH B 131      15.583   4.484  20.912  1.00  0.00      B    H  
ATOM    414  H2  HOH B 131      16.554   4.506  19.521  1.00  0.00      B    H  
ATOM    415  O   HOH B 132      16.524  18.464  26.621  1.00  0.00      B    O  
ATOM    416  H1  HOH B 132      15.609  18.149  26.289  1.00  0.00      B    H  
ATOM    417  H2  HOH B 132      16.597  17.942  27.483  1.00  0.00      B    H  
ATOM    418  O   HOH B 133       7.458  21.414  30.041  1.00  0.00      B    O  
ATOM    419  H1  HOH B 133       7.880  21.277  29.109  1.00  0.00      B    H  
ATOM    420  H2  HOH B 133       6.626  20.879  30.012  1.00  0.00      B    H  
ATOM    421  O   HOH B 134      21.151   9.054   4.777  1.00  0.00      B    O  
ATOM    422  H1  HOH B 134      21.923   9.016   4.137  1.00  0.00      B    H  
ATOM    423  H2  HOH B 134      21.164   9.981   5.241  1.00  0.00      B    H  
ATOM    424  O   HOH B 135      24.938   6.903  21.378  1.00  0.00      B    O  
ATOM    425  H1  HOH B 135      24.460   7.358  20.553  1.00  0.00      B    H  
ATOM    426  H2  HOH B 135      25.793   7.428  21.531  1.00  0.00      B    H  
ATOM    427  O   HOH B 136       1.239  16.292  16.316  1.00  0.00      B    O  
ATOM    428  H1  HOH B 136       1.682  16.397  15.460  1.00  0.00      B    H  
ATOM    429  H2  HOH B 136       1.007  17.240  16.641  1.00  0.00      B    H  
ATOM    430  O   HOH B 137       1.617   7.885  24.413  1.00  0.00      B    O  
ATOM    431  H1  HOH B 137       0.572   7.664  24.524  1.00  0.00      B    H  
ATOM    432  H2  HOH B 137       1.645   8.874  24.383  1.00  0.00      B    H  
ATOM    433  O   HOH B 138      11.771  13.825  16.369  1.00  0.00      B    O  
ATOM    434  H1  HOH B 138      11.900  13.678  15.371  1.00  0.00      B    H  
ATOM    435  H2  HOH B 138      11.346  13.012  16.854  1.00  0.00      B    H  
ATOM    436  O   HOH B 139      35.631   2.637   3.255  1.00  0.00      B    O  
ATOM    437  H1  HOH B 139      36.604   2.304   3.056  1.00  0.00      B    H  
ATOM    438  H2  HOH B 139      35.035   1.836   3.220  1.00  0.00      B    H  
ATOM    439  O   HOH B 140      34.092  14.396  30.197  1.00  0.00      B    O  
ATOM    440  H1  HOH B 140      34.340  15.373  30.437  1.00  0.00      B    H  
ATOM    441  H2  HOH B 140      33.361  14.111  30.859  1.00  0.00      B    H  
ATOM    442  O   HOH B 141       0.898  38.262  26.768  1.00  0.00      B    O  
ATOM    443  H1  HOH B 141       1.708  38.387  27.385  1.00  0.00      B    H  
ATOM    444  H2  HOH B 141       0.350  39.143  26.835  1.00  0.00      B    H  
ATOM    445  O   HOH B 142      31.130  28.989   7.616  1.00  0.00      B    O  
ATOM    446  H1  HOH B 142      31.255  28.805   6.599  1.00  0.00      B    H  
ATOM    447  H2  HOH B 142      32.038  29.364   8.005  1.00  0.00      B    H  
ATOM    448  O   HOH B 143       8.934  12.467  37.465  1.00  0.00      B    O  
ATOM    449  H1  HOH B 143       8.245  12.804  38.165  1.00  0.00      B    H  
ATOM    450  H2  HOH B 143       9.721  13.087  37.621  1.00  0.00      B    H  
ATOM    451  O   HOH B 144      20.853  32.464  26.121  1.00  0.00      B    O  
ATOM    452  H1  HOH B 144      21.076  33.436  25.935  1.00  0.00      B    H  
ATOM    453  H2  HOH B 144      19.900  32.333  26.315  1.00  0.00      B    H  
ATOM    454  O   HOH B 145       1.338  28.423  23.334  1.00  0.00      B    O  
ATOM    455  H1  HOH B 145       0.863  29.166  23.832  1.00  0.00      B    H  
ATOM    456  H2  HOH B 145       1.461  28.680  22.340  1.00  0.00      B    H  
ATOM    457  O   HOH B 146      33.963  17.358  14.986  1.00  0.00      B    O  
ATOM    458  H1  HOH B 146      33.318  18.087  15.233  1.00  0.00      B    H  
ATOM    459  H2  HOH B 146      34.609  17.147  15.763  1.00  0.00      B    H  
ATOM    460  O   HOH B 147       9.464  33.181  23.764  1.00  0.00      B    O  
ATOM    461  H1  HOH B 147       8.440  33.181  23.802  1.00  0.00      B    H  
ATOM    462  H2  HOH B 147       9.774  32.220  24.032  1.00  0.00      B    H  
ATOM    463  O   HOH B 148      29.085  23.263   9.061  1.00  0.00      B    O  
ATOM    464  H1  HOH B 148      28.421  23.156   8.308  1.00  0.00      B    H  
ATOM    465  H2  HOH B 148      29.036  24.233   9.353  1.00  0.00      B    H  
ATOM    466  O   HOH B 149      29.614  20.067  26.923  1.00  0.00      B    O  
ATOM    467  H1  HOH B 149      30.588  20.367  26.733  1.00  0.00      B    H  
ATOM    468  H2  HOH B 149      29.213  19.605  26.134  1.00  0.00      B    H  
ATOM    469  O   HOH B 150       7.876  21.239  15.331  1.00  0.00      B    O  
ATOM    470  H1  HOH B 150       8.420  21.070  16.128  1.00  0.00      B    H  
ATOM    471  H2  HOH B 150       7.320  20.400  15.142  1.00  0.00      B    H  
ATOM    472  O   HOH B 151      14.630  15.844  28.372  1.00  0.00      B    O  
ATOM    473  H1  HOH B 151      14.311  14.980  27.947  1.00  0.00      B    H  
ATOM    474  H2  HOH B 151      14.454  15.820  29.407  1.00  0.00      B    H  
ATOM    475  O   HOH B 152       7.627  12.712  13.491  1.00  0.00      B    O  
ATOM    476  H1  HOH B 152       7.152  12.586  12.596  1.00  0.00      B    H  
ATOM    477  H2  HOH B 152       8.435  13.256  13.273  1.00  0.00      B    H  
ATOM    478  O   HOH B 153      16.646  14.794  15.865  1.00  0.00      B    O  
ATOM    479  H1  HOH B 153      17.456  15.445  15.893  1.00  0.00      B    H  
ATOM    480  H2  HOH B 153      16.952  13.927  16.314  1.00  0.00      B    H  
ATOM    481  O   HOH B 154      20.730   2.100  24.907  1.00  0.00      B    O  
ATOM    482  H1  HOH B 154      20.774   3.073  24.683  1.00  0.00      B    H  
ATOM    483  H2  HOH B 154      21.385   1.980  25.651  1.00  0.00      B    H  
ATOM    484  O   HOH B 155      20.862  10.137  31.297  1.00  0.00      B    O  
ATOM    485  H1  HOH B 155      20.655  10.296  32.269  1.00  0.00      B    H  
ATOM    486  H2  HOH B 155      20.097  10.548  30.835  1.00  0.00      B    H  
ATOM    487  O   HOH B 156      37.274   7.879  38.548  1.00  0.00      B    O  
ATOM    488  H1  HOH B 156      37.698   6.934  38.753  1.00  0.00      B    H  
ATOM    489  H2  HOH B 156      36.482   8.009  39.146  1.00  0.00      B    H  
ATOM    490  O   HOH B 157      32.334  24.824   0.653  1.00  0.00      B    O  
ATOM    491  H1  HOH B 157      32.724  25.110   1.552  1.00  0.00      B    H  
ATOM    492  H2  HOH B 157      32.615  23.893   0.502  1.00  0.00      B    H  
ATOM    493  O   HOH B 158      22.733   2.163  38.290  1.00  0.00      B    O  
ATOM    494  H1  HOH B 158      22.270   1.667  37.551  1.00  0.00      B    H  
ATOM    495  H2  HOH B 158      22.661   3.155  38.197  1.00  0.00      B    H  
ATOM    496  O   HOH B 159       6.405  13.262  24.544  1.00  0.00      B    O  
ATOM    497  H1  HOH B 159       6.410  12.511  23.800  1.00  0.00      B    H  
ATOM    498  H2  HOH B 159       7.407  13.276  24.800  1.00  0.00      B    H  
ATOM    499  O   HOH B 160      23.228  10.361  27.056  1.00  0.00      B    O  
ATOM    500  H1  HOH B 160      23.976  11.032  26.811  1.00  0.00      B    H  
ATOM    501  H2  HOH B 160      22.449  10.897  27.442  1.00  0.00      B    H  
ATOM    502  O   HOH B 161      15.333   6.164   9.345  1.00  0.00      B    O  
ATOM    503  H1  HOH B 161      14.874   6.558  10.149  1.00  0.00      B    H  
ATOM    504  H2  HOH B 161      14.899   5.251   9.201  1.00  0.00      B    H  
ATOM    505  O   HOH B 162       0.865  27.988  11.037  1.00  0.00      B    O  
ATOM    506  H1  HOH B 162       0.804  28.983  10.884  1.00  0.00      B    H  
ATOM    507  H2  HOH B 162       1.518  27.796  11.743  1.00  0.00      B    H  
ATOM    508  O   HOH B 163      21.298  18.710  12.005  1.00  0.00      B    O  
ATOM    509  H1  HOH B 163      20.424  18.564  11.499  1.00  0.00      B    H  
ATOM    510  H2  HOH B 163      21.769  19.523  11.603  1.00  0.00      B    H  
ATOM    511  O   HOH B 164       3.179   3.944  27.153  1.00  0.00      B    O  
ATOM    512  H1  HOH B 164       3.592   3.384  26.367  1.00  0.00      B    H  
ATOM    513  H2  HOH B 164       3.016   4.864  26.760  1.00  0.00      B    H  
ATOM    514  O   HOH B 165      36.633   7.563  28.069  1.00  0.00      B    O  
ATOM    515  H1  HOH B 165      36.456   6.872  28.834  1.00  0.00      B    H  
ATOM    516  H2  HOH B 165      36.082   8.387  28.311  1.00  0.00      B    H  
ATOM    517  O   HOH B 166      29.093  28.597  34.761  1.00  0.00      B    O  
ATOM    518  H1  HOH B 166      28.621  27.856  34.272  1.00  0.00      B    H  
ATOM    519  H2  HOH B 166      30.057  28.714  34.557  1.00  0.00      B    H  
ATOM    520  O   HOH B 167      24.720  19.910   5.988  1.00  0.00      B    O  
ATOM    521  H1  HOH B 167      24.761  20.855   5.622  1.00  0.00      B    H  
ATOM    522  H2  HOH B 167      25.628  19.688   6.355  1.00  0.00      B    H  
ATOM    523  O   HOH B 168      32.757   2.566  36.220  1.00  0.00      B    O  
ATOM    524  H1  HOH B 168      32.540   1.820  35.586  1.00  0.00      B    H  
ATOM    525  H2  HOH B 168      32.591   2.277  37.184  1.00  0.00      B    H  
ATOM    526  O   HOH B 169       1.646  29.623  38.781  1.00  0.00      B    O  
ATOM    527  H1  HOH B 169       2.269  29.878  39.568  1.00  0.00      B    H  
ATOM    528  H2  HOH B 169       2.004  29.938  37.886  1.00  0.00      B    H  
ATOM    529  O   HOH B 170      32.001  29.166  11.352  1.00  0.00      B    O  
ATOM    530  H1  HOH B 170      32.318  28.903  10.466  1.00  0.00      B    H  
ATOM    531  H2  HOH B 170      31.059  28.740  11.469  1.00  0.00      B    H  
ATOM    532  O   HOH B 171       1.077  31.279  10.532  1.00  0.00      B    O  
ATOM    533  H1  HOH B 171       1.840  31.508  11.169  1.00  0.00      B    H  
ATOM    534  H2  HOH B 171       0.251  31.328  11.040  1.00  0.00      B    H  
ATOM    535  O   HOH B 172      34.979  12.717   2.119  1.00  0.00      B    O  
ATOM    536  H1  HOH B 172      34.249  12.037   2.015  1.00  0.00      B    H  
ATOM    537  H2  HOH B 172      35.446  12.925   1.243  1.00  0.00      B    H  
ATOM    538  O   HOH B 173      34.345   5.280   4.826  1.00  0.00      B    O  
ATOM    539  H1  HOH B 173      35.279   4.846   4.585  1.00  0.00      B    H  
ATOM    540  H2  HOH B 173      33.631   4.739   4.267  1.00  0.00      B    H  
ATOM    541  O   HOH B 174       0.970  14.684   1.155  1.00  0.00      B    O  
ATOM    542  H1  HOH B 174       1.823  14.701   0.585  1.00  0.00      B    H  
ATOM    543  H2  HOH B 174       0.924  13.803   1.686  1.00  0.00      B    H  
ATOM    544  O   HOH B 175      37.451  31.236   9.215  1.00  0.00      B    O  
ATOM    545  H1  HOH B 175      37.586  31.596   8.275  1.00  0.00      B    H  
ATOM    546  H2  HOH B 175      37.024  30.318   9.193  1.00  0.00      B    H  
ATOM    547  O   HOH B 176       5.992   1.584  22.143  1.00  0.00      B    O  
ATOM    548  H1  HOH B 176       5.246   1.140  21.588  1.00  0.00      B    H  
ATOM    549  H2  HOH B 176       6.687   0.839  22.395  1.00  0.00      B    H  
ATOM    550  O   HOH B 177      24.093  35.519  21.846  1.00  0.00      B    O  
ATOM    551  H1  HOH B 177      23.896  35.429  20.868  1.00  0.00      B    H  
ATOM    552  H2  HOH B 177      23.443  34.864  22.287  1.00  0.00      B    H  
ATOM    553  O   HOH B 178      33.302  22.716  19.399  1.00  0.00      B    O  
ATOM    554  H1  HOH B 178      32.953  22.389  18.461  1.00  0.00      B    H  
ATOM    555  H2  HOH B 178      33.206  23.729  19.455  1.00  0.00      B    H  
ATOM    556  O   HOH B 179      28.625  29.138  18.836  1.00  0.00      B    O  
ATOM    557  H1  HOH B 179      28.476  28.094  18.698  1.00  0.00      B    H  
ATOM    558  H2  HOH B 179      29.111  29.278  19.709  1.00  0.00      B    H  
ATOM    559  O   HOH B 180      31.214  24.935  30.441  1.00  0.00      B    O  
ATOM    560  H1  HOH B 180      30.456  25.204  29.818  1.00  0.00      B    H  
ATOM    561  H2  HOH B 180      31.725  25.810  30.458  1.00  0.00      B    H  
ATOM    562  O   HOH B 181       9.931  22.563  24.483  1.00  0.00      B    O  
ATOM    563  H1  HOH B 181      10.007  21.533  24.721  1.00  0.00      B    H  
ATOM    564  H2  HOH B 181       8.972  22.795  24.173  1.00  0.00      B    H  
ATOM    565  O   HOH B 182      20.813  26.651   8.413  1.00  0.00      B    O  
ATOM    566  H1  HOH B 182      19.767  26.588   8.524  1.00  0.00      B    H  
ATOM    567  H2  HOH B 182      21.226  25.858   8.934  1.00  0.00      B    H  
ATOM    568  O   HOH B 183       0.292  38.501  12.258  1.00  0.00      B    O  
ATOM    569  H1  HOH B 183      -0.060  37.789  11.634  1.00  0.00      B    H  
ATOM    570  H2  HOH B 183       1.067  38.188  12.698  1.00  0.00      B    H  
ATOM    571  O   HOH B 184      33.122  18.220  10.761  1.00  0.00      B    O  
ATOM    572  H1  HOH B 184      33.677  17.962  11.609  1.00  0.00      B    H  
ATOM    573  H2  HOH B 184      33.050  19.287  10.650  1.00  0.00      B    H  
ATOM    574  O   HOH B 185       7.225  38.564  38.172  1.00  0.00      B    O  
ATOM    575  H1  HOH B 185       7.522  37.652  37.927  1.00  0.00      B    H  
ATOM    576  H2  HOH B 185       6.353  38.580  38.633  1.00  0.00      B    H  
ATOM    577  O   HOH B 186      30.221  32.270  33.690  1.00  0.00      B    O  
ATOM    578  H1  HOH B 186      29.788  32.192  34.632  1.00  0.00      B    H  
ATOM    579  H2  HOH B 186      30.507  33.243  33.551  1.00  0.00      B    H  
ATOM    580  O   HOH B 187      10.278  18.553  14.024  1.00  0.00      B    O  
ATOM    581  H1  HOH B 187      10.138  18.554  15.058  1.00  0.00      B    H  
ATOM    582  H2  HOH B 187       9.402  18.340  13.552  1.00  0.00      B    H  
ATOM    583  O   HOH B 188      29.699  11.177  19.882  1.00  0.00      B    O  
ATOM    584  H1  HOH B 188      30.658  11.371  19.812  1.00  0.00      B    H  
ATOM    585  H2  HOH B 188      29.468  10.222  20.081  1.00  0.00      B    H  
ATOM    586  O   HOH B 189      14.589  10.361  29.297  1.00  0.00      B    O  
ATOM    587  H1  HOH B 189      14.474   9.628  30.021  1.00  0.00      B    H  
ATOM    588  H2  HOH B 189      14.631   9.849  28.421  1.00  0.00      B    H  
ATOM    589  O   HOH B 190      22.885   6.159  28.545  1.00  0.00      B    O  
ATOM    590  H1  HOH B 190      23.062   6.598  27.701  1.00  0.00      B    H  
ATOM    591  H2  HOH B 190      22.600   6.883  29.135  1.00  0.00      B    H  
ATOM    592  O   HOH B 191       1.181  34.092  18.030  1.00  0.00      B    O  
ATOM    593  H1  HOH B 191       0.424  33.455  18.357  1.00  0.00      B    H  
ATOM    594  H2  HOH B 191       1.553  34.535  18.887  1.00  0.00      B    H  
ATOM    595  O   HOH B 192      18.201  18.009  17.917  1.00  0.00      B    O  
ATOM    596  H1  HOH B 192      18.396  17.636  18.828  1.00  0.00      B    H  
ATOM    597  H2  HOH B 192      18.031  17.272  17.218  1.00  0.00      B    H  
ATOM    598  O   HOH B 193      12.223  21.629  10.265  1.00  0.00      B    O  
ATOM    599  H1  HOH B 193      11.882  21.300  11.188  1.00  0.00      B    H  
ATOM    600  H2  HOH B 193      13.103  21.204  10.035  1.00  0.00      B    H  
ATOM    601  O   HOH B 194      22.550   1.555  26.971  1.00  0.00      B    O  
ATOM    602  H1  HOH B 194      22.594   0.976  27.798  1.00  0.00      B    H  
ATOM    603  H2  HOH B 194      23.058   2.419  27.229  1.00  0.00      B    H  
ATOM    604  O   HOH B 195       6.058  30.085  10.353  1.00  0.00      B    O  
ATOM    605  H1  HOH B 195       5.933  30.824  11.036  1.00  0.00      B    H  
ATOM    606  H2  HOH B 195       5.320  29.400  10.582  1.00  0.00      B    H  
ATOM    607  O   HOH B 196      31.877  28.326   4.966  1.00  0.00      B    O  
ATOM    608  H1  HOH B 196      32.367  29.191   4.779  1.00  0.00      B    H  
ATOM    609  H2  HOH B 196      32.398  27.479   4.935  1.00  0.00      B    H  
ATOM    610  O   HOH B 197      14.722  33.045  38.048  1.00  0.00      B    O  
ATOM    611  H1  HOH B 197      13.981  33.110  37.298  1.00  0.00      B    H  
ATOM    612  H2  HOH B 197      14.333  32.523  38.801  1.00  0.00      B    H  
ATOM    613  O   HOH B 198       6.021   2.786  38.258  1.00  0.00      B    O  
ATOM    614  H1  HOH B 198       6.363   3.083  37.352  1.00  0.00      B    H  
ATOM    615  H2  HOH B 198       5.177   2.236  38.054  1.00  0.00      B    H  
ATOM    616  O   HOH B 199      31.638  22.278  29.970  1.00  0.00      B    O  
ATOM    617  H1  HOH B 199      32.462  21.855  29.520  1.00  0.00      B    H  
ATOM    618  H2  HOH B 199      31.803  23.280  29.873  1.00  0.00      B    H  
ATOM    619  O   HOH B 200      21.953  16.678  23.271  1.00  0.00      B    O  
ATOM    620  H1  HOH B 200      22.336  16.251  24.093  1.00  0.00      B    H  
ATOM    621  H2  HOH B 200      22.570  16.430  22.515  1.00  0.00      B    H  
ATOM    622  O   HOH B 201       6.389  19.113   4.450  1.00  0.00      B    O  
ATOM    623  H1  HOH B 201       5.874  19.675   5.154  1.00  0.00      B    H  
ATOM    624  H2  HOH B 201       5.792  18.318   4.170  1.00  0.00      B    H  
ATOM    625  O   HOH B 202      36.815  28.174  34.655  1.00  0.00      B    O  
ATOM    626  H1  HOH B 202      37.521  27.716  34.075  1.00  0.00      B    H  
ATOM    627  H2  HOH B 202      35.889  27.778  34.376  1.00  0.00      B    H  
ATOM    628  O   HOH B 203      36.884  36.754  23.165  1.00  0.00      B    O  
ATOM    629  H1  HOH B 203      37.134  37.730  23.118  1.00  0.00      B    H  
ATOM    630  H2  HOH B 203      37.787  36.277  23.181  1.00  0.00      B    H  
ATOM    631  O   HOH B 204       3.341  31.780  18.428  1.00  0.00      B    O  
ATOM    632  H1  HOH B 204       3.714  32.622  18.803  1.00  0.00      B    H  
ATOM    633  H2  HOH B 204       3.016  31.975  17.438  1.00  0.00      B    H  
ATOM    634  O   HOH B 205      25.698  31.495   4.395  1.00  0.00      B    O  
ATOM    635  H1  HOH B 205      25.868  31.228   3.437  1.00  0.00      B    H  
ATOM    636  H2  HOH B 205      26.654  31.621   4.823  1.00  0.00      B    H  
ATOM    637  O   HOH B 206      29.496   9.669   3.488  1.00  0.00      B    O  
ATOM    638  H1  HOH B 206      29.473   9.332   2.523  1.00  0.00      B    H  
ATOM    639  H2  HOH B 206      29.830  10.620   3.447  1.00  0.00      B    H  
ATOM    640  O   HOH B 207      13.853  36.654  28.648  1.00  0.00      B    O  
ATOM    641  H1  HOH B 207      13.944  36.321  27.691  1.00  0.00      B    H  
ATOM    642  H2  HOH B 207      13.560  35.857  29.201  1.00  0.00      B    H  
ATOM    643  O   HOH B 208       8.183  16.089  10.013  1.00  0.00      B    O  
ATOM    644  H1  HOH B 208       9.167  16.015  10.178  1.00  0.00      B    H  
ATOM    645  H2  HOH B 208       8.071  16.686   9.168  1.00  0.00      B    H  
ATOM    646  O   HOH B 209       2.826  29.152  33.548  1.00  0.00      B    O  
ATOM    647  H1  HOH B 209       3.594  28.495  33.613  1.00  0.00      B    H  
ATOM    648  H2  HOH B 209       2.259  28.818  32.779  1.00  0.00      B    H  
ATOM    649  O   HOH B 210       7.568  38.157  30.896  1.00  0.00      B    O  
ATOM    650  H1  HOH B 210       7.133  37.324  30.461  1.00  0.00      B    H  
ATOM    651  H2  HOH B 210       6.924  38.587  31.549  1.00  0.00      B    H  
ATOM    652  O   HOH B 211      27.443  35.529   2.151  1.00  0.00      B    O  
ATOM    653  H1  HOH B 211      27.747  36.328   2.620  1.00  0.00      B    H  
ATOM    654  H2  HOH B 211      28.114  35.386   1.405  1.00  0.00      B    H  
ATOM    655  O   HOH B 212       4.584  24.866   8.600  1.00  0.00      B    O  
ATOM    656  H1  HOH B 212       5.142  25.673   8.392  1.00  0.00      B    H  
ATOM    657  H2  HOH B 212       4.265  24.999   9.546  1.00  0.00      B    H  
ATOM    658  O   HOH B 213      25.598  33.273  28.148  1.00  0.00      B    O  
ATOM    659  H1  HOH B 213      26.568  33.530  28.176  1.00  0.00      B    H  
ATOM    660  H2  HOH B 213      25.510  32.807  27.213  1.00  0.00      B    H  
ATOM    661  O   HOH B 214       6.397  12.218  18.373  1.00  0.00      B    O  
ATOM    662  H1  HOH B 214       6.373  11.545  19.186  1.00  0.00      B    H  
ATOM    663  H2  HOH B 214       5.470  12.599  18.214  1.00  0.00      B    H  
ATOM    664  O   HOH B 215      31.200  18.873  20.583  1.00  0.00      B    O  
ATOM    665  H1  HOH B 215      30.888  19.831  20.502  1.00  0.00      B    H  
ATOM    666  H2  HOH B 215      32.164  18.838  20.979  1.00  0.00      B    H  
ATOM    667  O   HOH B 216       0.749  26.401  24.800  1.00  0.00      B    O  
ATOM    668  H1  HOH B 216       1.467  25.776  25.099  1.00  0.00      B    H  
ATOM    669  H2  HOH B 216       1.152  27.219  24.254  1.00  0.00      B    H  
ATOM    670  O   HOH B 217      34.681   7.368  20.936  1.00  0.00      B    O  
ATOM    671  H1  HOH B 217      33.901   8.013  21.162  1.00  0.00      B    H  
ATOM    672  H2  HOH B 217      34.314   6.514  20.424  1.00  0.00      B    H  
ATOM    673  O   HOH B 218      19.346  17.395   6.148  1.00  0.00      B    O  
ATOM    674  H1  HOH B 218      20.014  17.984   6.612  1.00  0.00      B    H  
ATOM    675  H2  HOH B 218      19.438  17.699   5.148  1.00  0.00      B    H  
ATOM    676  O   HOH B 219      17.033  23.027  36.797  1.00  0.00      B    O  
ATOM    677  H1  HOH B 219      16.647  23.951  36.566  1.00  0.00      B    H  
ATOM    678  H2  HOH B 219      17.281  22.998  37.822  1.00  0.00      B    H  
ATOM    679  O   HOH B 220      14.488   5.470  38.637  1.00  0.00      B    O  
ATOM    680  H1  HOH B 220      13.956   6.158  39.211  1.00  0.00      B    H  
ATOM    681  H2  HOH B 220      13.856   4.651  38.570  1.00  0.00      B    H  
ATOM    682  O   HOH B 221      13.539  34.390   9.213  1.00  0.00      B    O  
ATOM    683  H1  HOH B 221      13.212  34.815  10.065  1.00  0.00      B    H  
ATOM    684  H2  HOH B 221      12.810  34.260   8.528  1.00  0.00      B    H  
ATOM    685  O   HOH B 222      16.124   7.489   4.592  1.00  0.00      B    O  
ATOM    686  H1  HOH B 222      17.184   7.552   4.660  1.00  0.00      B    H  
ATOM    687  H2  HOH B 222      15.776   8.137   3.872  1.00  0.00      B    H  
ATOM    688  O   HOH B 223      13.563  30.399  39.062  1.00  0.00      B    O  
ATOM    689  H1  HOH B 223      13.697  29.782  38.309  1.00  0.00      B    H  
ATOM    690  H2  HOH B 223      14.026  30.001  39.829  1.00  0.00      B    H  
ATOM    691  O   HOH B 224      22.922  27.874  36.920  1.00  0.00      B    O  
ATOM    692  H1  HOH B 224      23.302  26.962  36.827  1.00  0.00      B    H  
ATOM    693  H2  HOH B 224      22.678  27.916  37.898  1.00  0.00      B    H  
ATOM    694  O   HOH B 225       4.901  28.533  13.497  1.00  0.00      B    O  
ATOM    695  H1  HOH B 225       5.088  28.296  12.521  1.00  0.00      B    H  
ATOM    696  H2  HOH B 225       5.792  28.398  13.964  1.00  0.00      B    H  
ATOM    697  O   HOH B 226       9.354  16.497   7.337  1.00  0.00      B    O  
ATOM    698  H1  HOH B 226       9.115  16.889   6.491  1.00  0.00      B    H  
ATOM    699  H2  HOH B 226       9.356  15.525   7.292  1.00  0.00      B    H  
ATOM    700  O   HOH B 227       9.952  36.706  35.800  1.00  0.00      B    O  
ATOM    701  H1  HOH B 227       9.422  37.237  35.151  1.00  0.00      B    H  
ATOM    702  H2  HOH B 227      10.143  35.809  35.360  1.00  0.00      B    H  
ATOM    703  O   HOH B 228      23.744  31.860  13.383  1.00  0.00      B    O  
ATOM    704  H1  HOH B 228      23.208  31.951  14.253  1.00  0.00      B    H  
ATOM    705  H2  HOH B 228      23.116  32.145  12.658  1.00  0.00      B    H  
ATOM    706  O   HOH B 229      28.744  38.667  15.042  1.00  0.00      B    O  
ATOM    707  H1  HOH B 229      28.304  37.718  15.038  1.00  0.00      B    H  
ATOM    708  H2  HOH B 229      28.145  39.299  15.510  1.00  0.00      B    H  
ATOM    709  O   HOH B 230      22.314  30.192  16.303  1.00  0.00      B    O  
ATOM    710  H1  HOH B 230      23.177  30.277  16.779  1.00  0.00      B    H  
ATOM    711  H2  HOH B 230      22.337  29.382  15.747  1.00  0.00      B    H  
ATOM    712  O   HOH B 231      25.599  20.104   3.181  1.00  0.00      B    O  
ATOM    713  H1  HOH B 231      24.817  19.787   3.716  1.00  0.00      B    H  
ATOM    714  H2  HOH B 231      26.014  20.898   3.676  1.00  0.00      B    H  
ATOM    715  O   HOH B 232      33.237  23.725  26.886  1.00  0.00      B    O  
ATOM    716  H1  HOH B 232      33.537  22.983  27.584  1.00  0.00      B    H  
ATOM    717  H2  HOH B 232      33.782  24.518  26.978  1.00  0.00      B    H  
ATOM    718  O   HOH B 233      29.069  11.297  35.010  1.00  0.00      B    O  
ATOM    719  H1  HOH B 233      28.338  11.970  35.369  1.00  0.00      B    H  
ATOM    720  H2  HOH B 233      29.629  10.887  35.794  1.00  0.00      B    H  
ATOM    721  O   HOH B 234      29.763  35.598  17.822  1.00  0.00      B    O  
ATOM    722  H1  HOH B 234      29.089  36.247  18.134  1.00  0.00      B    H  
ATOM    723  H2  HOH B 234      29.885  34.883  18.597  1.00  0.00      B    H  
ATOM    724  O   HOH B 235      26.032   1.854  35.509  1.00  0.00      B    O  
ATOM    725  H1  HOH B 235      26.647   2.606  35.528  1.00  0.00      B    H  
ATOM    726  H2  HOH B 235      26.566   0.981  35.522  1.00  0.00      B    H  
ATOM    727  O   HOH B 236      16.795   6.769  26.912  1.00  0.00      B    O  
ATOM    728  H1  HOH B 236      16.808   6.423  27.827  1.00  0.00      B    H  
ATOM    729  H2  HOH B 236      16.460   6.031  26.307  1.00  0.00      B    H  
ATOM    730  O   HOH B 237       5.322  30.199  36.693  1.00  0.00      B    O  
ATOM    731  H1  HOH B 237       5.626  31.087  36.306  1.00  0.00      B    H  
ATOM    732  H2  HOH B 237       4.305  30.257  36.802  1.00  0.00      B    H  
ATOM    733  O   HOH B 238       6.982  10.374  28.603  1.00  0.00      B    O  
ATOM    734  H1  HOH B 238       7.519  10.209  29.453  1.00  0.00      B    H  
ATOM    735  H2  HOH B 238       7.600  10.335  27.833  1.00  0.00      B    H  
ATOM    736  O   HOH B 239       3.343  13.005  21.311  1.00  0.00      B    O  
ATOM    737  H1  HOH B 239       4.286  13.441  21.360  1.00  0.00      B    H  
ATOM    738  H2  HOH B 239       3.260  12.365  22.113  1.00  0.00      B    H  
ATOM    739  O   HOH B 240      39.084   3.636  26.483  1.00  0.00      B    O  
ATOM    740  H1  HOH B 240      39.388   4.026  27.426  1.00  0.00      B    H  
ATOM    741  H2  HOH B 240      38.294   4.238  26.217  1.00  0.00      B    H  
ATOM    742  O   HOH B 241       2.860  19.102   6.909  1.00  0.00      B    O  
ATOM    743  H1  HOH B 241       2.324  19.120   7.791  1.00  0.00      B    H  
ATOM    744  H2  HOH B 241       2.259  18.676   6.182  1.00  0.00      B    H  
ATOM    745  O   HOH B 242      25.666  36.965   8.306  1.00  0.00      B    O  
ATOM    746  H1  HOH B 242      25.826  37.965   8.026  1.00  0.00      B    H  
ATOM    747  H2  HOH B 242      24.654  36.814   8.266  1.00  0.00      B    H  
ATOM    748  O   HOH B 243      11.667   9.518  32.032  1.00  0.00      B    O  
ATOM    749  H1  HOH B 243      12.700   9.587  32.260  1.00  0.00      B    H  
ATOM    750  H2  HOH B 243      11.329   8.707  32.554  1.00  0.00      B    H  
ATOM    751  O   HOH B 244      37.903   2.307  36.665  1.00  0.00      B    O  
ATOM    752  H1  HOH B 244      37.881   2.554  37.647  1.00  0.00      B    H  
ATOM    753  H2  HOH B 244      36.918   2.247  36.369  1.00  0.00      B    H  
ATOM    754  O   HOH B 245       4.527   3.923  21.489  1.00  0.00      B    O  
ATOM    755  H1  HOH B 245       5.386   3.385  21.520  1.00  0.00      B    H  
ATOM    756  H2  HOH B 245       4.227   3.868  22.444  1.00  0.00      B    H  
ATOM    757  O   HOH B 246       8.817   3.869  10.129  1.00  0.00      B    O  
ATOM    758  H1  HOH B 246       9.444   3.595  10.886  1.00  0.00      B    H  
ATOM    759  H2  HOH B 246       9.302   4.624   9.652  1.00  0.00      B    H  
ATOM    760  O   HOH B 247      37.263  19.213  23.649  1.00  0.00      B    O  
ATOM    761  H1  HOH B 247      36.677  18.573  24.242  1.00  0.00      B    H  
ATOM    762  H2  HOH B 247      37.980  19.659  24.155  1.00  0.00      B    H  
ATOM    763  O   HOH B 248      34.825  15.357   7.454  1.00  0.00      B    O  
ATOM    764  H1  HOH B 248      34.839  16.261   7.795  1.00  0.00      B    H  
ATOM    765  H2  HOH B 248      34.522  15.314   6.481  1.00  0.00      B    H  
ATOM    766  O   HOH B 249      14.688  36.395  19.988  1.00  0.00      B    O  
ATOM    767  H1  HOH B 249      13.725  36.873  19.910  1.00  0.00      B    H  
ATOM    768  H2  HOH B 249      14.598  35.577  20.576  1.00  0.00      B    H  
ATOM    769  O   HOH B 250      12.729   0.269  14.152  1.00  0.00      B    O  
ATOM    770  H1  HOH B 250      13.372  -0.297  14.626  1.00  0.00      B    H  
ATOM    771  H2  HOH B 250      11.842   0.147  14.637  1.00  0.00      B    H  
ATOM    772  O   HOH B 251      14.406  18.497  13.147  1.00  0.00      B    O  
ATOM    773  H1  HOH B 251      14.673  17.852  13.934  1.00  0.00      B    H  
ATOM    774  H2  HOH B 251      15.245  18.706  12.644  1.00  0.00      B    H  
ATOM    775  O   HOH B 252       2.016  23.981  19.393  1.00  0.00      B    O  
ATOM    776  H1  HOH B 252       1.520  23.433  20.082  1.00  0.00      B    H  
ATOM    777  H2  HOH B 252       2.783  23.437  19.008  1.00  0.00      B    H  
ATOM    778  O   HOH B 253       8.912  30.260  34.163  1.00  0.00      B    O  
ATOM    779  H1  HOH B 253       8.799  31.073  34.798  1.00  0.00      B    H  
ATOM    780  H2  HOH B 253       8.295  29.544  34.622  1.00  0.00      B    H  
ATOM    781  O   HOH B 254      13.452  10.312   6.019  1.00  0.00      B    O  
ATOM    782  H1  HOH B 254      14.018  10.308   5.198  1.00  0.00      B    H  
ATOM    783  H2  HOH B 254      12.521  10.160   5.711  1.00  0.00      B    H  
ATOM    784  O   HOH B 255       3.811  22.768  36.019  1.00  0.00      B    O  
ATOM    785  H1  HOH B 255       3.859  21.775  35.809  1.00  0.00      B    H  
ATOM    786  H2  HOH B 255       2.922  22.902  36.455  1.00  0.00      B    H  
ATOM    787  O   HOH B 256      27.135  18.515  15.570  1.00  0.00      B    O  
ATOM    788  H1  HOH B 256      26.607  18.408  16.432  1.00  0.00      B    H  
ATOM    789  H2  HOH B 256      26.525  18.839  14.863  1.00  0.00      B    H  
ATOM    790  O   HOH B 257      23.901  16.184  10.991  1.00  0.00      B    O  
ATOM    791  H1  HOH B 257      24.814  16.552  10.965  1.00  0.00      B    H  
ATOM    792  H2  HOH B 257      23.610  16.076  10.045  1.00  0.00      B    H  
ATOM    793  O   HOH B 258      22.678  10.190  38.002  1.00  0.00      B    O  
ATOM    794  H1  HOH B 258      22.052   9.924  37.299  1.00  0.00      B    H  
ATOM    795  H2  HOH B 258      22.809  11.201  38.045  1.00  0.00      B    H  
ATOM    796  O   HOH B 259      19.954  33.857  16.248  1.00  0.00      B    O  
ATOM    797  H1  HOH B 259      19.074  33.860  15.812  1.00  0.00      B    H  
ATOM    798  H2  HOH B 259      19.776  33.868  17.259  1.00  0.00      B    H  
ATOM    799  O   HOH B 260      31.305   1.796   1.681  1.00  0.00      B    O  
ATOM    800  H1  HOH B 260      31.438   0.903   2.156  1.00  0.00      B    H  
ATOM    801  H2  HOH B 260      30.410   2.244   1.952  1.00  0.00      B    H  
ATOM    802  O   HOH B 261       8.507   2.074  38.880  1.00  0.00      B    O  
ATOM    803  H1  HOH B 261       7.460   2.349  38.721  1.00  0.00      B    H  
ATOM    804  H2  HOH B 261       8.504   1.073  38.641  1.00  0.00      B    H  
ATOM    805  O   HOH B 262       5.257   7.340  26.685  1.00  0.00      B    O  
ATOM    806  H1  HOH B 262       5.664   7.004  27.562  1.00  0.00      B    H  
ATOM    807  H2  HOH B 262       4.307   6.932  26.623  1.00  0.00      B    H  
ATOM    808  O   HOH B 263       5.919  30.348   7.726  1.00  0.00      B    O  
ATOM    809  H1  HOH B 263       5.971  30.310   8.733  1.00  0.00      B    H  
ATOM    810  H2  HOH B 263       6.757  29.907   7.364  1.00  0.00      B    H  
ATOM    811  O   HOH B 264      23.312  29.477  30.036  1.00  0.00      B    O  
ATOM    812  H1  HOH B 264      23.948  28.715  29.978  1.00  0.00      B    H  
ATOM    813  H2  HOH B 264      23.880  30.322  30.023  1.00  0.00      B    H  
ATOM    814  O   HOH B 265      21.281   9.561  18.091  1.00  0.00      B    O  
ATOM    815  H1  HOH B 265      21.900   9.112  17.345  1.00  0.00      B    H  
ATOM    816  H2  HOH B 265      21.571  10.521  18.176  1.00  0.00      B    H  
ATOM    817  O   HOH B 266      16.819  37.914  32.335  1.00  0.00      B    O  
ATOM    818  H1  HOH B 266      16.291  37.086  32.493  1.00  0.00      B    H  
ATOM    819  H2  HOH B 266      17.079  37.974  31.408  1.00  0.00      B    H  
ATOM    820  O   HOH B 267       4.225   7.467  23.235  1.00  0.00      B    O  
ATOM    821  H1  HOH B 267       3.264   7.474  23.500  1.00  0.00      B    H  
ATOM    822  H2  HOH B 267       4.280   7.631  22.248  1.00  0.00      B    H  
ATOM    823  O   HOH B 268      37.531   5.687   7.068  1.00  0.00      B    O  
ATOM    824  H1  HOH B 268      36.555   5.516   7.292  1.00  0.00      B    H  
ATOM    825  H2  HOH B 268      38.066   5.157   7.728  1.00  0.00      B    H  
ATOM    826  O   HOH B 269      25.451   9.795  34.313  1.00  0.00      B    O  
ATOM    827  H1  HOH B 269      26.101   9.370  35.057  1.00  0.00      B    H  
ATOM    828  H2  HOH B 269      25.438  10.806  34.461  1.00  0.00      B    H  
ATOM    829  O   HOH B 270      14.386   9.442  32.362  1.00  0.00      B    O  
ATOM    830  H1  HOH B 270      14.679   9.025  33.230  1.00  0.00      B    H  
ATOM    831  H2  HOH B 270      15.115  10.167  32.110  1.00  0.00      B    H  
ATOM    832  O   HOH B 271      33.286  33.962   0.628  1.00  0.00      B    O  
ATOM    833  H1  HOH B 271      34.152  33.806   1.145  1.00  0.00      B    H  
ATOM    834  H2  HOH B 271      33.224  33.213  -0.010  1.00  0.00      B    H  
ATOM    835  O   HOH B 272       4.583  14.751  36.589  1.00  0.00      B    O  
ATOM    836  H1  HOH B 272       5.316  15.479  36.569  1.00  0.00      B    H  
ATOM    837  H2  HOH B 272       4.357  14.436  35.655  1.00  0.00      B    H  
ATOM    838  O   HOH B 273      39.121  38.202  17.658  1.00  0.00      B    O  
ATOM    839  H1  HOH B 273      38.826  39.194  17.469  1.00  0.00      B    H  
ATOM    840  H2  HOH B 273      38.508  37.550  17.245  1.00  0.00      B    H  
ATOM    841  O   HOH B 274      36.263  28.528   8.766  1.00  0.00      B    O  
ATOM    842  H1  HOH B 274      36.681  27.620   9.050  1.00  0.00      B    H  
ATOM    843  H2  HOH B 274      35.721  28.881   9.547  1.00  0.00      B    H  
ATOM    844  O   HOH B 275      18.910  13.980  36.471  1.00  0.00      B    O  
ATOM    845  H1  HOH B 275      18.617  14.934  36.253  1.00  0.00      B    H  
ATOM    846  H2  HOH B 275      19.219  13.546  35.589  1.00  0.00      B    H  
ATOM    847  O   HOH B 276      10.619  34.788   9.704  1.00  0.00      B    O  
ATOM    848  H1  HOH B 276      10.549  33.882  10.116  1.00  0.00      B    H  
ATOM    849  H2  HOH B 276      10.767  34.651   8.661  1.00  0.00      B    H  
ATOM    850  O   HOH B 277      21.055  32.532   3.736  1.00  0.00      B    O  
ATOM    851  H1  HOH B 277      21.565  33.380   3.553  1.00  0.00      B    H  
ATOM    852  H2  HOH B 277      21.619  31.838   3.223  1.00  0.00      B    H  
ATOM    853  O   HOH B 278      30.473  28.030  37.221  1.00  0.00      B    O  
ATOM    854  H1  HOH B 278      30.754  29.042  37.208  1.00  0.00      B    H  
ATOM    855  H2  HOH B 278      29.599  27.957  36.694  1.00  0.00      B    H  
ATOM    856  O   HOH B 279      12.194  23.876   6.712  1.00  0.00      B    O  
ATOM    857  H1  HOH B 279      11.624  24.632   7.092  1.00  0.00      B    H  
ATOM    858  H2  HOH B 279      11.648  22.997   6.809  1.00  0.00      B    H  
ATOM    859  O   HOH B 280      38.038  16.071  30.338  1.00  0.00      B    O  
ATOM    860  H1  HOH B 280      39.089  16.154  30.140  1.00  0.00      B    H  
ATOM    861  H2  HOH B 280      37.684  15.490  29.571  1.00  0.00      B    H  
ATOM    862  O   HOH B 281      20.974  23.914   3.025  1.00  0.00      B    O  
ATOM    863  H1  HOH B 281      20.087  23.992   3.418  1.00  0.00      B    H  
ATOM    864  H2  HOH B 281      21.357  24.834   3.071  1.00  0.00      B    H  
ATOM    865  O   HOH B 282      38.504   1.636  17.153  1.00  0.00      B    O  
ATOM    866  H1  HOH B 282      38.091   2.471  16.722  1.00  0.00      B    H  
ATOM    867  H2  HOH B 282      39.459   1.592  16.823  1.00  0.00      B    H  
ATOM    868  O   HOH B 283       0.942  21.760  11.611  1.00  0.00      B    O  
ATOM    869  H1  HOH B 283       1.010  20.755  11.795  1.00  0.00      B    H  
ATOM    870  H2  HOH B 283       1.158  22.225  12.459  1.00  0.00      B    H  
ATOM    871  O   HOH B 284      12.263  15.058   5.142  1.00  0.00      B    O  
ATOM    872  H1  HOH B 284      12.698  14.202   4.890  1.00  0.00      B    H  
ATOM    873  H2  HOH B 284      11.331  14.861   5.470  1.00  0.00      B    H  
ATOM    874  O   HOH B 285       1.148  38.128   7.982  1.00  0.00      B    O  
ATOM    875  H1  HOH B 285       1.646  38.081   7.037  1.00  0.00      B    H  
ATOM    876  H2  HOH B 285       1.799  38.025   8.732  1.00  0.00      B    H  
ATOM    877  O   HOH B 286      15.267  24.483  17.395  1.00  0.00      B    O  
ATOM    878  H1  HOH B 286      15.626  23.610  17.037  1.00  0.00      B    H  
ATOM    879  H2  HOH B 286      15.273  24.393  18.405  1.00  0.00      B    H  
ATOM    880  O   HOH B 287       8.991  35.470  32.723  1.00  0.00      B    O  
ATOM    881  H1  HOH B 287       8.791  35.534  31.750  1.00  0.00      B    H  
ATOM    882  H2  HOH B 287       9.002  36.485  33.107  1.00  0.00      B    H  
ATOM    883  O   HOH B 288      35.576  29.813  39.056  1.00  0.00      B    O  
ATOM    884  H1  HOH B 288      35.378  29.393  39.926  1.00  0.00      B    H  
ATOM    885  H2  HOH B 288      35.454  29.101  38.403  1.00  0.00      B    H  
ATOM    886  O   HOH B 289       2.045  30.461  21.119  1.00  0.00      B    O  
ATOM    887  H1  HOH B 289       2.857  29.977  20.672  1.00  0.00      B    H  
ATOM    888  H2  HOH B 289       2.353  31.346  21.548  1.00  0.00      B    H  
ATOM    889  O   HOH B 290      14.813  34.502   1.461  1.00  0.00      B    O  
ATOM    890  H1  HOH B 290      14.846  33.566   1.832  1.00  0.00      B    H  
ATOM    891  H2  HOH B 290      14.682  34.470   0.461  1.00  0.00      B    H  
ATOM    892  O   HOH B 291      37.362   4.907  10.708  1.00  0.00      B    O  
ATOM    893  H1  HOH B 291      36.927   4.374  11.477  1.00  0.00      B    H  
ATOM    894  H2  HOH B 291      38.106   4.381  10.367  1.00  0.00      B    H  
ATOM    895  O   HOH B 292      25.570  29.704  12.761  1.00  0.00      B    O  
ATOM    896  H1  HOH B 292      26.186  30.094  13.476  1.00  0.00      B    H  
ATOM    897  H2  HOH B 292      24.845  30.421  12.625  1.00  0.00      B    H  
ATOM    898  O   HOH B 293      35.767   1.105  31.634  1.00  0.00      B    O  
ATOM    899  H1  HOH B 293      36.777   0.973  31.525  1.00  0.00      B    H  
ATOM    900  H2  HOH B 293      35.355   0.239  31.178  1.00  0.00      B    H  
ATOM    901  O   HOH B 294       1.539  10.493   0.011  1.00  0.00      B    O  
ATOM    902  H1  HOH B 294       1.273  10.832   0.974  1.00  0.00      B    H  
ATOM    903  H2  HOH B 294       2.288   9.871   0.129  1.00  0.00      B    H  
ATOM    904  O   HOH B 295      14.869  15.786  20.210  1.00  0.00      B    O  
ATOM    905  H1  HOH B 295      15.647  15.212  20.436  1.00  0.00      B    H  
ATOM    906  H2  HOH B 295      15.238  16.666  19.998  1.00  0.00      B    H  
ATOM    907  O   HOH B 296       7.957  10.585  31.244  1.00  0.00      B    O  
ATOM    908  H1  HOH B 296       7.565  11.506  31.327  1.00  0.00      B    H  
ATOM    909  H2  HOH B 296       7.403  10.082  31.916  1.00  0.00      B    H  
ATOM    910  O   HOH B 297      24.841  17.435  17.204  1.00  0.00      B    O  
ATOM    911  H1  HOH B 297      25.529  16.964  17.716  1.00  0.00      B    H  
ATOM    912  H2  HOH B 297      24.331  16.753  16.692  1.00  0.00      B    H  
ATOM    913  O   HOH B 298      11.973   7.672   2.030  1.00  0.00      B    O  
ATOM    914  H1  HOH B 298      12.399   8.417   1.484  1.00  0.00      B    H  
ATOM    915  H2  HOH B 298      12.546   6.843   1.821  1.00  0.00      B    H  
ATOM    916  O   HOH B 299      31.881  24.037  15.437  1.00  0.00      B    O  
ATOM    917  H1  HOH B 299      31.277  23.879  16.190  1.00  0.00      B    H  
ATOM    918  H2  HOH B 299      31.348  23.935  14.568  1.00  0.00      B    H  
ATOM    919  O   HOH B 300       8.256   7.096  16.860  1.00  0.00      B    O  
ATOM    920  H1  HOH B 300       8.748   6.382  17.408  1.00  0.00      B    H  
ATOM    921  H2  HOH B 300       7.448   7.370  17.408  1.00  0.00      B    H  
ATOM    922  O   HOH B 301       5.127  21.544   0.433  1.00  0.00      B    O  
ATOM    923  H1  HOH B 301       4.211  21.766   0.028  1.00  0.00      B    H  
ATOM    924  H2  HOH B 301       5.162  21.939   1.352  1.00  0.00      B    H  
ATOM    925  O   HOH B 302       9.105  13.906  25.153  1.00  0.00      B    O  
ATOM    926  H1  HOH B 302       9.650  14.532  24.572  1.00  0.00      B    H  
ATOM    927  H2  HOH B 302       9.731  13.119  25.319  1.00  0.00      B    H  
ATOM    928  O   HOH B 303      27.329  12.716  29.362  1.00  0.00      B    O  
ATOM    929  H1  HOH B 303      28.055  12.714  28.675  1.00  0.00      B    H  
ATOM    930  H2  HOH B 303      27.653  12.063  30.031  1.00  0.00      B    H  
ATOM    931  O   HOH B 304       7.948  18.707  25.412  1.00  0.00      B    O  
ATOM    932  H1  HOH B 304       8.288  18.441  24.503  1.00  0.00      B    H  
ATOM    933  H2  HOH B 304       8.565  18.271  26.134  1.00  0.00      B    H  
ATOM    934  O   HOH B 305       6.940  25.601   2.799  1.00  0.00      B    O  
ATOM    935  H1  HOH B 305       7.659  25.117   2.328  1.00  0.00      B    H  
ATOM    936  H2  HOH B 305       6.662  24.989   3.551  1.00  0.00      B    H  
ATOM    937  O   HOH B 306      30.568  29.556  15.973  1.00  0.00      B    O  
ATOM    938  H1  HOH B 306      31.409  29.562  16.580  1.00  0.00      B    H  
ATOM    939  H2  HOH B 306      29.934  30.293  16.204  1.00  0.00      B    H  
ATOM    940  O   HOH B 307       4.371  19.307  34.463  1.00  0.00      B    O  
ATOM    941  H1  HOH B 307       4.372  19.068  35.424  1.00  0.00      B    H  
ATOM    942  H2  HOH B 307       5.332  19.596  34.270  1.00  0.00      B    H  
ATOM    943  O   HOH B 308      15.004  13.374  14.001  1.00  0.00      B    O  
ATOM    944  H1  HOH B 308      14.368  14.076  13.654  1.00  0.00      B    H  
ATOM    945  H2  HOH B 308      15.683  13.765  14.635  1.00  0.00      B    H  
ATOM    946  O   HOH B 309      32.878  36.803  38.562  1.00  0.00      B    O  
ATOM    947  H1  HOH B 309      33.313  37.550  39.131  1.00  0.00      B    H  
ATOM    948  H2  HOH B 309      33.186  35.864  38.915  1.00  0.00      B    H  
ATOM    949  O   HOH B 310      34.344  32.748  31.445  1.00  0.00      B    O  
ATOM    950  H1  HOH B 310      34.170  32.623  32.416  1.00  0.00      B    H  
ATOM    951  H2  HOH B 310      34.355  31.841  30.961  1.00  0.00      B    H  
ATOM    952  O   HOH B 311      26.657   0.631   0.877  1.00  0.00      B    O  
ATOM    953  H1  HOH B 311      25.844   0.501   0.288  1.00  0.00      B    H  
ATOM    954  H2  HOH B 311      26.736  -0.077   1.572  1.00  0.00      B    H  
ATOM    955  O   HOH B 312      37.799   3.075  33.493  1.00  0.00      B    O  
ATOM    956  H1  HOH B 312      38.141   3.937  33.046  1.00  0.00      B    H  
ATOM    957  H2  HOH B 312      37.977   3.121  34.491  1.00  0.00      B    H  
ATOM    958  O   HOH B 313       9.811  13.668   6.017  1.00  0.00      B    O  
ATOM    959  H1  HOH B 313      10.055  12.809   5.524  1.00  0.00      B    H  
ATOM    960  H2  HOH B 313       9.066  13.347   6.667  1.00  0.00      B    H  
ATOM    961  O   HOH B 314      10.514  19.320  20.682  1.00  0.00      B    O  
ATOM    962  H1  HOH B 314      11.298  19.017  21.237  1.00  0.00      B    H  
ATOM    963  H2  HOH B 314      10.266  18.513  20.106  1.00  0.00      B    H  
ATOM    964  O   HOH B 315      18.867  16.083  16.052  1.00  0.00      B    O  
ATOM    965  H1  HOH B 315      19.657  15.678  16.532  1.00  0.00      B    H  
ATOM    966  H2  HOH B 315      19.284  16.340  15.166  1.00  0.00      B    H  
ATOM    967  O   HOH B 316       3.173   5.126  32.544  1.00  0.00      B    O  
ATOM    968  H1  HOH B 316       3.130   4.175  32.108  1.00  0.00      B    H  
ATOM    969  H2  HOH B 316       2.510   5.108  33.264  1.00  0.00      B    H  
ATOM    970  O   HOH B 317      24.284  36.580  14.966  1.00  0.00      B    O  
ATOM    971  H1  HOH B 317      24.099  37.072  15.821  1.00  0.00      B    H  
ATOM    972  H2  HOH B 317      24.584  35.622  15.208  1.00  0.00      B    H  
ATOM    973  O   HOH B 318      33.416  33.971  24.733  1.00  0.00      B    O  
ATOM    974  H1  HOH B 318      33.874  34.862  24.715  1.00  0.00      B    H  
ATOM    975  H2  HOH B 318      33.240  33.635  25.698  1.00  0.00      B    H  
ATOM    976  O   HOH B 319      10.493  27.992  12.259  1.00  0.00      B    O  
ATOM    977  H1  HOH B 319      10.765  27.224  11.683  1.00  0.00      B    H  
ATOM    978  H2  HOH B 319       9.601  28.340  11.898  1.00  0.00      B    H  
ATOM    979  O   HOH B 320       5.287   4.785   4.611  1.00  0.00      B    O  
ATOM    980  H1  HOH B 320       5.675   4.575   3.678  1.00  0.00      B    H  
ATOM    981  H2  HOH B 320       4.260   4.681   4.507  1.00  0.00      B    H  
ATOM    982  O   HOH B 321       6.750  33.950  24.509  1.00  0.00      B    O  
ATOM    983  H1  HOH B 321       6.115  33.650  23.837  1.00  0.00      B    H  
ATOM    984  H2  HOH B 321       7.145  34.786  24.197  1.00  0.00      B    H  
ATOM    985  O   HOH B 322       5.733  31.197  27.362  1.00  0.00      B    O  
ATOM    986  H1  HOH B 322       6.115  30.340  26.995  1.00  0.00      B    H  
ATOM    987  H2  HOH B 322       6.504  31.899  27.312  1.00  0.00      B    H  
ATOM    988  O   HOH B 323      13.844  10.583  14.326  1.00  0.00      B    O  
ATOM    989  H1  HOH B 323      14.205  11.512  14.334  1.00  0.00      B    H  
ATOM    990  H2  HOH B 323      13.746  10.373  13.298  1.00  0.00      B    H  
ATOM    991  O   HOH B 324      23.300   1.623   4.005  1.00  0.00      B    O  
ATOM    992  H1  HOH B 324      24.039   1.830   3.392  1.00  0.00      B    H  
ATOM    993  H2  HOH B 324      22.625   2.397   4.106  1.00  0.00      B    H  
ATOM    994  O   HOH B 325      17.418  15.477   4.223  1.00  0.00      B    O  
ATOM    995  H1  HOH B 325      17.569  14.974   3.397  1.00  0.00      B    H  
ATOM    996  H2  HOH B 325      16.488  15.426   4.474  1.00  0.00      B    H  
ATOM    997  O   HOH B 326      27.237  10.208  24.068  1.00  0.00      B    O  
ATOM    998  H1  HOH B 326      26.299  10.365  23.748  1.00  0.00      B    H  
ATOM    999  H2  HOH B 326      27.211  10.110  25.101  1.00  0.00      B    H  
ATOM   1000  O   HOH B 327       8.244  20.760  27.407  1.00  0.00      B    O  
ATOM   1001  H1  HOH B 327       8.100  20.185  26.561  1.00  0.00      B    H  
ATOM   1002  H2  HOH B 327       9.238  20.566  27.607  1.00  0.00      B    H  
ATOM   1003  O   HOH B 328       3.266  30.497  28.746  1.00  0.00      B    O  
ATOM   1004  H1  HOH B 328       3.197  29.587  29.193  1.00  0.00      B    H  
ATOM   1005  H2  HOH B 328       4.262  30.643  28.496  1.00  0.00      B    H  
ATOM   1006  O   HOH B 329      34.980   9.055   9.505  1.00  0.00      B    O  
ATOM   1007  H1  HOH B 329      35.183   8.056   9.726  1.00  0.00      B    H  
ATOM   1008  H2  HOH B 329      35.648   9.672   9.951  1.00  0.00      B    H  
ATOM   1009  O   HOH B 330      29.782  38.402  34.861  1.00  0.00      B    O  
ATOM   1010  H1  HOH B 330      29.359  38.350  33.960  1.00  0.00      B    H  
ATOM   1011  H2  HOH B 330      30.711  38.771  34.801  1.00  0.00      B    H  
ATOM   1012  O   HOH B 331       7.573  33.385  30.078  1.00  0.00      B    O  
ATOM   1013  H1  HOH B 331       6.785  32.820  29.864  1.00  0.00      B    H  
ATOM   1014  H2  HOH B 331       8.406  32.819  29.943  1.00  0.00      B    H  
ATOM   1015  O   HOH B 332      15.609  22.844   9.654  1.00  0.00      B    O  
ATOM   1016  H1  HOH B 332      15.181  21.965   9.726  1.00  0.00      B    H  
ATOM   1017  H2  HOH B 332      16.046  23.010  10.596  1.00  0.00      B    H  
ATOM   1018  O   HOH B 333       3.669  33.961  10.212  1.00  0.00      B    O  
ATOM   1019  H1  HOH B 333       3.636  33.158  10.836  1.00  0.00      B    H  
ATOM   1020  H2  HOH B 333       3.514  34.784  10.848  1.00  0.00      B    H  
ATOM   1021  O   HOH B 334      14.139  34.196  21.550  1.00  0.00      B    O  
ATOM   1022  H1  HOH B 334      13.535  33.447  21.967  1.00  0.00      B    H  
ATOM   1023  H2  HOH B 334      15.112  33.924  21.643  1.00  0.00      B    H  
ATOM   1024  O   HOH B 335      21.793   5.193   6.799  1.00  0.00      B    O  
ATOM   1025  H1  HOH B 335      21.049   5.859   6.981  1.00  0.00      B    H  
ATOM   1026  H2  HOH B 335      22.600   5.719   6.535  1.00  0.00      B    H  
ATOM   1027  O   HOH B 336      38.776   1.843  29.284  1.00  0.00      B    O  
ATOM   1028  H1  HOH B 336      39.753   1.773  29.008  1.00  0.00      B    H  
ATOM   1029  H2  HOH B 336      38.752   1.701  30.293  1.00  0.00      B    H  
ATOM   1030  O   HOH B 337      33.124  25.262   3.220  1.00  0.00      B    O  
ATOM   1031  H1  HOH B 337      33.062  24.311   3.425  1.00  0.00      B    H  
ATOM   1032  H2  HOH B 337      33.352  25.722   4.106  1.00  0.00      B    H  
ATOM   1033  O   HOH B 338      24.493  36.726   2.536  1.00  0.00      B    O  
ATOM   1034  H1  HOH B 338      24.418  36.436   1.592  1.00  0.00      B    H  
ATOM   1035  H2  HOH B 338      25.492  36.888   2.710  1.00  0.00      B    H  
ATOM   1036  O   HOH B 339      22.345  17.408  38.812  1.00  0.00      B    O  
ATOM   1037  H1  HOH B 339      23.090  16.674  38.900  1.00  0.00      B    H  
ATOM   1038  H2  HOH B 339      22.468  18.159  39.426  1.00  0.00      B    H  
ATOM   1039  O   HOH B 340      23.468  15.825   8.129  1.00  0.00      B    O  
ATOM   1040  H1  HOH B 340      23.991  16.725   8.166  1.00  0.00      B    H  
ATOM   1041  H2  HOH B 340      23.249  15.685   7.139  1.00  0.00      B    H  
ATOM   1042  O   HOH B 341       6.829  18.257  20.355  1.00  0.00      B    O  
ATOM   1043  H1  HOH B 341       6.983  18.054  21.339  1.00  0.00      B    H  
ATOM   1044  H2  HOH B 341       6.522  19.201  20.259  1.00  0.00      B    H  
ATOM   1045  O   HOH B 342      18.760   5.730  17.759  1.00  0.00      B    O  
ATOM   1046  H1  HOH B 342      18.956   6.525  18.393  1.00  0.00      B    H  
ATOM   1047  H2  HOH B 342      19.261   5.999  16.903  1.00  0.00      B    H  
ATOM   1048  O   HOH B 343      14.992  12.442  22.513  1.00  0.00      B    O  
ATOM   1049  H1  HOH B 343      15.190  11.590  22.034  1.00  0.00      B    H  
ATOM   1050  H2  HOH B 343      15.273  13.187  21.918  1.00  0.00      B    H  
ATOM   1051  O   HOH B 344      12.426  13.764  33.700  1.00  0.00      B    O  
ATOM   1052  H1  HOH B 344      11.734  13.087  33.299  1.00  0.00      B    H  
ATOM   1053  H2  HOH B 344      13.387  13.333  33.735  1.00  0.00      B    H  
ATOM   1054  O   HOH B 345      35.930  21.431   0.661  1.00  0.00      B    O  
ATOM   1055  H1  HOH B 345      36.947  21.529   0.743  1.00  0.00      B    H  
ATOM   1056  H2  HOH B 345      35.581  22.242   1.181  1.00  0.00      B    H  
ATOM   1057  O   HOH B 346      19.580  20.503   1.263  1.00  0.00      B    O  
ATOM   1058  H1  HOH B 346      18.912  20.066   0.725  1.00  0.00      B    H  
ATOM   1059  H2  HOH B 346      19.872  19.896   1.993  1.00  0.00      B    H  
ATOM   1060  O   HOH B 347       9.117   1.018  29.769  1.00  0.00      B    O  
ATOM   1061  H1  HOH B 347       9.714   1.267  30.571  1.00  0.00      B    H  
ATOM   1062  H2  HOH B 347       8.727   0.152  30.050  1.00  0.00      B    H  
ATOM   1063  O   HOH B 348      26.954  22.740  32.670  1.00  0.00      B    O  
ATOM   1064  H1  HOH B 348      26.348  22.664  33.481  1.00  0.00      B    H  
ATOM   1065  H2  HOH B 348      27.927  22.851  33.025  1.00  0.00      B    H  
ATOM   1066  O   HOH B 349       1.116  19.744   9.137  1.00  0.00      B    O  
ATOM   1067  H1  HOH B 349       0.101  19.506   9.091  1.00  0.00      B    H  
ATOM   1068  H2  HOH B 349       1.189  20.696   9.209  1.00  0.00      B    H  
ATOM   1069  O   HOH B 350       3.277  31.767  12.441  1.00  0.00      B    O  
ATOM   1070  H1  HOH B 350       4.283  31.699  12.577  1.00  0.00      B    H  
ATOM   1071  H2  HOH B 350       2.823  31.401  13.224  1.00  0.00      B    H  
ATOM   1072  O   HOH B 351      12.739   5.259  34.774  1.00  0.00      B    O  
ATOM   1073  H1  HOH B 351      13.652   5.404  35.121  1.00  0.00      B    H  
ATOM   1074  H2  HOH B 351      12.744   4.633  34.002  1.00  0.00      B    H  
ATOM   1075  O   HOH B 352       0.213   7.895  35.547  1.00  0.00      B    O  
ATOM   1076  H1  HOH B 352      -0.363   8.397  36.159  1.00  0.00      B    H  
ATOM   1077  H2  HOH B 352       0.884   7.407  36.168  1.00  0.00      B    H  
ATOM   1078  O   HOH B 353      12.105   1.939   8.199  1.00  0.00      B    O  
ATOM   1079  H1  HOH B 353      12.075   2.166   9.196  1.00  0.00      B    H  
ATOM   1080  H2  HOH B 353      12.136   0.915   8.140  1.00  0.00      B    H  
ATOM   1081  O   HOH B 354      21.932  11.930  16.109  1.00  0.00      B    O  
ATOM   1082  H1  HOH B 354      22.142  11.788  15.104  1.00  0.00      B    H  
ATOM   1083  H2  HOH B 354      21.256  12.694  16.178  1.00  0.00      B    H  
ATOM   1084  O   HOH B 355       0.263  15.244  37.674  1.00  0.00      B    O  
ATOM   1085  H1  HOH B 355      -0.242  16.151  37.779  1.00  0.00      B    H  
ATOM   1086  H2  HOH B 355       0.406  14.946  38.644  1.00  0.00      B    H  
ATOM   1087  O   HOH B 356       2.360  29.526  17.360  1.00  0.00      B    O  
ATOM   1088  H1  HOH B 356       2.672  28.521  17.370  1.00  0.00      B    H  
ATOM   1089  H2  HOH B 356       2.820  30.084  18.083  1.00  0.00      B    H  
ATOM   1090  O   HOH B 357      26.361  10.141  16.722  1.00  0.00      B    O  
ATOM   1091  H1  HOH B 357      27.320  10.430  17.018  1.00  0.00      B    H  
ATOM   1092  H2  HOH B 357      26.383   9.140  16.545  1.00  0.00      B    H  
ATOM   1093  O   HOH B 358      16.308   6.431  30.202  1.00  0.00      B    O  
ATOM   1094  H1  HOH B 358      15.370   6.785  30.300  1.00  0.00      B    H  
ATOM   1095  H2  HOH B 358      16.180   5.530  29.779  1.00  0.00      B    H  
ATOM   1096  O   HOH B 359       4.463  14.645   3.829  1.00  0.00      B    O  
ATOM   1097  H1  HOH B 359       5.130  14.221   4.327  1.00  0.00      B    H  
ATOM   1098  H2  HOH B 359       3.588  14.434   4.290  1.00  0.00      B    H  
ATOM   1099  O   HOH B 360      30.991   3.096  31.201  1.00  0.00      B    O  
ATOM   1100  H1  HOH B 360      31.412   2.392  31.828  1.00  0.00      B    H  
ATOM   1101  H2  HOH B 360      31.382   4.063  31.495  1.00  0.00      B    H  
ATOM   1102  O   HOH B 361      10.358  15.186  23.177  1.00  0.00      B    O  
ATOM   1103  H1  HOH B 361      11.257  15.248  22.733  1.00  0.00      B    H  
ATOM   1104  H2  HOH B 361       9.707  14.860  22.422  1.00  0.00      B    H  
ATOM   1105  O   HOH B 362       6.308  25.128  28.628  1.00  0.00      B    O  
ATOM   1106  H1  HOH B 362       6.892  24.488  28.104  1.00  0.00      B    H  
ATOM   1107  H2  HOH B 362       6.169  24.629  29.507  1.00  0.00      B    H  
ATOM   1108  O   HOH B 363      21.685   4.536  37.524  1.00  0.00      B    O  
ATOM   1109  H1  HOH B 363      20.984   5.232  37.488  1.00  0.00      B    H  
ATOM   1110  H2  HOH B 363      21.635   4.113  36.623  1.00  0.00      B    H  
ATOM   1111  O   HOH B 364      30.347  20.686   5.814  1.00  0.00      B    O  
ATOM   1112  H1  HOH B 364      30.573  20.189   6.670  1.00  0.00      B    H  
ATOM   1113  H2  HOH B 364      31.079  20.613   5.107  1.00  0.00      B    H  
ATOM   1114  O   HOH B 365      25.396  30.936  20.398  1.00  0.00      B    O  
ATOM   1115  H1  HOH B 365      25.304  29.931  20.544  1.00  0.00      B    H  
ATOM   1116  H2  HOH B 365      24.679  31.469  20.878  1.00  0.00      B    H  
ATOM   1117  O   HOH B 366       2.811  22.391  23.655  1.00  0.00      B    O  
ATOM   1118  H1  HOH B 366       3.416  22.474  24.485  1.00  0.00      B    H  
ATOM   1119  H2  HOH B 366       2.275  21.535  23.828  1.00  0.00      B    H  
ATOM   1120  O   HOH B 367      35.530   6.438   9.409  1.00  0.00      B    O  
ATOM   1121  H1  HOH B 367      36.193   5.844   9.880  1.00  0.00      B    H  
ATOM   1122  H2  HOH B 367      34.848   5.856   8.986  1.00  0.00      B    H  
ATOM   1123  O   HOH B 368      31.052   5.792   6.299  1.00  0.00      B    O  
ATOM   1124  H1  HOH B 368      30.736   6.226   7.188  1.00  0.00      B    H  
ATOM   1125  H2  HOH B 368      31.383   6.508   5.690  1.00  0.00      B    H  
ATOM   1126  O   HOH B 369      37.453   3.394  15.126  1.00  0.00      B    O  
ATOM   1127  H1  HOH B 369      37.069   3.357  14.201  1.00  0.00      B    H  
ATOM   1128  H2  HOH B 369      36.902   4.083  15.683  1.00  0.00      B    H  
ATOM   1129  O   HOH B 370      32.770  20.887  11.174  1.00  0.00      B    O  
ATOM   1130  H1  HOH B 370      32.453  21.504  10.407  1.00  0.00      B    H  
ATOM   1131  H2  HOH B 370      33.581  21.372  11.592  1.00  0.00      B    H  
ATOM   1132  O   HOH B 371      26.560  34.848  19.619  1.00  0.00      B    O  
ATOM   1133  H1  HOH B 371      26.864  34.344  20.436  1.00  0.00      B    H  
ATOM   1134  H2  HOH B 371      25.558  34.998  19.684  1.00  0.00      B    H  
ATOM   1135  O   HOH B 372      30.800  18.166  13.330  1.00  0.00      B    O  
ATOM   1136  H1  HOH B 372      31.627  17.681  12.982  1.00  0.00      B    H  
ATOM   1137  H2  HOH B 372      31.038  18.887  14.004  1.00  0.00      B    H  
ATOM   1138  O   HOH B 373      33.704  18.337  27.865  1.00  0.00      B    O  
ATOM   1139  H1  HOH B 373      33.392  17.423  28.246  1.00  0.00      B    H  
ATOM   1140  H2  HOH B 373      33.088  18.487  27.077  1.00  0.00      B    H  
ATOM   1141  O   HOH B 374      27.813  13.560   3.371  1.00  0.00      B    O  
ATOM   1142  H1  HOH B 374      27.489  14.366   2.871  1.00  0.00      B    H  
ATOM   1143  H2  HOH B 374      27.186  12.804   3.142  1.00  0.00      B    H  
ATOM   1144  O   HOH B 375      33.195  22.937  35.679  1.00  0.00      B    O  
ATOM   1145  H1  HOH B 375      33.576  22.602  34.813  1.00  0.00      B    H  
ATOM   1146  H2  HOH B 375      33.109  23.909  35.603  1.00  0.00      B    H  
ATOM   1147  O   HOH B 376      22.517  16.311  29.229  1.00  0.00      B    O  
ATOM   1148  H1  HOH B 376      22.241  17.191  29.694  1.00  0.00      B    H  
ATOM   1149  H2  HOH B 376      23.402  16.522  28.879  1.00  0.00      B    H  
ATOM   1150  O   HOH B 377      12.610  21.148   1.890  1.00  0.00      B    O  
ATOM   1151  H1  HOH B 377      12.984  20.862   0.983  1.00  0.00      B    H  
ATOM   1152  H2  HOH B 377      12.947  22.081   2.003  1.00  0.00      B    H  
ATOM   1153  O   HOH B 378      37.818   9.665   1.983  1.00  0.00      B    O  
ATOM   1154  H1  HOH B 378      37.172   9.768   1.239  1.00  0.00      B    H  
ATOM   1155  H2  HOH B 378      37.744  10.523   2.503  1.00  0.00      B    H  
ATOM   1156  O   HOH B 379      22.119   6.196   2.070  1.00  0.00      B    O  
ATOM   1157  H1  HOH B 379      23.108   6.467   2.157  1.00  0.00      B    H  
ATOM   1158  H2  HOH B 379      21.925   5.719   2.925  1.00  0.00      B    H  
ATOM   1159  O   HOH B 380      29.564  30.922   8.475  1.00  0.00      B    O  
ATOM   1160  H1  HOH B 380      30.127  30.222   8.006  1.00  0.00      B    H  
ATOM   1161  H2  HOH B 380      29.875  31.867   8.266  1.00  0.00      B    H  
ATOM   1162  O   HOH B 381      24.142  29.284   5.703  1.00  0.00      B    O  
ATOM   1163  H1  HOH B 381      24.421  30.151   5.399  1.00  0.00      B    H  
ATOM   1164  H2  HOH B 381      23.261  29.339   6.083  1.00  0.00      B    H  
ATOM   1165  O   HOH B 382      17.880  30.663   0.252  1.00  0.00      B    O  
ATOM   1166  H1  HOH B 382      17.770  31.090   1.211  1.00  0.00      B    H  
ATOM   1167  H2  HOH B 382      17.979  31.497  -0.325  1.00  0.00      B    H  
ATOM   1168  O   HOH B 383      12.133  17.939  12.057  1.00  0.00      B    O  
ATOM   1169  H1  HOH B 383      13.018  18.362  12.333  1.00  0.00      B    H  
ATOM   1170  H2  HOH B 383      11.570  18.027  12.895  1.00  0.00      B    H  
ATOM   1171  O   HOH B 384       8.760  19.451   9.521  1.00  0.00      B    O  
ATOM   1172  H1  HOH B 384       9.494  18.976   9.025  1.00  0.00      B    H  
ATOM   1173  H2  HOH B 384       7.940  19.209   8.992  1.00  0.00      B    H  
ATOM   1174  O   HOH B 385      18.691  26.020  19.217  1.00  0.00      B    O  
ATOM   1175  H1  HOH B 385      19.191  26.404  19.974  1.00  0.00      B    H  
ATOM   1176  H2  HOH B 385      17.848  25.492  19.635  1.00  0.00      B    H  
ATOM   1177  O   HOH B 386       3.811  31.884   0.636  1.00  0.00      B    O  
ATOM   1178  H1  HOH B 386       3.497  31.254   1.293  1.00  0.00      B    H  
ATOM   1179  H2  HOH B 386       4.659  32.271   1.071  1.00  0.00      B    H  
ATOM   1180  O   HOH B 387      34.051  23.516  23.549  1.00  0.00      B    O  
ATOM   1181  H1  HOH B 387      34.623  24.270  23.164  1.00  0.00      B    H  
ATOM   1182  H2  HOH B 387      34.467  22.619  23.293  1.00  0.00      B    H  
ATOM   1183  O   HOH B 388      26.850  25.855  36.679  1.00  0.00      B    O  
ATOM   1184  H1  HOH B 388      27.219  26.811  36.777  1.00  0.00      B    H  
ATOM   1185  H2  HOH B 388      25.859  25.871  36.622  1.00  0.00      B    H  
ATOM   1186  O   HOH B 389      37.365  23.811  37.128  1.00  0.00      B    O  
ATOM   1187  H1  HOH B 389      37.009  24.336  36.375  1.00  0.00      B    H  
ATOM   1188  H2  HOH B 389      36.842  22.931  37.131  1.00  0.00      B    H  
ATOM   1189  O   HOH B 390      33.188  15.514   5.254  1.00  0.00      B    O  
ATOM   1190  H1  HOH B 390      32.443  16.039   4.921  1.00  0.00      B    H  
ATOM   1191  H2  HOH B 390      33.914  15.559   4.560  1.00  0.00      B    H  
ATOM   1192  O   HOH B 391       8.530  21.926   6.496  1.00  0.00      B    O  
ATOM   1193  H1  HOH B 391       9.278  21.528   7.120  1.00  0.00      B    H  
ATOM   1194  H2  HOH B 391       7.814  22.124   7.142  1.00  0.00      B    H  
ATOM   1195  O   HOH B 392       5.827  12.173  15.455  1.00  0.00      B    O  
ATOM   1196  H1  HOH B 392       6.605  12.501  14.959  1.00  0.00      B    H  
ATOM   1197  H2  HOH B 392       6.224  11.967  16.365  1.00  0.00      B    H  
ATOM   1198  O   HOH B 393       7.044   5.784  30.791  1.00  0.00      B    O  
ATOM   1199  H1  HOH B 393       6.072   5.629  30.590  1.00  0.00      B    H  
ATOM   1200  H2  HOH B 393       7.237   5.133  31.558  1.00  0.00      B    H  
ATOM   1201  O   HOH B 394       2.079  33.811  26.581  1.00  0.00      B    O  
ATOM   1202  H1  HOH B 394       1.313  34.317  26.174  1.00  0.00      B    H  
ATOM   1203  H2  HOH B 394       2.350  34.323  27.377  1.00  0.00      B    H  
ATOM   1204  O   HOH B 395       0.894  25.321  10.144  1.00  0.00      B    O  
ATOM   1205  H1  HOH B 395       0.888  26.321  10.014  1.00  0.00      B    H  
ATOM   1206  H2  HOH B 395       1.311  24.792   9.387  1.00  0.00      B    H  
ATOM   1207  O   HOH B 396      30.519  35.281  13.411  1.00  0.00      B    O  
ATOM   1208  H1  HOH B 396      31.139  35.984  13.778  1.00  0.00      B    H  
ATOM   1209  H2  HOH B 396      30.363  34.611  14.099  1.00  0.00      B    H  
ATOM   1210  O   HOH B 397      30.233  22.990   0.555  1.00  0.00      B    O  
ATOM   1211  H1  HOH B 397      29.478  23.541   0.280  1.00  0.00      B    H  
ATOM   1212  H2  HOH B 397      30.990  23.610   0.825  1.00  0.00      B    H  
ATOM   1213  O   HOH B 398       2.547   2.080   8.659  1.00  0.00      B    O  
ATOM   1214  H1  HOH B 398       2.625   2.325   9.643  1.00  0.00      B    H  
ATOM   1215  H2  HOH B 398       1.642   1.612   8.553  1.00  0.00      B    H  
ATOM   1216  O   HOH B 399       8.710  13.837  18.530  1.00  0.00      B    O  
ATOM   1217  H1  HOH B 399       9.166  13.160  17.934  1.00  0.00      B    H  
ATOM   1218  H2  HOH B 399       7.750  13.498  18.598  1.00  0.00      B    H  
ATOM   1219  O   HOH B 400      19.395  28.855  34.889  1.00  0.00      B    O  
ATOM   1220  H1  HOH B 400      19.235  29.130  33.891  1.00  0.00      B    H  
ATOM   1221  H2  HOH B 400      18.628  29.350  35.456  1.00  0.00      B    H  
ATOM   1222  O   HOH B 401      36.475  14.510  28.679  1.00  0.00      B    O  
ATOM   1223  H1  HOH B 401      36.803  13.540  28.813  1.00  0.00      B    H  
ATOM   1224  H2  HOH B 401      35.547  14.473  29.090  1.00  0.00      B    H  
ATOM   1225  O   HOH B 402      13.621  21.032  35.062  1.00  0.00      B    O  
ATOM   1226  H1  HOH B 402      13.594  21.822  34.383  1.00  0.00      B    H  
ATOM   1227  H2  HOH B 402      14.626  20.765  35.135  1.00  0.00      B    H  
ATOM   1228  O   HOH B 403      18.724  11.221  29.870  1.00  0.00      B    O  
ATOM   1229  H1  HOH B 403      18.071  10.417  29.934  1.00  0.00      B    H  
ATOM   1230  H2  HOH B 403      19.068  11.198  28.898  1.00  0.00      B    H  
ATOM   1231  O   HOH B 404       4.865  28.407  30.668  1.00  0.00      B    O  
ATOM   1232  H1  HOH B 404       4.960  27.932  31.571  1.00  0.00      B    H  
ATOM   1233  H2  HOH B 404       5.753  28.283  30.185  1.00  0.00      B    H  
ATOM   1234  O   HOH B 405      21.124  22.856  23.577  1.00  0.00      B    O  
ATOM   1235  H1  HOH B 405      21.841  22.357  23.018  1.00  0.00      B    H  
ATOM   1236  H2  HOH B 405      20.755  22.203  24.249  1.00  0.00      B    H  
ATOM   1237  O   HOH B 406      33.457  25.961   5.846  1.00  0.00      B    O  
ATOM   1238  H1  HOH B 406      34.287  25.398   5.718  1.00  0.00      B    H  
ATOM   1239  H2  HOH B 406      33.095  25.818   6.800  1.00  0.00      B    H  
ATOM   1240  O   HOH B 407      35.188  26.803  14.986  1.00  0.00      B    O  
ATOM   1241  H1  HOH B 407      34.466  27.099  14.357  1.00  0.00      B    H  
ATOM   1242  H2  HOH B 407      35.290  27.555  15.677  1.00  0.00      B    H  
ATOM   1243  O   HOH B 408      20.019   8.672  37.593  1.00  0.00      B    O  
ATOM   1244  H1  HOH B 408      19.812   7.765  37.177  1.00  0.00      B    H  
ATOM   1245  H2  HOH B 408      19.334   8.779  38.353  1.00  0.00      B    H  
ATOM   1246  O   HOH B 409      38.236  30.336  21.732  1.00  0.00      B    O  
ATOM   1247  H1  HOH B 409      37.907  31.310  21.657  1.00  0.00      B    H  
ATOM   1248  H2  HOH B 409      39.209  30.305  21.459  1.00  0.00      B    H  
ATOM   1249  O   HOH B 410       3.470  18.050  23.904  1.00  0.00      B    O  
ATOM   1250  H1  HOH B 410       3.993  18.590  24.556  1.00  0.00      B    H  
ATOM   1251  H2  HOH B 410       3.184  17.189  24.376  1.00  0.00      B    H  
ATOM   1252  O   HOH B 411      28.487  36.800  23.439  1.00  0.00      B    O  
ATOM   1253  H1  HOH B 411      27.520  36.546  23.596  1.00  0.00      B    H  
ATOM   1254  H2  HOH B 411      28.660  37.625  23.983  1.00  0.00      B    H  
ATOM   1255  O   HOH B 412      26.657  15.892  35.117  1.00  0.00      B    O  
ATOM   1256  H1  HOH B 412      26.396  16.453  35.938  1.00  0.00      B    H  
ATOM   1257  H2  HOH B 412      27.625  16.053  34.887  1.00  0.00      B    H  
ATOM   1258  O   HOH B 413      30.685   6.599  11.458  1.00  0.00      B    O  
ATOM   1259  H1  HOH B 413      31.596   6.622  11.872  1.00  0.00      B    H  
ATOM   1260  H2  HOH B 413      30.007   6.631  12.209  1.00  0.00      B    H  
ATOM   1261  O   HOH B 414      14.151  12.918   4.981  1.00  0.00      B    O  
ATOM   1262  H1  HOH B 414      15.103  13.157   5.364  1.00  0.00      B    H  
ATOM   1263  H2  HOH B 414      13.808  12.090   5.462  1.00  0.00      B    H  
ATOM   1264  O   HOH B 415      24.381  33.085   6.255  1.00  0.00      B    O  
ATOM   1265  H1  HOH B 415      25.014  33.615   6.823  1.00  0.00      B    H  
ATOM   1266  H2  HOH B 415      24.940  32.334   5.824  1.00  0.00      B    H  
ATOM   1267  O   HOH B 416      37.809  18.848  19.774  1.00  0.00      B    O  
ATOM   1268  H1  HOH B 416      37.434  18.152  20.372  1.00  0.00      B    H  
ATOM   1269  H2  HOH B 416      37.053  19.117  19.143  1.00  0.00      B    H  
ATOM   1270  O   HOH B 417       7.022  34.956   7.004  1.00  0.00      B    O  
ATOM   1271  H1  HOH B 417       6.567  34.126   7.251  1.00  0.00      B    H  
ATOM   1272  H2  HOH B 417       6.447  35.700   7.369  1.00  0.00      B    H  
ATOM   1273  O   HOH B 418      29.669  21.770  22.709  1.00  0.00      B    O  
ATOM   1274  H1  HOH B 418      30.042  22.555  23.216  1.00  0.00      B    H  
ATOM   1275  H2  HOH B 418      30.032  21.754  21.791  1.00  0.00      B    H  
ATOM   1276  O   HOH B 419      14.443  25.426  36.163  1.00  0.00      B    O  
ATOM   1277  H1  HOH B 419      14.540  26.250  36.743  1.00  0.00      B    H  
ATOM   1278  H2  HOH B 419      15.082  25.528  35.433  1.00  0.00      B    H  
ATOM   1279  O   HOH B 420      33.381   5.457  38.850  1.00  0.00      B    O  
ATOM   1280  H1  HOH B 420      34.260   5.194  39.264  1.00  0.00      B    H  
ATOM   1281  H2  HOH B 420      33.592   5.901  37.951  1.00  0.00      B    H  
ATOM   1282  O   HOH B 421      12.052   7.926  20.666  1.00  0.00      B    O  
ATOM   1283  H1  HOH B 421      12.053   7.326  19.865  1.00  0.00      B    H  
ATOM   1284  H2  HOH B 421      11.805   7.359  21.436  1.00  0.00      B    H  
ATOM   1285  O   HOH B 422      36.193  15.016  20.185  1.00  0.00      B    O  
ATOM   1286  H1  HOH B 422      36.871  14.336  19.970  1.00  0.00      B    H  
ATOM   1287  H2  HOH B 422      36.608  15.705  20.829  1.00  0.00      B    H  
ATOM   1288  O   HOH B 423      33.477  23.373  32.086  1.00  0.00      B    O  
ATOM   1289  H1  HOH B 423      32.587  23.956  32.179  1.00  0.00      B    H  
ATOM   1290  H2  HOH B 423      33.962  23.662  31.234  1.00  0.00      B    H  
ATOM   1291  O   HOH B 424      30.883  30.766  36.788  1.00  0.00      B    O  
ATOM   1292  H1  HOH B 424      31.236  31.118  37.670  1.00  0.00      B    H  
ATOM   1293  H2  HOH B 424      31.546  30.971  36.036  1.00  0.00      B    H  
ATOM   1294  O   HOH B 425      11.888  25.423  11.202  1.00  0.00      B    O  
ATOM   1295  H1  HOH B 425      12.582  25.839  10.593  1.00  0.00      B    H  
ATOM   1296  H2  HOH B 425      12.136  24.489  11.427  1.00  0.00      B    H  
ATOM   1297  O   HOH B 426      11.611   8.037  25.983  1.00  0.00      B    O  
ATOM   1298  H1  HOH B 426      11.966   7.301  26.562  1.00  0.00      B    H  
ATOM   1299  H2  HOH B 426      10.737   8.260  26.442  1.00  0.00      B    H  
ATOM   1300  O   HOH B 427       8.174  18.079  29.502  1.00  0.00      B    O  
ATOM   1301  H1  HOH B 427       7.740  18.958  29.279  1.00  0.00      B    H  
ATOM   1302  H2  HOH B 427       8.763  18.250  30.338  1.00  0.00      B    H  
ATOM   1303  O   HOH B 428      37.570   1.443  11.422  1.00  0.00      B    O  
ATOM   1304  H1  HOH B 428      38.069   0.662  11.844  1.00  0.00      B    H  
ATOM   1305  H2  HOH B 428      36.962   1.082  10.674  1.00  0.00      B    H  
ATOM   1306  O   HOH B 429      31.889  35.809  35.893  1.00  0.00      B    O  
ATOM   1307  H1  HOH B 429      30.945  36.232  35.821  1.00  0.00      B    H  
ATOM   1308  H2  HOH B 429      32.373  36.203  36.735  1.00  0.00      B    H  
ATOM   1309  O   HOH B 430      30.745   7.130   8.694  1.00  0.00      B    O  
ATOM   1310  H1  HOH B 430      30.792   6.473   9.504  1.00  0.00      B    H  
ATOM   1311  H2  HOH B 430      30.775   8.084   9.064  1.00  0.00      B    H  
ATOM   1312  O   HOH B 431      12.573   2.293  24.679  1.00  0.00      B    O  
ATOM   1313  H1  HOH B 431      13.108   1.899  25.432  1.00  0.00      B    H  
ATOM   1314  H2  HOH B 431      12.611   1.655  23.891  1.00  0.00      B    H  
ATOM   1315  O   HOH B 432      28.713  25.544   5.992  1.00  0.00      B    O  
ATOM   1316  H1  HOH B 432      28.927  24.652   5.495  1.00  0.00      B    H  
ATOM   1317  H2  HOH B 432      29.485  25.789   6.658  1.00  0.00      B    H  
ATOM   1318  O   HOH B 433       4.025  18.842   0.610  1.00  0.00      B    O  
ATOM   1319  H1  HOH B 433       4.194  19.833   0.639  1.00  0.00      B    H  
ATOM   1320  H2  HOH B 433       4.075  18.553   1.579  1.00  0.00      B    H  
ATOM   1321  O   HOH B 434      11.706  10.486  19.683  1.00  0.00      B    O  
ATOM   1322  H1  HOH B 434      12.289  10.505  18.806  1.00  0.00      B    H  
ATOM   1323  H2  HOH B 434      11.844   9.521  20.044  1.00  0.00      B    H  
ATOM   1324  O   HOH B 435       7.789   8.854   1.320  1.00  0.00      B    O  
ATOM   1325  H1  HOH B 435       7.082   9.492   1.011  1.00  0.00      B    H  
ATOM   1326  H2  HOH B 435       8.543   9.100   0.676  1.00  0.00      B    H  
ATOM   1327  O   HOH B 436       6.985  27.135  16.801  1.00  0.00      B    O  
ATOM   1328  H1  HOH B 436       6.780  27.470  15.876  1.00  0.00      B    H  
ATOM   1329  H2  HOH B 436       7.945  26.735  16.701  1.00  0.00      B    H  
ATOM   1330  O   HOH B 437      25.109  32.862  32.849  1.00  0.00      B    O  
ATOM   1331  H1  HOH B 437      25.446  32.070  33.352  1.00  0.00      B    H  
ATOM   1332  H2  HOH B 437      24.445  33.320  33.421  1.00  0.00      B    H  
ATOM   1333  O   HOH B 438       4.580  11.286  27.886  1.00  0.00      B    O  
ATOM   1334  H1  HOH B 438       3.972  11.597  28.613  1.00  0.00      B    H  
ATOM   1335  H2  HOH B 438       5.500  11.093  28.319  1.00  0.00      B    H  
ATOM   1336  O   HOH B 439      32.845  19.407  31.448  1.00  0.00      B    O  
ATOM   1337  H1  HOH B 439      32.246  19.967  30.868  1.00  0.00      B    H  
ATOM   1338  H2  HOH B 439      33.308  20.017  32.141  1.00  0.00      B    H  
ATOM   1339  O   HOH B 440      30.764   1.472  29.233  1.00  0.00      B    O  
ATOM   1340  H1  HOH B 440      30.683   2.250  29.896  1.00  0.00      B    H  
ATOM   1341  H2  HOH B 440      31.717   1.320  28.882  1.00  0.00      B    H  
ATOM   1342  O   HOH B 441      20.778  18.815  16.874  1.00  0.00      B    O  
ATOM   1343  H1  HOH B 441      19.922  18.313  16.831  1.00  0.00      B    H  
ATOM   1344  H2  HOH B 441      21.265  18.508  17.715  1.00  0.00      B    H  
ATOM   1345  O   HOH B 442       6.944   5.616   6.415  1.00  0.00      B    O  
ATOM   1346  H1  HOH B 442       7.810   5.356   5.962  1.00  0.00      B    H  
ATOM   1347  H2  HOH B 442       6.240   5.528   5.719  1.00  0.00      B    H  
ATOM   1348  O   HOH B 443      20.176   8.399  28.757  1.00  0.00      B    O  
ATOM   1349  H1  HOH B 443      20.289   9.251  28.184  1.00  0.00      B    H  
ATOM   1350  H2  HOH B 443      20.640   8.537  29.619  1.00  0.00      B    H  
ATOM   1351  O   HOH B 444      27.210  38.207   3.316  1.00  0.00      B    O  
ATOM   1352  H1  HOH B 444      26.776  37.869   4.152  1.00  0.00      B    H  
ATOM   1353  H2  HOH B 444      28.104  38.685   3.534  1.00  0.00      B    H  
ATOM   1354  O   HOH B 445      36.459  21.389  34.333  1.00  0.00      B    O  
ATOM   1355  H1  HOH B 445      37.441  21.091  34.185  1.00  0.00      B    H  
ATOM   1356  H2  HOH B 445      36.173  21.352  35.331  1.00  0.00      B    H  
ATOM   1357  O   HOH B 446      21.908   5.283  20.746  1.00  0.00      B    O  
ATOM   1358  H1  HOH B 446      22.153   6.023  20.073  1.00  0.00      B    H  
ATOM   1359  H2  HOH B 446      21.283   4.640  20.225  1.00  0.00      B    H  
ATOM   1360  O   HOH B 447      30.559  26.944   0.597  1.00  0.00      B    O  
ATOM   1361  H1  HOH B 447      30.250  27.255  -0.291  1.00  0.00      B    H  
ATOM   1362  H2  HOH B 447      31.137  26.139   0.448  1.00  0.00      B    H  
ATOM   1363  O   HOH B 448      21.238  15.164   1.877  1.00  0.00      B    O  
ATOM   1364  H1  HOH B 448      22.129  14.985   2.269  1.00  0.00      B    H  
ATOM   1365  H2  HOH B 448      21.172  14.506   1.133  1.00  0.00      B    H  
ATOM   1366  O   HOH B 449       2.892  14.760  13.055  1.00  0.00      B    O  
ATOM   1367  H1  HOH B 449       3.695  15.359  13.029  1.00  0.00      B    H  
ATOM   1368  H2  HOH B 449       3.034  13.958  13.716  1.00  0.00      B    H  
ATOM   1369  O   HOH B 450       8.609  35.787  18.337  1.00  0.00      B    O  
ATOM   1370  H1  HOH B 450       9.294  35.451  17.673  1.00  0.00      B    H  
ATOM   1371  H2  HOH B 450       8.961  35.428  19.208  1.00  0.00      B    H  
ATOM   1372  O   HOH B 451       0.569  34.307  38.528  1.00  0.00      B    O  
ATOM   1373  H1  HOH B 451      -0.296  34.784  38.362  1.00  0.00      B    H  
ATOM   1374  H2  HOH B 451       0.614  33.609  37.771  1.00  0.00      B    H  
ATOM   1375  O   HOH B 452      15.125  37.563  23.754  1.00  0.00      B    O  
ATOM   1376  H1  HOH B 452      14.980  37.987  22.828  1.00  0.00      B    H  
ATOM   1377  H2  HOH B 452      15.770  36.800  23.676  1.00  0.00      B    H  
ATOM   1378  O   HOH B 453      26.771   5.827   8.531  1.00  0.00      B    O  
ATOM   1379  H1  HOH B 453      26.176   6.575   8.805  1.00  0.00      B    H  
ATOM   1380  H2  HOH B 453      26.977   5.975   7.556  1.00  0.00      B    H  
ATOM   1381  O   HOH B 454      27.335  12.223  20.598  1.00  0.00      B    O  
ATOM   1382  H1  HOH B 454      27.455  13.015  21.237  1.00  0.00      B    H  
ATOM   1383  H2  HOH B 454      28.153  11.967  20.060  1.00  0.00      B    H  
ATOM   1384  O   HOH B 455       7.501   6.165  11.729  1.00  0.00      B    O  
ATOM   1385  H1  HOH B 455       8.317   6.376  11.090  1.00  0.00      B    H  
ATOM   1386  H2  HOH B 455       7.737   5.321  12.257  1.00  0.00      B    H  
ATOM   1387  O   HOH B 456      34.762  10.016  18.944  1.00  0.00      B    O  
ATOM   1388  H1  HOH B 456      35.324  10.737  19.385  1.00  0.00      B    H  
ATOM   1389  H2  HOH B 456      35.309   9.189  19.035  1.00  0.00      B    H  
ATOM   1390  O   HOH B 457       8.598  24.605   8.115  1.00  0.00      B    O  
ATOM   1391  H1  HOH B 457       7.763  24.039   8.080  1.00  0.00      B    H  
ATOM   1392  H2  HOH B 457       8.671  24.841   9.055  1.00  0.00      B    H  
ATOM   1393  O   HOH B 458       3.516  16.206  31.757  1.00  0.00      B    O  
ATOM   1394  H1  HOH B 458       4.292  16.501  31.173  1.00  0.00      B    H  
ATOM   1395  H2  HOH B 458       3.061  17.028  32.050  1.00  0.00      B    H  
ATOM   1396  O   HOH B 459       2.633  37.536  10.225  1.00  0.00      B    O  
ATOM   1397  H1  HOH B 459       3.261  37.483  11.010  1.00  0.00      B    H  
ATOM   1398  H2  HOH B 459       1.823  36.908  10.356  1.00  0.00      B    H  
ATOM   1399  O   HOH B 460      24.262  21.821   8.466  1.00  0.00      B    O  
ATOM   1400  H1  HOH B 460      24.968  22.471   8.081  1.00  0.00      B    H  
ATOM   1401  H2  HOH B 460      24.809  21.117   8.976  1.00  0.00      B    H  
ATOM   1402  O   HOH B 461      15.826  12.749  29.234  1.00  0.00      B    O  
ATOM   1403  H1  HOH B 461      15.324  11.873  29.027  1.00  0.00      B    H  
ATOM   1404  H2  HOH B 461      16.145  13.024  28.371  1.00  0.00      B    H  
ATOM   1405  O   HOH B 462      24.736  31.723  30.204  1.00  0.00      B    O  
ATOM   1406  H1  HOH B 462      25.058  32.156  31.075  1.00  0.00      B    H  
ATOM   1407  H2  HOH B 462      25.118  32.300  29.462  1.00  0.00      B    H  
ATOM   1408  O   HOH B 463      35.810  10.590   7.500  1.00  0.00      B    O  
ATOM   1409  H1  HOH B 463      35.357  10.572   6.622  1.00  0.00      B    H  
ATOM   1410  H2  HOH B 463      35.330   9.863   8.088  1.00  0.00      B    H  
ATOM   1411  O   HOH B 464      19.657  10.777  27.187  1.00  0.00      B    O  
ATOM   1412  H1  HOH B 464      19.739  10.424  26.228  1.00  0.00      B    H  
ATOM   1413  H2  HOH B 464      20.442  11.356  27.375  1.00  0.00      B    H  
ATOM   1414  O   HOH B 465      34.692  10.992   4.797  1.00  0.00      B    O  
ATOM   1415  H1  HOH B 465      33.864  11.567   4.989  1.00  0.00      B    H  
ATOM   1416  H2  HOH B 465      34.386  10.064   4.514  1.00  0.00      B    H  
ATOM   1417  O   HOH B 466      15.908   9.295  15.935  1.00  0.00      B    O  
ATOM   1418  H1  HOH B 466      15.200   9.628  15.307  1.00  0.00      B    H  
ATOM   1419  H2  HOH B 466      15.439   9.006  16.798  1.00  0.00      B    H  
ATOM   1420  O   HOH B 467       4.363  26.305  26.716  1.00  0.00      B    O  
ATOM   1421  H1  HOH B 467       3.739  25.505  26.507  1.00  0.00      B    H  
ATOM   1422  H2  HOH B 467       5.079  25.894  27.265  1.00  0.00      B    H  
ATOM   1423  O   HOH B 468       2.727  32.661  22.645  1.00  0.00      B    O  
ATOM   1424  H1  HOH B 468       2.479  32.262  23.532  1.00  0.00      B    H  
ATOM   1425  H2  HOH B 468       2.195  33.560  22.618  1.00  0.00      B    H  
ATOM   1426  O   HOH B 469      27.392  22.454   7.021  1.00  0.00      B    O  
ATOM   1427  H1  HOH B 469      26.585  23.118   7.107  1.00  0.00      B    H  
ATOM   1428  H2  HOH B 469      27.882  22.682   6.172  1.00  0.00      B    H  
ATOM   1429  O   HOH B 470      20.315  29.078  23.723  1.00  0.00      B    O  
ATOM   1430  H1  HOH B 470      19.337  29.162  23.483  1.00  0.00      B    H  
ATOM   1431  H2  HOH B 470      20.347  28.398  24.508  1.00  0.00      B    H  
ATOM   1432  O   HOH B 471      23.909  36.853  33.908  1.00  0.00      B    O  
ATOM   1433  H1  HOH B 471      23.642  36.024  34.468  1.00  0.00      B    H  
ATOM   1434  H2  HOH B 471      23.743  36.669  32.964  1.00  0.00      B    H  
ATOM   1435  O   HOH B 472       7.221  32.939   0.300  1.00  0.00      B    O  
ATOM   1436  H1  HOH B 472       7.177  32.001  -0.027  1.00  0.00      B    H  
ATOM   1437  H2  HOH B 472       8.162  33.287   0.255  1.00  0.00      B    H  
ATOM   1438  O   HOH B 473      13.843  36.656  33.031  1.00  0.00      B    O  
ATOM   1439  H1  HOH B 473      14.454  35.882  32.815  1.00  0.00      B    H  
ATOM   1440  H2  HOH B 473      12.982  36.449  32.536  1.00  0.00      B    H  
ATOM   1441  O   HOH B 474      36.005  32.951  26.919  1.00  0.00      B    O  
ATOM   1442  H1  HOH B 474      36.500  32.836  26.060  1.00  0.00      B    H  
ATOM   1443  H2  HOH B 474      35.489  32.061  27.121  1.00  0.00      B    H  
ATOM   1444  O   HOH B 475       9.337   1.626   3.422  1.00  0.00      B    O  
ATOM   1445  H1  HOH B 475       8.476   1.169   3.286  1.00  0.00      B    H  
ATOM   1446  H2  HOH B 475       9.249   2.034   4.344  1.00  0.00      B    H  
ATOM   1447  O   HOH B 476       8.356  29.370  11.470  1.00  0.00      B    O  
ATOM   1448  H1  HOH B 476       7.451  29.432  10.966  1.00  0.00      B    H  
ATOM   1449  H2  HOH B 476       8.728  30.267  11.479  1.00  0.00      B    H  
ATOM   1450  O   HOH B 477      14.158  27.205  38.381  1.00  0.00      B    O  
ATOM   1451  H1  HOH B 477      14.982  27.549  38.867  1.00  0.00      B    H  
ATOM   1452  H2  HOH B 477      13.432  26.980  39.069  1.00  0.00      B    H  
ATOM   1453  O   HOH B 478      17.104  12.416  38.625  1.00  0.00      B    O  
ATOM   1454  H1  HOH B 478      17.627  12.741  37.873  1.00  0.00      B    H  
ATOM   1455  H2  HOH B 478      16.620  11.540  38.293  1.00  0.00      B    H  
ATOM   1456  O   HOH B 479      18.288  22.470  23.191  1.00  0.00      B    O  
ATOM   1457  H1  HOH B 479      19.245  22.721  22.862  1.00  0.00      B    H  
ATOM   1458  H2  HOH B 479      18.318  22.405  24.206  1.00  0.00      B    H  
ATOM   1459  O   HOH B 480      10.948  39.100  32.428  1.00  0.00      B    O  
ATOM   1460  H1  HOH B 480      10.949  38.199  32.009  1.00  0.00      B    H  
ATOM   1461  H2  HOH B 480      11.732  39.539  32.027  1.00  0.00      B    H  
ATOM   1462  O   HOH B 481      12.368   1.792  21.495  1.00  0.00      B    O  
ATOM   1463  H1  HOH B 481      13.175   1.265  21.649  1.00  0.00      B    H  
ATOM   1464  H2  HOH B 481      11.596   1.183  21.757  1.00  0.00      B    H  
ATOM   1465  O   HOH B 482       4.668  23.311   6.489  1.00  0.00      B    O  
ATOM   1466  H1  HOH B 482       4.217  23.809   5.716  1.00  0.00      B    H  
ATOM   1467  H2  HOH B 482       4.568  23.887   7.292  1.00  0.00      B    H  
ATOM   1468  O   HOH B 483      17.699  24.130  15.024  1.00  0.00      B    O  
ATOM   1469  H1  HOH B 483      17.461  23.187  14.998  1.00  0.00      B    H  
ATOM   1470  H2  HOH B 483      18.226  24.277  15.862  1.00  0.00      B    H  
ATOM   1471  O   HOH B 484      18.726   1.115  17.572  1.00  0.00      B    O  
ATOM   1472  H1  HOH B 484      18.914   1.757  16.834  1.00  0.00      B    H  
ATOM   1473  H2  HOH B 484      18.077   0.402  17.249  1.00  0.00      B    H  
ATOM   1474  O   HOH B 485      13.774  19.961  15.458  1.00  0.00      B    O  
ATOM   1475  H1  HOH B 485      13.820  19.541  14.539  1.00  0.00      B    H  
ATOM   1476  H2  HOH B 485      13.647  19.199  16.086  1.00  0.00      B    H  
ATOM   1477  O   HOH B 486      38.691  14.244   5.083  1.00  0.00      B    O  
ATOM   1478  H1  HOH B 486      38.256  13.448   5.517  1.00  0.00      B    H  
ATOM   1479  H2  HOH B 486      38.248  14.473   4.182  1.00  0.00      B    H  
ATOM   1480  O   HOH B 487      16.668  28.438  25.263  1.00  0.00      B    O  
ATOM   1481  H1  HOH B 487      17.314  28.688  25.989  1.00  0.00      B    H  
ATOM   1482  H2  HOH B 487      16.668  27.397  25.141  1.00  0.00      B    H  
ATOM   1483  O   HOH B 488      31.410   5.890  32.548  1.00  0.00      B    O  
ATOM   1484  H1  HOH B 488      31.424   5.707  33.579  1.00  0.00      B    H  
ATOM   1485  H2  HOH B 488      30.449   5.682  32.257  1.00  0.00      B    H  
ATOM   1486  O   HOH B 489       2.814  10.807   6.837  1.00  0.00      B    O  
ATOM   1487  H1  HOH B 489       3.660  10.706   7.388  1.00  0.00      B    H  
ATOM   1488  H2  HOH B 489       2.909  11.581   6.212  1.00  0.00      B    H  
ATOM   1489  O   HOH B 490      22.118  34.612   9.983  1.00  0.00      B    O  
ATOM   1490  H1  HOH B 490      22.497  33.719  10.122  1.00  0.00      B    H  
ATOM   1491  H2  HOH B 490      22.048  35.015  10.898  1.00  0.00      B    H  
ATOM   1492  O   HOH B 491      35.554  21.360  25.750  1.00  0.00      B    O  
ATOM   1493  H1  HOH B 491      35.507  20.370  25.699  1.00  0.00      B    H  
ATOM   1494  H2  HOH B 491      34.963  21.734  25.010  1.00  0.00      B    H  
ATOM   1495  O   HOH B 492       7.346  22.641  23.810  1.00  0.00      B    O  
ATOM   1496  H1  HOH B 492       6.938  23.536  23.523  1.00  0.00      B    H  
ATOM   1497  H2  HOH B 492       6.590  22.122  24.159  1.00  0.00      B    H  
ATOM   1498  O   HOH B 493      14.624   1.673  26.374  1.00  0.00      B    O  
ATOM   1499  H1  HOH B 493      14.292   1.414  27.273  1.00  0.00      B    H  
ATOM   1500  H2  HOH B 493      15.040   0.806  26.028  1.00  0.00      B    H  
ATOM   1501  O   HOH B 494      23.360  22.232  19.421  1.00  0.00      B    O  
ATOM   1502  H1  HOH B 494      23.639  22.253  18.417  1.00  0.00      B    H  
ATOM   1503  H2  HOH B 494      22.790  21.393  19.598  1.00  0.00      B    H  
ATOM   1504  O   HOH B 495      17.063   0.398  34.698  1.00  0.00      B    O  
ATOM   1505  H1  HOH B 495      16.539   0.352  35.574  1.00  0.00      B    H  
ATOM   1506  H2  HOH B 495      16.845  -0.445  34.126  1.00  0.00      B    H  
ATOM   1507  O   HOH B 496      14.685   0.456  17.577  1.00  0.00      B    O  
ATOM   1508  H1  HOH B 496      14.273  -0.489  17.436  1.00  0.00      B    H  
ATOM   1509  H2  HOH B 496      15.396   0.397  18.303  1.00  0.00      B    H  
ATOM   1510  O   HOH B 497       5.120  21.491  25.018  1.00  0.00      B    O  
ATOM   1511  H1  HOH B 497       4.781  21.834  25.906  1.00  0.00      B    H  
ATOM   1512  H2  HOH B 497       4.972  20.495  25.072  1.00  0.00      B    H  
ATOM   1513  O   HOH B 498      33.033   3.803  14.295  1.00  0.00      B    O  
ATOM   1514  H1  HOH B 498      32.681   4.754  14.451  1.00  0.00      B    H  
ATOM   1515  H2  HOH B 498      32.882   3.621  13.310  1.00  0.00      B    H  
ATOM   1516  O   HOH B 499       3.955   7.735  14.726  1.00  0.00      B    O  
ATOM   1517  H1  HOH B 499       3.824   7.612  15.737  1.00  0.00      B    H  
ATOM   1518  H2  HOH B 499       4.939   7.965  14.633  1.00  0.00      B    H  
ATOM   1519  O   HOH B 500      23.770  38.622  17.018  1.00  0.00      B    O  
ATOM   1520  H1  HOH B 500      23.104  39.410  17.092  1.00  0.00      B    H  
ATOM   1521  H2  HOH B 500      23.482  37.909  17.670  1.00  0.00      B    H  
ATOM   1522  O   HOH B 501      11.114  16.166  36.945  1.00  0.00      B    O  
ATOM   1523  H1  HOH B 501      11.014  17.103  37.335  1.00  0.00      B    H  
ATOM   1524  H2  HOH B 501      11.320  16.237  35.961  1.00  0.00      B    H  
ATOM   1525  O   HOH B 502       4.361  25.165  11.289  1.00  0.00      B    O  
ATOM   1526  H1  HOH B 502       3.507  24.970  11.734  1.00  0.00      B    H  
ATOM   1527  H2  HOH B 502       4.989  24.934  12.063  1.00  0.00      B    H  
ATOM   1528  O   HOH B 503      13.229  10.545  17.637  1.00  0.00      B    O  
ATOM   1529  H1  HOH B 503      13.709   9.713  17.931  1.00  0.00      B    H  
ATOM   1530  H2  HOH B 503      12.974  10.371  16.713  1.00  0.00      B    H  
ATOM   1531  O   HOH B 504       1.759  23.484   4.366  1.00  0.00      B    O  
ATOM   1532  H1  HOH B 504       1.282  23.104   5.192  1.00  0.00      B    H  
ATOM   1533  H2  HOH B 504       1.090  24.088   3.995  1.00  0.00      B    H  
ATOM   1534  O   HOH B 505      30.150  15.926   0.788  1.00  0.00      B    O  
ATOM   1535  H1  HOH B 505      29.573  15.484   0.097  1.00  0.00      B    H  
ATOM   1536  H2  HOH B 505      30.822  15.204   1.138  1.00  0.00      B    H  
ATOM   1537  O   HOH B 506      30.577  23.919  26.785  1.00  0.00      B    O  
ATOM   1538  H1  HOH B 506      30.272  23.040  27.188  1.00  0.00      B    H  
ATOM   1539  H2  HOH B 506      31.580  23.927  26.806  1.00  0.00      B    H  
ATOM   1540  O   HOH B 507      20.271   3.366  32.600  1.00  0.00      B    O  
ATOM   1541  H1  HOH B 507      19.380   3.099  32.239  1.00  0.00      B    H  
ATOM   1542  H2  HOH B 507      20.643   4.002  31.916  1.00  0.00      B    H  
ATOM   1543  O   HOH B 508      23.199  12.891  37.734  1.00  0.00      B    O  
ATOM   1544  H1  HOH B 508      22.223  13.199  37.794  1.00  0.00      B    H  
ATOM   1545  H2  HOH B 508      23.570  13.014  38.699  1.00  0.00      B    H  
ATOM   1546  O   HOH B 509      18.975  34.388  33.522  1.00  0.00      B    O  
ATOM   1547  H1  HOH B 509      19.865  33.944  33.574  1.00  0.00      B    H  
ATOM   1548  H2  HOH B 509      19.056  35.276  33.152  1.00  0.00      B    H  
ATOM   1549  O   HOH B 510      23.705  22.769  30.065  1.00  0.00      B    O  
ATOM   1550  H1  HOH B 510      23.272  22.873  30.966  1.00  0.00      B    H  
ATOM   1551  H2  HOH B 510      23.561  21.806  29.754  1.00  0.00      B    H  
ATOM   1552  O   HOH B 511      22.506  32.072  10.582  1.00  0.00      B    O  
ATOM   1553  H1  HOH B 511      23.124  31.597   9.952  1.00  0.00      B    H  
ATOM   1554  H2  HOH B 511      21.934  31.311  11.058  1.00  0.00      B    H  
ATOM   1555  O   HOH B 512      37.726  23.421  20.548  1.00  0.00      B    O  
ATOM   1556  H1  HOH B 512      37.714  22.668  19.907  1.00  0.00      B    H  
ATOM   1557  H2  HOH B 512      38.508  23.233  21.189  1.00  0.00      B    H  
ATOM   1558  O   HOH B 513      15.453  38.298  14.794  1.00  0.00      B    O  
ATOM   1559  H1  HOH B 513      16.077  38.171  15.603  1.00  0.00      B    H  
ATOM   1560  H2  HOH B 513      15.922  38.934  14.224  1.00  0.00      B    H  
ATOM   1561  O   HOH B 514      36.504   5.485  36.857  1.00  0.00      B    O  
ATOM   1562  H1  HOH B 514      37.222   5.318  37.531  1.00  0.00      B    H  
ATOM   1563  H2  HOH B 514      35.882   4.643  36.830  1.00  0.00      B    H  
ATOM   1564  O   HOH B 515       4.551  31.946   5.798  1.00  0.00      B    O  
ATOM   1565  H1  HOH B 515       5.136  32.079   5.014  1.00  0.00      B    H  
ATOM   1566  H2  HOH B 515       5.000  31.268   6.408  1.00  0.00      B    H  
ATOM   1567  O   HOH B 516      16.009  12.266   8.250  1.00  0.00      B    O  
ATOM   1568  H1  HOH B 516      16.215  12.397   7.298  1.00  0.00      B    H  
ATOM   1569  H2  HOH B 516      16.747  12.672   8.770  1.00  0.00      B    H  
ATOM   1570  O   HOH B 517       2.063  37.075   2.961  1.00  0.00      B    O  
ATOM   1571  H1  HOH B 517       1.328  36.446   2.792  1.00  0.00      B    H  
ATOM   1572  H2  HOH B 517       2.241  37.611   2.134  1.00  0.00      B    H  
ATOM   1573  O   HOH B 518       0.558  30.021  28.343  1.00  0.00      B    O  
ATOM   1574  H1  HOH B 518       0.018  30.719  28.801  1.00  0.00      B    H  
ATOM   1575  H2  HOH B 518       1.508  30.340  28.386  1.00  0.00      B    H  
ATOM   1576  O   HOH B 519      36.921  22.182   8.451  1.00  0.00      B    O  
ATOM   1577  H1  HOH B 519      37.396  21.353   8.129  1.00  0.00      B    H  
ATOM   1578  H2  HOH B 519      37.340  22.998   8.051  1.00  0.00      B    H  
ATOM   1579  O   HOH B 520       2.888  29.829   4.661  1.00  0.00      B    O  
ATOM   1580  H1  HOH B 520       3.427  29.016   4.955  1.00  0.00      B    H  
ATOM   1581  H2  HOH B 520       2.770  30.442   5.423  1.00  0.00      B    H  
ATOM   1582  O   HOH B 521       4.978  38.849  11.443  1.00  0.00      B    O  
ATOM   1583  H1  HOH B 521       5.252  39.816  11.313  1.00  0.00      B    H  
ATOM   1584  H2  HOH B 521       5.514  38.480  12.143  1.00  0.00      B    H  
ATOM   1585  O   HOH B 522       9.042  24.907  10.578  1.00  0.00      B    O  
ATOM   1586  H1  HOH B 522       8.948  23.869  10.614  1.00  0.00      B    H  
ATOM   1587  H2  HOH B 522      10.022  25.041  10.856  1.00  0.00      B    H  
ATOM   1588  O   HOH B 523      22.577   1.631  11.915  1.00  0.00      B    O  
ATOM   1589  H1  HOH B 523      23.131   0.857  12.240  1.00  0.00      B    H  
ATOM   1590  H2  HOH B 523      23.259   2.364  11.710  1.00  0.00      B    H  
ATOM   1591  O   HOH B 524      28.504  36.577  28.427  1.00  0.00      B    O  
ATOM   1592  H1  HOH B 524      27.902  37.068  27.717  1.00  0.00      B    H  
ATOM   1593  H2  HOH B 524      28.348  35.616  28.444  1.00  0.00      B    H  
ATOM   1594  O   HOH B 525      13.667   5.453   2.130  1.00  0.00      B    O  
ATOM   1595  H1  HOH B 525      14.677   5.423   2.103  1.00  0.00      B    H  
ATOM   1596  H2  HOH B 525      13.373   4.700   2.739  1.00  0.00      B    H  
ATOM   1597  O   HOH B 526      29.137  20.064  17.098  1.00  0.00      B    O  
ATOM   1598  H1  HOH B 526      29.704  19.308  17.442  1.00  0.00      B    H  
ATOM   1599  H2  HOH B 526      28.477  19.630  16.436  1.00  0.00      B    H  
ATOM   1600  O   HOH B 527       4.148  18.261  37.129  1.00  0.00      B    O  
ATOM   1601  H1  HOH B 527       4.185  18.471  38.076  1.00  0.00      B    H  
ATOM   1602  H2  HOH B 527       3.219  17.856  36.963  1.00  0.00      B    H  
ATOM   1603  O   HOH B 528      11.161   8.751   5.206  1.00  0.00      B    O  
ATOM   1604  H1  HOH B 528      11.127   8.027   5.964  1.00  0.00      B    H  
ATOM   1605  H2  HOH B 528      11.282   8.337   4.305  1.00  0.00      B    H  
ATOM   1606  O   HOH B 529       5.103  20.411   6.345  1.00  0.00      B    O  
ATOM   1607  H1  HOH B 529       4.871  21.339   6.019  1.00  0.00      B    H  
ATOM   1608  H2  HOH B 529       4.254  19.921   6.701  1.00  0.00      B    H  
ATOM   1609  O   HOH B 530      17.925  21.016   9.048  1.00  0.00      B    O  
ATOM   1610  H1  HOH B 530      17.035  21.483   9.130  1.00  0.00      B    H  
ATOM   1611  H2  HOH B 530      18.533  21.725   9.407  1.00  0.00      B    H  
ATOM   1612  O   HOH B 531       2.084  37.517  24.330  1.00  0.00      B    O  
ATOM   1613  H1  HOH B 531       3.084  37.763  24.576  1.00  0.00      B    H  
ATOM   1614  H2  HOH B 531       1.562  37.699  25.207  1.00  0.00      B    H  
ATOM   1615  O   HOH B 532      19.148   7.330  21.915  1.00  0.00      B    O  
ATOM   1616  H1  HOH B 532      18.297   7.779  22.264  1.00  0.00      B    H  
ATOM   1617  H2  HOH B 532      18.914   6.284  21.827  1.00  0.00      B    H  
ATOM   1618  O   HOH B 533      32.209   3.066  26.741  1.00  0.00      B    O  
ATOM   1619  H1  HOH B 533      31.926   2.287  26.200  1.00  0.00      B    H  
ATOM   1620  H2  HOH B 533      31.413   3.599  27.080  1.00  0.00      B    H  
ATOM   1621  O   HOH B 534      28.294  31.201  35.440  1.00  0.00      B    O  
ATOM   1622  H1  HOH B 534      27.556  31.105  34.754  1.00  0.00      B    H  
ATOM   1623  H2  HOH B 534      28.860  30.346  35.346  1.00  0.00      B    H  
ATOM   1624  O   HOH B 535      15.896   0.341   0.101  1.00  0.00      B    O  
ATOM   1625  H1  HOH B 535      15.382   0.364   0.971  1.00  0.00      B    H  
ATOM   1626  H2  HOH B 535      16.540   1.132   0.227  1.00  0.00      B    H  
ATOM   1627  O   HOH B 536       4.064  15.227  29.019  1.00  0.00      B    O  
ATOM   1628  H1  HOH B 536       4.523  14.609  28.351  1.00  0.00      B    H  
ATOM   1629  H2  HOH B 536       4.078  14.700  29.855  1.00  0.00      B    H  
ATOM   1630  O   HOH B 537      21.612  22.275   0.844  1.00  0.00      B    O  
ATOM   1631  H1  HOH B 537      21.605  22.916   1.657  1.00  0.00      B    H  
ATOM   1632  H2  HOH B 537      20.748  21.731   0.885  1.00  0.00      B    H  
ATOM   1633  O   HOH B 538       2.693  10.133  13.360  1.00  0.00      B    O  
ATOM   1634  H1  HOH B 538       3.238   9.388  13.810  1.00  0.00      B    H  
ATOM   1635  H2  HOH B 538       1.749   9.718  13.268  1.00  0.00      B    H  
ATOM   1636  O   HOH B 539      32.019   5.876  23.190  1.00  0.00      B    O  
ATOM   1637  H1  HOH B 539      32.655   5.424  23.791  1.00  0.00      B    H  
ATOM   1638  H2  HOH B 539      31.110   5.590  23.497  1.00  0.00      B    H  
ATOM   1639  O   HOH B 540       5.234  34.531  14.340  1.00  0.00      B    O  
ATOM   1640  H1  HOH B 540       5.975  34.481  13.623  1.00  0.00      B    H  
ATOM   1641  H2  HOH B 540       5.690  34.393  15.226  1.00  0.00      B    H  
ATOM   1642  O   HOH B 541      19.996  37.993  26.657  1.00  0.00      B    O  
ATOM   1643  H1  HOH B 541      19.890  37.300  25.934  1.00  0.00      B    H  
ATOM   1644  H2  HOH B 541      20.156  37.606  27.567  1.00  0.00      B    H  
ATOM   1645  O   HOH B 542      35.689   8.440  25.205  1.00  0.00      B    O  
ATOM   1646  H1  HOH B 542      35.497   8.893  26.105  1.00  0.00      B    H  
ATOM   1647  H2  HOH B 542      36.715   8.357  25.153  1.00  0.00      B    H  
ATOM   1648  O   HOH B 543      23.362  17.853  13.876  1.00  0.00      B    O  
ATOM   1649  H1  HOH B 543      23.599  16.841  14.199  1.00  0.00      B    H  
ATOM   1650  H2  HOH B 543      22.721  17.791  13.069  1.00  0.00      B    H  
ATOM   1651  O   HOH B 544       2.666   2.148  32.353  1.00  0.00      B    O  
ATOM   1652  H1  HOH B 544       3.250   1.779  31.675  1.00  0.00      B    H  
ATOM   1653  H2  HOH B 544       1.801   1.943  32.034  1.00  0.00      B    H  
ATOM   1654  O   HOH B 545       1.886  33.124   2.682  1.00  0.00      B    O  
ATOM   1655  H1  HOH B 545       1.249  32.756   1.981  1.00  0.00      B    H  
ATOM   1656  H2  HOH B 545       2.771  33.358   2.226  1.00  0.00      B    H  
ATOM   1657  O   HOH B 546       0.767   7.831   1.592  1.00  0.00      B    O  
ATOM   1658  H1  HOH B 546       0.249   8.695   1.398  1.00  0.00      B    H  
ATOM   1659  H2  HOH B 546       0.946   7.868   2.573  1.00  0.00      B    H  
ATOM   1660  O   HOH B 547      23.936   0.283  23.355  1.00  0.00      B    O  
ATOM   1661  H1  HOH B 547      24.824   0.718  23.519  1.00  0.00      B    H  
ATOM   1662  H2  HOH B 547      23.545  -0.068  24.210  1.00  0.00      B    H  
ATOM   1663  O   HOH B 548      13.624  11.972  24.885  1.00  0.00      B    O  
ATOM   1664  H1  HOH B 548      13.642  10.979  25.124  1.00  0.00      B    H  
ATOM   1665  H2  HOH B 548      13.978  12.134  23.925  1.00  0.00      B    H  
ATOM   1666  O   HOH B 549      18.352  25.775  38.330  1.00  0.00      B    O  
ATOM   1667  H1  HOH B 549      19.148  26.320  38.637  1.00  0.00      B    H  
ATOM   1668  H2  HOH B 549      18.480  24.828  38.584  1.00  0.00      B    H  
ATOM   1669  O   HOH B 550      24.721  12.402  35.460  1.00  0.00      B    O  
ATOM   1670  H1  HOH B 550      24.273  13.008  34.780  1.00  0.00      B    H  
ATOM   1671  H2  HOH B 550      24.135  12.515  36.293  1.00  0.00      B    H  
ATOM   1672  O   HOH B 551       9.363  34.898  20.817  1.00  0.00      B    O  
ATOM   1673  H1  HOH B 551      10.035  34.927  21.559  1.00  0.00      B    H  
ATOM   1674  H2  HOH B 551       9.280  33.901  20.638  1.00  0.00      B    H  
ATOM   1675  O   HOH B 552      27.389   7.291  23.177  1.00  0.00      B    O  
ATOM   1676  H1  HOH B 552      27.745   6.943  22.277  1.00  0.00      B    H  
ATOM   1677  H2  HOH B 552      27.275   8.311  23.116  1.00  0.00      B    H  
ATOM   1678  O   HOH B 553      30.719  10.566   6.942  1.00  0.00      B    O  
ATOM   1679  H1  HOH B 553      31.080  11.197   6.236  1.00  0.00      B    H  
ATOM   1680  H2  HOH B 553      31.450  10.321   7.580  1.00  0.00      B    H  
ATOM   1681  O   HOH B 554      21.253   0.864  36.288  1.00  0.00      B    O  
ATOM   1682  H1  HOH B 554      21.348   0.234  35.471  1.00  0.00      B    H  
ATOM   1683  H2  HOH B 554      20.627   1.585  35.927  1.00  0.00      B    H  
ATOM   1684  O   HOH B 555      10.426  18.753  31.106  1.00  0.00      B    O  
ATOM   1685  H1  HOH B 555      11.050  18.391  30.431  1.00  0.00      B    H  
ATOM   1686  H2  HOH B 555      10.987  19.047  31.891  1.00  0.00      B    H  
ATOM   1687  O   HOH B 556      26.451   1.304  24.354  1.00  0.00      B    O  
ATOM   1688  H1  HOH B 556      26.411   2.317  24.405  1.00  0.00      B    H  
ATOM   1689  H2  HOH B 556      27.011   1.107  23.486  1.00  0.00      B    H  
ATOM   1690  O   HOH B 557      23.296  11.575  31.619  1.00  0.00      B    O  
ATOM   1691  H1  HOH B 557      22.362  11.285  31.445  1.00  0.00      B    H  
ATOM   1692  H2  HOH B 557      23.939  10.825  31.161  1.00  0.00      B    H  
ATOM   1693  O   HOH B 558      25.977  36.041  23.837  1.00  0.00      B    O  
ATOM   1694  H1  HOH B 558      25.378  35.824  23.064  1.00  0.00      B    H  
ATOM   1695  H2  HOH B 558      25.350  36.185  24.646  1.00  0.00      B    H  
ATOM   1696  O   HOH B 559      17.257  11.039  35.524  1.00  0.00      B    O  
ATOM   1697  H1  HOH B 559      17.512  10.341  34.810  1.00  0.00      B    H  
ATOM   1698  H2  HOH B 559      17.157  11.916  35.096  1.00  0.00      B    H  
ATOM   1699  O   HOH B 560      17.197  27.117  29.329  1.00  0.00      B    O  
ATOM   1700  H1  HOH B 560      17.691  27.089  30.200  1.00  0.00      B    H  
ATOM   1701  H2  HOH B 560      17.021  26.190  29.082  1.00  0.00      B    H  
ATOM   1702  O   HOH B 561       6.147  17.229   0.679  1.00  0.00      B    O  
ATOM   1703  H1  HOH B 561       6.976  17.823   0.667  1.00  0.00      B    H  
ATOM   1704  H2  HOH B 561       5.317  17.785   0.588  1.00  0.00      B    H  
ATOM   1705  O   HOH B 562      31.441   4.087  17.873  1.00  0.00      B    O  
ATOM   1706  H1  HOH B 562      31.957   3.419  17.391  1.00  0.00      B    H  
ATOM   1707  H2  HOH B 562      32.001   4.915  17.869  1.00  0.00      B    H  
ATOM   1708  O   HOH B 563      35.971  37.116   0.164  1.00  0.00      B    O  
ATOM   1709  H1  HOH B 563      36.613  37.130   0.981  1.00  0.00      B    H  
ATOM   1710  H2  HOH B 563      36.497  36.891  -0.634  1.00  0.00      B    H  
ATOM   1711  O   HOH B 564       6.091  35.333  37.667  1.00  0.00      B    O  
ATOM   1712  H1  HOH B 564       6.472  34.432  37.951  1.00  0.00      B    H  
ATOM   1713  H2  HOH B 564       5.170  35.239  38.029  1.00  0.00      B    H  
ATOM   1714  O   HOH B 565      17.929  26.977   9.304  1.00  0.00      B    O  
ATOM   1715  H1  HOH B 565      17.322  27.552   9.939  1.00  0.00      B    H  
ATOM   1716  H2  HOH B 565      17.615  27.251   8.360  1.00  0.00      B    H  
ATOM   1717  O   HOH B 566      23.108  24.956  20.572  1.00  0.00      B    O  
ATOM   1718  H1  HOH B 566      23.247  24.120  20.018  1.00  0.00      B    H  
ATOM   1719  H2  HOH B 566      23.976  25.129  21.091  1.00  0.00      B    H  
ATOM   1720  O   HOH B 567      29.136  25.775  29.294  1.00  0.00      B    O  
ATOM   1721  H1  HOH B 567      29.113  26.001  28.314  1.00  0.00      B    H  
ATOM   1722  H2  HOH B 567      28.289  25.265  29.570  1.00  0.00      B    H  
ATOM   1723  O   HOH B 568      13.720  26.270  24.988  1.00  0.00      B    O  
ATOM   1724  H1  HOH B 568      13.752  26.757  25.855  1.00  0.00      B    H  
ATOM   1725  H2  HOH B 568      12.958  25.533  25.003  1.00  0.00      B    H  
ATOM   1726  O   HOH B 569       1.171  26.256  35.161  1.00  0.00      B    O  
ATOM   1727  H1  HOH B 569       2.191  26.224  35.261  1.00  0.00      B    H  
ATOM   1728  H2  HOH B 569       0.821  26.998  35.746  1.00  0.00      B    H  
ATOM   1729  O   HOH B 570       6.631  37.973  18.823  1.00  0.00      B    O  
ATOM   1730  H1  HOH B 570       7.582  37.622  18.725  1.00  0.00      B    H  
ATOM   1731  H2  HOH B 570       6.014  37.173  18.723  1.00  0.00      B    H  
ATOM   1732  O   HOH B 571       0.323  32.657  36.300  1.00  0.00      B    O  
ATOM   1733  H1  HOH B 571       0.023  33.116  35.450  1.00  0.00      B    H  
ATOM   1734  H2  HOH B 571      -0.292  31.872  36.514  1.00  0.00      B    H  
ATOM   1735  O   HOH B 572      25.443  13.997  20.178  1.00  0.00      B    O  
ATOM   1736  H1  HOH B 572      26.047  13.227  20.597  1.00  0.00      B    H  
ATOM   1737  H2  HOH B 572      26.004  14.483  19.440  1.00  0.00      B    H  
ATOM   1738  O   HOH B 573      28.297   1.685  10.741  1.00  0.00      B    O  
ATOM   1739  H1  HOH B 573      28.227   2.231  11.575  1.00  0.00      B    H  
ATOM   1740  H2  HOH B 573      27.514   1.981  10.205  1.00  0.00      B    H  
ATOM   1741  O   HOH B 574      25.124  33.803   2.567  1.00  0.00      B    O  
ATOM   1742  H1  HOH B 574      25.846  34.482   2.652  1.00  0.00      B    H  
ATOM   1743  H2  HOH B 574      25.625  32.987   2.310  1.00  0.00      B    H  
ATOM   1744  O   HOH B 575      10.965  21.182   7.905  1.00  0.00      B    O  
ATOM   1745  H1  HOH B 575      11.194  21.416   8.844  1.00  0.00      B    H  
ATOM   1746  H2  HOH B 575      11.067  20.183   7.864  1.00  0.00      B    H  
ATOM   1747  O   HOH B 576       3.206  10.624  30.754  1.00  0.00      B    O  
ATOM   1748  H1  HOH B 576       3.635   9.749  30.415  1.00  0.00      B    H  
ATOM   1749  H2  HOH B 576       3.108  10.556  31.752  1.00  0.00      B    H  
ATOM   1750  O   HOH B 577      11.815  35.682  22.186  1.00  0.00      B    O  
ATOM   1751  H1  HOH B 577      12.687  35.264  21.909  1.00  0.00      B    H  
ATOM   1752  H2  HOH B 577      11.561  35.465  23.161  1.00  0.00      B    H  
ATOM   1753  O   HOH B 578       8.073  39.297  23.446  1.00  0.00      B    O  
ATOM   1754  H1  HOH B 578       8.029  38.234  23.493  1.00  0.00      B    H  
ATOM   1755  H2  HOH B 578       8.935  39.600  23.015  1.00  0.00      B    H  
ATOM   1756  O   HOH B 579      31.816  37.567  20.577  1.00  0.00      B    O  
ATOM   1757  H1  HOH B 579      31.478  38.529  20.678  1.00  0.00      B    H  
ATOM   1758  H2  HOH B 579      31.022  36.947  20.692  1.00  0.00      B    H  
ATOM   1759  O   HOH B 580      14.446   3.520  22.090  1.00  0.00      B    O  
ATOM   1760  H1  HOH B 580      14.210   4.361  22.680  1.00  0.00      B    H  
ATOM   1761  H2  HOH B 580      13.538   3.125  21.748  1.00  0.00      B    H  
ATOM   1762  O   HOH B 581       5.293   8.100  29.951  1.00  0.00      B    O  
ATOM   1763  H1  HOH B 581       5.630   8.702  29.212  1.00  0.00      B    H  
ATOM   1764  H2  HOH B 581       6.072   7.842  30.471  1.00  0.00      B    H  
ATOM   1765  O   HOH B 582      14.541   8.244  17.849  1.00  0.00      B    O  
ATOM   1766  H1  HOH B 582      15.112   7.955  18.558  1.00  0.00      B    H  
ATOM   1767  H2  HOH B 582      14.313   7.447  17.261  1.00  0.00      B    H  
ATOM   1768  O   HOH B 583       6.746  38.550   5.126  1.00  0.00      B    O  
ATOM   1769  H1  HOH B 583       7.484  39.157   5.453  1.00  0.00      B    H  
ATOM   1770  H2  HOH B 583       6.954  38.343   4.147  1.00  0.00      B    H  
ATOM   1771  O   HOH B 584      37.137  12.758  37.580  1.00  0.00      B    O  
ATOM   1772  H1  HOH B 584      37.336  13.351  36.800  1.00  0.00      B    H  
ATOM   1773  H2  HOH B 584      37.768  11.971  37.456  1.00  0.00      B    H  
ATOM   1774  O   HOH B 585       2.792  27.053  14.386  1.00  0.00      B    O  
ATOM   1775  H1  HOH B 585       3.541  27.505  13.860  1.00  0.00      B    H  
ATOM   1776  H2  HOH B 585       2.916  27.164  15.381  1.00  0.00      B    H  
ATOM   1777  O   HOH B 586      19.706  17.210   1.039  1.00  0.00      B    O  
ATOM   1778  H1  HOH B 586      20.269  17.649   0.342  1.00  0.00      B    H  
ATOM   1779  H2  HOH B 586      20.003  16.189   1.195  1.00  0.00      B    H  
ATOM   1780  O   HOH B 587      20.859  37.341  21.035  1.00  0.00      B    O  
ATOM   1781  H1  HOH B 587      21.221  38.205  21.431  1.00  0.00      B    H  
ATOM   1782  H2  HOH B 587      20.085  37.602  20.416  1.00  0.00      B    H  
ATOM   1783  O   HOH B 588       7.139   1.423  13.804  1.00  0.00      B    O  
ATOM   1784  H1  HOH B 588       7.042   0.419  13.685  1.00  0.00      B    H  
ATOM   1785  H2  HOH B 588       6.216   1.820  13.578  1.00  0.00      B    H  
ATOM   1786  O   HOH B 589       7.589  15.539  26.976  1.00  0.00      B    O  
ATOM   1787  H1  HOH B 589       8.379  16.175  27.026  1.00  0.00      B    H  
ATOM   1788  H2  HOH B 589       8.026  14.657  26.732  1.00  0.00      B    H  
ATOM   1789  O   HOH B 590      11.112   1.755  35.077  1.00  0.00      B    O  
ATOM   1790  H1  HOH B 590      10.177   1.318  35.020  1.00  0.00      B    H  
ATOM   1791  H2  HOH B 590      11.510   1.730  34.118  1.00  0.00      B    H  
ATOM   1792  O   HOH B 591      13.786  23.474  12.684  1.00  0.00      B    O  
ATOM   1793  H1  HOH B 591      13.305  23.057  13.462  1.00  0.00      B    H  
ATOM   1794  H2  HOH B 591      14.475  22.807  12.362  1.00  0.00      B    H  
ATOM   1795  O   HOH B 592      15.488   9.566   3.183  1.00  0.00      B    O  
ATOM   1796  H1  HOH B 592      16.141  10.226   2.731  1.00  0.00      B    H  
ATOM   1797  H2  HOH B 592      14.605   9.691   2.645  1.00  0.00      B    H  
ATOM   1798  O   HOH B 593       7.901  23.380  27.016  1.00  0.00      B    O  
ATOM   1799  H1  HOH B 593       8.707  23.896  26.685  1.00  0.00      B    H  
ATOM   1800  H2  HOH B 593       8.130  22.438  27.221  1.00  0.00      B    H  
ATOM   1801  O   HOH B 594      38.166  31.630  15.480  1.00  0.00      B    O  
ATOM   1802  H1  HOH B 594      38.184  31.172  14.561  1.00  0.00      B    H  
ATOM   1803  H2  HOH B 594      38.285  30.862  16.130  1.00  0.00      B    H  
ATOM   1804  O   HOH B 595      32.285  12.159   5.332  1.00  0.00      B    O  
ATOM   1805  H1  HOH B 595      32.360  12.870   6.033  1.00  0.00      B    H  
ATOM   1806  H2  HOH B 595      31.511  12.358   4.650  1.00  0.00      B    H  
ATOM   1807  O   HOH B 596      23.297  38.743  28.509  1.00  0.00      B    O  
ATOM   1808  H1  HOH B 596      24.162  38.714  29.032  1.00  0.00      B    H  
ATOM   1809  H2  HOH B 596      22.627  38.026  28.841  1.00  0.00      B    H  
ATOM   1810  O   HOH B 597      10.287  34.082  14.708  1.00  0.00      B    O  
ATOM   1811  H1  HOH B 597      10.808  33.516  14.068  1.00  0.00      B    H  
ATOM   1812  H2  HOH B 597       9.993  33.447  15.436  1.00  0.00      B    H  
ATOM   1813  O   HOH B 598      16.614  32.205   6.612  1.00  0.00      B    O  
ATOM   1814  H1  HOH B 598      17.622  32.285   6.315  1.00  0.00      B    H  
ATOM   1815  H2  HOH B 598      16.619  31.629   7.450  1.00  0.00      B    H  
ATOM   1816  O   HOH B 599       6.788  37.836  13.415  1.00  0.00      B    O  
ATOM   1817  H1  HOH B 599       7.453  37.519  12.764  1.00  0.00      B    H  
ATOM   1818  H2  HOH B 599       6.878  37.249  14.241  1.00  0.00      B    H  
ATOM   1819  O   HOH B 600       2.974  35.967  36.283  1.00  0.00      B    O  
ATOM   1820  H1  HOH B 600       3.045  34.996  36.560  1.00  0.00      B    H  
ATOM   1821  H2  HOH B 600       3.883  36.230  35.831  1.00  0.00      B    H  
ATOM   1822  O   HOH B 601      32.200   8.643  22.295  1.00  0.00      B    O  
ATOM   1823  H1  HOH B 601      31.464   9.020  22.901  1.00  0.00      B    H  
ATOM   1824  H2  HOH B 601      32.225   7.683  22.519  1.00  0.00      B    H  
ATOM   1825  O   HOH B 602      10.624   3.852  12.063  1.00  0.00      B    O  
ATOM   1826  H1  HOH B 602      10.090   2.986  12.251  1.00  0.00      B    H  
ATOM   1827  H2  HOH B 602      10.823   4.329  12.967  1.00  0.00      B    H  
ATOM   1828  O   HOH B 603      10.216  11.525  17.525  1.00  0.00      B    O  
ATOM   1829  H1  HOH B 603      10.773  11.415  18.333  1.00  0.00      B    H  
ATOM   1830  H2  HOH B 603       9.985  10.537  17.165  1.00  0.00      B    H  
ATOM   1831  O   HOH B 604       4.899   7.368   9.815  1.00  0.00      B    O  
ATOM   1832  H1  HOH B 604       4.131   7.279   9.155  1.00  0.00      B    H  
ATOM   1833  H2  HOH B 604       4.708   6.681  10.500  1.00  0.00      B    H  
ATOM   1834  O   HOH B 605      36.165  28.910  25.928  1.00  0.00      B    O  
ATOM   1835  H1  HOH B 605      36.192  29.139  24.990  1.00  0.00      B    H  
ATOM   1836  H2  HOH B 605      37.113  28.547  26.158  1.00  0.00      B    H  
ATOM   1837  O   HOH B 606      17.053  35.519  23.758  1.00  0.00      B    O  
ATOM   1838  H1  HOH B 606      17.064  34.716  23.182  1.00  0.00      B    H  
ATOM   1839  H2  HOH B 606      17.888  35.387  24.364  1.00  0.00      B    H  
ATOM   1840  O   HOH B 607      36.602   7.244   2.996  1.00  0.00      B    O  
ATOM   1841  H1  HOH B 607      37.180   7.928   2.511  1.00  0.00      B    H  
ATOM   1842  H2  HOH B 607      35.755   7.712   3.237  1.00  0.00      B    H  
ATOM   1843  O   HOH B 608      14.156   3.902   8.701  1.00  0.00      B    O  
ATOM   1844  H1  HOH B 608      14.494   3.300   7.943  1.00  0.00      B    H  
ATOM   1845  H2  HOH B 608      13.660   3.241   9.299  1.00  0.00      B    H  
ATOM   1846  O   HOH B 609      17.182  31.444  16.177  1.00  0.00      B    O  
ATOM   1847  H1  HOH B 609      17.768  30.582  16.253  1.00  0.00      B    H  
ATOM   1848  H2  HOH B 609      17.520  31.901  15.297  1.00  0.00      B    H  
ATOM   1849  O   HOH B 610      38.304   1.198  25.572  1.00  0.00      B    O  
ATOM   1850  H1  HOH B 610      38.600   2.102  26.014  1.00  0.00      B    H  
ATOM   1851  H2  HOH B 610      37.267   1.234  25.552  1.00  0.00      B    H  
ATOM   1852  O   HOH B 611      33.914   0.520   3.703  1.00  0.00      B    O  
ATOM   1853  H1  HOH B 611      34.131   0.450   4.693  1.00  0.00      B    H  
ATOM   1854  H2  HOH B 611      32.930   0.278   3.627  1.00  0.00      B    H  
ATOM   1855  O   HOH B 612      34.296  10.237  23.128  1.00  0.00      B    O  
ATOM   1856  H1  HOH B 612      34.397   9.917  24.037  1.00  0.00      B    H  
ATOM   1857  H2  HOH B 612      33.497   9.745  22.768  1.00  0.00      B    H  
ATOM   1858  O   HOH B 613      35.361  16.717  30.853  1.00  0.00      B    O  
ATOM   1859  H1  HOH B 613      35.117  17.614  30.400  1.00  0.00      B    H  
ATOM   1860  H2  HOH B 613      36.327  16.481  30.778  1.00  0.00      B    H  
ATOM   1861  O   HOH B 614       9.854  15.753   1.639  1.00  0.00      B    O  
ATOM   1862  H1  HOH B 614       9.668  16.711   1.353  1.00  0.00      B    H  
ATOM   1863  H2  HOH B 614       9.034  15.534   2.261  1.00  0.00      B    H  
ATOM   1864  O   HOH B 615       9.455  31.089   5.842  1.00  0.00      B    O  
ATOM   1865  H1  HOH B 615       9.175  32.107   5.969  1.00  0.00      B    H  
ATOM   1866  H2  HOH B 615      10.072  30.890   6.595  1.00  0.00      B    H  
ATOM   1867  O   HOH B 616       3.710  22.187  27.268  1.00  0.00      B    O  
ATOM   1868  H1  HOH B 616       3.782  22.746  28.109  1.00  0.00      B    H  
ATOM   1869  H2  HOH B 616       3.360  21.257  27.626  1.00  0.00      B    H  
ATOM   1870  O   HOH B 617      10.115   6.144   3.303  1.00  0.00      B    O  
ATOM   1871  H1  HOH B 617       9.932   5.302   2.799  1.00  0.00      B    H  
ATOM   1872  H2  HOH B 617      10.851   6.674   2.740  1.00  0.00      B    H  
ATOM   1873  O   HOH B 618       9.462  14.869  13.000  1.00  0.00      B    O  
ATOM   1874  H1  HOH B 618       9.337  15.668  12.469  1.00  0.00      B    H  
ATOM   1875  H2  HOH B 618      10.408  14.546  12.848  1.00  0.00      B    H  
ATOM   1876  O   HOH B 619      15.012   0.998   7.208  1.00  0.00      B    O  
ATOM   1877  H1  HOH B 619      14.404   0.308   6.814  1.00  0.00      B    H  
ATOM   1878  H2  HOH B 619      15.002   1.803   6.609  1.00  0.00      B    H  
ATOM   1879  O   HOH B 620      18.508  24.448   4.230  1.00  0.00      B    O  
ATOM   1880  H1  HOH B 620      17.925  23.770   3.709  1.00  0.00      B    H  
ATOM   1881  H2  HOH B 620      18.237  25.396   3.918  1.00  0.00      B    H  
ATOM   1882  O   HOH B 621      11.996  29.598  21.759  1.00  0.00      B    O  
ATOM   1883  H1  HOH B 621      12.581  29.577  20.908  1.00  0.00      B    H  
ATOM   1884  H2  HOH B 621      12.526  29.309  22.551  1.00  0.00      B    H  
ATOM   1885  O   HOH B 622      14.481  30.265   7.252  1.00  0.00      B    O  
ATOM   1886  H1  HOH B 622      15.132  29.596   6.854  1.00  0.00      B    H  
ATOM   1887  H2  HOH B 622      13.922  30.640   6.440  1.00  0.00      B    H  
ATOM   1888  O   HOH B 623      10.516  17.078  19.278  1.00  0.00      B    O  
ATOM   1889  H1  HOH B 623      11.409  16.646  19.004  1.00  0.00      B    H  
ATOM   1890  H2  HOH B 623       9.875  16.336  19.557  1.00  0.00      B    H  
ATOM   1891  O   HOH B 624       1.966   8.801  33.674  1.00  0.00      B    O  
ATOM   1892  H1  HOH B 624       1.692   8.230  32.929  1.00  0.00      B    H  
ATOM   1893  H2  HOH B 624       1.259   8.597  34.370  1.00  0.00      B    H  
ATOM   1894  O   HOH B 625      19.531   7.017  26.366  1.00  0.00      B    O  
ATOM   1895  H1  HOH B 625      18.618   6.719  26.579  1.00  0.00      B    H  
ATOM   1896  H2  HOH B 625      19.837   7.435  27.218  1.00  0.00      B    H  
ATOM   1897  O   HOH B 626      34.195  18.636   5.913  1.00  0.00      B    O  
ATOM   1898  H1  HOH B 626      33.286  18.358   6.318  1.00  0.00      B    H  
ATOM   1899  H2  HOH B 626      34.708  17.847   5.595  1.00  0.00      B    H  
ATOM   1900  O   HOH B 627      20.887  21.984  14.103  1.00  0.00      B    O  
ATOM   1901  H1  HOH B 627      21.235  21.749  13.177  1.00  0.00      B    H  
ATOM   1902  H2  HOH B 627      21.506  21.482  14.777  1.00  0.00      B    H  
ATOM   1903  O   HOH B 628      26.593   6.130  25.633  1.00  0.00      B    O  
ATOM   1904  H1  HOH B 628      25.718   6.550  25.808  1.00  0.00      B    H  
ATOM   1905  H2  HOH B 628      27.008   6.605  24.808  1.00  0.00      B    H  
ATOM   1906  O   HOH B 629       2.902   2.636  23.187  1.00  0.00      B    O  
ATOM   1907  H1  HOH B 629       2.357   1.848  22.886  1.00  0.00      B    H  
ATOM   1908  H2  HOH B 629       2.229   3.461  23.316  1.00  0.00      B    H  
ATOM   1909  O   HOH B 630      20.315  38.429  38.521  1.00  0.00      B    O  
ATOM   1910  H1  HOH B 630      20.283  38.938  37.660  1.00  0.00      B    H  
ATOM   1911  H2  HOH B 630      21.195  37.967  38.576  1.00  0.00      B    H  
ATOM   1912  O   HOH B 631      31.026  18.261  39.002  1.00  0.00      B    O  
ATOM   1913  H1  HOH B 631      30.544  18.192  38.138  1.00  0.00      B    H  
ATOM   1914  H2  HOH B 631      30.822  17.405  39.474  1.00  0.00      B    H  
ATOM   1915  O   HOH B 632      35.179  17.972   8.586  1.00  0.00      B    O  
ATOM   1916  H1  HOH B 632      34.621  18.124   9.428  1.00  0.00      B    H  
ATOM   1917  H2  HOH B 632      34.721  18.435   7.782  1.00  0.00      B    H  
ATOM   1918  O   HOH B 633      14.190  14.822  31.012  1.00  0.00      B    O  
ATOM   1919  H1  HOH B 633      13.675  14.690  31.895  1.00  0.00      B    H  
ATOM   1920  H2  HOH B 633      14.403  13.877  30.669  1.00  0.00      B    H  
ATOM   1921  O   HOH B 634       4.742  22.776  20.915  1.00  0.00      B    O  
ATOM   1922  H1  HOH B 634       5.591  22.200  20.833  1.00  0.00      B    H  
ATOM   1923  H2  HOH B 634       4.103  22.395  21.636  1.00  0.00      B    H  
ATOM   1924  O   HOH B 635      28.128  14.347  38.219  1.00  0.00      B    O  
ATOM   1925  H1  HOH B 635      29.046  14.383  37.724  1.00  0.00      B    H  
ATOM   1926  H2  HOH B 635      27.660  13.494  38.000  1.00  0.00      B    H  
ATOM   1927  O   HOH B 636      20.004   6.482  15.229  1.00  0.00      B    O  
ATOM   1928  H1  HOH B 636      20.927   6.184  15.551  1.00  0.00      B    H  
ATOM   1929  H2  HOH B 636      20.060   6.459  14.232  1.00  0.00      B    H  
ATOM   1930  O   HOH B 637      12.695  15.717  18.360  1.00  0.00      B    O  
ATOM   1931  H1  HOH B 637      13.557  15.331  18.745  1.00  0.00      B    H  
ATOM   1932  H2  HOH B 637      12.262  15.005  17.735  1.00  0.00      B    H  
ATOM   1933  O   HOH B 638      21.387   8.695  35.032  1.00  0.00      B    O  
ATOM   1934  H1  HOH B 638      21.937   7.835  34.745  1.00  0.00      B    H  
ATOM   1935  H2  HOH B 638      20.938   8.407  35.851  1.00  0.00      B    H  
ATOM   1936  O   HOH B 639       3.954  26.968  35.659  1.00  0.00      B    O  
ATOM   1937  H1  HOH B 639       3.644  27.629  36.339  1.00  0.00      B    H  
ATOM   1938  H2  HOH B 639       4.343  26.144  36.140  1.00  0.00      B    H  
ATOM   1939  O   HOH B 640      38.093  14.403  14.935  1.00  0.00      B    O  
ATOM   1940  H1  HOH B 640      38.723  13.571  14.971  1.00  0.00      B    H  
ATOM   1941  H2  HOH B 640      37.182  14.155  14.546  1.00  0.00      B    H  
ATOM   1942  O   HOH B 641      13.810   1.759  36.011  1.00  0.00      B    O  
ATOM   1943  H1  HOH B 641      12.751   1.732  35.993  1.00  0.00      B    H  
ATOM   1944  H2  HOH B 641      14.140   2.173  35.103  1.00  0.00      B    H  
ATOM   1945  O   HOH B 642       6.826   7.370  14.319  1.00  0.00      B    O  
ATOM   1946  H1  HOH B 642       7.195   6.930  13.471  1.00  0.00      B    H  
ATOM   1947  H2  HOH B 642       7.369   7.136  15.133  1.00  0.00      B    H  
ATOM   1948  O   HOH B 643      26.504  21.542  38.988  1.00  0.00      B    O  
ATOM   1949  H1  HOH B 643      26.868  22.508  38.904  1.00  0.00      B    H  
ATOM   1950  H2  HOH B 643      25.512  21.655  39.136  1.00  0.00      B    H  
ATOM   1951  O   HOH B 644       0.239  20.656  14.606  1.00  0.00      B    O  
ATOM   1952  H1  HOH B 644      -0.555  21.211  14.816  1.00  0.00      B    H  
ATOM   1953  H2  HOH B 644       1.058  21.281  14.601  1.00  0.00      B    H  
ATOM   1954  O   HOH B 645       4.544  37.925  25.257  1.00  0.00      B    O  
ATOM   1955  H1  HOH B 645       5.194  38.726  25.486  1.00  0.00      B    H  
ATOM   1956  H2  HOH B 645       4.830  37.036  25.778  1.00  0.00      B    H  
ATOM   1957  O   HOH B 646       8.316  28.723   7.357  1.00  0.00      B    O  
ATOM   1958  H1  HOH B 646       8.537  28.823   6.398  1.00  0.00      B    H  
ATOM   1959  H2  HOH B 646       8.962  29.296   7.933  1.00  0.00      B    H  
ATOM   1960  O   HOH B 647       0.349  24.475  28.251  1.00  0.00      B    O  
ATOM   1961  H1  HOH B 647      -0.630  24.755  28.454  1.00  0.00      B    H  
ATOM   1962  H2  HOH B 647       0.899  25.275  28.642  1.00  0.00      B    H  
ATOM   1963  O   HOH B 648      21.240  24.916  29.149  1.00  0.00      B    O  
ATOM   1964  H1  HOH B 648      21.780  24.492  28.368  1.00  0.00      B    H  
ATOM   1965  H2  HOH B 648      21.730  25.670  29.486  1.00  0.00      B    H  
ATOM   1966  O   HOH B 649       7.069  13.216  32.881  1.00  0.00      B    O  
ATOM   1967  H1  HOH B 649       7.722  13.189  33.731  1.00  0.00      B    H  
ATOM   1968  H2  HOH B 649       6.099  13.414  33.235  1.00  0.00      B    H  
ATOM   1969  O   HOH B 650      39.275  36.303  10.400  1.00  0.00      B    O  
ATOM   1970  H1  HOH B 650      38.999  35.670   9.650  1.00  0.00      B    H  
ATOM   1971  H2  HOH B 650      38.963  35.896  11.256  1.00  0.00      B    H  
ATOM   1972  O   HOH B 651      13.267  23.394  37.637  1.00  0.00      B    O  
ATOM   1973  H1  HOH B 651      13.719  24.200  37.179  1.00  0.00      B    H  
ATOM   1974  H2  HOH B 651      13.869  22.584  37.591  1.00  0.00      B    H  
ATOM   1975  O   HOH B 652      36.812  18.501   1.461  1.00  0.00      B    O  
ATOM   1976  H1  HOH B 652      36.967  17.994   2.341  1.00  0.00      B    H  
ATOM   1977  H2  HOH B 652      36.688  19.481   1.702  1.00  0.00      B    H  
ATOM   1978  O   HOH B 653      38.457  19.925  31.213  1.00  0.00      B    O  
ATOM   1979  H1  HOH B 653      38.729  20.871  31.041  1.00  0.00      B    H  
ATOM   1980  H2  HOH B 653      37.965  19.557  30.382  1.00  0.00      B    H  
ATOM   1981  O   HOH B 654       0.171  31.942  19.151  1.00  0.00      B    O  
ATOM   1982  H1  HOH B 654       1.189  31.847  19.198  1.00  0.00      B    H  
ATOM   1983  H2  HOH B 654      -0.134  31.351  18.415  1.00  0.00      B    H  
ATOM   1984  O   HOH B 655       9.842  27.268  38.788  1.00  0.00      B    O  
ATOM   1985  H1  HOH B 655       8.862  26.924  38.879  1.00  0.00      B    H  
ATOM   1986  H2  HOH B 655       9.904  28.094  39.394  1.00  0.00      B    H  
ATOM   1987  O   HOH B 656      29.753  16.131  34.886  1.00  0.00      B    O  
ATOM   1988  H1  HOH B 656      29.904  16.093  33.899  1.00  0.00      B    H  
ATOM   1989  H2  HOH B 656      29.997  15.175  35.135  1.00  0.00      B    H  
ATOM   1990  O   HOH B 657      20.489   5.334  24.507  1.00  0.00      B    O  
ATOM   1991  H1  HOH B 657      20.035   5.847  25.314  1.00  0.00      B    H  
ATOM   1992  H2  HOH B 657      21.266   5.858  24.210  1.00  0.00      B    H  
ATOM   1993  O   HOH B 658      27.144  19.682   7.084  1.00  0.00      B    O  
ATOM   1994  H1  HOH B 658      27.473  20.665   7.024  1.00  0.00      B    H  
ATOM   1995  H2  HOH B 658      27.373  19.315   7.989  1.00  0.00      B    H  
ATOM   1996  O   HOH B 659      16.457  24.593  20.149  1.00  0.00      B    O  
ATOM   1997  H1  HOH B 659      16.826  23.584  20.026  1.00  0.00      B    H  
ATOM   1998  H2  HOH B 659      16.763  24.876  21.030  1.00  0.00      B    H  
ATOM   1999  O   HOH B 660      10.590   3.347  37.589  1.00  0.00      B    O  
ATOM   2000  H1  HOH B 660      10.629   2.811  36.727  1.00  0.00      B    H  
ATOM   2001  H2  HOH B 660      10.065   2.771  38.310  1.00  0.00      B    H  
ATOM   2002  O   HOH B 661      32.476  27.419  28.836  1.00  0.00      B    O  
ATOM   2003  H1  HOH B 661      32.956  27.333  27.959  1.00  0.00      B    H  
ATOM   2004  H2  HOH B 661      33.207  27.579  29.531  1.00  0.00      B    H  
ATOM   2005  O   HOH B 662       4.920  26.817   0.495  1.00  0.00      B    O  
ATOM   2006  H1  HOH B 662       4.074  26.344   0.331  1.00  0.00      B    H  
ATOM   2007  H2  HOH B 662       5.348  26.370   1.308  1.00  0.00      B    H  
ATOM   2008  O   HOH B 663      36.346  34.917  32.812  1.00  0.00      B    O  
ATOM   2009  H1  HOH B 663      35.514  34.379  32.587  1.00  0.00      B    H  
ATOM   2010  H2  HOH B 663      36.024  35.717  33.396  1.00  0.00      B    H  
ATOM   2011  O   HOH B 664      38.774  29.524  17.099  1.00  0.00      B    O  
ATOM   2012  H1  HOH B 664      38.390  28.611  17.406  1.00  0.00      B    H  
ATOM   2013  H2  HOH B 664      39.797  29.548  17.186  1.00  0.00      B    H  
ATOM   2014  O   HOH B 665       6.372   3.526  35.549  1.00  0.00      B    O  
ATOM   2015  H1  HOH B 665       6.830   4.158  34.914  1.00  0.00      B    H  
ATOM   2016  H2  HOH B 665       5.339   3.696  35.511  1.00  0.00      B    H  
ATOM   2017  O   HOH B 666      19.123  31.672  18.485  1.00  0.00      B    O  
ATOM   2018  H1  HOH B 666      18.846  30.903  19.109  1.00  0.00      B    H  
ATOM   2019  H2  HOH B 666      19.135  31.359  17.524  1.00  0.00      B    H  
ATOM   2020  O   HOH B 667      28.059  15.536  27.372  1.00  0.00      B    O  
ATOM   2021  H1  HOH B 667      28.645  16.343  27.525  1.00  0.00      B    H  
ATOM   2022  H2  HOH B 667      28.418  14.791  28.030  1.00  0.00      B    H  
ATOM   2023  O   HOH B 668       4.161  21.439   9.467  1.00  0.00      B    O  
ATOM   2024  H1  HOH B 668       3.959  20.488   9.810  1.00  0.00      B    H  
ATOM   2025  H2  HOH B 668       5.029  21.713   9.892  1.00  0.00      B    H  
ATOM   2026  O   HOH B 669      34.918   3.675  22.112  1.00  0.00      B    O  
ATOM   2027  H1  HOH B 669      35.181   2.825  21.641  1.00  0.00      B    H  
ATOM   2028  H2  HOH B 669      35.712   3.958  22.625  1.00  0.00      B    H  
ATOM   2029  O   HOH B 670      30.543  33.738  16.129  1.00  0.00      B    O  
ATOM   2030  H1  HOH B 670      30.044  32.947  16.482  1.00  0.00      B    H  
ATOM   2031  H2  HOH B 670      30.138  34.615  16.514  1.00  0.00      B    H  
ATOM   2032  O   HOH B 671       0.826  13.355  24.649  1.00  0.00      B    O  
ATOM   2033  H1  HOH B 671      -0.114  13.619  24.406  1.00  0.00      B    H  
ATOM   2034  H2  HOH B 671       0.771  12.423  25.088  1.00  0.00      B    H  
ATOM   2035  O   HOH B 672      25.619  23.159  28.080  1.00  0.00      B    O  
ATOM   2036  H1  HOH B 672      24.930  23.137  28.802  1.00  0.00      B    H  
ATOM   2037  H2  HOH B 672      26.510  23.227  28.574  1.00  0.00      B    H  
ATOM   2038  O   HOH B 673      28.895  16.782  14.761  1.00  0.00      B    O  
ATOM   2039  H1  HOH B 673      28.244  17.593  15.014  1.00  0.00      B    H  
ATOM   2040  H2  HOH B 673      29.696  17.225  14.314  1.00  0.00      B    H  
ATOM   2041  O   HOH B 674      31.905  31.923  11.381  1.00  0.00      B    O  
ATOM   2042  H1  HOH B 674      32.017  32.197  12.358  1.00  0.00      B    H  
ATOM   2043  H2  HOH B 674      32.002  30.898  11.262  1.00  0.00      B    H  
ATOM   2044  O   HOH B 675      11.932  37.224  19.836  1.00  0.00      B    O  
ATOM   2045  H1  HOH B 675      11.665  36.651  20.611  1.00  0.00      B    H  
ATOM   2046  H2  HOH B 675      11.869  36.643  19.026  1.00  0.00      B    H  
ATOM   2047  O   HOH B 676       5.129  25.066  37.013  1.00  0.00      B    O  
ATOM   2048  H1  HOH B 676       4.992  24.138  36.677  1.00  0.00      B    H  
ATOM   2049  H2  HOH B 676       6.102  25.202  37.246  1.00  0.00      B    H  
ATOM   2050  O   HOH B 677      25.240  24.778  30.958  1.00  0.00      B    O  
ATOM   2051  H1  HOH B 677      24.610  24.088  30.639  1.00  0.00      B    H  
ATOM   2052  H2  HOH B 677      26.188  24.330  30.826  1.00  0.00      B    H  
ATOM   2053  O   HOH B 678      29.632  23.870  32.526  1.00  0.00      B    O  
ATOM   2054  H1  HOH B 678      30.056  24.191  31.643  1.00  0.00      B    H  
ATOM   2055  H2  HOH B 678      29.128  24.596  32.987  1.00  0.00      B    H  
ATOM   2056  O   HOH B 679       2.453  18.365  32.866  1.00  0.00      B    O  
ATOM   2057  H1  HOH B 679       3.029  18.885  33.507  1.00  0.00      B    H  
ATOM   2058  H2  HOH B 679       1.476  18.628  32.980  1.00  0.00      B    H  
ATOM   2059  O   HOH B 680       4.985  12.448  38.182  1.00  0.00      B    O  
ATOM   2060  H1  HOH B 680       4.270  11.841  37.912  1.00  0.00      B    H  
ATOM   2061  H2  HOH B 680       4.867  13.362  37.729  1.00  0.00      B    H  
ATOM   2062  O   HOH B 681      34.976   4.711  33.577  1.00  0.00      B    O  
ATOM   2063  H1  HOH B 681      34.491   4.021  32.932  1.00  0.00      B    H  
ATOM   2064  H2  HOH B 681      34.280   5.361  33.803  1.00  0.00      B    H  
ATOM   2065  O   HOH B 682      34.596  34.961  14.268  1.00  0.00      B    O  
ATOM   2066  H1  HOH B 682      35.468  34.823  13.769  1.00  0.00      B    H  
ATOM   2067  H2  HOH B 682      34.186  35.845  14.050  1.00  0.00      B    H  
ATOM   2068  O   HOH B 683      19.043  10.709  16.549  1.00  0.00      B    O  
ATOM   2069  H1  HOH B 683      19.622  10.317  17.309  1.00  0.00      B    H  
ATOM   2070  H2  HOH B 683      18.991  10.032  15.764  1.00  0.00      B    H  
ATOM   2071  O   HOH B 684      33.844  26.559  11.009  1.00  0.00      B    O  
ATOM   2072  H1  HOH B 684      33.697  27.111  11.857  1.00  0.00      B    H  
ATOM   2073  H2  HOH B 684      34.377  25.736  11.294  1.00  0.00      B    H  
ATOM   2074  O   HOH B 685      26.894   9.529   9.996  1.00  0.00      B    O  
ATOM   2075  H1  HOH B 685      27.175   9.909   9.096  1.00  0.00      B    H  
ATOM   2076  H2  HOH B 685      27.691   9.497  10.594  1.00  0.00      B    H  
ATOM   2077  O   HOH B 686       2.349  24.417  26.315  1.00  0.00      B    O  
ATOM   2078  H1  HOH B 686       2.765  23.447  26.315  1.00  0.00      B    H  
ATOM   2079  H2  HOH B 686       1.613  24.386  26.973  1.00  0.00      B    H  
ATOM   2080  O   HOH B 687       2.114   7.193  37.474  1.00  0.00      B    O  
ATOM   2081  H1  HOH B 687       2.397   7.869  38.172  1.00  0.00      B    H  
ATOM   2082  H2  HOH B 687       2.023   6.265  37.895  1.00  0.00      B    H  
ATOM   2083  O   HOH B 688      13.922  17.819   1.063  1.00  0.00      B    O  
ATOM   2084  H1  HOH B 688      13.124  17.371   1.601  1.00  0.00      B    H  
ATOM   2085  H2  HOH B 688      14.704  17.884   1.709  1.00  0.00      B    H  
ATOM   2086  O   HOH B 689      28.729  31.440  17.038  1.00  0.00      B    O  
ATOM   2087  H1  HOH B 689      28.942  30.803  17.819  1.00  0.00      B    H  
ATOM   2088  H2  HOH B 689      28.054  32.135  17.405  1.00  0.00      B    H  
ATOM   2089  O   HOH B 690       5.723  29.787   2.259  1.00  0.00      B    O  
ATOM   2090  H1  HOH B 690       6.170  28.935   2.625  1.00  0.00      B    H  
ATOM   2091  H2  HOH B 690       5.978  29.862   1.237  1.00  0.00      B    H  
ATOM   2092  O   HOH B 691      31.104  34.939  33.331  1.00  0.00      B    O  
ATOM   2093  H1  HOH B 691      31.637  35.261  34.150  1.00  0.00      B    H  
ATOM   2094  H2  HOH B 691      30.157  35.243  33.457  1.00  0.00      B    H  
ATOM   2095  O   HOH B 692      19.008  29.252   3.265  1.00  0.00      B    O  
ATOM   2096  H1  HOH B 692      19.998  29.239   3.593  1.00  0.00      B    H  
ATOM   2097  H2  HOH B 692      18.822  30.159   2.802  1.00  0.00      B    H  
ATOM   2098  O   HOH B 693      34.259  37.813  10.163  1.00  0.00      B    O  
ATOM   2099  H1  HOH B 693      33.673  38.548  10.530  1.00  0.00      B    H  
ATOM   2100  H2  HOH B 693      33.635  37.002   9.997  1.00  0.00      B    H  
ATOM   2101  O   HOH B 694      30.157  20.797  31.812  1.00  0.00      B    O  
ATOM   2102  H1  HOH B 694      30.988  21.140  31.321  1.00  0.00      B    H  
ATOM   2103  H2  HOH B 694      29.881  21.570  32.390  1.00  0.00      B    H  
ATOM   2104  O   HOH B 695      26.377   3.433  30.772  1.00  0.00      B    O  
ATOM   2105  H1  HOH B 695      26.547   3.892  29.889  1.00  0.00      B    H  
ATOM   2106  H2  HOH B 695      26.694   4.040  31.504  1.00  0.00      B    H  
ATOM   2107  O   HOH B 696      18.834   2.862  11.063  1.00  0.00      B    O  
ATOM   2108  H1  HOH B 696      19.450   2.453  10.353  1.00  0.00      B    H  
ATOM   2109  H2  HOH B 696      18.028   2.187  11.184  1.00  0.00      B    H  
ATOM   2110  O   HOH B 697      31.307  38.636   3.175  1.00  0.00      B    O  
ATOM   2111  H1  HOH B 697      31.121  37.865   2.530  1.00  0.00      B    H  
ATOM   2112  H2  HOH B 697      30.534  38.812   3.742  1.00  0.00      B    H  
ATOM   2113  O   HOH B 698      36.130   7.398  34.697  1.00  0.00      B    O  
ATOM   2114  H1  HOH B 698      36.758   7.287  33.849  1.00  0.00      B    H  
ATOM   2115  H2  HOH B 698      36.642   6.922  35.453  1.00  0.00      B    H  
ATOM   2116  O   HOH B 699      27.032  30.076  31.514  1.00  0.00      B    O  
ATOM   2117  H1  HOH B 699      27.632  29.212  31.549  1.00  0.00      B    H  
ATOM   2118  H2  HOH B 699      26.667  30.221  30.567  1.00  0.00      B    H  
ATOM   2119  O   HOH B 700      32.897  21.817  16.771  1.00  0.00      B    O  
ATOM   2120  H1  HOH B 700      32.572  22.365  15.982  1.00  0.00      B    H  
ATOM   2121  H2  HOH B 700      33.872  21.515  16.540  1.00  0.00      B    H  
ATOM   2122  O   HOH B 701      38.267  33.585  21.184  1.00  0.00      B    O  
ATOM   2123  H1  HOH B 701      38.521  32.809  20.513  1.00  0.00      B    H  
ATOM   2124  H2  HOH B 701      38.766  34.414  20.852  1.00  0.00      B    H  
ATOM   2125  O   HOH B 702       2.437  30.723  35.968  1.00  0.00      B    O  
ATOM   2126  H1  HOH B 702       1.992  31.628  35.964  1.00  0.00      B    H  
ATOM   2127  H2  HOH B 702       2.261  30.189  35.076  1.00  0.00      B    H  
ATOM   2128  O   HOH B 703      27.608   2.215   5.649  1.00  0.00      B    O  
ATOM   2129  H1  HOH B 703      27.026   1.738   6.348  1.00  0.00      B    H  
ATOM   2130  H2  HOH B 703      27.244   3.123   5.616  1.00  0.00      B    H  
ATOM   2131  O   HOH B 704       9.147  22.133  34.572  1.00  0.00      B    O  
ATOM   2132  H1  HOH B 704       9.215  21.781  33.629  1.00  0.00      B    H  
ATOM   2133  H2  HOH B 704       9.957  22.725  34.638  1.00  0.00      B    H  
ATOM   2134  O   HOH B 705      29.994   9.556  23.667  1.00  0.00      B    O  
ATOM   2135  H1  HOH B 705      30.203  10.528  23.796  1.00  0.00      B    H  
ATOM   2136  H2  HOH B 705      28.985   9.471  23.880  1.00  0.00      B    H  
ATOM   2137  O   HOH B 706      19.070  31.337  30.000  1.00  0.00      B    O  
ATOM   2138  H1  HOH B 706      18.300  30.767  29.816  1.00  0.00      B    H  
ATOM   2139  H2  HOH B 706      19.848  31.039  29.406  1.00  0.00      B    H  
ATOM   2140  O   HOH B 707       4.937  16.279  13.315  1.00  0.00      B    O  
ATOM   2141  H1  HOH B 707       5.557  16.451  14.138  1.00  0.00      B    H  
ATOM   2142  H2  HOH B 707       4.297  17.011  13.286  1.00  0.00      B    H  
ATOM   2143  O   HOH B 708      13.905  33.739  13.935  1.00  0.00      B    O  
ATOM   2144  H1  HOH B 708      14.689  33.343  13.445  1.00  0.00      B    H  
ATOM   2145  H2  HOH B 708      14.035  33.400  14.869  1.00  0.00      B    H  
ATOM   2146  O   HOH B 709       9.409  17.333  27.100  1.00  0.00      B    O  
ATOM   2147  H1  HOH B 709      10.232  16.752  27.230  1.00  0.00      B    H  
ATOM   2148  H2  HOH B 709       9.131  17.663  28.043  1.00  0.00      B    H  
ATOM   2149  O   HOH B 710      13.687  10.145  11.822  1.00  0.00      B    O  
ATOM   2150  H1  HOH B 710      12.852  10.308  11.302  1.00  0.00      B    H  
ATOM   2151  H2  HOH B 710      13.918   9.200  11.597  1.00  0.00      B    H  
ATOM   2152  O   HOH B 711      17.036  16.979  29.316  1.00  0.00      B    O  
ATOM   2153  H1  HOH B 711      16.130  16.515  29.466  1.00  0.00      B    H  
ATOM   2154  H2  HOH B 711      17.766  16.282  29.563  1.00  0.00      B    H  
ATOM   2155  O   HOH B 712      21.975  26.381   2.749  1.00  0.00      B    O  
ATOM   2156  H1  HOH B 712      22.876  25.892   2.953  1.00  0.00      B    H  
ATOM   2157  H2  HOH B 712      22.006  27.353   2.901  1.00  0.00      B    H  
ATOM   2158  O   HOH B 713      29.718  30.079   3.935  1.00  0.00      B    O  
ATOM   2159  H1  HOH B 713      30.595  29.700   3.499  1.00  0.00      B    H  
ATOM   2160  H2  HOH B 713      29.075  29.327   4.188  1.00  0.00      B    H  
ATOM   2161  O   HOH B 714       2.050   1.748  28.508  1.00  0.00      B    O  
ATOM   2162  H1  HOH B 714       2.476   2.482  28.016  1.00  0.00      B    H  
ATOM   2163  H2  HOH B 714       2.714   0.901  28.449  1.00  0.00      B    H  
ATOM   2164  O   HOH B 715       6.592   8.670  24.434  1.00  0.00      B    O  
ATOM   2165  H1  HOH B 715       6.366   8.061  25.194  1.00  0.00      B    H  
ATOM   2166  H2  HOH B 715       6.163   8.232  23.602  1.00  0.00      B    H  
ATOM   2167  O   HOH B 716      20.630  18.937  32.335  1.00  0.00      B    O  
ATOM   2168  H1  HOH B 716      20.656  19.198  33.320  1.00  0.00      B    H  
ATOM   2169  H2  HOH B 716      19.923  18.210  32.255  1.00  0.00      B    H  
ATOM   2170  O   HOH B 717      19.101   3.448   1.564  1.00  0.00      B    O  
ATOM   2171  H1  HOH B 717      20.064   3.109   1.481  1.00  0.00      B    H  
ATOM   2172  H2  HOH B 717      18.540   2.734   1.247  1.00  0.00      B    H  
ATOM   2173  O   HOH B 718      26.437   9.497  20.942  1.00  0.00      B    O  
ATOM   2174  H1  HOH B 718      27.410   9.128  21.204  1.00  0.00      B    H  
ATOM   2175  H2  HOH B 718      26.494  10.493  21.131  1.00  0.00      B    H  
ATOM   2176  O   HOH B 719      30.188   0.922  17.201  1.00  0.00      B    O  
ATOM   2177  H1  HOH B 719      29.936   0.118  16.655  1.00  0.00      B    H  
ATOM   2178  H2  HOH B 719      31.150   1.072  17.048  1.00  0.00      B    H  
ATOM   2179  O   HOH B 720      14.193  14.736  37.249  1.00  0.00      B    O  
ATOM   2180  H1  HOH B 720      14.144  14.572  38.242  1.00  0.00      B    H  
ATOM   2181  H2  HOH B 720      13.215  14.747  36.949  1.00  0.00      B    H  
ATOM   2182  O   HOH B 721      20.161  10.631  33.736  1.00  0.00      B    O  
ATOM   2183  H1  HOH B 721      20.772  10.101  34.356  1.00  0.00      B    H  
ATOM   2184  H2  HOH B 721      19.345  10.119  33.665  1.00  0.00      B    H  
ATOM   2185  O   HOH B 722       4.938  26.992  33.132  1.00  0.00      B    O  
ATOM   2186  H1  HOH B 722       5.906  26.636  33.285  1.00  0.00      B    H  
ATOM   2187  H2  HOH B 722       4.377  26.827  33.970  1.00  0.00      B    H  
ATOM   2188  O   HOH B 723       5.627  37.880   8.838  1.00  0.00      B    O  
ATOM   2189  H1  HOH B 723       5.450  38.802   8.371  1.00  0.00      B    H  
ATOM   2190  H2  HOH B 723       5.249  37.891   9.765  1.00  0.00      B    H  
ATOM   2191  O   HOH B 724      26.416  28.417   7.075  1.00  0.00      B    O  
ATOM   2192  H1  HOH B 724      27.098  29.062   7.297  1.00  0.00      B    H  
ATOM   2193  H2  HOH B 724      25.516  28.888   6.806  1.00  0.00      B    H  
ATOM   2194  O   HOH B 725      36.578  22.126  28.013  1.00  0.00      B    O  
ATOM   2195  H1  HOH B 725      37.476  21.661  28.197  1.00  0.00      B    H  
ATOM   2196  H2  HOH B 725      36.111  21.830  27.118  1.00  0.00      B    H  
ATOM   2197  O   HOH B 726      19.354   6.001  37.335  1.00  0.00      B    O  
ATOM   2198  H1  HOH B 726      18.864   6.010  38.217  1.00  0.00      B    H  
ATOM   2199  H2  HOH B 726      18.680   5.740  36.585  1.00  0.00      B    H  
ATOM   2200  O   HOH B 727      28.129  27.926   4.790  1.00  0.00      B    O  
ATOM   2201  H1  HOH B 727      28.630  27.165   5.198  1.00  0.00      B    H  
ATOM   2202  H2  HOH B 727      27.508  28.158   5.544  1.00  0.00      B    H  
ATOM   2203  O   HOH B 728      11.858  30.393  35.381  1.00  0.00      B    O  
ATOM   2204  H1  HOH B 728      11.130  29.713  35.684  1.00  0.00      B    H  
ATOM   2205  H2  HOH B 728      11.741  30.504  34.392  1.00  0.00      B    H  
ATOM   2206  O   HOH B 729      18.896  16.932  32.273  1.00  0.00      B    O  
ATOM   2207  H1  HOH B 729      18.041  16.677  32.851  1.00  0.00      B    H  
ATOM   2208  H2  HOH B 729      19.151  16.192  31.679  1.00  0.00      B    H  
ATOM   2209  O   HOH B 730      28.833   2.439  32.794  1.00  0.00      B    O  
ATOM   2210  H1  HOH B 730      29.405   2.533  31.957  1.00  0.00      B    H  
ATOM   2211  H2  HOH B 730      28.467   1.519  32.727  1.00  0.00      B    H  
ATOM   2212  O   HOH B 731      29.851  18.333  36.222  1.00  0.00      B    O  
ATOM   2213  H1  HOH B 731      29.878  17.525  35.557  1.00  0.00      B    H  
ATOM   2214  H2  HOH B 731      30.631  18.936  35.903  1.00  0.00      B    H  
ATOM   2215  O   HOH B 732       6.569  18.713   8.378  1.00  0.00      B    O  
ATOM   2216  H1  HOH B 732       6.346  19.361   7.595  1.00  0.00      B    H  
ATOM   2217  H2  HOH B 732       5.850  17.963   8.418  1.00  0.00      B    H  
ATOM   2218  O   HOH B 733      16.185  35.665  27.169  1.00  0.00      B    O  
ATOM   2219  H1  HOH B 733      16.253  34.912  27.830  1.00  0.00      B    H  
ATOM   2220  H2  HOH B 733      15.342  35.469  26.623  1.00  0.00      B    H  
ATOM   2221  O   HOH B 734      14.165  29.171  14.205  1.00  0.00      B    O  
ATOM   2222  H1  HOH B 734      13.839  28.305  13.739  1.00  0.00      B    H  
ATOM   2223  H2  HOH B 734      14.291  29.946  13.532  1.00  0.00      B    H  
ATOM   2224  O   HOH B 735      18.217  11.661  21.952  1.00  0.00      B    O  
ATOM   2225  H1  HOH B 735      19.253  11.739  21.961  1.00  0.00      B    H  
ATOM   2226  H2  HOH B 735      17.986  11.097  22.748  1.00  0.00      B    H  
ATOM   2227  O   HOH B 736      22.427  19.201   4.645  1.00  0.00      B    O  
ATOM   2228  H1  HOH B 736      23.216  19.129   5.302  1.00  0.00      B    H  
ATOM   2229  H2  HOH B 736      21.927  20.024   4.842  1.00  0.00      B    H  
ATOM   2230  O   HOH B 737       5.857   9.735  13.559  1.00  0.00      B    O  
ATOM   2231  H1  HOH B 737       6.327   8.904  13.982  1.00  0.00      B    H  
ATOM   2232  H2  HOH B 737       5.994  10.582  14.099  1.00  0.00      B    H  
ATOM   2233  O   HOH B 738      38.397  26.248  20.447  1.00  0.00      B    O  
ATOM   2234  H1  HOH B 738      38.085  25.318  20.496  1.00  0.00      B    H  
ATOM   2235  H2  HOH B 738      39.158  26.243  21.054  1.00  0.00      B    H  
ATOM   2236  O   HOH B 739      37.378  28.000  13.364  1.00  0.00      B    O  
ATOM   2237  H1  HOH B 739      36.400  27.844  13.567  1.00  0.00      B    H  
ATOM   2238  H2  HOH B 739      37.880  27.390  14.030  1.00  0.00      B    H  
ATOM   2239  O   HOH B 740       5.413  19.652  29.599  1.00  0.00      B    O  
ATOM   2240  H1  HOH B 740       4.530  19.999  29.844  1.00  0.00      B    H  
ATOM   2241  H2  HOH B 740       5.339  18.907  28.906  1.00  0.00      B    H  
ATOM   2242  O   HOH B 741      29.492  24.596  35.718  1.00  0.00      B    O  
ATOM   2243  H1  HOH B 741      28.734  24.993  36.228  1.00  0.00      B    H  
ATOM   2244  H2  HOH B 741      29.922  23.881  36.248  1.00  0.00      B    H  
ATOM   2245  O   HOH B 742      24.232   8.043  13.829  1.00  0.00      B    O  
ATOM   2246  H1  HOH B 742      23.874   7.157  13.511  1.00  0.00      B    H  
ATOM   2247  H2  HOH B 742      24.362   8.591  12.977  1.00  0.00      B    H  
ATOM   2248  O   HOH B 743       4.653  27.820  10.517  1.00  0.00      B    O  
ATOM   2249  H1  HOH B 743       4.540  26.920  11.007  1.00  0.00      B    H  
ATOM   2250  H2  HOH B 743       4.062  27.755   9.699  1.00  0.00      B    H  
ATOM   2251  O   HOH B 744      10.263  27.898  35.756  1.00  0.00      B    O  
ATOM   2252  H1  HOH B 744      10.175  27.979  36.763  1.00  0.00      B    H  
ATOM   2253  H2  HOH B 744       9.337  27.980  35.324  1.00  0.00      B    H  
ATOM   2254  O   HOH B 745      32.507  36.414  28.126  1.00  0.00      B    O  
ATOM   2255  H1  HOH B 745      33.012  35.833  28.771  1.00  0.00      B    H  
ATOM   2256  H2  HOH B 745      31.871  36.976  28.671  1.00  0.00      B    H  
ATOM   2257  O   HOH B 746      29.987  25.563  10.896  1.00  0.00      B    O  
ATOM   2258  H1  HOH B 746      29.644  26.313  11.419  1.00  0.00      B    H  
ATOM   2259  H2  HOH B 746      30.256  25.847   9.957  1.00  0.00      B    H  
ATOM   2260  O   HOH B 747      24.157  28.651  32.503  1.00  0.00      B    O  
ATOM   2261  H1  HOH B 747      23.867  29.235  31.683  1.00  0.00      B    H  
ATOM   2262  H2  HOH B 747      23.581  28.981  33.212  1.00  0.00      B    H  
ATOM   2263  O   HOH B 748      34.366  37.276  31.059  1.00  0.00      B    O  
ATOM   2264  H1  HOH B 748      33.464  36.777  31.272  1.00  0.00      B    H  
ATOM   2265  H2  HOH B 748      34.944  36.719  30.484  1.00  0.00      B    H  
ATOM   2266  O   HOH B 749      34.096   6.572  36.177  1.00  0.00      B    O  
ATOM   2267  H1  HOH B 749      34.956   6.258  36.632  1.00  0.00      B    H  
ATOM   2268  H2  HOH B 749      34.416   7.230  35.511  1.00  0.00      B    H  
ATOM   2269  O   HOH B 750      26.509   5.718  32.786  1.00  0.00      B    O  
ATOM   2270  H1  HOH B 750      25.849   6.508  32.655  1.00  0.00      B    H  
ATOM   2271  H2  HOH B 750      26.519   5.657  33.832  1.00  0.00      B    H  
ATOM   2272  O   HOH B 751      30.389  12.704   3.445  1.00  0.00      B    O  
ATOM   2273  H1  HOH B 751      29.403  13.054   3.361  1.00  0.00      B    H  
ATOM   2274  H2  HOH B 751      30.943  13.181   2.707  1.00  0.00      B    H  
ATOM   2275  O   HOH B 752       5.818  33.319   8.779  1.00  0.00      B    O  
ATOM   2276  H1  HOH B 752       5.607  32.432   8.304  1.00  0.00      B    H  
ATOM   2277  H2  HOH B 752       4.921  33.667   9.101  1.00  0.00      B    H  
ATOM   2278  O   HOH B 753       0.791  13.801  17.309  1.00  0.00      B    O  
ATOM   2279  H1  HOH B 753       0.608  13.160  16.537  1.00  0.00      B    H  
ATOM   2280  H2  HOH B 753       0.795  14.757  17.018  1.00  0.00      B    H  
ATOM   2281  O   HOH B 754       5.214   6.699  33.624  1.00  0.00      B    O  
ATOM   2282  H1  HOH B 754       4.988   6.867  34.592  1.00  0.00      B    H  
ATOM   2283  H2  HOH B 754       4.387   6.290  33.239  1.00  0.00      B    H  
ATOM   2284  O   HOH B 755      27.517   3.795  24.253  1.00  0.00      B    O  
ATOM   2285  H1  HOH B 755      27.085   4.542  24.845  1.00  0.00      B    H  
ATOM   2286  H2  HOH B 755      28.503   4.093  24.119  1.00  0.00      B    H  
ATOM   2287  O   HOH B 756      37.165  34.368   4.427  1.00  0.00      B    O  
ATOM   2288  H1  HOH B 756      38.061  34.791   4.683  1.00  0.00      B    H  
ATOM   2289  H2  HOH B 756      36.476  35.093   4.378  1.00  0.00      B    H  
ATOM   2290  O   HOH B 757      35.981  11.113  21.127  1.00  0.00      B    O  
ATOM   2291  H1  HOH B 757      36.939  11.049  21.413  1.00  0.00      B    H  
ATOM   2292  H2  HOH B 757      35.434  10.769  21.879  1.00  0.00      B    H  
ATOM   2293  O   HOH B 758      36.482  27.312   6.238  1.00  0.00      B    O  
ATOM   2294  H1  HOH B 758      36.255  27.698   7.124  1.00  0.00      B    H  
ATOM   2295  H2  HOH B 758      37.527  27.552   6.063  1.00  0.00      B    H  
ATOM   2296  O   HOH B 759       3.260  14.894  38.899  1.00  0.00      B    O  
ATOM   2297  H1  HOH B 759       4.120  14.651  39.260  1.00  0.00      B    H  
ATOM   2298  H2  HOH B 759       3.357  14.830  37.880  1.00  0.00      B    H  
ATOM   2299  O   HOH B 760      20.960  19.136  29.260  1.00  0.00      B    O  
ATOM   2300  H1  HOH B 760      20.530  19.430  28.370  1.00  0.00      B    H  
ATOM   2301  H2  HOH B 760      20.206  19.048  29.949  1.00  0.00      B    H  
ATOM   2302  O   HOH B 761      13.919   4.698  32.231  1.00  0.00      B    O  
ATOM   2303  H1  HOH B 761      14.553   5.449  32.378  1.00  0.00      B    H  
ATOM   2304  H2  HOH B 761      13.265   4.972  31.484  1.00  0.00      B    H  
ATOM   2305  O   HOH B 762      29.073   5.142  31.998  1.00  0.00      B    O  
ATOM   2306  H1  HOH B 762      28.145   5.446  32.258  1.00  0.00      B    H  
ATOM   2307  H2  HOH B 762      29.251   4.263  32.492  1.00  0.00      B    H  
ATOM   2308  O   HOH B 763       7.260  36.967  15.788  1.00  0.00      B    O  
ATOM   2309  H1  HOH B 763       7.618  36.318  16.502  1.00  0.00      B    H  
ATOM   2310  H2  HOH B 763       7.548  37.826  16.160  1.00  0.00      B    H  
ATOM   2311  O   HOH B 764       9.294  16.005  32.582  1.00  0.00      B    O  
ATOM   2312  H1  HOH B 764       8.816  15.202  32.934  1.00  0.00      B    H  
ATOM   2313  H2  HOH B 764       8.629  16.765  32.565  1.00  0.00      B    H  
ATOM   2314  O   HOH B 765      32.711  12.633  31.947  1.00  0.00      B    O  
ATOM   2315  H1  HOH B 765      32.437  11.748  31.474  1.00  0.00      B    H  
ATOM   2316  H2  HOH B 765      33.212  12.353  32.769  1.00  0.00      B    H  
ATOM   2317  O   HOH B 766      32.574  14.184  14.688  1.00  0.00      B    O  
ATOM   2318  H1  HOH B 766      32.800  15.168  14.780  1.00  0.00      B    H  
ATOM   2319  H2  HOH B 766      32.826  13.992  13.698  1.00  0.00      B    H  
ATOM   2320  O   HOH B 767      18.864   1.789  21.253  1.00  0.00      B    O  
ATOM   2321  H1  HOH B 767      17.959   1.484  21.605  1.00  0.00      B    H  
ATOM   2322  H2  HOH B 767      19.571   1.487  21.916  1.00  0.00      B    H  
ATOM   2323  O   HOH B 768      37.244   5.519  32.026  1.00  0.00      B    O  
ATOM   2324  H1  HOH B 768      36.676   6.111  31.485  1.00  0.00      B    H  
ATOM   2325  H2  HOH B 768      36.641   5.238  32.785  1.00  0.00      B    H  
ATOM   2326  O   HOH B 769      20.417  27.136   0.401  1.00  0.00      B    O  
ATOM   2327  H1  HOH B 769      20.658  28.205   0.433  1.00  0.00      B    H  
ATOM   2328  H2  HOH B 769      20.593  26.739   1.307  1.00  0.00      B    H  
ATOM   2329  O   HOH B 770      29.726  35.629  10.940  1.00  0.00      B    O  
ATOM   2330  H1  HOH B 770      29.217  36.482  10.869  1.00  0.00      B    H  
ATOM   2331  H2  HOH B 770      29.880  35.654  11.948  1.00  0.00      B    H  
ATOM   2332  O   HOH B 771      10.836  37.969  11.442  1.00  0.00      B    O  
ATOM   2333  H1  HOH B 771      11.019  37.432  12.281  1.00  0.00      B    H  
ATOM   2334  H2  HOH B 771       9.835  38.047  11.284  1.00  0.00      B    H  
ATOM   2335  O   HOH B 772       9.767   9.748  39.036  1.00  0.00      B    O  
ATOM   2336  H1  HOH B 772      10.638   9.631  38.458  1.00  0.00      B    H  
ATOM   2337  H2  HOH B 772       9.489  10.714  38.997  1.00  0.00      B    H  
ATOM   2338  O   HOH B 773      23.646  19.593  37.157  1.00  0.00      B    O  
ATOM   2339  H1  HOH B 773      23.268  19.125  37.980  1.00  0.00      B    H  
ATOM   2340  H2  HOH B 773      24.120  18.939  36.546  1.00  0.00      B    H  
ATOM   2341  O   HOH B 774      28.760  28.318  14.393  1.00  0.00      B    O  
ATOM   2342  H1  HOH B 774      29.547  28.537  15.054  1.00  0.00      B    H  
ATOM   2343  H2  HOH B 774      28.492  27.339  14.547  1.00  0.00      B    H  
ATOM   2344  O   HOH B 775      23.104  28.880  23.543  1.00  0.00      B    O  
ATOM   2345  H1  HOH B 775      23.392  27.886  23.777  1.00  0.00      B    H  
ATOM   2346  H2  HOH B 775      22.107  28.985  23.765  1.00  0.00      B    H  
ATOM   2347  O   HOH B 776      30.953  16.826   4.415  1.00  0.00      B    O  
ATOM   2348  H1  HOH B 776      30.284  16.086   4.600  1.00  0.00      B    H  
ATOM   2349  H2  HOH B 776      30.482  17.645   3.976  1.00  0.00      B    H  
ATOM   2350  O   HOH B 777      19.988   0.111   2.011  1.00  0.00      B    O  
ATOM   2351  H1  HOH B 777      20.551   0.986   1.943  1.00  0.00      B    H  
ATOM   2352  H2  HOH B 777      20.023  -0.241   1.108  1.00  0.00      B    H  
ATOM   2353  O   HOH B 778      37.204  11.835   3.444  1.00  0.00      B    O  
ATOM   2354  H1  HOH B 778      37.368  11.578   4.455  1.00  0.00      B    H  
ATOM   2355  H2  HOH B 778      36.247  12.119   3.333  1.00  0.00      B    H  
ATOM   2356  O   HOH B 779      24.310  35.177   0.296  1.00  0.00      B    O  
ATOM   2357  H1  HOH B 779      24.633  34.601   1.054  1.00  0.00      B    H  
ATOM   2358  H2  HOH B 779      24.792  34.927  -0.570  1.00  0.00      B    H  
ATOM   2359  O   HOH B 780      13.804  23.133  33.438  1.00  0.00      B    O  
ATOM   2360  H1  HOH B 780      13.939  23.103  32.368  1.00  0.00      B    H  
ATOM   2361  H2  HOH B 780      14.508  23.774  33.758  1.00  0.00      B    H  
ATOM   2362  O   HOH B 781      15.401  25.662   3.919  1.00  0.00      B    O  
ATOM   2363  H1  HOH B 781      15.587  24.704   3.824  1.00  0.00      B    H  
ATOM   2364  H2  HOH B 781      16.233  26.147   3.493  1.00  0.00      B    H  
ATOM   2365  O   HOH B 782       3.031  29.384   2.075  1.00  0.00      B    O  
ATOM   2366  H1  HOH B 782       4.063  29.396   2.040  1.00  0.00      B    H  
ATOM   2367  H2  HOH B 782       2.755  29.485   3.038  1.00  0.00      B    H  
ATOM   2368  O   HOH B 783      36.209  14.550  39.411  1.00  0.00      B    O  
ATOM   2369  H1  HOH B 783      35.620  15.052  38.788  1.00  0.00      B    H  
ATOM   2370  H2  HOH B 783      36.686  13.918  38.794  1.00  0.00      B    H  
ATOM   2371  O   HOH B 784      24.639  12.868  24.058  1.00  0.00      B    O  
ATOM   2372  H1  HOH B 784      24.578  11.999  23.581  1.00  0.00      B    H  
ATOM   2373  H2  HOH B 784      25.002  12.586  24.926  1.00  0.00      B    H  
ATOM   2374  O   HOH B 785      23.803   8.057  25.537  1.00  0.00      B    O  
ATOM   2375  H1  HOH B 785      23.622   8.673  26.316  1.00  0.00      B    H  
ATOM   2376  H2  HOH B 785      22.990   7.728  25.171  1.00  0.00      B    H  
ATOM   2377  O   HOH B 786      14.051  22.358  26.452  1.00  0.00      B    O  
ATOM   2378  H1  HOH B 786      14.077  22.036  27.414  1.00  0.00      B    H  
ATOM   2379  H2  HOH B 786      14.938  22.112  26.104  1.00  0.00      B    H  
ATOM   2380  O   HOH B 787       9.333   3.931  15.907  1.00  0.00      B    O  
ATOM   2381  H1  HOH B 787       9.052   4.437  16.745  1.00  0.00      B    H  
ATOM   2382  H2  HOH B 787      10.033   4.459  15.521  1.00  0.00      B    H  
ATOM   2383  O   HOH B 788       8.867  22.088  10.823  1.00  0.00      B    O  
ATOM   2384  H1  HOH B 788       8.888  21.340  10.158  1.00  0.00      B    H  
ATOM   2385  H2  HOH B 788       9.683  21.967  11.463  1.00  0.00      B    H  
ATOM   2386  O   HOH B 789      16.485  25.456  24.721  1.00  0.00      B    O  
ATOM   2387  H1  HOH B 789      15.570  25.291  24.296  1.00  0.00      B    H  
ATOM   2388  H2  HOH B 789      16.570  25.018  25.654  1.00  0.00      B    H  
ATOM   2389  O   HOH B 790      32.468  28.895  23.304  1.00  0.00      B    O  
ATOM   2390  H1  HOH B 790      32.270  29.894  23.520  1.00  0.00      B    H  
ATOM   2391  H2  HOH B 790      33.464  28.724  23.486  1.00  0.00      B    H  
ATOM   2392  O   HOH B 791      10.966  35.365   4.520  1.00  0.00      B    O  
ATOM   2393  H1  HOH B 791      11.864  35.078   4.375  1.00  0.00      B    H  
ATOM   2394  H2  HOH B 791      10.978  36.385   4.759  1.00  0.00      B    H  
ATOM   2395  O   HOH B 792      29.361  31.313   1.641  1.00  0.00      B    O  
ATOM   2396  H1  HOH B 792      30.061  32.048   1.537  1.00  0.00      B    H  
ATOM   2397  H2  HOH B 792      29.478  30.980   2.596  1.00  0.00      B    H  
ATOM   2398  O   HOH B 793      10.172  18.674  16.807  1.00  0.00      B    O  
ATOM   2399  H1  HOH B 793      11.121  18.904  16.977  1.00  0.00      B    H  
ATOM   2400  H2  HOH B 793      10.178  17.677  16.571  1.00  0.00      B    H  
ATOM   2401  O   HOH B 794      35.409  21.280  15.863  1.00  0.00      B    O  
ATOM   2402  H1  HOH B 794      35.552  21.025  14.915  1.00  0.00      B    H  
ATOM   2403  H2  HOH B 794      36.167  21.970  16.089  1.00  0.00      B    H  
ATOM   2404  O   HOH B 795      25.071  12.398  15.892  1.00  0.00      B    O  
ATOM   2405  H1  HOH B 795      24.350  12.171  15.212  1.00  0.00      B    H  
ATOM   2406  H2  HOH B 795      25.569  11.514  15.980  1.00  0.00      B    H  
ATOM   2407  O   HOH B 796      38.997  20.873  33.815  1.00  0.00      B    O  
ATOM   2408  H1  HOH B 796      39.436  21.764  33.787  1.00  0.00      B    H  
ATOM   2409  H2  HOH B 796      38.924  20.482  32.892  1.00  0.00      B    H  
ATOM   2410  O   HOH B 797      27.131  37.377  17.869  1.00  0.00      B    O  
ATOM   2411  H1  HOH B 797      26.966  36.510  18.344  1.00  0.00      B    H  
ATOM   2412  H2  HOH B 797      26.603  37.532  17.076  1.00  0.00      B    H  
ATOM   2413  O   HOH B 798       1.477  17.783   4.977  1.00  0.00      B    O  
ATOM   2414  H1  HOH B 798       0.942  17.000   5.452  1.00  0.00      B    H  
ATOM   2415  H2  HOH B 798       1.008  18.031   4.115  1.00  0.00      B    H  
ATOM   2416  O   HOH B 799       2.904  27.755  28.869  1.00  0.00      B    O  
ATOM   2417  H1  HOH B 799       3.277  27.237  28.094  1.00  0.00      B    H  
ATOM   2418  H2  HOH B 799       3.554  27.731  29.652  1.00  0.00      B    H  
ATOM   2419  O   HOH B 800      26.117  36.460  35.282  1.00  0.00      B    O  
ATOM   2420  H1  HOH B 800      26.577  37.335  35.506  1.00  0.00      B    H  
ATOM   2421  H2  HOH B 800      25.349  36.659  34.699  1.00  0.00      B    H  
ATOM   2422  O   HOH B 801      25.835  13.466   6.324  1.00  0.00      B    O  
ATOM   2423  H1  HOH B 801      26.338  14.257   6.617  1.00  0.00      B    H  
ATOM   2424  H2  HOH B 801      25.150  13.248   7.066  1.00  0.00      B    H  
ATOM   2425  O   HOH B 802      17.658   1.136   8.139  1.00  0.00      B    O  
ATOM   2426  H1  HOH B 802      16.649   1.135   8.002  1.00  0.00      B    H  
ATOM   2427  H2  HOH B 802      18.029   0.277   7.784  1.00  0.00      B    H  
ATOM   2428  O   HOH B 803      26.016  30.639  33.904  1.00  0.00      B    O  
ATOM   2429  H1  HOH B 803      25.271  29.995  34.117  1.00  0.00      B    H  
ATOM   2430  H2  HOH B 803      26.342  30.381  32.973  1.00  0.00      B    H  
ATOM   2431  O   HOH B 804      14.784  30.903  12.334  1.00  0.00      B    O  
ATOM   2432  H1  HOH B 804      14.770  31.028  11.326  1.00  0.00      B    H  
ATOM   2433  H2  HOH B 804      15.633  31.361  12.695  1.00  0.00      B    H  
ATOM   2434  O   HOH B 805       3.374   3.043  35.273  1.00  0.00      B    O  
ATOM   2435  H1  HOH B 805       2.599   3.620  35.640  1.00  0.00      B    H  
ATOM   2436  H2  HOH B 805       3.104   2.825  34.309  1.00  0.00      B    H  
ATOM   2437  O   HOH B 806      12.242  12.679  21.235  1.00  0.00      B    O  
ATOM   2438  H1  HOH B 806      11.646  11.903  21.009  1.00  0.00      B    H  
ATOM   2439  H2  HOH B 806      13.180  12.324  21.315  1.00  0.00      B    H  
ATOM   2440  O   HOH B 807      34.202  13.045  20.656  1.00  0.00      B    O  
ATOM   2441  H1  HOH B 807      34.954  12.479  21.045  1.00  0.00      B    H  
ATOM   2442  H2  HOH B 807      34.595  13.750  20.095  1.00  0.00      B    H  
ATOM   2443  O   HOH B 808       0.760  19.009  16.753  1.00  0.00      B    O  
ATOM   2444  H1  HOH B 808       0.297  19.269  15.892  1.00  0.00      B    H  
ATOM   2445  H2  HOH B 808       0.210  19.421  17.514  1.00  0.00      B    H  
ATOM   2446  O   HOH B 809      35.229  25.348   0.094  1.00  0.00      B    O  
ATOM   2447  H1  HOH B 809      36.156  25.316  -0.343  1.00  0.00      B    H  
ATOM   2448  H2  HOH B 809      35.125  24.640   0.841  1.00  0.00      B    H  
ATOM   2449  O   HOH B 810      38.147   7.501  24.443  1.00  0.00      B    O  
ATOM   2450  H1  HOH B 810      37.782   6.696  24.985  1.00  0.00      B    H  
ATOM   2451  H2  HOH B 810      37.674   7.503  23.525  1.00  0.00      B    H  
ATOM   2452  O   HOH B 811      25.433  14.207  12.896  1.00  0.00      B    O  
ATOM   2453  H1  HOH B 811      25.521  13.425  12.193  1.00  0.00      B    H  
ATOM   2454  H2  HOH B 811      25.341  15.116  12.422  1.00  0.00      B    H  
ATOM   2455  O   HOH B 812      26.803  29.788  27.285  1.00  0.00      B    O  
ATOM   2456  H1  HOH B 812      27.811  29.849  27.247  1.00  0.00      B    H  
ATOM   2457  H2  HOH B 812      26.680  28.921  26.791  1.00  0.00      B    H  
ATOM   2458  O   HOH B 813      14.920  18.456   5.787  1.00  0.00      B    O  
ATOM   2459  H1  HOH B 813      14.335  19.098   5.294  1.00  0.00      B    H  
ATOM   2460  H2  HOH B 813      15.571  19.016   6.335  1.00  0.00      B    H  
ATOM   2461  O   HOH B 814      32.705   0.618  11.125  1.00  0.00      B    O  
ATOM   2462  H1  HOH B 814      32.075   0.444  11.951  1.00  0.00      B    H  
ATOM   2463  H2  HOH B 814      32.112   0.782  10.348  1.00  0.00      B    H  
ATOM   2464  O   HOH B 815      35.890   0.651   9.428  1.00  0.00      B    O  
ATOM   2465  H1  HOH B 815      35.129   1.265   9.234  1.00  0.00      B    H  
ATOM   2466  H2  HOH B 815      35.433  -0.175   9.786  1.00  0.00      B    H  
ATOM   2467  O   HOH B 816      27.383   7.429   3.130  1.00  0.00      B    O  
ATOM   2468  H1  HOH B 816      27.624   8.348   3.394  1.00  0.00      B    H  
ATOM   2469  H2  HOH B 816      27.972   6.790   3.681  1.00  0.00      B    H  
ATOM   2470  O   HOH B 817      25.440  24.287   7.573  1.00  0.00      B    O  
ATOM   2471  H1  HOH B 817      24.628  24.767   7.290  1.00  0.00      B    H  
ATOM   2472  H2  HOH B 817      25.936  24.823   8.227  1.00  0.00      B    H  
ATOM   2473  O   HOH B 818      11.060  16.246  10.149  1.00  0.00      B    O  
ATOM   2474  H1  HOH B 818      11.793  15.565  10.042  1.00  0.00      B    H  
ATOM   2475  H2  HOH B 818      11.395  17.008  10.757  1.00  0.00      B    H  
ATOM   2476  O   HOH B 819      10.917  26.020   7.658  1.00  0.00      B    O  
ATOM   2477  H1  HOH B 819      11.036  26.766   8.239  1.00  0.00      B    H  
ATOM   2478  H2  HOH B 819      10.098  25.476   7.945  1.00  0.00      B    H  
ATOM   2479  O   HOH B 820      30.235  33.545   7.396  1.00  0.00      B    O  
ATOM   2480  H1  HOH B 820      29.739  34.283   7.803  1.00  0.00      B    H  
ATOM   2481  H2  HOH B 820      30.522  33.870   6.483  1.00  0.00      B    H  
ATOM   2482  O   HOH B 821      26.000  12.796  10.745  1.00  0.00      B    O  
ATOM   2483  H1  HOH B 821      26.294  11.924  11.162  1.00  0.00      B    H  
ATOM   2484  H2  HOH B 821      26.772  13.118  10.152  1.00  0.00      B    H  
ATOM   2485  O   HOH B 822      37.957  37.430   1.939  1.00  0.00      B    O  
ATOM   2486  H1  HOH B 822      38.399  36.567   2.168  1.00  0.00      B    H  
ATOM   2487  H2  HOH B 822      37.861  38.044   2.720  1.00  0.00      B    H  
ATOM   2488  O   HOH B 823      23.125  11.382  13.657  1.00  0.00      B    O  
ATOM   2489  H1  HOH B 823      22.680  11.888  12.924  1.00  0.00      B    H  
ATOM   2490  H2  HOH B 823      23.734  10.685  13.253  1.00  0.00      B    H  
ATOM   2491  O   HOH B 824      17.788   9.763   5.375  1.00  0.00      B    O  
ATOM   2492  H1  HOH B 824      17.060   9.761   6.095  1.00  0.00      B    H  
ATOM   2493  H2  HOH B 824      18.614  10.144   5.739  1.00  0.00      B    H  
ATOM   2494  O   HOH B 825      28.240   2.765  12.981  1.00  0.00      B    O  
ATOM   2495  H1  HOH B 825      29.087   2.931  13.507  1.00  0.00      B    H  
ATOM   2496  H2  HOH B 825      27.551   2.491  13.678  1.00  0.00      B    H  
ATOM   2497  O   HOH B 826      21.653  28.888   3.712  1.00  0.00      B    O  
ATOM   2498  H1  HOH B 826      22.302  29.704   3.588  1.00  0.00      B    H  
ATOM   2499  H2  HOH B 826      21.522  28.663   4.732  1.00  0.00      B    H  
ATOM   2500  O   HOH B 827       8.155  28.729  23.947  1.00  0.00      B    O  
ATOM   2501  H1  HOH B 827       7.265  28.904  23.490  1.00  0.00      B    H  
ATOM   2502  H2  HOH B 827       8.214  27.715  24.155  1.00  0.00      B    H  
ATOM   2503  O   HOH B 828      11.050  36.625  13.791  1.00  0.00      B    O  
ATOM   2504  H1  HOH B 828      10.754  37.374  14.371  1.00  0.00      B    H  
ATOM   2505  H2  HOH B 828      10.618  35.725  14.141  1.00  0.00      B    H  
ATOM   2506  O   HOH B 829      25.099  34.108  15.621  1.00  0.00      B    O  
ATOM   2507  H1  HOH B 829      24.140  33.710  15.744  1.00  0.00      B    H  
ATOM   2508  H2  HOH B 829      25.563  33.703  14.845  1.00  0.00      B    H  
ATOM   2509  O   HOH B 830       7.099  35.391   3.641  1.00  0.00      B    O  
ATOM   2510  H1  HOH B 830       6.133  35.735   3.793  1.00  0.00      B    H  
ATOM   2511  H2  HOH B 830       7.497  35.047   4.511  1.00  0.00      B    H  
ATOM   2512  O   HOH B 831       0.722  19.697  21.333  1.00  0.00      B    O  
ATOM   2513  H1  HOH B 831       1.361  19.027  21.029  1.00  0.00      B    H  
ATOM   2514  H2  HOH B 831      -0.159  19.454  20.941  1.00  0.00      B    H  
ATOM   2515  O   HOH B 832       1.427   9.838  21.532  1.00  0.00      B    O  
ATOM   2516  H1  HOH B 832       2.172  10.269  22.110  1.00  0.00      B    H  
ATOM   2517  H2  HOH B 832       1.398   8.850  21.706  1.00  0.00      B    H  
ATOM   2518  O   HOH B 833       8.925  38.066  33.574  1.00  0.00      B    O  
ATOM   2519  H1  HOH B 833       8.075  38.607  33.580  1.00  0.00      B    H  
ATOM   2520  H2  HOH B 833       9.598  38.615  33.028  1.00  0.00      B    H  
ATOM   2521  O   HOH B 834      32.616   6.391  14.805  1.00  0.00      B    O  
ATOM   2522  H1  HOH B 834      32.860   6.469  15.797  1.00  0.00      B    H  
ATOM   2523  H2  HOH B 834      32.590   7.350  14.461  1.00  0.00      B    H  
ATOM   2524  O   HOH B 835       6.248   9.413  33.108  1.00  0.00      B    O  
ATOM   2525  H1  HOH B 835       5.853   8.431  33.145  1.00  0.00      B    H  
ATOM   2526  H2  HOH B 835       5.953   9.942  33.902  1.00  0.00      B    H  
ATOM   2527  O   HOH B 836      32.030  11.459  13.299  1.00  0.00      B    O  
ATOM   2528  H1  HOH B 836      32.673  12.192  13.026  1.00  0.00      B    H  
ATOM   2529  H2  HOH B 836      31.153  11.753  12.877  1.00  0.00      B    H  
ATOM   2530  O   HOH B 837      29.844  34.498  24.788  1.00  0.00      B    O  
ATOM   2531  H1  HOH B 837      29.218  35.221  24.493  1.00  0.00      B    H  
ATOM   2532  H2  HOH B 837      30.299  34.760  25.596  1.00  0.00      B    H  
ATOM   2533  O   HOH B 838      10.835  19.165   5.245  1.00  0.00      B    O  
ATOM   2534  H1  HOH B 838      10.210  18.781   4.600  1.00  0.00      B    H  
ATOM   2535  H2  HOH B 838      10.418  19.017   6.089  1.00  0.00      B    H  
ATOM   2536  O   HOH B 839       0.439  38.779  -0.141  1.00  0.00      B    O  
ATOM   2537  H1  HOH B 839      -0.296  38.523   0.499  1.00  0.00      B    H  
ATOM   2538  H2  HOH B 839       1.129  38.078  -0.104  1.00  0.00      B    H  
ATOM   2539  O   HOH B 840      21.673  28.798   6.712  1.00  0.00      B    O  
ATOM   2540  H1  HOH B 840      20.963  29.568   6.701  1.00  0.00      B    H  
ATOM   2541  H2  HOH B 840      21.255  27.997   7.155  1.00  0.00      B    H  
ATOM   2542  O   HOH B 841      29.592   3.836  14.990  1.00  0.00      B    O  
ATOM   2543  H1  HOH B 841      29.437   4.458  15.773  1.00  0.00      B    H  
ATOM   2544  H2  HOH B 841      30.063   3.042  15.366  1.00  0.00      B    H  
ATOM   2545  O   HOH B 842       7.792   5.446  34.047  1.00  0.00      B    O  
ATOM   2546  H1  HOH B 842       8.079   5.947  34.891  1.00  0.00      B    H  
ATOM   2547  H2  HOH B 842       6.957   5.946  33.641  1.00  0.00      B    H  
ATOM   2548  O   HOH B 843      27.812   1.236  29.370  1.00  0.00      B    O  
ATOM   2549  H1  HOH B 843      28.690   1.581  29.236  1.00  0.00      B    H  
ATOM   2550  H2  HOH B 843      27.228   1.509  28.601  1.00  0.00      B    H  
ATOM   2551  O   HOH B 844      25.802  34.480  37.316  1.00  0.00      B    O  
ATOM   2552  H1  HOH B 844      25.466  35.213  36.621  1.00  0.00      B    H  
ATOM   2553  H2  HOH B 844      26.715  34.255  37.003  1.00  0.00      B    H  
ATOM   2554  O   HOH B 845       4.288   7.422   3.199  1.00  0.00      B    O  
ATOM   2555  H1  HOH B 845       5.290   7.204   3.322  1.00  0.00      B    H  
ATOM   2556  H2  HOH B 845       3.887   7.853   4.086  1.00  0.00      B    H  
ATOM   2557  O   HOH B 846      17.226  17.066   0.399  1.00  0.00      B    O  
ATOM   2558  H1  HOH B 846      18.243  17.176   0.668  1.00  0.00      B    H  
ATOM   2559  H2  HOH B 846      16.989  16.046   0.649  1.00  0.00      B    H  
ATOM   2560  O   HOH B 847       2.338   5.822   1.694  1.00  0.00      B    O  
ATOM   2561  H1  HOH B 847       3.182   6.143   2.111  1.00  0.00      B    H  
ATOM   2562  H2  HOH B 847       1.658   6.615   1.588  1.00  0.00      B    H  
ATOM   2563  O   HOH B 848      24.316  25.575  35.944  1.00  0.00      B    O  
ATOM   2564  H1  HOH B 848      24.555  25.847  34.999  1.00  0.00      B    H  
ATOM   2565  H2  HOH B 848      23.815  24.686  36.012  1.00  0.00      B    H  
ATOM   2566  O   HOH B 849      17.709   7.410   9.401  1.00  0.00      B    O  
ATOM   2567  H1  HOH B 849      16.994   6.747   9.349  1.00  0.00      B    H  
ATOM   2568  H2  HOH B 849      17.265   8.253   9.064  1.00  0.00      B    H  
ATOM   2569  O   HOH B 850      18.211   1.714  38.517  1.00  0.00      B    O  
ATOM   2570  H1  HOH B 850      18.778   1.201  37.905  1.00  0.00      B    H  
ATOM   2571  H2  HOH B 850      17.749   2.463  38.022  1.00  0.00      B    H  
ATOM   2572  O   HOH B 851      12.903   7.519  38.260  1.00  0.00      B    O  
ATOM   2573  H1  HOH B 851      12.308   8.318  38.107  1.00  0.00      B    H  
ATOM   2574  H2  HOH B 851      12.717   6.867  37.473  1.00  0.00      B    H  
ATOM   2575  O   HOH B 852      39.209   9.810  13.555  1.00  0.00      B    O  
ATOM   2576  H1  HOH B 852      38.964   9.213  14.358  1.00  0.00      B    H  
ATOM   2577  H2  HOH B 852      38.662   9.511  12.765  1.00  0.00      B    H  
ATOM   2578  O   HOH B 853       4.979   2.472  16.959  1.00  0.00      B    O  
ATOM   2579  H1  HOH B 853       4.831   1.554  16.514  1.00  0.00      B    H  
ATOM   2580  H2  HOH B 853       5.385   3.109  16.266  1.00  0.00      B    H  
ATOM   2581  O   HOH B 854      38.119   8.080   8.387  1.00  0.00      B    O  
ATOM   2582  H1  HOH B 854      37.212   8.419   8.599  1.00  0.00      B    H  
ATOM   2583  H2  HOH B 854      37.852   7.254   7.850  1.00  0.00      B    H  
ATOM   2584  O   HOH B 855      35.736   6.669  14.072  1.00  0.00      B    O  
ATOM   2585  H1  HOH B 855      35.175   5.898  13.837  1.00  0.00      B    H  
ATOM   2586  H2  HOH B 855      36.652   6.225  14.195  1.00  0.00      B    H  
ATOM   2587  O   HOH B 856      38.785   5.456  34.690  1.00  0.00      B    O  
ATOM   2588  H1  HOH B 856      39.223   4.842  35.417  1.00  0.00      B    H  
ATOM   2589  H2  HOH B 856      39.069   6.400  34.824  1.00  0.00      B    H  
ATOM   2590  O   HOH B 857      32.907  12.981  37.216  1.00  0.00      B    O  
ATOM   2591  H1  HOH B 857      33.566  13.753  37.258  1.00  0.00      B    H  
ATOM   2592  H2  HOH B 857      33.473  12.170  37.371  1.00  0.00      B    H  
ATOM   2593  O   HOH B 858      20.837  13.266   7.884  1.00  0.00      B    O  
ATOM   2594  H1  HOH B 858      21.023  14.115   7.344  1.00  0.00      B    H  
ATOM   2595  H2  HOH B 858      21.373  13.318   8.733  1.00  0.00      B    H  
ATOM   2596  O   HOH B 859       0.110  20.946  27.205  1.00  0.00      B    O  
ATOM   2597  H1  HOH B 859       1.075  20.615  27.492  1.00  0.00      B    H  
ATOM   2598  H2  HOH B 859       0.033  20.940  26.240  1.00  0.00      B    H  
ATOM   2599  O   HOH B 860      28.225  33.787  36.244  1.00  0.00      B    O  
ATOM   2600  H1  HOH B 860      28.237  32.770  36.064  1.00  0.00      B    H  
ATOM   2601  H2  HOH B 860      27.997  34.197  35.385  1.00  0.00      B    H  
ATOM   2602  O   HOH B 861      21.757  29.821  33.860  1.00  0.00      B    O  
ATOM   2603  H1  HOH B 861      22.284  30.202  34.701  1.00  0.00      B    H  
ATOM   2604  H2  HOH B 861      20.894  29.378  34.252  1.00  0.00      B    H  
ATOM   2605  O   HOH B 862      32.945  30.495  34.900  1.00  0.00      B    O  
ATOM   2606  H1  HOH B 862      32.675  30.337  33.910  1.00  0.00      B    H  
ATOM   2607  H2  HOH B 862      33.722  31.113  34.877  1.00  0.00      B    H  
ATOM   2608  O   HOH B 863      30.090   1.106  37.667  1.00  0.00      B    O  
ATOM   2609  H1  HOH B 863      30.082   1.895  37.010  1.00  0.00      B    H  
ATOM   2610  H2  HOH B 863      31.008   1.140  38.106  1.00  0.00      B    H  
ATOM   2611  O   HOH B 864      19.015   3.783   7.680  1.00  0.00      B    O  
ATOM   2612  H1  HOH B 864      18.422   3.289   8.233  1.00  0.00      B    H  
ATOM   2613  H2  HOH B 864      19.661   3.027   7.346  1.00  0.00      B    H  
ATOM   2614  O   HOH B 865      38.376  25.488  12.344  1.00  0.00      B    O  
ATOM   2615  H1  HOH B 865      38.301  26.462  12.290  1.00  0.00      B    H  
ATOM   2616  H2  HOH B 865      39.070  25.155  11.634  1.00  0.00      B    H  
ATOM   2617  O   HOH B 866       3.873   8.428   0.173  1.00  0.00      B    O  
ATOM   2618  H1  HOH B 866       4.057   8.193   1.133  1.00  0.00      B    H  
ATOM   2619  H2  HOH B 866       4.607   9.021  -0.122  1.00  0.00      B    H  
ATOM   2620  O   HOH B 867      17.062  35.481  19.110  1.00  0.00      B    O  
ATOM   2621  H1  HOH B 867      16.188  35.793  19.551  1.00  0.00      B    H  
ATOM   2622  H2  HOH B 867      16.926  34.523  18.833  1.00  0.00      B    H  
ATOM   2623  O   HOH B 868      29.122  14.960   5.561  1.00  0.00      B    O  
ATOM   2624  H1  HOH B 868      28.461  14.672   4.870  1.00  0.00      B    H  
ATOM   2625  H2  HOH B 868      28.550  15.067   6.389  1.00  0.00      B    H  
ATOM   2626  O   HOH B 869       3.099  20.423  30.758  1.00  0.00      B    O  
ATOM   2627  H1  HOH B 869       2.897  21.227  31.374  1.00  0.00      B    H  
ATOM   2628  H2  HOH B 869       3.023  19.550  31.314  1.00  0.00      B    H  
ATOM   2629  O   HOH B 870      19.247  23.559  32.749  1.00  0.00      B    O  
ATOM   2630  H1  HOH B 870      19.268  23.276  31.786  1.00  0.00      B    H  
ATOM   2631  H2  HOH B 870      19.731  24.480  32.752  1.00  0.00      B    H  
ATOM   2632  O   HOH B 871      21.834  20.100  20.210  1.00  0.00      B    O  
ATOM   2633  H1  HOH B 871      21.623  19.205  19.713  1.00  0.00      B    H  
ATOM   2634  H2  HOH B 871      21.681  19.892  21.202  1.00  0.00      B    H  
ATOM   2635  O   HOH B 872       4.895   2.517  12.969  1.00  0.00      B    O  
ATOM   2636  H1  HOH B 872       4.539   3.001  13.761  1.00  0.00      B    H  
ATOM   2637  H2  HOH B 872       4.067   2.247  12.382  1.00  0.00      B    H  
ATOM   2638  O   HOH B 873      22.093   3.438  14.611  1.00  0.00      B    O  
ATOM   2639  H1  HOH B 873      21.273   2.905  14.904  1.00  0.00      B    H  
ATOM   2640  H2  HOH B 873      22.575   2.881  13.935  1.00  0.00      B    H  
ATOM   2641  O   HOH B 874       3.462  13.298  18.610  1.00  0.00      B    O  
ATOM   2642  H1  HOH B 874       2.547  13.621  18.269  1.00  0.00      B    H  
ATOM   2643  H2  HOH B 874       3.454  13.027  19.573  1.00  0.00      B    H  
ATOM   2644  O   HOH B 875      19.662  12.849  19.215  1.00  0.00      B    O  
ATOM   2645  H1  HOH B 875      19.002  12.076  19.083  1.00  0.00      B    H  
ATOM   2646  H2  HOH B 875      20.307  12.541  19.938  1.00  0.00      B    H  
ATOM   2647  O   HOH B 876      20.100  36.883   4.162  1.00  0.00      B    O  
ATOM   2648  H1  HOH B 876      21.000  37.235   3.931  1.00  0.00      B    H  
ATOM   2649  H2  HOH B 876      19.476  37.237   3.443  1.00  0.00      B    H  
ATOM   2650  O   HOH B 877      16.959  37.279   7.463  1.00  0.00      B    O  
ATOM   2651  H1  HOH B 877      17.685  37.704   6.968  1.00  0.00      B    H  
ATOM   2652  H2  HOH B 877      17.038  37.513   8.409  1.00  0.00      B    H  
ATOM   2653  O   HOH B 878      -0.071  26.896  14.944  1.00  0.00      B    O  
ATOM   2654  H1  HOH B 878       0.729  27.047  14.393  1.00  0.00      B    H  
ATOM   2655  H2  HOH B 878       0.183  26.559  15.897  1.00  0.00      B    H  
ATOM   2656  O   HOH B 879      36.042  26.482   3.617  1.00  0.00      B    O  
ATOM   2657  H1  HOH B 879      36.854  26.967   3.338  1.00  0.00      B    H  
ATOM   2658  H2  HOH B 879      35.938  26.706   4.643  1.00  0.00      B    H  
ATOM   2659  O   HOH B 880      35.297  15.144  34.133  1.00  0.00      B    O  
ATOM   2660  H1  HOH B 880      35.998  15.161  33.431  1.00  0.00      B    H  
ATOM   2661  H2  HOH B 880      34.430  15.485  33.709  1.00  0.00      B    H  
ATOM   2662  O   HOH B 881      32.271   8.794  13.283  1.00  0.00      B    O  
ATOM   2663  H1  HOH B 881      33.309   8.773  13.205  1.00  0.00      B    H  
ATOM   2664  H2  HOH B 881      32.018   9.815  13.466  1.00  0.00      B    H  
ATOM   2665  O   HOH B 882      21.439  14.559  31.031  1.00  0.00      B    O  
ATOM   2666  H1  HOH B 882      22.041  14.983  30.406  1.00  0.00      B    H  
ATOM   2667  H2  HOH B 882      21.529  14.970  31.918  1.00  0.00      B    H  
ATOM   2668  O   HOH B 883      37.266  26.033  28.561  1.00  0.00      B    O  
ATOM   2669  H1  HOH B 883      37.582  26.796  27.939  1.00  0.00      B    H  
ATOM   2670  H2  HOH B 883      36.795  26.546  29.330  1.00  0.00      B    H  
ATOM   2671  O   HOH B 884       4.498   1.048   5.364  1.00  0.00      B    O  
ATOM   2672  H1  HOH B 884       5.396   0.581   5.198  1.00  0.00      B    H  
ATOM   2673  H2  HOH B 884       4.545   1.298   6.396  1.00  0.00      B    H  
ATOM   2674  O   HOH B 885      19.633  12.757   4.668  1.00  0.00      B    O  
ATOM   2675  H1  HOH B 885      20.119  13.601   4.956  1.00  0.00      B    H  
ATOM   2676  H2  HOH B 885      19.405  12.262   5.514  1.00  0.00      B    H  
ATOM   2677  O   HOH B 886      28.305  25.528   2.177  1.00  0.00      B    O  
ATOM   2678  H1  HOH B 886      28.275  25.611   3.155  1.00  0.00      B    H  
ATOM   2679  H2  HOH B 886      29.110  26.070   1.875  1.00  0.00      B    H  
ATOM   2680  O   HOH B 887      23.747  26.744  11.401  1.00  0.00      B    O  
ATOM   2681  H1  HOH B 887      23.703  27.756  11.304  1.00  0.00      B    H  
ATOM   2682  H2  HOH B 887      22.877  26.395  11.134  1.00  0.00      B    H  
ATOM   2683  O   HOH B 888      27.476  15.238   7.775  1.00  0.00      B    O  
ATOM   2684  H1  HOH B 888      27.759  15.725   8.631  1.00  0.00      B    H  
ATOM   2685  H2  HOH B 888      27.820  14.265   7.901  1.00  0.00      B    H  
ATOM   2686  O   HOH B 889      14.099  24.864   8.521  1.00  0.00      B    O  
ATOM   2687  H1  HOH B 889      14.710  24.107   8.899  1.00  0.00      B    H  
ATOM   2688  H2  HOH B 889      13.430  24.446   7.836  1.00  0.00      B    H  
ATOM   2689  O   HOH B 890       6.018   6.102  20.319  1.00  0.00      B    O  
ATOM   2690  H1  HOH B 890       6.839   5.942  20.920  1.00  0.00      B    H  
ATOM   2691  H2  HOH B 890       5.377   5.339  20.570  1.00  0.00      B    H  
ATOM   2692  O   HOH B 891      11.815   6.112  31.010  1.00  0.00      B    O  
ATOM   2693  H1  HOH B 891      11.020   6.715  30.769  1.00  0.00      B    H  
ATOM   2694  H2  HOH B 891      12.020   6.167  32.044  1.00  0.00      B    H  
ATOM   2695  O   HOH B 892       8.857  17.764  35.257  1.00  0.00      B    O  
ATOM   2696  H1  HOH B 892       8.848  16.748  35.395  1.00  0.00      B    H  
ATOM   2697  H2  HOH B 892       8.009  18.159  35.717  1.00  0.00      B    H  
ATOM   2698  O   HOH B 893      34.912   9.207  13.405  1.00  0.00      B    O  
ATOM   2699  H1  HOH B 893      34.587   9.642  14.278  1.00  0.00      B    H  
ATOM   2700  H2  HOH B 893      35.254   8.279  13.583  1.00  0.00      B    H  
ATOM   2701  O   HOH B 894      30.787  13.657  33.810  1.00  0.00      B    O  
ATOM   2702  H1  HOH B 894      31.545  13.224  33.283  1.00  0.00      B    H  
ATOM   2703  H2  HOH B 894      30.085  12.972  34.025  1.00  0.00      B    H  
ATOM   2704  O   HOH B 895      34.828  28.811  18.894  1.00  0.00      B    O  
ATOM   2705  H1  HOH B 895      35.400  28.459  19.658  1.00  0.00      B    H  
ATOM   2706  H2  HOH B 895      35.458  29.128  18.153  1.00  0.00      B    H  
ATOM   2707  O   HOH B 896       6.859  22.536   8.379  1.00  0.00      B    O  
ATOM   2708  H1  HOH B 896       6.888  22.765   9.387  1.00  0.00      B    H  
ATOM   2709  H2  HOH B 896       5.895  22.151   8.172  1.00  0.00      B    H  
ATOM   2710  O   HOH B 897       5.341  33.641  20.035  1.00  0.00      B    O  
ATOM   2711  H1  HOH B 897       5.997  33.308  19.330  1.00  0.00      B    H  
ATOM   2712  H2  HOH B 897       5.487  33.126  20.831  1.00  0.00      B    H  
ATOM   2713  O   HOH B 898       0.631  12.619  32.237  1.00  0.00      B    O  
ATOM   2714  H1  HOH B 898       1.134  13.548  32.125  1.00  0.00      B    H  
ATOM   2715  H2  HOH B 898       0.484  12.243  31.270  1.00  0.00      B    H  
ATOM   2716  O   HOH B 899       7.332  32.109  18.565  1.00  0.00      B    O  
ATOM   2717  H1  HOH B 899       7.120  31.118  18.577  1.00  0.00      B    H  
ATOM   2718  H2  HOH B 899       8.034  32.259  19.286  1.00  0.00      B    H  
ATOM   2719  O   HOH B 900      12.162   8.682  14.965  1.00  0.00      B    O  
ATOM   2720  H1  HOH B 900      12.714   9.516  14.744  1.00  0.00      B    H  
ATOM   2721  H2  HOH B 900      12.804   7.937  14.853  1.00  0.00      B    H  
ATOM   2722  O   HOH B 901      27.205  36.412  14.687  1.00  0.00      B    O  
ATOM   2723  H1  HOH B 901      27.168  35.395  14.336  1.00  0.00      B    H  
ATOM   2724  H2  HOH B 901      26.313  36.801  14.589  1.00  0.00      B    H  
ATOM   2725  O   HOH B 902      29.613  28.251  11.888  1.00  0.00      B    O  
ATOM   2726  H1  HOH B 902      29.329  28.043  12.848  1.00  0.00      B    H  
ATOM   2727  H2  HOH B 902      28.780  28.529  11.399  1.00  0.00      B    H  
ATOM   2728  O   HOH B 903      38.636   2.721   2.672  1.00  0.00      B    O  
ATOM   2729  H1  HOH B 903      39.363   2.236   3.181  1.00  0.00      B    H  
ATOM   2730  H2  HOH B 903      38.539   3.620   3.103  1.00  0.00      B    H  
ATOM   2731  O   HOH B 904      25.083  12.510  27.138  1.00  0.00      B    O  
ATOM   2732  H1  HOH B 904      25.154  12.906  28.044  1.00  0.00      B    H  
ATOM   2733  H2  HOH B 904      25.930  11.993  27.062  1.00  0.00      B    H  
ATOM   2734  O   HOH B 905      19.204  15.295  29.675  1.00  0.00      B    O  
ATOM   2735  H1  HOH B 905      20.025  14.965  30.129  1.00  0.00      B    H  
ATOM   2736  H2  HOH B 905      19.184  14.875  28.780  1.00  0.00      B    H  
ATOM   2737  O   HOH B 906       4.750   4.748  29.451  1.00  0.00      B    O  
ATOM   2738  H1  HOH B 906       3.988   4.638  28.797  1.00  0.00      B    H  
ATOM   2739  H2  HOH B 906       5.536   4.366  29.051  1.00  0.00      B    H  
ATOM   2740  O   HOH B 907      12.714  15.259  21.815  1.00  0.00      B    O  
ATOM   2741  H1  HOH B 907      12.410  14.354  21.492  1.00  0.00      B    H  
ATOM   2742  H2  HOH B 907      13.553  15.404  21.241  1.00  0.00      B    H  
ATOM   2743  O   HOH B 908      26.990   5.334  38.505  1.00  0.00      B    O  
ATOM   2744  H1  HOH B 908      27.954   5.697  38.568  1.00  0.00      B    H  
ATOM   2745  H2  HOH B 908      27.003   4.349  38.433  1.00  0.00      B    H  
ATOM   2746  O   HOH B 909      22.684  26.667  15.337  1.00  0.00      B    O  
ATOM   2747  H1  HOH B 909      22.173  25.824  15.216  1.00  0.00      B    H  
ATOM   2748  H2  HOH B 909      23.366  26.479  16.046  1.00  0.00      B    H  
ATOM   2749  O   HOH B 910      35.577  10.290  34.845  1.00  0.00      B    O  
ATOM   2750  H1  HOH B 910      35.478   9.310  34.553  1.00  0.00      B    H  
ATOM   2751  H2  HOH B 910      36.580  10.476  34.900  1.00  0.00      B    H  
ATOM   2752  O   HOH B 911       8.894  36.504   2.120  1.00  0.00      B    O  
ATOM   2753  H1  HOH B 911       9.820  36.465   2.499  1.00  0.00      B    H  
ATOM   2754  H2  HOH B 911       8.275  36.035   2.750  1.00  0.00      B    H  
ATOM   2755  O   HOH B 912      29.070  12.469  27.320  1.00  0.00      B    O  
ATOM   2756  H1  HOH B 912      28.862  12.998  26.427  1.00  0.00      B    H  
ATOM   2757  H2  HOH B 912      29.919  12.001  27.208  1.00  0.00      B    H  
ATOM   2758  O   HOH B 913      25.217  25.676  16.858  1.00  0.00      B    O  
ATOM   2759  H1  HOH B 913      25.221  26.037  17.787  1.00  0.00      B    H  
ATOM   2760  H2  HOH B 913      25.842  24.884  16.834  1.00  0.00      B    H  
ATOM   2761  O   HOH B 914       4.847  20.629  12.740  1.00  0.00      B    O  
ATOM   2762  H1  HOH B 914       5.607  20.099  13.219  1.00  0.00      B    H  
ATOM   2763  H2  HOH B 914       5.400  21.166  12.096  1.00  0.00      B    H  
ATOM   2764  O   HOH B 915      38.351   7.004  11.916  1.00  0.00      B    O  
ATOM   2765  H1  HOH B 915      38.072   6.132  11.473  1.00  0.00      B    H  
ATOM   2766  H2  HOH B 915      37.659   7.775  11.886  1.00  0.00      B    H  
ATOM   2767  O   HOH B 916      20.190   3.515  19.718  1.00  0.00      B    O  
ATOM   2768  H1  HOH B 916      19.553   4.048  19.109  1.00  0.00      B    H  
ATOM   2769  H2  HOH B 916      19.671   2.689  20.005  1.00  0.00      B    H  
ATOM   2770  O   HOH B 917      18.185  20.970  17.118  1.00  0.00      B    O  
ATOM   2771  H1  HOH B 917      18.387  20.013  17.339  1.00  0.00      B    H  
ATOM   2772  H2  HOH B 917      18.912  21.564  17.573  1.00  0.00      B    H  
ATOM   2773  O   HOH B 918      10.399  19.176  37.025  1.00  0.00      B    O  
ATOM   2774  H1  HOH B 918       9.908  18.921  36.170  1.00  0.00      B    H  
ATOM   2775  H2  HOH B 918      10.815  20.078  36.883  1.00  0.00      B    H  
ATOM   2776  O   HOH B 919       1.647  35.226  22.948  1.00  0.00      B    O  
ATOM   2777  H1  HOH B 919       1.629  35.423  21.970  1.00  0.00      B    H  
ATOM   2778  H2  HOH B 919       2.332  35.909  23.318  1.00  0.00      B    H  
ATOM   2779  O   HOH B 920      37.095   7.736  21.959  1.00  0.00      B    O  
ATOM   2780  H1  HOH B 920      36.078   7.690  21.788  1.00  0.00      B    H  
ATOM   2781  H2  HOH B 920      37.415   8.235  21.178  1.00  0.00      B    H  
ATOM   2782  O   HOH B 921      17.620  37.828  16.398  1.00  0.00      B    O  
ATOM   2783  H1  HOH B 921      18.538  37.870  15.958  1.00  0.00      B    H  
ATOM   2784  H2  HOH B 921      17.259  36.866  16.437  1.00  0.00      B    H  
ATOM   2785  O   HOH B 922      13.373  39.294   4.711  1.00  0.00      B    O  
ATOM   2786  H1  HOH B 922      13.862  39.457   3.833  1.00  0.00      B    H  
ATOM   2787  H2  HOH B 922      13.707  38.426   5.118  1.00  0.00      B    H  
ATOM   2788  O   HOH B 923      21.377   2.465   9.554  1.00  0.00      B    O  
ATOM   2789  H1  HOH B 923      20.964   1.703   9.088  1.00  0.00      B    H  
ATOM   2790  H2  HOH B 923      21.839   2.085  10.396  1.00  0.00      B    H  
ATOM   2791  O   HOH B 924      11.680  36.758  31.020  1.00  0.00      B    O  
ATOM   2792  H1  HOH B 924      10.849  36.422  30.517  1.00  0.00      B    H  
ATOM   2793  H2  HOH B 924      12.500  36.391  30.562  1.00  0.00      B    H  
ATOM   2794  O   HOH B 925      19.964  37.467  15.028  1.00  0.00      B    O  
ATOM   2795  H1  HOH B 925      20.042  36.500  14.711  1.00  0.00      B    H  
ATOM   2796  H2  HOH B 925      20.028  38.035  14.174  1.00  0.00      B    H  
ATOM   2797  O   HOH B 926       9.839  29.243   1.351  1.00  0.00      B    O  
ATOM   2798  H1  HOH B 926      10.357  30.107   1.256  1.00  0.00      B    H  
ATOM   2799  H2  HOH B 926      10.124  28.712   2.190  1.00  0.00      B    H  
ATOM   2800  O   HOH B 927      33.103  22.204   0.776  1.00  0.00      B    O  
ATOM   2801  H1  HOH B 927      32.342  21.663   1.172  1.00  0.00      B    H  
ATOM   2802  H2  HOH B 927      33.826  21.492   0.558  1.00  0.00      B    H  
ATOM   2803  O   HOH B 928      32.460   1.897  16.083  1.00  0.00      B    O  
ATOM   2804  H1  HOH B 928      33.037   1.060  15.855  1.00  0.00      B    H  
ATOM   2805  H2  HOH B 928      32.708   2.578  15.407  1.00  0.00      B    H  
ATOM   2806  O   HOH B 929      18.515  13.396  31.350  1.00  0.00      B    O  
ATOM   2807  H1  HOH B 929      18.517  12.607  30.687  1.00  0.00      B    H  
ATOM   2808  H2  HOH B 929      18.740  14.209  30.677  1.00  0.00      B    H  
ATOM   2809  O   HOH B 930      24.920  18.786  34.285  1.00  0.00      B    O  
ATOM   2810  H1  HOH B 930      24.306  18.932  33.484  1.00  0.00      B    H  
ATOM   2811  H2  HOH B 930      25.069  17.804  34.251  1.00  0.00      B    H  
ATOM   2812  O   HOH B 931      12.866  39.355  29.277  1.00  0.00      B    O  
ATOM   2813  H1  HOH B 931      13.204  39.511  30.222  1.00  0.00      B    H  
ATOM   2814  H2  HOH B 931      12.762  38.332  29.083  1.00  0.00      B    H  
ATOM   2815  O   HOH B 932      21.125  37.279  17.621  1.00  0.00      B    O  
ATOM   2816  H1  HOH B 932      21.408  38.149  18.060  1.00  0.00      B    H  
ATOM   2817  H2  HOH B 932      20.736  37.511  16.776  1.00  0.00      B    H  
ATOM   2818  O   HOH B 933      21.282   8.909  22.579  1.00  0.00      B    O  
ATOM   2819  H1  HOH B 933      21.984   8.141  22.845  1.00  0.00      B    H  
ATOM   2820  H2  HOH B 933      20.576   8.524  21.949  1.00  0.00      B    H  
ATOM   2821  O   HOH B 934      10.579   6.901   7.094  1.00  0.00      B    O  
ATOM   2822  H1  HOH B 934       9.924   6.284   6.662  1.00  0.00      B    H  
ATOM   2823  H2  HOH B 934      11.178   6.353   7.784  1.00  0.00      B    H  
ATOM   2824  O   HOH B 935       7.119   7.563   8.287  1.00  0.00      B    O  
ATOM   2825  H1  HOH B 935       7.135   6.821   7.586  1.00  0.00      B    H  
ATOM   2826  H2  HOH B 935       6.294   7.469   8.874  1.00  0.00      B    H  
ATOM   2827  O   HOH B 936      31.231  15.717  23.419  1.00  0.00      B    O  
ATOM   2828  H1  HOH B 936      31.731  15.036  22.897  1.00  0.00      B    H  
ATOM   2829  H2  HOH B 936      31.547  15.535  24.359  1.00  0.00      B    H  
ATOM   2830  O   HOH B 937      24.556  18.370   8.456  1.00  0.00      B    O  
ATOM   2831  H1  HOH B 937      24.583  18.999   7.721  1.00  0.00      B    H  
ATOM   2832  H2  HOH B 937      25.172  18.562   9.201  1.00  0.00      B    H  
ATOM   2833  O   HOH B 938       0.994   7.518   4.764  1.00  0.00      B    O  
ATOM   2834  H1  HOH B 938       0.233   8.080   5.153  1.00  0.00      B    H  
ATOM   2835  H2  HOH B 938       1.898   7.794   5.181  1.00  0.00      B    H  
ATOM   2836  O   HOH B 939      35.219   9.550   0.422  1.00  0.00      B    O  
ATOM   2837  H1  HOH B 939      34.288   9.193   0.712  1.00  0.00      B    H  
ATOM   2838  H2  HOH B 939      35.092  10.211  -0.345  1.00  0.00      B    H  
ATOM   2839  O   HOH B 940      17.929  26.734   2.830  1.00  0.00      B    O  
ATOM   2840  H1  HOH B 940      18.229  27.726   3.024  1.00  0.00      B    H  
ATOM   2841  H2  HOH B 940      17.685  26.681   1.868  1.00  0.00      B    H  
ATOM   2842  O   HOH B 941      32.499  35.831   9.898  1.00  0.00      B    O  
ATOM   2843  H1  HOH B 941      31.592  35.689  10.346  1.00  0.00      B    H  
ATOM   2844  H2  HOH B 941      32.754  34.922   9.463  1.00  0.00      B    H  
ATOM   2845  O   HOH B 942       2.108  37.743   5.529  1.00  0.00      B    O  
ATOM   2846  H1  HOH B 942       1.974  37.605   4.531  1.00  0.00      B    H  
ATOM   2847  H2  HOH B 942       2.953  37.204   5.744  1.00  0.00      B    H  
ATOM   2848  O   HOH B 943      22.826  19.576  24.630  1.00  0.00      B    O  
ATOM   2849  H1  HOH B 943      23.318  19.342  25.494  1.00  0.00      B    H  
ATOM   2850  H2  HOH B 943      23.341  19.259  23.861  1.00  0.00      B    H  
ATOM   2851  O   HOH B 944      26.761  27.048  26.174  1.00  0.00      B    O  
ATOM   2852  H1  HOH B 944      27.652  26.630  26.266  1.00  0.00      B    H  
ATOM   2853  H2  HOH B 944      26.086  26.252  26.337  1.00  0.00      B    H  
ATOM   2854  O   HOH B 945      34.287  39.284  22.338  1.00  0.00      B    O  
ATOM   2855  H1  HOH B 945      34.842  38.399  22.234  1.00  0.00      B    H  
ATOM   2856  H2  HOH B 945      33.604  39.273  21.583  1.00  0.00      B    H  
ATOM   2857  O   HOH B 946      38.307  10.683  34.495  1.00  0.00      B    O  
ATOM   2858  H1  HOH B 946      38.671  11.277  33.807  1.00  0.00      B    H  
ATOM   2859  H2  HOH B 946      38.927  10.783  35.345  1.00  0.00      B    H  
ATOM   2860  O   HOH B 947       6.104  10.649  20.565  1.00  0.00      B    O  
ATOM   2861  H1  HOH B 947       6.424  10.616  21.545  1.00  0.00      B    H  
ATOM   2862  H2  HOH B 947       5.333   9.918  20.496  1.00  0.00      B    H  
ATOM   2863  O   HOH B 948      17.908   1.741  24.823  1.00  0.00      B    O  
ATOM   2864  H1  HOH B 948      17.572   0.789  24.778  1.00  0.00      B    H  
ATOM   2865  H2  HOH B 948      18.934   1.667  24.875  1.00  0.00      B    H  
ATOM   2866  O   HOH B 949       8.076  38.123  10.981  1.00  0.00      B    O  
ATOM   2867  H1  HOH B 949       7.878  39.051  10.748  1.00  0.00      B    H  
ATOM   2868  H2  HOH B 949       7.635  37.457  10.407  1.00  0.00      B    H  
ATOM   2869  O   HOH B 950       4.671   2.696  25.125  1.00  0.00      B    O  
ATOM   2870  H1  HOH B 950       5.139   1.783  25.356  1.00  0.00      B    H  
ATOM   2871  H2  HOH B 950       4.104   2.544  24.304  1.00  0.00      B    H  
ATOM   2872  O   HOH B 951       6.073  13.515   6.190  1.00  0.00      B    O  
ATOM   2873  H1  HOH B 951       5.213  13.861   6.569  1.00  0.00      B    H  
ATOM   2874  H2  HOH B 951       6.839  13.747   6.841  1.00  0.00      B    H  
ATOM   2875  O   HOH B 952      16.461  19.181  32.697  1.00  0.00      B    O  
ATOM   2876  H1  HOH B 952      16.491  18.216  32.978  1.00  0.00      B    H  
ATOM   2877  H2  HOH B 952      16.320  19.703  33.489  1.00  0.00      B    H  
ATOM   2878  O   HOH B 953       8.859   9.543   7.148  1.00  0.00      B    O  
ATOM   2879  H1  HOH B 953       8.212   8.787   7.443  1.00  0.00      B    H  
ATOM   2880  H2  HOH B 953       9.744   9.128   7.018  1.00  0.00      B    H  
ATOM   2881  O   HOH B 954      25.805  20.051  10.147  1.00  0.00      B    O  
ATOM   2882  H1  HOH B 954      26.590  20.709  10.349  1.00  0.00      B    H  
ATOM   2883  H2  HOH B 954      25.344  19.721  10.967  1.00  0.00      B    H  
ATOM   2884  O   HOH B 955      14.076  39.129  31.810  1.00  0.00      B    O  
ATOM   2885  H1  HOH B 955      15.095  39.255  31.748  1.00  0.00      B    H  
ATOM   2886  H2  HOH B 955      13.925  38.259  32.316  1.00  0.00      B    H  
ATOM   2887  O   HOH B 956      15.835  35.028  32.165  1.00  0.00      B    O  
ATOM   2888  H1  HOH B 956      16.451  34.563  31.498  1.00  0.00      B    H  
ATOM   2889  H2  HOH B 956      16.034  34.651  33.071  1.00  0.00      B    H  
ATOM   2890  O   HOH B 957      27.253   9.309  29.395  1.00  0.00      B    O  
ATOM   2891  H1  HOH B 957      27.571   9.887  30.186  1.00  0.00      B    H  
ATOM   2892  H2  HOH B 957      27.857   8.489  29.399  1.00  0.00      B    H  
ATOM   2893  O   HOH B 958      29.883   8.048  16.967  1.00  0.00      B    O  
ATOM   2894  H1  HOH B 958      30.286   8.253  16.069  1.00  0.00      B    H  
ATOM   2895  H2  HOH B 958      30.506   8.380  17.731  1.00  0.00      B    H  
ATOM   2896  O   HOH B 959       9.783  20.112   1.736  1.00  0.00      B    O  
ATOM   2897  H1  HOH B 959      10.736  20.504   1.832  1.00  0.00      B    H  
ATOM   2898  H2  HOH B 959       9.252  20.309   2.570  1.00  0.00      B    H  
ATOM   2899  O   HOH B 960       0.518  19.270  35.937  1.00  0.00      B    O  
ATOM   2900  H1  HOH B 960       0.133  19.731  35.097  1.00  0.00      B    H  
ATOM   2901  H2  HOH B 960       1.166  18.511  35.623  1.00  0.00      B    H  
ATOM   2902  O   HOH B 961      23.329  12.229  20.819  1.00  0.00      B    O  
ATOM   2903  H1  HOH B 961      23.631  11.643  20.030  1.00  0.00      B    H  
ATOM   2904  H2  HOH B 961      24.004  12.953  20.953  1.00  0.00      B    H  
ATOM   2905  O   HOH B 962      21.302  18.365   7.858  1.00  0.00      B    O  
ATOM   2906  H1  HOH B 962      22.195  17.999   8.227  1.00  0.00      B    H  
ATOM   2907  H2  HOH B 962      20.601  18.206   8.631  1.00  0.00      B    H  
ATOM   2908  O   HOH B 963       5.421  14.799   1.374  1.00  0.00      B    O  
ATOM   2909  H1  HOH B 963       5.685  15.804   1.283  1.00  0.00      B    H  
ATOM   2910  H2  HOH B 963       4.868  14.756   2.242  1.00  0.00      B    H  
ATOM   2911  O   HOH B 964      -0.344  27.027  33.011  1.00  0.00      B    O  
ATOM   2912  H1  HOH B 964       0.336  27.004  33.765  1.00  0.00      B    H  
ATOM   2913  H2  HOH B 964       0.201  27.273  32.145  1.00  0.00      B    H  
ATOM   2914  O   HOH B 965      26.295  29.071  22.852  1.00  0.00      B    O  
ATOM   2915  H1  HOH B 965      25.730  29.132  23.641  1.00  0.00      B    H  
ATOM   2916  H2  HOH B 965      26.293  29.984  22.413  1.00  0.00      B    H  
ATOM   2917  O   HOH B 966      19.687  33.211   9.016  1.00  0.00      B    O  
ATOM   2918  H1  HOH B 966      20.481  33.625   9.372  1.00  0.00      B    H  
ATOM   2919  H2  HOH B 966      19.210  33.795   8.352  1.00  0.00      B    H  
ATOM   2920  O   HOH B 967      13.923  37.001  38.340  1.00  0.00      B    O  
ATOM   2921  H1  HOH B 967      14.456  37.683  37.803  1.00  0.00      B    H  
ATOM   2922  H2  HOH B 967      13.690  36.213  37.788  1.00  0.00      B    H  
ATOM   2923  O   HOH B 968       9.072  21.206  18.150  1.00  0.00      B    O  
ATOM   2924  H1  HOH B 968       9.141  20.224  17.926  1.00  0.00      B    H  
ATOM   2925  H2  HOH B 968       9.293  21.296  19.148  1.00  0.00      B    H  
ATOM   2926  O   HOH B 969      35.936  10.415  27.246  1.00  0.00      B    O  
ATOM   2927  H1  HOH B 969      36.414  10.836  26.400  1.00  0.00      B    H  
ATOM   2928  H2  HOH B 969      36.161  10.850  28.140  1.00  0.00      B    H  
ATOM   2929  O   HOH B 970      24.167   8.127   3.808  1.00  0.00      B    O  
ATOM   2930  H1  HOH B 970      23.714   8.994   3.561  1.00  0.00      B    H  
ATOM   2931  H2  HOH B 970      25.133   8.099   3.486  1.00  0.00      B    H  
ATOM   2932  O   HOH B 971      16.921  12.812   5.494  1.00  0.00      B    O  
ATOM   2933  H1  HOH B 971      17.772  13.375   5.632  1.00  0.00      B    H  
ATOM   2934  H2  HOH B 971      17.157  11.995   5.022  1.00  0.00      B    H  
ATOM   2935  O   HOH B 972      15.237   3.239   5.372  1.00  0.00      B    O  
ATOM   2936  H1  HOH B 972      16.041   3.228   4.737  1.00  0.00      B    H  
ATOM   2937  H2  HOH B 972      15.153   4.217   5.548  1.00  0.00      B    H  
ATOM   2938  O   HOH B 973      17.218  16.107   7.451  1.00  0.00      B    O  
ATOM   2939  H1  HOH B 973      18.078  16.431   7.140  1.00  0.00      B    H  
ATOM   2940  H2  HOH B 973      16.713  15.954   6.623  1.00  0.00      B    H  
ATOM   2941  O   HOH B 974      15.572  20.930   3.043  1.00  0.00      B    O  
ATOM   2942  H1  HOH B 974      14.896  20.857   3.745  1.00  0.00      B    H  
ATOM   2943  H2  HOH B 974      16.009  20.026   3.023  1.00  0.00      B    H  
ATOM   2944  O   HOH B 975       2.529  24.964   0.080  1.00  0.00      B    O  
ATOM   2945  H1  HOH B 975       3.123  24.136   0.197  1.00  0.00      B    H  
ATOM   2946  H2  HOH B 975       1.569  24.806   0.342  1.00  0.00      B    H  
ATOM   2947  O   HOH B 976      19.866  34.932  18.801  1.00  0.00      B    O  
ATOM   2948  H1  HOH B 976      18.905  35.187  19.103  1.00  0.00      B    H  
ATOM   2949  H2  HOH B 976      20.301  35.799  18.549  1.00  0.00      B    H  
ATOM   2950  O   HOH B 977      14.203  39.118  10.863  1.00  0.00      B    O  
ATOM   2951  H1  HOH B 977      13.787  38.440  11.519  1.00  0.00      B    H  
ATOM   2952  H2  HOH B 977      13.754  39.017   9.999  1.00  0.00      B    H  
ATOM   2953  O   HOH B 978      16.547  24.767  27.659  1.00  0.00      B    O  
ATOM   2954  H1  HOH B 978      15.717  25.261  28.039  1.00  0.00      B    H  
ATOM   2955  H2  HOH B 978      16.627  23.801  28.077  1.00  0.00      B    H  
ATOM   2956  O   HOH B 979      37.148   5.418  26.014  1.00  0.00      B    O  
ATOM   2957  H1  HOH B 979      36.361   4.957  25.530  1.00  0.00      B    H  
ATOM   2958  H2  HOH B 979      36.795   6.073  26.723  1.00  0.00      B    H  
ATOM   2959  O   HOH B 980      10.436  24.342  29.808  1.00  0.00      B    O  
ATOM   2960  H1  HOH B 980      10.990  23.515  30.012  1.00  0.00      B    H  
ATOM   2961  H2  HOH B 980      10.252  24.438  28.819  1.00  0.00      B    H  
ATOM   2962  O   HOH B 981      14.233  27.526  27.801  1.00  0.00      B    O  
ATOM   2963  H1  HOH B 981      14.407  28.558  27.664  1.00  0.00      B    H  
ATOM   2964  H2  HOH B 981      14.412  27.210  28.796  1.00  0.00      B    H  
ATOM   2965  O   HOH B 982       0.329  19.701   2.769  1.00  0.00      B    O  
ATOM   2966  H1  HOH B 982       1.269  20.066   3.019  1.00  0.00      B    H  
ATOM   2967  H2  HOH B 982       0.447  18.895   2.123  1.00  0.00      B    H  
ATOM   2968  O   HOH B 983       2.922  11.630  33.649  1.00  0.00      B    O  
ATOM   2969  H1  HOH B 983       2.073  12.002  33.153  1.00  0.00      B    H  
ATOM   2970  H2  HOH B 983       2.694  10.711  33.929  1.00  0.00      B    H  
ATOM   2971  O   HOH B 984      14.510  -0.073  21.616  1.00  0.00      B    O  
ATOM   2972  H1  HOH B 984      14.546  -0.275  20.626  1.00  0.00      B    H  
ATOM   2973  H2  HOH B 984      15.335   0.437  21.928  1.00  0.00      B    H  
ATOM   2974  O   HOH B 985       9.113  33.761   5.983  1.00  0.00      B    O  
ATOM   2975  H1  HOH B 985       8.325  34.233   6.457  1.00  0.00      B    H  
ATOM   2976  H2  HOH B 985       9.547  34.329   5.286  1.00  0.00      B    H  
ATOM   2977  O   HOH B 986      12.647   2.608  16.850  1.00  0.00      B    O  
ATOM   2978  H1  HOH B 986      11.721   2.312  16.542  1.00  0.00      B    H  
ATOM   2979  H2  HOH B 986      12.982   1.790  17.332  1.00  0.00      B    H  
ATOM   2980  O   HOH B 987       8.826  24.410   0.501  1.00  0.00      B    O  
ATOM   2981  H1  HOH B 987       8.929  23.434   0.184  1.00  0.00      B    H  
ATOM   2982  H2  HOH B 987       9.557  24.497   1.190  1.00  0.00      B    H  
ATOM   2983  O   HOH B 988      -0.271  16.688  10.970  1.00  0.00      B    O  
ATOM   2984  H1  HOH B 988       0.300  16.165  10.300  1.00  0.00      B    H  
ATOM   2985  H2  HOH B 988       0.052  16.341  11.906  1.00  0.00      B    H  
ATOM   2986  O   HOH B 989       1.362  16.291  29.716  1.00  0.00      B    O  
ATOM   2987  H1  HOH B 989       2.151  16.164  30.287  1.00  0.00      B    H  
ATOM   2988  H2  HOH B 989       1.670  16.539  28.739  1.00  0.00      B    H  
ATOM   2989  O   HOH B 990       7.660  33.293  27.025  1.00  0.00      B    O  
ATOM   2990  H1  HOH B 990       7.529  33.553  26.057  1.00  0.00      B    H  
ATOM   2991  H2  HOH B 990       8.560  32.891  27.220  1.00  0.00      B    H  
ATOM   2992  O   HOH B 991      16.398  28.896  10.438  1.00  0.00      B    O  
ATOM   2993  H1  HOH B 991      15.519  28.402  10.184  1.00  0.00      B    H  
ATOM   2994  H2  HOH B 991      16.471  28.897  11.471  1.00  0.00      B    H  
ATOM   2995  O   HOH B 992      28.255   8.044  13.734  1.00  0.00      B    O  
ATOM   2996  H1  HOH B 992      27.808   7.346  13.166  1.00  0.00      B    H  
ATOM   2997  H2  HOH B 992      27.765   8.105  14.641  1.00  0.00      B    H  
ATOM   2998  O   HOH B 993      24.352  21.512  17.037  1.00  0.00      B    O  
ATOM   2999  H1  HOH B 993      25.185  21.785  16.484  1.00  0.00      B    H  
ATOM   3000  H2  HOH B 993      23.711  21.009  16.414  1.00  0.00      B    H  
ATOM   3001  O   HOH B 994      27.909  14.475  14.237  1.00  0.00      B    O  
ATOM   3002  H1  HOH B 994      27.021  14.499  13.708  1.00  0.00      B    H  
ATOM   3003  H2  HOH B 994      28.122  15.454  14.549  1.00  0.00      B    H  
ATOM   3004  O   HOH B 995      20.021   5.799   4.397  1.00  0.00      B    O  
ATOM   3005  H1  HOH B 995      19.461   6.238   3.668  1.00  0.00      B    H  
ATOM   3006  H2  HOH B 995      19.479   5.763   5.256  1.00  0.00      B    H  
ATOM   3007  O   HOH B 996      37.999  36.113  16.084  1.00  0.00      B    O  
ATOM   3008  H1  HOH B 996      38.690  35.383  15.846  1.00  0.00      B    H  
ATOM   3009  H2  HOH B 996      37.238  35.586  16.511  1.00  0.00      B    H  
ATOM   3010  O   HOH B 997      16.664  16.058  22.946  1.00  0.00      B    O  
ATOM   3011  H1  HOH B 997      16.957  16.817  22.355  1.00  0.00      B    H  
ATOM   3012  H2  HOH B 997      17.461  15.453  23.133  1.00  0.00      B    H  
ATOM   3013  O   HOH B 998      39.261  31.448   1.177  1.00  0.00      B    O  
ATOM   3014  H1  HOH B 998      39.748  30.973   0.440  1.00  0.00      B    H  
ATOM   3015  H2  HOH B 998      38.326  31.549   0.769  1.00  0.00      B    H  
ATOM   3016  O   HOH B 999      28.643  21.734  14.924  1.00  0.00      B    O  
ATOM   3017  H1  HOH B 999      29.121  21.274  15.730  1.00  0.00      B    H  
ATOM   3018  H2  HOH B 999      29.260  21.499  14.174  1.00  0.00      B    H  
ATOM   3019  O   HOH B1000      22.816  38.159   4.846  1.00  0.00      B    O  
ATOM   3020  H1  HOH B1000      22.821  39.163   4.604  1.00  0.00      B    H  
ATOM   3021  H2  HOH B1000      23.502  37.829   4.123  1.00  0.00      B    H  
ATOM   3022  O   HOH B1001      19.263  23.252   6.625  1.00  0.00      B    O  
ATOM   3023  H1  HOH B1001      19.244  23.808   5.781  1.00  0.00      B    H  
ATOM   3024  H2  HOH B1001      18.432  22.625   6.450  1.00  0.00      B    H  
ATOM   3025  O   HOH B1002      27.617  23.655  30.238  1.00  0.00      B    O  
ATOM   3026  H1  HOH B1002      27.537  23.128  31.107  1.00  0.00      B    H  
ATOM   3027  H2  HOH B1002      28.246  23.113  29.605  1.00  0.00      B    H  
ATOM   3028  O   HOH B1003       6.023  35.593  30.472  1.00  0.00      B    O  
ATOM   3029  H1  HOH B1003       5.545  35.472  31.351  1.00  0.00      B    H  
ATOM   3030  H2  HOH B1003       6.623  34.795  30.348  1.00  0.00      B    H  
ATOM   3031  O   HOH B1004      32.206  20.117   3.850  1.00  0.00      B    O  
ATOM   3032  H1  HOH B1004      32.418  19.707   2.973  1.00  0.00      B    H  
ATOM   3033  H2  HOH B1004      32.265  19.405   4.557  1.00  0.00      B    H  
ATOM   3034  O   HOH B1005       7.927  35.374  10.287  1.00  0.00      B    O  
ATOM   3035  H1  HOH B1005       8.910  35.282   9.927  1.00  0.00      B    H  
ATOM   3036  H2  HOH B1005       7.343  34.937   9.585  1.00  0.00      B    H  
ATOM   3037  O   HOH B1006       7.761  14.025  30.524  1.00  0.00      B    O  
ATOM   3038  H1  HOH B1006       7.613  13.721  31.476  1.00  0.00      B    H  
ATOM   3039  H2  HOH B1006       7.030  14.701  30.386  1.00  0.00      B    H  
ATOM   3040  O   HOH B1007      21.372   0.702  22.402  1.00  0.00      B    O  
ATOM   3041  H1  HOH B1007      21.063   1.007  23.291  1.00  0.00      B    H  
ATOM   3042  H2  HOH B1007      22.360   0.871  22.310  1.00  0.00      B    H  
ATOM   3043  O   HOH B1008      14.077   5.921  23.333  1.00  0.00      B    O  
ATOM   3044  H1  HOH B1008      13.397   6.555  23.003  1.00  0.00      B    H  
ATOM   3045  H2  HOH B1008      13.724   5.573  24.238  1.00  0.00      B    H  
ATOM   3046  O   HOH B1009       9.379   7.999  24.060  1.00  0.00      B    O  
ATOM   3047  H1  HOH B1009       8.415   8.246  24.328  1.00  0.00      B    H  
ATOM   3048  H2  HOH B1009       9.963   8.011  24.856  1.00  0.00      B    H  
ATOM   3049  O   HOH B1010       7.483  28.200  14.367  1.00  0.00      B    O  
ATOM   3050  H1  HOH B1010       7.515  27.364  13.777  1.00  0.00      B    H  
ATOM   3051  H2  HOH B1010       8.394  28.609  14.428  1.00  0.00      B    H  
ATOM   3052  O   HOH B1011      15.853  30.358  20.737  1.00  0.00      B    O  
ATOM   3053  H1  HOH B1011      15.900  29.756  21.496  1.00  0.00      B    H  
ATOM   3054  H2  HOH B1011      16.575  30.022  20.073  1.00  0.00      B    H  
ATOM   3055  O   HOH B1012      36.718  28.414  20.711  1.00  0.00      B    O  
ATOM   3056  H1  HOH B1012      37.374  29.070  21.210  1.00  0.00      B    H  
ATOM   3057  H2  HOH B1012      37.273  27.654  20.328  1.00  0.00      B    H  
ATOM   3058  O   HOH B1013       3.398  18.838  10.234  1.00  0.00      B    O  
ATOM   3059  H1  HOH B1013       2.460  19.098   9.879  1.00  0.00      B    H  
ATOM   3060  H2  HOH B1013       3.349  18.755  11.231  1.00  0.00      B    H  
ATOM   3061  O   HOH B1014       0.647   3.295  11.790  1.00  0.00      B    O  
ATOM   3062  H1  HOH B1014      -0.223   3.004  12.258  1.00  0.00      B    H  
ATOM   3063  H2  HOH B1014       1.093   4.035  12.275  1.00  0.00      B    H  
ATOM   3064  O   HOH B1015      16.716  20.027   0.564  1.00  0.00      B    O  
ATOM   3065  H1  HOH B1015      16.500  20.411   1.480  1.00  0.00      B    H  
ATOM   3066  H2  HOH B1015      16.777  19.078   0.659  1.00  0.00      B    H  
ATOM   3067  O   HOH B1016       6.948   3.066  29.694  1.00  0.00      B    O  
ATOM   3068  H1  HOH B1016       7.607   2.284  29.832  1.00  0.00      B    H  
ATOM   3069  H2  HOH B1016       7.377   3.964  29.934  1.00  0.00      B    H  
ATOM   3070  O   HOH B1017       4.362  29.118  20.248  1.00  0.00      B    O  
ATOM   3071  H1  HOH B1017       3.898  28.175  20.269  1.00  0.00      B    H  
ATOM   3072  H2  HOH B1017       5.031  29.165  19.483  1.00  0.00      B    H  
ATOM   3073  O   HOH B1018       5.891  14.331  21.890  1.00  0.00      B    O  
ATOM   3074  H1  HOH B1018       6.130  14.133  22.890  1.00  0.00      B    H  
ATOM   3075  H2  HOH B1018       6.546  13.802  21.353  1.00  0.00      B    H  
ATOM   3076  O   HOH B1019      38.959  23.842  14.325  1.00  0.00      B    O  
ATOM   3077  H1  HOH B1019      38.265  23.702  15.015  1.00  0.00      B    H  
ATOM   3078  H2  HOH B1019      38.575  24.434  13.576  1.00  0.00      B    H  
ATOM   3079  O   HOH B1020      39.247  10.520  18.964  1.00  0.00      B    O  
ATOM   3080  H1  HOH B1020      38.418   9.969  18.791  1.00  0.00      B    H  
ATOM   3081  H2  HOH B1020      39.691  10.216  19.851  1.00  0.00      B    H  
ATOM   3082  O   HOH B1021       9.466   8.653  35.183  1.00  0.00      B    O  
ATOM   3083  H1  HOH B1021       9.016   8.133  35.919  1.00  0.00      B    H  
ATOM   3084  H2  HOH B1021       8.896   9.434  34.976  1.00  0.00      B    H  
ATOM   3085  O   HOH B1022      32.536  18.427  35.028  1.00  0.00      B    O  
ATOM   3086  H1  HOH B1022      33.122  19.165  34.801  1.00  0.00      B    H  
ATOM   3087  H2  HOH B1022      32.588  17.796  34.207  1.00  0.00      B    H  
ATOM   3088  O   HOH B1023      28.892  19.227  11.329  1.00  0.00      B    O  
ATOM   3089  H1  HOH B1023      29.521  19.075  12.137  1.00  0.00      B    H  
ATOM   3090  H2  HOH B1023      28.522  20.180  11.421  1.00  0.00      B    H  
ATOM   3091  O   HOH B1024      22.992  15.055  25.202  1.00  0.00      B    O  
ATOM   3092  H1  HOH B1024      23.180  14.692  26.086  1.00  0.00      B    H  
ATOM   3093  H2  HOH B1024      23.840  14.914  24.588  1.00  0.00      B    H  
ATOM   3094  O   HOH B1025       1.313  15.304  33.238  1.00  0.00      B    O  
ATOM   3095  H1  HOH B1025       0.676  15.978  32.998  1.00  0.00      B    H  
ATOM   3096  H2  HOH B1025       2.162  15.417  32.759  1.00  0.00      B    H  
ATOM   3097  O   HOH B1026      15.588  12.115  11.616  1.00  0.00      B    O  
ATOM   3098  H1  HOH B1026      14.952  11.334  11.589  1.00  0.00      B    H  
ATOM   3099  H2  HOH B1026      15.552  12.472  12.543  1.00  0.00      B    H  
ATOM   3100  O   HOH B1027       9.155  20.949  32.032  1.00  0.00      B    O  
ATOM   3101  H1  HOH B1027       9.536  20.115  31.714  1.00  0.00      B    H  
ATOM   3102  H2  HOH B1027       8.425  21.207  31.371  1.00  0.00      B    H  
ATOM   3103  O   HOH B1028      17.147  31.586  13.333  1.00  0.00      B    O  
ATOM   3104  H1  HOH B1028      17.109  30.520  13.469  1.00  0.00      B    H  
ATOM   3105  H2  HOH B1028      17.804  31.758  12.616  1.00  0.00      B    H  
ATOM   3106  O   HOH B1029       4.290   1.360   2.172  1.00  0.00      B    O  
ATOM   3107  H1  HOH B1029       3.991   1.342   3.110  1.00  0.00      B    H  
ATOM   3108  H2  HOH B1029       4.743   2.255   2.077  1.00  0.00      B    H  
ATOM   3109  O   HOH B1030      22.481   5.536  15.820  1.00  0.00      B    O  
ATOM   3110  H1  HOH B1030      22.850   5.167  16.649  1.00  0.00      B    H  
ATOM   3111  H2  HOH B1030      22.234   4.781  15.129  1.00  0.00      B    H  
ATOM   3112  O   HOH B1031      34.648  17.045   0.805  1.00  0.00      B    O  
ATOM   3113  H1  HOH B1031      34.379  17.304  -0.137  1.00  0.00      B    H  
ATOM   3114  H2  HOH B1031      35.450  17.645   0.912  1.00  0.00      B    H  
ATOM   3115  O   HOH B1032      14.294  28.526  17.181  1.00  0.00      B    O  
ATOM   3116  H1  HOH B1032      14.222  28.613  16.183  1.00  0.00      B    H  
ATOM   3117  H2  HOH B1032      14.933  27.787  17.412  1.00  0.00      B    H  
ATOM   3118  O   HOH B1033      16.858  11.460  26.847  1.00  0.00      B    O  
ATOM   3119  H1  HOH B1033      17.727  11.198  27.324  1.00  0.00      B    H  
ATOM   3120  H2  HOH B1033      16.248  10.694  26.970  1.00  0.00      B    H  
ATOM   3121  O   HOH B1034       2.908   7.128   8.237  1.00  0.00      B    O  
ATOM   3122  H1  HOH B1034       2.227   7.615   8.752  1.00  0.00      B    H  
ATOM   3123  H2  HOH B1034       2.534   6.214   7.884  1.00  0.00      B    H  
ATOM   3124  O   HOH B1035      33.627  12.840  17.058  1.00  0.00      B    O  
ATOM   3125  H1  HOH B1035      34.431  13.417  17.129  1.00  0.00      B    H  
ATOM   3126  H2  HOH B1035      33.103  13.061  16.239  1.00  0.00      B    H  
ATOM   3127  O   HOH B1036      14.536  20.248   9.837  1.00  0.00      B    O  
ATOM   3128  H1  HOH B1036      15.217  19.805  10.540  1.00  0.00      B    H  
ATOM   3129  H2  HOH B1036      14.141  19.508   9.250  1.00  0.00      B    H  
ATOM   3130  O   HOH B1037      17.048  17.159  10.411  1.00  0.00      B    O  
ATOM   3131  H1  HOH B1037      16.645  17.095   9.461  1.00  0.00      B    H  
ATOM   3132  H2  HOH B1037      16.821  16.303  10.852  1.00  0.00      B    H  
ATOM   3133  O   HOH B1038      32.083  31.118   0.209  1.00  0.00      B    O  
ATOM   3134  H1  HOH B1038      33.031  31.062   0.461  1.00  0.00      B    H  
ATOM   3135  H2  HOH B1038      31.631  30.333   0.707  1.00  0.00      B    H  
ATOM   3136  O   HOH B1039      23.708  38.222  20.906  1.00  0.00      B    O  
ATOM   3137  H1  HOH B1039      23.463  37.265  21.225  1.00  0.00      B    H  
ATOM   3138  H2  HOH B1039      23.948  38.790  21.694  1.00  0.00      B    H  
ATOM   3139  O   HOH B1040      32.821  36.770  17.359  1.00  0.00      B    O  
ATOM   3140  H1  HOH B1040      31.826  36.748  17.661  1.00  0.00      B    H  
ATOM   3141  H2  HOH B1040      33.124  35.814  17.083  1.00  0.00      B    H  
ATOM   3142  O   HOH B1041      38.083  36.777   7.103  1.00  0.00      B    O  
ATOM   3143  H1  HOH B1041      38.821  37.368   7.531  1.00  0.00      B    H  
ATOM   3144  H2  HOH B1041      38.080  35.877   7.555  1.00  0.00      B    H  
ATOM   3145  O   HOH B1042       7.064  27.704  28.990  1.00  0.00      B    O  
ATOM   3146  H1  HOH B1042       6.722  28.025  28.072  1.00  0.00      B    H  
ATOM   3147  H2  HOH B1042       6.795  26.691  29.100  1.00  0.00      B    H  
ATOM   3148  O   HOH B1043       5.866  32.499  35.135  1.00  0.00      B    O  
ATOM   3149  H1  HOH B1043       5.664  33.427  34.869  1.00  0.00      B    H  
ATOM   3150  H2  HOH B1043       5.532  31.842  34.443  1.00  0.00      B    H  
ATOM   3151  O   HOH B1044      29.317  18.672   3.065  1.00  0.00      B    O  
ATOM   3152  H1  HOH B1044      29.043  19.595   2.726  1.00  0.00      B    H  
ATOM   3153  H2  HOH B1044      29.065  17.962   2.361  1.00  0.00      B    H  
ATOM   3154  O   HOH B1045      33.506  33.864   5.183  1.00  0.00      B    O  
ATOM   3155  H1  HOH B1045      32.498  33.967   4.895  1.00  0.00      B    H  
ATOM   3156  H2  HOH B1045      34.014  34.660   4.815  1.00  0.00      B    H  
ATOM   3157  O   HOH B1046      20.825  26.585  35.563  1.00  0.00      B    O  
ATOM   3158  H1  HOH B1046      21.613  27.082  35.909  1.00  0.00      B    H  
ATOM   3159  H2  HOH B1046      20.043  27.257  35.487  1.00  0.00      B    H  
ATOM   3160  O   HOH B1047       0.119  31.974  32.411  1.00  0.00      B    O  
ATOM   3161  H1  HOH B1047      -0.058  32.778  33.059  1.00  0.00      B    H  
ATOM   3162  H2  HOH B1047       0.786  32.172  31.685  1.00  0.00      B    H  
ATOM   3163  O   HOH B1048       9.548   4.301  32.086  1.00  0.00      B    O  
ATOM   3164  H1  HOH B1048      10.105   4.802  31.419  1.00  0.00      B    H  
ATOM   3165  H2  HOH B1048       9.050   4.879  32.703  1.00  0.00      B    H  
ATOM   3166  O   HOH B1049       6.817  21.270  37.615  1.00  0.00      B    O  
ATOM   3167  H1  HOH B1049       6.080  21.359  38.345  1.00  0.00      B    H  
ATOM   3168  H2  HOH B1049       7.667  21.732  37.944  1.00  0.00      B    H  
ATOM   3169  O   HOH B1050       0.431  19.149  12.475  1.00  0.00      B    O  
ATOM   3170  H1  HOH B1050       0.092  18.198  12.411  1.00  0.00      B    H  
ATOM   3171  H2  HOH B1050       0.305  19.483  13.415  1.00  0.00      B    H  
ATOM   3172  O   HOH B1051      16.067  29.788  32.159  1.00  0.00      B    O  
ATOM   3173  H1  HOH B1051      16.105  29.985  31.174  1.00  0.00      B    H  
ATOM   3174  H2  HOH B1051      15.809  30.592  32.674  1.00  0.00      B    H  
ATOM   3175  O   HOH B1052       9.522  21.802  20.704  1.00  0.00      B    O  
ATOM   3176  H1  HOH B1052       9.984  20.930  20.751  1.00  0.00      B    H  
ATOM   3177  H2  HOH B1052       9.786  22.407  21.460  1.00  0.00      B    H  
ATOM   3178  O   HOH B1053       8.032  11.051  35.398  1.00  0.00      B    O  
ATOM   3179  H1  HOH B1053       8.379  11.540  36.265  1.00  0.00      B    H  
ATOM   3180  H2  HOH B1053       7.025  10.948  35.466  1.00  0.00      B    H  
ATOM   3181  O   HOH B1054      29.098   8.871  21.235  1.00  0.00      B    O  
ATOM   3182  H1  HOH B1054      29.789   9.021  21.976  1.00  0.00      B    H  
ATOM   3183  H2  HOH B1054      29.128   7.894  20.985  1.00  0.00      B    H  
ATOM   3184  O   HOH B1055      15.623   5.703   6.632  1.00  0.00      B    O  
ATOM   3185  H1  HOH B1055      15.387   6.543   6.029  1.00  0.00      B    H  
ATOM   3186  H2  HOH B1055      15.487   6.062   7.568  1.00  0.00      B    H  
ATOM   3187  O   HOH B1056      35.073  17.503  12.573  1.00  0.00      B    O  
ATOM   3188  H1  HOH B1056      35.304  16.625  12.180  1.00  0.00      B    H  
ATOM   3189  H2  HOH B1056      34.553  17.321  13.442  1.00  0.00      B    H  
ATOM   3190  O   HOH B1057      22.958  16.435   4.539  1.00  0.00      B    O  
ATOM   3191  H1  HOH B1057      22.729  17.408   4.369  1.00  0.00      B    H  
ATOM   3192  H2  HOH B1057      23.946  16.332   4.297  1.00  0.00      B    H  
ATOM   3193  O   HOH B1058       5.341   4.309  15.055  1.00  0.00      B    O  
ATOM   3194  H1  HOH B1058       4.910   5.214  14.872  1.00  0.00      B    H  
ATOM   3195  H2  HOH B1058       6.168   4.277  14.461  1.00  0.00      B    H  
ATOM   3196  O   HOH B1059      17.070  13.982  26.102  1.00  0.00      B    O  
ATOM   3197  H1  HOH B1059      17.011  12.983  26.307  1.00  0.00      B    H  
ATOM   3198  H2  HOH B1059      16.151  14.327  26.495  1.00  0.00      B    H  
ATOM   3199  O   HOH B1060      11.530   9.671  37.204  1.00  0.00      B    O  
ATOM   3200  H1  HOH B1060      12.417  10.028  36.853  1.00  0.00      B    H  
ATOM   3201  H2  HOH B1060      10.881   9.728  36.395  1.00  0.00      B    H  
ATOM   3202  O   HOH B1061      33.999   8.055   4.128  1.00  0.00      B    O  
ATOM   3203  H1  HOH B1061      33.072   8.226   4.595  1.00  0.00      B    H  
ATOM   3204  H2  HOH B1061      34.160   7.073   4.251  1.00  0.00      B    H  
ATOM   3205  O   HOH B1062      38.521   6.213  14.309  1.00  0.00      B    O  
ATOM   3206  H1  HOH B1062      38.917   7.069  14.738  1.00  0.00      B    H  
ATOM   3207  H2  HOH B1062      38.545   6.268  13.269  1.00  0.00      B    H  
ATOM   3208  O   HOH B1063       7.713   3.520  23.315  1.00  0.00      B    O  
ATOM   3209  H1  HOH B1063       7.317   3.824  24.169  1.00  0.00      B    H  
ATOM   3210  H2  HOH B1063       7.216   2.643  23.008  1.00  0.00      B    H  
ATOM   3211  O   HOH B1064      12.753  19.092  33.297  1.00  0.00      B    O  
ATOM   3212  H1  HOH B1064      13.324  19.584  33.980  1.00  0.00      B    H  
ATOM   3213  H2  HOH B1064      12.211  18.345  33.704  1.00  0.00      B    H  
ATOM   3214  O   HOH B1065      20.695  27.408  25.649  1.00  0.00      B    O  
ATOM   3215  H1  HOH B1065      21.674  27.387  26.008  1.00  0.00      B    H  
ATOM   3216  H2  HOH B1065      20.240  26.575  26.061  1.00  0.00      B    H  
ATOM   3217  O   HOH B1066      27.194  15.412   1.404  1.00  0.00      B    O  
ATOM   3218  H1  HOH B1066      27.612  14.971   0.563  1.00  0.00      B    H  
ATOM   3219  H2  HOH B1066      26.692  16.239   1.103  1.00  0.00      B    H  
ATOM   3220  O   HOH B1067       5.935   9.671  10.613  1.00  0.00      B    O  
ATOM   3221  H1  HOH B1067       5.479   8.711  10.509  1.00  0.00      B    H  
ATOM   3222  H2  HOH B1067       5.783   9.825  11.645  1.00  0.00      B    H  
ATOM   3223  O   HOH B1068      30.113   5.096  27.172  1.00  0.00      B    O  
ATOM   3224  H1  HOH B1068      30.279   5.983  27.585  1.00  0.00      B    H  
ATOM   3225  H2  HOH B1068      29.200   4.722  27.567  1.00  0.00      B    H  
ATOM   3226  O   HOH B1069       9.210   3.952   1.588  1.00  0.00      B    O  
ATOM   3227  H1  HOH B1069       9.372   3.067   2.074  1.00  0.00      B    H  
ATOM   3228  H2  HOH B1069       9.302   3.715   0.594  1.00  0.00      B    H  
ATOM   3229  O   HOH B1070      11.555  34.227   1.256  1.00  0.00      B    O  
ATOM   3230  H1  HOH B1070      10.988  34.437   0.476  1.00  0.00      B    H  
ATOM   3231  H2  HOH B1070      11.840  35.112   1.701  1.00  0.00      B    H  
ATOM   3232  O   HOH B1071      22.284  34.927   5.815  1.00  0.00      B    O  
ATOM   3233  H1  HOH B1071      23.003  34.195   5.758  1.00  0.00      B    H  
ATOM   3234  H2  HOH B1071      22.067  35.246   4.854  1.00  0.00      B    H  
ATOM   3235  O   HOH B1072      -0.343  21.297  18.129  1.00  0.00      B    O  
ATOM   3236  H1  HOH B1072      -0.156  20.612  18.830  1.00  0.00      B    H  
ATOM   3237  H2  HOH B1072       0.545  21.622  17.726  1.00  0.00      B    H  
ATOM   3238  O   HOH B1073       9.369  31.926  11.316  1.00  0.00      B    O  
ATOM   3239  H1  HOH B1073       8.739  32.376  11.909  1.00  0.00      B    H  
ATOM   3240  H2  HOH B1073      10.278  32.018  11.745  1.00  0.00      B    H  
ATOM   3241  O   HOH B1074      18.986  24.715  10.714  1.00  0.00      B    O  
ATOM   3242  H1  HOH B1074      19.405  24.007  10.094  1.00  0.00      B    H  
ATOM   3243  H2  HOH B1074      18.473  25.413  10.139  1.00  0.00      B    H  
ATOM   3244  O   HOH B1075       2.256  13.824   5.184  1.00  0.00      B    O  
ATOM   3245  H1  HOH B1075       2.483  13.970   6.172  1.00  0.00      B    H  
ATOM   3246  H2  HOH B1075       1.267  14.137   4.989  1.00  0.00      B    H  
ATOM   3247  O   HOH B1076      16.301  34.228  10.152  1.00  0.00      B    O  
ATOM   3248  H1  HOH B1076      16.458  33.231  10.109  1.00  0.00      B    H  
ATOM   3249  H2  HOH B1076      15.377  34.353   9.758  1.00  0.00      B    H  
ATOM   3250  O   HOH B1077      22.633  23.204  27.386  1.00  0.00      B    O  
ATOM   3251  H1  HOH B1077      22.528  22.892  26.452  1.00  0.00      B    H  
ATOM   3252  H2  HOH B1077      22.944  22.413  27.901  1.00  0.00      B    H  
ATOM   3253  O   HOH B1078      24.224  13.113   8.642  1.00  0.00      B    O  
ATOM   3254  H1  HOH B1078      24.564  12.937   9.557  1.00  0.00      B    H  
ATOM   3255  H2  HOH B1078      23.738  13.970   8.629  1.00  0.00      B    H  
ATOM   3256  O   HOH B1079       2.228  17.379  27.127  1.00  0.00      B    O  
ATOM   3257  H1  HOH B1079       1.294  17.092  26.837  1.00  0.00      B    H  
ATOM   3258  H2  HOH B1079       2.853  16.849  26.505  1.00  0.00      B    H  
ATOM   3259  O   HOH B1080      10.084  27.144   3.160  1.00  0.00      B    O  
ATOM   3260  H1  HOH B1080       9.724  26.323   2.696  1.00  0.00      B    H  
ATOM   3261  H2  HOH B1080      10.975  26.892   3.566  1.00  0.00      B    H  
ATOM   3262  O   HOH B1081       6.702  30.200  39.022  1.00  0.00      B    O  
ATOM   3263  H1  HOH B1081       6.145  29.941  38.191  1.00  0.00      B    H  
ATOM   3264  H2  HOH B1081       7.572  29.753  38.932  1.00  0.00      B    H  
ATOM   3265  O   HOH B1082      17.721  27.300  16.920  1.00  0.00      B    O  
ATOM   3266  H1  HOH B1082      17.844  26.638  17.697  1.00  0.00      B    H  
ATOM   3267  H2  HOH B1082      17.040  26.945  16.248  1.00  0.00      B    H  
ATOM   3268  O   HOH B1083       0.056  28.134   6.184  1.00  0.00      B    O  
ATOM   3269  H1  HOH B1083       0.805  27.498   5.930  1.00  0.00      B    H  
ATOM   3270  H2  HOH B1083       0.516  28.989   6.213  1.00  0.00      B    H  
ATOM   3271  O   HOH B1084      27.766  31.018  38.258  1.00  0.00      B    O  
ATOM   3272  H1  HOH B1084      28.250  31.450  37.476  1.00  0.00      B    H  
ATOM   3273  H2  HOH B1084      28.331  31.110  39.098  1.00  0.00      B    H  
ATOM   3274  O   HOH B1085      16.308  33.066  28.599  1.00  0.00      B    O  
ATOM   3275  H1  HOH B1085      15.363  32.857  28.733  1.00  0.00      B    H  
ATOM   3276  H2  HOH B1085      16.786  32.793  29.428  1.00  0.00      B    H  
ATOM   3277  O   HOH B1086      22.143  25.125  38.654  1.00  0.00      B    O  
ATOM   3278  H1  HOH B1086      21.547  25.923  38.848  1.00  0.00      B    H  
ATOM   3279  H2  HOH B1086      22.715  24.930  39.469  1.00  0.00      B    H  
ATOM   3280  O   HOH B1087       4.880  11.525   4.677  1.00  0.00      B    O  
ATOM   3281  H1  HOH B1087       5.227  12.346   5.191  1.00  0.00      B    H  
ATOM   3282  H2  HOH B1087       5.463  10.742   4.986  1.00  0.00      B    H  
ATOM   3283  O   HOH B1088      22.810  21.522  35.047  1.00  0.00      B    O  
ATOM   3284  H1  HOH B1088      23.690  21.436  35.425  1.00  0.00      B    H  
ATOM   3285  H2  HOH B1088      22.330  22.233  35.547  1.00  0.00      B    H  
ATOM   3286  O   HOH B1089      29.287  35.212  39.019  1.00  0.00      B    O  
ATOM   3287  H1  HOH B1089      29.402  36.150  38.501  1.00  0.00      B    H  
ATOM   3288  H2  HOH B1089      29.052  34.523  38.326  1.00  0.00      B    H  
ATOM   3289  O   HOH B1090      37.262  22.037  11.344  1.00  0.00      B    O  
ATOM   3290  H1  HOH B1090      37.081  21.971  10.271  1.00  0.00      B    H  
ATOM   3291  H2  HOH B1090      38.270  22.055  11.520  1.00  0.00      B    H  
ATOM   3292  O   HOH B1091       1.423   4.109  14.741  1.00  0.00      B    O  
ATOM   3293  H1  HOH B1091       1.747   4.832  14.115  1.00  0.00      B    H  
ATOM   3294  H2  HOH B1091       0.430   4.129  14.741  1.00  0.00      B    H  
ATOM   3295  O   HOH B1092      24.667  30.707  17.647  1.00  0.00      B    O  
ATOM   3296  H1  HOH B1092      24.754  30.559  18.654  1.00  0.00      B    H  
ATOM   3297  H2  HOH B1092      25.523  31.165  17.471  1.00  0.00      B    H  
ATOM   3298  O   HOH B1093      17.860   5.246  35.150  1.00  0.00      B    O  
ATOM   3299  H1  HOH B1093      18.369   4.353  35.348  1.00  0.00      B    H  
ATOM   3300  H2  HOH B1093      17.914   5.458  34.141  1.00  0.00      B    H  
ATOM   3301  O   HOH B1094      11.638  27.359  16.384  1.00  0.00      B    O  
ATOM   3302  H1  HOH B1094      12.284  27.212  17.180  1.00  0.00      B    H  
ATOM   3303  H2  HOH B1094      12.102  27.008  15.500  1.00  0.00      B    H  
ATOM   3304  O   HOH B1095      24.489  24.200  14.142  1.00  0.00      B    O  
ATOM   3305  H1  HOH B1095      23.611  24.460  14.514  1.00  0.00      B    H  
ATOM   3306  H2  HOH B1095      25.023  25.060  13.970  1.00  0.00      B    H  
ATOM   3307  O   HOH B1096      20.695  29.756  39.233  1.00  0.00      B    O  
ATOM   3308  H1  HOH B1096      19.754  29.934  39.474  1.00  0.00      B    H  
ATOM   3309  H2  HOH B1096      21.020  30.536  38.634  1.00  0.00      B    H  
ATOM   3310  O   HOH B1097      14.606  21.080  38.232  1.00  0.00      B    O  
ATOM   3311  H1  HOH B1097      14.226  20.231  37.818  1.00  0.00      B    H  
ATOM   3312  H2  HOH B1097      15.420  20.851  38.763  1.00  0.00      B    H  
ATOM   3313  O   HOH B1098      14.012  28.535  23.577  1.00  0.00      B    O  
ATOM   3314  H1  HOH B1098      13.790  27.587  23.906  1.00  0.00      B    H  
ATOM   3315  H2  HOH B1098      15.026  28.757  23.818  1.00  0.00      B    H  
ATOM   3316  O   HOH B1099      12.103  17.957  22.305  1.00  0.00      B    O  
ATOM   3317  H1  HOH B1099      12.388  16.980  22.112  1.00  0.00      B    H  
ATOM   3318  H2  HOH B1099      12.886  18.492  22.634  1.00  0.00      B    H  
ATOM   3319  O   HOH B1100      21.726  14.395  20.844  1.00  0.00      B    O  
ATOM   3320  H1  HOH B1100      22.546  14.910  21.044  1.00  0.00      B    H  
ATOM   3321  H2  HOH B1100      22.011  13.418  20.801  1.00  0.00      B    H  
ATOM   3322  O   HOH B1101      19.653  13.530  33.848  1.00  0.00      B    O  
ATOM   3323  H1  HOH B1101      20.024  12.601  33.809  1.00  0.00      B    H  
ATOM   3324  H2  HOH B1101      19.165  13.695  33.025  1.00  0.00      B    H  
ATOM   3325  O   HOH B1102      33.046  19.030   1.501  1.00  0.00      B    O  
ATOM   3326  H1  HOH B1102      32.195  18.884   0.945  1.00  0.00      B    H  
ATOM   3327  H2  HOH B1102      33.658  18.252   1.339  1.00  0.00      B    H  
ATOM   3328  O   HOH B1103      18.995   2.404  35.217  1.00  0.00      B    O  
ATOM   3329  H1  HOH B1103      18.174   1.735  35.071  1.00  0.00      B    H  
ATOM   3330  H2  HOH B1103      19.237   2.853  34.380  1.00  0.00      B    H  
ATOM   3331  O   HOH B1104      11.679  32.681  12.347  1.00  0.00      B    O  
ATOM   3332  H1  HOH B1104      12.040  33.649  12.219  1.00  0.00      B    H  
ATOM   3333  H2  HOH B1104      12.415  32.090  12.778  1.00  0.00      B    H  
ATOM   3334  O   HOH B1105      18.109  10.943  11.209  1.00  0.00      B    O  
ATOM   3335  H1  HOH B1105      18.101  11.689  10.473  1.00  0.00      B    H  
ATOM   3336  H2  HOH B1105      17.132  10.744  11.553  1.00  0.00      B    H  
ATOM   3337  O   HOH B1106      20.675  19.844  35.059  1.00  0.00      B    O  
ATOM   3338  H1  HOH B1106      19.834  20.383  34.933  1.00  0.00      B    H  
ATOM   3339  H2  HOH B1106      21.424  20.499  35.339  1.00  0.00      B    H  
ATOM   3340  O   HOH B1107      20.431  11.944  12.245  1.00  0.00      B    O  
ATOM   3341  H1  HOH B1107      19.648  11.761  11.656  1.00  0.00      B    H  
ATOM   3342  H2  HOH B1107      20.805  11.072  12.558  1.00  0.00      B    H  
ATOM   3343  O   HOH B1108      27.377  28.464  36.878  1.00  0.00      B    O  
ATOM   3344  H1  HOH B1108      27.600  28.767  35.954  1.00  0.00      B    H  
ATOM   3345  H2  HOH B1108      27.524  29.286  37.490  1.00  0.00      B    H  
ATOM   3346  O   HOH B1109      11.058   7.136  33.460  1.00  0.00      B    O  
ATOM   3347  H1  HOH B1109      11.777   6.658  33.991  1.00  0.00      B    H  
ATOM   3348  H2  HOH B1109      10.452   7.636  34.118  1.00  0.00      B    H  
ATOM   3349  O   HOH B1110      36.128  14.228  17.168  1.00  0.00      B    O  
ATOM   3350  H1  HOH B1110      36.724  14.376  16.373  1.00  0.00      B    H  
ATOM   3351  H2  HOH B1110      36.658  13.939  17.971  1.00  0.00      B    H  
ATOM   3352  O   HOH B1111      34.379  32.420   7.474  1.00  0.00      B    O  
ATOM   3353  H1  HOH B1111      33.874  32.900   8.199  1.00  0.00      B    H  
ATOM   3354  H2  HOH B1111      34.160  32.826   6.585  1.00  0.00      B    H  
ATOM   3355  O   HOH B1112      16.457   4.349  17.813  1.00  0.00      B    O  
ATOM   3356  H1  HOH B1112      17.301   4.868  17.577  1.00  0.00      B    H  
ATOM   3357  H2  HOH B1112      16.261   3.644  17.117  1.00  0.00      B    H  
ATOM   3358  O   HOH B1113       0.882  15.157   8.849  1.00  0.00      B    O  
ATOM   3359  H1  HOH B1113       1.747  15.042   8.268  1.00  0.00      B    H  
ATOM   3360  H2  HOH B1113       0.828  14.465   9.609  1.00  0.00      B    H  
ATOM   3361  O   HOH B1114      26.524  10.699   5.505  1.00  0.00      B    O  
ATOM   3362  H1  HOH B1114      26.370  11.616   5.896  1.00  0.00      B    H  
ATOM   3363  H2  HOH B1114      26.391  10.674   4.494  1.00  0.00      B    H  
ATOM   3364  O   HOH B1115      19.326  37.059  32.934  1.00  0.00      B    O  
ATOM   3365  H1  HOH B1115      18.325  37.237  32.701  1.00  0.00      B    H  
ATOM   3366  H2  HOH B1115      19.841  37.697  32.352  1.00  0.00      B    H  
ATOM   3367  O   HOH B1116       5.068  20.375  17.218  1.00  0.00      B    O  
ATOM   3368  H1  HOH B1116       4.321  19.783  17.013  1.00  0.00      B    H  
ATOM   3369  H2  HOH B1116       5.869  19.803  17.232  1.00  0.00      B    H  
ATOM   3370  O   HOH B1117      37.677  36.570  26.334  1.00  0.00      B    O  
ATOM   3371  H1  HOH B1117      38.352  37.307  26.378  1.00  0.00      B    H  
ATOM   3372  H2  HOH B1117      38.110  35.787  25.823  1.00  0.00      B    H  
ATOM   3373  O   HOH B1118      23.986  29.993   9.173  1.00  0.00      B    O  
ATOM   3374  H1  HOH B1118      25.009  30.131   8.922  1.00  0.00      B    H  
ATOM   3375  H2  HOH B1118      23.502  30.402   8.413  1.00  0.00      B    H  
ATOM   3376  O   HOH B1119      23.802  30.184  35.622  1.00  0.00      B    O  
ATOM   3377  H1  HOH B1119      23.953  31.099  36.043  1.00  0.00      B    H  
ATOM   3378  H2  HOH B1119      23.453  29.569  36.334  1.00  0.00      B    H  
ATOM   3379  O   HOH B1120      38.036  12.860  19.006  1.00  0.00      B    O  
ATOM   3380  H1  HOH B1120      38.463  11.959  19.060  1.00  0.00      B    H  
ATOM   3381  H2  HOH B1120      38.743  13.501  18.553  1.00  0.00      B    H  
ATOM   3382  O   HOH B1121      37.646  25.365  23.595  1.00  0.00      B    O  
ATOM   3383  H1  HOH B1121      38.412  25.930  23.976  1.00  0.00      B    H  
ATOM   3384  H2  HOH B1121      37.474  24.673  24.336  1.00  0.00      B    H  
ATOM   3385  O   HOH B1122      37.123  38.036  29.351  1.00  0.00      B    O  
ATOM   3386  H1  HOH B1122      38.054  38.009  29.828  1.00  0.00      B    H  
ATOM   3387  H2  HOH B1122      37.091  37.414  28.570  1.00  0.00      B    H  
ATOM   3388  O   HOH B1123      27.597   1.361  21.852  1.00  0.00      B    O  
ATOM   3389  H1  HOH B1123      27.174   2.226  21.587  1.00  0.00      B    H  
ATOM   3390  H2  HOH B1123      27.129   0.591  21.334  1.00  0.00      B    H  
ATOM   3391  O   HOH B1124      34.708  23.403   9.152  1.00  0.00      B    O  
ATOM   3392  H1  HOH B1124      34.377  23.106  10.035  1.00  0.00      B    H  
ATOM   3393  H2  HOH B1124      35.367  22.675   8.835  1.00  0.00      B    H  
ATOM   3394  O   HOH B1125       2.714  37.826  18.525  1.00  0.00      B    O  
ATOM   3395  H1  HOH B1125       1.772  37.944  18.199  1.00  0.00      B    H  
ATOM   3396  H2  HOH B1125       3.314  37.678  17.744  1.00  0.00      B    H  
ATOM   3397  O   HOH B1126      17.753  35.051  12.570  1.00  0.00      B    O  
ATOM   3398  H1  HOH B1126      17.723  34.244  11.879  1.00  0.00      B    H  
ATOM   3399  H2  HOH B1126      17.006  35.638  12.200  1.00  0.00      B    H  
ATOM   3400  O   HOH B1127      36.534  27.215  30.897  1.00  0.00      B    O  
ATOM   3401  H1  HOH B1127      36.566  26.757  31.741  1.00  0.00      B    H  
ATOM   3402  H2  HOH B1127      36.982  28.171  31.027  1.00  0.00      B    H  
ATOM   3403  O   HOH B1128      20.192  27.890  20.895  1.00  0.00      B    O  
ATOM   3404  H1  HOH B1128      20.336  27.757  21.904  1.00  0.00      B    H  
ATOM   3405  H2  HOH B1128      21.134  28.008  20.406  1.00  0.00      B    H  
ATOM   3406  O   HOH B1129      37.550  16.987  21.592  1.00  0.00      B    O  
ATOM   3407  H1  HOH B1129      38.458  16.629  21.905  1.00  0.00      B    H  
ATOM   3408  H2  HOH B1129      37.353  17.775  22.230  1.00  0.00      B    H  
ATOM   3409  O   HOH B1130      11.298  27.098  30.312  1.00  0.00      B    O  
ATOM   3410  H1  HOH B1130      11.137  26.032  30.285  1.00  0.00      B    H  
ATOM   3411  H2  HOH B1130      12.127  27.215  30.904  1.00  0.00      B    H  
ATOM   3412  O   HOH B1131      36.184  29.650   4.736  1.00  0.00      B    O  
ATOM   3413  H1  HOH B1131      37.070  30.034   4.512  1.00  0.00      B    H  
ATOM   3414  H2  HOH B1131      36.253  28.703   5.023  1.00  0.00      B    H  
ATOM   3415  O   HOH B1132       7.620  36.105  22.868  1.00  0.00      B    O  
ATOM   3416  H1  HOH B1132       8.012  35.668  22.044  1.00  0.00      B    H  
ATOM   3417  H2  HOH B1132       6.762  36.620  22.567  1.00  0.00      B    H  
ATOM   3418  O   HOH B1133      12.941  12.307   0.208  1.00  0.00      B    O  
ATOM   3419  H1  HOH B1133      13.630  12.819   0.658  1.00  0.00      B    H  
ATOM   3420  H2  HOH B1133      12.270  12.914  -0.296  1.00  0.00      B    H  
ATOM   3421  O   HOH B1134       0.995  25.189  17.025  1.00  0.00      B    O  
ATOM   3422  H1  HOH B1134       1.429  24.616  17.689  1.00  0.00      B    H  
ATOM   3423  H2  HOH B1134       0.801  24.672  16.183  1.00  0.00      B    H  
ATOM   3424  O   HOH B1135       5.990  23.266  15.812  1.00  0.00      B    O  
ATOM   3425  H1  HOH B1135       5.284  22.559  16.059  1.00  0.00      B    H  
ATOM   3426  H2  HOH B1135       6.841  22.704  15.630  1.00  0.00      B    H  
ATOM   3427  O   HOH B1136      28.096  12.735   8.584  1.00  0.00      B    O  
ATOM   3428  H1  HOH B1136      27.886  11.801   8.423  1.00  0.00      B    H  
ATOM   3429  H2  HOH B1136      29.116  12.748   8.786  1.00  0.00      B    H  
ATOM   3430  O   HOH B1137      14.681  25.787  29.953  1.00  0.00      B    O  
ATOM   3431  H1  HOH B1137      14.433  24.829  30.245  1.00  0.00      B    H  
ATOM   3432  H2  HOH B1137      15.042  26.299  30.770  1.00  0.00      B    H  
ATOM   3433  O   HOH B1138      25.022  24.948  26.250  1.00  0.00      B    O  
ATOM   3434  H1  HOH B1138      25.126  24.459  27.136  1.00  0.00      B    H  
ATOM   3435  H2  HOH B1138      24.811  24.243  25.556  1.00  0.00      B    H  
ATOM   3436  O   HOH B1139       3.222  12.386  14.532  1.00  0.00      B    O  
ATOM   3437  H1  HOH B1139       2.993  11.529  14.067  1.00  0.00      B    H  
ATOM   3438  H2  HOH B1139       4.207  12.393  14.963  1.00  0.00      B    H  
ATOM   3439  O   HOH B1140      31.946  13.312  22.345  1.00  0.00      B    O  
ATOM   3440  H1  HOH B1140      32.943  13.183  22.118  1.00  0.00      B    H  
ATOM   3441  H2  HOH B1140      31.374  13.130  21.545  1.00  0.00      B    H  
ATOM   3442  O   HOH B1141      18.767  26.962  31.483  1.00  0.00      B    O  
ATOM   3443  H1  HOH B1141      19.295  26.528  32.244  1.00  0.00      B    H  
ATOM   3444  H2  HOH B1141      19.302  27.760  31.193  1.00  0.00      B    H  
ATOM   3445  O   HOH B1142      26.428  15.717  30.977  1.00  0.00      B    O  
ATOM   3446  H1  HOH B1142      25.991  14.947  30.551  1.00  0.00      B    H  
ATOM   3447  H2  HOH B1142      25.950  15.943  31.795  1.00  0.00      B    H  
ATOM   3448  O   HOH B1143      18.581  37.863  19.492  1.00  0.00      B    O  
ATOM   3449  H1  HOH B1143      19.090  38.255  18.703  1.00  0.00      B    H  
ATOM   3450  H2  HOH B1143      17.850  37.222  19.174  1.00  0.00      B    H  
ATOM   3451  O   HOH B1144      25.156  18.651  19.724  1.00  0.00      B    O  
ATOM   3452  H1  HOH B1144      25.655  19.485  19.445  1.00  0.00      B    H  
ATOM   3453  H2  HOH B1144      24.549  18.425  18.909  1.00  0.00      B    H  
ATOM   3454  O   HOH B1145      11.853  29.255  25.563  1.00  0.00      B    O  
ATOM   3455  H1  HOH B1145      11.582  28.394  26.135  1.00  0.00      B    H  
ATOM   3456  H2  HOH B1145      12.820  29.089  25.318  1.00  0.00      B    H  
ATOM   3457  O   HOH B1146       8.649   3.195  20.915  1.00  0.00      B    O  
ATOM   3458  H1  HOH B1146       7.958   2.566  20.486  1.00  0.00      B    H  
ATOM   3459  H2  HOH B1146       8.347   3.465  21.845  1.00  0.00      B    H  
ATOM   3460  O   HOH B1147      33.506  38.643  15.838  1.00  0.00      B    O  
ATOM   3461  H1  HOH B1147      34.513  38.759  15.594  1.00  0.00      B    H  
ATOM   3462  H2  HOH B1147      33.405  37.822  16.384  1.00  0.00      B    H  
ATOM   3463  O   HOH B1148      31.108  14.924  30.953  1.00  0.00      B    O  
ATOM   3464  H1  HOH B1148      30.110  15.254  31.086  1.00  0.00      B    H  
ATOM   3465  H2  HOH B1148      31.188  14.075  31.537  1.00  0.00      B    H  
ATOM   3466  O   HOH B1149      17.572  33.121  37.918  1.00  0.00      B    O  
ATOM   3467  H1  HOH B1149      16.613  33.145  37.594  1.00  0.00      B    H  
ATOM   3468  H2  HOH B1149      18.172  32.889  37.125  1.00  0.00      B    H  
ATOM   3469  O   HOH B1150      26.271  36.403   5.302  1.00  0.00      B    O  
ATOM   3470  H1  HOH B1150      25.603  35.749   5.009  1.00  0.00      B    H  
ATOM   3471  H2  HOH B1150      26.353  36.289   6.274  1.00  0.00      B    H  
ATOM   3472  O   HOH B1151      36.953  26.168   9.546  1.00  0.00      B    O  
ATOM   3473  H1  HOH B1151      36.629  25.248   9.193  1.00  0.00      B    H  
ATOM   3474  H2  HOH B1151      37.301  25.960  10.452  1.00  0.00      B    H  
ATOM   3475  O   HOH B1152      33.980  38.554   1.199  1.00  0.00      B    O  
ATOM   3476  H1  HOH B1152      34.133  39.049   2.097  1.00  0.00      B    H  
ATOM   3477  H2  HOH B1152      34.882  38.142   0.926  1.00  0.00      B    H  
ATOM   3478  O   HOH B1153      14.926  12.826  33.778  1.00  0.00      B    O  
ATOM   3479  H1  HOH B1153      15.458  13.552  34.285  1.00  0.00      B    H  
ATOM   3480  H2  HOH B1153      15.461  12.450  32.975  1.00  0.00      B    H  
ATOM   3481  O   HOH B1154      35.753  24.233   5.847  1.00  0.00      B    O  
ATOM   3482  H1  HOH B1154      36.457  24.614   6.460  1.00  0.00      B    H  
ATOM   3483  H2  HOH B1154      35.864  23.214   5.800  1.00  0.00      B    H  
ATOM   3484  O   HOH B1155      35.625  19.483  17.990  1.00  0.00      B    O  
ATOM   3485  H1  HOH B1155      35.400  18.559  17.671  1.00  0.00      B    H  
ATOM   3486  H2  HOH B1155      35.398  20.130  17.242  1.00  0.00      B    H  
ATOM   3487  O   HOH B1157      14.873   4.072  29.056  1.00  0.00      B    O  
ATOM   3488  H1  HOH B1157      13.958   3.692  29.403  1.00  0.00      B    H  
ATOM   3489  H2  HOH B1157      14.752   3.926  28.040  1.00  0.00      B    H  
ATOM   3490  O   HOH B1158      34.319  13.410  25.567  1.00  0.00      B    O  
ATOM   3491  H1  HOH B1158      35.189  12.819  25.565  1.00  0.00      B    H  
ATOM   3492  H2  HOH B1158      33.728  12.959  26.258  1.00  0.00      B    H  
ATOM   3493  O   HOH B1159      32.426  31.973  23.411  1.00  0.00      B    O  
ATOM   3494  H1  HOH B1159      32.869  32.789  23.926  1.00  0.00      B    H  
ATOM   3495  H2  HOH B1159      31.622  32.340  22.887  1.00  0.00      B    H  
ATOM   3496  O   HOH B1160      15.014   4.494  26.222  1.00  0.00      B    O  
ATOM   3497  H1  HOH B1160      14.849   3.492  26.246  1.00  0.00      B    H  
ATOM   3498  H2  HOH B1160      15.637   4.628  25.408  1.00  0.00      B    H  
ATOM   3499  O   HOH B1161       9.914  31.839  16.240  1.00  0.00      B    O  
ATOM   3500  H1  HOH B1161      10.044  31.055  15.652  1.00  0.00      B    H  
ATOM   3501  H2  HOH B1161      10.394  31.670  17.072  1.00  0.00      B    H  
ATOM   3502  O   HOH B1162      24.773   9.850  11.918  1.00  0.00      B    O  
ATOM   3503  H1  HOH B1162      25.578   9.566  11.334  1.00  0.00      B    H  
ATOM   3504  H2  HOH B1162      24.017  10.186  11.276  1.00  0.00      B    H  
ATOM   3505  O   HOH B1163      13.794   9.698   0.942  1.00  0.00      B    O  
ATOM   3506  H1  HOH B1163      13.422  10.532   0.506  1.00  0.00      B    H  
ATOM   3507  H2  HOH B1163      13.946   9.060   0.160  1.00  0.00      B    H  
ATOM   3508  O   HOH B1164      19.545  14.333  27.133  1.00  0.00      B    O  
ATOM   3509  H1  HOH B1164      20.187  13.847  26.470  1.00  0.00      B    H  
ATOM   3510  H2  HOH B1164      18.629  14.402  26.703  1.00  0.00      B    H  
ATOM   3511  O   HOH B1165      10.165  11.872  14.588  1.00  0.00      B    O  
ATOM   3512  H1  HOH B1165       9.325  11.682  13.989  1.00  0.00      B    H  
ATOM   3513  H2  HOH B1165       9.857  11.800  15.603  1.00  0.00      B    H  
ATOM   3514  O   HOH B1166      15.638  18.197  19.817  1.00  0.00      B    O  
ATOM   3515  H1  HOH B1166      16.636  18.240  19.715  1.00  0.00      B    H  
ATOM   3516  H2  HOH B1166      15.385  18.747  20.635  1.00  0.00      B    H  
ATOM   3517  O   HOH B1167      36.691  11.592  25.043  1.00  0.00      B    O  
ATOM   3518  H1  HOH B1167      37.422  12.048  24.467  1.00  0.00      B    H  
ATOM   3519  H2  HOH B1167      35.959  11.382  24.404  1.00  0.00      B    H  
ATOM   3520  O   HOH B1168      14.338  27.014  10.258  1.00  0.00      B    O  
ATOM   3521  H1  HOH B1168      14.438  26.296   9.542  1.00  0.00      B    H  
ATOM   3522  H2  HOH B1168      14.729  26.514  11.105  1.00  0.00      B    H  
ATOM   3523  O   HOH B1169      33.364  17.500  37.608  1.00  0.00      B    O  
ATOM   3524  H1  HOH B1169      33.334  17.873  36.645  1.00  0.00      B    H  
ATOM   3525  H2  HOH B1169      32.711  17.993  38.150  1.00  0.00      B    H  
ATOM   3526  O   HOH B1170      31.630  30.295  32.492  1.00  0.00      B    O  
ATOM   3527  H1  HOH B1170      31.209  30.219  31.604  1.00  0.00      B    H  
ATOM   3528  H2  HOH B1170      31.032  30.973  33.026  1.00  0.00      B    H  
ATOM   3529  O   HOH B1171      16.529   1.167  13.417  1.00  0.00      B    O  
ATOM   3530  H1  HOH B1171      16.825   2.107  13.485  1.00  0.00      B    H  
ATOM   3531  H2  HOH B1171      16.620   0.876  12.434  1.00  0.00      B    H  
ATOM   3532  O   HOH B1172      13.096  26.615  13.824  1.00  0.00      B    O  
ATOM   3533  H1  HOH B1172      13.881  26.178  13.284  1.00  0.00      B    H  
ATOM   3534  H2  HOH B1172      12.280  26.805  13.206  1.00  0.00      B    H  
ATOM   3535  O   HOH B1173      34.713  32.386  34.323  1.00  0.00      B    O  
ATOM   3536  H1  HOH B1173      34.761  33.263  34.854  1.00  0.00      B    H  
ATOM   3537  H2  HOH B1173      35.684  32.117  34.038  1.00  0.00      B    H  
ATOM   3538  O   HOH B1174       5.428  36.614  35.225  1.00  0.00      B    O  
ATOM   3539  H1  HOH B1174       5.553  36.581  36.227  1.00  0.00      B    H  
ATOM   3540  H2  HOH B1174       5.637  37.612  35.042  1.00  0.00      B    H  
ATOM   3541  O   HOH B1175      33.282  28.213  13.722  1.00  0.00      B    O  
ATOM   3542  H1  HOH B1175      32.730  28.399  14.561  1.00  0.00      B    H  
ATOM   3543  H2  HOH B1175      32.718  28.587  12.934  1.00  0.00      B    H  
ATOM   3544  O   HOH B1176      29.076   5.455  17.260  1.00  0.00      B    O  
ATOM   3545  H1  HOH B1176      29.204   6.421  16.968  1.00  0.00      B    H  
ATOM   3546  H2  HOH B1176      29.915   5.138  17.629  1.00  0.00      B    H  
ATOM   3547  O   HOH B1177      27.747  34.918  33.791  1.00  0.00      B    O  
ATOM   3548  H1  HOH B1177      27.243  35.605  34.256  1.00  0.00      B    H  
ATOM   3549  H2  HOH B1177      27.393  34.851  32.845  1.00  0.00      B    H  
ATOM   3550  O   HOH B1178      33.388  28.082  31.470  1.00  0.00      B    O  
ATOM   3551  H1  HOH B1178      33.134  28.936  31.893  1.00  0.00      B    H  
ATOM   3552  H2  HOH B1178      33.133  27.348  32.149  1.00  0.00      B    H  
ATOM   3553  O   HOH B1179      17.273  29.753  36.526  1.00  0.00      B    O  
ATOM   3554  H1  HOH B1179      16.369  30.076  36.195  1.00  0.00      B    H  
ATOM   3555  H2  HOH B1179      17.240  29.925  37.552  1.00  0.00      B    H  
ATOM   3556  O   HOH B1180      13.796  18.145   8.224  1.00  0.00      B    O  
ATOM   3557  H1  HOH B1180      14.212  17.316   8.631  1.00  0.00      B    H  
ATOM   3558  H2  HOH B1180      14.139  18.171   7.267  1.00  0.00      B    H  
ATOM   3559  O   HOH B1181      19.196  35.398  29.301  1.00  0.00      B    O  
ATOM   3560  H1  HOH B1181      18.584  34.714  29.772  1.00  0.00      B    H  
ATOM   3561  H2  HOH B1181      18.668  36.256  29.123  1.00  0.00      B    H  
ATOM   3562  O   HOH B1182      12.794  33.283  36.221  1.00  0.00      B    O  
ATOM   3563  H1  HOH B1182      12.818  32.354  35.843  1.00  0.00      B    H  
ATOM   3564  H2  HOH B1182      11.967  33.752  35.895  1.00  0.00      B    H  
ATOM   3565  O   HOH B1183       7.926  24.525  36.180  1.00  0.00      B    O  
ATOM   3566  H1  HOH B1183       7.924  23.571  35.957  1.00  0.00      B    H  
ATOM   3567  H2  HOH B1183       8.784  24.749  36.659  1.00  0.00      B    H  
ATOM   3568  O   HOH B1184      30.723  34.202   4.607  1.00  0.00      B    O  
ATOM   3569  H1  HOH B1184      30.141  35.076   4.694  1.00  0.00      B    H  
ATOM   3570  H2  HOH B1184      30.498  33.848   3.698  1.00  0.00      B    H  
ATOM   3571  O   HOH B1185       4.065   8.686  20.452  1.00  0.00      B    O  
ATOM   3572  H1  HOH B1185       3.159   9.117  20.587  1.00  0.00      B    H  
ATOM   3573  H2  HOH B1185       3.886   7.774  20.061  1.00  0.00      B    H  
ATOM   3574  O   HOH B1186       3.924   7.721  17.256  1.00  0.00      B    O  
ATOM   3575  H1  HOH B1186       4.861   7.732  17.575  1.00  0.00      B    H  
ATOM   3576  H2  HOH B1186       3.613   8.721  17.410  1.00  0.00      B    H  
ATOM   3577  O   HOH B1187      21.918  23.964  35.901  1.00  0.00      B    O  
ATOM   3578  H1  HOH B1187      21.867  24.116  36.903  1.00  0.00      B    H  
ATOM   3579  H2  HOH B1187      21.650  24.860  35.464  1.00  0.00      B    H  
ATOM   3580  O   HOH B1188      11.021   4.332  20.724  1.00  0.00      B    O  
ATOM   3581  H1  HOH B1188      10.008   4.166  20.860  1.00  0.00      B    H  
ATOM   3582  H2  HOH B1188      11.446   3.446  20.982  1.00  0.00      B    H  
ATOM   3583  O   HOH B1189      33.577  29.909   8.769  1.00  0.00      B    O  
ATOM   3584  H1  HOH B1189      33.679  30.874   8.781  1.00  0.00      B    H  
ATOM   3585  H2  HOH B1189      34.333  29.490   8.262  1.00  0.00      B    H  
ATOM   3586  O   HOH B1190      10.811  38.985  22.777  1.00  0.00      B    O  
ATOM   3587  H1  HOH B1190      10.924  38.231  22.108  1.00  0.00      B    H  
ATOM   3588  H2  HOH B1190      11.281  38.692  23.711  1.00  0.00      B    H  
ATOM   3589  O   HOH B1191      34.515  39.142   6.156  1.00  0.00      B    O  
ATOM   3590  H1  HOH B1191      34.755  38.289   6.763  1.00  0.00      B    H  
ATOM   3591  H2  HOH B1191      34.909  39.982   6.606  1.00  0.00      B    H  
ATOM   3592  O   HOH B1192      38.408  27.801   2.697  1.00  0.00      B    O  
ATOM   3593  H1  HOH B1192      38.659  28.793   2.998  1.00  0.00      B    H  
ATOM   3594  H2  HOH B1192      39.254  27.282   2.350  1.00  0.00      B    H  
ATOM   3595  O   HOH B1193      30.654  34.586  27.590  1.00  0.00      B    O  
ATOM   3596  H1  HOH B1193      31.262  35.420  27.708  1.00  0.00      B    H  
ATOM   3597  H2  HOH B1193      31.162  33.779  27.204  1.00  0.00      B    H  
ATOM   3598  O   HOH B1194       4.794   7.323  36.211  1.00  0.00      B    O  
ATOM   3599  H1  HOH B1194       5.331   6.718  36.798  1.00  0.00      B    H  
ATOM   3600  H2  HOH B1194       3.870   7.458  36.652  1.00  0.00      B    H  
ATOM   3601  O   HOH B1195      19.556   2.133  14.974  1.00  0.00      B    O  
ATOM   3602  H1  HOH B1195      18.914   2.847  14.603  1.00  0.00      B    H  
ATOM   3603  H2  HOH B1195      19.659   1.425  14.237  1.00  0.00      B    H  
ATOM   3604  O   HOH B1196      12.306   5.985   8.814  1.00  0.00      B    O  
ATOM   3605  H1  HOH B1196      12.829   6.822   8.855  1.00  0.00      B    H  
ATOM   3606  H2  HOH B1196      12.932   5.212   8.490  1.00  0.00      B    H  
ATOM   3607  O   HOH B1197      24.773  13.534  30.049  1.00  0.00      B    O  
ATOM   3608  H1  HOH B1197      24.209  13.134  30.812  1.00  0.00      B    H  
ATOM   3609  H2  HOH B1197      25.593  12.913  29.935  1.00  0.00      B    H  
ATOM   3610  O   HOH B1198      18.311  29.264  19.605  1.00  0.00      B    O  
ATOM   3611  H1  HOH B1198      18.240  28.942  18.644  1.00  0.00      B    H  
ATOM   3612  H2  HOH B1198      19.124  28.747  19.947  1.00  0.00      B    H  
ATOM   3613  O   HOH B1199      39.028  34.706  24.882  1.00  0.00      B    O  
ATOM   3614  H1  HOH B1199      39.794  34.840  24.178  1.00  0.00      B    H  
ATOM   3615  H2  HOH B1199      38.534  33.844  24.787  1.00  0.00      B    H  
ATOM   3616  O   HOH B1200      10.757  20.220  27.772  1.00  0.00      B    O  
ATOM   3617  H1  HOH B1200      11.190  19.440  28.233  1.00  0.00      B    H  
ATOM   3618  H2  HOH B1200      11.393  20.482  26.987  1.00  0.00      B    H  
ATOM   3619  O   HOH B1201      30.871  21.233  13.127  1.00  0.00      B    O  
ATOM   3620  H1  HOH B1201      30.786  22.228  12.965  1.00  0.00      B    H  
ATOM   3621  H2  HOH B1201      31.664  20.903  12.482  1.00  0.00      B    H  
ATOM   3622  O   HOH B1202      24.657  13.562   3.947  1.00  0.00      B    O  
ATOM   3623  H1  HOH B1202      25.004  13.291   4.886  1.00  0.00      B    H  
ATOM   3624  H2  HOH B1202      24.819  14.531   3.801  1.00  0.00      B    H  
ATOM   3625  O   HOH B1203      22.979  10.710   7.523  1.00  0.00      B    O  
ATOM   3626  H1  HOH B1203      23.517  11.469   7.902  1.00  0.00      B    H  
ATOM   3627  H2  HOH B1203      22.762  11.083   6.601  1.00  0.00      B    H  
ATOM   3628  O   HOH B1204      20.491  13.204  38.683  1.00  0.00      B    O  
ATOM   3629  H1  HOH B1204      19.897  12.662  39.275  1.00  0.00      B    H  
ATOM   3630  H2  HOH B1204      19.867  13.683  38.054  1.00  0.00      B    H  
ATOM   3631  O   HOH B1205      22.337  33.290  21.972  1.00  0.00      B    O  
ATOM   3632  H1  HOH B1205      22.159  33.033  21.033  1.00  0.00      B    H  
ATOM   3633  H2  HOH B1205      21.785  32.756  22.626  1.00  0.00      B    H  
ATOM   3634  O   HOH B1206       6.590   0.713  35.301  1.00  0.00      B    O  
ATOM   3635  H1  HOH B1206       6.855   0.551  36.234  1.00  0.00      B    H  
ATOM   3636  H2  HOH B1206       6.618   1.699  35.168  1.00  0.00      B    H  
ATOM   3637  O   HOH B1207      28.230  18.744  31.094  1.00  0.00      B    O  
ATOM   3638  H1  HOH B1207      27.362  19.228  30.983  1.00  0.00      B    H  
ATOM   3639  H2  HOH B1207      28.974  19.383  31.444  1.00  0.00      B    H  
ATOM   3640  O   HOH B1208      25.633   2.759  14.641  1.00  0.00      B    O  
ATOM   3641  H1  HOH B1208      25.963   1.888  15.050  1.00  0.00      B    H  
ATOM   3642  H2  HOH B1208      25.209   3.325  15.361  1.00  0.00      B    H  
ATOM   3643  O   HOH B1209      26.564  12.715  32.582  1.00  0.00      B    O  
ATOM   3644  H1  HOH B1209      27.268  12.799  33.338  1.00  0.00      B    H  
ATOM   3645  H2  HOH B1209      25.693  13.121  32.900  1.00  0.00      B    H  
ATOM   3646  O   HOH B1210      20.009   5.692   9.762  1.00  0.00      B    O  
ATOM   3647  H1  HOH B1210      19.880   4.879   9.168  1.00  0.00      B    H  
ATOM   3648  H2  HOH B1210      19.310   6.380   9.585  1.00  0.00      B    H  
ATOM   3649  O   HOH B1211       6.619  18.919  14.060  1.00  0.00      B    O  
ATOM   3650  H1  HOH B1211       6.332  17.984  14.376  1.00  0.00      B    H  
ATOM   3651  H2  HOH B1211       7.154  18.838  13.162  1.00  0.00      B    H  
ATOM   3652  O   HOH B1212      10.566  39.074  18.243  1.00  0.00      B    O  
ATOM   3653  H1  HOH B1212       9.951  39.627  18.822  1.00  0.00      B    H  
ATOM   3654  H2  HOH B1212      11.031  38.368  18.753  1.00  0.00      B    H  
ATOM   3655  O   HOH B1213      17.034  23.161  12.025  1.00  0.00      B    O  
ATOM   3656  H1  HOH B1213      17.427  22.488  12.668  1.00  0.00      B    H  
ATOM   3657  H2  HOH B1213      17.685  23.924  11.800  1.00  0.00      B    H  
ATOM   3658  O   HOH B1214       6.284  12.410  11.286  1.00  0.00      B    O  
ATOM   3659  H1  HOH B1214       5.859  13.316  11.299  1.00  0.00      B    H  
ATOM   3660  H2  HOH B1214       5.707  11.768  10.739  1.00  0.00      B    H  
ATOM   3661  O   HOH B1215       3.407  18.450  16.021  1.00  0.00      B    O  
ATOM   3662  H1  HOH B1215       2.434  18.519  16.223  1.00  0.00      B    H  
ATOM   3663  H2  HOH B1215       3.710  17.486  16.152  1.00  0.00      B    H  
ATOM   3664  O   HOH B1216      11.725  27.199  27.490  1.00  0.00      B    O  
ATOM   3665  H1  HOH B1216      11.158  27.834  28.074  1.00  0.00      B    H  
ATOM   3666  H2  HOH B1216      12.725  27.258  27.777  1.00  0.00      B    H  
ATOM   3667  O   HOH B1217       8.278   1.630   6.243  1.00  0.00      B    O  
ATOM   3668  H1  HOH B1217       9.226   1.922   6.432  1.00  0.00      B    H  
ATOM   3669  H2  HOH B1217       7.697   2.165   6.817  1.00  0.00      B    H  
ATOM   3670  O   HOH B1218      15.793  36.810  34.937  1.00  0.00      B    O  
ATOM   3671  H1  HOH B1218      15.774  37.304  35.836  1.00  0.00      B    H  
ATOM   3672  H2  HOH B1218      14.941  36.784  34.516  1.00  0.00      B    H  
ATOM   3673  O   HOH B1219      30.674  33.754   1.916  1.00  0.00      B    O  
ATOM   3674  H1  HOH B1219      31.661  33.600   1.647  1.00  0.00      B    H  
ATOM   3675  H2  HOH B1219      30.249  34.375   1.155  1.00  0.00      B    H  
ATOM   3676  O   HOH B1220       4.596  16.746   8.694  1.00  0.00      B    O  
ATOM   3677  H1  HOH B1220       5.082  16.234   9.365  1.00  0.00      B    H  
ATOM   3678  H2  HOH B1220       3.925  17.445   9.089  1.00  0.00      B    H  
ATOM   3679  O   HOH B1221      37.375  20.987   3.547  1.00  0.00      B    O  
ATOM   3680  H1  HOH B1221      38.200  20.498   3.129  1.00  0.00      B    H  
ATOM   3681  H2  HOH B1221      37.111  21.697   2.937  1.00  0.00      B    H  
ATOM   3682  O   HOH B1222       7.501   7.475   3.596  1.00  0.00      B    O  
ATOM   3683  H1  HOH B1222       8.424   7.047   3.551  1.00  0.00      B    H  
ATOM   3684  H2  HOH B1222       7.449   8.139   2.785  1.00  0.00      B    H  
ATOM   3685  O   HOH B1223      24.221  19.368  22.238  1.00  0.00      B    O  
ATOM   3686  H1  HOH B1223      24.674  19.309  21.352  1.00  0.00      B    H  
ATOM   3687  H2  HOH B1223      24.866  19.042  22.982  1.00  0.00      B    H  
ATOM   3688  O   HOH B1224      34.195  27.213  26.542  1.00  0.00      B    O  
ATOM   3689  H1  HOH B1224      34.694  26.359  26.754  1.00  0.00      B    H  
ATOM   3690  H2  HOH B1224      34.963  27.867  26.285  1.00  0.00      B    H  
ATOM   3691  O   HOH B1225       2.821  22.696  32.275  1.00  0.00      B    O  
ATOM   3692  H1  HOH B1225       3.670  22.650  32.843  1.00  0.00      B    H  
ATOM   3693  H2  HOH B1225       2.231  23.375  32.762  1.00  0.00      B    H  
ATOM   3694  O   HOH B1226       2.517   5.897  13.102  1.00  0.00      B    O  
ATOM   3695  H1  HOH B1226       2.866   6.632  13.743  1.00  0.00      B    H  
ATOM   3696  H2  HOH B1226       3.332   5.609  12.560  1.00  0.00      B    H  
ATOM   3697  O   HOH B1227      21.262   9.419   1.142  1.00  0.00      B    O  
ATOM   3698  H1  HOH B1227      20.543   8.786   1.029  1.00  0.00      B    H  
ATOM   3699  H2  HOH B1227      21.630   9.627   0.238  1.00  0.00      B    H  
ATOM   3700  O   HOH B1228      14.000   6.612  15.128  1.00  0.00      B    O  
ATOM   3701  H1  HOH B1228      14.023   5.769  15.781  1.00  0.00      B    H  
ATOM   3702  H2  HOH B1228      14.794   6.594  14.523  1.00  0.00      B    H  
ATOM   3703  O   HOH B1229      15.169  16.941  15.076  1.00  0.00      B    O  
ATOM   3704  H1  HOH B1229      15.591  16.014  15.365  1.00  0.00      B    H  
ATOM   3705  H2  HOH B1229      14.430  17.235  15.786  1.00  0.00      B    H  
ATOM   3706  O   HOH B1230       7.157  11.113  23.154  1.00  0.00      B    O  
ATOM   3707  H1  HOH B1230       8.146  11.092  22.836  1.00  0.00      B    H  
ATOM   3708  H2  HOH B1230       7.080  10.395  23.875  1.00  0.00      B    H  
ATOM   3709  O   HOH B1231      20.950  28.390  13.963  1.00  0.00      B    O  
ATOM   3710  H1  HOH B1231      21.594  27.921  14.544  1.00  0.00      B    H  
ATOM   3711  H2  HOH B1231      20.609  27.673  13.330  1.00  0.00      B    H  
ATOM   3712  O   HOH B1232      33.916  21.093  28.892  1.00  0.00      B    O  
ATOM   3713  H1  HOH B1232      34.039  20.135  28.620  1.00  0.00      B    H  
ATOM   3714  H2  HOH B1232      34.919  21.391  28.993  1.00  0.00      B    H  
ATOM   3715  O   HOH B1233      10.763  14.146  38.763  1.00  0.00      B    O  
ATOM   3716  H1  HOH B1233      10.356  14.482  39.648  1.00  0.00      B    H  
ATOM   3717  H2  HOH B1233      10.959  15.010  38.220  1.00  0.00      B    H  
ATOM   3718  O   HOH B1234       3.591  35.388  29.049  1.00  0.00      B    O  
ATOM   3719  H1  HOH B1234       3.285  34.451  29.365  1.00  0.00      B    H  
ATOM   3720  H2  HOH B1234       4.550  35.489  29.476  1.00  0.00      B    H  
ATOM   3721  O   HOH B1235      23.448  35.110  28.555  1.00  0.00      B    O  
ATOM   3722  H1  HOH B1235      23.495  35.466  29.524  1.00  0.00      B    H  
ATOM   3723  H2  HOH B1235      24.074  34.308  28.419  1.00  0.00      B    H  
ATOM   3724  O   HOH B1236      16.740  32.856  19.677  1.00  0.00      B    O  
ATOM   3725  H1  HOH B1236      16.094  32.079  19.787  1.00  0.00      B    H  
ATOM   3726  H2  HOH B1236      17.568  32.562  19.215  1.00  0.00      B    H  
ATOM   3727  O   HOH B1237      28.363  21.321  36.108  1.00  0.00      B    O  
ATOM   3728  H1  HOH B1237      29.221  21.473  36.630  1.00  0.00      B    H  
ATOM   3729  H2  HOH B1237      28.462  21.716  35.205  1.00  0.00      B    H  
ATOM   3730  O   HOH B1238      24.317   5.817  37.392  1.00  0.00      B    O  
ATOM   3731  H1  HOH B1238      23.552   5.220  37.786  1.00  0.00      B    H  
ATOM   3732  H2  HOH B1238      24.621   6.398  38.123  1.00  0.00      B    H  
ATOM   3733  O   HOH B1239       1.297  13.357  10.992  1.00  0.00      B    O  
ATOM   3734  H1  HOH B1239       1.886  14.082  11.466  1.00  0.00      B    H  
ATOM   3735  H2  HOH B1239       1.775  12.455  10.926  1.00  0.00      B    H  
ATOM   3736  O   HOH B1240      30.676  12.905   9.334  1.00  0.00      B    O  
ATOM   3737  H1  HOH B1240      31.085  13.533   8.644  1.00  0.00      B    H  
ATOM   3738  H2  HOH B1240      31.243  12.094   9.441  1.00  0.00      B    H  
ATOM   3739  O   HOH B1241      34.493  20.365  20.440  1.00  0.00      B    O  
ATOM   3740  H1  HOH B1241      34.818  19.920  19.550  1.00  0.00      B    H  
ATOM   3741  H2  HOH B1241      34.189  21.279  20.122  1.00  0.00      B    H  
ATOM   3742  O   HOH B1242       5.481  10.169  35.800  1.00  0.00      B    O  
ATOM   3743  H1  HOH B1242       5.407   9.126  35.757  1.00  0.00      B    H  
ATOM   3744  H2  HOH B1242       4.494  10.604  35.872  1.00  0.00      B    H  
ATOM   3745  O   HOH B1243      20.173  18.892  23.037  1.00  0.00      B    O  
ATOM   3746  H1  HOH B1243      19.473  18.808  23.722  1.00  0.00      B    H  
ATOM   3747  H2  HOH B1243      20.870  18.158  23.277  1.00  0.00      B    H  
ATOM   3748  O   HOH B1244      16.633  24.570  33.337  1.00  0.00      B    O  
ATOM   3749  H1  HOH B1244      16.819  25.128  34.146  1.00  0.00      B    H  
ATOM   3750  H2  HOH B1244      17.520  24.191  33.004  1.00  0.00      B    H  
ATOM   3751  O   HOH B1245       2.438  20.032  27.935  1.00  0.00      B    O  
ATOM   3752  H1  HOH B1245       2.260  19.933  28.942  1.00  0.00      B    H  
ATOM   3753  H2  HOH B1245       2.528  19.054  27.587  1.00  0.00      B    H  
ATOM   3754  O   HOH B1246       2.708   6.394  26.320  1.00  0.00      B    O  
ATOM   3755  H1  HOH B1246       2.235   6.980  25.614  1.00  0.00      B    H  
ATOM   3756  H2  HOH B1246       1.946   6.229  27.026  1.00  0.00      B    H  
ATOM   3757  O   HOH B1247      26.517  16.587  21.878  1.00  0.00      B    O  
ATOM   3758  H1  HOH B1247      26.191  17.102  22.673  1.00  0.00      B    H  
ATOM   3759  H2  HOH B1247      27.527  16.755  21.774  1.00  0.00      B    H  
ATOM   3760  O   HOH B1248      18.289  28.694  27.361  1.00  0.00      B    O  
ATOM   3761  H1  HOH B1248      19.201  28.362  27.035  1.00  0.00      B    H  
ATOM   3762  H2  HOH B1248      17.912  28.073  28.029  1.00  0.00      B    H  
ATOM   3763  O   HOH B1249      37.693  34.444  30.477  1.00  0.00      B    O  
ATOM   3764  H1  HOH B1249      37.186  34.951  29.745  1.00  0.00      B    H  
ATOM   3765  H2  HOH B1249      37.063  34.479  31.294  1.00  0.00      B    H  
ATOM   3766  O   HOH B1250      22.454  27.274  19.442  1.00  0.00      B    O  
ATOM   3767  H1  HOH B1250      22.608  26.295  19.680  1.00  0.00      B    H  
ATOM   3768  H2  HOH B1250      22.706  27.322  18.525  1.00  0.00      B    H  
ATOM   3769  O   HOH B1251       8.373  32.086  36.163  1.00  0.00      B    O  
ATOM   3770  H1  HOH B1251       8.797  32.975  36.272  1.00  0.00      B    H  
ATOM   3771  H2  HOH B1251       7.422  32.176  35.844  1.00  0.00      B    H  
ATOM   3772  O   HOH B1252      17.134  19.588   6.937  1.00  0.00      B    O  
ATOM   3773  H1  HOH B1252      17.865  18.902   6.796  1.00  0.00      B    H  
ATOM   3774  H2  HOH B1252      17.361  20.083   7.793  1.00  0.00      B    H  
ATOM   3775  O   HOH B1253      23.585  10.309   2.105  1.00  0.00      B    O  
ATOM   3776  H1  HOH B1253      22.705   9.900   1.846  1.00  0.00      B    H  
ATOM   3777  H2  HOH B1253      23.878  11.081   1.467  1.00  0.00      B    H  
ATOM   3778  O   HOH B1254      21.609  12.199  28.564  1.00  0.00      B    O  
ATOM   3779  H1  HOH B1254      21.023  12.839  28.968  1.00  0.00      B    H  
ATOM   3780  H2  HOH B1254      22.524  12.320  28.910  1.00  0.00      B    H  
ATOM   3781  O   HOH B1255      15.547   9.192  27.077  1.00  0.00      B    O  
ATOM   3782  H1  HOH B1255      14.895   9.011  26.382  1.00  0.00      B    H  
ATOM   3783  H2  HOH B1255      15.924   8.271  27.273  1.00  0.00      B    H  
ATOM   3784  O   HOH B1256      17.859  25.653  22.243  1.00  0.00      B    O  
ATOM   3785  H1  HOH B1256      18.846  25.397  22.158  1.00  0.00      B    H  
ATOM   3786  H2  HOH B1256      17.561  25.503  23.188  1.00  0.00      B    H  
ATOM   3787  O   HOH B1257      35.728   4.575  17.016  1.00  0.00      B    O  
ATOM   3788  H1  HOH B1257      35.014   5.223  16.797  1.00  0.00      B    H  
ATOM   3789  H2  HOH B1257      35.317   3.937  17.645  1.00  0.00      B    H  
ATOM   3790  O   HOH B1258      21.115  34.954  27.286  1.00  0.00      B    O  
ATOM   3791  H1  HOH B1258      22.080  34.939  27.683  1.00  0.00      B    H  
ATOM   3792  H2  HOH B1258      20.460  34.889  28.027  1.00  0.00      B    H  
ATOM   3793  O   HOH B1259      36.695  32.076   0.507  1.00  0.00      B    O  
ATOM   3794  H1  HOH B1259      36.138  32.245   1.368  1.00  0.00      B    H  
ATOM   3795  H2  HOH B1259      36.247  31.258   0.036  1.00  0.00      B    H  
ATOM   3796  O   HOH B1260      18.783  21.806  34.958  1.00  0.00      B    O  
ATOM   3797  H1  HOH B1260      19.228  22.398  34.181  1.00  0.00      B    H  
ATOM   3798  H2  HOH B1260      18.210  22.311  35.559  1.00  0.00      B    H  
ATOM   3799  O   HOH B1261       1.120   1.109  14.764  1.00  0.00      B    O  
ATOM   3800  H1  HOH B1261       0.241   0.811  14.305  1.00  0.00      B    H  
ATOM   3801  H2  HOH B1261       1.154   2.110  14.890  1.00  0.00      B    H  
ATOM   3802  O   HOH B1262      37.734   0.238  23.099  1.00  0.00      B    O  
ATOM   3803  H1  HOH B1262      37.935   0.592  24.005  1.00  0.00      B    H  
ATOM   3804  H2  HOH B1262      37.311   0.979  22.561  1.00  0.00      B    H  
ATOM   3805  O   HOH B1263      17.763  21.851  20.442  1.00  0.00      B    O  
ATOM   3806  H1  HOH B1263      17.230  20.972  20.415  1.00  0.00      B    H  
ATOM   3807  H2  HOH B1263      17.796  22.173  21.401  1.00  0.00      B    H  
ATOM   3808  O   HOH B1264      25.554  16.428   3.726  1.00  0.00      B    O  
ATOM   3809  H1  HOH B1264      26.173  16.802   4.460  1.00  0.00      B    H  
ATOM   3810  H2  HOH B1264      26.113  16.504   2.883  1.00  0.00      B    H  
ATOM   3811  O   HOH B1265      13.754  23.079  30.569  1.00  0.00      B    O  
ATOM   3812  H1  HOH B1265      14.377  22.463  30.205  1.00  0.00      B    H  
ATOM   3813  H2  HOH B1265      12.894  22.683  30.351  1.00  0.00      B    H  
ATOM   3814  O   HOH B1266      20.138  17.229  27.026  1.00  0.00      B    O  
ATOM   3815  H1  HOH B1266      20.982  16.936  27.513  1.00  0.00      B    H  
ATOM   3816  H2  HOH B1266      19.668  16.350  26.895  1.00  0.00      B    H  
ATOM   3817  O   HOH B1267      17.772  22.265  28.740  1.00  0.00      B    O  
ATOM   3818  H1  HOH B1267      17.858  21.236  28.990  1.00  0.00      B    H  
ATOM   3819  H2  HOH B1267      18.619  22.635  29.157  1.00  0.00      B    H  
ATOM   3820  O   HOH B1268      22.868   8.532  16.309  1.00  0.00      B    O  
ATOM   3821  H1  HOH B1268      23.346   8.929  15.525  1.00  0.00      B    H  
ATOM   3822  H2  HOH B1268      22.765   7.571  16.055  1.00  0.00      B    H  
ATOM   3823  O   HOH B1269      37.906  38.855   4.533  1.00  0.00      B    O  
ATOM   3824  H1  HOH B1269      38.845  39.184   4.551  1.00  0.00      B    H  
ATOM   3825  H2  HOH B1269      37.749  38.090   5.216  1.00  0.00      B    H  
ATOM   3826  O   HOH B1270      35.406  15.921  23.286  1.00  0.00      B    O  
ATOM   3827  H1  HOH B1270      34.423  15.827  23.434  1.00  0.00      B    H  
ATOM   3828  H2  HOH B1270      35.502  16.876  23.004  1.00  0.00      B    H  
ATOM   3829  O   HOH B1271      30.345  37.494  38.001  1.00  0.00      B    O  
ATOM   3830  H1  HOH B1271      31.276  37.421  38.402  1.00  0.00      B    H  
ATOM   3831  H2  HOH B1271      30.314  38.366  37.541  1.00  0.00      B    H  
ATOM   3832  O   HOH B1272      19.913  10.822   6.764  1.00  0.00      B    O  
ATOM   3833  H1  HOH B1272      20.299  10.055   7.314  1.00  0.00      B    H  
ATOM   3834  H2  HOH B1272      20.284  11.690   7.114  1.00  0.00      B    H  
ATOM   3835  O   HOH B1273      27.810  21.855  11.029  1.00  0.00      B    O  
ATOM   3836  H1  HOH B1273      27.182  22.678  11.182  1.00  0.00      B    H  
ATOM   3837  H2  HOH B1273      28.512  22.218  10.335  1.00  0.00      B    H  
ATOM   3838  O   HOH B1274      32.721  16.777  32.821  1.00  0.00      B    O  
ATOM   3839  H1  HOH B1274      32.174  16.014  32.403  1.00  0.00      B    H  
ATOM   3840  H2  HOH B1274      32.802  17.599  32.161  1.00  0.00      B    H  
ATOM   3841  O   HOH B1275      22.652  11.925   5.039  1.00  0.00      B    O  
ATOM   3842  H1  HOH B1275      23.091  12.553   4.476  1.00  0.00      B    H  
ATOM   3843  H2  HOH B1275      21.652  12.055   4.756  1.00  0.00      B    H  
ATOM   3844  O   HOH B1276      11.854   5.907  18.892  1.00  0.00      B    O  
ATOM   3845  H1  HOH B1276      12.557   5.651  18.234  1.00  0.00      B    H  
ATOM   3846  H2  HOH B1276      11.768   5.169  19.607  1.00  0.00      B    H  
ATOM   3847  O   HOH B1277       3.614  10.037  25.677  1.00  0.00      B    O  
ATOM   3848  H1  HOH B1277       4.146  10.368  26.502  1.00  0.00      B    H  
ATOM   3849  H2  HOH B1277       3.941   9.131  25.495  1.00  0.00      B    H  
ATOM   3850  O   HOH B1278      27.383  13.565  16.566  1.00  0.00      B    O  
ATOM   3851  H1  HOH B1278      26.418  13.160  16.508  1.00  0.00      B    H  
ATOM   3852  H2  HOH B1278      27.656  13.887  15.649  1.00  0.00      B    H  
ATOM   3853  O   HOH B1279       3.314  14.401   7.568  1.00  0.00      B    O  
ATOM   3854  H1  HOH B1279       3.563  13.738   8.274  1.00  0.00      B    H  
ATOM   3855  H2  HOH B1279       3.904  15.215   7.741  1.00  0.00      B    H  
ATOM   3856  O   HOH B1280      21.009  17.236  35.968  1.00  0.00      B    O  
ATOM   3857  H1  HOH B1280      21.114  18.162  35.618  1.00  0.00      B    H  
ATOM   3858  H2  HOH B1280      21.539  17.104  36.847  1.00  0.00      B    H  
ATOM   3859  O   HOH B1281      28.354  31.745   5.537  1.00  0.00      B    O  
ATOM   3860  H1  HOH B1281      29.010  31.178   5.012  1.00  0.00      B    H  
ATOM   3861  H2  HOH B1281      28.894  32.360   6.131  1.00  0.00      B    H  
ATOM   3862  O   HOH B1282      28.139  25.770  15.013  1.00  0.00      B    O  
ATOM   3863  H1  HOH B1282      28.513  25.022  15.608  1.00  0.00      B    H  
ATOM   3864  H2  HOH B1282      27.330  26.103  15.444  1.00  0.00      B    H  
ATOM   3865  O   HOH B1283      29.318   0.597   4.760  1.00  0.00      B    O  
ATOM   3866  H1  HOH B1283      28.554   1.237   5.081  1.00  0.00      B    H  
ATOM   3867  H2  HOH B1283      29.799   0.297   5.561  1.00  0.00      B    H  
ATOM   3868  O   HOH B1284      32.878  29.873  17.393  1.00  0.00      B    O  
ATOM   3869  H1  HOH B1284      33.638  30.128  16.779  1.00  0.00      B    H  
ATOM   3870  H2  HOH B1284      33.264  29.492  18.257  1.00  0.00      B    H  
ATOM   3871  O   HOH B1285      30.875  21.579  20.292  1.00  0.00      B    O  
ATOM   3872  H1  HOH B1285      30.287  21.755  19.511  1.00  0.00      B    H  
ATOM   3873  H2  HOH B1285      31.655  22.178  20.242  1.00  0.00      B    H  
ATOM   3874  O   HOH B1286      30.620  37.965  29.803  1.00  0.00      B    O  
ATOM   3875  H1  HOH B1286      29.880  37.425  29.451  1.00  0.00      B    H  
ATOM   3876  H2  HOH B1286      30.376  38.915  29.524  1.00  0.00      B    H  
ATOM   3877  O   HOH B1287      29.455   3.389   2.910  1.00  0.00      B    O  
ATOM   3878  H1  HOH B1287      28.789   4.137   2.895  1.00  0.00      B    H  
ATOM   3879  H2  HOH B1287      29.382   2.947   3.840  1.00  0.00      B    H  
ATOM   3880  O   HOH B1288      26.727  33.318   9.757  1.00  0.00      B    O  
ATOM   3881  H1  HOH B1288      26.151  33.786  10.488  1.00  0.00      B    H  
ATOM   3882  H2  HOH B1288      27.613  33.028  10.183  1.00  0.00      B    H  
ATOM   3883  O   HOH B1289      14.457   2.420  33.473  1.00  0.00      B    O  
ATOM   3884  H1  HOH B1289      14.446   1.537  33.013  1.00  0.00      B    H  
ATOM   3885  H2  HOH B1289      14.251   3.132  32.735  1.00  0.00      B    H  
ATOM   3886  O   HOH B1290      35.669  37.159  20.791  1.00  0.00      B    O  
ATOM   3887  H1  HOH B1290      34.829  36.686  20.416  1.00  0.00      B    H  
ATOM   3888  H2  HOH B1290      35.904  36.847  21.734  1.00  0.00      B    H  
ATOM   3889  O   HOH B1291      32.511  35.295  31.229  1.00  0.00      B    O  
ATOM   3890  H1  HOH B1291      32.040  35.293  32.130  1.00  0.00      B    H  
ATOM   3891  H2  HOH B1291      31.948  34.721  30.598  1.00  0.00      B    H  
ATOM   3892  O   HOH B1292       0.450  15.879  13.177  1.00  0.00      B    O  
ATOM   3893  H1  HOH B1292       0.006  15.468  13.947  1.00  0.00      B    H  
ATOM   3894  H2  HOH B1292       1.303  15.400  13.054  1.00  0.00      B    H  
ATOM   3895  O   HOH B1293       0.269  27.799  37.240  1.00  0.00      B    O  
ATOM   3896  H1  HOH B1293       0.859  28.276  37.886  1.00  0.00      B    H  
ATOM   3897  H2  HOH B1293      -0.387  27.418  37.856  1.00  0.00      B    H  
ATOM   3898  O   HOH B1294       6.214  28.380  26.528  1.00  0.00      B    O  
ATOM   3899  H1  HOH B1294       5.571  27.598  26.557  1.00  0.00      B    H  
ATOM   3900  H2  HOH B1294       6.691  28.353  25.621  1.00  0.00      B    H  
ATOM   3901  O   HOH B1295      14.345  20.838  28.608  1.00  0.00      B    O  
ATOM   3902  H1  HOH B1295      15.157  20.499  28.125  1.00  0.00      B    H  
ATOM   3903  H2  HOH B1295      14.199  20.263  29.449  1.00  0.00      B    H  
ATOM   3904  O   HOH B1296      28.093   9.975   7.307  1.00  0.00      B    O  
ATOM   3905  H1  HOH B1296      27.449  10.368   6.609  1.00  0.00      B    H  
ATOM   3906  H2  HOH B1296      29.046  10.343   7.093  1.00  0.00      B    H  
ATOM   3907  O   HOH B1297      21.455  21.919   4.708  1.00  0.00      B    O  
ATOM   3908  H1  HOH B1297      21.144  22.381   3.809  1.00  0.00      B    H  
ATOM   3909  H2  HOH B1297      21.099  22.454   5.513  1.00  0.00      B    H  
ATOM   3910  O   HOH B1298       3.477   1.440  37.435  1.00  0.00      B    O  
ATOM   3911  H1  HOH B1298       2.850   2.103  37.868  1.00  0.00      B    H  
ATOM   3912  H2  HOH B1298       3.553   1.672  36.450  1.00  0.00      B    H  
ATOM   3913  O   HOH B1299       1.553   4.350  -0.262  1.00  0.00      B    O  
ATOM   3914  H1  HOH B1299       2.050   5.006   0.411  1.00  0.00      B    H  
ATOM   3915  H2  HOH B1299       1.658   3.396   0.143  1.00  0.00      B    H  
ATOM   3916  O   HOH B1300      19.485  30.282   6.186  1.00  0.00      B    O  
ATOM   3917  H1  HOH B1300      19.269  31.219   5.816  1.00  0.00      B    H  
ATOM   3918  H2  HOH B1300      18.866  30.139   6.993  1.00  0.00      B    H  
ATOM   3919  O   HOH B1301       0.647  15.033  21.744  1.00  0.00      B    O  
ATOM   3920  H1  HOH B1301       1.246  14.204  21.974  1.00  0.00      B    H  
ATOM   3921  H2  HOH B1301       1.255  15.702  21.215  1.00  0.00      B    H  
ATOM   3922  O   HOH B1302      12.551  20.206  25.646  1.00  0.00      B    O  
ATOM   3923  H1  HOH B1302      12.941  19.285  25.693  1.00  0.00      B    H  
ATOM   3924  H2  HOH B1302      13.233  20.852  25.999  1.00  0.00      B    H  
ATOM   3925  O   HOH B1303      30.531  29.240  21.102  1.00  0.00      B    O  
ATOM   3926  H1  HOH B1303      30.996  28.655  21.794  1.00  0.00      B    H  
ATOM   3927  H2  HOH B1303      31.141  30.045  20.926  1.00  0.00      B    H  
ATOM   3928  O   HOH B1304      10.884  12.148  26.410  1.00  0.00      B    O  
ATOM   3929  H1  HOH B1304      11.803  12.224  25.963  1.00  0.00      B    H  
ATOM   3930  H2  HOH B1304      11.013  12.363  27.420  1.00  0.00      B    H  
ATOM   3931  O   HOH B1305      18.160   8.577   0.393  1.00  0.00      B    O  
ATOM   3932  H1  HOH B1305      18.466   8.949   1.266  1.00  0.00      B    H  
ATOM   3933  H2  HOH B1305      18.287   7.577   0.442  1.00  0.00      B    H  
ATOM   3934  O   HOH B1306      36.336  37.675  12.010  1.00  0.00      B    O  
ATOM   3935  H1  HOH B1306      36.710  36.724  12.146  1.00  0.00      B    H  
ATOM   3936  H2  HOH B1306      35.574  37.613  11.413  1.00  0.00      B    H  
ATOM   3937  O   HOH B1307      33.487  14.055   9.670  1.00  0.00      B    O  
ATOM   3938  H1  HOH B1307      33.873  14.792   9.066  1.00  0.00      B    H  
ATOM   3939  H2  HOH B1307      33.782  13.200   9.154  1.00  0.00      B    H  
ATOM   3940  O   HOH B1308      38.588   4.486  29.558  1.00  0.00      B    O  
ATOM   3941  H1  HOH B1308      38.563   3.573  29.147  1.00  0.00      B    H  
ATOM   3942  H2  HOH B1308      37.823   4.495  30.255  1.00  0.00      B    H  
ATOM   3943  O   HOH B1309       9.932   9.117  16.620  1.00  0.00      B    O  
ATOM   3944  H1  HOH B1309       9.176   8.444  16.721  1.00  0.00      B    H  
ATOM   3945  H2  HOH B1309      10.740   8.722  16.067  1.00  0.00      B    H  
ATOM   3946  O   HOH B1310      22.565  35.925  12.305  1.00  0.00      B    O  
ATOM   3947  H1  HOH B1310      23.042  36.732  12.660  1.00  0.00      B    H  
ATOM   3948  H2  HOH B1310      21.918  35.614  13.009  1.00  0.00      B    H  
ATOM   3949  O   HOH B1311      16.331  14.777  11.476  1.00  0.00      B    O  
ATOM   3950  H1  HOH B1311      17.279  14.733  11.845  1.00  0.00      B    H  
ATOM   3951  H2  HOH B1311      16.041  13.836  11.492  1.00  0.00      B    H  
ATOM   3952  O   HOH B1312       2.765  20.765   2.948  1.00  0.00      B    O  
ATOM   3953  H1  HOH B1312       2.486  21.720   3.013  1.00  0.00      B    H  
ATOM   3954  H2  HOH B1312       3.718  20.809   3.306  1.00  0.00      B    H  
ATOM   3955  O   HOH B1313      21.774  13.108  10.320  1.00  0.00      B    O  
ATOM   3956  H1  HOH B1313      22.543  13.562  10.632  1.00  0.00      B    H  
ATOM   3957  H2  HOH B1313      21.289  12.832  11.179  1.00  0.00      B    H  
ATOM   3958  O   HOH B1314       2.817   6.846  30.441  1.00  0.00      B    O  
ATOM   3959  H1  HOH B1314       3.733   7.192  30.234  1.00  0.00      B    H  
ATOM   3960  H2  HOH B1314       2.778   6.207  31.292  1.00  0.00      B    H  
ATOM   3961  O   HOH B1315      35.764  23.650  30.543  1.00  0.00      B    O  
ATOM   3962  H1  HOH B1315      35.899  23.001  29.762  1.00  0.00      B    H  
ATOM   3963  H2  HOH B1315      36.638  23.817  31.034  1.00  0.00      B    H  
ATOM   3964  O   HOH B1316       6.033  10.077  38.661  1.00  0.00      B    O  
ATOM   3965  H1  HOH B1316       6.345   9.940  37.750  1.00  0.00      B    H  
ATOM   3966  H2  HOH B1316       5.660  11.044  38.670  1.00  0.00      B    H  
ATOM   3967  O   HOH B1317      30.418  38.627  12.941  1.00  0.00      B    O  
ATOM   3968  H1  HOH B1317      29.749  38.450  12.229  1.00  0.00      B    H  
ATOM   3969  H2  HOH B1317      29.886  38.765  13.804  1.00  0.00      B    H  
ATOM   3970  O   HOH B1318      38.342  24.652   4.035  1.00  0.00      B    O  
ATOM   3971  H1  HOH B1318      37.409  24.488   4.166  1.00  0.00      B    H  
ATOM   3972  H2  HOH B1318      38.581  25.487   4.501  1.00  0.00      B    H  
ATOM   3973  O   HOH B1319      29.477  17.271  22.060  1.00  0.00      B    O  
ATOM   3974  H1  HOH B1319      30.110  17.902  21.559  1.00  0.00      B    H  
ATOM   3975  H2  HOH B1319      30.062  16.650  22.682  1.00  0.00      B    H  
ATOM   3976  O   HOH B1320      38.360  37.210  20.386  1.00  0.00      B    O  
ATOM   3977  H1  HOH B1320      38.522  37.937  19.702  1.00  0.00      B    H  
ATOM   3978  H2  HOH B1320      37.353  37.222  20.643  1.00  0.00      B    H  
ATOM   3979  O   HOH B1321      31.855  36.517   7.389  1.00  0.00      B    O  
ATOM   3980  H1  HOH B1321      32.356  36.034   6.672  1.00  0.00      B    H  
ATOM   3981  H2  HOH B1321      32.305  36.453   8.274  1.00  0.00      B    H  
ATOM   3982  O   HOH B1322       9.234  26.025  16.555  1.00  0.00      B    O  
ATOM   3983  H1  HOH B1322      10.121  26.502  16.625  1.00  0.00      B    H  
ATOM   3984  H2  HOH B1322       9.506  25.030  16.632  1.00  0.00      B    H  
ATOM   3985  O   HOH B1323      12.182  26.662   0.941  1.00  0.00      B    O  
ATOM   3986  H1  HOH B1323      12.213  27.290   1.728  1.00  0.00      B    H  
ATOM   3987  H2  HOH B1323      11.323  26.873   0.366  1.00  0.00      B    H  
ATOM   3988  O   HOH B1324      25.844  37.061  11.036  1.00  0.00      B    O  
ATOM   3989  H1  HOH B1324      25.756  36.080  11.295  1.00  0.00      B    H  
ATOM   3990  H2  HOH B1324      25.817  37.144  10.016  1.00  0.00      B    H  
ATOM   3991  O   HOH B1325      12.627   2.862  29.505  1.00  0.00      B    O  
ATOM   3992  H1  HOH B1325      11.788   3.075  28.912  1.00  0.00      B    H  
ATOM   3993  H2  HOH B1325      12.716   1.841  29.509  1.00  0.00      B    H  
ATOM   3994  O   HOH B1326      19.104   9.031  14.547  1.00  0.00      B    O  
ATOM   3995  H1  HOH B1326      18.775   8.601  13.643  1.00  0.00      B    H  
ATOM   3996  H2  HOH B1326      19.416   8.233  15.144  1.00  0.00      B    H  
ATOM   3997  O   HOH B1327       7.619  18.222  32.749  1.00  0.00      B    O  
ATOM   3998  H1  HOH B1327       8.234  18.272  33.592  1.00  0.00      B    H  
ATOM   3999  H2  HOH B1327       7.181  19.148  32.683  1.00  0.00      B    H  
ATOM   4000  O   HOH B1328      35.478  25.537  22.059  1.00  0.00      B    O  
ATOM   4001  H1  HOH B1328      35.292  26.435  22.518  1.00  0.00      B    H  
ATOM   4002  H2  HOH B1328      36.418  25.310  22.375  1.00  0.00      B    H  
ATOM   4003  O   HOH B1329      31.406   3.745   9.475  1.00  0.00      B    O  
ATOM   4004  H1  HOH B1329      30.399   3.963   9.734  1.00  0.00      B    H  
ATOM   4005  H2  HOH B1329      31.487   3.724   8.455  1.00  0.00      B    H  
ATOM   4006  O   HOH B1330      27.902   1.631  18.291  1.00  0.00      B    O  
ATOM   4007  H1  HOH B1330      28.907   1.664  18.086  1.00  0.00      B    H  
ATOM   4008  H2  HOH B1330      27.734   0.917  18.946  1.00  0.00      B    H  
ATOM   4009  O   HOH B1331      29.167  36.530   5.136  1.00  0.00      B    O  
ATOM   4010  H1  HOH B1331      29.474  37.188   5.859  1.00  0.00      B    H  
ATOM   4011  H2  HOH B1331      28.177  36.372   5.139  1.00  0.00      B    H  
ATOM   4012  O   HOH B1332      14.084  14.049   2.330  1.00  0.00      B    O  
ATOM   4013  H1  HOH B1332      14.275  13.543   3.206  1.00  0.00      B    H  
ATOM   4014  H2  HOH B1332      13.351  14.775   2.552  1.00  0.00      B    H  
ATOM   4015  O   HOH B1333      33.367  12.755  28.198  1.00  0.00      B    O  
ATOM   4016  H1  HOH B1333      33.607  13.594  28.740  1.00  0.00      B    H  
ATOM   4017  H2  HOH B1333      32.832  12.095  28.788  1.00  0.00      B    H  
ATOM   4018  O   HOH B1334      10.233  25.065  26.560  1.00  0.00      B    O  
ATOM   4019  H1  HOH B1334      10.570  25.762  27.217  1.00  0.00      B    H  
ATOM   4020  H2  HOH B1334      11.011  24.518  26.180  1.00  0.00      B    H  
ATOM   4021  O   HOH B1335       4.180  12.393   9.220  1.00  0.00      B    O  
ATOM   4022  H1  HOH B1335       4.912  11.718   8.950  1.00  0.00      B    H  
ATOM   4023  H2  HOH B1335       3.470  11.989   9.720  1.00  0.00      B    H  
ATOM   4024  O   HOH B1336       7.575  34.136  12.677  1.00  0.00      B    O  
ATOM   4025  H1  HOH B1336       8.431  34.099  13.228  1.00  0.00      B    H  
ATOM   4026  H2  HOH B1336       7.693  34.818  11.922  1.00  0.00      B    H  
ATOM   4027  O   HOH B1337      38.836  16.835   6.939  1.00  0.00      B    O  
ATOM   4028  H1  HOH B1337      39.221  16.288   7.681  1.00  0.00      B    H  
ATOM   4029  H2  HOH B1337      38.778  17.785   7.325  1.00  0.00      B    H  
ATOM   4030  O   HOH B1338      29.066  22.130  28.728  1.00  0.00      B    O  
ATOM   4031  H1  HOH B1338      29.124  21.343  28.153  1.00  0.00      B    H  
ATOM   4032  H2  HOH B1338      29.944  22.223  29.167  1.00  0.00      B    H  
ATOM   4033  O   HOH B1339       4.547  13.907  34.174  1.00  0.00      B    O  
ATOM   4034  H1  HOH B1339       3.837  13.162  33.967  1.00  0.00      B    H  
ATOM   4035  H2  HOH B1339       4.453  14.668  33.452  1.00  0.00      B    H  
ATOM   4036  O   HOH B1340       5.345  22.506   3.101  1.00  0.00      B    O  
ATOM   4037  H1  HOH B1340       4.981  23.271   3.670  1.00  0.00      B    H  
ATOM   4038  H2  HOH B1340       6.275  22.395   3.368  1.00  0.00      B    H  
ATOM   4039  O   HOH B1341      22.684   7.922  30.857  1.00  0.00      B    O  
ATOM   4040  H1  HOH B1341      22.255   8.809  31.297  1.00  0.00      B    H  
ATOM   4041  H2  HOH B1341      23.260   7.528  31.555  1.00  0.00      B    H  
ATOM   4042  O   HOH B1342      26.001  21.540  19.612  1.00  0.00      B    O  
ATOM   4043  H1  HOH B1342      26.185  22.006  20.520  1.00  0.00      B    H  
ATOM   4044  H2  HOH B1342      25.005  21.499  19.478  1.00  0.00      B    H  
ATOM   4045  O   HOH B1343       3.081  10.190  17.407  1.00  0.00      B    O  
ATOM   4046  H1  HOH B1343       2.111  10.442  17.566  1.00  0.00      B    H  
ATOM   4047  H2  HOH B1343       3.540  10.922  16.848  1.00  0.00      B    H  
ATOM   4048  O   HOH B1344      32.006  14.646  18.667  1.00  0.00      B    O  
ATOM   4049  H1  HOH B1344      31.357  14.864  17.870  1.00  0.00      B    H  
ATOM   4050  H2  HOH B1344      32.394  13.751  18.538  1.00  0.00      B    H  
ATOM   4051  O   HOH B1345      17.611  37.399  39.168  1.00  0.00      B    O  
ATOM   4052  H1  HOH B1345      16.933  38.146  39.320  1.00  0.00      B    H  
ATOM   4053  H2  HOH B1345      18.405  37.894  38.789  1.00  0.00      B    H  
ATOM   4054  O   HOH B1346      25.678  38.744  29.868  1.00  0.00      B    O  
ATOM   4055  H1  HOH B1346      26.703  38.825  29.745  1.00  0.00      B    H  
ATOM   4056  H2  HOH B1346      25.337  39.503  30.513  1.00  0.00      B    H  
ATOM   4057  O   HOH B1347       0.631  22.394   6.656  1.00  0.00      B    O  
ATOM   4058  H1  HOH B1347       0.418  21.455   6.308  1.00  0.00      B    H  
ATOM   4059  H2  HOH B1347       1.185  22.240   7.527  1.00  0.00      B    H  
ATOM   4060  O   HOH B1348       1.131  22.295  21.445  1.00  0.00      B    O  
ATOM   4061  H1  HOH B1348       1.754  22.506  22.229  1.00  0.00      B    H  
ATOM   4062  H2  HOH B1348       1.135  21.274  21.212  1.00  0.00      B    H  
ATOM   4063  O   HOH B1349      21.899   3.789  34.854  1.00  0.00      B    O  
ATOM   4064  H1  HOH B1349      22.655   3.208  34.457  1.00  0.00      B    H  
ATOM   4065  H2  HOH B1349      21.261   3.956  34.065  1.00  0.00      B    H  
ATOM   4066  O   HOH B1350      23.527   2.990  20.515  1.00  0.00      B    O  
ATOM   4067  H1  HOH B1350      24.407   3.243  20.840  1.00  0.00      B    H  
ATOM   4068  H2  HOH B1350      22.844   3.711  20.820  1.00  0.00      B    H  
ATOM   4069  O   HOH B1351       1.517  19.977  23.995  1.00  0.00      B    O  
ATOM   4070  H1  HOH B1351       2.200  19.297  23.869  1.00  0.00      B    H  
ATOM   4071  H2  HOH B1351       1.009  20.017  23.110  1.00  0.00      B    H  
ATOM   4072  O   HOH B1352      24.575   9.833  30.181  1.00  0.00      B    O  
ATOM   4073  H1  HOH B1352      24.127   8.936  30.040  1.00  0.00      B    H  
ATOM   4074  H2  HOH B1352      25.578   9.657  29.987  1.00  0.00      B    H  
ATOM   4075  O   HOH B1353      16.787  36.825  10.445  1.00  0.00      B    O  
ATOM   4076  H1  HOH B1353      15.947  37.215  10.867  1.00  0.00      B    H  
ATOM   4077  H2  HOH B1353      16.646  35.782  10.328  1.00  0.00      B    H  
ATOM   4078  O   HOH B1354      38.721  34.219  34.122  1.00  0.00      B    O  
ATOM   4079  H1  HOH B1354      37.822  34.571  33.795  1.00  0.00      B    H  
ATOM   4080  H2  HOH B1354      39.234  35.029  34.383  1.00  0.00      B    H  
ATOM   4081  O   HOH B1355      32.269   8.803  18.945  1.00  0.00      B    O  
ATOM   4082  H1  HOH B1355      31.570   9.201  19.593  1.00  0.00      B    H  
ATOM   4083  H2  HOH B1355      33.101   9.359  18.981  1.00  0.00      B    H  
ATOM   4084  O   HOH B1356      17.780   8.980  33.746  1.00  0.00      B    O  
ATOM   4085  H1  HOH B1356      16.786   9.078  33.911  1.00  0.00      B    H  
ATOM   4086  H2  HOH B1356      17.917   8.007  33.323  1.00  0.00      B    H  
ATOM   4087  O   HOH B1357      23.400   4.031   8.766  1.00  0.00      B    O  
ATOM   4088  H1  HOH B1357      22.675   3.349   8.934  1.00  0.00      B    H  
ATOM   4089  H2  HOH B1357      22.979   4.574   7.958  1.00  0.00      B    H  
ATOM   4090  O   HOH B1358      17.004  11.812  17.945  1.00  0.00      B    O  
ATOM   4091  H1  HOH B1358      16.066  11.462  17.749  1.00  0.00      B    H  
ATOM   4092  H2  HOH B1358      17.674  11.414  17.287  1.00  0.00      B    H  
ATOM   4093  O   HOH B1359      21.180   8.445   9.420  1.00  0.00      B    O  
ATOM   4094  H1  HOH B1359      21.556   7.635   9.900  1.00  0.00      B    H  
ATOM   4095  H2  HOH B1359      20.780   8.090   8.584  1.00  0.00      B    H  
ATOM   4096  O   HOH B1360      25.413   5.856  17.671  1.00  0.00      B    O  
ATOM   4097  H1  HOH B1360      26.196   5.511  18.172  1.00  0.00      B    H  
ATOM   4098  H2  HOH B1360      24.739   5.078  17.660  1.00  0.00      B    H  
ATOM   4099  O   HOH B1361      27.322  17.604   5.362  1.00  0.00      B    O  
ATOM   4100  H1  HOH B1361      27.413  18.152   6.232  1.00  0.00      B    H  
ATOM   4101  H2  HOH B1361      27.981  17.959   4.674  1.00  0.00      B    H  
ATOM   4102  O   HOH B1362      17.789  26.120  13.272  1.00  0.00      B    O  
ATOM   4103  H1  HOH B1362      17.899  25.236  13.824  1.00  0.00      B    H  
ATOM   4104  H2  HOH B1362      18.758  26.238  12.846  1.00  0.00      B    H  
ATOM   4105  O   HOH B1363      29.510  29.636  26.853  1.00  0.00      B    O  
ATOM   4106  H1  HOH B1363      29.647  30.311  26.024  1.00  0.00      B    H  
ATOM   4107  H2  HOH B1363      30.291  28.993  26.769  1.00  0.00      B    H  
ATOM   4108  O   HOH B1364       8.811  24.095  31.888  1.00  0.00      B    O  
ATOM   4109  H1  HOH B1364       9.300  24.151  30.979  1.00  0.00      B    H  
ATOM   4110  H2  HOH B1364       9.462  23.689  32.475  1.00  0.00      B    H  
ATOM   4111  O   HOH B1365      15.166   8.231  34.597  1.00  0.00      B    O  
ATOM   4112  H1  HOH B1365      15.169   7.423  35.245  1.00  0.00      B    H  
ATOM   4113  H2  HOH B1365      14.724   9.017  35.017  1.00  0.00      B    H  
ATOM   4114  O   HOH B1366      17.645  30.725   8.654  1.00  0.00      B    O  
ATOM   4115  H1  HOH B1366      17.327  30.023   9.283  1.00  0.00      B    H  
ATOM   4116  H2  HOH B1366      18.230  31.346   9.201  1.00  0.00      B    H  
ATOM   4117  O   HOH B1367       0.536  36.548  35.124  1.00  0.00      B    O  
ATOM   4118  H1  HOH B1367       1.406  36.280  35.607  1.00  0.00      B    H  
ATOM   4119  H2  HOH B1367       0.350  37.531  35.476  1.00  0.00      B    H  
ATOM   4120  O   HOH B1368      21.215  12.931  25.186  1.00  0.00      B    O  
ATOM   4121  H1  HOH B1368      21.864  13.735  25.108  1.00  0.00      B    H  
ATOM   4122  H2  HOH B1368      21.292  12.436  24.368  1.00  0.00      B    H  
ATOM   4123  O   HOH B1369      35.501  27.788  37.297  1.00  0.00      B    O  
ATOM   4124  H1  HOH B1369      34.605  27.308  37.302  1.00  0.00      B    H  
ATOM   4125  H2  HOH B1369      35.960  27.662  36.364  1.00  0.00      B    H  
ATOM   4126  O   HOH B1370      11.532  15.821  27.729  1.00  0.00      B    O  
ATOM   4127  H1  HOH B1370      12.054  15.135  27.165  1.00  0.00      B    H  
ATOM   4128  H2  HOH B1370      11.023  15.340  28.516  1.00  0.00      B    H  
ATOM   4129  O   HOH B1371      27.080  16.008  18.260  1.00  0.00      B    O  
ATOM   4130  H1  HOH B1371      27.483  15.360  17.590  1.00  0.00      B    H  
ATOM   4131  H2  HOH B1371      27.903  16.271  18.879  1.00  0.00      B    H  
ATOM   4132  O   HOH B1372       3.639  37.905  32.178  1.00  0.00      B    O  
ATOM   4133  H1  HOH B1372       2.626  37.938  32.127  1.00  0.00      B    H  
ATOM   4134  H2  HOH B1372       3.895  36.967  32.422  1.00  0.00      B    H  
ATOM   4135  O   HOH B1373      32.146  15.268  25.836  1.00  0.00      B    O  
ATOM   4136  H1  HOH B1373      31.765  15.568  26.716  1.00  0.00      B    H  
ATOM   4137  H2  HOH B1373      32.876  14.582  25.989  1.00  0.00      B    H  
ATOM   4138  O   HOH B1374      24.024   3.637  27.424  1.00  0.00      B    O  
ATOM   4139  H1  HOH B1374      24.867   3.665  27.982  1.00  0.00      B    H  
ATOM   4140  H2  HOH B1374      23.550   4.569  27.557  1.00  0.00      B    H  
ATOM   4141  O   HOH B1375      21.723  15.292  33.847  1.00  0.00      B    O  
ATOM   4142  H1  HOH B1375      21.393  16.057  34.475  1.00  0.00      B    H  
ATOM   4143  H2  HOH B1375      20.952  14.596  33.856  1.00  0.00      B    H  
ATOM   4144  O   HOH B1376       1.446  37.308  14.632  1.00  0.00      B    O  
ATOM   4145  H1  HOH B1376       0.676  37.436  15.287  1.00  0.00      B    H  
ATOM   4146  H2  HOH B1376       2.222  37.041  15.194  1.00  0.00      B    H  
ATOM   4147  O   HOH B1377       4.265  13.554  26.325  1.00  0.00      B    O  
ATOM   4148  H1  HOH B1377       4.938  13.477  25.528  1.00  0.00      B    H  
ATOM   4149  H2  HOH B1377       4.349  12.775  26.922  1.00  0.00      B    H  
ATOM   4150  O   HOH B1378       0.119   9.068  28.180  1.00  0.00      B    O  
ATOM   4151  H1  HOH B1378       0.789   8.297  28.278  1.00  0.00      B    H  
ATOM   4152  H2  HOH B1378      -0.823   8.647  28.065  1.00  0.00      B    H  
ATOM   4153  O   HOH B1379      28.919  16.280  31.892  1.00  0.00      B    O  
ATOM   4154  H1  HOH B1379      27.980  16.198  31.496  1.00  0.00      B    H  
ATOM   4155  H2  HOH B1379      29.086  17.282  32.020  1.00  0.00      B    H  
ATOM   4156  O   HOH B1380      27.164  28.952  10.596  1.00  0.00      B    O  
ATOM   4157  H1  HOH B1380      26.472  29.152  11.290  1.00  0.00      B    H  
ATOM   4158  H2  HOH B1380      27.111  29.655   9.852  1.00  0.00      B    H  
ATOM   4159  O   HOH B1381      23.352  31.040   2.810  1.00  0.00      B    O  
ATOM   4160  H1  HOH B1381      23.976  31.731   3.170  1.00  0.00      B    H  
ATOM   4161  H2  HOH B1381      23.666  30.597   1.935  1.00  0.00      B    H  
ATOM   4162  O   HOH B1382      35.337  33.053   2.697  1.00  0.00      B    O  
ATOM   4163  H1  HOH B1382      36.025  33.539   3.283  1.00  0.00      B    H  
ATOM   4164  H2  HOH B1382      34.630  32.835   3.429  1.00  0.00      B    H  
ATOM   4165  O   HOH B1383       4.325  16.035  17.460  1.00  0.00      B    O  
ATOM   4166  H1  HOH B1383       4.548  16.218  18.426  1.00  0.00      B    H  
ATOM   4167  H2  HOH B1383       3.985  15.076  17.429  1.00  0.00      B    H  
ATOM   4168  O   HOH B1384      14.175  19.247  31.019  1.00  0.00      B    O  
ATOM   4169  H1  HOH B1384      13.688  19.176  31.905  1.00  0.00      B    H  
ATOM   4170  H2  HOH B1384      15.177  19.243  31.301  1.00  0.00      B    H  
ATOM   4171  O   HOH B1385      24.670  10.088  23.681  1.00  0.00      B    O  
ATOM   4172  H1  HOH B1385      24.476   9.322  24.319  1.00  0.00      B    H  
ATOM   4173  H2  HOH B1385      24.189   9.951  22.826  1.00  0.00      B    H  
ATOM   4174  O   HOH B1386       5.558  15.329  10.663  1.00  0.00      B    O  
ATOM   4175  H1  HOH B1386       5.354  15.780  11.550  1.00  0.00      B    H  
ATOM   4176  H2  HOH B1386       6.564  15.408  10.568  1.00  0.00      B    H  
ATOM   4177  O   HOH B1387      32.300   0.658  34.350  1.00  0.00      B    O  
ATOM   4178  H1  HOH B1387      32.090   0.122  33.427  1.00  0.00      B    H  
ATOM   4179  H2  HOH B1387      33.341   0.618  34.421  1.00  0.00      B    H  
ATOM   4180  O   HOH B1388      37.546   4.947  22.486  1.00  0.00      B    O  
ATOM   4181  H1  HOH B1388      37.438   5.978  22.416  1.00  0.00      B    H  
ATOM   4182  H2  HOH B1388      37.688   4.672  21.520  1.00  0.00      B    H  
ATOM   4183  O   HOH B1389      21.554   1.277  16.888  1.00  0.00      B    O  
ATOM   4184  H1  HOH B1389      20.684   1.447  16.445  1.00  0.00      B    H  
ATOM   4185  H2  HOH B1389      21.419   1.391  17.913  1.00  0.00      B    H  
ATOM   4186  O   HOH B1390      30.472  19.866   8.435  1.00  0.00      B    O  
ATOM   4187  H1  HOH B1390      30.798  20.752   8.824  1.00  0.00      B    H  
ATOM   4188  H2  HOH B1390      29.680  19.577   8.997  1.00  0.00      B    H  
ATOM   4189  O   HOH B1391      34.245  25.889  19.448  1.00  0.00      B    O  
ATOM   4190  H1  HOH B1391      34.550  26.858  19.279  1.00  0.00      B    H  
ATOM   4191  H2  HOH B1391      34.801  25.473  20.234  1.00  0.00      B    H  
ATOM   4192  O   HOH B1392       3.704   0.344  14.910  1.00  0.00      B    O  
ATOM   4193  H1  HOH B1392       2.743   0.550  14.803  1.00  0.00      B    H  
ATOM   4194  H2  HOH B1392       3.818  -0.559  15.373  1.00  0.00      B    H  
ATOM   4195  O   HOH B1393      23.285  20.073  32.387  1.00  0.00      B    O  
ATOM   4196  H1  HOH B1393      22.388  19.691  32.081  1.00  0.00      B    H  
ATOM   4197  H2  HOH B1393      23.200  20.710  33.200  1.00  0.00      B    H  
ATOM   4198  O   HOH B1394      15.020  31.736   9.788  1.00  0.00      B    O  
ATOM   4199  H1  HOH B1394      14.145  32.291   9.616  1.00  0.00      B    H  
ATOM   4200  H2  HOH B1394      15.302  31.230   8.917  1.00  0.00      B    H  
ATOM   4201  O   HOH B1395      13.509  13.389   8.799  1.00  0.00      B    O  
ATOM   4202  H1  HOH B1395      14.445  12.950   8.641  1.00  0.00      B    H  
ATOM   4203  H2  HOH B1395      13.593  14.324   8.539  1.00  0.00      B    H  
ATOM   4204  O   HOH B1396      12.619  24.147  16.823  1.00  0.00      B    O  
ATOM   4205  H1  HOH B1396      13.611  24.223  16.604  1.00  0.00      B    H  
ATOM   4206  H2  HOH B1396      12.418  24.547  17.716  1.00  0.00      B    H  
ATOM   4207  O   HOH B1397      23.318  14.036  17.795  1.00  0.00      B    O  
ATOM   4208  H1  HOH B1397      23.024  13.107  17.445  1.00  0.00      B    H  
ATOM   4209  H2  HOH B1397      23.983  13.890  18.532  1.00  0.00      B    H  
ATOM   4210  O   HOH B1398      11.426  21.583  36.509  1.00  0.00      B    O  
ATOM   4211  H1  HOH B1398      11.871  22.394  36.868  1.00  0.00      B    H  
ATOM   4212  H2  HOH B1398      12.005  21.278  35.688  1.00  0.00      B    H  
ATOM   4213  O   HOH B1399      22.424  20.205  15.285  1.00  0.00      B    O  
ATOM   4214  H1  HOH B1399      21.747  19.725  15.832  1.00  0.00      B    H  
ATOM   4215  H2  HOH B1399      22.875  19.505  14.766  1.00  0.00      B    H  
ATOM   4216  O   HOH B1400       7.966   0.496  16.359  1.00  0.00      B    O  
ATOM   4217  H1  HOH B1400       7.638   1.065  17.079  1.00  0.00      B    H  
ATOM   4218  H2  HOH B1400       7.545   0.915  15.520  1.00  0.00      B    H  
ATOM   4219  O   HOH B1401      26.292  11.319  39.025  1.00  0.00      B    O  
ATOM   4220  H1  HOH B1401      27.273  11.431  38.859  1.00  0.00      B    H  
ATOM   4221  H2  HOH B1401      25.884  10.513  38.462  1.00  0.00      B    H  
ATOM   4222  O   HOH B1402      16.102  11.452  31.831  1.00  0.00      B    O  
ATOM   4223  H1  HOH B1402      15.695  11.411  30.891  1.00  0.00      B    H  
ATOM   4224  H2  HOH B1402      16.954  11.988  31.744  1.00  0.00      B    H  
ATOM   4225  O   HOH B1403      13.881  34.676  26.098  1.00  0.00      B    O  
ATOM   4226  H1  HOH B1403      12.932  34.635  25.742  1.00  0.00      B    H  
ATOM   4227  H2  HOH B1403      14.381  34.041  25.481  1.00  0.00      B    H  
ATOM   4228  O   HOH B1404      32.154  38.542  32.023  1.00  0.00      B    O  
ATOM   4229  H1  HOH B1404      33.136  38.589  31.664  1.00  0.00      B    H  
ATOM   4230  H2  HOH B1404      31.620  38.271  31.202  1.00  0.00      B    H  
ATOM   4231  O   HOH B1405       1.057  27.955  30.952  1.00  0.00      B    O  
ATOM   4232  H1  HOH B1405       1.743  27.656  30.285  1.00  0.00      B    H  
ATOM   4233  H2  HOH B1405       0.593  28.802  30.648  1.00  0.00      B    H  
ATOM   4234  O   HOH B1406      14.887  15.835   5.811  1.00  0.00      B    O  
ATOM   4235  H1  HOH B1406      14.852  16.884   5.861  1.00  0.00      B    H  
ATOM   4236  H2  HOH B1406      13.962  15.581   5.550  1.00  0.00      B    H  
ATOM   4237  O   HOH B1407      29.764   6.015  38.934  1.00  0.00      B    O  
ATOM   4238  H1  HOH B1407      30.267   6.671  38.331  1.00  0.00      B    H  
ATOM   4239  H2  HOH B1407      30.426   5.769  39.666  1.00  0.00      B    H  
ATOM   4240  O   HOH B1408      33.922  32.849  21.131  1.00  0.00      B    O  
ATOM   4241  H1  HOH B1408      33.258  32.593  21.848  1.00  0.00      B    H  
ATOM   4242  H2  HOH B1408      33.754  33.872  20.932  1.00  0.00      B    H  
ATOM   4243  O   HOH B1409      27.138   4.971  28.271  1.00  0.00      B    O  
ATOM   4244  H1  HOH B1409      27.546   5.837  28.742  1.00  0.00      B    H  
ATOM   4245  H2  HOH B1409      26.710   5.187  27.378  1.00  0.00      B    H  
ATOM   4246  O   HOH B1410       7.600  18.084  17.506  1.00  0.00      B    O  
ATOM   4247  H1  HOH B1410       8.518  18.038  17.083  1.00  0.00      B    H  
ATOM   4248  H2  HOH B1410       7.691  17.820  18.456  1.00  0.00      B    H  
ATOM   4249  O   HOH B1411       5.727   0.481  32.454  1.00  0.00      B    O  
ATOM   4250  H1  HOH B1411       5.912   0.753  33.416  1.00  0.00      B    H  
ATOM   4251  H2  HOH B1411       4.944  -0.152  32.401  1.00  0.00      B    H  
ATOM   4252  O   HOH B1412      19.900  22.356  18.903  1.00  0.00      B    O  
ATOM   4253  H1  HOH B1412      19.132  22.098  19.546  1.00  0.00      B    H  
ATOM   4254  H2  HOH B1412      20.682  21.744  19.132  1.00  0.00      B    H  
ATOM   4255  O   HOH B1413      31.470  23.824  24.055  1.00  0.00      B    O  
ATOM   4256  H1  HOH B1413      31.319  24.040  25.022  1.00  0.00      B    H  
ATOM   4257  H2  HOH B1413      32.427  23.556  23.915  1.00  0.00      B    H  
ATOM   4258  O   HOH B1414      23.666  13.698  33.387  1.00  0.00      B    O  
ATOM   4259  H1  HOH B1414      23.347  12.874  32.885  1.00  0.00      B    H  
ATOM   4260  H2  HOH B1414      22.849  14.331  33.544  1.00  0.00      B    H  
ATOM   4261  O   HOH B1415       7.834   4.201  13.618  1.00  0.00      B    O  
ATOM   4262  H1  HOH B1415       7.591   3.237  13.578  1.00  0.00      B    H  
ATOM   4263  H2  HOH B1415       8.456   4.340  14.388  1.00  0.00      B    H  
ATOM   4264  O   HOH B1416      25.536  32.102  25.596  1.00  0.00      B    O  
ATOM   4265  H1  HOH B1416      25.900  31.275  26.123  1.00  0.00      B    H  
ATOM   4266  H2  HOH B1416      25.026  31.772  24.770  1.00  0.00      B    H  
ATOM   4267  O   HOH B1417      28.858   6.245  20.641  1.00  0.00      B    O  
ATOM   4268  H1  HOH B1417      28.222   5.766  19.980  1.00  0.00      B    H  
ATOM   4269  H2  HOH B1417      29.577   5.530  20.847  1.00  0.00      B    H  
ATOM   4270  O   HOH B1418      18.859   8.733   3.083  1.00  0.00      B    O  
ATOM   4271  H1  HOH B1418      18.123   9.167   3.570  1.00  0.00      B    H  
ATOM   4272  H2  HOH B1418      19.639   8.788   3.726  1.00  0.00      B    H  
ATOM   4273  O   HOH B1419      33.937   3.204  31.591  1.00  0.00      B    O  
ATOM   4274  H1  HOH B1419      34.635   2.470  31.709  1.00  0.00      B    H  
ATOM   4275  H2  HOH B1419      33.571   3.148  30.622  1.00  0.00      B    H  
ATOM   4276  O   HOH B1420      24.803   0.465  38.047  1.00  0.00      B    O  
ATOM   4277  H1  HOH B1420      25.538   0.974  37.517  1.00  0.00      B    H  
ATOM   4278  H2  HOH B1420      24.028   1.136  38.084  1.00  0.00      B    H  
ATOM   4279  O   HOH B1421      25.697  21.699  13.957  1.00  0.00      B    O  
ATOM   4280  H1  HOH B1421      26.695  21.947  13.944  1.00  0.00      B    H  
ATOM   4281  H2  HOH B1421      25.140  22.575  14.079  1.00  0.00      B    H  
ATOM   4282  O   HOH B1422      20.396   0.120  13.000  1.00  0.00      B    O  
ATOM   4283  H1  HOH B1422      21.309   0.508  12.777  1.00  0.00      B    H  
ATOM   4284  H2  HOH B1422      20.033  -0.255  12.165  1.00  0.00      B    H  
ATOM   4285  O   HOH B1423      12.326  37.944   8.838  1.00  0.00      B    O  
ATOM   4286  H1  HOH B1423      11.708  37.638   9.537  1.00  0.00      B    H  
ATOM   4287  H2  HOH B1423      12.585  37.194   8.174  1.00  0.00      B    H  
ATOM   4288  O   HOH B1424       8.191  18.237  12.026  1.00  0.00      B    O  
ATOM   4289  H1  HOH B1424       8.409  18.922  11.340  1.00  0.00      B    H  
ATOM   4290  H2  HOH B1424       7.850  17.436  11.508  1.00  0.00      B    H  
ATOM   4291  O   HOH B1425      31.244  16.476   9.516  1.00  0.00      B    O  
ATOM   4292  H1  HOH B1425      32.048  16.934   9.954  1.00  0.00      B    H  
ATOM   4293  H2  HOH B1425      31.561  15.594   9.082  1.00  0.00      B    H  
ATOM   4294  O   HOH B1426      16.265  23.464   2.432  1.00  0.00      B    O  
ATOM   4295  H1  HOH B1426      15.906  22.511   2.545  1.00  0.00      B    H  
ATOM   4296  H2  HOH B1426      15.626  23.991   1.838  1.00  0.00      B    H  
ATOM   4297  O   HOH B1427      11.094   2.749   5.836  1.00  0.00      B    O  
ATOM   4298  H1  HOH B1427      11.769   2.864   5.055  1.00  0.00      B    H  
ATOM   4299  H2  HOH B1427      11.608   2.457   6.674  1.00  0.00      B    H  
ATOM   4300  O   HOH B1428      21.255  31.620  23.689  1.00  0.00      B    O  
ATOM   4301  H1  HOH B1428      20.775  30.726  23.551  1.00  0.00      B    H  
ATOM   4302  H2  HOH B1428      21.285  31.731  24.731  1.00  0.00      B    H  
ATOM   4303  O   HOH B1429      28.430  33.602  28.787  1.00  0.00      B    O  
ATOM   4304  H1  HOH B1429      29.220  33.711  28.177  1.00  0.00      B    H  
ATOM   4305  H2  HOH B1429      28.647  32.890  29.505  1.00  0.00      B    H  
ATOM   4306  O   HOH B1430       5.460  35.724  26.622  1.00  0.00      B    O  
ATOM   4307  H1  HOH B1430       5.841  34.784  26.449  1.00  0.00      B    H  
ATOM   4308  H2  HOH B1430       4.718  35.674  27.307  1.00  0.00      B    H  
ATOM   4309  O   HOH B1431       6.338   8.161  18.634  1.00  0.00      B    O  
ATOM   4310  H1  HOH B1431       6.766   8.946  19.072  1.00  0.00      B    H  
ATOM   4311  H2  HOH B1431       6.042   7.505  19.385  1.00  0.00      B    H  
ATOM   4312  O   HOH B1432      25.060  30.069  38.859  1.00  0.00      B    O  
ATOM   4313  H1  HOH B1432      25.697  29.342  38.703  1.00  0.00      B    H  
ATOM   4314  H2  HOH B1432      24.140  29.736  39.259  1.00  0.00      B    H  
ATOM   4315  O   HOH B1433      27.276   8.581  36.202  1.00  0.00      B    O  
ATOM   4316  H1  HOH B1433      27.132   7.622  35.923  1.00  0.00      B    H  
ATOM   4317  H2  HOH B1433      26.787   8.705  37.116  1.00  0.00      B    H  
ATOM   4318  O   HOH B1434      24.493  22.916  24.593  1.00  0.00      B    O  
ATOM   4319  H1  HOH B1434      24.075  22.760  23.728  1.00  0.00      B    H  
ATOM   4320  H2  HOH B1434      24.856  21.971  24.886  1.00  0.00      B    H  
ATOM   4321  O   HOH B1435       0.405   6.991  31.856  1.00  0.00      B    O  
ATOM   4322  H1  HOH B1435      -0.221   6.214  31.816  1.00  0.00      B    H  
ATOM   4323  H2  HOH B1435       1.054   6.908  31.082  1.00  0.00      B    H  
ATOM   4324  O   HOH B1436      38.250  34.556   8.557  1.00  0.00      B    O  
ATOM   4325  H1  HOH B1436      39.047  33.972   8.293  1.00  0.00      B    H  
ATOM   4326  H2  HOH B1436      37.565  33.866   8.857  1.00  0.00      B    H  
ATOM   4327  O   HOH B1437       7.731  13.200   0.550  1.00  0.00      B    O  
ATOM   4328  H1  HOH B1437       6.748  13.352   0.727  1.00  0.00      B    H  
ATOM   4329  H2  HOH B1437       8.143  12.914   1.449  1.00  0.00      B    H  
ATOM   4330  O   HOH B1438       0.476  35.230   4.982  1.00  0.00      B    O  
ATOM   4331  H1  HOH B1438       0.405  35.994   5.607  1.00  0.00      B    H  
ATOM   4332  H2  HOH B1438       1.256  34.628   5.272  1.00  0.00      B    H  
ATOM   4333  O   HOH B1439      27.029  33.192  13.405  1.00  0.00      B    O  
ATOM   4334  H1  HOH B1439      27.723  33.105  12.640  1.00  0.00      B    H  
ATOM   4335  H2  HOH B1439      27.146  32.386  14.037  1.00  0.00      B    H  
ATOM   4336  O   HOH B1440       2.537  10.758  10.664  1.00  0.00      B    O  
ATOM   4337  H1  HOH B1440       2.224   9.834  10.402  1.00  0.00      B    H  
ATOM   4338  H2  HOH B1440       2.974  10.631  11.587  1.00  0.00      B    H  
ATOM   4339  O   HOH B1441       0.423  31.506   6.121  1.00  0.00      B    O  
ATOM   4340  H1  HOH B1441       0.986  32.278   5.781  1.00  0.00      B    H  
ATOM   4341  H2  HOH B1441      -0.469  31.916   6.264  1.00  0.00      B    H  
ATOM   4342  O   HOH B1442      37.499  19.136  28.794  1.00  0.00      B    O  
ATOM   4343  H1  HOH B1442      37.616  18.142  28.628  1.00  0.00      B    H  
ATOM   4344  H2  HOH B1442      37.884  19.696  27.982  1.00  0.00      B    H  
ATOM   4345  O   HOH B1443      13.955  10.241  36.224  1.00  0.00      B    O  
ATOM   4346  H1  HOH B1443      14.833  10.159  36.822  1.00  0.00      B    H  
ATOM   4347  H2  HOH B1443      13.991  11.172  35.753  1.00  0.00      B    H  
ATOM   4348  O   HOH B1444      35.015   0.693  34.202  1.00  0.00      B    O  
ATOM   4349  H1  HOH B1444      35.396   1.331  34.822  1.00  0.00      B    H  
ATOM   4350  H2  HOH B1444      35.207   1.087  33.254  1.00  0.00      B    H  
ATOM   4351  O   HOH B1445       7.303  26.382  38.297  1.00  0.00      B    O  
ATOM   4352  H1  HOH B1445       7.607  25.417  38.434  1.00  0.00      B    H  
ATOM   4353  H2  HOH B1445       6.436  26.575  38.843  1.00  0.00      B    H  
ATOM   4354  O   HOH B1446      38.068  12.103  10.797  1.00  0.00      B    O  
ATOM   4355  H1  HOH B1446      37.764  12.725   9.986  1.00  0.00      B    H  
ATOM   4356  H2  HOH B1446      38.976  12.521  11.089  1.00  0.00      B    H  
ATOM   4357  O   HOH B1447       9.416  30.410  22.077  1.00  0.00      B    O  
ATOM   4358  H1  HOH B1447       8.906  29.964  22.776  1.00  0.00      B    H  
ATOM   4359  H2  HOH B1447      10.235  29.820  21.894  1.00  0.00      B    H  
ATOM   4360  O   HOH B1448       6.464   3.957   2.401  1.00  0.00      B    O  
ATOM   4361  H1  HOH B1448       7.426   4.103   2.438  1.00  0.00      B    H  
ATOM   4362  H2  HOH B1448       6.211   3.747   1.464  1.00  0.00      B    H  
ATOM   4363  O   HOH B1449      11.542  31.456  18.542  1.00  0.00      B    O  
ATOM   4364  H1  HOH B1449      12.279  32.086  18.233  1.00  0.00      B    H  
ATOM   4365  H2  HOH B1449      11.923  30.649  18.983  1.00  0.00      B    H  
ATOM   4366  O   HOH B1450      13.061  23.722   1.094  1.00  0.00      B    O  
ATOM   4367  H1  HOH B1450      12.872  24.712   1.378  1.00  0.00      B    H  
ATOM   4368  H2  HOH B1450      12.891  23.592   0.097  1.00  0.00      B    H  
ATOM   4369  O   HOH B1451       5.613  17.284  27.985  1.00  0.00      B    O  
ATOM   4370  H1  HOH B1451       4.804  16.810  28.298  1.00  0.00      B    H  
ATOM   4371  H2  HOH B1451       6.340  16.619  27.636  1.00  0.00      B    H  
ATOM   4372  O   HOH B1452       7.275  25.532  33.696  1.00  0.00      B    O  
ATOM   4373  H1  HOH B1452       7.730  25.232  32.863  1.00  0.00      B    H  
ATOM   4374  H2  HOH B1452       7.793  25.149  34.485  1.00  0.00      B    H  
ATOM   4375  O   HOH B1453      23.029   0.423   7.042  1.00  0.00      B    O  
ATOM   4376  H1  HOH B1453      23.161  -0.227   6.222  1.00  0.00      B    H  
ATOM   4377  H2  HOH B1453      22.514  -0.068   7.775  1.00  0.00      B    H  
ATOM   4378  O   HOH B1454      11.490  12.932  10.515  1.00  0.00      B    O  
ATOM   4379  H1  HOH B1454      12.390  12.888   9.986  1.00  0.00      B    H  
ATOM   4380  H2  HOH B1454      10.840  12.776   9.792  1.00  0.00      B    H  
ATOM   4381  O   HOH B1455      12.007  30.550  32.333  1.00  0.00      B    O  
ATOM   4382  H1  HOH B1455      12.673  29.754  32.343  1.00  0.00      B    H  
ATOM   4383  H2  HOH B1455      11.178  30.378  31.775  1.00  0.00      B    H  
ATOM   4384  O   HOH B1456      36.201   1.258  28.174  1.00  0.00      B    O  
ATOM   4385  H1  HOH B1456      37.138   1.653  28.298  1.00  0.00      B    H  
ATOM   4386  H2  HOH B1456      36.133   0.313  28.566  1.00  0.00      B    H  
ATOM   4387  O   HOH B1457      35.938   3.551  12.614  1.00  0.00      B    O  
ATOM   4388  H1  HOH B1457      36.411   2.756  12.162  1.00  0.00      B    H  
ATOM   4389  H2  HOH B1457      34.959   3.584  12.256  1.00  0.00      B    H  
ATOM   4390  O   HOH B1458       5.165  31.152  30.869  1.00  0.00      B    O  
ATOM   4391  H1  HOH B1458       6.176  30.962  31.040  1.00  0.00      B    H  
ATOM   4392  H2  HOH B1458       4.722  30.291  30.763  1.00  0.00      B    H  
ATOM   4393  O   HOH B1459      26.888  37.816  26.479  1.00  0.00      B    O  
ATOM   4394  H1  HOH B1459      26.484  38.718  26.828  1.00  0.00      B    H  
ATOM   4395  H2  HOH B1459      26.090  37.277  26.100  1.00  0.00      B    H  
ATOM   4396  O   HOH B1460      23.036  20.654  28.801  1.00  0.00      B    O  
ATOM   4397  H1  HOH B1460      22.219  19.978  29.010  1.00  0.00      B    H  
ATOM   4398  H2  HOH B1460      23.750  20.120  28.316  1.00  0.00      B    H  
ATOM   4399  O   HOH B1461      19.055  32.058  11.414  1.00  0.00      B    O  
ATOM   4400  H1  HOH B1461      19.766  31.330  11.585  1.00  0.00      B    H  
ATOM   4401  H2  HOH B1461      19.336  32.608  10.613  1.00  0.00      B    H  
ATOM   4402  O   HOH B1462      31.634  10.850  15.939  1.00  0.00      B    O  
ATOM   4403  H1  HOH B1462      30.608  11.017  16.066  1.00  0.00      B    H  
ATOM   4404  H2  HOH B1462      31.915  11.601  15.265  1.00  0.00      B    H  
ATOM   4405  O   HOH B1463      33.118   8.235  32.796  1.00  0.00      B    O  
ATOM   4406  H1  HOH B1463      32.532   7.454  32.450  1.00  0.00      B    H  
ATOM   4407  H2  HOH B1463      34.127   8.064  32.562  1.00  0.00      B    H  
ATOM   4408  O   HOH B1464      35.790  29.160  16.307  1.00  0.00      B    O  
ATOM   4409  H1  HOH B1464      35.628  29.910  15.609  1.00  0.00      B    H  
ATOM   4410  H2  HOH B1464      36.818  29.079  16.434  1.00  0.00      B    H  
ATOM   4411  O   HOH B1465      17.366  31.052  24.142  1.00  0.00      B    O  
ATOM   4412  H1  HOH B1465      17.205  30.092  24.086  1.00  0.00      B    H  
ATOM   4413  H2  HOH B1465      18.023  31.292  24.896  1.00  0.00      B    H  
ATOM   4414  O   HOH B1466       0.623  11.305  29.907  1.00  0.00      B    O  
ATOM   4415  H1  HOH B1466       1.563  11.157  30.211  1.00  0.00      B    H  
ATOM   4416  H2  HOH B1466       0.400  10.509  29.340  1.00  0.00      B    H  
ATOM   4417  O   HOH B1467      17.742   3.806   4.298  1.00  0.00      B    O  
ATOM   4418  H1  HOH B1467      17.969   2.910   3.812  1.00  0.00      B    H  
ATOM   4419  H2  HOH B1467      18.474   4.130   4.838  1.00  0.00      B    H  
ATOM   4420  O   HOH B1468      19.278  35.174   6.665  1.00  0.00      B    O  
ATOM   4421  H1  HOH B1468      19.903  35.837   6.190  1.00  0.00      B    H  
ATOM   4422  H2  HOH B1468      18.565  35.718   7.122  1.00  0.00      B    H  
ATOM   4423  O   HOH B1469      32.550  10.687   9.271  1.00  0.00      B    O  
ATOM   4424  H1  HOH B1469      31.890  10.152   9.755  1.00  0.00      B    H  
ATOM   4425  H2  HOH B1469      33.418  10.141   9.162  1.00  0.00      B    H  
ATOM   4426  O   HOH B1470      38.958  22.458  30.460  1.00  0.00      B    O  
ATOM   4427  H1  HOH B1470      38.779  23.380  30.741  1.00  0.00      B    H  
ATOM   4428  H2  HOH B1470      39.527  22.572  29.655  1.00  0.00      B    H  
ATOM   4429  O   HOH B1471      19.725  18.512   3.495  1.00  0.00      B    O  
ATOM   4430  H1  HOH B1471      19.694  17.828   2.769  1.00  0.00      B    H  
ATOM   4431  H2  HOH B1471      20.663  18.607   3.813  1.00  0.00      B    H  
ATOM   4432  O   HOH B1472       5.177  18.833  25.846  1.00  0.00      B    O  
ATOM   4433  H1  HOH B1472       5.276  18.407  26.703  1.00  0.00      B    H  
ATOM   4434  H2  HOH B1472       6.101  19.056  25.502  1.00  0.00      B    H  
ATOM   4435  O   HOH B1473      31.649   3.076   6.748  1.00  0.00      B    O  
ATOM   4436  H1  HOH B1473      32.346   2.845   6.049  1.00  0.00      B    H  
ATOM   4437  H2  HOH B1473      31.341   4.010   6.529  1.00  0.00      B    H  
ATOM   4438  O   HOH B1474      20.585   5.085  30.469  1.00  0.00      B    O  
ATOM   4439  H1  HOH B1474      21.223   5.400  29.719  1.00  0.00      B    H  
ATOM   4440  H2  HOH B1474      19.745   4.723  30.006  1.00  0.00      B    H  
ATOM   4441  O   HOH B1475      35.481   1.432  25.002  1.00  0.00      B    O  
ATOM   4442  H1  HOH B1475      35.072   1.194  24.115  1.00  0.00      B    H  
ATOM   4443  H2  HOH B1475      34.845   0.985  25.715  1.00  0.00      B    H  
ATOM   4444  O   HOH B1476       4.034  36.818  15.999  1.00  0.00      B    O  
ATOM   4445  H1  HOH B1476       4.322  36.440  15.126  1.00  0.00      B    H  
ATOM   4446  H2  HOH B1476       4.470  36.288  16.765  1.00  0.00      B    H  
ATOM   4447  O   HOH B1477      19.042  38.329   6.152  1.00  0.00      B    O  
ATOM   4448  H1  HOH B1477      19.326  37.724   5.317  1.00  0.00      B    H  
ATOM   4449  H2  HOH B1477      19.758  39.048   6.274  1.00  0.00      B    H  
ATOM   4450  O   HOH B1478      31.924  14.151   2.028  1.00  0.00      B    O  
ATOM   4451  H1  HOH B1478      32.495  14.838   2.437  1.00  0.00      B    H  
ATOM   4452  H2  HOH B1478      32.544  13.384   1.900  1.00  0.00      B    H  
ATOM   4453  O   HOH B1479      38.507  10.094  37.423  1.00  0.00      B    O  
ATOM   4454  H1  HOH B1479      39.090  10.553  38.132  1.00  0.00      B    H  
ATOM   4455  H2  HOH B1479      38.229   9.180  37.844  1.00  0.00      B    H  
ATOM   4456  O   HOH B1480      11.373   6.648  22.884  1.00  0.00      B    O  
ATOM   4457  H1  HOH B1480      10.801   7.414  23.150  1.00  0.00      B    H  
ATOM   4458  H2  HOH B1480      11.017   5.795  23.275  1.00  0.00      B    H  
ATOM   4459  O   HOH B1481      10.518  35.499  27.304  1.00  0.00      B    O  
ATOM   4460  H1  HOH B1481      10.523  35.177  28.290  1.00  0.00      B    H  
ATOM   4461  H2  HOH B1481       9.929  36.300  27.203  1.00  0.00      B    H  
ATOM   4462  O   HOH B1482      12.869   2.459  10.828  1.00  0.00      B    O  
ATOM   4463  H1  HOH B1482      13.676   1.850  10.899  1.00  0.00      B    H  
ATOM   4464  H2  HOH B1482      12.464   2.596  11.725  1.00  0.00      B    H  
ATOM   4465  O   HOH B1483      30.222  23.971  12.985  1.00  0.00      B    O  
ATOM   4466  H1  HOH B1483      29.325  23.592  12.823  1.00  0.00      B    H  
ATOM   4467  H2  HOH B1483      30.557  24.515  12.189  1.00  0.00      B    H  
ATOM   4468  O   HOH B1484      29.479  24.430  17.722  1.00  0.00      B    O  
ATOM   4469  H1  HOH B1484      30.261  24.508  18.307  1.00  0.00      B    H  
ATOM   4470  H2  HOH B1484      28.945  23.683  18.099  1.00  0.00      B    H  
ATOM   4471  O   HOH B1485      25.283   9.085  38.017  1.00  0.00      B    O  
ATOM   4472  H1  HOH B1485      25.322   8.471  38.861  1.00  0.00      B    H  
ATOM   4473  H2  HOH B1485      24.298   9.254  37.910  1.00  0.00      B    H  
ATOM   4474  O   HOH B1486       7.692  30.460  31.631  1.00  0.00      B    O  
ATOM   4475  H1  HOH B1486       8.409  30.058  31.006  1.00  0.00      B    H  
ATOM   4476  H2  HOH B1486       8.098  30.344  32.572  1.00  0.00      B    H  
ATOM   4477  O   HOH B1487      11.100   4.431  24.235  1.00  0.00      B    O  
ATOM   4478  H1  HOH B1487      10.252   3.987  24.161  1.00  0.00      B    H  
ATOM   4479  H2  HOH B1487      11.805   3.773  24.530  1.00  0.00      B    H  
ATOM   4480  O   HOH B1488       2.963  18.102  13.154  1.00  0.00      B    O  
ATOM   4481  H1  HOH B1488       3.236  18.707  13.937  1.00  0.00      B    H  
ATOM   4482  H2  HOH B1488       2.209  18.483  12.651  1.00  0.00      B    H  
ATOM   4483  O   HOH B1489      24.388  31.107  23.410  1.00  0.00      B    O  
ATOM   4484  H1  HOH B1489      23.875  30.213  23.633  1.00  0.00      B    H  
ATOM   4485  H2  HOH B1489      23.675  31.846  23.081  1.00  0.00      B    H  
ATOM   4486  O   HOH B1490      18.175   4.094  29.490  1.00  0.00      B    O  
ATOM   4487  H1  HOH B1490      17.700   3.227  29.853  1.00  0.00      B    H  
ATOM   4488  H2  HOH B1490      17.991   4.090  28.468  1.00  0.00      B    H  
ATOM   4489  O   HOH B1491      23.758   1.882  34.131  1.00  0.00      B    O  
ATOM   4490  H1  HOH B1491      23.236   1.120  34.519  1.00  0.00      B    H  
ATOM   4491  H2  HOH B1491      24.632   1.940  34.659  1.00  0.00      B    H  
ATOM   4492  O   HOH B1492      15.703   2.458  15.922  1.00  0.00      B    O  
ATOM   4493  H1  HOH B1492      16.202   1.863  15.236  1.00  0.00      B    H  
ATOM   4494  H2  HOH B1492      15.235   1.826  16.570  1.00  0.00      B    H  
ATOM   4495  O   HOH B1493      33.820   6.626  25.515  1.00  0.00      B    O  
ATOM   4496  H1  HOH B1493      34.694   7.170  25.457  1.00  0.00      B    H  
ATOM   4497  H2  HOH B1493      34.122   5.651  25.555  1.00  0.00      B    H  
ATOM   4498  O   HOH B1494      23.491  25.767   6.708  1.00  0.00      B    O  
ATOM   4499  H1  HOH B1494      23.340  24.992   6.063  1.00  0.00      B    H  
ATOM   4500  H2  HOH B1494      22.688  26.393   6.682  1.00  0.00      B    H  
ATOM   4501  O   HOH B1495       0.082  -0.117  36.127  1.00  0.00      B    O  
ATOM   4502  H1  HOH B1495      -0.539   0.714  36.216  1.00  0.00      B    H  
ATOM   4503  H2  HOH B1495       0.527  -0.199  37.008  1.00  0.00      B    H  
ATOM   4504  O   HOH B1496      10.009  32.256  28.664  1.00  0.00      B    O  
ATOM   4505  H1  HOH B1496       9.818  31.336  29.007  1.00  0.00      B    H  
ATOM   4506  H2  HOH B1496      10.937  32.327  28.217  1.00  0.00      B    H  
ATOM   4507  O   HOH B1497      18.839  34.902   0.273  1.00  0.00      B    O  
ATOM   4508  H1  HOH B1497      18.211  34.246  -0.125  1.00  0.00      B    H  
ATOM   4509  H2  HOH B1497      18.229  35.719   0.310  1.00  0.00      B    H  
ATOM   4510  O   HOH B1498      37.560  26.662   0.171  1.00  0.00      B    O  
ATOM   4511  H1  HOH B1498      36.677  26.957  -0.376  1.00  0.00      B    H  
ATOM   4512  H2  HOH B1498      37.712  27.250   0.951  1.00  0.00      B    H  
ATOM   4513  O   HOH B1499      18.087  32.513  26.616  1.00  0.00      B    O  
ATOM   4514  H1  HOH B1499      18.047  33.308  26.020  1.00  0.00      B    H  
ATOM   4515  H2  HOH B1499      17.450  32.691  27.400  1.00  0.00      B    H  
ATOM   4516  O   HOH B1500      34.104   9.238  28.779  1.00  0.00      B    O  
ATOM   4517  H1  HOH B1500      33.178   9.700  28.893  1.00  0.00      B    H  
ATOM   4518  H2  HOH B1500      34.687   9.895  28.252  1.00  0.00      B    H  
ATOM   4519  O   HOH B1501      16.123  18.356   2.738  1.00  0.00      B    O  
ATOM   4520  H1  HOH B1501      16.503  18.055   3.597  1.00  0.00      B    H  
ATOM   4521  H2  HOH B1501      16.363  17.694   1.963  1.00  0.00      B    H  
ATOM   4522  O   HOH B1502      23.174   6.287  35.052  1.00  0.00      B    O  
ATOM   4523  H1  HOH B1502      22.673   5.411  34.915  1.00  0.00      B    H  
ATOM   4524  H2  HOH B1502      23.737   6.212  35.913  1.00  0.00      B    H  
ATOM   4525  O   HOH B1503       6.237   6.285  38.264  1.00  0.00      B    O  
ATOM   4526  H1  HOH B1503       7.252   6.364  38.120  1.00  0.00      B    H  
ATOM   4527  H2  HOH B1503       6.115   5.952  39.244  1.00  0.00      B    H  
ATOM   4528  O   HOH B1504       5.000   1.317   7.993  1.00  0.00      B    O  
ATOM   4529  H1  HOH B1504       5.661   2.043   8.199  1.00  0.00      B    H  
ATOM   4530  H2  HOH B1504       4.047   1.690   8.235  1.00  0.00      B    H  
ATOM   4531  O   HOH B1505      10.277  10.168  29.865  1.00  0.00      B    O  
ATOM   4532  H1  HOH B1505       9.507  10.415  30.448  1.00  0.00      B    H  
ATOM   4533  H2  HOH B1505      11.034   9.890  30.465  1.00  0.00      B    H  
ATOM   4534  O   HOH B1506       5.933  31.802  12.496  1.00  0.00      B    O  
ATOM   4535  H1  HOH B1506       6.414  31.360  13.296  1.00  0.00      B    H  
ATOM   4536  H2  HOH B1506       6.398  32.747  12.258  1.00  0.00      B    H  
ATOM   4537  O   HOH B1507      37.984  30.312  36.512  1.00  0.00      B    O  
ATOM   4538  H1  HOH B1507      38.433  29.597  37.016  1.00  0.00      B    H  
ATOM   4539  H2  HOH B1507      37.010  30.049  36.569  1.00  0.00      B    H  
ATOM   4540  O   HOH B1508      16.777  13.607  20.087  1.00  0.00      B    O  
ATOM   4541  H1  HOH B1508      17.595  13.418  20.606  1.00  0.00      B    H  
ATOM   4542  H2  HOH B1508      16.870  12.990  19.239  1.00  0.00      B    H  
ATOM   4543  O   HOH B1509       8.661   0.682  27.119  1.00  0.00      B    O  
ATOM   4544  H1  HOH B1509       9.034   0.797  28.038  1.00  0.00      B    H  
ATOM   4545  H2  HOH B1509       9.333   1.127  26.501  1.00  0.00      B    H  
ATOM   4546  O   HOH B1510      38.317  17.624  38.044  1.00  0.00      B    O  
ATOM   4547  H1  HOH B1510      37.967  18.153  38.792  1.00  0.00      B    H  
ATOM   4548  H2  HOH B1510      38.523  18.188  37.241  1.00  0.00      B    H  
ATOM   4549  O   HOH B1511      27.081  14.223  22.748  1.00  0.00      B    O  
ATOM   4550  H1  HOH B1511      26.386  13.704  23.203  1.00  0.00      B    H  
ATOM   4551  H2  HOH B1511      26.695  15.070  22.350  1.00  0.00      B    H  
ATOM   4552  O   HOH B1512      16.945   4.572  -0.267  1.00  0.00      B    O  
ATOM   4553  H1  HOH B1512      15.903   4.833  -0.351  1.00  0.00      B    H  
ATOM   4554  H2  HOH B1512      17.143   4.882   0.618  1.00  0.00      B    H  
ATOM   4555  O   HOH B1513      21.408  32.921  33.633  1.00  0.00      B    O  
ATOM   4556  H1  HOH B1513      21.569  31.945  33.555  1.00  0.00      B    H  
ATOM   4557  H2  HOH B1513      21.910  33.349  32.921  1.00  0.00      B    H  
ATOM   4558  O   HOH B1514      32.214  19.320  15.971  1.00  0.00      B    O  
ATOM   4559  H1  HOH B1514      31.685  18.853  16.707  1.00  0.00      B    H  
ATOM   4560  H2  HOH B1514      32.430  20.225  16.362  1.00  0.00      B    H  
ATOM   4561  O   HOH B1515      32.002  25.259  35.029  1.00  0.00      B    O  
ATOM   4562  H1  HOH B1515      31.134  24.846  35.085  1.00  0.00      B    H  
ATOM   4563  H2  HOH B1515      32.060  25.921  35.782  1.00  0.00      B    H  
ATOM   4564  O   HOH B1516      21.282  24.612  14.781  1.00  0.00      B    O  
ATOM   4565  H1  HOH B1516      20.727  24.573  15.662  1.00  0.00      B    H  
ATOM   4566  H2  HOH B1516      21.150  23.699  14.301  1.00  0.00      B    H  
ATOM   4567  O   HOH B1517      37.264   1.962  20.967  1.00  0.00      B    O  
ATOM   4568  H1  HOH B1517      37.934   2.582  20.640  1.00  0.00      B    H  
ATOM   4569  H2  HOH B1517      36.780   1.599  20.164  1.00  0.00      B    H  
ATOM   4570  O   HOH B1518      32.549  18.486  24.417  1.00  0.00      B    O  
ATOM   4571  H1  HOH B1518      33.115  18.575  23.607  1.00  0.00      B    H  
ATOM   4572  H2  HOH B1518      31.955  17.727  24.281  1.00  0.00      B    H  
ATOM   4573  O   HOH B1519       2.537  26.484   6.016  1.00  0.00      B    O  
ATOM   4574  H1  HOH B1519       2.454  25.494   5.741  1.00  0.00      B    H  
ATOM   4575  H2  HOH B1519       3.466  26.842   5.727  1.00  0.00      B    H  
ATOM   4576  O   HOH B1520       1.322   8.183  10.330  1.00  0.00      B    O  
ATOM   4577  H1  HOH B1520       1.066   7.480  11.048  1.00  0.00      B    H  
ATOM   4578  H2  HOH B1520       0.459   8.468   9.914  1.00  0.00      B    H  
ATOM   4579  O   HOH B1521       3.774  23.628  29.482  1.00  0.00      B    O  
ATOM   4580  H1  HOH B1521       4.270  23.999  30.296  1.00  0.00      B    H  
ATOM   4581  H2  HOH B1521       2.983  23.088  29.790  1.00  0.00      B    H  
ATOM   4582  O   HOH B1522      17.196   0.703  28.116  1.00  0.00      B    O  
ATOM   4583  H1  HOH B1522      18.153   1.102  28.288  1.00  0.00      B    H  
ATOM   4584  H2  HOH B1522      17.151   0.270  27.138  1.00  0.00      B    H  
ATOM   4585  O   HOH B1523      21.064  37.465  29.758  1.00  0.00      B    O  
ATOM   4586  H1  HOH B1523      20.847  38.181  30.440  1.00  0.00      B    H  
ATOM   4587  H2  HOH B1523      20.509  36.643  30.046  1.00  0.00      B    H  
ATOM   4588  O   HOH B1524      38.732  30.378  13.168  1.00  0.00      B    O  
ATOM   4589  H1  HOH B1524      39.572  30.204  13.717  1.00  0.00      B    H  
ATOM   4590  H2  HOH B1524      38.131  29.490  13.115  1.00  0.00      B    H  
ATOM   4591  O   HOH B1525      33.685  30.766   4.599  1.00  0.00      B    O  
ATOM   4592  H1  HOH B1525      33.373  31.550   5.074  1.00  0.00      B    H  
ATOM   4593  H2  HOH B1525      34.556  30.539   4.871  1.00  0.00      B    H  
ATOM   4594  O   HOH B1526       5.267  25.486  18.042  1.00  0.00      B    O  
ATOM   4595  H1  HOH B1526       6.073  26.030  17.658  1.00  0.00      B    H  
ATOM   4596  H2  HOH B1526       5.440  24.479  17.879  1.00  0.00      B    H  
ATOM   4597  O   HOH B1527       6.147   4.974  25.053  1.00  0.00      B    O  
ATOM   4598  H1  HOH B1527       5.424   4.305  25.170  1.00  0.00      B    H  
ATOM   4599  H2  HOH B1527       5.732   5.902  24.890  1.00  0.00      B    H  
ATOM   4600  O   HOH B1528      27.569  30.791  14.677  1.00  0.00      B    O  
ATOM   4601  H1  HOH B1528      27.970  29.869  14.440  1.00  0.00      B    H  
ATOM   4602  H2  HOH B1528      28.050  30.997  15.551  1.00  0.00      B    H  
ATOM   4603  O   HOH B1529      23.977   6.564   6.221  1.00  0.00      B    O  
ATOM   4604  H1  HOH B1529      24.493   7.067   6.931  1.00  0.00      B    H  
ATOM   4605  H2  HOH B1529      23.895   7.184   5.408  1.00  0.00      B    H  
ATOM   4606  O   HOH B1530      26.520   6.095  35.488  1.00  0.00      B    O  
ATOM   4607  H1  HOH B1530      26.784   5.154  35.184  1.00  0.00      B    H  
ATOM   4608  H2  HOH B1530      25.880   5.940  36.252  1.00  0.00      B    H  
ATOM   4609  O   HOH B1531       9.401   6.649   9.650  1.00  0.00      B    O  
ATOM   4610  H1  HOH B1531       8.598   7.249   9.433  1.00  0.00      B    H  
ATOM   4611  H2  HOH B1531      10.154   7.155   9.256  1.00  0.00      B    H  
ATOM   4612  O   HOH B1532       9.480   7.288  30.669  1.00  0.00      B    O  
ATOM   4613  H1  HOH B1532       9.241   7.905  31.432  1.00  0.00      B    H  
ATOM   4614  H2  HOH B1532       8.837   6.525  30.672  1.00  0.00      B    H  
ATOM   4615  O   HOH B1533      31.816  18.003   6.757  1.00  0.00      B    O  
ATOM   4616  H1  HOH B1533      31.472  17.988   7.671  1.00  0.00      B    H  
ATOM   4617  H2  HOH B1533      31.017  17.786   6.150  1.00  0.00      B    H  
ATOM   4618  O   HOH B1534      36.358   8.433  16.437  1.00  0.00      B    O  
ATOM   4619  H1  HOH B1534      35.641   9.184  16.414  1.00  0.00      B    H  
ATOM   4620  H2  HOH B1534      36.111   7.713  15.731  1.00  0.00      B    H  
ATOM   4621  O   HOH B1535      17.288  26.248  35.730  1.00  0.00      B    O  
ATOM   4622  H1  HOH B1535      17.940  25.961  36.459  1.00  0.00      B    H  
ATOM   4623  H2  HOH B1535      17.386  27.257  35.591  1.00  0.00      B    H  
ATOM   4624  O   HOH B1536      17.321  19.813  30.160  1.00  0.00      B    O  
ATOM   4625  H1  HOH B1536      17.121  19.788  31.180  1.00  0.00      B    H  
ATOM   4626  H2  HOH B1536      17.337  18.870  29.833  1.00  0.00      B    H  
ATOM   4627  O   HOH B1537      15.508  -0.290  36.888  1.00  0.00      B    O  
ATOM   4628  H1  HOH B1537      15.724   0.012  37.823  1.00  0.00      B    H  
ATOM   4629  H2  HOH B1537      14.907   0.475  36.473  1.00  0.00      B    H  
ATOM   4630  O   HOH B1538      28.273  37.901  11.069  1.00  0.00      B    O  
ATOM   4631  H1  HOH B1538      28.069  38.910  10.914  1.00  0.00      B    H  
ATOM   4632  H2  HOH B1538      27.391  37.411  10.969  1.00  0.00      B    H  
ATOM   4633  O   HOH B1539       1.580   6.918  21.281  1.00  0.00      B    O  
ATOM   4634  H1  HOH B1539       1.924   6.250  20.619  1.00  0.00      B    H  
ATOM   4635  H2  HOH B1539       1.680   6.551  22.211  1.00  0.00      B    H  
ATOM   4636  O   HOH B1540      22.584  19.752   1.413  1.00  0.00      B    O  
ATOM   4637  H1  HOH B1540      23.367  19.937   2.059  1.00  0.00      B    H  
ATOM   4638  H2  HOH B1540      22.210  20.603   0.964  1.00  0.00      B    H  
ATOM   4639  O   HOH B1541      29.487   8.944   0.927  1.00  0.00      B    O  
ATOM   4640  H1  HOH B1541      29.027   8.071   1.164  1.00  0.00      B    H  
ATOM   4641  H2  HOH B1541      30.035   8.842   0.098  1.00  0.00      B    H  
ATOM   4642  O   HOH B1542      37.441   8.316  18.835  1.00  0.00      B    O  
ATOM   4643  H1  HOH B1542      36.911   8.276  17.993  1.00  0.00      B    H  
ATOM   4644  H2  HOH B1542      37.601   7.377  19.069  1.00  0.00      B    H  
ATOM   4645  O   HOH B1543       2.978  27.632   8.329  1.00  0.00      B    O  
ATOM   4646  H1  HOH B1543       2.443  28.453   8.185  1.00  0.00      B    H  
ATOM   4647  H2  HOH B1543       2.879  27.090   7.478  1.00  0.00      B    H  
ATOM   4648  O   HOH B1544      10.887  20.987  12.689  1.00  0.00      B    O  
ATOM   4649  H1  HOH B1544      11.307  21.483  13.474  1.00  0.00      B    H  
ATOM   4650  H2  HOH B1544      10.686  20.047  12.987  1.00  0.00      B    H  
ATOM   4651  O   HOH B1545      31.687  22.356   9.176  1.00  0.00      B    O  
ATOM   4652  H1  HOH B1545      32.002  22.615   8.251  1.00  0.00      B    H  
ATOM   4653  H2  HOH B1545      30.831  22.803   9.438  1.00  0.00      B    H  
ATOM   4654  O   HOH B1546      27.363  10.424  26.759  1.00  0.00      B    O  
ATOM   4655  H1  HOH B1546      28.073  11.153  26.924  1.00  0.00      B    H  
ATOM   4656  H2  HOH B1546      27.270   9.851  27.601  1.00  0.00      B    H  
ATOM   4657  O   HOH B1547      22.663  23.219  32.442  1.00  0.00      B    O  
ATOM   4658  H1  HOH B1547      22.187  24.019  32.737  1.00  0.00      B    H  
ATOM   4659  H2  HOH B1547      22.792  22.668  33.274  1.00  0.00      B    H  
ATOM   4660  O   HOH B1548      26.091   1.181  27.073  1.00  0.00      B    O  
ATOM   4661  H1  HOH B1548      26.304   1.239  26.068  1.00  0.00      B    H  
ATOM   4662  H2  HOH B1548      25.101   1.377  27.165  1.00  0.00      B    H  
ATOM   4663  O   HOH B1549       0.107  35.182   2.269  1.00  0.00      B    O  
ATOM   4664  H1  HOH B1549       0.277  34.704   1.390  1.00  0.00      B    H  
ATOM   4665  H2  HOH B1549       0.480  34.586   3.020  1.00  0.00      B    H  
ATOM   4666  O   HOH B1550      23.923  21.993  38.680  1.00  0.00      B    O  
ATOM   4667  H1  HOH B1550      23.951  21.124  38.113  1.00  0.00      B    H  
ATOM   4668  H2  HOH B1550      22.913  22.122  38.898  1.00  0.00      B    H  
ATOM   4669  O   HOH B1551      33.416   3.388  11.497  1.00  0.00      B    O  
ATOM   4670  H1  HOH B1551      33.341   2.426  11.381  1.00  0.00      B    H  
ATOM   4671  H2  HOH B1551      32.837   3.752  10.727  1.00  0.00      B    H  
ATOM   4672  O   HOH B1552      16.497  34.013  34.757  1.00  0.00      B    O  
ATOM   4673  H1  HOH B1552      17.453  34.210  34.548  1.00  0.00      B    H  
ATOM   4674  H2  HOH B1552      16.079  34.837  35.150  1.00  0.00      B    H  
ATOM   4675  O   HOH B1553      30.415   3.894  20.884  1.00  0.00      B    O  
ATOM   4676  H1  HOH B1553      30.730   3.740  19.919  1.00  0.00      B    H  
ATOM   4677  H2  HOH B1553      31.040   3.346  21.512  1.00  0.00      B    H  
ATOM   4678  O   HOH B1554       6.102  24.126  31.083  1.00  0.00      B    O  
ATOM   4679  H1  HOH B1554       7.123  23.890  31.154  1.00  0.00      B    H  
ATOM   4680  H2  HOH B1554       5.735  23.931  32.029  1.00  0.00      B    H  
ATOM   4681  O   HOH B1555      37.338  32.646  11.490  1.00  0.00      B    O  
ATOM   4682  H1  HOH B1555      37.701  32.060  12.245  1.00  0.00      B    H  
ATOM   4683  H2  HOH B1555      37.410  32.090  10.571  1.00  0.00      B    H  
ATOM   4684  O   HOH B1556      22.220  31.599   7.631  1.00  0.00      B    O  
ATOM   4685  H1  HOH B1556      22.853  32.273   7.126  1.00  0.00      B    H  
ATOM   4686  H2  HOH B1556      21.286  31.989   7.690  1.00  0.00      B    H  
ATOM   4687  O   HOH B1557      35.413  24.028  33.879  1.00  0.00      B    O  
ATOM   4688  H1  HOH B1557      34.615  23.902  33.221  1.00  0.00      B    H  
ATOM   4689  H2  HOH B1557      35.899  23.151  33.931  1.00  0.00      B    H  
ATOM   4690  O   HOH B1558      37.787  11.858   6.310  1.00  0.00      B    O  
ATOM   4691  H1  HOH B1558      38.576  11.283   6.185  1.00  0.00      B    H  
ATOM   4692  H2  HOH B1558      37.070  11.402   6.898  1.00  0.00      B    H  
ATOM   4693  O   HOH B1559      27.789  32.756  20.906  1.00  0.00      B    O  
ATOM   4694  H1  HOH B1559      27.211  32.007  20.479  1.00  0.00      B    H  
ATOM   4695  H2  HOH B1559      27.444  32.845  21.851  1.00  0.00      B    H  
ATOM   4696  O   HOH B1560      29.118  11.367  17.081  1.00  0.00      B    O  
ATOM   4697  H1  HOH B1560      28.428  12.086  16.916  1.00  0.00      B    H  
ATOM   4698  H2  HOH B1560      29.589  11.505  17.982  1.00  0.00      B    H  
ATOM   4699  O   HOH B1561      22.194  34.509  31.570  1.00  0.00      B    O  
ATOM   4700  H1  HOH B1561      23.033  35.054  31.449  1.00  0.00      B    H  
ATOM   4701  H2  HOH B1561      21.882  34.122  30.679  1.00  0.00      B    H  
ATOM   4702  O   HOH B1562       4.729   1.337  29.982  1.00  0.00      B    O  
ATOM   4703  H1  HOH B1562       4.923   2.279  29.741  1.00  0.00      B    H  
ATOM   4704  H2  HOH B1562       5.386   1.086  30.740  1.00  0.00      B    H  
ATOM   4705  O   HOH B1563      30.038  31.372  24.968  1.00  0.00      B    O  
ATOM   4706  H1  HOH B1563      31.033  31.415  24.660  1.00  0.00      B    H  
ATOM   4707  H2  HOH B1563      29.693  32.281  24.913  1.00  0.00      B    H  
ATOM   4708  O   HOH B1564      24.617  28.314  20.710  1.00  0.00      B    O  
ATOM   4709  H1  HOH B1564      23.658  27.957  20.456  1.00  0.00      B    H  
ATOM   4710  H2  HOH B1564      24.671  28.390  21.704  1.00  0.00      B    H  
ATOM   4711  O   HOH B1565      38.594  11.824  22.084  1.00  0.00      B    O  
ATOM   4712  H1  HOH B1565      38.885  12.606  21.524  1.00  0.00      B    H  
ATOM   4713  H2  HOH B1565      39.139  11.013  21.830  1.00  0.00      B    H  
ATOM   4714  O   HOH B1566      18.738  18.843  25.321  1.00  0.00      B    O  
ATOM   4715  H1  HOH B1566      17.803  18.540  25.603  1.00  0.00      B    H  
ATOM   4716  H2  HOH B1566      19.394  18.360  25.930  1.00  0.00      B    H  
ATOM   4717  O   HOH B1567      33.774  21.117  33.184  1.00  0.00      B    O  
ATOM   4718  H1  HOH B1567      33.668  22.042  32.670  1.00  0.00      B    H  
ATOM   4719  H2  HOH B1567      34.785  21.093  33.432  1.00  0.00      B    H  
ATOM   4720  O   HOH B1568       1.834   1.912   0.530  1.00  0.00      B    O  
ATOM   4721  H1  HOH B1568       2.613   1.732   1.147  1.00  0.00      B    H  
ATOM   4722  H2  HOH B1568       1.273   1.071   0.434  1.00  0.00      B    H  
ATOM   4723  O   HOH B1569      26.831  22.297  21.886  1.00  0.00      B    O  
ATOM   4724  H1  HOH B1569      27.806  22.168  22.198  1.00  0.00      B    H  
ATOM   4725  H2  HOH B1569      26.648  23.293  22.107  1.00  0.00      B    H  
ATOM   4726  O   HOH B1570      34.634  28.536   2.104  1.00  0.00      B    O  
ATOM   4727  H1  HOH B1570      35.016  29.060   2.896  1.00  0.00      B    H  
ATOM   4728  H2  HOH B1570      34.796  27.510   2.366  1.00  0.00      B    H  
ATOM   4729  O   HOH B1571      25.732  26.876  13.446  1.00  0.00      B    O  
ATOM   4730  H1  HOH B1571      24.815  26.740  13.032  1.00  0.00      B    H  
ATOM   4731  H2  HOH B1571      25.980  27.863  13.303  1.00  0.00      B    H  
ATOM   4732  O   HOH B1572      18.975  38.322  10.543  1.00  0.00      B    O  
ATOM   4733  H1  HOH B1572      18.674  37.339  10.692  1.00  0.00      B    H  
ATOM   4734  H2  HOH B1572      18.143  38.910  10.613  1.00  0.00      B    H  
ATOM   4735  O   HOH B1573      34.180  10.319  15.819  1.00  0.00      B    O  
ATOM   4736  H1  HOH B1573      34.462  11.216  16.196  1.00  0.00      B    H  
ATOM   4737  H2  HOH B1573      33.182  10.329  15.926  1.00  0.00      B    H  
ATOM   4738  O   HOH B1574      12.754   5.885  27.526  1.00  0.00      B    O  
ATOM   4739  H1  HOH B1574      13.633   5.586  27.220  1.00  0.00      B    H  
ATOM   4740  H2  HOH B1574      12.799   5.963  28.477  1.00  0.00      B    H  
ATOM   4741  O   HOH B1575      16.672   0.505  19.538  1.00  0.00      B    O  
ATOM   4742  H1  HOH B1575      17.179  -0.227  20.060  1.00  0.00      B    H  
ATOM   4743  H2  HOH B1575      17.392   1.138  19.284  1.00  0.00      B    H  
ATOM   4744  O   HOH B1576      23.769  38.329  12.966  1.00  0.00      B    O  
ATOM   4745  H1  HOH B1576      24.404  38.078  12.251  1.00  0.00      B    H  
ATOM   4746  H2  HOH B1576      23.960  37.801  13.815  1.00  0.00      B    H  
ATOM   4747  O   HOH B1577      29.309  17.875  28.671  1.00  0.00      B    O  
ATOM   4748  H1  HOH B1577      28.700  18.143  29.450  1.00  0.00      B    H  
ATOM   4749  H2  HOH B1577      29.637  18.733  28.299  1.00  0.00      B    H  
ATOM   4750  O   HOH B1578      28.342  16.923   9.925  1.00  0.00      B    O  
ATOM   4751  H1  HOH B1578      29.280  16.585   9.704  1.00  0.00      B    H  
ATOM   4752  H2  HOH B1578      28.447  17.953  10.083  1.00  0.00      B    H  
ATOM   4753  O   HOH B1579      12.678  28.762   8.767  1.00  0.00      B    O  
ATOM   4754  H1  HOH B1579      13.093  28.326   9.565  1.00  0.00      B    H  
ATOM   4755  H2  HOH B1579      13.424  29.290   8.407  1.00  0.00      B    H  
ATOM   4756  O   HOH B1580      35.607  21.092  22.762  1.00  0.00      B    O  
ATOM   4757  H1  HOH B1580      35.473  21.074  21.710  1.00  0.00      B    H  
ATOM   4758  H2  HOH B1580      36.166  20.271  23.021  1.00  0.00      B    H  
ATOM   4759  O   HOH B1581      19.515   6.165   1.050  1.00  0.00      B    O  
ATOM   4760  H1  HOH B1581      20.465   6.252   1.393  1.00  0.00      B    H  
ATOM   4761  H2  HOH B1581      19.180   5.224   1.158  1.00  0.00      B    H  
ATOM   4762  O   HOH B1582      20.972  15.261   5.992  1.00  0.00      B    O  
ATOM   4763  H1  HOH B1582      20.293  15.998   6.113  1.00  0.00      B    H  
ATOM   4764  H2  HOH B1582      21.651  15.647   5.285  1.00  0.00      B    H  
ATOM   4765  O   HOH B1583      33.095   6.354  17.746  1.00  0.00      B    O  
ATOM   4766  H1  HOH B1583      32.975   7.334  18.007  1.00  0.00      B    H  
ATOM   4767  H2  HOH B1583      33.354   5.895  18.596  1.00  0.00      B    H  
ATOM   4768  O   HOH B1584      35.796  20.211  13.175  1.00  0.00      B    O  
ATOM   4769  H1  HOH B1584      36.486  20.628  12.576  1.00  0.00      B    H  
ATOM   4770  H2  HOH B1584      35.736  19.262  12.884  1.00  0.00      B    H  
ATOM   4771  O   HOH B1585      26.712  30.792   8.524  1.00  0.00      B    O  
ATOM   4772  H1  HOH B1585      27.722  30.872   8.341  1.00  0.00      B    H  
ATOM   4773  H2  HOH B1585      26.401  31.679   8.862  1.00  0.00      B    H  
ATOM   4774  O   HOH B1586      14.725  37.042   1.855  1.00  0.00      B    O  
ATOM   4775  H1  HOH B1586      14.517  37.190   0.873  1.00  0.00      B    H  
ATOM   4776  H2  HOH B1586      14.940  36.044   1.874  1.00  0.00      B    H  
ATOM   4777  O   HOH B1587      37.467  29.666  31.094  1.00  0.00      B    O  
ATOM   4778  H1  HOH B1587      37.539  30.393  30.419  1.00  0.00      B    H  
ATOM   4779  H2  HOH B1587      37.092  30.176  31.873  1.00  0.00      B    H  
ATOM   4780  O   HOH B1588      19.286  18.621   9.876  1.00  0.00      B    O  
ATOM   4781  H1  HOH B1588      18.509  17.973  10.056  1.00  0.00      B    H  
ATOM   4782  H2  HOH B1588      18.894  19.354   9.307  1.00  0.00      B    H  
ATOM   4783  O   HOH B1589      13.295  20.233   4.474  1.00  0.00      B    O  
ATOM   4784  H1  HOH B1589      12.396  19.895   4.933  1.00  0.00      B    H  
ATOM   4785  H2  HOH B1589      13.069  20.299   3.430  1.00  0.00      B    H  
ATOM   4786  O   HOH B1590       2.902  15.522  25.247  1.00  0.00      B    O  
ATOM   4787  H1  HOH B1590       2.159  14.873  25.056  1.00  0.00      B    H  
ATOM   4788  H2  HOH B1590       3.491  15.056  25.911  1.00  0.00      B    H  
ATOM   4789  O   HOH B1591       8.906  10.783   9.359  1.00  0.00      B    O  
ATOM   4790  H1  HOH B1591       8.131  10.475   9.887  1.00  0.00      B    H  
ATOM   4791  H2  HOH B1591       8.797  10.430   8.431  1.00  0.00      B    H  
ATOM   4792  O   HOH B1592      19.578  17.089  13.535  1.00  0.00      B    O  
ATOM   4793  H1  HOH B1592      19.398  18.049  13.637  1.00  0.00      B    H  
ATOM   4794  H2  HOH B1592      20.482  17.008  13.019  1.00  0.00      B    H  
ATOM   4795  O   HOH B1593      30.168  33.044  22.392  1.00  0.00      B    O  
ATOM   4796  H1  HOH B1593      29.298  32.717  21.998  1.00  0.00      B    H  
ATOM   4797  H2  HOH B1593      29.924  33.533  23.267  1.00  0.00      B    H  
ATOM   4798  O   HOH B1594       7.832  13.666   8.310  1.00  0.00      B    O  
ATOM   4799  H1  HOH B1594       8.188  14.374   8.834  1.00  0.00      B    H  
ATOM   4800  H2  HOH B1594       7.766  12.896   8.990  1.00  0.00      B    H  
ATOM   4801  O   HOH B1595      15.683  26.878  32.201  1.00  0.00      B    O  
ATOM   4802  H1  HOH B1595      16.053  26.007  32.580  1.00  0.00      B    H  
ATOM   4803  H2  HOH B1595      16.275  27.703  32.385  1.00  0.00      B    H  
ATOM   4804  O   HOH B1596      35.212   7.813  30.885  1.00  0.00      B    O  
ATOM   4805  H1  HOH B1596      34.675   8.426  30.221  1.00  0.00      B    H  
ATOM   4806  H2  HOH B1596      35.925   8.443  31.284  1.00  0.00      B    H  
ATOM   4807  O   HOH B1597      28.658   6.722  29.675  1.00  0.00      B    O  
ATOM   4808  H1  HOH B1597      29.011   6.163  30.397  1.00  0.00      B    H  
ATOM   4809  H2  HOH B1597      29.435   7.089  29.099  1.00  0.00      B    H  
ATOM   4810  O   HOH B1598      16.752  33.144  22.450  1.00  0.00      B    O  
ATOM   4811  H1  HOH B1598      16.984  32.275  22.926  1.00  0.00      B    H  
ATOM   4812  H2  HOH B1598      16.844  33.038  21.447  1.00  0.00      B    H  
ATOM   4813  O   HOH B1599      16.431  14.611   0.978  1.00  0.00      B    O  
ATOM   4814  H1  HOH B1599      16.472  13.936   0.178  1.00  0.00      B    H  
ATOM   4815  H2  HOH B1599      15.454  14.568   1.264  1.00  0.00      B    H  
ATOM   4816  O   HOH B1600       3.098  32.792  15.548  1.00  0.00      B    O  
ATOM   4817  H1  HOH B1600       3.595  33.638  15.742  1.00  0.00      B    H  
ATOM   4818  H2  HOH B1600       2.155  33.066  15.207  1.00  0.00      B    H  
ATOM   4819  O   HOH B1601      21.757  28.433  10.156  1.00  0.00      B    O  
ATOM   4820  H1  HOH B1601      22.514  28.819   9.651  1.00  0.00      B    H  
ATOM   4821  H2  HOH B1601      21.271  27.794   9.562  1.00  0.00      B    H  
ATOM   4822  O   HOH B1602      34.462  30.914  14.527  1.00  0.00      B    O  
ATOM   4823  H1  HOH B1602      33.920  31.785  14.520  1.00  0.00      B    H  
ATOM   4824  H2  HOH B1602      34.298  30.405  13.632  1.00  0.00      B    H  
ATOM   4825  O   HOH B1603      11.005  10.848   2.222  1.00  0.00      B    O  
ATOM   4826  H1  HOH B1603      11.768  11.245   1.791  1.00  0.00      B    H  
ATOM   4827  H2  HOH B1603      10.323  10.698   1.522  1.00  0.00      B    H  
ATOM   4828  O   HOH B1604      33.046   8.497   1.449  1.00  0.00      B    O  
ATOM   4829  H1  HOH B1604      32.449   7.703   1.312  1.00  0.00      B    H  
ATOM   4830  H2  HOH B1604      33.183   8.350   2.398  1.00  0.00      B    H  
ATOM   4831  O   HOH B1605      37.097  13.634   8.675  1.00  0.00      B    O  
ATOM   4832  H1  HOH B1605      37.252  12.869   8.069  1.00  0.00      B    H  
ATOM   4833  H2  HOH B1605      36.854  14.442   8.208  1.00  0.00      B    H  
ATOM   4834  O   HOH B1606       2.016  16.779  36.227  1.00  0.00      B    O  
ATOM   4835  H1  HOH B1606       1.277  16.267  36.699  1.00  0.00      B    H  
ATOM   4836  H2  HOH B1606       2.453  16.109  35.544  1.00  0.00      B    H  
ATOM   4837  O   HOH B1607      23.212   5.970  12.490  1.00  0.00      B    O  
ATOM   4838  H1  HOH B1607      23.206   6.208  11.470  1.00  0.00      B    H  
ATOM   4839  H2  HOH B1607      22.229   5.968  12.716  1.00  0.00      B    H  
ATOM   4840  O   HOH B1608      22.440  10.535  10.655  1.00  0.00      B    O  
ATOM   4841  H1  HOH B1608      22.057   9.723  10.184  1.00  0.00      B    H  
ATOM   4842  H2  HOH B1608      22.120  11.410  10.170  1.00  0.00      B    H  
ATOM   4843  O   HOH B1609      20.011   7.606   7.042  1.00  0.00      B    O  
ATOM   4844  H1  HOH B1609      19.002   7.464   7.019  1.00  0.00      B    H  
ATOM   4845  H2  HOH B1609      20.308   8.042   6.194  1.00  0.00      B    H  
ATOM   4846  O   HOH B1610      24.211  32.357  37.164  1.00  0.00      B    O  
ATOM   4847  H1  HOH B1610      24.738  33.189  37.017  1.00  0.00      B    H  
ATOM   4848  H2  HOH B1610      24.596  31.854  37.946  1.00  0.00      B    H  
ATOM   4849  O   HOH B1611      34.600  26.542  34.499  1.00  0.00      B    O  
ATOM   4850  H1  HOH B1611      34.036  26.751  35.295  1.00  0.00      B    H  
ATOM   4851  H2  HOH B1611      34.949  25.588  34.527  1.00  0.00      B    H  
ATOM   4852  O   HOH B1612       5.866  27.176   7.630  1.00  0.00      B    O  
ATOM   4853  H1  HOH B1612       6.879  27.158   7.696  1.00  0.00      B    H  
ATOM   4854  H2  HOH B1612       5.561  28.055   8.077  1.00  0.00      B    H  
ATOM   4855  O   HOH B1613       1.336  17.684   1.183  1.00  0.00      B    O  
ATOM   4856  H1  HOH B1613       2.324  17.892   1.068  1.00  0.00      B    H  
ATOM   4857  H2  HOH B1613       1.276  16.706   1.097  1.00  0.00      B    H  
ATOM   4858  O   HOH B1614      19.459   7.883  19.220  1.00  0.00      B    O  
ATOM   4859  H1  HOH B1614      20.283   8.431  19.066  1.00  0.00      B    H  
ATOM   4860  H2  HOH B1614      19.183   7.879  20.200  1.00  0.00      B    H  
ATOM   4861  O   HOH B1615      13.173   8.603   8.630  1.00  0.00      B    O  
ATOM   4862  H1  HOH B1615      12.385   8.903   9.163  1.00  0.00      B    H  
ATOM   4863  H2  HOH B1615      13.140   9.189   7.766  1.00  0.00      B    H  
ATOM   4864  O   HOH B1616      27.665  36.700  30.964  1.00  0.00      B    O  
ATOM   4865  H1  HOH B1616      28.214  36.681  30.105  1.00  0.00      B    H  
ATOM   4866  H2  HOH B1616      27.166  35.841  30.968  1.00  0.00      B    H  
ATOM   4867  O   HOH B1617      30.750  22.555  36.951  1.00  0.00      B    O  
ATOM   4868  H1  HOH B1617      31.705  22.591  36.567  1.00  0.00      B    H  
ATOM   4869  H2  HOH B1617      30.773  22.454  37.996  1.00  0.00      B    H  
ATOM   4870  O   HOH B1618       5.561  10.399   7.738  1.00  0.00      B    O  
ATOM   4871  H1  HOH B1618       6.117  10.020   6.926  1.00  0.00      B    H  
ATOM   4872  H2  HOH B1618       5.722   9.843   8.581  1.00  0.00      B    H  
ATOM   4873  O   HOH B1619      13.726   1.403   1.657  1.00  0.00      B    O  
ATOM   4874  H1  HOH B1619      12.820   0.989   1.823  1.00  0.00      B    H  
ATOM   4875  H2  HOH B1619      13.632   2.256   1.066  1.00  0.00      B    H  
ATOM   4876  O   HOH B1620      12.971   3.050   3.861  1.00  0.00      B    O  
ATOM   4877  H1  HOH B1620      13.221   2.449   3.042  1.00  0.00      B    H  
ATOM   4878  H2  HOH B1620      13.777   3.100   4.510  1.00  0.00      B    H  
ATOM   4879  O   HOH B1621      27.132  33.573  23.372  1.00  0.00      B    O  
ATOM   4880  H1  HOH B1621      26.776  33.150  24.209  1.00  0.00      B    H  
ATOM   4881  H2  HOH B1621      27.115  34.525  23.554  1.00  0.00      B    H  
ATOM   4882  O   HOH B1622      16.423  19.473  11.638  1.00  0.00      B    O  
ATOM   4883  H1  HOH B1622      16.738  18.558  11.324  1.00  0.00      B    H  
ATOM   4884  H2  HOH B1622      17.160  19.884  12.187  1.00  0.00      B    H  
ATOM   4885  O   HOH B1623      32.350  37.014  14.091  1.00  0.00      B    O  
ATOM   4886  H1  HOH B1623      32.604  37.692  14.774  1.00  0.00      B    H  
ATOM   4887  H2  HOH B1623      31.586  37.457  13.569  1.00  0.00      B    H  
ATOM   4888  O   HOH B1624       4.609  36.197   3.949  1.00  0.00      B    O  
ATOM   4889  H1  HOH B1624       4.633  36.538   4.871  1.00  0.00      B    H  
ATOM   4890  H2  HOH B1624       3.609  36.319   3.596  1.00  0.00      B    H  
ATOM   4891  O   HOH B1625      34.200   2.451  18.340  1.00  0.00      B    O  
ATOM   4892  H1  HOH B1625      34.947   1.886  18.478  1.00  0.00      B    H  
ATOM   4893  H2  HOH B1625      33.652   2.049  17.572  1.00  0.00      B    H  
ATOM   4894  O   HOH B1626       9.334   4.962   5.626  1.00  0.00      B    O  
ATOM   4895  H1  HOH B1626       9.547   5.514   4.827  1.00  0.00      B    H  
ATOM   4896  H2  HOH B1626       9.987   4.151   5.652  1.00  0.00      B    H  
ATOM   4897  O   HOH B1627      25.666   0.612   8.078  1.00  0.00      B    O  
ATOM   4898  H1  HOH B1627      24.785   0.717   7.637  1.00  0.00      B    H  
ATOM   4899  H2  HOH B1627      25.771   1.379   8.794  1.00  0.00      B    H  
ATOM   4900  O   HOH B1628      16.183  14.407  35.590  1.00  0.00      B    O  
ATOM   4901  H1  HOH B1628      15.411  14.569  36.205  1.00  0.00      B    H  
ATOM   4902  H2  HOH B1628      17.000  14.570  36.081  1.00  0.00      B    H  
ATOM   4903  O   HOH B1629      16.675  38.295  26.008  1.00  0.00      B    O  
ATOM   4904  H1  HOH B1629      16.967  37.358  26.481  1.00  0.00      B    H  
ATOM   4905  H2  HOH B1629      16.224  37.997  25.131  1.00  0.00      B    H  
ATOM   4906  O   HOH B1630      23.431  21.955  22.323  1.00  0.00      B    O  
ATOM   4907  H1  HOH B1630      23.488  22.184  21.334  1.00  0.00      B    H  
ATOM   4908  H2  HOH B1630      23.739  21.003  22.303  1.00  0.00      B    H  
ATOM   4909  O   HOH B1631      27.527   2.469  38.303  1.00  0.00      B    O  
ATOM   4910  H1  HOH B1631      27.264   1.848  39.032  1.00  0.00      B    H  
ATOM   4911  H2  HOH B1631      28.458   2.293  38.101  1.00  0.00      B    H  
ATOM   4912  O   HOH B1632       7.871  12.098   3.054  1.00  0.00      B    O  
ATOM   4913  H1  HOH B1632       6.833  11.997   3.008  1.00  0.00      B    H  
ATOM   4914  H2  HOH B1632       8.277  11.782   3.898  1.00  0.00      B    H  
ATOM   4915  O   HOH B1633      25.929   4.433   5.982  1.00  0.00      B    O  
ATOM   4916  H1  HOH B1633      25.251   5.178   5.857  1.00  0.00      B    H  
ATOM   4917  H2  HOH B1633      25.699   4.160   6.897  1.00  0.00      B    H  
ATOM   4918  O   HOH B1634       2.823  11.166  36.768  1.00  0.00      B    O  
ATOM   4919  H1  HOH B1634       2.168  10.884  37.517  1.00  0.00      B    H  
ATOM   4920  H2  HOH B1634       2.333  11.804  36.182  1.00  0.00      B    H  
ATOM   4921  O   HOH B1635      11.876  13.496  12.984  1.00  0.00      B    O  
ATOM   4922  H1  HOH B1635      11.672  13.260  12.013  1.00  0.00      B    H  
ATOM   4923  H2  HOH B1635      11.364  12.857  13.517  1.00  0.00      B    H  
ATOM   4924  O   HOH B1636       8.832  13.865  21.240  1.00  0.00      B    O  
ATOM   4925  H1  HOH B1636       8.682  14.026  20.276  1.00  0.00      B    H  
ATOM   4926  H2  HOH B1636       9.062  12.838  21.367  1.00  0.00      B    H  
ATOM   4927  O   HOH B1637      18.421  34.960   2.890  1.00  0.00      B    O  
ATOM   4928  H1  HOH B1637      19.304  35.217   3.376  1.00  0.00      B    H  
ATOM   4929  H2  HOH B1637      18.683  34.911   1.888  1.00  0.00      B    H  
ATOM   4930  O   HOH B1638       6.178  22.548  11.229  1.00  0.00      B    O  
ATOM   4931  H1  HOH B1638       5.997  23.160  12.015  1.00  0.00      B    H  
ATOM   4932  H2  HOH B1638       7.138  22.437  11.250  1.00  0.00      B    H  
ATOM   4933  O   HOH B1639      17.726   1.299   2.968  1.00  0.00      B    O  
ATOM   4934  H1  HOH B1639      18.579   0.904   2.615  1.00  0.00      B    H  
ATOM   4935  H2  HOH B1639      17.125   0.498   3.142  1.00  0.00      B    H  
ATOM   4936  O   HOH B1640      33.670  38.570  26.047  1.00  0.00      B    O
[truncated: 87,647 more chars]
